# Supplementary material for: Noncanonical roles of chemokine regions in CCR9 activation revealed by structural modeling and mutational mapping
Source: Nat Commun. 2025 Aug 18;16:7695. doi: 10.1038/s41467-025-62321-9 (PMC12361432; doi:10.1038/s41467-025-62321-9)
Supplement: Supplementary file 4 — Supplementary Data 2 [file 41467_2025_62321_MOESM4_ESM.zip › CCR9_CCL25_rnk141.pdb]

SSBOND   1 CYS A   38    CYS A  289 
SSBOND   2 CYS A  119    CYS A  198 
SSBOND   3 CYS B    7    CYS B   35 
SSBOND   4 CYS B    8    CYS B   52 
ATOM      1  N   GLU A  20      -1.225  -3.848  61.016  1.00 48.07           N
ATOM      2  CA  GLU A  20      -1.549  -3.559  59.630  1.00 48.07           C
ATOM      3  C   GLU A  20      -0.303  -3.702  58.753  1.00 48.07           C
ATOM      4  O   GLU A  20      -0.406  -4.013  57.568  1.00 48.07           O
ATOM      5  HA  GLU A  20      -2.290  -4.305  59.344  1.00 48.07           H
ATOM      6  CB  GLU A  20      -2.161  -2.164  59.489  1.00 48.07           C
ATOM      7 1HB  GLU A  20      -1.740  -1.500  60.244  1.00 48.07           H
ATOM      8 2HB  GLU A  20      -2.020  -1.802  58.470  1.00 48.07           H
ATOM      9  CG  GLU A  20      -3.672  -2.202  59.728  1.00 48.07           C
ATOM     10 1HG  GLU A  20      -4.087  -3.119  59.309  1.00 48.07           H
ATOM     11 2HG  GLU A  20      -3.874  -2.220  60.798  1.00 48.07           H
ATOM     12  CD  GLU A  20      -4.357  -0.990  59.094  1.00 48.07           C
ATOM     13  OE1 GLU A  20      -5.603  -1.027  59.001  1.00 48.07           O
ATOM     14  OE2 GLU A  20      -3.620  -0.053  58.717  1.00 48.07           O
ATOM     15  HN  GLU A  20      -0.263  -4.057  61.191  1.00 48.07           H
ATOM     16  N   SER A  21       0.846  -3.469  59.371  1.00 52.26           N
ATOM     17  CA  SER A  21       2.105  -3.502  58.646  1.00 52.26           C
ATOM     18  C   SER A  21       2.415  -4.933  58.202  1.00 52.26           C
ATOM     19  O   SER A  21       2.932  -5.149  57.107  1.00 52.26           O
ATOM     20  HA  SER A  21       1.958  -2.857  57.781  1.00 52.26           H
ATOM     21  CB  SER A  21       3.248  -2.953  59.502  1.00 52.26           C
ATOM     22 1HB  SER A  21       4.086  -2.684  58.859  1.00 52.26           H
ATOM     23 2HB  SER A  21       2.922  -2.039  59.999  1.00 52.26           H
ATOM     24  OG  SER A  21       3.683  -3.894  60.480  1.00 52.26           O
ATOM     25  HG  SER A  21       4.444  -3.514  61.006  1.00 52.26           H
ATOM     26  HN  SER A  21       0.925  -3.259  60.345  1.00 52.26           H
ATOM     27  N   THR A  22       2.086  -5.874  59.075  1.00 52.35           N
ATOM     28  CA  THR A  22       2.453  -7.263  58.853  1.00 52.35           C
ATOM     29  C   THR A  22       1.564  -7.882  57.773  1.00 52.35           C
ATOM     30  O   THR A  22       2.064  -8.436  56.795  1.00 52.35           O
ATOM     31  HA  THR A  22       3.477  -7.292  58.481  1.00 52.35           H
ATOM     32  CB  THR A  22       2.375  -7.993  60.195  1.00 52.35           C
ATOM     33  HB  THR A  22       1.342  -8.084  60.530  1.00 52.35           H
ATOM     34  OG1 THR A  22       3.234  -7.241  61.049  1.00 52.35           O
ATOM     35  HG1 THR A  22       3.077  -7.497  62.003  1.00 52.35           H
ATOM     36  CG2 THR A  22       3.020  -9.379  60.146  1.00 52.35           C
ATOM     37 1HG2 THR A  22       4.072  -9.281  59.877  1.00 52.35           H
ATOM     38 2HG2 THR A  22       2.510  -9.991  59.401  1.00 52.35           H
ATOM     39 3HG2 THR A  22       2.938  -9.853  61.124  1.00 52.35           H
ATOM     40  HN  THR A  22       1.580  -5.701  59.920  1.00 52.35           H
ATOM     41  N   SER A  23       0.261  -7.768  57.986  1.00 53.49           N
ATOM     42  CA  SER A  23      -0.701  -8.304  57.038  1.00 53.49           C
ATOM     43  C   SER A  23      -0.537  -7.618  55.680  1.00 53.49           C
ATOM     44  O   SER A  23      -0.629  -8.265  54.639  1.00 53.49           O
ATOM     45  HA  SER A  23      -0.470  -9.366  56.961  1.00 53.49           H
ATOM     46  CB  SER A  23      -2.133  -8.131  57.550  1.00 53.49           C
ATOM     47 1HB  SER A  23      -2.832  -8.525  56.813  1.00 53.49           H
ATOM     48 2HB  SER A  23      -2.266  -8.716  58.460  1.00 53.49           H
ATOM     49  OG  SER A  23      -2.444  -6.765  57.814  1.00 53.49           O
ATOM     50  HG  SER A  23      -3.389  -6.685  58.129  1.00 53.49           H
ATOM     51  HN  SER A  23      -0.137  -7.321  58.786  1.00 53.49           H
ATOM     52  N   SER A  24      -0.295  -6.316  55.736  1.00 58.31           N
ATOM     53  CA  SER A  24      -0.103  -5.538  54.524  1.00 58.31           C
ATOM     54  C   SER A  24       1.149  -6.017  53.787  1.00 58.31           C
ATOM     55  O   SER A  24       1.240  -5.895  52.567  1.00 58.31           O
ATOM     56  HA  SER A  24      -0.994  -5.718  53.922  1.00 58.31           H
ATOM     57  CB  SER A  24       0.005  -4.045  54.840  1.00 58.31           C
ATOM     58 1HB  SER A  24      -0.019  -3.476  53.911  1.00 58.31           H
ATOM     59 2HB  SER A  24      -0.860  -3.735  55.426  1.00 58.31           H
ATOM     60  OG  SER A  24       1.198  -3.736  55.555  1.00 58.31           O
ATOM     61  HG  SER A  24       1.312  -4.370  56.320  1.00 58.31           H
ATOM     62  HN  SER A  24      -0.230  -5.796  56.588  1.00 58.31           H
ATOM     63  N   MET A  25       2.083  -6.553  54.560  1.00 59.36           N
ATOM     64  CA  MET A  25       3.297  -7.111  53.988  1.00 59.36           C
ATOM     65  C   MET A  25       3.030  -8.483  53.367  1.00 59.36           C
ATOM     66  O   MET A  25       3.485  -8.766  52.260  1.00 59.36           O
ATOM     67  HA  MET A  25       3.607  -6.408  53.215  1.00 59.36           H
ATOM     68  CB  MET A  25       4.361  -7.243  55.080  1.00 59.36           C
ATOM     69 1HB  MET A  25       4.399  -6.326  55.669  1.00 59.36           H
ATOM     70 2HB  MET A  25       4.089  -8.049  55.762  1.00 59.36           H
ATOM     71  CG  MET A  25       5.737  -7.523  54.473  1.00 59.36           C
ATOM     72 1HG  MET A  25       6.451  -7.759  55.262  1.00 59.36           H
ATOM     73 2HG  MET A  25       5.685  -8.393  53.819  1.00 59.36           H
ATOM     74  SD  MET A  25       6.298  -6.101  53.551  1.00 59.36           S
ATOM     75  CE  MET A  25       7.781  -5.705  54.463  1.00 59.36           C
ATOM     76 1HE  MET A  25       7.522  -5.487  55.500  1.00 59.36           H
ATOM     77 2HE  MET A  25       8.465  -6.553  54.430  1.00 59.36           H
ATOM     78 3HE  MET A  25       8.260  -4.834  54.017  1.00 59.36           H
ATOM     79  HN  MET A  25       2.020  -6.609  55.556  1.00 59.36           H
ATOM     80  N   GLU A  26       2.293  -9.299  54.106  1.00 58.70           N
ATOM     81  CA  GLU A  26       1.950 -10.630  53.636  1.00 58.70           C
ATOM     82  C   GLU A  26       1.128 -10.543  52.348  1.00 58.70           C
ATOM     83  O   GLU A  26       1.416 -11.240  51.376  1.00 58.70           O
ATOM     84  HA  GLU A  26       2.902 -11.121  53.435  1.00 58.70           H
ATOM     85  CB  GLU A  26       1.199 -11.416  54.713  1.00 58.70           C
ATOM     86 1HB  GLU A  26       0.456 -10.773  55.185  1.00 58.70           H
ATOM     87 2HB  GLU A  26       0.772 -12.320  54.278  1.00 58.70           H
ATOM     88  CG  GLU A  26       2.150 -11.877  55.819  1.00 58.70           C
ATOM     89 1HG  GLU A  26       2.959 -12.465  55.386  1.00 58.70           H
ATOM     90 2HG  GLU A  26       2.607 -11.009  56.296  1.00 58.70           H
ATOM     91  CD  GLU A  26       1.410 -12.710  56.867  1.00 58.70           C
ATOM     92  OE1 GLU A  26       2.093 -13.512  57.540  1.00 58.70           O
ATOM     93  OE2 GLU A  26       0.178 -12.527  56.971  1.00 58.70           O
ATOM     94  HN  GLU A  26       1.933  -9.064  55.009  1.00 58.70           H
ATOM     95  N   ASP A  27       0.123  -9.681  52.383  1.00 58.75           N
ATOM     96  CA  ASP A  27      -0.735  -9.486  51.226  1.00 58.75           C
ATOM     97  C   ASP A  27       0.124  -9.119  50.015  1.00 58.75           C
ATOM     98  O   ASP A  27      -0.150  -9.557  48.899  1.00 58.75           O
ATOM     99  HA  ASP A  27      -1.259 -10.433  51.095  1.00 58.75           H
ATOM    100  CB  ASP A  27      -1.729  -8.347  51.464  1.00 58.75           C
ATOM    101 1HB  ASP A  27      -1.220  -7.509  51.941  1.00 58.75           H
ATOM    102 2HB  ASP A  27      -2.109  -7.986  50.508  1.00 58.75           H
ATOM    103  CG  ASP A  27      -2.894  -8.809  52.341  1.00 58.75           C
ATOM    104  OD1 ASP A  27      -3.025 -10.041  52.507  1.00 58.75           O
ATOM    105  OD2 ASP A  27      -3.627  -7.920  52.826  1.00 58.75           O
ATOM    106  HN  ASP A  27      -0.109  -9.124  53.180  1.00 58.75           H
ATOM    107  N   TYR A  28       1.147  -8.317  50.276  1.00 61.37           N
ATOM    108  CA  TYR A  28       2.031  -7.863  49.217  1.00 61.37           C
ATOM    109  C   TYR A  28       2.892  -9.012  48.690  1.00 61.37           C
ATOM    110  O   TYR A  28       3.193  -9.072  47.499  1.00 61.37           O
ATOM    111  HA  TYR A  28       1.413  -7.480  48.404  1.00 61.37           H
ATOM    112  CB  TYR A  28       2.941  -6.808  49.850  1.00 61.37           C
ATOM    113 1HB  TYR A  28       2.326  -6.097  50.402  1.00 61.37           H
ATOM    114 2HB  TYR A  28       3.594  -7.295  50.574  1.00 61.37           H
ATOM    115  CG  TYR A  28       3.801  -6.042  48.843  1.00 61.37           C
ATOM    116  CD1 TYR A  28       5.029  -6.543  48.463  1.00 61.37           C
ATOM    117  HD1 TYR A  28       5.387  -7.485  48.880  1.00 61.37           H
ATOM    118  CD2 TYR A  28       3.348  -4.851  48.315  1.00 61.37           C
ATOM    119  HD2 TYR A  28       2.378  -4.455  48.615  1.00 61.37           H
ATOM    120  CE1 TYR A  28       5.839  -5.823  47.515  1.00 61.37           C
ATOM    121  HE1 TYR A  28       6.811  -6.207  47.206  1.00 61.37           H
ATOM    122  CE2 TYR A  28       4.157  -4.130  47.367  1.00 61.37           C
ATOM    123  HE2 TYR A  28       3.812  -3.187  46.942  1.00 61.37           H
ATOM    124  CZ  TYR A  28       5.363  -4.651  47.013  1.00 61.37           C
ATOM    125  OH  TYR A  28       6.127  -3.971  46.118  1.00 61.37           O
ATOM    126  HH  TYR A  28       6.583  -4.612  45.500  1.00 61.37           H
ATOM    127  HN  TYR A  28       1.374  -7.981  51.190  1.00 61.37           H
ATOM    128  N   VAL A  29       3.264  -9.897  49.603  1.00 58.61           N
ATOM    129  CA  VAL A  29       4.102 -11.030  49.250  1.00 58.61           C
ATOM    130  C   VAL A  29       3.261 -12.071  48.510  1.00 58.61           C
ATOM    131  O   VAL A  29       3.732 -12.694  47.559  1.00 58.61           O
ATOM    132  HA  VAL A  29       4.881 -10.667  48.579  1.00 58.61           H
ATOM    133  CB  VAL A  29       4.780 -11.590  50.502  1.00 58.61           C
ATOM    134  HB  VAL A  29       4.058 -12.222  51.020  1.00 58.61           H
ATOM    135  CG1 VAL A  29       5.984 -12.458  50.132  1.00 58.61           C
ATOM    136 1HG1 VAL A  29       5.655 -13.291  49.511  1.00 58.61           H
ATOM    137 2HG1 VAL A  29       6.709 -11.859  49.581  1.00 58.61           H
ATOM    138 3HG1 VAL A  29       6.447 -12.844  51.041  1.00 58.61           H
ATOM    139  CG2 VAL A  29       5.188 -10.465  51.455  1.00 58.61           C
ATOM    140 1HG2 VAL A  29       5.885  -9.796  50.950  1.00 58.61           H
ATOM    141 2HG2 VAL A  29       4.302  -9.906  51.757  1.00 58.61           H
ATOM    142 3HG2 VAL A  29       5.667 -10.891  52.337  1.00 58.61           H
ATOM    143  HN  VAL A  29       3.002  -9.849  50.568  1.00 58.61           H
ATOM    144  N   ASN A  30       2.029 -12.227  48.973  1.00 60.40           N
ATOM    145  CA  ASN A  30       1.177 -13.298  48.485  1.00 60.40           C
ATOM    146  C   ASN A  30       0.488 -12.849  47.195  1.00 60.40           C
ATOM    147  O   ASN A  30      -0.089 -13.666  46.478  1.00 60.40           O
ATOM    148  HA  ASN A  30       1.843 -14.146  48.329  1.00 60.40           H
ATOM    149  CB  ASN A  30       0.090 -13.645  49.505  1.00 60.40           C
ATOM    150 1HB  ASN A  30      -0.342 -12.729  49.907  1.00 60.40           H
ATOM    151 2HB  ASN A  30      -0.717 -14.187  49.012  1.00 60.40           H
ATOM    152  CG  ASN A  30       0.658 -14.491  50.646  1.00 60.40           C
ATOM    153  OD1 ASN A  30       1.715 -15.091  50.541  1.00 60.40           O
ATOM    154  ND2 ASN A  30      -0.100 -14.506  51.738  1.00 60.40           N
ATOM    155 1HD2 ASN A  30      -0.957 -13.991  51.759  1.00 60.40           H
ATOM    156 2HD2 ASN A  30       0.187 -15.032  52.539  1.00 60.40           H
ATOM    157  HN  ASN A  30       1.614 -11.639  49.667  1.00 60.40           H
ATOM    158  N   PHE A  31       0.572 -11.552  46.937  1.00 62.32           N
ATOM    159  CA  PHE A  31       0.023 -10.995  45.713  1.00 62.32           C
ATOM    160  C   PHE A  31       0.668 -11.635  44.482  1.00 62.32           C
ATOM    161  O   PHE A  31       1.876 -11.524  44.281  1.00 62.32           O
ATOM    162  HA  PHE A  31      -1.046 -11.207  45.713  1.00 62.32           H
ATOM    163  CB  PHE A  31       0.341  -9.499  45.721  1.00 62.32           C
ATOM    164 1HB  PHE A  31       0.009  -9.072  46.667  1.00 62.32           H
ATOM    165 2HB  PHE A  31       1.422  -9.367  45.673  1.00 62.32           H
ATOM    166  CG  PHE A  31      -0.304  -8.720  44.573  1.00 62.32           C
ATOM    167  CD1 PHE A  31       0.425  -8.410  43.467  1.00 62.32           C
ATOM    168  HD1 PHE A  31       1.469  -8.717  43.399  1.00 62.32           H
ATOM    169  CD2 PHE A  31      -1.606  -8.337  44.657  1.00 62.32           C
ATOM    170  HD2 PHE A  31      -2.190  -8.584  45.544  1.00 62.32           H
ATOM    171  CE1 PHE A  31      -0.173  -7.687  42.401  1.00 62.32           C
ATOM    172  HE1 PHE A  31       0.411  -7.439  41.515  1.00 62.32           H
ATOM    173  CE2 PHE A  31      -2.205  -7.614  43.592  1.00 62.32           C
ATOM    174  HE2 PHE A  31      -3.248  -7.307  43.660  1.00 62.32           H
ATOM    175  CZ  PHE A  31      -1.476  -7.304  42.486  1.00 62.32           C
ATOM    176  HZ  PHE A  31      -1.935  -6.749  41.668  1.00 62.32           H
ATOM    177  HN  PHE A  31       1.005 -10.888  47.547  1.00 62.32           H
ATOM    178  N   ASN A  32      -0.168 -12.291  43.689  1.00 63.07           N
ATOM    179  CA  ASN A  32       0.305 -12.946  42.482  1.00 63.07           C
ATOM    180  C   ASN A  32       0.560 -11.893  41.402  1.00 63.07           C
ATOM    181  O   ASN A  32      -0.347 -11.537  40.651  1.00 63.07           O
ATOM    182  HA  ASN A  32       1.215 -13.469  42.777  1.00 63.07           H
ATOM    183  CB  ASN A  32      -0.736 -13.931  41.946  1.00 63.07           C
ATOM    184 1HB  ASN A  32      -1.158 -14.505  42.772  1.00 63.07           H
ATOM    185 2HB  ASN A  32      -1.558 -13.383  41.486  1.00 63.07           H
ATOM    186  CG  ASN A  32      -0.114 -14.883  40.922  1.00 63.07           C
ATOM    187  OD1 ASN A  32       1.007 -14.708  40.474  1.00 63.07           O
ATOM    188  ND2 ASN A  32      -0.903 -15.897  40.578  1.00 63.07           N
ATOM    189 1HD2 ASN A  32      -1.813 -15.983  40.984  1.00 63.07           H
ATOM    190 2HD2 ASN A  32      -0.585 -16.574  39.914  1.00 63.07           H
ATOM    191  HN  ASN A  32      -1.149 -12.378  43.861  1.00 63.07           H
ATOM    192  N   PHE A  33       1.798 -11.425  41.357  1.00 65.69           N
ATOM    193  CA  PHE A  33       2.218 -10.519  40.301  1.00 65.69           C
ATOM    194  C   PHE A  33       2.379 -11.262  38.973  1.00 65.69           C
ATOM    195  O   PHE A  33       3.485 -11.362  38.444  1.00 65.69           O
ATOM    196  HA  PHE A  33       1.443  -9.760  40.199  1.00 65.69           H
ATOM    197  CB  PHE A  33       3.574  -9.945  40.718  1.00 65.69           C
ATOM    198 1HB  PHE A  33       4.269 -10.767  40.886  1.00 65.69           H
ATOM    199 2HB  PHE A  33       3.974  -9.352  39.895  1.00 65.69           H
ATOM    200  CG  PHE A  33       3.521  -9.075  41.975  1.00 65.69           C
ATOM    201  CD1 PHE A  33       3.260  -7.744  41.872  1.00 65.69           C
ATOM    202  HD1 PHE A  33       3.088  -7.297  40.893  1.00 65.69           H
ATOM    203  CD2 PHE A  33       3.735  -9.633  43.197  1.00 65.69           C
ATOM    204  HD2 PHE A  33       3.944 -10.699  43.280  1.00 65.69           H
ATOM    205  CE1 PHE A  33       3.210  -6.937  43.039  1.00 65.69           C
ATOM    206  HE1 PHE A  33       3.001  -5.871  42.956  1.00 65.69           H
ATOM    207  CE2 PHE A  33       3.685  -8.826  44.365  1.00 65.69           C
ATOM    208  HE2 PHE A  33       3.857  -9.273  45.344  1.00 65.69           H
ATOM    209  CZ  PHE A  33       3.424  -7.495  44.261  1.00 65.69           C
ATOM    210  HZ  PHE A  33       3.387  -6.876  45.157  1.00 65.69           H
ATOM    211  HN  PHE A  33       2.507 -11.655  42.024  1.00 65.69           H
ATOM    212  N   THR A  34       1.260 -11.764  38.473  1.00 69.96           N
ATOM    213  CA  THR A  34       1.172 -12.152  37.075  1.00 69.96           C
ATOM    214  C   THR A  34       1.563 -10.981  36.172  1.00 69.96           C
ATOM    215  O   THR A  34       0.990  -9.897  36.272  1.00 69.96           O
ATOM    216  HA  THR A  34       1.892 -12.950  36.894  1.00 69.96           H
ATOM    217  CB  THR A  34      -0.243 -12.673  36.817  1.00 69.96           C
ATOM    218  HB  THR A  34      -0.964 -11.855  36.814  1.00 69.96           H
ATOM    219  OG1 THR A  34      -0.439 -13.661  37.824  1.00 69.96           O
ATOM    220  HG1 THR A  34      -1.414 -13.856  37.928  1.00 69.96           H
ATOM    221  CG2 THR A  34      -0.350 -13.452  35.505  1.00 69.96           C
ATOM    222 1HG2 THR A  34       0.323 -14.309  35.535  1.00 69.96           H
ATOM    223 2HG2 THR A  34      -0.074 -12.803  34.673  1.00 69.96           H
ATOM    224 3HG2 THR A  34      -1.375 -13.799  35.370  1.00 69.96           H
ATOM    225  HN  THR A  34       0.425 -11.907  39.004  1.00 69.96           H
ATOM    226  N   ASP A  35       2.535 -11.239  35.310  1.00 80.43           N
ATOM    227  CA  ASP A  35       3.202 -10.166  34.590  1.00 80.43           C
ATOM    228  C   ASP A  35       2.336  -9.741  33.402  1.00 80.43           C
ATOM    229  O   ASP A  35       2.617 -10.108  32.262  1.00 80.43           O
ATOM    230  HA  ASP A  35       3.329  -9.367  35.321  1.00 80.43           H
ATOM    231  CB  ASP A  35       4.556 -10.626  34.048  1.00 80.43           C
ATOM    232 1HB  ASP A  35       4.934 -11.451  34.653  1.00 80.43           H
ATOM    233 2HB  ASP A  35       4.436 -11.004  33.033  1.00 80.43           H
ATOM    234  CG  ASP A  35       5.567  -9.478  34.054  1.00 80.43           C
ATOM    235  OD1 ASP A  35       5.186  -8.388  34.534  1.00 80.43           O
ATOM    236  OD2 ASP A  35       6.699  -9.715  33.579  1.00 80.43           O
ATOM    237  HN  ASP A  35       2.868 -12.158  35.101  1.00 80.43           H
ATOM    238  N   PHE A  36       1.302  -8.972  33.710  1.00 89.16           N
ATOM    239  CA  PHE A  36       0.420  -8.456  32.677  1.00 89.16           C
ATOM    240  C   PHE A  36       1.028  -7.225  32.001  1.00 89.16           C
ATOM    241  O   PHE A  36       0.527  -6.764  30.977  1.00 89.16           O
ATOM    242  HA  PHE A  36       0.290  -9.247  31.938  1.00 89.16           H
ATOM    243  CB  PHE A  36      -0.886  -8.053  33.364  1.00 89.16           C
ATOM    244 1HB  PHE A  36      -0.656  -7.390  34.198  1.00 89.16           H
ATOM    245 2HB  PHE A  36      -1.493  -7.482  32.662  1.00 89.16           H
ATOM    246  CG  PHE A  36      -1.707  -9.235  33.883  1.00 89.16           C
ATOM    247  CD1 PHE A  36      -1.859 -10.347  33.114  1.00 89.16           C
ATOM    248  HD1 PHE A  36      -1.396 -10.395  32.129  1.00 89.16           H
ATOM    249  CD2 PHE A  36      -2.285  -9.175  35.113  1.00 89.16           C
ATOM    250  HD2 PHE A  36      -2.163  -8.284  35.729  1.00 89.16           H
ATOM    251  CE1 PHE A  36      -2.621 -11.444  33.595  1.00 89.16           C
ATOM    252  HE1 PHE A  36      -2.743 -12.335  32.979  1.00 89.16           H
ATOM    253  CE2 PHE A  36      -3.047 -10.272  35.594  1.00 89.16           C
ATOM    254  HE2 PHE A  36      -3.510 -10.223  36.579  1.00 89.16           H
ATOM    255  CZ  PHE A  36      -3.199 -11.383  34.825  1.00 89.16           C
ATOM    256  HZ  PHE A  36      -3.784 -12.226  35.195  1.00 89.16           H
ATOM    257  HN  PHE A  36       1.064  -8.702  34.643  1.00 89.16           H
ATOM    258  N   TYR A  37       2.099  -6.728  32.603  1.00 91.29           N
ATOM    259  CA  TYR A  37       2.887  -5.678  31.980  1.00 91.29           C
ATOM    260  C   TYR A  37       3.983  -6.269  31.091  1.00 91.29           C
ATOM    261  O   TYR A  37       4.873  -6.965  31.576  1.00 91.29           O
ATOM    262  HA  TYR A  37       2.218  -5.074  31.366  1.00 91.29           H
ATOM    263  CB  TYR A  37       3.540  -4.904  33.127  1.00 91.29           C
ATOM    264 1HB  TYR A  37       2.761  -4.551  33.803  1.00 91.29           H
ATOM    265 2HB  TYR A  37       4.172  -5.584  33.697  1.00 91.29           H
ATOM    266  CG  TYR A  37       4.380  -3.709  32.672  1.00 91.29           C
ATOM    267  CD1 TYR A  37       5.737  -3.858  32.468  1.00 91.29           C
ATOM    268  HD1 TYR A  37       6.209  -4.826  32.630  1.00 91.29           H
ATOM    269  CD2 TYR A  37       3.781  -2.483  32.467  1.00 91.29           C
ATOM    270  HD2 TYR A  37       2.710  -2.365  32.628  1.00 91.29           H
ATOM    271  CE1 TYR A  37       6.528  -2.733  32.040  1.00 91.29           C
ATOM    272  HE1 TYR A  37       7.600  -2.837  31.875  1.00 91.29           H
ATOM    273  CE2 TYR A  37       4.573  -1.358  32.039  1.00 91.29           C
ATOM    274  HE2 TYR A  37       4.113  -0.384  31.873  1.00 91.29           H
ATOM    275  CZ  TYR A  37       5.907  -1.539  31.847  1.00 91.29           C
ATOM    276  OH  TYR A  37       6.654  -0.477  31.442  1.00 91.29           O
ATOM    277  HH  TYR A  37       6.063   0.311  31.271  1.00 91.29           H
ATOM    278  HN  TYR A  37       2.429  -7.030  33.497  1.00 91.29           H
ATOM    279  N   CYS A  38       3.882  -5.970  29.804  1.00 91.21           N
ATOM    280  CA  CYS A  38       4.772  -6.570  28.824  1.00 91.21           C
ATOM    281  C   CYS A  38       5.787  -5.512  28.386  1.00 91.21           C
ATOM    282  O   CYS A  38       5.416  -4.495  27.802  1.00 91.21           O
ATOM    283  HA  CYS A  38       5.270  -7.402  29.322  1.00 91.21           H
ATOM    284  CB  CYS A  38       3.999  -7.145  27.636  1.00 91.21           C
ATOM    285 1HB  CYS A  38       3.190  -7.783  27.992  1.00 91.21           H
ATOM    286 2HB  CYS A  38       3.540  -6.338  27.064  1.00 91.21           H
ATOM    287  SG  CYS A  38       5.127  -8.108  26.563  1.00 91.21           S
ATOM    288  HN  CYS A  38       3.209  -5.332  29.429  1.00 91.21           H
ATOM    289  N   GLU A  39       7.048  -5.788  28.686  1.00 89.60           N
ATOM    290  CA  GLU A  39       8.136  -4.980  28.162  1.00 89.60           C
ATOM    291  C   GLU A  39       8.485  -5.418  26.738  1.00 89.60           C
ATOM    292  O   GLU A  39       8.866  -6.566  26.514  1.00 89.60           O
ATOM    293  HA  GLU A  39       7.758  -3.958  28.152  1.00 89.60           H
ATOM    294  CB  GLU A  39       9.362  -5.054  29.074  1.00 89.60           C
ATOM    295 1HB  GLU A  39       9.588  -6.095  29.303  1.00 89.60           H
ATOM    296 2HB  GLU A  39      10.195  -4.523  28.613  1.00 89.60           H
ATOM    297  CG  GLU A  39       9.093  -4.357  30.410  1.00 89.60           C
ATOM    298 1HG  GLU A  39       8.714  -3.352  30.230  1.00 89.60           H
ATOM    299 2HG  GLU A  39       8.320  -4.897  30.957  1.00 89.60           H
ATOM    300  CD  GLU A  39      10.366  -4.285  31.256  1.00 89.60           C
ATOM    301  OE1 GLU A  39      10.280  -3.710  32.363  1.00 89.60           O
ATOM    302  OE2 GLU A  39      11.397  -4.805  30.776  1.00 89.60           O
ATOM    303  HN  GLU A  39       7.330  -6.547  29.273  1.00 89.60           H
ATOM    304  N   LYS A  40       8.342  -4.481  25.813  1.00 89.96           N
ATOM    305  CA  LYS A  40       8.485  -4.794  24.401  1.00 89.96           C
ATOM    306  C   LYS A  40       9.929  -4.534  23.969  1.00 89.96           C
ATOM    307  O   LYS A  40      10.188  -4.229  22.806  1.00 89.96           O
ATOM    308  HA  LYS A  40       8.274  -5.857  24.280  1.00 89.96           H
ATOM    309  CB  LYS A  40       7.449  -4.029  23.575  1.00 89.96           C
ATOM    310 1HB  LYS A  40       7.587  -2.957  23.713  1.00 89.96           H
ATOM    311 2HB  LYS A  40       7.600  -4.235  22.515  1.00 89.96           H
ATOM    312  CG  LYS A  40       6.027  -4.422  23.980  1.00 89.96           C
ATOM    313 1HG  LYS A  40       5.904  -4.301  25.056  1.00 89.96           H
ATOM    314 2HG  LYS A  40       5.311  -3.754  23.500  1.00 89.96           H
ATOM    315  CD  LYS A  40       5.725  -5.870  23.586  1.00 89.96           C
ATOM    316 1HD  LYS A  40       6.000  -6.032  22.544  1.00 89.96           H
ATOM    317 2HD  LYS A  40       6.332  -6.548  24.185  1.00 89.96           H
ATOM    318  CE  LYS A  40       4.243  -6.194  23.784  1.00 89.96           C
ATOM    319 1HE  LYS A  40       4.048  -6.407  24.835  1.00 89.96           H
ATOM    320 2HE  LYS A  40       3.636  -5.329  23.517  1.00 89.96           H
ATOM    321  NZ  LYS A  40       3.851  -7.356  22.956  1.00 89.96           N
ATOM    322 1HZ  LYS A  40       2.873  -7.571  23.116  1.00 89.96           H
ATOM    323 2HZ  LYS A  40       3.993  -7.136  21.976  1.00 89.96           H
ATOM    324 3HZ  LYS A  40       4.419  -8.158  23.208  1.00 89.96           H
ATOM    325  HN  LYS A  40       8.133  -3.524  26.014  1.00 89.96           H
ATOM    326  N   ASN A  41      10.833  -4.665  24.929  1.00 88.06           N
ATOM    327  CA  ASN A  41      12.237  -4.383  24.680  1.00 88.06           C
ATOM    328  C   ASN A  41      12.745  -5.296  23.562  1.00 88.06           C
ATOM    329  O   ASN A  41      13.467  -4.850  22.672  1.00 88.06           O
ATOM    330  HA  ASN A  41      12.272  -3.329  24.405  1.00 88.06           H
ATOM    331  CB  ASN A  41      13.082  -4.647  25.927  1.00 88.06           C
ATOM    332 1HB  ASN A  41      12.761  -5.576  26.399  1.00 88.06           H
ATOM    333 2HB  ASN A  41      14.126  -4.779  25.642  1.00 88.06           H
ATOM    334  CG  ASN A  41      12.962  -3.494  26.925  1.00 88.06           C
ATOM    335  OD1 ASN A  41      12.659  -2.365  26.575  1.00 88.06           O
ATOM    336  ND2 ASN A  41      13.217  -3.839  28.184  1.00 88.06           N
ATOM    337 1HD2 ASN A  41      13.460  -4.784  28.404  1.00 88.06           H
ATOM    338 2HD2 ASN A  41      13.164  -3.154  28.911  1.00 88.06           H
ATOM    339  HN  ASN A  41      10.620  -4.958  25.862  1.00 88.06           H
ATOM    340  N   ASN A  42      12.348  -6.557  23.645  1.00 90.02           N
ATOM    341  CA  ASN A  42      12.793  -7.547  22.679  1.00 90.02           C
ATOM    342  C   ASN A  42      12.310  -7.146  21.284  1.00 90.02           C
ATOM    343  O   ASN A  42      13.043  -7.285  20.305  1.00 90.02           O
ATOM    344  HA  ASN A  42      13.880  -7.555  22.757  1.00 90.02           H
ATOM    345  CB  ASN A  42      12.217  -8.928  23.000  1.00 90.02           C
ATOM    346 1HB  ASN A  42      11.138  -8.854  23.132  1.00 90.02           H
ATOM    347 2HB  ASN A  42      12.391  -9.602  22.161  1.00 90.02           H
ATOM    348  CG  ASN A  42      12.853  -9.506  24.266  1.00 90.02           C
ATOM    349  OD1 ASN A  42      13.797  -8.967  24.819  1.00 90.02           O
ATOM    350  ND2 ASN A  42      12.285 -10.631  24.691  1.00 90.02           N
ATOM    351 1HD2 ASN A  42      11.512 -11.021  24.189  1.00 90.02           H
ATOM    352 2HD2 ASN A  42      12.629 -11.086  25.511  1.00 90.02           H
ATOM    353  HN  ASN A  42      11.734  -6.905  24.353  1.00 90.02           H
ATOM    354  N   VAL A  43      11.080  -6.655  21.237  1.00 90.98           N
ATOM    355  CA  VAL A  43      10.485  -6.248  19.975  1.00 90.98           C
ATOM    356  C   VAL A  43      11.271  -5.066  19.404  1.00 90.98           C
ATOM    357  O   VAL A  43      11.570  -5.033  18.211  1.00 90.98           O
ATOM    358  HA  VAL A  43      10.566  -7.089  19.286  1.00 90.98           H
ATOM    359  CB  VAL A  43       9.000  -5.939  20.173  1.00 90.98           C
ATOM    360  HB  VAL A  43       8.922  -5.086  20.848  1.00 90.98           H
ATOM    361  CG1 VAL A  43       8.339  -5.552  18.849  1.00 90.98           C
ATOM    362 1HG1 VAL A  43       8.829  -4.667  18.443  1.00 90.98           H
ATOM    363 2HG1 VAL A  43       8.433  -6.376  18.142  1.00 90.98           H
ATOM    364 3HG1 VAL A  43       7.284  -5.338  19.018  1.00 90.98           H
ATOM    365  CG2 VAL A  43       8.276  -7.119  20.823  1.00 90.98           C
ATOM    366 1HG2 VAL A  43       8.368  -7.998  20.185  1.00 90.98           H
ATOM    367 2HG2 VAL A  43       8.722  -7.329  21.796  1.00 90.98           H
ATOM    368 3HG2 VAL A  43       7.222  -6.873  20.953  1.00 90.98           H
ATOM    369  HN  VAL A  43      10.495  -6.536  22.038  1.00 90.98           H
ATOM    370  N   ARG A  44      11.582  -4.124  20.282  1.00 89.66           N
ATOM    371  CA  ARG A  44      12.265  -2.910  19.867  1.00 89.66           C
ATOM    372  C   ARG A  44      13.675  -3.237  19.372  1.00 89.66           C
ATOM    373  O   ARG A  44      14.148  -2.649  18.400  1.00 89.66           O
ATOM    374  HA  ARG A  44      11.650  -2.506  19.062  1.00 89.66           H
ATOM    375  CB  ARG A  44      12.355  -1.907  21.019  1.00 89.66           C
ATOM    376 1HB  ARG A  44      12.784  -2.393  21.895  1.00 89.66           H
ATOM    377 2HB  ARG A  44      13.027  -1.093  20.745  1.00 89.66           H
ATOM    378  CG  ARG A  44      10.976  -1.344  21.365  1.00 89.66           C
ATOM    379 1HG  ARG A  44      10.457  -1.055  20.451  1.00 89.66           H
ATOM    380 2HG  ARG A  44      10.373  -2.116  21.843  1.00 89.66           H
ATOM    381  CD  ARG A  44      11.095  -0.134  22.294  1.00 89.66           C
ATOM    382 1HD  ARG A  44      11.905   0.514  21.959  1.00 89.66           H
ATOM    383 2HD  ARG A  44      10.179   0.455  22.257  1.00 89.66           H
ATOM    384  NE  ARG A  44      11.350  -0.584  23.681  1.00 89.66           N
ATOM    385  HE  ARG A  44      12.260  -0.935  23.900  1.00 89.66           H
ATOM    386  CZ  ARG A  44      10.436  -0.552  24.661  1.00 89.66           C
ATOM    387  NH1 ARG A  44       9.200  -0.093  24.423  1.00 89.66           N
ATOM    388 1HH1 ARG A  44       8.953   0.229  23.509  1.00 89.66           H
ATOM    389 2HH1 ARG A  44       8.524  -0.073  25.160  1.00 89.66           H
ATOM    390  NH2 ARG A  44      10.778  -0.987  25.882  1.00 89.66           N
ATOM    391 1HH2 ARG A  44      10.108  -0.969  26.624  1.00 89.66           H
ATOM    392 2HH2 ARG A  44      11.702  -1.328  26.050  1.00 89.66           H
ATOM    393  HN  ARG A  44      11.377  -4.180  21.259  1.00 89.66           H
ATOM    394  N   GLN A  45      14.308  -4.174  20.062  1.00 90.66           N
ATOM    395  CA  GLN A  45      15.671  -4.555  19.733  1.00 90.66           C
ATOM    396  C   GLN A  45      15.721  -5.198  18.346  1.00 90.66           C
ATOM    397  O   GLN A  45      16.620  -4.910  17.556  1.00 90.66           O
ATOM    398  HA  GLN A  45      16.239  -3.625  19.730  1.00 90.66           H
ATOM    399  CB  GLN A  45      16.250  -5.493  20.794  1.00 90.66           C
ATOM    400 1HB  GLN A  45      16.140  -5.043  21.781  1.00 90.66           H
ATOM    401 2HB  GLN A  45      15.688  -6.427  20.805  1.00 90.66           H
ATOM    402  CG  GLN A  45      17.727  -5.783  20.521  1.00 90.66           C
ATOM    403 1HG  GLN A  45      17.837  -6.233  19.535  1.00 90.66           H
ATOM    404 2HG  GLN A  45      18.289  -4.850  20.510  1.00 90.66           H
ATOM    405  CD  GLN A  45      18.306  -6.721  21.583  1.00 90.66           C
ATOM    406  OE1 GLN A  45      17.609  -7.229  22.446  1.00 90.66           O
ATOM    407  NE2 GLN A  45      19.616  -6.921  21.471  1.00 90.66           N
ATOM    408 1HE2 GLN A  45      20.130  -6.473  20.739  1.00 90.66           H
ATOM    409 2HE2 GLN A  45      20.088  -7.519  22.119  1.00 90.66           H
ATOM    410  HN  GLN A  45      13.905  -4.668  20.833  1.00 90.66           H
ATOM    411  N   PHE A  46      14.745  -6.057  18.091  1.00 92.81           N
ATOM    412  CA  PHE A  46      14.630  -6.695  16.790  1.00 92.81           C
ATOM    413  C   PHE A  46      14.436  -5.654  15.685  1.00 92.81           C
ATOM    414  O   PHE A  46      15.122  -5.692  14.665  1.00 92.81           O
ATOM    415  HA  PHE A  46      15.557  -7.241  16.614  1.00 92.81           H
ATOM    416  CB  PHE A  46      13.398  -7.600  16.843  1.00 92.81           C
ATOM    417 1HB  PHE A  46      13.569  -8.387  17.578  1.00 92.81           H
ATOM    418 2HB  PHE A  46      12.546  -7.017  17.194  1.00 92.81           H
ATOM    419  CG  PHE A  46      13.040  -8.243  15.502  1.00 92.81           C
ATOM    420  CD1 PHE A  46      12.035  -7.726  14.746  1.00 92.81           C
ATOM    421  HD1 PHE A  46      11.484  -6.853  15.096  1.00 92.81           H
ATOM    422  CD2 PHE A  46      13.727  -9.333  15.066  1.00 92.81           C
ATOM    423  HD2 PHE A  46      14.533  -9.748  15.672  1.00 92.81           H
ATOM    424  CE1 PHE A  46      11.703  -8.323  13.502  1.00 92.81           C
ATOM    425  HE1 PHE A  46      10.897  -7.909  12.896  1.00 92.81           H
ATOM    426  CE2 PHE A  46      13.395  -9.930  13.821  1.00 92.81           C
ATOM    427  HE2 PHE A  46      13.946 -10.803  13.471  1.00 92.81           H
ATOM    428  CZ  PHE A  46      12.390  -9.413  13.065  1.00 92.81           C
ATOM    429  HZ  PHE A  46      12.135  -9.871  12.110  1.00 92.81           H
ATOM    430  HN  PHE A  46      14.043  -6.319  18.753  1.00 92.81           H
ATOM    431  N   ALA A  47      13.499  -4.749  15.926  1.00 91.71           N
ATOM    432  CA  ALA A  47      13.135  -3.763  14.923  1.00 91.71           C
ATOM    433  C   ALA A  47      14.373  -2.949  14.542  1.00 91.71           C
ATOM    434  O   ALA A  47      14.592  -2.660  13.367  1.00 91.71           O
ATOM    435  HA  ALA A  47      12.779  -4.300  14.044  1.00 91.71           H
ATOM    436  CB  ALA A  47      12.001  -2.886  15.457  1.00 91.71           C
ATOM    437 1HB  ALA A  47      11.136  -3.509  15.685  1.00 91.71           H
ATOM    438 2HB  ALA A  47      12.331  -2.377  16.363  1.00 91.71           H
ATOM    439 3HB  ALA A  47      11.728  -2.146  14.704  1.00 91.71           H
ATOM    440  HN  ALA A  47      12.993  -4.683  16.786  1.00 91.71           H
ATOM    441  N   SER A  48      15.149  -2.601  15.558  1.00 92.20           N
ATOM    442  CA  SER A  48      16.231  -1.648  15.381  1.00 92.20           C
ATOM    443  C   SER A  48      17.300  -2.235  14.457  1.00 92.20           C
ATOM    444  O   SER A  48      18.036  -1.496  13.805  1.00 92.20           O
ATOM    445  HA  SER A  48      15.771  -0.771  14.925  1.00 92.20           H
ATOM    446  CB  SER A  48      16.848  -1.259  16.726  1.00 92.20           C
ATOM    447 1HB  SER A  48      17.533  -0.424  16.582  1.00 92.20           H
ATOM    448 2HB  SER A  48      16.062  -0.914  17.399  1.00 92.20           H
ATOM    449  OG  SER A  48      17.545  -2.346  17.328  1.00 92.20           O
ATOM    450  HG  SER A  48      17.929  -2.062  18.207  1.00 92.20           H
ATOM    451  HN  SER A  48      15.048  -2.958  16.486  1.00 92.20           H
ATOM    452  N   HIS A  49      17.351  -3.559  14.431  1.00 92.75           N
ATOM    453  CA  HIS A  49      18.342  -4.253  13.626  1.00 92.75           C
ATOM    454  C   HIS A  49      17.742  -4.605  12.263  1.00 92.75           C
ATOM    455  O   HIS A  49      18.424  -4.531  11.243  1.00 92.75           O
ATOM    456  HA  HIS A  49      19.170  -3.559  13.481  1.00 92.75           H
ATOM    457  CB  HIS A  49      18.885  -5.476  14.368  1.00 92.75           C
ATOM    458 1HB  HIS A  49      18.047  -6.095  14.689  1.00 92.75           H
ATOM    459 2HB  HIS A  49      19.477  -6.075  13.677  1.00 92.75           H
ATOM    460  CG  HIS A  49      19.732  -5.138  15.572  1.00 92.75           C
ATOM    461  ND1 HIS A  49      19.189  -4.794  16.798  1.00 92.75           N
ATOM    462  HD1 HIS A  49      18.213  -4.735  17.010  1.00 92.75           H
ATOM    463  CD2 HIS A  49      21.086  -5.096  15.726  1.00 92.75           C
ATOM    464  HD2 HIS A  49      21.822  -5.314  14.951  1.00 92.75           H
ATOM    465  CE1 HIS A  49      20.181  -4.557  17.643  1.00 92.75           C
ATOM    466  HE1 HIS A  49      20.077  -4.263  18.688  1.00 92.75           H
ATOM    467  NE2 HIS A  49      21.356  -4.744  16.976  1.00 92.75           N
ATOM    468  HN  HIS A  49      16.733  -4.153  14.945  1.00 92.75           H
ATOM    469  N   PHE A  50      16.471  -4.980  12.291  1.00 93.98           N
ATOM    470  CA  PHE A  50      15.853  -5.616  11.140  1.00 93.98           C
ATOM    471  C   PHE A  50      15.356  -4.571  10.139  1.00 93.98           C
ATOM    472  O   PHE A  50      15.616  -4.680   8.942  1.00 93.98           O
ATOM    473  HA  PHE A  50      16.614  -6.237  10.666  1.00 93.98           H
ATOM    474  CB  PHE A  50      14.658  -6.417  11.659  1.00 93.98           C
ATOM    475 1HB  PHE A  50      15.005  -7.117  12.419  1.00 93.98           H
ATOM    476 2HB  PHE A  50      13.962  -5.736  12.148  1.00 93.98           H
ATOM    477  CG  PHE A  50      13.911  -7.194  10.574  1.00 93.98           C
ATOM    478  CD1 PHE A  50      12.687  -6.774  10.157  1.00 93.98           C
ATOM    479  HD1 PHE A  50      12.238  -5.883  10.596  1.00 93.98           H
ATOM    480  CD2 PHE A  50      14.471  -8.306  10.026  1.00 93.98           C
ATOM    481  HD2 PHE A  50      15.452  -8.643  10.361  1.00 93.98           H
ATOM    482  CE1 PHE A  50      11.993  -7.495   9.149  1.00 93.98           C
ATOM    483  HE1 PHE A  50      11.012  -7.159   8.815  1.00 93.98           H
ATOM    484  CE2 PHE A  50      13.778  -9.028   9.019  1.00 93.98           C
ATOM    485  HE2 PHE A  50      14.227  -9.919   8.580  1.00 93.98           H
ATOM    486  CZ  PHE A  50      12.554  -8.607   8.602  1.00 93.98           C
ATOM    487  HZ  PHE A  50      12.021  -9.161   7.828  1.00 93.98           H
ATOM    488  HN  PHE A  50      15.869  -4.857  13.080  1.00 93.98           H
ATOM    489  N   LEU A  51      14.648  -3.583  10.666  1.00 94.24           N
ATOM    490  CA  LEU A  51      13.829  -2.720   9.831  1.00 94.24           C
ATOM    491  C   LEU A  51      14.737  -1.807   9.004  1.00 94.24           C
ATOM    492  O   LEU A  51      14.606  -1.736   7.784  1.00 94.24           O
ATOM    493  HA  LEU A  51      13.271  -3.361   9.149  1.00 94.24           H
ATOM    494  CB  LEU A  51      12.807  -1.964  10.682  1.00 94.24           C
ATOM    495 1HB  LEU A  51      13.347  -1.357  11.409  1.00 94.24           H
ATOM    496 2HB  LEU A  51      12.263  -1.277  10.035  1.00 94.24           H
ATOM    497  CG  LEU A  51      11.791  -2.826  11.433  1.00 94.24           C
ATOM    498  HG  LEU A  51      12.334  -3.466  12.129  1.00 94.24           H
ATOM    499  CD1 LEU A  51      10.843  -1.959  12.264  1.00 94.24           C
ATOM    500 1HD1 LEU A  51      11.418  -1.384  12.990  1.00 94.24           H
ATOM    501 2HD1 LEU A  51      10.304  -1.277  11.606  1.00 94.24           H
ATOM    502 3HD1 LEU A  51      10.131  -2.597  12.787  1.00 94.24           H
ATOM    503  CD2 LEU A  51      11.034  -3.744  10.472  1.00 94.24           C
ATOM    504 1HD2 LEU A  51      10.503  -3.141   9.735  1.00 94.24           H
ATOM    505 2HD2 LEU A  51      11.740  -4.400   9.963  1.00 94.24           H
ATOM    506 3HD2 LEU A  51      10.318  -4.346  11.032  1.00 94.24           H
ATOM    507  HN  LEU A  51      14.628  -3.368  11.643  1.00 94.24           H
ATOM    508  N   PRO A  52      15.670  -1.095   9.651  1.00 95.31           N
ATOM    509  CA  PRO A  52      16.378   0.002   8.986  1.00 95.31           C
ATOM    510  C   PRO A  52      17.003  -0.429   7.670  1.00 95.31           C
ATOM    511  O   PRO A  52      16.773   0.194   6.635  1.00 95.31           O
ATOM    512  HA  PRO A  52      15.677   0.794   8.722  1.00 95.31           H
ATOM    513  CB  PRO A  52      17.437   0.422  10.007  1.00 95.31           C
ATOM    514 1HB  PRO A  52      18.378  -0.105   9.850  1.00 95.31           H
ATOM    515 2HB  PRO A  52      17.655   1.488   9.943  1.00 95.31           H
ATOM    516  CG  PRO A  52      16.803   0.056  11.344  1.00 95.31           C
ATOM    517 1HG  PRO A  52      17.549  -0.037  12.133  1.00 95.31           H
ATOM    518 2HG  PRO A  52      16.096   0.815  11.678  1.00 95.31           H
ATOM    519  CD  PRO A  52      16.120  -1.268  11.044  1.00 95.31           C
ATOM    520 1HD  PRO A  52      16.806  -2.109  11.142  1.00 95.31           H
ATOM    521 2HD  PRO A  52      15.289  -1.458  11.724  1.00 95.31           H
ATOM    522  N   PRO A  53      17.807  -1.502   7.676  1.00 95.75           N
ATOM    523  CA  PRO A  53      18.463  -1.961   6.450  1.00 95.75           C
ATOM    524  C   PRO A  53      17.477  -2.171   5.312  1.00 95.75           C
ATOM    525  O   PRO A  53      17.747  -1.792   4.174  1.00 95.75           O
ATOM    526  HA  PRO A  53      19.156  -1.201   6.089  1.00 95.75           H
ATOM    527  CB  PRO A  53      19.137  -3.270   6.867  1.00 95.75           C
ATOM    528 1HB  PRO A  53      18.491  -4.129   6.686  1.00 95.75           H
ATOM    529 2HB  PRO A  53      20.058  -3.442   6.310  1.00 95.75           H
ATOM    530  CG  PRO A  53      19.406  -3.070   8.354  1.00 95.75           C
ATOM    531 1HG  PRO A  53      19.553  -4.019   8.869  1.00 95.75           H
ATOM    532 2HG  PRO A  53      20.308  -2.483   8.527  1.00 95.75           H
ATOM    533  CD  PRO A  53      18.155  -2.349   8.831  1.00 95.75           C
ATOM    534 1HD  PRO A  53      17.353  -3.047   9.072  1.00 95.75           H
ATOM    535 2HD  PRO A  53      18.345  -1.763   9.730  1.00 95.75           H
ATOM    536  N   LEU A  54      16.349  -2.776   5.654  1.00 95.14           N
ATOM    537  CA  LEU A  54      15.378  -3.172   4.648  1.00 95.14           C
ATOM    538  C   LEU A  54      14.715  -1.922   4.066  1.00 95.14           C
ATOM    539  O   LEU A  54      14.557  -1.807   2.851  1.00 95.14           O
ATOM    540  HA  LEU A  54      15.921  -3.678   3.850  1.00 95.14           H
ATOM    541  CB  LEU A  54      14.385  -4.180   5.229  1.00 95.14           C
ATOM    542 1HB  LEU A  54      13.952  -3.753   6.134  1.00 95.14           H
ATOM    543 2HB  LEU A  54      13.570  -4.310   4.517  1.00 95.14           H
ATOM    544  CG  LEU A  54      14.952  -5.560   5.570  1.00 95.14           C
ATOM    545  HG  LEU A  54      15.816  -5.423   6.220  1.00 95.14           H
ATOM    546  CD1 LEU A  54      13.931  -6.395   6.346  1.00 95.14           C
ATOM    547 1HD1 LEU A  54      13.673  -5.885   7.273  1.00 95.14           H
ATOM    548 2HD1 LEU A  54      13.034  -6.526   5.741  1.00 95.14           H
ATOM    549 3HD1 LEU A  54      14.360  -7.371   6.575  1.00 95.14           H
ATOM    550  CD2 LEU A  54      15.442  -6.277   4.311  1.00 95.14           C
ATOM    551 1HD2 LEU A  54      14.611  -6.403   3.617  1.00 95.14           H
ATOM    552 2HD2 LEU A  54      16.225  -5.685   3.837  1.00 95.14           H
ATOM    553 3HD2 LEU A  54      15.840  -7.255   4.582  1.00 95.14           H
ATOM    554  HN  LEU A  54      16.095  -2.996   6.596  1.00 95.14           H
ATOM    555  N   TYR A  55      14.346  -1.016   4.959  1.00 94.90           N
ATOM    556  CA  TYR A  55      13.635   0.186   4.557  1.00 94.90           C
ATOM    557  C   TYR A  55      14.511   1.068   3.666  1.00 94.90           C
ATOM    558  O   TYR A  55      14.015   1.708   2.740  1.00 94.90           O
ATOM    559  HA  TYR A  55      12.750  -0.118   3.997  1.00 94.90           H
ATOM    560  CB  TYR A  55      13.318   0.941   5.849  1.00 94.90           C
ATOM    561 1HB  TYR A  55      14.207   0.950   6.480  1.00 94.90           H
ATOM    562 2HB  TYR A  55      13.091   1.979   5.605  1.00 94.90           H
ATOM    563  CG  TYR A  55      12.152   0.351   6.645  1.00 94.90           C
ATOM    564  CD1 TYR A  55      11.464  -0.740   6.155  1.00 94.90           C
ATOM    565  HD1 TYR A  55      11.752  -1.182   5.201  1.00 94.90           H
ATOM    566  CD2 TYR A  55      11.787   0.911   7.852  1.00 94.90           C
ATOM    567  HD2 TYR A  55      12.331   1.774   8.239  1.00 94.90           H
ATOM    568  CE1 TYR A  55      10.366  -1.295   6.903  1.00 94.90           C
ATOM    569  HE1 TYR A  55       9.815  -2.157   6.528  1.00 94.90           H
ATOM    570  CE2 TYR A  55      10.690   0.357   8.601  1.00 94.90           C
ATOM    571  HE2 TYR A  55      10.391   0.789   9.556  1.00 94.90           H
ATOM    572  CZ  TYR A  55      10.033  -0.719   8.090  1.00 94.90           C
ATOM    573  OH  TYR A  55       8.996  -1.243   8.797  1.00 94.90           O
ATOM    574  HH  TYR A  55       8.638  -2.052   8.330  1.00 94.90           H
ATOM    575  HN  TYR A  55      14.524  -1.093   5.940  1.00 94.90           H
ATOM    576  N   TRP A  56      15.799   1.075   3.977  1.00 95.79           N
ATOM    577  CA  TRP A  56      16.762   1.795   3.162  1.00 95.79           C
ATOM    578  C   TRP A  56      16.832   1.109   1.796  1.00 95.79           C
ATOM    579  O   TRP A  56      16.848   1.775   0.762  1.00 95.79           O
ATOM    580  HA  TRP A  56      16.403   2.817   3.047  1.00 95.79           H
ATOM    581  CB  TRP A  56      18.121   1.875   3.860  1.00 95.79           C
ATOM    582 1HB  TRP A  56      18.278   0.960   4.432  1.00 95.79           H
ATOM    583 2HB  TRP A  56      18.905   1.917   3.104  1.00 95.79           H
ATOM    584  CG  TRP A  56      18.270   3.076   4.796  1.00 95.79           C
ATOM    585  CD1 TRP A  56      18.417   3.071   6.128  1.00 95.79           C
ATOM    586  HD1 TRP A  56      18.451   2.168   6.738  1.00 95.79           H
ATOM    587  CD2 TRP A  56      18.280   4.467   4.413  1.00 95.79           C
ATOM    588  NE1 TRP A  56      18.521   4.352   6.630  1.00 95.79           N
ATOM    589  HE1 TRP A  56      18.637   4.604   7.591  1.00 95.79           H
ATOM    590  CE2 TRP A  56      18.435   5.228   5.554  1.00 95.79           C
ATOM    591  CE3 TRP A  56      18.162   5.063   3.145  1.00 95.79           C
ATOM    592  HE3 TRP A  56      18.039   4.485   2.230  1.00 95.79           H
ATOM    593  CZ2 TRP A  56      18.486   6.627   5.541  1.00 95.79           C
ATOM    594  HZ2 TRP A  56      18.609   7.206   6.457  1.00 95.79           H
ATOM    595  CZ3 TRP A  56      18.215   6.462   3.150  1.00 95.79           C
ATOM    596  HZ3 TRP A  56      18.128   6.976   2.192  1.00 95.79           H
ATOM    597  CH2 TRP A  56      18.371   7.243   4.289  1.00 95.79           C
ATOM    598  HH2 TRP A  56      18.403   8.329   4.208  1.00 95.79           H
ATOM    599  HN  TRP A  56      16.185   0.601   4.768  1.00 95.79           H
ATOM    600  N   LEU A  57      16.871  -0.215   1.835  1.00 95.42           N
ATOM    601  CA  LEU A  57      16.959  -0.998   0.614  1.00 95.42           C
ATOM    602  C   LEU A  57      15.724  -0.729  -0.249  1.00 95.42           C
ATOM    603  O   LEU A  57      15.845  -0.434  -1.436  1.00 95.42           O
ATOM    604  HA  LEU A  57      17.840  -0.658   0.071  1.00 95.42           H
ATOM    605  CB  LEU A  57      17.171  -2.478   0.941  1.00 95.42           C
ATOM    606 1HB  LEU A  57      18.077  -2.571   1.539  1.00 95.42           H
ATOM    607 2HB  LEU A  57      16.342  -2.814   1.564  1.00 95.42           H
ATOM    608  CG  LEU A  57      17.285  -3.420  -0.259  1.00 95.42           C
ATOM    609  HG  LEU A  57      16.444  -3.228  -0.925  1.00 95.42           H
ATOM    610  CD1 LEU A  57      18.563  -3.143  -1.054  1.00 95.42           C
ATOM    611 1HD1 LEU A  57      18.550  -2.115  -1.416  1.00 95.42           H
ATOM    612 2HD1 LEU A  57      19.430  -3.290  -0.410  1.00 95.42           H
ATOM    613 3HD1 LEU A  57      18.619  -3.826  -1.901  1.00 95.42           H
ATOM    614  CD2 LEU A  57      17.190  -4.882   0.180  1.00 95.42           C
ATOM    615 1HD2 LEU A  57      17.997  -5.105   0.878  1.00 95.42           H
ATOM    616 2HD2 LEU A  57      16.230  -5.053   0.668  1.00 95.42           H
ATOM    617 3HD2 LEU A  57      17.274  -5.530  -0.692  1.00 95.42           H
ATOM    618  HN  LEU A  57      16.844  -0.750   2.680  1.00 95.42           H
ATOM    619  N   VAL A  58      14.565  -0.842   0.382  1.00 94.94           N
ATOM    620  CA  VAL A  58      13.307  -0.687  -0.329  1.00 94.94           C
ATOM    621  C   VAL A  58      13.227   0.726  -0.911  1.00 94.94           C
ATOM    622  O   VAL A  58      12.803   0.909  -2.051  1.00 94.94           O
ATOM    623  HA  VAL A  58      13.303  -1.405  -1.150  1.00 94.94           H
ATOM    624  CB  VAL A  58      12.137  -1.019   0.598  1.00 94.94           C
ATOM    625  HB  VAL A  58      12.235  -0.407   1.494  1.00 94.94           H
ATOM    626  CG1 VAL A  58      10.800  -0.676  -0.062  1.00 94.94           C
ATOM    627 1HG1 VAL A  58      10.772   0.389  -0.292  1.00 94.94           H
ATOM    628 2HG1 VAL A  58      10.691  -1.250  -0.982  1.00 94.94           H
ATOM    629 3HG1 VAL A  58       9.985  -0.922   0.619  1.00 94.94           H
ATOM    630  CG2 VAL A  58      12.176  -2.488   1.025  1.00 94.94           C
ATOM    631 1HG2 VAL A  58      12.115  -3.125   0.143  1.00 94.94           H
ATOM    632 2HG2 VAL A  58      13.108  -2.688   1.554  1.00 94.94           H
ATOM    633 3HG2 VAL A  58      11.333  -2.697   1.684  1.00 94.94           H
ATOM    634  HN  VAL A  58      14.476  -1.036   1.359  1.00 94.94           H
ATOM    635  N   PHE A  59      13.640   1.689  -0.101  1.00 96.48           N
ATOM    636  CA  PHE A  59      13.629   3.079  -0.524  1.00 96.48           C
ATOM    637  C   PHE A  59      14.437   3.268  -1.810  1.00 96.48           C
ATOM    638  O   PHE A  59      13.934   3.817  -2.788  1.00 96.48           O
ATOM    639  HA  PHE A  59      12.590   3.353  -0.707  1.00 96.48           H
ATOM    640  CB  PHE A  59      14.279   3.894   0.597  1.00 96.48           C
ATOM    641 1HB  PHE A  59      13.642   3.850   1.480  1.00 96.48           H
ATOM    642 2HB  PHE A  59      15.228   3.430   0.865  1.00 96.48           H
ATOM    643  CG  PHE A  59      14.528   5.360   0.237  1.00 96.48           C
ATOM    644  CD1 PHE A  59      15.801   5.828   0.133  1.00 96.48           C
ATOM    645  HD1 PHE A  59      16.643   5.158   0.306  1.00 96.48           H
ATOM    646  CD2 PHE A  59      13.477   6.195   0.021  1.00 96.48           C
ATOM    647  HD2 PHE A  59      12.457   5.820   0.104  1.00 96.48           H
ATOM    648  CE1 PHE A  59      16.032   7.188  -0.201  1.00 96.48           C
ATOM    649  HE1 PHE A  59      17.052   7.563  -0.284  1.00 96.48           H
ATOM    650  CE2 PHE A  59      13.708   7.556  -0.314  1.00 96.48           C
ATOM    651  HE2 PHE A  59      12.865   8.225  -0.487  1.00 96.48           H
ATOM    652  CZ  PHE A  59      14.981   8.023  -0.417  1.00 96.48           C
ATOM    653  HZ  PHE A  59      15.158   9.068  -0.674  1.00 96.48           H
ATOM    654  HN  PHE A  59      13.978   1.533   0.827  1.00 96.48           H
ATOM    655  N   ILE A  60      15.676   2.801  -1.766  1.00 96.20           N
ATOM    656  CA  ILE A  60      16.610   3.052  -2.850  1.00 96.20           C
ATOM    657  C   ILE A  60      16.078   2.412  -4.134  1.00 96.20           C
ATOM    658  O   ILE A  60      15.981   3.072  -5.167  1.00 96.20           O
ATOM    659  HA  ILE A  60      16.657   4.131  -2.997  1.00 96.20           H
ATOM    660  CB  ILE A  60      18.015   2.586  -2.467  1.00 96.20           C
ATOM    661  HB  ILE A  60      17.944   1.570  -2.079  1.00 96.20           H
ATOM    662  CG1 ILE A  60      18.597   3.456  -1.351  1.00 96.20           C
ATOM    663 1HG1 ILE A  60      18.856   4.437  -1.748  1.00 96.20           H
ATOM    664 2HG1 ILE A  60      17.844   3.614  -0.578  1.00 96.20           H
ATOM    665  CG2 ILE A  60      18.931   2.538  -3.692  1.00 96.20           C
ATOM    666 1HG2 ILE A  60      18.520   1.844  -4.425  1.00 96.20           H
ATOM    667 2HG2 ILE A  60      19.001   3.533  -4.132  1.00 96.20           H
ATOM    668 3HG2 ILE A  60      19.923   2.203  -3.391  1.00 96.20           H
ATOM    669  CD1 ILE A  60      19.837   2.803  -0.736  1.00 96.20           C
ATOM    670 1HD1 ILE A  60      19.567   1.833  -0.319  1.00 96.20           H
ATOM    671 2HD1 ILE A  60      20.596   2.669  -1.506  1.00 96.20           H
ATOM    672 3HD1 ILE A  60      20.229   3.443   0.054  1.00 96.20           H
ATOM    673  HN  ILE A  60      16.044   2.261  -1.008  1.00 96.20           H
ATOM    674  N   VAL A  61      15.747   1.133  -4.026  1.00 94.46           N
ATOM    675  CA  VAL A  61      15.347   0.363  -5.191  1.00 94.46           C
ATOM    676  C   VAL A  61      14.040   0.929  -5.748  1.00 94.46           C
ATOM    677  O   VAL A  61      13.886   1.069  -6.961  1.00 94.46           O
ATOM    678  HA  VAL A  61      16.127   0.476  -5.944  1.00 94.46           H
ATOM    679  CB  VAL A  61      15.250  -1.121  -4.830  1.00 94.46           C
ATOM    680  HB  VAL A  61      14.551  -1.218  -3.999  1.00 94.46           H
ATOM    681  CG1 VAL A  61      14.702  -1.936  -6.002  1.00 94.46           C
ATOM    682 1HG1 VAL A  61      13.707  -1.574  -6.263  1.00 94.46           H
ATOM    683 2HG1 VAL A  61      15.364  -1.829  -6.861  1.00 94.46           H
ATOM    684 3HG1 VAL A  61      14.643  -2.987  -5.718  1.00 94.46           H
ATOM    685  CG2 VAL A  61      16.605  -1.663  -4.370  1.00 94.46           C
ATOM    686 1HG2 VAL A  61      17.334  -1.546  -5.172  1.00 94.46           H
ATOM    687 2HG2 VAL A  61      16.939  -1.111  -3.492  1.00 94.46           H
ATOM    688 3HG2 VAL A  61      16.507  -2.719  -4.119  1.00 94.46           H
ATOM    689  HN  VAL A  61      15.749   0.626  -3.164  1.00 94.46           H
ATOM    690  N   GLY A  62      13.131   1.241  -4.836  1.00 95.34           N
ATOM    691  CA  GLY A  62      11.811   1.709  -5.224  1.00 95.34           C
ATOM    692  C   GLY A  62      11.888   3.094  -5.867  1.00 95.34           C
ATOM    693  O   GLY A  62      11.203   3.364  -6.853  1.00 95.34           O
ATOM    694 1HA  GLY A  62      11.362   1.003  -5.923  1.00 95.34           H
ATOM    695 2HA  GLY A  62      11.163   1.746  -4.348  1.00 95.34           H
ATOM    696  HN  GLY A  62      13.284   1.177  -3.850  1.00 95.34           H
ATOM    697  N   ALA A  63      12.728   3.937  -5.284  1.00 95.64           N
ATOM    698  CA  ALA A  63      12.859   5.307  -5.751  1.00 95.64           C
ATOM    699  C   ALA A  63      13.398   5.303  -7.183  1.00 95.64           C
ATOM    700  O   ALA A  63      12.898   6.030  -8.040  1.00 95.64           O
ATOM    701  HA  ALA A  63      11.866   5.755  -5.747  1.00 95.64           H
ATOM    702  CB  ALA A  63      13.757   6.090  -4.792  1.00 95.64           C
ATOM    703 1HB  ALA A  63      13.315   6.086  -3.796  1.00 95.64           H
ATOM    704 2HB  ALA A  63      14.742   5.623  -4.754  1.00 95.64           H
ATOM    705 3HB  ALA A  63      13.855   7.117  -5.143  1.00 95.64           H
ATOM    706  HN  ALA A  63      13.311   3.698  -4.508  1.00 95.64           H
ATOM    707  N   LEU A  64      14.412   4.477  -7.398  1.00 93.70           N
ATOM    708  CA  LEU A  64      15.033   4.380  -8.708  1.00 93.70           C
ATOM    709  C   LEU A  64      14.015   3.831  -9.710  1.00 93.70           C
ATOM    710  O   LEU A  64      13.872   4.364 -10.810  1.00 93.70           O
ATOM    711  HA  LEU A  64      15.310   5.388  -9.014  1.00 93.70           H
ATOM    712  CB  LEU A  64      16.322   3.560  -8.630  1.00 93.70           C
ATOM    713 1HB  LEU A  64      16.095   2.607  -8.151  1.00 93.70           H
ATOM    714 2HB  LEU A  64      16.649   3.335  -9.645  1.00 93.70           H
ATOM    715  CG  LEU A  64      17.487   4.211  -7.881  1.00 93.70           C
ATOM    716  HG  LEU A  64      17.139   4.493  -6.888  1.00 93.70           H
ATOM    717  CD1 LEU A  64      18.639   3.222  -7.692  1.00 93.70           C
ATOM    718 1HD1 LEU A  64      18.290   2.363  -7.118  1.00 93.70           H
ATOM    719 2HD1 LEU A  64      18.993   2.886  -8.667  1.00 93.70           H
ATOM    720 3HD1 LEU A  64      19.453   3.710  -7.158  1.00 93.70           H
ATOM    721  CD2 LEU A  64      17.941   5.492  -8.582  1.00 93.70           C
ATOM    722 1HD2 LEU A  64      18.265   5.257  -9.596  1.00 93.70           H
ATOM    723 2HD2 LEU A  64      17.112   6.199  -8.621  1.00 93.70           H
ATOM    724 3HD2 LEU A  64      18.770   5.935  -8.029  1.00 93.70           H
ATOM    725  HN  LEU A  64      14.807   3.883  -6.697  1.00 93.70           H
ATOM    726  N   GLY A  65      13.334   2.774  -9.295  1.00 92.07           N
ATOM    727  CA  GLY A  65      12.424   2.073 -10.185  1.00 92.07           C
ATOM    728  C   GLY A  65      11.292   2.992 -10.647  1.00 92.07           C
ATOM    729  O   GLY A  65      11.057   3.139 -11.845  1.00 92.07           O
ATOM    730 1HA  GLY A  65      12.972   1.701 -11.051  1.00 92.07           H
ATOM    731 2HA  GLY A  65      12.007   1.204  -9.675  1.00 92.07           H
ATOM    732  HN  GLY A  65      13.395   2.397  -8.371  1.00 92.07           H
ATOM    733  N   ASN A  66      10.620   3.586  -9.672  1.00 94.10           N
ATOM    734  CA  ASN A  66       9.412   4.344  -9.950  1.00 94.10           C
ATOM    735  C   ASN A  66       9.783   5.640 -10.673  1.00 94.10           C
ATOM    736  O   ASN A  66       9.028   6.124 -11.515  1.00 94.10           O
ATOM    737  HA  ASN A  66       8.795   3.687 -10.563  1.00 94.10           H
ATOM    738  CB  ASN A  66       8.685   4.717  -8.656  1.00 94.10           C
ATOM    739 1HB  ASN A  66       9.401   5.104  -7.931  1.00 94.10           H
ATOM    740 2HB  ASN A  66       7.968   5.514  -8.853  1.00 94.10           H
ATOM    741  CG  ASN A  66       7.960   3.505  -8.066  1.00 94.10           C
ATOM    742  OD1 ASN A  66       7.017   2.977  -8.633  1.00 94.10           O
ATOM    743  ND2 ASN A  66       8.450   3.097  -6.900  1.00 94.10           N
ATOM    744 1HD2 ASN A  66       9.226   3.575  -6.488  1.00 94.10           H
ATOM    745 2HD2 ASN A  66       8.043   2.311  -6.434  1.00 94.10           H
ATOM    746  HN  ASN A  66      10.887   3.556  -8.709  1.00 94.10           H
ATOM    747  N   SER A  67      10.947   6.166 -10.318  1.00 92.71           N
ATOM    748  CA  SER A  67      11.465   7.351 -10.979  1.00 92.71           C
ATOM    749  C   SER A  67      11.683   7.068 -12.467  1.00 92.71           C
ATOM    750  O   SER A  67      11.433   7.928 -13.310  1.00 92.71           O
ATOM    751  HA  SER A  67      10.700   8.116 -10.843  1.00 92.71           H
ATOM    752  CB  SER A  67      12.771   7.817 -10.331  1.00 92.71           C
ATOM    753 1HB  SER A  67      13.507   7.014 -10.381  1.00 92.71           H
ATOM    754 2HB  SER A  67      13.177   8.656 -10.896  1.00 92.71           H
ATOM    755  OG  SER A  67      12.584   8.205  -8.973  1.00 92.71           O
ATOM    756  HG  SER A  67      13.016   7.539  -8.364  1.00 92.71           H
ATOM    757  HN  SER A  67      11.530   5.796  -9.595  1.00 92.71           H
ATOM    758  N   LEU A  68      12.146   5.858 -12.745  1.00 89.08           N
ATOM    759  CA  LEU A  68      12.386   5.445 -14.117  1.00 89.08           C
ATOM    760  C   LEU A  68      11.055   5.395 -14.870  1.00 89.08           C
ATOM    761  O   LEU A  68      10.978   5.795 -16.030  1.00 89.08           O
ATOM    762  HA  LEU A  68      13.016   6.204 -14.581  1.00 89.08           H
ATOM    763  CB  LEU A  68      13.163   4.127 -14.152  1.00 89.08           C
ATOM    764 1HB  LEU A  68      14.075   4.251 -13.568  1.00 89.08           H
ATOM    765 2HB  LEU A  68      12.566   3.363 -13.654  1.00 89.08           H
ATOM    766  CG  LEU A  68      13.545   3.611 -15.541  1.00 89.08           C
ATOM    767  HG  LEU A  68      12.639   3.549 -16.144  1.00 89.08           H
ATOM    768  CD1 LEU A  68      14.492   4.584 -16.246  1.00 89.08           C
ATOM    769 1HD1 LEU A  68      14.003   5.552 -16.355  1.00 89.08           H
ATOM    770 2HD1 LEU A  68      15.400   4.701 -15.654  1.00 89.08           H
ATOM    771 3HD1 LEU A  68      14.748   4.193 -17.231  1.00 89.08           H
ATOM    772  CD2 LEU A  68      14.130   2.200 -15.459  1.00 89.08           C
ATOM    773 1HD2 LEU A  68      15.023   2.212 -14.833  1.00 89.08           H
ATOM    774 2HD2 LEU A  68      13.392   1.525 -15.026  1.00 89.08           H
ATOM    775 3HD2 LEU A  68      14.394   1.857 -16.460  1.00 89.08           H
ATOM    776  HN  LEU A  68      12.357   5.167 -12.053  1.00 89.08           H
ATOM    777  N   VAL A  69      10.039   4.899 -14.178  1.00 89.20           N
ATOM    778  CA  VAL A  69       8.723   4.761 -14.777  1.00 89.20           C
ATOM    779  C   VAL A  69       8.223   6.137 -15.223  1.00 89.20           C
ATOM    780  O   VAL A  69       7.739   6.292 -16.343  1.00 89.20           O
ATOM    781  HA  VAL A  69       8.826   4.124 -15.656  1.00 89.20           H
ATOM    782  CB  VAL A  69       7.772   4.068 -13.798  1.00 89.20           C
ATOM    783  HB  VAL A  69       7.807   4.614 -12.855  1.00 89.20           H
ATOM    784  CG1 VAL A  69       6.332   4.109 -14.312  1.00 89.20           C
ATOM    785 1HG1 VAL A  69       6.017   5.145 -14.430  1.00 89.20           H
ATOM    786 2HG1 VAL A  69       6.274   3.599 -15.274  1.00 89.20           H
ATOM    787 3HG1 VAL A  69       5.677   3.610 -13.597  1.00 89.20           H
ATOM    788  CG2 VAL A  69       8.218   2.630 -13.526  1.00 89.20           C
ATOM    789 1HG2 VAL A  69       8.226   2.070 -14.461  1.00 89.20           H
ATOM    790 2HG2 VAL A  69       9.219   2.635 -13.097  1.00 89.20           H
ATOM    791 3HG2 VAL A  69       7.525   2.161 -12.827  1.00 89.20           H
ATOM    792  HN  VAL A  69      10.105   4.594 -13.228  1.00 89.20           H
ATOM    793  N   ILE A  70       8.358   7.100 -14.323  1.00 90.34           N
ATOM    794  CA  ILE A  70       7.881   8.446 -14.591  1.00 90.34           C
ATOM    795  C   ILE A  70       8.645   9.027 -15.782  1.00 90.34           C
ATOM    796  O   ILE A  70       8.055   9.668 -16.650  1.00 90.34           O
ATOM    797  HA  ILE A  70       6.827   8.372 -14.860  1.00 90.34           H
ATOM    798  CB  ILE A  70       7.966   9.305 -13.328  1.00 90.34           C
ATOM    799  HB  ILE A  70       8.976   9.222 -12.925  1.00 90.34           H
ATOM    800  CG1 ILE A  70       7.007   8.794 -12.251  1.00 90.34           C
ATOM    801 1HG1 ILE A  70       5.979   8.875 -12.606  1.00 90.34           H
ATOM    802 2HG1 ILE A  70       7.196   7.737 -12.062  1.00 90.34           H
ATOM    803  CG2 ILE A  70       7.729  10.782 -13.652  1.00 90.34           C
ATOM    804 1HG2 ILE A  70       8.484  11.124 -14.359  1.00 90.34           H
ATOM    805 2HG2 ILE A  70       6.739  10.903 -14.091  1.00 90.34           H
ATOM    806 3HG2 ILE A  70       7.795  11.370 -12.736  1.00 90.34           H
ATOM    807  CD1 ILE A  70       7.168   9.586 -10.952  1.00 90.34           C
ATOM    808 1HD1 ILE A  70       8.190   9.483 -10.587  1.00 90.34           H
ATOM    809 2HD1 ILE A  70       6.954  10.638 -11.139  1.00 90.34           H
ATOM    810 3HD1 ILE A  70       6.475   9.202 -10.204  1.00 90.34           H
ATOM    811  HN  ILE A  70       8.784   6.973 -13.427  1.00 90.34           H
ATOM    812  N   LEU A  71       9.947   8.780 -15.786  1.00 87.07           N
ATOM    813  CA  LEU A  71      10.814   9.353 -16.802  1.00 87.07           C
ATOM    814  C   LEU A  71      10.456   8.758 -18.165  1.00 87.07           C
ATOM    815  O   LEU A  71      10.428   9.470 -19.168  1.00 87.07           O
ATOM    816  HA  LEU A  71      10.620  10.425 -16.830  1.00 87.07           H
ATOM    817  CB  LEU A  71      12.284   9.169 -16.417  1.00 87.07           C
ATOM    818 1HB  LEU A  71      12.436   9.596 -15.426  1.00 87.07           H
ATOM    819 2HB  LEU A  71      12.487   8.101 -16.339  1.00 87.07           H
ATOM    820  CG  LEU A  71      13.309   9.786 -17.371  1.00 87.07           C
ATOM    821  HG  LEU A  71      12.857  10.661 -17.838  1.00 87.07           H
ATOM    822  CD1 LEU A  71      14.546  10.266 -16.610  1.00 87.07           C
ATOM    823 1HD1 LEU A  71      14.253  11.018 -15.878  1.00 87.07           H
ATOM    824 2HD1 LEU A  71      15.009   9.422 -16.099  1.00 87.07           H
ATOM    825 3HD1 LEU A  71      15.258  10.700 -17.312  1.00 87.07           H
ATOM    826  CD2 LEU A  71      13.669   8.811 -18.494  1.00 87.07           C
ATOM    827 1HD2 LEU A  71      14.093   7.903 -18.065  1.00 87.07           H
ATOM    828 2HD2 LEU A  71      12.772   8.561 -19.060  1.00 87.07           H
ATOM    829 3HD2 LEU A  71      14.399   9.275 -19.158  1.00 87.07           H
ATOM    830  HN  LEU A  71      10.409   8.203 -15.112  1.00 87.07           H
ATOM    831  N   VAL A  72      10.191   7.460 -18.158  1.00 84.55           N
ATOM    832  CA  VAL A  72       9.813   6.767 -19.378  1.00 84.55           C
ATOM    833  C   VAL A  72       8.510   7.361 -19.915  1.00 84.55           C
ATOM    834  O   VAL A  72       8.377   7.592 -21.116  1.00 84.55           O
ATOM    835  HA  VAL A  72      10.603   6.935 -20.110  1.00 84.55           H
ATOM    836  CB  VAL A  72       9.722   5.262 -19.117  1.00 84.55           C
ATOM    837  HB  VAL A  72       9.069   5.110 -18.257  1.00 84.55           H
ATOM    838  CG1 VAL A  72       9.101   4.536 -20.312  1.00 84.55           C
ATOM    839 1HG1 VAL A  72       8.097   4.921 -20.491  1.00 84.55           H
ATOM    840 2HG1 VAL A  72       9.716   4.700 -21.197  1.00 84.55           H
ATOM    841 3HG1 VAL A  72       9.048   3.468 -20.101  1.00 84.55           H
ATOM    842  CG2 VAL A  72      11.095   4.680 -18.775  1.00 84.55           C
ATOM    843 1HG2 VAL A  72      11.779   4.850 -19.606  1.00 84.55           H
ATOM    844 2HG2 VAL A  72      11.483   5.167 -17.880  1.00 84.55           H
ATOM    845 3HG2 VAL A  72      11.001   3.609 -18.595  1.00 84.55           H
ATOM    846  HN  VAL A  72      10.230   6.886 -17.340  1.00 84.55           H
ATOM    847  N   TYR A  73       7.580   7.592 -18.999  1.00 83.64           N
ATOM    848  CA  TYR A  73       6.288   8.145 -19.367  1.00 83.64           C
ATOM    849  C   TYR A  73       6.448   9.506 -20.046  1.00 83.64           C
ATOM    850  O   TYR A  73       5.753   9.805 -21.017  1.00 83.64           O
ATOM    851  HA  TYR A  73       5.812   7.454 -20.062  1.00 83.64           H
ATOM    852  CB  TYR A  73       5.520   8.330 -18.056  1.00 83.64           C
ATOM    853 1HB  TYR A  73       5.441   7.365 -17.554  1.00 83.64           H
ATOM    854 2HB  TYR A  73       6.093   8.984 -17.400  1.00 83.64           H
ATOM    855  CG  TYR A  73       4.117   8.912 -18.234  1.00 83.64           C
ATOM    856  CD1 TYR A  73       3.938  10.280 -18.281  1.00 83.64           C
ATOM    857  HD1 TYR A  73       4.797  10.945 -18.192  1.00 83.64           H
ATOM    858  CD2 TYR A  73       3.029   8.070 -18.348  1.00 83.64           C
ATOM    859  HD2 TYR A  73       3.170   6.989 -18.311  1.00 83.64           H
ATOM    860  CE1 TYR A  73       2.617  10.828 -18.449  1.00 83.64           C
ATOM    861  HE1 TYR A  73       2.462  11.906 -18.488  1.00 83.64           H
ATOM    862  CE2 TYR A  73       1.708   8.618 -18.516  1.00 83.64           C
ATOM    863  HE2 TYR A  73       0.841   7.964 -18.607  1.00 83.64           H
ATOM    864  CZ  TYR A  73       1.567   9.970 -18.558  1.00 83.64           C
ATOM    865  OH  TYR A  73       0.320  10.488 -18.716  1.00 83.64           O
ATOM    866  HH  TYR A  73      -0.329   9.757 -18.931  1.00 83.64           H
ATOM    867  HN  TYR A  73       7.699   7.407 -18.023  1.00 83.64           H
ATOM    868  N   TRP A  74       7.367  10.296 -19.510  1.00 84.40           N
ATOM    869  CA  TRP A  74       7.507  11.678 -19.936  1.00 84.40           C
ATOM    870  C   TRP A  74       8.062  11.679 -21.362  1.00 84.40           C
ATOM    871  O   TRP A  74       7.522  12.348 -22.241  1.00 84.40           O
ATOM    872  HA  TRP A  74       6.517  12.133 -19.921  1.00 84.40           H
ATOM    873  CB  TRP A  74       8.376  12.468 -18.955  1.00 84.40           C
ATOM    874 1HB  TRP A  74       8.488  11.890 -18.038  1.00 84.40           H
ATOM    875 2HB  TRP A  74       9.373  12.585 -19.382  1.00 84.40           H
ATOM    876  CG  TRP A  74       7.821  13.850 -18.606  1.00 84.40           C
ATOM    877  CD1 TRP A  74       7.517  14.852 -19.442  1.00 84.40           C
ATOM    878  HD1 TRP A  74       7.632  14.804 -20.525  1.00 84.40           H
ATOM    879  CD2 TRP A  74       7.515  14.345 -17.286  1.00 84.40           C
ATOM    880  NE1 TRP A  74       7.039  15.952 -18.760  1.00 84.40           N
ATOM    881  HE1 TRP A  74       6.747  16.819 -19.165  1.00 84.40           H
ATOM    882  CE2 TRP A  74       7.038  15.634 -17.407  1.00 84.40           C
ATOM    883  CE3 TRP A  74       7.637  13.724 -16.030  1.00 84.40           C
ATOM    884  HE3 TRP A  74       8.011  12.708 -15.908  1.00 84.40           H
ATOM    885  CZ2 TRP A  74       6.644  16.412 -16.312  1.00 84.40           C
ATOM    886  HZ2 TRP A  74       6.270  17.429 -16.434  1.00 84.40           H
ATOM    887  CZ3 TRP A  74       7.240  14.515 -14.945  1.00 84.40           C
ATOM    888  HZ3 TRP A  74       7.315  14.082 -13.948  1.00 84.40           H
ATOM    889  CH2 TRP A  74       6.758  15.814 -15.051  1.00 84.40           C
ATOM    890  HH2 TRP A  74       6.468  16.365 -14.156  1.00 84.40           H
ATOM    891  HN  TRP A  74       8.007  10.005 -18.799  1.00 84.40           H
ATOM    892  N   TYR A  75       9.134  10.922 -21.546  1.00 79.63           N
ATOM    893  CA  TYR A  75       9.910  11.010 -22.771  1.00 79.63           C
ATOM    894  C   TYR A  75       9.336  10.090 -23.851  1.00 79.63           C
ATOM    895  O   TYR A  75       9.766  10.135 -25.002  1.00 79.63           O
ATOM    896  HA  TYR A  75       9.868  12.041 -23.123  1.00 79.63           H
ATOM    897  CB  TYR A  75      11.320  10.537 -22.412  1.00 79.63           C
ATOM    898 1HB  TYR A  75      11.246   9.654 -21.779  1.00 79.63           H
ATOM    899 2HB  TYR A  75      11.834  10.234 -23.324  1.00 79.63           H
ATOM    900  CG  TYR A  75      12.166  11.592 -21.695  1.00 79.63           C
ATOM    901  CD1 TYR A  75      12.714  12.638 -22.408  1.00 79.63           C
ATOM    902  HD1 TYR A  75      12.545  12.714 -23.482  1.00 79.63           H
ATOM    903  CD2 TYR A  75      12.380  11.496 -20.335  1.00 79.63           C
ATOM    904  HD2 TYR A  75      11.947  10.669 -19.772  1.00 79.63           H
ATOM    905  CE1 TYR A  75      13.510  13.631 -21.733  1.00 79.63           C
ATOM    906  HE1 TYR A  75      13.949  14.462 -22.284  1.00 79.63           H
ATOM    907  CE2 TYR A  75      13.176  12.488 -19.660  1.00 79.63           C
ATOM    908  HE2 TYR A  75      13.353  12.424 -18.586  1.00 79.63           H
ATOM    909  CZ  TYR A  75      13.702  13.507 -20.392  1.00 79.63           C
ATOM    910  OH  TYR A  75      14.453  14.444 -19.754  1.00 79.63           O
ATOM    911  HH  TYR A  75      14.500  14.237 -18.777  1.00 79.63           H
ATOM    912  HN  TYR A  75       9.473  10.260 -20.878  1.00 79.63           H
ATOM    913  N   CYS A  76       8.375   9.276 -23.440  1.00 71.75           N
ATOM    914  CA  CYS A  76       7.700   8.385 -24.368  1.00 71.75           C
ATOM    915  C   CYS A  76       6.902   9.237 -25.358  1.00 71.75           C
ATOM    916  O   CYS A  76       5.933   9.892 -24.977  1.00 71.75           O
ATOM    917  HA  CYS A  76       8.479   7.822 -24.883  1.00 71.75           H
ATOM    918  CB  CYS A  76       6.813   7.375 -23.639  1.00 71.75           C
ATOM    919 1HB  CYS A  76       7.411   6.788 -22.942  1.00 71.75           H
ATOM    920 2HB  CYS A  76       6.060   7.898 -23.050  1.00 71.75           H
ATOM    921  SG  CYS A  76       6.000   6.268 -24.849  1.00 71.75           S
ATOM    922  HG  CYS A  76       7.119   5.704 -25.295  1.00 71.75           H
ATOM    923  HN  CYS A  76       8.056   9.220 -22.493  1.00 71.75           H
ATOM    924  N   THR A  77       7.339   9.200 -26.608  1.00 63.82           N
ATOM    925  CA  THR A  77       6.785  10.082 -27.621  1.00 63.82           C
ATOM    926  C   THR A  77       5.431   9.556 -28.102  1.00 63.82           C
ATOM    927  O   THR A  77       4.726  10.237 -28.845  1.00 63.82           O
ATOM    928  HA  THR A  77       6.607  11.057 -27.167  1.00 63.82           H
ATOM    929  CB  THR A  77       7.816  10.221 -28.742  1.00 63.82           C
ATOM    930  HB  THR A  77       7.457  10.895 -29.520  1.00 63.82           H
ATOM    931  OG1 THR A  77       8.063   8.880 -29.156  1.00 63.82           O
ATOM    932  HG1 THR A  77       8.514   8.875 -30.048  1.00 63.82           H
ATOM    933  CG2 THR A  77       9.174  10.709 -28.232  1.00 63.82           C
ATOM    934 1HG2 THR A  77       9.564   9.999 -27.503  1.00 63.82           H
ATOM    935 2HG2 THR A  77       9.056  11.685 -27.761  1.00 63.82           H
ATOM    936 3HG2 THR A  77       9.868  10.790 -29.068  1.00 63.82           H
ATOM    937  HN  THR A  77       8.057   8.583 -26.931  1.00 63.82           H
ATOM    938  N   ARG A  78       5.109   8.350 -27.659  1.00 68.14           N
ATOM    939  CA  ARG A  78       3.887   7.695 -28.094  1.00 68.14           C
ATOM    940  C   ARG A  78       2.681   8.273 -27.350  1.00 68.14           C
ATOM    941  O   ARG A  78       2.787   8.644 -26.182  1.00 68.14           O
ATOM    942  HA  ARG A  78       3.825   7.901 -29.162  1.00 68.14           H
ATOM    943  CB  ARG A  78       3.953   6.186 -27.848  1.00 68.14           C
ATOM    944 1HB  ARG A  78       3.267   5.674 -28.522  1.00 68.14           H
ATOM    945 2HB  ARG A  78       4.955   5.821 -28.075  1.00 68.14           H
ATOM    946  CG  ARG A  78       3.599   5.851 -26.398  1.00 68.14           C
ATOM    947 1HG  ARG A  78       4.204   6.456 -25.723  1.00 68.14           H
ATOM    948 2HG  ARG A  78       2.557   6.105 -26.206  1.00 68.14           H
ATOM    949  CD  ARG A  78       3.829   4.367 -26.106  1.00 68.14           C
ATOM    950 1HD  ARG A  78       2.995   3.779 -26.489  1.00 68.14           H
ATOM    951 2HD  ARG A  78       4.726   4.021 -26.621  1.00 68.14           H
ATOM    952  NE  ARG A  78       3.970   4.153 -24.648  1.00 68.14           N
ATOM    953  HE  ARG A  78       4.879   4.254 -24.245  1.00 68.14           H
ATOM    954  CZ  ARG A  78       2.954   3.833 -23.835  1.00 68.14           C
ATOM    955  NH1 ARG A  78       1.714   3.686 -24.320  1.00 68.14           N
ATOM    956 1HH1 ARG A  78       1.541   3.814 -25.297  1.00 68.14           H
ATOM    957 2HH1 ARG A  78       0.962   3.447 -23.706  1.00 68.14           H
ATOM    958  NH2 ARG A  78       3.197   3.663 -22.528  1.00 68.14           N
ATOM    959 1HH2 ARG A  78       2.450   3.425 -21.907  1.00 68.14           H
ATOM    960 2HH2 ARG A  78       4.126   3.775 -22.173  1.00 68.14           H
ATOM    961  HN  ARG A  78       5.665   7.823 -27.017  1.00 68.14           H
ATOM    962  N   VAL A  79       1.563   8.332 -28.058  1.00 73.53           N
ATOM    963  CA  VAL A  79       0.311   8.743 -27.446  1.00 73.53           C
ATOM    964  C   VAL A  79       0.101   7.961 -26.147  1.00 73.53           C
ATOM    965  O   VAL A  79       0.161   6.732 -26.142  1.00 73.53           O
ATOM    966  HA  VAL A  79       0.394   9.803 -27.207  1.00 73.53           H
ATOM    967  CB  VAL A  79      -0.840   8.570 -28.440  1.00 73.53           C
ATOM    968  HB  VAL A  79      -0.980   7.503 -28.608  1.00 73.53           H
ATOM    969  CG1 VAL A  79      -2.144   9.132 -27.871  1.00 73.53           C
ATOM    970 1HG1 VAL A  79      -2.396   8.605 -26.951  1.00 73.53           H
ATOM    971 2HG1 VAL A  79      -2.021  10.194 -27.660  1.00 73.53           H
ATOM    972 3HG1 VAL A  79      -2.945   8.996 -28.598  1.00 73.53           H
ATOM    973  CG2 VAL A  79      -0.504   9.218 -29.785  1.00 73.53           C
ATOM    974 1HG2 VAL A  79      -0.324  10.283 -29.640  1.00 73.53           H
ATOM    975 2HG2 VAL A  79       0.390   8.752 -30.200  1.00 73.53           H
ATOM    976 3HG2 VAL A  79      -1.338   9.081 -30.472  1.00 73.53           H
ATOM    977  HN  VAL A  79       1.503   8.104 -29.030  1.00 73.53           H
ATOM    978  N   LYS A  80      -0.139   8.705 -25.078  1.00 78.19           N
ATOM    979  CA  LYS A  80      -0.436   8.095 -23.793  1.00 78.19           C
ATOM    980  C   LYS A  80      -1.745   7.311 -23.895  1.00 78.19           C
ATOM    981  O   LYS A  80      -2.571   7.586 -24.764  1.00 78.19           O
ATOM    982  HA  LYS A  80       0.369   7.395 -23.570  1.00 78.19           H
ATOM    983  CB  LYS A  80      -0.436   9.151 -22.686  1.00 78.19           C
ATOM    984 1HB  LYS A  80      -1.288   9.818 -22.814  1.00 78.19           H
ATOM    985 2HB  LYS A  80      -0.554   8.667 -21.716  1.00 78.19           H
ATOM    986  CG  LYS A  80       0.861   9.963 -22.702  1.00 78.19           C
ATOM    987 1HG  LYS A  80       0.934  10.518 -23.637  1.00 78.19           H
ATOM    988 2HG  LYS A  80       0.845  10.697 -21.896  1.00 78.19           H
ATOM    989  CD  LYS A  80       2.080   9.052 -22.546  1.00 78.19           C
ATOM    990 1HD  LYS A  80       1.956   8.420 -21.667  1.00 78.19           H
ATOM    991 2HD  LYS A  80       2.155   8.388 -23.407  1.00 78.19           H
ATOM    992  CE  LYS A  80       3.364   9.873 -22.414  1.00 78.19           C
ATOM    993 1HE  LYS A  80       3.285  10.782 -23.011  1.00 78.19           H
ATOM    994 2HE  LYS A  80       3.500  10.183 -21.378  1.00 78.19           H
ATOM    995  NZ  LYS A  80       4.533   9.081 -22.859  1.00 78.19           N
ATOM    996 1HZ  LYS A  80       5.386   9.572 -22.614  1.00 78.19           H
ATOM    997 2HZ  LYS A  80       4.521   8.176 -22.403  1.00 78.19           H
ATOM    998 3HZ  LYS A  80       4.493   8.954 -23.864  1.00 78.19           H
ATOM    999  HN  LYS A  80      -0.135   9.705 -25.080  1.00 78.19           H
ATOM   1000  N   THR A  81      -1.895   6.350 -22.995  1.00 79.91           N
ATOM   1001  CA  THR A  81      -3.160   5.651 -22.850  1.00 79.91           C
ATOM   1002  C   THR A  81      -3.698   5.811 -21.427  1.00 79.91           C
ATOM   1003  O   THR A  81      -2.978   6.256 -20.534  1.00 79.91           O
ATOM   1004  HA  THR A  81      -3.886   6.111 -23.520  1.00 79.91           H
ATOM   1005  CB  THR A  81      -2.943   4.192 -23.257  1.00 79.91           C
ATOM   1006  HB  THR A  81      -3.884   3.642 -23.250  1.00 79.91           H
ATOM   1007  OG1 THR A  81      -1.950   3.722 -22.349  1.00 79.91           O
ATOM   1008  HG1 THR A  81      -1.046   4.035 -22.640  1.00 79.91           H
ATOM   1009  CG2 THR A  81      -2.285   4.058 -24.631  1.00 79.91           C
ATOM   1010 1HG2 THR A  81      -1.313   4.551 -24.618  1.00 79.91           H
ATOM   1011 2HG2 THR A  81      -2.919   4.526 -25.385  1.00 79.91           H
ATOM   1012 3HG2 THR A  81      -2.154   3.003 -24.871  1.00 79.91           H
ATOM   1013  HN  THR A  81      -1.171   6.049 -22.374  1.00 79.91           H
ATOM   1014  N   MET A  82      -4.959   5.440 -21.259  1.00 83.95           N
ATOM   1015  CA  MET A  82      -5.578   5.465 -19.945  1.00 83.95           C
ATOM   1016  C   MET A  82      -4.784   4.618 -18.949  1.00 83.95           C
ATOM   1017  O   MET A  82      -4.580   5.025 -17.806  1.00 83.95           O
ATOM   1018  HA  MET A  82      -5.566   6.510 -19.635  1.00 83.95           H
ATOM   1019  CB  MET A  82      -7.008   4.930 -20.044  1.00 83.95           C
ATOM   1020 1HB  MET A  82      -7.487   5.327 -20.939  1.00 83.95           H
ATOM   1021 2HB  MET A  82      -6.988   3.845 -20.148  1.00 83.95           H
ATOM   1022  CG  MET A  82      -7.824   5.314 -18.808  1.00 83.95           C
ATOM   1023 1HG  MET A  82      -7.360   4.900 -17.913  1.00 83.95           H
ATOM   1024 2HG  MET A  82      -7.832   6.398 -18.691  1.00 83.95           H
ATOM   1025  SD  MET A  82      -9.495   4.706 -18.967  1.00 83.95           S
ATOM   1026  CE  MET A  82     -10.132   5.128 -17.354  1.00 83.95           C
ATOM   1027 1HE  MET A  82      -9.547   4.620 -16.587  1.00 83.95           H
ATOM   1028 2HE  MET A  82     -10.065   6.206 -17.207  1.00 83.95           H
ATOM   1029 3HE  MET A  82     -11.174   4.815 -17.282  1.00 83.95           H
ATOM   1030  HN  MET A  82      -5.553   5.128 -22.001  1.00 83.95           H
ATOM   1031  N   THR A  83      -4.356   3.455 -19.418  1.00 82.57           N
ATOM   1032  CA  THR A  83      -3.479   2.606 -18.629  1.00 82.57           C
ATOM   1033  C   THR A  83      -2.241   3.387 -18.183  1.00 82.57           C
ATOM   1034  O   THR A  83      -1.849   3.322 -17.019  1.00 82.57           O
ATOM   1035  HA  THR A  83      -4.012   2.308 -17.726  1.00 82.57           H
ATOM   1036  CB  THR A  83      -3.148   1.366 -19.461  1.00 82.57           C
ATOM   1037  HB  THR A  83      -2.586   1.635 -20.355  1.00 82.57           H
ATOM   1038  OG1 THR A  83      -4.415   0.754 -19.692  1.00 82.57           O
ATOM   1039  HG1 THR A  83      -5.147   1.346 -19.355  1.00 82.57           H
ATOM   1040  CG2 THR A  83      -2.368   0.318 -18.665  1.00 82.57           C
ATOM   1041 1HG2 THR A  83      -2.960  -0.002 -17.807  1.00 82.57           H
ATOM   1042 2HG2 THR A  83      -1.429   0.750 -18.318  1.00 82.57           H
ATOM   1043 3HG2 THR A  83      -2.159  -0.542 -19.302  1.00 82.57           H
ATOM   1044  HN  THR A  83      -4.598   3.092 -20.318  1.00 82.57           H
ATOM   1045  N   ASP A  84      -1.660   4.106 -19.132  1.00 83.93           N
ATOM   1046  CA  ASP A  84      -0.411   4.804 -18.882  1.00 83.93           C
ATOM   1047  C   ASP A  84      -0.627   5.854 -17.791  1.00 83.93           C
ATOM   1048  O   ASP A  84       0.259   6.095 -16.972  1.00 83.93           O
ATOM   1049  HA  ASP A  84       0.295   4.029 -18.581  1.00 83.93           H
ATOM   1050  CB  ASP A  84       0.079   5.523 -20.141  1.00 83.93           C
ATOM   1051 1HB  ASP A  84      -0.638   6.293 -20.426  1.00 83.93           H
ATOM   1052 2HB  ASP A  84       1.023   6.028 -19.932  1.00 83.93           H
ATOM   1053  CG  ASP A  84       0.266   4.539 -21.297  1.00 83.93           C
ATOM   1054  OD1 ASP A  84       0.915   3.498 -21.057  1.00 83.93           O
ATOM   1055  OD2 ASP A  84      -0.244   4.850 -22.395  1.00 83.93           O
ATOM   1056  HN  ASP A  84      -2.029   4.216 -20.055  1.00 83.93           H
ATOM   1057  N   MET A  85      -1.810   6.451 -17.815  1.00 88.35           N
ATOM   1058  CA  MET A  85      -2.151   7.475 -16.842  1.00 88.35           C
ATOM   1059  C   MET A  85      -2.182   6.896 -15.426  1.00 88.35           C
ATOM   1060  O   MET A  85      -1.662   7.504 -14.491  1.00 88.35           O
ATOM   1061  HA  MET A  85      -1.365   8.226 -16.917  1.00 88.35           H
ATOM   1062  CB  MET A  85      -3.521   8.066 -17.182  1.00 88.35           C
ATOM   1063 1HB  MET A  85      -3.531   8.396 -18.220  1.00 88.35           H
ATOM   1064 2HB  MET A  85      -4.287   7.297 -17.085  1.00 88.35           H
ATOM   1065  CG  MET A  85      -3.853   9.243 -16.263  1.00 88.35           C
ATOM   1066 1HG  MET A  85      -4.849   9.623 -16.490  1.00 88.35           H
ATOM   1067 2HG  MET A  85      -3.867   8.912 -15.225  1.00 88.35           H
ATOM   1068  SD  MET A  85      -2.645  10.540 -16.472  1.00 88.35           S
ATOM   1069  CE  MET A  85      -3.061  11.089 -18.119  1.00 88.35           C
ATOM   1070 1HE  MET A  85      -2.947  10.261 -18.818  1.00 88.35           H
ATOM   1071 2HE  MET A  85      -4.093  11.439 -18.135  1.00 88.35           H
ATOM   1072 3HE  MET A  85      -2.397  11.904 -18.409  1.00 88.35           H
ATOM   1073  HN  MET A  85      -2.526   6.247 -18.482  1.00 88.35           H
ATOM   1074  N   PHE A  86      -2.797   5.728 -15.312  1.00 89.71           N
ATOM   1075  CA  PHE A  86      -2.908   5.063 -14.024  1.00 89.71           C
ATOM   1076  C   PHE A  86      -1.542   4.572 -13.541  1.00 89.71           C
ATOM   1077  O   PHE A  86      -1.239   4.639 -12.351  1.00 89.71           O
ATOM   1078  HA  PHE A  86      -3.300   5.793 -13.316  1.00 89.71           H
ATOM   1079  CB  PHE A  86      -3.830   3.858 -14.221  1.00 89.71           C
ATOM   1080 1HB  PHE A  86      -3.425   3.229 -15.013  1.00 89.71           H
ATOM   1081 2HB  PHE A  86      -3.831   3.261 -13.309  1.00 89.71           H
ATOM   1082  CG  PHE A  86      -5.273   4.229 -14.571  1.00 89.71           C
ATOM   1083  CD1 PHE A  86      -5.873   5.282 -13.954  1.00 89.71           C
ATOM   1084  HD1 PHE A  86      -5.327   5.861 -13.209  1.00 89.71           H
ATOM   1085  CD2 PHE A  86      -5.954   3.506 -15.500  1.00 89.71           C
ATOM   1086  HD2 PHE A  86      -5.473   2.663 -15.994  1.00 89.71           H
ATOM   1087  CE1 PHE A  86      -7.212   5.626 -14.279  1.00 89.71           C
ATOM   1088  HE1 PHE A  86      -7.693   6.469 -13.784  1.00 89.71           H
ATOM   1089  CE2 PHE A  86      -7.293   3.851 -15.825  1.00 89.71           C
ATOM   1090  HE2 PHE A  86      -7.839   3.271 -16.569  1.00 89.71           H
ATOM   1091  CZ  PHE A  86      -7.893   4.903 -15.207  1.00 89.71           C
ATOM   1092  HZ  PHE A  86      -8.921   5.167 -15.457  1.00 89.71           H
ATOM   1093  HN  PHE A  86      -3.213   5.238 -16.077  1.00 89.71           H
ATOM   1094  N   LEU A  87      -0.754   4.088 -14.490  1.00 87.22           N
ATOM   1095  CA  LEU A  87       0.575   3.588 -14.176  1.00 87.22           C
ATOM   1096  C   LEU A  87       1.423   4.729 -13.611  1.00 87.22           C
ATOM   1097  O   LEU A  87       2.223   4.520 -12.700  1.00 87.22           O
ATOM   1098  HA  LEU A  87       0.463   2.826 -13.405  1.00 87.22           H
ATOM   1099  CB  LEU A  87       1.194   2.909 -15.399  1.00 87.22           C
ATOM   1100 1HB  LEU A  87       1.101   3.583 -16.251  1.00 87.22           H
ATOM   1101 2HB  LEU A  87       2.260   2.774 -15.214  1.00 87.22           H
ATOM   1102  CG  LEU A  87       0.597   1.555 -15.789  1.00 87.22           C
ATOM   1103  HG  LEU A  87      -0.466   1.695 -15.988  1.00 87.22           H
ATOM   1104  CD1 LEU A  87       1.232   1.025 -17.075  1.00 87.22           C
ATOM   1105 1HD1 LEU A  87       1.055   1.732 -17.886  1.00 87.22           H
ATOM   1106 2HD1 LEU A  87       2.305   0.904 -16.928  1.00 87.22           H
ATOM   1107 3HD1 LEU A  87       0.790   0.062 -17.329  1.00 87.22           H
ATOM   1108  CD2 LEU A  87       0.712   0.554 -14.638  1.00 87.22           C
ATOM   1109 1HD2 LEU A  87       1.762   0.412 -14.383  1.00 87.22           H
ATOM   1110 2HD2 LEU A  87       0.176   0.935 -13.769  1.00 87.22           H
ATOM   1111 3HD2 LEU A  87       0.280  -0.400 -14.941  1.00 87.22           H
ATOM   1112  HN  LEU A  87      -1.008   4.034 -15.455  1.00 87.22           H
ATOM   1113  N   LEU A  88       1.220   5.911 -14.174  1.00 90.04           N
ATOM   1114  CA  LEU A  88       1.937   7.090 -13.720  1.00 90.04           C
ATOM   1115  C   LEU A  88       1.585   7.363 -12.256  1.00 90.04           C
ATOM   1116  O   LEU A  88       2.472   7.509 -11.417  1.00 90.04           O
ATOM   1117  HA  LEU A  88       3.002   6.869 -13.783  1.00 90.04           H
ATOM   1118  CB  LEU A  88       1.664   8.274 -14.649  1.00 90.04           C
ATOM   1119 1HB  LEU A  88       2.071   8.040 -15.633  1.00 90.04           H
ATOM   1120 2HB  LEU A  88       0.585   8.378 -14.767  1.00 90.04           H
ATOM   1121  CG  LEU A  88       2.232   9.623 -14.202  1.00 90.04           C
ATOM   1122  HG  LEU A  88       1.938   9.791 -13.166  1.00 90.04           H
ATOM   1123  CD1 LEU A  88       3.762   9.613 -14.241  1.00 90.04           C
ATOM   1124 1HD1 LEU A  88       4.138   8.837 -13.574  1.00 90.04           H
ATOM   1125 2HD1 LEU A  88       4.098   9.412 -15.258  1.00 90.04           H
ATOM   1126 3HD1 LEU A  88       4.139  10.584 -13.919  1.00 90.04           H
ATOM   1127  CD2 LEU A  88       1.645  10.767 -15.030  1.00 90.04           C
ATOM   1128 1HD2 LEU A  88       1.888  10.617 -16.082  1.00 90.04           H
ATOM   1129 2HD2 LEU A  88       0.562  10.786 -14.907  1.00 90.04           H
ATOM   1130 3HD2 LEU A  88       2.065  11.714 -14.692  1.00 90.04           H
ATOM   1131  HN  LEU A  88       0.580   6.069 -14.926  1.00 90.04           H
ATOM   1132  N   ASN A  89       0.287   7.425 -11.994  1.00 93.77           N
ATOM   1133  CA  ASN A  89      -0.193   7.796 -10.675  1.00 93.77           C
ATOM   1134  C   ASN A  89       0.225   6.727  -9.664  1.00 93.77           C
ATOM   1135  O   ASN A  89       0.435   7.025  -8.490  1.00 93.77           O
ATOM   1136  HA  ASN A  89       0.260   8.766 -10.467  1.00 93.77           H
ATOM   1137  CB  ASN A  89      -1.720   7.897 -10.652  1.00 93.77           C
ATOM   1138 1HB  ASN A  89      -2.149   7.092 -11.249  1.00 93.77           H
ATOM   1139 2HB  ASN A  89      -2.081   7.765  -9.632  1.00 93.77           H
ATOM   1140  CG  ASN A  89      -2.189   9.248 -11.195  1.00 93.77           C
ATOM   1141  OD1 ASN A  89      -2.442  10.188 -10.459  1.00 93.77           O
ATOM   1142  ND2 ASN A  89      -2.289   9.293 -12.520  1.00 93.77           N
ATOM   1143 1HD2 ASN A  89      -2.065   8.486 -13.067  1.00 93.77           H
ATOM   1144 2HD2 ASN A  89      -2.588  10.134 -12.971  1.00 93.77           H
ATOM   1145  HN  ASN A  89      -0.428   7.226 -12.664  1.00 93.77           H
ATOM   1146  N   LEU A  90       0.334   5.502 -10.158  1.00 91.88           N
ATOM   1147  CA  LEU A  90       0.751   4.391  -9.319  1.00 91.88           C
ATOM   1148  C   LEU A  90       2.184   4.630  -8.840  1.00 91.88           C
ATOM   1149  O   LEU A  90       2.479   4.483  -7.655  1.00 91.88           O
ATOM   1150  HA  LEU A  90       0.094   4.374  -8.450  1.00 91.88           H
ATOM   1151  CB  LEU A  90       0.562   3.063 -10.056  1.00 91.88           C
ATOM   1152 1HB  LEU A  90      -0.402   3.085 -10.562  1.00 91.88           H
ATOM   1153 2HB  LEU A  90       1.327   2.988 -10.829  1.00 91.88           H
ATOM   1154  CG  LEU A  90       0.625   1.802  -9.192  1.00 91.88           C
ATOM   1155  HG  LEU A  90       1.400   1.942  -8.439  1.00 91.88           H
ATOM   1156  CD1 LEU A  90      -0.694   1.582  -8.447  1.00 91.88           C
ATOM   1157 1HD1 LEU A  90      -0.894   2.438  -7.803  1.00 91.88           H
ATOM   1158 2HD1 LEU A  90      -1.504   1.473  -9.168  1.00 91.88           H
ATOM   1159 3HD1 LEU A  90      -0.622   0.680  -7.840  1.00 91.88           H
ATOM   1160  CD2 LEU A  90       1.021   0.584 -10.027  1.00 91.88           C
ATOM   1161 1HD2 LEU A  90       0.286   0.430 -10.817  1.00 91.88           H
ATOM   1162 2HD2 LEU A  90       2.002   0.752 -10.472  1.00 91.88           H
ATOM   1163 3HD2 LEU A  90       1.058  -0.299  -9.389  1.00 91.88           H
ATOM   1164  HN  LEU A  90       0.143   5.264 -11.110  1.00 91.88           H
ATOM   1165  N   ALA A  91       3.038   4.994  -9.785  1.00 93.43           N
ATOM   1166  CA  ALA A  91       4.445   5.200  -9.485  1.00 93.43           C
ATOM   1167  C   ALA A  91       4.590   6.386  -8.530  1.00 93.43           C
ATOM   1168  O   ALA A  91       5.468   6.390  -7.668  1.00 93.43           O
ATOM   1169  HA  ALA A  91       4.814   4.300  -8.992  1.00 93.43           H
ATOM   1170  CB  ALA A  91       5.221   5.402 -10.788  1.00 93.43           C
ATOM   1171 1HB  ALA A  91       5.109   4.520 -11.418  1.00 93.43           H
ATOM   1172 2HB  ALA A  91       4.830   6.275 -11.312  1.00 93.43           H
ATOM   1173 3HB  ALA A  91       6.276   5.556 -10.562  1.00 93.43           H
ATOM   1174  HN  ALA A  91       2.783   5.149 -10.740  1.00 93.43           H
ATOM   1175  N   ILE A  92       3.715   7.364  -8.714  1.00 94.80           N
ATOM   1176  CA  ILE A  92       3.725   8.546  -7.869  1.00 94.80           C
ATOM   1177  C   ILE A  92       3.345   8.150  -6.441  1.00 94.80           C
ATOM   1178  O   ILE A  92       3.983   8.583  -5.483  1.00 94.80           O
ATOM   1179  HA  ILE A  92       4.744   8.933  -7.861  1.00 94.80           H
ATOM   1180  CB  ILE A  92       2.832   9.637  -8.464  1.00 94.80           C
ATOM   1181  HB  ILE A  92       1.870   9.191  -8.715  1.00 94.80           H
ATOM   1182  CG1 ILE A  92       3.428  10.186  -9.762  1.00 94.80           C
ATOM   1183 1HG1 ILE A  92       4.325  10.764  -9.538  1.00 94.80           H
ATOM   1184 2HG1 ILE A  92       3.732   9.361 -10.405  1.00 94.80           H
ATOM   1185  CG2 ILE A  92       2.565  10.744  -7.442  1.00 94.80           C
ATOM   1186 1HG2 ILE A  92       2.066  10.321  -6.570  1.00 94.80           H
ATOM   1187 2HG2 ILE A  92       3.510  11.193  -7.138  1.00 94.80           H
ATOM   1188 3HG2 ILE A  92       1.928  11.506  -7.890  1.00 94.80           H
ATOM   1189  CD1 ILE A  92       2.417  11.068 -10.498  1.00 94.80           C
ATOM   1190 1HD1 ILE A  92       1.532  10.481 -10.741  1.00 94.80           H
ATOM   1191 2HD1 ILE A  92       2.134  11.906  -9.861  1.00 94.80           H
ATOM   1192 3HD1 ILE A  92       2.867  11.446 -11.417  1.00 94.80           H
ATOM   1193  HN  ILE A  92       3.011   7.358  -9.424  1.00 94.80           H
ATOM   1194  N   ALA A  93       2.307   7.332  -6.344  1.00 95.25           N
ATOM   1195  CA  ALA A  93       1.806   6.910  -5.048  1.00 95.25           C
ATOM   1196  C   ALA A  93       2.913   6.169  -4.295  1.00 95.25           C
ATOM   1197  O   ALA A  93       3.100   6.377  -3.097  1.00 95.25           O
ATOM   1198  HA  ALA A  93       1.534   7.805  -4.489  1.00 95.25           H
ATOM   1199  CB  ALA A  93       0.555   6.050  -5.240  1.00 95.25           C
ATOM   1200 1HB  ALA A  93      -0.211   6.632  -5.753  1.00 95.25           H
ATOM   1201 2HB  ALA A  93       0.805   5.172  -5.836  1.00 95.25           H
ATOM   1202 3HB  ALA A  93       0.179   5.733  -4.267  1.00 95.25           H
ATOM   1203  HN  ALA A  93       1.813   6.961  -7.130  1.00 95.25           H
ATOM   1204  N   ASP A  94       3.617   5.319  -5.028  1.00 94.84           N
ATOM   1205  CA  ASP A  94       4.682   4.527  -4.438  1.00 94.84           C
ATOM   1206  C   ASP A  94       5.784   5.459  -3.929  1.00 94.84           C
ATOM   1207  O   ASP A  94       6.270   5.299  -2.811  1.00 94.84           O
ATOM   1208  HA  ASP A  94       4.209   3.963  -3.634  1.00 94.84           H
ATOM   1209  CB  ASP A  94       5.302   3.582  -5.470  1.00 94.84           C
ATOM   1210 1HB  ASP A  94       5.442   4.110  -6.413  1.00 94.84           H
ATOM   1211 2HB  ASP A  94       6.289   3.266  -5.132  1.00 94.84           H
ATOM   1212  CG  ASP A  94       4.416   2.355  -5.692  1.00 94.84           C
ATOM   1213  OD1 ASP A  94       3.710   1.983  -4.729  1.00 94.84           O
ATOM   1214  OD2 ASP A  94       4.464   1.817  -6.819  1.00 94.84           O
ATOM   1215  HN  ASP A  94       3.469   5.168  -6.005  1.00 94.84           H
ATOM   1216  N   LEU A  95       6.145   6.413  -4.775  1.00 95.64           N
ATOM   1217  CA  LEU A  95       7.222   7.332  -4.450  1.00 95.64           C
ATOM   1218  C   LEU A  95       6.882   8.073  -3.156  1.00 95.64           C
ATOM   1219  O   LEU A  95       7.734   8.227  -2.282  1.00 95.64           O
ATOM   1220  HA  LEU A  95       8.120   6.737  -4.282  1.00 95.64           H
ATOM   1221  CB  LEU A  95       7.509   8.260  -5.633  1.00 95.64           C
ATOM   1222 1HB  LEU A  95       6.558   8.578  -6.059  1.00 95.64           H
ATOM   1223 2HB  LEU A  95       8.005   9.154  -5.255  1.00 95.64           H
ATOM   1224  CG  LEU A  95       8.367   7.671  -6.755  1.00 95.64           C
ATOM   1225  HG  LEU A  95       7.858   6.790  -7.147  1.00 95.64           H
ATOM   1226  CD1 LEU A  95       8.512   8.662  -7.911  1.00 95.64           C
ATOM   1227 1HD1 LEU A  95       7.527   8.899  -8.312  1.00 95.64           H
ATOM   1228 2HD1 LEU A  95       8.987   9.574  -7.551  1.00 95.64           H
ATOM   1229 3HD1 LEU A  95       9.126   8.218  -8.695  1.00 95.64           H
ATOM   1230  CD2 LEU A  95       9.724   7.208  -6.222  1.00 95.64           C
ATOM   1231 1HD2 LEU A  95      10.253   8.057  -5.787  1.00 95.64           H
ATOM   1232 2HD2 LEU A  95       9.574   6.444  -5.459  1.00 95.64           H
ATOM   1233 3HD2 LEU A  95      10.314   6.794  -7.040  1.00 95.64           H
ATOM   1234  HN  LEU A  95       5.716   6.562  -5.666  1.00 95.64           H
ATOM   1235  N   LEU A  96       5.635   8.513  -3.073  1.00 94.91           N
ATOM   1236  CA  LEU A  96       5.205   9.340  -1.959  1.00 94.91           C
ATOM   1237  C   LEU A  96       5.428   8.580  -0.650  1.00 94.91           C
ATOM   1238  O   LEU A  96       5.868   9.160   0.342  1.00 94.91           O
ATOM   1239  HA  LEU A  96       5.832  10.231  -1.952  1.00 94.91           H
ATOM   1240  CB  LEU A  96       3.761   9.803  -2.161  1.00 94.91           C
ATOM   1241 1HB  LEU A  96       3.158   8.939  -2.439  1.00 94.91           H
ATOM   1242 2HB  LEU A  96       3.379  10.165  -1.207  1.00 94.91           H
ATOM   1243  CG  LEU A  96       3.549  10.897  -3.211  1.00 94.91           C
ATOM   1244  HG  LEU A  96       3.866  10.508  -4.178  1.00 94.91           H
ATOM   1245  CD1 LEU A  96       2.067  11.259  -3.333  1.00 94.91           C
ATOM   1246 1HD1 LEU A  96       1.500  10.376  -3.628  1.00 94.91           H
ATOM   1247 2HD1 LEU A  96       1.701  11.621  -2.372  1.00 94.91           H
ATOM   1248 3HD1 LEU A  96       1.945  12.038  -4.085  1.00 94.91           H
ATOM   1249  CD2 LEU A  96       4.416  12.121  -2.910  1.00 94.91           C
ATOM   1250 1HD2 LEU A  96       4.152  12.521  -1.930  1.00 94.91           H
ATOM   1251 2HD2 LEU A  96       5.466  11.832  -2.914  1.00 94.91           H
ATOM   1252 3HD2 LEU A  96       4.245  12.883  -3.671  1.00 94.91           H
ATOM   1253  HN  LEU A  96       4.926   8.313  -3.750  1.00 94.91           H
ATOM   1254  N   PHE A  97       5.116   7.293  -0.689  1.00 95.96           N
ATOM   1255  CA  PHE A  97       5.263   6.451   0.487  1.00 95.96           C
ATOM   1256  C   PHE A  97       6.738   6.182   0.787  1.00 95.96           C
ATOM   1257  O   PHE A  97       7.174   6.296   1.932  1.00 95.96           O
ATOM   1258  HA  PHE A  97       4.815   6.985   1.325  1.00 95.96           H
ATOM   1259  CB  PHE A  97       4.567   5.124   0.176  1.00 95.96           C
ATOM   1260 1HB  PHE A  97       3.490   5.289   0.142  1.00 95.96           H
ATOM   1261 2HB  PHE A  97       4.870   4.790  -0.816  1.00 95.96           H
ATOM   1262  CG  PHE A  97       4.866   4.014   1.185  1.00 95.96           C
ATOM   1263  CD1 PHE A  97       5.479   2.871   0.777  1.00 95.96           C
ATOM   1264  HD1 PHE A  97       5.758   2.746  -0.269  1.00 95.96           H
ATOM   1265  CD2 PHE A  97       4.518   4.170   2.491  1.00 95.96           C
ATOM   1266  HD2 PHE A  97       4.026   5.086   2.818  1.00 95.96           H
ATOM   1267  CE1 PHE A  97       5.757   1.840   1.714  1.00 95.96           C
ATOM   1268  HE1 PHE A  97       6.248   0.924   1.387  1.00 95.96           H
ATOM   1269  CE2 PHE A  97       4.795   3.139   3.428  1.00 95.96           C
ATOM   1270  HE2 PHE A  97       4.516   3.264   4.474  1.00 95.96           H
ATOM   1271  CZ  PHE A  97       5.409   1.996   3.019  1.00 95.96           C
ATOM   1272  HZ  PHE A  97       5.622   1.205   3.739  1.00 95.96           H
ATOM   1273  HN  PHE A  97       4.768   6.826  -1.502  1.00 95.96           H
ATOM   1274  N   LEU A  98       7.468   5.829  -0.262  1.00 96.03           N
ATOM   1275  CA  LEU A  98       8.841   5.382  -0.101  1.00 96.03           C
ATOM   1276  C   LEU A  98       9.641   6.458   0.636  1.00 96.03           C
ATOM   1277  O   LEU A  98      10.512   6.144   1.444  1.00 96.03           O
ATOM   1278  HA  LEU A  98       8.822   4.483   0.515  1.00 96.03           H
ATOM   1279  CB  LEU A  98       9.438   4.990  -1.455  1.00 96.03           C
ATOM   1280 1HB  LEU A  98       9.244   5.797  -2.162  1.00 96.03           H
ATOM   1281 2HB  LEU A  98      10.520   4.917  -1.344  1.00 96.03           H
ATOM   1282  CG  LEU A  98       8.926   3.683  -2.061  1.00 96.03           C
ATOM   1283  HG  LEU A  98       7.841   3.658  -1.953  1.00 96.03           H
ATOM   1284  CD1 LEU A  98       9.232   3.616  -3.559  1.00 96.03           C
ATOM   1285 1HD1 LEU A  98       8.747   4.450  -4.066  1.00 96.03           H
ATOM   1286 2HD1 LEU A  98      10.309   3.674  -3.713  1.00 96.03           H
ATOM   1287 3HD1 LEU A  98       8.856   2.677  -3.965  1.00 96.03           H
ATOM   1288  CD2 LEU A  98       9.483   2.473  -1.308  1.00 96.03           C
ATOM   1289 1HD2 LEU A  98      10.572   2.481  -1.363  1.00 96.03           H
ATOM   1290 2HD2 LEU A  98       9.172   2.520  -0.264  1.00 96.03           H
ATOM   1291 3HD2 LEU A  98       9.103   1.557  -1.760  1.00 96.03           H
ATOM   1292  HN  LEU A  98       7.136   5.844  -1.205  1.00 96.03           H
ATOM   1293  N   VAL A  99       9.315   7.705   0.330  1.00 95.43           N
ATOM   1294  CA  VAL A  99      10.030   8.829   0.910  1.00 95.43           C
ATOM   1295  C   VAL A  99       9.837   8.823   2.427  1.00 95.43           C
ATOM   1296  O   VAL A  99      10.583   9.478   3.154  1.00 95.43           O
ATOM   1297  HA  VAL A  99      11.089   8.694   0.690  1.00 95.43           H
ATOM   1298  CB  VAL A  99       9.573  10.134   0.255  1.00 95.43           C
ATOM   1299  HB  VAL A  99       8.484  10.162   0.286  1.00 95.43           H
ATOM   1300  CG1 VAL A  99      10.096  11.347   1.027  1.00 95.43           C
ATOM   1301 1HG1 VAL A  99       9.718  11.318   2.049  1.00 95.43           H
ATOM   1302 2HG1 VAL A  99      11.186  11.327   1.042  1.00 95.43           H
ATOM   1303 3HG1 VAL A  99       9.757  12.262   0.540  1.00 95.43           H
ATOM   1304  CG2 VAL A  99      10.003  10.191  -1.213  1.00 95.43           C
ATOM   1305 1HG2 VAL A  99      11.090  10.131  -1.275  1.00 95.43           H
ATOM   1306 2HG2 VAL A  99       9.561   9.355  -1.754  1.00 95.43           H
ATOM   1307 3HG2 VAL A  99       9.666  11.129  -1.654  1.00 95.43           H
ATOM   1308  HN  VAL A  99       8.579   7.953  -0.300  1.00 95.43           H
ATOM   1309  N   THR A 100       8.833   8.075   2.861  1.00 94.71           N
ATOM   1310  CA  THR A 100       8.507   8.007   4.275  1.00 94.71           C
ATOM   1311  C   THR A 100       9.356   6.939   4.968  1.00 94.71           C
ATOM   1312  O   THR A 100       9.484   6.939   6.191  1.00 94.71           O
ATOM   1313  HA  THR A 100       8.761   8.963   4.733  1.00 94.71           H
ATOM   1314  CB  THR A 100       7.002   7.763   4.402  1.00 94.71           C
ATOM   1315  HB  THR A 100       6.657   7.980   5.413  1.00 94.71           H
ATOM   1316  OG1 THR A 100       6.830   6.417   3.969  1.00 94.71           O
ATOM   1317  HG1 THR A 100       6.734   6.388   2.974  1.00 94.71           H
ATOM   1318  CG2 THR A 100       6.189   8.585   3.399  1.00 94.71           C
ATOM   1319 1HG2 THR A 100       6.488   8.319   2.385  1.00 94.71           H
ATOM   1320 2HG2 THR A 100       6.373   9.646   3.566  1.00 94.71           H
ATOM   1321 3HG2 THR A 100       5.128   8.374   3.533  1.00 94.71           H
ATOM   1322  HN  THR A 100       8.249   7.524   2.266  1.00 94.71           H
ATOM   1323  N   LEU A 101       9.914   6.054   4.155  1.00 94.77           N
ATOM   1324  CA  LEU A 101      10.593   4.881   4.678  1.00 94.77           C
ATOM   1325  C   LEU A 101      11.838   5.320   5.452  1.00 94.77           C
ATOM   1326  O   LEU A 101      12.130   4.785   6.520  1.00 94.77           O
ATOM   1327  HA  LEU A 101       9.911   4.391   5.373  1.00 94.77           H
ATOM   1328  CB  LEU A 101      10.887   3.886   3.554  1.00 94.77           C
ATOM   1329 1HB  LEU A 101      11.406   4.414   2.754  1.00 94.77           H
ATOM   1330 2HB  LEU A 101      11.575   3.130   3.935  1.00 94.77           H
ATOM   1331  CG  LEU A 101       9.673   3.174   2.954  1.00 94.77           C
ATOM   1332  HG  LEU A 101       9.064   3.915   2.437  1.00 94.77           H
ATOM   1333  CD1 LEU A 101      10.104   2.137   1.914  1.00 94.77           C
ATOM   1334 1HD1 LEU A 101      10.650   2.633   1.112  1.00 94.77           H
ATOM   1335 2HD1 LEU A 101      10.747   1.394   2.386  1.00 94.77           H
ATOM   1336 3HD1 LEU A 101       9.222   1.646   1.504  1.00 94.77           H
ATOM   1337  CD2 LEU A 101       8.802   2.557   4.051  1.00 94.77           C
ATOM   1338 1HD2 LEU A 101       9.388   1.833   4.616  1.00 94.77           H
ATOM   1339 2HD2 LEU A 101       8.451   3.343   4.720  1.00 94.77           H
ATOM   1340 3HD2 LEU A 101       7.946   2.058   3.597  1.00 94.77           H
ATOM   1341  HN  LEU A 101       9.908   6.129   3.158  1.00 94.77           H
ATOM   1342  N   PRO A 102      12.591   6.298   4.930  1.00 94.40           N
ATOM   1343  CA  PRO A 102      13.798   6.768   5.613  1.00 94.40           C
ATOM   1344  C   PRO A 102      13.528   7.160   7.057  1.00 94.40           C
ATOM   1345  O   PRO A 102      14.332   6.873   7.943  1.00 94.40           O
ATOM   1346  HA  PRO A 102      14.534   5.965   5.669  1.00 94.40           H
ATOM   1347  CB  PRO A 102      14.247   7.966   4.774  1.00 94.40           C
ATOM   1348 1HB  PRO A 102      13.829   8.899   5.152  1.00 94.40           H
ATOM   1349 2HB  PRO A 102      15.331   8.077   4.782  1.00 94.40           H
ATOM   1350  CG  PRO A 102      13.724   7.637   3.381  1.00 94.40           C
ATOM   1351 1HG  PRO A 102      13.648   8.528   2.757  1.00 94.40           H
ATOM   1352 2HG  PRO A 102      14.382   6.948   2.854  1.00 94.40           H
ATOM   1353  CD  PRO A 102      12.363   7.023   3.666  1.00 94.40           C
ATOM   1354 1HD  PRO A 102      11.590   7.783   3.775  1.00 94.40           H
ATOM   1355 2HD  PRO A 102      12.042   6.359   2.863  1.00 94.40           H
ATOM   1356  N   PHE A 103      12.392   7.811   7.257  1.00 93.70           N
ATOM   1357  CA  PHE A 103      12.033   8.302   8.577  1.00 93.70           C
ATOM   1358  C   PHE A 103      11.730   7.144   9.529  1.00 93.70           C
ATOM   1359  O   PHE A 103      12.086   7.193  10.705  1.00 93.70           O
ATOM   1360  HA  PHE A 103      12.886   8.867   8.954  1.00 93.70           H
ATOM   1361  CB  PHE A 103      10.773   9.154   8.410  1.00 93.70           C
ATOM   1362 1HB  PHE A 103      10.003   8.553   7.926  1.00 93.70           H
ATOM   1363 2HB  PHE A 103      10.395   9.422   9.396  1.00 93.70           H
ATOM   1364  CG  PHE A 103      10.988  10.432   7.597  1.00 93.70           C
ATOM   1365  CD1 PHE A 103      11.397  11.571   8.217  1.00 93.70           C
ATOM   1366  HD1 PHE A 103      11.570  11.574   9.293  1.00 93.70           H
ATOM   1367  CD2 PHE A 103      10.772  10.428   6.254  1.00 93.70           C
ATOM   1368  HD2 PHE A 103      10.444   9.515   5.757  1.00 93.70           H
ATOM   1369  CE1 PHE A 103      11.596  12.758   7.462  1.00 93.70           C
ATOM   1370  HE1 PHE A 103      11.924  13.671   7.959  1.00 93.70           H
ATOM   1371  CE2 PHE A 103      10.971  11.615   5.500  1.00 93.70           C
ATOM   1372  HE2 PHE A 103      10.798  11.612   4.424  1.00 93.70           H
ATOM   1373  CZ  PHE A 103      11.380  12.754   6.120  1.00 93.70           C
ATOM   1374  HZ  PHE A 103      11.533  13.665   5.540  1.00 93.70           H
ATOM   1375  HN  PHE A 103      11.724   8.004   6.539  1.00 93.70           H
ATOM   1376  N   TRP A 104      11.074   6.129   8.986  1.00 92.00           N
ATOM   1377  CA  TRP A 104      10.763   4.939   9.759  1.00 92.00           C
ATOM   1378  C   TRP A 104      12.084   4.286  10.174  1.00 92.00           C
ATOM   1379  O   TRP A 104      12.209   3.786  11.290  1.00 92.00           O
ATOM   1380  HA  TRP A 104      10.208   5.252  10.643  1.00 92.00           H
ATOM   1381  CB  TRP A 104       9.852   3.996   8.971  1.00 92.00           C
ATOM   1382 1HB  TRP A 104      10.183   3.970   7.933  1.00 92.00           H
ATOM   1383 2HB  TRP A 104       9.963   2.986   9.365  1.00 92.00           H
ATOM   1384  CG  TRP A 104       8.372   4.383   9.010  1.00 92.00           C
ATOM   1385  CD1 TRP A 104       7.568   4.674   7.978  1.00 92.00           C
ATOM   1386  HD1 TRP A 104       7.883   4.671   6.935  1.00 92.00           H
ATOM   1387  CD2 TRP A 104       7.548   4.510  10.187  1.00 92.00           C
ATOM   1388  NE1 TRP A 104       6.291   4.979   8.403  1.00 92.00           N
ATOM   1389  HE1 TRP A 104       5.517   5.228   7.821  1.00 92.00           H
ATOM   1390  CE2 TRP A 104       6.278   4.876   9.789  1.00 92.00           C
ATOM   1391  CE3 TRP A 104       7.864   4.322  11.544  1.00 92.00           C
ATOM   1392  HE3 TRP A 104       8.859   4.034  11.884  1.00 92.00           H
ATOM   1393  CZ2 TRP A 104       5.224   5.085  10.686  1.00 92.00           C
ATOM   1394  HZ2 TRP A 104       4.229   5.374  10.346  1.00 92.00           H
ATOM   1395  CZ3 TRP A 104       6.800   4.536  12.428  1.00 92.00           C
ATOM   1396  HZ3 TRP A 104       6.991   4.403  13.493  1.00 92.00           H
ATOM   1397  CH2 TRP A 104       5.516   4.904  12.043  1.00 92.00           C
ATOM   1398  HH2 TRP A 104       4.740   5.051  12.794  1.00 92.00           H
ATOM   1399  HN  TRP A 104      10.758   6.111   8.037  1.00 92.00           H
ATOM   1400  N   ALA A 105      13.035   4.313   9.252  1.00 93.80           N
ATOM   1401  CA  ALA A 105      14.311   3.655   9.475  1.00 93.80           C
ATOM   1402  C   ALA A 105      15.015   4.309  10.666  1.00 93.80           C
ATOM   1403  O   ALA A 105      15.511   3.617  11.555  1.00 93.80           O
ATOM   1404  HA  ALA A 105      14.110   2.610   9.712  1.00 93.80           H
ATOM   1405  CB  ALA A 105      15.149   3.718   8.196  1.00 93.80           C
ATOM   1406 1HB  ALA A 105      14.618   3.215   7.389  1.00 93.80           H
ATOM   1407 2HB  ALA A 105      15.320   4.760   7.925  1.00 93.80           H
ATOM   1408 3HB  ALA A 105      16.106   3.225   8.364  1.00 93.80           H
ATOM   1409  HN  ALA A 105      12.945   4.771   8.368  1.00 93.80           H
ATOM   1410  N   ILE A 106      15.037   5.633  10.646  1.00 93.31           N
ATOM   1411  CA  ILE A 106      15.713   6.387  11.688  1.00 93.31           C
ATOM   1412  C   ILE A 106      15.023   6.125  13.029  1.00 93.31           C
ATOM   1413  O   ILE A 106      15.688   5.918  14.043  1.00 93.31           O
ATOM   1414  HA  ILE A 106      16.736   6.016  11.749  1.00 93.31           H
ATOM   1415  CB  ILE A 106      15.789   7.869  11.315  1.00 93.31           C
ATOM   1416  HB  ILE A 106      14.798   8.192  10.995  1.00 93.31           H
ATOM   1417  CG1 ILE A 106      16.738   8.088  10.135  1.00 93.31           C
ATOM   1418 1HG1 ILE A 106      17.770   7.980  10.469  1.00 93.31           H
ATOM   1419 2HG1 ILE A 106      16.566   7.323   9.378  1.00 93.31           H
ATOM   1420  CG2 ILE A 106      16.173   8.720  12.526  1.00 93.31           C
ATOM   1421 1HG2 ILE A 106      15.426   8.596  13.310  1.00 93.31           H
ATOM   1422 2HG2 ILE A 106      17.147   8.403  12.899  1.00 93.31           H
ATOM   1423 3HG2 ILE A 106      16.220   9.769  12.233  1.00 93.31           H
ATOM   1424  CD1 ILE A 106      16.538   9.476   9.521  1.00 93.31           C
ATOM   1425 1HD1 ILE A 106      15.512   9.572   9.167  1.00 93.31           H
ATOM   1426 2HD1 ILE A 106      16.735  10.238  10.275  1.00 93.31           H
ATOM   1427 3HD1 ILE A 106      17.225   9.606   8.685  1.00 93.31           H
ATOM   1428  HN  ILE A 106      14.605   6.189   9.936  1.00 93.31           H
ATOM   1429  N   ALA A 107      13.699   6.144  12.990  1.00 91.42           N
ATOM   1430  CA  ALA A 107      12.913   6.008  14.205  1.00 91.42           C
ATOM   1431  C   ALA A 107      13.136   4.616  14.799  1.00 91.42           C
ATOM   1432  O   ALA A 107      13.098   4.443  16.016  1.00 91.42           O
ATOM   1433  HA  ALA A 107      13.266   6.757  14.914  1.00 91.42           H
ATOM   1434  CB  ALA A 107      11.440   6.280  13.893  1.00 91.42           C
ATOM   1435 1HB  ALA A 107      11.332   7.291  13.502  1.00 91.42           H
ATOM   1436 2HB  ALA A 107      11.088   5.563  13.151  1.00 91.42           H
ATOM   1437 3HB  ALA A 107      10.851   6.178  14.804  1.00 91.42           H
ATOM   1438  HN  ALA A 107      13.165   6.249  12.151  1.00 91.42           H
ATOM   1439  N   ALA A 108      13.364   3.659  13.912  1.00 91.27           N
ATOM   1440  CA  ALA A 108      13.566   2.282  14.332  1.00 91.27           C
ATOM   1441  C   ALA A 108      14.985   2.124  14.881  1.00 91.27           C
ATOM   1442  O   ALA A 108      15.219   1.325  15.787  1.00 91.27           O
ATOM   1443  HA  ALA A 108      12.852   2.069  15.127  1.00 91.27           H
ATOM   1444  CB  ALA A 108      13.288   1.344  13.156  1.00 91.27           C
ATOM   1445 1HB  ALA A 108      12.259   1.474  12.822  1.00 91.27           H
ATOM   1446 2HB  ALA A 108      13.968   1.577  12.336  1.00 91.27           H
ATOM   1447 3HB  ALA A 108      13.440   0.311  13.471  1.00 91.27           H
ATOM   1448  HN  ALA A 108      13.411   3.811  12.925  1.00 91.27           H
ATOM   1449  N   ALA A 109      15.896   2.899  14.310  1.00 90.62           N
ATOM   1450  CA  ALA A 109      17.302   2.784  14.660  1.00 90.62           C
ATOM   1451  C   ALA A 109      17.514   3.316  16.079  1.00 90.62           C
ATOM   1452  O   ALA A 109      18.381   2.831  16.804  1.00 90.62           O
ATOM   1453  HA  ALA A 109      17.565   1.727  14.635  1.00 90.62           H
ATOM   1454  CB  ALA A 109      18.148   3.528  13.626  1.00 90.62           C
ATOM   1455 1HB  ALA A 109      17.983   3.093  12.640  1.00 90.62           H
ATOM   1456 2HB  ALA A 109      17.862   4.580  13.611  1.00 90.62           H
ATOM   1457 3HB  ALA A 109      19.202   3.442  13.889  1.00 90.62           H
ATOM   1458  HN  ALA A 109      15.687   3.593  13.622  1.00 90.62           H
ATOM   1459  N   ASP A 110      16.709   4.307  16.432  1.00 86.91           N
ATOM   1460  CA  ASP A 110      16.867   4.982  17.709  1.00 86.91           C
ATOM   1461  C   ASP A 110      15.489   5.357  18.257  1.00 86.91           C
ATOM   1462  O   ASP A 110      14.755   4.498  18.742  1.00 86.91           O
ATOM   1463  HA  ASP A 110      17.389   4.269  18.347  1.00 86.91           H
ATOM   1464  CB  ASP A 110      17.682   6.268  17.556  1.00 86.91           C
ATOM   1465 1HB  ASP A 110      18.608   6.055  17.023  1.00 86.91           H
ATOM   1466 2HB  ASP A 110      17.125   6.985  16.952  1.00 86.91           H
ATOM   1467  CG  ASP A 110      18.001   6.881  18.921  1.00 86.91           C
ATOM   1468  OD1 ASP A 110      17.829   6.155  19.923  1.00 86.91           O
ATOM   1469  OD2 ASP A 110      18.409   8.063  18.931  1.00 86.91           O
ATOM   1470  HN  ASP A 110      15.961   4.649  15.864  1.00 86.91           H
ATOM   1471  N   GLN A 111      15.180   6.642  18.162  1.00 85.44           N
ATOM   1472  CA  GLN A 111      13.875   7.130  18.575  1.00 85.44           C
ATOM   1473  C   GLN A 111      13.352   8.161  17.573  1.00 85.44           C
ATOM   1474  O   GLN A 111      14.095   8.624  16.709  1.00 85.44           O
ATOM   1475  HA  GLN A 111      13.226   6.255  18.578  1.00 85.44           H
ATOM   1476  CB  GLN A 111      13.931   7.718  19.987  1.00 85.44           C
ATOM   1477 1HB  GLN A 111      12.945   8.084  20.271  1.00 85.44           H
ATOM   1478 2HB  GLN A 111      14.199   6.938  20.699  1.00 85.44           H
ATOM   1479  CG  GLN A 111      14.947   8.859  20.066  1.00 85.44           C
ATOM   1480 1HG  GLN A 111      15.945   8.478  19.847  1.00 85.44           H
ATOM   1481 2HG  GLN A 111      14.718   9.608  19.307  1.00 85.44           H
ATOM   1482  CD  GLN A 111      14.935   9.509  21.451  1.00 85.44           C
ATOM   1483  OE1 GLN A 111      13.896   9.752  22.042  1.00 85.44           O
ATOM   1484  NE2 GLN A 111      16.145   9.776  21.934  1.00 85.44           N
ATOM   1485 1HE2 GLN A 111      16.958   9.551  21.397  1.00 85.44           H
ATOM   1486 2HE2 GLN A 111      16.242  10.201  22.834  1.00 85.44           H
ATOM   1487  HN  GLN A 111      15.802   7.343  17.812  1.00 85.44           H
ATOM   1488  N   TRP A 112      12.077   8.490  17.721  1.00 90.19           N
ATOM   1489  CA  TRP A 112      11.449   9.464  16.845  1.00 90.19           C
ATOM   1490  C   TRP A 112      11.996  10.847  17.206  1.00 90.19           C
ATOM   1491  O   TRP A 112      11.672  11.390  18.261  1.00 90.19           O
ATOM   1492  HA  TRP A 112      11.719   9.213  15.819  1.00 90.19           H
ATOM   1493  CB  TRP A 112       9.924   9.382  16.938  1.00 90.19           C
ATOM   1494 1HB  TRP A 112       9.615   8.352  16.758  1.00 90.19           H
ATOM   1495 2HB  TRP A 112       9.618   9.634  17.953  1.00 90.19           H
ATOM   1496  CG  TRP A 112       9.191  10.298  15.956  1.00 90.19           C
ATOM   1497  CD1 TRP A 112       8.745  11.544  16.166  1.00 90.19           C
ATOM   1498  HD1 TRP A 112       8.856  12.085  17.106  1.00 90.19           H
ATOM   1499  CD2 TRP A 112       8.833   9.987  14.593  1.00 90.19           C
ATOM   1500  NE1 TRP A 112       8.129  12.057  15.043  1.00 90.19           N
ATOM   1501  HE1 TRP A 112       7.719  12.965  14.955  1.00 90.19           H
ATOM   1502  CE2 TRP A 112       8.185  11.080  14.056  1.00 90.19           C
ATOM   1503  CE3 TRP A 112       9.051   8.821  13.839  1.00 90.19           C
ATOM   1504  HE3 TRP A 112       9.560   7.944  14.240  1.00 90.19           H
ATOM   1505  CZ2 TRP A 112       7.700  11.115  12.742  1.00 90.19           C
ATOM   1506  HZ2 TRP A 112       7.191  11.991  12.341  1.00 90.19           H
ATOM   1507  CZ3 TRP A 112       8.561   8.872  12.528  1.00 90.19           C
ATOM   1508  HZ3 TRP A 112       8.703   7.993  11.899  1.00 90.19           H
ATOM   1509  CH2 TRP A 112       7.906   9.964  11.972  1.00 90.19           C
ATOM   1510  HH2 TRP A 112       7.553   9.925  10.942  1.00 90.19           H
ATOM   1511  HN  TRP A 112      11.478   8.104  18.422  1.00 90.19           H
ATOM   1512  N   LYS A 113      12.816  11.376  16.310  1.00 90.35           N
ATOM   1513  CA  LYS A 113      13.499  12.632  16.570  1.00 90.35           C
ATOM   1514  C   LYS A 113      12.754  13.768  15.866  1.00 90.35           C
ATOM   1515  O   LYS A 113      13.153  14.928  15.958  1.00 90.35           O
ATOM   1516  HA  LYS A 113      13.461  12.808  17.645  1.00 90.35           H
ATOM   1517  CB  LYS A 113      14.975  12.530  16.180  1.00 90.35           C
ATOM   1518 1HB  LYS A 113      15.059  12.203  15.144  1.00 90.35           H
ATOM   1519 2HB  LYS A 113      15.439  13.514  16.241  1.00 90.35           H
ATOM   1520  CG  LYS A 113      15.717  11.552  17.092  1.00 90.35           C
ATOM   1521 1HG  LYS A 113      15.668  11.902  18.123  1.00 90.35           H
ATOM   1522 2HG  LYS A 113      15.226  10.579  17.063  1.00 90.35           H
ATOM   1523  CD  LYS A 113      17.179  11.405  16.666  1.00 90.35           C
ATOM   1524 1HD  LYS A 113      17.227  11.081  15.626  1.00 90.35           H
ATOM   1525 2HD  LYS A 113      17.676  12.374  16.721  1.00 90.35           H
ATOM   1526  CE  LYS A 113      17.911  10.398  17.555  1.00 90.35           C
ATOM   1527 1HE  LYS A 113      17.935  10.762  18.582  1.00 90.35           H
ATOM   1528 2HE  LYS A 113      17.370   9.452  17.564  1.00 90.35           H
ATOM   1529  NZ  LYS A 113      19.291  10.183  17.066  1.00 90.35           N
ATOM   1530 1HZ  LYS A 113      19.711   9.410  17.570  1.00 90.35           H
ATOM   1531 2HZ  LYS A 113      19.269   9.969  16.075  1.00 90.35           H
ATOM   1532 3HZ  LYS A 113      19.838  11.023  17.218  1.00 90.35           H
ATOM   1533  HN  LYS A 113      13.016  10.963  15.421  1.00 90.35           H
ATOM   1534  N   PHE A 114      11.684  13.395  15.179  1.00 91.93           N
ATOM   1535  CA  PHE A 114      11.009  14.319  14.284  1.00 91.93           C
ATOM   1536  C   PHE A 114       9.776  14.929  14.953  1.00 91.93           C
ATOM   1537  O   PHE A 114       9.337  14.458  16.001  1.00 91.93           O
ATOM   1538  HA  PHE A 114      11.718  15.111  14.043  1.00 91.93           H
ATOM   1539  CB  PHE A 114      10.566  13.514  13.061  1.00 91.93           C
ATOM   1540 1HB  PHE A 114       9.773  12.828  13.358  1.00 91.93           H
ATOM   1541 2HB  PHE A 114      10.138  14.196  12.325  1.00 91.93           H
ATOM   1542  CG  PHE A 114      11.691  12.715  12.401  1.00 91.93           C
ATOM   1543  CD1 PHE A 114      12.624  13.352  11.644  1.00 91.93           C
ATOM   1544  HD1 PHE A 114      12.570  14.432  11.508  1.00 91.93           H
ATOM   1545  CD2 PHE A 114      11.758  11.367  12.571  1.00 91.93           C
ATOM   1546  HD2 PHE A 114      11.010  10.857  13.177  1.00 91.93           H
ATOM   1547  CE1 PHE A 114      13.668  12.610  11.031  1.00 91.93           C
ATOM   1548  HE1 PHE A 114      14.416  13.121  10.424  1.00 91.93           H
ATOM   1549  CE2 PHE A 114      12.802  10.625  11.958  1.00 91.93           C
ATOM   1550  HE2 PHE A 114      12.856   9.545  12.094  1.00 91.93           H
ATOM   1551  CZ  PHE A 114      13.735  11.262  11.201  1.00 91.93           C
ATOM   1552  HZ  PHE A 114      14.537  10.693  10.731  1.00 91.93           H
ATOM   1553  HN  PHE A 114      11.279  12.482  15.227  1.00 91.93           H
ATOM   1554  N   GLN A 115       9.251  15.968  14.319  1.00 91.80           N
ATOM   1555  CA  GLN A 115       8.104  16.675  14.863  1.00 91.80           C
ATOM   1556  C   GLN A 115       6.827  15.861  14.646  1.00 91.80           C
ATOM   1557  O   GLN A 115       6.812  14.923  13.850  1.00 91.80           O
ATOM   1558  HA  GLN A 115       8.303  16.773  15.930  1.00 91.80           H
ATOM   1559  CB  GLN A 115       7.977  18.069  14.247  1.00 91.80           C
ATOM   1560 1HB  GLN A 115       7.956  17.990  13.160  1.00 91.80           H
ATOM   1561 2HB  GLN A 115       7.033  18.521  14.551  1.00 91.80           H
ATOM   1562  CG  GLN A 115       9.139  18.967  14.676  1.00 91.80           C
ATOM   1563 1HG  GLN A 115      10.084  18.510  14.379  1.00 91.80           H
ATOM   1564 2HG  GLN A 115       9.073  19.925  14.161  1.00 91.80           H
ATOM   1565  CD  GLN A 115       9.128  19.193  16.189  1.00 91.80           C
ATOM   1566  OE1 GLN A 115       8.103  19.119  16.846  1.00 91.80           O
ATOM   1567  NE2 GLN A 115      10.323  19.471  16.703  1.00 91.80           N
ATOM   1568 1HE2 GLN A 115      11.125  19.516  16.108  1.00 91.80           H
ATOM   1569 2HE2 GLN A 115      10.419  19.635  17.685  1.00 91.80           H
ATOM   1570  HN  GLN A 115       9.596  16.326  13.452  1.00 91.80           H
ATOM   1571  N   THR A 116       5.786  16.249  15.368  1.00 92.39           N
ATOM   1572  CA  THR A 116       4.529  15.522  15.319  1.00 92.39           C
ATOM   1573  C   THR A 116       3.963  15.527  13.898  1.00 92.39           C
ATOM   1574  O   THR A 116       3.368  14.545  13.459  1.00 92.39           O
ATOM   1575  HA  THR A 116       4.723  14.482  15.582  1.00 92.39           H
ATOM   1576  CB  THR A 116       3.584  16.142  16.351  1.00 92.39           C
ATOM   1577  HB  THR A 116       3.278  17.143  16.047  1.00 92.39           H
ATOM   1578  OG1 THR A 116       4.309  16.065  17.576  1.00 92.39           O
ATOM   1579  HG1 THR A 116       3.900  16.676  18.254  1.00 92.39           H
ATOM   1580  CG2 THR A 116       2.342  15.283  16.599  1.00 92.39           C
ATOM   1581 1HG2 THR A 116       2.646  14.303  16.968  1.00 92.39           H
ATOM   1582 2HG2 THR A 116       1.790  15.165  15.666  1.00 92.39           H
ATOM   1583 3HG2 THR A 116       1.706  15.768  17.339  1.00 92.39           H
ATOM   1584  HN  THR A 116       5.792  17.043  15.976  1.00 92.39           H
ATOM   1585  N   PHE A 117       4.170  16.646  13.217  1.00 93.50           N
ATOM   1586  CA  PHE A 117       3.687  16.792  11.855  1.00 93.50           C
ATOM   1587  C   PHE A 117       4.158  15.630  10.978  1.00 93.50           C
ATOM   1588  O   PHE A 117       3.368  15.046  10.238  1.00 93.50           O
ATOM   1589  HA  PHE A 117       2.598  16.796  11.896  1.00 93.50           H
ATOM   1590  CB  PHE A 117       4.275  18.096  11.310  1.00 93.50           C
ATOM   1591 1HB  PHE A 117       3.917  18.926  11.919  1.00 93.50           H
ATOM   1592 2HB  PHE A 117       5.359  18.067  11.417  1.00 93.50           H
ATOM   1593  CG  PHE A 117       3.928  18.371   9.845  1.00 93.50           C
ATOM   1594  CD1 PHE A 117       4.856  18.153   8.875  1.00 93.50           C
ATOM   1595  HD1 PHE A 117       5.846  17.783   9.141  1.00 93.50           H
ATOM   1596  CD2 PHE A 117       2.693  18.832   9.514  1.00 93.50           C
ATOM   1597  HD2 PHE A 117       1.949  19.006  10.292  1.00 93.50           H
ATOM   1598  CE1 PHE A 117       4.534  18.408   7.516  1.00 93.50           C
ATOM   1599  HE1 PHE A 117       5.278  18.234   6.738  1.00 93.50           H
ATOM   1600  CE2 PHE A 117       2.371  19.087   8.154  1.00 93.50           C
ATOM   1601  HE2 PHE A 117       1.381  19.457   7.889  1.00 93.50           H
ATOM   1602  CZ  PHE A 117       3.299  18.870   7.184  1.00 93.50           C
ATOM   1603  HZ  PHE A 117       3.052  19.065   6.141  1.00 93.50           H
ATOM   1604  HN  PHE A 117       4.655  17.440  13.582  1.00 93.50           H
ATOM   1605  N   MET A 118       5.443  15.328  11.091  1.00 93.00           N
ATOM   1606  CA  MET A 118       6.037  14.271  10.290  1.00 93.00           C
ATOM   1607  C   MET A 118       5.426  12.912  10.636  1.00 93.00           C
ATOM   1608  O   MET A 118       5.260  12.062   9.763  1.00 93.00           O
ATOM   1609  HA  MET A 118       5.811  14.526   9.255  1.00 93.00           H
ATOM   1610  CB  MET A 118       7.547  14.230  10.536  1.00 93.00           C
ATOM   1611 1HB  MET A 118       7.955  15.239  10.479  1.00 93.00           H
ATOM   1612 2HB  MET A 118       7.745  13.863  11.543  1.00 93.00           H
ATOM   1613  CG  MET A 118       8.245  13.332   9.513  1.00 93.00           C
ATOM   1614 1HG  MET A 118       9.312  13.279   9.732  1.00 93.00           H
ATOM   1615 2HG  MET A 118       7.855  12.317   9.582  1.00 93.00           H
ATOM   1616  SD  MET A 118       7.992  13.972   7.866  1.00 93.00           S
ATOM   1617  CE  MET A 118       9.023  15.428   7.938  1.00 93.00           C
ATOM   1618 1HE  MET A 118       8.666  16.087   8.729  1.00 93.00           H
ATOM   1619 2HE  MET A 118      10.052  15.134   8.146  1.00 93.00           H
ATOM   1620 3HE  MET A 118       8.981  15.950   6.982  1.00 93.00           H
ATOM   1621  HN  MET A 118       6.074  15.791  11.714  1.00 93.00           H
ATOM   1622  N   CYS A 119       5.108  12.749  11.912  1.00 92.74           N
ATOM   1623  CA  CYS A 119       4.528  11.504  12.386  1.00 92.74           C
ATOM   1624  C   CYS A 119       3.174  11.314  11.701  1.00 92.74           C
ATOM   1625  O   CYS A 119       2.857  10.220  11.236  1.00 92.74           O
ATOM   1626  HA  CYS A 119       5.219  10.710  12.104  1.00 92.74           H
ATOM   1627  CB  CYS A 119       4.405  11.482  13.911  1.00 92.74           C
ATOM   1628 1HB  CYS A 119       5.395  11.530  14.365  1.00 92.74           H
ATOM   1629 2HB  CYS A 119       3.855  12.359  14.252  1.00 92.74           H
ATOM   1630  SG  CYS A 119       3.546   9.958  14.447  1.00 92.74           S
ATOM   1631  HN  CYS A 119       5.241  13.448  12.615  1.00 92.74           H
ATOM   1632  N   LYS A 120       2.410  12.396  11.661  1.00 93.40           N
ATOM   1633  CA  LYS A 120       1.089  12.357  11.056  1.00 93.40           C
ATOM   1634  C   LYS A 120       1.214  11.918   9.596  1.00 93.40           C
ATOM   1635  O   LYS A 120       0.497  11.024   9.150  1.00 93.40           O
ATOM   1636  HA  LYS A 120       0.506  11.609  11.593  1.00 93.40           H
ATOM   1637  CB  LYS A 120       0.378  13.700  11.236  1.00 93.40           C
ATOM   1638 1HB  LYS A 120       1.030  14.509  10.907  1.00 93.40           H
ATOM   1639 2HB  LYS A 120      -0.511  13.732  10.606  1.00 93.40           H
ATOM   1640  CG  LYS A 120      -0.018  13.920  12.698  1.00 93.40           C
ATOM   1641 1HG  LYS A 120      -0.643  13.094  13.037  1.00 93.40           H
ATOM   1642 2HG  LYS A 120       0.875  13.922  13.323  1.00 93.40           H
ATOM   1643  CD  LYS A 120      -0.770  15.241  12.870  1.00 93.40           C
ATOM   1644 1HD  LYS A 120      -0.100  16.075  12.663  1.00 93.40           H
ATOM   1645 2HD  LYS A 120      -1.583  15.297  12.145  1.00 93.40           H
ATOM   1646  CE  LYS A 120      -1.333  15.371  14.286  1.00 93.40           C
ATOM   1647 1HE  LYS A 120      -1.766  14.421  14.601  1.00 93.40           H
ATOM   1648 2HE  LYS A 120      -0.528  15.600  14.984  1.00 93.40           H
ATOM   1649  NZ  LYS A 120      -2.362  16.433  14.340  1.00 93.40           N
ATOM   1650 1HZ  LYS A 120      -2.710  16.520  15.288  1.00 93.40           H
ATOM   1651 2HZ  LYS A 120      -1.954  17.314  14.048  1.00 93.40           H
ATOM   1652 3HZ  LYS A 120      -3.128  16.194  13.720  1.00 93.40           H
ATOM   1653  HN  LYS A 120       2.679  13.285  12.031  1.00 93.40           H
ATOM   1654  N   VAL A 121       2.129  12.568   8.892  1.00 92.26           N
ATOM   1655  CA  VAL A 121       2.295  12.320   7.470  1.00 92.26           C
ATOM   1656  C   VAL A 121       2.706  10.861   7.257  1.00 92.26           C
ATOM   1657  O   VAL A 121       2.097  10.152   6.457  1.00 92.26           O
ATOM   1658  HA  VAL A 121       1.330  12.486   6.992  1.00 92.26           H
ATOM   1659  CB  VAL A 121       3.296  13.315   6.879  1.00 92.26           C
ATOM   1660  HB  VAL A 121       4.202  13.278   7.483  1.00 92.26           H
ATOM   1661  CG1 VAL A 121       3.670  12.929   5.446  1.00 92.26           C
ATOM   1662 1HG1 VAL A 121       4.121  11.937   5.443  1.00 92.26           H
ATOM   1663 2HG1 VAL A 121       2.774  12.924   4.825  1.00 92.26           H
ATOM   1664 3HG1 VAL A 121       4.382  13.653   5.050  1.00 92.26           H
ATOM   1665  CG2 VAL A 121       2.749  14.742   6.938  1.00 92.26           C
ATOM   1666 1HG2 VAL A 121       1.821  14.800   6.369  1.00 92.26           H
ATOM   1667 2HG2 VAL A 121       2.557  15.015   7.975  1.00 92.26           H
ATOM   1668 3HG2 VAL A 121       3.480  15.429   6.511  1.00 92.26           H
ATOM   1669  HN  VAL A 121       2.748  13.253   9.277  1.00 92.26           H
ATOM   1670  N   VAL A 122       3.735  10.456   7.986  1.00 91.61           N
ATOM   1671  CA  VAL A 122       4.402   9.197   7.705  1.00 91.61           C
ATOM   1672  C   VAL A 122       3.428   8.043   7.949  1.00 91.61           C
ATOM   1673  O   VAL A 122       3.438   7.052   7.219  1.00 91.61           O
ATOM   1674  HA  VAL A 122       4.684   9.202   6.652  1.00 91.61           H
ATOM   1675  CB  VAL A 122       5.682   9.085   8.537  1.00 91.61           C
ATOM   1676  HB  VAL A 122       5.431   9.324   9.570  1.00 91.61           H
ATOM   1677  CG1 VAL A 122       6.233   7.658   8.505  1.00 91.61           C
ATOM   1678 1HG1 VAL A 122       5.490   6.972   8.912  1.00 91.61           H
ATOM   1679 2HG1 VAL A 122       6.460   7.379   7.476  1.00 91.61           H
ATOM   1680 3HG1 VAL A 122       7.142   7.607   9.104  1.00 91.61           H
ATOM   1681  CG2 VAL A 122       6.733  10.090   8.063  1.00 91.61           C
ATOM   1682 1HG2 VAL A 122       6.977   9.896   7.019  1.00 91.61           H
ATOM   1683 2HG2 VAL A 122       6.339  11.102   8.162  1.00 91.61           H
ATOM   1684 3HG2 VAL A 122       7.632   9.989   8.671  1.00 91.61           H
ATOM   1685  HN  VAL A 122       4.112  10.972   8.756  1.00 91.61           H
ATOM   1686  N   ASN A 123       2.609   8.209   8.977  1.00 90.68           N
ATOM   1687  CA  ASN A 123       1.636   7.190   9.331  1.00 90.68           C
ATOM   1688  C   ASN A 123       0.574   7.101   8.233  1.00 90.68           C
ATOM   1689  O   ASN A 123       0.060   6.021   7.947  1.00 90.68           O
ATOM   1690  HA  ASN A 123       2.209   6.268   9.431  1.00 90.68           H
ATOM   1691  CB  ASN A 123       0.930   7.534  10.644  1.00 90.68           C
ATOM   1692 1HB  ASN A 123       0.826   8.616  10.732  1.00 90.68           H
ATOM   1693 2HB  ASN A 123      -0.076   7.116  10.641  1.00 90.68           H
ATOM   1694  CG  ASN A 123       1.710   6.993  11.844  1.00 90.68           C
ATOM   1695  OD1 ASN A 123       2.514   6.082  11.734  1.00 90.68           O
ATOM   1696  ND2 ASN A 123       1.427   7.602  12.992  1.00 90.68           N
ATOM   1697 1HD2 ASN A 123       0.756   8.343  13.013  1.00 90.68           H
ATOM   1698 2HD2 ASN A 123       1.886   7.318  13.834  1.00 90.68           H
ATOM   1699  HN  ASN A 123       2.603   9.020   9.562  1.00 90.68           H
ATOM   1700  N   SER A 124       0.277   8.252   7.647  1.00 92.54           N
ATOM   1701  CA  SER A 124      -0.865   8.366   6.755  1.00 92.54           C
ATOM   1702  C   SER A 124      -0.467   7.944   5.339  1.00 92.54           C
ATOM   1703  O   SER A 124      -1.291   7.427   4.587  1.00 92.54           O
ATOM   1704  HA  SER A 124      -1.615   7.686   7.160  1.00 92.54           H
ATOM   1705  CB  SER A 124      -1.419   9.791   6.749  1.00 92.54           C
ATOM   1706 1HB  SER A 124      -0.690  10.462   6.294  1.00 92.54           H
ATOM   1707 2HB  SER A 124      -2.316   9.829   6.131  1.00 92.54           H
ATOM   1708  OG  SER A 124      -1.730  10.250   8.062  1.00 92.54           O
ATOM   1709  HG  SER A 124      -1.120  11.001   8.315  1.00 92.54           H
ATOM   1710  HN  SER A 124       0.800   9.095   7.773  1.00 92.54           H
ATOM   1711  N   MET A 125       0.797   8.182   5.019  1.00 92.70           N
ATOM   1712  CA  MET A 125       1.260   8.044   3.648  1.00 92.70           C
ATOM   1713  C   MET A 125       1.057   6.614   3.143  1.00 92.70           C
ATOM   1714  O   MET A 125       0.683   6.407   1.990  1.00 92.70           O
ATOM   1715  HA  MET A 125       0.652   8.734   3.062  1.00 92.70           H
ATOM   1716  CB  MET A 125       2.744   8.408   3.572  1.00 92.70           C
ATOM   1717 1HB  MET A 125       3.274   7.967   4.416  1.00 92.70           H
ATOM   1718 2HB  MET A 125       3.179   7.985   2.666  1.00 92.70           H
ATOM   1719  CG  MET A 125       2.937   9.926   3.577  1.00 92.70           C
ATOM   1720 1HG  MET A 125       2.422  10.363   4.432  1.00 92.70           H
ATOM   1721 2HG  MET A 125       3.995  10.165   3.685  1.00 92.70           H
ATOM   1722  SD  MET A 125       2.306  10.627   2.062  1.00 92.70           S
ATOM   1723  CE  MET A 125       0.912  11.541   2.700  1.00 92.70           C
ATOM   1724 1HE  MET A 125       0.222  10.855   3.192  1.00 92.70           H
ATOM   1725 2HE  MET A 125       1.262  12.282   3.419  1.00 92.70           H
ATOM   1726 3HE  MET A 125       0.401  12.044   1.880  1.00 92.70           H
ATOM   1727  HN  MET A 125       1.497   8.464   5.675  1.00 92.70           H
ATOM   1728  N   TYR A 126       1.314   5.665   4.030  1.00 88.47           N
ATOM   1729  CA  TYR A 126       1.209   4.260   3.675  1.00 88.47           C
ATOM   1730  C   TYR A 126      -0.227   3.898   3.291  1.00 88.47           C
ATOM   1731  O   TYR A 126      -0.456   3.252   2.270  1.00 88.47           O
ATOM   1732  HA  TYR A 126       1.862   4.079   2.822  1.00 88.47           H
ATOM   1733  CB  TYR A 126       1.601   3.477   4.930  1.00 88.47           C
ATOM   1734 1HB  TYR A 126       2.643   3.691   5.168  1.00 88.47           H
ATOM   1735 2HB  TYR A 126       1.003   3.832   5.769  1.00 88.47           H
ATOM   1736  CG  TYR A 126       1.423   1.963   4.800  1.00 88.47           C
ATOM   1737  CD1 TYR A 126       0.580   1.291   5.662  1.00 88.47           C
ATOM   1738  HD1 TYR A 126       0.041   1.839   6.435  1.00 88.47           H
ATOM   1739  CD2 TYR A 126       2.105   1.270   3.821  1.00 88.47           C
ATOM   1740  HD2 TYR A 126       2.771   1.800   3.141  1.00 88.47           H
ATOM   1741  CE1 TYR A 126       0.412  -0.134   5.539  1.00 88.47           C
ATOM   1742  HE1 TYR A 126      -0.251  -0.676   6.213  1.00 88.47           H
ATOM   1743  CE2 TYR A 126       1.937  -0.155   3.699  1.00 88.47           C
ATOM   1744  HE2 TYR A 126       2.470  -0.715   2.930  1.00 88.47           H
ATOM   1745  CZ  TYR A 126       1.099  -0.787   4.564  1.00 88.47           C
ATOM   1746  OH  TYR A 126       0.940  -2.132   4.448  1.00 88.47           O
ATOM   1747  HH  TYR A 126       1.005  -2.403   3.488  1.00 88.47           H
ATOM   1748  HN  TYR A 126       1.590   5.842   4.975  1.00 88.47           H
ATOM   1749  N   LYS A 127      -1.157   4.330   4.130  1.00 88.21           N
ATOM   1750  CA  LYS A 127      -2.557   3.991   3.936  1.00 88.21           C
ATOM   1751  C   LYS A 127      -3.050   4.610   2.626  1.00 88.21           C
ATOM   1752  O   LYS A 127      -3.830   3.996   1.900  1.00 88.21           O
ATOM   1753  HA  LYS A 127      -2.621   2.906   3.851  1.00 88.21           H
ATOM   1754  CB  LYS A 127      -3.382   4.399   5.158  1.00 88.21           C
ATOM   1755 1HB  LYS A 127      -3.156   5.431   5.426  1.00 88.21           H
ATOM   1756 2HB  LYS A 127      -4.444   4.359   4.914  1.00 88.21           H
ATOM   1757  CG  LYS A 127      -3.091   3.482   6.347  1.00 88.21           C
ATOM   1758 1HG  LYS A 127      -2.020   3.473   6.550  1.00 88.21           H
ATOM   1759 2HG  LYS A 127      -3.581   3.871   7.239  1.00 88.21           H
ATOM   1760  CD  LYS A 127      -3.575   2.057   6.072  1.00 88.21           C
ATOM   1761 1HD  LYS A 127      -4.616   2.079   5.750  1.00 88.21           H
ATOM   1762 2HD  LYS A 127      -2.998   1.624   5.255  1.00 88.21           H
ATOM   1763  CE  LYS A 127      -3.440   1.182   7.320  1.00 88.21           C
ATOM   1764 1HE  LYS A 127      -2.401   1.162   7.647  1.00 88.21           H
ATOM   1765 2HE  LYS A 127      -4.023   1.609   8.136  1.00 88.21           H
ATOM   1766  NZ  LYS A 127      -3.904  -0.195   7.039  1.00 88.21           N
ATOM   1767 1HZ  LYS A 127      -3.847  -0.750   7.886  1.00 88.21           H
ATOM   1768 2HZ  LYS A 127      -4.864  -0.169   6.716  1.00 88.21           H
ATOM   1769 3HZ  LYS A 127      -3.317  -0.610   6.323  1.00 88.21           H
ATOM   1770  HN  LYS A 127      -0.968   4.901   4.929  1.00 88.21           H
ATOM   1771  N   MET A 128      -2.574   5.819   2.364  1.00 92.02           N
ATOM   1772  CA  MET A 128      -2.924   6.510   1.135  1.00 92.02           C
ATOM   1773  C   MET A 128      -2.407   5.750  -0.088  1.00 92.02           C
ATOM   1774  O   MET A 128      -3.117   5.609  -1.082  1.00 92.02           O
ATOM   1775  HA  MET A 128      -4.013   6.544   1.117  1.00 92.02           H
ATOM   1776  CB  MET A 128      -2.324   7.918   1.153  1.00 92.02           C
ATOM   1777 1HB  MET A 128      -2.619   8.431   2.068  1.00 92.02           H
ATOM   1778 2HB  MET A 128      -1.236   7.853   1.160  1.00 92.02           H
ATOM   1779  CG  MET A 128      -2.784   8.725  -0.063  1.00 92.02           C
ATOM   1780 1HG  MET A 128      -2.620   8.151  -0.975  1.00 92.02           H
ATOM   1781 2HG  MET A 128      -3.855   8.919   0.003  1.00 92.02           H
ATOM   1782  SD  MET A 128      -1.890  10.268  -0.145  1.00 92.02           S
ATOM   1783  CE  MET A 128      -0.249   9.657  -0.490  1.00 92.02           C
ATOM   1784 1HE  MET A 128       0.072   9.002   0.319  1.00 92.02           H
ATOM   1785 2HE  MET A 128      -0.258   9.100  -1.427  1.00 92.02           H
ATOM   1786 3HE  MET A 128       0.441  10.497  -0.574  1.00 92.02           H
ATOM   1787  HN  MET A 128      -1.961   6.323   2.973  1.00 92.02           H
ATOM   1788  N   ASN A 129      -1.173   5.280   0.025  1.00 92.77           N
ATOM   1789  CA  ASN A 129      -0.564   4.510  -1.046  1.00 92.77           C
ATOM   1790  C   ASN A 129      -1.402   3.257  -1.308  1.00 92.77           C
ATOM   1791  O   ASN A 129      -1.779   2.984  -2.446  1.00 92.77           O
ATOM   1792  HA  ASN A 129      -0.541   5.182  -1.904  1.00 92.77           H
ATOM   1793  CB  ASN A 129       0.850   4.064  -0.669  1.00 92.77           C
ATOM   1794 1HB  ASN A 129       1.514   4.928  -0.648  1.00 92.77           H
ATOM   1795 2HB  ASN A 129       0.845   3.641   0.335  1.00 92.77           H
ATOM   1796  CG  ASN A 129       1.381   3.029  -1.663  1.00 92.77           C
ATOM   1797  OD1 ASN A 129       1.147   1.837  -1.543  1.00 92.77           O
ATOM   1798  ND2 ASN A 129       2.108   3.548  -2.648  1.00 92.77           N
ATOM   1799 1HD2 ASN A 129       2.263   4.535  -2.689  1.00 92.77           H
ATOM   1800 2HD2 ASN A 129       2.500   2.951  -3.349  1.00 92.77           H
ATOM   1801  HN  ASN A 129      -0.594   5.417   0.829  1.00 92.77           H
ATOM   1802  N   PHE A 130      -1.668   2.528  -0.234  1.00 90.55           N
ATOM   1803  CA  PHE A 130      -2.326   1.237  -0.350  1.00 90.55           C
ATOM   1804  C   PHE A 130      -3.656   1.364  -1.096  1.00 90.55           C
ATOM   1805  O   PHE A 130      -3.891   0.661  -2.077  1.00 90.55           O
ATOM   1806  HA  PHE A 130      -1.658   0.583  -0.912  1.00 90.55           H
ATOM   1807  CB  PHE A 130      -2.597   0.743   1.072  1.00 90.55           C
ATOM   1808 1HB  PHE A 130      -1.647   0.631   1.594  1.00 90.55           H
ATOM   1809 2HB  PHE A 130      -3.167   1.503   1.607  1.00 90.55           H
ATOM   1810  CG  PHE A 130      -3.357  -0.583   1.136  1.00 90.55           C
ATOM   1811  CD1 PHE A 130      -4.715  -0.585   1.218  1.00 90.55           C
ATOM   1812  HD1 PHE A 130      -5.261   0.358   1.238  1.00 90.55           H
ATOM   1813  CD2 PHE A 130      -2.676  -1.759   1.111  1.00 90.55           C
ATOM   1814  HD2 PHE A 130      -1.588  -1.758   1.046  1.00 90.55           H
ATOM   1815  CE1 PHE A 130      -5.420  -1.816   1.278  1.00 90.55           C
ATOM   1816  HE1 PHE A 130      -6.508  -1.817   1.343  1.00 90.55           H
ATOM   1817  CE2 PHE A 130      -3.381  -2.990   1.171  1.00 90.55           C
ATOM   1818  HE2 PHE A 130      -2.835  -3.933   1.151  1.00 90.55           H
ATOM   1819  CZ  PHE A 130      -4.739  -2.992   1.253  1.00 90.55           C
ATOM   1820  HZ  PHE A 130      -5.280  -3.937   1.298  1.00 90.55           H
ATOM   1821  HN  PHE A 130      -1.444   2.805   0.700  1.00 90.55           H
ATOM   1822  N   TYR A 131      -4.491   2.267  -0.601  1.00 89.30           N
ATOM   1823  CA  TYR A 131      -5.833   2.417  -1.136  1.00 89.30           C
ATOM   1824  C   TYR A 131      -5.794   2.878  -2.595  1.00 89.30           C
ATOM   1825  O   TYR A 131      -6.550   2.381  -3.427  1.00 89.30           O
ATOM   1826  HA  TYR A 131      -6.327   1.447  -1.083  1.00 89.30           H
ATOM   1827  CB  TYR A 131      -6.506   3.499  -0.290  1.00 89.30           C
ATOM   1828 1HB  TYR A 131      -5.900   4.404  -0.326  1.00 89.30           H
ATOM   1829 2HB  TYR A 131      -7.472   3.744  -0.732  1.00 89.30           H
ATOM   1830  CG  TYR A 131      -6.717   3.103   1.173  1.00 89.30           C
ATOM   1831  CD1 TYR A 131      -7.068   1.807   1.493  1.00 89.30           C
ATOM   1832  HD1 TYR A 131      -7.195   1.066   0.704  1.00 89.30           H
ATOM   1833  CD2 TYR A 131      -6.556   4.042   2.172  1.00 89.30           C
ATOM   1834  HD2 TYR A 131      -6.279   5.065   1.919  1.00 89.30           H
ATOM   1835  CE1 TYR A 131      -7.267   1.435   2.870  1.00 89.30           C
ATOM   1836  HE1 TYR A 131      -7.545   0.415   3.137  1.00 89.30           H
ATOM   1837  CE2 TYR A 131      -6.755   3.669   3.549  1.00 89.30           C
ATOM   1838  HE2 TYR A 131      -6.631   4.400   4.347  1.00 89.30           H
ATOM   1839  CZ  TYR A 131      -7.100   2.384   3.830  1.00 89.30           C
ATOM   1840  OH  TYR A 131      -7.288   2.032   5.130  1.00 89.30           O
ATOM   1841  HH  TYR A 131      -7.275   2.846   5.710  1.00 89.30           H
ATOM   1842  HN  TYR A 131      -4.263   2.887   0.149  1.00 89.30           H
ATOM   1843  N   SER A 132      -4.904   3.824  -2.859  1.00 91.40           N
ATOM   1844  CA  SER A 132      -4.781   4.383  -4.194  1.00 91.40           C
ATOM   1845  C   SER A 132      -4.310   3.305  -5.172  1.00 91.40           C
ATOM   1846  O   SER A 132      -4.800   3.226  -6.298  1.00 91.40           O
ATOM   1847  HA  SER A 132      -5.781   4.727  -4.456  1.00 91.40           H
ATOM   1848  CB  SER A 132      -3.815   5.570  -4.207  1.00 91.40           C
ATOM   1849 1HB  SER A 132      -3.707   5.938  -5.228  1.00 91.40           H
ATOM   1850 2HB  SER A 132      -4.233   6.384  -3.617  1.00 91.40           H
ATOM   1851  OG  SER A 132      -2.533   5.220  -3.692  1.00 91.40           O
ATOM   1852  HG  SER A 132      -2.416   5.605  -2.776  1.00 91.40           H
ATOM   1853  HN  SER A 132      -4.275   4.205  -2.181  1.00 91.40           H
ATOM   1854  N   CYS A 133      -3.365   2.501  -4.707  1.00 87.92           N
ATOM   1855  CA  CYS A 133      -2.807   1.445  -5.535  1.00 87.92           C
ATOM   1856  C   CYS A 133      -3.931   0.473  -5.898  1.00 87.92           C
ATOM   1857  O   CYS A 133      -4.099   0.119  -7.064  1.00 87.92           O
ATOM   1858  HA  CYS A 133      -2.407   1.926  -6.428  1.00 87.92           H
ATOM   1859  CB  CYS A 133      -1.642   0.737  -4.839  1.00 87.92           C
ATOM   1860 1HB  CYS A 133      -1.896   0.540  -3.797  1.00 87.92           H
ATOM   1861 2HB  CYS A 133      -1.460  -0.229  -5.310  1.00 87.92           H
ATOM   1862  SG  CYS A 133      -0.136   1.772  -4.930  1.00 87.92           S
ATOM   1863  HG  CYS A 133      -0.507   2.640  -3.994  1.00 87.92           H
ATOM   1864  HN  CYS A 133      -2.983   2.561  -3.785  1.00 87.92           H
ATOM   1865  N   VAL A 134      -4.673   0.069  -4.877  1.00 86.92           N
ATOM   1866  CA  VAL A 134      -5.729  -0.911  -5.061  1.00 86.92           C
ATOM   1867  C   VAL A 134      -6.711  -0.404  -6.120  1.00 86.92           C
ATOM   1868  O   VAL A 134      -7.082  -1.141  -7.032  1.00 86.92           O
ATOM   1869  HA  VAL A 134      -5.267  -1.830  -5.423  1.00 86.92           H
ATOM   1870  CB  VAL A 134      -6.401  -1.216  -3.721  1.00 86.92           C
ATOM   1871  HB  VAL A 134      -6.697  -0.268  -3.271  1.00 86.92           H
ATOM   1872  CG1 VAL A 134      -7.664  -2.057  -3.918  1.00 86.92           C
ATOM   1873 1HG1 VAL A 134      -8.368  -1.512  -4.546  1.00 86.92           H
ATOM   1874 2HG1 VAL A 134      -7.401  -2.999  -4.399  1.00 86.92           H
ATOM   1875 3HG1 VAL A 134      -8.121  -2.259  -2.950  1.00 86.92           H
ATOM   1876  CG2 VAL A 134      -5.427  -1.906  -2.764  1.00 86.92           C
ATOM   1877 1HG2 VAL A 134      -5.086  -2.843  -3.205  1.00 86.92           H
ATOM   1878 2HG2 VAL A 134      -4.570  -1.256  -2.586  1.00 86.92           H
ATOM   1879 3HG2 VAL A 134      -5.929  -2.111  -1.819  1.00 86.92           H
ATOM   1880  HN  VAL A 134      -4.561   0.399  -3.939  1.00 86.92           H
ATOM   1881  N   LEU A 135      -7.103   0.852  -5.963  1.00 88.19           N
ATOM   1882  CA  LEU A 135      -8.120   1.431  -6.825  1.00 88.19           C
ATOM   1883  C   LEU A 135      -7.565   1.560  -8.245  1.00 88.19           C
ATOM   1884  O   LEU A 135      -8.283   1.335  -9.218  1.00 88.19           O
ATOM   1885  HA  LEU A 135      -8.963   0.741  -6.845  1.00 88.19           H
ATOM   1886  CB  LEU A 135      -8.628   2.751  -6.241  1.00 88.19           C
ATOM   1887 1HB  LEU A 135      -7.772   3.407  -6.078  1.00 88.19           H
ATOM   1888 2HB  LEU A 135      -9.261   3.234  -6.985  1.00 88.19           H
ATOM   1889  CG  LEU A 135      -9.413   2.648  -4.933  1.00 88.19           C
ATOM   1890  HG  LEU A 135      -8.813   2.086  -4.217  1.00 88.19           H
ATOM   1891  CD1 LEU A 135      -9.657   4.032  -4.329  1.00 88.19           C
ATOM   1892 1HD1 LEU A 135      -8.700   4.513  -4.125  1.00 88.19           H
ATOM   1893 2HD1 LEU A 135     -10.227   4.640  -5.031  1.00 88.19           H
ATOM   1894 3HD1 LEU A 135     -10.217   3.930  -3.399  1.00 88.19           H
ATOM   1895  CD2 LEU A 135     -10.717   1.874  -5.136  1.00 88.19           C
ATOM   1896 1HD2 LEU A 135     -11.334   2.387  -5.874  1.00 88.19           H
ATOM   1897 2HD2 LEU A 135     -10.491   0.867  -5.488  1.00 88.19           H
ATOM   1898 3HD2 LEU A 135     -11.256   1.815  -4.190  1.00 88.19           H
ATOM   1899  HN  LEU A 135      -6.740   1.468  -5.264  1.00 88.19           H
ATOM   1900  N   LEU A 136      -6.292   1.920  -8.319  1.00 89.36           N
ATOM   1901  CA  LEU A 136      -5.645   2.120  -9.604  1.00 89.36           C
ATOM   1902  C   LEU A 136      -5.584   0.787 -10.353  1.00 89.36           C
ATOM   1903  O   LEU A 136      -5.850   0.733 -11.552  1.00 89.36           O
ATOM   1904  HA  LEU A 136      -6.263   2.810 -10.177  1.00 89.36           H
ATOM   1905  CB  LEU A 136      -4.279   2.784  -9.418  1.00 89.36           C
ATOM   1906 1HB  LEU A 136      -3.756   2.273  -8.609  1.00 89.36           H
ATOM   1907 2HB  LEU A 136      -3.694   2.628 -10.324  1.00 89.36           H
ATOM   1908  CG  LEU A 136      -4.298   4.282  -9.109  1.00 89.36           C
ATOM   1909  HG  LEU A 136      -5.015   4.457  -8.307  1.00 89.36           H
ATOM   1910  CD1 LEU A 136      -2.933   4.755  -8.605  1.00 89.36           C
ATOM   1911 1HD1 LEU A 136      -2.674   4.214  -7.695  1.00 89.36           H
ATOM   1912 2HD1 LEU A 136      -2.178   4.565  -9.368  1.00 89.36           H
ATOM   1913 3HD1 LEU A 136      -2.974   5.824  -8.393  1.00 89.36           H
ATOM   1914  CD2 LEU A 136      -4.771   5.086 -10.321  1.00 89.36           C
ATOM   1915 1HD2 LEU A 136      -4.097   4.911 -11.159  1.00 89.36           H
ATOM   1916 2HD2 LEU A 136      -5.779   4.773 -10.594  1.00 89.36           H
ATOM   1917 3HD2 LEU A 136      -4.775   6.148 -10.074  1.00 89.36           H
ATOM   1918  HN  LEU A 136      -5.708   2.074  -7.522  1.00 89.36           H
ATOM   1919  N   ILE A 137      -5.232  -0.255  -9.614  1.00 84.14           N
ATOM   1920  CA  ILE A 137      -5.097  -1.577 -10.201  1.00 84.14           C
ATOM   1921  C   ILE A 137      -6.444  -2.011 -10.783  1.00 84.14           C
ATOM   1922  O   ILE A 137      -6.497  -2.596 -11.863  1.00 84.14           O
ATOM   1923  HA  ILE A 137      -4.377  -1.501 -11.015  1.00 84.14           H
ATOM   1924  CB  ILE A 137      -4.523  -2.561  -9.179  1.00 84.14           C
ATOM   1925  HB  ILE A 137      -5.048  -2.417  -8.234  1.00 84.14           H
ATOM   1926  CG1 ILE A 137      -3.042  -2.280  -8.920  1.00 84.14           C
ATOM   1927 1HG1 ILE A 137      -2.456  -2.562  -9.796  1.00 84.14           H
ATOM   1928 2HG1 ILE A 137      -2.891  -1.212  -8.767  1.00 84.14           H
ATOM   1929  CG2 ILE A 137      -4.765  -4.007  -9.615  1.00 84.14           C
ATOM   1930 1HG2 ILE A 137      -5.837  -4.184  -9.706  1.00 84.14           H
ATOM   1931 2HG2 ILE A 137      -4.284  -4.182 -10.577  1.00 84.14           H
ATOM   1932 3HG2 ILE A 137      -4.347  -4.685  -8.871  1.00 84.14           H
ATOM   1933  CD1 ILE A 137      -2.543  -3.052  -7.697  1.00 84.14           C
ATOM   1934 1HD1 ILE A 137      -3.114  -2.751  -6.819  1.00 84.14           H
ATOM   1935 2HD1 ILE A 137      -2.672  -4.122  -7.865  1.00 84.14           H
ATOM   1936 3HD1 ILE A 137      -1.487  -2.835  -7.536  1.00 84.14           H
ATOM   1937  HN  ILE A 137      -5.040  -0.206  -8.633  1.00 84.14           H
ATOM   1938  N   MET A 138      -7.499  -1.707 -10.041  1.00 84.67           N
ATOM   1939  CA  MET A 138      -8.846  -2.009 -10.496  1.00 84.67           C
ATOM   1940  C   MET A 138      -9.147  -1.306 -11.821  1.00 84.67           C
ATOM   1941  O   MET A 138      -9.638  -1.929 -12.761  1.00 84.67           O
ATOM   1942  HA  MET A 138      -8.873  -3.089 -10.636  1.00 84.67           H
ATOM   1943  CB  MET A 138      -9.855  -1.558  -9.438  1.00 84.67           C
ATOM   1944 1HB  MET A 138      -9.562  -1.947  -8.462  1.00 84.67           H
ATOM   1945 2HB  MET A 138      -9.848  -0.471  -9.363  1.00 84.67           H
ATOM   1946  CG  MET A 138     -11.264  -2.042  -9.783  1.00 84.67           C
ATOM   1947 1HG  MET A 138     -11.538  -1.707 -10.784  1.00 84.67           H
ATOM   1948 2HG  MET A 138     -11.291  -3.132  -9.794  1.00 84.67           H
ATOM   1949  SD  MET A 138     -12.435  -1.415  -8.591  1.00 84.67           S
ATOM   1950  CE  MET A 138     -12.240   0.339  -8.858  1.00 84.67           C
ATOM   1951 1HE  MET A 138     -11.207   0.624  -8.657  1.00 84.67           H
ATOM   1952 2HE  MET A 138     -12.489   0.579  -9.891  1.00 84.67           H
ATOM   1953 3HE  MET A 138     -12.904   0.884  -8.187  1.00 84.67           H
ATOM   1954  HN  MET A 138      -7.444  -1.265  -9.146  1.00 84.67           H
ATOM   1955  N   CYS A 139      -8.839  -0.017 -11.854  1.00 86.90           N
ATOM   1956  CA  CYS A 139      -9.179   0.804 -13.003  1.00 86.90           C
ATOM   1957  C   CYS A 139      -8.396   0.287 -14.211  1.00 86.90           C
ATOM   1958  O   CYS A 139      -8.904   0.287 -15.331  1.00 86.90           O
ATOM   1959  HA  CYS A 139     -10.252   0.694 -13.161  1.00 86.90           H
ATOM   1960  CB  CYS A 139      -8.907   2.287 -12.739  1.00 86.90           C
ATOM   1961 1HB  CYS A 139      -7.881   2.421 -12.395  1.00 86.90           H
ATOM   1962 2HB  CYS A 139      -9.010   2.854 -13.664  1.00 86.90           H
ATOM   1963  SG  CYS A 139     -10.075   2.923 -11.483  1.00 86.90           S
ATOM   1964  HG  CYS A 139      -9.424   2.439 -10.429  1.00 86.90           H
ATOM   1965  HN  CYS A 139      -8.368   0.464 -11.115  1.00 86.90           H
ATOM   1966  N   ILE A 140      -7.171  -0.142 -13.943  1.00 83.95           N
ATOM   1967  CA  ILE A 140      -6.317  -0.671 -14.993  1.00 83.95           C
ATOM   1968  C   ILE A 140      -6.990  -1.891 -15.626  1.00 83.95           C
ATOM   1969  O   ILE A 140      -6.990  -2.041 -16.846  1.00 83.95           O
ATOM   1970  HA  ILE A 140      -6.218   0.102 -15.755  1.00 83.95           H
ATOM   1971  CB  ILE A 140      -4.915  -0.954 -14.451  1.00 83.95           C
ATOM   1972  HB  ILE A 140      -5.015  -1.459 -13.490  1.00 83.95           H
ATOM   1973  CG1 ILE A 140      -4.151   0.347 -14.199  1.00 83.95           C
ATOM   1974 1HG1 ILE A 140      -3.870   0.798 -15.151  1.00 83.95           H
ATOM   1975 2HG1 ILE A 140      -4.798   1.060 -13.687  1.00 83.95           H
ATOM   1976  CG2 ILE A 140      -4.148  -1.898 -15.379  1.00 83.95           C
ATOM   1977 1HG2 ILE A 140      -4.687  -2.842 -15.464  1.00 83.95           H
ATOM   1978 2HG2 ILE A 140      -4.056  -1.443 -16.365  1.00 83.95           H
ATOM   1979 3HG2 ILE A 140      -3.155  -2.083 -14.970  1.00 83.95           H
ATOM   1980  CD1 ILE A 140      -2.897   0.094 -13.359  1.00 83.95           C
ATOM   1981 1HD1 ILE A 140      -3.184  -0.334 -12.399  1.00 83.95           H
ATOM   1982 2HD1 ILE A 140      -2.242  -0.600 -13.885  1.00 83.95           H
ATOM   1983 3HD1 ILE A 140      -2.373   1.036 -13.195  1.00 83.95           H
ATOM   1984  HN  ILE A 140      -6.762  -0.132 -13.031  1.00 83.95           H
ATOM   1985  N   SER A 141      -7.546  -2.732 -14.766  1.00 80.74           N
ATOM   1986  CA  SER A 141      -8.107  -3.996 -15.213  1.00 80.74           C
ATOM   1987  C   SER A 141      -9.382  -3.746 -16.021  1.00 80.74           C
ATOM   1988  O   SER A 141      -9.628  -4.417 -17.022  1.00 80.74           O
ATOM   1989  HA  SER A 141      -7.339  -4.447 -15.840  1.00 80.74           H
ATOM   1990  CB  SER A 141      -8.403  -4.916 -14.027  1.00 80.74           C
ATOM   1991 1HB  SER A 141      -9.121  -4.434 -13.364  1.00 80.74           H
ATOM   1992 2HB  SER A 141      -8.869  -5.833 -14.388  1.00 80.74           H
ATOM   1993  OG  SER A 141      -7.224  -5.240 -13.295  1.00 80.74           O
ATOM   1994  HG  SER A 141      -7.467  -5.702 -12.442  1.00 80.74           H
ATOM   1995  HN  SER A 141      -7.617  -2.562 -13.783  1.00 80.74           H
ATOM   1996  N   VAL A 142     -10.159  -2.778 -15.557  1.00 82.07           N
ATOM   1997  CA  VAL A 142     -11.365  -2.382 -16.264  1.00 82.07           C
ATOM   1998  C   VAL A 142     -10.983  -1.793 -17.623  1.00 82.07           C
ATOM   1999  O   VAL A 142     -11.639  -2.064 -18.628  1.00 82.07           O
ATOM   2000  HA  VAL A 142     -11.961  -3.280 -16.427  1.00 82.07           H
ATOM   2001  CB  VAL A 142     -12.184  -1.419 -15.403  1.00 82.07           C
ATOM   2002  HB  VAL A 142     -11.539  -0.585 -15.127  1.00 82.07           H
ATOM   2003  CG1 VAL A 142     -13.370  -0.855 -16.189  1.00 82.07           C
ATOM   2004 1HG1 VAL A 142     -13.004  -0.317 -17.063  1.00 82.07           H
ATOM   2005 2HG1 VAL A 142     -14.016  -1.672 -16.509  1.00 82.07           H
ATOM   2006 3HG1 VAL A 142     -13.935  -0.173 -15.553  1.00 82.07           H
ATOM   2007  CG2 VAL A 142     -12.653  -2.098 -14.115  1.00 82.07           C
ATOM   2008 1HG2 VAL A 142     -13.274  -2.959 -14.364  1.00 82.07           H
ATOM   2009 2HG2 VAL A 142     -11.787  -2.428 -13.542  1.00 82.07           H
ATOM   2010 3HG2 VAL A 142     -13.233  -1.391 -13.522  1.00 82.07           H
ATOM   2011  HN  VAL A 142      -9.977  -2.270 -14.715  1.00 82.07           H
ATOM   2012  N   ASP A 143      -9.924  -0.996 -17.611  1.00 81.52           N
ATOM   2013  CA  ASP A 143      -9.493  -0.305 -18.814  1.00 81.52           C
ATOM   2014  C   ASP A 143      -9.061  -1.334 -19.861  1.00 81.52           C
ATOM   2015  O   ASP A 143      -9.345  -1.175 -21.047  1.00 81.52           O
ATOM   2016  HA  ASP A 143     -10.356   0.278 -19.134  1.00 81.52           H
ATOM   2017  CB  ASP A 143      -8.299   0.607 -18.527  1.00 81.52           C
ATOM   2018 1HB  ASP A 143      -8.534   1.269 -17.694  1.00 81.52           H
ATOM   2019 2HB  ASP A 143      -7.442   0.006 -18.225  1.00 81.52           H
ATOM   2020  CG  ASP A 143      -7.936   1.439 -19.759  1.00 81.52           C
ATOM   2021  OD1 ASP A 143      -8.866   2.056 -20.321  1.00 81.52           O
ATOM   2022  OD2 ASP A 143      -6.737   1.438 -20.111  1.00 81.52           O
ATOM   2023  HN  ASP A 143      -9.367  -0.820 -16.800  1.00 81.52           H
ATOM   2024  N   ARG A 144      -8.382  -2.367 -19.384  1.00 75.76           N
ATOM   2025  CA  ARG A 144      -7.877  -3.403 -20.268  1.00 75.76           C
ATOM   2026  C   ARG A 144      -9.033  -4.236 -20.825  1.00 75.76           C
ATOM   2027  O   ARG A 144      -9.003  -4.650 -21.983  1.00 75.76           O
ATOM   2028  HA  ARG A 144      -7.363  -2.864 -21.064  1.00 75.76           H
ATOM   2029  CB  ARG A 144      -6.900  -4.325 -19.535  1.00 75.76           C
ATOM   2030 1HB  ARG A 144      -7.276  -4.537 -18.534  1.00 75.76           H
ATOM   2031 2HB  ARG A 144      -6.831  -5.278 -20.058  1.00 75.76           H
ATOM   2032  CG  ARG A 144      -5.512  -3.688 -19.439  1.00 75.76           C
ATOM   2033 1HG  ARG A 144      -5.192  -3.354 -20.426  1.00 75.76           H
ATOM   2034 2HG  ARG A 144      -5.557  -2.804 -18.803  1.00 75.76           H
ATOM   2035  CD  ARG A 144      -4.492  -4.679 -18.874  1.00 75.76           C
ATOM   2036 1HD  ARG A 144      -4.598  -4.745 -17.792  1.00 75.76           H
ATOM   2037 2HD  ARG A 144      -4.680  -5.675 -19.275  1.00 75.76           H
ATOM   2038  NE  ARG A 144      -3.120  -4.246 -19.222  1.00 75.76           N
ATOM   2039  HE  ARG A 144      -2.953  -3.268 -19.341  1.00 75.76           H
ATOM   2040  CZ  ARG A 144      -2.087  -5.084 -19.388  1.00 75.76           C
ATOM   2041  NH1 ARG A 144      -2.253  -6.405 -19.240  1.00 75.76           N
ATOM   2042 1HH1 ARG A 144      -3.153  -6.773 -19.005  1.00 75.76           H
ATOM   2043 2HH1 ARG A 144      -1.477  -7.024 -19.365  1.00 75.76           H
ATOM   2044  NH2 ARG A 144      -0.886  -4.580 -19.702  1.00 75.76           N
ATOM   2045 1HH2 ARG A 144      -0.105  -5.192 -19.829  1.00 75.76           H
ATOM   2046 2HH2 ARG A 144      -0.771  -3.593 -19.811  1.00 75.76           H
ATOM   2047  HN  ARG A 144      -8.177  -2.502 -18.414  1.00 75.76           H
ATOM   2048  N   TYR A 145     -10.024  -4.457 -19.975  1.00 77.15           N
ATOM   2049  CA  TYR A 145     -11.245  -5.119 -20.403  1.00 77.15           C
ATOM   2050  C   TYR A 145     -11.845  -4.424 -21.627  1.00 77.15           C
ATOM   2051  O   TYR A 145     -12.091  -5.062 -22.649  1.00 77.15           O
ATOM   2052  HA  TYR A 145     -10.995  -6.148 -20.665  1.00 77.15           H
ATOM   2053  CB  TYR A 145     -12.223  -5.001 -19.233  1.00 77.15           C
ATOM   2054 1HB  TYR A 145     -11.790  -5.489 -18.360  1.00 77.15           H
ATOM   2055 2HB  TYR A 145     -12.345  -3.947 -18.981  1.00 77.15           H
ATOM   2056  CG  TYR A 145     -13.600  -5.608 -19.509  1.00 77.15           C
ATOM   2057  CD1 TYR A 145     -14.729  -4.818 -19.435  1.00 77.15           C
ATOM   2058  HD1 TYR A 145     -14.640  -3.762 -19.180  1.00 77.15           H
ATOM   2059  CD2 TYR A 145     -13.712  -6.945 -19.831  1.00 77.15           C
ATOM   2060  HD2 TYR A 145     -12.820  -7.568 -19.889  1.00 77.15           H
ATOM   2061  CE1 TYR A 145     -16.025  -5.390 -19.694  1.00 77.15           C
ATOM   2062  HE1 TYR A 145     -16.925  -4.778 -19.639  1.00 77.15           H
ATOM   2063  CE2 TYR A 145     -15.008  -7.516 -20.091  1.00 77.15           C
ATOM   2064  HE2 TYR A 145     -15.111  -8.571 -20.346  1.00 77.15           H
ATOM   2065  CZ  TYR A 145     -16.101  -6.711 -20.009  1.00 77.15           C
ATOM   2066  OH  TYR A 145     -17.325  -7.250 -20.254  1.00 77.15           O
ATOM   2067  HH  TYR A 145     -17.231  -8.217 -20.494  1.00 77.15           H
ATOM   2068  HN  TYR A 145     -10.004  -4.192 -19.010  1.00 77.15           H
ATOM   2069  N   ILE A 146     -12.063  -3.125 -21.482  1.00 77.80           N
ATOM   2070  CA  ILE A 146     -12.769  -2.367 -22.501  1.00 77.80           C
ATOM   2071  C   ILE A 146     -11.948  -2.371 -23.793  1.00 77.80           C
ATOM   2072  O   ILE A 146     -12.502  -2.501 -24.883  1.00 77.80           O
ATOM   2073  HA  ILE A 146     -13.714  -2.875 -22.691  1.00 77.80           H
ATOM   2074  CB  ILE A 146     -13.103  -0.964 -21.989  1.00 77.80           C
ATOM   2075  HB  ILE A 146     -12.182  -0.502 -21.633  1.00 77.80           H
ATOM   2076  CG1 ILE A 146     -14.065  -1.029 -20.801  1.00 77.80           C
ATOM   2077 1HG1 ILE A 146     -15.059  -1.310 -21.149  1.00 77.80           H
ATOM   2078 2HG1 ILE A 146     -13.739  -1.803 -20.107  1.00 77.80           H
ATOM   2079  CG2 ILE A 146     -13.644  -0.083 -23.117  1.00 77.80           C
ATOM   2080 1HG2 ILE A 146     -12.893   0.001 -23.904  1.00 77.80           H
ATOM   2081 2HG2 ILE A 146     -14.549  -0.532 -23.526  1.00 77.80           H
ATOM   2082 3HG2 ILE A 146     -13.873   0.908 -22.726  1.00 77.80           H
ATOM   2083  CD1 ILE A 146     -14.133   0.317 -20.077  1.00 77.80           C
ATOM   2084 1HD1 ILE A 146     -13.142   0.583 -19.710  1.00 77.80           H
ATOM   2085 2HD1 ILE A 146     -14.482   1.084 -20.768  1.00 77.80           H
ATOM   2086 3HD1 ILE A 146     -14.824   0.243 -19.237  1.00 77.80           H
ATOM   2087  HN  ILE A 146     -11.768  -2.594 -20.688  1.00 77.80           H
ATOM   2088  N   ALA A 147     -10.642  -2.227 -23.627  1.00 76.74           N
ATOM   2089  CA  ALA A 147      -9.747  -2.146 -24.769  1.00 76.74           C
ATOM   2090  C   ALA A 147      -9.858  -3.432 -25.590  1.00 76.74           C
ATOM   2091  O   ALA A 147      -9.701  -3.409 -26.810  1.00 76.74           O
ATOM   2092  HA  ALA A 147     -10.067  -1.304 -25.382  1.00 76.74           H
ATOM   2093  CB  ALA A 147      -8.320  -1.887 -24.282  1.00 76.74           C
ATOM   2094 1HB  ALA A 147      -8.289  -0.948 -23.729  1.00 76.74           H
ATOM   2095 2HB  ALA A 147      -8.005  -2.703 -23.630  1.00 76.74           H
ATOM   2096 3HB  ALA A 147      -7.649  -1.827 -25.138  1.00 76.74           H
ATOM   2097  HN  ALA A 147     -10.195  -2.166 -22.734  1.00 76.74           H
ATOM   2098  N   ILE A 148     -10.129  -4.523 -24.889  1.00 73.39           N
ATOM   2099  CA  ILE A 148     -10.085  -5.839 -25.505  1.00 73.39           C
ATOM   2100  C   ILE A 148     -11.477  -6.200 -26.026  1.00 73.39           C
ATOM   2101  O   ILE A 148     -11.610  -6.780 -27.102  1.00 73.39           O
ATOM   2102  HA  ILE A 148      -9.403  -5.779 -26.354  1.00 73.39           H
ATOM   2103  CB  ILE A 148      -9.507  -6.867 -24.531  1.00 73.39           C
ATOM   2104  HB  ILE A 148     -10.086  -6.827 -23.608  1.00 73.39           H
ATOM   2105  CG1 ILE A 148      -8.059  -6.527 -24.170  1.00 73.39           C
ATOM   2106 1HG1 ILE A 148      -7.418  -6.683 -25.038  1.00 73.39           H
ATOM   2107 2HG1 ILE A 148      -7.985  -5.473 -23.904  1.00 73.39           H
ATOM   2108  CG2 ILE A 148      -9.641  -8.286 -25.088  1.00 73.39           C
ATOM   2109 1HG2 ILE A 148     -10.694  -8.514 -25.252  1.00 73.39           H
ATOM   2110 2HG2 ILE A 148      -9.102  -8.357 -26.033  1.00 73.39           H
ATOM   2111 3HG2 ILE A 148      -9.222  -8.997 -24.376  1.00 73.39           H
ATOM   2112  CD1 ILE A 148      -7.568  -7.389 -23.005  1.00 73.39           C
ATOM   2113 1HD1 ILE A 148      -8.196  -7.213 -22.132  1.00 73.39           H
ATOM   2114 2HD1 ILE A 148      -7.621  -8.441 -23.284  1.00 73.39           H
ATOM   2115 3HD1 ILE A 148      -6.536  -7.127 -22.769  1.00 73.39           H
ATOM   2116  HN  ILE A 148     -10.374  -4.518 -23.920  1.00 73.39           H
ATOM   2117  N   ALA A 149     -12.480  -5.842 -25.238  1.00 74.27           N
ATOM   2118  CA  ALA A 149     -13.848  -6.219 -25.549  1.00 74.27           C
ATOM   2119  C   ALA A 149     -14.405  -5.270 -26.612  1.00 74.27           C
ATOM   2120  O   ALA A 149     -15.034  -5.709 -27.574  1.00 74.27           O
ATOM   2121  HA  ALA A 149     -13.830  -7.232 -25.953  1.00 74.27           H
ATOM   2122  CB  ALA A 149     -14.684  -6.214 -24.268  1.00 74.27           C
ATOM   2123 1HB  ALA A 149     -14.264  -6.926 -23.557  1.00 74.27           H
ATOM   2124 2HB  ALA A 149     -14.674  -5.215 -23.831  1.00 74.27           H
ATOM   2125 3HB  ALA A 149     -15.710  -6.497 -24.502  1.00 74.27           H
ATOM   2126  HN  ALA A 149     -12.370  -5.305 -24.401  1.00 74.27           H
ATOM   2127  N   GLN A 150     -14.154  -3.986 -26.403  1.00 74.92           N
ATOM   2128  CA  GLN A 150     -14.667  -2.967 -27.303  1.00 74.92           C
ATOM   2129  C   GLN A 150     -13.538  -2.408 -28.171  1.00 74.92           C
ATOM   2130  O   GLN A 150     -13.495  -1.210 -28.445  1.00 74.92           O
ATOM   2131  HA  GLN A 150     -15.399  -3.476 -27.930  1.00 74.92           H
ATOM   2132  CB  GLN A 150     -15.365  -1.849 -26.525  1.00 74.92           C
ATOM   2133 1HB  GLN A 150     -14.650  -1.361 -25.863  1.00 74.92           H
ATOM   2134 2HB  GLN A 150     -15.727  -1.090 -27.219  1.00 74.92           H
ATOM   2135  CG  GLN A 150     -16.534  -2.399 -25.706  1.00 74.92           C
ATOM   2136 1HG  GLN A 150     -17.113  -3.094 -26.314  1.00 74.92           H
ATOM   2137 2HG  GLN A 150     -16.153  -2.961 -24.854  1.00 74.92           H
ATOM   2138  CD  GLN A 150     -17.439  -1.267 -25.215  1.00 74.92           C
ATOM   2139  OE1 GLN A 150     -17.209  -0.097 -25.473  1.00 74.92           O
ATOM   2140  NE2 GLN A 150     -18.478  -1.680 -24.493  1.00 74.92           N
ATOM   2141 1HE2 GLN A 150     -18.608  -2.655 -24.318  1.00 74.92           H
ATOM   2142 2HE2 GLN A 150     -19.127  -1.014 -24.127  1.00 74.92           H
ATOM   2143  HN  GLN A 150     -13.613  -3.639 -25.637  1.00 74.92           H
ATOM   2144  N   ALA A 151     -12.651  -3.304 -28.580  1.00 69.57           N
ATOM   2145  CA  ALA A 151     -11.446  -2.896 -29.283  1.00 69.57           C
ATOM   2146  C   ALA A 151     -11.828  -2.003 -30.465  1.00 69.57           C
ATOM   2147  O   ALA A 151     -11.092  -1.082 -30.815  1.00 69.57           O
ATOM   2148  HA  ALA A 151     -10.834  -2.322 -28.588  1.00 69.57           H
ATOM   2149  CB  ALA A 151     -10.665  -4.138 -29.719  1.00 69.57           C
ATOM   2150 1HB  ALA A 151     -10.392  -4.722 -28.840  1.00 69.57           H
ATOM   2151 2HB  ALA A 151     -11.284  -4.743 -30.380  1.00 69.57           H
ATOM   2152 3HB  ALA A 151      -9.761  -3.832 -30.246  1.00 69.57           H
ATOM   2153  HN  ALA A 151     -12.744  -4.289 -28.438  1.00 69.57           H
ATOM   2154  N   MET A 152     -12.978  -2.307 -31.048  1.00 63.27           N
ATOM   2155  CA  MET A 152     -13.424  -1.601 -32.237  1.00 63.27           C
ATOM   2156  C   MET A 152     -13.785  -0.151 -31.910  1.00 63.27           C
ATOM   2157  O   MET A 152     -13.507   0.754 -32.696  1.00 63.27           O
ATOM   2158  HA  MET A 152     -12.581  -1.626 -32.927  1.00 63.27           H
ATOM   2159  CB  MET A 152     -14.645  -2.311 -32.825  1.00 63.27           C
ATOM   2160 1HB  MET A 152     -15.400  -2.446 -32.050  1.00 63.27           H
ATOM   2161 2HB  MET A 152     -15.093  -1.691 -33.601  1.00 63.27           H
ATOM   2162  CG  MET A 152     -14.260  -3.671 -33.410  1.00 63.27           C
ATOM   2163 1HG  MET A 152     -13.175  -3.780 -33.414  1.00 63.27           H
ATOM   2164 2HG  MET A 152     -14.658  -4.471 -32.786  1.00 63.27           H
ATOM   2165  SD  MET A 152     -14.894  -3.823 -35.072  1.00 63.27           S
ATOM   2166  CE  MET A 152     -16.633  -4.021 -34.723  1.00 63.27           C
ATOM   2167 1HE  MET A 152     -16.782  -4.909 -34.110  1.00 63.27           H
ATOM   2168 2HE  MET A 152     -16.999  -3.144 -34.188  1.00 63.27           H
ATOM   2169 3HE  MET A 152     -17.181  -4.130 -35.659  1.00 63.27           H
ATOM   2170  HN  MET A 152     -13.599  -3.020 -30.722  1.00 63.27           H
ATOM   2171  N   ARG A 153     -14.399   0.026 -30.749  1.00 65.72           N
ATOM   2172  CA  ARG A 153     -14.851   1.343 -30.334  1.00 65.72           C
ATOM   2173  C   ARG A 153     -13.756   2.051 -29.533  1.00 65.72           C
ATOM   2174  O   ARG A 153     -13.811   3.264 -29.338  1.00 65.72           O
ATOM   2175  HA  ARG A 153     -15.061   1.871 -31.264  1.00 65.72           H
ATOM   2176  CB  ARG A 153     -16.117   1.247 -29.480  1.00 65.72           C
ATOM   2177 1HB  ARG A 153     -15.971   0.514 -28.687  1.00 65.72           H
ATOM   2178 2HB  ARG A 153     -16.307   2.205 -28.997  1.00 65.72           H
ATOM   2179  CG  ARG A 153     -17.324   0.851 -30.333  1.00 65.72           C
ATOM   2180 1HG  ARG A 153     -17.404   1.520 -31.190  1.00 65.72           H
ATOM   2181 2HG  ARG A 153     -17.181  -0.155 -30.726  1.00 65.72           H
ATOM   2182  CD  ARG A 153     -18.615   0.906 -29.514  1.00 65.72           C
ATOM   2183 1HD  ARG A 153     -18.576   0.173 -28.708  1.00 65.72           H
ATOM   2184 2HD  ARG A 153     -18.719   1.886 -29.048  1.00 65.72           H
ATOM   2185  NE  ARG A 153     -19.780   0.636 -30.386  1.00 65.72           N
ATOM   2186  HE  ARG A 153     -19.608   0.454 -31.354  1.00 65.72           H
ATOM   2187  CZ  ARG A 153     -21.050   0.620 -29.960  1.00 65.72           C
ATOM   2188  NH1 ARG A 153     -21.339   0.857 -28.673  1.00 65.72           N
ATOM   2189 1HH1 ARG A 153     -20.603   1.048 -28.022  1.00 65.72           H
ATOM   2190 2HH1 ARG A 153     -22.289   0.843 -28.363  1.00 65.72           H
ATOM   2191  NH2 ARG A 153     -22.028   0.363 -30.840  1.00 65.72           N
ATOM   2192 1HH2 ARG A 153     -22.981   0.347 -30.538  1.00 65.72           H
ATOM   2193 2HH2 ARG A 153     -21.804   0.187 -31.798  1.00 65.72           H
ATOM   2194  HN  ARG A 153     -14.589  -0.710 -30.100  1.00 65.72           H
ATOM   2195  N   ALA A 154     -12.788   1.263 -29.090  1.00 63.84           N
ATOM   2196  CA  ALA A 154     -11.842   1.728 -28.090  1.00 63.84           C
ATOM   2197  C   ALA A 154     -11.025   2.886 -28.667  1.00 63.84           C
ATOM   2198  O   ALA A 154     -10.528   3.731 -27.924  1.00 63.84           O
ATOM   2199  HA  ALA A 154     -12.414   2.089 -27.235  1.00 63.84           H
ATOM   2200  CB  ALA A 154     -10.961   0.562 -27.638  1.00 63.84           C
ATOM   2201 1HB  ALA A 154     -11.587  -0.221 -27.209  1.00 63.84           H
ATOM   2202 2HB  ALA A 154     -10.417   0.164 -28.494  1.00 63.84           H
ATOM   2203 3HB  ALA A 154     -10.252   0.912 -26.888  1.00 63.84           H
ATOM   2204  HN  ALA A 154     -12.644   0.323 -29.402  1.00 63.84           H
ATOM   2205  N   HIS A 155     -10.912   2.888 -29.988  1.00 65.31           N
ATOM   2206  CA  HIS A 155     -10.041   3.836 -30.663  1.00 65.31           C
ATOM   2207  C   HIS A 155     -10.693   5.220 -30.664  1.00 65.31           C
ATOM   2208  O   HIS A 155     -10.056   6.210 -30.307  1.00 65.31           O
ATOM   2209  HA  HIS A 155      -9.118   3.879 -30.085  1.00 65.31           H
ATOM   2210  CB  HIS A 155      -9.690   3.344 -32.068  1.00 65.31           C
ATOM   2211 1HB  HIS A 155      -9.417   2.290 -32.016  1.00 65.31           H
ATOM   2212 2HB  HIS A 155     -10.576   3.413 -32.698  1.00 65.31           H
ATOM   2213  CG  HIS A 155      -8.564   4.109 -32.722  1.00 65.31           C
ATOM   2214  ND1 HIS A 155      -8.766   5.278 -33.435  1.00 65.31           N
ATOM   2215  HD1 HIS A 155      -9.647   5.725 -33.587  1.00 65.31           H
ATOM   2216  CD2 HIS A 155      -7.223   3.860 -32.763  1.00 65.31           C
ATOM   2217  HD2 HIS A 155      -6.718   3.013 -32.300  1.00 65.31           H
ATOM   2218  CE1 HIS A 155      -7.593   5.704 -33.881  1.00 65.31           C
ATOM   2219  HE1 HIS A 155      -7.422   6.601 -34.476  1.00 65.31           H
ATOM   2220  NE2 HIS A 155      -6.639   4.824 -33.464  1.00 65.31           N
ATOM   2221  HN  HIS A 155     -11.401   2.259 -30.592  1.00 65.31           H
ATOM   2222  N   THR A 156     -11.954   5.245 -31.070  1.00 68.19           N
ATOM   2223  CA  THR A 156     -12.658   6.504 -31.246  1.00 68.19           C
ATOM   2224  C   THR A 156     -12.894   7.177 -29.892  1.00 68.19           C
ATOM   2225  O   THR A 156     -13.090   8.389 -29.824  1.00 68.19           O
ATOM   2226  HA  THR A 156     -12.026   7.173 -31.830  1.00 68.19           H
ATOM   2227  CB  THR A 156     -13.949   6.219 -32.016  1.00 68.19           C
ATOM   2228  HB  THR A 156     -14.634   7.065 -31.954  1.00 68.19           H
ATOM   2229  OG1 THR A 156     -14.427   4.999 -31.454  1.00 68.19           O
ATOM   2230  HG1 THR A 156     -15.394   4.875 -31.677  1.00 68.19           H
ATOM   2231  CG2 THR A 156     -13.692   5.878 -33.485  1.00 68.19           C
ATOM   2232 1HG2 THR A 156     -13.062   4.991 -33.547  1.00 68.19           H
ATOM   2233 2HG2 THR A 156     -13.190   6.715 -33.970  1.00 68.19           H
ATOM   2234 3HG2 THR A 156     -14.642   5.685 -33.984  1.00 68.19           H
ATOM   2235  HN  THR A 156     -12.491   4.428 -31.276  1.00 68.19           H
ATOM   2236  N   TRP A 157     -12.866   6.361 -28.849  1.00 76.76           N
ATOM   2237  CA  TRP A 157     -13.238   6.828 -27.524  1.00 76.76           C
ATOM   2238  C   TRP A 157     -11.952   7.132 -26.752  1.00 76.76           C
ATOM   2239  O   TRP A 157     -11.983   7.321 -25.537  1.00 76.76           O
ATOM   2240  HA  TRP A 157     -13.825   7.739 -27.644  1.00 76.76           H
ATOM   2241  CB  TRP A 157     -14.134   5.811 -26.815  1.00 76.76           C
ATOM   2242 1HB  TRP A 157     -13.709   4.815 -26.943  1.00 76.76           H
ATOM   2243 2HB  TRP A 157     -14.132   6.023 -25.746  1.00 76.76           H
ATOM   2244  CG  TRP A 157     -15.580   5.800 -27.315  1.00 76.76           C
ATOM   2245  CD1 TRP A 157     -16.015   5.868 -28.581  1.00 76.76           C
ATOM   2246  HD1 TRP A 157     -15.363   5.942 -29.451  1.00 76.76           H
ATOM   2247  CD2 TRP A 157     -16.770   5.713 -26.504  1.00 76.76           C
ATOM   2248  NE1 TRP A 157     -17.394   5.831 -28.644  1.00 76.76           N
ATOM   2249  HE1 TRP A 157     -17.949   5.867 -29.475  1.00 76.76           H
ATOM   2250  CE2 TRP A 157     -17.867   5.734 -27.341  1.00 76.76           C
ATOM   2251  CE3 TRP A 157     -16.915   5.619 -25.108  1.00 76.76           C
ATOM   2252  HE3 TRP A 157     -16.065   5.600 -24.426  1.00 76.76           H
ATOM   2253  CZ2 TRP A 157     -19.186   5.665 -26.877  1.00 76.76           C
ATOM   2254  HZ2 TRP A 157     -20.036   5.683 -27.559  1.00 76.76           H
ATOM   2255  CZ3 TRP A 157     -18.240   5.551 -24.661  1.00 76.76           C
ATOM   2256  HZ3 TRP A 157     -18.409   5.478 -23.587  1.00 76.76           H
ATOM   2257  CH2 TRP A 157     -19.355   5.572 -25.491  1.00 76.76           C
ATOM   2258  HH2 TRP A 157     -20.356   5.515 -25.064  1.00 76.76           H
ATOM   2259  HN  TRP A 157     -12.598   5.399 -28.898  1.00 76.76           H
ATOM   2260  N   ARG A 158     -10.852   7.170 -27.489  1.00 74.03           N
ATOM   2261  CA  ARG A 158      -9.539   7.234 -26.871  1.00 74.03           C
ATOM   2262  C   ARG A 158      -9.392   8.529 -26.070  1.00 74.03           C
ATOM   2263  O   ARG A 158      -8.901   8.513 -24.942  1.00 74.03           O
ATOM   2264  HA  ARG A 158      -9.495   6.362 -26.219  1.00 74.03           H
ATOM   2265  CB  ARG A 158      -8.430   7.165 -27.924  1.00 74.03           C
ATOM   2266 1HB  ARG A 158      -8.611   6.323 -28.593  1.00 74.03           H
ATOM   2267 2HB  ARG A 158      -8.448   8.067 -28.536  1.00 74.03           H
ATOM   2268  CG  ARG A 158      -7.057   7.015 -27.266  1.00 74.03           C
ATOM   2269 1HG  ARG A 158      -6.853   7.884 -26.641  1.00 74.03           H
ATOM   2270 2HG  ARG A 158      -7.057   6.144 -26.611  1.00 74.03           H
ATOM   2271  CD  ARG A 158      -5.958   6.868 -28.319  1.00 74.03           C
ATOM   2272 1HD  ARG A 158      -6.214   6.070 -29.016  1.00 74.03           H
ATOM   2273 2HD  ARG A 158      -5.875   7.786 -28.902  1.00 74.03           H
ATOM   2274  NE  ARG A 158      -4.665   6.569 -27.663  1.00 74.03           N
ATOM   2275  HE  ARG A 158      -4.614   6.654 -26.668  1.00 74.03           H
ATOM   2276  CZ  ARG A 158      -3.559   6.193 -28.319  1.00 74.03           C
ATOM   2277  NH1 ARG A 158      -3.570   6.064 -29.653  1.00 74.03           N
ATOM   2278 1HH1 ARG A 158      -4.408   6.249 -30.166  1.00 74.03           H
ATOM   2279 2HH1 ARG A 158      -2.740   5.782 -30.135  1.00 74.03           H
ATOM   2280  NH2 ARG A 158      -2.441   5.948 -27.621  1.00 74.03           N
ATOM   2281 1HH2 ARG A 158      -1.607   5.666 -28.096  1.00 74.03           H
ATOM   2282 2HH2 ARG A 158      -2.442   6.046 -26.626  1.00 74.03           H
ATOM   2283  HN  ARG A 158     -10.848   7.157 -28.489  1.00 74.03           H
ATOM   2284  N   GLU A 159      -9.825   9.620 -26.685  1.00 77.68           N
ATOM   2285  CA  GLU A 159      -9.686  10.930 -26.071  1.00 77.68           C
ATOM   2286  C   GLU A 159     -10.560  11.025 -24.819  1.00 77.68           C
ATOM   2287  O   GLU A 159     -10.096  11.456 -23.765  1.00 77.68           O
ATOM   2288  HA  GLU A 159      -8.635  11.010 -25.795  1.00 77.68           H
ATOM   2289  CB  GLU A 159     -10.030  12.040 -27.066  1.00 77.68           C
ATOM   2290 1HB  GLU A 159     -10.977  11.814 -27.556  1.00 77.68           H
ATOM   2291 2HB  GLU A 159     -10.028  13.003 -26.556  1.00 77.68           H
ATOM   2292  CG  GLU A 159      -8.974  12.134 -28.169  1.00 77.68           C
ATOM   2293 1HG  GLU A 159      -7.982  12.205 -27.723  1.00 77.68           H
ATOM   2294 2HG  GLU A 159      -8.989  11.225 -28.771  1.00 77.68           H
ATOM   2295  CD  GLU A 159      -9.224  13.349 -29.065  1.00 77.68           C
ATOM   2296  OE1 GLU A 159      -8.278  13.721 -29.793  1.00 77.68           O
ATOM   2297  OE2 GLU A 159     -10.355  13.877 -29.003  1.00 77.68           O
ATOM   2298  HN  GLU A 159     -10.264   9.618 -27.583  1.00 77.68           H
ATOM   2299  N   LYS A 160     -11.811  10.616 -24.977  1.00 82.53           N
ATOM   2300  CA  LYS A 160     -12.750  10.637 -23.869  1.00 82.53           C
ATOM   2301  C   LYS A 160     -12.185   9.811 -22.711  1.00 82.53           C
ATOM   2302  O   LYS A 160     -12.235  10.237 -21.558  1.00 82.53           O
ATOM   2303  HA  LYS A 160     -12.846  11.672 -23.540  1.00 82.53           H
ATOM   2304  CB  LYS A 160     -14.135  10.179 -24.331  1.00 82.53           C
ATOM   2305 1HB  LYS A 160     -14.054   9.219 -24.840  1.00 82.53           H
ATOM   2306 2HB  LYS A 160     -14.780  10.027 -23.466  1.00 82.53           H
ATOM   2307  CG  LYS A 160     -14.767  11.208 -25.271  1.00 82.53           C
ATOM   2308 1HG  LYS A 160     -14.745  12.193 -24.804  1.00 82.53           H
ATOM   2309 2HG  LYS A 160     -14.182  11.277 -26.188  1.00 82.53           H
ATOM   2310  CD  LYS A 160     -16.211  10.830 -25.607  1.00 82.53           C
ATOM   2311 1HD  LYS A 160     -16.230   9.859 -26.103  1.00 82.53           H
ATOM   2312 2HD  LYS A 160     -16.788  10.730 -24.688  1.00 82.53           H
ATOM   2313  CE  LYS A 160     -16.857  11.882 -26.510  1.00 82.53           C
ATOM   2314 1HE  LYS A 160     -16.798  12.862 -26.036  1.00 82.53           H
ATOM   2315 2HE  LYS A 160     -16.310  11.949 -27.450  1.00 82.53           H
ATOM   2316  NZ  LYS A 160     -18.272  11.537 -26.777  1.00 82.53           N
ATOM   2317 1HZ  LYS A 160     -18.686  12.247 -27.372  1.00 82.53           H
ATOM   2318 2HZ  LYS A 160     -18.319  10.637 -27.241  1.00 82.53           H
ATOM   2319 3HZ  LYS A 160     -18.780  11.493 -25.900  1.00 82.53           H
ATOM   2320  HN  LYS A 160     -12.183  10.277 -25.841  1.00 82.53           H
ATOM   2321  N   ARG A 161     -11.659   8.646 -23.059  1.00 82.92           N
ATOM   2322  CA  ARG A 161     -11.110   7.745 -22.060  1.00 82.92           C
ATOM   2323  C   ARG A 161      -9.993   8.437 -21.277  1.00 82.92           C
ATOM   2324  O   ARG A 161      -9.841   8.214 -20.077  1.00 82.92           O
ATOM   2325  HA  ARG A 161     -11.952   7.502 -21.411  1.00 82.92           H
ATOM   2326  CB  ARG A 161     -10.557   6.474 -22.709  1.00 82.92           C
ATOM   2327 1HB  ARG A 161      -9.951   6.738 -23.575  1.00 82.92           H
ATOM   2328 2HB  ARG A 161      -9.902   5.958 -22.007  1.00 82.92           H
ATOM   2329  CG  ARG A 161     -11.690   5.540 -23.139  1.00 82.92           C
ATOM   2330 1HG  ARG A 161     -12.182   5.129 -22.257  1.00 82.92           H
ATOM   2331 2HG  ARG A 161     -12.443   6.105 -23.689  1.00 82.92           H
ATOM   2332  CD  ARG A 161     -11.160   4.401 -24.012  1.00 82.92           C
ATOM   2333 1HD  ARG A 161     -11.992   3.863 -24.466  1.00 82.92           H
ATOM   2334 2HD  ARG A 161     -10.559   4.805 -24.826  1.00 82.92           H
ATOM   2335  NE  ARG A 161     -10.346   3.474 -23.194  1.00 82.92           N
ATOM   2336  HE  ARG A 161     -10.355   3.593 -22.202  1.00 82.92           H
ATOM   2337  CZ  ARG A 161      -9.597   2.485 -23.702  1.00 82.92           C
ATOM   2338  NH1 ARG A 161      -9.548   2.280 -25.025  1.00 82.92           N
ATOM   2339 1HH1 ARG A 161     -10.072   2.866 -25.642  1.00 82.92           H
ATOM   2340 2HH1 ARG A 161      -8.987   1.539 -25.395  1.00 82.92           H
ATOM   2341  NH2 ARG A 161      -8.899   1.705 -22.866  1.00 82.92           N
ATOM   2342 1HH2 ARG A 161      -8.335   0.962 -23.228  1.00 82.92           H
ATOM   2343 2HH2 ARG A 161      -8.941   1.864 -21.880  1.00 82.92           H
ATOM   2344  HN  ARG A 161     -11.606   8.315 -24.001  1.00 82.92           H
ATOM   2345  N   LEU A 162      -9.240   9.263 -21.989  1.00 85.18           N
ATOM   2346  CA  LEU A 162      -8.087   9.921 -21.398  1.00 85.18           C
ATOM   2347  C   LEU A 162      -8.564  10.980 -20.402  1.00 85.18           C
ATOM   2348  O   LEU A 162      -7.958  11.163 -19.347  1.00 85.18           O
ATOM   2349  HA  LEU A 162      -7.522   9.164 -20.853  1.00 85.18           H
ATOM   2350  CB  LEU A 162      -7.168  10.473 -22.489  1.00 85.18           C
ATOM   2351 1HB  LEU A 162      -7.287   9.859 -23.382  1.00 85.18           H
ATOM   2352 2HB  LEU A 162      -7.504  11.478 -22.746  1.00 85.18           H
ATOM   2353  CG  LEU A 162      -5.679  10.537 -22.143  1.00 85.18           C
ATOM   2354  HG  LEU A 162      -5.509   9.932 -21.252  1.00 85.18           H
ATOM   2355  CD1 LEU A 162      -4.829   9.937 -23.265  1.00 85.18           C
ATOM   2356 1HD1 LEU A 162      -5.108   8.895 -23.415  1.00 85.18           H
ATOM   2357 2HD1 LEU A 162      -4.998  10.495 -24.187  1.00 85.18           H
ATOM   2358 3HD1 LEU A 162      -3.775   9.995 -22.993  1.00 85.18           H
ATOM   2359  CD2 LEU A 162      -5.255  11.968 -21.805  1.00 85.18           C
ATOM   2360 1HD2 LEU A 162      -5.442  12.614 -22.663  1.00 85.18           H
ATOM   2361 2HD2 LEU A 162      -5.828  12.324 -20.950  1.00 85.18           H
ATOM   2362 3HD2 LEU A 162      -4.192  11.985 -21.563  1.00 85.18           H
ATOM   2363  HN  LEU A 162      -9.406   9.485 -22.950  1.00 85.18           H
ATOM   2364  N   LEU A 163      -9.646  11.650 -20.772  1.00 87.56           N
ATOM   2365  CA  LEU A 163     -10.249  12.640 -19.896  1.00 87.56           C
ATOM   2366  C   LEU A 163     -10.749  11.952 -18.624  1.00 87.56           C
ATOM   2367  O   LEU A 163     -10.470  12.409 -17.517  1.00 87.56           O
ATOM   2368  HA  LEU A 163      -9.469  13.350 -19.621  1.00 87.56           H
ATOM   2369  CB  LEU A 163     -11.333  13.423 -20.639  1.00 87.56           C
ATOM   2370 1HB  LEU A 163     -10.903  13.818 -21.559  1.00 87.56           H
ATOM   2371 2HB  LEU A 163     -12.121  12.727 -20.929  1.00 87.56           H
ATOM   2372  CG  LEU A 163     -11.971  14.581 -19.869  1.00 87.56           C
ATOM   2373  HG  LEU A 163     -12.301  14.206 -18.900  1.00 87.56           H
ATOM   2374  CD1 LEU A 163     -10.951  15.689 -19.601  1.00 87.56           C
ATOM   2375 1HD1 LEU A 163     -10.126  15.289 -19.011  1.00 87.56           H
ATOM   2376 2HD1 LEU A 163     -10.569  16.068 -20.549  1.00 87.56           H
ATOM   2377 3HD1 LEU A 163     -11.430  16.499 -19.052  1.00 87.56           H
ATOM   2378  CD2 LEU A 163     -13.210  15.106 -20.596  1.00 87.56           C
ATOM   2379 1HD2 LEU A 163     -12.927  15.460 -21.588  1.00 87.56           H
ATOM   2380 2HD2 LEU A 163     -13.943  14.304 -20.692  1.00 87.56           H
ATOM   2381 3HD2 LEU A 163     -13.644  15.929 -20.027  1.00 87.56           H
ATOM   2382  HN  LEU A 163     -10.107  11.525 -21.650  1.00 87.56           H
ATOM   2383  N   TYR A 164     -11.479  10.865 -18.825  1.00 88.91           N
ATOM   2384  CA  TYR A 164     -12.039  10.123 -17.709  1.00 88.91           C
ATOM   2385  C   TYR A 164     -10.935   9.593 -16.792  1.00 88.91           C
ATOM   2386  O   TYR A 164     -11.093   9.572 -15.573  1.00 88.91           O
ATOM   2387  HA  TYR A 164     -12.679  10.799 -17.142  1.00 88.91           H
ATOM   2388  CB  TYR A 164     -12.787   8.937 -18.324  1.00 88.91           C
ATOM   2389 1HB  TYR A 164     -12.176   8.508 -19.117  1.00 88.91           H
ATOM   2390 2HB  TYR A 164     -12.911   8.166 -17.564  1.00 88.91           H
ATOM   2391  CG  TYR A 164     -14.160   9.296 -18.894  1.00 88.91           C
ATOM   2392  CD1 TYR A 164     -15.137   9.815 -18.069  1.00 88.91           C
ATOM   2393  HD1 TYR A 164     -14.929   9.969 -17.010  1.00 88.91           H
ATOM   2394  CD2 TYR A 164     -14.423   9.101 -20.235  1.00 88.91           C
ATOM   2395  HD2 TYR A 164     -13.651   8.691 -20.888  1.00 88.91           H
ATOM   2396  CE1 TYR A 164     -16.429  10.153 -18.606  1.00 88.91           C
ATOM   2397  HE1 TYR A 164     -17.209  10.563 -17.965  1.00 88.91           H
ATOM   2398  CE2 TYR A 164     -15.715   9.439 -20.773  1.00 88.91           C
ATOM   2399  HE2 TYR A 164     -15.936   9.289 -21.830  1.00 88.91           H
ATOM   2400  CZ  TYR A 164     -16.655   9.948 -19.931  1.00 88.91           C
ATOM   2401  OH  TYR A 164     -17.875  10.267 -20.439  1.00 88.91           O
ATOM   2402  HH  TYR A 164     -18.454  10.654 -19.721  1.00 88.91           H
ATOM   2403  HN  TYR A 164     -11.688  10.491 -19.729  1.00 88.91           H
ATOM   2404  N   SER A 165      -9.841   9.180 -17.415  1.00 90.02           N
ATOM   2405  CA  SER A 165      -8.690   8.702 -16.667  1.00 90.02           C
ATOM   2406  C   SER A 165      -8.218   9.780 -15.688  1.00 90.02           C
ATOM   2407  O   SER A 165      -7.858   9.476 -14.552  1.00 90.02           O
ATOM   2408  HA  SER A 165      -9.040   7.822 -16.128  1.00 90.02           H
ATOM   2409  CB  SER A 165      -7.550   8.303 -17.607  1.00 90.02           C
ATOM   2410 1HB  SER A 165      -6.602   8.361 -17.072  1.00 90.02           H
ATOM   2411 2HB  SER A 165      -7.680   7.266 -17.914  1.00 90.02           H
ATOM   2412  OG  SER A 165      -7.494   9.136 -18.762  1.00 90.02           O
ATOM   2413  HG  SER A 165      -7.422  10.095 -18.489  1.00 90.02           H
ATOM   2414  HN  SER A 165      -9.734   9.167 -18.409  1.00 90.02           H
ATOM   2415  N   LYS A 166      -8.235  11.016 -16.165  1.00 91.96           N
ATOM   2416  CA  LYS A 166      -7.739  12.129 -15.375  1.00 91.96           C
ATOM   2417  C   LYS A 166      -8.639  12.324 -14.153  1.00 91.96           C
ATOM   2418  O   LYS A 166      -8.150  12.463 -13.033  1.00 91.96           O
ATOM   2419  HA  LYS A 166      -6.740  11.865 -15.029  1.00 91.96           H
ATOM   2420  CB  LYS A 166      -7.600  13.382 -16.243  1.00 91.96           C
ATOM   2421 1HB  LYS A 166      -8.510  13.528 -16.825  1.00 91.96           H
ATOM   2422 2HB  LYS A 166      -7.487  14.259 -15.606  1.00 91.96           H
ATOM   2423  CG  LYS A 166      -6.399  13.268 -17.182  1.00 91.96           C
ATOM   2424 1HG  LYS A 166      -5.489  13.126 -16.599  1.00 91.96           H
ATOM   2425 2HG  LYS A 166      -6.511  12.389 -17.817  1.00 91.96           H
ATOM   2426  CD  LYS A 166      -6.263  14.519 -18.053  1.00 91.96           C
ATOM   2427 1HD  LYS A 166      -7.138  14.616 -18.696  1.00 91.96           H
ATOM   2428 2HD  LYS A 166      -6.233  15.406 -17.420  1.00 91.96           H
ATOM   2429  CE  LYS A 166      -4.998  14.455 -18.911  1.00 91.96           C
ATOM   2430 1HE  LYS A 166      -4.129  14.283 -18.276  1.00 91.96           H
ATOM   2431 2HE  LYS A 166      -5.061  13.613 -19.600  1.00 91.96           H
ATOM   2432  NZ  LYS A 166      -4.822  15.713 -19.670  1.00 91.96           N
ATOM   2433 1HZ  LYS A 166      -3.988  15.649 -20.243  1.00 91.96           H
ATOM   2434 2HZ  LYS A 166      -5.629  15.864 -20.265  1.00 91.96           H
ATOM   2435 3HZ  LYS A 166      -4.730  16.489 -19.023  1.00 91.96           H
ATOM   2436  HN  LYS A 166      -8.579  11.261 -17.072  1.00 91.96           H
ATOM   2437  N   MET A 167      -9.939  12.328 -14.411  1.00 93.47           N
ATOM   2438  CA  MET A 167     -10.911  12.527 -13.349  1.00 93.47           C
ATOM   2439  C   MET A 167     -10.846  11.391 -12.326  1.00 93.47           C
ATOM   2440  O   MET A 167     -10.868  11.635 -11.121  1.00 93.47           O
ATOM   2441  HA  MET A 167     -10.638  13.469 -12.874  1.00 93.47           H
ATOM   2442  CB  MET A 167     -12.317  12.593 -13.950  1.00 93.47           C
ATOM   2443 1HB  MET A 167     -12.504  11.700 -14.546  1.00 93.47           H
ATOM   2444 2HB  MET A 167     -13.058  12.604 -13.151  1.00 93.47           H
ATOM   2445  CG  MET A 167     -12.482  13.839 -14.823  1.00 93.47           C
ATOM   2446 1HG  MET A 167     -12.062  14.707 -14.315  1.00 93.47           H
ATOM   2447 2HG  MET A 167     -11.928  13.716 -15.754  1.00 93.47           H
ATOM   2448  SD  MET A 167     -14.210  14.115 -15.173  1.00 93.47           S
ATOM   2449  CE  MET A 167     -14.558  12.674 -16.168  1.00 93.47           C
ATOM   2450 1HE  MET A 167     -13.921  12.680 -17.052  1.00 93.47           H
ATOM   2451 2HE  MET A 167     -14.363  11.774 -15.585  1.00 93.47           H
ATOM   2452 3HE  MET A 167     -15.604  12.688 -16.474  1.00 93.47           H
ATOM   2453  HN  MET A 167     -10.329  12.198 -15.322  1.00 93.47           H
ATOM   2454  N   VAL A 168     -10.768  10.174 -12.844  1.00 93.83           N
ATOM   2455  CA  VAL A 168     -10.743   8.998 -11.992  1.00 93.83           C
ATOM   2456  C   VAL A 168      -9.531   9.074 -11.060  1.00 93.83           C
ATOM   2457  O   VAL A 168      -9.639   8.784  -9.870  1.00 93.83           O
ATOM   2458  HA  VAL A 168     -11.650   9.009 -11.388  1.00 93.83           H
ATOM   2459  CB  VAL A 168     -10.759   7.730 -12.848  1.00 93.83           C
ATOM   2460  HB  VAL A 168      -9.988   7.832 -13.612  1.00 93.83           H
ATOM   2461  CG1 VAL A 168     -10.428   6.496 -12.007  1.00 93.83           C
ATOM   2462 1HG1 VAL A 168      -9.436   6.609 -11.570  1.00 93.83           H
ATOM   2463 2HG1 VAL A 168     -11.166   6.390 -11.212  1.00 93.83           H
ATOM   2464 3HG1 VAL A 168     -10.447   5.609 -12.641  1.00 93.83           H
ATOM   2465  CG2 VAL A 168     -12.104   7.566 -13.559  1.00 93.83           C
ATOM   2466 1HG2 VAL A 168     -12.900   7.497 -12.817  1.00 93.83           H
ATOM   2467 2HG2 VAL A 168     -12.282   8.426 -14.204  1.00 93.83           H
ATOM   2468 3HG2 VAL A 168     -12.088   6.657 -14.160  1.00 93.83           H
ATOM   2469  HN  VAL A 168     -10.723   9.986 -13.825  1.00 93.83           H
ATOM   2470  N   CYS A 169      -8.405   9.467 -11.638  1.00 93.96           N
ATOM   2471  CA  CYS A 169      -7.172   9.577 -10.876  1.00 93.96           C
ATOM   2472  C   CYS A 169      -7.401  10.567  -9.732  1.00 93.96           C
ATOM   2473  O   CYS A 169      -7.055  10.286  -8.585  1.00 93.96           O
ATOM   2474  HA  CYS A 169      -6.954   8.582 -10.489  1.00 93.96           H
ATOM   2475  CB  CYS A 169      -5.995   9.990 -11.762  1.00 93.96           C
ATOM   2476 1HB  CYS A 169      -6.282  10.832 -12.392  1.00 93.96           H
ATOM   2477 2HB  CYS A 169      -5.163  10.325 -11.142  1.00 93.96           H
ATOM   2478  SG  CYS A 169      -5.470   8.580 -12.803  1.00 93.96           S
ATOM   2479  HG  CYS A 169      -6.428   8.717 -13.716  1.00 93.96           H
ATOM   2480  HN  CYS A 169      -8.327   9.708 -12.605  1.00 93.96           H
ATOM   2481  N   PHE A 170      -7.982  11.705 -10.084  1.00 95.38           N
ATOM   2482  CA  PHE A 170      -8.232  12.750  -9.106  1.00 95.38           C
ATOM   2483  C   PHE A 170      -9.131  12.243  -7.977  1.00 95.38           C
ATOM   2484  O   PHE A 170      -8.849  12.473  -6.803  1.00 95.38           O
ATOM   2485  HA  PHE A 170      -7.266  13.046  -8.694  1.00 95.38           H
ATOM   2486  CB  PHE A 170      -8.947  13.887  -9.840  1.00 95.38           C
ATOM   2487 1HB  PHE A 170      -8.342  14.192 -10.694  1.00 95.38           H
ATOM   2488 2HB  PHE A 170      -9.891  13.513 -10.236  1.00 95.38           H
ATOM   2489  CG  PHE A 170      -9.226  15.112  -8.968  1.00 95.38           C
ATOM   2490  CD1 PHE A 170     -10.460  15.293  -8.425  1.00 95.38           C
ATOM   2491  HD1 PHE A 170     -11.249  14.565  -8.611  1.00 95.38           H
ATOM   2492  CD2 PHE A 170      -8.241  16.020  -8.735  1.00 95.38           C
ATOM   2493  HD2 PHE A 170      -7.252  15.875  -9.170  1.00 95.38           H
ATOM   2494  CE1 PHE A 170     -10.719  16.431  -7.615  1.00 95.38           C
ATOM   2495  HE1 PHE A 170     -11.708  16.576  -7.180  1.00 95.38           H
ATOM   2496  CE2 PHE A 170      -8.500  17.158  -7.925  1.00 95.38           C
ATOM   2497  HE2 PHE A 170      -7.710  17.886  -7.739  1.00 95.38           H
ATOM   2498  CZ  PHE A 170      -9.734  17.339  -7.382  1.00 95.38           C
ATOM   2499  HZ  PHE A 170      -9.933  18.212  -6.761  1.00 95.38           H
ATOM   2500  HN  PHE A 170      -8.279  11.916 -11.015  1.00 95.38           H
ATOM   2501  N   THR A 171     -10.196  11.561  -8.374  1.00 95.57           N
ATOM   2502  CA  THR A 171     -11.148  11.035  -7.411  1.00 95.57           C
ATOM   2503  C   THR A 171     -10.456  10.067  -6.449  1.00 95.57           C
ATOM   2504  O   THR A 171     -10.749  10.057  -5.255  1.00 95.57           O
ATOM   2505  HA  THR A 171     -11.526  11.864  -6.813  1.00 95.57           H
ATOM   2506  CB  THR A 171     -12.303  10.398  -8.187  1.00 95.57           C
ATOM   2507  HB  THR A 171     -11.971   9.502  -8.712  1.00 95.57           H
ATOM   2508  OG1 THR A 171     -12.787  11.452  -9.015  1.00 95.57           O
ATOM   2509  HG1 THR A 171     -12.346  11.413  -9.912  1.00 95.57           H
ATOM   2510  CG2 THR A 171     -13.492  10.053  -7.289  1.00 95.57           C
ATOM   2511 1HG2 THR A 171     -13.866  10.961  -6.817  1.00 95.57           H
ATOM   2512 2HG2 THR A 171     -13.175   9.347  -6.521  1.00 95.57           H
ATOM   2513 3HG2 THR A 171     -14.283   9.604  -7.891  1.00 95.57           H
ATOM   2514  HN  THR A 171     -10.411  11.366  -9.331  1.00 95.57           H
ATOM   2515  N   ILE A 172      -9.550   9.276  -7.007  1.00 94.91           N
ATOM   2516  CA  ILE A 172      -8.848   8.274  -6.223  1.00 94.91           C
ATOM   2517  C   ILE A 172      -8.014   8.969  -5.144  1.00 94.91           C
ATOM   2518  O   ILE A 172      -8.012   8.547  -3.989  1.00 94.91           O
ATOM   2519  HA  ILE A 172      -9.600   7.656  -5.733  1.00 94.91           H
ATOM   2520  CB  ILE A 172      -8.032   7.356  -7.135  1.00 94.91           C
ATOM   2521  HB  ILE A 172      -7.518   7.975  -7.871  1.00 94.91           H
ATOM   2522  CG1 ILE A 172      -8.942   6.398  -7.906  1.00 94.91           C
ATOM   2523 1HG1 ILE A 172      -9.392   5.684  -7.216  1.00 94.91           H
ATOM   2524 2HG1 ILE A 172      -9.759   6.957  -8.363  1.00 94.91           H
ATOM   2525  CG2 ILE A 172      -6.956   6.611  -6.342  1.00 94.91           C
ATOM   2526 1HG2 ILE A 172      -6.282   7.331  -5.878  1.00 94.91           H
ATOM   2527 2HG2 ILE A 172      -7.429   6.005  -5.569  1.00 94.91           H
ATOM   2528 3HG2 ILE A 172      -6.391   5.965  -7.014  1.00 94.91           H
ATOM   2529  CD1 ILE A 172      -8.161   5.649  -8.987  1.00 94.91           C
ATOM   2530 1HD1 ILE A 172      -7.734   6.366  -9.689  1.00 94.91           H
ATOM   2531 2HD1 ILE A 172      -7.360   5.073  -8.523  1.00 94.91           H
ATOM   2532 3HD1 ILE A 172      -8.832   4.976  -9.520  1.00 94.91           H
ATOM   2533  HN  ILE A 172      -9.295   9.312  -7.973  1.00 94.91           H
ATOM   2534  N   TRP A 173      -7.326  10.022  -5.560  1.00 95.34           N
ATOM   2535  CA  TRP A 173      -6.437  10.738  -4.661  1.00 95.34           C
ATOM   2536  C   TRP A 173      -7.279  11.307  -3.518  1.00 95.34           C
ATOM   2537  O   TRP A 173      -6.916  11.179  -2.350  1.00 95.34           O
ATOM   2538  HA  TRP A 173      -5.713  10.023  -4.270  1.00 95.34           H
ATOM   2539  CB  TRP A 173      -5.645  11.810  -5.412  1.00 95.34           C
ATOM   2540 1HB  TRP A 173      -6.305  12.301  -6.127  1.00 95.34           H
ATOM   2541 2HB  TRP A 173      -5.321  12.571  -4.702  1.00 95.34           H
ATOM   2542  CG  TRP A 173      -4.420  11.273  -6.155  1.00 95.34           C
ATOM   2543  CD1 TRP A 173      -4.224  11.202  -7.479  1.00 95.34           C
ATOM   2544  HD1 TRP A 173      -4.946  11.534  -8.224  1.00 95.34           H
ATOM   2545  CD2 TRP A 173      -3.223  10.730  -5.560  1.00 95.34           C
ATOM   2546  NE1 TRP A 173      -2.992  10.656  -7.779  1.00 95.34           N
ATOM   2547  HE1 TRP A 173      -2.621  10.502  -8.694  1.00 95.34           H
ATOM   2548  CE2 TRP A 173      -2.364  10.360  -6.575  1.00 95.34           C
ATOM   2549  CE3 TRP A 173      -2.876  10.558  -4.208  1.00 95.34           C
ATOM   2550  HE3 TRP A 173      -3.536  10.842  -3.388  1.00 95.34           H
ATOM   2551  CZ2 TRP A 173      -1.105   9.794  -6.345  1.00 95.34           C
ATOM   2552  HZ2 TRP A 173      -0.445   9.510  -7.165  1.00 95.34           H
ATOM   2553  CZ3 TRP A 173      -1.614   9.991  -3.995  1.00 95.34           C
ATOM   2554  HZ3 TRP A 173      -1.295   9.836  -2.965  1.00 95.34           H
ATOM   2555  CH2 TRP A 173      -0.738   9.613  -5.006  1.00 95.34           C
ATOM   2556  HH2 TRP A 173       0.230   9.177  -4.758  1.00 95.34           H
ATOM   2557  HN  TRP A 173      -7.369  10.386  -6.491  1.00 95.34           H
ATOM   2558  N   VAL A 174      -8.389  11.926  -3.894  1.00 95.60           N
ATOM   2559  CA  VAL A 174      -9.252  12.573  -2.921  1.00 95.60           C
ATOM   2560  C   VAL A 174      -9.776  11.528  -1.935  1.00 95.60           C
ATOM   2561  O   VAL A 174      -9.780  11.756  -0.726  1.00 95.60           O
ATOM   2562  HA  VAL A 174      -8.647  13.298  -2.376  1.00 95.60           H
ATOM   2563  CB  VAL A 174     -10.371  13.333  -3.637  1.00 95.60           C
ATOM   2564  HB  VAL A 174     -10.867  12.639  -4.315  1.00 95.60           H
ATOM   2565  CG1 VAL A 174     -11.413  13.842  -2.640  1.00 95.60           C
ATOM   2566 1HG1 VAL A 174     -11.850  12.997  -2.108  1.00 95.60           H
ATOM   2567 2HG1 VAL A 174     -10.936  14.513  -1.926  1.00 95.60           H
ATOM   2568 3HG1 VAL A 174     -12.197  14.378  -3.175  1.00 95.60           H
ATOM   2569  CG2 VAL A 174      -9.805  14.483  -4.473  1.00 95.60           C
ATOM   2570 1HG2 VAL A 174      -9.272  15.177  -3.823  1.00 95.60           H
ATOM   2571 2HG2 VAL A 174      -9.118  14.085  -5.220  1.00 95.60           H
ATOM   2572 3HG2 VAL A 174     -10.621  15.006  -4.971  1.00 95.60           H
ATOM   2573  HN  VAL A 174      -8.701  11.988  -4.843  1.00 95.60           H
ATOM   2574  N   LEU A 175     -10.205  10.402  -2.487  1.00 93.68           N
ATOM   2575  CA  LEU A 175     -10.815   9.358  -1.681  1.00 93.68           C
ATOM   2576  C   LEU A 175      -9.779   8.809  -0.698  1.00 93.68           C
ATOM   2577  O   LEU A 175     -10.072   8.629   0.483  1.00 93.68           O
ATOM   2578  HA  LEU A 175     -11.623   9.815  -1.111  1.00 93.68           H
ATOM   2579  CB  LEU A 175     -11.442   8.288  -2.576  1.00 93.68           C
ATOM   2580 1HB  LEU A 175     -12.144   8.774  -3.253  1.00 93.68           H
ATOM   2581 2HB  LEU A 175     -10.655   7.852  -3.193  1.00 93.68           H
ATOM   2582  CG  LEU A 175     -12.173   7.154  -1.855  1.00 93.68           C
ATOM   2583  HG  LEU A 175     -11.489   6.714  -1.129  1.00 93.68           H
ATOM   2584  CD1 LEU A 175     -13.377   7.686  -1.076  1.00 93.68           C
ATOM   2585 1HD1 LEU A 175     -13.040   8.411  -0.336  1.00 93.68           H
ATOM   2586 2HD1 LEU A 175     -14.072   8.167  -1.765  1.00 93.68           H
ATOM   2587 3HD1 LEU A 175     -13.879   6.860  -0.573  1.00 93.68           H
ATOM   2588  CD2 LEU A 175     -12.567   6.045  -2.833  1.00 93.68           C
ATOM   2589 1HD2 LEU A 175     -13.226   6.454  -3.599  1.00 93.68           H
ATOM   2590 2HD2 LEU A 175     -11.671   5.640  -3.303  1.00 93.68           H
ATOM   2591 3HD2 LEU A 175     -13.085   5.252  -2.294  1.00 93.68           H
ATOM   2592  HN  LEU A 175     -10.142  10.200  -3.464  1.00 93.68           H
ATOM   2593  N   ALA A 176      -8.588   8.557  -1.222  1.00 93.43           N
ATOM   2594  CA  ALA A 176      -7.530   7.961  -0.424  1.00 93.43           C
ATOM   2595  C   ALA A 176      -7.165   8.910   0.720  1.00 93.43           C
ATOM   2596  O   ALA A 176      -6.898   8.468   1.836  1.00 93.43           O
ATOM   2597  HA  ALA A 176      -7.913   7.031  -0.005  1.00 93.43           H
ATOM   2598  CB  ALA A 176      -6.332   7.642  -1.321  1.00 93.43           C
ATOM   2599 1HB  ALA A 176      -6.638   6.942  -2.099  1.00 93.43           H
ATOM   2600 2HB  ALA A 176      -5.967   8.560  -1.781  1.00 93.43           H
ATOM   2601 3HB  ALA A 176      -5.539   7.195  -0.722  1.00 93.43           H
ATOM   2602  HN  ALA A 176      -8.342   8.752  -2.172  1.00 93.43           H
ATOM   2603  N   ALA A 177      -7.165  10.196   0.402  1.00 93.27           N
ATOM   2604  CA  ALA A 177      -6.802  11.208   1.379  1.00 93.27           C
ATOM   2605  C   ALA A 177      -7.813  11.189   2.527  1.00 93.27           C
ATOM   2606  O   ALA A 177      -7.432  11.222   3.696  1.00 93.27           O
ATOM   2607  HA  ALA A 177      -5.816  10.954   1.770  1.00 93.27           H
ATOM   2608  CB  ALA A 177      -6.723  12.574   0.695  1.00 93.27           C
ATOM   2609 1HB  ALA A 177      -5.970  12.543  -0.093  1.00 93.27           H
ATOM   2610 2HB  ALA A 177      -7.692  12.820   0.261  1.00 93.27           H
ATOM   2611 3HB  ALA A 177      -6.451  13.333   1.428  1.00 93.27           H
ATOM   2612  HN  ALA A 177      -7.406  10.549  -0.502  1.00 93.27           H
ATOM   2613  N   ALA A 178      -9.083  11.136   2.153  1.00 93.96           N
ATOM   2614  CA  ALA A 178     -10.155  11.189   3.133  1.00 93.96           C
ATOM   2615  C   ALA A 178     -10.067   9.964   4.046  1.00 93.96           C
ATOM   2616  O   ALA A 178     -10.329  10.058   5.244  1.00 93.96           O
ATOM   2617  HA  ALA A 178     -10.012  12.088   3.732  1.00 93.96           H
ATOM   2618  CB  ALA A 178     -11.501  11.284   2.413  1.00 93.96           C
ATOM   2619 1HB  ALA A 178     -11.523  12.186   1.802  1.00 93.96           H
ATOM   2620 2HB  ALA A 178     -11.635  10.410   1.776  1.00 93.96           H
ATOM   2621 3HB  ALA A 178     -12.305  11.324   3.149  1.00 93.96           H
ATOM   2622  HN  ALA A 178      -9.384  11.058   1.203  1.00 93.96           H
ATOM   2623  N   LEU A 179      -9.696   8.843   3.444  1.00 91.73           N
ATOM   2624  CA  LEU A 179      -9.668   7.581   4.164  1.00 91.73           C
ATOM   2625  C   LEU A 179      -8.487   7.580   5.136  1.00 91.73           C
ATOM   2626  O   LEU A 179      -8.401   6.721   6.013  1.00 91.73           O
ATOM   2627  HA  LEU A 179     -10.590   7.514   4.742  1.00 91.73           H
ATOM   2628  CB  LEU A 179      -9.660   6.406   3.185  1.00 91.73           C
ATOM   2629 1HB  LEU A 179      -8.857   6.563   2.466  1.00 91.73           H
ATOM   2630 2HB  LEU A 179      -9.419   5.499   3.739  1.00 91.73           H
ATOM   2631  CG  LEU A 179     -10.960   6.168   2.413  1.00 91.73           C
ATOM   2632  HG  LEU A 179     -11.210   7.082   1.875  1.00 91.73           H
ATOM   2633  CD1 LEU A 179     -10.782   5.064   1.368  1.00 91.73           C
ATOM   2634 1HD1 LEU A 179     -10.004   5.353   0.662  1.00 91.73           H
ATOM   2635 2HD1 LEU A 179     -10.496   4.137   1.865  1.00 91.73           H
ATOM   2636 3HD1 LEU A 179     -11.720   4.915   0.834  1.00 91.73           H
ATOM   2637  CD2 LEU A 179     -12.119   5.873   3.367  1.00 91.73           C
ATOM   2638 1HD2 LEU A 179     -11.891   4.981   3.951  1.00 91.73           H
ATOM   2639 2HD2 LEU A 179     -12.261   6.720   4.038  1.00 91.73           H
ATOM   2640 3HD2 LEU A 179     -13.030   5.708   2.792  1.00 91.73           H
ATOM   2641  HN  LEU A 179      -9.419   8.788   2.485  1.00 91.73           H
ATOM   2642  N   CYS A 180      -7.605   8.551   4.948  1.00 92.90           N
ATOM   2643  CA  CYS A 180      -6.391   8.624   5.743  1.00 92.90           C
ATOM   2644  C   CYS A 180      -6.599   9.666   6.843  1.00 92.90           C
ATOM   2645  O   CYS A 180      -5.673   9.979   7.590  1.00 92.90           O
ATOM   2646  HA  CYS A 180      -6.238   7.634   6.172  1.00 92.90           H
ATOM   2647  CB  CYS A 180      -5.168   8.941   4.879  1.00 92.90           C
ATOM   2648 1HB  CYS A 180      -5.320   9.882   4.351  1.00 92.90           H
ATOM   2649 2HB  CYS A 180      -4.290   9.069   5.512  1.00 92.90           H
ATOM   2650  SG  CYS A 180      -4.882   7.590   3.679  1.00 92.90           S
ATOM   2651  HG  CYS A 180      -5.967   7.824   2.945  1.00 92.90           H
ATOM   2652  HN  CYS A 180      -7.710   9.277   4.269  1.00 92.90           H
ATOM   2653  N   ILE A 181      -7.820  10.176   6.908  1.00 93.58           N
ATOM   2654  CA  ILE A 181      -8.152  11.202   7.882  1.00 93.58           C
ATOM   2655  C   ILE A 181      -7.859  10.677   9.289  1.00 93.58           C
ATOM   2656  O   ILE A 181      -7.213  11.356  10.086  1.00 93.58           O
ATOM   2657  HA  ILE A 181      -7.504  12.056   7.690  1.00 93.58           H
ATOM   2658  CB  ILE A 181      -9.595  11.675   7.691  1.00 93.58           C
ATOM   2659  HB  ILE A 181     -10.221  10.800   7.519  1.00 93.58           H
ATOM   2660  CG1 ILE A 181      -9.719  12.569   6.456  1.00 93.58           C
ATOM   2661 1HG1 ILE A 181      -9.146  13.485   6.606  1.00 93.58           H
ATOM   2662 2HG1 ILE A 181      -9.290  12.063   5.591  1.00 93.58           H
ATOM   2663  CG2 ILE A 181     -10.117  12.365   8.953  1.00 93.58           C
ATOM   2664 1HG2 ILE A 181     -10.087  11.665   9.788  1.00 93.58           H
ATOM   2665 2HG2 ILE A 181      -9.493  13.229   9.180  1.00 93.58           H
ATOM   2666 3HG2 ILE A 181     -11.144  12.692   8.790  1.00 93.58           H
ATOM   2667  CD1 ILE A 181     -11.182  12.917   6.176  1.00 93.58           C
ATOM   2668 1HD1 ILE A 181     -11.747  12.001   6.002  1.00 93.58           H
ATOM   2669 2HD1 ILE A 181     -11.601  13.445   7.033  1.00 93.58           H
ATOM   2670 3HD1 ILE A 181     -11.242  13.554   5.293  1.00 93.58           H
ATOM   2671  HN  ILE A 181      -8.574   9.899   6.312  1.00 93.58           H
ATOM   2672  N   PRO A 182      -8.325   9.465   9.618  1.00 92.30           N
ATOM   2673  CA  PRO A 182      -8.163   8.937  10.976  1.00 92.30           C
ATOM   2674  C   PRO A 182      -6.718   8.982  11.444  1.00 92.30           C
ATOM   2675  O   PRO A 182      -6.439   9.389  12.570  1.00 92.30           O
ATOM   2676  HA  PRO A 182      -8.712   9.556  11.686  1.00 92.30           H
ATOM   2677  CB  PRO A 182      -8.682   7.502  10.871  1.00 92.30           C
ATOM   2678 1HB  PRO A 182      -7.879   6.800  10.644  1.00 92.30           H
ATOM   2679 2HB  PRO A 182      -9.139   7.171  11.803  1.00 92.30           H
ATOM   2680  CG  PRO A 182      -9.701   7.576   9.740  1.00 92.30           C
ATOM   2681 1HG  PRO A 182      -9.899   6.595   9.308  1.00 92.30           H
ATOM   2682 2HG  PRO A 182     -10.661   7.959  10.085  1.00 92.30           H
ATOM   2683  CD  PRO A 182      -9.036   8.513   8.745  1.00 92.30           C
ATOM   2684 1HD  PRO A 182      -8.347   7.983   8.087  1.00 92.30           H
ATOM   2685 2HD  PRO A 182      -9.766   9.008   8.105  1.00 92.30           H
ATOM   2686  N   GLU A 183      -5.829   8.559  10.557  1.00 92.29           N
ATOM   2687  CA  GLU A 183      -4.416   8.492  10.887  1.00 92.29           C
ATOM   2688  C   GLU A 183      -3.881   9.887  11.216  1.00 92.29           C
ATOM   2689  O   GLU A 183      -3.070  10.046  12.127  1.00 92.29           O
ATOM   2690  HA  GLU A 183      -4.354   7.855  11.770  1.00 92.29           H
ATOM   2691  CB  GLU A 183      -3.616   7.852   9.750  1.00 92.29           C
ATOM   2692 1HB  GLU A 183      -3.954   8.252   8.794  1.00 92.29           H
ATOM   2693 2HB  GLU A 183      -2.550   7.995   9.925  1.00 92.29           H
ATOM   2694  CG  GLU A 183      -3.845   6.340   9.702  1.00 92.29           C
ATOM   2695 1HG  GLU A 183      -3.046   5.865   9.133  1.00 92.29           H
ATOM   2696 2HG  GLU A 183      -3.806   5.930  10.711  1.00 92.29           H
ATOM   2697  CD  GLU A 183      -5.197   6.011   9.065  1.00 92.29           C
ATOM   2698  OE1 GLU A 183      -5.534   4.807   9.039  1.00 92.29           O
ATOM   2699  OE2 GLU A 183      -5.862   6.970   8.617  1.00 92.29           O
ATOM   2700  HN  GLU A 183      -6.060   8.265   9.629  1.00 92.29           H
ATOM   2701  N   ILE A 184      -4.356  10.862  10.456  1.00 93.70           N
ATOM   2702  CA  ILE A 184      -3.863  12.223  10.588  1.00 93.70           C
ATOM   2703  C   ILE A 184      -4.255  12.772  11.962  1.00 93.70           C
ATOM   2704  O   ILE A 184      -3.490  13.508  12.581  1.00 93.70           O
ATOM   2705  HA  ILE A 184      -2.775  12.183  10.530  1.00 93.70           H
ATOM   2706  CB  ILE A 184      -4.347  13.084   9.420  1.00 93.70           C
ATOM   2707  HB  ILE A 184      -5.434  13.014   9.372  1.00 93.70           H
ATOM   2708  CG1 ILE A 184      -3.800  12.562   8.090  1.00 93.70           C
ATOM   2709 1HG1 ILE A 184      -2.717  12.680   8.067  1.00 93.70           H
ATOM   2710 2HG1 ILE A 184      -4.007  11.496   8.002  1.00 93.70           H
ATOM   2711  CG2 ILE A 184      -3.999  14.557   9.645  1.00 93.70           C
ATOM   2712 1HG2 ILE A 184      -4.477  14.908  10.559  1.00 93.70           H
ATOM   2713 2HG2 ILE A 184      -2.918  14.666   9.734  1.00 93.70           H
ATOM   2714 3HG2 ILE A 184      -4.355  15.147   8.800  1.00 93.70           H
ATOM   2715  CD1 ILE A 184      -4.425  13.308   6.910  1.00 93.70           C
ATOM   2716 1HD1 ILE A 184      -5.506  13.168   6.923  1.00 93.70           H
ATOM   2717 2HD1 ILE A 184      -4.196  14.371   6.989  1.00 93.70           H
ATOM   2718 3HD1 ILE A 184      -4.019  12.917   5.977  1.00 93.70           H
ATOM   2719  HN  ILE A 184      -5.064  10.735   9.761  1.00 93.70           H
ATOM   2720  N   LEU A 185      -5.448  12.392  12.397  1.00 93.32           N
ATOM   2721  CA  LEU A 185      -6.045  13.003  13.571  1.00 93.32           C
ATOM   2722  C   LEU A 185      -5.339  12.485  14.826  1.00 93.32           C
ATOM   2723  O   LEU A 185      -4.936  13.268  15.684  1.00 93.32           O
ATOM   2724  HA  LEU A 185      -5.879  14.078  13.501  1.00 93.32           H
ATOM   2725  CB  LEU A 185      -7.559  12.779  13.581  1.00 93.32           C
ATOM   2726 1HB  LEU A 185      -7.750  11.717  13.427  1.00 93.32           H
ATOM   2727 2HB  LEU A 185      -7.937  13.030  14.572  1.00 93.32           H
ATOM   2728  CG  LEU A 185      -8.360  13.569  12.544  1.00 93.32           C
ATOM   2729  HG  LEU A 185      -8.014  13.280  11.552  1.00 93.32           H
ATOM   2730  CD1 LEU A 185      -9.849  13.222  12.622  1.00 93.32           C
ATOM   2731 1HD1 LEU A 185      -9.984  12.158  12.431  1.00 93.32           H
ATOM   2732 2HD1 LEU A 185     -10.227  13.465  13.615  1.00 93.32           H
ATOM   2733 3HD1 LEU A 185     -10.395  13.798  11.874  1.00 93.32           H
ATOM   2734  CD2 LEU A 185      -8.113  15.072  12.689  1.00 93.32           C
ATOM   2735 1HD2 LEU A 185      -8.416  15.395  13.685  1.00 93.32           H
ATOM   2736 2HD2 LEU A 185      -7.053  15.281  12.545  1.00 93.32           H
ATOM   2737 3HD2 LEU A 185      -8.695  15.609  11.941  1.00 93.32           H
ATOM   2738  HN  LEU A 185      -6.002  11.682  11.962  1.00 93.32           H
ATOM   2739  N   TYR A 186      -5.210  11.168  14.892  1.00 93.35           N
ATOM   2740  CA  TYR A 186      -4.862  10.512  16.141  1.00 93.35           C
ATOM   2741  C   TYR A 186      -3.356  10.260  16.227  1.00 93.35           C
ATOM   2742  O   TYR A 186      -2.849   9.854  17.272  1.00 93.35           O
ATOM   2743  HA  TYR A 186      -5.161  11.167  16.960  1.00 93.35           H
ATOM   2744  CB  TYR A 186      -5.592   9.167  16.129  1.00 93.35           C
ATOM   2745 1HB  TYR A 186      -5.259   8.593  15.264  1.00 93.35           H
ATOM   2746 2HB  TYR A 186      -5.307   8.602  17.016  1.00 93.35           H
ATOM   2747  CG  TYR A 186      -7.117   9.287  16.087  1.00 93.35           C
ATOM   2748  CD1 TYR A 186      -7.775  10.058  17.023  1.00 93.35           C
ATOM   2749  HD1 TYR A 186      -7.208  10.582  17.793  1.00 93.35           H
ATOM   2750  CD2 TYR A 186      -7.834   8.624  15.112  1.00 93.35           C
ATOM   2751  HD2 TYR A 186      -7.315   8.015  14.372  1.00 93.35           H
ATOM   2752  CE1 TYR A 186      -9.210  10.171  16.984  1.00 93.35           C
ATOM   2753  HE1 TYR A 186      -9.741  10.777  17.717  1.00 93.35           H
ATOM   2754  CE2 TYR A 186      -9.269   8.737  15.072  1.00 93.35           C
ATOM   2755  HE2 TYR A 186      -9.848   8.219  14.308  1.00 93.35           H
ATOM   2756  CZ  TYR A 186      -9.886   9.505  16.010  1.00 93.35           C
ATOM   2757  OH  TYR A 186     -11.241   9.612  15.972  1.00 93.35           O
ATOM   2758  HH  TYR A 186     -11.554  10.249  16.677  1.00 93.35           H
ATOM   2759  HN  TYR A 186      -5.339  10.553  14.114  1.00 93.35           H
ATOM   2760  N   SER A 187      -2.681  10.511  15.115  1.00 93.24           N
ATOM   2761  CA  SER A 187      -1.236  10.376  15.069  1.00 93.24           C
ATOM   2762  C   SER A 187      -0.582  11.432  15.962  1.00 93.24           C
ATOM   2763  O   SER A 187      -0.757  12.629  15.743  1.00 93.24           O
ATOM   2764  HA  SER A 187      -1.028   9.374  15.445  1.00 93.24           H
ATOM   2765  CB  SER A 187      -0.716  10.498  13.635  1.00 93.24           C
ATOM   2766 1HB  SER A 187      -1.085  11.424  13.194  1.00 93.24           H
ATOM   2767 2HB  SER A 187       0.372  10.563  13.648  1.00 93.24           H
ATOM   2768  OG  SER A 187      -1.115   9.395  12.826  1.00 93.24           O
ATOM   2769  HG  SER A 187      -1.618   9.722  12.026  1.00 93.24           H
ATOM   2770  HN  SER A 187      -3.106  10.802  14.257  1.00 93.24           H
ATOM   2771  N   GLN A 188       0.157  10.949  16.951  1.00 91.91           N
ATOM   2772  CA  GLN A 188       0.844  11.837  17.873  1.00 91.91           C
ATOM   2773  C   GLN A 188       2.177  11.224  18.306  1.00 91.91           C
ATOM   2774  O   GLN A 188       2.419  10.038  18.088  1.00 91.91           O
ATOM   2775  HA  GLN A 188       1.023  12.755  17.313  1.00 91.91           H
ATOM   2776  CB  GLN A 188      -0.033  12.154  19.086  1.00 91.91           C
ATOM   2777 1HB  GLN A 188      -0.297  11.229  19.600  1.00 91.91           H
ATOM   2778 2HB  GLN A 188       0.527  12.763  19.796  1.00 91.91           H
ATOM   2779  CG  GLN A 188      -1.306  12.891  18.665  1.00 91.91           C
ATOM   2780 1HG  GLN A 188      -1.049  13.715  17.999  1.00 91.91           H
ATOM   2781 2HG  GLN A 188      -1.952  12.217  18.104  1.00 91.91           H
ATOM   2782  CD  GLN A 188      -2.057  13.429  19.885  1.00 91.91           C
ATOM   2783  OE1 GLN A 188      -1.572  13.406  21.004  1.00 91.91           O
ATOM   2784  NE2 GLN A 188      -3.264  13.912  19.607  1.00 91.91           N
ATOM   2785 1HE2 GLN A 188      -3.603  13.901  18.666  1.00 91.91           H
ATOM   2786 2HE2 GLN A 188      -3.833  14.287  20.338  1.00 91.91           H
ATOM   2787  HN  GLN A 188       0.289   9.974  17.126  1.00 91.91           H
ATOM   2788  N   ILE A 189       3.008  12.060  18.911  1.00 91.98           N
ATOM   2789  CA  ILE A 189       4.223  11.579  19.546  1.00 91.98           C
ATOM   2790  C   ILE A 189       3.936  11.268  21.016  1.00 91.98           C
ATOM   2791  O   ILE A 189       3.426  12.116  21.746  1.00 91.98           O
ATOM   2792  HA  ILE A 189       4.509  10.654  19.046  1.00 91.98           H
ATOM   2793  CB  ILE A 189       5.366  12.576  19.340  1.00 91.98           C
ATOM   2794  HB  ILE A 189       5.053  13.541  19.738  1.00 91.98           H
ATOM   2795  CG1 ILE A 189       5.660  12.774  17.852  1.00 91.98           C
ATOM   2796 1HG1 ILE A 189       6.079  11.858  17.436  1.00 91.98           H
ATOM   2797 2HG1 ILE A 189       4.731  12.971  17.317  1.00 91.98           H
ATOM   2798  CG2 ILE A 189       6.612  12.150  20.119  1.00 91.98           C
ATOM   2799 1HG2 ILE A 189       6.377  12.101  21.182  1.00 91.98           H
ATOM   2800 2HG2 ILE A 189       6.938  11.168  19.774  1.00 91.98           H
ATOM   2801 3HG2 ILE A 189       7.409  12.875  19.955  1.00 91.98           H
ATOM   2802  CD1 ILE A 189       6.635  13.933  17.635  1.00 91.98           C
ATOM   2803 1HD1 ILE A 189       6.202  14.851  18.031  1.00 91.98           H
ATOM   2804 2HD1 ILE A 189       7.572  13.721  18.151  1.00 91.98           H
ATOM   2805 3HD1 ILE A 189       6.827  14.052  16.569  1.00 91.98           H
ATOM   2806  HN  ILE A 189       2.863  13.048  18.970  1.00 91.98           H
ATOM   2807  N   LYS A 190       4.276  10.048  21.407  1.00 88.76           N
ATOM   2808  CA  LYS A 190       4.172   9.653  22.801  1.00 88.76           C
ATOM   2809  C   LYS A 190       5.576   9.440  23.372  1.00 88.76           C
ATOM   2810  O   LYS A 190       6.391   8.736  22.778  1.00 88.76           O
ATOM   2811  HA  LYS A 190       3.702  10.475  23.340  1.00 88.76           H
ATOM   2812  CB  LYS A 190       3.258   8.435  22.945  1.00 88.76           C
ATOM   2813 1HB  LYS A 190       2.330   8.605  22.400  1.00 88.76           H
ATOM   2814 2HB  LYS A 190       3.734   7.562  22.498  1.00 88.76           H
ATOM   2815  CG  LYS A 190       2.947   8.154  24.417  1.00 88.76           C
ATOM   2816 1HG  LYS A 190       3.864   7.882  24.940  1.00 88.76           H
ATOM   2817 2HG  LYS A 190       2.566   9.058  24.891  1.00 88.76           H
ATOM   2818  CD  LYS A 190       1.921   7.027  24.555  1.00 88.76           C
ATOM   2819 1HD  LYS A 190       0.945   7.376  24.219  1.00 88.76           H
ATOM   2820 2HD  LYS A 190       2.201   6.194  23.911  1.00 88.76           H
ATOM   2821  CE  LYS A 190       1.825   6.548  26.005  1.00 88.76           C
ATOM   2822 1HE  LYS A 190       2.823   6.483  26.440  1.00 88.76           H
ATOM   2823 2HE  LYS A 190       1.267   7.273  26.598  1.00 88.76           H
ATOM   2824  NZ  LYS A 190       1.161   5.227  26.072  1.00 88.76           N
ATOM   2825 1HZ  LYS A 190       1.187   4.884  27.026  1.00 88.76           H
ATOM   2826 2HZ  LYS A 190       0.197   5.318  25.770  1.00 88.76           H
ATOM   2827 3HZ  LYS A 190       1.645   4.575  25.465  1.00 88.76           H
ATOM   2828  HN  LYS A 190       4.617   9.338  20.790  1.00 88.76           H
ATOM   2829  N   GLU A 191       5.814  10.060  24.519  1.00 86.70           N
ATOM   2830  CA  GLU A 191       7.065   9.863  25.230  1.00 86.70           C
ATOM   2831  C   GLU A 191       6.902   8.783  26.302  1.00 86.70           C
ATOM   2832  O   GLU A 191       5.978   8.842  27.112  1.00 86.70           O
ATOM   2833  HA  GLU A 191       7.778   9.531  24.476  1.00 86.70           H
ATOM   2834  CB  GLU A 191       7.559  11.174  25.844  1.00 86.70           C
ATOM   2835 1HB  GLU A 191       6.738  11.668  26.365  1.00 86.70           H
ATOM   2836 2HB  GLU A 191       8.420  10.979  26.484  1.00 86.70           H
ATOM   2837  CG  GLU A 191       8.038  12.141  24.759  1.00 86.70           C
ATOM   2838 1HG  GLU A 191       8.764  11.642  24.117  1.00 86.70           H
ATOM   2839 2HG  GLU A 191       7.198  12.430  24.128  1.00 86.70           H
ATOM   2840  CD  GLU A 191       8.671  13.389  25.378  1.00 86.70           C
ATOM   2841  OE1 GLU A 191       9.132  14.243  24.589  1.00 86.70           O
ATOM   2842  OE2 GLU A 191       8.680  13.462  26.626  1.00 86.70           O
ATOM   2843  HN  GLU A 191       5.171  10.686  24.960  1.00 86.70           H
ATOM   2844  N   GLU A 192       7.813   7.822  26.271  1.00 78.90           N
ATOM   2845  CA  GLU A 192       7.780   6.729  27.228  1.00 78.90           C
ATOM   2846  C   GLU A 192       9.194   6.409  27.717  1.00 78.90           C
ATOM   2847  O   GLU A 192      10.048   5.998  26.933  1.00 78.90           O
ATOM   2848  HA  GLU A 192       7.174   7.089  28.059  1.00 78.90           H
ATOM   2849  CB  GLU A 192       7.116   5.490  26.623  1.00 78.90           C
ATOM   2850 1HB  GLU A 192       6.077   5.712  26.380  1.00 78.90           H
ATOM   2851 2HB  GLU A 192       7.694   5.144  25.766  1.00 78.90           H
ATOM   2852  CG  GLU A 192       7.096   4.334  27.625  1.00 78.90           C
ATOM   2853 1HG  GLU A 192       7.948   3.678  27.445  1.00 78.90           H
ATOM   2854 2HG  GLU A 192       7.202   4.723  28.637  1.00 78.90           H
ATOM   2855  CD  GLU A 192       5.797   3.533  27.514  1.00 78.90           C
ATOM   2856  OE1 GLU A 192       5.605   2.643  28.369  1.00 78.90           O
ATOM   2857  OE2 GLU A 192       5.026   3.831  26.576  1.00 78.90           O
ATOM   2858  HN  GLU A 192       8.562   7.782  25.610  1.00 78.90           H
ATOM   2859  N   SER A 193       9.397   6.608  29.011  1.00 74.40           N
ATOM   2860  CA  SER A 193      10.643   6.210  29.643  1.00 74.40           C
ATOM   2861  C   SER A 193      11.827   6.850  28.916  1.00 74.40           C
ATOM   2862  O   SER A 193      12.898   6.252  28.819  1.00 74.40           O
ATOM   2863  HA  SER A 193      10.579   6.578  30.667  1.00 74.40           H
ATOM   2864  CB  SER A 193      10.790   4.687  29.659  1.00 74.40           C
ATOM   2865 1HB  SER A 193      10.940   4.327  28.641  1.00 74.40           H
ATOM   2866 2HB  SER A 193      11.680   4.414  30.227  1.00 74.40           H
ATOM   2867  OG  SER A 193       9.651   4.046  30.225  1.00 74.40           O
ATOM   2868  HG  SER A 193       9.734   3.054  30.132  1.00 74.40           H
ATOM   2869  HN  SER A 193       8.730   7.033  29.623  1.00 74.40           H
ATOM   2870  N   GLY A 194      11.595   8.058  28.423  1.00 76.29           N
ATOM   2871  CA  GLY A 194      12.646   8.810  27.759  1.00 76.29           C
ATOM   2872  C   GLY A 194      12.755   8.417  26.285  1.00 76.29           C
ATOM   2873  O   GLY A 194      13.655   8.874  25.582  1.00 76.29           O
ATOM   2874 1HA  GLY A 194      12.441   9.877  27.840  1.00 76.29           H
ATOM   2875 2HA  GLY A 194      13.598   8.630  28.259  1.00 76.29           H
ATOM   2876  HN  GLY A 194      10.710   8.521  28.471  1.00 76.29           H
ATOM   2877  N   ILE A 195      11.826   7.573  25.860  1.00 82.89           N
ATOM   2878  CA  ILE A 195      11.758   7.175  24.464  1.00 82.89           C
ATOM   2879  C   ILE A 195      10.554   7.848  23.804  1.00 82.89           C
ATOM   2880  O   ILE A 195       9.421   7.682  24.254  1.00 82.89           O
ATOM   2881  HA  ILE A 195      12.665   7.534  23.978  1.00 82.89           H
ATOM   2882  CB  ILE A 195      11.754   5.649  24.342  1.00 82.89           C
ATOM   2883  HB  ILE A 195      10.872   5.268  24.858  1.00 82.89           H
ATOM   2884  CG1 ILE A 195      12.978   5.041  25.029  1.00 82.89           C
ATOM   2885 1HG1 ILE A 195      13.885   5.378  24.529  1.00 82.89           H
ATOM   2886 2HG1 ILE A 195      13.033   5.391  26.060  1.00 82.89           H
ATOM   2887  CG2 ILE A 195      11.643   5.217  22.879  1.00 82.89           C
ATOM   2888 1HG2 ILE A 195      10.717   5.604  22.455  1.00 82.89           H
ATOM   2889 2HG2 ILE A 195      12.492   5.610  22.319  1.00 82.89           H
ATOM   2890 3HG2 ILE A 195      11.642   4.128  22.821  1.00 82.89           H
ATOM   2891  CD1 ILE A 195      12.915   3.512  25.007  1.00 82.89           C
ATOM   2892 1HD1 ILE A 195      12.019   3.177  25.529  1.00 82.89           H
ATOM   2893 2HD1 ILE A 195      12.885   3.165  23.974  1.00 82.89           H
ATOM   2894 3HD1 ILE A 195      13.797   3.105  25.502  1.00 82.89           H
ATOM   2895  HN  ILE A 195      11.129   7.165  26.450  1.00 82.89           H
ATOM   2896  N   ALA A 196      10.839   8.594  22.747  1.00 89.78           N
ATOM   2897  CA  ALA A 196       9.785   9.187  21.942  1.00 89.78           C
ATOM   2898  C   ALA A 196       9.309   8.171  20.903  1.00 89.78           C
ATOM   2899  O   ALA A 196      10.118   7.598  20.174  1.00 89.78           O
ATOM   2900  HA  ALA A 196       8.956   9.428  22.608  1.00 89.78           H
ATOM   2901  CB  ALA A 196      10.296  10.480  21.303  1.00 89.78           C
ATOM   2902 1HB  ALA A 196      10.593  11.179  22.085  1.00 89.78           H
ATOM   2903 2HB  ALA A 196      11.154  10.257  20.669  1.00 89.78           H
ATOM   2904 3HB  ALA A 196       9.504  10.924  20.700  1.00 89.78           H
ATOM   2905  HN  ALA A 196      11.769   8.794  22.438  1.00 89.78           H
ATOM   2906  N   ILE A 197       7.999   7.977  20.867  1.00 88.92           N
ATOM   2907  CA  ILE A 197       7.408   7.020  19.947  1.00 88.92           C
ATOM   2908  C   ILE A 197       6.313   7.711  19.132  1.00 88.92           C
ATOM   2909  O   ILE A 197       5.429   8.355  19.694  1.00 88.92           O
ATOM   2910  HA  ILE A 197       8.194   6.696  19.264  1.00 88.92           H
ATOM   2911  CB  ILE A 197       6.924   5.781  20.702  1.00 88.92           C
ATOM   2912  HB  ILE A 197       6.213   6.101  21.463  1.00 88.92           H
ATOM   2913  CG1 ILE A 197       8.082   5.092  21.426  1.00 88.92           C
ATOM   2914 1HG1 ILE A 197       8.789   4.697  20.696  1.00 88.92           H
ATOM   2915 2HG1 ILE A 197       8.623   5.821  22.030  1.00 88.92           H
ATOM   2916  CG2 ILE A 197       6.183   4.823  19.766  1.00 88.92           C
ATOM   2917 1HG2 ILE A 197       5.319   5.331  19.336  1.00 88.92           H
ATOM   2918 2HG2 ILE A 197       6.853   4.506  18.966  1.00 88.92           H
ATOM   2919 3HG2 ILE A 197       5.850   3.951  20.328  1.00 88.92           H
ATOM   2920  CD1 ILE A 197       7.574   3.958  22.318  1.00 88.92           C
ATOM   2921 1HD1 ILE A 197       6.887   4.361  23.062  1.00 88.92           H
ATOM   2922 2HD1 ILE A 197       7.056   3.219  21.707  1.00 88.92           H
ATOM   2923 3HD1 ILE A 197       8.418   3.486  22.822  1.00 88.92           H
ATOM   2924  HN  ILE A 197       7.346   8.460  21.451  1.00 88.92           H
ATOM   2925  N   CYS A 198       6.408   7.554  17.820  1.00 91.28           N
ATOM   2926  CA  CYS A 198       5.342   7.992  16.935  1.00 91.28           C
ATOM   2927  C   CYS A 198       4.243   6.928  16.943  1.00 91.28           C
ATOM   2928  O   CYS A 198       4.437   5.826  16.432  1.00 91.28           O
ATOM   2929  HA  CYS A 198       4.971   8.935  17.335  1.00 91.28           H
ATOM   2930  CB  CYS A 198       5.859   8.268  15.521  1.00 91.28           C
ATOM   2931 1HB  CYS A 198       6.516   9.138  15.528  1.00 91.28           H
ATOM   2932 2HB  CYS A 198       6.452   7.423  15.170  1.00 91.28           H
ATOM   2933  SG  CYS A 198       4.453   8.557  14.386  1.00 91.28           S
ATOM   2934  HN  CYS A 198       7.193   7.137  17.362  1.00 91.28           H
ATOM   2935  N   THR A 199       3.113   7.295  17.529  1.00 91.21           N
ATOM   2936  CA  THR A 199       2.006   6.365  17.668  1.00 91.21           C
ATOM   2937  C   THR A 199       0.677   7.072  17.395  1.00 91.21           C
ATOM   2938  O   THR A 199       0.640   8.292  17.238  1.00 91.21           O
ATOM   2939  HA  THR A 199       2.114   5.586  16.913  1.00 91.21           H
ATOM   2940  CB  THR A 199       2.085   5.740  19.062  1.00 91.21           C
ATOM   2941  HB  THR A 199       3.114   5.482  19.315  1.00 91.21           H
ATOM   2942  OG1 THR A 199       1.173   4.646  19.005  1.00 91.21           O
ATOM   2943  HG1 THR A 199       1.301   4.052  19.800  1.00 91.21           H
ATOM   2944  CG2 THR A 199       1.507   6.651  20.147  1.00 91.21           C
ATOM   2945 1HG2 THR A 199       0.459   6.854  19.929  1.00 91.21           H
ATOM   2946 2HG2 THR A 199       2.063   7.589  20.167  1.00 91.21           H
ATOM   2947 3HG2 THR A 199       1.589   6.160  21.116  1.00 91.21           H
ATOM   2948  HN  THR A 199       2.948   8.207  17.904  1.00 91.21           H
ATOM   2949  N   MET A 200      -0.382   6.277  17.345  1.00 92.34           N
ATOM   2950  CA  MET A 200      -1.728   6.818  17.405  1.00 92.34           C
ATOM   2951  C   MET A 200      -2.276   6.769  18.833  1.00 92.34           C
ATOM   2952  O   MET A 200      -2.183   5.742  19.502  1.00 92.34           O
ATOM   2953  HA  MET A 200      -1.643   7.854  17.077  1.00 92.34           H
ATOM   2954  CB  MET A 200      -2.644   6.015  16.479  1.00 92.34           C
ATOM   2955 1HB  MET A 200      -2.620   4.962  16.762  1.00 92.34           H
ATOM   2956 2HB  MET A 200      -3.673   6.353  16.597  1.00 92.34           H
ATOM   2957  CG  MET A 200      -2.215   6.166  15.018  1.00 92.34           C
ATOM   2958 1HG  MET A 200      -2.237   7.217  14.731  1.00 92.34           H
ATOM   2959 2HG  MET A 200      -1.188   5.823  14.895  1.00 92.34           H
ATOM   2960  SD  MET A 200      -3.302   5.223  13.962  1.00 92.34           S
ATOM   2961  CE  MET A 200      -2.888   3.568  14.489  1.00 92.34           C
ATOM   2962 1HE  MET A 200      -1.829   3.385  14.310  1.00 92.34           H
ATOM   2963 2HE  MET A 200      -3.101   3.461  15.552  1.00 92.34           H
ATOM   2964 3HE  MET A 200      -3.481   2.848  13.925  1.00 92.34           H
ATOM   2965  HN  MET A 200      -0.330   5.281  17.266  1.00 92.34           H
ATOM   2966  N   VAL A 201      -2.835   7.893  19.257  1.00 93.16           N
ATOM   2967  CA  VAL A 201      -3.448   7.974  20.572  1.00 93.16           C
ATOM   2968  C   VAL A 201      -4.948   8.231  20.415  1.00 93.16           C
ATOM   2969  O   VAL A 201      -5.353   9.148  19.702  1.00 93.16           O
ATOM   2970  HA  VAL A 201      -3.307   7.010  21.061  1.00 93.16           H
ATOM   2971  CB  VAL A 201      -2.744   9.040  21.413  1.00 93.16           C
ATOM   2972  HB  VAL A 201      -2.920  10.008  20.944  1.00 93.16           H
ATOM   2973  CG1 VAL A 201      -3.322   9.092  22.829  1.00 93.16           C
ATOM   2974 1HG1 VAL A 201      -4.384   9.332  22.779  1.00 93.16           H
ATOM   2975 2HG1 VAL A 201      -3.191   8.123  23.311  1.00 93.16           H
ATOM   2976 3HG1 VAL A 201      -2.803   9.858  23.405  1.00 93.16           H
ATOM   2977  CG2 VAL A 201      -1.233   8.802  21.447  1.00 93.16           C
ATOM   2978 1HG2 VAL A 201      -1.029   7.823  21.881  1.00 93.16           H
ATOM   2979 2HG2 VAL A 201      -0.836   8.839  20.432  1.00 93.16           H
ATOM   2980 3HG2 VAL A 201      -0.756   9.574  22.051  1.00 93.16           H
ATOM   2981  HN  VAL A 201      -2.873   8.736  18.721  1.00 93.16           H
ATOM   2982  N   TYR A 202      -5.732   7.406  21.094  1.00 92.39           N
ATOM   2983  CA  TYR A 202      -7.178   7.531  21.037  1.00 92.39           C
ATOM   2984  C   TYR A 202      -7.720   8.210  22.296  1.00 92.39           C
ATOM   2985  O   TYR A 202      -7.285   7.906  23.406  1.00 92.39           O
ATOM   2986  HA  TYR A 202      -7.430   8.140  20.168  1.00 92.39           H
ATOM   2987  CB  TYR A 202      -7.723   6.103  20.968  1.00 92.39           C
ATOM   2988 1HB  TYR A 202      -7.393   5.556  21.852  1.00 92.39           H
ATOM   2989 2HB  TYR A 202      -8.812   6.138  21.003  1.00 92.39           H
ATOM   2990  CG  TYR A 202      -7.292   5.332  19.719  1.00 92.39           C
ATOM   2991  CD1 TYR A 202      -7.996   5.478  18.541  1.00 92.39           C
ATOM   2992  HD1 TYR A 202      -8.860   6.142  18.501  1.00 92.39           H
ATOM   2993  CD2 TYR A 202      -6.199   4.491  19.770  1.00 92.39           C
ATOM   2994  HD2 TYR A 202      -5.642   4.376  20.700  1.00 92.39           H
ATOM   2995  CE1 TYR A 202      -7.591   4.752  17.365  1.00 92.39           C
ATOM   2996  HE1 TYR A 202      -8.139   4.858  16.429  1.00 92.39           H
ATOM   2997  CE2 TYR A 202      -5.793   3.766  18.594  1.00 92.39           C
ATOM   2998  HE2 TYR A 202      -4.932   3.099  18.620  1.00 92.39           H
ATOM   2999  CZ  TYR A 202      -6.509   3.932  17.449  1.00 92.39           C
ATOM   3000  OH  TYR A 202      -6.126   3.247  16.339  1.00 92.39           O
ATOM   3001  HH  TYR A 202      -6.826   3.327  15.629  1.00 92.39           H
ATOM   3002  HN  TYR A 202      -5.394   6.664  21.673  1.00 92.39           H
ATOM   3003  N   PRO A 203      -8.675   9.139  22.149  1.00 84.92           N
ATOM   3004  CA  PRO A 203      -9.124   9.946  23.286  1.00 84.92           C
ATOM   3005  C   PRO A 203      -9.887   9.123  24.311  1.00 84.92           C
ATOM   3006  O   PRO A 203     -10.563   8.157  23.959  1.00 84.92           O
ATOM   3007  HA  PRO A 203      -8.266  10.347  23.826  1.00 84.92           H
ATOM   3008  CB  PRO A 203     -10.010  11.015  22.644  1.00 84.92           C
ATOM   3009 1HB  PRO A 203     -10.824  11.312  23.305  1.00 84.92           H
ATOM   3010 2HB  PRO A 203      -9.444  11.918  22.412  1.00 84.92           H
ATOM   3011  CG  PRO A 203     -10.524  10.351  21.399  1.00 84.92           C
ATOM   3012 1HG  PRO A 203     -11.410   9.751  21.609  1.00 84.92           H
ATOM   3013 2HG  PRO A 203     -10.810  11.088  20.648  1.00 84.92           H
ATOM   3014  CD  PRO A 203      -9.393   9.493  20.912  1.00 84.92           C
ATOM   3015 1HD  PRO A 203      -9.757   8.608  20.391  1.00 84.92           H
ATOM   3016 2HD  PRO A 203      -8.751  10.033  20.215  1.00 84.92           H
ATOM   3017  N   SER A 204      -9.759   9.531  25.565  1.00 74.04           N
ATOM   3018  CA  SER A 204      -9.951   8.613  26.675  1.00 74.04           C
ATOM   3019  C   SER A 204     -11.338   7.972  26.590  1.00 74.04           C
ATOM   3020  O   SER A 204     -11.480   6.765  26.778  1.00 74.04           O
ATOM   3021  HA  SER A 204      -9.173   7.857  26.562  1.00 74.04           H
ATOM   3022  CB  SER A 204      -9.777   9.326  28.017  1.00 74.04           C
ATOM   3023 1HB  SER A 204     -10.128   8.678  28.820  1.00 74.04           H
ATOM   3024 2HB  SER A 204      -8.718   9.510  28.196  1.00 74.04           H
ATOM   3025  OG  SER A 204     -10.487  10.561  28.061  1.00 74.04           O
ATOM   3026  HG  SER A 204     -11.457  10.392  28.232  1.00 74.04           H
ATOM   3027  HN  SER A 204      -9.528  10.468  25.828  1.00 74.04           H
ATOM   3028  N   ASP A 205     -12.325   8.809  26.306  1.00 75.81           N
ATOM   3029  CA  ASP A 205     -13.689   8.523  26.714  1.00 75.81           C
ATOM   3030  C   ASP A 205     -14.131   7.192  26.104  1.00 75.81           C
ATOM   3031  O   ASP A 205     -14.545   6.282  26.822  1.00 75.81           O
ATOM   3032  HA  ASP A 205     -13.662   8.493  27.804  1.00 75.81           H
ATOM   3033  CB  ASP A 205     -14.650   9.609  26.226  1.00 75.81           C
ATOM   3034 1HB  ASP A 205     -14.568   9.713  25.144  1.00 75.81           H
ATOM   3035 2HB  ASP A 205     -15.677   9.315  26.441  1.00 75.81           H
ATOM   3036  CG  ASP A 205     -14.347  10.951  26.896  1.00 75.81           C
ATOM   3037  OD1 ASP A 205     -13.654  10.922  27.937  1.00 75.81           O
ATOM   3038  OD2 ASP A 205     -14.815  11.975  26.354  1.00 75.81           O
ATOM   3039  HN  ASP A 205     -12.204   9.668  25.807  1.00 75.81           H
ATOM   3040  N   GLU A 206     -14.029   7.119  24.785  1.00 84.88           N
ATOM   3041  CA  GLU A 206     -14.382   5.902  24.073  1.00 84.88           C
ATOM   3042  C   GLU A 206     -13.178   5.380  23.286  1.00 84.88           C
ATOM   3043  O   GLU A 206     -13.329   4.880  22.173  1.00 84.88           O
ATOM   3044  HA  GLU A 206     -14.659   5.185  24.845  1.00 84.88           H
ATOM   3045  CB  GLU A 206     -15.580   6.135  23.151  1.00 84.88           C
ATOM   3046 1HB  GLU A 206     -15.382   6.986  22.499  1.00 84.88           H
ATOM   3047 2HB  GLU A 206     -15.808   5.218  22.606  1.00 84.88           H
ATOM   3048  CG  GLU A 206     -16.834   6.480  23.957  1.00 84.88           C
ATOM   3049 1HG  GLU A 206     -16.722   6.121  24.980  1.00 84.88           H
ATOM   3050 2HG  GLU A 206     -16.950   7.562  24.010  1.00 84.88           H
ATOM   3051  CD  GLU A 206     -18.080   5.857  23.326  1.00 84.88           C
ATOM   3052  OE1 GLU A 206     -18.926   5.366  24.104  1.00 84.88           O
ATOM   3053  OE2 GLU A 206     -18.160   5.887  22.079  1.00 84.88           O
ATOM   3054  HN  GLU A 206     -13.712   7.870  24.206  1.00 84.88           H
ATOM   3055  N   SER A 207     -12.009   5.513  23.896  1.00 90.27           N
ATOM   3056  CA  SER A 207     -10.767   5.199  23.212  1.00 90.27           C
ATOM   3057  C   SER A 207     -10.853   3.804  22.587  1.00 90.27           C
ATOM   3058  O   SER A 207     -10.471   3.612  21.434  1.00 90.27           O
ATOM   3059  HA  SER A 207     -10.664   5.959  22.437  1.00 90.27           H
ATOM   3060  CB  SER A 207      -9.575   5.280  24.168  1.00 90.27           C
ATOM   3061 1HB  SER A 207      -8.698   4.842  23.691  1.00 90.27           H
ATOM   3062 2HB  SER A 207      -9.341   6.325  24.367  1.00 90.27           H
ATOM   3063  OG  SER A 207      -9.831   4.608  25.398  1.00 90.27           O
ATOM   3064  HG  SER A 207     -10.082   5.270  26.104  1.00 90.27           H
ATOM   3065  HN  SER A 207     -11.904   5.830  24.839  1.00 90.27           H
ATOM   3066  N   THR A 208     -11.356   2.867  23.377  1.00 90.70           N
ATOM   3067  CA  THR A 208     -11.366   1.472  22.971  1.00 90.70           C
ATOM   3068  C   THR A 208     -12.299   1.271  21.775  1.00 90.70           C
ATOM   3069  O   THR A 208     -11.958   0.563  20.829  1.00 90.70           O
ATOM   3070  HA  THR A 208     -10.362   1.203  22.642  1.00 90.70           H
ATOM   3071  CB  THR A 208     -11.747   0.628  24.188  1.00 90.70           C
ATOM   3072  HB  THR A 208     -11.751  -0.434  23.940  1.00 90.70           H
ATOM   3073  OG1 THR A 208     -12.999   1.166  24.606  1.00 90.70           O
ATOM   3074  HG1 THR A 208     -13.469   0.516  25.202  1.00 90.70           H
ATOM   3075  CG2 THR A 208     -10.821   0.869  25.382  1.00 90.70           C
ATOM   3076 1HG2 THR A 208     -10.869   1.918  25.673  1.00 90.70           H
ATOM   3077 2HG2 THR A 208      -9.798   0.615  25.105  1.00 90.70           H
ATOM   3078 3HG2 THR A 208     -11.137   0.245  26.218  1.00 90.70           H
ATOM   3079  HN  THR A 208     -11.752   3.048  24.277  1.00 90.70           H
ATOM   3080  N   LYS A 209     -13.458   1.907  21.857  1.00 91.72           N
ATOM   3081  CA  LYS A 209     -14.428   1.837  20.776  1.00 91.72           C
ATOM   3082  C   LYS A 209     -13.816   2.437  19.509  1.00 91.72           C
ATOM   3083  O   LYS A 209     -13.958   1.879  18.422  1.00 91.72           O
ATOM   3084  HA  LYS A 209     -14.637   0.784  20.593  1.00 91.72           H
ATOM   3085  CB  LYS A 209     -15.744   2.495  21.195  1.00 91.72           C
ATOM   3086 1HB  LYS A 209     -15.548   3.491  21.591  1.00 91.72           H
ATOM   3087 2HB  LYS A 209     -16.386   2.620  20.322  1.00 91.72           H
ATOM   3088  CG  LYS A 209     -16.466   1.654  22.249  1.00 91.72           C
ATOM   3089 1HG  LYS A 209     -16.606   0.639  21.876  1.00 91.72           H
ATOM   3090 2HG  LYS A 209     -15.851   1.582  23.146  1.00 91.72           H
ATOM   3091  CD  LYS A 209     -17.824   2.264  22.602  1.00 91.72           C
ATOM   3092 1HD  LYS A 209     -17.696   3.312  22.875  1.00 91.72           H
ATOM   3093 2HD  LYS A 209     -18.476   2.240  21.729  1.00 91.72           H
ATOM   3094  CE  LYS A 209     -18.482   1.507  23.757  1.00 91.72           C
ATOM   3095 1HE  LYS A 209     -18.733   0.495  23.441  1.00 91.72           H
ATOM   3096 2HE  LYS A 209     -17.781   1.417  24.587  1.00 91.72           H
ATOM   3097  NZ  LYS A 209     -19.704   2.210  24.208  1.00 91.72           N
ATOM   3098 1HZ  LYS A 209     -20.128   1.695  24.972  1.00 91.72           H
ATOM   3099 2HZ  LYS A 209     -19.461   3.143  24.523  1.00 91.72           H
ATOM   3100 3HZ  LYS A 209     -20.361   2.274  23.438  1.00 91.72           H
ATOM   3101  HN  LYS A 209     -13.738   2.461  22.640  1.00 91.72           H
ATOM   3102  N   LEU A 210     -13.149   3.568  19.690  1.00 92.59           N
ATOM   3103  CA  LEU A 210     -12.606   4.305  18.562  1.00 92.59           C
ATOM   3104  C   LEU A 210     -11.529   3.462  17.877  1.00 92.59           C
ATOM   3105  O   LEU A 210     -11.532   3.317  16.655  1.00 92.59           O
ATOM   3106  HA  LEU A 210     -13.420   4.466  17.855  1.00 92.59           H
ATOM   3107  CB  LEU A 210     -12.116   5.684  19.009  1.00 92.59           C
ATOM   3108 1HB  LEU A 210     -12.919   6.173  19.559  1.00 92.59           H
ATOM   3109 2HB  LEU A 210     -11.290   5.545  19.707  1.00 92.59           H
ATOM   3110  CG  LEU A 210     -11.652   6.625  17.895  1.00 92.59           C
ATOM   3111  HG  LEU A 210     -10.871   6.121  17.326  1.00 92.59           H
ATOM   3112  CD1 LEU A 210     -12.794   6.929  16.923  1.00 92.59           C
ATOM   3113 1HD1 LEU A 210     -13.145   6.000  16.473  1.00 92.59           H
ATOM   3114 2HD1 LEU A 210     -13.614   7.403  17.463  1.00 92.59           H
ATOM   3115 3HD1 LEU A 210     -12.438   7.600  16.142  1.00 92.59           H
ATOM   3116  CD2 LEU A 210     -11.038   7.900  18.475  1.00 92.59           C
ATOM   3117 1HD2 LEU A 210     -11.781   8.417  19.083  1.00 92.59           H
ATOM   3118 2HD2 LEU A 210     -10.179   7.641  19.093  1.00 92.59           H
ATOM   3119 3HD2 LEU A 210     -10.717   8.551  17.662  1.00 92.59           H
ATOM   3120  HN  LEU A 210     -12.977   3.979  20.585  1.00 92.59           H
ATOM   3121  N   LYS A 211     -10.633   2.927  18.693  1.00 93.29           N
ATOM   3122  CA  LYS A 211      -9.574   2.071  18.186  1.00 93.29           C
ATOM   3123  C   LYS A 211     -10.192   0.923  17.386  1.00 93.29           C
ATOM   3124  O   LYS A 211      -9.773   0.648  16.262  1.00 93.29           O
ATOM   3125  HA  LYS A 211      -8.964   2.672  17.512  1.00 93.29           H
ATOM   3126  CB  LYS A 211      -8.667   1.608  19.327  1.00 93.29           C
ATOM   3127 1HB  LYS A 211      -8.181   2.470  19.784  1.00 93.29           H
ATOM   3128 2HB  LYS A 211      -9.266   1.132  20.103  1.00 93.29           H
ATOM   3129  CG  LYS A 211      -7.607   0.627  18.820  1.00 93.29           C
ATOM   3130 1HG  LYS A 211      -8.080  -0.316  18.547  1.00 93.29           H
ATOM   3131 2HG  LYS A 211      -7.141   1.023  17.918  1.00 93.29           H
ATOM   3132  CD  LYS A 211      -6.538   0.377  19.886  1.00 93.29           C
ATOM   3133 1HD  LYS A 211      -6.109   1.327  20.205  1.00 93.29           H
ATOM   3134 2HD  LYS A 211      -6.994  -0.078  20.765  1.00 93.29           H
ATOM   3135  CE  LYS A 211      -5.431  -0.533  19.349  1.00 93.29           C
ATOM   3136 1HE  LYS A 211      -5.825  -1.537  19.188  1.00 93.29           H
ATOM   3137 2HE  LYS A 211      -5.087  -0.166  18.382  1.00 93.29           H
ATOM   3138  NZ  LYS A 211      -4.297  -0.586  20.299  1.00 93.29           N
ATOM   3139 1HZ  LYS A 211      -3.471  -0.929  19.820  1.00 93.29           H
ATOM   3140 2HZ  LYS A 211      -4.116   0.344  20.661  1.00 93.29           H
ATOM   3141 3HZ  LYS A 211      -4.526  -1.209  21.065  1.00 93.29           H
ATOM   3142  HN  LYS A 211     -10.623   3.070  19.683  1.00 93.29           H
ATOM   3143  N   SER A 212     -11.178   0.282  17.996  1.00 92.75           N
ATOM   3144  CA  SER A 212     -11.802  -0.882  17.391  1.00 92.75           C
ATOM   3145  C   SER A 212     -12.422  -0.504  16.044  1.00 92.75           C
ATOM   3146  O   SER A 212     -12.312  -1.252  15.074  1.00 92.75           O
ATOM   3147  HA  SER A 212     -10.995  -1.602  17.252  1.00 92.75           H
ATOM   3148  CB  SER A 212     -12.864  -1.481  18.315  1.00 92.75           C
ATOM   3149 1HB  SER A 212     -13.619  -0.726  18.536  1.00 92.75           H
ATOM   3150 2HB  SER A 212     -13.372  -2.299  17.802  1.00 92.75           H
ATOM   3151  OG  SER A 212     -12.303  -1.961  19.533  1.00 92.75           O
ATOM   3152  HG  SER A 212     -12.248  -1.218  20.201  1.00 92.75           H
ATOM   3153  HN  SER A 212     -11.551   0.546  18.886  1.00 92.75           H
ATOM   3154  N   ALA A 213     -13.059   0.658  16.028  1.00 92.13           N
ATOM   3155  CA  ALA A 213     -13.734   1.124  14.829  1.00 92.13           C
ATOM   3156  C   ALA A 213     -12.695   1.402  13.740  1.00 92.13           C
ATOM   3157  O   ALA A 213     -12.868   0.993  12.593  1.00 92.13           O
ATOM   3158  HA  ALA A 213     -14.398   0.329  14.490  1.00 92.13           H
ATOM   3159  CB  ALA A 213     -14.573   2.359  15.163  1.00 92.13           C
ATOM   3160 1HB  ALA A 213     -15.315   2.100  15.919  1.00 92.13           H
ATOM   3161 2HB  ALA A 213     -13.925   3.147  15.544  1.00 92.13           H
ATOM   3162 3HB  ALA A 213     -15.079   2.709  14.263  1.00 92.13           H
ATOM   3163  HN  ALA A 213     -13.119   1.274  16.813  1.00 92.13           H
ATOM   3164  N   VAL A 214     -11.639   2.097  14.138  1.00 92.36           N
ATOM   3165  CA  VAL A 214     -10.604   2.489  13.197  1.00 92.36           C
ATOM   3166  C   VAL A 214      -9.932   1.236  12.633  1.00 92.36           C
ATOM   3167  O   VAL A 214      -9.644   1.165  11.440  1.00 92.36           O
ATOM   3168  HA  VAL A 214     -11.087   3.026  12.381  1.00 92.36           H
ATOM   3169  CB  VAL A 214      -9.617   3.444  13.873  1.00 92.36           C
ATOM   3170  HB  VAL A 214      -9.284   2.980  14.801  1.00 92.36           H
ATOM   3171  CG1 VAL A 214      -8.386   3.673  12.994  1.00 92.36           C
ATOM   3172 1HG1 VAL A 214      -7.885   2.722  12.815  1.00 92.36           H
ATOM   3173 2HG1 VAL A 214      -8.695   4.105  12.042  1.00 92.36           H
ATOM   3174 3HG1 VAL A 214      -7.702   4.355  13.498  1.00 92.36           H
ATOM   3175  CG2 VAL A 214     -10.293   4.770  14.227  1.00 92.36           C
ATOM   3176 1HG2 VAL A 214     -10.668   5.241  13.318  1.00 92.36           H
ATOM   3177 2HG2 VAL A 214     -11.123   4.585  14.909  1.00 92.36           H
ATOM   3178 3HG2 VAL A 214      -9.569   5.430  14.706  1.00 92.36           H
ATOM   3179  HN  VAL A 214     -11.486   2.390  15.082  1.00 92.36           H
ATOM   3180  N   LEU A 215      -9.701   0.277  13.519  1.00 91.96           N
ATOM   3181  CA  LEU A 215      -9.054  -0.963  13.127  1.00 91.96           C
ATOM   3182  C   LEU A 215      -9.962  -1.724  12.159  1.00 91.96           C
ATOM   3183  O   LEU A 215      -9.495  -2.257  11.154  1.00 91.96           O
ATOM   3184  HA  LEU A 215      -8.134  -0.701  12.605  1.00 91.96           H
ATOM   3185  CB  LEU A 215      -8.657  -1.774  14.363  1.00 91.96           C
ATOM   3186 1HB  LEU A 215      -9.473  -1.722  15.084  1.00 91.96           H
ATOM   3187 2HB  LEU A 215      -8.557  -2.819  14.071  1.00 91.96           H
ATOM   3188  CG  LEU A 215      -7.367  -1.342  15.062  1.00 91.96           C
ATOM   3189  HG  LEU A 215      -7.427  -0.272  15.260  1.00 91.96           H
ATOM   3190  CD1 LEU A 215      -7.214  -2.043  16.413  1.00 91.96           C
ATOM   3191 1HD1 LEU A 215      -8.060  -1.789  17.052  1.00 91.96           H
ATOM   3192 2HD1 LEU A 215      -7.186  -3.122  16.262  1.00 91.96           H
ATOM   3193 3HD1 LEU A 215      -6.289  -1.719  16.889  1.00 91.96           H
ATOM   3194  CD2 LEU A 215      -6.152  -1.567  14.159  1.00 91.96           C
ATOM   3195 1HD2 LEU A 215      -6.077  -2.625  13.909  1.00 91.96           H
ATOM   3196 2HD2 LEU A 215      -6.266  -0.984  13.245  1.00 91.96           H
ATOM   3197 3HD2 LEU A 215      -5.249  -1.252  14.681  1.00 91.96           H
ATOM   3198  HN  LEU A 215      -9.948   0.338  14.486  1.00 91.96           H
ATOM   3199  N   THR A 216     -11.244  -1.749  12.495  1.00 91.93           N
ATOM   3200  CA  THR A 216     -12.219  -2.446  11.675  1.00 91.93           C
ATOM   3201  C   THR A 216     -12.240  -1.863  10.260  1.00 91.93           C
ATOM   3202  O   THR A 216     -12.262  -2.605   9.279  1.00 91.93           O
ATOM   3203  HA  THR A 216     -11.912  -3.488  11.586  1.00 91.93           H
ATOM   3204  CB  THR A 216     -13.573  -2.371  12.383  1.00 91.93           C
ATOM   3205  HB  THR A 216     -13.911  -1.338  12.468  1.00 91.93           H
ATOM   3206  OG1 THR A 216     -13.358  -3.050  13.617  1.00 91.93           O
ATOM   3207  HG1 THR A 216     -13.261  -2.388  14.360  1.00 91.93           H
ATOM   3208  CG2 THR A 216     -14.648  -3.203  11.682  1.00 91.93           C
ATOM   3209 1HG2 THR A 216     -14.340  -4.248  11.657  1.00 91.93           H
ATOM   3210 2HG2 THR A 216     -14.782  -2.839  10.663  1.00 91.93           H
ATOM   3211 3HG2 THR A 216     -15.589  -3.114  12.225  1.00 91.93           H
ATOM   3212  HN  THR A 216     -11.617  -1.305  13.310  1.00 91.93           H
ATOM   3213  N   LEU A 217     -12.233  -0.539  10.200  1.00 89.37           N
ATOM   3214  CA  LEU A 217     -12.232   0.151   8.922  1.00 89.37           C
ATOM   3215  C   LEU A 217     -10.988  -0.255   8.129  1.00 89.37           C
ATOM   3216  O   LEU A 217     -11.064  -0.486   6.923  1.00 89.37           O
ATOM   3217  HA  LEU A 217     -13.114  -0.177   8.372  1.00 89.37           H
ATOM   3218  CB  LEU A 217     -12.363   1.662   9.129  1.00 89.37           C
ATOM   3219 1HB  LEU A 217     -13.274   1.853   9.695  1.00 89.37           H
ATOM   3220 2HB  LEU A 217     -11.529   1.998   9.745  1.00 89.37           H
ATOM   3221  CG  LEU A 217     -12.397   2.512   7.857  1.00 89.37           C
ATOM   3222  HG  LEU A 217     -11.531   2.252   7.249  1.00 89.37           H
ATOM   3223  CD1 LEU A 217     -13.644   2.205   7.025  1.00 89.37           C
ATOM   3224 1HD1 LEU A 217     -13.641   1.153   6.742  1.00 89.37           H
ATOM   3225 2HD1 LEU A 217     -14.535   2.421   7.614  1.00 89.37           H
ATOM   3226 3HD1 LEU A 217     -13.643   2.824   6.128  1.00 89.37           H
ATOM   3227  CD2 LEU A 217     -12.283   4.001   8.191  1.00 89.37           C
ATOM   3228 1HD2 LEU A 217     -13.115   4.295   8.830  1.00 89.37           H
ATOM   3229 2HD2 LEU A 217     -11.342   4.186   8.710  1.00 89.37           H
ATOM   3230 3HD2 LEU A 217     -12.310   4.583   7.269  1.00 89.37           H
ATOM   3231  HN  LEU A 217     -12.228   0.057  11.002  1.00 89.37           H
ATOM   3232  N   LYS A 218      -9.871  -0.330   8.838  1.00 87.94           N
ATOM   3233  CA  LYS A 218      -8.608  -0.681   8.211  1.00 87.94           C
ATOM   3234  C   LYS A 218      -8.713  -2.087   7.616  1.00 87.94           C
ATOM   3235  O   LYS A 218      -8.183  -2.350   6.538  1.00 87.94           O
ATOM   3236  HA  LYS A 218      -8.439   0.025   7.398  1.00 87.94           H
ATOM   3237  CB  LYS A 218      -7.454  -0.517   9.202  1.00 87.94           C
ATOM   3238 1HB  LYS A 218      -7.744  -0.917  10.173  1.00 87.94           H
ATOM   3239 2HB  LYS A 218      -6.595  -1.095   8.863  1.00 87.94           H
ATOM   3240  CG  LYS A 218      -7.061   0.954   9.347  1.00 87.94           C
ATOM   3241 1HG  LYS A 218      -6.595   1.302   8.425  1.00 87.94           H
ATOM   3242 2HG  LYS A 218      -7.954   1.560   9.500  1.00 87.94           H
ATOM   3243  CD  LYS A 218      -6.097   1.151  10.518  1.00 87.94           C
ATOM   3244 1HD  LYS A 218      -6.605   0.920  11.455  1.00 87.94           H
ATOM   3245 2HD  LYS A 218      -5.263   0.456  10.428  1.00 87.94           H
ATOM   3246  CE  LYS A 218      -5.570   2.587  10.559  1.00 87.94           C
ATOM   3247 1HE  LYS A 218      -4.959   2.782   9.678  1.00 87.94           H
ATOM   3248 2HE  LYS A 218      -6.404   3.288  10.530  1.00 87.94           H
ATOM   3249  NZ  LYS A 218      -4.769   2.811  11.784  1.00 87.94           N
ATOM   3250 1HZ  LYS A 218      -4.456   3.775  11.811  1.00 87.94           H
ATOM   3251 2HZ  LYS A 218      -5.339   2.617  12.600  1.00 87.94           H
ATOM   3252 3HZ  LYS A 218      -3.965   2.193  11.779  1.00 87.94           H
ATOM   3253  HN  LYS A 218      -9.821  -0.155   9.821  1.00 87.94           H
ATOM   3254  N   VAL A 219      -9.401  -2.954   8.346  1.00 87.84           N
ATOM   3255  CA  VAL A 219      -9.519  -4.344   7.942  1.00 87.84           C
ATOM   3256  C   VAL A 219     -10.446  -4.442   6.728  1.00 87.84           C
ATOM   3257  O   VAL A 219     -10.158  -5.170   5.780  1.00 87.84           O
ATOM   3258  HA  VAL A 219      -8.525  -4.688   7.653  1.00 87.84           H
ATOM   3259  CB  VAL A 219      -9.989  -5.195   9.123  1.00 87.84           C
ATOM   3260  HB  VAL A 219     -10.873  -4.718   9.548  1.00 87.84           H
ATOM   3261  CG1 VAL A 219     -10.388  -6.599   8.664  1.00 87.84           C
ATOM   3262 1HG1 VAL A 219     -11.199  -6.528   7.940  1.00 87.84           H
ATOM   3263 2HG1 VAL A 219      -9.530  -7.087   8.202  1.00 87.84           H
ATOM   3264 3HG1 VAL A 219     -10.718  -7.182   9.524  1.00 87.84           H
ATOM   3265  CG2 VAL A 219      -8.918  -5.257  10.214  1.00 87.84           C
ATOM   3266 1HG2 VAL A 219      -8.009  -5.699   9.806  1.00 87.84           H
ATOM   3267 2HG2 VAL A 219      -8.704  -4.250  10.572  1.00 87.84           H
ATOM   3268 3HG2 VAL A 219      -9.279  -5.868  11.042  1.00 87.84           H
ATOM   3269  HN  VAL A 219      -9.871  -2.720   9.196  1.00 87.84           H
ATOM   3270  N   ILE A 220     -11.540  -3.697   6.798  1.00 86.29           N
ATOM   3271  CA  ILE A 220     -12.522  -3.709   5.728  1.00 86.29           C
ATOM   3272  C   ILE A 220     -11.859  -3.251   4.428  1.00 86.29           C
ATOM   3273  O   ILE A 220     -11.946  -3.934   3.408  1.00 86.29           O
ATOM   3274  HA  ILE A 220     -12.855  -4.739   5.602  1.00 86.29           H
ATOM   3275  CB  ILE A 220     -13.749  -2.881   6.118  1.00 86.29           C
ATOM   3276  HB  ILE A 220     -13.404  -1.928   6.518  1.00 86.29           H
ATOM   3277  CG1 ILE A 220     -14.548  -3.573   7.223  1.00 86.29           C
ATOM   3278 1HG1 ILE A 220     -15.012  -4.478   6.830  1.00 86.29           H
ATOM   3279 2HG1 ILE A 220     -13.877  -3.882   8.024  1.00 86.29           H
ATOM   3280  CG2 ILE A 220     -14.612  -2.571   4.894  1.00 86.29           C
ATOM   3281 1HG2 ILE A 220     -14.026  -2.007   4.169  1.00 86.29           H
ATOM   3282 2HG2 ILE A 220     -14.950  -3.504   4.441  1.00 86.29           H
ATOM   3283 3HG2 ILE A 220     -15.477  -1.982   5.199  1.00 86.29           H
ATOM   3284  CD1 ILE A 220     -15.627  -2.644   7.784  1.00 86.29           C
ATOM   3285 1HD1 ILE A 220     -15.157  -1.751   8.198  1.00 86.29           H
ATOM   3286 2HD1 ILE A 220     -16.310  -2.357   6.985  1.00 86.29           H
ATOM   3287 3HD1 ILE A 220     -16.180  -3.160   8.568  1.00 86.29           H
ATOM   3288  HN  ILE A 220     -11.758  -3.096   7.566  1.00 86.29           H
ATOM   3289  N   LEU A 221     -11.212  -2.098   4.505  1.00 84.01           N
ATOM   3290  CA  LEU A 221     -10.616  -1.493   3.326  1.00 84.01           C
ATOM   3291  C   LEU A 221      -9.324  -2.234   2.976  1.00 84.01           C
ATOM   3292  O   LEU A 221      -8.886  -2.217   1.827  1.00 84.01           O
ATOM   3293  HA  LEU A 221     -11.320  -1.619   2.503  1.00 84.01           H
ATOM   3294  CB  LEU A 221     -10.426   0.011   3.533  1.00 84.01           C
ATOM   3295 1HB  LEU A 221      -9.717   0.159   4.347  1.00 84.01           H
ATOM   3296 2HB  LEU A 221      -9.970   0.426   2.634  1.00 84.01           H
ATOM   3297  CG  LEU A 221     -11.692   0.810   3.844  1.00 84.01           C
ATOM   3298  HG  LEU A 221     -12.203   0.329   4.679  1.00 84.01           H
ATOM   3299  CD1 LEU A 221     -11.347   2.234   4.285  1.00 84.01           C
ATOM   3300 1HD1 LEU A 221     -10.728   2.197   5.181  1.00 84.01           H
ATOM   3301 2HD1 LEU A 221     -10.803   2.739   3.488  1.00 84.01           H
ATOM   3302 3HD1 LEU A 221     -12.266   2.780   4.501  1.00 84.01           H
ATOM   3303  CD2 LEU A 221     -12.656   0.796   2.656  1.00 84.01           C
ATOM   3304 1HD2 LEU A 221     -12.169   1.238   1.788  1.00 84.01           H
ATOM   3305 2HD2 LEU A 221     -12.939  -0.233   2.430  1.00 84.01           H
ATOM   3306 3HD2 LEU A 221     -13.548   1.371   2.905  1.00 84.01           H
ATOM   3307  HN  LEU A 221     -11.091  -1.580   5.352  1.00 84.01           H
ATOM   3308  N   GLY A 222      -8.749  -2.867   3.988  1.00 79.05           N
ATOM   3309  CA  GLY A 222      -7.444  -3.488   3.839  1.00 79.05           C
ATOM   3310  C   GLY A 222      -7.559  -4.846   3.144  1.00 79.05           C
ATOM   3311  O   GLY A 222      -6.700  -5.213   2.344  1.00 79.05           O
ATOM   3312 1HA  GLY A 222      -6.790  -2.834   3.262  1.00 79.05           H
ATOM   3313 2HA  GLY A 222      -6.984  -3.615   4.819  1.00 79.05           H
ATOM   3314  HN  GLY A 222      -9.160  -2.960   4.895  1.00 79.05           H
ATOM   3315  N   PHE A 223      -8.628  -5.556   3.474  1.00 76.74           N
ATOM   3316  CA  PHE A 223      -8.734  -6.960   3.117  1.00 76.74           C
ATOM   3317  C   PHE A 223      -9.799  -7.174   2.040  1.00 76.74           C
ATOM   3318  O   PHE A 223      -9.523  -7.765   0.997  1.00 76.74           O
ATOM   3319  HA  PHE A 223      -7.763  -7.270   2.731  1.00 76.74           H
ATOM   3320  CB  PHE A 223      -9.148  -7.713   4.383  1.00 76.74           C
ATOM   3321 1HB  PHE A 223      -8.672  -7.245   5.244  1.00 76.74           H
ATOM   3322 2HB  PHE A 223     -10.224  -7.611   4.519  1.00 76.74           H
ATOM   3323  CG  PHE A 223      -8.789  -9.201   4.367  1.00 76.74           C
ATOM   3324  CD1 PHE A 223      -9.772 -10.136   4.282  1.00 76.74           C
ATOM   3325  HD1 PHE A 223     -10.815  -9.827   4.224  1.00 76.74           H
ATOM   3326  CD2 PHE A 223      -7.487  -9.587   4.439  1.00 76.74           C
ATOM   3327  HD2 PHE A 223      -6.699  -8.837   4.508  1.00 76.74           H
ATOM   3328  CE1 PHE A 223      -9.439 -11.517   4.267  1.00 76.74           C
ATOM   3329  HE1 PHE A 223     -10.227 -12.267   4.199  1.00 76.74           H
ATOM   3330  CE2 PHE A 223      -7.154 -10.967   4.425  1.00 76.74           C
ATOM   3331  HE2 PHE A 223      -6.110 -11.277   4.482  1.00 76.74           H
ATOM   3332  CZ  PHE A 223      -8.137 -11.903   4.339  1.00 76.74           C
ATOM   3333  HZ  PHE A 223      -7.881 -12.963   4.328  1.00 76.74           H
ATOM   3334  HN  PHE A 223      -9.411  -5.187   3.975  1.00 76.74           H
ATOM   3335  N   PHE A 224     -10.995  -6.680   2.329  1.00 77.24           N
ATOM   3336  CA  PHE A 224     -12.144  -6.961   1.486  1.00 77.24           C
ATOM   3337  C   PHE A 224     -12.053  -6.197   0.163  1.00 77.24           C
ATOM   3338  O   PHE A 224     -12.427  -6.719  -0.886  1.00 77.24           O
ATOM   3339  HA  PHE A 224     -12.144  -8.032   1.285  1.00 77.24           H
ATOM   3340  CB  PHE A 224     -13.384  -6.491   2.248  1.00 77.24           C
ATOM   3341 1HB  PHE A 224     -13.186  -5.506   2.673  1.00 77.24           H
ATOM   3342 2HB  PHE A 224     -14.208  -6.374   1.545  1.00 77.24           H
ATOM   3343  CG  PHE A 224     -13.821  -7.435   3.370  1.00 77.24           C
ATOM   3344  CD1 PHE A 224     -14.691  -8.447   3.107  1.00 77.24           C
ATOM   3345  HD1 PHE A 224     -15.078  -8.584   2.097  1.00 77.24           H
ATOM   3346  CD2 PHE A 224     -13.338  -7.264   4.630  1.00 77.24           C
ATOM   3347  HD2 PHE A 224     -12.641  -6.453   4.841  1.00 77.24           H
ATOM   3348  CE1 PHE A 224     -15.096  -9.323   4.148  1.00 77.24           C
ATOM   3349  HE1 PHE A 224     -15.794 -10.134   3.937  1.00 77.24           H
ATOM   3350  CE2 PHE A 224     -13.743  -8.140   5.671  1.00 77.24           C
ATOM   3351  HE2 PHE A 224     -13.357  -8.003   6.681  1.00 77.24           H
ATOM   3352  CZ  PHE A 224     -14.613  -9.152   5.408  1.00 77.24           C
ATOM   3353  HZ  PHE A 224     -14.924  -9.825   6.207  1.00 77.24           H
ATOM   3354  HN  PHE A 224     -11.183  -6.100   3.121  1.00 77.24           H
ATOM   3355  N   LEU A 225     -11.555  -4.973   0.256  1.00 78.57           N
ATOM   3356  CA  LEU A 225     -11.462  -4.112  -0.910  1.00 78.57           C
ATOM   3357  C   LEU A 225     -10.579  -4.782  -1.965  1.00 78.57           C
ATOM   3358  O   LEU A 225     -10.979  -4.916  -3.120  1.00 78.57           O
ATOM   3359  HA  LEU A 225     -12.467  -4.006  -1.319  1.00 78.57           H
ATOM   3360  CB  LEU A 225     -10.987  -2.714  -0.508  1.00 78.57           C
ATOM   3361 1HB  LEU A 225     -11.683  -2.314   0.230  1.00 78.57           H
ATOM   3362 2HB  LEU A 225     -10.019  -2.809  -0.015  1.00 78.57           H
ATOM   3363  CG  LEU A 225     -10.852  -1.699  -1.645  1.00 78.57           C
ATOM   3364  HG  LEU A 225     -10.319  -2.175  -2.467  1.00 78.57           H
ATOM   3365  CD1 LEU A 225     -12.226  -1.286  -2.176  1.00 78.57           C
ATOM   3366 1HD1 LEU A 225     -12.749  -2.164  -2.553  1.00 78.57           H
ATOM   3367 2HD1 LEU A 225     -12.807  -0.835  -1.371  1.00 78.57           H
ATOM   3368 3HD1 LEU A 225     -12.101  -0.563  -2.983  1.00 78.57           H
ATOM   3369  CD2 LEU A 225     -10.021  -0.492  -1.206  1.00 78.57           C
ATOM   3370 1HD2 LEU A 225     -10.505  -0.006  -0.358  1.00 78.57           H
ATOM   3371 2HD2 LEU A 225      -9.024  -0.824  -0.914  1.00 78.57           H
ATOM   3372 3HD2 LEU A 225      -9.941   0.214  -2.032  1.00 78.57           H
ATOM   3373  HN  LEU A 225     -11.218  -4.570   1.107  1.00 78.57           H
ATOM   3374  N   PRO A 226      -9.367  -5.212  -1.589  1.00 75.00           N
ATOM   3375  CA  PRO A 226      -8.514  -5.966  -2.512  1.00 75.00           C
ATOM   3376  C   PRO A 226      -9.229  -7.167  -3.108  1.00 75.00           C
ATOM   3377  O   PRO A 226      -9.109  -7.435  -4.302  1.00 75.00           O
ATOM   3378  HA  PRO A 226      -8.243  -5.343  -3.364  1.00 75.00           H
ATOM   3379  CB  PRO A 226      -7.325  -6.385  -1.645  1.00 75.00           C
ATOM   3380 1HB  PRO A 226      -7.481  -7.367  -1.197  1.00 75.00           H
ATOM   3381 2HB  PRO A 226      -6.405  -6.445  -2.227  1.00 75.00           H
ATOM   3382  CG  PRO A 226      -7.253  -5.289  -0.589  1.00 75.00           C
ATOM   3383 1HG  PRO A 226      -6.701  -5.612   0.293  1.00 75.00           H
ATOM   3384 2HG  PRO A 226      -6.742  -4.401  -0.962  1.00 75.00           H
ATOM   3385  CD  PRO A 226      -8.716  -5.018  -0.280  1.00 75.00           C
ATOM   3386 1HD  PRO A 226      -9.107  -5.709   0.467  1.00 75.00           H
ATOM   3387 2HD  PRO A 226      -8.868  -4.012   0.110  1.00 75.00           H
ATOM   3388  N   PHE A 227      -9.961  -7.864  -2.252  1.00 76.59           N
ATOM   3389  CA  PHE A 227     -10.599  -9.107  -2.652  1.00 76.59           C
ATOM   3390  C   PHE A 227     -11.698  -8.852  -3.685  1.00 76.59           C
ATOM   3391  O   PHE A 227     -11.824  -9.592  -4.659  1.00 76.59           O
ATOM   3392  HA  PHE A 227      -9.828  -9.739  -3.093  1.00 76.59           H
ATOM   3393  CB  PHE A 227     -11.227  -9.712  -1.395  1.00 76.59           C
ATOM   3394 1HB  PHE A 227     -10.760  -9.266  -0.516  1.00 76.59           H
ATOM   3395 2HB  PHE A 227     -12.284  -9.445  -1.364  1.00 76.59           H
ATOM   3396  CG  PHE A 227     -11.099 -11.234  -1.305  1.00 76.59           C
ATOM   3397  CD1 PHE A 227     -11.981 -12.031  -1.966  1.00 76.59           C
ATOM   3398  HD1 PHE A 227     -12.779 -11.585  -2.560  1.00 76.59           H
ATOM   3399  CD2 PHE A 227     -10.103 -11.790  -0.565  1.00 76.59           C
ATOM   3400  HD2 PHE A 227      -9.396 -11.152  -0.035  1.00 76.59           H
ATOM   3401  CE1 PHE A 227     -11.862 -13.443  -1.884  1.00 76.59           C
ATOM   3402  HE1 PHE A 227     -12.569 -14.082  -2.413  1.00 76.59           H
ATOM   3403  CE2 PHE A 227      -9.984 -13.203  -0.482  1.00 76.59           C
ATOM   3404  HE2 PHE A 227      -9.186 -13.649   0.112  1.00 76.59           H
ATOM   3405  CZ  PHE A 227     -10.866 -14.000  -1.143  1.00 76.59           C
ATOM   3406  HZ  PHE A 227     -10.774 -15.084  -1.080  1.00 76.59           H
ATOM   3407  HN  PHE A 227     -10.121  -7.594  -1.302  1.00 76.59           H
ATOM   3408  N   VAL A 228     -12.467  -7.802  -3.436  1.00 79.01           N
ATOM   3409  CA  VAL A 228     -13.512  -7.403  -4.364  1.00 79.01           C
ATOM   3410  C   VAL A 228     -12.882  -7.031  -5.707  1.00 79.01           C
ATOM   3411  O   VAL A 228     -13.366  -7.443  -6.760  1.00 79.01           O
ATOM   3412  HA  VAL A 228     -14.167  -8.262  -4.510  1.00 79.01           H
ATOM   3413  CB  VAL A 228     -14.344  -6.271  -3.759  1.00 79.01           C
ATOM   3414  HB  VAL A 228     -13.660  -5.481  -3.448  1.00 79.01           H
ATOM   3415  CG1 VAL A 228     -15.303  -5.681  -4.796  1.00 79.01           C
ATOM   3416 1HG1 VAL A 228     -14.731  -5.285  -5.635  1.00 79.01           H
ATOM   3417 2HG1 VAL A 228     -15.978  -6.460  -5.151  1.00 79.01           H
ATOM   3418 3HG1 VAL A 228     -15.882  -4.878  -4.340  1.00 79.01           H
ATOM   3419  CG2 VAL A 228     -15.104  -6.749  -2.520  1.00 79.01           C
ATOM   3420 1HG2 VAL A 228     -15.772  -7.565  -2.796  1.00 79.01           H
ATOM   3421 2HG2 VAL A 228     -14.393  -7.099  -1.771  1.00 79.01           H
ATOM   3422 3HG2 VAL A 228     -15.687  -5.925  -2.111  1.00 79.01           H
ATOM   3423  HN  VAL A 228     -12.385  -7.229  -2.621  1.00 79.01           H
ATOM   3424  N   VAL A 229     -11.810  -6.255  -5.626  1.00 76.54           N
ATOM   3425  CA  VAL A 229     -11.107  -5.823  -6.823  1.00 76.54           C
ATOM   3426  C   VAL A 229     -10.589  -7.050  -7.576  1.00 76.54           C
ATOM   3427  O   VAL A 229     -10.707  -7.129  -8.798  1.00 76.54           O
ATOM   3428  HA  VAL A 229     -11.825  -5.301  -7.455  1.00 76.54           H
ATOM   3429  CB  VAL A 229      -9.998  -4.838  -6.451  1.00 76.54           C
ATOM   3430  HB  VAL A 229      -9.424  -5.272  -5.632  1.00 76.54           H
ATOM   3431  CG1 VAL A 229      -9.045  -4.616  -7.627  1.00 76.54           C
ATOM   3432 1HG1 VAL A 229      -8.589  -5.565  -7.909  1.00 76.54           H
ATOM   3433 2HG1 VAL A 229      -9.600  -4.214  -8.474  1.00 76.54           H
ATOM   3434 3HG1 VAL A 229      -8.266  -3.912  -7.335  1.00 76.54           H
ATOM   3435  CG2 VAL A 229     -10.584  -3.512  -5.962  1.00 76.54           C
ATOM   3436 1HG2 VAL A 229     -11.193  -3.071  -6.751  1.00 76.54           H
ATOM   3437 2HG2 VAL A 229     -11.203  -3.690  -5.083  1.00 76.54           H
ATOM   3438 3HG2 VAL A 229      -9.774  -2.830  -5.704  1.00 76.54           H
ATOM   3439  HN  VAL A 229     -11.423  -5.924  -4.766  1.00 76.54           H
ATOM   3440  N   MET A 230     -10.027  -7.978  -6.815  1.00 76.88           N
ATOM   3441  CA  MET A 230      -9.494  -9.199  -7.395  1.00 76.88           C
ATOM   3442  C   MET A 230     -10.570  -9.945  -8.187  1.00 76.88           C
ATOM   3443  O   MET A 230     -10.360 -10.299  -9.346  1.00 76.88           O
ATOM   3444  HA  MET A 230      -8.695  -8.882  -8.064  1.00 76.88           H
ATOM   3445  CB  MET A 230      -8.962 -10.103  -6.281  1.00 76.88           C
ATOM   3446 1HB  MET A 230      -9.671 -10.123  -5.453  1.00 76.88           H
ATOM   3447 2HB  MET A 230      -8.873 -11.126  -6.649  1.00 76.88           H
ATOM   3448  CG  MET A 230      -7.601  -9.615  -5.782  1.00 76.88           C
ATOM   3449 1HG  MET A 230      -7.189  -8.885  -6.479  1.00 76.88           H
ATOM   3450 2HG  MET A 230      -7.715  -9.110  -4.823  1.00 76.88           H
ATOM   3451  SD  MET A 230      -6.481 -10.995  -5.614  1.00 76.88           S
ATOM   3452  CE  MET A 230      -4.932 -10.182  -5.971  1.00 76.88           C
ATOM   3453 1HE  MET A 230      -4.966  -9.759  -6.975  1.00 76.88           H
ATOM   3454 2HE  MET A 230      -4.764  -9.385  -5.247  1.00 76.88           H
ATOM   3455 3HE  MET A 230      -4.119 -10.906  -5.909  1.00 76.88           H
ATOM   3456  HN  MET A 230      -9.932  -7.905  -5.822  1.00 76.88           H
ATOM   3457  N   ALA A 231     -11.701 -10.161  -7.530  1.00 79.37           N
ATOM   3458  CA  ALA A 231     -12.780 -10.926  -8.130  1.00 79.37           C
ATOM   3459  C   ALA A 231     -13.248 -10.225  -9.407  1.00 79.37           C
ATOM   3460  O   ALA A 231     -13.468 -10.872 -10.429  1.00 79.37           O
ATOM   3461  HA  ALA A 231     -12.387 -11.909  -8.389  1.00 79.37           H
ATOM   3462  CB  ALA A 231     -13.910 -11.099  -7.113  1.00 79.37           C
ATOM   3463 1HB  ALA A 231     -13.533 -11.628  -6.237  1.00 79.37           H
ATOM   3464 2HB  ALA A 231     -14.282 -10.120  -6.813  1.00 79.37           H
ATOM   3465 3HB  ALA A 231     -14.720 -11.673  -7.563  1.00 79.37           H
ATOM   3466  HN  ALA A 231     -11.884  -9.824  -6.606  1.00 79.37           H
ATOM   3467  N   CYS A 232     -13.387  -8.911  -9.306  1.00 79.88           N
ATOM   3468  CA  CYS A 232     -13.809  -8.113 -10.444  1.00 79.88           C
ATOM   3469  C   CYS A 232     -12.758  -8.255 -11.547  1.00 79.88           C
ATOM   3470  O   CYS A 232     -13.099  -8.402 -12.719  1.00 79.88           O
ATOM   3471  HA  CYS A 232     -14.768  -8.515 -10.769  1.00 79.88           H
ATOM   3472  CB  CYS A 232     -14.036  -6.650 -10.057  1.00 79.88           C
ATOM   3473 1HB  CYS A 232     -13.172  -6.272  -9.511  1.00 79.88           H
ATOM   3474 2HB  CYS A 232     -14.139  -6.040 -10.954  1.00 79.88           H
ATOM   3475  SG  CYS A 232     -15.540  -6.502  -9.025  1.00 79.88           S
ATOM   3476  HG  CYS A 232     -14.965  -6.880  -7.886  1.00 79.88           H
ATOM   3477  HN  CYS A 232     -13.216  -8.393  -8.467  1.00 79.88           H
ATOM   3478  N   CYS A 233     -11.501  -8.206 -11.132  1.00 76.17           N
ATOM   3479  CA  CYS A 233     -10.398  -8.270 -12.076  1.00 76.17           C
ATOM   3480  C   CYS A 233     -10.483  -9.602 -12.824  1.00 76.17           C
ATOM   3481  O   CYS A 233     -10.508  -9.626 -14.054  1.00 76.17           O
ATOM   3482  HA  CYS A 233     -10.524  -7.432 -12.761  1.00 76.17           H
ATOM   3483  CB  CYS A 233      -9.047  -8.092 -11.380  1.00 76.17           C
ATOM   3484 1HB  CYS A 233      -8.961  -8.792 -10.549  1.00 76.17           H
ATOM   3485 2HB  CYS A 233      -8.238  -8.320 -12.074  1.00 76.17           H
ATOM   3486  SG  CYS A 233      -8.879  -6.375 -10.769  1.00 76.17           S
ATOM   3487  HG  CYS A 233      -9.952  -6.401  -9.983  1.00 76.17           H
ATOM   3488  HN  CYS A 233     -11.231  -8.125 -10.172  1.00 76.17           H
ATOM   3489  N   TYR A 234     -10.526 -10.677 -12.051  1.00 74.91           N
ATOM   3490  CA  TYR A 234     -10.461 -12.012 -12.622  1.00 74.91           C
ATOM   3491  C   TYR A 234     -11.701 -12.308 -13.468  1.00 74.91           C
ATOM   3492  O   TYR A 234     -11.598 -12.908 -14.537  1.00 74.91           O
ATOM   3493  HA  TYR A 234      -9.576 -12.063 -13.257  1.00 74.91           H
ATOM   3494  CB  TYR A 234     -10.425 -12.976 -11.435  1.00 74.91           C
ATOM   3495 1HB  TYR A 234     -11.096 -12.607 -10.659  1.00 74.91           H
ATOM   3496 2HB  TYR A 234     -10.811 -13.944 -11.755  1.00 74.91           H
ATOM   3497  CG  TYR A 234      -9.032 -13.172 -10.833  1.00 74.91           C
ATOM   3498  CD1 TYR A 234      -8.008 -13.670 -11.613  1.00 74.91           C
ATOM   3499  HD1 TYR A 234      -8.191 -13.923 -12.657  1.00 74.91           H
ATOM   3500  CD2 TYR A 234      -8.800 -12.852  -9.511  1.00 74.91           C
ATOM   3501  HD2 TYR A 234      -9.610 -12.459  -8.895  1.00 74.91           H
ATOM   3502  CE1 TYR A 234      -6.697 -13.854 -11.047  1.00 74.91           C
ATOM   3503  HE1 TYR A 234      -5.879 -14.246 -11.651  1.00 74.91           H
ATOM   3504  CE2 TYR A 234      -7.489 -13.036  -8.945  1.00 74.91           C
ATOM   3505  HE2 TYR A 234      -7.292 -12.787  -7.902  1.00 74.91           H
ATOM   3506  CZ  TYR A 234      -6.502 -13.528  -9.741  1.00 74.91           C
ATOM   3507  OH  TYR A 234      -5.264 -13.703  -9.206  1.00 74.91           O
ATOM   3508  HH  TYR A 234      -5.229 -13.308  -8.288  1.00 74.91           H
ATOM   3509  HN  TYR A 234     -10.604 -10.647 -11.055  1.00 74.91           H
ATOM   3510  N   THR A 235     -12.843 -11.873 -12.958  1.00 81.03           N
ATOM   3511  CA  THR A 235     -14.094 -12.033 -13.679  1.00 81.03           C
ATOM   3512  C   THR A 235     -14.016 -11.342 -15.042  1.00 81.03           C
ATOM   3513  O   THR A 235     -14.420 -11.911 -16.055  1.00 81.03           O
ATOM   3514  HA  THR A 235     -14.248 -13.096 -13.868  1.00 81.03           H
ATOM   3515  CB  THR A 235     -15.223 -11.503 -12.793  1.00 81.03           C
ATOM   3516  HB  THR A 235     -16.163 -11.464 -13.343  1.00 81.03           H
ATOM   3517  OG1 THR A 235     -14.734 -10.251 -12.320  1.00 81.03           O
ATOM   3518  HG1 THR A 235     -14.996  -9.521 -12.951  1.00 81.03           H
ATOM   3519  CG2 THR A 235     -15.409 -12.334 -11.522  1.00 81.03           C
ATOM   3520 1HG2 THR A 235     -14.489 -12.318 -10.939  1.00 81.03           H
ATOM   3521 2HG2 THR A 235     -15.650 -13.362 -11.793  1.00 81.03           H
ATOM   3522 3HG2 THR A 235     -16.222 -11.915 -10.930  1.00 81.03           H
ATOM   3523  HN  THR A 235     -12.923 -11.420 -12.070  1.00 81.03           H
ATOM   3524  N   ILE A 236     -13.493 -10.125 -15.023  1.00 77.03           N
ATOM   3525  CA  ILE A 236     -13.237  -9.401 -16.257  1.00 77.03           C
ATOM   3526  C   ILE A 236     -12.313 -10.232 -17.149  1.00 77.03           C
ATOM   3527  O   ILE A 236     -12.575 -10.396 -18.339  1.00 77.03           O
ATOM   3528  HA  ILE A 236     -14.192  -9.279 -16.768  1.00 77.03           H
ATOM   3529  CB  ILE A 236     -12.703  -7.999 -15.955  1.00 77.03           C
ATOM   3530  HB  ILE A 236     -12.113  -8.049 -15.040  1.00 77.03           H
ATOM   3531  CG1 ILE A 236     -13.849  -7.019 -15.701  1.00 77.03           C
ATOM   3532 1HG1 ILE A 236     -14.369  -6.812 -16.637  1.00 77.03           H
ATOM   3533 2HG1 ILE A 236     -14.576  -7.470 -15.026  1.00 77.03           H
ATOM   3534  CG2 ILE A 236     -11.771  -7.516 -17.068  1.00 77.03           C
ATOM   3535 1HG2 ILE A 236     -10.927  -8.200 -17.157  1.00 77.03           H
ATOM   3536 2HG2 ILE A 236     -12.316  -7.487 -18.011  1.00 77.03           H
ATOM   3537 3HG2 ILE A 236     -11.405  -6.518 -16.828  1.00 77.03           H
ATOM   3538  CD1 ILE A 236     -13.329  -5.711 -15.100  1.00 77.03           C
ATOM   3539 1HD1 ILE A 236     -12.831  -5.919 -14.153  1.00 77.03           H
ATOM   3540 2HD1 ILE A 236     -12.621  -5.251 -15.789  1.00 77.03           H
ATOM   3541 3HD1 ILE A 236     -14.165  -5.032 -14.930  1.00 77.03           H
ATOM   3542  HN  ILE A 236     -13.245  -9.635 -14.187  1.00 77.03           H
ATOM   3543  N   ILE A 237     -11.250 -10.736 -16.538  1.00 73.89           N
ATOM   3544  CA  ILE A 237     -10.218 -11.434 -17.286  1.00 73.89           C
ATOM   3545  C   ILE A 237     -10.832 -12.652 -17.979  1.00 73.89           C
ATOM   3546  O   ILE A 237     -10.627 -12.859 -19.174  1.00 73.89           O
ATOM   3547  HA  ILE A 237      -9.850 -10.750 -18.051  1.00 73.89           H
ATOM   3548  CB  ILE A 237      -9.035 -11.774 -16.377  1.00 73.89           C
ATOM   3549  HB  ILE A 237      -9.426 -12.198 -15.452  1.00 73.89           H
ATOM   3550  CG1 ILE A 237      -8.252 -10.515 -16.002  1.00 73.89           C
ATOM   3551 1HG1 ILE A 237      -7.808 -10.078 -16.897  1.00 73.89           H
ATOM   3552 2HG1 ILE A 237      -8.931  -9.770 -15.586  1.00 73.89           H
ATOM   3553  CG2 ILE A 237      -8.140 -12.837 -17.018  1.00 73.89           C
ATOM   3554 1HG2 ILE A 237      -8.719 -13.744 -17.192  1.00 73.89           H
ATOM   3555 2HG2 ILE A 237      -7.755 -12.464 -17.967  1.00 73.89           H
ATOM   3556 3HG2 ILE A 237      -7.307 -13.060 -16.351  1.00 73.89           H
ATOM   3557  CD1 ILE A 237      -7.153 -10.835 -14.986  1.00 73.89           C
ATOM   3558 1HD1 ILE A 237      -7.603 -11.249 -14.083  1.00 73.89           H
ATOM   3559 2HD1 ILE A 237      -6.463 -11.562 -15.414  1.00 73.89           H
ATOM   3560 3HD1 ILE A 237      -6.612  -9.923 -14.736  1.00 73.89           H
ATOM   3561  HN  ILE A 237     -11.089 -10.674 -15.553  1.00 73.89           H
ATOM   3562  N   ILE A 238     -11.572 -13.426 -17.200  1.00 76.00           N
ATOM   3563  CA  ILE A 238     -12.183 -14.640 -17.713  1.00 76.00           C
ATOM   3564  C   ILE A 238     -13.078 -14.291 -18.904  1.00 76.00           C
ATOM   3565  O   ILE A 238     -13.011 -14.940 -19.947  1.00 76.00           O
ATOM   3566  HA  ILE A 238     -11.379 -15.287 -18.064  1.00 76.00           H
ATOM   3567  CB  ILE A 238     -12.911 -15.388 -16.595  1.00 76.00           C
ATOM   3568  HB  ILE A 238     -13.535 -14.675 -16.057  1.00 76.00           H
ATOM   3569  CG1 ILE A 238     -11.917 -15.970 -15.587  1.00 76.00           C
ATOM   3570 1HG1 ILE A 238     -11.422 -16.839 -16.019  1.00 76.00           H
ATOM   3571 2HG1 ILE A 238     -11.141 -15.235 -15.371  1.00 76.00           H
ATOM   3572  CG2 ILE A 238     -13.841 -16.460 -17.167  1.00 76.00           C
ATOM   3573 1HG2 ILE A 238     -14.582 -15.991 -17.813  1.00 76.00           H
ATOM   3574 2HG2 ILE A 238     -13.257 -17.177 -17.744  1.00 76.00           H
ATOM   3575 3HG2 ILE A 238     -14.345 -16.977 -16.350  1.00 76.00           H
ATOM   3576  CD1 ILE A 238     -12.623 -16.370 -14.290  1.00 76.00           C
ATOM   3577 1HD1 ILE A 238     -13.096 -15.493 -13.848  1.00 76.00           H
ATOM   3578 2HD1 ILE A 238     -13.382 -17.122 -14.506  1.00 76.00           H
ATOM   3579 3HD1 ILE A 238     -11.894 -16.780 -13.591  1.00 76.00           H
ATOM   3580  HN  ILE A 238     -11.757 -13.235 -16.235  1.00 76.00           H
ATOM   3581  N   HIS A 239     -13.896 -13.268 -18.709  1.00 79.14           N
ATOM   3582  CA  HIS A 239     -14.845 -12.862 -19.731  1.00 79.14           C
ATOM   3583  C   HIS A 239     -14.091 -12.442 -20.994  1.00 79.14           C
ATOM   3584  O   HIS A 239     -14.536 -12.715 -22.108  1.00 79.14           O
ATOM   3585  HA  HIS A 239     -15.455 -13.737 -19.957  1.00 79.14           H
ATOM   3586  CB  HIS A 239     -15.777 -11.768 -19.205  1.00 79.14           C
ATOM   3587 1HB  HIS A 239     -15.683 -11.716 -18.121  1.00 79.14           H
ATOM   3588 2HB  HIS A 239     -15.450 -10.806 -19.600  1.00 79.14           H
ATOM   3589  CG  HIS A 239     -17.229 -11.975 -19.561  1.00 79.14           C
ATOM   3590  ND1 HIS A 239     -17.786 -11.508 -20.739  1.00 79.14           N
ATOM   3591  HD1 HIS A 239     -17.304 -11.003 -21.454  1.00 79.14           H
ATOM   3592  CD2 HIS A 239     -18.233 -12.603 -18.884  1.00 79.14           C
ATOM   3593  HD2 HIS A 239     -18.139 -13.088 -17.912  1.00 79.14           H
ATOM   3594  CE1 HIS A 239     -19.068 -11.845 -20.758  1.00 79.14           C
ATOM   3595  HE1 HIS A 239     -19.778 -11.620 -21.554  1.00 79.14           H
ATOM   3596  NE2 HIS A 239     -19.342 -12.524 -19.607  1.00 79.14           N
ATOM   3597  HN  HIS A 239     -13.917 -12.720 -17.872  1.00 79.14           H
ATOM   3598  N   THR A 240     -12.961 -11.785 -20.778  1.00 74.49           N
ATOM   3599  CA  THR A 240     -12.137 -11.329 -21.885  1.00 74.49           C
ATOM   3600  C   THR A 240     -11.572 -12.523 -22.657  1.00 74.49           C
ATOM   3601  O   THR A 240     -11.594 -12.539 -23.887  1.00 74.49           O
ATOM   3602  HA  THR A 240     -12.769 -10.771 -22.577  1.00 74.49           H
ATOM   3603  CB  THR A 240     -11.057 -10.404 -21.321  1.00 74.49           C
ATOM   3604  HB  THR A 240     -10.350 -10.961 -20.706  1.00 74.49           H
ATOM   3605  OG1 THR A 240     -11.790  -9.385 -20.646  1.00 74.49           O
ATOM   3606  HG1 THR A 240     -11.729  -9.519 -19.657  1.00 74.49           H
ATOM   3607  CG2 THR A 240     -10.298  -9.653 -22.417  1.00 74.49           C
ATOM   3608 1HG2 THR A 240     -10.996  -9.043 -22.990  1.00 74.49           H
ATOM   3609 2HG2 THR A 240      -9.813 -10.370 -23.080  1.00 74.49           H
ATOM   3610 3HG2 THR A 240      -9.543  -9.011 -21.963  1.00 74.49           H
ATOM   3611  HN  THR A 240     -12.607 -11.563 -19.870  1.00 74.49           H
ATOM   3612  N   LEU A 241     -11.080 -13.495 -21.903  1.00 73.45           N
ATOM   3613  CA  LEU A 241     -10.425 -14.646 -22.500  1.00 73.45           C
ATOM   3614  C   LEU A 241     -11.431 -15.408 -23.365  1.00 73.45           C
ATOM   3615  O   LEU A 241     -11.082 -15.912 -24.431  1.00 73.45           O
ATOM   3616  HA  LEU A 241      -9.629 -14.272 -23.144  1.00 73.45           H
ATOM   3617  CB  LEU A 241      -9.766 -15.507 -21.420  1.00 73.45           C
ATOM   3618 1HB  LEU A 241     -10.480 -15.645 -20.608  1.00 73.45           H
ATOM   3619 2HB  LEU A 241      -9.568 -16.493 -21.841  1.00 73.45           H
ATOM   3620  CG  LEU A 241      -8.463 -14.963 -20.831  1.00 73.45           C
ATOM   3621  HG  LEU A 241      -8.656 -13.963 -20.442  1.00 73.45           H
ATOM   3622  CD1 LEU A 241      -7.993 -15.822 -19.655  1.00 73.45           C
ATOM   3623 1HD1 LEU A 241      -8.755 -15.822 -18.877  1.00 73.45           H
ATOM   3624 2HD1 LEU A 241      -7.822 -16.843 -19.997  1.00 73.45           H
ATOM   3625 3HD1 LEU A 241      -7.065 -15.413 -19.255  1.00 73.45           H
ATOM   3626  CD2 LEU A 241      -7.387 -14.829 -21.910  1.00 73.45           C
ATOM   3627 1HD2 LEU A 241      -7.190 -15.806 -22.350  1.00 73.45           H
ATOM   3628 2HD2 LEU A 241      -7.733 -14.145 -22.685  1.00 73.45           H
ATOM   3629 3HD2 LEU A 241      -6.472 -14.440 -21.464  1.00 73.45           H
ATOM   3630  HN  LEU A 241     -11.123 -13.504 -20.904  1.00 73.45           H
ATOM   3631  N   ILE A 242     -12.660 -15.468 -22.873  1.00 75.19           N
ATOM   3632  CA  ILE A 242     -13.715 -16.176 -23.579  1.00 75.19           C
ATOM   3633  C   ILE A 242     -13.999 -15.468 -24.905  1.00 75.19           C
ATOM   3634  O   ILE A 242     -14.199 -16.118 -25.930  1.00 75.19           O
ATOM   3635  HA  ILE A 242     -13.347 -17.179 -23.795  1.00 75.19           H
ATOM   3636  CB  ILE A 242     -14.948 -16.328 -22.687  1.00 75.19           C
ATOM   3637  HB  ILE A 242     -15.200 -15.348 -22.282  1.00 75.19           H
ATOM   3638  CG1 ILE A 242     -14.655 -17.246 -21.498  1.00 75.19           C
ATOM   3639 1HG1 ILE A 242     -14.578 -18.277 -21.842  1.00 75.19           H
ATOM   3640 2HG1 ILE A 242     -13.693 -16.983 -21.060  1.00 75.19           H
ATOM   3641  CG2 ILE A 242     -16.155 -16.806 -23.497  1.00 75.19           C
ATOM   3642 1HG2 ILE A 242     -16.377 -16.081 -24.279  1.00 75.19           H
ATOM   3643 2HG2 ILE A 242     -15.930 -17.771 -23.949  1.00 75.19           H
ATOM   3644 3HG2 ILE A 242     -17.018 -16.905 -22.838  1.00 75.19           H
ATOM   3645  CD1 ILE A 242     -15.753 -17.137 -20.438  1.00 75.19           C
ATOM   3646 1HD1 ILE A 242     -15.811 -16.109 -20.080  1.00 75.19           H
ATOM   3647 2HD1 ILE A 242     -16.709 -17.424 -20.874  1.00 75.19           H
ATOM   3648 3HD1 ILE A 242     -15.519 -17.799 -19.604  1.00 75.19           H
ATOM   3649  HN  ILE A 242     -12.938 -15.046 -22.011  1.00 75.19           H
ATOM   3650  N   GLN A 243     -14.007 -14.144 -24.843  1.00 69.81           N
ATOM   3651  CA  GLN A 243     -14.267 -13.341 -26.025  1.00 69.81           C
ATOM   3652  C   GLN A 243     -13.025 -13.288 -26.916  1.00 69.81           C
ATOM   3653  O   GLN A 243     -13.118 -12.964 -28.099  1.00 69.81           O
ATOM   3654  HA  GLN A 243     -15.076 -13.850 -26.549  1.00 69.81           H
ATOM   3655  CB  GLN A 243     -14.727 -11.933 -25.641  1.00 69.81           C
ATOM   3656 1HB  GLN A 243     -14.024 -11.498 -24.930  1.00 69.81           H
ATOM   3657 2HB  GLN A 243     -14.725 -11.292 -26.523  1.00 69.81           H
ATOM   3658  CG  GLN A 243     -16.129 -11.962 -25.028  1.00 69.81           C
ATOM   3659 1HG  GLN A 243     -16.816 -12.467 -25.707  1.00 69.81           H
ATOM   3660 2HG  GLN A 243     -16.113 -12.538 -24.103  1.00 69.81           H
ATOM   3661  CD  GLN A 243     -16.633 -10.545 -24.745  1.00 69.81           C
ATOM   3662  OE1 GLN A 243     -15.949  -9.560 -24.966  1.00 69.81           O
ATOM   3663  NE2 GLN A 243     -17.865 -10.499 -24.246  1.00 69.81           N
ATOM   3664 1HE2 GLN A 243     -18.373 -11.346 -24.089  1.00 69.81           H
ATOM   3665 2HE2 GLN A 243     -18.283  -9.617 -24.028  1.00 69.81           H
ATOM   3666  HN  GLN A 243     -13.839 -13.623 -24.006  1.00 69.81           H
ATOM   3667  N   ALA A 244     -11.890 -13.611 -26.313  1.00 61.97           N
ATOM   3668  CA  ALA A 244     -10.618 -13.515 -27.010  1.00 61.97           C
ATOM   3669  C   ALA A 244     -10.494 -14.677 -27.998  1.00 61.97           C
ATOM   3670  O   ALA A 244      -9.888 -15.700 -27.684  1.00 61.97           O
ATOM   3671  HA  ALA A 244     -10.614 -12.576 -27.565  1.00 61.97           H
ATOM   3672  CB  ALA A 244      -9.478 -13.491 -25.991  1.00 61.97           C
ATOM   3673 1HB  ALA A 244      -9.597 -12.630 -25.333  1.00 61.97           H
ATOM   3674 2HB  ALA A 244      -9.499 -14.406 -25.400  1.00 61.97           H
ATOM   3675 3HB  ALA A 244      -8.524 -13.419 -26.515  1.00 61.97           H
ATOM   3676  HN  ALA A 244     -11.830 -13.933 -25.368  1.00 61.97           H
ATOM   3677  N   LYS A 245     -11.078 -14.480 -29.171  1.00 58.30           N
ATOM   3678  CA  LYS A 245     -10.940 -15.447 -30.247  1.00 58.30           C
ATOM   3679  C   LYS A 245      -9.458 -15.620 -30.584  1.00 58.30           C
ATOM   3680  O   LYS A 245      -9.064 -16.630 -31.166  1.00 58.30           O
ATOM   3681  HA  LYS A 245     -11.325 -16.399 -29.881  1.00 58.30           H
ATOM   3682  CB  LYS A 245     -11.800 -15.041 -31.445  1.00 58.30           C
ATOM   3683 1HB  LYS A 245     -11.649 -13.985 -31.665  1.00 58.30           H
ATOM   3684 2HB  LYS A 245     -11.487 -15.599 -32.328  1.00 58.30           H
ATOM   3685  CG  LYS A 245     -13.283 -15.303 -31.170  1.00 58.30           C
ATOM   3686 1HG  LYS A 245     -13.405 -16.291 -30.726  1.00 58.30           H
ATOM   3687 2HG  LYS A 245     -13.654 -14.580 -30.444  1.00 58.30           H
ATOM   3688  CD  LYS A 245     -14.104 -15.210 -32.457  1.00 58.30           C
ATOM   3689 1HD  LYS A 245     -14.067 -14.191 -32.844  1.00 58.30           H
ATOM   3690 2HD  LYS A 245     -13.667 -15.856 -33.219  1.00 58.30           H
ATOM   3691  CE  LYS A 245     -15.559 -15.615 -32.210  1.00 58.30           C
ATOM   3692 1HE  LYS A 245     -15.592 -16.569 -31.683  1.00 58.30           H
ATOM   3693 2HE  LYS A 245     -16.043 -14.879 -31.567  1.00 58.30           H
ATOM   3694  NZ  LYS A 245     -16.292 -15.722 -33.491  1.00 58.30           N
ATOM   3695 1HZ  LYS A 245     -17.259 -15.963 -33.307  1.00 58.30           H
ATOM   3696 2HZ  LYS A 245     -16.251 -14.835 -33.979  1.00 58.30           H
ATOM   3697 3HZ  LYS A 245     -15.867 -16.443 -34.064  1.00 58.30           H
ATOM   3698  HN  LYS A 245     -11.635 -13.680 -29.391  1.00 58.30           H
ATOM   3699  N   LYS A 246      -8.677 -14.620 -30.204  1.00 56.73           N
ATOM   3700  CA  LYS A 246      -7.294 -14.542 -30.644  1.00 56.73           C
ATOM   3701  C   LYS A 246      -6.369 -14.764 -29.445  1.00 56.73           C
ATOM   3702  O   LYS A 246      -6.491 -14.083 -28.428  1.00 56.73           O
ATOM   3703  HA  LYS A 246      -7.132 -15.349 -31.358  1.00 56.73           H
ATOM   3704  CB  LYS A 246      -7.039 -13.226 -31.382  1.00 56.73           C
ATOM   3705 1HB  LYS A 246      -7.441 -12.396 -30.801  1.00 56.73           H
ATOM   3706 2HB  LYS A 246      -5.966 -13.060 -31.476  1.00 56.73           H
ATOM   3707  CG  LYS A 246      -7.682 -13.243 -32.770  1.00 56.73           C
ATOM   3708 1HG  LYS A 246      -7.518 -14.213 -33.239  1.00 56.73           H
ATOM   3709 2HG  LYS A 246      -8.760 -13.112 -32.677  1.00 56.73           H
ATOM   3710  CD  LYS A 246      -7.102 -12.138 -33.656  1.00 56.73           C
ATOM   3711 1HD  LYS A 246      -7.367 -11.163 -33.247  1.00 56.73           H
ATOM   3712 2HD  LYS A 246      -6.014 -12.200 -33.655  1.00 56.73           H
ATOM   3713  CE  LYS A 246      -7.624 -12.255 -35.089  1.00 56.73           C
ATOM   3714 1HE  LYS A 246      -7.588 -13.295 -35.413  1.00 56.73           H
ATOM   3715 2HE  LYS A 246      -8.669 -11.945 -35.129  1.00 56.73           H
ATOM   3716  NZ  LYS A 246      -6.818 -11.416 -36.004  1.00 56.73           N
ATOM   3717 1HZ  LYS A 246      -7.187 -11.492 -36.946  1.00 56.73           H
ATOM   3718 2HZ  LYS A 246      -6.860 -10.449 -35.702  1.00 56.73           H
ATOM   3719 3HZ  LYS A 246      -5.855 -11.732 -35.992  1.00 56.73           H
ATOM   3720  HN  LYS A 246      -8.973 -13.873 -29.609  1.00 56.73           H
ATOM   3721  N   SER A 247      -5.465 -15.719 -29.605  1.00 55.65           N
ATOM   3722  CA  SER A 247      -4.592 -16.114 -28.512  1.00 55.65           C
ATOM   3723  C   SER A 247      -3.837 -14.895 -27.979  1.00 55.65           C
ATOM   3724  O   SER A 247      -3.546 -14.813 -26.786  1.00 55.65           O
ATOM   3725  HA  SER A 247      -5.254 -16.519 -27.746  1.00 55.65           H
ATOM   3726  CB  SER A 247      -3.606 -17.195 -28.958  1.00 55.65           C
ATOM   3727 1HB  SER A 247      -4.132 -18.145 -29.060  1.00 55.65           H
ATOM   3728 2HB  SER A 247      -3.211 -16.943 -29.941  1.00 55.65           H
ATOM   3729  OG  SER A 247      -2.528 -17.347 -28.038  1.00 55.65           O
ATOM   3730  HG  SER A 247      -2.865 -17.723 -27.175  1.00 55.65           H
ATOM   3731  HN  SER A 247      -5.324 -16.219 -30.460  1.00 55.65           H
ATOM   3732  N   SER A 248      -3.542 -13.977 -28.888  1.00 57.90           N
ATOM   3733  CA  SER A 248      -2.624 -12.892 -28.585  1.00 57.90           C
ATOM   3734  C   SER A 248      -3.092 -12.144 -27.335  1.00 57.90           C
ATOM   3735  O   SER A 248      -2.311 -11.435 -26.703  1.00 57.90           O
ATOM   3736  HA  SER A 248      -1.661 -13.370 -28.406  1.00 57.90           H
ATOM   3737  CB  SER A 248      -2.503 -11.928 -29.767  1.00 57.90           C
ATOM   3738 1HB  SER A 248      -1.707 -11.209 -29.568  1.00 57.90           H
ATOM   3739 2HB  SER A 248      -2.215 -12.482 -30.660  1.00 57.90           H
ATOM   3740  OG  SER A 248      -3.720 -11.230 -30.013  1.00 57.90           O
ATOM   3741  HG  SER A 248      -3.597 -10.582 -30.765  1.00 57.90           H
ATOM   3742  HN  SER A 248      -3.916 -13.967 -29.815  1.00 57.90           H
ATOM   3743  N   LYS A 249      -4.365 -12.328 -27.016  1.00 60.96           N
ATOM   3744  CA  LYS A 249      -4.967 -11.620 -25.899  1.00 60.96           C
ATOM   3745  C   LYS A 249      -4.428 -12.194 -24.587  1.00 60.96           C
ATOM   3746  O   LYS A 249      -4.465 -11.529 -23.553  1.00 60.96           O
ATOM   3747  HA  LYS A 249      -4.660 -10.576 -25.971  1.00 60.96           H
ATOM   3748  CB  LYS A 249      -6.493 -11.652 -26.004  1.00 60.96           C
ATOM   3749 1HB  LYS A 249      -6.830 -12.679 -26.146  1.00 60.96           H
ATOM   3750 2HB  LYS A 249      -6.932 -11.299 -25.071  1.00 60.96           H
ATOM   3751  CG  LYS A 249      -6.981 -10.784 -27.165  1.00 60.96           C
ATOM   3752 1HG  LYS A 249      -6.698  -9.746 -26.992  1.00 60.96           H
ATOM   3753 2HG  LYS A 249      -6.493 -11.098 -28.088  1.00 60.96           H
ATOM   3754  CD  LYS A 249      -8.499 -10.885 -27.325  1.00 60.96           C
ATOM   3755 1HD  LYS A 249      -8.764 -11.869 -27.713  1.00 60.96           H
ATOM   3756 2HD  LYS A 249      -8.978 -10.788 -26.350  1.00 60.96           H
ATOM   3757  CE  LYS A 249      -9.025  -9.801 -28.267  1.00 60.96           C
ATOM   3758 1HE  LYS A 249      -8.483  -8.870 -28.099  1.00 60.96           H
ATOM   3759 2HE  LYS A 249      -8.844 -10.092 -29.302  1.00 60.96           H
ATOM   3760  NZ  LYS A 249     -10.473  -9.585 -28.053  1.00 60.96           N
ATOM   3761 1HZ  LYS A 249     -10.672  -8.590 -28.063  1.00 60.96           H
ATOM   3762 2HZ  LYS A 249     -10.996 -10.041 -28.792  1.00 60.96           H
ATOM   3763 3HZ  LYS A 249     -10.744  -9.975 -27.157  1.00 60.96           H
ATOM   3764  HN  LYS A 249      -4.980 -12.946 -27.505  1.00 60.96           H
ATOM   3765  N   HIS A 250      -3.939 -13.423 -24.673  1.00 64.40           N
ATOM   3766  CA  HIS A 250      -3.393 -14.094 -23.505  1.00 64.40           C
ATOM   3767  C   HIS A 250      -2.154 -13.343 -23.015  1.00 64.40           C
ATOM   3768  O   HIS A 250      -1.965 -13.167 -21.812  1.00 64.40           O
ATOM   3769  HA  HIS A 250      -4.161 -14.052 -22.733  1.00 64.40           H
ATOM   3770  CB  HIS A 250      -3.113 -15.567 -23.807  1.00 64.40           C
ATOM   3771 1HB  HIS A 250      -2.520 -15.635 -24.719  1.00 64.40           H
ATOM   3772 2HB  HIS A 250      -2.508 -15.984 -23.001  1.00 64.40           H
ATOM   3773  CG  HIS A 250      -4.357 -16.408 -23.969  1.00 64.40           C
ATOM   3774  ND1 HIS A 250      -5.043 -16.947 -22.895  1.00 64.40           N
ATOM   3775  HD1 HIS A 250      -4.797 -16.841 -21.931  1.00 64.40           H
ATOM   3776  CD2 HIS A 250      -5.031 -16.795 -25.090  1.00 64.40           C
ATOM   3777  HD2 HIS A 250      -4.761 -16.543 -26.115  1.00 64.40           H
ATOM   3778  CE1 HIS A 250      -6.081 -17.627 -23.360  1.00 64.40           C
ATOM   3779  HE1 HIS A 250      -6.814 -18.167 -22.760  1.00 64.40           H
ATOM   3780  NE2 HIS A 250      -6.071 -17.532 -24.720  1.00 64.40           N
ATOM   3781  HN  HIS A 250      -3.913 -13.957 -25.518  1.00 64.40           H
ATOM   3782  N   LYS A 251      -1.340 -12.920 -23.972  1.00 64.71           N
ATOM   3783  CA  LYS A 251      -0.106 -12.223 -23.651  1.00 64.71           C
ATOM   3784  C   LYS A 251      -0.431 -10.964 -22.844  1.00 64.71           C
ATOM   3785  O   LYS A 251       0.245 -10.660 -21.863  1.00 64.71           O
ATOM   3786  HA  LYS A 251       0.492 -12.888 -23.028  1.00 64.71           H
ATOM   3787  CB  LYS A 251       0.700 -11.948 -24.922  1.00 64.71           C
ATOM   3788 1HB  LYS A 251       0.036 -11.958 -25.787  1.00 64.71           H
ATOM   3789 2HB  LYS A 251       1.139 -10.952 -24.870  1.00 64.71           H
ATOM   3790  CG  LYS A 251       1.804 -12.990 -25.108  1.00 64.71           C
ATOM   3791 1HG  LYS A 251       2.342 -13.125 -24.169  1.00 64.71           H
ATOM   3792 2HG  LYS A 251       1.362 -13.953 -25.363  1.00 64.71           H
ATOM   3793  CD  LYS A 251       2.781 -12.564 -26.206  1.00 64.71           C
ATOM   3794 1HD  LYS A 251       2.285 -12.608 -27.175  1.00 64.71           H
ATOM   3795 2HD  LYS A 251       3.082 -11.529 -26.048  1.00 64.71           H
ATOM   3796  CE  LYS A 251       4.018 -13.465 -26.218  1.00 64.71           C
ATOM   3797 1HE  LYS A 251       4.318 -13.695 -25.196  1.00 64.71           H
ATOM   3798 2HE  LYS A 251       3.780 -14.413 -26.701  1.00 64.71           H
ATOM   3799  NZ  LYS A 251       5.133 -12.804 -26.933  1.00 64.71           N
ATOM   3800 1HZ  LYS A 251       5.935 -13.424 -26.955  1.00 64.71           H
ATOM   3801 2HZ  LYS A 251       4.846 -12.588 -27.881  1.00 64.71           H
ATOM   3802 3HZ  LYS A 251       5.382 -11.947 -26.451  1.00 64.71           H
ATOM   3803  HN  LYS A 251      -1.513 -13.046 -24.949  1.00 64.71           H
ATOM   3804  N   ALA A 252      -1.467 -10.267 -23.288  1.00 66.14           N
ATOM   3805  CA  ALA A 252      -1.829  -8.997 -22.681  1.00 66.14           C
ATOM   3806  C   ALA A 252      -2.186  -9.223 -21.211  1.00 66.14           C
ATOM   3807  O   ALA A 252      -1.824  -8.423 -20.350  1.00 66.14           O
ATOM   3808  HA  ALA A 252      -0.960  -8.342 -22.739  1.00 66.14           H
ATOM   3809  CB  ALA A 252      -2.977  -8.363 -23.470  1.00 66.14           C
ATOM   3810 1HB  ALA A 252      -2.661  -8.197 -24.500  1.00 66.14           H
ATOM   3811 2HB  ALA A 252      -3.838  -9.031 -23.457  1.00 66.14           H
ATOM   3812 3HB  ALA A 252      -3.248  -7.411 -23.014  1.00 66.14           H
ATOM   3813  HN  ALA A 252      -2.052 -10.555 -24.046  1.00 66.14           H
ATOM   3814  N   LEU A 253      -2.894 -10.317 -20.968  1.00 75.78           N
ATOM   3815  CA  LEU A 253      -3.475 -10.557 -19.658  1.00 75.78           C
ATOM   3816  C   LEU A 253      -2.365 -10.922 -18.671  1.00 75.78           C
ATOM   3817  O   LEU A 253      -2.501 -10.702 -17.469  1.00 75.78           O
ATOM   3818  HA  LEU A 253      -3.936  -9.625 -19.330  1.00 75.78           H
ATOM   3819  CB  LEU A 253      -4.587 -11.604 -19.749  1.00 75.78           C
ATOM   3820 1HB  LEU A 253      -4.260 -12.394 -20.425  1.00 75.78           H
ATOM   3821 2HB  LEU A 253      -4.713 -12.058 -18.766  1.00 75.78           H
ATOM   3822  CG  LEU A 253      -5.950 -11.096 -20.224  1.00 75.78           C
ATOM   3823  HG  LEU A 253      -5.788 -10.413 -21.058  1.00 75.78           H
ATOM   3824  CD1 LEU A 253      -6.813 -12.248 -20.744  1.00 75.78           C
ATOM   3825 1HD1 LEU A 253      -6.309 -12.731 -21.581  1.00 75.78           H
ATOM   3826 2HD1 LEU A 253      -6.969 -12.973 -19.946  1.00 75.78           H
ATOM   3827 3HD1 LEU A 253      -7.776 -11.859 -21.075  1.00 75.78           H
ATOM   3828  CD2 LEU A 253      -6.654 -10.304 -19.121  1.00 75.78           C
ATOM   3829 1HD2 LEU A 253      -6.803 -10.945 -18.252  1.00 75.78           H
ATOM   3830 2HD2 LEU A 253      -6.041  -9.448 -18.841  1.00 75.78           H
ATOM   3831 3HD2 LEU A 253      -7.620  -9.955 -19.485  1.00 75.78           H
ATOM   3832  HN  LEU A 253      -3.071 -11.030 -21.646  1.00 75.78           H
ATOM   3833  N   LYS A 254      -1.291 -11.475 -19.216  1.00 75.94           N
ATOM   3834  CA  LYS A 254      -0.210 -11.984 -18.390  1.00 75.94           C
ATOM   3835  C   LYS A 254       0.200 -10.912 -17.377  1.00 75.94           C
ATOM   3836  O   LYS A 254       0.338 -11.197 -16.189  1.00 75.94           O
ATOM   3837  HA  LYS A 254      -0.594 -12.846 -17.844  1.00 75.94           H
ATOM   3838  CB  LYS A 254       0.945 -12.479 -19.263  1.00 75.94           C
ATOM   3839 1HB  LYS A 254       0.569 -13.182 -20.006  1.00 75.94           H
ATOM   3840 2HB  LYS A 254       1.378 -11.641 -19.808  1.00 75.94           H
ATOM   3841  CG  LYS A 254       2.024 -13.154 -18.413  1.00 75.94           C
ATOM   3842 1HG  LYS A 254       2.456 -12.429 -17.724  1.00 75.94           H
ATOM   3843 2HG  LYS A 254       1.575 -13.942 -17.808  1.00 75.94           H
ATOM   3844  CD  LYS A 254       3.125 -13.747 -19.295  1.00 75.94           C
ATOM   3845 1HD  LYS A 254       2.693 -14.474 -19.983  1.00 75.94           H
ATOM   3846 2HD  LYS A 254       3.572 -12.960 -19.903  1.00 75.94           H
ATOM   3847  CE  LYS A 254       4.205 -14.420 -18.446  1.00 75.94           C
ATOM   3848 1HE  LYS A 254       4.696 -13.677 -17.817  1.00 75.94           H
ATOM   3849 2HE  LYS A 254       3.748 -15.151 -17.779  1.00 75.94           H
ATOM   3850  NZ  LYS A 254       5.205 -15.085 -19.311  1.00 75.94           N
ATOM   3851 1HZ  LYS A 254       5.907 -15.533 -18.733  1.00 75.94           H
ATOM   3852 2HZ  LYS A 254       4.744 -15.783 -19.885  1.00 75.94           H
ATOM   3853 3HZ  LYS A 254       5.647 -14.396 -19.908  1.00 75.94           H
ATOM   3854  HN  LYS A 254      -1.153 -11.577 -20.202  1.00 75.94           H
ATOM   3855  N   VAL A 255       0.383  -9.702 -17.886  1.00 75.72           N
ATOM   3856  CA  VAL A 255       0.874  -8.611 -17.062  1.00 75.72           C
ATOM   3857  C   VAL A 255      -0.058  -8.424 -15.863  1.00 75.72           C
ATOM   3858  O   VAL A 255       0.399  -8.344 -14.724  1.00 75.72           O
ATOM   3859  HA  VAL A 255       1.862  -8.892 -16.698  1.00 75.72           H
ATOM   3860  CB  VAL A 255       1.022  -7.344 -17.906  1.00 75.72           C
ATOM   3861  HB  VAL A 255       0.044  -7.100 -18.320  1.00 75.72           H
ATOM   3862  CG1 VAL A 255       1.477  -6.162 -17.047  1.00 75.72           C
ATOM   3863 1HG1 VAL A 255       0.740  -5.977 -16.265  1.00 75.72           H
ATOM   3864 2HG1 VAL A 255       2.439  -6.393 -16.591  1.00 75.72           H
ATOM   3865 3HG1 VAL A 255       1.574  -5.275 -17.672  1.00 75.72           H
ATOM   3866  CG2 VAL A 255       1.983  -7.573 -19.075  1.00 75.72           C
ATOM   3867 1HG2 VAL A 255       2.964  -7.853 -18.690  1.00 75.72           H
ATOM   3868 2HG2 VAL A 255       1.600  -8.373 -19.709  1.00 75.72           H
ATOM   3869 3HG2 VAL A 255       2.070  -6.657 -19.659  1.00 75.72           H
ATOM   3870  HN  VAL A 255       0.203  -9.464 -18.840  1.00 75.72           H
ATOM   3871  N   THR A 256      -1.347  -8.360 -16.160  1.00 75.17           N
ATOM   3872  CA  THR A 256      -2.335  -8.040 -15.143  1.00 75.17           C
ATOM   3873  C   THR A 256      -2.353  -9.120 -14.059  1.00 75.17           C
ATOM   3874  O   THR A 256      -2.432  -8.811 -12.871  1.00 75.17           O
ATOM   3875  HA  THR A 256      -2.042  -7.108 -14.661  1.00 75.17           H
ATOM   3876  CB  THR A 256      -3.685  -7.854 -15.838  1.00 75.17           C
ATOM   3877  HB  THR A 256      -4.026  -8.788 -16.284  1.00 75.17           H
ATOM   3878  OG1 THR A 256      -3.461  -6.782 -16.750  1.00 75.17           O
ATOM   3879  HG1 THR A 256      -3.113  -5.983 -16.261  1.00 75.17           H
ATOM   3880  CG2 THR A 256      -4.762  -7.318 -14.891  1.00 75.17           C
ATOM   3881 1HG2 THR A 256      -4.450  -6.351 -14.497  1.00 75.17           H
ATOM   3882 2HG2 THR A 256      -4.902  -8.018 -14.067  1.00 75.17           H
ATOM   3883 3HG2 THR A 256      -5.700  -7.205 -15.435  1.00 75.17           H
ATOM   3884  HN  THR A 256      -1.719  -8.522 -17.074  1.00 75.17           H
ATOM   3885  N   ILE A 257      -2.280 -10.365 -14.507  1.00 77.07           N
ATOM   3886  CA  ILE A 257      -2.340 -11.494 -13.595  1.00 77.07           C
ATOM   3887  C   ILE A 257      -1.160 -11.422 -12.623  1.00 77.07           C
ATOM   3888  O   ILE A 257      -1.325 -11.633 -11.423  1.00 77.07           O
ATOM   3889  HA  ILE A 257      -3.263 -11.403 -13.023  1.00 77.07           H
ATOM   3890  CB  ILE A 257      -2.417 -12.809 -14.373  1.00 77.07           C
ATOM   3891  HB  ILE A 257      -1.598 -12.828 -15.092  1.00 77.07           H
ATOM   3892  CG1 ILE A 257      -3.720 -12.899 -15.169  1.00 77.07           C
ATOM   3893 1HG1 ILE A 257      -4.561 -13.013 -14.485  1.00 77.07           H
ATOM   3894 2HG1 ILE A 257      -3.880 -11.971 -15.718  1.00 77.07           H
ATOM   3895  CG2 ILE A 257      -2.230 -14.008 -13.442  1.00 77.07           C
ATOM   3896 1HG2 ILE A 257      -1.255 -13.945 -12.959  1.00 77.07           H
ATOM   3897 2HG2 ILE A 257      -3.013 -14.005 -12.683  1.00 77.07           H
ATOM   3898 3HG2 ILE A 257      -2.290 -14.930 -14.021  1.00 77.07           H
ATOM   3899  CD1 ILE A 257      -3.686 -14.076 -16.146  1.00 77.07           C
ATOM   3900 1HD1 ILE A 257      -2.859 -13.946 -16.843  1.00 77.07           H
ATOM   3901 2HD1 ILE A 257      -3.551 -15.004 -15.591  1.00 77.07           H
ATOM   3902 3HD1 ILE A 257      -4.625 -14.117 -16.699  1.00 77.07           H
ATOM   3903  HN  ILE A 257      -2.181 -10.607 -15.473  1.00 77.07           H
ATOM   3904  N   THR A 258       0.006 -11.124 -13.179  1.00 81.70           N
ATOM   3905  CA  THR A 258       1.228 -11.111 -12.394  1.00 81.70           C
ATOM   3906  C   THR A 258       1.142 -10.052 -11.292  1.00 81.70           C
ATOM   3907  O   THR A 258       1.405 -10.342 -10.126  1.00 81.70           O
ATOM   3908  HA  THR A 258       1.330 -12.078 -11.900  1.00 81.70           H
ATOM   3909  CB  THR A 258       2.403 -10.899 -13.350  1.00 81.70           C
ATOM   3910  HB  THR A 258       2.354  -9.914 -13.814  1.00 81.70           H
ATOM   3911  OG1 THR A 258       2.325 -12.005 -14.246  1.00 81.70           O
ATOM   3912  HG1 THR A 258       1.712 -11.787 -15.006  1.00 81.70           H
ATOM   3913  CG2 THR A 258       3.758 -11.073 -12.662  1.00 81.70           C
ATOM   3914 1HG2 THR A 258       3.833 -12.082 -12.256  1.00 81.70           H
ATOM   3915 2HG2 THR A 258       3.849 -10.348 -11.852  1.00 81.70           H
ATOM   3916 3HG2 THR A 258       4.557 -10.911 -13.385  1.00 81.70           H
ATOM   3917  HN  THR A 258       0.122 -10.895 -14.146  1.00 81.70           H
ATOM   3918  N   VAL A 259       0.774  -8.847 -11.701  1.00 78.85           N
ATOM   3919  CA  VAL A 259       0.700  -7.732 -10.773  1.00 78.85           C
ATOM   3920  C   VAL A 259      -0.307  -8.059  -9.669  1.00 78.85           C
ATOM   3921  O   VAL A 259      -0.050  -7.803  -8.493  1.00 78.85           O
ATOM   3922  HA  VAL A 259       1.686  -7.611 -10.324  1.00 78.85           H
ATOM   3923  CB  VAL A 259       0.362  -6.444 -11.528  1.00 78.85           C
ATOM   3924  HB  VAL A 259      -0.520  -6.635 -12.138  1.00 78.85           H
ATOM   3925  CG1 VAL A 259       0.026  -5.312 -10.556  1.00 78.85           C
ATOM   3926 1HG1 VAL A 259      -0.834  -5.597  -9.949  1.00 78.85           H
ATOM   3927 2HG1 VAL A 259       0.882  -5.123  -9.908  1.00 78.85           H
ATOM   3928 3HG1 VAL A 259      -0.210  -4.408 -11.118  1.00 78.85           H
ATOM   3929  CG2 VAL A 259       1.503  -6.042 -12.464  1.00 78.85           C
ATOM   3930 1HG2 VAL A 259       2.411  -5.879 -11.882  1.00 78.85           H
ATOM   3931 2HG2 VAL A 259       1.676  -6.838 -13.189  1.00 78.85           H
ATOM   3932 3HG2 VAL A 259       1.237  -5.124 -12.988  1.00 78.85           H
ATOM   3933  HN  VAL A 259       0.530  -8.628 -12.646  1.00 78.85           H
ATOM   3934  N   LEU A 260      -1.432  -8.621 -10.086  1.00 78.33           N
ATOM   3935  CA  LEU A 260      -2.509  -8.919  -9.156  1.00 78.33           C
ATOM   3936  C   LEU A 260      -2.008  -9.909  -8.103  1.00 78.33           C
ATOM   3937  O   LEU A 260      -2.250  -9.728  -6.911  1.00 78.33           O
ATOM   3938  HA  LEU A 260      -2.775  -7.988  -8.656  1.00 78.33           H
ATOM   3939  CB  LEU A 260      -3.750  -9.398  -9.911  1.00 78.33           C
ATOM   3940 1HB  LEU A 260      -3.914  -8.735 -10.760  1.00 78.33           H
ATOM   3941 2HB  LEU A 260      -3.545 -10.389 -10.316  1.00 78.33           H
ATOM   3942  CG  LEU A 260      -5.044  -9.468  -9.097  1.00 78.33           C
ATOM   3943  HG  LEU A 260      -4.862 -10.086  -8.218  1.00 78.33           H
ATOM   3944  CD1 LEU A 260      -5.454  -8.081  -8.598  1.00 78.33           C
ATOM   3945 1HD1 LEU A 260      -4.665  -7.675  -7.966  1.00 78.33           H
ATOM   3946 2HD1 LEU A 260      -5.612  -7.420  -9.451  1.00 78.33           H
ATOM   3947 3HD1 LEU A 260      -6.376  -8.160  -8.023  1.00 78.33           H
ATOM   3948  CD2 LEU A 260      -6.160 -10.141  -9.899  1.00 78.33           C
ATOM   3949 1HD2 LEU A 260      -6.350  -9.571 -10.808  1.00 78.33           H
ATOM   3950 2HD2 LEU A 260      -5.858 -11.155 -10.162  1.00 78.33           H
ATOM   3951 3HD2 LEU A 260      -7.068 -10.178  -9.297  1.00 78.33           H
ATOM   3952  HN  LEU A 260      -1.614  -8.870 -11.037  1.00 78.33           H
ATOM   3953  N   THR A 261      -1.320 -10.935  -8.582  1.00 82.36           N
ATOM   3954  CA  THR A 261      -0.884 -12.015  -7.713  1.00 82.36           C
ATOM   3955  C   THR A 261       0.136 -11.501  -6.695  1.00 82.36           C
ATOM   3956  O   THR A 261       0.030 -11.789  -5.504  1.00 82.36           O
ATOM   3957  HA  THR A 261      -1.746 -12.372  -7.150  1.00 82.36           H
ATOM   3958  CB  THR A 261      -0.347 -13.144  -8.595  1.00 82.36           C
ATOM   3959  HB  THR A 261       0.576 -12.844  -9.092  1.00 82.36           H
ATOM   3960  OG1 THR A 261      -1.436 -13.459  -9.458  1.00 82.36           O
ATOM   3961  HG1 THR A 261      -1.298 -13.033 -10.352  1.00 82.36           H
ATOM   3962  CG2 THR A 261      -0.107 -14.436  -7.811  1.00 82.36           C
ATOM   3963 1HG2 THR A 261      -1.045 -14.772  -7.369  1.00 82.36           H
ATOM   3964 2HG2 THR A 261       0.621 -14.252  -7.021  1.00 82.36           H
ATOM   3965 3HG2 THR A 261       0.274 -15.204  -8.484  1.00 82.36           H
ATOM   3966  HN  THR A 261      -1.061 -11.035  -9.543  1.00 82.36           H
ATOM   3967  N   VAL A 262       1.102 -10.748  -7.202  1.00 84.88           N
ATOM   3968  CA  VAL A 262       2.190 -10.266  -6.368  1.00 84.88           C
ATOM   3969  C   VAL A 262       1.623  -9.372  -5.263  1.00 84.88           C
ATOM   3970  O   VAL A 262       2.106  -9.395  -4.132  1.00 84.88           O
ATOM   3971  HA  VAL A 262       2.663 -11.134  -5.909  1.00 84.88           H
ATOM   3972  CB  VAL A 262       3.237  -9.558  -7.231  1.00 84.88           C
ATOM   3973  HB  VAL A 262       2.724  -8.803  -7.827  1.00 84.88           H
ATOM   3974  CG1 VAL A 262       4.274  -8.845  -6.361  1.00 84.88           C
ATOM   3975 1HG1 VAL A 262       3.776  -8.104  -5.736  1.00 84.88           H
ATOM   3976 2HG1 VAL A 262       4.779  -9.574  -5.727  1.00 84.88           H
ATOM   3977 3HG1 VAL A 262       5.005  -8.351  -7.000  1.00 84.88           H
ATOM   3978  CG2 VAL A 262       3.909 -10.540  -8.193  1.00 84.88           C
ATOM   3979 1HG2 VAL A 262       4.401 -11.327  -7.623  1.00 84.88           H
ATOM   3980 2HG2 VAL A 262       3.157 -10.981  -8.847  1.00 84.88           H
ATOM   3981 3HG2 VAL A 262       4.648 -10.010  -8.794  1.00 84.88           H
ATOM   3982  HN  VAL A 262       1.149 -10.468  -8.161  1.00 84.88           H
ATOM   3983  N   PHE A 263       0.605  -8.607  -5.629  1.00 82.10           N
ATOM   3984  CA  PHE A 263      -0.024  -7.697  -4.687  1.00 82.10           C
ATOM   3985  C   PHE A 263      -0.613  -8.459  -3.499  1.00 82.10           C
ATOM   3986  O   PHE A 263      -0.359  -8.112  -2.347  1.00 82.10           O
ATOM   3987  HA  PHE A 263       0.749  -7.014  -4.332  1.00 82.10           H
ATOM   3988  CB  PHE A 263      -1.155  -6.989  -5.436  1.00 82.10           C
ATOM   3989 1HB  PHE A 263      -0.747  -6.519  -6.331  1.00 82.10           H
ATOM   3990 2HB  PHE A 263      -1.878  -7.734  -5.769  1.00 82.10           H
ATOM   3991  CG  PHE A 263      -1.882  -5.928  -4.607  1.00 82.10           C
ATOM   3992  CD1 PHE A 263      -3.026  -6.249  -3.945  1.00 82.10           C
ATOM   3993  HD1 PHE A 263      -3.425  -7.261  -4.005  1.00 82.10           H
ATOM   3994  CD2 PHE A 263      -1.384  -4.665  -4.532  1.00 82.10           C
ATOM   3995  HD2 PHE A 263      -0.467  -4.408  -5.062  1.00 82.10           H
ATOM   3996  CE1 PHE A 263      -3.701  -5.264  -3.176  1.00 82.10           C
ATOM   3997  HE1 PHE A 263      -4.618  -5.521  -2.645  1.00 82.10           H
ATOM   3998  CE2 PHE A 263      -2.058  -3.681  -3.762  1.00 82.10           C
ATOM   3999  HE2 PHE A 263      -1.659  -2.668  -3.702  1.00 82.10           H
ATOM   4000  CZ  PHE A 263      -3.203  -4.001  -3.100  1.00 82.10           C
ATOM   4001  HZ  PHE A 263      -3.720  -3.245  -2.510  1.00 82.10           H
ATOM   4002  HN  PHE A 263       0.212  -8.601  -6.549  1.00 82.10           H
ATOM   4003  N   VAL A 264      -1.389  -9.484  -3.820  1.00 81.16           N
ATOM   4004  CA  VAL A 264      -2.093 -10.239  -2.798  1.00 81.16           C
ATOM   4005  C   VAL A 264      -1.075 -10.952  -1.905  1.00 81.16           C
ATOM   4006  O   VAL A 264      -1.210 -10.953  -0.682  1.00 81.16           O
ATOM   4007  HA  VAL A 264      -2.654  -9.529  -2.192  1.00 81.16           H
ATOM   4008  CB  VAL A 264      -3.091 -11.199  -3.450  1.00 81.16           C
ATOM   4009  HB  VAL A 264      -2.807 -11.318  -4.495  1.00 81.16           H
ATOM   4010  CG1 VAL A 264      -3.038 -12.577  -2.788  1.00 81.16           C
ATOM   4011 1HG1 VAL A 264      -2.036 -12.992  -2.892  1.00 81.16           H
ATOM   4012 2HG1 VAL A 264      -3.284 -12.482  -1.731  1.00 81.16           H
ATOM   4013 3HG1 VAL A 264      -3.757 -13.239  -3.271  1.00 81.16           H
ATOM   4014  CG2 VAL A 264      -4.509 -10.625  -3.410  1.00 81.16           C
ATOM   4015 1HG2 VAL A 264      -4.806 -10.462  -2.374  1.00 81.16           H
ATOM   4016 2HG2 VAL A 264      -4.532  -9.677  -3.948  1.00 81.16           H
ATOM   4017 3HG2 VAL A 264      -5.198 -11.327  -3.880  1.00 81.16           H
ATOM   4018  HN  VAL A 264      -1.540  -9.799  -4.757  1.00 81.16           H
ATOM   4019  N   LEU A 265      -0.079 -11.540  -2.551  1.00 86.26           N
ATOM   4020  CA  LEU A 265       0.888 -12.364  -1.845  1.00 86.26           C
ATOM   4021  C   LEU A 265       1.653 -11.499  -0.841  1.00 86.26           C
ATOM   4022  O   LEU A 265       2.062 -11.980   0.214  1.00 86.26           O
ATOM   4023  HA  LEU A 265       0.330 -13.121  -1.293  1.00 86.26           H
ATOM   4024  CB  LEU A 265       1.791 -13.100  -2.836  1.00 86.26           C
ATOM   4025 1HB  LEU A 265       2.186 -12.372  -3.546  1.00 86.26           H
ATOM   4026 2HB  LEU A 265       2.642 -13.507  -2.290  1.00 86.26           H
ATOM   4027  CG  LEU A 265       1.136 -14.235  -3.625  1.00 86.26           C
ATOM   4028  HG  LEU A 265       0.295 -13.824  -4.182  1.00 86.26           H
ATOM   4029  CD1 LEU A 265       2.110 -14.826  -4.647  1.00 86.26           C
ATOM   4030 1HD1 LEU A 265       2.419 -14.048  -5.346  1.00 86.26           H
ATOM   4031 2HD1 LEU A 265       2.985 -15.218  -4.131  1.00 86.26           H
ATOM   4032 3HD1 LEU A 265       1.619 -15.631  -5.194  1.00 86.26           H
ATOM   4033  CD2 LEU A 265       0.576 -15.304  -2.684  1.00 86.26           C
ATOM   4034 1HD2 LEU A 265       1.384 -15.718  -2.082  1.00 86.26           H
ATOM   4035 2HD2 LEU A 265      -0.172 -14.856  -2.030  1.00 86.26           H
ATOM   4036 3HD2 LEU A 265       0.116 -16.099  -3.271  1.00 86.26           H
ATOM   4037  HN  LEU A 265       0.073 -11.461  -3.536  1.00 86.26           H
ATOM   4038  N   SER A 266       1.823 -10.236  -1.206  1.00 87.99           N
ATOM   4039  CA  SER A 266       2.583  -9.314  -0.379  1.00 87.99           C
ATOM   4040  C   SER A 266       1.692  -8.748   0.728  1.00 87.99           C
ATOM   4041  O   SER A 266       2.133  -8.590   1.865  1.00 87.99           O
ATOM   4042  HA  SER A 266       3.391  -9.909   0.047  1.00 87.99           H
ATOM   4043  CB  SER A 266       3.173  -8.180  -1.219  1.00 87.99           C
ATOM   4044 1HB  SER A 266       3.715  -7.492  -0.569  1.00 87.99           H
ATOM   4045 2HB  SER A 266       3.897  -8.589  -1.924  1.00 87.99           H
ATOM   4046  OG  SER A 266       2.168  -7.465  -1.932  1.00 87.99           O
ATOM   4047  HG  SER A 266       1.957  -7.935  -2.789  1.00 87.99           H
ATOM   4048  HN  SER A 266       1.453  -9.842  -2.047  1.00 87.99           H
ATOM   4049  N   GLN A 267       0.454  -8.457   0.357  1.00 87.47           N
ATOM   4050  CA  GLN A 267      -0.417  -7.665   1.209  1.00 87.47           C
ATOM   4051  C   GLN A 267      -1.172  -8.570   2.184  1.00 87.47           C
ATOM   4052  O   GLN A 267      -1.490  -8.159   3.299  1.00 87.47           O
ATOM   4053  HA  GLN A 267       0.246  -6.998   1.760  1.00 87.47           H
ATOM   4054  CB  GLN A 267      -1.388  -6.828   0.374  1.00 87.47           C
ATOM   4055 1HB  GLN A 267      -1.959  -7.479  -0.288  1.00 87.47           H
ATOM   4056 2HB  GLN A 267      -2.105  -6.334   1.030  1.00 87.47           H
ATOM   4057  CG  GLN A 267      -0.639  -5.781  -0.453  1.00 87.47           C
ATOM   4058 1HG  GLN A 267       0.084  -6.274  -1.102  1.00 87.47           H
ATOM   4059 2HG  GLN A 267      -1.340  -5.254  -1.100  1.00 87.47           H
ATOM   4060  CD  GLN A 267       0.080  -4.779   0.453  1.00 87.47           C
ATOM   4061  OE1 GLN A 267      -0.418  -4.371   1.489  1.00 87.47           O
ATOM   4062  NE2 GLN A 267       1.276  -4.407   0.005  1.00 87.47           N
ATOM   4063 1HE2 GLN A 267       1.627  -4.780  -0.854  1.00 87.47           H
ATOM   4064 2HE2 GLN A 267       1.824  -3.754   0.528  1.00 87.47           H
ATOM   4065  HN  GLN A 267       0.045  -8.751  -0.507  1.00 87.47           H
ATOM   4066  N   PHE A 268      -1.436  -9.786   1.729  1.00 87.52           N
ATOM   4067  CA  PHE A 268      -2.333 -10.676   2.447  1.00 87.52           C
ATOM   4068  C   PHE A 268      -1.821 -10.942   3.864  1.00 87.52           C
ATOM   4069  O   PHE A 268      -2.565 -10.802   4.833  1.00 87.52           O
ATOM   4070  HA  PHE A 268      -3.304 -10.183   2.500  1.00 87.52           H
ATOM   4071  CB  PHE A 268      -2.369 -11.995   1.674  1.00 87.52           C
ATOM   4072 1HB  PHE A 268      -2.671 -11.794   0.646  1.00 87.52           H
ATOM   4073 2HB  PHE A 268      -1.361 -12.409   1.634  1.00 87.52           H
ATOM   4074  CG  PHE A 268      -3.311 -13.042   2.272  1.00 87.52           C
ATOM   4075  CD1 PHE A 268      -2.815 -14.028   3.066  1.00 87.52           C
ATOM   4076  HD1 PHE A 268      -1.747 -14.073   3.277  1.00 87.52           H
ATOM   4077  CD2 PHE A 268      -4.644 -12.986   2.008  1.00 87.52           C
ATOM   4078  HD2 PHE A 268      -5.041 -12.195   1.372  1.00 87.52           H
ATOM   4079  CE1 PHE A 268      -3.690 -14.999   3.621  1.00 87.52           C
ATOM   4080  HE1 PHE A 268      -3.293 -15.790   4.258  1.00 87.52           H
ATOM   4081  CE2 PHE A 268      -5.519 -13.957   2.563  1.00 87.52           C
ATOM   4082  HE2 PHE A 268      -6.587 -13.912   2.353  1.00 87.52           H
ATOM   4083  CZ  PHE A 268      -5.023 -14.943   3.358  1.00 87.52           C
ATOM   4084  HZ  PHE A 268      -5.695 -15.689   3.784  1.00 87.52           H
ATOM   4085  HN  PHE A 268      -1.051 -10.164   0.887  1.00 87.52           H
ATOM   4086  N   PRO A 269      -0.547 -11.330   4.010  1.00 91.60           N
ATOM   4087  CA  PRO A 269      -0.007 -11.667   5.330  1.00 91.60           C
ATOM   4088  C   PRO A 269      -0.238 -10.562   6.347  1.00 91.60           C
ATOM   4089  O   PRO A 269      -0.647 -10.827   7.476  1.00 91.60           O
ATOM   4090  HA  PRO A 269      -0.523 -12.538   5.734  1.00 91.60           H
ATOM   4091  CB  PRO A 269       1.482 -11.894   5.065  1.00 91.60           C
ATOM   4092 1HB  PRO A 269       2.059 -10.980   5.209  1.00 91.60           H
ATOM   4093 2HB  PRO A 269       1.900 -12.642   5.739  1.00 91.60           H
ATOM   4094  CG  PRO A 269       1.517 -12.360   3.615  1.00 91.60           C
ATOM   4095 1HG  PRO A 269       2.503 -12.226   3.170  1.00 91.60           H
ATOM   4096 2HG  PRO A 269       1.280 -13.420   3.524  1.00 91.60           H
ATOM   4097  CD  PRO A 269       0.468 -11.482   2.951  1.00 91.60           C
ATOM   4098 1HD  PRO A 269       0.878 -10.519   2.649  1.00 91.60           H
ATOM   4099 2HD  PRO A 269       0.060 -11.947   2.054  1.00 91.60           H
ATOM   4100  N   TYR A 270       0.034  -9.339   5.916  1.00 92.16           N
ATOM   4101  CA  TYR A 270      -0.038  -8.196   6.811  1.00 92.16           C
ATOM   4102  C   TYR A 270      -1.469  -7.975   7.304  1.00 92.16           C
ATOM   4103  O   TYR A 270      -1.690  -7.732   8.490  1.00 92.16           O
ATOM   4104  HA  TYR A 270       0.607  -8.398   7.666  1.00 92.16           H
ATOM   4105  CB  TYR A 270       0.396  -6.985   5.984  1.00 92.16           C
ATOM   4106 1HB  TYR A 270       1.449  -7.095   5.721  1.00 92.16           H
ATOM   4107 2HB  TYR A 270      -0.166  -6.975   5.050  1.00 92.16           H
ATOM   4108  CG  TYR A 270       0.201  -5.644   6.694  1.00 92.16           C
ATOM   4109  CD1 TYR A 270      -0.707  -4.728   6.202  1.00 92.16           C
ATOM   4110  HD1 TYR A 270      -1.285  -4.960   5.307  1.00 92.16           H
ATOM   4111  CD2 TYR A 270       0.932  -5.350   7.827  1.00 92.16           C
ATOM   4112  HD2 TYR A 270       1.649  -6.073   8.216  1.00 92.16           H
ATOM   4113  CE1 TYR A 270      -0.891  -3.466   6.871  1.00 92.16           C
ATOM   4114  HE1 TYR A 270      -1.605  -2.734   6.493  1.00 92.16           H
ATOM   4115  CE2 TYR A 270       0.748  -4.088   8.496  1.00 92.16           C
ATOM   4116  HE2 TYR A 270       1.319  -3.843   9.391  1.00 92.16           H
ATOM   4117  CZ  TYR A 270      -0.155  -3.209   7.985  1.00 92.16           C
ATOM   4118  OH  TYR A 270      -0.329  -2.017   8.616  1.00 92.16           O
ATOM   4119  HH  TYR A 270       0.219  -1.990   9.452  1.00 92.16           H
ATOM   4120  HN  TYR A 270       0.298  -9.123   4.976  1.00 92.16           H
ATOM   4121  N   ASN A 271      -2.404  -8.068   6.370  1.00 88.67           N
ATOM   4122  CA  ASN A 271      -3.800  -7.809   6.680  1.00 88.67           C
ATOM   4123  C   ASN A 271      -4.331  -8.919   7.589  1.00 88.67           C
ATOM   4124  O   ASN A 271      -5.279  -8.708   8.344  1.00 88.67           O
ATOM   4125  HA  ASN A 271      -3.809  -6.833   7.166  1.00 88.67           H
ATOM   4126  CB  ASN A 271      -4.652  -7.790   5.410  1.00 88.67           C
ATOM   4127 1HB  ASN A 271      -4.401  -8.648   4.786  1.00 88.67           H
ATOM   4128 2HB  ASN A 271      -5.706  -7.884   5.672  1.00 88.67           H
ATOM   4129  CG  ASN A 271      -4.431  -6.498   4.620  1.00 88.67           C
ATOM   4130  OD1 ASN A 271      -4.870  -5.425   5.000  1.00 88.67           O
ATOM   4131  ND2 ASN A 271      -3.727  -6.660   3.503  1.00 88.67           N
ATOM   4132 1HD2 ASN A 271      -3.396  -7.569   3.248  1.00 88.67           H
ATOM   4133 2HD2 ASN A 271      -3.530  -5.874   2.918  1.00 88.67           H
ATOM   4134  HN  ASN A 271      -2.221  -8.315   5.418  1.00 88.67           H
ATOM   4135  N   CYS A 272      -3.696 -10.078   7.486  1.00 90.86           N
ATOM   4136  CA  CYS A 272      -4.035 -11.195   8.351  1.00 90.86           C
ATOM   4137  C   CYS A 272      -3.722 -10.797   9.795  1.00 90.86           C
ATOM   4138  O   CYS A 272      -4.529 -11.026  10.695  1.00 90.86           O
ATOM   4139  HA  CYS A 272      -5.101 -11.379   8.223  1.00 90.86           H
ATOM   4140  CB  CYS A 272      -3.299 -12.472   7.940  1.00 90.86           C
ATOM   4141 1HB  CYS A 272      -2.231 -12.273   7.847  1.00 90.86           H
ATOM   4142 2HB  CYS A 272      -3.416 -13.234   8.711  1.00 90.86           H
ATOM   4143  SG  CYS A 272      -3.959 -13.089   6.349  1.00 90.86           S
ATOM   4144  HG  CYS A 272      -3.359 -12.179   5.587  1.00 90.86           H
ATOM   4145  HN  CYS A 272      -2.965 -10.259   6.829  1.00 90.86           H
ATOM   4146  N   ILE A 273      -2.549 -10.207   9.972  1.00 92.86           N
ATOM   4147  CA  ILE A 273      -2.109  -9.797  11.295  1.00 92.86           C
ATOM   4148  C   ILE A 273      -2.981  -8.638  11.781  1.00 92.86           C
ATOM   4149  O   ILE A 273      -3.324  -8.567  12.960  1.00 92.86           O
ATOM   4150  HA  ILE A 273      -2.256 -10.644  11.965  1.00 92.86           H
ATOM   4151  CB  ILE A 273      -0.612  -9.480  11.287  1.00 92.86           C
ATOM   4152  HB  ILE A 273      -0.430  -8.711  10.536  1.00 92.86           H
ATOM   4153  CG1 ILE A 273       0.207 -10.708  10.884  1.00 92.86           C
ATOM   4154 1HG1 ILE A 273      -0.091 -11.037   9.889  1.00 92.86           H
ATOM   4155 2HG1 ILE A 273       1.263 -10.443  10.829  1.00 92.86           H
ATOM   4156  CG2 ILE A 273      -0.166  -8.910  12.635  1.00 92.86           C
ATOM   4157 1HG2 ILE A 273      -0.716  -7.992  12.842  1.00 92.86           H
ATOM   4158 2HG2 ILE A 273      -0.365  -9.638  13.421  1.00 92.86           H
ATOM   4159 3HG2 ILE A 273       0.902  -8.693  12.602  1.00 92.86           H
ATOM   4160  CD1 ILE A 273       0.012 -11.849  11.885  1.00 92.86           C
ATOM   4161 1HD1 ILE A 273       0.334 -11.524  12.874  1.00 92.86           H
ATOM   4162 2HD1 ILE A 273      -1.041 -12.127  11.918  1.00 92.86           H
ATOM   4163 3HD1 ILE A 273       0.605 -12.709  11.574  1.00 92.86           H
ATOM   4164  HN  ILE A 273      -1.906 -10.009   9.232  1.00 92.86           H
ATOM   4165  N   LEU A 274      -3.315  -7.758  10.848  1.00 91.31           N
ATOM   4166  CA  LEU A 274      -4.179  -6.632  11.156  1.00 91.31           C
ATOM   4167  C   LEU A 274      -5.506  -7.150  11.713  1.00 91.31           C
ATOM   4168  O   LEU A 274      -6.061  -6.570  12.645  1.00 91.31           O
ATOM   4169  HA  LEU A 274      -3.686  -6.044  11.931  1.00 91.31           H
ATOM   4170  CB  LEU A 274      -4.336  -5.727   9.933  1.00 91.31           C
ATOM   4171 1HB  LEU A 274      -4.401  -6.356   9.046  1.00 91.31           H
ATOM   4172 2HB  LEU A 274      -5.285  -5.197  10.017  1.00 91.31           H
ATOM   4173  CG  LEU A 274      -3.227  -4.696   9.713  1.00 91.31           C
ATOM   4174  HG  LEU A 274      -2.278  -5.227   9.640  1.00 91.31           H
ATOM   4175  CD1 LEU A 274      -3.428  -3.946   8.395  1.00 91.31           C
ATOM   4176 1HD1 LEU A 274      -3.415  -4.656   7.568  1.00 91.31           H
ATOM   4177 2HD1 LEU A 274      -4.387  -3.428   8.414  1.00 91.31           H
ATOM   4178 3HD1 LEU A 274      -2.626  -3.220   8.264  1.00 91.31           H
ATOM   4179  CD2 LEU A 274      -3.121  -3.742  10.905  1.00 91.31           C
ATOM   4180 1HD2 LEU A 274      -4.066  -3.216  11.034  1.00 91.31           H
ATOM   4181 2HD2 LEU A 274      -2.895  -4.312  11.807  1.00 91.31           H
ATOM   4182 3HD2 LEU A 274      -2.325  -3.021  10.723  1.00 91.31           H
ATOM   4183  HN  LEU A 274      -3.006  -7.806   9.898  1.00 91.31           H
ATOM   4184  N   LEU A 275      -5.977  -8.236  11.118  1.00 92.17           N
ATOM   4185  CA  LEU A 275      -7.227  -8.842  11.546  1.00 92.17           C
ATOM   4186  C   LEU A 275      -7.102  -9.283  13.005  1.00 92.17           C
ATOM   4187  O   LEU A 275      -7.975  -8.994  13.822  1.00 92.17           O
ATOM   4188  HA  LEU A 275      -7.999  -8.075  11.482  1.00 92.17           H
ATOM   4189  CB  LEU A 275      -7.628  -9.970  10.594  1.00 92.17           C
ATOM   4190 1HB  LEU A 275      -7.754  -9.550   9.596  1.00 92.17           H
ATOM   4191 2HB  LEU A 275      -6.805 -10.682  10.538  1.00 92.17           H
ATOM   4192  CG  LEU A 275      -8.903 -10.734  10.959  1.00 92.17           C
ATOM   4193  HG  LEU A 275      -8.801 -11.098  11.981  1.00 92.17           H
ATOM   4194  CD1 LEU A 275     -10.123  -9.812  10.927  1.00 92.17           C
ATOM   4195 1HD1 LEU A 275      -9.985  -9.001  11.642  1.00 92.17           H
ATOM   4196 2HD1 LEU A 275     -10.239  -9.397   9.926  1.00 92.17           H
ATOM   4197 3HD1 LEU A 275     -11.015 -10.380  11.191  1.00 92.17           H
ATOM   4198  CD2 LEU A 275      -9.085 -11.958  10.059  1.00 92.17           C
ATOM   4199 1HD2 LEU A 275      -9.156 -11.638   9.020  1.00 92.17           H
ATOM   4200 2HD2 LEU A 275      -8.232 -12.626  10.177  1.00 92.17           H
ATOM   4201 3HD2 LEU A 275      -9.998 -12.483  10.341  1.00 92.17           H
ATOM   4202  HN  LEU A 275      -5.520  -8.701  10.360  1.00 92.17           H
ATOM   4203  N   VAL A 276      -6.009  -9.977  13.289  1.00 94.13           N
ATOM   4204  CA  VAL A 276      -5.767 -10.475  14.632  1.00 94.13           C
ATOM   4205  C   VAL A 276      -5.757  -9.300  15.613  1.00 94.13           C
ATOM   4206  O   VAL A 276      -6.380  -9.365  16.671  1.00 94.13           O
ATOM   4207  HA  VAL A 276      -6.590 -11.140  14.890  1.00 94.13           H
ATOM   4208  CB  VAL A 276      -4.472 -11.289  14.663  1.00 94.13           C
ATOM   4209  HB  VAL A 276      -3.675 -10.667  14.256  1.00 94.13           H
ATOM   4210  CG1 VAL A 276      -4.092 -11.661  16.097  1.00 94.13           C
ATOM   4211 1HG1 VAL A 276      -3.947 -10.753  16.682  1.00 94.13           H
ATOM   4212 2HG1 VAL A 276      -4.890 -12.256  16.542  1.00 94.13           H
ATOM   4213 3HG1 VAL A 276      -3.168 -12.240  16.090  1.00 94.13           H
ATOM   4214  CG2 VAL A 276      -4.589 -12.537  13.785  1.00 94.13           C
ATOM   4215 1HG2 VAL A 276      -5.404 -13.162  14.149  1.00 94.13           H
ATOM   4216 2HG2 VAL A 276      -4.791 -12.240  12.756  1.00 94.13           H
ATOM   4217 3HG2 VAL A 276      -3.655 -13.098  13.825  1.00 94.13           H
ATOM   4218  HN  VAL A 276      -5.299 -10.199  12.621  1.00 94.13           H
ATOM   4219  N   GLN A 277      -5.043  -8.253  15.225  1.00 93.21           N
ATOM   4220  CA  GLN A 277      -4.920  -7.078  16.070  1.00 93.21           C
ATOM   4221  C   GLN A 277      -6.294  -6.451  16.313  1.00 93.21           C
ATOM   4222  O   GLN A 277      -6.548  -5.898  17.382  1.00 93.21           O
ATOM   4223  HA  GLN A 277      -4.506  -7.440  17.012  1.00 93.21           H
ATOM   4224  CB  GLN A 277      -3.954  -6.061  15.457  1.00 93.21           C
ATOM   4225 1HB  GLN A 277      -4.188  -5.922  14.402  1.00 93.21           H
ATOM   4226 2HB  GLN A 277      -4.084  -5.093  15.942  1.00 93.21           H
ATOM   4227  CG  GLN A 277      -2.503  -6.522  15.608  1.00 93.21           C
ATOM   4228 1HG  GLN A 277      -2.278  -6.689  16.661  1.00 93.21           H
ATOM   4229 2HG  GLN A 277      -2.367  -7.476  15.098  1.00 93.21           H
ATOM   4230  CD  GLN A 277      -1.536  -5.486  15.032  1.00 93.21           C
ATOM   4231  OE1 GLN A 277      -1.880  -4.684  14.180  1.00 93.21           O
ATOM   4232  NE2 GLN A 277      -0.310  -5.548  15.543  1.00 93.21           N
ATOM   4233 1HE2 GLN A 277      -0.093  -6.232  16.240  1.00 93.21           H
ATOM   4234 2HE2 GLN A 277       0.395  -4.912  15.230  1.00 93.21           H
ATOM   4235  HN  GLN A 277      -4.556  -8.200  14.354  1.00 93.21           H
ATOM   4236  N   THR A 278      -7.145  -6.560  15.303  1.00 93.22           N
ATOM   4237  CA  THR A 278      -8.476  -5.981  15.380  1.00 93.22           C
ATOM   4238  C   THR A 278      -9.334  -6.749  16.388  1.00 93.22           C
ATOM   4239  O   THR A 278     -10.035  -6.146  17.199  1.00 93.22           O
ATOM   4240  HA  THR A 278      -8.386  -4.960  15.750  1.00 93.22           H
ATOM   4241  CB  THR A 278      -9.066  -5.963  13.969  1.00 93.22           C
ATOM   4242  HB  THR A 278      -9.238  -6.976  13.606  1.00 93.22           H
ATOM   4243  OG1 THR A 278      -8.138  -5.189  13.214  1.00 93.22           O
ATOM   4244  HG1 THR A 278      -7.474  -5.790  12.769  1.00 93.22           H
ATOM   4245  CG2 THR A 278     -10.369  -5.165  13.889  1.00 93.22           C
ATOM   4246 1HG2 THR A 278     -10.182  -4.133  14.188  1.00 93.22           H
ATOM   4247 2HG2 THR A 278     -11.108  -5.608  14.556  1.00 93.22           H
ATOM   4248 3HG2 THR A 278     -10.745  -5.184  12.866  1.00 93.22           H
ATOM   4249  HN  THR A 278      -6.939  -7.032  14.446  1.00 93.22           H
ATOM   4250  N   ILE A 279      -9.250  -8.069  16.304  1.00 94.41           N
ATOM   4251  CA  ILE A 279     -10.010  -8.926  17.198  1.00 94.41           C
ATOM   4252  C   ILE A 279      -9.542  -8.698  18.636  1.00 94.41           C
ATOM   4253  O   ILE A 279     -10.356  -8.642  19.557  1.00 94.41           O
ATOM   4254  HA  ILE A 279     -11.056  -8.629  17.124  1.00 94.41           H
ATOM   4255  CB  ILE A 279      -9.921 -10.385  16.746  1.00 94.41           C
ATOM   4256  HB  ILE A 279      -8.868 -10.654  16.666  1.00 94.41           H
ATOM   4257  CG1 ILE A 279     -10.541 -10.568  15.359  1.00 94.41           C
ATOM   4258 1HG1 ILE A 279     -11.627 -10.515  15.432  1.00 94.41           H
ATOM   4259 2HG1 ILE A 279     -10.225  -9.755  14.706  1.00 94.41           H
ATOM   4260  CG2 ILE A 279     -10.550 -11.319  17.782  1.00 94.41           C
ATOM   4261 1HG2 ILE A 279     -10.024 -11.214  18.732  1.00 94.41           H
ATOM   4262 2HG2 ILE A 279     -11.599 -11.058  17.918  1.00 94.41           H
ATOM   4263 3HG2 ILE A 279     -10.473 -12.350  17.436  1.00 94.41           H
ATOM   4264  CD1 ILE A 279     -10.130 -11.909  14.748  1.00 94.41           C
ATOM   4265 1HD1 ILE A 279      -9.045 -11.949  14.654  1.00 94.41           H
ATOM   4266 2HD1 ILE A 279     -10.468 -12.721  15.392  1.00 94.41           H
ATOM   4267 3HD1 ILE A 279     -10.584 -12.014  13.763  1.00 94.41           H
ATOM   4268  HN  ILE A 279      -8.677  -8.552  15.641  1.00 94.41           H
ATOM   4269  N   ASP A 280      -8.231  -8.572  18.785  1.00 94.18           N
ATOM   4270  CA  ASP A 280      -7.639  -8.419  20.103  1.00 94.18           C
ATOM   4271  C   ASP A 280      -8.001  -7.042  20.664  1.00 94.18           C
ATOM   4272  O   ASP A 280      -8.169  -6.884  21.872  1.00 94.18           O
ATOM   4273  HA  ASP A 280      -8.052  -9.233  20.699  1.00 94.18           H
ATOM   4274  CB  ASP A 280      -6.114  -8.517  20.036  1.00 94.18           C
ATOM   4275 1HB  ASP A 280      -5.827  -9.413  19.487  1.00 94.18           H
ATOM   4276 2HB  ASP A 280      -5.715  -7.665  19.487  1.00 94.18           H
ATOM   4277  CG  ASP A 280      -5.505  -8.556  21.440  1.00 94.18           C
ATOM   4278  OD1 ASP A 280      -5.986  -9.383  22.244  1.00 94.18           O
ATOM   4279  OD2 ASP A 280      -4.573  -7.757  21.676  1.00 94.18           O
ATOM   4280  HN  ASP A 280      -7.580  -8.573  18.027  1.00 94.18           H
ATOM   4281  N   ALA A 281      -8.109  -6.080  19.759  1.00 92.61           N
ATOM   4282  CA  ALA A 281      -8.481  -4.729  20.144  1.00 92.61           C
ATOM   4283  C   ALA A 281      -9.867  -4.752  20.792  1.00 92.61           C
ATOM   4284  O   ALA A 281     -10.151  -3.957  21.687  1.00 92.61           O
ATOM   4285  HA  ALA A 281      -7.753  -4.380  20.875  1.00 92.61           H
ATOM   4286  CB  ALA A 281      -8.426  -3.816  18.918  1.00 92.61           C
ATOM   4287 1HB  ALA A 281      -7.414  -3.812  18.512  1.00 92.61           H
ATOM   4288 2HB  ALA A 281      -9.120  -4.182  18.160  1.00 92.61           H
ATOM   4289 3HB  ALA A 281      -8.706  -2.803  19.207  1.00 92.61           H
ATOM   4290  HN  ALA A 281      -7.947  -6.212  18.781  1.00 92.61           H
ATOM   4291  N   TYR A 282     -10.693  -5.671  20.315  1.00 90.99           N
ATOM   4292  CA  TYR A 282     -12.052  -5.788  20.816  1.00 90.99           C
ATOM   4293  C   TYR A 282     -12.109  -6.709  22.037  1.00 90.99           C
ATOM   4294  O   TYR A 282     -12.716  -6.366  23.050  1.00 90.99           O
ATOM   4295  HA  TYR A 282     -12.391  -4.793  21.105  1.00 90.99           H
ATOM   4296  CB  TYR A 282     -12.867  -6.413  19.682  1.00 90.99           C
ATOM   4297 1HB  TYR A 282     -12.708  -5.835  18.772  1.00 90.99           H
ATOM   4298 2HB  TYR A 282     -12.493  -7.419  19.491  1.00 90.99           H
ATOM   4299  CG  TYR A 282     -14.369  -6.489  19.964  1.00 90.99           C
ATOM   4300  CD1 TYR A 282     -14.936  -7.680  20.369  1.00 90.99           C
ATOM   4301  HD1 TYR A 282     -14.314  -8.567  20.488  1.00 90.99           H
ATOM   4302  CD2 TYR A 282     -15.157  -5.366  19.813  1.00 90.99           C
ATOM   4303  HD2 TYR A 282     -14.709  -4.425  19.493  1.00 90.99           H
ATOM   4304  CE1 TYR A 282     -16.350  -7.751  20.634  1.00 90.99           C
ATOM   4305  HE1 TYR A 282     -16.811  -8.686  20.954  1.00 90.99           H
ATOM   4306  CE2 TYR A 282     -16.571  -5.437  20.078  1.00 90.99           C
ATOM   4307  HE2 TYR A 282     -17.204  -4.557  19.963  1.00 90.99           H
ATOM   4308  CZ  TYR A 282     -17.097  -6.626  20.476  1.00 90.99           C
ATOM   4309  OH  TYR A 282     -18.432  -6.693  20.726  1.00 90.99           O
ATOM   4310  HH  TYR A 282     -18.850  -5.794  20.597  1.00 90.99           H
ATOM   4311  HN  TYR A 282     -10.448  -6.327  19.601  1.00 90.99           H
ATOM   4312  N   ALA A 283     -11.469  -7.861  21.899  1.00 91.90           N
ATOM   4313  CA  ALA A 283     -11.681  -8.951  22.836  1.00 91.90           C
ATOM   4314  C   ALA A 283     -10.581  -8.924  23.900  1.00 91.90           C
ATOM   4315  O   ALA A 283     -10.739  -9.499  24.976  1.00 91.90           O
ATOM   4316  HA  ALA A 283     -12.645  -8.792  23.319  1.00 91.90           H
ATOM   4317  CB  ALA A 283     -11.723 -10.278  22.076  1.00 91.90           C
ATOM   4318 1HB  ALA A 283     -12.539 -10.256  21.353  1.00 91.90           H
ATOM   4319 2HB  ALA A 283     -10.779 -10.427  21.552  1.00 91.90           H
ATOM   4320 3HB  ALA A 283     -11.882 -11.095  22.779  1.00 91.90           H
ATOM   4321  HN  ALA A 283     -10.817  -8.055  21.166  1.00 91.90           H
ATOM   4322  N   MET A 284      -9.491  -8.251  23.562  1.00 89.83           N
ATOM   4323  CA  MET A 284      -8.349  -8.177  24.457  1.00 89.83           C
ATOM   4324  C   MET A 284      -7.980  -9.563  24.990  1.00 89.83           C
ATOM   4325  O   MET A 284      -7.801  -9.742  26.194  1.00 89.83           O
ATOM   4326  HA  MET A 284      -7.530  -7.782  23.856  1.00 89.83           H
ATOM   4327  CB  MET A 284      -8.678  -7.251  25.629  1.00 89.83           C
ATOM   4328 1HB  MET A 284      -9.576  -7.604  26.136  1.00 89.83           H
ATOM   4329 2HB  MET A 284      -7.868  -7.279  26.358  1.00 89.83           H
ATOM   4330  CG  MET A 284      -8.889  -5.813  25.149  1.00 89.83           C
ATOM   4331 1HG  MET A 284      -7.956  -5.413  24.751  1.00 89.83           H
ATOM   4332 2HG  MET A 284      -9.616  -5.795  24.337  1.00 89.83           H
ATOM   4333  SD  MET A 284      -9.460  -4.796  26.500  1.00 89.83           S
ATOM   4334  CE  MET A 284     -11.209  -5.142  26.432  1.00 89.83           C
ATOM   4335 1HE  MET A 284     -11.600  -4.846  25.459  1.00 89.83           H
ATOM   4336 2HE  MET A 284     -11.374  -6.209  26.581  1.00 89.83           H
ATOM   4337 3HE  MET A 284     -11.721  -4.583  27.215  1.00 89.83           H
ATOM   4338  HN  MET A 284      -9.382  -7.762  22.696  1.00 89.83           H
ATOM   4339  N   PHE A 285      -7.877 -10.509  24.067  1.00 91.13           N
ATOM   4340  CA  PHE A 285      -7.711 -11.903  24.440  1.00 91.13           C
ATOM   4341  C   PHE A 285      -6.230 -12.257  24.592  1.00 91.13           C
ATOM   4342  O   PHE A 285      -5.890 -13.285  25.176  1.00 91.13           O
ATOM   4343  HA  PHE A 285      -8.216 -12.045  25.396  1.00 91.13           H
ATOM   4344  CB  PHE A 285      -8.310 -12.743  23.311  1.00 91.13           C
ATOM   4345 1HB  PHE A 285      -8.426 -13.770  23.657  1.00 91.13           H
ATOM   4346 2HB  PHE A 285      -9.309 -12.369  23.084  1.00 91.13           H
ATOM   4347  CG  PHE A 285      -7.478 -12.744  22.027  1.00 91.13           C
ATOM   4348  CD1 PHE A 285      -7.717 -11.816  21.061  1.00 91.13           C
ATOM   4349  HD1 PHE A 285      -8.501 -11.073  21.202  1.00 91.13           H
ATOM   4350  CD2 PHE A 285      -6.500 -13.672  21.851  1.00 91.13           C
ATOM   4351  HD2 PHE A 285      -6.309 -14.415  22.625  1.00 91.13           H
ATOM   4352  CE1 PHE A 285      -6.945 -11.817  19.869  1.00 91.13           C
ATOM   4353  HE1 PHE A 285      -7.136 -11.074  19.095  1.00 91.13           H
ATOM   4354  CE2 PHE A 285      -5.728 -13.673  20.659  1.00 91.13           C
ATOM   4355  HE2 PHE A 285      -4.944 -14.417  20.519  1.00 91.13           H
ATOM   4356  CZ  PHE A 285      -5.967 -12.745  19.694  1.00 91.13           C
ATOM   4357  HZ  PHE A 285      -5.374 -12.746  18.779  1.00 91.13           H
ATOM   4358  HN  PHE A 285      -7.906 -10.335  23.083  1.00 91.13           H
ATOM   4359  N   ILE A 286      -5.388 -11.385  24.056  1.00 91.81           N
ATOM   4360  CA  ILE A 286      -3.951 -11.581  24.145  1.00 91.81           C
ATOM   4361  C   ILE A 286      -3.438 -10.967  25.450  1.00 91.81           C
ATOM   4362  O   ILE A 286      -3.016  -9.812  25.472  1.00 91.81           O
ATOM   4363  HA  ILE A 286      -3.768 -12.655  24.174  1.00 91.81           H
ATOM   4364  CB  ILE A 286      -3.258 -11.036  22.895  1.00 91.81           C
ATOM   4365  HB  ILE A 286      -3.425  -9.960  22.853  1.00 91.81           H
ATOM   4366  CG1 ILE A 286      -3.864 -11.638  21.626  1.00 91.81           C
ATOM   4367 1HG1 ILE A 286      -3.608 -12.696  21.563  1.00 91.81           H
ATOM   4368 2HG1 ILE A 286      -4.951 -11.575  21.673  1.00 91.81           H
ATOM   4369  CG2 ILE A 286      -1.745 -11.256  22.967  1.00 91.81           C
ATOM   4370 1HG2 ILE A 286      -1.345 -10.741  23.841  1.00 91.81           H
ATOM   4371 2HG2 ILE A 286      -1.536 -12.323  23.047  1.00 91.81           H
ATOM   4372 3HG2 ILE A 286      -1.277 -10.860  22.066  1.00 91.81           H
ATOM   4373  CD1 ILE A 286      -3.358 -10.911  20.378  1.00 91.81           C
ATOM   4374 1HD1 ILE A 286      -3.637  -9.859  20.433  1.00 91.81           H
ATOM   4375 2HD1 ILE A 286      -2.273 -10.997  20.322  1.00 91.81           H
ATOM   4376 3HD1 ILE A 286      -3.805 -11.359  19.490  1.00 91.81           H
ATOM   4377  HN  ILE A 286      -5.673 -10.560  23.568  1.00 91.81           H
ATOM   4378  N   SER A 287      -3.491 -11.768  26.504  1.00 89.46           N
ATOM   4379  CA  SER A 287      -3.016 -11.325  27.804  1.00 89.46           C
ATOM   4380  C   SER A 287      -1.557 -11.742  27.998  1.00 89.46           C
ATOM   4381  O   SER A 287      -0.867 -11.212  28.868  1.00 89.46           O
ATOM   4382  HA  SER A 287      -3.105 -10.239  27.789  1.00 89.46           H
ATOM   4383  CB  SER A 287      -3.884 -11.892  28.929  1.00 89.46           C
ATOM   4384 1HB  SER A 287      -3.510 -11.537  29.890  1.00 89.46           H
ATOM   4385 2HB  SER A 287      -4.902 -11.518  28.825  1.00 89.46           H
ATOM   4386  OG  SER A 287      -3.899 -13.317  28.925  1.00 89.46           O
ATOM   4387  HG  SER A 287      -4.495 -13.655  29.654  1.00 89.46           H
ATOM   4388  HN  SER A 287      -3.848 -12.701  26.480  1.00 89.46           H
ATOM   4389  N   ASN A 288      -1.130 -12.687  27.173  1.00 92.07           N
ATOM   4390  CA  ASN A 288       0.191 -13.273  27.326  1.00 92.07           C
ATOM   4391  C   ASN A 288       1.221 -12.390  26.618  1.00 92.07           C
ATOM   4392  O   ASN A 288       1.091 -12.111  25.427  1.00 92.07           O
ATOM   4393  HA  ASN A 288       0.358 -13.327  28.402  1.00 92.07           H
ATOM   4394  CB  ASN A 288       0.252 -14.666  26.698  1.00 92.07           C
ATOM   4395 1HB  ASN A 288      -0.574 -15.273  27.070  1.00 92.07           H
ATOM   4396 2HB  ASN A 288       0.128 -14.588  25.618  1.00 92.07           H
ATOM   4397  CG  ASN A 288       1.581 -15.354  27.015  1.00 92.07           C
ATOM   4398  OD1 ASN A 288       2.655 -14.814  26.805  1.00 92.07           O
ATOM   4399  ND2 ASN A 288       1.450 -16.572  27.532  1.00 92.07           N
ATOM   4400 1HD2 ASN A 288       0.539 -16.958  27.680  1.00 92.07           H
ATOM   4401 2HD2 ASN A 288       2.262 -17.103  27.774  1.00 92.07           H
ATOM   4402  HN  ASN A 288      -1.668 -13.051  26.414  1.00 92.07           H
ATOM   4403  N   CYS A 289       2.221 -11.974  27.382  1.00 91.40           N
ATOM   4404  CA  CYS A 289       3.201 -11.026  26.880  1.00 91.40           C
ATOM   4405  C   CYS A 289       4.011 -11.711  25.777  1.00 91.40           C
ATOM   4406  O   CYS A 289       4.381 -11.078  24.790  1.00 91.40           O
ATOM   4407  HA  CYS A 289       2.643 -10.179  26.481  1.00 91.40           H
ATOM   4408  CB  CYS A 289       4.099 -10.494  27.999  1.00 91.40           C
ATOM   4409 1HB  CYS A 289       3.490 -10.021  28.770  1.00 91.40           H
ATOM   4410 2HB  CYS A 289       4.629 -11.319  28.474  1.00 91.40           H
ATOM   4411  SG  CYS A 289       5.297  -9.288  27.322  1.00 91.40           S
ATOM   4412  HN  CYS A 289       2.366 -12.272  28.325  1.00 91.40           H
ATOM   4413  N   ALA A 290       4.261 -12.996  25.982  1.00 92.93           N
ATOM   4414  CA  ALA A 290       5.068 -13.760  25.046  1.00 92.93           C
ATOM   4415  C   ALA A 290       4.357 -13.812  23.692  1.00 92.93           C
ATOM   4416  O   ALA A 290       4.976 -13.586  22.653  1.00 92.93           O
ATOM   4417  HA  ALA A 290       6.019 -13.242  24.927  1.00 92.93           H
ATOM   4418  CB  ALA A 290       5.334 -15.153  25.619  1.00 92.93           C
ATOM   4419 1HB  ALA A 290       5.866 -15.061  26.566  1.00 92.93           H
ATOM   4420 2HB  ALA A 290       4.386 -15.665  25.783  1.00 92.93           H
ATOM   4421 3HB  ALA A 290       5.939 -15.726  24.916  1.00 92.93           H
ATOM   4422  HN  ALA A 290       3.924 -13.513  26.769  1.00 92.93           H
ATOM   4423  N   VAL A 291       3.068 -14.113  23.747  1.00 93.69           N
ATOM   4424  CA  VAL A 291       2.266 -14.193  22.539  1.00 93.69           C
ATOM   4425  C   VAL A 291       2.209 -12.814  21.877  1.00 93.69           C
ATOM   4426  O   VAL A 291       2.347 -12.700  20.660  1.00 93.69           O
ATOM   4427  HA  VAL A 291       2.761 -14.888  21.860  1.00 93.69           H
ATOM   4428  CB  VAL A 291       0.881 -14.756  22.866  1.00 93.69           C
ATOM   4429  HB  VAL A 291       0.413 -14.092  23.593  1.00 93.69           H
ATOM   4430  CG1 VAL A 291      -0.006 -14.787  21.620  1.00 93.69           C
ATOM   4431 1HG1 VAL A 291      -0.123 -13.776  21.231  1.00 93.69           H
ATOM   4432 2HG1 VAL A 291       0.456 -15.417  20.860  1.00 93.69           H
ATOM   4433 3HG1 VAL A 291      -0.984 -15.192  21.881  1.00 93.69           H
ATOM   4434  CG2 VAL A 291       0.989 -16.145  23.498  1.00 93.69           C
ATOM   4435 1HG2 VAL A 291       1.487 -16.822  22.803  1.00 93.69           H
ATOM   4436 2HG2 VAL A 291       1.568 -16.081  24.419  1.00 93.69           H
ATOM   4437 3HG2 VAL A 291      -0.009 -16.521  23.720  1.00 93.69           H
ATOM   4438  HN  VAL A 291       2.573 -14.299  24.596  1.00 93.69           H
ATOM   4439  N   SER A 292       2.007 -11.802  22.707  1.00 93.23           N
ATOM   4440  CA  SER A 292       1.895 -10.440  22.214  1.00 93.23           C
ATOM   4441  C   SER A 292       3.184 -10.036  21.495  1.00 93.23           C
ATOM   4442  O   SER A 292       3.138  -9.420  20.432  1.00 93.23           O
ATOM   4443  HA  SER A 292       1.056 -10.454  21.518  1.00 93.23           H
ATOM   4444  CB  SER A 292       1.595  -9.464  23.354  1.00 93.23           C
ATOM   4445 1HB  SER A 292       0.757  -9.840  23.941  1.00 93.23           H
ATOM   4446 2HB  SER A 292       2.454  -9.412  24.022  1.00 93.23           H
ATOM   4447  OG  SER A 292       1.288  -8.159  22.872  1.00 93.23           O
ATOM   4448  HG  SER A 292       0.380  -8.153  22.454  1.00 93.23           H
ATOM   4449  HN  SER A 292       1.921 -11.901  23.699  1.00 93.23           H
ATOM   4450  N   THR A 293       4.303 -10.400  22.104  1.00 93.16           N
ATOM   4451  CA  THR A 293       5.601 -10.043  21.559  1.00 93.16           C
ATOM   4452  C   THR A 293       5.789 -10.669  20.176  1.00 93.16           C
ATOM   4453  O   THR A 293       6.248 -10.005  19.247  1.00 93.16           O
ATOM   4454  HA  THR A 293       5.634  -8.962  21.428  1.00 93.16           H
ATOM   4455  CB  THR A 293       6.670 -10.468  22.568  1.00 93.16           C
ATOM   4456  HB  THR A 293       6.601 -11.535  22.783  1.00 93.16           H
ATOM   4457  OG1 THR A 293       6.461  -9.602  23.680  1.00 93.16           O
ATOM   4458  HG1 THR A 293       5.877 -10.050  24.357  1.00 93.16           H
ATOM   4459  CG2 THR A 293       8.087 -10.133  22.096  1.00 93.16           C
ATOM   4460 1HG2 THR A 293       8.175  -9.057  21.947  1.00 93.16           H
ATOM   4461 2HG2 THR A 293       8.288 -10.649  21.157  1.00 93.16           H
ATOM   4462 3HG2 THR A 293       8.806 -10.456  22.849  1.00 93.16           H
ATOM   4463  HN  THR A 293       4.331 -10.928  22.953  1.00 93.16           H
ATOM   4464  N   ASN A 294       5.426 -11.939  20.081  1.00 94.24           N
ATOM   4465  CA  ASN A 294       5.593 -12.676  18.840  1.00 94.24           C
ATOM   4466  C   ASN A 294       4.689 -12.067  17.765  1.00 94.24           C
ATOM   4467  O   ASN A 294       5.072 -11.989  16.599  1.00 94.24           O
ATOM   4468  HA  ASN A 294       6.651 -12.586  18.594  1.00 94.24           H
ATOM   4469  CB  ASN A 294       5.199 -14.144  19.013  1.00 94.24           C
ATOM   4470 1HB  ASN A 294       4.238 -14.209  19.523  1.00 94.24           H
ATOM   4471 2HB  ASN A 294       5.073 -14.608  18.035  1.00 94.24           H
ATOM   4472  CG  ASN A 294       6.260 -14.905  19.811  1.00 94.24           C
ATOM   4473  OD1 ASN A 294       7.398 -14.485  19.940  1.00 94.24           O
ATOM   4474  ND2 ASN A 294       5.824 -16.046  20.339  1.00 94.24           N
ATOM   4475 1HD2 ASN A 294       4.877 -16.333  20.195  1.00 94.24           H
ATOM   4476 2HD2 ASN A 294       6.443 -16.616  20.879  1.00 94.24           H
ATOM   4477  HN  ASN A 294       5.024 -12.463  20.832  1.00 94.24           H
ATOM   4478  N   ILE A 295       3.507 -11.653  18.197  1.00 93.88           N
ATOM   4479  CA  ILE A 295       2.528 -11.097  17.279  1.00 93.88           C
ATOM   4480  C   ILE A 295       3.048  -9.767  16.729  1.00 93.88           C
ATOM   4481  O   ILE A 295       2.875  -9.469  15.548  1.00 93.88           O
ATOM   4482  HA  ILE A 295       2.424 -11.796  16.449  1.00 93.88           H
ATOM   4483  CB  ILE A 295       1.160 -10.989  17.955  1.00 93.88           C
ATOM   4484  HB  ILE A 295       1.306 -10.595  18.960  1.00 93.88           H
ATOM   4485  CG1 ILE A 295       0.510 -12.367  18.099  1.00 93.88           C
ATOM   4486 1HG1 ILE A 295       0.239 -12.750  17.115  1.00 93.88           H
ATOM   4487 2HG1 ILE A 295       1.226 -13.068  18.528  1.00 93.88           H
ATOM   4488  CG2 ILE A 295       0.256 -10.004  17.210  1.00 93.88           C
ATOM   4489 1HG2 ILE A 295       0.721  -9.018  17.204  1.00 93.88           H
ATOM   4490 2HG2 ILE A 295       0.114 -10.345  16.185  1.00 93.88           H
ATOM   4491 3HG2 ILE A 295      -0.710  -9.947  17.712  1.00 93.88           H
ATOM   4492  CD1 ILE A 295      -0.736 -12.295  18.984  1.00 93.88           C
ATOM   4493 1HD1 ILE A 295      -0.458 -11.935  19.975  1.00 93.88           H
ATOM   4494 2HD1 ILE A 295      -1.459 -11.612  18.539  1.00 93.88           H
ATOM   4495 3HD1 ILE A 295      -1.178 -13.288  19.070  1.00 93.88           H
ATOM   4496  HN  ILE A 295       3.216 -11.692  19.153  1.00 93.88           H
ATOM   4497  N   ASP A 296       3.676  -9.003  17.611  1.00 93.57           N
ATOM   4498  CA  ASP A 296       4.207  -7.705  17.233  1.00 93.57           C
ATOM   4499  C   ASP A 296       5.342  -7.897  16.226  1.00 93.57           C
ATOM   4500  O   ASP A 296       5.457  -7.140  15.263  1.00 93.57           O
ATOM   4501  HA  ASP A 296       3.362  -7.162  16.810  1.00 93.57           H
ATOM   4502  CB  ASP A 296       4.772  -6.966  18.448  1.00 93.57           C
ATOM   4503 1HB  ASP A 296       5.464  -7.616  18.984  1.00 93.57           H
ATOM   4504 2HB  ASP A 296       5.342  -6.098  18.117  1.00 93.57           H
ATOM   4505  CG  ASP A 296       3.652  -6.519  19.388  1.00 93.57           C
ATOM   4506  OD1 ASP A 296       2.498  -6.462  18.910  1.00 93.57           O
ATOM   4507  OD2 ASP A 296       3.973  -6.246  20.565  1.00 93.57           O
ATOM   4508  HN  ASP A 296       3.823  -9.258  18.567  1.00 93.57           H
ATOM   4509  N   ILE A 297       6.153  -8.913  16.482  1.00 94.34           N
ATOM   4510  CA  ILE A 297       7.243  -9.247  15.581  1.00 94.34           C
ATOM   4511  C   ILE A 297       6.669  -9.651  14.222  1.00 94.34           C
ATOM   4512  O   ILE A 297       7.159  -9.213  13.182  1.00 94.34           O
ATOM   4513  HA  ILE A 297       7.844  -8.347  15.448  1.00 94.34           H
ATOM   4514  CB  ILE A 297       8.149 -10.309  16.207  1.00 94.34           C
ATOM   4515  HB  ILE A 297       7.519 -11.107  16.600  1.00 94.34           H
ATOM   4516  CG1 ILE A 297       8.936  -9.733  17.385  1.00 94.34           C
ATOM   4517 1HG1 ILE A 297       9.678  -9.022  17.019  1.00 94.34           H
ATOM   4518 2HG1 ILE A 297       8.263  -9.181  18.042  1.00 94.34           H
ATOM   4519  CG2 ILE A 297       9.067 -10.935  15.155  1.00 94.34           C
ATOM   4520 1HG2 ILE A 297       8.463 -11.404  14.379  1.00 94.34           H
ATOM   4521 2HG2 ILE A 297       9.692 -10.160  14.711  1.00 94.34           H
ATOM   4522 3HG2 ILE A 297       9.700 -11.686  15.627  1.00 94.34           H
ATOM   4523  CD1 ILE A 297       9.632 -10.843  18.175  1.00 94.34           C
ATOM   4524 1HD1 ILE A 297       8.886 -11.538  18.560  1.00 94.34           H
ATOM   4525 2HD1 ILE A 297      10.322 -11.376  17.521  1.00 94.34           H
ATOM   4526 3HD1 ILE A 297      10.185 -10.406  19.007  1.00 94.34           H
ATOM   4527  HN  ILE A 297       6.074  -9.501  17.287  1.00 94.34           H
ATOM   4528  N   CYS A 298       5.639 -10.483  14.274  1.00 94.36           N
ATOM   4529  CA  CYS A 298       4.990 -10.947  13.059  1.00 94.36           C
ATOM   4530  C   CYS A 298       4.492  -9.725  12.284  1.00 94.36           C
ATOM   4531  O   CYS A 298       4.597  -9.679  11.059  1.00 94.36           O
ATOM   4532  HA  CYS A 298       5.744 -11.487  12.488  1.00 94.36           H
ATOM   4533  CB  CYS A 298       3.857 -11.929  13.363  1.00 94.36           C
ATOM   4534 1HB  CYS A 298       3.263 -11.565  14.201  1.00 94.36           H
ATOM   4535 2HB  CYS A 298       3.188 -12.002  12.506  1.00 94.36           H
ATOM   4536  SG  CYS A 298       4.548 -13.577  13.758  1.00 94.36           S
ATOM   4537  HG  CYS A 298       4.950 -13.269  14.988  1.00 94.36           H
ATOM   4538  HN  CYS A 298       5.249 -10.837  15.123  1.00 94.36           H
ATOM   4539  N   PHE A 299       3.963  -8.766  13.029  1.00 94.21           N
ATOM   4540  CA  PHE A 299       3.454  -7.546  12.427  1.00 94.21           C
ATOM   4541  C   PHE A 299       4.548  -6.828  11.634  1.00 94.21           C
ATOM   4542  O   PHE A 299       4.324  -6.412  10.498  1.00 94.21           O
ATOM   4543  HA  PHE A 299       2.646  -7.830  11.752  1.00 94.21           H
ATOM   4544  CB  PHE A 299       2.993  -6.641  13.571  1.00 94.21           C
ATOM   4545 1HB  PHE A 299       2.211  -7.152  14.132  1.00 94.21           H
ATOM   4546 2HB  PHE A 299       3.826  -6.485  14.256  1.00 94.21           H
ATOM   4547  CG  PHE A 299       2.466  -5.279  13.114  1.00 94.21           C
ATOM   4548  CD1 PHE A 299       3.307  -4.213  13.046  1.00 94.21           C
ATOM   4549  HD1 PHE A 299       4.357  -4.328  13.317  1.00 94.21           H
ATOM   4550  CD2 PHE A 299       1.156  -5.135  12.776  1.00 94.21           C
ATOM   4551  HD2 PHE A 299       0.482  -5.990  12.831  1.00 94.21           H
ATOM   4552  CE1 PHE A 299       2.818  -2.949  12.622  1.00 94.21           C
ATOM   4553  HE1 PHE A 299       3.492  -2.094  12.567  1.00 94.21           H
ATOM   4554  CE2 PHE A 299       0.667  -3.871  12.352  1.00 94.21           C
ATOM   4555  HE2 PHE A 299      -0.382  -3.756  12.081  1.00 94.21           H
ATOM   4556  CZ  PHE A 299       1.509  -2.805  12.284  1.00 94.21           C
ATOM   4557  HZ  PHE A 299       1.133  -1.835  11.958  1.00 94.21           H
ATOM   4558  HN  PHE A 299       3.878  -8.814  14.024  1.00 94.21           H
ATOM   4559  N   GLN A 300       5.707  -6.705  12.264  1.00 93.29           N
ATOM   4560  CA  GLN A 300       6.813  -5.981  11.661  1.00 93.29           C
ATOM   4561  C   GLN A 300       7.271  -6.681  10.380  1.00 93.29           C
ATOM   4562  O   GLN A 300       7.520  -6.029   9.367  1.00 93.29           O
ATOM   4563  HA  GLN A 300       6.416  -4.994  11.422  1.00 93.29           H
ATOM   4564  CB  GLN A 300       7.972  -5.829  12.648  1.00 93.29           C
ATOM   4565 1HB  GLN A 300       8.216  -6.800  13.079  1.00 93.29           H
ATOM   4566 2HB  GLN A 300       8.860  -5.482  12.121  1.00 93.29           H
ATOM   4567  CG  GLN A 300       7.617  -4.845  13.764  1.00 93.29           C
ATOM   4568 1HG  GLN A 300       7.069  -3.999  13.348  1.00 93.29           H
ATOM   4569 2HG  GLN A 300       6.957  -5.328  14.484  1.00 93.29           H
ATOM   4570  CD  GLN A 300       8.876  -4.344  14.475  1.00 93.29           C
ATOM   4571  OE1 GLN A 300       9.996  -4.630  14.084  1.00 93.29           O
ATOM   4572  NE2 GLN A 300       8.631  -3.582  15.537  1.00 93.29           N
ATOM   4573 1HE2 GLN A 300       7.687  -3.385  15.804  1.00 93.29           H
ATOM   4574 2HE2 GLN A 300       9.390  -3.206  16.069  1.00 93.29           H
ATOM   4575  HN  GLN A 300       5.895  -7.089  13.167  1.00 93.29           H
ATOM   4576  N   VAL A 301       7.369  -7.999  10.468  1.00 94.29           N
ATOM   4577  CA  VAL A 301       7.855  -8.789   9.349  1.00 94.29           C
ATOM   4578  C   VAL A 301       6.907  -8.619   8.160  1.00 94.29           C
ATOM   4579  O   VAL A 301       7.343  -8.297   7.056  1.00 94.29           O
ATOM   4580  HA  VAL A 301       8.836  -8.402   9.074  1.00 94.29           H
ATOM   4581  CB  VAL A 301       8.025 -10.249   9.774  1.00 94.29           C
ATOM   4582  HB  VAL A 301       7.075 -10.591  10.185  1.00 94.29           H
ATOM   4583  CG1 VAL A 301       8.363 -11.134   8.573  1.00 94.29           C
ATOM   4584 1HG1 VAL A 301       7.558 -11.075   7.840  1.00 94.29           H
ATOM   4585 2HG1 VAL A 301       9.293 -10.792   8.119  1.00 94.29           H
ATOM   4586 3HG1 VAL A 301       8.478 -12.167   8.903  1.00 94.29           H
ATOM   4587  CG2 VAL A 301       9.086 -10.382  10.869  1.00 94.29           C
ATOM   4588 1HG2 VAL A 301      10.041 -10.014  10.495  1.00 94.29           H
ATOM   4589 2HG2 VAL A 301       8.786  -9.797  11.738  1.00 94.29           H
ATOM   4590 3HG2 VAL A 301       9.186 -11.430  11.152  1.00 94.29           H
ATOM   4591  HN  VAL A 301       7.124  -8.526  11.282  1.00 94.29           H
ATOM   4592  N   THR A 302       5.629  -8.843   8.427  1.00 93.78           N
ATOM   4593  CA  THR A 302       4.628  -8.808   7.374  1.00 93.78           C
ATOM   4594  C   THR A 302       4.485  -7.388   6.821  1.00 93.78           C
ATOM   4595  O   THR A 302       4.243  -7.204   5.629  1.00 93.78           O
ATOM   4596  HA  THR A 302       4.970  -9.438   6.553  1.00 93.78           H
ATOM   4597  CB  THR A 302       3.324  -9.373   7.943  1.00 93.78           C
ATOM   4598  HB  THR A 302       2.536  -9.366   7.190  1.00 93.78           H
ATOM   4599  OG1 THR A 302       3.077  -8.578   9.099  1.00 93.78           O
ATOM   4600  HG1 THR A 302       3.476  -9.015   9.906  1.00 93.78           H
ATOM   4601  CG2 THR A 302       3.491 -10.790   8.493  1.00 93.78           C
ATOM   4602 1HG2 THR A 302       4.232 -10.785   9.293  1.00 93.78           H
ATOM   4603 2HG2 THR A 302       3.824 -11.453   7.694  1.00 93.78           H
ATOM   4604 3HG2 THR A 302       2.537 -11.143   8.884  1.00 93.78           H
ATOM   4605  HN  THR A 302       5.275  -9.045   9.340  1.00 93.78           H
ATOM   4606  N   GLN A 303       4.640  -6.421   7.714  1.00 92.58           N
ATOM   4607  CA  GLN A 303       4.605  -5.024   7.317  1.00 92.58           C
ATOM   4608  C   GLN A 303       5.700  -4.737   6.287  1.00 92.58           C
ATOM   4609  O   GLN A 303       5.467  -4.030   5.308  1.00 92.58           O
ATOM   4610  HA  GLN A 303       3.624  -4.876   6.865  1.00 92.58           H
ATOM   4611  CB  GLN A 303       4.741  -4.105   8.532  1.00 92.58           C
ATOM   4612 1HB  GLN A 303       3.877  -4.230   9.185  1.00 92.58           H
ATOM   4613 2HB  GLN A 303       5.621  -4.389   9.111  1.00 92.58           H
ATOM   4614  CG  GLN A 303       4.856  -2.641   8.103  1.00 92.58           C
ATOM   4615 1HG  GLN A 303       5.880  -2.429   7.793  1.00 92.58           H
ATOM   4616 2HG  GLN A 303       4.217  -2.461   7.239  1.00 92.58           H
ATOM   4617  CD  GLN A 303       4.459  -1.702   9.244  1.00 92.58           C
ATOM   4618  OE1 GLN A 303       5.252  -1.357  10.103  1.00 92.58           O
ATOM   4619  NE2 GLN A 303       3.188  -1.311   9.204  1.00 92.58           N
ATOM   4620 1HE2 GLN A 303       2.589  -1.632   8.471  1.00 92.58           H
ATOM   4621 2HE2 GLN A 303       2.832  -0.695   9.907  1.00 92.58           H
ATOM   4622  HN  GLN A 303       4.788  -6.580   8.690  1.00 92.58           H
ATOM   4623  N   THR A 304       6.872  -5.300   6.544  1.00 92.59           N
ATOM   4624  CA  THR A 304       8.027  -5.042   5.702  1.00 92.59           C
ATOM   4625  C   THR A 304       7.819  -5.647   4.312  1.00 92.59           C
ATOM   4626  O   THR A 304       8.205  -5.050   3.308  1.00 92.59           O
ATOM   4627  HA  THR A 304       8.123  -3.964   5.571  1.00 92.59           H
ATOM   4628  CB  THR A 304       9.266  -5.581   6.420  1.00 92.59           C
ATOM   4629  HB  THR A 304       9.239  -6.669   6.479  1.00 92.59           H
ATOM   4630  OG1 THR A 304       9.268  -4.897   7.670  1.00 92.59           O
ATOM   4631  HG1 THR A 304       8.852  -5.472   8.375  1.00 92.59           H
ATOM   4632  CG2 THR A 304      10.569  -5.139   5.751  1.00 92.59           C
ATOM   4633 1HG2 THR A 304      10.627  -4.051   5.753  1.00 92.59           H
ATOM   4634 2HG2 THR A 304      10.592  -5.503   4.724  1.00 92.59           H
ATOM   4635 3HG2 THR A 304      11.417  -5.549   6.301  1.00 92.59           H
ATOM   4636  HN  THR A 304       7.037  -5.922   7.310  1.00 92.59           H
ATOM   4637  N   ILE A 305       7.211  -6.824   4.298  1.00 92.66           N
ATOM   4638  CA  ILE A 305       6.911  -7.497   3.046  1.00 92.66           C
ATOM   4639  C   ILE A 305       5.942  -6.638   2.230  1.00 92.66           C
ATOM   4640  O   ILE A 305       6.082  -6.525   1.013  1.00 92.66           O
ATOM   4641  HA  ILE A 305       7.845  -7.585   2.491  1.00 92.66           H
ATOM   4642  CB  ILE A 305       6.404  -8.916   3.308  1.00 92.66           C
ATOM   4643  HB  ILE A 305       5.586  -8.859   4.026  1.00 92.66           H
ATOM   4644  CG1 ILE A 305       7.498  -9.781   3.938  1.00 92.66           C
ATOM   4645 1HG1 ILE A 305       8.255 -10.016   3.190  1.00 92.66           H
ATOM   4646 2HG1 ILE A 305       7.995  -9.225   4.732  1.00 92.66           H
ATOM   4647  CG2 ILE A 305       5.841  -9.542   2.031  1.00 92.66           C
ATOM   4648 1HG2 ILE A 305       5.012  -8.937   1.664  1.00 92.66           H
ATOM   4649 2HG2 ILE A 305       6.623  -9.585   1.272  1.00 92.66           H
ATOM   4650 3HG2 ILE A 305       5.488 -10.551   2.246  1.00 92.66           H
ATOM   4651  CD1 ILE A 305       6.913 -11.077   4.504  1.00 92.66           C
ATOM   4652 1HD1 ILE A 305       6.174 -10.838   5.268  1.00 92.66           H
ATOM   4653 2HD1 ILE A 305       6.438 -11.642   3.702  1.00 92.66           H
ATOM   4654 3HD1 ILE A 305       7.712 -11.673   4.945  1.00 92.66           H
ATOM   4655  HN  ILE A 305       6.925  -7.315   5.121  1.00 92.66           H
ATOM   4656  N   ALA A 306       4.982  -6.056   2.933  1.00 91.03           N
ATOM   4657  CA  ALA A 306       3.960  -5.254   2.282  1.00 91.03           C
ATOM   4658  C   ALA A 306       4.616  -4.042   1.616  1.00 91.03           C
ATOM   4659  O   ALA A 306       4.225  -3.645   0.520  1.00 91.03           O
ATOM   4660  HA  ALA A 306       3.492  -5.870   1.515  1.00 91.03           H
ATOM   4661  CB  ALA A 306       2.897  -4.851   3.307  1.00 91.03           C
ATOM   4662 1HB  ALA A 306       2.442  -5.747   3.729  1.00 91.03           H
ATOM   4663 2HB  ALA A 306       3.362  -4.271   4.104  1.00 91.03           H
ATOM   4664 3HB  ALA A 306       2.131  -4.250   2.818  1.00 91.03           H
ATOM   4665  HN  ALA A 306       4.896  -6.126   3.926  1.00 91.03           H
ATOM   4666  N   PHE A 307       5.602  -3.490   2.307  1.00 90.90           N
ATOM   4667  CA  PHE A 307       6.269  -2.290   1.831  1.00 90.90           C
ATOM   4668  C   PHE A 307       7.134  -2.593   0.606  1.00 90.90           C
ATOM   4669  O   PHE A 307       7.290  -1.746  -0.273  1.00 90.90           O
ATOM   4670  HA  PHE A 307       5.492  -1.575   1.557  1.00 90.90           H
ATOM   4671  CB  PHE A 307       7.168  -1.797   2.966  1.00 90.90           C
ATOM   4672 1HB  PHE A 307       7.767  -2.631   3.330  1.00 90.90           H
ATOM   4673 2HB  PHE A 307       7.862  -1.055   2.570  1.00 90.90           H
ATOM   4674  CG  PHE A 307       6.406  -1.183   4.142  1.00 90.90           C
ATOM   4675  CD1 PHE A 307       5.046  -1.191   4.149  1.00 90.90           C
ATOM   4676  HD1 PHE A 307       4.499  -1.635   3.317  1.00 90.90           H
ATOM   4677  CD2 PHE A 307       7.088  -0.629   5.180  1.00 90.90           C
ATOM   4678  HD2 PHE A 307       8.178  -0.622   5.174  1.00 90.90           H
ATOM   4679  CE1 PHE A 307       4.338  -0.622   5.240  1.00 90.90           C
ATOM   4680  HE1 PHE A 307       3.248  -0.628   5.246  1.00 90.90           H
ATOM   4681  CE2 PHE A 307       6.380  -0.059   6.271  1.00 90.90           C
ATOM   4682  HE2 PHE A 307       6.927   0.385   7.103  1.00 90.90           H
ATOM   4683  CZ  PHE A 307       5.020  -0.068   6.278  1.00 90.90           C
ATOM   4684  HZ  PHE A 307       4.477   0.370   7.116  1.00 90.90           H
ATOM   4685  HN  PHE A 307       5.946  -3.847   3.175  1.00 90.90           H
ATOM   4686  N   PHE A 308       7.674  -3.802   0.587  1.00 90.43           N
ATOM   4687  CA  PHE A 308       8.553  -4.213  -0.495  1.00 90.43           C
ATOM   4688  C   PHE A 308       7.814  -4.203  -1.835  1.00 90.43           C
ATOM   4689  O   PHE A 308       8.437  -4.107  -2.891  1.00 90.43           O
ATOM   4690  HA  PHE A 308       9.376  -3.500  -0.531  1.00 90.43           H
ATOM   4691  CB  PHE A 308       9.005  -5.642  -0.186  1.00 90.43           C
ATOM   4692 1HB  PHE A 308       9.313  -5.697   0.858  1.00 90.43           H
ATOM   4693 2HB  PHE A 308       8.156  -6.314  -0.303  1.00 90.43           H
ATOM   4694  CG  PHE A 308      10.154  -6.135  -1.068  1.00 90.43           C
ATOM   4695  CD1 PHE A 308       9.895  -6.937  -2.136  1.00 90.43           C
ATOM   4696  HD1 PHE A 308       8.869  -7.227  -2.364  1.00 90.43           H
ATOM   4697  CD2 PHE A 308      11.433  -5.773  -0.785  1.00 90.43           C
ATOM   4698  HD2 PHE A 308      11.641  -5.131   0.071  1.00 90.43           H
ATOM   4699  CE1 PHE A 308      10.961  -7.395  -2.955  1.00 90.43           C
ATOM   4700  HE1 PHE A 308      10.753  -8.037  -3.811  1.00 90.43           H
ATOM   4701  CE2 PHE A 308      12.499  -6.231  -1.603  1.00 90.43           C
ATOM   4702  HE2 PHE A 308      13.525  -5.940  -1.376  1.00 90.43           H
ATOM   4703  CZ  PHE A 308      12.240  -7.032  -2.671  1.00 90.43           C
ATOM   4704  HZ  PHE A 308      13.059  -7.383  -3.300  1.00 90.43           H
ATOM   4705  HN  PHE A 308       7.520  -4.494   1.292  1.00 90.43           H
ATOM   4706  N   HIS A 309       6.495  -4.305  -1.748  1.00 87.31           N
ATOM   4707  CA  HIS A 309       5.668  -4.352  -2.942  1.00 87.31           C
ATOM   4708  C   HIS A 309       5.893  -3.086  -3.771  1.00 87.31           C
ATOM   4709  O   HIS A 309       5.911  -3.139  -5.000  1.00 87.31           O
ATOM   4710  HA  HIS A 309       5.998  -5.216  -3.518  1.00 87.31           H
ATOM   4711  CB  HIS A 309       4.198  -4.568  -2.576  1.00 87.31           C
ATOM   4712 1HB  HIS A 309       4.111  -5.482  -1.990  1.00 87.31           H
ATOM   4713 2HB  HIS A 309       3.869  -3.748  -1.938  1.00 87.31           H
ATOM   4714  CG  HIS A 309       3.276  -4.661  -3.768  1.00 87.31           C
ATOM   4715  ND1 HIS A 309       2.687  -3.551  -4.349  1.00 87.31           N
ATOM   4716  HD1 HIS A 309       2.805  -2.604  -4.052  1.00 87.31           H
ATOM   4717  CD2 HIS A 309       2.849  -5.742  -4.482  1.00 87.31           C
ATOM   4718  HD2 HIS A 309       3.123  -6.779  -4.293  1.00 87.31           H
ATOM   4719  CE1 HIS A 309       1.941  -3.958  -5.366  1.00 87.31           C
ATOM   4720  HE1 HIS A 309       1.350  -3.320  -6.022  1.00 87.31           H
ATOM   4721  NE2 HIS A 309       2.042  -5.316  -5.446  1.00 87.31           N
ATOM   4722  HN  HIS A 309       5.994  -4.356  -0.884  1.00 87.31           H
ATOM   4723  N   SER A 310       6.059  -1.976  -3.066  1.00 86.25           N
ATOM   4724  CA  SER A 310       6.056  -0.673  -3.709  1.00 86.25           C
ATOM   4725  C   SER A 310       7.313  -0.510  -4.566  1.00 86.25           C
ATOM   4726  O   SER A 310       7.406   0.420  -5.366  1.00 86.25           O
ATOM   4727  HA  SER A 310       5.163  -0.662  -4.334  1.00 86.25           H
ATOM   4728  CB  SER A 310       5.968   0.451  -2.675  1.00 86.25           C
ATOM   4729 1HB  SER A 310       6.731   0.301  -1.911  1.00 86.25           H
ATOM   4730 2HB  SER A 310       6.183   1.405  -3.157  1.00 86.25           H
ATOM   4731  OG  SER A 310       4.685   0.510  -2.058  1.00 86.25           O
ATOM   4732  HG  SER A 310       4.017   0.893  -2.695  1.00 86.25           H
ATOM   4733  HN  SER A 310       6.194  -1.958  -2.075  1.00 86.25           H
ATOM   4734  N   CYS A 311       8.249  -1.427  -4.368  1.00 89.07           N
ATOM   4735  CA  CYS A 311       9.479  -1.420  -5.142  1.00 89.07           C
ATOM   4736  C   CYS A 311       9.350  -2.458  -6.259  1.00 89.07           C
ATOM   4737  O   CYS A 311      10.171  -2.496  -7.173  1.00 89.07           O
ATOM   4738  HA  CYS A 311       9.582  -0.417  -5.556  1.00 89.07           H
ATOM   4739  CB  CYS A 311      10.702  -1.679  -4.261  1.00 89.07           C
ATOM   4740 1HB  CYS A 311      11.613  -1.430  -4.806  1.00 89.07           H
ATOM   4741 2HB  CYS A 311      10.671  -1.034  -3.382  1.00 89.07           H
ATOM   4742  SG  CYS A 311      10.743  -3.434  -3.746  1.00 89.07           S
ATOM   4743  HG  CYS A 311       9.704  -3.361  -2.919  1.00 89.07           H
ATOM   4744  HN  CYS A 311       8.176  -2.164  -3.696  1.00 89.07           H
ATOM   4745  N   LEU A 312       8.312  -3.274  -6.147  1.00 85.67           N
ATOM   4746  CA  LEU A 312       8.162  -4.418  -7.031  1.00 85.67           C
ATOM   4747  C   LEU A 312       7.475  -3.972  -8.323  1.00 85.67           C
ATOM   4748  O   LEU A 312       7.745  -4.515  -9.393  1.00 85.67           O
ATOM   4749  HA  LEU A 312       9.162  -4.775  -7.277  1.00 85.67           H
ATOM   4750  CB  LEU A 312       7.438  -5.559  -6.312  1.00 85.67           C
ATOM   4751 1HB  LEU A 312       6.576  -5.144  -5.790  1.00 85.67           H
ATOM   4752 2HB  LEU A 312       7.054  -6.249  -7.063  1.00 85.67           H
ATOM   4753  CG  LEU A 312       8.273  -6.355  -5.307  1.00 85.67           C
ATOM   4754  HG  LEU A 312       8.555  -5.687  -4.493  1.00 85.67           H
ATOM   4755  CD1 LEU A 312       7.455  -7.493  -4.694  1.00 85.67           C
ATOM   4756 1HD1 LEU A 312       6.587  -7.081  -4.179  1.00 85.67           H
ATOM   4757 2HD1 LEU A 312       7.122  -8.167  -5.484  1.00 85.67           H
ATOM   4758 3HD1 LEU A 312       8.072  -8.043  -3.984  1.00 85.67           H
ATOM   4759  CD2 LEU A 312       9.568  -6.859  -5.947  1.00 85.67           C
ATOM   4760 1HD2 LEU A 312       9.328  -7.505  -6.792  1.00 85.67           H
ATOM   4761 2HD2 LEU A 312      10.156  -6.010  -6.295  1.00 85.67           H
ATOM   4762 3HD2 LEU A 312      10.142  -7.421  -5.211  1.00 85.67           H
ATOM   4763  HN  LEU A 312       7.584  -3.164  -5.471  1.00 85.67           H
ATOM   4764  N   ASN A 313       6.600  -2.987  -8.181  1.00 79.92           N
ATOM   4765  CA  ASN A 313       5.726  -2.600  -9.275  1.00 79.92           C
ATOM   4766  C   ASN A 313       6.571  -2.278 -10.509  1.00 79.92           C
ATOM   4767  O   ASN A 313       6.349  -2.838 -11.581  1.00 79.92           O
ATOM   4768  HA  ASN A 313       5.067  -3.454  -9.432  1.00 79.92           H
ATOM   4769  CB  ASN A 313       4.916  -1.351  -8.918  1.00 79.92           C
ATOM   4770 1HB  ASN A 313       5.550  -0.644  -8.382  1.00 79.92           H
ATOM   4771 2HB  ASN A 313       4.585  -0.855  -9.830  1.00 79.92           H
ATOM   4772  CG  ASN A 313       3.704  -1.712  -8.057  1.00 79.92           C
ATOM   4773  OD1 ASN A 313       3.206  -2.826  -8.075  1.00 79.92           O
ATOM   4774  ND2 ASN A 313       3.257  -0.710  -7.305  1.00 79.92           N
ATOM   4775 1HD2 ASN A 313       3.711   0.181  -7.337  1.00 79.92           H
ATOM   4776 2HD2 ASN A 313       2.467  -0.847  -6.707  1.00 79.92           H
ATOM   4777  HN  ASN A 313       6.484  -2.459  -7.340  1.00 79.92           H
ATOM   4778  N   PRO A 314       7.551  -1.373 -10.381  1.00 77.91           N
ATOM   4779  CA  PRO A 314       8.383  -0.995 -11.527  1.00 77.91           C
ATOM   4780  C   PRO A 314       9.000  -2.201 -12.215  1.00 77.91           C
ATOM   4781  O   PRO A 314       9.038  -2.268 -13.443  1.00 77.91           O
ATOM   4782  HA  PRO A 314       7.772  -0.513 -12.290  1.00 77.91           H
ATOM   4783  CB  PRO A 314       9.448  -0.083 -10.916  1.00 77.91           C
ATOM   4784 1HB  PRO A 314      10.337  -0.643 -10.624  1.00 77.91           H
ATOM   4785 2HB  PRO A 314       9.773   0.683 -11.620  1.00 77.91           H
ATOM   4786  CG  PRO A 314       8.744   0.524  -9.708  1.00 77.91           C
ATOM   4787 1HG  PRO A 314       9.454   0.912  -8.978  1.00 77.91           H
ATOM   4788 2HG  PRO A 314       8.106   1.362  -9.991  1.00 77.91           H
ATOM   4789  CD  PRO A 314       7.941  -0.645  -9.160  1.00 77.91           C
ATOM   4790 1HD  PRO A 314       8.538  -1.269  -8.495  1.00 77.91           H
ATOM   4791 2HD  PRO A 314       7.077  -0.309  -8.587  1.00 77.91           H
ATOM   4792  N   VAL A 315       9.471  -3.132 -11.398  1.00 79.17           N
ATOM   4793  CA  VAL A 315      10.184  -4.288 -11.913  1.00 79.17           C
ATOM   4794  C   VAL A 315       9.250  -5.099 -12.813  1.00 79.17           C
ATOM   4795  O   VAL A 315       9.650  -5.547 -13.887  1.00 79.17           O
ATOM   4796  HA  VAL A 315      11.017  -3.921 -12.513  1.00 79.17           H
ATOM   4797  CB  VAL A 315      10.759  -5.107 -10.755  1.00 79.17           C
ATOM   4798  HB  VAL A 315       9.930  -5.411 -10.116  1.00 79.17           H
ATOM   4799  CG1 VAL A 315      11.446  -6.374 -11.268  1.00 79.17           C
ATOM   4800 1HG1 VAL A 315      10.722  -6.988 -11.805  1.00 79.17           H
ATOM   4801 2HG1 VAL A 315      12.259  -6.100 -11.939  1.00 79.17           H
ATOM   4802 3HG1 VAL A 315      11.845  -6.938 -10.424  1.00 79.17           H
ATOM   4803  CG2 VAL A 315      11.719  -4.266  -9.912  1.00 79.17           C
ATOM   4804 1HG2 VAL A 315      12.542  -3.918 -10.536  1.00 79.17           H
ATOM   4805 2HG2 VAL A 315      11.186  -3.407  -9.502  1.00 79.17           H
ATOM   4806 3HG2 VAL A 315      12.112  -4.872  -9.096  1.00 79.17           H
ATOM   4807  HN  VAL A 315       9.373  -3.104 -10.403  1.00 79.17           H
ATOM   4808  N   LEU A 316       8.022  -5.263 -12.342  1.00 77.72           N
ATOM   4809  CA  LEU A 316       7.052  -6.079 -13.052  1.00 77.72           C
ATOM   4810  C   LEU A 316       6.848  -5.514 -14.459  1.00 77.72           C
ATOM   4811  O   LEU A 316       6.742  -6.268 -15.425  1.00 77.72           O
ATOM   4812  HA  LEU A 316       7.470  -7.082 -13.140  1.00 77.72           H
ATOM   4813  CB  LEU A 316       5.759  -6.198 -12.243  1.00 77.72           C
ATOM   4814 1HB  LEU A 316       5.380  -5.194 -12.051  1.00 77.72           H
ATOM   4815 2HB  LEU A 316       5.015  -6.707 -12.857  1.00 77.72           H
ATOM   4816  CG  LEU A 316       5.868  -6.936 -10.907  1.00 77.72           C
ATOM   4817  HG  LEU A 316       6.577  -6.399 -10.278  1.00 77.72           H
ATOM   4818  CD1 LEU A 316       4.526  -6.943 -10.173  1.00 77.72           C
ATOM   4819 1HD1 LEU A 316       4.212  -5.917  -9.981  1.00 77.72           H
ATOM   4820 2HD1 LEU A 316       3.777  -7.442 -10.788  1.00 77.72           H
ATOM   4821 3HD1 LEU A 316       4.632  -7.473  -9.227  1.00 77.72           H
ATOM   4822  CD2 LEU A 316       6.420  -8.349 -11.105  1.00 77.72           C
ATOM   4823 1HD2 LEU A 316       5.755  -8.911 -11.761  1.00 77.72           H
ATOM   4824 2HD2 LEU A 316       7.411  -8.293 -11.556  1.00 77.72           H
ATOM   4825 3HD2 LEU A 316       6.488  -8.851 -10.140  1.00 77.72           H
ATOM   4826  HN  LEU A 316       7.689  -4.851 -11.495  1.00 77.72           H
ATOM   4827  N   TYR A 317       6.799  -4.192 -14.529  1.00 74.06           N
ATOM   4828  CA  TYR A 317       6.558  -3.518 -15.794  1.00 74.06           C
ATOM   4829  C   TYR A 317       7.748  -3.689 -16.741  1.00 74.06           C
ATOM   4830  O   TYR A 317       7.567  -3.890 -17.941  1.00 74.06           O
ATOM   4831  HA  TYR A 317       5.674  -3.963 -16.250  1.00 74.06           H
ATOM   4832  CB  TYR A 317       6.399  -2.034 -15.458  1.00 74.06           C
ATOM   4833 1HB  TYR A 317       7.313  -1.679 -14.982  1.00 74.06           H
ATOM   4834 2HB  TYR A 317       6.283  -1.472 -16.385  1.00 74.06           H
ATOM   4835  CG  TYR A 317       5.213  -1.728 -14.541  1.00 74.06           C
ATOM   4836  CD1 TYR A 317       4.014  -2.388 -14.720  1.00 74.06           C
ATOM   4837  HD1 TYR A 317       3.913  -3.128 -15.514  1.00 74.06           H
ATOM   4838  CD2 TYR A 317       5.341  -0.791 -13.536  1.00 74.06           C
ATOM   4839  HD2 TYR A 317       6.288  -0.269 -13.395  1.00 74.06           H
ATOM   4840  CE1 TYR A 317       2.898  -2.100 -13.858  1.00 74.06           C
ATOM   4841  HE1 TYR A 317       1.945  -2.614 -13.988  1.00 74.06           H
ATOM   4842  CE2 TYR A 317       4.225  -0.503 -12.674  1.00 74.06           C
ATOM   4843  HE2 TYR A 317       4.313   0.235 -11.876  1.00 74.06           H
ATOM   4844  CZ  TYR A 317       3.058  -1.171 -12.877  1.00 74.06           C
ATOM   4845  OH  TYR A 317       2.004  -0.899 -12.062  1.00 74.06           O
ATOM   4846  HH  TYR A 317       1.349  -1.654 -12.087  1.00 74.06           H
ATOM   4847  HN  TYR A 317       6.920  -3.585 -13.744  1.00 74.06           H
ATOM   4848  N   VAL A 318       8.938  -3.604 -16.166  1.00 72.64           N
ATOM   4849  CA  VAL A 318      10.157  -3.746 -16.944  1.00 72.64           C
ATOM   4850  C   VAL A 318      10.169  -5.118 -17.620  1.00 72.64           C
ATOM   4851  O   VAL A 318      10.389  -5.219 -18.826  1.00 72.64           O
ATOM   4852  HA  VAL A 318      10.147  -2.975 -17.715  1.00 72.64           H
ATOM   4853  CB  VAL A 318      11.378  -3.508 -16.053  1.00 72.64           C
ATOM   4854  HB  VAL A 318      11.296  -4.167 -15.189  1.00 72.64           H
ATOM   4855  CG1 VAL A 318      12.672  -3.858 -16.790  1.00 72.64           C
ATOM   4856 1HG1 VAL A 318      12.651  -4.908 -17.081  1.00 72.64           H
ATOM   4857 2HG1 VAL A 318      12.763  -3.236 -17.680  1.00 72.64           H
ATOM   4858 3HG1 VAL A 318      13.524  -3.680 -16.134  1.00 72.64           H
ATOM   4859  CG2 VAL A 318      11.411  -2.066 -15.542  1.00 72.64           C
ATOM   4860 1HG2 VAL A 318      11.458  -1.381 -16.389  1.00 72.64           H
ATOM   4861 2HG2 VAL A 318      10.510  -1.865 -14.962  1.00 72.64           H
ATOM   4862 3HG2 VAL A 318      12.288  -1.924 -14.911  1.00 72.64           H
ATOM   4863  HN  VAL A 318       9.077  -3.441 -15.189  1.00 72.64           H
ATOM   4864  N   PHE A 319       9.930  -6.142 -16.813  1.00 70.54           N
ATOM   4865  CA  PHE A 319      10.177  -7.507 -17.242  1.00 70.54           C
ATOM   4866  C   PHE A 319       9.002  -8.046 -18.060  1.00 70.54           C
ATOM   4867  O   PHE A 319       9.201  -8.746 -19.053  1.00 70.54           O
ATOM   4868  HA  PHE A 319      11.074  -7.494 -17.863  1.00 70.54           H
ATOM   4869  CB  PHE A 319      10.333  -8.353 -15.977  1.00 70.54           C
ATOM   4870 1HB  PHE A 319       9.593  -8.032 -15.244  1.00 70.54           H
ATOM   4871 2HB  PHE A 319      10.112  -9.393 -16.218  1.00 70.54           H
ATOM   4872  CG  PHE A 319      11.724  -8.276 -15.344  1.00 70.54           C
ATOM   4873  CD1 PHE A 319      12.785  -8.860 -15.961  1.00 70.54           C
ATOM   4874  HD1 PHE A 319      12.646  -9.383 -16.907  1.00 70.54           H
ATOM   4875  CD2 PHE A 319      11.898  -7.623 -14.164  1.00 70.54           C
ATOM   4876  HD2 PHE A 319      11.048  -7.155 -13.669  1.00 70.54           H
ATOM   4877  CE1 PHE A 319      14.076  -8.788 -15.374  1.00 70.54           C
ATOM   4878  HE1 PHE A 319      14.927  -9.256 -15.869  1.00 70.54           H
ATOM   4879  CE2 PHE A 319      13.189  -7.551 -13.576  1.00 70.54           C
ATOM   4880  HE2 PHE A 319      13.329  -7.028 -12.630  1.00 70.54           H
ATOM   4881  CZ  PHE A 319      14.251  -8.135 -14.194  1.00 70.54           C
ATOM   4882  HZ  PHE A 319      15.242  -8.080 -13.743  1.00 70.54           H
ATOM   4883  HN  PHE A 319       9.574  -6.049 -15.883  1.00 70.54           H
ATOM   4884  N   VAL A 320       7.804  -7.701 -17.614  1.00 71.11           N
ATOM   4885  CA  VAL A 320       6.600  -8.313 -18.150  1.00 71.11           C
ATOM   4886  C   VAL A 320       5.998  -7.396 -19.216  1.00 71.11           C
ATOM   4887  O   VAL A 320       5.289  -7.858 -20.109  1.00 71.11           O
ATOM   4888  HA  VAL A 320       6.890  -9.253 -18.619  1.00 71.11           H
ATOM   4889  CB  VAL A 320       5.624  -8.631 -17.015  1.00 71.11           C
ATOM   4890  HB  VAL A 320       5.101  -7.711 -16.755  1.00 71.11           H
ATOM   4891  CG1 VAL A 320       4.580  -9.656 -17.460  1.00 71.11           C
ATOM   4892 1HG1 VAL A 320       4.017  -9.258 -18.304  1.00 71.11           H
ATOM   4893 2HG1 VAL A 320       5.080 -10.577 -17.759  1.00 71.11           H
ATOM   4894 3HG1 VAL A 320       3.899  -9.864 -16.635  1.00 71.11           H
ATOM   4895  CG2 VAL A 320       6.371  -9.113 -15.769  1.00 71.11           C
ATOM   4896 1HG2 VAL A 320       6.933 -10.016 -16.010  1.00 71.11           H
ATOM   4897 2HG2 VAL A 320       7.057  -8.337 -15.433  1.00 71.11           H
ATOM   4898 3HG2 VAL A 320       5.653  -9.332 -14.978  1.00 71.11           H
ATOM   4899  HN  VAL A 320       7.648  -7.017 -16.900  1.00 71.11           H
ATOM   4900  N   GLY A 321       6.302  -6.113 -19.088  1.00 72.09           N
ATOM   4901  CA  GLY A 321       5.736  -5.116 -19.981  1.00 72.09           C
ATOM   4902  C   GLY A 321       6.561  -4.998 -21.264  1.00 72.09           C
ATOM   4903  O   GLY A 321       7.555  -4.275 -21.303  1.00 72.09           O
ATOM   4904 1HA  GLY A 321       4.709  -5.386 -20.228  1.00 72.09           H
ATOM   4905 2HA  GLY A 321       5.700  -4.150 -19.478  1.00 72.09           H
ATOM   4906  HN  GLY A 321       6.922  -5.752 -18.391  1.00 72.09           H
ATOM   4907  N   GLU A 322       6.118  -5.720 -22.283  1.00 73.00           N
ATOM   4908  CA  GLU A 322       6.730  -5.615 -23.597  1.00 73.00           C
ATOM   4909  C   GLU A 322       6.734  -4.158 -24.066  1.00 73.00           C
ATOM   4910  O   GLU A 322       7.724  -3.683 -24.619  1.00 73.00           O
ATOM   4911  HA  GLU A 322       7.754  -5.964 -23.468  1.00 73.00           H
ATOM   4912  CB  GLU A 322       6.017  -6.515 -24.608  1.00 73.00           C
ATOM   4913 1HB  GLU A 322       4.938  -6.410 -24.495  1.00 73.00           H
ATOM   4914 2HB  GLU A 322       6.369  -6.288 -25.614  1.00 73.00           H
ATOM   4915  CG  GLU A 322       6.345  -7.988 -24.358  1.00 73.00           C
ATOM   4916 1HG  GLU A 322       7.426  -8.120 -24.311  1.00 73.00           H
ATOM   4917 2HG  GLU A 322       5.944  -8.295 -23.392  1.00 73.00           H
ATOM   4918  CD  GLU A 322       5.765  -8.874 -25.462  1.00 73.00           C
ATOM   4919  OE1 GLU A 322       5.977 -10.103 -25.374  1.00 73.00           O
ATOM   4920  OE2 GLU A 322       5.121  -8.303 -26.368  1.00 73.00           O
ATOM   4921  HN  GLU A 322       5.357  -6.365 -22.222  1.00 73.00           H
ATOM   4922  N   ARG A 323       5.615  -3.490 -23.827  1.00 73.94           N
ATOM   4923  CA  ARG A 323       5.456  -2.115 -24.268  1.00 73.94           C
ATOM   4924  C   ARG A 323       6.452  -1.207 -23.545  1.00 73.94           C
ATOM   4925  O   ARG A 323       7.033  -0.309 -24.152  1.00 73.94           O
ATOM   4926  HA  ARG A 323       5.655  -2.141 -25.340  1.00 73.94           H
ATOM   4927  CB  ARG A 323       4.034  -1.613 -24.005  1.00 73.94           C
ATOM   4928 1HB  ARG A 323       3.325  -2.427 -24.150  1.00 73.94           H
ATOM   4929 2HB  ARG A 323       3.945  -1.293 -22.967  1.00 73.94           H
ATOM   4930  CG  ARG A 323       3.682  -0.451 -24.935  1.00 73.94           C
ATOM   4931 1HG  ARG A 323       4.380   0.372 -24.776  1.00 73.94           H
ATOM   4932 2HG  ARG A 323       3.792  -0.765 -25.973  1.00 73.94           H
ATOM   4933  CD  ARG A 323       2.251   0.033 -24.691  1.00 73.94           C
ATOM   4934 1HD  ARG A 323       1.663  -0.763 -24.235  1.00 73.94           H
ATOM   4935 2HD  ARG A 323       2.255   0.868 -23.991  1.00 73.94           H
ATOM   4936  NE  ARG A 323       1.633   0.449 -25.970  1.00 73.94           N
ATOM   4937  HE  ARG A 323       2.176   0.359 -26.805  1.00 73.94           H
ATOM   4938  CZ  ARG A 323       0.390   0.939 -26.079  1.00 73.94           C
ATOM   4939  NH1 ARG A 323      -0.383   1.081 -24.994  1.00 73.94           N
ATOM   4940 1HH1 ARG A 323      -0.033   0.820 -24.094  1.00 73.94           H
ATOM   4941 2HH1 ARG A 323      -1.309   1.447 -25.084  1.00 73.94           H
ATOM   4942  NH2 ARG A 323      -0.068   1.284 -27.290  1.00 73.94           N
ATOM   4943 1HH2 ARG A 323      -0.993   1.651 -27.389  1.00 73.94           H
ATOM   4944 2HH2 ARG A 323       0.515   1.175 -28.095  1.00 73.94           H
ATOM   4945  HN  ARG A 323       4.827  -3.873 -23.344  1.00 73.94           H
ATOM   4946  N   PHE A 324       6.619  -1.473 -22.257  1.00 75.93           N
ATOM   4947  CA  PHE A 324       7.473  -0.641 -21.427  1.00 75.93           C
ATOM   4948  C   PHE A 324       8.937  -0.757 -21.857  1.00 75.93           C
ATOM   4949  O   PHE A 324       9.655   0.241 -21.903  1.00 75.93           O
ATOM   4950  HA  PHE A 324       7.141   0.389 -21.550  1.00 75.93           H
ATOM   4951  CB  PHE A 324       7.334  -1.152 -19.991  1.00 75.93           C
ATOM   4952 1HB  PHE A 324       6.276  -1.262 -19.756  1.00 75.93           H
ATOM   4953 2HB  PHE A 324       7.781  -2.144 -19.924  1.00 75.93           H
ATOM   4954  CG  PHE A 324       7.983  -0.245 -18.943  1.00 75.93           C
ATOM   4955  CD1 PHE A 324       9.280  -0.440 -18.584  1.00 75.93           C
ATOM   4956  HD1 PHE A 324       9.858  -1.242 -19.044  1.00 75.93           H
ATOM   4957  CD2 PHE A 324       7.262   0.756 -18.370  1.00 75.93           C
ATOM   4958  HD2 PHE A 324       6.222   0.912 -18.657  1.00 75.93           H
ATOM   4959  CE1 PHE A 324       9.882   0.402 -17.611  1.00 75.93           C
ATOM   4960  HE1 PHE A 324      10.922   0.245 -17.324  1.00 75.93           H
ATOM   4961  CE2 PHE A 324       7.864   1.597 -17.397  1.00 75.93           C
ATOM   4962  HE2 PHE A 324       7.286   2.399 -16.937  1.00 75.93           H
ATOM   4963  CZ  PHE A 324       9.161   1.402 -17.038  1.00 75.93           C
ATOM   4964  HZ  PHE A 324       9.623   2.048 -16.292  1.00 75.93           H
ATOM   4965  HN  PHE A 324       6.184  -2.238 -21.783  1.00 75.93           H
ATOM   4966  N   ARG A 325       9.336  -1.983 -22.161  1.00 76.42           N
ATOM   4967  CA  ARG A 325      10.681  -2.233 -22.651  1.00 76.42           C
ATOM   4968  C   ARG A 325      10.955  -1.392 -23.899  1.00 76.42           C
ATOM   4969  O   ARG A 325      12.012  -0.773 -24.015  1.00 76.42           O
ATOM   4970  HA  ARG A 325      11.336  -1.941 -21.830  1.00 76.42           H
ATOM   4971  CB  ARG A 325      10.879  -3.712 -22.987  1.00 76.42           C
ATOM   4972 1HB  ARG A 325      10.008  -4.086 -23.525  1.00 76.42           H
ATOM   4973 2HB  ARG A 325      11.737  -3.827 -23.650  1.00 76.42           H
ATOM   4974  CG  ARG A 325      11.095  -4.539 -21.718  1.00 76.42           C
ATOM   4975 1HG  ARG A 325      11.808  -4.033 -21.067  1.00 76.42           H
ATOM   4976 2HG  ARG A 325      10.158  -4.616 -21.166  1.00 76.42           H
ATOM   4977  CD  ARG A 325      11.610  -5.939 -22.056  1.00 76.42           C
ATOM   4978 1HD  ARG A 325      11.010  -6.373 -22.856  1.00 76.42           H
ATOM   4979 2HD  ARG A 325      12.635  -5.880 -22.422  1.00 76.42           H
ATOM   4980  NE  ARG A 325      11.552  -6.804 -20.856  1.00 76.42           N
ATOM   4981  HE  ARG A 325      11.130  -6.431 -20.030  1.00 76.42           H
ATOM   4982  CZ  ARG A 325      12.029  -8.055 -20.808  1.00 76.42           C
ATOM   4983  NH1 ARG A 325      12.604  -8.605 -21.886  1.00 76.42           N
ATOM   4984 1HH1 ARG A 325      12.680  -8.082 -22.734  1.00 76.42           H
ATOM   4985 2HH1 ARG A 325      12.958  -9.540 -21.841  1.00 76.42           H
ATOM   4986  NH2 ARG A 325      11.922  -8.747 -19.666  1.00 76.42           N
ATOM   4987 1HH2 ARG A 325      12.273  -9.682 -19.613  1.00 76.42           H
ATOM   4988 2HH2 ARG A 325      11.492  -8.329 -18.866  1.00 76.42           H
ATOM   4989  HN  ARG A 325       8.759  -2.796 -22.077  1.00 76.42           H
ATOM   4990  N   ARG A 326       9.985  -1.397 -24.802  1.00 77.24           N
ATOM   4991  CA  ARG A 326      10.108  -0.639 -26.036  1.00 77.24           C
ATOM   4992  C   ARG A 326      10.297   0.848 -25.729  1.00 77.24           C
ATOM   4993  O   ARG A 326      11.173   1.496 -26.299  1.00 77.24           O
ATOM   4994  HA  ARG A 326      10.987  -1.053 -26.530  1.00 77.24           H
ATOM   4995  CB  ARG A 326       8.870  -0.818 -26.917  1.00 77.24           C
ATOM   4996 1HB  ARG A 326       7.970  -0.730 -26.308  1.00 77.24           H
ATOM   4997 2HB  ARG A 326       8.830  -0.023 -27.661  1.00 77.24           H
ATOM   4998  CG  ARG A 326       8.887  -2.179 -27.617  1.00 77.24           C
ATOM   4999 1HG  ARG A 326       9.795  -2.274 -28.212  1.00 77.24           H
ATOM   5000 2HG  ARG A 326       8.909  -2.974 -26.872  1.00 77.24           H
ATOM   5001  CD  ARG A 326       7.660  -2.348 -28.515  1.00 77.24           C
ATOM   5002 1HD  ARG A 326       6.792  -1.881 -28.052  1.00 77.24           H
ATOM   5003 2HD  ARG A 326       7.824  -1.843 -29.467  1.00 77.24           H
ATOM   5004  NE  ARG A 326       7.396  -3.786 -28.746  1.00 77.24           N
ATOM   5005  HE  ARG A 326       7.329  -4.384 -27.947  1.00 77.24           H
ATOM   5006  CZ  ARG A 326       7.242  -4.337 -29.958  1.00 77.24           C
ATOM   5007  NH1 ARG A 326       7.322  -3.583 -31.062  1.00 77.24           N
ATOM   5008 1HH1 ARG A 326       7.498  -2.602 -30.986  1.00 77.24           H
ATOM   5009 2HH1 ARG A 326       7.206  -4.002 -31.963  1.00 77.24           H
ATOM   5010  NH2 ARG A 326       7.006  -5.653 -30.048  1.00 77.24           N
ATOM   5011 1HH2 ARG A 326       6.889  -6.080 -30.945  1.00 77.24           H
ATOM   5012 2HH2 ARG A 326       6.948  -6.209 -29.218  1.00 77.24           H
ATOM   5013  HN  ARG A 326       9.130  -1.905 -24.701  1.00 77.24           H
ATOM   5014  N   ASP A 327       9.460   1.345 -24.830  1.00 79.13           N
ATOM   5015  CA  ASP A 327       9.455   2.763 -24.516  1.00 79.13           C
ATOM   5016  C   ASP A 327      10.749   3.123 -23.782  1.00 79.13           C
ATOM   5017  O   ASP A 327      11.322   4.187 -24.011  1.00 79.13           O
ATOM   5018  HA  ASP A 327       9.367   3.270 -25.477  1.00 79.13           H
ATOM   5019  CB  ASP A 327       8.279   3.122 -23.605  1.00 79.13           C
ATOM   5020 1HB  ASP A 327       8.335   2.538 -22.686  1.00 79.13           H
ATOM   5021 2HB  ASP A 327       8.343   4.172 -23.320  1.00 79.13           H
ATOM   5022  CG  ASP A 327       6.944   2.858 -24.304  1.00 79.13           C
ATOM   5023  OD1 ASP A 327       6.914   3.004 -25.545  1.00 79.13           O
ATOM   5024  OD2 ASP A 327       5.984   2.515 -23.581  1.00 79.13           O
ATOM   5025  HN  ASP A 327       8.795   0.797 -24.322  1.00 79.13           H
ATOM   5026  N   LEU A 328      11.171   2.215 -22.914  1.00 79.26           N
ATOM   5027  CA  LEU A 328      12.383   2.426 -22.141  1.00 79.26           C
ATOM   5028  C   LEU A 328      13.566   2.603 -23.095  1.00 79.26           C
ATOM   5029  O   LEU A 328      14.329   3.560 -22.972  1.00 79.26           O
ATOM   5030  HA  LEU A 328      12.254   3.349 -21.575  1.00 79.26           H
ATOM   5031  CB  LEU A 328      12.575   1.296 -21.127  1.00 79.26           C
ATOM   5032 1HB  LEU A 328      11.730   1.306 -20.438  1.00 79.26           H
ATOM   5033 2HB  LEU A 328      12.541   0.346 -21.660  1.00 79.26           H
ATOM   5034  CG  LEU A 328      13.866   1.343 -20.307  1.00 79.26           C
ATOM   5035  HG  LEU A 328      14.708   1.379 -20.998  1.00 79.26           H
ATOM   5036  CD1 LEU A 328      13.927   2.611 -19.452  1.00 79.26           C
ATOM   5037 1HD1 LEU A 328      13.892   3.487 -20.099  1.00 79.26           H
ATOM   5038 2HD1 LEU A 328      13.078   2.630 -18.769  1.00 79.26           H
ATOM   5039 3HD1 LEU A 328      14.854   2.618 -18.880  1.00 79.26           H
ATOM   5040  CD2 LEU A 328      14.026   0.076 -19.465  1.00 79.26           C
ATOM   5041 1HD2 LEU A 328      13.182  -0.016 -18.782  1.00 79.26           H
ATOM   5042 2HD2 LEU A 328      14.060  -0.794 -20.121  1.00 79.26           H
ATOM   5043 3HD2 LEU A 328      14.952   0.135 -18.892  1.00 79.26           H
ATOM   5044  HN  LEU A 328      10.700   1.351 -22.735  1.00 79.26           H
ATOM   5045  N   VAL A 329      13.682   1.665 -24.024  1.00 78.42           N
ATOM   5046  CA  VAL A 329      14.789   1.677 -24.965  1.00 78.42           C
ATOM   5047  C   VAL A 329      14.716   2.946 -25.816  1.00 78.42           C
ATOM   5048  O   VAL A 329      15.742   3.547 -26.129  1.00 78.42           O
ATOM   5049  HA  VAL A 329      15.713   1.695 -24.386  1.00 78.42           H
ATOM   5050  CB  VAL A 329      14.779   0.395 -25.800  1.00 78.42           C
ATOM   5051  HB  VAL A 329      13.826   0.346 -26.327  1.00 78.42           H
ATOM   5052  CG1 VAL A 329      15.894   0.415 -26.848  1.00 78.42           C
ATOM   5053 1HG1 VAL A 329      15.752   1.267 -27.513  1.00 78.42           H
ATOM   5054 2HG1 VAL A 329      16.859   0.499 -26.350  1.00 78.42           H
ATOM   5055 3HG1 VAL A 329      15.863  -0.507 -27.428  1.00 78.42           H
ATOM   5056  CG2 VAL A 329      14.887  -0.843 -24.907  1.00 78.42           C
ATOM   5057 1HG2 VAL A 329      15.818  -0.802 -24.342  1.00 78.42           H
ATOM   5058 2HG2 VAL A 329      14.044  -0.868 -24.218  1.00 78.42           H
ATOM   5059 3HG2 VAL A 329      14.878  -1.739 -25.527  1.00 78.42           H
ATOM   5060  HN  VAL A 329      13.038   0.909 -24.138  1.00 78.42           H
ATOM   5061  N   LYS A 330      13.493   3.316 -26.166  1.00 78.28           N
[truncated: 117,320 more chars]
