# Supplementary material for: Noncanonical roles of chemokine regions in CCR9 activation revealed by structural modeling and mutational mapping
Source: Nat Commun. 2025 Aug 18;16:7695. doi: 10.1038/s41467-025-62321-9 (PMC12361432; doi:10.1038/s41467-025-62321-9)
Supplement: Supplementary file 4 — Supplementary Data 2 [file 41467_2025_62321_MOESM4_ESM.zip › CCR9_CCL25_rnk142.pdb]

SSBOND   1 CYS A   38    CYS A  289 
SSBOND   2 CYS A  119    CYS A  198 
SSBOND   3 CYS B    7    CYS B   35 
SSBOND   4 CYS B    8    CYS B   52 
ATOM      1  N   GLU A  20      -2.661  -3.943  60.944  1.00 48.00           N
ATOM      2  CA  GLU A  20      -2.873  -3.603  59.547  1.00 48.00           C
ATOM      3  C   GLU A  20      -1.574  -3.775  58.757  1.00 48.00           C
ATOM      4  O   GLU A  20      -1.604  -3.965  57.542  1.00 48.00           O
ATOM      5  HA  GLU A  20      -3.621  -4.309  59.188  1.00 48.00           H
ATOM      6  CB  GLU A  20      -3.417  -2.180  59.406  1.00 48.00           C
ATOM      7 1HB  GLU A  20      -2.973  -1.540  60.168  1.00 48.00           H
ATOM      8 2HB  GLU A  20      -3.249  -1.822  58.390  1.00 48.00           H
ATOM      9  CG  GLU A  20      -4.930  -2.147  59.629  1.00 48.00           C
ATOM     10 1HG  GLU A  20      -5.382  -3.049  59.217  1.00 48.00           H
ATOM     11 2HG  GLU A  20      -5.144  -2.144  60.698  1.00 48.00           H
ATOM     12  CD  GLU A  20      -5.554  -0.913  58.975  1.00 48.00           C
ATOM     13  OE1 GLU A  20      -6.781  -0.954  58.742  1.00 48.00           O
ATOM     14  OE2 GLU A  20      -4.790   0.044  58.724  1.00 48.00           O
ATOM     15  HN  GLU A  20      -1.724  -4.200  61.179  1.00 48.00           H
ATOM     16  N   SER A  21      -0.466  -3.702  59.478  1.00 53.70           N
ATOM     17  CA  SER A  21       0.842  -3.733  58.846  1.00 53.70           C
ATOM     18  C   SER A  21       1.141  -5.141  58.328  1.00 53.70           C
ATOM     19  O   SER A  21       1.625  -5.306  57.209  1.00 53.70           O
ATOM     20  HA  SER A  21       0.779  -3.026  58.018  1.00 53.70           H
ATOM     21  CB  SER A  21       1.935  -3.282  59.817  1.00 53.70           C
ATOM     22 1HB  SER A  21       2.826  -3.001  59.256  1.00 53.70           H
ATOM     23 2HB  SER A  21       1.600  -2.393  60.352  1.00 53.70           H
ATOM     24  OG  SER A  21       2.268  -4.301  60.756  1.00 53.70           O
ATOM     25  HG  SER A  21       2.977  -3.973  61.380  1.00 53.70           H
ATOM     26  HN  SER A  21      -0.451  -3.624  60.475  1.00 53.70           H
ATOM     27  N   THR A  22       0.839  -6.122  59.167  1.00 54.22           N
ATOM     28  CA  THR A  22       1.212  -7.496  58.877  1.00 54.22           C
ATOM     29  C   THR A  22       0.353  -8.054  57.741  1.00 54.22           C
ATOM     30  O   THR A  22       0.877  -8.605  56.774  1.00 54.22           O
ATOM     31  HA  THR A  22       2.246  -7.505  58.531  1.00 54.22           H
ATOM     32  CB  THR A  22       1.101  -8.299  60.174  1.00 54.22           C
ATOM     33  HB  THR A  22       0.368  -9.100  60.074  1.00 54.22           H
ATOM     34  OG1 THR A  22       0.809  -7.319  61.166  1.00 54.22           O
ATOM     35  HG1 THR A  22       0.491  -7.764  62.004  1.00 54.22           H
ATOM     36  CG2 THR A  22       2.443  -8.888  60.615  1.00 54.22           C
ATOM     37 1HG2 THR A  22       3.157  -8.081  60.780  1.00 54.22           H
ATOM     38 2HG2 THR A  22       2.820  -9.554  59.839  1.00 54.22           H
ATOM     39 3HG2 THR A  22       2.307  -9.449  61.540  1.00 54.22           H
ATOM     40  HN  THR A  22       0.350  -5.990  60.029  1.00 54.22           H
ATOM     41  N   SER A  23      -0.953  -7.892  57.895  1.00 55.72           N
ATOM     42  CA  SER A  23      -1.891  -8.381  56.899  1.00 55.72           C
ATOM     43  C   SER A  23      -1.600  -7.734  55.544  1.00 55.72           C
ATOM     44  O   SER A  23      -1.666  -8.395  54.509  1.00 55.72           O
ATOM     45  HA  SER A  23      -1.726  -9.458  56.852  1.00 55.72           H
ATOM     46  CB  SER A  23      -3.336  -8.106  57.320  1.00 55.72           C
ATOM     47 1HB  SER A  23      -4.015  -8.496  56.562  1.00 55.72           H
ATOM     48 2HB  SER A  23      -3.551  -8.639  58.246  1.00 55.72           H
ATOM     49  OG  SER A  23      -3.581  -6.715  57.506  1.00 55.72           O
ATOM     50  HG  SER A  23      -4.536  -6.568  57.765  1.00 55.72           H
ATOM     51  HN  SER A  23      -1.371  -7.436  58.681  1.00 55.72           H
ATOM     52  N   SER A  24      -1.285  -6.448  55.594  1.00 60.55           N
ATOM     53  CA  SER A  24      -0.984  -5.703  54.383  1.00 60.55           C
ATOM     54  C   SER A  24       0.278  -6.263  53.724  1.00 60.55           C
ATOM     55  O   SER A  24       0.457  -6.142  52.513  1.00 60.55           O
ATOM     56  HA  SER A  24      -1.849  -5.845  53.734  1.00 60.55           H
ATOM     57  CB  SER A  24      -0.812  -4.213  54.681  1.00 60.55           C
ATOM     58 1HB  SER A  24      -1.007  -3.637  53.777  1.00 60.55           H
ATOM     59 2HB  SER A  24      -1.549  -3.903  55.422  1.00 60.55           H
ATOM     60  OG  SER A  24       0.496  -3.912  55.161  1.00 60.55           O
ATOM     61  HG  SER A  24       0.676  -4.419  56.004  1.00 60.55           H
ATOM     62  HN  SER A  24      -1.233  -5.917  56.440  1.00 60.55           H
ATOM     63  N   MET A  25       1.122  -6.863  54.551  1.00 63.40           N
ATOM     64  CA  MET A  25       2.366  -7.435  54.066  1.00 63.40           C
ATOM     65  C   MET A  25       2.123  -8.787  53.393  1.00 63.40           C
ATOM     66  O   MET A  25       2.720  -9.088  52.361  1.00 63.40           O
ATOM     67  HA  MET A  25       2.751  -6.723  53.336  1.00 63.40           H
ATOM     68  CB  MET A  25       3.337  -7.613  55.235  1.00 63.40           C
ATOM     69 1HB  MET A  25       3.151  -6.846  55.987  1.00 63.40           H
ATOM     70 2HB  MET A  25       3.163  -8.577  55.713  1.00 63.40           H
ATOM     71  CG  MET A  25       4.789  -7.528  54.760  1.00 63.40           C
ATOM     72 1HG  MET A  25       5.445  -8.020  55.479  1.00 63.40           H
ATOM     73 2HG  MET A  25       4.902  -8.056  53.813  1.00 63.40           H
ATOM     74  SD  MET A  25       5.269  -5.820  54.566  1.00 63.40           S
ATOM     75  CE  MET A  25       7.040  -6.008  54.444  1.00 63.40           C
ATOM     76 1HE  MET A  25       7.420  -6.474  55.352  1.00 63.40           H
ATOM     77 2HE  MET A  25       7.280  -6.635  53.585  1.00 63.40           H
ATOM     78 3HE  MET A  25       7.501  -5.028  54.318  1.00 63.40           H
ATOM     79  HN  MET A  25       0.967  -6.962  55.534  1.00 63.40           H
ATOM     80  N   GLU A  26       1.244  -9.567  54.006  1.00 64.72           N
ATOM     81  CA  GLU A  26       0.904 -10.875  53.472  1.00 64.72           C
ATOM     82  C   GLU A  26       0.160 -10.729  52.143  1.00 64.72           C
ATOM     83  O   GLU A  26       0.465 -11.425  51.177  1.00 64.72           O
ATOM     84  HA  GLU A  26       1.857 -11.378  53.309  1.00 64.72           H
ATOM     85  CB  GLU A  26       0.078 -11.680  54.477  1.00 64.72           C
ATOM     86 1HB  GLU A  26      -0.717 -11.054  54.884  1.00 64.72           H
ATOM     87 2HB  GLU A  26      -0.289 -12.591  54.005  1.00 64.72           H
ATOM     88  CG  GLU A  26       0.938 -12.124  55.662  1.00 64.72           C
ATOM     89 1HG  GLU A  26       1.790 -12.700  55.302  1.00 64.72           H
ATOM     90 2HG  GLU A  26       1.338 -11.249  56.175  1.00 64.72           H
ATOM     91  CD  GLU A  26       0.123 -12.969  56.644  1.00 64.72           C
ATOM     92  OE1 GLU A  26       0.756 -13.776  57.359  1.00 64.72           O
ATOM     93  OE2 GLU A  26      -1.114 -12.788  56.659  1.00 64.72           O
ATOM     94  HN  GLU A  26       0.769  -9.319  54.850  1.00 64.72           H
ATOM     95  N   ASP A  27      -0.803  -9.818  52.138  1.00 60.91           N
ATOM     96  CA  ASP A  27      -1.603  -9.582  50.948  1.00 60.91           C
ATOM     97  C   ASP A  27      -0.677  -9.268  49.771  1.00 60.91           C
ATOM     98  O   ASP A  27      -0.919  -9.713  48.650  1.00 60.91           O
ATOM     99  HA  ASP A  27      -2.171 -10.500  50.798  1.00 60.91           H
ATOM    100  CB  ASP A  27      -2.541  -8.389  51.143  1.00 60.91           C
ATOM    101 1HB  ASP A  27      -2.003  -7.574  51.628  1.00 60.91           H
ATOM    102 2HB  ASP A  27      -2.871  -8.019  50.172  1.00 60.91           H
ATOM    103  CG  ASP A  27      -3.756  -8.779  51.987  1.00 60.91           C
ATOM    104  OD1 ASP A  27      -3.964 -10.001  52.151  1.00 60.91           O
ATOM    105  OD2 ASP A  27      -4.449  -7.848  52.449  1.00 60.91           O
ATOM    106  HN  ASP A  27      -1.039  -9.249  52.926  1.00 60.91           H
ATOM    107  N   TYR A  28       0.364  -8.503  50.066  1.00 63.85           N
ATOM    108  CA  TYR A  28       1.315  -8.107  49.041  1.00 63.85           C
ATOM    109  C   TYR A  28       2.175  -9.294  48.602  1.00 63.85           C
ATOM    110  O   TYR A  28       2.581  -9.376  47.444  1.00 63.85           O
ATOM    111  HA  TYR A  28       0.752  -7.738  48.184  1.00 63.85           H
ATOM    112  CB  TYR A  28       2.216  -7.052  49.688  1.00 63.85           C
ATOM    113 1HB  TYR A  28       1.597  -6.228  50.042  1.00 63.85           H
ATOM    114 2HB  TYR A  28       2.698  -7.488  50.563  1.00 63.85           H
ATOM    115  CG  TYR A  28       3.293  -6.497  48.754  1.00 63.85           C
ATOM    116  CD1 TYR A  28       4.578  -7.000  48.806  1.00 63.85           C
ATOM    117  HD1 TYR A  28       4.824  -7.792  49.512  1.00 63.85           H
ATOM    118  CD2 TYR A  28       2.981  -5.493  47.860  1.00 63.85           C
ATOM    119  HD2 TYR A  28       1.967  -5.096  47.819  1.00 63.85           H
ATOM    120  CE1 TYR A  28       5.591  -6.477  47.927  1.00 63.85           C
ATOM    121  HE1 TYR A  28       6.610  -6.865  47.958  1.00 63.85           H
ATOM    122  CE2 TYR A  28       3.995  -4.971  46.981  1.00 63.85           C
ATOM    123  HE2 TYR A  28       3.761  -4.178  46.270  1.00 63.85           H
ATOM    124  CZ  TYR A  28       5.250  -5.488  47.058  1.00 63.85           C
ATOM    125  OH  TYR A  28       6.207  -4.995  46.228  1.00 63.85           O
ATOM    126  HH  TYR A  28       6.702  -5.746  45.791  1.00 63.85           H
ATOM    127  HN  TYR A  28       0.562  -8.157  50.983  1.00 63.85           H
ATOM    128  N   VAL A  29       2.426 -10.185  49.550  1.00 63.22           N
ATOM    129  CA  VAL A  29       3.291 -11.324  49.296  1.00 63.22           C
ATOM    130  C   VAL A  29       2.516 -12.383  48.509  1.00 63.22           C
ATOM    131  O   VAL A  29       3.081 -13.064  47.656  1.00 63.22           O
ATOM    132  HA  VAL A  29       4.125 -10.975  48.686  1.00 63.22           H
ATOM    133  CB  VAL A  29       3.858 -11.855  50.614  1.00 63.22           C
ATOM    134  HB  VAL A  29       3.022 -12.036  51.290  1.00 63.22           H
ATOM    135  CG1 VAL A  29       4.587 -13.183  50.402  1.00 63.22           C
ATOM    136 1HG1 VAL A  29       3.891 -13.919  50.000  1.00 63.22           H
ATOM    137 2HG1 VAL A  29       5.409 -13.039  49.702  1.00 63.22           H
ATOM    138 3HG1 VAL A  29       4.980 -13.538  51.355  1.00 63.22           H
ATOM    139  CG2 VAL A  29       4.778 -10.823  51.271  1.00 63.22           C
ATOM    140 1HG2 VAL A  29       5.607 -10.597  50.600  1.00 63.22           H
ATOM    141 2HG2 VAL A  29       4.215  -9.912  51.474  1.00 63.22           H
ATOM    142 3HG2 VAL A  29       5.167 -11.226  52.206  1.00 63.22           H
ATOM    143  HN  VAL A  29       2.050 -10.138  50.475  1.00 63.22           H
ATOM    144  N   ASN A  30       1.233 -12.487  48.825  1.00 65.34           N
ATOM    145  CA  ASN A  30       0.410 -13.547  48.268  1.00 65.34           C
ATOM    146  C   ASN A  30      -0.167 -13.088  46.927  1.00 65.34           C
ATOM    147  O   ASN A  30      -0.759 -13.881  46.198  1.00 65.34           O
ATOM    148  HA  ASN A  30       1.076 -14.403  48.164  1.00 65.34           H
ATOM    149  CB  ASN A  30      -0.760 -13.881  49.196  1.00 65.34           C
ATOM    150 1HB  ASN A  30      -1.217 -12.960  49.557  1.00 65.34           H
ATOM    151 2HB  ASN A  30      -1.526 -14.422  48.641  1.00 65.34           H
ATOM    152  CG  ASN A  30      -0.293 -14.724  50.385  1.00 65.34           C
ATOM    153  OD1 ASN A  30       0.751 -15.355  50.359  1.00 65.34           O
ATOM    154  ND2 ASN A  30      -1.122 -14.698  51.425  1.00 65.34           N
ATOM    155 1HD2 ASN A  30      -1.963 -14.159  51.381  1.00 65.34           H
ATOM    156 2HD2 ASN A  30      -0.904 -15.218  52.251  1.00 65.34           H
ATOM    157  HN  ASN A  30       0.758 -11.865  49.447  1.00 65.34           H
ATOM    158  N   PHE A  31       0.025 -11.808  46.644  1.00 67.99           N
ATOM    159  CA  PHE A  31      -0.451 -11.238  45.395  1.00 67.99           C
ATOM    160  C   PHE A  31       0.218 -11.910  44.195  1.00 67.99           C
ATOM    161  O   PHE A  31       1.444 -11.946  44.102  1.00 67.99           O
ATOM    162  HA  PHE A  31      -1.527 -11.408  45.352  1.00 67.99           H
ATOM    163  CB  PHE A  31      -0.076  -9.755  45.408  1.00 67.99           C
ATOM    164 1HB  PHE A  31      -0.480  -9.296  46.311  1.00 67.99           H
ATOM    165 2HB  PHE A  31       1.008  -9.665  45.463  1.00 67.99           H
ATOM    166  CG  PHE A  31      -0.577  -8.975  44.191  1.00 67.99           C
ATOM    167  CD1 PHE A  31       0.237  -8.795  43.117  1.00 67.99           C
ATOM    168  HD1 PHE A  31       1.247  -9.206  43.123  1.00 67.99           H
ATOM    169  CD2 PHE A  31      -1.837  -8.462  44.183  1.00 67.99           C
ATOM    170  HD2 PHE A  31      -2.490  -8.607  45.044  1.00 67.99           H
ATOM    171  CE1 PHE A  31      -0.228  -8.072  41.987  1.00 67.99           C
ATOM    172  HE1 PHE A  31       0.425  -7.927  41.126  1.00 67.99           H
ATOM    173  CE2 PHE A  31      -2.302  -7.739  43.053  1.00 67.99           C
ATOM    174  HE2 PHE A  31      -3.311  -7.328  43.046  1.00 67.99           H
ATOM    175  CZ  PHE A  31      -1.487  -7.559  41.978  1.00 67.99           C
ATOM    176  HZ  PHE A  31      -1.844  -7.004  41.111  1.00 67.99           H
ATOM    177  HN  PHE A  31       0.497 -11.166  47.249  1.00 67.99           H
ATOM    178  N   ASN A  32      -0.617 -12.427  43.305  1.00 66.24           N
ATOM    179  CA  ASN A  32      -0.123 -13.050  42.089  1.00 66.24           C
ATOM    180  C   ASN A  32       0.281 -11.963  41.092  1.00 66.24           C
ATOM    181  O   ASN A  32      -0.562 -11.431  40.372  1.00 66.24           O
ATOM    182  HA  ASN A  32       0.722 -13.663  42.404  1.00 66.24           H
ATOM    183  CB  ASN A  32      -1.204 -13.914  41.435  1.00 66.24           C
ATOM    184 1HB  ASN A  32      -1.682 -14.539  42.189  1.00 66.24           H
ATOM    185 2HB  ASN A  32      -1.979 -13.274  41.013  1.00 66.24           H
ATOM    186  CG  ASN A  32      -0.609 -14.796  40.335  1.00 66.24           C
ATOM    187  OD1 ASN A  32       0.582 -14.785  40.071  1.00 66.24           O
ATOM    188  ND2 ASN A  32      -1.503 -15.559  39.712  1.00 66.24           N
ATOM    189 1HD2 ASN A  32      -2.466 -15.520  39.978  1.00 66.24           H
ATOM    190 2HD2 ASN A  32      -1.211 -16.172  38.977  1.00 66.24           H
ATOM    191  HN  ASN A  32      -1.612 -12.424  43.405  1.00 66.24           H
ATOM    192  N   PHE A  33       1.572 -11.665  41.082  1.00 68.02           N
ATOM    193  CA  PHE A  33       2.114 -10.717  40.123  1.00 68.02           C
ATOM    194  C   PHE A  33       2.339 -11.381  38.763  1.00 68.02           C
ATOM    195  O   PHE A  33       3.435 -11.316  38.209  1.00 68.02           O
ATOM    196  HA  PHE A  33       1.386  -9.913  40.016  1.00 68.02           H
ATOM    197  CB  PHE A  33       3.460 -10.243  40.674  1.00 68.02           C
ATOM    198 1HB  PHE A  33       4.108 -11.108  40.815  1.00 68.02           H
ATOM    199 2HB  PHE A  33       3.940  -9.604  39.933  1.00 68.02           H
ATOM    200  CG  PHE A  33       3.357  -9.479  41.995  1.00 68.02           C
ATOM    201  CD1 PHE A  33       3.129  -8.139  41.990  1.00 68.02           C
ATOM    202  HD1 PHE A  33       3.019  -7.609  41.044  1.00 68.02           H
ATOM    203  CD2 PHE A  33       3.495 -10.141  43.176  1.00 68.02           C
ATOM    204  HD2 PHE A  33       3.678 -11.215  43.180  1.00 68.02           H
ATOM    205  CE1 PHE A  33       3.033  -7.430  43.217  1.00 68.02           C
ATOM    206  HE1 PHE A  33       2.850  -6.355  43.212  1.00 68.02           H
ATOM    207  CE2 PHE A  33       3.399  -9.432  44.402  1.00 68.02           C
ATOM    208  HE2 PHE A  33       3.510  -9.962  45.348  1.00 68.02           H
ATOM    209  CZ  PHE A  33       3.171  -8.091  44.397  1.00 68.02           C
ATOM    210  HZ  PHE A  33       3.097  -7.547  45.338  1.00 68.02           H
ATOM    211  HN  PHE A  33       2.242 -12.058  41.712  1.00 68.02           H
ATOM    212  N   THR A  34       1.282 -12.005  38.263  1.00 70.37           N
ATOM    213  CA  THR A  34       1.229 -12.383  36.861  1.00 70.37           C
ATOM    214  C   THR A  34       1.624 -11.199  35.975  1.00 70.37           C
ATOM    215  O   THR A  34       1.067 -10.110  36.104  1.00 70.37           O
ATOM    216  HA  THR A  34       1.964 -13.170  36.689  1.00 70.37           H
ATOM    217  CB  THR A  34      -0.173 -12.920  36.568  1.00 70.37           C
ATOM    218  HB  THR A  34      -0.876 -12.103  36.403  1.00 70.37           H
ATOM    219  OG1 THR A  34      -0.460 -13.764  37.679  1.00 70.37           O
ATOM    220  HG1 THR A  34      -1.445 -13.931  37.737  1.00 70.37           H
ATOM    221  CG2 THR A  34      -0.198 -13.866  35.366  1.00 70.37           C
ATOM    222 1HG2 THR A  34       0.454 -14.718  35.559  1.00 70.37           H
ATOM    223 2HG2 THR A  34       0.150 -13.336  34.479  1.00 70.37           H
ATOM    224 3HG2 THR A  34      -1.217 -14.218  35.202  1.00 70.37           H
ATOM    225  HN  THR A  34       0.474 -12.252  38.798  1.00 70.37           H
ATOM    226  N   ASP A  35       2.582 -11.453  35.095  1.00 79.80           N
ATOM    227  CA  ASP A  35       3.213 -10.380  34.346  1.00 79.80           C
ATOM    228  C   ASP A  35       2.321  -9.995  33.165  1.00 79.80           C
ATOM    229  O   ASP A  35       2.602 -10.362  32.025  1.00 79.80           O
ATOM    230  HA  ASP A  35       3.335  -9.566  35.060  1.00 79.80           H
ATOM    231  CB  ASP A  35       4.569 -10.821  33.791  1.00 79.80           C
ATOM    232 1HB  ASP A  35       4.983 -11.612  34.416  1.00 79.80           H
ATOM    233 2HB  ASP A  35       4.439 -11.239  32.793  1.00 79.80           H
ATOM    234  CG  ASP A  35       5.547  -9.645  33.734  1.00 79.80           C
ATOM    235  OD1 ASP A  35       5.160  -8.561  34.222  1.00 79.80           O
ATOM    236  OD2 ASP A  35       6.659  -9.856  33.203  1.00 79.80           O
ATOM    237  HN  ASP A  35       2.925 -12.370  34.891  1.00 79.80           H
ATOM    238  N   PHE A  36       1.264  -9.259  33.478  1.00 89.93           N
ATOM    239  CA  PHE A  36       0.366  -8.764  32.448  1.00 89.93           C
ATOM    240  C   PHE A  36       0.940  -7.515  31.775  1.00 89.93           C
ATOM    241  O   PHE A  36       0.435  -7.074  30.744  1.00 89.93           O
ATOM    242  HA  PHE A  36       0.255  -9.555  31.707  1.00 89.93           H
ATOM    243  CB  PHE A  36      -0.948  -8.397  33.140  1.00 89.93           C
ATOM    244 1HB  PHE A  36      -0.733  -7.740  33.983  1.00 89.93           H
ATOM    245 2HB  PHE A  36      -1.568  -7.831  32.445  1.00 89.93           H
ATOM    246  CG  PHE A  36      -1.744  -9.603  33.644  1.00 89.93           C
ATOM    247  CD1 PHE A  36      -1.851 -10.718  32.872  1.00 89.93           C
ATOM    248  HD1 PHE A  36      -1.370 -10.752  31.894  1.00 89.93           H
ATOM    249  CD2 PHE A  36      -2.344  -9.561  34.864  1.00 89.93           C
ATOM    250  HD2 PHE A  36      -2.258  -8.668  35.483  1.00 89.93           H
ATOM    251  CE1 PHE A  36      -2.589 -11.837  33.339  1.00 89.93           C
ATOM    252  HE1 PHE A  36      -2.675 -12.730  32.720  1.00 89.93           H
ATOM    253  CE2 PHE A  36      -3.082 -10.680  35.331  1.00 89.93           C
ATOM    254  HE2 PHE A  36      -3.563 -10.646  36.309  1.00 89.93           H
ATOM    255  CZ  PHE A  36      -3.189 -11.795  34.559  1.00 89.93           C
ATOM    256  HZ  PHE A  36      -3.756 -12.654  34.918  1.00 89.93           H
ATOM    257  HN  PHE A  36       1.019  -9.003  34.412  1.00 89.93           H
ATOM    258  N   TYR A  37       1.987  -6.981  32.386  1.00 91.29           N
ATOM    259  CA  TYR A  37       2.749  -5.910  31.766  1.00 91.29           C
ATOM    260  C   TYR A  37       3.876  -6.470  30.896  1.00 91.29           C
ATOM    261  O   TYR A  37       4.811  -7.085  31.406  1.00 91.29           O
ATOM    262  HA  TYR A  37       2.069  -5.332  31.140  1.00 91.29           H
ATOM    263  CB  TYR A  37       3.360  -5.107  32.916  1.00 91.29           C
ATOM    264 1HB  TYR A  37       2.559  -4.763  33.571  1.00 91.29           H
ATOM    265 2HB  TYR A  37       3.995  -5.765  33.508  1.00 91.29           H
ATOM    266  CG  TYR A  37       4.183  -3.899  32.464  1.00 91.29           C
ATOM    267  CD1 TYR A  37       5.548  -4.019  32.294  1.00 91.29           C
ATOM    268  HD1 TYR A  37       6.038  -4.974  32.483  1.00 91.29           H
ATOM    269  CD2 TYR A  37       3.561  -2.691  32.225  1.00 91.29           C
ATOM    270  HD2 TYR A  37       2.484  -2.596  32.359  1.00 91.29           H
ATOM    271  CE1 TYR A  37       6.322  -2.882  31.868  1.00 91.29           C
ATOM    272  HE1 TYR A  37       7.401  -2.963  31.730  1.00 91.29           H
ATOM    273  CE2 TYR A  37       4.336  -1.554  31.799  1.00 91.29           C
ATOM    274  HE2 TYR A  37       3.858  -0.594  31.607  1.00 91.29           H
ATOM    275  CZ  TYR A  37       5.678  -1.706  31.641  1.00 91.29           C
ATOM    276  OH  TYR A  37       6.410  -0.633  31.239  1.00 91.29           O
ATOM    277  HH  TYR A  37       5.803   0.128  31.010  1.00 91.29           H
ATOM    278  HN  TYR A  37       2.316  -7.267  33.286  1.00 91.29           H
ATOM    279  N   CYS A  38       3.749  -6.238  29.598  1.00 91.61           N
ATOM    280  CA  CYS A  38       4.672  -6.822  28.639  1.00 91.61           C
ATOM    281  C   CYS A  38       5.670  -5.744  28.215  1.00 91.61           C
ATOM    282  O   CYS A  38       5.287  -4.735  27.625  1.00 91.61           O
ATOM    283  HA  CYS A  38       5.179  -7.639  29.152  1.00 91.61           H
ATOM    284  CB  CYS A  38       3.936  -7.423  27.440  1.00 91.61           C
ATOM    285 1HB  CYS A  38       3.142  -8.085  27.784  1.00 91.61           H
ATOM    286 2HB  CYS A  38       3.462  -6.631  26.860  1.00 91.61           H
ATOM    287  SG  CYS A  38       5.110  -8.351  26.386  1.00 91.61           S
ATOM    288  HN  CYS A  38       3.034  -5.663  29.200  1.00 91.61           H
ATOM    289  N   GLU A  39       6.932  -5.993  28.533  1.00 90.15           N
ATOM    290  CA  GLU A  39       8.010  -5.160  28.026  1.00 90.15           C
ATOM    291  C   GLU A  39       8.405  -5.604  26.616  1.00 90.15           C
ATOM    292  O   GLU A  39       8.756  -6.763  26.402  1.00 90.15           O
ATOM    293  HA  GLU A  39       7.605  -4.149  27.996  1.00 90.15           H
ATOM    294  CB  GLU A  39       9.215  -5.190  28.968  1.00 90.15           C
ATOM    295 1HB  GLU A  39       9.464  -6.222  29.214  1.00 90.15           H
ATOM    296 2HB  GLU A  39      10.044  -4.642  28.521  1.00 90.15           H
ATOM    297  CG  GLU A  39       8.896  -4.487  30.289  1.00 90.15           C
ATOM    298 1HG  GLU A  39       8.511  -3.487  30.089  1.00 90.15           H
ATOM    299 2HG  GLU A  39       8.111  -5.032  30.815  1.00 90.15           H
ATOM    300  CD  GLU A  39      10.140  -4.393  31.175  1.00 90.15           C
ATOM    301  OE1 GLU A  39      10.008  -3.824  32.280  1.00 90.15           O
ATOM    302  OE2 GLU A  39      11.195  -4.892  30.726  1.00 90.15           O
ATOM    303  HN  GLU A  39       7.222  -6.746  29.123  1.00 90.15           H
ATOM    304  N   LYS A  40       8.335  -4.658  25.691  1.00 89.74           N
ATOM    305  CA  LYS A  40       8.515  -4.972  24.284  1.00 89.74           C
ATOM    306  C   LYS A  40       9.959  -4.671  23.879  1.00 89.74           C
ATOM    307  O   LYS A  40      10.230  -4.359  22.720  1.00 89.74           O
ATOM    308  HA  LYS A  40       8.338  -6.041  24.163  1.00 89.74           H
ATOM    309  CB  LYS A  40       7.472  -4.242  23.435  1.00 89.74           C
ATOM    310 1HB  LYS A  40       7.578  -3.165  23.568  1.00 89.74           H
ATOM    311 2HB  LYS A  40       7.647  -4.450  22.379  1.00 89.74           H
ATOM    312  CG  LYS A  40       6.055  -4.671  23.817  1.00 89.74           C
ATOM    313 1HG  LYS A  40       5.908  -4.540  24.889  1.00 89.74           H
ATOM    314 2HG  LYS A  40       5.329  -4.032  23.314  1.00 89.74           H
ATOM    315  CD  LYS A  40       5.804  -6.132  23.438  1.00 89.74           C
ATOM    316 1HD  LYS A  40       6.121  -6.305  22.409  1.00 89.74           H
ATOM    317 2HD  LYS A  40       6.406  -6.785  24.070  1.00 89.74           H
ATOM    318  CE  LYS A  40       4.324  -6.492  23.589  1.00 89.74           C
ATOM    319 1HE  LYS A  40       4.104  -6.722  24.631  1.00 89.74           H
ATOM    320 2HE  LYS A  40       3.707  -5.637  23.314  1.00 89.74           H
ATOM    321  NZ  LYS A  40       3.983  -7.652  22.735  1.00 89.74           N
ATOM    322 1HZ  LYS A  40       3.004  -7.885  22.858  1.00 89.74           H
ATOM    323 2HZ  LYS A  40       4.156  -7.419  21.764  1.00 89.74           H
ATOM    324 3HZ  LYS A  40       4.556  -8.446  23.000  1.00 89.74           H
ATOM    325  HN  LYS A  40       8.160  -3.694  25.890  1.00 89.74           H
ATOM    326  N   ASN A  41      10.848  -4.775  24.856  1.00 89.38           N
ATOM    327  CA  ASN A  41      12.244  -4.437  24.636  1.00 89.38           C
ATOM    328  C   ASN A  41      12.814  -5.336  23.537  1.00 89.38           C
ATOM    329  O   ASN A  41      13.518  -4.863  22.646  1.00 89.38           O
ATOM    330  HA  ASN A  41      12.244  -3.384  24.355  1.00 89.38           H
ATOM    331  CB  ASN A  41      13.070  -4.659  25.904  1.00 89.38           C
ATOM    332 1HB  ASN A  41      12.760  -5.586  26.387  1.00 89.38           H
ATOM    333 2HB  ASN A  41      14.122  -4.774  25.642  1.00 89.38           H
ATOM    334  CG  ASN A  41      12.906  -3.490  26.877  1.00 89.38           C
ATOM    335  OD1 ASN A  41      12.544  -2.386  26.506  1.00 89.38           O
ATOM    336  ND2 ASN A  41      13.191  -3.793  28.140  1.00 89.38           N
ATOM    337 1HD2 ASN A  41      13.483  -4.720  28.379  1.00 89.38           H
ATOM    338 2HD2 ASN A  41      13.114  -3.095  28.852  1.00 89.38           H
ATOM    339  HN  ASN A  41      10.628  -5.082  25.781  1.00 89.38           H
ATOM    340  N   ASN A  42      12.490  -6.617  23.636  1.00 91.37           N
ATOM    341  CA  ASN A  42      12.999  -7.594  22.689  1.00 91.37           C
ATOM    342  C   ASN A  42      12.504  -7.242  21.284  1.00 91.37           C
ATOM    343  O   ASN A  42      13.244  -7.372  20.311  1.00 91.37           O
ATOM    344  HA  ASN A  42      14.084  -7.537  22.774  1.00 91.37           H
ATOM    345  CB  ASN A  42      12.502  -9.001  23.027  1.00 91.37           C
ATOM    346 1HB  ASN A  42      11.417  -8.991  23.133  1.00 91.37           H
ATOM    347 2HB  ASN A  42      12.736  -9.680  22.207  1.00 91.37           H
ATOM    348  CG  ASN A  42      13.142  -9.513  24.319  1.00 91.37           C
ATOM    349  OD1 ASN A  42      14.081  -8.939  24.847  1.00 91.37           O
ATOM    350  ND2 ASN A  42      12.583 -10.621  24.797  1.00 91.37           N
ATOM    351 1HD2 ASN A  42      11.815 -11.042  24.315  1.00 91.37           H
ATOM    352 2HD2 ASN A  42      12.932 -11.033  25.639  1.00 91.37           H
ATOM    353  HN  ASN A  42      11.892  -6.989  24.346  1.00 91.37           H
ATOM    354  N   VAL A  43      11.255  -6.804  21.225  1.00 91.77           N
ATOM    355  CA  VAL A  43      10.637  -6.475  19.951  1.00 91.77           C
ATOM    356  C   VAL A  43      11.347  -5.264  19.343  1.00 91.77           C
ATOM    357  O   VAL A  43      11.588  -5.222  18.138  1.00 91.77           O
ATOM    358  HA  VAL A  43      10.773  -7.330  19.289  1.00 91.77           H
ATOM    359  CB  VAL A  43       9.135  -6.256  20.139  1.00 91.77           C
ATOM    360  HB  VAL A  43       9.001  -5.411  20.815  1.00 91.77           H
ATOM    361  CG1 VAL A  43       8.461  -5.906  18.811  1.00 91.77           C
ATOM    362 1HG1 VAL A  43       8.901  -4.992  18.411  1.00 91.77           H
ATOM    363 2HG1 VAL A  43       8.610  -6.721  18.102  1.00 91.77           H
ATOM    364 3HG1 VAL A  43       7.394  -5.755  18.973  1.00 91.77           H
ATOM    365  CG2 VAL A  43       8.478  -7.480  20.781  1.00 91.77           C
ATOM    366 1HG2 VAL A  43       8.627  -8.350  20.141  1.00 91.77           H
ATOM    367 2HG2 VAL A  43       8.929  -7.665  21.756  1.00 91.77           H
ATOM    368 3HG2 VAL A  43       7.411  -7.297  20.903  1.00 91.77           H
ATOM    369  HN  VAL A  43      10.669  -6.673  22.025  1.00 91.77           H
ATOM    370  N   ARG A  44      11.661  -4.308  20.205  1.00 90.41           N
ATOM    371  CA  ARG A  44      12.301  -3.081  19.761  1.00 90.41           C
ATOM    372  C   ARG A  44      13.732  -3.367  19.301  1.00 90.41           C
ATOM    373  O   ARG A  44      14.208  -2.771  18.336  1.00 90.41           O
ATOM    374  HA  ARG A  44      11.686  -2.729  18.934  1.00 90.41           H
ATOM    375  CB  ARG A  44      12.332  -2.040  20.882  1.00 90.41           C
ATOM    376 1HB  ARG A  44      12.673  -2.505  21.806  1.00 90.41           H
ATOM    377 2HB  ARG A  44      13.048  -1.256  20.635  1.00 90.41           H
ATOM    378  CG  ARG A  44      10.947  -1.424  21.095  1.00 90.41           C
ATOM    379 1HG  ARG A  44      10.587  -0.998  20.159  1.00 90.41           H
ATOM    380 2HG  ARG A  44      10.240  -2.201  21.385  1.00 90.41           H
ATOM    381  CD  ARG A  44      10.990  -0.339  22.173  1.00 90.41           C
ATOM    382 1HD  ARG A  44      11.980   0.117  22.202  1.00 90.41           H
ATOM    383 2HD  ARG A  44      10.282   0.454  21.931  1.00 90.41           H
ATOM    384  NE  ARG A  44      10.664  -0.923  23.493  1.00 90.41           N
ATOM    385  HE  ARG A  44      10.209  -1.813  23.512  1.00 90.41           H
ATOM    386  CZ  ARG A  44      10.940  -0.334  24.664  1.00 90.41           C
ATOM    387  NH1 ARG A  44      11.548   0.860  24.699  1.00 90.41           N
ATOM    388 1HH1 ARG A  44      11.800   1.318  23.846  1.00 90.41           H
ATOM    389 2HH1 ARG A  44      11.750   1.293  25.577  1.00 90.41           H
ATOM    390  NH2 ARG A  44      10.598  -0.956  25.801  1.00 90.41           N
ATOM    391 1HH2 ARG A  44      10.797  -0.529  26.683  1.00 90.41           H
ATOM    392 2HH2 ARG A  44      10.145  -1.846  25.767  1.00 90.41           H
ATOM    393  HN  ARG A  44      11.485  -4.361  21.188  1.00 90.41           H
ATOM    394  N   GLN A  45      14.379  -4.278  20.013  1.00 92.26           N
ATOM    395  CA  GLN A  45      15.752  -4.634  19.702  1.00 92.26           C
ATOM    396  C   GLN A  45      15.833  -5.279  18.317  1.00 92.26           C
ATOM    397  O   GLN A  45      16.736  -4.976  17.539  1.00 92.26           O
ATOM    398  HA  GLN A  45      16.304  -3.694  19.705  1.00 92.26           H
ATOM    399  CB  GLN A  45      16.334  -5.560  20.773  1.00 92.26           C
ATOM    400 1HB  GLN A  45      16.197  -5.114  21.758  1.00 92.26           H
ATOM    401 2HB  GLN A  45      15.794  -6.507  20.773  1.00 92.26           H
ATOM    402  CG  GLN A  45      17.822  -5.816  20.526  1.00 92.26           C
ATOM    403 1HG  GLN A  45      17.961  -6.251  19.536  1.00 92.26           H
ATOM    404 2HG  GLN A  45      18.365  -4.871  20.538  1.00 92.26           H
ATOM    405  CD  GLN A  45      18.400  -6.756  21.586  1.00 92.26           C
ATOM    406  OE1 GLN A  45      17.686  -7.411  22.328  1.00 92.26           O
ATOM    407  NE2 GLN A  45      19.729  -6.785  21.617  1.00 92.26           N
ATOM    408 1HE2 GLN A  45      20.257  -6.222  20.980  1.00 92.26           H
ATOM    409 2HE2 GLN A  45      20.202  -7.369  22.276  1.00 92.26           H
ATOM    410  HN  GLN A  45      13.980  -4.768  20.788  1.00 92.26           H
ATOM    411  N   PHE A  46      14.877  -6.157  18.051  1.00 93.72           N
ATOM    412  CA  PHE A  46      14.796  -6.805  16.753  1.00 93.72           C
ATOM    413  C   PHE A  46      14.570  -5.779  15.641  1.00 93.72           C
ATOM    414  O   PHE A  46      15.263  -5.798  14.625  1.00 93.72           O
ATOM    415  HA  PHE A  46      15.744  -7.316  16.587  1.00 93.72           H
ATOM    416  CB  PHE A  46      13.599  -7.757  16.803  1.00 93.72           C
ATOM    417 1HB  PHE A  46      13.795  -8.533  17.543  1.00 93.72           H
ATOM    418 2HB  PHE A  46      12.723  -7.205  17.144  1.00 93.72           H
ATOM    419  CG  PHE A  46      13.276  -8.421  15.463  1.00 93.72           C
ATOM    420  CD1 PHE A  46      12.251  -7.952  14.702  1.00 93.72           C
ATOM    421  HD1 PHE A  46      11.659  -7.104  15.046  1.00 93.72           H
ATOM    422  CD2 PHE A  46      14.013  -9.479  15.033  1.00 93.72           C
ATOM    423  HD2 PHE A  46      14.835  -9.855  15.643  1.00 93.72           H
ATOM    424  CE1 PHE A  46      11.951  -8.568  13.458  1.00 93.72           C
ATOM    425  HE1 PHE A  46      11.129  -8.193  12.848  1.00 93.72           H
ATOM    426  CE2 PHE A  46      13.714 -10.095  13.789  1.00 93.72           C
ATOM    427  HE2 PHE A  46      14.305 -10.943  13.444  1.00 93.72           H
ATOM    428  CZ  PHE A  46      12.689  -9.626  13.028  1.00 93.72           C
ATOM    429  HZ  PHE A  46      12.458 -10.099  12.073  1.00 93.72           H
ATOM    430  HN  PHE A  46      14.168  -6.426  18.703  1.00 93.72           H
ATOM    431  N   ALA A  47      13.599  -4.907  15.872  1.00 92.70           N
ATOM    432  CA  ALA A  47      13.216  -3.931  14.866  1.00 92.70           C
ATOM    433  C   ALA A  47      14.435  -3.085  14.493  1.00 92.70           C
ATOM    434  O   ALA A  47      14.652  -2.788  13.319  1.00 92.70           O
ATOM    435  HA  ALA A  47      12.879  -4.476  13.985  1.00 92.70           H
ATOM    436  CB  ALA A  47      12.057  -3.082  15.394  1.00 92.70           C
ATOM    437 1HB  ALA A  47      11.207  -3.727  15.617  1.00 92.70           H
ATOM    438 2HB  ALA A  47      12.369  -2.566  16.302  1.00 92.70           H
ATOM    439 3HB  ALA A  47      11.770  -2.350  14.640  1.00 92.70           H
ATOM    440  HN  ALA A  47      13.079  -4.862  16.725  1.00 92.70           H
ATOM    441  N   SER A  48      15.198  -2.721  15.513  1.00 93.00           N
ATOM    442  CA  SER A  48      16.254  -1.737  15.344  1.00 93.00           C
ATOM    443  C   SER A  48      17.333  -2.284  14.408  1.00 93.00           C
ATOM    444  O   SER A  48      18.053  -1.517  13.769  1.00 93.00           O
ATOM    445  HA  SER A  48      15.769  -0.866  14.902  1.00 93.00           H
ATOM    446  CB  SER A  48      16.867  -1.350  16.691  1.00 93.00           C
ATOM    447 1HB  SER A  48      17.532  -0.497  16.555  1.00 93.00           H
ATOM    448 2HB  SER A  48      16.076  -1.031  17.371  1.00 93.00           H
ATOM    449  OG  SER A  48      17.591  -2.427  17.278  1.00 93.00           O
ATOM    450  HG  SER A  48      17.979  -2.142  18.154  1.00 93.00           H
ATOM    451  HN  SER A  48      15.104  -3.085  16.440  1.00 93.00           H
ATOM    452  N   HIS A  49      17.412  -3.606  14.355  1.00 94.49           N
ATOM    453  CA  HIS A  49      18.414  -4.264  13.534  1.00 94.49           C
ATOM    454  C   HIS A  49      17.804  -4.638  12.182  1.00 94.49           C
ATOM    455  O   HIS A  49      18.466  -4.539  11.150  1.00 94.49           O
ATOM    456  HA  HIS A  49      19.213  -3.539  13.375  1.00 94.49           H
ATOM    457  CB  HIS A  49      19.013  -5.465  14.268  1.00 94.49           C
ATOM    458 1HB  HIS A  49      18.206  -6.132  14.572  1.00 94.49           H
ATOM    459 2HB  HIS A  49      19.643  -6.024  13.575  1.00 94.49           H
ATOM    460  CG  HIS A  49      19.830  -5.098  15.484  1.00 94.49           C
ATOM    461  ND1 HIS A  49      19.261  -4.839  16.718  1.00 94.49           N
ATOM    462  HD1 HIS A  49      18.284  -4.865  16.929  1.00 94.49           H
ATOM    463  CD2 HIS A  49      21.177  -4.951  15.642  1.00 94.49           C
ATOM    464  HD2 HIS A  49      21.928  -5.083  14.863  1.00 94.49           H
ATOM    465  CE1 HIS A  49      20.231  -4.548  17.573  1.00 94.49           C
ATOM    466  HE1 HIS A  49      20.103  -4.298  18.626  1.00 94.49           H
ATOM    467  NE2 HIS A  49      21.417  -4.618  16.904  1.00 94.49           N
ATOM    468  HN  HIS A  49      16.807  -4.222  14.860  1.00 94.49           H
ATOM    469  N   PHE A  50      16.550  -5.061  12.231  1.00 95.25           N
ATOM    470  CA  PHE A  50      15.933  -5.709  11.086  1.00 95.25           C
ATOM    471  C   PHE A  50      15.407  -4.675  10.088  1.00 95.25           C
ATOM    472  O   PHE A  50      15.641  -4.792   8.886  1.00 95.25           O
ATOM    473  HA  PHE A  50      16.700  -6.317  10.606  1.00 95.25           H
ATOM    474  CB  PHE A  50      14.757  -6.531  11.617  1.00 95.25           C
ATOM    475 1HB  PHE A  50      15.129  -7.247  12.349  1.00 95.25           H
ATOM    476 2HB  PHE A  50      14.070  -5.867  12.142  1.00 95.25           H
ATOM    477  CG  PHE A  50      13.985  -7.285  10.533  1.00 95.25           C
ATOM    478  CD1 PHE A  50      12.754  -6.854  10.149  1.00 95.25           C
ATOM    479  HD1 PHE A  50      12.317  -5.970  10.614  1.00 95.25           H
ATOM    480  CD2 PHE A  50      14.530  -8.388   9.952  1.00 95.25           C
ATOM    481  HD2 PHE A  50      15.517  -8.734  10.260  1.00 95.25           H
ATOM    482  CE1 PHE A  50      12.038  -7.554   9.142  1.00 95.25           C
ATOM    483  HE1 PHE A  50      11.051  -7.208   8.835  1.00 95.25           H
ATOM    484  CE2 PHE A  50      13.814  -9.089   8.946  1.00 95.25           C
ATOM    485  HE2 PHE A  50      14.251  -9.972   8.481  1.00 95.25           H
ATOM    486  CZ  PHE A  50      12.583  -8.657   8.562  1.00 95.25           C
ATOM    487  HZ  PHE A  50      12.033  -9.194   7.790  1.00 95.25           H
ATOM    488  HN  PHE A  50      15.959  -4.967  13.032  1.00 95.25           H
ATOM    489  N   LEU A  51      14.708  -3.685  10.623  1.00 94.78           N
ATOM    490  CA  LEU A  51      13.860  -2.838   9.801  1.00 94.78           C
ATOM    491  C   LEU A  51      14.736  -1.898   8.972  1.00 94.78           C
ATOM    492  O   LEU A  51      14.590  -1.820   7.753  1.00 94.78           O
ATOM    493  HA  LEU A  51      13.311  -3.489   9.120  1.00 94.78           H
ATOM    494  CB  LEU A  51      12.827  -2.114  10.667  1.00 94.78           C
ATOM    495 1HB  LEU A  51      13.358  -1.512  11.404  1.00 94.78           H
ATOM    496 2HB  LEU A  51      12.271  -1.423  10.032  1.00 94.78           H
ATOM    497  CG  LEU A  51      11.825  -3.005  11.403  1.00 94.78           C
ATOM    498  HG  LEU A  51      12.378  -3.651  12.084  1.00 94.78           H
ATOM    499  CD1 LEU A  51      10.867  -2.167  12.253  1.00 94.78           C
ATOM    500 1HD1 LEU A  51      11.436  -1.599  12.989  1.00 94.78           H
ATOM    501 2HD1 LEU A  51      10.317  -1.480  11.610  1.00 94.78           H
ATOM    502 3HD1 LEU A  51      10.165  -2.825  12.765  1.00 94.78           H
ATOM    503  CD2 LEU A  51      11.077  -3.914  10.425  1.00 94.78           C
ATOM    504 1HD2 LEU A  51      10.537  -3.303   9.702  1.00 94.78           H
ATOM    505 2HD2 LEU A  51      11.792  -4.549   9.902  1.00 94.78           H
ATOM    506 3HD2 LEU A  51      10.371  -4.536  10.974  1.00 94.78           H
ATOM    507  HN  LEU A  51      14.714  -3.459  11.597  1.00 94.78           H
ATOM    508  N   PRO A  52      15.659  -1.168   9.614  1.00 95.83           N
ATOM    509  CA  PRO A  52      16.344  -0.059   8.945  1.00 95.83           C
ATOM    510  C   PRO A  52      16.972  -0.480   7.627  1.00 95.83           C
ATOM    511  O   PRO A  52      16.734   0.145   6.594  1.00 95.83           O
ATOM    512  HA  PRO A  52      15.627   0.720   8.684  1.00 95.83           H
ATOM    513  CB  PRO A  52      17.399   0.381   9.962  1.00 95.83           C
ATOM    514 1HB  PRO A  52      18.349  -0.129   9.801  1.00 95.83           H
ATOM    515 2HB  PRO A  52      17.598   1.451   9.896  1.00 95.83           H
ATOM    516  CG  PRO A  52      16.777   0.005  11.301  1.00 95.83           C
ATOM    517 1HG  PRO A  52      17.528  -0.074  12.088  1.00 95.83           H
ATOM    518 2HG  PRO A  52      16.058   0.752  11.638  1.00 95.83           H
ATOM    519  CD  PRO A  52      16.117  -1.332  11.006  1.00 95.83           C
ATOM    520 1HD  PRO A  52      16.819  -2.160  11.101  1.00 95.83           H
ATOM    521 2HD  PRO A  52      15.293  -1.536  11.689  1.00 95.83           H
ATOM    522  N   PRO A  53      17.784  -1.546   7.629  1.00 97.03           N
ATOM    523  CA  PRO A  53      18.446  -1.992   6.400  1.00 97.03           C
ATOM    524  C   PRO A  53      17.463  -2.206   5.261  1.00 97.03           C
ATOM    525  O   PRO A  53      17.732  -1.820   4.124  1.00 97.03           O
ATOM    526  HA  PRO A  53      19.133  -1.224   6.044  1.00 97.03           H
ATOM    527  CB  PRO A  53      19.131  -3.297   6.812  1.00 97.03           C
ATOM    528 1HB  PRO A  53      18.493  -4.161   6.626  1.00 97.03           H
ATOM    529 2HB  PRO A  53      20.054  -3.459   6.255  1.00 97.03           H
ATOM    530  CG  PRO A  53      19.397  -3.103   8.300  1.00 97.03           C
ATOM    531 1HG  PRO A  53      19.552  -4.053   8.810  1.00 97.03           H
ATOM    532 2HG  PRO A  53      20.293  -2.509   8.477  1.00 97.03           H
ATOM    533  CD  PRO A  53      18.139  -2.396   8.779  1.00 97.03           C
ATOM    534 1HD  PRO A  53      17.343  -3.102   9.016  1.00 97.03           H
ATOM    535 2HD  PRO A  53      18.322  -1.813   9.682  1.00 97.03           H
ATOM    536  N   LEU A  54      16.339  -2.821   5.598  1.00 96.22           N
ATOM    537  CA  LEU A  54      15.374  -3.223   4.589  1.00 96.22           C
ATOM    538  C   LEU A  54      14.671  -1.981   4.038  1.00 96.22           C
ATOM    539  O   LEU A  54      14.471  -1.862   2.830  1.00 96.22           O
ATOM    540  HA  LEU A  54      15.928  -3.696   3.778  1.00 96.22           H
ATOM    541  CB  LEU A  54      14.415  -4.273   5.154  1.00 96.22           C
ATOM    542 1HB  LEU A  54      13.955  -3.869   6.056  1.00 96.22           H
ATOM    543 2HB  LEU A  54      13.615  -4.431   4.431  1.00 96.22           H
ATOM    544  CG  LEU A  54      15.032  -5.631   5.495  1.00 96.22           C
ATOM    545  HG  LEU A  54      15.850  -5.468   6.197  1.00 96.22           H
ATOM    546  CD1 LEU A  54      14.014  -6.537   6.190  1.00 96.22           C
ATOM    547 1HD1 LEU A  54      13.677  -6.065   7.112  1.00 96.22           H
ATOM    548 2HD1 LEU A  54      13.160  -6.696   5.531  1.00 96.22           H
ATOM    549 3HD1 LEU A  54      14.478  -7.496   6.421  1.00 96.22           H
ATOM    550  CD2 LEU A  54      15.630  -6.290   4.250  1.00 96.22           C
ATOM    551 1HD2 LEU A  54      14.847  -6.438   3.506  1.00 96.22           H
ATOM    552 2HD2 LEU A  54      16.407  -5.647   3.837  1.00 96.22           H
ATOM    553 3HD2 LEU A  54      16.062  -7.253   4.521  1.00 96.22           H
ATOM    554  HN  LEU A  54      16.085  -3.044   6.539  1.00 96.22           H
ATOM    555  N   TYR A  55      14.317  -1.088   4.950  1.00 95.29           N
ATOM    556  CA  TYR A  55      13.601   0.120   4.575  1.00 95.29           C
ATOM    557  C   TYR A  55      14.454   1.003   3.662  1.00 95.29           C
ATOM    558  O   TYR A  55      13.939   1.621   2.732  1.00 95.29           O
ATOM    559  HA  TYR A  55      12.698  -0.176   4.041  1.00 95.29           H
ATOM    560  CB  TYR A  55      13.327   0.870   5.880  1.00 95.29           C
ATOM    561 1HB  TYR A  55      14.236   0.873   6.483  1.00 95.29           H
ATOM    562 2HB  TYR A  55      13.096   1.910   5.648  1.00 95.29           H
ATOM    563  CG  TYR A  55      12.184   0.282   6.709  1.00 95.29           C
ATOM    564  CD1 TYR A  55      11.474  -0.802   6.233  1.00 95.29           C
ATOM    565  HD1 TYR A  55      11.728  -1.238   5.267  1.00 95.29           H
ATOM    566  CD2 TYR A  55      11.863   0.834   7.932  1.00 95.29           C
ATOM    567  HD2 TYR A  55      12.424   1.690   8.307  1.00 95.29           H
ATOM    568  CE1 TYR A  55      10.398  -1.356   7.013  1.00 95.29           C
ATOM    569  HE1 TYR A  55       9.829  -2.211   6.649  1.00 95.29           H
ATOM    570  CE2 TYR A  55      10.787   0.280   8.712  1.00 95.29           C
ATOM    571  HE2 TYR A  55      10.523   0.707   9.679  1.00 95.29           H
ATOM    572  CZ  TYR A  55      10.107  -0.788   8.214  1.00 95.29           C
ATOM    573  OH  TYR A  55       9.091  -1.311   8.950  1.00 95.29           O
ATOM    574  HH  TYR A  55       8.626  -2.028   8.431  1.00 95.29           H
ATOM    575  HN  TYR A  55      14.510  -1.178   5.926  1.00 95.29           H
ATOM    576  N   TRP A  56      15.745   1.033   3.959  1.00 96.99           N
ATOM    577  CA  TRP A  56      16.688   1.758   3.126  1.00 96.99           C
ATOM    578  C   TRP A  56      16.739   1.070   1.760  1.00 96.99           C
ATOM    579  O   TRP A  56      16.750   1.736   0.726  1.00 96.99           O
ATOM    580  HA  TRP A  56      16.320   2.778   3.016  1.00 96.99           H
ATOM    581  CB  TRP A  56      18.059   1.849   3.800  1.00 96.99           C
ATOM    582 1HB  TRP A  56      18.232   0.937   4.372  1.00 96.99           H
ATOM    583 2HB  TRP A  56      18.829   1.893   3.030  1.00 96.99           H
ATOM    584  CG  TRP A  56      18.217   3.054   4.729  1.00 96.99           C
ATOM    585  CD1 TRP A  56      18.363   3.056   6.061  1.00 96.99           C
ATOM    586  HD1 TRP A  56      18.388   2.157   6.676  1.00 96.99           H
ATOM    587  CD2 TRP A  56      18.239   4.443   4.338  1.00 96.99           C
ATOM    588  NE1 TRP A  56      18.477   4.339   6.556  1.00 96.99           N
ATOM    589  HE1 TRP A  56      18.593   4.596   7.515  1.00 96.99           H
ATOM    590  CE2 TRP A  56      18.399   5.210   5.475  1.00 96.99           C
ATOM    591  CE3 TRP A  56      18.128   5.033   3.067  1.00 96.99           C
ATOM    592  HE3 TRP A  56      18.001   4.450   2.155  1.00 96.99           H
ATOM    593  CZ2 TRP A  56      18.462   6.608   5.454  1.00 96.99           C
ATOM    594  HZ2 TRP A  56      18.589   7.191   6.366  1.00 96.99           H
ATOM    595  CZ3 TRP A  56      18.192   6.432   3.063  1.00 96.99           C
ATOM    596  HZ3 TRP A  56      18.111   6.940   2.102  1.00 96.99           H
ATOM    597  CH2 TRP A  56      18.353   7.217   4.198  1.00 96.99           C
ATOM    598  HH2 TRP A  56      18.394   8.303   4.111  1.00 96.99           H
ATOM    599  HN  TRP A  56      16.147   0.574   4.752  1.00 96.99           H
ATOM    600  N   LEU A  57      16.767  -0.254   1.800  1.00 96.98           N
ATOM    601  CA  LEU A  57      16.837  -1.039   0.580  1.00 96.98           C
ATOM    602  C   LEU A  57      15.601  -0.754  -0.276  1.00 96.98           C
ATOM    603  O   LEU A  57      15.720  -0.429  -1.456  1.00 96.98           O
ATOM    604  HA  LEU A  57      17.720  -0.711   0.030  1.00 96.98           H
ATOM    605  CB  LEU A  57      17.031  -2.521   0.906  1.00 96.98           C
ATOM    606 1HB  LEU A  57      17.964  -2.632   1.459  1.00 96.98           H
ATOM    607 2HB  LEU A  57      16.227  -2.834   1.571  1.00 96.98           H
ATOM    608  CG  LEU A  57      17.065  -3.472  -0.292  1.00 96.98           C
ATOM    609  HG  LEU A  57      16.171  -3.299  -0.891  1.00 96.98           H
ATOM    610  CD1 LEU A  57      18.272  -3.184  -1.187  1.00 96.98           C
ATOM    611 1HD1 LEU A  57      18.214  -2.160  -1.556  1.00 96.98           H
ATOM    612 2HD1 LEU A  57      19.189  -3.312  -0.613  1.00 96.98           H
ATOM    613 3HD1 LEU A  57      18.271  -3.874  -2.031  1.00 96.98           H
ATOM    614  CD2 LEU A  57      17.027  -4.932   0.166  1.00 96.98           C
ATOM    615 1HD2 LEU A  57      17.890  -5.136   0.799  1.00 96.98           H
ATOM    616 2HD2 LEU A  57      16.111  -5.112   0.729  1.00 96.98           H
ATOM    617 3HD2 LEU A  57      17.052  -5.586  -0.705  1.00 96.98           H
ATOM    618  HN  LEU A  57      16.744  -0.788   2.645  1.00 96.98           H
ATOM    619  N   VAL A  58      14.442  -0.886   0.353  1.00 95.96           N
ATOM    620  CA  VAL A  58      13.184  -0.728  -0.356  1.00 95.96           C
ATOM    621  C   VAL A  58      13.099   0.689  -0.927  1.00 95.96           C
ATOM    622  O   VAL A  58      12.683   0.879  -2.068  1.00 95.96           O
ATOM    623  HA  VAL A  58      13.180  -1.439  -1.182  1.00 95.96           H
ATOM    624  CB  VAL A  58      12.015  -1.070   0.570  1.00 95.96           C
ATOM    625  HB  VAL A  58      12.106  -0.456   1.466  1.00 95.96           H
ATOM    626  CG1 VAL A  58      10.676  -0.738  -0.092  1.00 95.96           C
ATOM    627 1HG1 VAL A  58      10.639   0.326  -0.323  1.00 95.96           H
ATOM    628 2HG1 VAL A  58      10.573  -1.314  -1.011  1.00 95.96           H
ATOM    629 3HG1 VAL A  58       9.862  -0.991   0.588  1.00 95.96           H
ATOM    630  CG2 VAL A  58      12.066  -2.537   0.999  1.00 95.96           C
ATOM    631 1HG2 VAL A  58      12.011  -3.176   0.117  1.00 95.96           H
ATOM    632 2HG2 VAL A  58      13.000  -2.729   1.529  1.00 95.96           H
ATOM    633 3HG2 VAL A  58      11.224  -2.754   1.657  1.00 95.96           H
ATOM    634  HN  VAL A  58      14.355  -1.097   1.327  1.00 95.96           H
ATOM    635  N   PHE A  59      13.501   1.649  -0.105  1.00 97.11           N
ATOM    636  CA  PHE A  59      13.501   3.040  -0.523  1.00 97.11           C
ATOM    637  C   PHE A  59      14.302   3.225  -1.814  1.00 97.11           C
ATOM    638  O   PHE A  59      13.794   3.774  -2.791  1.00 97.11           O
ATOM    639  HA  PHE A  59      12.463   3.325  -0.698  1.00 97.11           H
ATOM    640  CB  PHE A  59      14.167   3.843   0.596  1.00 97.11           C
ATOM    641 1HB  PHE A  59      13.529   3.814   1.479  1.00 97.11           H
ATOM    642 2HB  PHE A  59      15.107   3.362   0.865  1.00 97.11           H
ATOM    643  CG  PHE A  59      14.444   5.304   0.233  1.00 97.11           C
ATOM    644  CD1 PHE A  59      15.725   5.758   0.174  1.00 97.11           C
ATOM    645  HD1 PHE A  59      16.553   5.082   0.385  1.00 97.11           H
ATOM    646  CD2 PHE A  59      13.410   6.147  -0.030  1.00 97.11           C
ATOM    647  HD2 PHE A  59      12.384   5.783   0.018  1.00 97.11           H
ATOM    648  CE1 PHE A  59      15.982   7.114  -0.162  1.00 97.11           C
ATOM    649  HE1 PHE A  59      17.008   7.478  -0.210  1.00 97.11           H
ATOM    650  CE2 PHE A  59      13.668   7.503  -0.366  1.00 97.11           C
ATOM    651  HE2 PHE A  59      12.839   8.179  -0.577  1.00 97.11           H
ATOM    652  CZ  PHE A  59      14.948   7.957  -0.425  1.00 97.11           C
ATOM    653  HZ  PHE A  59      15.146   8.998  -0.684  1.00 97.11           H
ATOM    654  HN  PHE A  59      13.822   1.488   0.828  1.00 97.11           H
ATOM    655  N   ILE A  60      15.541   2.757  -1.776  1.00 97.44           N
ATOM    656  CA  ILE A  60      16.471   3.013  -2.862  1.00 97.44           C
ATOM    657  C   ILE A  60      15.931   2.386  -4.149  1.00 97.44           C
ATOM    658  O   ILE A  60      15.812   3.061  -5.171  1.00 97.44           O
ATOM    659  HA  ILE A  60      16.523   4.093  -3.000  1.00 97.44           H
ATOM    660  CB  ILE A  60      17.876   2.537  -2.488  1.00 97.44           C
ATOM    661  HB  ILE A  60      17.799   1.523  -2.094  1.00 97.44           H
ATOM    662  CG1 ILE A  60      18.474   3.408  -1.382  1.00 97.44           C
ATOM    663 1HG1 ILE A  60      18.748   4.381  -1.788  1.00 97.44           H
ATOM    664 2HG1 ILE A  60      17.726   3.584  -0.609  1.00 97.44           H
ATOM    665  CG2 ILE A  60      18.780   2.475  -3.721  1.00 97.44           C
ATOM    666 1HG2 ILE A  60      18.358   1.781  -4.447  1.00 97.44           H
ATOM    667 2HG2 ILE A  60      18.855   3.467  -4.167  1.00 97.44           H
ATOM    668 3HG2 ILE A  60      19.773   2.134  -3.427  1.00 97.44           H
ATOM    669  CD1 ILE A  60      19.705   2.742  -0.765  1.00 97.44           C
ATOM    670 1HD1 ILE A  60      19.422   1.780  -0.338  1.00 97.44           H
ATOM    671 2HD1 ILE A  60      20.460   2.589  -1.536  1.00 97.44           H
ATOM    672 3HD1 ILE A  60      20.110   3.382   0.019  1.00 97.44           H
ATOM    673  HN  ILE A  60      15.910   2.213  -1.023  1.00 97.44           H
ATOM    674  N   VAL A  61      15.618   1.102  -4.058  1.00 95.85           N
ATOM    675  CA  VAL A  61      15.233   0.340  -5.233  1.00 95.85           C
ATOM    676  C   VAL A  61      13.914   0.889  -5.782  1.00 95.85           C
ATOM    677  O   VAL A  61      13.756   1.038  -6.993  1.00 95.85           O
ATOM    678  HA  VAL A  61      16.010   0.478  -5.985  1.00 95.85           H
ATOM    679  CB  VAL A  61      15.163  -1.150  -4.892  1.00 95.85           C
ATOM    680  HB  VAL A  61      14.448  -1.275  -4.079  1.00 95.85           H
ATOM    681  CG1 VAL A  61      14.663  -1.964  -6.087  1.00 95.85           C
ATOM    682 1HG1 VAL A  61      13.666  -1.622  -6.367  1.00 95.85           H
ATOM    683 2HG1 VAL A  61      15.342  -1.829  -6.928  1.00 95.85           H
ATOM    684 3HG1 VAL A  61      14.623  -3.019  -5.817  1.00 95.85           H
ATOM    685  CG2 VAL A  61      16.520  -1.665  -4.407  1.00 95.85           C
ATOM    686 1HG2 VAL A  61      17.264  -1.520  -5.191  1.00 95.85           H
ATOM    687 2HG2 VAL A  61      16.820  -1.116  -3.515  1.00 95.85           H
ATOM    688 3HG2 VAL A  61      16.443  -2.726  -4.171  1.00 95.85           H
ATOM    689  HN  VAL A  61      15.625   0.584  -3.202  1.00 95.85           H
ATOM    690  N   GLY A  62      13.002   1.176  -4.865  1.00 96.11           N
ATOM    691  CA  GLY A  62      11.684   1.655  -5.244  1.00 96.11           C
ATOM    692  C   GLY A  62      11.770   3.033  -5.904  1.00 96.11           C
ATOM    693  O   GLY A  62      11.106   3.288  -6.907  1.00 96.11           O
ATOM    694 1HA  GLY A  62      11.220   0.948  -5.932  1.00 96.11           H
ATOM    695 2HA  GLY A  62      11.045   1.710  -4.363  1.00 96.11           H
ATOM    696  HN  GLY A  62      13.152   1.086  -3.880  1.00 96.11           H
ATOM    697  N   ALA A  63      12.595   3.886  -5.313  1.00 96.83           N
ATOM    698  CA  ALA A  63      12.718   5.255  -5.783  1.00 96.83           C
ATOM    699  C   ALA A  63      13.246   5.252  -7.219  1.00 96.83           C
ATOM    700  O   ALA A  63      12.723   5.959  -8.079  1.00 96.83           O
ATOM    701  HA  ALA A  63      11.723   5.701  -5.772  1.00 96.83           H
ATOM    702  CB  ALA A  63      13.622   6.043  -4.832  1.00 96.83           C
ATOM    703 1HB  ALA A  63      13.187   6.039  -3.832  1.00 96.83           H
ATOM    704 2HB  ALA A  63      14.608   5.579  -4.801  1.00 96.83           H
ATOM    705 3HB  ALA A  63      13.714   7.070  -5.185  1.00 96.83           H
ATOM    706  HN  ALA A  63      13.172   3.655  -4.530  1.00 96.83           H
ATOM    707  N   LEU A  64      14.277   4.447  -7.435  1.00 95.53           N
ATOM    708  CA  LEU A  64      14.899   4.364  -8.745  1.00 95.53           C
ATOM    709  C   LEU A  64      13.885   3.821  -9.754  1.00 95.53           C
ATOM    710  O   LEU A  64      13.727   4.375 -10.841  1.00 95.53           O
ATOM    711  HA  LEU A  64      15.174   5.376  -9.042  1.00 95.53           H
ATOM    712  CB  LEU A  64      16.191   3.547  -8.673  1.00 95.53           C
ATOM    713 1HB  LEU A  64      15.966   2.587  -8.209  1.00 95.53           H
ATOM    714 2HB  LEU A  64      16.523   3.339  -9.690  1.00 95.53           H
ATOM    715  CG  LEU A  64      17.351   4.192  -7.911  1.00 95.53           C
ATOM    716  HG  LEU A  64      16.997   4.459  -6.915  1.00 95.53           H
ATOM    717  CD1 LEU A  64      18.505   3.204  -7.731  1.00 95.53           C
ATOM    718 1HD1 LEU A  64      18.157   2.337  -7.170  1.00 95.53           H
ATOM    719 2HD1 LEU A  64      18.865   2.884  -8.709  1.00 95.53           H
ATOM    720 3HD1 LEU A  64      19.316   3.688  -7.186  1.00 95.53           H
ATOM    721  CD2 LEU A  64      17.803   5.485  -8.592  1.00 95.53           C
ATOM    722 1HD2 LEU A  64      18.132   5.265  -9.607  1.00 95.53           H
ATOM    723 2HD2 LEU A  64      16.972   6.189  -8.624  1.00 95.53           H
ATOM    724 3HD2 LEU A  64      18.628   5.922  -8.029  1.00 95.53           H
ATOM    725  HN  LEU A  64      14.685   3.861  -6.735  1.00 95.53           H
ATOM    726  N   GLY A  65      13.222   2.744  -9.358  1.00 93.88           N
ATOM    727  CA  GLY A  65      12.337   2.034 -10.265  1.00 93.88           C
ATOM    728  C   GLY A  65      11.181   2.929 -10.715  1.00 93.88           C
ATOM    729  O   GLY A  65      10.926   3.065 -11.911  1.00 93.88           O
ATOM    730 1HA  GLY A  65      12.899   1.695 -11.135  1.00 93.88           H
ATOM    731 2HA  GLY A  65      11.944   1.145  -9.773  1.00 93.88           H
ATOM    732  HN  GLY A  65      13.283   2.358  -8.437  1.00 93.88           H
ATOM    733  N   ASN A  66      10.512   3.515  -9.734  1.00 94.70           N
ATOM    734  CA  ASN A  66       9.300   4.271 -10.001  1.00 94.70           C
ATOM    735  C   ASN A  66       9.664   5.579 -10.706  1.00 94.70           C
ATOM    736  O   ASN A  66       8.906   6.071 -11.540  1.00 94.70           O
ATOM    737  HA  ASN A  66       8.687   3.619 -10.623  1.00 94.70           H
ATOM    738  CB  ASN A  66       8.571   4.621  -8.702  1.00 94.70           C
ATOM    739 1HB  ASN A  66       9.282   5.020  -7.978  1.00 94.70           H
ATOM    740 2HB  ASN A  66       7.837   5.404  -8.892  1.00 94.70           H
ATOM    741  CG  ASN A  66       7.874   3.392  -8.116  1.00 94.70           C
ATOM    742  OD1 ASN A  66       6.962   2.827  -8.697  1.00 94.70           O
ATOM    743  ND2 ASN A  66       8.352   3.011  -6.935  1.00 94.70           N
ATOM    744 1HD2 ASN A  66       9.102   3.518  -6.512  1.00 94.70           H
ATOM    745 2HD2 ASN A  66       7.961   2.216  -6.470  1.00 94.70           H
ATOM    746  HN  ASN A  66      10.784   3.481  -8.772  1.00 94.70           H
ATOM    747  N   SER A  67      10.826   6.105 -10.345  1.00 94.72           N
ATOM    748  CA  SER A  67      11.341   7.298 -10.994  1.00 94.72           C
ATOM    749  C   SER A  67      11.560   7.030 -12.485  1.00 94.72           C
ATOM    750  O   SER A  67      11.310   7.899 -13.319  1.00 94.72           O
ATOM    751  HA  SER A  67      10.574   8.059 -10.851  1.00 94.72           H
ATOM    752  CB  SER A  67      12.645   7.761 -10.341  1.00 94.72           C
ATOM    753 1HB  SER A  67      13.386   6.964 -10.407  1.00 94.72           H
ATOM    754 2HB  SER A  67      13.044   8.613 -10.892  1.00 94.72           H
ATOM    755  OG  SER A  67      12.459   8.124  -8.976  1.00 94.72           O
ATOM    756  HG  SER A  67      12.893   7.448  -8.380  1.00 94.72           H
ATOM    757  HN  SER A  67      11.410   5.730  -9.625  1.00 94.72           H
ATOM    758  N   LEU A  68      12.025   5.823 -12.774  1.00 91.91           N
ATOM    759  CA  LEU A  68      12.268   5.425 -14.150  1.00 91.91           C
ATOM    760  C   LEU A  68      10.938   5.376 -14.905  1.00 91.91           C
ATOM    761  O   LEU A  68      10.863   5.777 -16.065  1.00 91.91           O
ATOM    762  HA  LEU A  68      12.895   6.191 -14.606  1.00 91.91           H
ATOM    763  CB  LEU A  68      13.051   4.111 -14.198  1.00 91.91           C
ATOM    764 1HB  LEU A  68      13.993   4.253 -13.668  1.00 91.91           H
ATOM    765 2HB  LEU A  68      12.487   3.356 -13.649  1.00 91.91           H
ATOM    766  CG  LEU A  68      13.359   3.564 -15.593  1.00 91.91           C
ATOM    767  HG  LEU A  68      12.433   3.553 -16.168  1.00 91.91           H
ATOM    768  CD1 LEU A  68      14.340   4.475 -16.334  1.00 91.91           C
ATOM    769 1HD1 LEU A  68      13.906   5.469 -16.437  1.00 91.91           H
ATOM    770 2HD1 LEU A  68      15.271   4.541 -15.771  1.00 91.91           H
ATOM    771 3HD1 LEU A  68      14.542   4.063 -17.323  1.00 91.91           H
ATOM    772  CD2 LEU A  68      13.862   2.121 -15.517  1.00 91.91           C
ATOM    773 1HD2 LEU A  68      14.771   2.084 -14.918  1.00 91.91           H
ATOM    774 2HD2 LEU A  68      13.098   1.494 -15.057  1.00 91.91           H
ATOM    775 3HD2 LEU A  68      14.073   1.757 -16.523  1.00 91.91           H
ATOM    776  HN  LEU A  68      12.235   5.126 -12.089  1.00 91.91           H
ATOM    777  N   VAL A  69       9.921   4.881 -14.215  1.00 91.62           N
ATOM    778  CA  VAL A  69       8.603   4.749 -14.814  1.00 91.62           C
ATOM    779  C   VAL A  69       8.116   6.126 -15.271  1.00 91.62           C
ATOM    780  O   VAL A  69       7.639   6.278 -16.394  1.00 91.62           O
ATOM    781  HA  VAL A  69       8.702   4.104 -15.687  1.00 91.62           H
ATOM    782  CB  VAL A  69       7.646   4.073 -13.830  1.00 91.62           C
ATOM    783  HB  VAL A  69       7.679   4.630 -12.894  1.00 91.62           H
ATOM    784  CG1 VAL A  69       6.208   4.112 -14.350  1.00 91.62           C
ATOM    785 1HG1 VAL A  69       5.898   5.148 -14.483  1.00 91.62           H
ATOM    786 2HG1 VAL A  69       6.153   3.590 -15.306  1.00 91.62           H
ATOM    787 3HG1 VAL A  69       5.549   3.624 -13.632  1.00 91.62           H
ATOM    788  CG2 VAL A  69       8.086   2.636 -13.538  1.00 91.62           C
ATOM    789 1HG2 VAL A  69       8.096   2.064 -14.466  1.00 91.62           H
ATOM    790 2HG2 VAL A  69       9.086   2.643 -13.105  1.00 91.62           H
ATOM    791 3HG2 VAL A  69       7.388   2.179 -12.837  1.00 91.62           H
ATOM    792  HN  VAL A  69       9.986   4.573 -13.265  1.00 91.62           H
ATOM    793  N   ILE A  70       8.253   7.094 -14.376  1.00 92.57           N
ATOM    794  CA  ILE A  70       7.788   8.442 -14.656  1.00 92.57           C
ATOM    795  C   ILE A  70       8.563   9.008 -15.847  1.00 92.57           C
ATOM    796  O   ILE A  70       7.977   9.623 -16.737  1.00 92.57           O
ATOM    797  HA  ILE A  70       6.735   8.374 -14.929  1.00 92.57           H
ATOM    798  CB  ILE A  70       7.874   9.309 -13.398  1.00 92.57           C
ATOM    799  HB  ILE A  70       8.890   9.246 -13.009  1.00 92.57           H
ATOM    800  CG1 ILE A  70       6.938   8.786 -12.306  1.00 92.57           C
ATOM    801 1HG1 ILE A  70       5.905   8.842 -12.650  1.00 92.57           H
ATOM    802 2HG1 ILE A  70       7.153   7.736 -12.111  1.00 92.57           H
ATOM    803  CG2 ILE A  70       7.606  10.779 -13.727  1.00 92.57           C
ATOM    804 1HG2 ILE A  70       8.346  11.131 -14.446  1.00 92.57           H
ATOM    805 2HG2 ILE A  70       6.608  10.880 -14.154  1.00 92.57           H
ATOM    806 3HG2 ILE A  70       7.673  11.373 -12.816  1.00 92.57           H
ATOM    807  CD1 ILE A  70       7.096   9.594 -11.016  1.00 92.57           C
ATOM    808 1HD1 ILE A  70       8.124   9.516 -10.662  1.00 92.57           H
ATOM    809 2HD1 ILE A  70       6.857  10.639 -11.210  1.00 92.57           H
ATOM    810 3HD1 ILE A  70       6.420   9.201 -10.257  1.00 92.57           H
ATOM    811  HN  ILE A  70       8.672   6.969 -13.477  1.00 92.57           H
ATOM    812  N   LEU A  71       9.867   8.779 -15.826  1.00 90.66           N
ATOM    813  CA  LEU A  71      10.741   9.334 -16.846  1.00 90.66           C
ATOM    814  C   LEU A  71      10.359   8.754 -18.210  1.00 90.66           C
ATOM    815  O   LEU A  71      10.285   9.481 -19.199  1.00 90.66           O
ATOM    816  HA  LEU A  71      10.573  10.411 -16.870  1.00 90.66           H
ATOM    817  CB  LEU A  71      12.208   9.113 -16.473  1.00 90.66           C
ATOM    818 1HB  LEU A  71      12.380   9.543 -15.487  1.00 90.66           H
ATOM    819 2HB  LEU A  71      12.383   8.040 -16.388  1.00 90.66           H
ATOM    820  CG  LEU A  71      13.241   9.695 -17.440  1.00 90.66           C
ATOM    821  HG  LEU A  71      12.797  10.559 -17.934  1.00 90.66           H
ATOM    822  CD1 LEU A  71      14.478  10.191 -16.688  1.00 90.66           C
ATOM    823 1HD1 LEU A  71      14.186  10.966 -15.980  1.00 90.66           H
ATOM    824 2HD1 LEU A  71      14.933   9.359 -16.149  1.00 90.66           H
ATOM    825 3HD1 LEU A  71      15.196  10.599 -17.399  1.00 90.66           H
ATOM    826  CD2 LEU A  71      13.601   8.685 -18.532  1.00 90.66           C
ATOM    827 1HD2 LEU A  71      14.017   7.788 -18.074  1.00 90.66           H
ATOM    828 2HD2 LEU A  71      12.704   8.423 -19.094  1.00 90.66           H
ATOM    829 3HD2 LEU A  71      14.336   9.125 -19.205  1.00 90.66           H
ATOM    830  HN  LEU A  71      10.327   8.227 -15.131  1.00 90.66           H
ATOM    831  N   VAL A  72      10.126   7.449 -18.218  1.00 87.58           N
ATOM    832  CA  VAL A  72       9.786   6.758 -19.450  1.00 87.58           C
ATOM    833  C   VAL A  72       8.481   7.330 -20.007  1.00 87.58           C
ATOM    834  O   VAL A  72       8.362   7.554 -21.210  1.00 87.58           O
ATOM    835  HA  VAL A  72      10.586   6.947 -20.165  1.00 87.58           H
ATOM    836  CB  VAL A  72       9.720   5.249 -19.202  1.00 87.58           C
ATOM    837  HB  VAL A  72       9.063   5.079 -18.349  1.00 87.58           H
ATOM    838  CG1 VAL A  72       9.123   4.521 -20.408  1.00 87.58           C
ATOM    839 1HG1 VAL A  72       8.114   4.890 -20.592  1.00 87.58           H
ATOM    840 2HG1 VAL A  72       9.743   4.704 -21.285  1.00 87.58           H
ATOM    841 3HG1 VAL A  72       9.088   3.451 -20.205  1.00 87.58           H
ATOM    842  CG2 VAL A  72      11.100   4.690 -18.851  1.00 87.58           C
ATOM    843 1HG2 VAL A  72      11.788   4.879 -19.675  1.00 87.58           H
ATOM    844 2HG2 VAL A  72      11.471   5.177 -17.949  1.00 87.58           H
ATOM    845 3HG2 VAL A  72      11.024   3.616 -18.680  1.00 87.58           H
ATOM    846  HN  VAL A  72      10.167   6.869 -17.405  1.00 87.58           H
ATOM    847  N   TYR A  73       7.536   7.550 -19.105  1.00 86.51           N
ATOM    848  CA  TYR A  73       6.238   8.076 -19.494  1.00 86.51           C
ATOM    849  C   TYR A  73       6.381   9.438 -20.175  1.00 86.51           C
ATOM    850  O   TYR A  73       5.689   9.723 -21.151  1.00 86.51           O
ATOM    851  HA  TYR A  73       5.787   7.373 -20.194  1.00 86.51           H
ATOM    852  CB  TYR A  73       5.447   8.248 -18.196  1.00 86.51           C
ATOM    853 1HB  TYR A  73       5.369   7.281 -17.698  1.00 86.51           H
ATOM    854 2HB  TYR A  73       6.003   8.906 -17.528  1.00 86.51           H
ATOM    855  CG  TYR A  73       4.041   8.818 -18.395  1.00 86.51           C
ATOM    856  CD1 TYR A  73       3.847  10.184 -18.418  1.00 86.51           C
ATOM    857  HD1 TYR A  73       4.695  10.857 -18.295  1.00 86.51           H
ATOM    858  CD2 TYR A  73       2.967   7.965 -18.552  1.00 86.51           C
ATOM    859  HD2 TYR A  73       3.121   6.886 -18.533  1.00 86.51           H
ATOM    860  CE1 TYR A  73       2.523  10.720 -18.606  1.00 86.51           C
ATOM    861  HE1 TYR A  73       2.356  11.796 -18.626  1.00 86.51           H
ATOM    862  CE2 TYR A  73       1.644   8.501 -18.739  1.00 86.51           C
ATOM    863  HE2 TYR A  73       0.787   7.839 -18.864  1.00 86.51           H
ATOM    864  CZ  TYR A  73       1.487   9.852 -18.757  1.00 86.51           C
ATOM    865  OH  TYR A  73       0.237  10.358 -18.935  1.00 86.51           O
ATOM    866  HH  TYR A  73      -0.395   9.626 -19.188  1.00 86.51           H
ATOM    867  HN  TYR A  73       7.645   7.375 -18.126  1.00 86.51           H
ATOM    868  N   TRP A  74       7.283  10.244 -19.633  1.00 87.21           N
ATOM    869  CA  TRP A  74       7.408  11.625 -20.065  1.00 87.21           C
ATOM    870  C   TRP A  74       8.011  11.629 -21.471  1.00 87.21           C
ATOM    871  O   TRP A  74       7.467  12.250 -22.383  1.00 87.21           O
ATOM    872  HA  TRP A  74       6.408  12.059 -20.088  1.00 87.21           H
ATOM    873  CB  TRP A  74       8.225  12.442 -19.062  1.00 87.21           C
ATOM    874 1HB  TRP A  74       7.981  12.107 -18.053  1.00 87.21           H
ATOM    875 2HB  TRP A  74       9.284  12.237 -19.219  1.00 87.21           H
ATOM    876  CG  TRP A  74       7.993  13.951 -19.152  1.00 87.21           C
ATOM    877  CD1 TRP A  74       8.632  14.839 -19.928  1.00 87.21           C
ATOM    878  HD1 TRP A  74       9.432  14.583 -20.622  1.00 87.21           H
ATOM    879  CD2 TRP A  74       7.026  14.719 -18.406  1.00 87.21           C
ATOM    880  NE1 TRP A  74       8.148  16.117 -19.737  1.00 87.21           N
ATOM    881  HE1 TRP A  74       8.465  16.945 -20.200  1.00 87.21           H
ATOM    882  CE2 TRP A  74       7.141  16.042 -18.782  1.00 87.21           C
ATOM    883  CE3 TRP A  74       6.084  14.310 -17.446  1.00 87.21           C
ATOM    884  HE3 TRP A  74       5.974  13.272 -17.132  1.00 87.21           H
ATOM    885  CZ2 TRP A  74       6.345  17.063 -18.247  1.00 87.21           C
ATOM    886  HZ2 TRP A  74       6.456  18.101 -18.561  1.00 87.21           H
ATOM    887  CZ3 TRP A  74       5.297  15.342 -16.921  1.00 87.21           C
ATOM    888  HZ3 TRP A  74       4.551  15.079 -16.171  1.00 87.21           H
ATOM    889  CH2 TRP A  74       5.401  16.678 -17.289  1.00 87.21           C
ATOM    890  HH2 TRP A  74       4.749  17.423 -16.832  1.00 87.21           H
ATOM    891  HN  TRP A  74       7.919   9.967 -18.913  1.00 87.21           H
ATOM    892  N   TYR A  75       9.128  10.928 -21.602  1.00 82.67           N
ATOM    893  CA  TYR A  75       9.942  11.035 -22.801  1.00 82.67           C
ATOM    894  C   TYR A  75       9.422  10.109 -23.902  1.00 82.67           C
ATOM    895  O   TYR A  75       9.859  10.195 -25.048  1.00 82.67           O
ATOM    896  HA  TYR A  75       9.893  12.067 -23.150  1.00 82.67           H
ATOM    897  CB  TYR A  75      11.349  10.588 -22.397  1.00 82.67           C
ATOM    898 1HB  TYR A  75      11.269   9.717 -21.746  1.00 82.67           H
ATOM    899 2HB  TYR A  75      11.888  10.270 -23.289  1.00 82.67           H
ATOM    900  CG  TYR A  75      12.164  11.667 -21.683  1.00 82.67           C
ATOM    901  CD1 TYR A  75      12.784  12.661 -22.414  1.00 82.67           C
ATOM    902  HD1 TYR A  75      12.692  12.676 -23.500  1.00 82.67           H
ATOM    903  CD2 TYR A  75      12.281  11.648 -20.308  1.00 82.67           C
ATOM    904  HD2 TYR A  75      11.791  10.864 -19.731  1.00 82.67           H
ATOM    905  CE1 TYR A  75      13.552  13.677 -21.742  1.00 82.67           C
ATOM    906  HE1 TYR A  75      14.046  14.467 -22.308  1.00 82.67           H
ATOM    907  CE2 TYR A  75      13.048  12.664 -19.636  1.00 82.67           C
ATOM    908  HE2 TYR A  75      13.148  12.661 -18.551  1.00 82.67           H
ATOM    909  CZ  TYR A  75      13.646  13.628 -20.387  1.00 82.67           C
ATOM    910  OH  TYR A  75      14.371  14.588 -19.752  1.00 82.67           O
ATOM    911  HH  TYR A  75      14.751  15.228 -20.420  1.00 82.67           H
ATOM    912  HN  TYR A  75       9.478  10.298 -20.909  1.00 82.67           H
ATOM    913  N   CYS A  76       8.495   9.245 -23.515  1.00 76.45           N
ATOM    914  CA  CYS A  76       7.867   8.345 -24.467  1.00 76.45           C
ATOM    915  C   CYS A  76       7.062   9.184 -25.462  1.00 76.45           C
ATOM    916  O   CYS A  76       6.122   9.878 -25.077  1.00 76.45           O
ATOM    917  HA  CYS A  76       8.672   7.813 -24.973  1.00 76.45           H
ATOM    918  CB  CYS A  76       6.996   7.299 -23.768  1.00 76.45           C
ATOM    919 1HB  CYS A  76       7.600   6.721 -23.068  1.00 76.45           H
ATOM    920 2HB  CYS A  76       6.218   7.793 -23.185  1.00 76.45           H
ATOM    921  SG  CYS A  76       6.238   6.186 -25.007  1.00 76.45           S
ATOM    922  HG  CYS A  76       7.378   5.635 -25.414  1.00 76.45           H
ATOM    923  HN  CYS A  76       8.173   9.155 -22.573  1.00 76.45           H
ATOM    924  N   THR A  77       7.460   9.092 -26.723  1.00 70.19           N
ATOM    925  CA  THR A  77       6.876   9.932 -27.755  1.00 70.19           C
ATOM    926  C   THR A  77       5.577   9.313 -28.274  1.00 70.19           C
ATOM    927  O   THR A  77       4.893   9.905 -29.108  1.00 70.19           O
ATOM    928  HA  THR A  77       6.618  10.893 -27.311  1.00 70.19           H
ATOM    929  CB  THR A  77       7.928  10.140 -28.846  1.00 70.19           C
ATOM    930  HB  THR A  77       7.568  10.833 -29.607  1.00 70.19           H
ATOM    931  OG1 THR A  77       8.219   8.822 -29.304  1.00 70.19           O
ATOM    932  HG1 THR A  77       8.773   8.863 -30.135  1.00 70.19           H
ATOM    933  CG2 THR A  77       9.260  10.644 -28.287  1.00 70.19           C
ATOM    934 1HG2 THR A  77       9.654   9.917 -27.576  1.00 70.19           H
ATOM    935 2HG2 THR A  77       9.106  11.598 -27.784  1.00 70.19           H
ATOM    936 3HG2 THR A  77       9.971  10.774 -29.104  1.00 70.19           H
ATOM    937  HN  THR A  77       8.166   8.460 -27.042  1.00 70.19           H
ATOM    938  N   ARG A  78       5.275   8.131 -27.758  1.00 72.10           N
ATOM    939  CA  ARG A  78       4.070   7.425 -28.160  1.00 72.10           C
ATOM    940  C   ARG A  78       2.851   8.000 -27.436  1.00 72.10           C
ATOM    941  O   ARG A  78       2.948   8.412 -26.281  1.00 72.10           O
ATOM    942  HA  ARG A  78       3.999   7.585 -29.236  1.00 72.10           H
ATOM    943  CB  ARG A  78       4.179   5.930 -27.852  1.00 72.10           C
ATOM    944 1HB  ARG A  78       3.558   5.366 -28.548  1.00 72.10           H
ATOM    945 2HB  ARG A  78       5.206   5.598 -28.001  1.00 72.10           H
ATOM    946  CG  ARG A  78       3.744   5.633 -26.416  1.00 72.10           C
ATOM    947 1HG  ARG A  78       4.317   6.249 -25.724  1.00 72.10           H
ATOM    948 2HG  ARG A  78       2.695   5.900 -26.287  1.00 72.10           H
ATOM    949  CD  ARG A  78       3.945   4.154 -26.077  1.00 72.10           C
ATOM    950 1HD  ARG A  78       3.107   3.569 -26.455  1.00 72.10           H
ATOM    951 2HD  ARG A  78       4.843   3.779 -26.568  1.00 72.10           H
ATOM    952  NE  ARG A  78       4.061   3.982 -24.612  1.00 72.10           N
ATOM    953  HE  ARG A  78       4.977   3.992 -24.210  1.00 72.10           H
ATOM    954  CZ  ARG A  78       3.016   3.814 -23.790  1.00 72.10           C
ATOM    955  NH1 ARG A  78       1.767   3.793 -24.274  1.00 72.10           N
ATOM    956 1HH1 ARG A  78       1.609   3.903 -25.255  1.00 72.10           H
ATOM    957 2HH1 ARG A  78       0.993   3.667 -23.653  1.00 72.10           H
ATOM    958  NH2 ARG A  78       3.240   3.668 -22.477  1.00 72.10           N
ATOM    959 1HH2 ARG A  78       2.471   3.541 -21.850  1.00 72.10           H
ATOM    960 2HH2 ARG A  78       4.175   3.685 -22.124  1.00 72.10           H
ATOM    961  HN  ARG A  78       5.835   7.657 -27.079  1.00 72.10           H
ATOM    962  N   VAL A  79       1.731   8.009 -28.144  1.00 77.21           N
ATOM    963  CA  VAL A  79       0.478   8.452 -27.558  1.00 77.21           C
ATOM    964  C   VAL A  79       0.247   7.711 -26.239  1.00 77.21           C
ATOM    965  O   VAL A  79       0.419   6.495 -26.168  1.00 77.21           O
ATOM    966  HA  VAL A  79       0.571   9.518 -27.349  1.00 77.21           H
ATOM    967  CB  VAL A  79      -0.664   8.263 -28.558  1.00 77.21           C
ATOM    968  HB  VAL A  79      -0.848   7.193 -28.658  1.00 77.21           H
ATOM    969  CG1 VAL A  79      -1.951   8.916 -28.051  1.00 77.21           C
ATOM    970 1HG1 VAL A  79      -2.239   8.463 -27.102  1.00 77.21           H
ATOM    971 2HG1 VAL A  79      -1.785   9.984 -27.908  1.00 77.21           H
ATOM    972 3HG1 VAL A  79      -2.746   8.767 -28.781  1.00 77.21           H
ATOM    973  CG2 VAL A  79      -0.280   8.805 -29.937  1.00 77.21           C
ATOM    974 1HG2 VAL A  79      -0.056   9.869 -29.859  1.00 77.21           H
ATOM    975 2HG2 VAL A  79       0.598   8.275 -30.304  1.00 77.21           H
ATOM    976 3HG2 VAL A  79      -1.110   8.658 -30.629  1.00 77.21           H
ATOM    977  HN  VAL A  79       1.672   7.721 -29.100  1.00 77.21           H
ATOM    978  N   LYS A  80      -0.140   8.475 -25.228  1.00 81.42           N
ATOM    979  CA  LYS A  80      -0.430   7.901 -23.925  1.00 81.42           C
ATOM    980  C   LYS A  80      -1.733   7.102 -24.004  1.00 81.42           C
ATOM    981  O   LYS A  80      -2.537   7.306 -24.912  1.00 81.42           O
ATOM    982  HA  LYS A  80       0.381   7.215 -23.682  1.00 81.42           H
ATOM    983  CB  LYS A  80      -0.440   8.989 -22.850  1.00 81.42           C
ATOM    984 1HB  LYS A  80      -1.343   9.593 -22.946  1.00 81.42           H
ATOM    985 2HB  LYS A  80      -0.468   8.530 -21.862  1.00 81.42           H
ATOM    986  CG  LYS A  80       0.794   9.886 -22.967  1.00 81.42           C
ATOM    987 1HG  LYS A  80       0.794  10.386 -23.936  1.00 81.42           H
ATOM    988 2HG  LYS A  80       0.754  10.666 -22.206  1.00 81.42           H
ATOM    989  CD  LYS A  80       2.080   9.074 -22.805  1.00 81.42           C
ATOM    990 1HD  LYS A  80       2.112   8.632 -21.809  1.00 81.42           H
ATOM    991 2HD  LYS A  80       2.086   8.250 -23.519  1.00 81.42           H
ATOM    992  CE  LYS A  80       3.314   9.952 -23.020  1.00 81.42           C
ATOM    993 1HE  LYS A  80       3.184  10.559 -23.916  1.00 81.42           H
ATOM    994 2HE  LYS A  80       3.429  10.640 -22.183  1.00 81.42           H
ATOM    995  NZ  LYS A  80       4.528   9.116 -23.153  1.00 81.42           N
ATOM    996 1HZ  LYS A  80       5.314   9.700 -23.417  1.00 81.42           H
ATOM    997 2HZ  LYS A  80       4.726   8.664 -22.267  1.00 81.42           H
ATOM    998 3HZ  LYS A  80       4.377   8.410 -23.865  1.00 81.42           H
ATOM    999  HN  LYS A  80      -0.255   9.466 -25.288  1.00 81.42           H
ATOM   1000  N   THR A  81      -1.901   6.209 -23.039  1.00 82.64           N
ATOM   1001  CA  THR A  81      -3.158   5.497 -22.890  1.00 82.64           C
ATOM   1002  C   THR A  81      -3.700   5.664 -21.469  1.00 82.64           C
ATOM   1003  O   THR A  81      -2.990   6.134 -20.581  1.00 82.64           O
ATOM   1004  HA  THR A  81      -3.889   5.943 -23.565  1.00 82.64           H
ATOM   1005  CB  THR A  81      -2.925   4.037 -23.283  1.00 82.64           C
ATOM   1006  HB  THR A  81      -3.867   3.491 -23.330  1.00 82.64           H
ATOM   1007  OG1 THR A  81      -1.987   3.563 -22.321  1.00 82.64           O
ATOM   1008  HG1 THR A  81      -1.066   3.871 -22.560  1.00 82.64           H
ATOM   1009  CG2 THR A  81      -2.190   3.900 -24.618  1.00 82.64           C
ATOM   1010 1HG2 THR A  81      -1.218   4.389 -24.549  1.00 82.64           H
ATOM   1011 2HG2 THR A  81      -2.778   4.371 -25.406  1.00 82.64           H
ATOM   1012 3HG2 THR A  81      -2.050   2.845 -24.850  1.00 82.64           H
ATOM   1013  HN  THR A  81      -1.198   5.970 -22.369  1.00 82.64           H
ATOM   1014  N   MET A  82      -4.954   5.269 -21.297  1.00 84.41           N
ATOM   1015  CA  MET A  82      -5.578   5.310 -19.986  1.00 84.41           C
ATOM   1016  C   MET A  82      -4.783   4.482 -18.974  1.00 84.41           C
ATOM   1017  O   MET A  82      -4.568   4.916 -17.844  1.00 84.41           O
ATOM   1018  HA  MET A  82      -5.573   6.359 -19.691  1.00 84.41           H
ATOM   1019  CB  MET A  82      -7.005   4.766 -20.083  1.00 84.41           C
ATOM   1020 1HB  MET A  82      -7.599   5.408 -20.733  1.00 84.41           H
ATOM   1021 2HB  MET A  82      -6.990   3.776 -20.539  1.00 84.41           H
ATOM   1022  CG  MET A  82      -7.657   4.688 -18.701  1.00 84.41           C
ATOM   1023 1HG  MET A  82      -7.281   3.819 -18.161  1.00 84.41           H
ATOM   1024 2HG  MET A  82      -7.391   5.567 -18.114  1.00 84.41           H
ATOM   1025  SD  MET A  82      -9.431   4.581 -18.868  1.00 84.41           S
ATOM   1026  CE  MET A  82      -9.920   4.888 -17.179  1.00 84.41           C
ATOM   1027 1HE  MET A  82      -9.489   4.124 -16.531  1.00 84.41           H
ATOM   1028 2HE  MET A  82      -9.563   5.870 -16.870  1.00 84.41           H
ATOM   1029 3HE  MET A  82     -11.007   4.856 -17.104  1.00 84.41           H
ATOM   1030  HN  MET A  82      -5.538   4.928 -22.033  1.00 84.41           H
ATOM   1031  N   THR A  83      -4.369   3.303 -19.417  1.00 83.95           N
ATOM   1032  CA  THR A  83      -3.508   2.460 -18.607  1.00 83.95           C
ATOM   1033  C   THR A  83      -2.268   3.237 -18.159  1.00 83.95           C
ATOM   1034  O   THR A  83      -1.880   3.175 -16.994  1.00 83.95           O
ATOM   1035  HA  THR A  83      -4.052   2.179 -17.705  1.00 83.95           H
ATOM   1036  CB  THR A  83      -3.179   1.204 -19.416  1.00 83.95           C
ATOM   1037  HB  THR A  83      -2.652   1.460 -20.336  1.00 83.95           H
ATOM   1038  OG1 THR A  83      -4.439   0.561 -19.588  1.00 83.95           O
ATOM   1039  HG1 THR A  83      -5.179   1.192 -19.355  1.00 83.95           H
ATOM   1040  CG2 THR A  83      -2.350   0.194 -18.619  1.00 83.95           C
ATOM   1041 1HG2 THR A  83      -2.906  -0.114 -17.734  1.00 83.95           H
ATOM   1042 2HG2 THR A  83      -1.410   0.654 -18.316  1.00 83.95           H
ATOM   1043 3HG2 THR A  83      -2.145  -0.678 -19.241  1.00 83.95           H
ATOM   1044  HN  THR A  83      -4.612   2.925 -20.311  1.00 83.95           H
ATOM   1045  N   ASP A  84      -1.681   3.950 -19.109  1.00 85.35           N
ATOM   1046  CA  ASP A  84      -0.435   4.652 -18.855  1.00 85.35           C
ATOM   1047  C   ASP A  84      -0.661   5.708 -17.772  1.00 85.35           C
ATOM   1048  O   ASP A  84       0.215   5.950 -16.943  1.00 85.35           O
ATOM   1049  HA  ASP A  84       0.270   3.881 -18.545  1.00 85.35           H
ATOM   1050  CB  ASP A  84       0.062   5.365 -20.115  1.00 85.35           C
ATOM   1051 1HB  ASP A  84      -0.644   6.145 -20.398  1.00 85.35           H
ATOM   1052 2HB  ASP A  84       1.013   5.856 -19.908  1.00 85.35           H
ATOM   1053  CG  ASP A  84       0.232   4.379 -21.272  1.00 85.35           C
ATOM   1054  OD1 ASP A  84       0.912   3.354 -21.049  1.00 85.35           O
ATOM   1055  OD2 ASP A  84      -0.323   4.672 -22.353  1.00 85.35           O
ATOM   1056  HN  ASP A  84      -2.042   4.051 -20.036  1.00 85.35           H
ATOM   1057  N   MET A  85      -1.841   6.309 -17.814  1.00 90.16           N
ATOM   1058  CA  MET A  85      -2.187   7.347 -16.857  1.00 90.16           C
ATOM   1059  C   MET A  85      -2.211   6.792 -15.431  1.00 90.16           C
ATOM   1060  O   MET A  85      -1.700   7.423 -14.507  1.00 90.16           O
ATOM   1061  HA  MET A  85      -1.405   8.101 -16.948  1.00 90.16           H
ATOM   1062  CB  MET A  85      -3.561   7.924 -17.204  1.00 90.16           C
ATOM   1063 1HB  MET A  85      -3.573   8.242 -18.246  1.00 90.16           H
ATOM   1064 2HB  MET A  85      -4.321   7.151 -17.097  1.00 90.16           H
ATOM   1065  CG  MET A  85      -3.901   9.110 -16.299  1.00 90.16           C
ATOM   1066 1HG  MET A  85      -4.896   9.487 -16.538  1.00 90.16           H
ATOM   1067 2HG  MET A  85      -3.923   8.789 -15.258  1.00 90.16           H
ATOM   1068  SD  MET A  85      -2.693  10.406 -16.512  1.00 90.16           S
ATOM   1069  CE  MET A  85      -3.098  10.941 -18.166  1.00 90.16           C
ATOM   1070 1HE  MET A  85      -2.979  10.106 -18.857  1.00 90.16           H
ATOM   1071 2HE  MET A  85      -4.131  11.289 -18.192  1.00 90.16           H
ATOM   1072 3HE  MET A  85      -2.433  11.753 -18.459  1.00 90.16           H
ATOM   1073  HN  MET A  85      -2.553   6.098 -18.484  1.00 90.16           H
ATOM   1074  N   PHE A  86      -2.809   5.618 -15.297  1.00 90.25           N
ATOM   1075  CA  PHE A  86      -2.914   4.975 -13.999  1.00 90.25           C
ATOM   1076  C   PHE A  86      -1.547   4.483 -13.519  1.00 90.25           C
ATOM   1077  O   PHE A  86      -1.237   4.560 -12.331  1.00 90.25           O
ATOM   1078  HA  PHE A  86      -3.296   5.719 -13.299  1.00 90.25           H
ATOM   1079  CB  PHE A  86      -3.845   3.773 -14.168  1.00 90.25           C
ATOM   1080 1HB  PHE A  86      -3.455   3.133 -14.960  1.00 90.25           H
ATOM   1081 2HB  PHE A  86      -3.834   3.186 -13.250  1.00 90.25           H
ATOM   1082  CG  PHE A  86      -5.291   4.147 -14.500  1.00 90.25           C
ATOM   1083  CD1 PHE A  86      -5.871   5.218 -13.895  1.00 90.25           C
ATOM   1084  HD1 PHE A  86      -5.307   5.810 -13.174  1.00 90.25           H
ATOM   1085  CD2 PHE A  86      -5.995   3.409 -15.399  1.00 90.25           C
ATOM   1086  HD2 PHE A  86      -5.530   2.551 -15.884  1.00 90.25           H
ATOM   1087  CE1 PHE A  86      -7.213   5.566 -14.203  1.00 90.25           C
ATOM   1088  HE1 PHE A  86      -7.679   6.424 -13.719  1.00 90.25           H
ATOM   1089  CE2 PHE A  86      -7.337   3.757 -15.707  1.00 90.25           C
ATOM   1090  HE2 PHE A  86      -7.901   3.166 -16.428  1.00 90.25           H
ATOM   1091  CZ  PHE A  86      -7.918   4.828 -15.103  1.00 90.25           C
ATOM   1092  HZ  PHE A  86      -8.948   5.095 -15.339  1.00 90.25           H
ATOM   1093  HN  PHE A  86      -3.217   5.109 -16.055  1.00 90.25           H
ATOM   1094  N   LEU A  87      -0.765   3.988 -14.468  1.00 88.20           N
ATOM   1095  CA  LEU A  87       0.565   3.493 -14.159  1.00 88.20           C
ATOM   1096  C   LEU A  87       1.418   4.642 -13.616  1.00 88.20           C
ATOM   1097  O   LEU A  87       2.233   4.443 -12.716  1.00 88.20           O
ATOM   1098  HA  LEU A  87       0.461   2.741 -13.377  1.00 88.20           H
ATOM   1099  CB  LEU A  87       1.175   2.797 -15.377  1.00 88.20           C
ATOM   1100 1HB  LEU A  87       1.095   3.469 -16.232  1.00 88.20           H
ATOM   1101 2HB  LEU A  87       2.238   2.645 -15.190  1.00 88.20           H
ATOM   1102  CG  LEU A  87       0.556   1.452 -15.761  1.00 88.20           C
ATOM   1103  HG  LEU A  87      -0.509   1.604 -15.937  1.00 88.20           H
ATOM   1104  CD1 LEU A  87       1.158   0.923 -17.065  1.00 88.20           C
ATOM   1105 1HD1 LEU A  87       0.970   1.636 -17.867  1.00 88.20           H
ATOM   1106 2HD1 LEU A  87       2.233   0.791 -16.941  1.00 88.20           H
ATOM   1107 3HD1 LEU A  87       0.700  -0.034 -17.314  1.00 88.20           H
ATOM   1108  CD2 LEU A  87       0.686   0.443 -14.619  1.00 88.20           C
ATOM   1109 1HD2 LEU A  87       1.740   0.289 -14.388  1.00 88.20           H
ATOM   1110 2HD2 LEU A  87       0.172   0.825 -13.736  1.00 88.20           H
ATOM   1111 3HD2 LEU A  87       0.237  -0.505 -14.918  1.00 88.20           H
ATOM   1112  HN  LEU A  87      -1.028   3.921 -15.430  1.00 88.20           H
ATOM   1113  N   LEU A  88       1.201   5.818 -14.185  1.00 91.56           N
ATOM   1114  CA  LEU A  88       1.913   7.005 -13.745  1.00 91.56           C
ATOM   1115  C   LEU A  88       1.561   7.294 -12.284  1.00 91.56           C
ATOM   1116  O   LEU A  88       2.448   7.441 -11.445  1.00 91.56           O
ATOM   1117  HA  LEU A  88       2.980   6.788 -13.806  1.00 91.56           H
ATOM   1118  CB  LEU A  88       1.635   8.178 -14.688  1.00 91.56           C
ATOM   1119 1HB  LEU A  88       2.066   7.945 -15.662  1.00 91.56           H
ATOM   1120 2HB  LEU A  88       0.557   8.258 -14.828  1.00 91.56           H
ATOM   1121  CG  LEU A  88       2.165   9.541 -14.239  1.00 91.56           C
ATOM   1122  HG  LEU A  88       1.849   9.707 -13.209  1.00 91.56           H
ATOM   1123  CD1 LEU A  88       3.695   9.565 -14.252  1.00 91.56           C
ATOM   1124 1HD1 LEU A  88       4.076   8.801 -13.574  1.00 91.56           H
ATOM   1125 2HD1 LEU A  88       4.053   9.366 -15.262  1.00 91.56           H
ATOM   1126 3HD1 LEU A  88       4.046  10.545 -13.928  1.00 91.56           H
ATOM   1127  CD2 LEU A  88       1.567  10.668 -15.083  1.00 91.56           C
ATOM   1128 1HD2 LEU A  88       1.832  10.517 -16.129  1.00 91.56           H
ATOM   1129 2HD2 LEU A  88       0.482  10.663 -14.978  1.00 91.56           H
ATOM   1130 3HD2 LEU A  88       1.961  11.625 -14.742  1.00 91.56           H
ATOM   1131  HN  LEU A  88       0.554   5.966 -14.933  1.00 91.56           H
ATOM   1132  N   ASN A  89       0.263   7.367 -12.025  1.00 94.11           N
ATOM   1133  CA  ASN A  89      -0.217   7.753 -10.709  1.00 94.11           C
ATOM   1134  C   ASN A  89       0.196   6.690  -9.689  1.00 94.11           C
ATOM   1135  O   ASN A  89       0.398   6.997  -8.515  1.00 94.11           O
ATOM   1136  HA  ASN A  89       0.241   8.722 -10.510  1.00 94.11           H
ATOM   1137  CB  ASN A  89      -1.743   7.860 -10.689  1.00 94.11           C
ATOM   1138 1HB  ASN A  89      -2.176   7.051 -11.277  1.00 94.11           H
ATOM   1139 2HB  ASN A  89      -2.106   7.743  -9.668  1.00 94.11           H
ATOM   1140  CG  ASN A  89      -2.205   9.207 -11.249  1.00 94.11           C
ATOM   1141  OD1 ASN A  89      -2.448  10.159 -10.525  1.00 94.11           O
ATOM   1142  ND2 ASN A  89      -2.313   9.234 -12.574  1.00 94.11           N
ATOM   1143 1HD2 ASN A  89      -2.099   8.417 -13.110  1.00 94.11           H
ATOM   1144 2HD2 ASN A  89      -2.609  10.071 -13.035  1.00 94.11           H
ATOM   1145  HN  ASN A  89      -0.453   7.168 -12.695  1.00 94.11           H
ATOM   1146  N   LEU A  90       0.309   5.462 -10.173  1.00 91.71           N
ATOM   1147  CA  LEU A  90       0.714   4.356  -9.323  1.00 91.71           C
ATOM   1148  C   LEU A  90       2.150   4.584  -8.846  1.00 91.71           C
ATOM   1149  O   LEU A  90       2.453   4.401  -7.668  1.00 91.71           O
ATOM   1150  HA  LEU A  90       0.057   4.356  -8.453  1.00 91.71           H
ATOM   1151  CB  LEU A  90       0.509   3.023 -10.044  1.00 91.71           C
ATOM   1152 1HB  LEU A  90      -0.449   3.055 -10.561  1.00 91.71           H
ATOM   1153 2HB  LEU A  90       1.280   2.924 -10.808  1.00 91.71           H
ATOM   1154  CG  LEU A  90       0.540   1.772  -9.163  1.00 91.71           C
ATOM   1155  HG  LEU A  90       1.338   1.890  -8.430  1.00 91.71           H
ATOM   1156  CD1 LEU A  90      -0.769   1.616  -8.387  1.00 91.71           C
ATOM   1157 1HD1 LEU A  90      -0.920   2.488  -7.751  1.00 91.71           H
ATOM   1158 2HD1 LEU A  90      -1.599   1.529  -9.088  1.00 91.71           H
ATOM   1159 3HD1 LEU A  90      -0.720   0.719  -7.769  1.00 91.71           H
ATOM   1160  CD2 LEU A  90       0.868   0.527  -9.990  1.00 91.71           C
ATOM   1161 1HD2 LEU A  90       0.110   0.393 -10.761  1.00 91.71           H
ATOM   1162 2HD2 LEU A  90       1.845   0.649 -10.459  1.00 91.71           H
ATOM   1163 3HD2 LEU A  90       0.884  -0.348  -9.340  1.00 91.71           H
ATOM   1164  HN  LEU A  90       0.130   5.219 -11.127  1.00 91.71           H
ATOM   1165  N   ALA A  91       2.996   4.980  -9.786  1.00 94.13           N
ATOM   1166  CA  ALA A  91       4.400   5.199  -9.485  1.00 94.13           C
ATOM   1167  C   ALA A  91       4.532   6.380  -8.521  1.00 94.13           C
ATOM   1168  O   ALA A  91       5.394   6.376  -7.644  1.00 94.13           O
ATOM   1169  HA  ALA A  91       4.780   4.300  -8.999  1.00 94.13           H
ATOM   1170  CB  ALA A  91       5.173   5.420 -10.787  1.00 94.13           C
ATOM   1171 1HB  ALA A  91       5.071   4.541 -11.423  1.00 94.13           H
ATOM   1172 2HB  ALA A  91       4.772   6.291 -11.304  1.00 94.13           H
ATOM   1173 3HB  ALA A  91       6.226   5.584 -10.560  1.00 94.13           H
ATOM   1174  HN  ALA A  91       2.736   5.149 -10.737  1.00 94.13           H
ATOM   1175  N   ILE A  92       3.665   7.362  -8.717  1.00 95.63           N
ATOM   1176  CA  ILE A  92       3.669   8.544  -7.872  1.00 95.63           C
ATOM   1177  C   ILE A  92       3.298   8.144  -6.442  1.00 95.63           C
ATOM   1178  O   ILE A  92       3.951   8.562  -5.487  1.00 95.63           O
ATOM   1179  HA  ILE A  92       4.684   8.939  -7.867  1.00 95.63           H
ATOM   1180  CB  ILE A  92       2.764   9.628  -8.461  1.00 95.63           C
ATOM   1181  HB  ILE A  92       1.802   9.176  -8.702  1.00 95.63           H
ATOM   1182  CG1 ILE A  92       3.345  10.177  -9.766  1.00 95.63           C
ATOM   1183 1HG1 ILE A  92       4.234  10.769  -9.551  1.00 95.63           H
ATOM   1184 2HG1 ILE A  92       3.658   9.351 -10.404  1.00 95.63           H
ATOM   1185  CG2 ILE A  92       2.499  10.736  -7.440  1.00 95.63           C
ATOM   1186 1HG2 ILE A  92       2.011  10.313  -6.562  1.00 95.63           H
ATOM   1187 2HG2 ILE A  92       3.444  11.192  -7.145  1.00 95.63           H
ATOM   1188 3HG2 ILE A  92       1.854  11.493  -7.885  1.00 95.63           H
ATOM   1189  CD1 ILE A  92       2.317  11.038 -10.503  1.00 95.63           C
ATOM   1190 1HD1 ILE A  92       1.440  10.435 -10.738  1.00 95.63           H
ATOM   1191 2HD1 ILE A  92       2.024  11.876  -9.871  1.00 95.63           H
ATOM   1192 3HD1 ILE A  92       2.756  11.415 -11.427  1.00 95.63           H
ATOM   1193  HN  ILE A  92       2.970   7.360  -9.437  1.00 95.63           H
ATOM   1194  N   ALA A  93       2.251   7.338  -6.340  1.00 95.08           N
ATOM   1195  CA  ALA A  93       1.760   6.910  -5.041  1.00 95.08           C
ATOM   1196  C   ALA A  93       2.875   6.175  -4.295  1.00 95.08           C
ATOM   1197  O   ALA A  93       3.107   6.426  -3.114  1.00 95.08           O
ATOM   1198  HA  ALA A  93       1.486   7.803  -4.479  1.00 95.08           H
ATOM   1199  CB  ALA A  93       0.513   6.043  -5.227  1.00 95.08           C
ATOM   1200 1HB  ALA A  93      -0.259   6.622  -5.735  1.00 95.08           H
ATOM   1201 2HB  ALA A  93       0.764   5.168  -5.826  1.00 95.08           H
ATOM   1202 3HB  ALA A  93       0.144   5.723  -4.252  1.00 95.08           H
ATOM   1203  HN  ALA A  93       1.743   6.979  -7.123  1.00 95.08           H
ATOM   1204  N   ASP A  94       3.536   5.281  -5.016  1.00 94.10           N
ATOM   1205  CA  ASP A  94       4.596   4.481  -4.428  1.00 94.10           C
ATOM   1206  C   ASP A  94       5.702   5.405  -3.915  1.00 94.10           C
ATOM   1207  O   ASP A  94       6.205   5.223  -2.807  1.00 94.10           O
ATOM   1208  HA  ASP A  94       4.118   3.918  -3.626  1.00 94.10           H
ATOM   1209  CB  ASP A  94       5.211   3.535  -5.461  1.00 94.10           C
ATOM   1210 1HB  ASP A  94       5.345   4.061  -6.407  1.00 94.10           H
ATOM   1211 2HB  ASP A  94       6.201   3.221  -5.129  1.00 94.10           H
ATOM   1212  CG  ASP A  94       4.326   2.306  -5.676  1.00 94.10           C
ATOM   1213  OD1 ASP A  94       3.647   1.919  -4.700  1.00 94.10           O
ATOM   1214  OD2 ASP A  94       4.347   1.782  -6.810  1.00 94.10           O
ATOM   1215  HN  ASP A  94       3.357   5.100  -5.984  1.00 94.10           H
ATOM   1216  N   LEU A  95       6.049   6.378  -4.745  1.00 96.48           N
ATOM   1217  CA  LEU A  95       7.129   7.293  -4.417  1.00 96.48           C
ATOM   1218  C   LEU A  95       6.800   8.014  -3.109  1.00 96.48           C
ATOM   1219  O   LEU A  95       7.658   8.150  -2.238  1.00 96.48           O
ATOM   1220  HA  LEU A  95       8.028   6.696  -4.266  1.00 96.48           H
ATOM   1221  CB  LEU A  95       7.405   8.238  -5.588  1.00 96.48           C
ATOM   1222 1HB  LEU A  95       6.449   8.572  -5.992  1.00 96.48           H
ATOM   1223 2HB  LEU A  95       7.915   9.121  -5.204  1.00 96.48           H
ATOM   1224  CG  LEU A  95       8.238   7.661  -6.734  1.00 96.48           C
ATOM   1225  HG  LEU A  95       7.724   6.781  -7.121  1.00 96.48           H
ATOM   1226  CD1 LEU A  95       8.352   8.660  -7.887  1.00 96.48           C
ATOM   1227 1HD1 LEU A  95       7.356   8.896  -8.263  1.00 96.48           H
ATOM   1228 2HD1 LEU A  95       8.831   9.572  -7.531  1.00 96.48           H
ATOM   1229 3HD1 LEU A  95       8.949   8.225  -8.688  1.00 96.48           H
ATOM   1230  CD2 LEU A  95       9.610   7.201  -6.237  1.00 96.48           C
ATOM   1231 1HD2 LEU A  95      10.144   8.049  -5.809  1.00 96.48           H
ATOM   1232 2HD2 LEU A  95       9.481   6.431  -5.476  1.00 96.48           H
ATOM   1233 3HD2 LEU A  95      10.181   6.795  -7.072  1.00 96.48           H
ATOM   1234  HN  LEU A  95       5.607   6.545  -5.627  1.00 96.48           H
ATOM   1235  N   LEU A  96       5.556   8.458  -3.011  1.00 95.62           N
ATOM   1236  CA  LEU A  96       5.134   9.260  -1.875  1.00 95.62           C
ATOM   1237  C   LEU A  96       5.367   8.471  -0.585  1.00 95.62           C
ATOM   1238  O   LEU A  96       5.794   9.033   0.422  1.00 95.62           O
ATOM   1239  HA  LEU A  96       5.762  10.151  -1.853  1.00 95.62           H
ATOM   1240  CB  LEU A  96       3.689   9.729  -2.057  1.00 95.62           C
ATOM   1241 1HB  LEU A  96       3.085   8.872  -2.356  1.00 95.62           H
ATOM   1242 2HB  LEU A  96       3.312  10.064  -1.091  1.00 95.62           H
ATOM   1243  CG  LEU A  96       3.471  10.850  -3.075  1.00 95.62           C
ATOM   1244  HG  LEU A  96       3.774  10.485  -4.056  1.00 95.62           H
ATOM   1245  CD1 LEU A  96       1.990  11.225  -3.170  1.00 95.62           C
ATOM   1246 1HD1 LEU A  96       1.414  10.353  -3.481  1.00 95.62           H
ATOM   1247 2HD1 LEU A  96       1.639  11.564  -2.195  1.00 95.62           H
ATOM   1248 3HD1 LEU A  96       1.864  12.024  -3.900  1.00 95.62           H
ATOM   1249  CD2 LEU A  96       4.349  12.061  -2.754  1.00 95.62           C
ATOM   1250 1HD2 LEU A  96       4.101  12.437  -1.761  1.00 95.62           H
ATOM   1251 2HD2 LEU A  96       5.398  11.766  -2.778  1.00 95.62           H
ATOM   1252 3HD2 LEU A  96       4.174  12.843  -3.492  1.00 95.62           H
ATOM   1253  HN  LEU A  96       4.843   8.279  -3.690  1.00 95.62           H
ATOM   1254  N   PHE A  97       5.075   7.181  -0.658  1.00 95.05           N
ATOM   1255  CA  PHE A  97       5.244   6.310   0.493  1.00 95.05           C
ATOM   1256  C   PHE A  97       6.726   6.076   0.791  1.00 95.05           C
ATOM   1257  O   PHE A  97       7.158   6.194   1.937  1.00 95.05           O
ATOM   1258  HA  PHE A  97       4.777   6.804   1.345  1.00 95.05           H
ATOM   1259  CB  PHE A  97       4.590   4.972   0.141  1.00 95.05           C
ATOM   1260 1HB  PHE A  97       3.507   5.097   0.139  1.00 95.05           H
ATOM   1261 2HB  PHE A  97       4.880   4.693  -0.872  1.00 95.05           H
ATOM   1262  CG  PHE A  97       4.956   3.831   1.093  1.00 95.05           C
ATOM   1263  CD1 PHE A  97       5.579   2.720   0.615  1.00 95.05           C
ATOM   1264  HD1 PHE A  97       5.818   2.643  -0.445  1.00 95.05           H
ATOM   1265  CD2 PHE A  97       4.657   3.928   2.416  1.00 95.05           C
ATOM   1266  HD2 PHE A  97       4.158   4.818   2.799  1.00 95.05           H
ATOM   1267  CE1 PHE A  97       5.918   1.662   1.499  1.00 95.05           C
ATOM   1268  HE1 PHE A  97       6.417   0.771   1.116  1.00 95.05           H
ATOM   1269  CE2 PHE A  97       4.997   2.869   3.300  1.00 95.05           C
ATOM   1270  HE2 PHE A  97       4.757   2.946   4.360  1.00 95.05           H
ATOM   1271  CZ  PHE A  97       5.620   1.758   2.822  1.00 95.05           C
ATOM   1272  HZ  PHE A  97       5.880   0.946   3.500  1.00 95.05           H
ATOM   1273  HN  PHE A  97       4.730   6.731  -1.481  1.00 95.05           H
ATOM   1274  N   LEU A  98       7.464   5.750  -0.260  1.00 96.22           N
ATOM   1275  CA  LEU A  98       8.848   5.337  -0.103  1.00 96.22           C
ATOM   1276  C   LEU A  98       9.623   6.432   0.633  1.00 96.22           C
ATOM   1277  O   LEU A  98      10.508   6.140   1.435  1.00 96.22           O
ATOM   1278  HA  LEU A  98       8.853   4.438   0.514  1.00 96.22           H
ATOM   1279  CB  LEU A  98       9.452   4.960  -1.457  1.00 96.22           C
ATOM   1280 1HB  LEU A  98       9.264   5.776  -2.156  1.00 96.22           H
ATOM   1281 2HB  LEU A  98      10.533   4.882  -1.342  1.00 96.22           H
ATOM   1282  CG  LEU A  98       8.939   3.662  -2.083  1.00 96.22           C
ATOM   1283  HG  LEU A  98       7.855   3.632  -1.966  1.00 96.22           H
ATOM   1284  CD1 LEU A  98       9.234   3.622  -3.583  1.00 96.22           C
ATOM   1285 1HD1 LEU A  98       8.743   4.463  -4.072  1.00 96.22           H
ATOM   1286 2HD1 LEU A  98      10.310   3.686  -3.744  1.00 96.22           H
ATOM   1287 3HD1 LEU A  98       8.858   2.688  -4.003  1.00 96.22           H
ATOM   1288  CD2 LEU A  98       9.505   2.441  -1.354  1.00 96.22           C
ATOM   1289 1HD2 LEU A  98      10.593   2.453  -1.418  1.00 96.22           H
ATOM   1290 2HD2 LEU A  98       9.202   2.469  -0.308  1.00 96.22           H
ATOM   1291 3HD2 LEU A  98       9.125   1.532  -1.819  1.00 96.22           H
ATOM   1292  HN  LEU A  98       7.132   5.765  -1.203  1.00 96.22           H
ATOM   1293  N   VAL A  99       9.262   7.671   0.332  1.00 96.53           N
ATOM   1294  CA  VAL A  99       9.952   8.813   0.908  1.00 96.53           C
ATOM   1295  C   VAL A  99       9.791   8.786   2.430  1.00 96.53           C
ATOM   1296  O   VAL A  99      10.540   9.446   3.148  1.00 96.53           O
ATOM   1297  HA  VAL A  99      11.011   8.714   0.666  1.00 96.53           H
ATOM   1298  CB  VAL A  99       9.441  10.108   0.275  1.00 96.53           C
ATOM   1299  HB  VAL A  99       8.351  10.089   0.307  1.00 96.53           H
ATOM   1300  CG1 VAL A  99       9.912  11.329   1.068  1.00 96.53           C
ATOM   1301 1HG1 VAL A  99       9.536  11.267   2.089  1.00 96.53           H
ATOM   1302 2HG1 VAL A  99      11.002  11.354   1.083  1.00 96.53           H
ATOM   1303 3HG1 VAL A  99       9.534  12.236   0.596  1.00 96.53           H
ATOM   1304  CG2 VAL A  99       9.867  10.208  -1.191  1.00 96.53           C
ATOM   1305 1HG2 VAL A  99      10.955  10.194  -1.254  1.00 96.53           H
ATOM   1306 2HG2 VAL A  99       9.460   9.363  -1.746  1.00 96.53           H
ATOM   1307 3HG2 VAL A  99       9.490  11.138  -1.616  1.00 96.53           H
ATOM   1308  HN  VAL A  99       8.514   7.900  -0.291  1.00 96.53           H
ATOM   1309  N   THR A 100       8.809   8.016   2.875  1.00 95.70           N
ATOM   1310  CA  THR A 100       8.501   7.942   4.293  1.00 95.70           C
ATOM   1311  C   THR A 100       9.366   6.878   4.972  1.00 95.70           C
ATOM   1312  O   THR A 100       9.510   6.878   6.194  1.00 95.70           O
ATOM   1313  HA  THR A 100       8.753   8.899   4.750  1.00 95.70           H
ATOM   1314  CB  THR A 100       6.999   7.688   4.438  1.00 95.70           C
ATOM   1315  HB  THR A 100       6.663   7.907   5.451  1.00 95.70           H
ATOM   1316  OG1 THR A 100       6.833   6.338   4.014  1.00 95.70           O
ATOM   1317  HG1 THR A 100       6.749   6.300   3.018  1.00 95.70           H
ATOM   1318  CG2 THR A 100       6.169   8.497   3.439  1.00 95.70           C
ATOM   1319 1HG2 THR A 100       6.459   8.227   2.424  1.00 95.70           H
ATOM   1320 2HG2 THR A 100       6.346   9.561   3.597  1.00 95.70           H
ATOM   1321 3HG2 THR A 100       5.111   8.279   3.585  1.00 95.70           H
ATOM   1322  HN  THR A 100       8.231   7.451   2.287  1.00 95.70           H
ATOM   1323  N   LEU A 101       9.918   5.998   4.151  1.00 95.62           N
ATOM   1324  CA  LEU A 101      10.620   4.834   4.664  1.00 95.62           C
ATOM   1325  C   LEU A 101      11.850   5.290   5.449  1.00 95.62           C
ATOM   1326  O   LEU A 101      12.152   4.744   6.509  1.00 95.62           O
ATOM   1327  HA  LEU A 101       9.944   4.320   5.348  1.00 95.62           H
ATOM   1328  CB  LEU A 101      10.941   3.859   3.529  1.00 95.62           C
ATOM   1329 1HB  LEU A 101      11.443   4.411   2.734  1.00 95.62           H
ATOM   1330 2HB  LEU A 101      11.652   3.121   3.901  1.00 95.62           H
ATOM   1331  CG  LEU A 101       9.748   3.117   2.923  1.00 95.62           C
ATOM   1332  HG  LEU A 101       9.102   3.849   2.438  1.00 95.62           H
ATOM   1333  CD1 LEU A 101      10.205   2.132   1.845  1.00 95.62           C
ATOM   1334 1HD1 LEU A 101      10.719   2.675   1.052  1.00 95.62           H
ATOM   1335 2HD1 LEU A 101      10.884   1.402   2.285  1.00 95.62           H
ATOM   1336 3HD1 LEU A 101       9.337   1.619   1.431  1.00 95.62           H
ATOM   1337  CD2 LEU A 101       8.919   2.433   4.011  1.00 95.62           C
ATOM   1338 1HD2 LEU A 101       9.541   1.715   4.545  1.00 95.62           H
ATOM   1339 2HD2 LEU A 101       8.546   3.182   4.710  1.00 95.62           H
ATOM   1340 3HD2 LEU A 101       8.077   1.913   3.553  1.00 95.62           H
ATOM   1341  HN  LEU A 101       9.892   6.070   3.154  1.00 95.62           H
ATOM   1342  N   PRO A 102      12.580   6.296   4.947  1.00 95.79           N
ATOM   1343  CA  PRO A 102      13.772   6.784   5.644  1.00 95.79           C
ATOM   1344  C   PRO A 102      13.487   7.144   7.093  1.00 95.79           C
ATOM   1345  O   PRO A 102      14.284   6.843   7.980  1.00 95.79           O
ATOM   1346  HA  PRO A 102      14.528   6.000   5.689  1.00 95.79           H
ATOM   1347  CB  PRO A 102      14.193   8.008   4.828  1.00 95.79           C
ATOM   1348 1HB  PRO A 102      13.751   8.924   5.220  1.00 95.79           H
ATOM   1349 2HB  PRO A 102      15.275   8.147   4.842  1.00 95.79           H
ATOM   1350  CG  PRO A 102      13.684   7.690   3.427  1.00 95.79           C
ATOM   1351 1HG  PRO A 102      13.588   8.589   2.818  1.00 95.79           H
ATOM   1352 2HG  PRO A 102      14.362   7.027   2.891  1.00 95.79           H
ATOM   1353  CD  PRO A 102      12.339   7.036   3.696  1.00 95.79           C
ATOM   1354 1HD  PRO A 102      11.546   7.775   3.814  1.00 95.79           H
ATOM   1355 2HD  PRO A 102      12.038   6.379   2.880  1.00 95.79           H
ATOM   1356  N   PHE A 103      12.345   7.785   7.296  1.00 95.04           N
ATOM   1357  CA  PHE A 103      11.972   8.246   8.623  1.00 95.04           C
ATOM   1358  C   PHE A 103      11.678   7.066   9.551  1.00 95.04           C
ATOM   1359  O   PHE A 103      12.042   7.091  10.726  1.00 95.04           O
ATOM   1360  HA  PHE A 103      12.814   8.815   9.016  1.00 95.04           H
ATOM   1361  CB  PHE A 103      10.701   9.083   8.464  1.00 95.04           C
ATOM   1362 1HB  PHE A 103       9.945   8.485   7.954  1.00 95.04           H
ATOM   1363 2HB  PHE A 103      10.307   9.319   9.452  1.00 95.04           H
ATOM   1364  CG  PHE A 103      10.907  10.387   7.689  1.00 95.04           C
ATOM   1365  CD1 PHE A 103      11.245  11.525   8.352  1.00 95.04           C
ATOM   1366  HD1 PHE A 103      11.370  11.509   9.435  1.00 95.04           H
ATOM   1367  CD2 PHE A 103      10.751  10.407   6.339  1.00 95.04           C
ATOM   1368  HD2 PHE A 103      10.480   9.495   5.807  1.00 95.04           H
ATOM   1369  CE1 PHE A 103      11.437  12.735   7.633  1.00 95.04           C
ATOM   1370  HE1 PHE A 103      11.708  13.647   8.165  1.00 95.04           H
ATOM   1371  CE2 PHE A 103      10.942  11.617   5.620  1.00 95.04           C
ATOM   1372  HE2 PHE A 103      10.818  11.633   4.537  1.00 95.04           H
ATOM   1373  CZ  PHE A 103      11.281  12.755   6.283  1.00 95.04           C
ATOM   1374  HZ  PHE A 103      11.428  13.684   5.731  1.00 95.04           H
ATOM   1375  HN  PHE A 103      11.682   7.990   6.576  1.00 95.04           H
ATOM   1376  N   TRP A 104      11.023   6.061   8.989  1.00 93.08           N
ATOM   1377  CA  TRP A 104      10.702   4.862   9.744  1.00 93.08           C
ATOM   1378  C   TRP A 104      12.017   4.183  10.134  1.00 93.08           C
ATOM   1379  O   TRP A 104      12.130   3.617  11.220  1.00 93.08           O
ATOM   1380  HA  TRP A 104      10.160   5.166  10.639  1.00 93.08           H
ATOM   1381  CB  TRP A 104       9.770   3.946   8.949  1.00 93.08           C
ATOM   1382 1HB  TRP A 104      10.107   3.912   7.913  1.00 93.08           H
ATOM   1383 2HB  TRP A 104       9.850   2.933   9.342  1.00 93.08           H
ATOM   1384  CG  TRP A 104       8.302   4.375   8.978  1.00 93.08           C
ATOM   1385  CD1 TRP A 104       7.526   4.735   7.946  1.00 93.08           C
ATOM   1386  HD1 TRP A 104       7.861   4.767   6.909  1.00 93.08           H
ATOM   1387  CD2 TRP A 104       7.459   4.476  10.145  1.00 93.08           C
ATOM   1388  NE1 TRP A 104       6.251   5.058   8.361  1.00 93.08           N
ATOM   1389  HE1 TRP A 104       5.495   5.355   7.776  1.00 93.08           H
ATOM   1390  CE2 TRP A 104       6.208   4.896   9.741  1.00 93.08           C
ATOM   1391  CE3 TRP A 104       7.744   4.220  11.498  1.00 93.08           C
ATOM   1392  HE3 TRP A 104       8.723   3.887  11.843  1.00 93.08           H
ATOM   1393  CZ2 TRP A 104       5.144   5.098  10.627  1.00 93.08           C
ATOM   1394  HZ2 TRP A 104       4.164   5.430  10.282  1.00 93.08           H
ATOM   1395  CZ3 TRP A 104       6.669   4.427  12.371  1.00 93.08           C
ATOM   1396  HZ3 TRP A 104       6.836   4.243  13.433  1.00 93.08           H
ATOM   1397  CH2 TRP A 104       5.404   4.849  11.980  1.00 93.08           C
ATOM   1398  HH2 TRP A 104       4.619   4.987  12.723  1.00 93.08           H
ATOM   1399  HN  TRP A 104      10.713   6.058   8.039  1.00 93.08           H
ATOM   1400  N   ALA A 105      12.979   4.263   9.226  1.00 94.73           N
ATOM   1401  CA  ALA A 105      14.262   3.613   9.435  1.00 94.73           C
ATOM   1402  C   ALA A 105      14.946   4.228  10.658  1.00 94.73           C
ATOM   1403  O   ALA A 105      15.450   3.509  11.519  1.00 94.73           O
ATOM   1404  HA  ALA A 105      14.072   2.558   9.629  1.00 94.73           H
ATOM   1405  CB  ALA A 105      15.110   3.737   8.168  1.00 94.73           C
ATOM   1406 1HB  ALA A 105      14.593   3.259   7.336  1.00 94.73           H
ATOM   1407 2HB  ALA A 105      15.270   4.791   7.939  1.00 94.73           H
ATOM   1408 3HB  ALA A 105      16.072   3.250   8.326  1.00 94.73           H
ATOM   1409  HN  ALA A 105      12.893   4.759   8.362  1.00 94.73           H
ATOM   1410  N   ILE A 106      14.942   5.553  10.694  1.00 94.31           N
ATOM   1411  CA  ILE A 106      15.584   6.273  11.781  1.00 94.31           C
ATOM   1412  C   ILE A 106      14.857   5.963  13.091  1.00 94.31           C
ATOM   1413  O   ILE A 106      15.494   5.733  14.118  1.00 94.31           O
ATOM   1414  HA  ILE A 106      16.607   5.906  11.858  1.00 94.31           H
ATOM   1415  CB  ILE A 106      15.662   7.767  11.460  1.00 94.31           C
ATOM   1416  HB  ILE A 106      14.681   8.095  11.116  1.00 94.31           H
ATOM   1417  CG1 ILE A 106      16.651   8.033  10.323  1.00 94.31           C
ATOM   1418 1HG1 ILE A 106      17.672   7.930  10.693  1.00 94.31           H
ATOM   1419 2HG1 ILE A 106      16.519   7.287   9.540  1.00 94.31           H
ATOM   1420  CG2 ILE A 106      15.997   8.580  12.713  1.00 94.31           C
ATOM   1421 1HG2 ILE A 106      15.223   8.424  13.464  1.00 94.31           H
ATOM   1422 2HG2 ILE A 106      16.959   8.257  13.109  1.00 94.31           H
ATOM   1423 3HG2 ILE A 106      16.047   9.638  12.456  1.00 94.31           H
ATOM   1424  CD1 ILE A 106      16.453   9.433   9.740  1.00 94.31           C
ATOM   1425 1HD1 ILE A 106      15.440   9.525   9.350  1.00 94.31           H
ATOM   1426 2HD1 ILE A 106      16.610  10.178  10.521  1.00 94.31           H
ATOM   1427 3HD1 ILE A 106      17.169   9.596   8.934  1.00 94.31           H
ATOM   1428  HN  ILE A 106      14.512   6.130  10.000  1.00 94.31           H
ATOM   1429  N   ALA A 107      13.535   5.968  13.013  1.00 93.04           N
ATOM   1430  CA  ALA A 107      12.714   5.786  14.199  1.00 93.04           C
ATOM   1431  C   ALA A 107      12.956   4.388  14.771  1.00 93.04           C
ATOM   1432  O   ALA A 107      12.922   4.196  15.986  1.00 93.04           O
ATOM   1433  HA  ALA A 107      13.025   6.529  14.934  1.00 93.04           H
ATOM   1434  CB  ALA A 107      11.245   6.026  13.845  1.00 93.04           C
ATOM   1435 1HB  ALA A 107      11.123   7.042  13.471  1.00 93.04           H
ATOM   1436 2HB  ALA A 107      10.936   5.317  13.077  1.00 93.04           H
ATOM   1437 3HB  ALA A 107      10.630   5.890  14.735  1.00 93.04           H
ATOM   1438  HN  ALA A 107      13.025   6.092  12.162  1.00 93.04           H
ATOM   1439  N   ALA A 108      13.194   3.447  13.869  1.00 92.45           N
ATOM   1440  CA  ALA A 108      13.408   2.066  14.267  1.00 92.45           C
ATOM   1441  C   ALA A 108      14.817   1.920  14.847  1.00 92.45           C
ATOM   1442  O   ALA A 108      15.037   1.123  15.757  1.00 92.45           O
ATOM   1443  HA  ALA A 108      12.679   1.827  15.042  1.00 92.45           H
ATOM   1444  CB  ALA A 108      13.173   1.146  13.067  1.00 92.45           C
ATOM   1445 1HB  ALA A 108      12.149   1.267  12.712  1.00 92.45           H
ATOM   1446 2HB  ALA A 108      13.868   1.406  12.269  1.00 92.45           H
ATOM   1447 3HB  ALA A 108      13.334   0.111  13.366  1.00 92.45           H
ATOM   1448  HN  ALA A 108      13.241   3.615  12.885  1.00 92.45           H
ATOM   1449  N   ALA A 109      15.733   2.701  14.295  1.00 92.08           N
ATOM   1450  CA  ALA A 109      17.135   2.582  14.658  1.00 92.08           C
ATOM   1451  C   ALA A 109      17.326   3.054  16.100  1.00 92.08           C
ATOM   1452  O   ALA A 109      18.168   2.524  16.824  1.00 92.08           O
ATOM   1453  HA  ALA A 109      17.407   1.528  14.590  1.00 92.08           H
ATOM   1454  CB  ALA A 109      17.988   3.376  13.667  1.00 92.08           C
ATOM   1455 1HB  ALA A 109      17.839   2.982  12.661  1.00 92.08           H
ATOM   1456 2HB  ALA A 109      17.695   4.425  13.693  1.00 92.08           H
ATOM   1457 3HB  ALA A 109      19.040   3.286  13.939  1.00 92.08           H
ATOM   1458  HN  ALA A 109      15.531   3.404  13.613  1.00 92.08           H
ATOM   1459  N   ASP A 110      16.531   4.045  16.475  1.00 88.29           N
ATOM   1460  CA  ASP A 110      16.690   4.682  17.771  1.00 88.29           C
ATOM   1461  C   ASP A 110      15.315   5.080  18.311  1.00 88.29           C
ATOM   1462  O   ASP A 110      14.654   4.289  18.982  1.00 88.29           O
ATOM   1463  HA  ASP A 110      17.185   3.940  18.397  1.00 88.29           H
ATOM   1464  CB  ASP A 110      17.539   5.950  17.661  1.00 88.29           C
ATOM   1465 1HB  ASP A 110      18.510   5.706  17.229  1.00 88.29           H
ATOM   1466 2HB  ASP A 110      17.058   6.657  16.984  1.00 88.29           H
ATOM   1467  CG  ASP A 110      17.734   6.601  19.032  1.00 88.29           C
ATOM   1468  OD1 ASP A 110      17.382   5.936  20.030  1.00 88.29           O
ATOM   1469  OD2 ASP A 110      18.232   7.747  19.051  1.00 88.29           O
ATOM   1470  HN  ASP A 110      15.790   4.411  15.912  1.00 88.29           H
ATOM   1471  N   GLN A 111      14.924   6.307  17.998  1.00 89.15           N
ATOM   1472  CA  GLN A 111      13.638   6.819  18.442  1.00 89.15           C
ATOM   1473  C   GLN A 111      13.134   7.895  17.478  1.00 89.15           C
ATOM   1474  O   GLN A 111      13.866   8.331  16.591  1.00 89.15           O
ATOM   1475  HA  GLN A 111      12.964   5.963  18.427  1.00 89.15           H
ATOM   1476  CB  GLN A 111      13.728   7.361  19.870  1.00 89.15           C
ATOM   1477 1HB  GLN A 111      12.744   7.697  20.198  1.00 89.15           H
ATOM   1478 2HB  GLN A 111      14.033   6.563  20.547  1.00 89.15           H
ATOM   1479  CG  GLN A 111      14.724   8.519  19.956  1.00 89.15           C
ATOM   1480 1HG  GLN A 111      15.706   8.184  19.624  1.00 89.15           H
ATOM   1481 2HG  GLN A 111      14.415   9.319  19.283  1.00 89.15           H
ATOM   1482  CD  GLN A 111      14.818   9.057  21.385  1.00 89.15           C
ATOM   1483  OE1 GLN A 111      13.826   9.265  22.064  1.00 89.15           O
ATOM   1484  NE2 GLN A 111      16.063   9.268  21.803  1.00 89.15           N
ATOM   1485 1HE2 GLN A 111      16.834   9.076  21.195  1.00 89.15           H
ATOM   1486 2HE2 GLN A 111      16.229   9.619  22.724  1.00 89.15           H
ATOM   1487  HN  GLN A 111      15.467   6.945  17.453  1.00 89.15           H
ATOM   1488  N   TRP A 112      11.886   8.291  17.685  1.00 91.59           N
ATOM   1489  CA  TRP A 112      11.274   9.304  16.843  1.00 91.59           C
ATOM   1490  C   TRP A 112      11.873  10.660  17.223  1.00 91.59           C
ATOM   1491  O   TRP A 112      11.565  11.204  18.282  1.00 91.59           O
ATOM   1492  HA  TRP A 112      11.516   9.067  15.806  1.00 91.59           H
ATOM   1493  CB  TRP A 112       9.749   9.270  16.963  1.00 91.59           C
ATOM   1494 1HB  TRP A 112       9.406   8.246  16.813  1.00 91.59           H
ATOM   1495 2HB  TRP A 112       9.469   9.554  17.977  1.00 91.59           H
ATOM   1496  CG  TRP A 112       9.026  10.185  15.973  1.00 91.59           C
ATOM   1497  CD1 TRP A 112       8.599  11.440  16.170  1.00 91.59           C
ATOM   1498  HD1 TRP A 112       8.721  11.990  17.103  1.00 91.59           H
ATOM   1499  CD2 TRP A 112       8.659   9.863  14.615  1.00 91.59           C
ATOM   1500  NE1 TRP A 112       7.987  11.948  15.043  1.00 91.59           N
ATOM   1501  HE1 TRP A 112       7.589  12.861  14.946  1.00 91.59           H
ATOM   1502  CE2 TRP A 112       8.024  10.959  14.067  1.00 91.59           C
ATOM   1503  CE3 TRP A 112       8.857   8.685  13.874  1.00 91.59           C
ATOM   1504  HE3 TRP A 112       9.355   7.806  14.284  1.00 91.59           H
ATOM   1505  CZ2 TRP A 112       7.536  10.986  12.756  1.00 91.59           C
ATOM   1506  HZ2 TRP A 112       7.038  11.864  12.346  1.00 91.59           H
ATOM   1507  CZ3 TRP A 112       8.363   8.727  12.565  1.00 91.59           C
ATOM   1508  HZ3 TRP A 112       8.490   7.839  11.946  1.00 91.59           H
ATOM   1509  CH2 TRP A 112       7.721   9.823  11.999  1.00 91.59           C
ATOM   1510  HH2 TRP A 112       7.365   9.777  10.970  1.00 91.59           H
ATOM   1511  HN  TRP A 112      11.299   7.932  18.410  1.00 91.59           H
ATOM   1512  N   LYS A 113      12.719  11.167  16.337  1.00 92.05           N
ATOM   1513  CA  LYS A 113      13.456  12.386  16.620  1.00 92.05           C
ATOM   1514  C   LYS A 113      12.743  13.572  15.967  1.00 92.05           C
ATOM   1515  O   LYS A 113      13.215  14.705  16.045  1.00 92.05           O
ATOM   1516  HA  LYS A 113      13.448  12.530  17.700  1.00 92.05           H
ATOM   1517  CB  LYS A 113      14.919  12.239  16.195  1.00 92.05           C
ATOM   1518 1HB  LYS A 113      14.971  12.012  15.130  1.00 92.05           H
ATOM   1519 2HB  LYS A 113      15.442  13.183  16.345  1.00 92.05           H
ATOM   1520  CG  LYS A 113      15.613  11.132  16.992  1.00 92.05           C
ATOM   1521 1HG  LYS A 113      15.562  11.360  18.057  1.00 92.05           H
ATOM   1522 2HG  LYS A 113      15.088  10.188  16.843  1.00 92.05           H
ATOM   1523  CD  LYS A 113      17.074  10.983  16.565  1.00 92.05           C
ATOM   1524 1HD  LYS A 113      17.126  10.795  15.493  1.00 92.05           H
ATOM   1525 2HD  LYS A 113      17.608  11.915  16.751  1.00 92.05           H
ATOM   1526  CE  LYS A 113      17.753   9.840  17.322  1.00 92.05           C
ATOM   1527 1HE  LYS A 113      17.693  10.020  18.395  1.00 92.05           H
ATOM   1528 2HE  LYS A 113      17.228   8.904  17.127  1.00 92.05           H
ATOM   1529  NZ  LYS A 113      19.169   9.715  16.912  1.00 92.05           N
ATOM   1530 1HZ  LYS A 113      19.599   8.945  17.412  1.00 92.05           H
ATOM   1531 2HZ  LYS A 113      19.218   9.541  15.915  1.00 92.05           H
ATOM   1532 3HZ  LYS A 113      19.661  10.575  17.129  1.00 92.05           H
ATOM   1533  HN  LYS A 113      12.903  10.759  15.443  1.00 92.05           H
ATOM   1534  N   PHE A 114      11.616  13.270  15.338  1.00 93.85           N
ATOM   1535  CA  PHE A 114      10.951  14.241  14.487  1.00 93.85           C
ATOM   1536  C   PHE A 114       9.726  14.835  15.185  1.00 93.85           C
ATOM   1537  O   PHE A 114       9.292  14.332  16.220  1.00 93.85           O
ATOM   1538  HA  PHE A 114      11.669  15.035  14.279  1.00 93.85           H
ATOM   1539  CB  PHE A 114      10.495  13.497  13.230  1.00 93.85           C
ATOM   1540 1HB  PHE A 114       9.683  12.821  13.495  1.00 93.85           H
ATOM   1541 2HB  PHE A 114      10.091  14.218  12.520  1.00 93.85           H
ATOM   1542  CG  PHE A 114      11.604  12.695  12.546  1.00 93.85           C
ATOM   1543  CD1 PHE A 114      12.543  13.334  11.798  1.00 93.85           C
ATOM   1544  HD1 PHE A 114      12.506  14.417  11.687  1.00 93.85           H
ATOM   1545  CD2 PHE A 114      11.650  11.343  12.684  1.00 93.85           C
ATOM   1546  HD2 PHE A 114      10.897  10.830  13.283  1.00 93.85           H
ATOM   1547  CE1 PHE A 114      13.572  12.589  11.163  1.00 93.85           C
ATOM   1548  HE1 PHE A 114      14.325  13.102  10.564  1.00 93.85           H
ATOM   1549  CE2 PHE A 114      12.679  10.598  12.049  1.00 93.85           C
ATOM   1550  HE2 PHE A 114      12.716   9.514  12.160  1.00 93.85           H
ATOM   1551  CZ  PHE A 114      13.618  11.237  11.302  1.00 93.85           C
ATOM   1552  HZ  PHE A 114      14.408  10.666  10.814  1.00 93.85           H
ATOM   1553  HN  PHE A 114      11.160  12.382  15.403  1.00 93.85           H
ATOM   1554  N   GLN A 115       9.204  15.898  14.592  1.00 94.12           N
ATOM   1555  CA  GLN A 115       8.058  16.587  15.162  1.00 94.12           C
ATOM   1556  C   GLN A 115       6.783  15.771  14.938  1.00 94.12           C
ATOM   1557  O   GLN A 115       6.769  14.846  14.128  1.00 94.12           O
ATOM   1558  HA  GLN A 115       8.267  16.661  16.229  1.00 94.12           H
ATOM   1559  CB  GLN A 115       7.918  17.994  14.579  1.00 94.12           C
ATOM   1560 1HB  GLN A 115       7.884  17.939  13.491  1.00 94.12           H
ATOM   1561 2HB  GLN A 115       6.977  18.435  14.906  1.00 94.12           H
ATOM   1562  CG  GLN A 115       9.083  18.886  15.014  1.00 94.12           C
ATOM   1563 1HG  GLN A 115       9.207  18.828  16.095  1.00 94.12           H
ATOM   1564 2HG  GLN A 115      10.009  18.524  14.567  1.00 94.12           H
ATOM   1565  CD  GLN A 115       8.845  20.340  14.599  1.00 94.12           C
ATOM   1566  OE1 GLN A 115       7.931  20.659  13.857  1.00 94.12           O
ATOM   1567  NE2 GLN A 115       9.716  21.200  15.119  1.00 94.12           N
ATOM   1568 1HE2 GLN A 115      10.444  20.872  15.722  1.00 94.12           H
ATOM   1569 2HE2 GLN A 115       9.644  22.174  14.907  1.00 94.12           H
ATOM   1570  HN  GLN A 115       9.549  16.289  13.738  1.00 94.12           H
ATOM   1571  N   THR A 116       5.744  16.144  15.671  1.00 94.05           N
ATOM   1572  CA  THR A 116       4.480  15.432  15.593  1.00 94.05           C
ATOM   1573  C   THR A 116       3.913  15.506  14.173  1.00 94.05           C
ATOM   1574  O   THR A 116       3.311  14.548  13.691  1.00 94.05           O
ATOM   1575  HA  THR A 116       4.664  14.380  15.809  1.00 94.05           H
ATOM   1576  CB  THR A 116       3.543  16.016  16.652  1.00 94.05           C
ATOM   1577  HB  THR A 116       3.220  17.020  16.376  1.00 94.05           H
ATOM   1578  OG1 THR A 116       4.286  15.920  17.864  1.00 94.05           O
ATOM   1579  HG1 THR A 116       3.879  16.508  18.563  1.00 94.05           H
ATOM   1580  CG2 THR A 116       2.316  15.135  16.897  1.00 94.05           C
ATOM   1581 1HG2 THR A 116       2.637  14.151  17.239  1.00 94.05           H
ATOM   1582 2HG2 THR A 116       1.752  15.032  15.971  1.00 94.05           H
ATOM   1583 3HG2 THR A 116       1.685  15.595  17.658  1.00 94.05           H
ATOM   1584  HN  THR A 116       5.757  16.915  16.307  1.00 94.05           H
ATOM   1585  N   PHE A 117       4.126  16.653  13.544  1.00 95.28           N
ATOM   1586  CA  PHE A 117       3.648  16.862  12.188  1.00 95.28           C
ATOM   1587  C   PHE A 117       4.128  15.745  11.259  1.00 95.28           C
ATOM   1588  O   PHE A 117       3.342  15.192  10.491  1.00 95.28           O
ATOM   1589  HA  PHE A 117       2.559  16.859  12.225  1.00 95.28           H
ATOM   1590  CB  PHE A 117       4.232  18.193  11.709  1.00 95.28           C
ATOM   1591 1HB  PHE A 117       3.840  18.996  12.334  1.00 95.28           H
ATOM   1592 2HB  PHE A 117       5.312  18.177  11.851  1.00 95.28           H
ATOM   1593  CG  PHE A 117       3.929  18.513  10.244  1.00 95.28           C
ATOM   1594  CD1 PHE A 117       4.904  18.383   9.304  1.00 95.28           C
ATOM   1595  HD1 PHE A 117       5.901  18.051   9.595  1.00 95.28           H
ATOM   1596  CD2 PHE A 117       2.686  18.928   9.881  1.00 95.28           C
ATOM   1597  HD2 PHE A 117       1.905  19.032  10.634  1.00 95.28           H
ATOM   1598  CE1 PHE A 117       4.624  18.681   7.944  1.00 95.28           C
ATOM   1599  HE1 PHE A 117       5.405  18.577   7.191  1.00 95.28           H
ATOM   1600  CE2 PHE A 117       2.406  19.225   8.521  1.00 95.28           C
ATOM   1601  HE2 PHE A 117       1.409  19.558   8.230  1.00 95.28           H
ATOM   1602  CZ  PHE A 117       3.380  19.095   7.581  1.00 95.28           C
ATOM   1603  HZ  PHE A 117       3.165  19.323   6.538  1.00 95.28           H
ATOM   1604  HN  PHE A 117       4.614  17.428  13.945  1.00 95.28           H
ATOM   1605  N   MET A 118       5.414  15.446  11.360  1.00 94.91           N
ATOM   1606  CA  MET A 118       6.015  14.429  10.514  1.00 94.91           C
ATOM   1607  C   MET A 118       5.405  13.054  10.792  1.00 94.91           C
ATOM   1608  O   MET A 118       5.249  12.244   9.879  1.00 94.91           O
ATOM   1609  HA  MET A 118       5.795  14.732   9.490  1.00 94.91           H
ATOM   1610  CB  MET A 118       7.523  14.379  10.768  1.00 94.91           C
ATOM   1611 1HB  MET A 118       7.928  15.391  10.775  1.00 94.91           H
ATOM   1612 2HB  MET A 118       7.716  13.952  11.752  1.00 94.91           H
ATOM   1613  CG  MET A 118       8.232  13.548   9.697  1.00 94.91           C
ATOM   1614 1HG  MET A 118       9.303  13.514   9.900  1.00 94.91           H
ATOM   1615 2HG  MET A 118       7.870  12.520   9.724  1.00 94.91           H
ATOM   1616  SD  MET A 118       7.940  14.254   8.084  1.00 94.91           S
ATOM   1617  CE  MET A 118       8.887  15.761   8.229  1.00 94.91           C
ATOM   1618 1HE  MET A 118       8.494  16.358   9.052  1.00 94.91           H
ATOM   1619 2HE  MET A 118       9.931  15.516   8.423  1.00 94.91           H
ATOM   1620 3HE  MET A 118       8.813  16.327   7.301  1.00 94.91           H
ATOM   1621  HN  MET A 118       6.041  15.884  12.004  1.00 94.91           H
ATOM   1622  N   CYS A 119       5.076  12.832  12.056  1.00 93.59           N
ATOM   1623  CA  CYS A 119       4.485  11.569  12.465  1.00 93.59           C
ATOM   1624  C   CYS A 119       3.143  11.411  11.747  1.00 93.59           C
ATOM   1625  O   CYS A 119       2.847  10.348  11.206  1.00 93.59           O
ATOM   1626  HA  CYS A 119       5.181  10.786  12.163  1.00 93.59           H
ATOM   1627  CB  CYS A 119       4.333  11.482  13.985  1.00 93.59           C
ATOM   1628 1HB  CYS A 119       5.316  11.481  14.458  1.00 93.59           H
ATOM   1629 2HB  CYS A 119       3.802  12.358  14.356  1.00 93.59           H
ATOM   1630  SG  CYS A 119       3.422   9.961  14.437  1.00 93.59           S
ATOM   1631  HN  CYS A 119       5.206  13.496  12.792  1.00 93.59           H
ATOM   1632  N   LYS A 120       2.368  12.486  11.766  1.00 94.69           N
ATOM   1633  CA  LYS A 120       1.060  12.476  11.135  1.00 94.69           C
ATOM   1634  C   LYS A 120       1.217  12.134   9.652  1.00 94.69           C
ATOM   1635  O   LYS A 120       0.522  11.260   9.135  1.00 94.69           O
ATOM   1636  HA  LYS A 120       0.474  11.689  11.610  1.00 94.69           H
ATOM   1637  CB  LYS A 120       0.333  13.798  11.388  1.00 94.69           C
ATOM   1638 1HB  LYS A 120       0.982  14.632  11.119  1.00 94.69           H
ATOM   1639 2HB  LYS A 120      -0.547  13.861  10.748  1.00 94.69           H
ATOM   1640  CG  LYS A 120      -0.086  13.922  12.854  1.00 94.69           C
ATOM   1641 1HG  LYS A 120      -0.742  13.093  13.120  1.00 94.69           H
ATOM   1642 2HG  LYS A 120       0.794  13.850  13.494  1.00 94.69           H
ATOM   1643  CD  LYS A 120      -0.802  15.250  13.110  1.00 94.69           C
ATOM   1644 1HD  LYS A 120      -0.113  16.077  12.940  1.00 94.69           H
ATOM   1645 2HD  LYS A 120      -1.622  15.367  12.401  1.00 94.69           H
ATOM   1646  CE  LYS A 120      -1.344  15.314  14.539  1.00 94.69           C
ATOM   1647 1HE  LYS A 120      -1.448  14.306  14.940  1.00 94.69           H
ATOM   1648 2HE  LYS A 120      -0.635  15.840  15.179  1.00 94.69           H
ATOM   1649  NZ  LYS A 120      -2.653  16.004  14.567  1.00 94.69           N
ATOM   1650 1HZ  LYS A 120      -2.988  16.055  15.522  1.00 94.69           H
ATOM   1651 2HZ  LYS A 120      -2.548  16.942  14.195  1.00 94.69           H
ATOM   1652 3HZ  LYS A 120      -3.318  15.489  14.002  1.00 94.69           H
ATOM   1653  HN  LYS A 120       2.621  13.350  12.202  1.00 94.69           H
ATOM   1654  N   VAL A 121       2.134  12.842   9.008  1.00 94.70           N
ATOM   1655  CA  VAL A 121       2.317  12.701   7.574  1.00 94.70           C
ATOM   1656  C   VAL A 121       2.742  11.265   7.257  1.00 94.70           C
ATOM   1657  O   VAL A 121       2.171  10.626   6.374  1.00 94.70           O
ATOM   1658  HA  VAL A 121       1.356  12.895   7.098  1.00 94.70           H
ATOM   1659  CB  VAL A 121       3.315  13.745   7.069  1.00 94.70           C
ATOM   1660  HB  VAL A 121       4.212  13.676   7.684  1.00 94.70           H
ATOM   1661  CG1 VAL A 121       3.717  13.463   5.619  1.00 94.70           C
ATOM   1662 1HG1 VAL A 121       4.179  12.478   5.555  1.00 94.70           H
ATOM   1663 2HG1 VAL A 121       2.831  13.491   4.985  1.00 94.70           H
ATOM   1664 3HG1 VAL A 121       4.427  14.220   5.286  1.00 94.70           H
ATOM   1665  CG2 VAL A 121       2.751  15.159   7.216  1.00 94.70           C
ATOM   1666 1HG2 VAL A 121       1.832  15.246   6.637  1.00 94.70           H
ATOM   1667 2HG2 VAL A 121       2.539  15.358   8.267  1.00 94.70           H
ATOM   1668 3HG2 VAL A 121       3.480  15.881   6.850  1.00 94.70           H
ATOM   1669  HN  VAL A 121       2.744  13.500   9.450  1.00 94.70           H
ATOM   1670  N   VAL A 122       3.740  10.801   7.994  1.00 93.24           N
ATOM   1671  CA  VAL A 122       4.392   9.545   7.664  1.00 93.24           C
ATOM   1672  C   VAL A 122       3.380   8.404   7.781  1.00 93.24           C
ATOM   1673  O   VAL A 122       3.336   7.518   6.929  1.00 93.24           O
ATOM   1674  HA  VAL A 122       4.729   9.610   6.630  1.00 93.24           H
ATOM   1675  CB  VAL A 122       5.623   9.346   8.551  1.00 93.24           C
ATOM   1676  HB  VAL A 122       5.339   9.582   9.577  1.00 93.24           H
ATOM   1677  CG1 VAL A 122       6.094   7.891   8.517  1.00 93.24           C
ATOM   1678 1HG1 VAL A 122       5.295   7.242   8.877  1.00 93.24           H
ATOM   1679 2HG1 VAL A 122       6.352   7.616   7.494  1.00 93.24           H
ATOM   1680 3HG1 VAL A 122       6.970   7.777   9.156  1.00 93.24           H
ATOM   1681  CG2 VAL A 122       6.751  10.297   8.145  1.00 93.24           C
ATOM   1682 1HG2 VAL A 122       7.032  10.106   7.109  1.00 93.24           H
ATOM   1683 2HG2 VAL A 122       6.411  11.328   8.245  1.00 93.24           H
ATOM   1684 3HG2 VAL A 122       7.614  10.134   8.791  1.00 93.24           H
ATOM   1685  HN  VAL A 122       4.103  11.266   8.801  1.00 93.24           H
ATOM   1686  N   ASN A 123       2.592   8.461   8.845  1.00 91.83           N
ATOM   1687  CA  ASN A 123       1.584   7.443   9.085  1.00 91.83           C
ATOM   1688  C   ASN A 123       0.545   7.485   7.962  1.00 91.83           C
ATOM   1689  O   ASN A 123       0.092   6.442   7.492  1.00 91.83           O
ATOM   1690  HA  ASN A 123       2.130   6.500   9.113  1.00 91.83           H
ATOM   1691  CB  ASN A 123       0.858   7.688  10.410  1.00 91.83           C
ATOM   1692 1HB  ASN A 123       0.771   8.760  10.588  1.00 91.83           H
ATOM   1693 2HB  ASN A 123      -0.156   7.292  10.352  1.00 91.83           H
ATOM   1694  CG  ASN A 123       1.603   7.030  11.573  1.00 91.83           C
ATOM   1695  OD1 ASN A 123       2.390   6.114  11.401  1.00 91.83           O
ATOM   1696  ND2 ASN A 123       1.312   7.547  12.763  1.00 91.83           N
ATOM   1697 1HD2 ASN A 123       0.656   8.299  12.835  1.00 91.83           H
ATOM   1698 2HD2 ASN A 123       1.748   7.184  13.586  1.00 91.83           H
ATOM   1699  HN  ASN A 123       2.633   9.186   9.533  1.00 91.83           H
ATOM   1700  N   SER A 124       0.198   8.700   7.565  1.00 93.27           N
ATOM   1701  CA  SER A 124      -0.913   8.900   6.650  1.00 93.27           C
ATOM   1702  C   SER A 124      -0.509   8.472   5.237  1.00 93.27           C
ATOM   1703  O   SER A 124      -1.319   7.916   4.498  1.00 93.27           O
ATOM   1704  HA  SER A 124      -1.715   8.266   7.026  1.00 93.27           H
ATOM   1705  CB  SER A 124      -1.373  10.359   6.652  1.00 93.27           C
ATOM   1706 1HB  SER A 124      -0.577  10.991   6.257  1.00 93.27           H
ATOM   1707 2HB  SER A 124      -2.228  10.470   5.985  1.00 93.27           H
ATOM   1708  OG  SER A 124      -1.729  10.805   7.957  1.00 93.27           O
ATOM   1709  HG  SER A 124      -1.087  11.507   8.266  1.00 93.27           H
ATOM   1710  HN  SER A 124       0.659   9.537   7.859  1.00 93.27           H
ATOM   1711  N   MET A 125       0.744   8.749   4.905  1.00 93.09           N
ATOM   1712  CA  MET A 125       1.213   8.570   3.541  1.00 93.09           C
ATOM   1713  C   MET A 125       1.131   7.101   3.121  1.00 93.09           C
ATOM   1714  O   MET A 125       0.806   6.797   1.975  1.00 93.09           O
ATOM   1715  HA  MET A 125       0.548   9.170   2.921  1.00 93.09           H
ATOM   1716  CB  MET A 125       2.661   9.052   3.433  1.00 93.09           C
ATOM   1717 1HB  MET A 125       3.222   8.732   4.312  1.00 93.09           H
ATOM   1718 2HB  MET A 125       3.137   8.592   2.567  1.00 93.09           H
ATOM   1719  CG  MET A 125       2.725  10.575   3.307  1.00 93.09           C
ATOM   1720 1HG  MET A 125       2.202  11.039   4.143  1.00 93.09           H
ATOM   1721 2HG  MET A 125       3.761  10.909   3.354  1.00 93.09           H
ATOM   1722  SD  MET A 125       1.988  11.092   1.765  1.00 93.09           S
ATOM   1723  CE  MET A 125       1.408  12.715   2.228  1.00 93.09           C
ATOM   1724 1HE  MET A 125       0.698  12.627   3.050  1.00 93.09           H
ATOM   1725 2HE  MET A 125       2.254  13.327   2.542  1.00 93.09           H
ATOM   1726 3HE  MET A 125       0.918  13.183   1.374  1.00 93.09           H
ATOM   1727  HN  MET A 125       1.431   9.089   5.547  1.00 93.09           H
ATOM   1728  N   TYR A 126       1.430   6.229   4.073  1.00 85.53           N
ATOM   1729  CA  TYR A 126       1.368   4.799   3.824  1.00 85.53           C
ATOM   1730  C   TYR A 126      -0.054   4.366   3.463  1.00 85.53           C
ATOM   1731  O   TYR A 126      -0.256   3.616   2.510  1.00 85.53           O
ATOM   1732  HA  TYR A 126       2.031   4.574   2.988  1.00 85.53           H
ATOM   1733  CB  TYR A 126       1.777   4.124   5.134  1.00 85.53           C
ATOM   1734 1HB  TYR A 126       2.839   4.300   5.306  1.00 85.53           H
ATOM   1735 2HB  TYR A 126       1.240   4.596   5.957  1.00 85.53           H
ATOM   1736  CG  TYR A 126       1.513   2.618   5.168  1.00 85.53           C
ATOM   1737  CD1 TYR A 126       0.698   2.082   6.145  1.00 85.53           C
ATOM   1738  HD1 TYR A 126       0.243   2.732   6.892  1.00 85.53           H
ATOM   1739  CD2 TYR A 126       2.088   1.795   4.222  1.00 85.53           C
ATOM   1740  HD2 TYR A 126       2.732   2.218   3.450  1.00 85.53           H
ATOM   1741  CE1 TYR A 126       0.449   0.664   6.176  1.00 85.53           C
ATOM   1742  HE1 TYR A 126      -0.193   0.228   6.942  1.00 85.53           H
ATOM   1743  CE2 TYR A 126       1.839   0.377   4.253  1.00 85.53           C
ATOM   1744  HE2 TYR A 126       2.288  -0.285   3.512  1.00 85.53           H
ATOM   1745  CZ  TYR A 126       1.032  -0.119   5.229  1.00 85.53           C
ATOM   1746  OH  TYR A 126       0.796  -1.458   5.259  1.00 85.53           O
ATOM   1747  HH  TYR A 126       1.287  -1.908   4.513  1.00 85.53           H
ATOM   1748  HN  TYR A 126       1.710   6.485   4.998  1.00 85.53           H
ATOM   1749  N   LYS A 127      -1.004   4.858   4.246  1.00 86.60           N
ATOM   1750  CA  LYS A 127      -2.396   4.482   4.060  1.00 86.60           C
ATOM   1751  C   LYS A 127      -2.895   5.037   2.724  1.00 86.60           C
ATOM   1752  O   LYS A 127      -3.675   4.386   2.030  1.00 86.60           O
ATOM   1753  HA  LYS A 127      -2.438   3.394   4.019  1.00 86.60           H
ATOM   1754  CB  LYS A 127      -3.235   4.924   5.261  1.00 86.60           C
ATOM   1755 1HB  LYS A 127      -3.037   5.973   5.482  1.00 86.60           H
ATOM   1756 2HB  LYS A 127      -4.294   4.844   5.017  1.00 86.60           H
ATOM   1757  CG  LYS A 127      -2.922   4.070   6.491  1.00 86.60           C
ATOM   1758 1HG  LYS A 127      -1.849   4.077   6.680  1.00 86.60           H
ATOM   1759 2HG  LYS A 127      -3.402   4.502   7.369  1.00 86.60           H
ATOM   1760  CD  LYS A 127      -3.403   2.631   6.296  1.00 86.60           C
ATOM   1761 1HD  LYS A 127      -4.481   2.622   6.136  1.00 86.60           H
ATOM   1762 2HD  LYS A 127      -2.944   2.208   5.402  1.00 86.60           H
ATOM   1763  CE  LYS A 127      -3.056   1.768   7.511  1.00 86.60           C
ATOM   1764 1HE  LYS A 127      -2.001   1.886   7.759  1.00 86.60           H
ATOM   1765 2HE  LYS A 127      -3.627   2.102   8.377  1.00 86.60           H
ATOM   1766  NZ  LYS A 127      -3.350   0.344   7.236  1.00 86.60           N
ATOM   1767 1HZ  LYS A 127      -3.154  -0.208   8.064  1.00 86.60           H
ATOM   1768 2HZ  LYS A 127      -4.328   0.242   6.987  1.00 86.60           H
ATOM   1769 3HZ  LYS A 127      -2.771   0.021   6.469  1.00 86.60           H
ATOM   1770  HN  LYS A 127      -0.836   5.500   4.993  1.00 86.60           H
ATOM   1771  N   MET A 128      -2.424   6.233   2.403  1.00 91.61           N
ATOM   1772  CA  MET A 128      -2.797   6.873   1.153  1.00 91.61           C
ATOM   1773  C   MET A 128      -2.301   6.064  -0.047  1.00 91.61           C
ATOM   1774  O   MET A 128      -3.042   5.851  -1.005  1.00 91.61           O
ATOM   1775  HA  MET A 128      -3.887   6.905   1.153  1.00 91.61           H
ATOM   1776  CB  MET A 128      -2.199   8.281   1.102  1.00 91.61           C
ATOM   1777 1HB  MET A 128      -2.493   8.837   1.993  1.00 91.61           H
ATOM   1778 2HB  MET A 128      -1.111   8.218   1.109  1.00 91.61           H
ATOM   1779  CG  MET A 128      -2.665   9.029  -0.149  1.00 91.61           C
ATOM   1780 1HG  MET A 128      -2.378   8.474  -1.042  1.00 91.61           H
ATOM   1781 2HG  MET A 128      -3.752   9.103  -0.155  1.00 91.61           H
ATOM   1782  SD  MET A 128      -1.943  10.661  -0.188  1.00 91.61           S
ATOM   1783  CE  MET A 128      -2.886  11.448   1.107  1.00 91.61           C
ATOM   1784 1HE  MET A 128      -3.945  11.426   0.850  1.00 91.61           H
ATOM   1785 2HE  MET A 128      -2.728  10.917   2.046  1.00 91.61           H
ATOM   1786 3HE  MET A 128      -2.560  12.483   1.216  1.00 91.61           H
ATOM   1787  HN  MET A 128      -1.800   6.761   2.979  1.00 91.61           H
ATOM   1788  N   ASN A 129      -1.051   5.636   0.045  1.00 90.01           N
ATOM   1789  CA  ASN A 129      -0.463   4.813  -0.999  1.00 90.01           C
ATOM   1790  C   ASN A 129      -1.326   3.567  -1.207  1.00 90.01           C
ATOM   1791  O   ASN A 129      -1.716   3.258  -2.331  1.00 90.01           O
ATOM   1792  HA  ASN A 129      -0.432   5.450  -1.883  1.00 90.01           H
ATOM   1793  CB  ASN A 129       0.944   4.354  -0.612  1.00 90.01           C
ATOM   1794 1HB  ASN A 129       1.633   5.198  -0.664  1.00 90.01           H
ATOM   1795 2HB  ASN A 129       0.946   4.005   0.421  1.00 90.01           H
ATOM   1796  CG  ASN A 129       1.430   3.235  -1.535  1.00 90.01           C
ATOM   1797  OD1 ASN A 129       1.217   2.058  -1.292  1.00 90.01           O
ATOM   1798  ND2 ASN A 129       2.092   3.665  -2.605  1.00 90.01           N
ATOM   1799 1HD2 ASN A 129       2.232   4.645  -2.745  1.00 90.01           H
ATOM   1800 2HD2 ASN A 129       2.449   3.009  -3.269  1.00 90.01           H
ATOM   1801  HN  ASN A 129      -0.444   5.842   0.812  1.00 90.01           H
ATOM   1802  N   PHE A 130      -1.599   2.884  -0.104  1.00 83.87           N
ATOM   1803  CA  PHE A 130      -2.287   1.606  -0.166  1.00 83.87           C
ATOM   1804  C   PHE A 130      -3.607   1.731  -0.930  1.00 83.87           C
ATOM   1805  O   PHE A 130      -3.829   1.023  -1.912  1.00 83.87           O
ATOM   1806  HA  PHE A 130      -1.631   0.911  -0.689  1.00 83.87           H
ATOM   1807  CB  PHE A 130      -2.584   1.188   1.275  1.00 83.87           C
ATOM   1808 1HB  PHE A 130      -1.659   1.223   1.851  1.00 83.87           H
ATOM   1809 2HB  PHE A 130      -3.264   1.914   1.721  1.00 83.87           H
ATOM   1810  CG  PHE A 130      -3.195  -0.209   1.404  1.00 83.87           C
ATOM   1811  CD1 PHE A 130      -4.530  -0.387   1.213  1.00 83.87           C
ATOM   1812  HD1 PHE A 130      -5.164   0.465   0.967  1.00 83.87           H
ATOM   1813  CD2 PHE A 130      -2.404  -1.272   1.711  1.00 83.87           C
ATOM   1814  HD2 PHE A 130      -1.335  -1.129   1.865  1.00 83.87           H
ATOM   1815  CE1 PHE A 130      -5.097  -1.683   1.333  1.00 83.87           C
ATOM   1816  HE1 PHE A 130      -6.167  -1.826   1.179  1.00 83.87           H
ATOM   1817  CE2 PHE A 130      -2.972  -2.568   1.831  1.00 83.87           C
ATOM   1818  HE2 PHE A 130      -2.338  -3.420   2.077  1.00 83.87           H
ATOM   1819  CZ  PHE A 130      -4.306  -2.746   1.639  1.00 83.87           C
ATOM   1820  HZ  PHE A 130      -4.742  -3.741   1.731  1.00 83.87           H
ATOM   1821  HN  PHE A 130      -1.358   3.191   0.817  1.00 83.87           H
ATOM   1822  N   TYR A 131      -4.448   2.636  -0.452  1.00 85.22           N
ATOM   1823  CA  TYR A 131      -5.792   2.766  -0.989  1.00 85.22           C
ATOM   1824  C   TYR A 131      -5.757   3.191  -2.458  1.00 85.22           C
ATOM   1825  O   TYR A 131      -6.520   2.678  -3.275  1.00 85.22           O
ATOM   1826  HA  TYR A 131      -6.281   1.795  -0.911  1.00 85.22           H
ATOM   1827  CB  TYR A 131      -6.469   3.865  -0.168  1.00 85.22           C
ATOM   1828 1HB  TYR A 131      -5.828   4.747  -0.162  1.00 85.22           H
ATOM   1829 2HB  TYR A 131      -7.399   4.151  -0.660  1.00 85.22           H
ATOM   1830  CG  TYR A 131      -6.775   3.464   1.276  1.00 85.22           C
ATOM   1831  CD1 TYR A 131      -7.372   2.249   1.544  1.00 85.22           C
ATOM   1832  HD1 TYR A 131      -7.625   1.575   0.725  1.00 85.22           H
ATOM   1833  CD2 TYR A 131      -6.454   4.318   2.312  1.00 85.22           C
ATOM   1834  HD2 TYR A 131      -5.983   5.278   2.101  1.00 85.22           H
ATOM   1835  CE1 TYR A 131      -7.660   1.872   2.903  1.00 85.22           C
ATOM   1836  HE1 TYR A 131      -8.131   0.915   3.128  1.00 85.22           H
ATOM   1837  CE2 TYR A 131      -6.742   3.941   3.672  1.00 85.22           C
ATOM   1838  HE2 TYR A 131      -6.494   4.606   4.499  1.00 85.22           H
ATOM   1839  CZ  TYR A 131      -7.331   2.736   3.900  1.00 85.22           C
ATOM   1840  OH  TYR A 131      -7.603   2.380   5.184  1.00 85.22           O
ATOM   1841  HH  TYR A 131      -7.404   3.142   5.800  1.00 85.22           H
ATOM   1842  HN  TYR A 131      -4.225   3.271   0.287  1.00 85.22           H
ATOM   1843  N   SER A 132      -4.863   4.124  -2.750  1.00 90.00           N
ATOM   1844  CA  SER A 132      -4.754   4.663  -4.095  1.00 90.00           C
ATOM   1845  C   SER A 132      -4.283   3.572  -5.059  1.00 90.00           C
ATOM   1846  O   SER A 132      -4.786   3.466  -6.176  1.00 90.00           O
ATOM   1847  HA  SER A 132      -5.759   4.995  -4.355  1.00 90.00           H
ATOM   1848  CB  SER A 132      -3.798   5.856  -4.135  1.00 90.00           C
ATOM   1849 1HB  SER A 132      -3.704   6.211  -5.161  1.00 90.00           H
ATOM   1850 2HB  SER A 132      -4.216   6.676  -3.551  1.00 90.00           H
ATOM   1851  OG  SER A 132      -2.507   5.524  -3.630  1.00 90.00           O
ATOM   1852  HG  SER A 132      -2.374   5.943  -2.732  1.00 90.00           H
ATOM   1853  HN  SER A 132      -4.221   4.511  -2.087  1.00 90.00           H
ATOM   1854  N   CYS A 133      -3.321   2.789  -4.591  1.00 84.28           N
ATOM   1855  CA  CYS A 133      -2.736   1.748  -5.418  1.00 84.28           C
ATOM   1856  C   CYS A 133      -3.832   0.741  -5.772  1.00 84.28           C
ATOM   1857  O   CYS A 133      -3.962   0.339  -6.927  1.00 84.28           O
ATOM   1858  HA  CYS A 133      -2.356   2.237  -6.315  1.00 84.28           H
ATOM   1859  CB  CYS A 133      -1.547   1.078  -4.726  1.00 84.28           C
ATOM   1860 1HB  CYS A 133      -1.798   0.855  -3.689  1.00 84.28           H
ATOM   1861 2HB  CYS A 133      -1.322   0.128  -5.211  1.00 84.28           H
ATOM   1862  SG  CYS A 133      -0.084   2.175  -4.793  1.00 84.28           S
ATOM   1863  HG  CYS A 133      -0.501   3.020  -3.854  1.00 84.28           H
ATOM   1864  HN  CYS A 133      -2.944   2.857  -3.667  1.00 84.28           H
ATOM   1865  N   VAL A 134      -4.593   0.363  -4.756  1.00 80.08           N
ATOM   1866  CA  VAL A 134      -5.643  -0.627  -4.935  1.00 80.08           C
ATOM   1867  C   VAL A 134      -6.619  -0.140  -6.007  1.00 80.08           C
ATOM   1868  O   VAL A 134      -6.956  -0.882  -6.928  1.00 80.08           O
ATOM   1869  HA  VAL A 134      -5.172  -1.547  -5.281  1.00 80.08           H
ATOM   1870  CB  VAL A 134      -6.322  -0.917  -3.595  1.00 80.08           C
ATOM   1871  HB  VAL A 134      -6.503   0.036  -3.097  1.00 80.08           H
ATOM   1872  CG1 VAL A 134      -7.674  -1.603  -3.803  1.00 80.08           C
ATOM   1873 1HG1 VAL A 134      -8.323  -0.954  -4.391  1.00 80.08           H
ATOM   1874 2HG1 VAL A 134      -7.526  -2.545  -4.331  1.00 80.08           H
ATOM   1875 3HG1 VAL A 134      -8.135  -1.798  -2.835  1.00 80.08           H
ATOM   1876  CG2 VAL A 134      -5.416  -1.754  -2.691  1.00 80.08           C
ATOM   1877 1HG2 VAL A 134      -5.189  -2.702  -3.180  1.00 80.08           H
ATOM   1878 2HG2 VAL A 134      -4.489  -1.212  -2.502  1.00 80.08           H
ATOM   1879 3HG2 VAL A 134      -5.923  -1.946  -1.745  1.00 80.08           H
ATOM   1880  HN  VAL A 134      -4.503   0.719  -3.826  1.00 80.08           H
ATOM   1881  N   LEU A 135      -7.047   1.105  -5.851  1.00 85.03           N
ATOM   1882  CA  LEU A 135      -8.070   1.659  -6.722  1.00 85.03           C
ATOM   1883  C   LEU A 135      -7.520   1.764  -8.146  1.00 85.03           C
ATOM   1884  O   LEU A 135      -8.248   1.549  -9.113  1.00 85.03           O
ATOM   1885  HA  LEU A 135      -8.908   0.962  -6.726  1.00 85.03           H
ATOM   1886  CB  LEU A 135      -8.588   2.986  -6.163  1.00 85.03           C
ATOM   1887 1HB  LEU A 135      -7.739   3.657  -6.030  1.00 85.03           H
ATOM   1888 2HB  LEU A 135      -9.240   3.441  -6.908  1.00 85.03           H
ATOM   1889  CG  LEU A 135      -9.350   2.904  -4.839  1.00 85.03           C
ATOM   1890  HG  LEU A 135      -8.771   2.291  -4.149  1.00 85.03           H
ATOM   1891  CD1 LEU A 135      -9.494   4.288  -4.203  1.00 85.03           C
ATOM   1892 1HD1 LEU A 135      -8.505   4.705  -4.012  1.00 85.03           H
ATOM   1893 2HD1 LEU A 135     -10.040   4.945  -4.881  1.00 85.03           H
ATOM   1894 3HD1 LEU A 135     -10.040   4.201  -3.263  1.00 85.03           H
ATOM   1895  CD2 LEU A 135     -10.704   2.216  -5.027  1.00 85.03           C
ATOM   1896 1HD2 LEU A 135     -11.303   2.782  -5.741  1.00 85.03           H
ATOM   1897 2HD2 LEU A 135     -10.548   1.205  -5.404  1.00 85.03           H
ATOM   1898 3HD2 LEU A 135     -11.225   2.172  -4.071  1.00 85.03           H
ATOM   1899  HN  LEU A 135      -6.707   1.729  -5.148  1.00 85.03           H
ATOM   1900  N   LEU A 136      -6.240   2.094  -8.228  1.00 87.11           N
ATOM   1901  CA  LEU A 136      -5.589   2.251  -9.518  1.00 87.11           C
ATOM   1902  C   LEU A 136      -5.521   0.892 -10.218  1.00 87.11           C
ATOM   1903  O   LEU A 136      -5.799   0.790 -11.412  1.00 87.11           O
ATOM   1904  HA  LEU A 136      -6.209   2.917 -10.118  1.00 87.11           H
ATOM   1905  CB  LEU A 136      -4.226   2.926  -9.352  1.00 87.11           C
ATOM   1906 1HB  LEU A 136      -3.690   2.425  -8.546  1.00 87.11           H
ATOM   1907 2HB  LEU A 136      -3.651   2.767 -10.264  1.00 87.11           H
ATOM   1908  CG  LEU A 136      -4.253   4.426  -9.054  1.00 87.11           C
ATOM   1909  HG  LEU A 136      -4.973   4.603  -8.255  1.00 87.11           H
ATOM   1910  CD1 LEU A 136      -2.891   4.910  -8.551  1.00 87.11           C
ATOM   1911 1HD1 LEU A 136      -2.631   4.376  -7.637  1.00 87.11           H
ATOM   1912 2HD1 LEU A 136      -2.134   4.718  -9.311  1.00 87.11           H
ATOM   1913 3HD1 LEU A 136      -2.938   5.979  -8.347  1.00 87.11           H
ATOM   1914  CD2 LEU A 136      -4.728   5.219 -10.274  1.00 87.11           C
ATOM   1915 1HD2 LEU A 136      -4.051   5.041 -11.109  1.00 87.11           H
ATOM   1916 2HD2 LEU A 136      -5.734   4.899 -10.546  1.00 87.11           H
ATOM   1917 3HD2 LEU A 136      -4.737   6.283 -10.034  1.00 87.11           H
ATOM   1918  HN  LEU A 136      -5.651   2.254  -7.436  1.00 87.11           H
ATOM   1919  N   ILE A 137      -5.150  -0.118  -9.445  1.00 79.11           N
ATOM   1920  CA  ILE A 137      -5.007  -1.460  -9.985  1.00 79.11           C
ATOM   1921  C   ILE A 137      -6.357  -1.932 -10.530  1.00 79.11           C
ATOM   1922  O   ILE A 137      -6.420  -2.551 -11.590  1.00 79.11           O
ATOM   1923  HA  ILE A 137      -4.300  -1.406 -10.813  1.00 79.11           H
ATOM   1924  CB  ILE A 137      -4.405  -2.398  -8.936  1.00 79.11           C
ATOM   1925  HB  ILE A 137      -4.917  -2.224  -7.989  1.00 79.11           H
ATOM   1926  CG1 ILE A 137      -2.923  -2.090  -8.712  1.00 79.11           C
ATOM   1927 1HG1 ILE A 137      -2.347  -2.411  -9.580  1.00 79.11           H
ATOM   1928 2HG1 ILE A 137      -2.782  -1.014  -8.615  1.00 79.11           H
ATOM   1929  CG2 ILE A 137      -4.636  -3.862  -9.313  1.00 79.11           C
ATOM   1930 1HG2 ILE A 137      -5.707  -4.055  -9.381  1.00 79.11           H
ATOM   1931 2HG2 ILE A 137      -4.168  -4.068 -10.276  1.00 79.11           H
ATOM   1932 3HG2 ILE A 137      -4.199  -4.507  -8.551  1.00 79.11           H
ATOM   1933  CD1 ILE A 137      -2.401  -2.794  -7.458  1.00 79.11           C
ATOM   1934 1HD1 ILE A 137      -2.964  -2.453  -6.589  1.00 79.11           H
ATOM   1935 2HD1 ILE A 137      -2.522  -3.871  -7.569  1.00 79.11           H
ATOM   1936 3HD1 ILE A 137      -1.346  -2.558  -7.322  1.00 79.11           H
ATOM   1937  HN  ILE A 137      -4.949  -0.031  -8.470  1.00 79.11           H
ATOM   1938  N   MET A 138      -7.403  -1.621  -9.779  1.00 78.29           N
ATOM   1939  CA  MET A 138      -8.755  -1.932 -10.214  1.00 78.29           C
ATOM   1940  C   MET A 138      -9.055  -1.290 -11.570  1.00 78.29           C
ATOM   1941  O   MET A 138      -9.544  -1.956 -12.481  1.00 78.29           O
ATOM   1942  HA  MET A 138      -8.793  -3.017 -10.301  1.00 78.29           H
ATOM   1943  CB  MET A 138      -9.755  -1.422  -9.174  1.00 78.29           C
ATOM   1944 1HB  MET A 138      -9.602  -1.945  -8.230  1.00 78.29           H
ATOM   1945 2HB  MET A 138      -9.580  -0.363  -8.985  1.00 78.29           H
ATOM   1946  CG  MET A 138     -11.194  -1.629  -9.651  1.00 78.29           C
ATOM   1947 1HG  MET A 138     -11.354  -1.101 -10.591  1.00 78.29           H
ATOM   1948 2HG  MET A 138     -11.373  -2.687  -9.845  1.00 78.29           H
ATOM   1949  SD  MET A 138     -12.338  -1.034  -8.417  1.00 78.29           S
ATOM   1950  CE  MET A 138     -12.070   0.725  -8.568  1.00 78.29           C
ATOM   1951 1HE  MET A 138     -11.026   0.953  -8.352  1.00 78.29           H
ATOM   1952 2HE  MET A 138     -12.309   1.042  -9.583  1.00 78.29           H
ATOM   1953 3HE  MET A 138     -12.711   1.252  -7.862  1.00 78.29           H
ATOM   1954  HN  MET A 138      -7.339  -1.167  -8.891  1.00 78.29           H
ATOM   1955  N   CYS A 139      -8.751  -0.004 -11.660  1.00 83.83           N
ATOM   1956  CA  CYS A 139      -9.093   0.765 -12.845  1.00 83.83           C
ATOM   1957  C   CYS A 139      -8.296   0.206 -14.026  1.00 83.83           C
ATOM   1958  O   CYS A 139      -8.807   0.128 -15.143  1.00 83.83           O
ATOM   1959  HA  CYS A 139     -10.163   0.635 -13.004  1.00 83.83           H
ATOM   1960  CB  CYS A 139      -8.840   2.260 -12.643  1.00 83.83           C
ATOM   1961 1HB  CYS A 139      -7.821   2.420 -12.292  1.00 83.83           H
ATOM   1962 2HB  CYS A 139      -8.937   2.786 -13.593  1.00 83.83           H
ATOM   1963  SG  CYS A 139     -10.032   2.937 -11.430  1.00 83.83           S
ATOM   1964  HG  CYS A 139      -9.396   2.495 -10.349  1.00 83.83           H
ATOM   1965  HN  CYS A 139      -8.280   0.512 -10.944  1.00 83.83           H
ATOM   1966  N   ILE A 140      -7.058  -0.168 -13.740  1.00 80.70           N
ATOM   1967  CA  ILE A 140      -6.195  -0.743 -14.758  1.00 80.70           C
ATOM   1968  C   ILE A 140      -6.855  -1.999 -15.330  1.00 80.70           C
ATOM   1969  O   ILE A 140      -6.837  -2.218 -16.540  1.00 80.70           O
ATOM   1970  HA  ILE A 140      -6.100  -0.008 -15.558  1.00 80.70           H
ATOM   1971  CB  ILE A 140      -4.793  -0.985 -14.197  1.00 80.70           C
ATOM   1972  HB  ILE A 140      -4.893  -1.447 -13.215  1.00 80.70           H
ATOM   1973  CG1 ILE A 140      -4.045   0.335 -14.001  1.00 80.70           C
ATOM   1974 1HG1 ILE A 140      -3.749   0.737 -14.970  1.00 80.70           H
ATOM   1975 2HG1 ILE A 140      -4.707   1.068 -13.541  1.00 80.70           H
ATOM   1976  CG2 ILE A 140      -4.011  -1.962 -15.078  1.00 80.70           C
ATOM   1977 1HG2 ILE A 140      -4.539  -2.914 -15.122  1.00 80.70           H
ATOM   1978 2HG2 ILE A 140      -3.919  -1.550 -16.083  1.00 80.70           H
ATOM   1979 3HG2 ILE A 140      -3.018  -2.116 -14.657  1.00 80.70           H
ATOM   1980  CD1 ILE A 140      -2.805   0.138 -13.125  1.00 80.70           C
ATOM   1981 1HD1 ILE A 140      -3.107  -0.241 -12.149  1.00 80.70           H
ATOM   1982 2HD1 ILE A 140      -2.134  -0.577 -13.601  1.00 80.70           H
ATOM   1983 3HD1 ILE A 140      -2.293   1.092 -13.002  1.00 80.70           H
ATOM   1984  HN  ILE A 140      -6.645  -0.085 -12.833  1.00 80.70           H
ATOM   1985  N   SER A 141      -7.421  -2.793 -14.432  1.00 75.05           N
ATOM   1986  CA  SER A 141      -7.966  -4.084 -14.813  1.00 75.05           C
ATOM   1987  C   SER A 141      -9.206  -3.892 -15.688  1.00 75.05           C
ATOM   1988  O   SER A 141      -9.399  -4.615 -16.664  1.00 75.05           O
ATOM   1989  HA  SER A 141      -7.173  -4.578 -15.375  1.00 75.05           H
ATOM   1990  CB  SER A 141      -8.312  -4.921 -13.580  1.00 75.05           C
ATOM   1991 1HB  SER A 141      -9.100  -4.425 -13.014  1.00 75.05           H
ATOM   1992 2HB  SER A 141      -8.707  -5.887 -13.896  1.00 75.05           H
ATOM   1993  OG  SER A 141      -7.181  -5.125 -12.738  1.00 75.05           O
ATOM   1994  HG  SER A 141      -7.095  -4.367 -12.091  1.00 75.05           H
ATOM   1995  HN  SER A 141      -7.509  -2.566 -13.462  1.00 75.05           H
ATOM   1996  N   VAL A 142     -10.013  -2.912 -15.308  1.00 76.89           N
ATOM   1997  CA  VAL A 142     -11.200  -2.579 -16.077  1.00 76.89           C
ATOM   1998  C   VAL A 142     -10.782  -2.093 -17.466  1.00 76.89           C
ATOM   1999  O   VAL A 142     -11.379  -2.480 -18.469  1.00 76.89           O
ATOM   2000  HA  VAL A 142     -11.788  -3.491 -16.187  1.00 76.89           H
ATOM   2001  CB  VAL A 142     -12.047  -1.558 -15.316  1.00 76.89           C
ATOM   2002  HB  VAL A 142     -11.414  -0.701 -15.087  1.00 76.89           H
ATOM   2003  CG1 VAL A 142     -13.213  -1.063 -16.176  1.00 76.89           C
ATOM   2004 1HG1 VAL A 142     -12.824  -0.592 -17.078  1.00 76.89           H
ATOM   2005 2HG1 VAL A 142     -13.845  -1.907 -16.450  1.00 76.89           H
ATOM   2006 3HG1 VAL A 142     -13.799  -0.338 -15.611  1.00 76.89           H
ATOM   2007  CG2 VAL A 142     -12.550  -2.139 -13.993  1.00 76.89           C
ATOM   2008 1HG2 VAL A 142     -13.160  -3.020 -14.192  1.00 76.89           H
ATOM   2009 2HG2 VAL A 142     -11.699  -2.419 -13.373  1.00 76.89           H
ATOM   2010 3HG2 VAL A 142     -13.149  -1.392 -13.473  1.00 76.89           H
ATOM   2011  HN  VAL A 142      -9.868  -2.353 -14.492  1.00 76.89           H
ATOM   2012  N   ASP A 143      -9.758  -1.252 -17.480  1.00 79.03           N
ATOM   2013  CA  ASP A 143      -9.316  -0.632 -18.718  1.00 79.03           C
ATOM   2014  C   ASP A 143      -8.798  -1.714 -19.668  1.00 79.03           C
ATOM   2015  O   ASP A 143      -9.046  -1.659 -20.872  1.00 79.03           O
ATOM   2016  HA  ASP A 143     -10.193  -0.118 -19.111  1.00 79.03           H
ATOM   2017  CB  ASP A 143      -8.177   0.357 -18.462  1.00 79.03           C
ATOM   2018 1HB  ASP A 143      -8.446   1.022 -17.642  1.00 79.03           H
ATOM   2019 2HB  ASP A 143      -7.283  -0.184 -18.154  1.00 79.03           H
ATOM   2020  CG  ASP A 143      -7.874   1.181 -19.716  1.00 79.03           C
ATOM   2021  OD1 ASP A 143      -8.843   1.737 -20.277  1.00 79.03           O
ATOM   2022  OD2 ASP A 143      -6.681   1.236 -20.084  1.00 79.03           O
ATOM   2023  HN  ASP A 143      -9.236  -0.993 -16.668  1.00 79.03           H
ATOM   2024  N   ARG A 144      -8.088  -2.672 -19.091  1.00 73.67           N
ATOM   2025  CA  ARG A 144      -7.542  -3.771 -19.870  1.00 73.67           C
ATOM   2026  C   ARG A 144      -8.671  -4.574 -20.519  1.00 73.67           C
ATOM   2027  O   ARG A 144      -8.592  -4.926 -21.694  1.00 73.67           O
ATOM   2028  HA  ARG A 144      -6.916  -3.294 -20.625  1.00 73.67           H
ATOM   2029  CB  ARG A 144      -6.701  -4.702 -18.995  1.00 73.67           C
ATOM   2030 1HB  ARG A 144      -7.162  -4.798 -18.012  1.00 73.67           H
ATOM   2031 2HB  ARG A 144      -6.678  -5.699 -19.435  1.00 73.67           H
ATOM   2032  CG  ARG A 144      -5.273  -4.172 -18.844  1.00 73.67           C
ATOM   2033 1HG  ARG A 144      -4.827  -4.036 -19.829  1.00 73.67           H
ATOM   2034 2HG  ARG A 144      -5.294  -3.194 -18.365  1.00 73.67           H
ATOM   2035  CD  ARG A 144      -4.416  -5.133 -18.018  1.00 73.67           C
ATOM   2036 1HD  ARG A 144      -4.686  -5.061 -16.965  1.00 73.67           H
ATOM   2037 2HD  ARG A 144      -4.607  -6.161 -18.327  1.00 73.67           H
ATOM   2038  NE  ARG A 144      -2.982  -4.812 -18.195  1.00 73.67           N
ATOM   2039  HE  ARG A 144      -2.746  -4.017 -18.754  1.00 73.67           H
ATOM   2040  CZ  ARG A 144      -1.981  -5.518 -17.652  1.00 73.67           C
ATOM   2041  NH1 ARG A 144      -2.240  -6.592 -16.894  1.00 73.67           N
ATOM   2042 1HH1 ARG A 144      -3.186  -6.872 -16.729  1.00 73.67           H
ATOM   2043 2HH1 ARG A 144      -1.488  -7.115 -16.493  1.00 73.67           H
ATOM   2044  NH2 ARG A 144      -0.718  -5.135 -17.880  1.00 73.67           N
ATOM   2045 1HH2 ARG A 144       0.041  -5.652 -17.482  1.00 73.67           H
ATOM   2046 2HH2 ARG A 144      -0.533  -4.332 -18.447  1.00 73.67           H
ATOM   2047  HN  ARG A 144      -7.884  -2.706 -18.113  1.00 73.67           H
ATOM   2048  N   TYR A 145      -9.697  -4.841 -19.723  1.00 71.62           N
ATOM   2049  CA  TYR A 145     -10.848  -5.583 -20.209  1.00 71.62           C
ATOM   2050  C   TYR A 145     -11.481  -4.886 -21.415  1.00 71.62           C
ATOM   2051  O   TYR A 145     -11.741  -5.519 -22.437  1.00 71.62           O
ATOM   2052  HA  TYR A 145     -10.506  -6.574 -20.510  1.00 71.62           H
ATOM   2053  CB  TYR A 145     -11.855  -5.601 -19.058  1.00 71.62           C
ATOM   2054 1HB  TYR A 145     -11.475  -6.247 -18.266  1.00 71.62           H
ATOM   2055 2HB  TYR A 145     -11.932  -4.597 -18.640  1.00 71.62           H
ATOM   2056  CG  TYR A 145     -13.252  -6.079 -19.460  1.00 71.62           C
ATOM   2057  CD1 TYR A 145     -14.301  -5.184 -19.506  1.00 71.62           C
ATOM   2058  HD1 TYR A 145     -14.134  -4.136 -19.256  1.00 71.62           H
ATOM   2059  CD2 TYR A 145     -13.462  -7.406 -19.777  1.00 71.62           C
ATOM   2060  HD2 TYR A 145     -12.633  -8.113 -19.741  1.00 71.62           H
ATOM   2061  CE1 TYR A 145     -15.615  -5.634 -19.885  1.00 71.62           C
ATOM   2062  HE1 TYR A 145     -16.452  -4.937 -19.926  1.00 71.62           H
ATOM   2063  CE2 TYR A 145     -14.776  -7.856 -20.156  1.00 71.62           C
ATOM   2064  HE2 TYR A 145     -14.957  -8.901 -20.409  1.00 71.62           H
ATOM   2065  CZ  TYR A 145     -15.788  -6.948 -20.191  1.00 71.62           C
ATOM   2066  OH  TYR A 145     -17.029  -7.372 -20.549  1.00 71.62           O
ATOM   2067  HH  TYR A 145     -17.008  -8.349 -20.762  1.00 71.62           H
ATOM   2068  HN  TYR A 145      -9.750  -4.559 -18.765  1.00 71.62           H
ATOM   2069  N   ILE A 146     -11.712  -3.591 -21.255  1.00 74.50           N
ATOM   2070  CA  ILE A 146     -12.368  -2.814 -22.293  1.00 74.50           C
ATOM   2071  C   ILE A 146     -11.514  -2.844 -23.562  1.00 74.50           C
ATOM   2072  O   ILE A 146     -12.041  -2.970 -24.667  1.00 74.50           O
ATOM   2073  HA  ILE A 146     -13.322  -3.296 -22.508  1.00 74.50           H
ATOM   2074  CB  ILE A 146     -12.676  -1.402 -21.792  1.00 74.50           C
ATOM   2075  HB  ILE A 146     -11.764  -0.985 -21.365  1.00 74.50           H
ATOM   2076  CG1 ILE A 146     -13.724  -1.432 -20.677  1.00 74.50           C
ATOM   2077 1HG1 ILE A 146     -14.696  -1.696 -21.094  1.00 74.50           H
ATOM   2078 2HG1 ILE A 146     -13.467  -2.205 -19.953  1.00 74.50           H
ATOM   2079  CG2 ILE A 146     -13.093  -0.489 -22.946  1.00 74.50           C
ATOM   2080 1HG2 ILE A 146     -12.285  -0.433 -23.675  1.00 74.50           H
ATOM   2081 2HG2 ILE A 146     -13.986  -0.893 -23.424  1.00 74.50           H
ATOM   2082 3HG2 ILE A 146     -13.306   0.508 -22.562  1.00 74.50           H
ATOM   2083  CD1 ILE A 146     -13.816  -0.077 -19.974  1.00 74.50           C
ATOM   2084 1HD1 ILE A 146     -12.848   0.173 -19.538  1.00 74.50           H
ATOM   2085 2HD1 ILE A 146     -14.096   0.689 -20.697  1.00 74.50           H
ATOM   2086 3HD1 ILE A 146     -14.568  -0.126 -19.186  1.00 74.50           H
ATOM   2087  HN  ILE A 146     -11.460  -3.075 -20.437  1.00 74.50           H
ATOM   2088  N   ALA A 147     -10.210  -2.725 -23.362  1.00 75.26           N
ATOM   2089  CA  ALA A 147      -9.287  -2.624 -24.481  1.00 75.26           C
ATOM   2090  C   ALA A 147      -9.339  -3.916 -25.298  1.00 75.26           C
ATOM   2091  O   ALA A 147      -9.094  -3.903 -26.503  1.00 75.26           O
ATOM   2092  HA  ALA A 147      -9.615  -1.794 -25.107  1.00 75.26           H
ATOM   2093  CB  ALA A 147      -7.882  -2.321 -23.958  1.00 75.26           C
ATOM   2094 1HB  ALA A 147      -7.893  -1.379 -23.410  1.00 75.26           H
ATOM   2095 2HB  ALA A 147      -7.561  -3.123 -23.294  1.00 75.26           H
ATOM   2096 3HB  ALA A 147      -7.191  -2.245 -24.797  1.00 75.26           H
ATOM   2097  HN  ALA A 147      -9.783  -2.698 -22.459  1.00 75.26           H
ATOM   2098  N   ILE A 148      -9.660  -5.002 -24.609  1.00 69.77           N
ATOM   2099  CA  ILE A 148      -9.686  -6.309 -25.243  1.00 69.77           C
ATOM   2100  C   ILE A 148     -11.068  -6.546 -25.857  1.00 69.77           C
ATOM   2101  O   ILE A 148     -11.176  -6.923 -27.023  1.00 69.77           O
ATOM   2102  HA  ILE A 148      -8.949  -6.298 -26.045  1.00 69.77           H
ATOM   2103  CB  ILE A 148      -9.261  -7.394 -24.251  1.00 69.77           C
ATOM   2104  HB  ILE A 148      -9.856  -7.281 -23.345  1.00 69.77           H
ATOM   2105  CG1 ILE A 148      -7.793  -7.225 -23.851  1.00 69.77           C
ATOM   2106 1HG1 ILE A 148      -7.152  -7.451 -24.703  1.00 69.77           H
ATOM   2107 2HG1 ILE A 148      -7.605  -6.188 -23.576  1.00 69.77           H
ATOM   2108  CG2 ILE A 148      -9.546  -8.789 -24.809  1.00 69.77           C
ATOM   2109 1HG2 ILE A 148     -10.614  -8.892 -25.002  1.00 69.77           H
ATOM   2110 2HG2 ILE A 148      -8.994  -8.929 -25.738  1.00 69.77           H
ATOM   2111 3HG2 ILE A 148      -9.234  -9.541 -24.084  1.00 69.77           H
ATOM   2112  CD1 ILE A 148      -7.436  -8.142 -22.679  1.00 69.77           C
ATOM   2113 1HD1 ILE A 148      -8.062  -7.897 -21.822  1.00 69.77           H
ATOM   2114 2HD1 ILE A 148      -7.603  -9.180 -22.966  1.00 69.77           H
ATOM   2115 3HD1 ILE A 148      -6.388  -8.002 -22.415  1.00 69.77           H
ATOM   2116  HN  ILE A 148      -9.898  -4.998 -23.638  1.00 69.77           H
ATOM   2117  N   ALA A 149     -12.089  -6.314 -25.045  1.00 70.89           N
ATOM   2118  CA  ALA A 149     -13.437  -6.721 -25.403  1.00 70.89           C
ATOM   2119  C   ALA A 149     -13.969  -5.797 -26.501  1.00 70.89           C
ATOM   2120  O   ALA A 149     -14.691  -6.240 -27.393  1.00 70.89           O
ATOM   2121  HA  ALA A 149     -13.384  -7.738 -25.790  1.00 70.89           H
ATOM   2122  CB  ALA A 149     -14.321  -6.713 -24.155  1.00 70.89           C
ATOM   2123 1HB  ALA A 149     -13.916  -7.407 -23.418  1.00 70.89           H
ATOM   2124 2HB  ALA A 149     -14.345  -5.708 -23.733  1.00 70.89           H
ATOM   2125 3HB  ALA A 149     -15.332  -7.019 -24.423  1.00 70.89           H
ATOM   2126  HN  ALA A 149     -12.006  -5.858 -24.159  1.00 70.89           H
ATOM   2127  N   GLN A 150     -13.593  -4.531 -26.398  1.00 75.26           N
ATOM   2128  CA  GLN A 150     -14.153  -3.511 -27.269  1.00 75.26           C
ATOM   2129  C   GLN A 150     -13.037  -2.786 -28.023  1.00 75.26           C
ATOM   2130  O   GLN A 150     -13.048  -1.560 -28.127  1.00 75.26           O
ATOM   2131  HA  GLN A 150     -14.787  -4.049 -27.974  1.00 75.26           H
ATOM   2132  CB  GLN A 150     -15.010  -2.523 -26.475  1.00 75.26           C
ATOM   2133 1HB  GLN A 150     -14.393  -2.012 -25.737  1.00 75.26           H
ATOM   2134 2HB  GLN A 150     -15.405  -1.760 -27.145  1.00 75.26           H
ATOM   2135  CG  GLN A 150     -16.165  -3.241 -25.773  1.00 75.26           C
ATOM   2136 1HG  GLN A 150     -16.619  -3.960 -26.455  1.00 75.26           H
ATOM   2137 2HG  GLN A 150     -15.784  -3.805 -24.922  1.00 75.26           H
ATOM   2138  CD  GLN A 150     -17.223  -2.242 -25.298  1.00 75.26           C
ATOM   2139  OE1 GLN A 150     -17.133  -1.047 -25.527  1.00 75.26           O
ATOM   2140  NE2 GLN A 150     -18.227  -2.797 -24.626  1.00 75.26           N
ATOM   2141 1HE2 GLN A 150     -18.241  -3.785 -24.473  1.00 75.26           H
ATOM   2142 2HE2 GLN A 150     -18.969  -2.226 -24.274  1.00 75.26           H
ATOM   2143  HN  GLN A 150     -12.920  -4.199 -25.737  1.00 75.26           H
ATOM   2144  N   ALA A 151     -12.099  -3.574 -28.529  1.00 69.74           N
ATOM   2145  CA  ALA A 151     -10.855  -3.024 -29.040  1.00 69.74           C
ATOM   2146  C   ALA A 151     -11.166  -1.857 -29.981  1.00 69.74           C
ATOM   2147  O   ALA A 151     -10.532  -0.806 -29.903  1.00 69.74           O
ATOM   2148  HA  ALA A 151     -10.283  -2.651 -28.191  1.00 69.74           H
ATOM   2149  CB  ALA A 151     -10.053  -4.129 -29.729  1.00 69.74           C
ATOM   2150 1HB  ALA A 151      -9.833  -4.919 -29.011  1.00 69.74           H
ATOM   2151 2HB  ALA A 151     -10.634  -4.540 -30.554  1.00 69.74           H
ATOM   2152 3HB  ALA A 151      -9.120  -3.716 -30.112  1.00 69.74           H
ATOM   2153  HN  ALA A 151     -12.180  -4.568 -28.594  1.00 69.74           H
ATOM   2154  N   MET A 152     -12.143  -2.082 -30.848  1.00 70.64           N
ATOM   2155  CA  MET A 152     -12.487  -1.098 -31.860  1.00 70.64           C
ATOM   2156  C   MET A 152     -13.019   0.185 -31.218  1.00 70.64           C
ATOM   2157  O   MET A 152     -12.553   1.280 -31.531  1.00 70.64           O
ATOM   2158  HA  MET A 152     -11.559  -0.888 -32.392  1.00 70.64           H
ATOM   2159  CB  MET A 152     -13.547  -1.678 -32.797  1.00 70.64           C
ATOM   2160 1HB  MET A 152     -14.294  -2.220 -32.217  1.00 70.64           H
ATOM   2161 2HB  MET A 152     -14.068  -0.868 -33.309  1.00 70.64           H
ATOM   2162  CG  MET A 152     -12.914  -2.616 -33.827  1.00 70.64           C
ATOM   2163 1HG  MET A 152     -11.828  -2.578 -33.746  1.00 70.64           H
ATOM   2164 2HG  MET A 152     -13.213  -3.645 -33.626  1.00 70.64           H
ATOM   2165  SD  MET A 152     -13.420  -2.146 -35.473  1.00 70.64           S
ATOM   2166  CE  MET A 152     -15.130  -2.657 -35.430  1.00 70.64           C
ATOM   2167 1HE  MET A 152     -15.184  -3.729 -35.239  1.00 70.64           H
ATOM   2168 2HE  MET A 152     -15.650  -2.120 -34.637  1.00 70.64           H
ATOM   2169 3HE  MET A 152     -15.600  -2.435 -36.388  1.00 70.64           H
ATOM   2170  HN  MET A 152     -12.693  -2.917 -30.866  1.00 70.64           H
ATOM   2171  N   ARG A 153     -13.988   0.008 -30.332  1.00 71.91           N
ATOM   2172  CA  ARG A 153     -14.594   1.138 -29.649  1.00 71.91           C
ATOM   2173  C   ARG A 153     -13.560   1.845 -28.771  1.00 71.91           C
ATOM   2174  O   ARG A 153     -13.575   3.069 -28.651  1.00 71.91           O
ATOM   2175  HA  ARG A 153     -14.943   1.792 -30.449  1.00 71.91           H
ATOM   2176  CB  ARG A 153     -15.771   0.690 -28.780  1.00 71.91           C
ATOM   2177 1HB  ARG A 153     -15.483  -0.182 -28.193  1.00 71.91           H
ATOM   2178 2HB  ARG A 153     -16.027   1.480 -28.073  1.00 71.91           H
ATOM   2179  CG  ARG A 153     -16.991   0.353 -29.639  1.00 71.91           C
ATOM   2180 1HG  ARG A 153     -17.227   1.196 -30.289  1.00 71.91           H
ATOM   2181 2HG  ARG A 153     -16.761  -0.493 -30.287  1.00 71.91           H
ATOM   2182  CD  ARG A 153     -18.202   0.019 -28.766  1.00 71.91           C
ATOM   2183 1HD  ARG A 153     -18.018  -0.901 -28.211  1.00 71.91           H
ATOM   2184 2HD  ARG A 153     -18.359   0.809 -28.031  1.00 71.91           H
ATOM   2185  NE  ARG A 153     -19.408  -0.132 -29.610  1.00 71.91           N
ATOM   2186  HE  ARG A 153     -19.313   0.016 -30.594  1.00 71.91           H
ATOM   2187  CZ  ARG A 153     -20.620  -0.456 -29.137  1.00 71.91           C
ATOM   2188  NH1 ARG A 153     -20.805  -0.666 -27.827  1.00 71.91           N
ATOM   2189 1HH1 ARG A 153     -20.035  -0.582 -27.193  1.00 71.91           H
ATOM   2190 2HH1 ARG A 153     -21.712  -0.907 -27.482  1.00 71.91           H
ATOM   2191  NH2 ARG A 153     -21.643  -0.566 -29.995  1.00 71.91           N
ATOM   2192 1HH2 ARG A 153     -22.554  -0.807 -29.658  1.00 71.91           H
ATOM   2193 2HH2 ARG A 153     -21.497  -0.408 -30.971  1.00 71.91           H
ATOM   2194  HN  ARG A 153     -14.358  -0.886 -30.079  1.00 71.91           H
ATOM   2195  N   ALA A 154     -12.686   1.043 -28.180  1.00 72.97           N
ATOM   2196  CA  ALA A 154     -11.688   1.570 -27.265  1.00 72.97           C
ATOM   2197  C   ALA A 154     -10.758   2.520 -28.022  1.00 72.97           C
ATOM   2198  O   ALA A 154     -10.228   3.467 -27.445  1.00 72.97           O
ATOM   2199  HA  ALA A 154     -12.211   2.129 -26.489  1.00 72.97           H
ATOM   2200  CB  ALA A 154     -10.932   0.411 -26.612  1.00 72.97           C
ATOM   2201 1HB  ALA A 154     -11.633  -0.217 -26.062  1.00 72.97           H
ATOM   2202 2HB  ALA A 154     -10.440  -0.182 -27.383  1.00 72.97           H
ATOM   2203 3HB  ALA A 154     -10.183   0.806 -25.926  1.00 72.97           H
ATOM   2204  HN  ALA A 154     -12.654   0.053 -28.317  1.00 72.97           H
ATOM   2205  N   HIS A 155     -10.589   2.233 -29.305  1.00 74.86           N
ATOM   2206  CA  HIS A 155      -9.703   3.027 -30.139  1.00 74.86           C
ATOM   2207  C   HIS A 155     -10.343   4.388 -30.417  1.00 74.86           C
ATOM   2208  O   HIS A 155      -9.695   5.424 -30.277  1.00 74.86           O
ATOM   2209  HA  HIS A 155      -8.786   3.176 -29.568  1.00 74.86           H
ATOM   2210  CB  HIS A 155      -9.338   2.271 -31.418  1.00 74.86           C
ATOM   2211 1HB  HIS A 155      -9.018   1.263 -31.153  1.00 74.86           H
ATOM   2212 2HB  HIS A 155     -10.231   2.170 -32.035  1.00 74.86           H
ATOM   2213  CG  HIS A 155      -8.252   2.931 -32.233  1.00 74.86           C
ATOM   2214  ND1 HIS A 155      -8.516   3.879 -33.206  1.00 74.86           N
ATOM   2215  HD1 HIS A 155      -9.421   4.215 -33.465  1.00 74.86           H
ATOM   2216  CD2 HIS A 155      -6.897   2.771 -32.208  1.00 74.86           C
ATOM   2217  HD2 HIS A 155      -6.347   2.096 -31.553  1.00 74.86           H
ATOM   2218  CE1 HIS A 155      -7.365   4.264 -33.738  1.00 74.86           C
ATOM   2219  HE1 HIS A 155      -7.240   5.002 -34.531  1.00 74.86           H
ATOM   2220  NE2 HIS A 155      -6.363   3.576 -33.118  1.00 74.86           N
ATOM   2221  HN  HIS A 155     -11.043   1.475 -29.773  1.00 74.86           H
ATOM   2222  N   THR A 156     -11.609   4.342 -30.805  1.00 76.28           N
ATOM   2223  CA  THR A 156     -12.309   5.547 -31.219  1.00 76.28           C
ATOM   2224  C   THR A 156     -12.479   6.499 -30.033  1.00 76.28           C
ATOM   2225  O   THR A 156     -12.429   7.717 -30.197  1.00 76.28           O
ATOM   2226  HA  THR A 156     -11.698   6.063 -31.958  1.00 76.28           H
ATOM   2227  CB  THR A 156     -13.636   5.128 -31.855  1.00 76.28           C
ATOM   2228  HB  THR A 156     -14.427   5.836 -31.608  1.00 76.28           H
ATOM   2229  OG1 THR A 156     -13.837   3.795 -31.393  1.00 76.28           O
ATOM   2230  HG1 THR A 156     -14.781   3.512 -31.566  1.00 76.28           H
ATOM   2231  CG2 THR A 156     -13.536   4.984 -33.375  1.00 76.28           C
ATOM   2232 1HG2 THR A 156     -12.792   4.227 -33.621  1.00 76.28           H
ATOM   2233 2HG2 THR A 156     -13.241   5.939 -33.812  1.00 76.28           H
ATOM   2234 3HG2 THR A 156     -14.505   4.686 -33.776  1.00 76.28           H
ATOM   2235  HN  THR A 156     -12.154   3.504 -30.841  1.00 76.28           H
ATOM   2236  N   TRP A 157     -12.675   5.907 -28.863  1.00 80.03           N
ATOM   2237  CA  TRP A 157     -13.014   6.681 -27.681  1.00 80.03           C
ATOM   2238  C   TRP A 157     -11.726   6.926 -26.892  1.00 80.03           C
ATOM   2239  O   TRP A 157     -11.769   7.169 -25.687  1.00 80.03           O
ATOM   2240  HA  TRP A 157     -13.434   7.630 -28.013  1.00 80.03           H
ATOM   2241  CB  TRP A 157     -14.095   5.978 -26.857  1.00 80.03           C
ATOM   2242 1HB  TRP A 157     -13.807   4.937 -26.710  1.00 80.03           H
ATOM   2243 2HB  TRP A 157     -14.142   6.438 -25.870  1.00 80.03           H
ATOM   2244  CG  TRP A 157     -15.487   6.022 -27.491  1.00 80.03           C
ATOM   2245  CD1 TRP A 157     -15.805   6.283 -28.766  1.00 80.03           C
ATOM   2246  HD1 TRP A 157     -15.078   6.508 -29.546  1.00 80.03           H
ATOM   2247  CD2 TRP A 157     -16.744   5.785 -26.822  1.00 80.03           C
ATOM   2248  NE1 TRP A 157     -17.169   6.233 -28.968  1.00 80.03           N
ATOM   2249  HE1 TRP A 157     -17.646   6.392 -29.832  1.00 80.03           H
ATOM   2250  CE2 TRP A 157     -17.758   5.920 -27.748  1.00 80.03           C
ATOM   2251  CE3 TRP A 157     -17.014   5.467 -25.480  1.00 80.03           C
ATOM   2252  HE3 TRP A 157     -16.231   5.355 -24.730  1.00 80.03           H
ATOM   2253  CZ2 TRP A 157     -19.112   5.755 -27.431  1.00 80.03           C
ATOM   2254  HZ2 TRP A 157     -19.895   5.868 -28.181  1.00 80.03           H
ATOM   2255  CZ3 TRP A 157     -18.372   5.305 -25.179  1.00 80.03           C
ATOM   2256  HZ3 TRP A 157     -18.638   5.058 -24.152  1.00 80.03           H
ATOM   2257  CH2 TRP A 157     -19.405   5.438 -26.100  1.00 80.03           C
ATOM   2258  HH2 TRP A 157     -20.440   5.296 -25.786  1.00 80.03           H
ATOM   2259  HN  TRP A 157     -12.607   4.920 -28.718  1.00 80.03           H
ATOM   2260  N   ARG A 158     -10.611   6.854 -27.603  1.00 79.60           N
ATOM   2261  CA  ARG A 158      -9.309   6.890 -26.960  1.00 79.60           C
ATOM   2262  C   ARG A 158      -9.151   8.182 -26.155  1.00 79.60           C
ATOM   2263  O   ARG A 158      -8.696   8.153 -25.012  1.00 79.60           O
ATOM   2264  HA  ARG A 158      -9.296   6.017 -26.307  1.00 79.60           H
ATOM   2265  CB  ARG A 158      -8.182   6.799 -27.991  1.00 79.60           C
ATOM   2266 1HB  ARG A 158      -8.308   5.899 -28.593  1.00 79.60           H
ATOM   2267 2HB  ARG A 158      -8.237   7.648 -28.671  1.00 79.60           H
ATOM   2268  CG  ARG A 158      -6.814   6.774 -27.306  1.00 79.60           C
ATOM   2269 1HG  ARG A 158      -6.691   7.669 -26.698  1.00 79.60           H
ATOM   2270 2HG  ARG A 158      -6.756   5.919 -26.632  1.00 79.60           H
ATOM   2271  CD  ARG A 158      -5.686   6.693 -28.338  1.00 79.60           C
ATOM   2272 1HD  ARG A 158      -5.862   5.858 -29.017  1.00 79.60           H
ATOM   2273 2HD  ARG A 158      -5.671   7.599 -28.944  1.00 79.60           H
ATOM   2274  NE  ARG A 158      -4.385   6.521 -27.653  1.00 79.60           N
ATOM   2275  HE  ARG A 158      -4.343   6.714 -26.673  1.00 79.60           H
ATOM   2276  CZ  ARG A 158      -3.261   6.124 -28.265  1.00 79.60           C
ATOM   2277  NH1 ARG A 158      -3.261   5.852 -29.577  1.00 79.60           N
ATOM   2278 1HH1 ARG A 158      -4.103   5.945 -30.107  1.00 79.60           H
ATOM   2279 2HH1 ARG A 158      -2.418   5.556 -30.026  1.00 79.60           H
ATOM   2280  NH2 ARG A 158      -2.138   6.003 -27.545  1.00 79.60           N
ATOM   2281 1HH2 ARG A 158      -1.291   5.707 -27.986  1.00 79.60           H
ATOM   2282 2HH2 ARG A 158      -2.147   6.207 -26.566  1.00 79.60           H
ATOM   2283  HN  ARG A 158     -10.588   6.772 -28.600  1.00 79.60           H
ATOM   2284  N   GLU A 159      -9.535   9.283 -26.782  1.00 82.23           N
ATOM   2285  CA  GLU A 159      -9.356  10.591 -26.175  1.00 82.23           C
ATOM   2286  C   GLU A 159     -10.272  10.741 -24.958  1.00 82.23           C
ATOM   2287  O   GLU A 159      -9.831  11.173 -23.895  1.00 82.23           O
ATOM   2288  HA  GLU A 159      -8.314  10.625 -25.859  1.00 82.23           H
ATOM   2289  CB  GLU A 159      -9.609  11.707 -27.191  1.00 82.23           C
ATOM   2290 1HB  GLU A 159     -10.521  11.496 -27.749  1.00 82.23           H
ATOM   2291 2HB  GLU A 159      -9.627  12.670 -26.682  1.00 82.23           H
ATOM   2292  CG  GLU A 159      -8.474  11.782 -28.215  1.00 82.23           C
ATOM   2293 1HG  GLU A 159      -7.515  11.684 -27.708  1.00 82.23           H
ATOM   2294 2HG  GLU A 159      -8.553  10.948 -28.913  1.00 82.23           H
ATOM   2295  CD  GLU A 159      -8.518  13.104 -28.985  1.00 82.23           C
ATOM   2296  OE1 GLU A 159      -7.456  13.480 -29.527  1.00 82.23           O
ATOM   2297  OE2 GLU A 159      -9.612  13.708 -29.014  1.00 82.23           O
ATOM   2298  HN  GLU A 159      -9.959   9.292 -27.687  1.00 82.23           H
ATOM   2299  N   LYS A 160     -11.530  10.375 -25.156  1.00 85.41           N
ATOM   2300  CA  LYS A 160     -12.509  10.452 -24.085  1.00 85.41           C
ATOM   2301  C   LYS A 160     -12.024   9.622 -22.896  1.00 85.41           C
ATOM   2302  O   LYS A 160     -12.135  10.050 -21.748  1.00 85.41           O
ATOM   2303  HA  LYS A 160     -12.572  11.495 -23.775  1.00 85.41           H
ATOM   2304  CB  LYS A 160     -13.894  10.047 -24.595  1.00 85.41           C
ATOM   2305 1HB  LYS A 160     -13.819   9.122 -25.166  1.00 85.41           H
ATOM   2306 2HB  LYS A 160     -14.552   9.847 -23.750  1.00 85.41           H
ATOM   2307  CG  LYS A 160     -14.499  11.146 -25.470  1.00 85.41           C
ATOM   2308 1HG  LYS A 160     -14.473  12.097 -24.937  1.00 85.41           H
ATOM   2309 2HG  LYS A 160     -13.899  11.270 -26.372  1.00 85.41           H
ATOM   2310  CD  LYS A 160     -15.942  10.810 -25.853  1.00 85.41           C
ATOM   2311 1HD  LYS A 160     -15.959   9.905 -26.460  1.00 85.41           H
ATOM   2312 2HD  LYS A 160     -16.522  10.602 -24.954  1.00 85.41           H
ATOM   2313  CE  LYS A 160     -16.586  11.962 -26.627  1.00 85.41           C
ATOM   2314 1HE  LYS A 160     -16.549  12.874 -26.031  1.00 85.41           H
ATOM   2315 2HE  LYS A 160     -16.023  12.154 -27.540  1.00 85.41           H
ATOM   2316  NZ  LYS A 160     -17.991  11.639 -26.962  1.00 85.41           N
ATOM   2317 1HZ  LYS A 160     -18.403  12.411 -27.474  1.00 85.41           H
ATOM   2318 2HZ  LYS A 160     -18.018  10.802 -27.534  1.00 85.41           H
ATOM   2319 3HZ  LYS A 160     -18.515  11.482 -26.109  1.00 85.41           H
ATOM   2320  HN  LYS A 160     -11.882  10.031 -26.027  1.00 85.41           H
ATOM   2321  N   ARG A 161     -11.497   8.447 -23.210  1.00 85.50           N
ATOM   2322  CA  ARG A 161     -11.004   7.549 -22.181  1.00 85.50           C
ATOM   2323  C   ARG A 161      -9.870   8.212 -21.396  1.00 85.50           C
ATOM   2324  O   ARG A 161      -9.754   8.022 -20.186  1.00 85.50           O
ATOM   2325  HA  ARG A 161     -11.865   7.358 -21.541  1.00 85.50           H
ATOM   2326  CB  ARG A 161     -10.495   6.240 -22.790  1.00 85.50           C
ATOM   2327 1HB  ARG A 161      -9.819   6.458 -23.616  1.00 85.50           H
ATOM   2328 2HB  ARG A 161      -9.921   5.688 -22.046  1.00 85.50           H
ATOM   2329  CG  ARG A 161     -11.658   5.379 -23.288  1.00 85.50           C
ATOM   2330 1HG  ARG A 161     -12.227   5.003 -22.438  1.00 85.50           H
ATOM   2331 2HG  ARG A 161     -12.338   5.989 -23.883  1.00 85.50           H
ATOM   2332  CD  ARG A 161     -11.150   4.205 -24.127  1.00 85.50           C
ATOM   2333 1HD  ARG A 161     -11.987   3.713 -24.623  1.00 85.50           H
ATOM   2334 2HD  ARG A 161     -10.485   4.568 -24.911  1.00 85.50           H
ATOM   2335  NE  ARG A 161     -10.434   3.238 -23.265  1.00 85.50           N
ATOM   2336  HE  ARG A 161     -10.641   3.240 -22.287  1.00 85.50           H
ATOM   2337  CZ  ARG A 161      -9.527   2.360 -23.713  1.00 85.50           C
ATOM   2338  NH1 ARG A 161      -9.211   2.313 -25.015  1.00 85.50           N
ATOM   2339 1HH1 ARG A 161      -9.654   2.936 -25.660  1.00 85.50           H
ATOM   2340 2HH1 ARG A 161      -8.532   1.655 -25.341  1.00 85.50           H
ATOM   2341  NH2 ARG A 161      -8.940   1.530 -22.841  1.00 85.50           N
ATOM   2342 1HH2 ARG A 161      -8.260   0.869 -23.159  1.00 85.50           H
ATOM   2343 2HH2 ARG A 161      -9.181   1.572 -21.871  1.00 85.50           H
ATOM   2344  HN  ARG A 161     -11.406   8.108 -24.147  1.00 85.50           H
ATOM   2345  N   LEU A 162      -9.063   8.977 -22.117  1.00 86.60           N
ATOM   2346  CA  LEU A 162      -7.934   9.658 -21.506  1.00 86.60           C
ATOM   2347  C   LEU A 162      -8.451  10.739 -20.554  1.00 86.60           C
ATOM   2348  O   LEU A 162      -7.907  10.924 -19.466  1.00 86.60           O
ATOM   2349  HA  LEU A 162      -7.384   8.919 -20.923  1.00 86.60           H
ATOM   2350  CB  LEU A 162      -6.983  10.188 -22.580  1.00 86.60           C
ATOM   2351 1HB  LEU A 162      -6.780   9.383 -23.287  1.00 86.60           H
ATOM   2352 2HB  LEU A 162      -7.494  10.977 -23.133  1.00 86.60           H
ATOM   2353  CG  LEU A 162      -5.646  10.739 -22.080  1.00 86.60           C
ATOM   2354  HG  LEU A 162      -5.847  11.440 -21.270  1.00 86.60           H
ATOM   2355  CD1 LEU A 162      -4.774   9.621 -21.504  1.00 86.60           C
ATOM   2356 1HD1 LEU A 162      -5.292   9.149 -20.669  1.00 86.60           H
ATOM   2357 2HD1 LEU A 162      -4.579   8.878 -22.277  1.00 86.60           H
ATOM   2358 3HD1 LEU A 162      -3.830  10.040 -21.156  1.00 86.60           H
ATOM   2359  CD2 LEU A 162      -4.926  11.517 -23.183  1.00 86.60           C
ATOM   2360 1HD2 LEU A 162      -4.738  10.857 -24.030  1.00 86.60           H
ATOM   2361 2HD2 LEU A 162      -5.549  12.351 -23.505  1.00 86.60           H
ATOM   2362 3HD2 LEU A 162      -3.979  11.897 -22.800  1.00 86.60           H
ATOM   2363  HN  LEU A 162      -9.171   9.135 -23.098  1.00 86.60           H
ATOM   2364  N   LEU A 163      -9.494  11.425 -20.998  1.00 89.15           N
ATOM   2365  CA  LEU A 163     -10.099  12.472 -20.193  1.00 89.15           C
ATOM   2366  C   LEU A 163     -10.604  11.872 -18.879  1.00 89.15           C
ATOM   2367  O   LEU A 163     -10.267  12.359 -17.801  1.00 89.15           O
ATOM   2368  HA  LEU A 163      -9.319  13.199 -19.964  1.00 89.15           H
ATOM   2369  CB  LEU A 163     -11.180  13.204 -20.991  1.00 89.15           C
ATOM   2370 1HB  LEU A 163     -10.792  13.407 -21.989  1.00 89.15           H
ATOM   2371 2HB  LEU A 163     -12.032  12.534 -21.110  1.00 89.15           H
ATOM   2372  CG  LEU A 163     -11.681  14.519 -20.391  1.00 89.15           C
ATOM   2373  HG  LEU A 163     -11.601  14.452 -19.306  1.00 89.15           H
ATOM   2374  CD1 LEU A 163     -10.808  15.694 -20.837  1.00 89.15           C
ATOM   2375 1HD1 LEU A 163      -9.781  15.528 -20.509  1.00 89.15           H
ATOM   2376 2HD1 LEU A 163     -10.833  15.773 -21.924  1.00 89.15           H
ATOM   2377 3HD1 LEU A 163     -11.186  16.616 -20.397  1.00 89.15           H
ATOM   2378  CD2 LEU A 163     -13.158  14.745 -20.722  1.00 89.15           C
ATOM   2379 1HD2 LEU A 163     -13.286  14.783 -21.803  1.00 89.15           H
ATOM   2380 2HD2 LEU A 163     -13.751  13.927 -20.314  1.00 89.15           H
ATOM   2381 3HD2 LEU A 163     -13.488  15.687 -20.283  1.00 89.15           H
ATOM   2382  HN  LEU A 163      -9.923  11.275 -21.889  1.00 89.15           H
ATOM   2383  N   TYR A 164     -11.403  10.824 -19.013  1.00 89.83           N
ATOM   2384  CA  TYR A 164     -11.983  10.172 -17.851  1.00 89.83           C
ATOM   2385  C   TYR A 164     -10.892   9.630 -16.926  1.00 89.83           C
ATOM   2386  O   TYR A 164     -11.050   9.632 -15.706  1.00 89.83           O
ATOM   2387  HA  TYR A 164     -12.574  10.911 -17.310  1.00 89.83           H
ATOM   2388  CB  TYR A 164     -12.805   9.000 -18.392  1.00 89.83           C
ATOM   2389 1HB  TYR A 164     -12.189   8.426 -19.084  1.00 89.83           H
ATOM   2390 2HB  TYR A 164     -13.060   8.336 -17.566  1.00 89.83           H
ATOM   2391  CG  TYR A 164     -14.092   9.420 -19.106  1.00 89.83           C
ATOM   2392  CD1 TYR A 164     -14.865  10.440 -18.591  1.00 89.83           C
ATOM   2393  HD1 TYR A 164     -14.559  10.947 -17.676  1.00 89.83           H
ATOM   2394  CD2 TYR A 164     -14.479   8.777 -20.264  1.00 89.83           C
ATOM   2395  HD2 TYR A 164     -13.868   7.971 -20.671  1.00 89.83           H
ATOM   2396  CE1 TYR A 164     -16.076  10.835 -19.263  1.00 89.83           C
ATOM   2397  HE1 TYR A 164     -16.696  11.639 -18.867  1.00 89.83           H
ATOM   2398  CE2 TYR A 164     -15.690   9.172 -20.936  1.00 89.83           C
ATOM   2399  HE2 TYR A 164     -16.007   8.674 -21.852  1.00 89.83           H
ATOM   2400  CZ  TYR A 164     -16.428  10.182 -20.402  1.00 89.83           C
ATOM   2401  OH  TYR A 164     -17.572  10.555 -21.037  1.00 89.83           O
ATOM   2402  HH  TYR A 164     -17.721   9.978 -21.840  1.00 89.83           H
ATOM   2403  HN  TYR A 164     -11.655  10.422 -19.893  1.00 89.83           H
ATOM   2404  N   SER A 165      -9.809   9.178 -17.541  1.00 90.48           N
ATOM   2405  CA  SER A 165      -8.695   8.627 -16.788  1.00 90.48           C
ATOM   2406  C   SER A 165      -8.150   9.676 -15.817  1.00 90.48           C
ATOM   2407  O   SER A 165      -7.722   9.343 -14.713  1.00 90.48           O
ATOM   2408  HA  SER A 165      -9.108   7.778 -16.242  1.00 90.48           H
ATOM   2409  CB  SER A 165      -7.585   8.140 -17.722  1.00 90.48           C
ATOM   2410 1HB  SER A 165      -6.939   7.446 -17.186  1.00 90.48           H
ATOM   2411 2HB  SER A 165      -8.026   7.589 -18.552  1.00 90.48           H
ATOM   2412  OG  SER A 165      -6.805   9.219 -18.230  1.00 90.48           O
ATOM   2413  HG  SER A 165      -7.344  10.061 -18.231  1.00 90.48           H
ATOM   2414  HN  SER A 165      -9.686   9.184 -18.533  1.00 90.48           H
ATOM   2415  N   LYS A 166      -8.183  10.923 -16.264  1.00 92.66           N
ATOM   2416  CA  LYS A 166      -7.697  12.023 -15.449  1.00 92.66           C
ATOM   2417  C   LYS A 166      -8.631  12.217 -14.252  1.00 92.66           C
ATOM   2418  O   LYS A 166      -8.173  12.338 -13.117  1.00 92.66           O
ATOM   2419  HA  LYS A 166      -6.712  11.744 -15.076  1.00 92.66           H
ATOM   2420  CB  LYS A 166      -7.519  13.283 -16.299  1.00 92.66           C
ATOM   2421 1HB  LYS A 166      -8.440  13.492 -16.844  1.00 92.66           H
ATOM   2422 2HB  LYS A 166      -7.331  14.139 -15.652  1.00 92.66           H
ATOM   2423  CG  LYS A 166      -6.362  13.118 -17.287  1.00 92.66           C
ATOM   2424 1HG  LYS A 166      -5.442  12.907 -16.742  1.00 92.66           H
ATOM   2425 2HG  LYS A 166      -6.552  12.263 -17.936  1.00 92.66           H
ATOM   2426  CD  LYS A 166      -6.182  14.379 -18.135  1.00 92.66           C
ATOM   2427 1HD  LYS A 166      -7.096  14.580 -18.693  1.00 92.66           H
ATOM   2428 2HD  LYS A 166      -6.010  15.237 -17.485  1.00 92.66           H
ATOM   2429  CE  LYS A 166      -5.009  14.224 -19.105  1.00 92.66           C
ATOM   2430 1HE  LYS A 166      -4.107  13.954 -18.555  1.00 92.66           H
ATOM   2431 2HE  LYS A 166      -5.211  13.411 -19.803  1.00 92.66           H
ATOM   2432  NZ  LYS A 166      -4.784  15.482 -19.851  1.00 92.66           N
ATOM   2433 1HZ  LYS A 166      -4.015  15.357 -20.500  1.00 92.66           H
ATOM   2434 2HZ  LYS A 166      -5.623  15.725 -20.365  1.00 92.66           H
ATOM   2435 3HZ  LYS A 166      -4.559  16.226 -19.200  1.00 92.66           H
ATOM   2436  HN  LYS A 166      -8.533  11.186 -17.163  1.00 92.66           H
ATOM   2437  N   MET A 167      -9.922  12.239 -14.547  1.00 94.44           N
ATOM   2438  CA  MET A 167     -10.922  12.457 -13.515  1.00 94.44           C
ATOM   2439  C   MET A 167     -10.888  11.337 -12.474  1.00 94.44           C
ATOM   2440  O   MET A 167     -11.001  11.595 -11.276  1.00 94.44           O
ATOM   2441  HA  MET A 167     -10.659  13.406 -13.048  1.00 94.44           H
ATOM   2442  CB  MET A 167     -12.311  12.518 -14.155  1.00 94.44           C
ATOM   2443 1HB  MET A 167     -12.480  11.621 -14.750  1.00 94.44           H
ATOM   2444 2HB  MET A 167     -13.073  12.533 -13.376  1.00 94.44           H
ATOM   2445  CG  MET A 167     -12.453  13.759 -15.039  1.00 94.44           C
ATOM   2446 1HG  MET A 167     -12.233  14.655 -14.460  1.00 94.44           H
ATOM   2447 2HG  MET A 167     -11.730  13.720 -15.854  1.00 94.44           H
ATOM   2448  SD  MET A 167     -14.109  13.851 -15.699  1.00 94.44           S
ATOM   2449  CE  MET A 167     -15.017  14.221 -14.207  1.00 94.44           C
ATOM   2450 1HE  MET A 167     -14.872  13.418 -13.485  1.00 94.44           H
ATOM   2451 2HE  MET A 167     -14.655  15.159 -13.785  1.00 94.44           H
ATOM   2452 3HE  MET A 167     -16.078  14.313 -14.440  1.00 94.44           H
ATOM   2453  HN  MET A 167     -10.287  12.112 -15.469  1.00 94.44           H
ATOM   2454  N   VAL A 168     -10.732  10.118 -12.968  1.00 93.82           N
ATOM   2455  CA  VAL A 168     -10.698   8.956 -12.096  1.00 93.82           C
ATOM   2456  C   VAL A 168      -9.500   9.067 -11.151  1.00 93.82           C
ATOM   2457  O   VAL A 168      -9.622   8.811  -9.954  1.00 93.82           O
ATOM   2458  HA  VAL A 168     -11.613   8.962 -11.504  1.00 93.82           H
ATOM   2459  CB  VAL A 168     -10.683   7.674 -12.932  1.00 93.82           C
ATOM   2460  HB  VAL A 168      -9.892   7.768 -13.675  1.00 93.82           H
ATOM   2461  CG1 VAL A 168     -10.369   6.456 -12.062  1.00 93.82           C
ATOM   2462 1HG1 VAL A 168      -9.390   6.583 -11.599  1.00 93.82           H
ATOM   2463 2HG1 VAL A 168     -11.127   6.358 -11.285  1.00 93.82           H
ATOM   2464 3HG1 VAL A 168     -10.364   5.559 -12.681  1.00 93.82           H
ATOM   2465  CG2 VAL A 168     -12.007   7.490 -13.676  1.00 93.82           C
ATOM   2466 1HG2 VAL A 168     -12.823   7.428 -12.955  1.00 93.82           H
ATOM   2467 2HG2 VAL A 168     -12.173   8.338 -14.340  1.00 93.82           H
ATOM   2468 3HG2 VAL A 168     -11.970   6.572 -14.262  1.00 93.82           H
ATOM   2469  HN  VAL A 168     -10.630   9.918 -13.942  1.00 93.82           H
ATOM   2470  N   CYS A 169      -8.368   9.450 -11.724  1.00 93.31           N
ATOM   2471  CA  CYS A 169      -7.144   9.577 -10.953  1.00 93.31           C
ATOM   2472  C   CYS A 169      -7.390  10.578  -9.822  1.00 93.31           C
ATOM   2473  O   CYS A 169      -7.075  10.303  -8.665  1.00 93.31           O
ATOM   2474  HA  CYS A 169      -6.922   8.588 -10.552  1.00 93.31           H
ATOM   2475  CB  CYS A 169      -5.961   9.989 -11.832  1.00 93.31           C
ATOM   2476 1HB  CYS A 169      -6.223  10.870 -12.418  1.00 93.31           H
ATOM   2477 2HB  CYS A 169      -5.111  10.263 -11.207  1.00 93.31           H
ATOM   2478  SG  CYS A 169      -5.500   8.612 -12.945  1.00 93.31           S
ATOM   2479  HG  CYS A 169      -6.359   8.921 -13.912  1.00 93.31           H
ATOM   2480  HN  CYS A 169      -8.280   9.670 -12.696  1.00 93.31           H
ATOM   2481  N   PHE A 170      -7.952  11.718 -10.196  1.00 95.52           N
ATOM   2482  CA  PHE A 170      -8.214  12.774  -9.233  1.00 95.52           C
ATOM   2483  C   PHE A 170      -9.124  12.277  -8.108  1.00 95.52           C
ATOM   2484  O   PHE A 170      -8.858  12.526  -6.934  1.00 95.52           O
ATOM   2485  HA  PHE A 170      -7.254  13.076  -8.815  1.00 95.52           H
ATOM   2486  CB  PHE A 170      -8.925  13.900  -9.987  1.00 95.52           C
ATOM   2487 1HB  PHE A 170      -8.302  14.211 -10.827  1.00 95.52           H
ATOM   2488 2HB  PHE A 170      -9.854  13.514 -10.405  1.00 95.52           H
ATOM   2489  CG  PHE A 170      -9.240  15.124  -9.125  1.00 95.52           C
ATOM   2490  CD1 PHE A 170     -10.491  15.296  -8.620  1.00 95.52           C
ATOM   2491  HD1 PHE A 170     -11.269  14.563  -8.830  1.00 95.52           H
ATOM   2492  CD2 PHE A 170      -8.269  16.040  -8.863  1.00 95.52           C
ATOM   2493  HD2 PHE A 170      -7.266  15.902  -9.267  1.00 95.52           H
ATOM   2494  CE1 PHE A 170     -10.784  16.432  -7.820  1.00 95.52           C
ATOM   2495  HE1 PHE A 170     -11.787  16.570  -7.416  1.00 95.52           H
ATOM   2496  CE2 PHE A 170      -8.562  17.176  -8.062  1.00 95.52           C
ATOM   2497  HE2 PHE A 170      -7.784  17.909  -7.852  1.00 95.52           H
ATOM   2498  CZ  PHE A 170      -9.813  17.348  -7.558  1.00 95.52           C
ATOM   2499  HZ  PHE A 170     -10.038  18.220  -6.943  1.00 95.52           H
ATOM   2500  HN  PHE A 170      -8.225  11.925 -11.135  1.00 95.52           H
ATOM   2501  N   THR A 171     -10.180  11.582  -8.507  1.00 95.99           N
ATOM   2502  CA  THR A 171     -11.156  11.088  -7.551  1.00 95.99           C
ATOM   2503  C   THR A 171     -10.492  10.134  -6.556  1.00 95.99           C
ATOM   2504  O   THR A 171     -10.805  10.154  -5.367  1.00 95.99           O
ATOM   2505  HA  THR A 171     -11.534  11.934  -6.978  1.00 95.99           H
ATOM   2506  CB  THR A 171     -12.303  10.447  -8.335  1.00 95.99           C
ATOM   2507  HB  THR A 171     -11.981   9.519  -8.807  1.00 95.99           H
ATOM   2508  OG1 THR A 171     -12.732  11.474  -9.224  1.00 95.99           O
ATOM   2509  HG1 THR A 171     -12.308  11.349 -10.121  1.00 95.99           H
ATOM   2510  CG2 THR A 171     -13.529  10.175  -7.461  1.00 95.99           C
ATOM   2511 1HG2 THR A 171     -13.892  11.114  -7.042  1.00 95.99           H
ATOM   2512 2HG2 THR A 171     -13.256   9.498  -6.652  1.00 95.99           H
ATOM   2513 3HG2 THR A 171     -14.313   9.721  -8.066  1.00 95.99           H
ATOM   2514  HN  THR A 171     -10.372  11.357  -9.462  1.00 95.99           H
ATOM   2515  N   ILE A 172      -9.587   9.320  -7.080  1.00 94.26           N
ATOM   2516  CA  ILE A 172      -8.907   8.331  -6.261  1.00 94.26           C
ATOM   2517  C   ILE A 172      -8.074   9.044  -5.193  1.00 94.26           C
ATOM   2518  O   ILE A 172      -8.086   8.651  -4.028  1.00 94.26           O
ATOM   2519  HA  ILE A 172      -9.673   7.738  -5.762  1.00 94.26           H
ATOM   2520  CB  ILE A 172      -8.095   7.376  -7.138  1.00 94.26           C
ATOM   2521  HB  ILE A 172      -7.557   7.967  -7.879  1.00 94.26           H
ATOM   2522  CG1 ILE A 172      -9.012   6.418  -7.901  1.00 94.26           C
ATOM   2523 1HG1 ILE A 172      -9.482   5.725  -7.203  1.00 94.26           H
ATOM   2524 2HG1 ILE A 172      -9.814   6.981  -8.379  1.00 94.26           H
ATOM   2525  CG2 ILE A 172      -7.048   6.628  -6.310  1.00 94.26           C
ATOM   2526 1HG2 ILE A 172      -6.367   7.345  -5.852  1.00 94.26           H
ATOM   2527 2HG2 ILE A 172      -7.545   6.050  -5.531  1.00 94.26           H
ATOM   2528 3HG2 ILE A 172      -6.485   5.956  -6.958  1.00 94.26           H
ATOM   2529  CD1 ILE A 172      -8.231   5.636  -8.958  1.00 94.26           C
ATOM   2530 1HD1 ILE A 172      -7.783   6.331  -9.668  1.00 94.26           H
ATOM   2531 2HD1 ILE A 172      -7.445   5.056  -8.474  1.00 94.26           H
ATOM   2532 3HD1 ILE A 172      -8.906   4.963  -9.486  1.00 94.26           H
ATOM   2533  HN  ILE A 172      -9.316   9.329  -8.042  1.00 94.26           H
ATOM   2534  N   TRP A 173      -7.372  10.079  -5.630  1.00 94.92           N
ATOM   2535  CA  TRP A 173      -6.479  10.805  -4.743  1.00 94.92           C
ATOM   2536  C   TRP A 173      -7.316  11.390  -3.604  1.00 94.92           C
ATOM   2537  O   TRP A 173      -6.944  11.284  -2.437  1.00 94.92           O
ATOM   2538  HA  TRP A 173      -5.754  10.094  -4.345  1.00 94.92           H
ATOM   2539  CB  TRP A 173      -5.688  11.866  -5.510  1.00 94.92           C
ATOM   2540 1HB  TRP A 173      -6.343  12.331  -6.246  1.00 94.92           H
ATOM   2541 2HB  TRP A 173      -5.383  12.649  -4.816  1.00 94.92           H
ATOM   2542  CG  TRP A 173      -4.447  11.324  -6.222  1.00 94.92           C
ATOM   2543  CD1 TRP A 173      -4.239  11.205  -7.541  1.00 94.92           C
ATOM   2544  HD1 TRP A 173      -4.962  11.493  -8.304  1.00 94.92           H
ATOM   2545  CD2 TRP A 173      -3.244  10.830  -5.597  1.00 94.92           C
ATOM   2546  NE1 TRP A 173      -2.995  10.672  -7.810  1.00 94.92           N
ATOM   2547  HE1 TRP A 173      -2.613  10.488  -8.716  1.00 94.92           H
ATOM   2548  CE2 TRP A 173      -2.371  10.437  -6.591  1.00 94.92           C
ATOM   2549  CE3 TRP A 173      -2.905  10.719  -4.237  1.00 94.92           C
ATOM   2550  HE3 TRP A 173      -3.576  11.023  -3.434  1.00 94.92           H
ATOM   2551  CZ2 TRP A 173      -1.102   9.906  -6.330  1.00 94.92           C
ATOM   2552  HZ2 TRP A 173      -0.430   9.602  -7.133  1.00 94.92           H
ATOM   2553  CZ3 TRP A 173      -1.633  10.187  -3.993  1.00 94.92           C
ATOM   2554  HZ3 TRP A 173      -1.320  10.079  -2.955  1.00 94.92           H
ATOM   2555  CH2 TRP A 173      -0.742   9.786  -4.982  1.00 94.92           C
ATOM   2556  HH2 TRP A 173       0.232   9.380  -4.710  1.00 94.92           H
ATOM   2557  HN  TRP A 173      -7.406  10.422  -6.568  1.00 94.92           H
ATOM   2558  N   VAL A 174      -8.433  11.995  -3.983  1.00 95.93           N
ATOM   2559  CA  VAL A 174      -9.293  12.654  -3.015  1.00 95.93           C
ATOM   2560  C   VAL A 174      -9.805  11.622  -2.008  1.00 95.93           C
ATOM   2561  O   VAL A 174      -9.793  11.866  -0.803  1.00 95.93           O
ATOM   2562  HA  VAL A 174      -8.688  13.390  -2.486  1.00 95.93           H
ATOM   2563  CB  VAL A 174     -10.419  13.396  -3.736  1.00 95.93           C
ATOM   2564  HB  VAL A 174     -10.912  12.690  -4.405  1.00 95.93           H
ATOM   2565  CG1 VAL A 174     -11.463  13.908  -2.742  1.00 95.93           C
ATOM   2566 1HG1 VAL A 174     -11.891  13.065  -2.198  1.00 95.93           H
ATOM   2567 2HG1 VAL A 174     -10.989  14.592  -2.037  1.00 95.93           H
ATOM   2568 3HG1 VAL A 174     -12.253  14.431  -3.281  1.00 95.93           H
ATOM   2569  CG2 VAL A 174      -9.865  14.540  -4.588  1.00 95.93           C
ATOM   2570 1HG2 VAL A 174      -9.336  15.246  -3.947  1.00 95.93           H
ATOM   2571 2HG2 VAL A 174      -9.178  14.140  -5.333  1.00 95.93           H
ATOM   2572 3HG2 VAL A 174     -10.688  15.051  -5.089  1.00 95.93           H
ATOM   2573  HN  VAL A 174      -8.751  12.039  -4.930  1.00 95.93           H
ATOM   2574  N   LEU A 175     -10.243  10.490  -2.540  1.00 93.19           N
ATOM   2575  CA  LEU A 175     -10.868   9.469  -1.717  1.00 93.19           C
ATOM   2576  C   LEU A 175      -9.831   8.892  -0.752  1.00 93.19           C
ATOM   2577  O   LEU A 175     -10.127   8.667   0.421  1.00 93.19           O
ATOM   2578  HA  LEU A 175     -11.651   9.955  -1.134  1.00 93.19           H
ATOM   2579  CB  LEU A 175     -11.546   8.415  -2.595  1.00 93.19           C
ATOM   2580 1HB  LEU A 175     -12.209   8.924  -3.294  1.00 93.19           H
ATOM   2581 2HB  LEU A 175     -10.779   7.917  -3.187  1.00 93.19           H
ATOM   2582  CG  LEU A 175     -12.354   7.346  -1.856  1.00 93.19           C
ATOM   2583  HG  LEU A 175     -12.465   7.659  -0.818  1.00 93.19           H
ATOM   2584  CD1 LEU A 175     -13.761   7.220  -2.443  1.00 93.19           C
ATOM   2585 1HD1 LEU A 175     -14.280   8.174  -2.352  1.00 93.19           H
ATOM   2586 2HD1 LEU A 175     -13.693   6.941  -3.494  1.00 93.19           H
ATOM   2587 3HD1 LEU A 175     -14.314   6.454  -1.899  1.00 93.19           H
ATOM   2588  CD2 LEU A 175     -11.614   6.007  -1.848  1.00 93.19           C
ATOM   2589 1HD2 LEU A 175     -11.452   5.676  -2.873  1.00 93.19           H
ATOM   2590 2HD2 LEU A 175     -10.653   6.126  -1.348  1.00 93.19           H
ATOM   2591 3HD2 LEU A 175     -12.211   5.265  -1.316  1.00 93.19           H
ATOM   2592  HN  LEU A 175     -10.175  10.266  -3.513  1.00 93.19           H
ATOM   2593  N   ALA A 176      -8.637   8.669  -1.281  1.00 92.87           N
ATOM   2594  CA  ALA A 176      -7.563   8.096  -0.488  1.00 92.87           C
ATOM   2595  C   ALA A 176      -7.209   9.055   0.651  1.00 92.87           C
ATOM   2596  O   ALA A 176      -6.924   8.621   1.766  1.00 92.87           O
ATOM   2597  HA  ALA A 176      -7.926   7.160  -0.063  1.00 92.87           H
ATOM   2598  CB  ALA A 176      -6.365   7.796  -1.391  1.00 92.87           C
ATOM   2599 1HB  ALA A 176      -6.662   7.089  -2.165  1.00 92.87           H
ATOM   2600 2HB  ALA A 176      -6.021   8.720  -1.856  1.00 92.87           H
ATOM   2601 3HB  ALA A 176      -5.559   7.367  -0.796  1.00 92.87           H
ATOM   2602  HN  ALA A 176      -8.400   8.871  -2.231  1.00 92.87           H
ATOM   2603  N   ALA A 177      -7.238  10.340   0.330  1.00 93.76           N
ATOM   2604  CA  ALA A 177      -6.882  11.362   1.300  1.00 93.76           C
ATOM   2605  C   ALA A 177      -7.878  11.326   2.461  1.00 93.76           C
ATOM   2606  O   ALA A 177      -7.484  11.390   3.624  1.00 93.76           O
ATOM   2607  HA  ALA A 177      -5.887  11.127   1.679  1.00 93.76           H
ATOM   2608  CB  ALA A 177      -6.838  12.727   0.611  1.00 93.76           C
ATOM   2609 1HB  ALA A 177      -6.094  12.708  -0.185  1.00 93.76           H
ATOM   2610 2HB  ALA A 177      -7.817  12.953   0.189  1.00 93.76           H
ATOM   2611 3HB  ALA A 177      -6.571  13.493   1.339  1.00 93.76           H
ATOM   2612  HN  ALA A 177      -7.498  10.686  -0.571  1.00 93.76           H
ATOM   2613  N   ALA A 178      -9.150  11.225   2.104  1.00 93.75           N
ATOM   2614  CA  ALA A 178     -10.211  11.256   3.097  1.00 93.75           C
ATOM   2615  C   ALA A 178     -10.069  10.049   4.026  1.00 93.75           C
ATOM   2616  O   ALA A 178     -10.326  10.151   5.225  1.00 93.75           O
ATOM   2617  HA  ALA A 178     -10.093  12.169   3.680  1.00 93.75           H
ATOM   2618  CB  ALA A 178     -11.569  11.292   2.392  1.00 93.75           C
ATOM   2619 1HB  ALA A 178     -11.630  12.183   1.767  1.00 93.75           H
ATOM   2620 2HB  ALA A 178     -11.679  10.404   1.770  1.00 93.75           H
ATOM   2621 3HB  ALA A 178     -12.364  11.315   3.137  1.00 93.75           H
ATOM   2622  HN  ALA A 178      -9.459  11.123   1.158  1.00 93.75           H
ATOM   2623  N   LEU A 179      -9.659   8.935   3.439  1.00 91.07           N
ATOM   2624  CA  LEU A 179      -9.565   7.688   4.180  1.00 91.07           C
ATOM   2625  C   LEU A 179      -8.381   7.762   5.146  1.00 91.07           C
ATOM   2626  O   LEU A 179      -8.247   6.921   6.034  1.00 91.07           O
ATOM   2627  HA  LEU A 179     -10.480   7.586   4.763  1.00 91.07           H
ATOM   2628  CB  LEU A 179      -9.504   6.498   3.221  1.00 91.07           C
ATOM   2629 1HB  LEU A 179      -8.721   6.688   2.487  1.00 91.07           H
ATOM   2630 2HB  LEU A 179      -9.202   5.616   3.787  1.00 91.07           H
ATOM   2631  CG  LEU A 179     -10.798   6.171   2.473  1.00 91.07           C
ATOM   2632  HG  LEU A 179     -11.115   7.064   1.933  1.00 91.07           H
ATOM   2633  CD1 LEU A 179     -10.569   5.072   1.434  1.00 91.07           C
ATOM   2634 1HD1 LEU A 179      -9.822   5.404   0.713  1.00 91.07           H
ATOM   2635 2HD1 LEU A 179     -10.216   4.169   1.933  1.00 91.07           H
ATOM   2636 3HD1 LEU A 179     -11.504   4.859   0.918  1.00 91.07           H
ATOM   2637  CD2 LEU A 179     -11.920   5.812   3.450  1.00 91.07           C
ATOM   2638 1HD2 LEU A 179     -11.626   4.942   4.036  1.00 91.07           H
ATOM   2639 2HD2 LEU A 179     -12.104   6.655   4.117  1.00 91.07           H
ATOM   2640 3HD2 LEU A 179     -12.828   5.585   2.892  1.00 91.07           H
ATOM   2641  HN  LEU A 179      -9.393   8.875   2.477  1.00 91.07           H
ATOM   2642  N   CYS A 180      -7.552   8.775   4.940  1.00 92.15           N
ATOM   2643  CA  CYS A 180      -6.332   8.913   5.716  1.00 92.15           C
ATOM   2644  C   CYS A 180      -6.599   9.892   6.861  1.00 92.15           C
ATOM   2645  O   CYS A 180      -5.692  10.226   7.621  1.00 92.15           O
ATOM   2646  HA  CYS A 180      -6.092   7.922   6.102  1.00 92.15           H
ATOM   2647  CB  CYS A 180      -5.156   9.360   4.846  1.00 92.15           C
ATOM   2648 1HB  CYS A 180      -5.391  10.307   4.360  1.00 92.15           H
ATOM   2649 2HB  CYS A 180      -4.277   9.531   5.467  1.00 92.15           H
ATOM   2650  SG  CYS A 180      -4.790   8.086   3.585  1.00 92.15           S
ATOM   2651  HG  CYS A 180      -5.940   8.205   2.928  1.00 92.15           H
ATOM   2652  HN  CYS A 180      -7.703   9.491   4.258  1.00 92.15           H
ATOM   2653  N   ILE A 181      -7.848  10.324   6.948  1.00 93.18           N
ATOM   2654  CA  ILE A 181      -8.236  11.295   7.957  1.00 93.18           C
ATOM   2655  C   ILE A 181      -7.899  10.744   9.345  1.00 93.18           C
ATOM   2656  O   ILE A 181      -7.299  11.439  10.163  1.00 93.18           O
ATOM   2657  HA  ILE A 181      -7.644  12.195   7.790  1.00 93.18           H
ATOM   2658  CB  ILE A 181      -9.706  11.683   7.791  1.00 93.18           C
ATOM   2659  HB  ILE A 181     -10.281  10.775   7.612  1.00 93.18           H
ATOM   2660  CG1 ILE A 181      -9.900  12.588   6.572  1.00 93.18           C
ATOM   2661 1HG1 ILE A 181      -9.404  13.544   6.742  1.00 93.18           H
ATOM   2662 2HG1 ILE A 181      -9.428  12.135   5.700  1.00 93.18           H
ATOM   2663  CG2 ILE A 181     -10.254  12.320   9.070  1.00 93.18           C
ATOM   2664 1HG2 ILE A 181     -10.171  11.611   9.893  1.00 93.18           H
ATOM   2665 2HG2 ILE A 181      -9.679  13.217   9.303  1.00 93.18           H
ATOM   2666 3HG2 ILE A 181     -11.300  12.587   8.924  1.00 93.18           H
ATOM   2667  CD1 ILE A 181     -11.386  12.820   6.292  1.00 93.18           C
ATOM   2668 1HD1 ILE A 181     -11.873  11.864   6.098  1.00 93.18           H
ATOM   2669 2HD1 ILE A 181     -11.849  13.295   7.156  1.00 93.18           H
ATOM   2670 3HD1 ILE A 181     -11.495  13.465   5.420  1.00 93.18           H
ATOM   2671  HN  ILE A 181      -8.588  10.023   6.346  1.00 93.18           H
ATOM   2672  N   PRO A 182      -8.276   9.491   9.632  1.00 90.93           N
ATOM   2673  CA  PRO A 182      -8.073   8.930  10.971  1.00 90.93           C
ATOM   2674  C   PRO A 182      -6.633   9.063  11.439  1.00 90.93           C
ATOM   2675  O   PRO A 182      -6.381   9.452  12.578  1.00 90.93           O
ATOM   2676  HA  PRO A 182      -8.663   9.484  11.702  1.00 90.93           H
ATOM   2677  CB  PRO A 182      -8.488   7.466  10.817  1.00 90.93           C
ATOM   2678 1HB  PRO A 182      -7.637   6.832  10.566  1.00 90.93           H
ATOM   2679 2HB  PRO A 182      -8.917   7.071  11.738  1.00 90.93           H
ATOM   2680  CG  PRO A 182      -9.513   7.505   9.689  1.00 90.93           C
ATOM   2681 1HG  PRO A 182      -9.641   6.528   9.225  1.00 90.93           H
ATOM   2682 2HG  PRO A 182     -10.497   7.807  10.047  1.00 90.93           H
ATOM   2683  CD  PRO A 182      -8.919   8.521   8.727  1.00 90.93           C
ATOM   2684 1HD  PRO A 182      -8.196   8.065   8.051  1.00 90.93           H
ATOM   2685 2HD  PRO A 182      -9.685   8.984   8.104  1.00 90.93           H
ATOM   2686  N   GLU A 183      -5.719   8.732  10.539  1.00 91.63           N
ATOM   2687  CA  GLU A 183      -4.304   8.755  10.867  1.00 91.63           C
ATOM   2688  C   GLU A 183      -3.871  10.171  11.253  1.00 91.63           C
ATOM   2689  O   GLU A 183      -3.080  10.352  12.177  1.00 91.63           O
ATOM   2690  HA  GLU A 183      -4.193   8.088  11.722  1.00 91.63           H
ATOM   2691  CB  GLU A 183      -3.463   8.223   9.705  1.00 91.63           C
ATOM   2692 1HB  GLU A 183      -3.869   8.587   8.761  1.00 91.63           H
ATOM   2693 2HB  GLU A 183      -2.417   8.490   9.855  1.00 91.63           H
ATOM   2694  CG  GLU A 183      -3.513   6.695   9.646  1.00 91.63           C
ATOM   2695 1HG  GLU A 183      -2.772   6.330   8.935  1.00 91.63           H
ATOM   2696 2HG  GLU A 183      -3.251   6.281  10.620  1.00 91.63           H
ATOM   2697  CD  GLU A 183      -4.904   6.208   9.236  1.00 91.63           C
ATOM   2698  OE1 GLU A 183      -5.191   5.021   9.503  1.00 91.63           O
ATOM   2699  OE2 GLU A 183      -5.649   7.033   8.665  1.00 91.63           O
ATOM   2700  HN  GLU A 183      -5.931   8.452   9.603  1.00 91.63           H
ATOM   2701  N   ILE A 184      -4.410  11.139  10.527  1.00 94.00           N
ATOM   2702  CA  ILE A 184      -3.999  12.522  10.699  1.00 94.00           C
ATOM   2703  C   ILE A 184      -4.397  12.996  12.099  1.00 94.00           C
ATOM   2704  O   ILE A 184      -3.677  13.775  12.722  1.00 94.00           O
ATOM   2705  HA  ILE A 184      -2.913  12.552  10.620  1.00 94.00           H
ATOM   2706  CB  ILE A 184      -4.560  13.392   9.573  1.00 94.00           C
ATOM   2707  HB  ILE A 184      -5.640  13.251   9.538  1.00 94.00           H
ATOM   2708  CG1 ILE A 184      -4.003  12.957   8.216  1.00 94.00           C
ATOM   2709 1HG1 ILE A 184      -2.938  13.182   8.167  1.00 94.00           H
ATOM   2710 2HG1 ILE A 184      -4.106  11.878   8.105  1.00 94.00           H
ATOM   2711  CG2 ILE A 184      -4.306  14.875   9.848  1.00 94.00           C
ATOM   2712 1HG2 ILE A 184      -4.790  15.160  10.782  1.00 94.00           H
ATOM   2713 2HG2 ILE A 184      -3.233  15.052   9.925  1.00 94.00           H
ATOM   2714 3HG2 ILE A 184      -4.714  15.471   9.031  1.00 94.00           H
ATOM   2715  CD1 ILE A 184      -4.732  13.664   7.072  1.00 94.00           C
ATOM   2716 1HD1 ILE A 184      -5.793  13.418   7.109  1.00 94.00           H
ATOM   2717 2HD1 ILE A 184      -4.606  14.742   7.172  1.00 94.00           H
ATOM   2718 3HD1 ILE A 184      -4.317  13.337   6.118  1.00 94.00           H
ATOM   2719  HN  ILE A 184      -5.114  10.991   9.832  1.00 94.00           H
ATOM   2720  N   LEU A 185      -5.542  12.507  12.552  1.00 92.93           N
ATOM   2721  CA  LEU A 185      -6.145  13.021  13.770  1.00 92.93           C
ATOM   2722  C   LEU A 185      -5.398  12.458  14.980  1.00 92.93           C
ATOM   2723  O   LEU A 185      -4.981  13.208  15.861  1.00 92.93           O
ATOM   2724  HA  LEU A 185      -6.024  14.104  13.763  1.00 92.93           H
ATOM   2725  CB  LEU A 185      -7.648  12.733  13.786  1.00 92.93           C
ATOM   2726 1HB  LEU A 185      -7.796  11.670  13.592  1.00 92.93           H
ATOM   2727 2HB  LEU A 185      -8.024  12.930  14.790  1.00 92.93           H
ATOM   2728  CG  LEU A 185      -8.494  13.527  12.789  1.00 92.93           C
ATOM   2729  HG  LEU A 185      -8.149  13.288  11.782  1.00 92.93           H
ATOM   2730  CD1 LEU A 185      -9.966  13.120  12.872  1.00 92.93           C
ATOM   2731 1HD1 LEU A 185     -10.062  12.058  12.644  1.00 92.93           H
ATOM   2732 2HD1 LEU A 185     -10.340  13.311  13.877  1.00 92.93           H
ATOM   2733 3HD1 LEU A 185     -10.544  13.699  12.153  1.00 92.93           H
ATOM   2734  CD2 LEU A 185      -8.304  15.033  12.986  1.00 92.93           C
ATOM   2735 1HD2 LEU A 185      -8.605  15.308  13.997  1.00 92.93           H
ATOM   2736 2HD2 LEU A 185      -7.255  15.289  12.837  1.00 92.93           H
ATOM   2737 3HD2 LEU A 185      -8.916  15.574  12.264  1.00 92.93           H
ATOM   2738  HN  LEU A 185      -6.054  11.775  12.103  1.00 92.93           H
ATOM   2739  N   TYR A 186      -5.252  11.141  14.986  1.00 91.84           N
ATOM   2740  CA  TYR A 186      -4.927  10.428  16.210  1.00 91.84           C
ATOM   2741  C   TYR A 186      -3.423  10.162  16.306  1.00 91.84           C
ATOM   2742  O   TYR A 186      -2.935   9.705  17.338  1.00 91.84           O
ATOM   2743  HA  TYR A 186      -5.233  11.050  17.052  1.00 91.84           H
ATOM   2744  CB  TYR A 186      -5.666   9.091  16.129  1.00 91.84           C
ATOM   2745 1HB  TYR A 186      -5.321   8.550  15.248  1.00 91.84           H
ATOM   2746 2HB  TYR A 186      -5.402   8.488  16.997  1.00 91.84           H
ATOM   2747  CG  TYR A 186      -7.189   9.225  16.063  1.00 91.84           C
ATOM   2748  CD1 TYR A 186      -7.850  10.037  16.961  1.00 91.84           C
ATOM   2749  HD1 TYR A 186      -7.287  10.584  17.718  1.00 91.84           H
ATOM   2750  CD2 TYR A 186      -7.901   8.533  15.105  1.00 91.84           C
ATOM   2751  HD2 TYR A 186      -7.379   7.891  14.395  1.00 91.84           H
ATOM   2752  CE1 TYR A 186      -9.283  10.163  16.899  1.00 91.84           C
ATOM   2753  HE1 TYR A 186      -9.817  10.802  17.603  1.00 91.84           H
ATOM   2754  CE2 TYR A 186      -9.334   8.659  15.043  1.00 91.84           C
ATOM   2755  HE2 TYR A 186      -9.909   8.118  14.291  1.00 91.84           H
ATOM   2756  CZ  TYR A 186      -9.954   9.468  15.943  1.00 91.84           C
ATOM   2757  OH  TYR A 186     -11.308   9.587  15.884  1.00 91.84           O
ATOM   2758  HH  TYR A 186     -11.630  10.188  16.615  1.00 91.84           H
ATOM   2759  HN  TYR A 186      -5.352  10.564  14.175  1.00 91.84           H
ATOM   2760  N   SER A 187      -2.731  10.458  15.215  1.00 92.83           N
ATOM   2761  CA  SER A 187      -1.283  10.346  15.195  1.00 92.83           C
ATOM   2762  C   SER A 187      -0.663  11.405  16.110  1.00 92.83           C
ATOM   2763  O   SER A 187      -0.868  12.601  15.909  1.00 92.83           O
ATOM   2764  HA  SER A 187      -1.065   9.345  15.567  1.00 92.83           H
ATOM   2765  CB  SER A 187      -0.739  10.491  13.772  1.00 92.83           C
ATOM   2766 1HB  SER A 187      -1.062  11.445  13.356  1.00 92.83           H
ATOM   2767 2HB  SER A 187       0.351  10.508  13.801  1.00 92.83           H
ATOM   2768  OG  SER A 187      -1.175   9.432  12.924  1.00 92.83           O
ATOM   2769  HG  SER A 187      -1.690   9.802  12.152  1.00 92.83           H
ATOM   2770  HN  SER A 187      -3.143  10.769  14.359  1.00 92.83           H
ATOM   2771  N   GLN A 188       0.081  10.926  17.096  1.00 92.10           N
ATOM   2772  CA  GLN A 188       0.836  11.815  17.963  1.00 92.10           C
ATOM   2773  C   GLN A 188       2.109  11.123  18.454  1.00 92.10           C
ATOM   2774  O   GLN A 188       2.297   9.929  18.229  1.00 92.10           O
ATOM   2775  HA  GLN A 188       1.096  12.673  17.343  1.00 92.10           H
ATOM   2776  CB  GLN A 188      -0.019  12.288  19.141  1.00 92.10           C
ATOM   2777 1HB  GLN A 188       0.526  13.040  19.712  1.00 92.10           H
ATOM   2778 2HB  GLN A 188      -0.925  12.767  18.768  1.00 92.10           H
ATOM   2779  CG  GLN A 188      -0.392  11.118  20.053  1.00 92.10           C
ATOM   2780 1HG  GLN A 188      -0.924  10.360  19.479  1.00 92.10           H
ATOM   2781 2HG  GLN A 188       0.513  10.650  20.438  1.00 92.10           H
ATOM   2782  CD  GLN A 188      -1.265  11.589  21.219  1.00 92.10           C
ATOM   2783  OE1 GLN A 188      -1.898  12.631  21.173  1.00 92.10           O
ATOM   2784  NE2 GLN A 188      -1.263  10.764  22.262  1.00 92.10           N
ATOM   2785 1HE2 GLN A 188      -0.721   9.924  22.235  1.00 92.10           H
ATOM   2786 2HE2 GLN A 188      -1.804  10.985  23.074  1.00 92.10           H
ATOM   2787  HN  GLN A 188       0.173   9.953  17.306  1.00 92.10           H
ATOM   2788  N   ILE A 189       2.951  11.903  19.116  1.00 92.20           N
ATOM   2789  CA  ILE A 189       4.162  11.363  19.711  1.00 92.20           C
ATOM   2790  C   ILE A 189       3.881  10.973  21.163  1.00 92.20           C
ATOM   2791  O   ILE A 189       3.373  11.781  21.939  1.00 92.20           O
ATOM   2792  HA  ILE A 189       4.425  10.463  19.156  1.00 92.20           H
ATOM   2793  CB  ILE A 189       5.322  12.348  19.551  1.00 92.20           C
ATOM   2794  HB  ILE A 189       5.042  13.286  20.030  1.00 92.20           H
ATOM   2795  CG1 ILE A 189       5.583  12.654  18.075  1.00 92.20           C
ATOM   2796 1HG1 ILE A 189       5.939  11.756  17.571  1.00 92.20           H
ATOM   2797 2HG1 ILE A 189       4.650  12.943  17.590  1.00 92.20           H
ATOM   2798  CG2 ILE A 189       6.577  11.836  20.261  1.00 92.20           C
ATOM   2799 1HG2 ILE A 189       6.368  11.711  21.323  1.00 92.20           H
ATOM   2800 2HG2 ILE A 189       6.871  10.877  19.833  1.00 92.20           H
ATOM   2801 3HG2 ILE A 189       7.386  12.555  20.132  1.00 92.20           H
ATOM   2802  CD1 ILE A 189       6.612  13.775  17.921  1.00 92.20           C
ATOM   2803 1HD1 ILE A 189       6.241  14.678  18.405  1.00 92.20           H
ATOM   2804 2HD1 ILE A 189       7.551  13.473  18.386  1.00 92.20           H
ATOM   2805 3HD1 ILE A 189       6.779  13.973  16.862  1.00 92.20           H
ATOM   2806  HN  ILE A 189       2.817  12.885  19.248  1.00 92.20           H
ATOM   2807  N   LYS A 190       4.225   9.735  21.487  1.00 87.60           N
ATOM   2808  CA  LYS A 190       4.118   9.263  22.857  1.00 87.60           C
ATOM   2809  C   LYS A 190       5.519   9.014  23.417  1.00 87.60           C
ATOM   2810  O   LYS A 190       6.338   8.353  22.780  1.00 87.60           O
ATOM   2811  HA  LYS A 190       3.649  10.055  23.440  1.00 87.60           H
ATOM   2812  CB  LYS A 190       3.199   8.041  22.931  1.00 87.60           C
ATOM   2813 1HB  LYS A 190       2.253   8.262  22.438  1.00 87.60           H
ATOM   2814 2HB  LYS A 190       3.652   7.208  22.394  1.00 87.60           H
ATOM   2815  CG  LYS A 190       2.941   7.638  24.384  1.00 87.60           C
ATOM   2816 1HG  LYS A 190       3.886   7.401  24.873  1.00 87.60           H
ATOM   2817 2HG  LYS A 190       2.503   8.476  24.926  1.00 87.60           H
ATOM   2818  CD  LYS A 190       2.005   6.429  24.460  1.00 87.60           C
ATOM   2819 1HD  LYS A 190       1.000   6.725  24.160  1.00 87.60           H
ATOM   2820 2HD  LYS A 190       2.336   5.665  23.757  1.00 87.60           H
ATOM   2821  CE  LYS A 190       1.972   5.849  25.875  1.00 87.60           C
ATOM   2822 1HE  LYS A 190       2.985   5.790  26.274  1.00 87.60           H
ATOM   2823 2HE  LYS A 190       1.409   6.511  26.533  1.00 87.60           H
ATOM   2824  NZ  LYS A 190       1.356   4.504  25.869  1.00 87.60           N
ATOM   2825 1HZ  LYS A 190       1.551   4.038  26.748  1.00 87.60           H
ATOM   2826 2HZ  LYS A 190       0.352   4.592  25.749  1.00 87.60           H
ATOM   2827 3HZ  LYS A 190       1.740   3.959  25.105  1.00 87.60           H
ATOM   2828  HN  LYS A 190       4.572   9.062  20.834  1.00 87.60           H
ATOM   2829  N   GLU A 191       5.752   9.555  24.604  1.00 84.55           N
ATOM   2830  CA  GLU A 191       7.009   9.327  25.297  1.00 84.55           C
ATOM   2831  C   GLU A 191       6.852   8.203  26.323  1.00 84.55           C
ATOM   2832  O   GLU A 191       5.956   8.245  27.164  1.00 84.55           O
ATOM   2833  HA  GLU A 191       7.716   9.026  24.524  1.00 84.55           H
ATOM   2834  CB  GLU A 191       7.509  10.610  25.962  1.00 84.55           C
ATOM   2835 1HB  GLU A 191       6.691  11.086  26.504  1.00 84.55           H
ATOM   2836 2HB  GLU A 191       8.370  10.386  26.592  1.00 84.55           H
ATOM   2837  CG  GLU A 191       7.990  11.618  24.917  1.00 84.55           C
ATOM   2838 1HG  GLU A 191       8.750  11.158  24.285  1.00 84.55           H
ATOM   2839 2HG  GLU A 191       7.161  11.897  24.266  1.00 84.55           H
ATOM   2840  CD  GLU A 191       8.564  12.869  25.585  1.00 84.55           C
ATOM   2841  OE1 GLU A 191       8.992  13.770  24.830  1.00 84.55           O
ATOM   2842  OE2 GLU A 191       8.563  12.897  26.834  1.00 84.55           O
ATOM   2843  HN  GLU A 191       5.102  10.139  25.089  1.00 84.55           H
ATOM   2844  N   GLU A 192       7.738   7.223  26.220  1.00 76.80           N
ATOM   2845  CA  GLU A 192       7.675   6.062  27.092  1.00 76.80           C
ATOM   2846  C   GLU A 192       9.083   5.644  27.521  1.00 76.80           C
ATOM   2847  O   GLU A 192       9.926   5.336  26.681  1.00 76.80           O
ATOM   2848  HA  GLU A 192       7.103   6.384  27.962  1.00 76.80           H
ATOM   2849  CB  GLU A 192       6.943   4.904  26.410  1.00 76.80           C
ATOM   2850 1HB  GLU A 192       5.905   5.181  26.230  1.00 76.80           H
ATOM   2851 2HB  GLU A 192       7.476   4.615  25.504  1.00 76.80           H
ATOM   2852  CG  GLU A 192       6.919   3.666  27.309  1.00 76.80           C
ATOM   2853 1HG  GLU A 192       7.623   2.924  26.932  1.00 76.80           H
ATOM   2854 2HG  GLU A 192       7.247   3.935  28.313  1.00 76.80           H
ATOM   2855  CD  GLU A 192       5.515   3.060  27.370  1.00 76.80           C
ATOM   2856  OE1 GLU A 192       5.138   2.614  28.475  1.00 76.80           O
ATOM   2857  OE2 GLU A 192       4.852   3.057  26.311  1.00 76.80           O
ATOM   2858  HN  GLU A 192       8.487   7.214  25.557  1.00 76.80           H
ATOM   2859  N   SER A 193       9.293   5.647  28.830  1.00 73.00           N
ATOM   2860  CA  SER A 193      10.554   5.188  29.386  1.00 73.00           C
ATOM   2861  C   SER A 193      11.718   5.932  28.728  1.00 73.00           C
ATOM   2862  O   SER A 193      12.790   5.363  28.530  1.00 73.00           O
ATOM   2863  HA  SER A 193      10.502   5.422  30.449  1.00 73.00           H
ATOM   2864  CB  SER A 193      10.719   3.678  29.205  1.00 73.00           C
ATOM   2865 1HB  SER A 193      11.746   3.395  29.436  1.00 73.00           H
ATOM   2866 2HB  SER A 193      10.077   3.155  29.914  1.00 73.00           H
ATOM   2867  OG  SER A 193      10.399   3.261  27.880  1.00 73.00           O
ATOM   2868  HG  SER A 193      10.375   2.262  27.832  1.00 73.00           H
ATOM   2869  HN  SER A 193       8.621   5.955  29.503  1.00 73.00           H
ATOM   2870  N   GLY A 194      11.467   7.193  28.408  1.00 77.10           N
ATOM   2871  CA  GLY A 194      12.502   8.041  27.841  1.00 77.10           C
ATOM   2872  C   GLY A 194      12.659   7.785  26.341  1.00 77.10           C
ATOM   2873  O   GLY A 194      13.600   8.276  25.719  1.00 77.10           O
ATOM   2874 1HA  GLY A 194      12.252   9.088  28.011  1.00 77.10           H
ATOM   2875 2HA  GLY A 194      13.449   7.853  28.347  1.00 77.10           H
ATOM   2876  HN  GLY A 194      10.578   7.634  28.529  1.00 77.10           H
ATOM   2877  N   ILE A 195      11.723   7.018  25.802  1.00 84.59           N
ATOM   2878  CA  ILE A 195      11.722   6.726  24.379  1.00 84.59           C
ATOM   2879  C   ILE A 195      10.504   7.385  23.728  1.00 84.59           C
ATOM   2880  O   ILE A 195       9.371   7.158  24.149  1.00 84.59           O
ATOM   2881  HA  ILE A 195      12.623   7.169  23.954  1.00 84.59           H
ATOM   2882  CB  ILE A 195      11.804   5.217  24.142  1.00 84.59           C
ATOM   2883  HB  ILE A 195      11.032   4.734  24.741  1.00 84.59           H
ATOM   2884  CG1 ILE A 195      13.151   4.661  24.608  1.00 84.59           C
ATOM   2885 1HG1 ILE A 195      13.927   4.930  23.891  1.00 84.59           H
ATOM   2886 2HG1 ILE A 195      13.426   5.115  25.560  1.00 84.59           H
ATOM   2887  CG2 ILE A 195      11.519   4.875  22.678  1.00 84.59           C
ATOM   2888 1HG2 ILE A 195      10.518   5.216  22.413  1.00 84.59           H
ATOM   2889 2HG2 ILE A 195      12.252   5.370  22.040  1.00 84.59           H
ATOM   2890 3HG2 ILE A 195      11.584   3.796  22.537  1.00 84.59           H
ATOM   2891  CD1 ILE A 195      13.094   3.140  24.759  1.00 84.59           C
ATOM   2892 1HD1 ILE A 195      12.334   2.876  25.494  1.00 84.59           H
ATOM   2893 2HD1 ILE A 195      12.843   2.688  23.799  1.00 84.59           H
ATOM   2894 3HD1 ILE A 195      14.065   2.771  25.091  1.00 84.59           H
ATOM   2895  HN  ILE A 195      10.976   6.600  26.319  1.00 84.59           H
ATOM   2896  N   ALA A 196      10.780   8.189  22.710  1.00 90.53           N
ATOM   2897  CA  ALA A 196       9.717   8.833  21.957  1.00 90.53           C
ATOM   2898  C   ALA A 196       9.220   7.881  20.868  1.00 90.53           C
ATOM   2899  O   ALA A 196      10.016   7.333  20.107  1.00 90.53           O
ATOM   2900  HA  ALA A 196       8.900   9.041  22.648  1.00 90.53           H
ATOM   2901  CB  ALA A 196      10.228  10.158  21.386  1.00 90.53           C
ATOM   2902 1HB  ALA A 196      10.541  10.809  22.202  1.00 90.53           H
ATOM   2903 2HB  ALA A 196      11.075   9.967  20.727  1.00 90.53           H
ATOM   2904 3HB  ALA A 196       9.430  10.641  20.821  1.00 90.53           H
ATOM   2905  HN  ALA A 196      11.706   8.400  22.400  1.00 90.53           H
ATOM   2906  N   ILE A 197       7.906   7.713  20.828  1.00 89.45           N
ATOM   2907  CA  ILE A 197       7.296   6.808  19.869  1.00 89.45           C
ATOM   2908  C   ILE A 197       6.204   7.551  19.096  1.00 89.45           C
ATOM   2909  O   ILE A 197       5.340   8.189  19.695  1.00 89.45           O
ATOM   2910  HA  ILE A 197       8.072   6.506  19.165  1.00 89.45           H
ATOM   2911  CB  ILE A 197       6.801   5.541  20.568  1.00 89.45           C
ATOM   2912  HB  ILE A 197       6.088   5.832  21.339  1.00 89.45           H
ATOM   2913  CG1 ILE A 197       7.952   4.816  21.269  1.00 89.45           C
ATOM   2914 1HG1 ILE A 197       8.672   4.468  20.528  1.00 89.45           H
ATOM   2915 2HG1 ILE A 197       8.479   5.510  21.924  1.00 89.45           H
ATOM   2916  CG2 ILE A 197       6.061   4.628  19.589  1.00 89.45           C
ATOM   2917 1HG2 ILE A 197       5.202   5.158  19.177  1.00 89.45           H
ATOM   2918 2HG2 ILE A 197       6.733   4.341  18.780  1.00 89.45           H
ATOM   2919 3HG2 ILE A 197       5.720   3.734  20.112  1.00 89.45           H
ATOM   2920  CD1 ILE A 197       7.437   3.628  22.084  1.00 89.45           C
ATOM   2921 1HD1 ILE A 197       6.736   3.983  22.839  1.00 89.45           H
ATOM   2922 2HD1 ILE A 197       6.932   2.925  21.422  1.00 89.45           H
ATOM   2923 3HD1 ILE A 197       8.276   3.131  22.571  1.00 89.45           H
ATOM   2924  HN  ILE A 197       7.264   8.182  21.434  1.00 89.45           H
ATOM   2925  N   CYS A 198       6.279   7.443  17.778  1.00 91.89           N
ATOM   2926  CA  CYS A 198       5.195   7.903  16.927  1.00 91.89           C
ATOM   2927  C   CYS A 198       4.119   6.817  16.888  1.00 91.89           C
ATOM   2928  O   CYS A 198       4.326   5.753  16.305  1.00 91.89           O
ATOM   2929  HA  CYS A 198       4.807   8.816  17.380  1.00 91.89           H
ATOM   2930  CB  CYS A 198       5.691   8.265  15.525  1.00 91.89           C
ATOM   2931 1HB  CYS A 198       6.311   9.160  15.570  1.00 91.89           H
ATOM   2932 2HB  CYS A 198       6.316   7.463  15.134  1.00 91.89           H
ATOM   2933  SG  CYS A 198       4.267   8.548  14.411  1.00 91.89           S
ATOM   2934  HN  CYS A 198       7.059   7.049  17.292  1.00 91.89           H
ATOM   2935  N   THR A 199       2.993   7.121  17.517  1.00 91.23           N
ATOM   2936  CA  THR A 199       1.892   6.174  17.581  1.00 91.23           C
ATOM   2937  C   THR A 199       0.554   6.902  17.435  1.00 91.23           C
ATOM   2938  O   THR A 199       0.498   8.128  17.515  1.00 91.23           O
ATOM   2939  HA  THR A 199       1.978   5.490  16.738  1.00 91.23           H
ATOM   2940  CB  THR A 199       2.018   5.391  18.890  1.00 91.23           C
ATOM   2941  HB  THR A 199       3.038   5.034  19.033  1.00 91.23           H
ATOM   2942  OG1 THR A 199       1.021   4.379  18.785  1.00 91.23           O
ATOM   2943  HG1 THR A 199       1.173   3.675  19.480  1.00 91.23           H
ATOM   2944  CG2 THR A 199       1.589   6.213  20.107  1.00 91.23           C
ATOM   2945 1HG2 THR A 199       0.547   6.512  19.994  1.00 91.23           H
ATOM   2946 2HG2 THR A 199       2.216   7.100  20.186  1.00 91.23           H
ATOM   2947 3HG2 THR A 199       1.698   5.610  21.009  1.00 91.23           H
ATOM   2948  HN  THR A 199       2.827   7.994  17.976  1.00 91.23           H
ATOM   2949  N   MET A 200      -0.491   6.115  17.221  1.00 91.01           N
ATOM   2950  CA  MET A 200      -1.847   6.623  17.341  1.00 91.01           C
ATOM   2951  C   MET A 200      -2.371   6.455  18.769  1.00 91.01           C
ATOM   2952  O   MET A 200      -2.167   5.413  19.390  1.00 91.01           O
ATOM   2953  HA  MET A 200      -1.786   7.682  17.091  1.00 91.01           H
ATOM   2954  CB  MET A 200      -2.760   5.873  16.370  1.00 91.01           C
ATOM   2955 1HB  MET A 200      -2.697   4.801  16.560  1.00 91.01           H
ATOM   2956 2HB  MET A 200      -3.796   6.166  16.540  1.00 91.01           H
ATOM   2957  CG  MET A 200      -2.374   6.163  14.918  1.00 91.01           C
ATOM   2958 1HG  MET A 200      -2.348   7.239  14.748  1.00 91.01           H
ATOM   2959 2HG  MET A 200      -1.371   5.785  14.718  1.00 91.01           H
ATOM   2960  SD  MET A 200      -3.546   5.399  13.810  1.00 91.01           S
ATOM   2961  CE  MET A 200      -3.408   3.699  14.336  1.00 91.01           C
ATOM   2962 1HE  MET A 200      -2.382   3.358  14.199  1.00 91.01           H
ATOM   2963 2HE  MET A 200      -3.679   3.622  15.389  1.00 91.01           H
ATOM   2964 3HE  MET A 200      -4.080   3.079  13.742  1.00 91.01           H
ATOM   2965  HN  MET A 200      -0.421   5.149  16.972  1.00 91.01           H
ATOM   2966  N   VAL A 201      -3.037   7.496  19.247  1.00 91.68           N
ATOM   2967  CA  VAL A 201      -3.696   7.432  20.540  1.00 91.68           C
ATOM   2968  C   VAL A 201      -5.176   7.784  20.371  1.00 91.68           C
ATOM   2969  O   VAL A 201      -5.510   8.803  19.768  1.00 91.68           O
ATOM   2970  HA  VAL A 201      -3.619   6.406  20.899  1.00 91.68           H
ATOM   2971  CB  VAL A 201      -2.976   8.340  21.539  1.00 91.68           C
ATOM   2972  HB  VAL A 201      -3.013   9.359  21.154  1.00 91.68           H
ATOM   2973  CG1 VAL A 201      -3.680   8.326  22.898  1.00 91.68           C
ATOM   2974 1HG1 VAL A 201      -4.704   8.679  22.780  1.00 91.68           H
ATOM   2975 2HG1 VAL A 201      -3.689   7.310  23.292  1.00 91.68           H
ATOM   2976 3HG1 VAL A 201      -3.147   8.979  23.589  1.00 91.68           H
ATOM   2977  CG2 VAL A 201      -1.505   7.943  21.679  1.00 91.68           C
ATOM   2978 1HG2 VAL A 201      -1.439   6.913  22.031  1.00 91.68           H
ATOM   2979 2HG2 VAL A 201      -1.012   8.028  20.711  1.00 91.68           H
ATOM   2980 3HG2 VAL A 201      -1.017   8.604  22.396  1.00 91.68           H
ATOM   2981  HN  VAL A 201      -3.130   8.368  18.767  1.00 91.68           H
ATOM   2982  N   TYR A 202      -6.022   6.922  20.914  1.00 89.83           N
ATOM   2983  CA  TYR A 202      -7.458   7.082  20.757  1.00 89.83           C
ATOM   2984  C   TYR A 202      -8.072   7.749  21.990  1.00 89.83           C
ATOM   2985  O   TYR A 202      -8.108   7.157  23.067  1.00 89.83           O
ATOM   2986  HA  TYR A 202      -7.633   7.714  19.886  1.00 89.83           H
ATOM   2987  CB  TYR A 202      -8.028   5.669  20.619  1.00 89.83           C
ATOM   2988 1HB  TYR A 202      -7.724   5.080  21.484  1.00 89.83           H
ATOM   2989 2HB  TYR A 202      -9.116   5.724  20.637  1.00 89.83           H
ATOM   2990  CG  TYR A 202      -7.589   4.943  19.346  1.00 89.83           C
ATOM   2991  CD1 TYR A 202      -8.265   5.159  18.161  1.00 89.83           C
ATOM   2992  HD1 TYR A 202      -9.110   5.846  18.133  1.00 89.83           H
ATOM   2993  CD2 TYR A 202      -6.519   4.073  19.381  1.00 89.83           C
ATOM   2994  HD2 TYR A 202      -5.986   3.903  20.317  1.00 89.83           H
ATOM   2995  CE1 TYR A 202      -7.852   4.475  16.963  1.00 89.83           C
ATOM   2996  HE1 TYR A 202      -8.376   4.636  16.021  1.00 89.83           H
ATOM   2997  CE2 TYR A 202      -6.106   3.390  18.183  1.00 89.83           C
ATOM   2998  HE2 TYR A 202      -5.262   2.700  18.197  1.00 89.83           H
ATOM   2999  CZ  TYR A 202      -6.793   3.625  17.033  1.00 89.83           C
ATOM   3000  OH  TYR A 202      -6.403   2.980  15.901  1.00 89.83           O
ATOM   3001  HH  TYR A 202      -5.791   2.224  16.132  1.00 89.83           H
ATOM   3002  HN  TYR A 202      -5.742   6.126  21.451  1.00 89.83           H
ATOM   3003  N   PRO A 203      -8.566   8.988  21.855  1.00 77.45           N
ATOM   3004  CA  PRO A 203      -9.094   9.719  23.009  1.00 77.45           C
ATOM   3005  C   PRO A 203     -10.385   9.112  23.535  1.00 77.45           C
ATOM   3006  O   PRO A 203     -10.995   8.274  22.873  1.00 77.45           O
ATOM   3007  HA  PRO A 203      -8.394   9.664  23.842  1.00 77.45           H
ATOM   3008  CB  PRO A 203      -9.311  11.135  22.472  1.00 77.45           C
ATOM   3009 1HB  PRO A 203     -10.161  11.621  22.951  1.00 77.45           H
ATOM   3010 2HB  PRO A 203      -8.442  11.769  22.650  1.00 77.45           H
ATOM   3011  CG  PRO A 203      -9.549  10.927  21.004  1.00 77.45           C
ATOM   3012 1HG  PRO A 203     -10.596  10.696  20.803  1.00 77.45           H
ATOM   3013 2HG  PRO A 203      -9.306  11.823  20.433  1.00 77.45           H
ATOM   3014  CD  PRO A 203      -8.660   9.782  20.616  1.00 77.45           C
ATOM   3015 1HD  PRO A 203      -9.086   9.201  19.798  1.00 77.45           H
ATOM   3016 2HD  PRO A 203      -7.680  10.128  20.286  1.00 77.45           H
ATOM   3017  N   SER A 204     -10.769   9.556  24.722  1.00 68.41           N
ATOM   3018  CA  SER A 204     -12.150   9.429  25.158  1.00 68.41           C
ATOM   3019  C   SER A 204     -12.383   8.041  25.758  1.00 68.41           C
ATOM   3020  O   SER A 204     -11.541   7.154  25.626  1.00 68.41           O
ATOM   3021  HA  SER A 204     -12.285  10.201  25.915  1.00 68.41           H
ATOM   3022  CB  SER A 204     -13.118   9.676  23.999  1.00 68.41           C
ATOM   3023 1HB  SER A 204     -14.069  10.034  24.392  1.00 68.41           H
ATOM   3024 2HB  SER A 204     -12.722  10.463  23.357  1.00 68.41           H
ATOM   3025  OG  SER A 204     -13.337   8.499  23.226  1.00 68.41           O
ATOM   3026  HG  SER A 204     -13.973   8.694  22.479  1.00 68.41           H
ATOM   3027  HN  SER A 204     -10.157   9.995  25.380  1.00 68.41           H
ATOM   3028  N   ASP A 205     -13.531   7.897  26.405  1.00 66.46           N
ATOM   3029  CA  ASP A 205     -13.866   6.646  27.064  1.00 66.46           C
ATOM   3030  C   ASP A 205     -14.039   5.550  26.010  1.00 66.46           C
ATOM   3031  O   ASP A 205     -13.870   4.368  26.306  1.00 66.46           O
ATOM   3032  HA  ASP A 205     -13.035   6.447  27.740  1.00 66.46           H
ATOM   3033  CB  ASP A 205     -15.179   6.767  27.840  1.00 66.46           C
ATOM   3034 1HB  ASP A 205     -15.960   7.149  27.182  1.00 66.46           H
ATOM   3035 2HB  ASP A 205     -15.500   5.781  28.175  1.00 66.46           H
ATOM   3036  CG  ASP A 205     -15.020   7.696  29.045  1.00 66.46           C
ATOM   3037  OD1 ASP A 205     -13.992   7.551  29.741  1.00 66.46           O
ATOM   3038  OD2 ASP A 205     -15.930   8.529  29.244  1.00 66.46           O
ATOM   3039  HN  ASP A 205     -14.223   8.614  26.482  1.00 66.46           H
ATOM   3040  N   GLU A 206     -14.373   5.981  24.803  1.00 81.87           N
ATOM   3041  CA  GLU A 206     -14.716   5.048  23.743  1.00 81.87           C
ATOM   3042  C   GLU A 206     -13.486   4.743  22.886  1.00 81.87           C
ATOM   3043  O   GLU A 206     -13.614   4.340  21.731  1.00 81.87           O
ATOM   3044  HA  GLU A 206     -15.048   4.143  24.251  1.00 81.87           H
ATOM   3045  CB  GLU A 206     -15.861   5.590  22.885  1.00 81.87           C
ATOM   3046 1HB  GLU A 206     -15.616   6.593  22.535  1.00 81.87           H
ATOM   3047 2HB  GLU A 206     -16.076   4.892  22.076  1.00 81.87           H
ATOM   3048  CG  GLU A 206     -17.149   5.712  23.703  1.00 81.87           C
ATOM   3049 1HG  GLU A 206     -16.921   5.610  24.764  1.00 81.87           H
ATOM   3050 2HG  GLU A 206     -17.580   6.703  23.563  1.00 81.87           H
ATOM   3051  CD  GLU A 206     -18.164   4.645  23.289  1.00 81.87           C
ATOM   3052  OE1 GLU A 206     -18.746   4.029  24.208  1.00 81.87           O
ATOM   3053  OE2 GLU A 206     -18.335   4.469  22.063  1.00 81.87           O
ATOM   3054  HN  GLU A 206     -14.411   6.947  24.545  1.00 81.87           H
ATOM   3055  N   SER A 207     -12.322   4.946  23.485  1.00 87.22           N
ATOM   3056  CA  SER A 207     -11.072   4.803  22.759  1.00 87.22           C
ATOM   3057  C   SER A 207     -10.967   3.396  22.168  1.00 87.22           C
ATOM   3058  O   SER A 207     -10.470   3.221  21.057  1.00 87.22           O
ATOM   3059  HA  SER A 207     -11.112   5.549  21.965  1.00 87.22           H
ATOM   3060  CB  SER A 207      -9.872   5.089  23.665  1.00 87.22           C
ATOM   3061 1HB  SER A 207      -8.956   4.781  23.161  1.00 87.22           H
ATOM   3062 2HB  SER A 207      -9.795   6.162  23.838  1.00 87.22           H
ATOM   3063  OG  SER A 207      -9.976   4.413  24.916  1.00 87.22           O
ATOM   3064  HG  SER A 207      -9.338   4.813  25.574  1.00 87.22           H
ATOM   3065  HN  SER A 207     -12.225   5.204  24.446  1.00 87.22           H
ATOM   3066  N   THR A 208     -11.445   2.429  22.938  1.00 88.47           N
ATOM   3067  CA  THR A 208     -11.377   1.038  22.521  1.00 88.47           C
ATOM   3068  C   THR A 208     -12.260   0.805  21.294  1.00 88.47           C
ATOM   3069  O   THR A 208     -11.837   0.167  20.332  1.00 88.47           O
ATOM   3070  HA  THR A 208     -10.351   0.819  22.223  1.00 88.47           H
ATOM   3071  CB  THR A 208     -11.758   0.167  23.719  1.00 88.47           C
ATOM   3072  HB  THR A 208     -11.719  -0.891  23.459  1.00 88.47           H
ATOM   3073  OG1 THR A 208     -13.038   0.656  24.111  1.00 88.47           O
ATOM   3074  HG1 THR A 208     -13.494  -0.012  24.699  1.00 88.47           H
ATOM   3075  CG2 THR A 208     -10.871   0.426  24.938  1.00 88.47           C
ATOM   3076 1HG2 THR A 208     -10.963   1.469  25.240  1.00 88.47           H
ATOM   3077 2HG2 THR A 208      -9.833   0.211  24.684  1.00 88.47           H
ATOM   3078 3HG2 THR A 208     -11.184  -0.218  25.760  1.00 88.47           H
ATOM   3079  HN  THR A 208     -11.871   2.583  23.829  1.00 88.47           H
ATOM   3080  N   LYS A 209     -13.472   1.336  21.368  1.00 90.05           N
ATOM   3081  CA  LYS A 209     -14.418   1.197  20.274  1.00 90.05           C
ATOM   3082  C   LYS A 209     -13.834   1.843  19.016  1.00 90.05           C
ATOM   3083  O   LYS A 209     -13.925   1.281  17.926  1.00 90.05           O
ATOM   3084  HA  LYS A 209     -14.546   0.131  20.086  1.00 90.05           H
ATOM   3085  CB  LYS A 209     -15.786   1.754  20.674  1.00 90.05           C
ATOM   3086 1HB  LYS A 209     -15.666   2.749  21.102  1.00 90.05           H
ATOM   3087 2HB  LYS A 209     -16.411   1.862  19.788  1.00 90.05           H
ATOM   3088  CG  LYS A 209     -16.477   0.837  21.685  1.00 90.05           C
ATOM   3089 1HG  LYS A 209     -16.709  -0.118  21.215  1.00 90.05           H
ATOM   3090 2HG  LYS A 209     -15.801   0.629  22.514  1.00 90.05           H
ATOM   3091  CD  LYS A 209     -17.762   1.477  22.216  1.00 90.05           C
ATOM   3092 1HD  LYS A 209     -17.517   2.369  22.792  1.00 90.05           H
ATOM   3093 2HD  LYS A 209     -18.384   1.798  21.381  1.00 90.05           H
ATOM   3094  CE  LYS A 209     -18.541   0.495  23.093  1.00 90.05           C
ATOM   3095 1HE  LYS A 209     -18.794  -0.395  22.516  1.00 90.05           H
ATOM   3096 2HE  LYS A 209     -17.918   0.168  23.925  1.00 90.05           H
ATOM   3097  NZ  LYS A 209     -19.776   1.127  23.608  1.00 90.05           N
ATOM   3098 1HZ  LYS A 209     -20.281   0.462  24.183  1.00 90.05           H
ATOM   3099 2HZ  LYS A 209     -19.533   1.939  24.164  1.00 90.05           H
ATOM   3100 3HZ  LYS A 209     -20.359   1.413  22.829  1.00 90.05           H
ATOM   3101  HN  LYS A 209     -13.810   1.852  22.156  1.00 90.05           H
ATOM   3102  N   LEU A 210     -13.248   3.016  19.209  1.00 91.09           N
ATOM   3103  CA  LEU A 210     -12.707   3.775  18.095  1.00 91.09           C
ATOM   3104  C   LEU A 210     -11.601   2.962  17.419  1.00 91.09           C
ATOM   3105  O   LEU A 210     -11.583   2.829  16.196  1.00 91.09           O
ATOM   3106  HA  LEU A 210     -13.514   3.923  17.378  1.00 91.09           H
ATOM   3107  CB  LEU A 210     -12.255   5.161  18.560  1.00 91.09           C
ATOM   3108 1HB  LEU A 210     -13.099   5.653  19.043  1.00 91.09           H
ATOM   3109 2HB  LEU A 210     -11.483   5.034  19.318  1.00 91.09           H
ATOM   3110  CG  LEU A 210     -11.714   6.090  17.471  1.00 91.09           C
ATOM   3111  HG  LEU A 210     -10.896   5.580  16.962  1.00 91.09           H
ATOM   3112  CD1 LEU A 210     -12.786   6.386  16.420  1.00 91.09           C
ATOM   3113 1HD1 LEU A 210     -13.106   5.453  15.956  1.00 91.09           H
ATOM   3114 2HD1 LEU A 210     -13.639   6.867  16.897  1.00 91.09           H
ATOM   3115 3HD1 LEU A 210     -12.374   7.048  15.659  1.00 91.09           H
ATOM   3116  CD2 LEU A 210     -11.139   7.371  18.080  1.00 91.09           C
ATOM   3117 1HD2 LEU A 210     -11.920   7.895  18.630  1.00 91.09           H
ATOM   3118 2HD2 LEU A 210     -10.325   7.116  18.759  1.00 91.09           H
ATOM   3119 3HD2 LEU A 210     -10.761   8.013  17.284  1.00 91.09           H
ATOM   3120  HN  LEU A 210     -13.141   3.447  20.106  1.00 91.09           H
ATOM   3121  N   LYS A 211     -10.706   2.440  18.244  1.00 91.64           N
ATOM   3122  CA  LYS A 211      -9.610   1.628  17.743  1.00 91.64           C
ATOM   3123  C   LYS A 211     -10.174   0.473  16.914  1.00 91.64           C
ATOM   3124  O   LYS A 211      -9.773   0.272  15.769  1.00 91.64           O
ATOM   3125  HA  LYS A 211      -9.007   2.260  17.090  1.00 91.64           H
ATOM   3126  CB  LYS A 211      -8.708   1.176  18.894  1.00 91.64           C
ATOM   3127 1HB  LYS A 211      -8.286   2.048  19.394  1.00 91.64           H
ATOM   3128 2HB  LYS A 211      -9.300   0.640  19.635  1.00 91.64           H
ATOM   3129  CG  LYS A 211      -7.580   0.277  18.385  1.00 91.64           C
ATOM   3130 1HG  LYS A 211      -7.992  -0.675  18.049  1.00 91.64           H
ATOM   3131 2HG  LYS A 211      -7.102   0.740  17.522  1.00 91.64           H
ATOM   3132  CD  LYS A 211      -6.540   0.030  19.480  1.00 91.64           C
ATOM   3133 1HD  LYS A 211      -6.181   0.983  19.868  1.00 91.64           H
ATOM   3134 2HD  LYS A 211      -7.003  -0.499  20.314  1.00 91.64           H
ATOM   3135  CE  LYS A 211      -5.362  -0.785  18.943  1.00 91.64           C
ATOM   3136 1HE  LYS A 211      -5.701  -1.780  18.655  1.00 91.64           H
ATOM   3137 2HE  LYS A 211      -4.963  -0.311  18.046  1.00 91.64           H
ATOM   3138  NZ  LYS A 211      -4.298  -0.895  19.967  1.00 91.64           N
ATOM   3139 1HZ  LYS A 211      -3.449  -1.243  19.536  1.00 91.64           H
ATOM   3140 2HZ  LYS A 211      -4.122   0.018  20.371  1.00 91.64           H
ATOM   3141 3HZ  LYS A 211      -4.595  -1.535  20.695  1.00 91.64           H
ATOM   3142  HN  LYS A 211     -10.721   2.564  19.237  1.00 91.64           H
ATOM   3143  N   SER A 212     -11.097  -0.256  17.525  1.00 91.23           N
ATOM   3144  CA  SER A 212     -11.665  -1.431  16.886  1.00 91.23           C
ATOM   3145  C   SER A 212     -12.244  -1.056  15.521  1.00 91.23           C
ATOM   3146  O   SER A 212     -12.056  -1.779  14.543  1.00 91.23           O
ATOM   3147  HA  SER A 212     -10.835  -2.128  16.772  1.00 91.23           H
ATOM   3148  CB  SER A 212     -12.745  -2.066  17.764  1.00 91.23           C
ATOM   3149 1HB  SER A 212     -12.349  -2.228  18.767  1.00 91.23           H
ATOM   3150 2HB  SER A 212     -13.585  -1.379  17.861  1.00 91.23           H
ATOM   3151  OG  SER A 212     -13.206  -3.305  17.232  1.00 91.23           O
ATOM   3152  HG  SER A 212     -12.428  -3.901  17.029  1.00 91.23           H
ATOM   3153  HN  SER A 212     -11.455  -0.056  18.437  1.00 91.23           H
ATOM   3154  N   ALA A 213     -12.937   0.073  15.497  1.00 91.51           N
ATOM   3155  CA  ALA A 213     -13.597   0.521  14.282  1.00 91.51           C
ATOM   3156  C   ALA A 213     -12.540   0.854  13.226  1.00 91.51           C
ATOM   3157  O   ALA A 213     -12.664   0.449  12.071  1.00 91.51           O
ATOM   3158  HA  ALA A 213     -14.216  -0.299  13.919  1.00 91.51           H
ATOM   3159  CB  ALA A 213     -14.498   1.715  14.601  1.00 91.51           C
ATOM   3160 1HB  ALA A 213     -15.249   1.418  15.334  1.00 91.51           H
ATOM   3161 2HB  ALA A 213     -13.896   2.527  15.008  1.00 91.51           H
ATOM   3162 3HB  ALA A 213     -14.993   2.051  13.690  1.00 91.51           H
ATOM   3163  HN  ALA A 213     -13.051   0.676  16.286  1.00 91.51           H
ATOM   3164  N   VAL A 214     -11.526   1.587  13.661  1.00 89.35           N
ATOM   3165  CA  VAL A 214     -10.483   2.035  12.753  1.00 89.35           C
ATOM   3166  C   VAL A 214      -9.767   0.817  12.166  1.00 89.35           C
ATOM   3167  O   VAL A 214      -9.467   0.784  10.974  1.00 89.35           O
ATOM   3168  HA  VAL A 214     -10.965   2.582  11.943  1.00 89.35           H
ATOM   3169  CB  VAL A 214      -9.537   2.994  13.476  1.00 89.35           C
ATOM   3170  HB  VAL A 214      -9.231   2.523  14.411  1.00 89.35           H
ATOM   3171  CG1 VAL A 214      -8.277   3.252  12.646  1.00 89.35           C
ATOM   3172 1HG1 VAL A 214      -7.756   2.309  12.475  1.00 89.35           H
ATOM   3173 2HG1 VAL A 214      -8.557   3.692  11.689  1.00 89.35           H
ATOM   3174 3HG1 VAL A 214      -7.622   3.937  13.183  1.00 89.35           H
ATOM   3175  CG2 VAL A 214     -10.244   4.307  13.821  1.00 89.35           C
ATOM   3176 1HG2 VAL A 214     -10.592   4.783  12.904  1.00 89.35           H
ATOM   3177 2HG2 VAL A 214     -11.096   4.101  14.469  1.00 89.35           H
ATOM   3178 3HG2 VAL A 214      -9.548   4.970  14.334  1.00 89.35           H
ATOM   3179  HN  VAL A 214     -11.410   1.874  14.612  1.00 89.35           H
ATOM   3180  N   LEU A 215      -9.513  -0.154  13.031  1.00 90.68           N
ATOM   3181  CA  LEU A 215      -8.824  -1.365  12.617  1.00 90.68           C
ATOM   3182  C   LEU A 215      -9.696  -2.124  11.614  1.00 90.68           C
ATOM   3183  O   LEU A 215      -9.199  -2.614  10.601  1.00 90.68           O
ATOM   3184  HA  LEU A 215      -7.905  -1.062  12.115  1.00 90.68           H
ATOM   3185  CB  LEU A 215      -8.423  -2.197  13.836  1.00 90.68           C
ATOM   3186 1HB  LEU A 215      -9.145  -2.013  14.631  1.00 90.68           H
ATOM   3187 2HB  LEU A 215      -8.501  -3.252  13.573  1.00 90.68           H
ATOM   3188  CG  LEU A 215      -7.020  -1.941  14.390  1.00 90.68           C
ATOM   3189  HG  LEU A 215      -6.622  -1.046  13.913  1.00 90.68           H
ATOM   3190  CD1 LEU A 215      -7.066  -1.670  15.895  1.00 90.68           C
ATOM   3191 1HD1 LEU A 215      -7.683  -0.792  16.087  1.00 90.68           H
ATOM   3192 2HD1 LEU A 215      -7.492  -2.533  16.407  1.00 90.68           H
ATOM   3193 3HD1 LEU A 215      -6.056  -1.491  16.263  1.00 90.68           H
ATOM   3194  CD2 LEU A 215      -6.075  -3.094  14.044  1.00 90.68           C
ATOM   3195 1HD2 LEU A 215      -6.458  -4.019  14.475  1.00 90.68           H
ATOM   3196 2HD2 LEU A 215      -6.010  -3.198  12.961  1.00 90.68           H
ATOM   3197 3HD2 LEU A 215      -5.085  -2.887  14.450  1.00 90.68           H
ATOM   3198  HN  LEU A 215      -9.768  -0.123  13.998  1.00 90.68           H
ATOM   3199  N   THR A 216     -10.980  -2.197  11.931  1.00 91.57           N
ATOM   3200  CA  THR A 216     -11.922  -2.903  11.079  1.00 91.57           C
ATOM   3201  C   THR A 216     -11.944  -2.283   9.680  1.00 91.57           C
ATOM   3202  O   THR A 216     -11.922  -2.998   8.680  1.00 91.57           O
ATOM   3203  HA  THR A 216     -11.581  -3.932  10.967  1.00 91.57           H
ATOM   3204  CB  THR A 216     -13.287  -2.889  11.771  1.00 91.57           C
ATOM   3205  HB  THR A 216     -13.666  -1.872  11.865  1.00 91.57           H
ATOM   3206  OG1 THR A 216     -13.061  -3.578  12.998  1.00 91.57           O
ATOM   3207  HG1 THR A 216     -12.988  -2.923  13.749  1.00 91.57           H
ATOM   3208  CG2 THR A 216     -14.320  -3.752  11.044  1.00 91.57           C
ATOM   3209 1HG2 THR A 216     -13.972  -4.785  11.009  1.00 91.57           H
ATOM   3210 2HG2 THR A 216     -14.455  -3.380  10.029  1.00 91.57           H
ATOM   3211 3HG2 THR A 216     -15.270  -3.708  11.577  1.00 91.57           H
ATOM   3212  HN  THR A 216     -11.378  -1.786  12.751  1.00 91.57           H
ATOM   3213  N   LEU A 217     -11.987  -0.959   9.655  1.00 87.68           N
ATOM   3214  CA  LEU A 217     -12.023  -0.235   8.396  1.00 87.68           C
ATOM   3215  C   LEU A 217     -10.757  -0.547   7.596  1.00 87.68           C
ATOM   3216  O   LEU A 217     -10.809  -0.699   6.377  1.00 87.68           O
ATOM   3217  HA  LEU A 217     -12.884  -0.599   7.834  1.00 87.68           H
ATOM   3218  CB  LEU A 217     -12.242   1.259   8.642  1.00 87.68           C
ATOM   3219 1HB  LEU A 217     -13.128   1.378   9.267  1.00 87.68           H
ATOM   3220 2HB  LEU A 217     -11.396   1.640   9.213  1.00 87.68           H
ATOM   3221  CG  LEU A 217     -12.413   2.127   7.394  1.00 87.68           C
ATOM   3222  HG  LEU A 217     -11.594   1.904   6.709  1.00 87.68           H
ATOM   3223  CD1 LEU A 217     -13.716   1.790   6.666  1.00 87.68           C
ATOM   3224 1HD1 LEU A 217     -13.704   0.743   6.364  1.00 87.68           H
ATOM   3225 2HD1 LEU A 217     -14.560   1.967   7.332  1.00 87.68           H
ATOM   3226 3HD1 LEU A 217     -13.812   2.422   5.783  1.00 87.68           H
ATOM   3227  CD2 LEU A 217     -12.318   3.614   7.743  1.00 87.68           C
ATOM   3228 1HD2 LEU A 217     -13.102   3.870   8.456  1.00 87.68           H
ATOM   3229 2HD2 LEU A 217     -11.343   3.822   8.183  1.00 87.68           H
ATOM   3230 3HD2 LEU A 217     -12.443   4.208   6.838  1.00 87.68           H
ATOM   3231  HN  LEU A 217     -11.997  -0.384  10.473  1.00 87.68           H
ATOM   3232  N   LYS A 218      -9.648  -0.634   8.316  1.00 85.08           N
ATOM   3233  CA  LYS A 218      -8.368  -0.914   7.688  1.00 85.08           C
ATOM   3234  C   LYS A 218      -8.404  -2.311   7.065  1.00 85.08           C
ATOM   3235  O   LYS A 218      -7.847  -2.530   5.991  1.00 85.08           O
ATOM   3236  HA  LYS A 218      -8.229  -0.184   6.891  1.00 85.08           H
ATOM   3237  CB  LYS A 218      -7.226  -0.716   8.687  1.00 85.08           C
ATOM   3238 1HB  LYS A 218      -7.489  -1.171   9.642  1.00 85.08           H
ATOM   3239 2HB  LYS A 218      -6.331  -1.225   8.328  1.00 85.08           H
ATOM   3240  CG  LYS A 218      -6.926   0.771   8.890  1.00 85.08           C
ATOM   3241 1HG  LYS A 218      -6.530   1.195   7.968  1.00 85.08           H
ATOM   3242 2HG  LYS A 218      -7.850   1.304   9.115  1.00 85.08           H
ATOM   3243  CD  LYS A 218      -5.922   0.978  10.026  1.00 85.08           C
ATOM   3244 1HD  LYS A 218      -6.288   0.494  10.932  1.00 85.08           H
ATOM   3245 2HD  LYS A 218      -4.975   0.502   9.770  1.00 85.08           H
ATOM   3246  CE  LYS A 218      -5.696   2.467  10.293  1.00 85.08           C
ATOM   3247 1HE  LYS A 218      -5.499   2.985   9.355  1.00 85.08           H
ATOM   3248 2HE  LYS A 218      -6.598   2.908  10.717  1.00 85.08           H
ATOM   3249  NZ  LYS A 218      -4.560   2.660  11.222  1.00 85.08           N
ATOM   3250 1HZ  LYS A 218      -4.714   3.495  11.776  1.00 85.08           H
ATOM   3251 2HZ  LYS A 218      -4.484   1.857  11.835  1.00 85.08           H
ATOM   3252 3HZ  LYS A 218      -3.702   2.761  10.690  1.00 85.08           H
ATOM   3253  HN  LYS A 218      -9.615  -0.518   9.309  1.00 85.08           H
ATOM   3254  N   VAL A 219      -9.066  -3.219   7.766  1.00 86.81           N
ATOM   3255  CA  VAL A 219      -9.118  -4.606   7.334  1.00 86.81           C
ATOM   3256  C   VAL A 219      -9.988  -4.712   6.080  1.00 86.81           C
ATOM   3257  O   VAL A 219      -9.626  -5.398   5.125  1.00 86.81           O
ATOM   3258  HA  VAL A 219      -8.102  -4.910   7.083  1.00 86.81           H
ATOM   3259  CB  VAL A 219      -9.610  -5.492   8.480  1.00 86.81           C
ATOM   3260  HB  VAL A 219     -10.507  -5.035   8.897  1.00 86.81           H
ATOM   3261  CG1 VAL A 219      -9.985  -6.886   7.973  1.00 86.81           C
ATOM   3262 1HG1 VAL A 219     -10.779  -6.801   7.231  1.00 86.81           H
ATOM   3263 2HG1 VAL A 219      -9.112  -7.354   7.518  1.00 86.81           H
ATOM   3264 3HG1 VAL A 219     -10.331  -7.496   8.807  1.00 86.81           H
ATOM   3265  CG2 VAL A 219      -8.565  -5.577   9.595  1.00 86.81           C
ATOM   3266 1HG2 VAL A 219      -7.643  -6.000   9.196  1.00 86.81           H
ATOM   3267 2HG2 VAL A 219      -8.368  -4.579   9.985  1.00 86.81           H
ATOM   3268 3HG2 VAL A 219      -8.940  -6.214  10.396  1.00 86.81           H
ATOM   3269  HN  VAL A 219      -9.560  -3.022   8.613  1.00 86.81           H
ATOM   3270  N   ILE A 220     -11.120  -4.024   6.123  1.00 87.19           N
ATOM   3271  CA  ILE A 220     -12.093  -4.116   5.048  1.00 87.19           C
ATOM   3272  C   ILE A 220     -11.508  -3.489   3.782  1.00 87.19           C
ATOM   3273  O   ILE A 220     -11.444  -4.135   2.737  1.00 87.19           O
ATOM   3274  HA  ILE A 220     -12.272  -5.174   4.859  1.00 87.19           H
ATOM   3275  CB  ILE A 220     -13.426  -3.501   5.479  1.00 87.19           C
ATOM   3276  HB  ILE A 220     -13.226  -2.526   5.921  1.00 87.19           H
ATOM   3277  CG1 ILE A 220     -14.102  -4.355   6.554  1.00 87.19           C
ATOM   3278 1HG1 ILE A 220     -14.398  -5.314   6.129  1.00 87.19           H
ATOM   3279 2HG1 ILE A 220     -13.392  -4.566   7.354  1.00 87.19           H
ATOM   3280  CG2 ILE A 220     -14.339  -3.272   4.273  1.00 87.19           C
ATOM   3281 1HG2 ILE A 220     -13.852  -2.593   3.572  1.00 87.19           H
ATOM   3282 2HG2 ILE A 220     -14.536  -4.223   3.779  1.00 87.19           H
ATOM   3283 3HG2 ILE A 220     -15.280  -2.834   4.607  1.00 87.19           H
ATOM   3284  CD1 ILE A 220     -15.329  -3.644   7.128  1.00 87.19           C
ATOM   3285 1HD1 ILE A 220     -15.025  -2.697   7.574  1.00 87.19           H
ATOM   3286 2HD1 ILE A 220     -16.047  -3.456   6.329  1.00 87.19           H
ATOM   3287 3HD1 ILE A 220     -15.790  -4.273   7.890  1.00 87.19           H
ATOM   3288  HN  ILE A 220     -11.375  -3.414   6.874  1.00 87.19           H
ATOM   3289  N   LEU A 221     -11.094  -2.237   3.916  1.00 81.53           N
ATOM   3290  CA  LEU A 221     -10.636  -1.473   2.768  1.00 81.53           C
ATOM   3291  C   LEU A 221      -9.192  -1.862   2.445  1.00 81.53           C
ATOM   3292  O   LEU A 221      -8.720  -1.641   1.331  1.00 81.53           O
ATOM   3293  HA  LEU A 221     -11.265  -1.748   1.921  1.00 81.53           H
ATOM   3294  CB  LEU A 221     -10.830   0.025   3.009  1.00 81.53           C
ATOM   3295 1HB  LEU A 221     -10.215   0.319   3.860  1.00 81.53           H
ATOM   3296 2HB  LEU A 221     -10.452   0.565   2.141  1.00 81.53           H
ATOM   3297  CG  LEU A 221     -12.267   0.481   3.273  1.00 81.53           C
ATOM   3298  HG  LEU A 221     -12.616  -0.001   4.186  1.00 81.53           H
ATOM   3299  CD1 LEU A 221     -12.328   1.992   3.507  1.00 81.53           C
ATOM   3300 1HD1 LEU A 221     -11.715   2.251   4.371  1.00 81.53           H
ATOM   3301 2HD1 LEU A 221     -11.952   2.512   2.626  1.00 81.53           H
ATOM   3302 3HD1 LEU A 221     -13.360   2.290   3.692  1.00 81.53           H
ATOM   3303  CD2 LEU A 221     -13.199   0.039   2.143  1.00 81.53           C
ATOM   3304 1HD2 LEU A 221     -12.861   0.473   1.202  1.00 81.53           H
ATOM   3305 2HD2 LEU A 221     -13.186  -1.049   2.066  1.00 81.53           H
ATOM   3306 3HD2 LEU A 221     -14.213   0.376   2.355  1.00 81.53           H
ATOM   3307  HN  LEU A 221     -11.070  -1.747   4.787  1.00 81.53           H
ATOM   3308  N   GLY A 222      -8.531  -2.434   3.441  1.00 74.51           N
ATOM   3309  CA  GLY A 222      -7.106  -2.700   3.337  1.00 74.51           C
ATOM   3310  C   GLY A 222      -6.846  -4.016   2.602  1.00 74.51           C
ATOM   3311  O   GLY A 222      -5.771  -4.214   2.037  1.00 74.51           O
ATOM   3312 1HA  GLY A 222      -6.617  -1.882   2.809  1.00 74.51           H
ATOM   3313 2HA  GLY A 222      -6.667  -2.744   4.334  1.00 74.51           H
ATOM   3314  HN  GLY A 222      -8.951  -2.714   4.304  1.00 74.51           H
ATOM   3315  N   PHE A 223      -7.848  -4.883   2.632  1.00 75.47           N
ATOM   3316  CA  PHE A 223      -7.687  -6.231   2.116  1.00 75.47           C
ATOM   3317  C   PHE A 223      -8.926  -6.669   1.332  1.00 75.47           C
ATOM   3318  O   PHE A 223      -8.861  -6.860   0.119  1.00 75.47           O
ATOM   3319  HA  PHE A 223      -6.823  -6.223   1.452  1.00 75.47           H
ATOM   3320  CB  PHE A 223      -7.510  -7.154   3.324  1.00 75.47           C
ATOM   3321 1HB  PHE A 223      -6.676  -6.792   3.926  1.00 75.47           H
ATOM   3322 2HB  PHE A 223      -8.402  -7.095   3.947  1.00 75.47           H
ATOM   3323  CG  PHE A 223      -7.258  -8.618   2.957  1.00 75.47           C
ATOM   3324  CD1 PHE A 223      -8.166  -9.571   3.299  1.00 75.47           C
ATOM   3325  HD1 PHE A 223      -9.074  -9.291   3.834  1.00 75.47           H
ATOM   3326  CD2 PHE A 223      -6.126  -8.966   2.289  1.00 75.47           C
ATOM   3327  HD2 PHE A 223      -5.398  -8.203   2.015  1.00 75.47           H
ATOM   3328  CE1 PHE A 223      -7.933 -10.929   2.958  1.00 75.47           C
ATOM   3329  HE1 PHE A 223      -8.660 -11.693   3.232  1.00 75.47           H
ATOM   3330  CE2 PHE A 223      -5.892 -10.325   1.948  1.00 75.47           C
ATOM   3331  HE2 PHE A 223      -4.985 -10.604   1.413  1.00 75.47           H
ATOM   3332  CZ  PHE A 223      -6.800 -11.278   2.290  1.00 75.47           C
ATOM   3333  HZ  PHE A 223      -6.621 -12.320   2.029  1.00 75.47           H
ATOM   3334  HN  PHE A 223      -8.755  -4.676   3.000  1.00 75.47           H
ATOM   3335  N   PHE A 224     -10.025  -6.816   2.057  1.00 82.55           N
ATOM   3336  CA  PHE A 224     -11.170  -7.547   1.542  1.00 82.55           C
ATOM   3337  C   PHE A 224     -11.700  -6.902   0.259  1.00 82.55           C
ATOM   3338  O   PHE A 224     -11.918  -7.587  -0.739  1.00 82.55           O
ATOM   3339  HA  PHE A 224     -10.835  -8.561   1.325  1.00 82.55           H
ATOM   3340  CB  PHE A 224     -12.259  -7.488   2.615  1.00 82.55           C
ATOM   3341 1HB  PHE A 224     -12.235  -6.507   3.089  1.00 82.55           H
ATOM   3342 2HB  PHE A 224     -13.233  -7.588   2.136  1.00 82.55           H
ATOM   3343  CG  PHE A 224     -12.125  -8.563   3.696  1.00 82.55           C
ATOM   3344  CD1 PHE A 224     -12.569  -9.827   3.457  1.00 82.55           C
ATOM   3345  HD1 PHE A 224     -13.019 -10.073   2.495  1.00 82.55           H
ATOM   3346  CD2 PHE A 224     -11.564  -8.255   4.896  1.00 82.55           C
ATOM   3347  HD2 PHE A 224     -11.209  -7.243   5.087  1.00 82.55           H
ATOM   3348  CE1 PHE A 224     -12.445 -10.824   4.460  1.00 82.55           C
ATOM   3349  HE1 PHE A 224     -12.800 -11.837   4.268  1.00 82.55           H
ATOM   3350  CE2 PHE A 224     -11.440  -9.253   5.899  1.00 82.55           C
ATOM   3351  HE2 PHE A 224     -10.990  -9.006   6.860  1.00 82.55           H
ATOM   3352  CZ  PHE A 224     -11.883 -10.516   5.660  1.00 82.55           C
ATOM   3353  HZ  PHE A 224     -11.788 -11.282   6.430  1.00 82.55           H
ATOM   3354  HN  PHE A 224     -10.140  -6.446   2.979  1.00 82.55           H
ATOM   3355  N   LEU A 225     -11.891  -5.593   0.328  1.00 80.35           N
ATOM   3356  CA  LEU A 225     -12.410  -4.852  -0.808  1.00 80.35           C
ATOM   3357  C   LEU A 225     -11.446  -4.994  -1.988  1.00 80.35           C
ATOM   3358  O   LEU A 225     -11.855  -5.365  -3.087  1.00 80.35           O
ATOM   3359  HA  LEU A 225     -13.363  -5.303  -1.085  1.00 80.35           H
ATOM   3360  CB  LEU A 225     -12.692  -3.400  -0.417  1.00 80.35           C
ATOM   3361 1HB  LEU A 225     -13.391  -3.399   0.419  1.00 80.35           H
ATOM   3362 2HB  LEU A 225     -11.765  -2.954  -0.058  1.00 80.35           H
ATOM   3363  CG  LEU A 225     -13.261  -2.506  -1.521  1.00 80.35           C
ATOM   3364  HG  LEU A 225     -12.625  -2.604  -2.401  1.00 80.35           H
ATOM   3365  CD1 LEU A 225     -14.665  -2.961  -1.926  1.00 80.35           C
ATOM   3366 1HD1 LEU A 225     -14.623  -3.986  -2.293  1.00 80.35           H
ATOM   3367 2HD1 LEU A 225     -15.326  -2.911  -1.061  1.00 80.35           H
ATOM   3368 3HD1 LEU A 225     -15.045  -2.308  -2.712  1.00 80.35           H
ATOM   3369  CD2 LEU A 225     -13.233  -1.034  -1.104  1.00 80.35           C
ATOM   3370 1HD2 LEU A 225     -13.831  -0.900  -0.203  1.00 80.35           H
ATOM   3371 2HD2 LEU A 225     -12.204  -0.733  -0.906  1.00 80.35           H
ATOM   3372 3HD2 LEU A 225     -13.642  -0.421  -1.907  1.00 80.35           H
ATOM   3373  HN  LEU A 225     -11.698  -5.042   1.140  1.00 80.35           H
ATOM   3374  N   PRO A 226     -10.154  -4.704  -1.783  1.00 73.59           N
ATOM   3375  CA  PRO A 226      -9.161  -4.891  -2.844  1.00 73.59           C
ATOM   3376  C   PRO A 226      -9.198  -6.295  -3.427  1.00 73.59           C
ATOM   3377  O   PRO A 226      -9.202  -6.465  -4.645  1.00 73.59           O
ATOM   3378  HA  PRO A 226      -9.379  -4.229  -3.682  1.00 73.59           H
ATOM   3379  CB  PRO A 226      -7.829  -4.600  -2.150  1.00 73.59           C
ATOM   3380 1HB  PRO A 226      -7.378  -5.507  -1.749  1.00 73.59           H
ATOM   3381 2HB  PRO A 226      -7.105  -4.163  -2.838  1.00 73.59           H
ATOM   3382  CG  PRO A 226      -8.214  -3.625  -1.043  1.00 73.59           C
ATOM   3383 1HG  PRO A 226      -7.464  -3.594  -0.252  1.00 73.59           H
ATOM   3384 2HG  PRO A 226      -8.309  -2.606  -1.416  1.00 73.59           H
ATOM   3385  CD  PRO A 226      -9.541  -4.179  -0.550  1.00 73.59           C
ATOM   3386 1HD  PRO A 226      -9.401  -4.964   0.193  1.00 73.59           H
ATOM   3387 2HD  PRO A 226     -10.153  -3.407  -0.082  1.00 73.59           H
ATOM   3388  N   PHE A 227      -9.223  -7.272  -2.533  1.00 77.95           N
ATOM   3389  CA  PHE A 227      -9.072  -8.660  -2.936  1.00 77.95           C
ATOM   3390  C   PHE A 227     -10.250  -9.109  -3.804  1.00 77.95           C
ATOM   3391  O   PHE A 227     -10.055  -9.732  -4.847  1.00 77.95           O
ATOM   3392  HA  PHE A 227      -8.150  -8.730  -3.513  1.00 77.95           H
ATOM   3393  CB  PHE A 227      -9.048  -9.498  -1.657  1.00 77.95           C
ATOM   3394 1HB  PHE A 227      -8.190  -9.200  -1.055  1.00 77.95           H
ATOM   3395 2HB  PHE A 227      -9.940  -9.274  -1.071  1.00 77.95           H
ATOM   3396  CG  PHE A 227      -8.982 -11.006  -1.902  1.00 77.95           C
ATOM   3397  CD1 PHE A 227     -10.100 -11.768  -1.762  1.00 77.95           C
ATOM   3398  HD1 PHE A 227     -11.044 -11.303  -1.476  1.00 77.95           H
ATOM   3399  CD2 PHE A 227      -7.805 -11.586  -2.259  1.00 77.95           C
ATOM   3400  HD2 PHE A 227      -6.909 -10.976  -2.371  1.00 77.95           H
ATOM   3401  CE1 PHE A 227     -10.038 -13.168  -1.990  1.00 77.95           C
ATOM   3402  HE1 PHE A 227     -10.935 -13.779  -1.878  1.00 77.95           H
ATOM   3403  CE2 PHE A 227      -7.743 -12.986  -2.487  1.00 77.95           C
ATOM   3404  HE2 PHE A 227      -6.800 -13.451  -2.773  1.00 77.95           H
ATOM   3405  CZ  PHE A 227      -8.861 -13.748  -2.347  1.00 77.95           C
ATOM   3406  HZ  PHE A 227      -8.814 -14.823  -2.522  1.00 77.95           H
ATOM   3407  HN  PHE A 227      -9.344  -7.128  -1.551  1.00 77.95           H
ATOM   3408  N   VAL A 228     -11.446  -8.776  -3.341  1.00 82.16           N
ATOM   3409  CA  VAL A 228     -12.655  -9.158  -4.050  1.00 82.16           C
ATOM   3410  C   VAL A 228     -12.643  -8.532  -5.446  1.00 82.16           C
ATOM   3411  O   VAL A 228     -12.939  -9.202  -6.434  1.00 82.16           O
ATOM   3412  HA  VAL A 228     -12.648 -10.243  -4.153  1.00 82.16           H
ATOM   3413  CB  VAL A 228     -13.887  -8.768  -3.231  1.00 82.16           C
ATOM   3414  HB  VAL A 228     -13.766  -7.731  -2.917  1.00 82.16           H
ATOM   3415  CG1 VAL A 228     -15.159  -8.858  -4.077  1.00 82.16           C
ATOM   3416 1HG1 VAL A 228     -15.077  -8.182  -4.928  1.00 82.16           H
ATOM   3417 2HG1 VAL A 228     -15.286  -9.880  -4.434  1.00 82.16           H
ATOM   3418 3HG1 VAL A 228     -16.019  -8.575  -3.470  1.00 82.16           H
ATOM   3419  CG2 VAL A 228     -14.004  -9.630  -1.972  1.00 82.16           C
ATOM   3420 1HG2 VAL A 228     -14.091 -10.678  -2.256  1.00 82.16           H
ATOM   3421 2HG2 VAL A 228     -13.116  -9.493  -1.355  1.00 82.16           H
ATOM   3422 3HG2 VAL A 228     -14.888  -9.331  -1.408  1.00 82.16           H
ATOM   3423  HN  VAL A 228     -11.595  -8.256  -2.500  1.00 82.16           H
ATOM   3424  N   VAL A 229     -12.297  -7.253  -5.483  1.00 74.17           N
ATOM   3425  CA  VAL A 229     -12.318  -6.508  -6.730  1.00 74.17           C
ATOM   3426  C   VAL A 229     -11.366  -7.168  -7.730  1.00 74.17           C
ATOM   3427  O   VAL A 229     -11.741  -7.425  -8.872  1.00 74.17           O
ATOM   3428  HA  VAL A 229     -13.332  -6.558  -7.126  1.00 74.17           H
ATOM   3429  CB  VAL A 229     -11.984  -5.038  -6.467  1.00 74.17           C
ATOM   3430  HB  VAL A 229     -11.102  -5.004  -5.827  1.00 74.17           H
ATOM   3431  CG1 VAL A 229     -11.646  -4.311  -7.771  1.00 74.17           C
ATOM   3432 1HG1 VAL A 229     -10.785  -4.787  -8.239  1.00 74.17           H
ATOM   3433 2HG1 VAL A 229     -12.501  -4.360  -8.446  1.00 74.17           H
ATOM   3434 3HG1 VAL A 229     -11.413  -3.269  -7.555  1.00 74.17           H
ATOM   3435  CG2 VAL A 229     -13.127  -4.339  -5.730  1.00 74.17           C
ATOM   3436 1HG2 VAL A 229     -14.033  -4.389  -6.334  1.00 74.17           H
ATOM   3437 2HG2 VAL A 229     -13.300  -4.835  -4.774  1.00 74.17           H
ATOM   3438 3HG2 VAL A 229     -12.864  -3.296  -5.556  1.00 74.17           H
ATOM   3439  HN  VAL A 229     -12.007  -6.729  -4.682  1.00 74.17           H
ATOM   3440  N   MET A 230     -10.152  -7.423  -7.262  1.00 75.38           N
ATOM   3441  CA  MET A 230      -9.132  -8.012  -8.112  1.00 75.38           C
ATOM   3442  C   MET A 230      -9.570  -9.386  -8.624  1.00 75.38           C
ATOM   3443  O   MET A 230      -9.431  -9.685  -9.809  1.00 75.38           O
ATOM   3444  HA  MET A 230      -9.016  -7.325  -8.951  1.00 75.38           H
ATOM   3445  CB  MET A 230      -7.828  -8.153  -7.323  1.00 75.38           C
ATOM   3446 1HB  MET A 230      -8.040  -8.561  -6.335  1.00 75.38           H
ATOM   3447 2HB  MET A 230      -7.169  -8.860  -7.826  1.00 75.38           H
ATOM   3448  CG  MET A 230      -7.124  -6.802  -7.184  1.00 75.38           C
ATOM   3449 1HG  MET A 230      -7.063  -6.312  -8.155  1.00 75.38           H
ATOM   3450 2HG  MET A 230      -7.702  -6.146  -6.532  1.00 75.38           H
ATOM   3451  SD  MET A 230      -5.485  -7.034  -6.515  1.00 75.38           S
ATOM   3452  CE  MET A 230      -5.321  -5.529  -5.569  1.00 75.38           C
ATOM   3453 1HE  MET A 230      -5.410  -4.670  -6.234  1.00 75.38           H
ATOM   3454 2HE  MET A 230      -6.105  -5.487  -4.814  1.00 75.38           H
ATOM   3455 3HE  MET A 230      -4.346  -5.511  -5.081  1.00 75.38           H
ATOM   3456  HN  MET A 230      -9.864  -7.235  -6.324  1.00 75.38           H
ATOM   3457  N   ALA A 231     -10.090 -10.186  -7.704  1.00 78.04           N
ATOM   3458  CA  ALA A 231     -10.500 -11.540  -8.036  1.00 78.04           C
ATOM   3459  C   ALA A 231     -11.512 -11.495  -9.183  1.00 78.04           C
ATOM   3460  O   ALA A 231     -11.405 -12.261 -10.140  1.00 78.04           O
ATOM   3461  HA  ALA A 231      -9.615 -12.084  -8.365  1.00 78.04           H
ATOM   3462  CB  ALA A 231     -11.064 -12.223  -6.788  1.00 78.04           C
ATOM   3463 1HB  ALA A 231     -10.297 -12.255  -6.014  1.00 78.04           H
ATOM   3464 2HB  ALA A 231     -11.924 -11.662  -6.424  1.00 78.04           H
ATOM   3465 3HB  ALA A 231     -11.371 -13.238  -7.037  1.00 78.04           H
ATOM   3466  HN  ALA A 231     -10.232  -9.923  -6.750  1.00 78.04           H
ATOM   3467  N   CYS A 232     -12.471 -10.591  -9.049  1.00 78.32           N
ATOM   3468  CA  CYS A 232     -13.504 -10.441 -10.059  1.00 78.32           C
ATOM   3469  C   CYS A 232     -12.841  -9.987 -11.361  1.00 78.32           C
ATOM   3470  O   CYS A 232     -13.104 -10.548 -12.424  1.00 78.32           O
ATOM   3471  HA  CYS A 232     -13.967 -11.420 -10.181  1.00 78.32           H
ATOM   3472  CB  CYS A 232     -14.599  -9.472  -9.608  1.00 78.32           C
ATOM   3473 1HB  CYS A 232     -14.154  -8.528  -9.294  1.00 78.32           H
ATOM   3474 2HB  CYS A 232     -15.265  -9.249 -10.442  1.00 78.32           H
ATOM   3475  SG  CYS A 232     -15.552 -10.202  -8.227  1.00 78.32           S
ATOM   3476  HG  CYS A 232     -14.685  -9.877  -7.273  1.00 78.32           H
ATOM   3477  HN  CYS A 232     -12.548  -9.969  -8.270  1.00 78.32           H
ATOM   3478  N   CYS A 233     -11.995  -8.975 -11.236  1.00 72.19           N
ATOM   3479  CA  CYS A 233     -11.386  -8.361 -12.403  1.00 72.19           C
ATOM   3480  C   CYS A 233     -10.655  -9.449 -13.192  1.00 72.19           C
ATOM   3481  O   CYS A 233     -10.859  -9.589 -14.397  1.00 72.19           O
ATOM   3482  HA  CYS A 233     -12.197  -7.934 -12.991  1.00 72.19           H
ATOM   3483  CB  CYS A 233     -10.451  -7.213 -12.014  1.00 72.19           C
ATOM   3484 1HB  CYS A 233      -9.862  -7.492 -11.141  1.00 72.19           H
ATOM   3485 2HB  CYS A 233      -9.748  -7.016 -12.823  1.00 72.19           H
ATOM   3486  SG  CYS A 233     -11.426  -5.707 -11.654  1.00 72.19           S
ATOM   3487  HG  CYS A 233     -11.864  -6.106 -10.464  1.00 72.19           H
ATOM   3488  HN  CYS A 233     -11.726  -8.577 -10.359  1.00 72.19           H
ATOM   3489  N   TYR A 234      -9.819 -10.191 -12.482  1.00 73.73           N
ATOM   3490  CA  TYR A 234      -8.969 -11.181 -13.121  1.00 73.73           C
ATOM   3491  C   TYR A 234      -9.798 -12.348 -13.661  1.00 73.73           C
ATOM   3492  O   TYR A 234      -9.464 -12.925 -14.695  1.00 73.73           O
ATOM   3493  HA  TYR A 234      -8.453 -10.697 -13.950  1.00 73.73           H
ATOM   3494  CB  TYR A 234      -8.031 -11.699 -12.029  1.00 73.73           C
ATOM   3495 1HB  TYR A 234      -8.577 -11.743 -11.086  1.00 73.73           H
ATOM   3496 2HB  TYR A 234      -7.735 -12.720 -12.273  1.00 73.73           H
ATOM   3497  CG  TYR A 234      -6.773 -10.851 -11.834  1.00 73.73           C
ATOM   3498  CD1 TYR A 234      -5.796 -10.833 -12.808  1.00 73.73           C
ATOM   3499  HD1 TYR A 234      -5.920 -11.423 -13.716  1.00 73.73           H
ATOM   3500  CD2 TYR A 234      -6.616 -10.103 -10.685  1.00 73.73           C
ATOM   3501  HD2 TYR A 234      -7.388 -10.117  -9.916  1.00 73.73           H
ATOM   3502  CE1 TYR A 234      -4.612 -10.034 -12.626  1.00 73.73           C
ATOM   3503  HE1 TYR A 234      -3.832 -10.011 -13.387  1.00 73.73           H
ATOM   3504  CE2 TYR A 234      -5.432  -9.304 -10.502  1.00 73.73           C
ATOM   3505  HE2 TYR A 234      -5.295  -8.709  -9.599  1.00 73.73           H
ATOM   3506  CZ  TYR A 234      -4.488  -9.309 -11.481  1.00 73.73           C
ATOM   3507  OH  TYR A 234      -3.370  -8.554 -11.309  1.00 73.73           O
ATOM   3508  HH  TYR A 234      -3.437  -8.033 -10.458  1.00 73.73           H
ATOM   3509  HN  TYR A 234      -9.718 -10.124 -11.489  1.00 73.73           H
ATOM   3510  N   THR A 235     -10.862 -12.662 -12.937  1.00 81.16           N
ATOM   3511  CA  THR A 235     -11.780 -13.703 -13.368  1.00 81.16           C
ATOM   3512  C   THR A 235     -12.339 -13.381 -14.755  1.00 81.16           C
ATOM   3513  O   THR A 235     -12.391 -14.250 -15.624  1.00 81.16           O
ATOM   3514  HA  THR A 235     -11.224 -14.636 -13.456  1.00 81.16           H
ATOM   3515  CB  THR A 235     -12.862 -13.852 -12.297  1.00 81.16           C
ATOM   3516  HB  THR A 235     -13.444 -12.935 -12.201  1.00 81.16           H
ATOM   3517  OG1 THR A 235     -12.145 -14.250 -11.132  1.00 81.16           O
ATOM   3518  HG1 THR A 235     -12.101 -13.492 -10.481  1.00 81.16           H
ATOM   3519  CG2 THR A 235     -13.803 -15.026 -12.574  1.00 81.16           C
ATOM   3520 1HG2 THR A 235     -13.229 -15.953 -12.603  1.00 81.16           H
ATOM   3521 2HG2 THR A 235     -14.298 -14.876 -13.533  1.00 81.16           H
ATOM   3522 3HG2 THR A 235     -14.551 -15.087 -11.784  1.00 81.16           H
ATOM   3523  HN  THR A 235     -11.101 -12.219 -12.073  1.00 81.16           H
ATOM   3524  N   ILE A 236     -12.742 -12.129 -14.920  1.00 77.03           N
ATOM   3525  CA  ILE A 236     -13.308 -11.685 -16.182  1.00 77.03           C
ATOM   3526  C   ILE A 236     -12.226 -11.726 -17.264  1.00 77.03           C
ATOM   3527  O   ILE A 236     -12.466 -12.211 -18.368  1.00 77.03           O
ATOM   3528  HA  ILE A 236     -14.094 -12.390 -16.454  1.00 77.03           H
ATOM   3529  CB  ILE A 236     -13.965 -10.313 -16.022  1.00 77.03           C
ATOM   3530  HB  ILE A 236     -13.248  -9.644 -15.546  1.00 77.03           H
ATOM   3531  CG1 ILE A 236     -15.186 -10.394 -15.102  1.00 77.03           C
ATOM   3532 1HG1 ILE A 236     -16.004 -10.895 -15.621  1.00 77.03           H
ATOM   3533 2HG1 ILE A 236     -14.947 -10.998 -14.227  1.00 77.03           H
ATOM   3534  CG2 ILE A 236     -14.313  -9.709 -17.384  1.00 77.03           C
ATOM   3535 1HG2 ILE A 236     -13.403  -9.593 -17.973  1.00 77.03           H
ATOM   3536 2HG2 ILE A 236     -15.004 -10.369 -17.908  1.00 77.03           H
ATOM   3537 3HG2 ILE A 236     -14.779  -8.734 -17.240  1.00 77.03           H
ATOM   3538  CD1 ILE A 236     -15.633  -9.000 -14.660  1.00 77.03           C
ATOM   3539 1HD1 ILE A 236     -14.821  -8.512 -14.120  1.00 77.03           H
ATOM   3540 2HD1 ILE A 236     -15.894  -8.407 -15.536  1.00 77.03           H
ATOM   3541 3HD1 ILE A 236     -16.502  -9.086 -14.007  1.00 77.03           H
ATOM   3542  HN  ILE A 236     -12.687 -11.426 -14.211  1.00 77.03           H
ATOM   3543  N   ILE A 237     -11.059 -11.210 -16.907  1.00 74.89           N
ATOM   3544  CA  ILE A 237      -9.961 -11.118 -17.855  1.00 74.89           C
ATOM   3545  C   ILE A 237      -9.633 -12.515 -18.386  1.00 74.89           C
ATOM   3546  O   ILE A 237      -9.515 -12.712 -19.594  1.00 74.89           O
ATOM   3547  HA  ILE A 237     -10.300 -10.503 -18.689  1.00 74.89           H
ATOM   3548  CB  ILE A 237      -8.765 -10.404 -17.222  1.00 74.89           C
ATOM   3549  HB  ILE A 237      -8.616 -10.810 -16.221  1.00 74.89           H
ATOM   3550  CG1 ILE A 237      -9.040  -8.907 -17.066  1.00 74.89           C
ATOM   3551 1HG1 ILE A 237      -9.039  -8.430 -18.046  1.00 74.89           H
ATOM   3552 2HG1 ILE A 237     -10.032  -8.758 -16.640  1.00 74.89           H
ATOM   3553  CG2 ILE A 237      -7.484 -10.673 -18.014  1.00 74.89           C
ATOM   3554 1HG2 ILE A 237      -7.284 -11.744 -18.029  1.00 74.89           H
ATOM   3555 2HG2 ILE A 237      -7.606 -10.312 -19.035  1.00 74.89           H
ATOM   3556 3HG2 ILE A 237      -6.650 -10.154 -17.542  1.00 74.89           H
ATOM   3557  CD1 ILE A 237      -7.990  -8.247 -16.170  1.00 74.89           C
ATOM   3558 1HD1 ILE A 237      -8.010  -8.711 -15.184  1.00 74.89           H
ATOM   3559 2HD1 ILE A 237      -7.002  -8.377 -16.612  1.00 74.89           H
ATOM   3560 3HD1 ILE A 237      -8.209  -7.184 -16.076  1.00 74.89           H
ATOM   3561  HN  ILE A 237     -10.858 -10.860 -15.993  1.00 74.89           H
ATOM   3562  N   ILE A 238      -9.494 -13.449 -17.456  1.00 74.79           N
ATOM   3563  CA  ILE A 238      -9.155 -14.816 -17.813  1.00 74.79           C
ATOM   3564  C   ILE A 238     -10.216 -15.368 -18.768  1.00 74.79           C
ATOM   3565  O   ILE A 238      -9.885 -15.998 -19.771  1.00 74.79           O
ATOM   3566  HA  ILE A 238      -8.199 -14.789 -18.338  1.00 74.79           H
ATOM   3567  CB  ILE A 238      -8.957 -15.665 -16.556  1.00 74.79           C
ATOM   3568  HB  ILE A 238      -9.782 -15.463 -15.874  1.00 74.79           H
ATOM   3569  CG1 ILE A 238      -7.666 -15.279 -15.831  1.00 74.79           C
ATOM   3570 1HG1 ILE A 238      -6.806 -15.643 -16.393  1.00 74.79           H
ATOM   3571 2HG1 ILE A 238      -7.581 -14.193 -15.787  1.00 74.79           H
ATOM   3572  CG2 ILE A 238      -9.002 -17.158 -16.889  1.00 74.79           C
ATOM   3573 1HG2 ILE A 238      -9.969 -17.403 -17.328  1.00 74.79           H
ATOM   3574 2HG2 ILE A 238      -8.210 -17.395 -17.600  1.00 74.79           H
ATOM   3575 3HG2 ILE A 238      -8.859 -17.738 -15.978  1.00 74.79           H
ATOM   3576  CD1 ILE A 238      -7.639 -15.856 -14.414  1.00 74.79           C
ATOM   3577 1HD1 ILE A 238      -8.487 -15.470 -13.848  1.00 74.79           H
ATOM   3578 2HD1 ILE A 238      -7.700 -16.943 -14.464  1.00 74.79           H
ATOM   3579 3HD1 ILE A 238      -6.711 -15.566 -13.921  1.00 74.79           H
ATOM   3580  HN  ILE A 238      -9.610 -13.285 -16.477  1.00 74.79           H
ATOM   3581  N   HIS A 239     -11.468 -15.112 -18.421  1.00 79.48           N
ATOM   3582  CA  HIS A 239     -12.581 -15.622 -19.204  1.00 79.48           C
ATOM   3583  C   HIS A 239     -12.498 -15.073 -20.630  1.00 79.48           C
ATOM   3584  O   HIS A 239     -12.658 -15.818 -21.595  1.00 79.48           O
ATOM   3585  HA  HIS A 239     -12.472 -16.706 -19.234  1.00 79.48           H
ATOM   3586  CB  HIS A 239     -13.914 -15.306 -18.523  1.00 79.48           C
ATOM   3587 1HB  HIS A 239     -13.886 -15.681 -17.500  1.00 79.48           H
ATOM   3588 2HB  HIS A 239     -14.033 -14.224 -18.463  1.00 79.48           H
ATOM   3589  CG  HIS A 239     -15.116 -15.891 -19.226  1.00 79.48           C
ATOM   3590  ND1 HIS A 239     -15.881 -15.172 -20.127  1.00 79.48           N
ATOM   3591  HD1 HIS A 239     -15.726 -14.223 -20.400  1.00 79.48           H
ATOM   3592  CD2 HIS A 239     -15.676 -17.133 -19.150  1.00 79.48           C
ATOM   3593  HD2 HIS A 239     -15.320 -17.955 -18.529  1.00 79.48           H
ATOM   3594  CE1 HIS A 239     -16.855 -15.956 -20.568  1.00 79.48           C
ATOM   3595  HE1 HIS A 239     -17.624 -15.678 -21.289  1.00 79.48           H
ATOM   3596  NE2 HIS A 239     -16.726 -17.170 -19.961  1.00 79.48           N
ATOM   3597  HN  HIS A 239     -11.728 -14.569 -17.622  1.00 79.48           H
ATOM   3598  N   THR A 240     -12.249 -13.775 -20.717  1.00 74.27           N
ATOM   3599  CA  THR A 240     -12.170 -13.113 -22.008  1.00 74.27           C
ATOM   3600  C   THR A 240     -10.982 -13.648 -22.810  1.00 74.27           C
ATOM   3601  O   THR A 240     -11.084 -13.845 -24.020  1.00 74.27           O
ATOM   3602  HA  THR A 240     -13.071 -13.353 -22.572  1.00 74.27           H
ATOM   3603  CB  THR A 240     -12.108 -11.604 -21.762  1.00 74.27           C
ATOM   3604  HB  THR A 240     -11.142 -11.317 -21.348  1.00 74.27           H
ATOM   3605  OG1 THR A 240     -13.236 -11.340 -20.932  1.00 74.27           O
ATOM   3606  HG1 THR A 240     -12.978 -11.418 -19.970  1.00 74.27           H
ATOM   3607  CG2 THR A 240     -12.381 -10.793 -23.031  1.00 74.27           C
ATOM   3608 1HG2 THR A 240     -13.376 -11.031 -23.407  1.00 74.27           H
ATOM   3609 2HG2 THR A 240     -11.637 -11.041 -23.788  1.00 74.27           H
ATOM   3610 3HG2 THR A 240     -12.324  -9.729 -22.800  1.00 74.27           H
ATOM   3611  HN  THR A 240     -12.102 -13.180 -19.927  1.00 74.27           H
ATOM   3612  N   LEU A 241      -9.883 -13.867 -22.104  1.00 72.92           N
ATOM   3613  CA  LEU A 241      -8.660 -14.320 -22.744  1.00 72.92           C
ATOM   3614  C   LEU A 241      -8.873 -15.729 -23.302  1.00 72.92           C
ATOM   3615  O   LEU A 241      -8.359 -16.063 -24.369  1.00 72.92           O
ATOM   3616  HA  LEU A 241      -8.458 -13.646 -23.577  1.00 72.92           H
ATOM   3617  CB  LEU A 241      -7.478 -14.214 -21.779  1.00 72.92           C
ATOM   3618 1HB  LEU A 241      -7.798 -14.577 -20.802  1.00 72.92           H
ATOM   3619 2HB  LEU A 241      -6.690 -14.882 -22.125  1.00 72.92           H
ATOM   3620  CG  LEU A 241      -6.881 -12.816 -21.601  1.00 72.92           C
ATOM   3621  HG  LEU A 241      -7.681 -12.139 -21.301  1.00 72.92           H
ATOM   3622  CD1 LEU A 241      -5.836 -12.804 -20.484  1.00 72.92           C
ATOM   3623 1HD1 LEU A 241      -6.303 -13.107 -19.546  1.00 72.92           H
ATOM   3624 2HD1 LEU A 241      -5.033 -13.499 -20.730  1.00 72.92           H
ATOM   3625 3HD1 LEU A 241      -5.428 -11.799 -20.378  1.00 72.92           H
ATOM   3626  CD2 LEU A 241      -6.315 -12.290 -22.921  1.00 72.92           C
ATOM   3627 1HD2 LEU A 241      -5.533 -12.961 -23.274  1.00 72.92           H
ATOM   3628 2HD2 LEU A 241      -7.112 -12.238 -23.663  1.00 72.92           H
ATOM   3629 3HD2 LEU A 241      -5.897 -11.295 -22.766  1.00 72.92           H
ATOM   3630  HN  LEU A 241      -9.820 -13.740 -21.114  1.00 72.92           H
ATOM   3631  N   ILE A 242      -9.632 -16.518 -22.556  1.00 74.74           N
ATOM   3632  CA  ILE A 242      -9.939 -17.875 -22.973  1.00 74.74           C
ATOM   3633  C   ILE A 242     -10.776 -17.834 -24.253  1.00 74.74           C
ATOM   3634  O   ILE A 242     -10.571 -18.639 -25.160  1.00 74.74           O
ATOM   3635  HA  ILE A 242      -8.993 -18.370 -23.195  1.00 74.74           H
ATOM   3636  CB  ILE A 242     -10.599 -18.651 -21.832  1.00 74.74           C
ATOM   3637  HB  ILE A 242     -11.364 -18.016 -21.385  1.00 74.74           H
ATOM   3638  CG1 ILE A 242      -9.585 -18.979 -20.733  1.00 74.74           C
ATOM   3639 1HG1 ILE A 242      -8.899 -19.748 -21.086  1.00 74.74           H
ATOM   3640 2HG1 ILE A 242      -8.987 -18.095 -20.510  1.00 74.74           H
ATOM   3641  CG2 ILE A 242     -11.302 -19.905 -22.355  1.00 74.74           C
ATOM   3642 1HG2 ILE A 242     -12.071 -19.617 -23.073  1.00 74.74           H
ATOM   3643 2HG2 ILE A 242     -10.574 -20.553 -22.843  1.00 74.74           H
ATOM   3644 3HG2 ILE A 242     -11.763 -20.437 -21.523  1.00 74.74           H
ATOM   3645  CD1 ILE A 242     -10.290 -19.459 -19.463  1.00 74.74           C
ATOM   3646 1HD1 ILE A 242     -10.957 -18.677 -19.100  1.00 74.74           H
ATOM   3647 2HD1 ILE A 242     -10.867 -20.356 -19.684  1.00 74.74           H
ATOM   3648 3HD1 ILE A 242      -9.546 -19.685 -18.699  1.00 74.74           H
ATOM   3649  HN  ILE A 242     -10.034 -16.243 -21.682  1.00 74.74           H
ATOM   3650  N   GLN A 243     -11.702 -16.887 -24.287  1.00 72.82           N
ATOM   3651  CA  GLN A 243     -12.580 -16.738 -25.435  1.00 72.82           C
ATOM   3652  C   GLN A 243     -11.802 -16.184 -26.630  1.00 72.82           C
ATOM   3653  O   GLN A 243     -12.172 -16.421 -27.779  1.00 72.82           O
ATOM   3654  HA  GLN A 243     -12.936 -17.744 -25.659  1.00 72.82           H
ATOM   3655  CB  GLN A 243     -13.777 -15.847 -25.098  1.00 72.82           C
ATOM   3656 1HB  GLN A 243     -13.427 -14.917 -24.649  1.00 72.82           H
ATOM   3657 2HB  GLN A 243     -14.305 -15.580 -26.013  1.00 72.82           H
ATOM   3658  CG  GLN A 243     -14.735 -16.554 -24.137  1.00 72.82           C
ATOM   3659 1HG  GLN A 243     -15.017 -17.523 -24.548  1.00 72.82           H
ATOM   3660 2HG  GLN A 243     -14.230 -16.744 -23.190  1.00 72.82           H
ATOM   3661  CD  GLN A 243     -15.989 -15.712 -23.894  1.00 72.82           C
ATOM   3662  OE1 GLN A 243     -16.028 -14.521 -24.156  1.00 72.82           O
ATOM   3663  NE2 GLN A 243     -17.008 -16.395 -23.380  1.00 72.82           N
ATOM   3664 1HE2 GLN A 243     -16.909 -17.371 -23.188  1.00 72.82           H
ATOM   3665 2HE2 GLN A 243     -17.872 -15.932 -23.185  1.00 72.82           H
ATOM   3666  HN  GLN A 243     -11.856 -16.229 -23.549  1.00 72.82           H
ATOM   3667  N   ALA A 244     -10.740 -15.457 -26.318  1.00 66.30           N
ATOM   3668  CA  ALA A 244      -9.896 -14.882 -27.352  1.00 66.30           C
ATOM   3669  C   ALA A 244      -9.261 -16.009 -28.171  1.00 66.30           C
ATOM   3670  O   ALA A 244      -8.517 -16.827 -27.634  1.00 66.30           O
ATOM   3671  HA  ALA A 244     -10.532 -14.284 -28.005  1.00 66.30           H
ATOM   3672  CB  ALA A 244      -8.851 -13.968 -26.710  1.00 66.30           C
ATOM   3673 1HB  ALA A 244      -9.353 -13.169 -26.165  1.00 66.30           H
ATOM   3674 2HB  ALA A 244      -8.237 -14.548 -26.020  1.00 66.30           H
ATOM   3675 3HB  ALA A 244      -8.218 -13.538 -27.486  1.00 66.30           H
ATOM   3676  HN  ALA A 244     -10.453 -15.259 -25.381  1.00 66.30           H
ATOM   3677  N   LYS A 245      -9.580 -16.014 -29.457  1.00 60.22           N
ATOM   3678  CA  LYS A 245      -9.017 -17.001 -30.363  1.00 60.22           C
ATOM   3679  C   LYS A 245      -7.550 -16.660 -30.634  1.00 60.22           C
ATOM   3680  O   LYS A 245      -6.882 -17.345 -31.407  1.00 60.22           O
ATOM   3681  HA  LYS A 245      -9.060 -17.967 -29.861  1.00 60.22           H
ATOM   3682  CB  LYS A 245      -9.867 -17.111 -31.630  1.00 60.22           C
ATOM   3683 1HB  LYS A 245     -10.091 -16.114 -32.010  1.00 60.22           H
ATOM   3684 2HB  LYS A 245      -9.302 -17.627 -32.407  1.00 60.22           H
ATOM   3685  CG  LYS A 245     -11.170 -17.863 -31.353  1.00 60.22           C
ATOM   3686 1HG  LYS A 245     -10.952 -18.794 -30.831  1.00 60.22           H
ATOM   3687 2HG  LYS A 245     -11.804 -17.269 -30.695  1.00 60.22           H
ATOM   3688  CD  LYS A 245     -11.916 -18.164 -32.654  1.00 60.22           C
ATOM   3689 1HD  LYS A 245     -12.231 -17.231 -33.121  1.00 60.22           H
ATOM   3690 2HD  LYS A 245     -11.246 -18.661 -33.356  1.00 60.22           H
ATOM   3691  CE  LYS A 245     -13.138 -19.048 -32.394  1.00 60.22           C
ATOM   3692 1HE  LYS A 245     -12.835 -19.946 -31.855  1.00 60.22           H
ATOM   3693 2HE  LYS A 245     -13.848 -18.519 -31.758  1.00 60.22           H
ATOM   3694  NZ  LYS A 245     -13.788 -19.422 -33.669  1.00 60.22           N
ATOM   3695 1HZ  LYS A 245     -14.593 -20.009 -33.479  1.00 60.22           H
ATOM   3696 2HZ  LYS A 245     -14.088 -18.584 -34.154  1.00 60.22           H
ATOM   3697 3HZ  LYS A 245     -13.129 -19.930 -34.249  1.00 60.22           H
ATOM   3698  HN  LYS A 245     -10.208 -15.362 -29.880  1.00 60.22           H
ATOM   3699  N   LYS A 246      -7.091 -15.601 -29.981  1.00 58.37           N
ATOM   3700  CA  LYS A 246      -5.764 -15.075 -30.249  1.00 58.37           C
ATOM   3701  C   LYS A 246      -4.725 -15.924 -29.514  1.00 58.37           C
ATOM   3702  O   LYS A 246      -4.854 -16.170 -28.316  1.00 58.37           O
ATOM   3703  HA  LYS A 246      -5.587 -15.164 -31.321  1.00 58.37           H
ATOM   3704  CB  LYS A 246      -5.698 -13.586 -29.901  1.00 58.37           C
ATOM   3705 1HB  LYS A 246      -6.274 -13.394 -28.996  1.00 58.37           H
ATOM   3706 2HB  LYS A 246      -4.667 -13.304 -29.688  1.00 58.37           H
ATOM   3707  CG  LYS A 246      -6.240 -12.731 -31.048  1.00 58.37           C
ATOM   3708 1HG  LYS A 246      -5.780 -13.041 -31.987  1.00 58.37           H
ATOM   3709 2HG  LYS A 246      -7.313 -12.891 -31.151  1.00 58.37           H
ATOM   3710  CD  LYS A 246      -5.961 -11.246 -30.804  1.00 58.37           C
ATOM   3711 1HD  LYS A 246      -6.525 -10.905 -29.936  1.00 58.37           H
ATOM   3712 2HD  LYS A 246      -4.905 -11.103 -30.575  1.00 58.37           H
ATOM   3713  CE  LYS A 246      -6.342 -10.409 -32.027  1.00 58.37           C
ATOM   3714 1HE  LYS A 246      -5.792 -10.759 -32.900  1.00 58.37           H
ATOM   3715 2HE  LYS A 246      -7.402 -10.535 -32.246  1.00 58.37           H
ATOM   3716  NZ  LYS A 246      -6.046  -8.979 -31.788  1.00 58.37           N
ATOM   3717 1HZ  LYS A 246      -6.319  -8.436 -32.600  1.00 58.37           H
ATOM   3718 2HZ  LYS A 246      -6.563  -8.657 -30.977  1.00 58.37           H
ATOM   3719 3HZ  LYS A 246      -5.052  -8.862 -31.622  1.00 58.37           H
ATOM   3720  HN  LYS A 246      -7.609 -15.108 -29.283  1.00 58.37           H
ATOM   3721  N   SER A 247      -3.719 -16.350 -30.263  1.00 57.87           N
ATOM   3722  CA  SER A 247      -2.685 -17.209 -29.711  1.00 57.87           C
ATOM   3723  C   SER A 247      -2.038 -16.535 -28.499  1.00 57.87           C
ATOM   3724  O   SER A 247      -1.744 -17.192 -27.502  1.00 57.87           O
ATOM   3725  HA  SER A 247      -3.198 -18.122 -29.411  1.00 57.87           H
ATOM   3726  CB  SER A 247      -1.625 -17.541 -30.762  1.00 57.87           C
ATOM   3727 1HB  SER A 247      -0.904 -18.243 -30.341  1.00 57.87           H
ATOM   3728 2HB  SER A 247      -2.097 -18.039 -31.609  1.00 57.87           H
ATOM   3729  OG  SER A 247      -0.941 -16.377 -31.218  1.00 57.87           O
ATOM   3730  HG  SER A 247      -0.268 -16.626 -31.914  1.00 57.87           H
ATOM   3731  HN  SER A 247      -3.604 -16.118 -31.229  1.00 57.87           H
ATOM   3732  N   SER A 248      -1.835 -15.231 -28.625  1.00 62.36           N
ATOM   3733  CA  SER A 248      -1.078 -14.492 -27.629  1.00 62.36           C
ATOM   3734  C   SER A 248      -1.832 -14.487 -26.297  1.00 62.36           C
ATOM   3735  O   SER A 248      -1.353 -13.928 -25.312  1.00 62.36           O
ATOM   3736  HA  SER A 248      -0.132 -15.024 -27.531  1.00 62.36           H
ATOM   3737  CB  SER A 248      -0.811 -13.059 -28.093  1.00 62.36           C
ATOM   3738 1HB  SER A 248      -0.161 -12.560 -27.374  1.00 62.36           H
ATOM   3739 2HB  SER A 248      -0.279 -13.078 -29.044  1.00 62.36           H
ATOM   3740  OG  SER A 248      -2.016 -12.311 -28.239  1.00 62.36           O
ATOM   3741  HG  SER A 248      -1.806 -11.379 -28.532  1.00 62.36           H
ATOM   3742  HN  SER A 248      -2.176 -14.684 -29.389  1.00 62.36           H
ATOM   3743  N   LYS A 249      -2.997 -15.117 -26.311  1.00 64.84           N
ATOM   3744  CA  LYS A 249      -3.813 -15.207 -25.112  1.00 64.84           C
ATOM   3745  C   LYS A 249      -2.992 -15.842 -23.988  1.00 64.84           C
ATOM   3746  O   LYS A 249      -3.075 -15.417 -22.837  1.00 64.84           O
ATOM   3747  HA  LYS A 249      -4.074 -14.191 -24.817  1.00 64.84           H
ATOM   3748  CB  LYS A 249      -5.122 -15.943 -25.409  1.00 64.84           C
ATOM   3749 1HB  LYS A 249      -5.789 -15.867 -24.550  1.00 64.84           H
ATOM   3750 2HB  LYS A 249      -5.628 -15.467 -26.248  1.00 64.84           H
ATOM   3751  CG  LYS A 249      -4.862 -17.416 -25.731  1.00 64.84           C
ATOM   3752 1HG  LYS A 249      -4.059 -17.495 -26.464  1.00 64.84           H
ATOM   3753 2HG  LYS A 249      -4.526 -17.934 -24.833  1.00 64.84           H
ATOM   3754  CD  LYS A 249      -6.124 -18.089 -26.274  1.00 64.84           C
ATOM   3755 1HD  LYS A 249      -6.958 -17.907 -25.596  1.00 64.84           H
ATOM   3756 2HD  LYS A 249      -6.392 -17.648 -27.234  1.00 64.84           H
ATOM   3757  CE  LYS A 249      -5.914 -19.596 -26.438  1.00 64.84           C
ATOM   3758 1HE  LYS A 249      -5.170 -19.783 -27.213  1.00 64.84           H
ATOM   3759 2HE  LYS A 249      -5.523 -20.018 -25.512  1.00 64.84           H
ATOM   3760  NZ  LYS A 249      -7.187 -20.261 -26.795  1.00 64.84           N
ATOM   3761 1HZ  LYS A 249      -7.023 -21.251 -26.937  1.00 64.84           H
ATOM   3762 2HZ  LYS A 249      -7.857 -20.133 -26.045  1.00 64.84           H
ATOM   3763 3HZ  LYS A 249      -7.554 -19.853 -27.648  1.00 64.84           H
ATOM   3764  HN  LYS A 249      -3.385 -15.559 -27.120  1.00 64.84           H
ATOM   3765  N   HIS A 250      -2.218 -16.851 -24.361  1.00 71.46           N
ATOM   3766  CA  HIS A 250      -1.517 -17.659 -23.379  1.00 71.46           C
ATOM   3767  C   HIS A 250      -0.485 -16.798 -22.647  1.00 71.46           C
ATOM   3768  O   HIS A 250      -0.332 -16.904 -21.431  1.00 71.46           O
ATOM   3769  HA  HIS A 250      -2.265 -18.001 -22.663  1.00 71.46           H
ATOM   3770  CB  HIS A 250      -0.899 -18.896 -24.034  1.00 71.46           C
ATOM   3771 1HB  HIS A 250      -0.350 -18.588 -24.924  1.00 71.46           H
ATOM   3772 2HB  HIS A 250      -0.174 -19.335 -23.348  1.00 71.46           H
ATOM   3773  CG  HIS A 250      -1.906 -19.953 -24.422  1.00 71.46           C
ATOM   3774  ND1 HIS A 250      -2.443 -20.847 -23.512  1.00 71.46           N
ATOM   3775  HD1 HIS A 250      -2.230 -20.887 -22.536  1.00 71.46           H
ATOM   3776  CD2 HIS A 250      -2.468 -20.248 -25.629  1.00 71.46           C
ATOM   3777  HD2 HIS A 250      -2.265 -19.734 -26.569  1.00 71.46           H
ATOM   3778  CE1 HIS A 250      -3.288 -21.640 -24.154  1.00 71.46           C
ATOM   3779  HE1 HIS A 250      -3.871 -22.448 -23.711  1.00 71.46           H
ATOM   3780  NE2 HIS A 250      -3.302 -21.268 -25.466  1.00 71.46           N
ATOM   3781  HN  HIS A 250      -2.066 -17.117 -25.313  1.00 71.46           H
ATOM   3782  N   LYS A 251       0.197 -15.965 -23.419  1.00 71.29           N
ATOM   3783  CA  LYS A 251       1.215 -15.092 -22.861  1.00 71.29           C
ATOM   3784  C   LYS A 251       0.559 -14.103 -21.895  1.00 71.29           C
ATOM   3785  O   LYS A 251       1.026 -13.926 -20.771  1.00 71.29           O
ATOM   3786  HA  LYS A 251       1.909 -15.716 -22.298  1.00 71.29           H
ATOM   3787  CB  LYS A 251       2.016 -14.420 -23.979  1.00 71.29           C
ATOM   3788 1HB  LYS A 251       2.323 -15.167 -24.711  1.00 71.29           H
ATOM   3789 2HB  LYS A 251       1.386 -13.701 -24.502  1.00 71.29           H
ATOM   3790  CG  LYS A 251       3.251 -13.711 -23.418  1.00 71.29           C
ATOM   3791 1HG  LYS A 251       2.941 -12.895 -22.765  1.00 71.29           H
ATOM   3792 2HG  LYS A 251       3.828 -14.406 -22.809  1.00 71.29           H
ATOM   3793  CD  LYS A 251       4.128 -13.163 -24.546  1.00 71.29           C
ATOM   3794 1HD  LYS A 251       4.362 -13.962 -25.250  1.00 71.29           H
ATOM   3795 2HD  LYS A 251       3.580 -12.401 -25.100  1.00 71.29           H
ATOM   3796  CE  LYS A 251       5.424 -12.567 -23.993  1.00 71.29           C
ATOM   3797 1HE  LYS A 251       5.197 -11.700 -23.373  1.00 71.29           H
ATOM   3798 2HE  LYS A 251       5.922 -13.296 -23.353  1.00 71.29           H
ATOM   3799  NZ  LYS A 251       6.325 -12.172 -25.098  1.00 71.29           N
ATOM   3800 1HZ  LYS A 251       7.216 -11.872 -24.717  1.00 71.29           H
ATOM   3801 2HZ  LYS A 251       6.471 -12.964 -25.715  1.00 71.29           H
ATOM   3802 3HZ  LYS A 251       5.907 -11.410 -25.620  1.00 71.29           H
ATOM   3803  HN  LYS A 251       0.064 -15.882 -24.407  1.00 71.29           H
ATOM   3804  N   ALA A 252      -0.512 -13.484 -22.369  1.00 69.38           N
ATOM   3805  CA  ALA A 252      -1.206 -12.480 -21.582  1.00 69.38           C
ATOM   3806  C   ALA A 252      -1.713 -13.114 -20.285  1.00 69.38           C
ATOM   3807  O   ALA A 252      -1.699 -12.479 -19.232  1.00 69.38           O
ATOM   3808  HA  ALA A 252      -0.488 -11.697 -21.337  1.00 69.38           H
ATOM   3809  CB  ALA A 252      -2.336 -11.870 -22.413  1.00 69.38           C
ATOM   3810 1HB  ALA A 252      -1.920 -11.406 -23.308  1.00 69.38           H
ATOM   3811 2HB  ALA A 252      -3.038 -12.652 -22.702  1.00 69.38           H
ATOM   3812 3HB  ALA A 252      -2.856 -11.116 -21.822  1.00 69.38           H
ATOM   3813  HN  ALA A 252      -0.906 -13.660 -23.272  1.00 69.38           H
ATOM   3814  N   LEU A 253      -2.149 -14.360 -20.405  1.00 73.96           N
ATOM   3815  CA  LEU A 253      -2.681 -15.080 -19.260  1.00 73.96           C
ATOM   3816  C   LEU A 253      -1.578 -15.252 -18.214  1.00 73.96           C
ATOM   3817  O   LEU A 253      -1.775 -14.938 -17.042  1.00 73.96           O
ATOM   3818  HA  LEU A 253      -3.473 -14.468 -18.829  1.00 73.96           H
ATOM   3819  CB  LEU A 253      -3.318 -16.398 -19.705  1.00 73.96           C
ATOM   3820 1HB  LEU A 253      -3.906 -16.209 -20.603  1.00 73.96           H
ATOM   3821 2HB  LEU A 253      -2.521 -17.087 -19.984  1.00 73.96           H
ATOM   3822  CG  LEU A 253      -4.216 -17.089 -18.677  1.00 73.96           C
ATOM   3823  HG  LEU A 253      -3.774 -16.952 -17.690  1.00 73.96           H
ATOM   3824  CD1 LEU A 253      -5.605 -16.448 -18.644  1.00 73.96           C
ATOM   3825 1HD1 LEU A 253      -5.513 -15.396 -18.376  1.00 73.96           H
ATOM   3826 2HD1 LEU A 253      -6.069 -16.534 -19.627  1.00 73.96           H
ATOM   3827 3HD1 LEU A 253      -6.223 -16.959 -17.905  1.00 73.96           H
ATOM   3828  CD2 LEU A 253      -4.286 -18.596 -18.936  1.00 73.96           C
ATOM   3829 1HD2 LEU A 253      -4.692 -18.775 -19.931  1.00 73.96           H
ATOM   3830 2HD2 LEU A 253      -3.285 -19.022 -18.869  1.00 73.96           H
ATOM   3831 3HD2 LEU A 253      -4.931 -19.062 -18.191  1.00 73.96           H
ATOM   3832  HN  LEU A 253      -2.144 -14.874 -21.262  1.00 73.96           H
ATOM   3833  N   LYS A 254      -0.441 -15.751 -18.677  1.00 76.03           N
ATOM   3834  CA  LYS A 254       0.676 -16.017 -17.787  1.00 76.03           C
ATOM   3835  C   LYS A 254       1.041 -14.736 -17.034  1.00 76.03           C
ATOM   3836  O   LYS A 254       1.182 -14.748 -15.812  1.00 76.03           O
ATOM   3837  HA  LYS A 254       0.346 -16.761 -17.062  1.00 76.03           H
ATOM   3838  CB  LYS A 254       1.845 -16.629 -18.562  1.00 76.03           C
ATOM   3839 1HB  LYS A 254       1.506 -17.515 -19.099  1.00 76.03           H
ATOM   3840 2HB  LYS A 254       2.201 -15.920 -19.309  1.00 76.03           H
ATOM   3841  CG  LYS A 254       2.991 -17.004 -17.620  1.00 76.03           C
ATOM   3842 1HG  LYS A 254       3.372 -16.108 -17.131  1.00 76.03           H
ATOM   3843 2HG  LYS A 254       2.620 -17.663 -16.835  1.00 76.03           H
ATOM   3844  CD  LYS A 254       4.123 -17.697 -18.382  1.00 76.03           C
ATOM   3845 1HD  LYS A 254       3.736 -18.581 -18.890  1.00 76.03           H
ATOM   3846 2HD  LYS A 254       4.508 -17.030 -19.153  1.00 76.03           H
ATOM   3847  CE  LYS A 254       5.255 -18.099 -17.436  1.00 76.03           C
ATOM   3848 1HE  LYS A 254       5.697 -17.209 -16.989  1.00 76.03           H
ATOM   3849 2HE  LYS A 254       4.858 -18.702 -16.619  1.00 76.03           H
ATOM   3850  NZ  LYS A 254       6.293 -18.863 -18.164  1.00 76.03           N
ATOM   3851 1HZ  LYS A 254       7.043 -19.107 -17.527  1.00 76.03           H
ATOM   3852 2HZ  LYS A 254       5.884 -19.710 -18.545  1.00 76.03           H
ATOM   3853 3HZ  LYS A 254       6.662 -18.297 -18.920  1.00 76.03           H
ATOM   3854  HN  LYS A 254      -0.277 -15.971 -19.638  1.00 76.03           H
ATOM   3855  N   VAL A 255       1.182 -13.661 -17.795  1.00 73.01           N
ATOM   3856  CA  VAL A 255       1.517 -12.372 -17.215  1.00 73.01           C
ATOM   3857  C   VAL A 255       0.515 -12.041 -16.107  1.00 73.01           C
ATOM   3858  O   VAL A 255       0.906 -11.645 -15.009  1.00 73.01           O
ATOM   3859  HA  VAL A 255       2.510 -12.457 -16.775  1.00 73.01           H
ATOM   3860  CB  VAL A 255       1.572 -11.303 -18.309  1.00 73.01           C
ATOM   3861  HB  VAL A 255       0.740 -11.478 -18.990  1.00 73.01           H
ATOM   3862  CG1 VAL A 255       1.408  -9.902 -17.716  1.00 73.01           C
ATOM   3863 1HG1 VAL A 255       0.446  -9.833 -17.208  1.00 73.01           H
ATOM   3864 2HG1 VAL A 255       2.210  -9.714 -17.002  1.00 73.01           H
ATOM   3865 3HG1 VAL A 255       1.452  -9.163 -18.515  1.00 73.01           H
ATOM   3866  CG2 VAL A 255       2.869 -11.410 -19.113  1.00 73.01           C
ATOM   3867 1HG2 VAL A 255       3.722 -11.273 -18.448  1.00 73.01           H
ATOM   3868 2HG2 VAL A 255       2.927 -12.393 -19.581  1.00 73.01           H
ATOM   3869 3HG2 VAL A 255       2.883 -10.639 -19.884  1.00 73.01           H
ATOM   3870  HN  VAL A 255       1.072 -13.661 -18.789  1.00 73.01           H
ATOM   3871  N   THR A 256      -0.758 -12.215 -16.432  1.00 73.47           N
ATOM   3872  CA  THR A 256      -1.823 -11.788 -15.541  1.00 73.47           C
ATOM   3873  C   THR A 256      -1.757 -12.560 -14.222  1.00 73.47           C
ATOM   3874  O   THR A 256      -1.879 -11.973 -13.148  1.00 73.47           O
ATOM   3875  HA  THR A 256      -1.671 -10.735 -15.303  1.00 73.47           H
ATOM   3876  CB  THR A 256      -3.153 -11.958 -16.278  1.00 73.47           C
ATOM   3877  HB  THR A 256      -3.295 -12.993 -16.590  1.00 73.47           H
ATOM   3878  OG1 THR A 256      -3.090 -11.001 -17.332  1.00 73.47           O
ATOM   3879  HG1 THR A 256      -3.038 -11.468 -18.215  1.00 73.47           H
ATOM   3880  CG2 THR A 256      -4.350 -11.510 -15.438  1.00 73.47           C
ATOM   3881 1HG2 THR A 256      -4.240 -10.455 -15.183  1.00 73.47           H
ATOM   3882 2HG2 THR A 256      -4.395 -12.102 -14.524  1.00 73.47           H
ATOM   3883 3HG2 THR A 256      -5.268 -11.652 -16.008  1.00 73.47           H
ATOM   3884  HN  THR A 256      -1.064 -12.638 -17.284  1.00 73.47           H
ATOM   3885  N   ILE A 257      -1.563 -13.865 -14.345  1.00 76.88           N
ATOM   3886  CA  ILE A 257      -1.530 -14.730 -13.179  1.00 76.88           C
ATOM   3887  C   ILE A 257      -0.346 -14.341 -12.293  1.00 76.88           C
ATOM   3888  O   ILE A 257      -0.465 -14.313 -11.069  1.00 76.88           O
ATOM   3889  HA  ILE A 257      -2.451 -14.560 -12.620  1.00 76.88           H
ATOM   3890  CB  ILE A 257      -1.524 -16.201 -13.603  1.00 76.88           C
ATOM   3891  HB  ILE A 257      -0.753 -16.334 -14.362  1.00 76.88           H
ATOM   3892  CG1 ILE A 257      -2.858 -16.593 -14.241  1.00 76.88           C
ATOM   3893 1HG1 ILE A 257      -3.633 -16.633 -13.475  1.00 76.88           H
ATOM   3894 2HG1 ILE A 257      -3.159 -15.831 -14.960  1.00 76.88           H
ATOM   3895  CG2 ILE A 257      -1.162 -17.109 -12.426  1.00 76.88           C
ATOM   3896 1HG2 ILE A 257      -0.170 -16.847 -12.057  1.00 76.88           H
ATOM   3897 2HG2 ILE A 257      -1.893 -16.979 -11.628  1.00 76.88           H
ATOM   3898 3HG2 ILE A 257      -1.165 -18.148 -12.755  1.00 76.88           H
ATOM   3899  CD1 ILE A 257      -2.753 -17.950 -14.940  1.00 76.88           C
ATOM   3900 1HD1 ILE A 257      -1.995 -17.899 -15.721  1.00 76.88           H
ATOM   3901 2HD1 ILE A 257      -2.476 -18.713 -14.213  1.00 76.88           H
ATOM   3902 3HD1 ILE A 257      -3.715 -18.205 -15.385  1.00 76.88           H
ATOM   3903  HN  ILE A 257      -1.429 -14.330 -15.221  1.00 76.88           H
ATOM   3904  N   THR A 258       0.770 -14.051 -12.945  1.00 78.72           N
ATOM   3905  CA  THR A 258       1.993 -13.729 -12.230  1.00 78.72           C
ATOM   3906  C   THR A 258       1.780 -12.512 -11.328  1.00 78.72           C
ATOM   3907  O   THR A 258       2.146 -12.533 -10.154  1.00 78.72           O
ATOM   3908  HA  THR A 258       2.242 -14.569 -11.580  1.00 78.72           H
ATOM   3909  CB  THR A 258       3.107 -13.534 -13.261  1.00 78.72           C
ATOM   3910  HB  THR A 258       2.878 -12.702 -13.927  1.00 78.72           H
ATOM   3911  OG1 THR A 258       3.228 -14.808 -13.887  1.00 78.72           O
ATOM   3912  HG1 THR A 258       2.573 -14.884 -14.638  1.00 78.72           H
ATOM   3913  CG2 THR A 258       4.473 -13.306 -12.611  1.00 78.72           C
ATOM   3914 1HG2 THR A 258       4.732 -14.168 -11.997  1.00 78.72           H
ATOM   3915 2HG2 THR A 258       4.434 -12.413 -11.986  1.00 78.72           H
ATOM   3916 3HG2 THR A 258       5.227 -13.173 -13.387  1.00 78.72           H
ATOM   3917  HN  THR A 258       0.847 -14.033 -13.942  1.00 78.72           H
ATOM   3918  N   VAL A 259       1.188 -11.480 -11.911  1.00 74.25           N
ATOM   3919  CA  VAL A 259       0.993 -10.229 -11.198  1.00 74.25           C
ATOM   3920  C   VAL A 259       0.103 -10.474  -9.979  1.00 74.25           C
ATOM   3921  O   VAL A 259       0.394  -9.992  -8.886  1.00 74.25           O
ATOM   3922  HA  VAL A 259       1.971  -9.889 -10.856  1.00 74.25           H
ATOM   3923  CB  VAL A 259       0.430  -9.169 -12.147  1.00 74.25           C
ATOM   3924  HB  VAL A 259      -0.480  -9.570 -12.595  1.00 74.25           H
ATOM   3925  CG1 VAL A 259       0.057  -7.895 -11.386  1.00 74.25           C
ATOM   3926 1HG1 VAL A 259      -0.698  -8.128 -10.635  1.00 74.25           H
ATOM   3927 2HG1 VAL A 259       0.943  -7.491 -10.898  1.00 74.25           H
ATOM   3928 3HG1 VAL A 259      -0.341  -7.158 -12.084  1.00 74.25           H
ATOM   3929  CG2 VAL A 259       1.415  -8.864 -13.277  1.00 74.25           C
ATOM   3930 1HG2 VAL A 259       2.349  -8.494 -12.854  1.00 74.25           H
ATOM   3931 2HG2 VAL A 259       1.609  -9.774 -13.845  1.00 74.25           H
ATOM   3932 3HG2 VAL A 259       0.990  -8.108 -13.936  1.00 74.25           H
ATOM   3933  HN  VAL A 259       0.846 -11.489 -12.850  1.00 74.25           H
ATOM   3934  N   LEU A 260      -0.965 -11.224 -10.208  1.00 76.14           N
ATOM   3935  CA  LEU A 260      -1.920 -11.510  -9.150  1.00 76.14           C
ATOM   3936  C   LEU A 260      -1.207 -12.240  -8.009  1.00 76.14           C
ATOM   3937  O   LEU A 260      -1.399 -11.909  -6.840  1.00 76.14           O
ATOM   3938  HA  LEU A 260      -2.286 -10.555  -8.774  1.00 76.14           H
ATOM   3939  CB  LEU A 260      -3.125 -12.270  -9.707  1.00 76.14           C
ATOM   3940 1HB  LEU A 260      -3.617 -11.639 -10.447  1.00 76.14           H
ATOM   3941 2HB  LEU A 260      -2.762 -13.154 -10.232  1.00 76.14           H
ATOM   3942  CG  LEU A 260      -4.171 -12.714  -8.682  1.00 76.14           C
ATOM   3943  HG  LEU A 260      -3.682 -13.363  -7.955  1.00 76.14           H
ATOM   3944  CD1 LEU A 260      -4.729 -11.514  -7.913  1.00 76.14           C
ATOM   3945 1HD1 LEU A 260      -3.917 -11.009  -7.389  1.00 76.14           H
ATOM   3946 2HD1 LEU A 260      -5.197 -10.821  -8.612  1.00 76.14           H
ATOM   3947 3HD1 LEU A 260      -5.469 -11.858  -7.191  1.00 76.14           H
ATOM   3948  CD2 LEU A 260      -5.278 -13.534  -9.347  1.00 76.14           C
ATOM   3949 1HD2 LEU A 260      -5.770 -12.929 -10.109  1.00 76.14           H
ATOM   3950 2HD2 LEU A 260      -4.845 -14.420  -9.811  1.00 76.14           H
ATOM   3951 3HD2 LEU A 260      -6.007 -13.836  -8.596  1.00 76.14           H
ATOM   3952  HN  LEU A 260      -1.182 -11.633 -11.094  1.00 76.14           H
ATOM   3953  N   THR A 261      -0.399 -13.219  -8.389  1.00 83.30           N
ATOM   3954  CA  THR A 261       0.246 -14.079  -7.412  1.00 83.30           C
ATOM   3955  C   THR A 261       1.195 -13.265  -6.529  1.00 83.30           C
ATOM   3956  O   THR A 261       1.229 -13.449  -5.313  1.00 83.30           O
ATOM   3957  HA  THR A 261      -0.522 -14.493  -6.758  1.00 83.30           H
ATOM   3958  CB  THR A 261       0.941 -15.214  -8.166  1.00 83.30           C
ATOM   3959  HB  THR A 261       1.773 -14.834  -8.759  1.00 83.30           H
ATOM   3960  OG1 THR A 261      -0.108 -15.834  -8.904  1.00 83.30           O
ATOM   3961  HG1 THR A 261      -0.107 -15.501  -9.847  1.00 83.30           H
ATOM   3962  CG2 THR A 261       1.442 -16.317  -7.232  1.00 83.30           C
ATOM   3963 1HG2 THR A 261       0.599 -16.743  -6.687  1.00 83.30           H
ATOM   3964 2HG2 THR A 261       2.157 -15.897  -6.524  1.00 83.30           H
ATOM   3965 3HG2 THR A 261       1.927 -17.097  -7.818  1.00 83.30           H
ATOM   3966  HN  THR A 261      -0.183 -13.428  -9.343  1.00 83.30           H
ATOM   3967  N   VAL A 262       1.942 -12.383  -7.176  1.00 81.53           N
ATOM   3968  CA  VAL A 262       2.935 -11.586  -6.474  1.00 81.53           C
ATOM   3969  C   VAL A 262       2.235 -10.705  -5.437  1.00 81.53           C
ATOM   3970  O   VAL A 262       2.705 -10.579  -4.307  1.00 81.53           O
ATOM   3971  HA  VAL A 262       3.603 -12.274  -5.957  1.00 81.53           H
ATOM   3972  CB  VAL A 262       3.765 -10.782  -7.478  1.00 81.53           C
ATOM   3973  HB  VAL A 262       3.075 -10.249  -8.132  1.00 81.53           H
ATOM   3974  CG1 VAL A 262       4.633  -9.744  -6.764  1.00 81.53           C
ATOM   3975 1HG1 VAL A 262       3.995  -9.057  -6.209  1.00 81.53           H
ATOM   3976 2HG1 VAL A 262       5.310 -10.249  -6.075  1.00 81.53           H
ATOM   3977 3HG1 VAL A 262       5.213  -9.187  -7.500  1.00 81.53           H
ATOM   3978  CG2 VAL A 262       4.619 -11.707  -8.347  1.00 81.53           C
ATOM   3979 1HG2 VAL A 262       5.296 -12.280  -7.713  1.00 81.53           H
ATOM   3980 2HG2 VAL A 262       3.971 -12.390  -8.897  1.00 81.53           H
ATOM   3981 3HG2 VAL A 262       5.199 -11.110  -9.051  1.00 81.53           H
ATOM   3982  HN  VAL A 262       1.879 -12.209  -8.158  1.00 81.53           H
ATOM   3983  N   PHE A 263       1.123 -10.120  -5.858  1.00 77.61           N
ATOM   3984  CA  PHE A 263       0.368  -9.234  -4.987  1.00 77.61           C
ATOM   3985  C   PHE A 263      -0.142  -9.982  -3.754  1.00 77.61           C
ATOM   3986  O   PHE A 263       0.063  -9.538  -2.625  1.00 77.61           O
ATOM   3987  HA  PHE A 263       1.042  -8.437  -4.674  1.00 77.61           H
ATOM   3988  CB  PHE A 263      -0.829  -8.728  -5.794  1.00 77.61           C
ATOM   3989 1HB  PHE A 263      -0.464  -8.199  -6.674  1.00 77.61           H
ATOM   3990 2HB  PHE A 263      -1.401  -9.584  -6.152  1.00 77.61           H
ATOM   3991  CG  PHE A 263      -1.761  -7.802  -5.010  1.00 77.61           C
ATOM   3992  CD1 PHE A 263      -2.865  -8.307  -4.399  1.00 77.61           C
ATOM   3993  HD1 PHE A 263      -3.087  -9.372  -4.467  1.00 77.61           H
ATOM   3994  CD2 PHE A 263      -1.484  -6.473  -4.925  1.00 77.61           C
ATOM   3995  HD2 PHE A 263      -0.599  -6.068  -5.416  1.00 77.61           H
ATOM   3996  CE1 PHE A 263      -3.730  -7.447  -3.671  1.00 77.61           C
ATOM   3997  HE1 PHE A 263      -4.615  -7.852  -3.181  1.00 77.61           H
ATOM   3998  CE2 PHE A 263      -2.349  -5.613  -4.198  1.00 77.61           C
ATOM   3999  HE2 PHE A 263      -2.128  -4.548  -4.130  1.00 77.61           H
ATOM   4000  CZ  PHE A 263      -3.454  -6.118  -3.586  1.00 77.61           C
ATOM   4001  HZ  PHE A 263      -4.117  -5.458  -3.028  1.00 77.61           H
ATOM   4002  HN  PHE A 263       0.738 -10.242  -6.772  1.00 77.61           H
ATOM   4003  N   VAL A 264      -0.797 -11.105  -4.011  1.00 82.70           N
ATOM   4004  CA  VAL A 264      -1.431 -11.862  -2.945  1.00 82.70           C
ATOM   4005  C   VAL A 264      -0.371 -12.286  -1.927  1.00 82.70           C
ATOM   4006  O   VAL A 264      -0.562 -12.125  -0.723  1.00 82.70           O
ATOM   4007  HA  VAL A 264      -2.146 -11.202  -2.453  1.00 82.70           H
ATOM   4008  CB  VAL A 264      -2.204 -13.045  -3.532  1.00 82.70           C
ATOM   4009  HB  VAL A 264      -1.526 -13.601  -4.178  1.00 82.70           H
ATOM   4010  CG1 VAL A 264      -2.682 -13.990  -2.427  1.00 82.70           C
ATOM   4011 1HG1 VAL A 264      -1.820 -14.372  -1.879  1.00 82.70           H
ATOM   4012 2HG1 VAL A 264      -3.336 -13.449  -1.744  1.00 82.70           H
ATOM   4013 3HG1 VAL A 264      -3.228 -14.821  -2.872  1.00 82.70           H
ATOM   4014  CG2 VAL A 264      -3.378 -12.563  -4.386  1.00 82.70           C
ATOM   4015 1HG2 VAL A 264      -4.057 -11.972  -3.771  1.00 82.70           H
ATOM   4016 2HG2 VAL A 264      -3.004 -11.949  -5.205  1.00 82.70           H
ATOM   4017 3HG2 VAL A 264      -3.911 -13.423  -4.791  1.00 82.70           H
ATOM   4018  HN  VAL A 264      -0.898 -11.496  -4.925  1.00 82.70           H
ATOM   4019  N   LEU A 265       0.723 -12.822  -2.448  1.00 87.82           N
ATOM   4020  CA  LEU A 265       1.743 -13.415  -1.600  1.00 87.82           C
ATOM   4021  C   LEU A 265       2.389 -12.322  -0.746  1.00 87.82           C
ATOM   4022  O   LEU A 265       2.857 -12.589   0.360  1.00 87.82           O
ATOM   4023  HA  LEU A 265       1.246 -14.122  -0.937  1.00 87.82           H
ATOM   4024  CB  LEU A 265       2.744 -14.209  -2.441  1.00 87.82           C
ATOM   4025 1HB  LEU A 265       3.097 -13.570  -3.250  1.00 87.82           H
ATOM   4026 2HB  LEU A 265       3.608 -14.442  -1.819  1.00 87.82           H
ATOM   4027  CG  LEU A 265       2.223 -15.513  -3.050  1.00 87.82           C
ATOM   4028  HG  LEU A 265       1.368 -15.276  -3.684  1.00 87.82           H
ATOM   4029  CD1 LEU A 265       3.281 -16.163  -3.943  1.00 87.82           C
ATOM   4030 1HD1 LEU A 265       3.543 -15.480  -4.752  1.00 87.82           H
ATOM   4031 2HD1 LEU A 265       4.170 -16.384  -3.352  1.00 87.82           H
ATOM   4032 3HD1 LEU A 265       2.885 -17.087  -4.363  1.00 87.82           H
ATOM   4033  CD2 LEU A 265       1.727 -16.467  -1.961  1.00 87.82           C
ATOM   4034 1HD2 LEU A 265       2.548 -16.701  -1.283  1.00 87.82           H
ATOM   4035 2HD2 LEU A 265       0.919 -15.994  -1.404  1.00 87.82           H
ATOM   4036 3HD2 LEU A 265       1.362 -17.385  -2.421  1.00 87.82           H
ATOM   4037  HN  LEU A 265       0.917 -12.854  -3.428  1.00 87.82           H
ATOM   4038  N   SER A 266       2.394 -11.114  -1.292  1.00 86.59           N
ATOM   4039  CA  SER A 266       3.063 -10.002  -0.640  1.00 86.59           C
ATOM   4040  C   SER A 266       2.140  -9.376   0.407  1.00 86.59           C
ATOM   4041  O   SER A 266       2.588  -8.996   1.488  1.00 86.59           O
ATOM   4042  HA  SER A 266       3.944 -10.433  -0.164  1.00 86.59           H
ATOM   4043  CB  SER A 266       3.500  -8.948  -1.660  1.00 86.59           C
ATOM   4044 1HB  SER A 266       3.957  -8.107  -1.139  1.00 86.59           H
ATOM   4045 2HB  SER A 266       4.263  -9.371  -2.313  1.00 86.59           H
ATOM   4046  OG  SER A 266       2.408  -8.482  -2.447  1.00 86.59           O
ATOM   4047  HG  SER A 266       2.356  -8.999  -3.301  1.00 86.59           H
ATOM   4048  HN  SER A 266       1.952 -10.892  -2.161  1.00 86.59           H
ATOM   4049  N   GLN A 267       0.867  -9.287   0.049  1.00 85.63           N
ATOM   4050  CA  GLN A 267      -0.072  -8.487   0.817  1.00 85.63           C
ATOM   4051  C   GLN A 267      -0.801  -9.361   1.840  1.00 85.63           C
ATOM   4052  O   GLN A 267      -1.118  -8.906   2.938  1.00 85.63           O
ATOM   4053  HA  GLN A 267       0.535  -7.743   1.332  1.00 85.63           H
ATOM   4054  CB  GLN A 267      -1.066  -7.775  -0.102  1.00 85.63           C
ATOM   4055 1HB  GLN A 267      -1.599  -8.509  -0.707  1.00 85.63           H
ATOM   4056 2HB  GLN A 267      -1.813  -7.254   0.497  1.00 85.63           H
ATOM   4057  CG  GLN A 267      -0.351  -6.777  -1.015  1.00 85.63           C
ATOM   4058 1HG  GLN A 267       0.376  -7.302  -1.635  1.00 85.63           H
ATOM   4059 2HG  GLN A 267      -1.071  -6.315  -1.690  1.00 85.63           H
ATOM   4060  CD  GLN A 267       0.356  -5.695  -0.197  1.00 85.63           C
ATOM   4061  OE1 GLN A 267      -0.175  -5.158   0.761  1.00 85.63           O
ATOM   4062  NE2 GLN A 267       1.581  -5.406  -0.626  1.00 85.63           N
ATOM   4063 1HE2 GLN A 267       1.959  -5.884  -1.419  1.00 85.63           H
ATOM   4064 2HE2 GLN A 267       2.125  -4.711  -0.156  1.00 85.63           H
ATOM   4065  HN  GLN A 267       0.476  -9.748  -0.748  1.00 85.63           H
ATOM   4066  N   PHE A 268      -1.045 -10.602   1.444  1.00 88.19           N
ATOM   4067  CA  PHE A 268      -1.914 -11.476   2.213  1.00 88.19           C
ATOM   4068  C   PHE A 268      -1.388 -11.656   3.638  1.00 88.19           C
ATOM   4069  O   PHE A 268      -2.126 -11.471   4.605  1.00 88.19           O
ATOM   4070  HA  PHE A 268      -2.897 -11.006   2.248  1.00 88.19           H
ATOM   4071  CB  PHE A 268      -1.920 -12.834   1.509  1.00 88.19           C
ATOM   4072 1HB  PHE A 268      -2.246 -12.696   0.478  1.00 88.19           H
ATOM   4073 2HB  PHE A 268      -0.900 -13.217   1.472  1.00 88.19           H
ATOM   4074  CG  PHE A 268      -2.817 -13.878   2.176  1.00 88.19           C
ATOM   4075  CD1 PHE A 268      -2.266 -14.865   2.932  1.00 88.19           C
ATOM   4076  HD1 PHE A 268      -1.185 -14.913   3.061  1.00 88.19           H
ATOM   4077  CD2 PHE A 268      -4.166 -13.818   2.015  1.00 88.19           C
ATOM   4078  HD2 PHE A 268      -4.608 -13.026   1.409  1.00 88.19           H
ATOM   4079  CE1 PHE A 268      -3.099 -15.834   3.551  1.00 88.19           C
ATOM   4080  HE1 PHE A 268      -2.658 -16.626   4.157  1.00 88.19           H
ATOM   4081  CE2 PHE A 268      -5.000 -14.787   2.634  1.00 88.19           C
ATOM   4082  HE2 PHE A 268      -6.081 -14.739   2.505  1.00 88.19           H
ATOM   4083  CZ  PHE A 268      -4.448 -15.774   3.390  1.00 88.19           C
ATOM   4084  HZ  PHE A 268      -5.088 -16.518   3.865  1.00 88.19           H
ATOM   4085  HN  PHE A 268      -0.662 -11.010   0.615  1.00 88.19           H
ATOM   4086  N   PRO A 269      -0.107 -12.020   3.795  1.00 92.95           N
ATOM   4087  CA  PRO A 269       0.435 -12.320   5.122  1.00 92.95           C
ATOM   4088  C   PRO A 269       0.184 -11.197   6.115  1.00 92.95           C
ATOM   4089  O   PRO A 269      -0.235 -11.444   7.245  1.00 92.95           O
ATOM   4090  HA  PRO A 269      -0.067 -13.191   5.544  1.00 92.95           H
ATOM   4091  CB  PRO A 269       1.929 -12.527   4.865  1.00 92.95           C
ATOM   4092 1HB  PRO A 269       2.490 -11.601   4.990  1.00 92.95           H
ATOM   4093 2HB  PRO A 269       2.358 -13.254   5.555  1.00 92.95           H
ATOM   4094  CG  PRO A 269       1.974 -13.023   3.425  1.00 92.95           C
ATOM   4095 1HG  PRO A 269       2.958 -12.883   2.979  1.00 92.95           H
ATOM   4096 2HG  PRO A 269       1.755 -14.089   3.356  1.00 92.95           H
ATOM   4097  CD  PRO A 269       0.912 -12.177   2.741  1.00 92.95           C
ATOM   4098 1HD  PRO A 269       1.307 -11.214   2.420  1.00 92.95           H
ATOM   4099 2HD  PRO A 269       0.513 -12.668   1.853  1.00 92.95           H
ATOM   4100  N   TYR A 270       0.450  -9.980   5.663  1.00 91.34           N
ATOM   4101  CA  TYR A 270       0.346  -8.820   6.532  1.00 91.34           C
ATOM   4102  C   TYR A 270      -1.096  -8.614   7.000  1.00 91.34           C
ATOM   4103  O   TYR A 270      -1.338  -8.350   8.177  1.00 91.34           O
ATOM   4104  HA  TYR A 270       0.981  -8.992   7.401  1.00 91.34           H
ATOM   4105  CB  TYR A 270       0.771  -7.619   5.684  1.00 91.34           C
ATOM   4106 1HB  TYR A 270       1.839  -7.691   5.480  1.00 91.34           H
ATOM   4107 2HB  TYR A 270       0.259  -7.666   4.723  1.00 91.34           H
ATOM   4108  CG  TYR A 270       0.481  -6.265   6.334  1.00 91.34           C
ATOM   4109  CD1 TYR A 270      -0.441  -5.410   5.766  1.00 91.34           C
ATOM   4110  HD1 TYR A 270      -0.963  -5.700   4.853  1.00 91.34           H
ATOM   4111  CD2 TYR A 270       1.142  -5.898   7.489  1.00 91.34           C
ATOM   4112  HD2 TYR A 270       1.870  -6.573   7.938  1.00 91.34           H
ATOM   4113  CE1 TYR A 270      -0.714  -4.135   6.377  1.00 91.34           C
ATOM   4114  HE1 TYR A 270      -1.440  -3.451   5.939  1.00 91.34           H
ATOM   4115  CE2 TYR A 270       0.869  -4.623   8.101  1.00 91.34           C
ATOM   4116  HE2 TYR A 270       1.383  -4.321   9.013  1.00 91.34           H
ATOM   4117  CZ  TYR A 270      -0.046  -3.805   7.515  1.00 91.34           C
ATOM   4118  OH  TYR A 270      -0.304  -2.601   8.093  1.00 91.34           O
ATOM   4119  HH  TYR A 270       0.037  -2.593   9.033  1.00 91.34           H
ATOM   4120  HN  TYR A 270       0.732  -9.781   4.725  1.00 91.34           H
ATOM   4121  N   ASN A 271      -2.015  -8.742   6.055  1.00 89.64           N
ATOM   4122  CA  ASN A 271      -3.416  -8.474   6.333  1.00 89.64           C
ATOM   4123  C   ASN A 271      -3.969  -9.569   7.247  1.00 89.64           C
ATOM   4124  O   ASN A 271      -4.938  -9.347   7.972  1.00 89.64           O
ATOM   4125  HA  ASN A 271      -3.432  -7.491   6.803  1.00 89.64           H
ATOM   4126  CB  ASN A 271      -4.242  -8.472   5.045  1.00 89.64           C
ATOM   4127 1HB  ASN A 271      -3.969  -9.331   4.432  1.00 89.64           H
ATOM   4128 2HB  ASN A 271      -5.300  -8.576   5.287  1.00 89.64           H
ATOM   4129  CG  ASN A 271      -4.020  -7.182   4.253  1.00 89.64           C
ATOM   4130  OD1 ASN A 271      -4.381  -6.095   4.673  1.00 89.64           O
ATOM   4131  ND2 ASN A 271      -3.407  -7.362   3.086  1.00 89.64           N
ATOM   4132 1HD2 ASN A 271      -3.137  -8.281   2.800  1.00 89.64           H
ATOM   4133 2HD2 ASN A 271      -3.216  -6.578   2.495  1.00 89.64           H
ATOM   4134  HN  ASN A 271      -1.817  -9.022   5.116  1.00 89.64           H
ATOM   4135  N   CYS A 272      -3.329 -10.727   7.183  1.00 92.95           N
ATOM   4136  CA  CYS A 272      -3.671 -11.821   8.077  1.00 92.95           C
ATOM   4137  C   CYS A 272      -3.398 -11.371   9.513  1.00 92.95           C
ATOM   4138  O   CYS A 272      -4.245 -11.533  10.390  1.00 92.95           O
ATOM   4139  HA  CYS A 272      -4.732 -12.025   7.930  1.00 92.95           H
ATOM   4140  CB  CYS A 272      -2.908 -13.099   7.724  1.00 92.95           C
ATOM   4141 1HB  CYS A 272      -1.841 -12.887   7.652  1.00 92.95           H
ATOM   4142 2HB  CYS A 272      -3.033 -13.838   8.516  1.00 92.95           H
ATOM   4143  SG  CYS A 272      -3.519 -13.776   6.137  1.00 92.95           S
ATOM   4144  HG  CYS A 272      -2.898 -12.892   5.361  1.00 92.95           H
ATOM   4145  HN  CYS A 272      -2.592 -10.924   6.537  1.00 92.95           H
ATOM   4146  N   ILE A 273      -2.211 -10.815   9.710  1.00 93.36           N
ATOM   4147  CA  ILE A 273      -1.799 -10.380  11.033  1.00 93.36           C
ATOM   4148  C   ILE A 273      -2.672  -9.204  11.474  1.00 93.36           C
ATOM   4149  O   ILE A 273      -3.051  -9.110  12.640  1.00 93.36           O
ATOM   4150  HA  ILE A 273      -1.968 -11.211  11.718  1.00 93.36           H
ATOM   4151  CB  ILE A 273      -0.300 -10.075  11.054  1.00 93.36           C
ATOM   4152  HB  ILE A 273      -0.096  -9.315  10.300  1.00 93.36           H
ATOM   4153  CG1 ILE A 273       0.517 -11.313  10.680  1.00 93.36           C
ATOM   4154 1HG1 ILE A 273       0.242 -11.646   9.679  1.00 93.36           H
ATOM   4155 2HG1 ILE A 273       1.577 -11.059  10.652  1.00 93.36           H
ATOM   4156  CG2 ILE A 273       0.123  -9.495  12.405  1.00 93.36           C
ATOM   4157 1HG2 ILE A 273      -0.424  -8.571  12.592  1.00 93.36           H
ATOM   4158 2HG2 ILE A 273      -0.098 -10.214  13.194  1.00 93.36           H
ATOM   4159 3HG2 ILE A 273       1.193  -9.287  12.393  1.00 93.36           H
ATOM   4160  CD1 ILE A 273       0.285 -12.446  11.682  1.00 93.36           C
ATOM   4161 1HD1 ILE A 273       0.584 -12.118  12.677  1.00 93.36           H
ATOM   4162 2HD1 ILE A 273      -0.771 -12.713  11.689  1.00 93.36           H
ATOM   4163 3HD1 ILE A 273       0.878 -13.314  11.392  1.00 93.36           H
ATOM   4164  HN  ILE A 273      -1.539 -10.661   8.986  1.00 93.36           H
ATOM   4165  N   LEU A 274      -2.967  -8.335  10.517  1.00 91.51           N
ATOM   4166  CA  LEU A 274      -3.769  -7.157  10.797  1.00 91.51           C
ATOM   4167  C   LEU A 274      -5.153  -7.592  11.285  1.00 91.51           C
ATOM   4168  O   LEU A 274      -5.752  -6.933  12.133  1.00 91.51           O
ATOM   4169  HA  LEU A 274      -3.277  -6.609  11.600  1.00 91.51           H
ATOM   4170  CB  LEU A 274      -3.809  -6.234   9.578  1.00 91.51           C
ATOM   4171 1HB  LEU A 274      -2.796  -6.134   9.189  1.00 91.51           H
ATOM   4172 2HB  LEU A 274      -4.402  -6.717   8.800  1.00 91.51           H
ATOM   4173  CG  LEU A 274      -4.375  -4.833   9.815  1.00 91.51           C
ATOM   4174  HG  LEU A 274      -5.321  -4.932  10.348  1.00 91.51           H
ATOM   4175  CD1 LEU A 274      -3.442  -4.008  10.703  1.00 91.51           C
ATOM   4176 1HD1 LEU A 274      -3.323  -4.504  11.666  1.00 91.51           H
ATOM   4177 2HD1 LEU A 274      -2.469  -3.914  10.220  1.00 91.51           H
ATOM   4178 3HD1 LEU A 274      -3.868  -3.016  10.856  1.00 91.51           H
ATOM   4179  CD2 LEU A 274      -4.675  -4.130   8.490  1.00 91.51           C
ATOM   4180 1HD2 LEU A 274      -3.756  -4.042   7.909  1.00 91.51           H
ATOM   4181 2HD2 LEU A 274      -5.406  -4.712   7.927  1.00 91.51           H
ATOM   4182 3HD2 LEU A 274      -5.076  -3.136   8.688  1.00 91.51           H
ATOM   4183  HN  LEU A 274      -2.667  -8.427   9.568  1.00 91.51           H
ATOM   4184  N   LEU A 275      -5.621  -8.699  10.727  1.00 93.63           N
ATOM   4185  CA  LEU A 275      -6.898  -9.260  11.134  1.00 93.63           C
ATOM   4186  C   LEU A 275      -6.822  -9.673  12.606  1.00 93.63           C
ATOM   4187  O   LEU A 275      -7.720  -9.364  13.388  1.00 93.63           O
ATOM   4188  HA  LEU A 275      -7.647  -8.475  11.034  1.00 93.63           H
ATOM   4189  CB  LEU A 275      -7.307 -10.398  10.197  1.00 93.63           C
ATOM   4190 1HB  LEU A 275      -7.399  -9.995   9.188  1.00 93.63           H
ATOM   4191 2HB  LEU A 275      -6.501 -11.132  10.175  1.00 93.63           H
ATOM   4192  CG  LEU A 275      -8.608 -11.122  10.548  1.00 93.63           C
ATOM   4193  HG  LEU A 275      -8.537 -11.471  11.578  1.00 93.63           H
ATOM   4194  CD1 LEU A 275      -9.802 -10.168  10.474  1.00 93.63           C
ATOM   4195 1HD1 LEU A 275      -9.657  -9.349  11.179  1.00 93.63           H
ATOM   4196 2HD1 LEU A 275      -9.887  -9.768   9.464  1.00 93.63           H
ATOM   4197 3HD1 LEU A 275     -10.715 -10.708  10.728  1.00 93.63           H
ATOM   4198  CD2 LEU A 275      -8.805 -12.356   9.665  1.00 93.63           C
ATOM   4199 1HD2 LEU A 275      -8.845 -12.051   8.619  1.00 93.63           H
ATOM   4200 2HD2 LEU A 275      -7.972 -13.043   9.811  1.00 93.63           H
ATOM   4201 3HD2 LEU A 275      -9.737 -12.851   9.935  1.00 93.63           H
ATOM   4202  HN  LEU A 275      -5.144  -9.209  10.011  1.00 93.63           H
ATOM   4203  N   VAL A 276      -5.743 -10.366  12.938  1.00 94.49           N
ATOM   4204  CA  VAL A 276      -5.549 -10.844  14.297  1.00 94.49           C
ATOM   4205  C   VAL A 276      -5.563  -9.654  15.258  1.00 94.49           C
ATOM   4206  O   VAL A 276      -6.229  -9.694  16.291  1.00 94.49           O
ATOM   4207  HA  VAL A 276      -6.387 -11.499  14.537  1.00 94.49           H
ATOM   4208  CB  VAL A 276      -4.263 -11.668  14.383  1.00 94.49           C
ATOM   4209  HB  VAL A 276      -3.449 -11.061  13.986  1.00 94.49           H
ATOM   4210  CG1 VAL A 276      -3.928 -12.011  15.836  1.00 94.49           C
ATOM   4211 1HG1 VAL A 276      -3.793 -11.090  16.405  1.00 94.49           H
ATOM   4212 2HG1 VAL A 276      -4.743 -12.589  16.270  1.00 94.49           H
ATOM   4213 3HG1 VAL A 276      -3.009 -12.596  15.869  1.00 94.49           H
ATOM   4214  CG2 VAL A 276      -4.364 -12.934  13.531  1.00 94.49           C
ATOM   4215 1HG2 VAL A 276      -5.195 -13.545  13.885  1.00 94.49           H
ATOM   4216 2HG2 VAL A 276      -4.534 -12.659  12.490  1.00 94.49           H
ATOM   4217 3HG2 VAL A 276      -3.437 -13.501  13.610  1.00 94.49           H
ATOM   4218  HN  VAL A 276      -5.010 -10.601  12.299  1.00 94.49           H
ATOM   4219  N   GLN A 277      -4.820  -8.623  14.884  1.00 92.91           N
ATOM   4220  CA  GLN A 277      -4.723  -7.431  15.709  1.00 92.91           C
ATOM   4221  C   GLN A 277      -6.104  -6.797  15.889  1.00 92.91           C
ATOM   4222  O   GLN A 277      -6.396  -6.226  16.939  1.00 92.91           O
ATOM   4223  HA  GLN A 277      -4.346  -7.776  16.672  1.00 92.91           H
ATOM   4224  CB  GLN A 277      -3.733  -6.429  15.112  1.00 92.91           C
ATOM   4225 1HB  GLN A 277      -3.928  -6.311  14.046  1.00 92.91           H
ATOM   4226 2HB  GLN A 277      -3.877  -5.452  15.573  1.00 92.91           H
ATOM   4227  CG  GLN A 277      -2.290  -6.892  15.324  1.00 92.91           C
ATOM   4228 1HG  GLN A 277      -2.101  -7.030  16.388  1.00 92.91           H
ATOM   4229 2HG  GLN A 277      -2.140  -7.859  14.845  1.00 92.91           H
ATOM   4230  CD  GLN A 277      -1.299  -5.875  14.753  1.00 92.91           C
ATOM   4231  OE1 GLN A 277      -1.614  -5.089  13.874  1.00 92.91           O
ATOM   4232  NE2 GLN A 277      -0.088  -5.935  15.299  1.00 92.91           N
ATOM   4233 1HE2 GLN A 277       0.104  -6.604  16.017  1.00 92.91           H
ATOM   4234 2HE2 GLN A 277       0.630  -5.310  14.992  1.00 92.91           H
ATOM   4235  HN  GLN A 277      -4.290  -8.594  14.036  1.00 92.91           H
ATOM   4236  N   THR A 278      -6.916  -6.919  14.850  1.00 93.28           N
ATOM   4237  CA  THR A 278      -8.250  -6.344  14.870  1.00 93.28           C
ATOM   4238  C   THR A 278      -9.137  -7.090  15.869  1.00 93.28           C
ATOM   4239  O   THR A 278      -9.859  -6.469  16.648  1.00 93.28           O
ATOM   4240  HA  THR A 278      -8.174  -5.314  15.218  1.00 93.28           H
ATOM   4241  CB  THR A 278      -8.795  -6.363  13.441  1.00 93.28           C
ATOM   4242  HB  THR A 278      -8.936  -7.386  13.092  1.00 93.28           H
ATOM   4243  OG1 THR A 278      -7.859  -5.584  12.702  1.00 93.28           O
ATOM   4244  HG1 THR A 278      -7.175  -6.180  12.281  1.00 93.28           H
ATOM   4245  CG2 THR A 278     -10.110  -5.592  13.306  1.00 93.28           C
ATOM   4246 1HG2 THR A 278      -9.952  -4.552  13.591  1.00 93.28           H
ATOM   4247 2HG2 THR A 278     -10.861  -6.038  13.957  1.00 93.28           H
ATOM   4248 3HG2 THR A 278     -10.453  -5.637  12.272  1.00 93.28           H
ATOM   4249  HN  THR A 278      -6.676  -7.400  14.006  1.00 93.28           H
ATOM   4250  N   ILE A 279      -9.054  -8.411  15.813  1.00 94.63           N
ATOM   4251  CA  ILE A 279      -9.852  -9.249  16.693  1.00 94.63           C
ATOM   4252  C   ILE A 279      -9.440  -8.995  18.144  1.00 94.63           C
ATOM   4253  O   ILE A 279     -10.291  -8.898  19.027  1.00 94.63           O
ATOM   4254  HA  ILE A 279     -10.893  -8.950  16.573  1.00 94.63           H
ATOM   4255  CB  ILE A 279      -9.750 -10.716  16.273  1.00 94.63           C
ATOM   4256  HB  ILE A 279      -8.695 -10.981  16.209  1.00 94.63           H
ATOM   4257  CG1 ILE A 279     -10.355 -10.932  14.884  1.00 94.63           C
ATOM   4258 1HG1 ILE A 279     -11.442 -10.879  14.944  1.00 94.63           H
ATOM   4259 2HG1 ILE A 279     -10.034 -10.133  14.215  1.00 94.63           H
ATOM   4260  CG2 ILE A 279     -10.384 -11.632  17.322  1.00 94.63           C
ATOM   4261 1HG2 ILE A 279      -9.869 -11.505  18.274  1.00 94.63           H
ATOM   4262 2HG2 ILE A 279     -11.436 -11.375  17.441  1.00 94.63           H
ATOM   4263 3HG2 ILE A 279     -10.298 -12.670  16.998  1.00 94.63           H
ATOM   4264  CD1 ILE A 279      -9.935 -12.286  14.307  1.00 94.63           C
ATOM   4265 1HD1 ILE A 279      -8.849 -12.325  14.226  1.00 94.63           H
ATOM   4266 2HD1 ILE A 279     -10.279 -13.083  14.966  1.00 94.63           H
ATOM   4267 3HD1 ILE A 279     -10.378 -12.413  13.320  1.00 94.63           H
ATOM   4268  HN  ILE A 279      -8.457  -8.908  15.184  1.00 94.63           H
ATOM   4269  N   ASP A 280      -8.134  -8.895  18.346  1.00 93.98           N
ATOM   4270  CA  ASP A 280      -7.594  -8.730  19.685  1.00 93.98           C
ATOM   4271  C   ASP A 280      -7.962  -7.342  20.212  1.00 93.98           C
ATOM   4272  O   ASP A 280      -8.187  -7.168  21.409  1.00 93.98           O
ATOM   4273  HA  ASP A 280      -8.040  -9.532  20.274  1.00 93.98           H
ATOM   4274  CB  ASP A 280      -6.069  -8.846  19.682  1.00 93.98           C
ATOM   4275 1HB  ASP A 280      -5.770  -9.751  19.153  1.00 93.98           H
ATOM   4276 2HB  ASP A 280      -5.638  -8.003  19.141  1.00 93.98           H
ATOM   4277  CG  ASP A 280      -5.518  -8.877  21.109  1.00 93.98           C
ATOM   4278  OD1 ASP A 280      -6.020  -9.712  21.892  1.00 93.98           O
ATOM   4279  OD2 ASP A 280      -4.608  -8.065  21.385  1.00 93.98           O
ATOM   4280  HN  ASP A 280      -7.451  -8.924  17.616  1.00 93.98           H
ATOM   4281  N   ALA A 281      -8.013  -6.390  19.292  1.00 91.87           N
ATOM   4282  CA  ALA A 281      -8.395  -5.032  19.642  1.00 91.87           C
ATOM   4283  C   ALA A 281      -9.806  -5.039  20.233  1.00 91.87           C
ATOM   4284  O   ALA A 281     -10.142  -4.189  21.056  1.00 91.87           O
ATOM   4285  HA  ALA A 281      -7.695  -4.675  20.397  1.00 91.87           H
ATOM   4286  CB  ALA A 281      -8.285  -4.136  18.406  1.00 91.87           C
ATOM   4287 1HB  ALA A 281      -7.257  -4.143  18.042  1.00 91.87           H
ATOM   4288 2HB  ALA A 281      -8.948  -4.511  17.626  1.00 91.87           H
ATOM   4289 3HB  ALA A 281      -8.571  -3.118  18.668  1.00 91.87           H
ATOM   4290  HN  ALA A 281      -7.800  -6.533  18.326  1.00 91.87           H
ATOM   4291  N   TYR A 282     -10.594  -6.007  19.789  1.00 90.67           N
ATOM   4292  CA  TYR A 282     -11.962  -6.133  20.261  1.00 90.67           C
ATOM   4293  C   TYR A 282     -12.037  -7.035  21.494  1.00 90.67           C
ATOM   4294  O   TYR A 282     -12.647  -6.671  22.498  1.00 90.67           O
ATOM   4295  HA  TYR A 282     -12.320  -5.138  20.525  1.00 90.67           H
ATOM   4296  CB  TYR A 282     -12.744  -6.785  19.118  1.00 90.67           C
ATOM   4297 1HB  TYR A 282     -12.594  -6.201  18.210  1.00 90.67           H
ATOM   4298 2HB  TYR A 282     -12.332  -7.777  18.930  1.00 90.67           H
ATOM   4299  CG  TYR A 282     -14.245  -6.913  19.384  1.00 90.67           C
ATOM   4300  CD1 TYR A 282     -14.780  -8.133  19.746  1.00 90.67           C
ATOM   4301  HD1 TYR A 282     -14.133  -9.005  19.842  1.00 90.67           H
ATOM   4302  CD2 TYR A 282     -15.064  -5.809  19.262  1.00 90.67           C
ATOM   4303  HD2 TYR A 282     -14.641  -4.846  18.977  1.00 90.67           H
ATOM   4304  CE1 TYR A 282     -16.193  -8.253  19.996  1.00 90.67           C
ATOM   4305  HE1 TYR A 282     -16.628  -9.210  20.283  1.00 90.67           H
ATOM   4306  CE2 TYR A 282     -16.477  -5.929  19.513  1.00 90.67           C
ATOM   4307  HE2 TYR A 282     -17.135  -5.066  19.420  1.00 90.67           H
ATOM   4308  CZ  TYR A 282     -16.971  -7.146  19.867  1.00 90.67           C
ATOM   4309  OH  TYR A 282     -18.306  -7.259  20.104  1.00 90.67           O
ATOM   4310  HH  TYR A 282     -18.748  -6.368  20.003  1.00 90.67           H
ATOM   4311  HN  TYR A 282     -10.312  -6.696  19.122  1.00 90.67           H
ATOM   4312  N   ALA A 283     -11.408  -8.195  21.378  1.00 92.29           N
ATOM   4313  CA  ALA A 283     -11.650  -9.276  22.319  1.00 92.29           C
ATOM   4314  C   ALA A 283     -10.584  -9.240  23.415  1.00 92.29           C
ATOM   4315  O   ALA A 283     -10.776  -9.804  24.491  1.00 92.29           O
ATOM   4316  HA  ALA A 283     -12.629  -9.110  22.769  1.00 92.29           H
ATOM   4317  CB  ALA A 283     -11.672 -10.610  21.570  1.00 92.29           C
ATOM   4318 1HB  ALA A 283     -12.465 -10.594  20.823  1.00 92.29           H
ATOM   4319 2HB  ALA A 283     -10.712 -10.766  21.077  1.00 92.29           H
ATOM   4320 3HB  ALA A 283     -11.854 -11.420  22.276  1.00 92.29           H
ATOM   4321  HN  ALA A 283     -10.744  -8.402  20.659  1.00 92.29           H
ATOM   4322  N   MET A 284      -9.483  -8.571  23.105  1.00 90.15           N
ATOM   4323  CA  MET A 284      -8.376  -8.476  24.041  1.00 90.15           C
ATOM   4324  C   MET A 284      -8.025  -9.850  24.616  1.00 90.15           C
ATOM   4325  O   MET A 284      -7.885 -10.001  25.829  1.00 90.15           O
ATOM   4326  HA  MET A 284      -7.536  -8.091  23.463  1.00 90.15           H
ATOM   4327  CB  MET A 284      -8.751  -7.526  25.180  1.00 90.15           C
ATOM   4328 1HB  MET A 284      -9.616  -7.918  25.715  1.00 90.15           H
ATOM   4329 2HB  MET A 284      -7.931  -7.470  25.896  1.00 90.15           H
ATOM   4330  CG  MET A 284      -9.065  -6.127  24.646  1.00 90.15           C
ATOM   4331 1HG  MET A 284      -8.173  -5.692  24.195  1.00 90.15           H
ATOM   4332 2HG  MET A 284      -9.820  -6.189  23.862  1.00 90.15           H
ATOM   4333  SD  MET A 284      -9.649  -5.084  25.972  1.00 90.15           S
ATOM   4334  CE  MET A 284     -11.131  -4.429  25.222  1.00 90.15           C
ATOM   4335 1HE  MET A 284     -10.869  -3.886  24.314  1.00 90.15           H
ATOM   4336 2HE  MET A 284     -11.805  -5.249  24.974  1.00 90.15           H
ATOM   4337 3HE  MET A 284     -11.623  -3.753  25.921  1.00 90.15           H
ATOM   4338  HN  MET A 284      -9.342  -8.101  22.233  1.00 90.15           H
ATOM   4339  N   PHE A 285      -7.892 -10.815  23.719  1.00 91.28           N
ATOM   4340  CA  PHE A 285      -7.726 -12.200  24.128  1.00 91.28           C
ATOM   4341  C   PHE A 285      -6.247 -12.542  24.319  1.00 91.28           C
ATOM   4342  O   PHE A 285      -5.915 -13.549  24.942  1.00 91.28           O
ATOM   4343  HA  PHE A 285      -8.251 -12.322  25.076  1.00 91.28           H
ATOM   4344  CB  PHE A 285      -8.298 -13.069  23.007  1.00 91.28           C
ATOM   4345 1HB  PHE A 285      -8.413 -14.089  23.374  1.00 91.28           H
ATOM   4346 2HB  PHE A 285      -9.295 -12.708  22.753  1.00 91.28           H
ATOM   4347  CG  PHE A 285      -7.442 -13.092  21.739  1.00 91.28           C
ATOM   4348  CD1 PHE A 285      -7.655 -12.175  20.758  1.00 91.28           C
ATOM   4349  HD1 PHE A 285      -8.436 -11.424  20.874  1.00 91.28           H
ATOM   4350  CD2 PHE A 285      -6.467 -14.029  21.593  1.00 91.28           C
ATOM   4351  HD2 PHE A 285      -6.296 -14.764  22.380  1.00 91.28           H
ATOM   4352  CE1 PHE A 285      -6.860 -12.196  19.581  1.00 91.28           C
ATOM   4353  HE1 PHE A 285      -7.031 -11.461  18.794  1.00 91.28           H
ATOM   4354  CE2 PHE A 285      -5.672 -14.051  20.417  1.00 91.28           C
ATOM   4355  HE2 PHE A 285      -4.891 -14.802  20.300  1.00 91.28           H
ATOM   4356  CZ  PHE A 285      -5.885 -13.133  19.436  1.00 91.28           C
ATOM   4357  HZ  PHE A 285      -5.275 -13.150  18.533  1.00 91.28           H
ATOM   4358  HN  PHE A 285      -7.896 -10.664  22.730  1.00 91.28           H
ATOM   4359  N   ILE A 286      -5.399 -11.684  23.772  1.00 91.90           N
ATOM   4360  CA  ILE A 286      -3.963 -11.870  23.894  1.00 91.90           C
ATOM   4361  C   ILE A 286      -3.482 -11.248  25.206  1.00 91.90           C
ATOM   4362  O   ILE A 286      -3.125 -10.072  25.245  1.00 91.90           O
ATOM   4363  HA  ILE A 286      -3.775 -12.943  23.932  1.00 91.90           H
ATOM   4364  CB  ILE A 286      -3.245 -11.328  22.657  1.00 91.90           C
ATOM   4365  HB  ILE A 286      -3.435 -10.256  22.594  1.00 91.90           H
ATOM   4366  CG1 ILE A 286      -3.799 -11.961  21.379  1.00 91.90           C
ATOM   4367 1HG1 ILE A 286      -3.519 -13.014  21.340  1.00 91.90           H
ATOM   4368 2HG1 ILE A 286      -4.889 -11.922  21.393  1.00 91.90           H
ATOM   4369  CG2 ILE A 286      -1.731 -11.511  22.777  1.00 91.90           C
ATOM   4370 1HG2 ILE A 286      -1.368 -10.976  23.654  1.00 91.90           H
ATOM   4371 2HG2 ILE A 286      -1.500 -12.572  22.878  1.00 91.90           H
ATOM   4372 3HG2 ILE A 286      -1.245 -11.117  21.884  1.00 91.90           H
ATOM   4373  CD1 ILE A 286      -3.273 -11.240  20.137  1.00 91.90           C
ATOM   4374 1HD1 ILE A 286      -3.576 -10.194  20.168  1.00 91.90           H
ATOM   4375 2HD1 ILE A 286      -2.185 -11.302  20.114  1.00 91.90           H
ATOM   4376 3HD1 ILE A 286      -3.683 -11.710  19.243  1.00 91.90           H
ATOM   4377  HN  ILE A 286      -5.677 -10.876  23.253  1.00 91.90           H
ATOM   4378  N   SER A 287      -3.490 -12.065  26.250  1.00 89.65           N
ATOM   4379  CA  SER A 287      -3.032 -11.617  27.554  1.00 89.65           C
ATOM   4380  C   SER A 287      -1.572 -12.026  27.765  1.00 89.65           C
ATOM   4381  O   SER A 287      -0.893 -11.487  28.638  1.00 89.65           O
ATOM   4382  HA  SER A 287      -3.127 -10.532  27.536  1.00 89.65           H
ATOM   4383  CB  SER A 287      -3.909 -12.187  28.671  1.00 89.65           C
ATOM   4384 1HB  SER A 287      -3.526 -11.856  29.636  1.00 89.65           H
ATOM   4385 2HB  SER A 287      -4.920 -11.791  28.576  1.00 89.65           H
ATOM   4386  OG  SER A 287      -3.953 -13.611  28.641  1.00 89.65           O
ATOM   4387  HG  SER A 287      -4.557 -13.950  29.363  1.00 89.65           H
ATOM   4388  HN  SER A 287      -3.800 -13.015  26.214  1.00 89.65           H
ATOM   4389  N   ASN A 288      -1.133 -12.973  26.950  1.00 92.53           N
ATOM   4390  CA  ASN A 288       0.187 -13.556  27.122  1.00 92.53           C
ATOM   4391  C   ASN A 288       1.222 -12.684  26.408  1.00 92.53           C
ATOM   4392  O   ASN A 288       1.115 -12.448  25.205  1.00 92.53           O
ATOM   4393  HA  ASN A 288       0.346 -13.592  28.200  1.00 92.53           H
ATOM   4394  CB  ASN A 288       0.253 -14.960  26.518  1.00 92.53           C
ATOM   4395 1HB  ASN A 288      -0.582 -15.557  26.884  1.00 92.53           H
ATOM   4396 2HB  ASN A 288       0.150 -14.899  25.435  1.00 92.53           H
ATOM   4397  CG  ASN A 288       1.573 -15.648  26.872  1.00 92.53           C
ATOM   4398  OD1 ASN A 288       2.635 -15.047  26.876  1.00 92.53           O
ATOM   4399  ND2 ASN A 288       1.447 -16.938  27.170  1.00 92.53           N
ATOM   4400 1HD2 ASN A 288       0.546 -17.371  27.148  1.00 92.53           H
ATOM   4401 2HD2 ASN A 288       2.254 -17.476  27.415  1.00 92.53           H
ATOM   4402  HN  ASN A 288      -1.661 -13.342  26.185  1.00 92.53           H
ATOM   4403  N   CYS A 289       2.200 -12.230  27.178  1.00 91.87           N
ATOM   4404  CA  CYS A 289       3.187 -11.298  26.662  1.00 91.87           C
ATOM   4405  C   CYS A 289       3.996 -12.008  25.574  1.00 91.87           C
ATOM   4406  O   CYS A 289       4.385 -11.392  24.583  1.00 91.87           O
ATOM   4407  HA  CYS A 289       2.635 -10.456  26.246  1.00 91.87           H
ATOM   4408  CB  CYS A 289       4.084 -10.751  27.774  1.00 91.87           C
ATOM   4409 1HB  CYS A 289       3.475 -10.277  28.544  1.00 91.87           H
ATOM   4410 2HB  CYS A 289       4.624 -11.568  28.253  1.00 91.87           H
ATOM   4411  SG  CYS A 289       5.270  -9.540  27.084  1.00 91.87           S
ATOM   4412  HN  CYS A 289       2.322 -12.489  28.136  1.00 91.87           H
ATOM   4413  N   ALA A 290       4.225 -13.294  25.797  1.00 93.68           N
ATOM   4414  CA  ALA A 290       5.035 -14.079  24.881  1.00 93.68           C
ATOM   4415  C   ALA A 290       4.357 -14.117  23.510  1.00 93.68           C
ATOM   4416  O   ALA A 290       5.010 -13.929  22.485  1.00 93.68           O
ATOM   4417  HA  ALA A 290       6.002 -13.584  24.785  1.00 93.68           H
ATOM   4418  CB  ALA A 290       5.253 -15.478  25.462  1.00 93.68           C
ATOM   4419 1HB  ALA A 290       5.764 -15.397  26.421  1.00 93.68           H
ATOM   4420 2HB  ALA A 290       4.289 -15.966  25.604  1.00 93.68           H
ATOM   4421 3HB  ALA A 290       5.861 -16.066  24.775  1.00 93.68           H
ATOM   4422  HN  ALA A 290       3.868 -13.798  26.583  1.00 93.68           H
ATOM   4423  N   VAL A 291       3.055 -14.360  23.536  1.00 93.83           N
ATOM   4424  CA  VAL A 291       2.282 -14.433  22.308  1.00 93.83           C
ATOM   4425  C   VAL A 291       2.272 -13.059  21.634  1.00 93.83           C
ATOM   4426  O   VAL A 291       2.451 -12.956  20.422  1.00 93.83           O
ATOM   4427  HA  VAL A 291       2.780 -15.143  21.648  1.00 93.83           H
ATOM   4428  CB  VAL A 291       0.878 -14.964  22.603  1.00 93.83           C
ATOM   4429  HB  VAL A 291       0.405 -14.285  23.312  1.00 93.83           H
ATOM   4430  CG1 VAL A 291       0.023 -14.989  21.334  1.00 93.83           C
ATOM   4431 1HG1 VAL A 291      -0.062 -13.978  20.934  1.00 93.83           H
ATOM   4432 2HG1 VAL A 291       0.493 -15.635  20.593  1.00 93.83           H
ATOM   4433 3HG1 VAL A 291      -0.969 -15.370  21.573  1.00 93.83           H
ATOM   4434  CG2 VAL A 291       0.941 -16.349  23.249  1.00 93.83           C
ATOM   4435 1HG2 VAL A 291       1.442 -17.043  22.574  1.00 93.83           H
ATOM   4436 2HG2 VAL A 291       1.496 -16.289  24.185  1.00 93.83           H
ATOM   4437 3HG2 VAL A 291      -0.070 -16.703  23.448  1.00 93.83           H
ATOM   4438  HN  VAL A 291       2.530 -14.505  24.375  1.00 93.83           H
ATOM   4439  N   SER A 292       2.062 -12.037  22.451  1.00 92.90           N
ATOM   4440  CA  SER A 292       1.978 -10.678  21.943  1.00 92.90           C
ATOM   4441  C   SER A 292       3.289 -10.294  21.254  1.00 92.90           C
ATOM   4442  O   SER A 292       3.277  -9.680  20.188  1.00 92.90           O
ATOM   4443  HA  SER A 292       1.157 -10.689  21.225  1.00 92.90           H
ATOM   4444  CB  SER A 292       1.659  -9.689  23.066  1.00 92.90           C
ATOM   4445 1HB  SER A 292       0.800 -10.048  23.633  1.00 92.90           H
ATOM   4446 2HB  SER A 292       2.500  -9.642  23.757  1.00 92.90           H
ATOM   4447  OG  SER A 292       1.384  -8.383  22.565  1.00 92.90           O
ATOM   4448  HG  SER A 292       0.489  -8.369  22.119  1.00 92.90           H
ATOM   4449  HN  SER A 292       1.951 -12.125  23.441  1.00 92.90           H
ATOM   4450  N   THR A 293       4.387 -10.673  21.890  1.00 92.92           N
ATOM   4451  CA  THR A 293       5.704 -10.346  21.369  1.00 92.92           C
ATOM   4452  C   THR A 293       5.893 -10.954  19.978  1.00 92.92           C
ATOM   4453  O   THR A 293       6.358 -10.280  19.060  1.00 92.92           O
ATOM   4454  HA  THR A 293       5.770  -9.264  21.257  1.00 92.92           H
ATOM   4455  CB  THR A 293       6.745 -10.819  22.386  1.00 92.92           C
ATOM   4456  HB  THR A 293       6.685 -11.898  22.531  1.00 92.92           H
ATOM   4457  OG1 THR A 293       6.486 -10.027  23.542  1.00 92.92           O
ATOM   4458  HG1 THR A 293       5.971 -10.560  24.213  1.00 92.92           H
ATOM   4459  CG2 THR A 293       8.171 -10.437  21.984  1.00 92.92           C
ATOM   4460 1HG2 THR A 293       8.248  -9.352  21.905  1.00 92.92           H
ATOM   4461 2HG2 THR A 293       8.411 -10.890  21.022  1.00 92.92           H
ATOM   4462 3HG2 THR A 293       8.870 -10.796  22.740  1.00 92.92           H
ATOM   4463  HN  THR A 293       4.388 -11.193  22.744  1.00 92.92           H
ATOM   4464  N   ASN A 294       5.524 -12.221  19.866  1.00 94.55           N
ATOM   4465  CA  ASN A 294       5.713 -12.949  18.622  1.00 94.55           C
ATOM   4466  C   ASN A 294       4.833 -12.328  17.535  1.00 94.55           C
ATOM   4467  O   ASN A 294       5.246 -12.226  16.381  1.00 94.55           O
ATOM   4468  HA  ASN A 294       6.776 -12.861  18.398  1.00 94.55           H
ATOM   4469  CB  ASN A 294       5.311 -14.417  18.776  1.00 94.55           C
ATOM   4470 1HB  ASN A 294       4.344 -14.482  19.275  1.00 94.55           H
ATOM   4471 2HB  ASN A 294       5.192 -14.870  17.791  1.00 94.55           H
ATOM   4472  CG  ASN A 294       6.359 -15.192  19.577  1.00 94.55           C
ATOM   4473  OD1 ASN A 294       7.486 -14.760  19.754  1.00 94.55           O
ATOM   4474  ND2 ASN A 294       5.925 -16.356  20.050  1.00 94.55           N
ATOM   4475 1HD2 ASN A 294       4.987 -16.652  19.869  1.00 94.55           H
ATOM   4476 2HD2 ASN A 294       6.537 -16.937  20.588  1.00 94.55           H
ATOM   4477  HN  ASN A 294       5.104 -12.749  20.604  1.00 94.55           H
ATOM   4478  N   ILE A 295       3.636 -11.931  17.942  1.00 93.39           N
ATOM   4479  CA  ILE A 295       2.678 -11.365  17.008  1.00 93.39           C
ATOM   4480  C   ILE A 295       3.230 -10.051  16.452  1.00 93.39           C
ATOM   4481  O   ILE A 295       3.099  -9.773  15.261  1.00 93.39           O
ATOM   4482  HA  ILE A 295       2.569 -12.070  16.184  1.00 93.39           H
ATOM   4483  CB  ILE A 295       1.305 -11.224  17.669  1.00 93.39           C
ATOM   4484  HB  ILE A 295       1.450 -10.840  18.679  1.00 93.39           H
ATOM   4485  CG1 ILE A 295       0.616 -12.584  17.796  1.00 93.39           C
ATOM   4486 1HG1 ILE A 295       0.332 -12.946  16.808  1.00 93.39           H
ATOM   4487 2HG1 ILE A 295       1.313 -13.311  18.214  1.00 93.39           H
ATOM   4488  CG2 ILE A 295       0.438 -10.210  16.920  1.00 93.39           C
ATOM   4489 1HG2 ILE A 295       0.929  -9.237  16.926  1.00 93.39           H
ATOM   4490 2HG2 ILE A 295       0.298 -10.541  15.891  1.00 93.39           H
ATOM   4491 3HG2 ILE A 295      -0.532 -10.130  17.411  1.00 93.39           H
ATOM   4492  CD1 ILE A 295      -0.624 -12.489  18.687  1.00 93.39           C
ATOM   4493 1HD1 ILE A 295      -0.333 -12.151  19.681  1.00 93.39           H
ATOM   4494 2HD1 ILE A 295      -1.329 -11.780  18.253  1.00 93.39           H
ATOM   4495 3HD1 ILE A 295      -1.094 -13.470  18.760  1.00 93.39           H
ATOM   4496  HN  ILE A 295       3.319 -11.991  18.889  1.00 93.39           H
ATOM   4497  N   ASP A 296       3.836  -9.277  17.341  1.00 93.50           N
ATOM   4498  CA  ASP A 296       4.374  -7.981  16.962  1.00 93.50           C
ATOM   4499  C   ASP A 296       5.530  -8.181  15.980  1.00 93.50           C
ATOM   4500  O   ASP A 296       5.665  -7.432  15.014  1.00 93.50           O
ATOM   4501  HA  ASP A 296       3.537  -7.443  16.517  1.00 93.50           H
ATOM   4502  CB  ASP A 296       4.914  -7.231  18.181  1.00 93.50           C
ATOM   4503 1HB  ASP A 296       5.593  -7.876  18.738  1.00 93.50           H
ATOM   4504 2HB  ASP A 296       5.492  -6.367  17.854  1.00 93.50           H
ATOM   4505  CG  ASP A 296       3.773  -6.774  19.093  1.00 93.50           C
ATOM   4506  OD1 ASP A 296       2.633  -6.707  18.585  1.00 93.50           O
ATOM   4507  OD2 ASP A 296       4.067  -6.502  20.277  1.00 93.50           O
ATOM   4508  HN  ASP A 296       3.962  -9.522  18.302  1.00 93.50           H
ATOM   4509  N   ILE A 297       6.335  -9.195  16.261  1.00 94.29           N
ATOM   4510  CA  ILE A 297       7.444  -9.535  15.386  1.00 94.29           C
ATOM   4511  C   ILE A 297       6.901  -9.950  14.018  1.00 94.29           C
ATOM   4512  O   ILE A 297       7.415  -9.522  12.986  1.00 94.29           O
ATOM   4513  HA  ILE A 297       8.048  -8.636  15.260  1.00 94.29           H
ATOM   4514  CB  ILE A 297       8.338 -10.591  16.040  1.00 94.29           C
ATOM   4515  HB  ILE A 297       7.700 -11.388  16.423  1.00 94.29           H
ATOM   4516  CG1 ILE A 297       9.096 -10.006  17.233  1.00 94.29           C
ATOM   4517 1HG1 ILE A 297       9.837  -9.289  16.880  1.00 94.29           H
ATOM   4518 2HG1 ILE A 297       8.405  -9.461  17.876  1.00 94.29           H
ATOM   4519  CG2 ILE A 297       9.281 -11.222  15.014  1.00 94.29           C
ATOM   4520 1HG2 ILE A 297       8.696 -11.697  14.226  1.00 94.29           H
ATOM   4521 2HG2 ILE A 297       9.915 -10.449  14.579  1.00 94.29           H
ATOM   4522 3HG2 ILE A 297       9.905 -11.969  15.505  1.00 94.29           H
ATOM   4523  CD1 ILE A 297       9.788 -11.109  18.037  1.00 94.29           C
ATOM   4524 1HD1 ILE A 297       9.041 -11.811  18.408  1.00 94.29           H
ATOM   4525 2HD1 ILE A 297      10.495 -11.636  17.397  1.00 94.29           H
ATOM   4526 3HD1 ILE A 297      10.319 -10.665  18.879  1.00 94.29           H
ATOM   4527  HN  ILE A 297       6.238  -9.779  17.067  1.00 94.29           H
ATOM   4528  N   CYS A 298       5.868 -10.779  14.054  1.00 94.53           N
ATOM   4529  CA  CYS A 298       5.248 -11.256  12.829  1.00 94.53           C
ATOM   4530  C   CYS A 298       4.771 -10.044  12.028  1.00 94.53           C
ATOM   4531  O   CYS A 298       4.910 -10.008  10.806  1.00 94.53           O
ATOM   4532  HA  CYS A 298       6.017 -11.803  12.282  1.00 94.53           H
ATOM   4533  CB  CYS A 298       4.109 -12.236  13.116  1.00 94.53           C
ATOM   4534 1HB  CYS A 298       3.467 -11.839  13.902  1.00 94.53           H
ATOM   4535 2HB  CYS A 298       3.488 -12.355  12.228  1.00 94.53           H
ATOM   4536  SG  CYS A 298       4.789 -13.857  13.623  1.00 94.53           S
ATOM   4537  HG  CYS A 298       5.131 -13.485  14.853  1.00 94.53           H
ATOM   4538  HN  CYS A 298       5.456 -11.123  14.897  1.00 94.53           H
ATOM   4539  N   PHE A 299       4.217  -9.079  12.749  1.00 93.01           N
ATOM   4540  CA  PHE A 299       3.712  -7.871  12.119  1.00 93.01           C
ATOM   4541  C   PHE A 299       4.822  -7.143  11.359  1.00 93.01           C
ATOM   4542  O   PHE A 299       4.631  -6.735  10.215  1.00 93.01           O
ATOM   4543  HA  PHE A 299       2.932  -8.173  11.420  1.00 93.01           H
ATOM   4544  CB  PHE A 299       3.198  -6.965  13.240  1.00 93.01           C
ATOM   4545 1HB  PHE A 299       2.447  -7.506  13.815  1.00 93.01           H
ATOM   4546 2HB  PHE A 299       4.021  -6.742  13.919  1.00 93.01           H
ATOM   4547  CG  PHE A 299       2.592  -5.649  12.748  1.00 93.01           C
ATOM   4548  CD1 PHE A 299       3.369  -4.536  12.653  1.00 93.01           C
ATOM   4549  HD1 PHE A 299       4.423  -4.582  12.928  1.00 93.01           H
ATOM   4550  CD2 PHE A 299       1.278  -5.591  12.404  1.00 93.01           C
ATOM   4551  HD2 PHE A 299       0.655  -6.483  12.480  1.00 93.01           H
ATOM   4552  CE1 PHE A 299       2.807  -3.315  12.196  1.00 93.01           C
ATOM   4553  HE1 PHE A 299       3.429  -2.423  12.121  1.00 93.01           H
ATOM   4554  CE2 PHE A 299       0.716  -4.370  11.947  1.00 93.01           C
ATOM   4555  HE2 PHE A 299      -0.338  -4.324  11.672  1.00 93.01           H
ATOM   4556  CZ  PHE A 299       1.492  -3.257  11.853  1.00 93.01           C
ATOM   4557  HZ  PHE A 299       1.061  -2.320  11.502  1.00 93.01           H
ATOM   4558  HN  PHE A 299       4.112  -9.114  13.742  1.00 93.01           H
ATOM   4559  N   GLN A 300       5.958  -7.002  12.026  1.00 93.15           N
ATOM   4560  CA  GLN A 300       7.083  -6.287  11.447  1.00 93.15           C
ATOM   4561  C   GLN A 300       7.522  -6.957  10.143  1.00 93.15           C
ATOM   4562  O   GLN A 300       7.735  -6.284   9.136  1.00 93.15           O
ATOM   4563  HA  GLN A 300       6.712  -5.283  11.240  1.00 93.15           H
ATOM   4564  CB  GLN A 300       8.245  -6.199  12.437  1.00 93.15           C
ATOM   4565 1HB  GLN A 300       8.454  -7.187  12.848  1.00 93.15           H
ATOM   4566 2HB  GLN A 300       9.146  -5.873  11.918  1.00 93.15           H
ATOM   4567  CG  GLN A 300       7.925  -5.226  13.573  1.00 93.15           C
ATOM   4568 1HG  GLN A 300       7.653  -4.255  13.159  1.00 93.15           H
ATOM   4569 2HG  GLN A 300       7.062  -5.586  14.134  1.00 93.15           H
ATOM   4570  CD  GLN A 300       9.121  -5.068  14.514  1.00 93.15           C
ATOM   4571  OE1 GLN A 300      10.267  -5.262  14.142  1.00 93.15           O
ATOM   4572  NE2 GLN A 300       8.793  -4.707  15.751  1.00 93.15           N
ATOM   4573 1HE2 GLN A 300       7.833  -4.564  15.992  1.00 93.15           H
ATOM   4574 2HE2 GLN A 300       9.506  -4.578  16.441  1.00 93.15           H
ATOM   4575  HN  GLN A 300       6.116  -7.366  12.944  1.00 93.15           H
ATOM   4576  N   VAL A 301       7.646  -8.275  10.205  1.00 94.84           N
ATOM   4577  CA  VAL A 301       8.164  -9.031   9.077  1.00 94.84           C
ATOM   4578  C   VAL A 301       7.215  -8.877   7.887  1.00 94.84           C
ATOM   4579  O   VAL A 301       7.640  -8.503   6.795  1.00 94.84           O
ATOM   4580  HA  VAL A 301       9.132  -8.605   8.812  1.00 94.84           H
ATOM   4581  CB  VAL A 301       8.383 -10.490   9.483  1.00 94.84           C
ATOM   4582  HB  VAL A 301       7.446 -10.869   9.891  1.00 94.84           H
ATOM   4583  CG1 VAL A 301       8.746 -11.348   8.269  1.00 94.84           C
ATOM   4584 1HG1 VAL A 301       7.938 -11.305   7.539  1.00 94.84           H
ATOM   4585 2HG1 VAL A 301       9.664 -10.969   7.818  1.00 94.84           H
ATOM   4586 3HG1 VAL A 301       8.897 -12.380   8.585  1.00 94.84           H
ATOM   4587  CG2 VAL A 301       9.450 -10.602  10.573  1.00 94.84           C
ATOM   4588 1HG2 VAL A 301      10.392 -10.197  10.202  1.00 94.84           H
ATOM   4589 2HG2 VAL A 301       9.134 -10.039  11.451  1.00 94.84           H
ATOM   4590 3HG2 VAL A 301       9.586 -11.650  10.842  1.00 94.84           H
ATOM   4591  HN  VAL A 301       7.400  -8.823  11.004  1.00 94.84           H
ATOM   4592  N   THR A 302       5.949  -9.174   8.138  1.00 94.04           N
ATOM   4593  CA  THR A 302       4.964  -9.216   7.070  1.00 94.04           C
ATOM   4594  C   THR A 302       4.756  -7.819   6.482  1.00 94.04           C
ATOM   4595  O   THR A 302       4.513  -7.675   5.284  1.00 94.04           O
ATOM   4596  HA  THR A 302       5.352  -9.845   6.269  1.00 94.04           H
ATOM   4597  CB  THR A 302       3.683  -9.836   7.632  1.00 94.04           C
ATOM   4598  HB  THR A 302       2.908  -9.888   6.867  1.00 94.04           H
ATOM   4599  OG1 THR A 302       3.375  -9.029   8.765  1.00 94.04           O
ATOM   4600  HG1 THR A 302       3.743  -9.450   9.595  1.00 94.04           H
ATOM   4601  CG2 THR A 302       3.916 -11.229   8.219  1.00 94.04           C
ATOM   4602 1HG2 THR A 302       4.641 -11.166   9.029  1.00 94.04           H
ATOM   4603 2HG2 THR A 302       4.296 -11.892   7.441  1.00 94.04           H
ATOM   4604 3HG2 THR A 302       2.975 -11.623   8.603  1.00 94.04           H
ATOM   4605  HN  THR A 302       5.593  -9.383   9.049  1.00 94.04           H
ATOM   4606  N   GLN A 303       4.858  -6.824   7.351  1.00 92.31           N
ATOM   4607  CA  GLN A 303       4.726  -5.441   6.925  1.00 92.31           C
ATOM   4608  C   GLN A 303       5.822  -5.089   5.917  1.00 92.31           C
ATOM   4609  O   GLN A 303       5.559  -4.431   4.912  1.00 92.31           O
ATOM   4610  HA  GLN A 303       3.749  -5.378   6.445  1.00 92.31           H
ATOM   4611  CB  GLN A 303       4.758  -4.492   8.124  1.00 92.31           C
ATOM   4612 1HB  GLN A 303       3.946  -4.738   8.809  1.00 92.31           H
ATOM   4613 2HB  GLN A 303       5.690  -4.626   8.674  1.00 92.31           H
ATOM   4614  CG  GLN A 303       4.630  -3.036   7.675  1.00 92.31           C
ATOM   4615 1HG  GLN A 303       5.540  -2.729   7.159  1.00 92.31           H
ATOM   4616 2HG  GLN A 303       3.812  -2.942   6.961  1.00 92.31           H
ATOM   4617  CD  GLN A 303       4.379  -2.113   8.869  1.00 92.31           C
ATOM   4618  OE1 GLN A 303       5.291  -1.673   9.549  1.00 92.31           O
ATOM   4619  NE2 GLN A 303       3.094  -1.847   9.086  1.00 92.31           N
ATOM   4620 1HE2 GLN A 303       2.394  -2.241   8.491  1.00 92.31           H
ATOM   4621 2HE2 GLN A 303       2.828  -1.252   9.845  1.00 92.31           H
ATOM   4622  HN  GLN A 303       5.028  -6.951   8.328  1.00 92.31           H
ATOM   4623  N   THR A 304       7.029  -5.543   6.222  1.00 93.55           N
ATOM   4624  CA  THR A 304       8.177  -5.237   5.385  1.00 93.55           C
ATOM   4625  C   THR A 304       8.010  -5.865   4.000  1.00 93.55           C
ATOM   4626  O   THR A 304       8.335  -5.243   2.989  1.00 93.55           O
ATOM   4627  HA  THR A 304       8.221  -4.157   5.243  1.00 93.55           H
ATOM   4628  CB  THR A 304       9.435  -5.708   6.118  1.00 93.55           C
ATOM   4629  HB  THR A 304       9.452  -6.794   6.203  1.00 93.55           H
ATOM   4630  OG1 THR A 304       9.407  -4.994   7.351  1.00 93.55           O
ATOM   4631  HG1 THR A 304       8.990  -5.559   8.063  1.00 93.55           H
ATOM   4632  CG2 THR A 304      10.721  -5.229   5.440  1.00 93.55           C
ATOM   4633 1HG2 THR A 304      10.735  -4.139   5.415  1.00 93.55           H
ATOM   4634 2HG2 THR A 304      10.761  -5.616   4.422  1.00 93.55           H
ATOM   4635 3HG2 THR A 304      11.583  -5.591   6.000  1.00 93.55           H
ATOM   4636  HN  THR A 304       7.229  -6.109   7.022  1.00 93.55           H
ATOM   4637  N   ILE A 305       7.503  -7.089   3.998  1.00 93.31           N
ATOM   4638  CA  ILE A 305       7.262  -7.797   2.752  1.00 93.31           C
ATOM   4639  C   ILE A 305       6.282  -6.992   1.895  1.00 93.31           C
ATOM   4640  O   ILE A 305       6.442  -6.905   0.679  1.00 93.31           O
ATOM   4641  HA  ILE A 305       8.212  -7.859   2.222  1.00 93.31           H
ATOM   4642  CB  ILE A 305       6.803  -9.230   3.030  1.00 93.31           C
ATOM   4643  HB  ILE A 305       5.969  -9.191   3.731  1.00 93.31           H
ATOM   4644  CG1 ILE A 305       7.916 -10.042   3.694  1.00 93.31           C
ATOM   4645 1HG1 ILE A 305       8.697 -10.258   2.966  1.00 93.31           H
ATOM   4646 2HG1 ILE A 305       8.375  -9.455   4.489  1.00 93.31           H
ATOM   4647  CG2 ILE A 305       6.289  -9.898   1.753  1.00 93.31           C
ATOM   4648 1HG2 ILE A 305       5.445  -9.331   1.360  1.00 93.31           H
ATOM   4649 2HG2 ILE A 305       7.086  -9.924   1.010  1.00 93.31           H
ATOM   4650 3HG2 ILE A 305       5.969 -10.915   1.979  1.00 93.31           H
ATOM   4651  CD1 ILE A 305       7.371 -11.351   4.268  1.00 93.31           C
ATOM   4652 1HD1 ILE A 305       6.606 -11.131   5.014  1.00 93.31           H
ATOM   4653 2HD1 ILE A 305       6.934 -11.947   3.466  1.00 93.31           H
ATOM   4654 3HD1 ILE A 305       8.182 -11.910   4.735  1.00 93.31           H
ATOM   4655  HN  ILE A 305       7.259  -7.595   4.825  1.00 93.31           H
ATOM   4656  N   ALA A 306       5.288  -6.426   2.564  1.00 89.99           N
ATOM   4657  CA  ALA A 306       4.243  -5.691   1.871  1.00 89.99           C
ATOM   4658  C   ALA A 306       4.854  -4.464   1.191  1.00 89.99           C
ATOM   4659  O   ALA A 306       4.401  -4.051   0.124  1.00 89.99           O
ATOM   4660  HA  ALA A 306       3.825  -6.348   1.109  1.00 89.99           H
ATOM   4661  CB  ALA A 306       3.138  -5.318   2.862  1.00 89.99           C
ATOM   4662 1HB  ALA A 306       2.718  -6.225   3.295  1.00 89.99           H
ATOM   4663 2HB  ALA A 306       3.555  -4.696   3.654  1.00 89.99           H
ATOM   4664 3HB  ALA A 306       2.355  -4.767   2.342  1.00 89.99           H
ATOM   4665  HN  ALA A 306       5.190  -6.463   3.558  1.00 89.99           H
ATOM   4666  N   PHE A 307       5.874  -3.916   1.835  1.00 91.21           N
ATOM   4667  CA  PHE A 307       6.484  -2.685   1.361  1.00 91.21           C
ATOM   4668  C   PHE A 307       7.299  -2.931   0.090  1.00 91.21           C
ATOM   4669  O   PHE A 307       7.389  -2.058  -0.772  1.00 91.21           O
ATOM   4670  HA  PHE A 307       5.676  -1.987   1.144  1.00 91.21           H
ATOM   4671  CB  PHE A 307       7.422  -2.197   2.467  1.00 91.21           C
ATOM   4672 1HB  PHE A 307       8.068  -3.020   2.772  1.00 91.21           H
ATOM   4673 2HB  PHE A 307       8.068  -1.417   2.063  1.00 91.21           H
ATOM   4674  CG  PHE A 307       6.699  -1.651   3.700  1.00 91.21           C
ATOM   4675  CD1 PHE A 307       5.340  -1.654   3.748  1.00 91.21           C
ATOM   4676  HD1 PHE A 307       4.765  -2.046   2.909  1.00 91.21           H
ATOM   4677  CD2 PHE A 307       7.415  -1.162   4.748  1.00 91.21           C
ATOM   4678  HD2 PHE A 307       8.504  -1.159   4.709  1.00 91.21           H
ATOM   4679  CE1 PHE A 307       4.668  -1.148   4.893  1.00 91.21           C
ATOM   4680  HE1 PHE A 307       3.579  -1.150   4.931  1.00 91.21           H
ATOM   4681  CE2 PHE A 307       6.744  -0.655   5.892  1.00 91.21           C
ATOM   4682  HE2 PHE A 307       7.318  -0.264   6.732  1.00 91.21           H
ATOM   4683  CZ  PHE A 307       5.385  -0.659   5.940  1.00 91.21           C
ATOM   4684  HZ  PHE A 307       4.870  -0.270   6.819  1.00 91.21           H
ATOM   4685  HN  PHE A 307       6.282  -4.298   2.664  1.00 91.21           H
ATOM   4686  N   PHE A 308       7.872  -4.123   0.013  1.00 91.33           N
ATOM   4687  CA  PHE A 308       8.654  -4.504  -1.150  1.00 91.33           C
ATOM   4688  C   PHE A 308       7.809  -4.442  -2.424  1.00 91.33           C
ATOM   4689  O   PHE A 308       8.345  -4.326  -3.524  1.00 91.33           O
ATOM   4690  HA  PHE A 308       9.480  -3.798  -1.230  1.00 91.33           H
ATOM   4691  CB  PHE A 308       9.114  -5.946  -0.927  1.00 91.33           C
ATOM   4692 1HB  PHE A 308       8.397  -6.449  -0.278  1.00 91.33           H
ATOM   4693 2HB  PHE A 308       9.102  -6.472  -1.882  1.00 91.33           H
ATOM   4694  CG  PHE A 308      10.510  -6.066  -0.312  1.00 91.33           C
ATOM   4695  CD1 PHE A 308      11.612  -5.940  -1.099  1.00 91.33           C
ATOM   4696  HD1 PHE A 308      11.501  -5.754  -2.167  1.00 91.33           H
ATOM   4697  CD2 PHE A 308      10.648  -6.299   1.021  1.00 91.33           C
ATOM   4698  HD2 PHE A 308       9.764  -6.400   1.651  1.00 91.33           H
ATOM   4699  CE1 PHE A 308      12.908  -6.052  -0.528  1.00 91.33           C
ATOM   4700  HE1 PHE A 308      13.791  -5.951  -1.158  1.00 91.33           H
ATOM   4701  CE2 PHE A 308      11.943  -6.410   1.591  1.00 91.33           C
ATOM   4702  HE2 PHE A 308      12.054  -6.597   2.659  1.00 91.33           H
ATOM   4703  CZ  PHE A 308      13.046  -6.284   0.805  1.00 91.33           C
ATOM   4704  HZ  PHE A 308      14.040  -6.370   1.243  1.00 91.33           H
ATOM   4705  HN  PHE A 308       7.808  -4.821   0.727  1.00 91.33           H
ATOM   4706  N   HIS A 309       6.500  -4.522  -2.232  1.00 86.53           N
ATOM   4707  CA  HIS A 309       5.578  -4.536  -3.355  1.00 86.53           C
ATOM   4708  C   HIS A 309       5.732  -3.245  -4.161  1.00 86.53           C
ATOM   4709  O   HIS A 309       5.636  -3.259  -5.387  1.00 86.53           O
ATOM   4710  HA  HIS A 309       5.862  -5.382  -3.982  1.00 86.53           H
ATOM   4711  CB  HIS A 309       4.143  -4.770  -2.877  1.00 86.53           C
ATOM   4712 1HB  HIS A 309       4.122  -5.658  -2.245  1.00 86.53           H
ATOM   4713 2HB  HIS A 309       3.837  -3.929  -2.256  1.00 86.53           H
ATOM   4714  CG  HIS A 309       3.144  -4.942  -3.996  1.00 86.53           C
ATOM   4715  ND1 HIS A 309       2.458  -3.879  -4.558  1.00 86.53           N
ATOM   4716  HD1 HIS A 309       2.547  -2.919  -4.293  1.00 86.53           H
ATOM   4717  CD2 HIS A 309       2.724  -6.062  -4.652  1.00 86.53           C
ATOM   4718  HD2 HIS A 309       3.065  -7.079  -4.459  1.00 86.53           H
ATOM   4719  CE1 HIS A 309       1.662  -4.351  -5.507  1.00 86.53           C
ATOM   4720  HE1 HIS A 309       0.993  -3.761  -6.133  1.00 86.53           H
ATOM   4721  NE2 HIS A 309       1.828  -5.703  -5.563  1.00 86.53           N
ATOM   4722  HN  HIS A 309       6.069  -4.577  -1.331  1.00 86.53           H
ATOM   4723  N   SER A 310       5.967  -2.159  -3.439  1.00 87.07           N
ATOM   4724  CA  SER A 310       5.992  -0.843  -4.054  1.00 87.07           C
ATOM   4725  C   SER A 310       7.236  -0.699  -4.933  1.00 87.07           C
ATOM   4726  O   SER A 310       7.318   0.213  -5.754  1.00 87.07           O
ATOM   4727  HA  SER A 310       5.087  -0.790  -4.659  1.00 87.07           H
ATOM   4728  CB  SER A 310       5.961   0.261  -2.994  1.00 87.07           C
ATOM   4729 1HB  SER A 310       6.744   0.078  -2.258  1.00 87.07           H
ATOM   4730 2HB  SER A 310       6.182   1.220  -3.463  1.00 87.07           H
ATOM   4731  OG  SER A 310       4.699   0.334  -2.336  1.00 87.07           O
ATOM   4732  HG  SER A 310       4.023   0.755  -2.940  1.00 87.07           H
ATOM   4733  HN  SER A 310       6.139  -2.169  -2.454  1.00 87.07           H
ATOM   4734  N   CYS A 311       8.173  -1.614  -4.732  1.00 90.16           N
ATOM   4735  CA  CYS A 311       9.398  -1.615  -5.512  1.00 90.16           C
ATOM   4736  C   CYS A 311       9.297  -2.721  -6.564  1.00 90.16           C
ATOM   4737  O   CYS A 311      10.143  -2.818  -7.452  1.00 90.16           O
ATOM   4738  HA  CYS A 311       9.468  -0.635  -5.986  1.00 90.16           H
ATOM   4739  CB  CYS A 311      10.634  -1.781  -4.625  1.00 90.16           C
ATOM   4740 1HB  CYS A 311      11.536  -1.579  -5.203  1.00 90.16           H
ATOM   4741 2HB  CYS A 311      10.608  -1.057  -3.811  1.00 90.16           H
ATOM   4742  SG  CYS A 311      10.694  -3.481  -3.949  1.00 90.16           S
ATOM   4743  HG  CYS A 311      11.812  -3.312  -3.249  1.00 90.16           H
ATOM   4744  HN  CYS A 311       8.105  -2.344  -4.051  1.00 90.16           H
ATOM   4745  N   LEU A 312       8.255  -3.528  -6.430  1.00 86.41           N
ATOM   4746  CA  LEU A 312       8.082  -4.678  -7.301  1.00 86.41           C
ATOM   4747  C   LEU A 312       7.347  -4.244  -8.571  1.00 86.41           C
ATOM   4748  O   LEU A 312       7.535  -4.835  -9.633  1.00 86.41           O
ATOM   4749  HA  LEU A 312       9.075  -5.030  -7.579  1.00 86.41           H
ATOM   4750  CB  LEU A 312       7.392  -5.819  -6.551  1.00 86.41           C
ATOM   4751 1HB  LEU A 312       6.532  -5.411  -6.020  1.00 86.41           H
ATOM   4752 2HB  LEU A 312       7.007  -6.529  -7.283  1.00 86.41           H
ATOM   4753  CG  LEU A 312       8.259  -6.584  -5.548  1.00 86.41           C
ATOM   4754  HG  LEU A 312       8.644  -5.872  -4.818  1.00 86.41           H
ATOM   4755  CD1 LEU A 312       7.429  -7.614  -4.779  1.00 86.41           C
ATOM   4756 1HD1 LEU A 312       6.631  -7.107  -4.237  1.00 86.41           H
ATOM   4757 2HD1 LEU A 312       6.995  -8.327  -5.480  1.00 86.41           H
ATOM   4758 3HD1 LEU A 312       8.069  -8.143  -4.073  1.00 86.41           H
ATOM   4759  CD2 LEU A 312       9.465  -7.220  -6.240  1.00 86.41           C
ATOM   4760 1HD2 LEU A 312       9.121  -7.916  -7.005  1.00 86.41           H
ATOM   4761 2HD2 LEU A 312      10.071  -6.441  -6.703  1.00 86.41           H
ATOM   4762 3HD2 LEU A 312      10.064  -7.757  -5.504  1.00 86.41           H
ATOM   4763  HN  LEU A 312       7.539  -3.407  -5.742  1.00 86.41           H
ATOM   4764  N   ASN A 313       6.526  -3.216  -8.419  1.00 78.84           N
ATOM   4765  CA  ASN A 313       5.665  -2.779  -9.505  1.00 78.84           C
ATOM   4766  C   ASN A 313       6.522  -2.458 -10.731  1.00 78.84           C
ATOM   4767  O   ASN A 313       6.298  -3.004 -11.810  1.00 78.84           O
ATOM   4768  HA  ASN A 313       4.981  -3.609  -9.681  1.00 78.84           H
ATOM   4769  CB  ASN A 313       4.894  -1.514  -9.122  1.00 78.84           C
ATOM   4770 1HB  ASN A 313       5.562  -0.815  -8.618  1.00 78.84           H
ATOM   4771 2HB  ASN A 313       4.534  -1.017 -10.023  1.00 78.84           H
ATOM   4772  CG  ASN A 313       3.713  -1.847  -8.209  1.00 78.84           C
ATOM   4773  OD1 ASN A 313       3.196  -2.952  -8.198  1.00 78.84           O
ATOM   4774  ND2 ASN A 313       3.315  -0.832  -7.447  1.00 78.84           N
ATOM   4775 1HD2 ASN A 313       3.783   0.050  -7.505  1.00 78.84           H
ATOM   4776 2HD2 ASN A 313       2.549  -0.951  -6.815  1.00 78.84           H
ATOM   4777  HN  ASN A 313       6.443  -2.687  -7.575  1.00 78.84           H
ATOM   4778  N   PRO A 314       7.515  -1.569 -10.589  1.00 78.98           N
ATOM   4779  CA  PRO A 314       8.360  -1.194 -11.726  1.00 78.98           C
ATOM   4780  C   PRO A 314       8.964  -2.404 -12.419  1.00 78.98           C
ATOM   4781  O   PRO A 314       9.041  -2.446 -13.646  1.00 78.98           O
ATOM   4782  HA  PRO A 314       7.762  -0.697 -12.489  1.00 78.98           H
ATOM   4783  CB  PRO A 314       9.435  -0.303 -11.100  1.00 78.98           C
ATOM   4784 1HB  PRO A 314      10.312  -0.879 -10.806  1.00 78.98           H
ATOM   4785 2HB  PRO A 314       9.776   0.464 -11.795  1.00 78.98           H
ATOM   4786  CG  PRO A 314       8.730   0.305  -9.893  1.00 78.98           C
ATOM   4787 1HG  PRO A 314       9.441   0.676  -9.154  1.00 78.98           H
ATOM   4788 2HG  PRO A 314       8.108   1.154 -10.173  1.00 78.98           H
ATOM   4789  CD  PRO A 314       7.907  -0.856  -9.360  1.00 78.98           C
ATOM   4790 1HD  PRO A 314       8.489  -1.494  -8.696  1.00 78.98           H
ATOM   4791 2HD  PRO A 314       7.043  -0.512  -8.790  1.00 78.98           H
ATOM   4792  N   VAL A 315       9.380  -3.365 -11.608  1.00 81.57           N
ATOM   4793  CA  VAL A 315      10.078  -4.531 -12.123  1.00 81.57           C
ATOM   4794  C   VAL A 315       9.141  -5.313 -13.046  1.00 81.57           C
ATOM   4795  O   VAL A 315       9.554  -5.773 -14.110  1.00 81.57           O
ATOM   4796  HA  VAL A 315      10.927  -4.174 -12.706  1.00 81.57           H
ATOM   4797  CB  VAL A 315      10.617  -5.373 -10.965  1.00 81.57           C
ATOM   4798  HB  VAL A 315       9.774  -5.649 -10.331  1.00 81.57           H
ATOM   4799  CG1 VAL A 315      11.261  -6.662 -11.479  1.00 81.57           C
ATOM   4800 1HG1 VAL A 315      10.520  -7.248 -12.021  1.00 81.57           H
ATOM   4801 2HG1 VAL A 315      12.088  -6.414 -12.145  1.00 81.57           H
ATOM   4802 3HG1 VAL A 315      11.636  -7.241 -10.635  1.00 81.57           H
ATOM   4803  CG2 VAL A 315      11.601  -4.568 -10.114  1.00 81.57           C
ATOM   4804 1HG2 VAL A 315      12.439  -4.248 -10.733  1.00 81.57           H
ATOM   4805 2HG2 VAL A 315      11.097  -3.693  -9.705  1.00 81.57           H
ATOM   4806 3HG2 VAL A 315      11.969  -5.191  -9.298  1.00 81.57           H
ATOM   4807  HN  VAL A 315       9.247  -3.356 -10.616  1.00 81.57           H
ATOM   4808  N   LEU A 316       7.898  -5.440 -12.606  1.00 76.49           N
ATOM   4809  CA  LEU A 316       6.905  -6.176 -13.370  1.00 76.49           C
ATOM   4810  C   LEU A 316       6.786  -5.564 -14.767  1.00 76.49           C
ATOM   4811  O   LEU A 316       6.710  -6.285 -15.760  1.00 76.49           O
ATOM   4812  HA  LEU A 316       7.264  -7.200 -13.471  1.00 76.49           H
ATOM   4813  CB  LEU A 316       5.579  -6.235 -12.609  1.00 76.49           C
ATOM   4814 1HB  LEU A 316       5.282  -5.216 -12.358  1.00 76.49           H
ATOM   4815 2HB  LEU A 316       4.816  -6.634 -13.277  1.00 76.49           H
ATOM   4816  CG  LEU A 316       5.579  -7.067 -11.325  1.00 76.49           C
ATOM   4817  HG  LEU A 316       6.405  -6.729 -10.699  1.00 76.49           H
ATOM   4818  CD1 LEU A 316       4.290  -6.848 -10.530  1.00 76.49           C
ATOM   4819 1HD1 LEU A 316       4.202  -5.795 -10.263  1.00 76.49           H
ATOM   4820 2HD1 LEU A 316       3.434  -7.142 -11.137  1.00 76.49           H
ATOM   4821 3HD1 LEU A 316       4.316  -7.451  -9.622  1.00 76.49           H
ATOM   4822  CD2 LEU A 316       5.819  -8.547 -11.631  1.00 76.49           C
ATOM   4823 1HD2 LEU A 316       5.030  -8.915 -12.286  1.00 76.49           H
ATOM   4824 2HD2 LEU A 316       6.785  -8.664 -12.123  1.00 76.49           H
ATOM   4825 3HD2 LEU A 316       5.814  -9.115 -10.701  1.00 76.49           H
ATOM   4826  HN  LEU A 316       7.567  -5.051 -11.746  1.00 76.49           H
ATOM   4827  N   TYR A 317       6.772  -4.239 -14.799  1.00 73.21           N
ATOM   4828  CA  TYR A 317       6.594  -3.523 -16.050  1.00 73.21           C
ATOM   4829  C   TYR A 317       7.777  -3.761 -16.991  1.00 73.21           C
ATOM   4830  O   TYR A 317       7.597  -3.875 -18.203  1.00 73.21           O
ATOM   4831  HA  TYR A 317       5.684  -3.891 -16.522  1.00 73.21           H
ATOM   4832  CB  TYR A 317       6.542  -2.038 -15.682  1.00 73.21           C
ATOM   4833 1HB  TYR A 317       7.501  -1.747 -15.252  1.00 73.21           H
ATOM   4834 2HB  TYR A 317       6.411  -1.453 -16.592  1.00 73.21           H
ATOM   4835  CG  TYR A 317       5.428  -1.680 -14.697  1.00 73.21           C
ATOM   4836  CD1 TYR A 317       4.251  -2.401 -14.695  1.00 73.21           C
ATOM   4837  HD1 TYR A 317       4.116  -3.226 -15.395  1.00 73.21           H
ATOM   4838  CD2 TYR A 317       5.599  -0.636 -13.811  1.00 73.21           C
ATOM   4839  HD2 TYR A 317       6.528  -0.066 -13.813  1.00 73.21           H
ATOM   4840  CE1 TYR A 317       3.202  -2.064 -13.768  1.00 73.21           C
ATOM   4841  HE1 TYR A 317       2.268  -2.625 -13.755  1.00 73.21           H
ATOM   4842  CE2 TYR A 317       4.550  -0.299 -12.885  1.00 73.21           C
ATOM   4843  HE2 TYR A 317       4.672   0.524 -12.180  1.00 73.21           H
ATOM   4844  CZ  TYR A 317       3.403  -1.029 -12.908  1.00 73.21           C
ATOM   4845  OH  TYR A 317       2.412  -0.711 -12.033  1.00 73.21           O
ATOM   4846  HH  TYR A 317       1.763  -1.468 -11.962  1.00 73.21           H
ATOM   4847  HN  TYR A 317       6.879  -3.659 -13.991  1.00 73.21           H
ATOM   4848  N   VAL A 318       8.960  -3.830 -16.398  1.00 72.15           N
ATOM   4849  CA  VAL A 318      10.173  -4.034 -17.170  1.00 72.15           C
ATOM   4850  C   VAL A 318      10.116  -5.403 -17.851  1.00 72.15           C
ATOM   4851  O   VAL A 318      10.189  -5.495 -19.075  1.00 72.15           O
ATOM   4852  HA  VAL A 318      10.208  -3.261 -17.939  1.00 72.15           H
ATOM   4853  CB  VAL A 318      11.400  -3.863 -16.272  1.00 72.15           C
ATOM   4854  HB  VAL A 318      11.284  -4.529 -15.416  1.00 72.15           H
ATOM   4855  CG1 VAL A 318      12.679  -4.265 -17.009  1.00 72.15           C
ATOM   4856 1HG1 VAL A 318      12.611  -5.310 -17.312  1.00 72.15           H
ATOM   4857 2HG1 VAL A 318      12.803  -3.637 -17.891  1.00 72.15           H
ATOM   4858 3HG1 VAL A 318      13.536  -4.135 -16.347  1.00 72.15           H
ATOM   4859  CG2 VAL A 318      11.498  -2.431 -15.743  1.00 72.15           C
ATOM   4860 1HG2 VAL A 318      11.581  -1.739 -16.582  1.00 72.15           H
ATOM   4861 2HG2 VAL A 318      10.606  -2.195 -15.164  1.00 72.15           H
ATOM   4862 3HG2 VAL A 318      12.379  -2.338 -15.108  1.00 72.15           H
ATOM   4863  HN  VAL A 318       9.096  -3.749 -15.411  1.00 72.15           H
ATOM   4864  N   PHE A 319       9.986  -6.432 -17.027  1.00 71.61           N
ATOM   4865  CA  PHE A 319      10.165  -7.795 -17.498  1.00 71.61           C
ATOM   4866  C   PHE A 319       8.957  -8.256 -18.316  1.00 71.61           C
ATOM   4867  O   PHE A 319       9.087  -9.099 -19.201  1.00 71.61           O
ATOM   4868  HA  PHE A 319      11.054  -7.805 -18.130  1.00 71.61           H
ATOM   4869  CB  PHE A 319      10.296  -8.683 -16.259  1.00 71.61           C
ATOM   4870 1HB  PHE A 319       9.550  -8.378 -15.525  1.00 71.61           H
ATOM   4871 2HB  PHE A 319      10.068  -9.712 -16.537  1.00 71.61           H
ATOM   4872  CG  PHE A 319      11.680  -8.641 -15.607  1.00 71.61           C
ATOM   4873  CD1 PHE A 319      12.750  -9.184 -16.247  1.00 71.61           C
ATOM   4874  HD1 PHE A 319      12.622  -9.649 -17.224  1.00 71.61           H
ATOM   4875  CD2 PHE A 319      11.839  -8.060 -14.388  1.00 71.61           C
ATOM   4876  HD2 PHE A 319      10.981  -7.625 -13.875  1.00 71.61           H
ATOM   4877  CE1 PHE A 319      14.034  -9.144 -15.641  1.00 71.61           C
ATOM   4878  HE1 PHE A 319      14.892  -9.580 -16.154  1.00 71.61           H
ATOM   4879  CE2 PHE A 319      13.123  -8.021 -13.782  1.00 71.61           C
ATOM   4880  HE2 PHE A 319      13.251  -7.555 -12.805  1.00 71.61           H
ATOM   4881  CZ  PHE A 319      14.193  -8.564 -14.422  1.00 71.61           C
ATOM   4882  HZ  PHE A 319      15.179  -8.533 -13.957  1.00 71.61           H
ATOM   4883  HN  PHE A 319       9.763  -6.347 -16.056  1.00 71.61           H
ATOM   4884  N   VAL A 320       7.808  -7.682 -17.989  1.00 67.98           N
ATOM   4885  CA  VAL A 320       6.544  -8.205 -18.479  1.00 67.98           C
ATOM   4886  C   VAL A 320       5.997  -7.273 -19.563  1.00 67.98           C
ATOM   4887  O   VAL A 320       5.356  -7.726 -20.510  1.00 67.98           O
ATOM   4888  HA  VAL A 320       6.741  -9.181 -18.922  1.00 67.98           H
ATOM   4889  CB  VAL A 320       5.572  -8.401 -17.314  1.00 67.98           C
ATOM   4890  HB  VAL A 320       5.251  -7.415 -16.976  1.00 67.98           H
ATOM   4891  CG1 VAL A 320       4.329  -9.172 -17.761  1.00 67.98           C
ATOM   4892 1HG1 VAL A 320       3.821  -8.618 -18.550  1.00 67.98           H
ATOM   4893 2HG1 VAL A 320       4.625 -10.152 -18.137  1.00 67.98           H
ATOM   4894 3HG1 VAL A 320       3.655  -9.298 -16.913  1.00 67.98           H
ATOM   4895  CG2 VAL A 320       6.259  -9.100 -16.139  1.00 67.98           C
ATOM   4896 1HG2 VAL A 320       6.622 -10.077 -16.459  1.00 67.98           H
ATOM   4897 2HG2 VAL A 320       7.098  -8.495 -15.796  1.00 67.98           H
ATOM   4898 3HG2 VAL A 320       5.545  -9.227 -15.324  1.00 67.98           H
ATOM   4899  HN  VAL A 320       7.733  -6.875 -17.403  1.00 67.98           H
ATOM   4900  N   GLY A 321       6.271  -5.989 -19.388  1.00 70.30           N
ATOM   4901  CA  GLY A 321       5.798  -4.988 -20.329  1.00 70.30           C
ATOM   4902  C   GLY A 321       6.698  -4.930 -21.566  1.00 70.30           C
ATOM   4903  O   GLY A 321       7.768  -4.326 -21.531  1.00 70.30           O
ATOM   4904 1HA  GLY A 321       4.776  -5.220 -20.629  1.00 70.30           H
ATOM   4905 2HA  GLY A 321       5.775  -4.011 -19.846  1.00 70.30           H
ATOM   4906  HN  GLY A 321       6.804  -5.630 -18.622  1.00 70.30           H
ATOM   4907  N   GLU A 322       6.229  -5.566 -22.629  1.00 75.01           N
ATOM   4908  CA  GLU A 322       6.859  -5.414 -23.930  1.00 75.01           C
ATOM   4909  C   GLU A 322       6.869  -3.942 -24.346  1.00 75.01           C
ATOM   4910  O   GLU A 322       7.886  -3.432 -24.814  1.00 75.01           O
ATOM   4911  HA  GLU A 322       7.881  -5.769 -23.799  1.00 75.01           H
ATOM   4912  CB  GLU A 322       6.159  -6.277 -24.982  1.00 75.01           C
ATOM   4913 1HB  GLU A 322       5.081  -6.131 -24.919  1.00 75.01           H
ATOM   4914 2HB  GLU A 322       6.567  -6.056 -25.968  1.00 75.01           H
ATOM   4915  CG  GLU A 322       6.418  -7.764 -24.732  1.00 75.01           C
ATOM   4916 1HG  GLU A 322       7.491  -7.942 -24.655  1.00 75.01           H
ATOM   4917 2HG  GLU A 322       5.977  -8.058 -23.780  1.00 75.01           H
ATOM   4918  CD  GLU A 322       5.833  -8.619 -25.858  1.00 75.01           C
ATOM   4919  OE1 GLU A 322       6.063  -9.847 -25.816  1.00 75.01           O
ATOM   4920  OE2 GLU A 322       5.167  -8.026 -26.734  1.00 75.01           O
ATOM   4921  HN  GLU A 322       5.436  -6.175 -22.612  1.00 75.01           H
ATOM   4922  N   ARG A 323       5.725  -3.300 -24.161  1.00 76.29           N
ATOM   4923  CA  ARG A 323       5.572  -1.912 -24.563  1.00 76.29           C
ATOM   4924  C   ARG A 323       6.548  -1.024 -23.788  1.00 76.29           C
ATOM   4925  O   ARG A 323       7.172  -0.133 -24.361  1.00 76.29           O
ATOM   4926  HA  ARG A 323       5.797  -1.904 -25.629  1.00 76.29           H
ATOM   4927  CB  ARG A 323       4.143  -1.422 -24.318  1.00 76.29           C
ATOM   4928 1HB  ARG A 323       3.447  -2.254 -24.421  1.00 76.29           H
ATOM   4929 2HB  ARG A 323       4.051  -1.054 -23.296  1.00 76.29           H
ATOM   4930  CG  ARG A 323       3.768  -0.312 -25.302  1.00 76.29           C
ATOM   4931 1HG  ARG A 323       4.449   0.531 -25.182  1.00 76.29           H
ATOM   4932 2HG  ARG A 323       3.885  -0.672 -26.324  1.00 76.29           H
ATOM   4933  CD  ARG A 323       2.328   0.153 -25.081  1.00 76.29           C
ATOM   4934 1HD  ARG A 323       1.694  -0.700 -24.839  1.00 76.29           H
ATOM   4935 2HD  ARG A 323       2.283   0.835 -24.232  1.00 76.29           H
ATOM   4936  NE  ARG A 323       1.821   0.828 -26.297  1.00 76.29           N
ATOM   4937  HE  ARG A 323       2.423   0.871 -27.094  1.00 76.29           H
ATOM   4938  CZ  ARG A 323       0.607   1.385 -26.397  1.00 76.29           C
ATOM   4939  NH1 ARG A 323      -0.242   1.357 -25.360  1.00 76.29           N
ATOM   4940 1HH1 ARG A 323       0.030   0.918 -24.503  1.00 76.29           H
ATOM   4941 2HH1 ARG A 323      -1.146   1.775 -25.442  1.00 76.29           H
ATOM   4942  NH2 ARG A 323       0.253   1.971 -27.549  1.00 76.29           N
ATOM   4943 1HH2 ARG A 323      -0.650   2.391 -27.640  1.00 76.29           H
ATOM   4944 2HH2 ARG A 323       0.892   1.987 -28.318  1.00 76.29           H
ATOM   4945  HN  ARG A 323       4.913  -3.711 -23.746  1.00 76.29           H
ATOM   4946  N   PHE A 324       6.648  -1.299 -22.495  1.00 78.27           N
ATOM   4947  CA  PHE A 324       7.497  -0.502 -21.625  1.00 78.27           C
ATOM   4948  C   PHE A 324       8.971  -0.658 -22.004  1.00 78.27           C
ATOM   4949  O   PHE A 324       9.713   0.323 -22.041  1.00 78.27           O
ATOM   4950  HA  PHE A 324       7.199   0.539 -21.749  1.00 78.27           H
ATOM   4951  CB  PHE A 324       7.291  -1.022 -20.201  1.00 78.27           C
ATOM   4952 1HB  PHE A 324       6.222  -1.070 -19.994  1.00 78.27           H
ATOM   4953 2HB  PHE A 324       7.673  -2.041 -20.138  1.00 78.27           H
ATOM   4954  CG  PHE A 324       7.967  -0.171 -19.124  1.00 78.27           C
ATOM   4955  CD1 PHE A 324       9.213  -0.494 -18.685  1.00 78.27           C
ATOM   4956  HD1 PHE A 324       9.730  -1.359 -19.101  1.00 78.27           H
ATOM   4957  CD2 PHE A 324       7.322   0.908 -18.605  1.00 78.27           C
ATOM   4958  HD2 PHE A 324       6.323   1.167 -18.957  1.00 78.27           H
ATOM   4959  CE1 PHE A 324       9.840   0.295 -17.685  1.00 78.27           C
ATOM   4960  HE1 PHE A 324      10.839   0.036 -17.333  1.00 78.27           H
ATOM   4961  CE2 PHE A 324       7.949   1.697 -17.606  1.00 78.27           C
ATOM   4962  HE2 PHE A 324       7.432   2.562 -17.190  1.00 78.27           H
ATOM   4963  CZ  PHE A 324       9.195   1.374 -17.167  1.00 78.27           C
ATOM   4964  HZ  PHE A 324       9.677   1.980 -16.399  1.00 78.27           H
ATOM   4965  HN  PHE A 324       6.164  -2.048 -22.043  1.00 78.27           H
ATOM   4966  N   ARG A 325       9.351  -1.897 -22.275  1.00 81.47           N
ATOM   4967  CA  ARG A 325      10.715  -2.190 -22.682  1.00 81.47           C
ATOM   4968  C   ARG A 325      11.083  -1.377 -23.925  1.00 81.47           C
ATOM   4969  O   ARG A 325      12.172  -0.809 -24.000  1.00 81.47           O
ATOM   4970  HA  ARG A 325      11.329  -1.901 -21.829  1.00 81.47           H
ATOM   4971  CB  ARG A 325      10.893  -3.679 -22.984  1.00 81.47           C
ATOM   4972 1HB  ARG A 325       9.923  -4.128 -23.199  1.00 81.47           H
ATOM   4973 2HB  ARG A 325      11.506  -3.802 -23.877  1.00 81.47           H
ATOM   4974  CG  ARG A 325      11.547  -4.403 -21.806  1.00 81.47           C
ATOM   4975 1HG  ARG A 325      12.537  -3.985 -21.622  1.00 81.47           H
ATOM   4976 2HG  ARG A 325      10.959  -4.240 -20.903  1.00 81.47           H
ATOM   4977  CD  ARG A 325      11.665  -5.903 -22.081  1.00 81.47           C
ATOM   4978 1HD  ARG A 325      12.061  -6.068 -23.083  1.00 81.47           H
ATOM   4979 2HD  ARG A 325      12.368  -6.356 -21.382  1.00 81.47           H
ATOM   4980  NE  ARG A 325      10.338  -6.547 -21.951  1.00 81.47           N
ATOM   4981  HE  ARG A 325       9.544  -5.958 -21.803  1.00 81.47           H
ATOM   4982  CZ  ARG A 325      10.136  -7.870 -22.017  1.00 81.47           C
ATOM   4983  NH1 ARG A 325      11.164  -8.707 -22.213  1.00 81.47           N
ATOM   4984 1HH1 ARG A 325      12.091  -8.345 -22.311  1.00 81.47           H
ATOM   4985 2HH1 ARG A 325      11.004  -9.693 -22.262  1.00 81.47           H
ATOM   4986  NH2 ARG A 325       8.889  -8.344 -21.885  1.00 81.47           N
ATOM   4987 1HH2 ARG A 325       8.721  -9.328 -21.933  1.00 81.47           H
ATOM   4988 2HH2 ARG A 325       8.127  -7.712 -21.739  1.00 81.47           H
ATOM   4989  HN  ARG A 325       8.747  -2.692 -22.220  1.00 81.47           H
ATOM   4990  N   ARG A 326      10.155  -1.347 -24.870  1.00 82.38           N
ATOM   4991  CA  ARG A 326      10.359  -0.595 -26.097  1.00 82.38           C
ATOM   4992  C   ARG A 326      10.507   0.896 -25.786  1.00 82.38           C
ATOM   4993  O   ARG A 326      11.396   1.559 -26.319  1.00 82.38           O
ATOM   4994  HA  ARG A 326      11.277  -1.000 -26.522  1.00 82.38           H
ATOM   4995  CB  ARG A 326       9.192  -0.794 -27.066  1.00 82.38           C
ATOM   4996 1HB  ARG A 326       8.248  -0.690 -26.530  1.00 82.38           H
ATOM   4997 2HB  ARG A 326       9.212  -0.016 -27.829  1.00 82.38           H
ATOM   4998  CG  ARG A 326       9.260  -2.170 -27.730  1.00 82.38           C
ATOM   4999 1HG  ARG A 326      10.173  -2.249 -28.320  1.00 82.38           H
ATOM   5000 2HG  ARG A 326       9.306  -2.945 -26.965  1.00 82.38           H
ATOM   5001  CD  ARG A 326       8.044  -2.405 -28.629  1.00 82.38           C
ATOM   5002 1HD  ARG A 326       7.139  -2.064 -28.127  1.00 82.38           H
ATOM   5003 2HD  ARG A 326       8.140  -1.821 -29.544  1.00 82.38           H
ATOM   5004  NE  ARG A 326       7.928  -3.844 -28.958  1.00 82.38           N
ATOM   5005  HE  ARG A 326       8.059  -4.505 -28.219  1.00 82.38           H
ATOM   5006  CZ  ARG A 326       7.659  -4.315 -30.183  1.00 82.38           C
ATOM   5007  NH1 ARG A 326       7.475  -3.474 -31.210  1.00 82.38           N
ATOM   5008 1HH1 ARG A 326       7.538  -2.487 -31.065  1.00 82.38           H
ATOM   5009 2HH1 ARG A 326       7.275  -3.834 -32.121  1.00 82.38           H
ATOM   5010  NH2 ARG A 326       7.577  -5.640 -30.366  1.00 82.38           N
ATOM   5011 1HH2 ARG A 326       7.377  -6.008 -31.274  1.00 82.38           H
ATOM   5012 2HH2 ARG A 326       7.716  -6.261 -29.594  1.00 82.38           H
ATOM   5013  HN  ARG A 326       9.278  -1.824 -24.808  1.00 82.38           H
ATOM   5014  N   ASP A 327       9.623   1.379 -24.926  1.00 83.88           N
ATOM   5015  CA  ASP A 327       9.614   2.789 -24.575  1.00 83.88           C
ATOM   5016  C   ASP A 327      10.912   3.137 -23.843  1.00 83.88           C
ATOM   5017  O   ASP A 327      11.501   4.189 -24.083  1.00 83.88           O
ATOM   5018  HA  ASP A 327       9.515   3.319 -25.522  1.00 83.88           H
ATOM   5019  CB  ASP A 327       8.444   3.118 -23.645  1.00 83.88           C
ATOM   5020 1HB  ASP A 327       8.507   2.506 -22.746  1.00 83.88           H
ATOM   5021 2HB  ASP A 327       8.508   4.159 -23.328  1.00 83.88           H
ATOM   5022  CG  ASP A 327       7.104   2.874 -24.343  1.00 83.88           C
ATOM   5023  OD1 ASP A 327       7.070   3.042 -25.581  1.00 83.88           O
ATOM   5024  OD2 ASP A 327       6.145   2.525 -23.622  1.00 83.88           O
ATOM   5025  HN  ASP A 327       8.924   0.826 -24.473  1.00 83.88           H
ATOM   5026  N   LEU A 328      11.318   2.232 -22.965  1.00 84.09           N
ATOM   5027  CA  LEU A 328      12.513   2.448 -22.167  1.00 84.09           C
ATOM   5028  C   LEU A 328      13.716   2.628 -23.096  1.00 84.09           C
ATOM   5029  O   LEU A 328      14.454   3.605 -22.981  1.00 84.09           O
ATOM   5030  HA  LEU A 328      12.370   3.372 -21.606  1.00 84.09           H
ATOM   5031  CB  LEU A 328      12.687   1.322 -21.146  1.00 84.09           C
ATOM   5032 1HB  LEU A 328      11.829   1.331 -20.475  1.00 84.09           H
ATOM   5033 2HB  LEU A 328      12.666   0.371 -21.678  1.00 84.09           H
ATOM   5034  CG  LEU A 328      13.961   1.374 -20.300  1.00 84.09           C
ATOM   5035  HG  LEU A 328      14.815   1.446 -20.974  1.00 84.09           H
ATOM   5036  CD1 LEU A 328      13.979   2.620 -19.412  1.00 84.09           C
ATOM   5037 1HD1 LEU A 328      13.938   3.512 -20.037  1.00 84.09           H
ATOM   5038 2HD1 LEU A 328      13.118   2.603 -18.745  1.00 84.09           H
ATOM   5039 3HD1 LEU A 328      14.896   2.632 -18.822  1.00 84.09           H
ATOM   5040  CD2 LEU A 328      14.133   0.089 -19.489  1.00 84.09           C
ATOM   5041 1HD2 LEU A 328      13.278  -0.039 -18.825  1.00 84.09           H
ATOM   5042 2HD2 LEU A 328      14.198  -0.763 -20.166  1.00 84.09           H
ATOM   5043 3HD2 LEU A 328      15.046   0.152 -18.897  1.00 84.09           H
ATOM   5044  HN  LEU A 328      10.848   1.367 -22.794  1.00 84.09           H
ATOM   5045  N   VAL A 329      13.876   1.668 -23.996  1.00 84.06           N
ATOM   5046  CA  VAL A 329      15.021   1.665 -24.890  1.00 84.06           C
ATOM   5047  C   VAL A 329      14.988   2.924 -25.759  1.00 84.06           C
ATOM   5048  O   VAL A 329      16.032   3.496 -26.068  1.00 84.06           O
ATOM   5049  HA  VAL A 329      15.920   1.687 -24.274  1.00 84.06           H
ATOM   5050  CB  VAL A 329      15.041   0.373 -25.710  1.00 84.06           C
ATOM   5051  HB  VAL A 329      14.089   0.294 -26.234  1.00 84.06           H
ATOM   5052  CG1 VAL A 329      16.154   0.407 -26.760  1.00 84.06           C
ATOM   5053 1HG1 VAL A 329      15.991   1.247 -27.435  1.00 84.06           H
ATOM   5054 2HG1 VAL A 329      17.118   0.521 -26.264  1.00 84.06           H
ATOM   5055 3HG1 VAL A 329      16.145  -0.523 -27.328  1.00 84.06           H
ATOM   5056  CG2 VAL A 329      15.181  -0.850 -24.802  1.00 84.06           C
ATOM   5057 1HG2 VAL A 329      16.111  -0.780 -24.238  1.00 84.06           H
ATOM   5058 2HG2 VAL A 329      14.339  -0.888 -24.110  1.00 84.06           H
ATOM   5059 3HG2 VAL A 329      15.192  -1.755 -25.410  1.00 84.06           H
ATOM   5060  HN  VAL A 329      13.242   0.905 -24.119  1.00 84.06           H
ATOM   5061  N   LYS A 330      13.778   3.318 -26.128  1.00 83.02           N
[truncated: 117,320 more chars]
