# Supplementary material for: Noncanonical roles of chemokine regions in CCR9 activation revealed by structural modeling and mutational mapping
Source: Nat Commun. 2025 Aug 18;16:7695. doi: 10.1038/s41467-025-62321-9 (PMC12361432; doi:10.1038/s41467-025-62321-9)
Supplement: Supplementary file 4 — Supplementary Data 2 [file 41467_2025_62321_MOESM4_ESM.zip › CCR9_CCL25_rnk143.pdb]

SSBOND   1 CYS A   38    CYS A  289 
SSBOND   2 CYS A  119    CYS A  198 
SSBOND   3 CYS B    7    CYS B   35 
SSBOND   4 CYS B    8    CYS B   52 
ATOM      1  N   GLU A  20      -3.259  -4.445  60.750  1.00 45.67           N
ATOM      2  CA  GLU A  20      -3.491  -4.103  59.358  1.00 45.67           C
ATOM      3  C   GLU A  20      -2.203  -4.266  58.549  1.00 45.67           C
ATOM      4  O   GLU A  20      -2.249  -4.487  57.339  1.00 45.67           O
ATOM      5  HA  GLU A  20      -4.241  -4.812  59.006  1.00 45.67           H
ATOM      6  CB  GLU A  20      -4.045  -2.682  59.227  1.00 45.67           C
ATOM      7 1HB  GLU A  20      -3.573  -2.036  59.967  1.00 45.67           H
ATOM      8 2HB  GLU A  20      -3.916  -2.331  58.203  1.00 45.67           H
ATOM      9  CG  GLU A  20      -5.548  -2.652  59.508  1.00 45.67           C
ATOM     10 1HG  GLU A  20      -6.018  -3.543  59.092  1.00 45.67           H
ATOM     11 2HG  GLU A  20      -5.721  -2.673  60.584  1.00 45.67           H
ATOM     12  CD  GLU A  20      -6.193  -1.401  58.907  1.00 45.67           C
ATOM     13  OE1 GLU A  20      -7.427  -1.437  58.710  1.00 45.67           O
ATOM     14  OE2 GLU A  20      -5.437  -0.437  58.657  1.00 45.67           O
ATOM     15  HN  GLU A  20      -2.317  -4.699  60.972  1.00 45.67           H
ATOM     16  N   SER A  21      -1.084  -4.151  59.249  1.00 52.31           N
ATOM     17  CA  SER A  21       0.214  -4.192  58.597  1.00 52.31           C
ATOM     18  C   SER A  21       0.503  -5.608  58.095  1.00 52.31           C
ATOM     19  O   SER A  21       0.948  -5.790  56.962  1.00 52.31           O
ATOM     20  HA  SER A  21       0.139  -3.497  57.761  1.00 52.31           H
ATOM     21  CB  SER A  21       1.321  -3.729  59.546  1.00 52.31           C
ATOM     22 1HB  SER A  21       2.206  -3.461  58.967  1.00 52.31           H
ATOM     23 2HB  SER A  21       0.998  -2.829  60.069  1.00 52.31           H
ATOM     24  OG  SER A  21       1.664  -4.733  60.497  1.00 52.31           O
ATOM     25  HG  SER A  21       2.383  -4.397  61.105  1.00 52.31           H
ATOM     26  HN  SER A  21      -1.055  -4.032  60.241  1.00 52.31           H
ATOM     27  N   THR A  22       0.239  -6.575  58.962  1.00 52.55           N
ATOM     28  CA  THR A  22       0.545  -7.961  58.653  1.00 52.55           C
ATOM     29  C   THR A  22      -0.331  -8.457  57.501  1.00 52.55           C
ATOM     30  O   THR A  22       0.176  -8.998  56.519  1.00 52.55           O
ATOM     31  HA  THR A  22       1.580  -8.017  58.315  1.00 52.55           H
ATOM     32  CB  THR A  22       0.381  -8.778  59.936  1.00 52.55           C
ATOM     33  HB  THR A  22      -0.075  -9.746  59.725  1.00 52.55           H
ATOM     34  OG1 THR A  22      -0.362  -7.923  60.800  1.00 52.55           O
ATOM     35  HG1 THR A  22      -0.731  -8.448  61.567  1.00 52.55           H
ATOM     36  CG2 THR A  22       1.707  -8.988  60.670  1.00 52.55           C
ATOM     37 1HG2 THR A  22       2.130  -8.020  60.940  1.00 52.55           H
ATOM     38 2HG2 THR A  22       2.402  -9.519  60.020  1.00 52.55           H
ATOM     39 3HG2 THR A  22       1.534  -9.574  61.573  1.00 52.55           H
ATOM     40  HN  THR A  22      -0.176  -6.423  59.859  1.00 52.55           H
ATOM     41  N   SER A  23      -1.631  -8.255  57.658  1.00 54.24           N
ATOM     42  CA  SER A  23      -2.585  -8.709  56.661  1.00 54.24           C
ATOM     43  C   SER A  23      -2.302  -8.032  55.319  1.00 54.24           C
ATOM     44  O   SER A  23      -2.403  -8.662  54.268  1.00 54.24           O
ATOM     45  HA  SER A  23      -2.433  -9.786  56.586  1.00 54.24           H
ATOM     46  CB  SER A  23      -4.022  -8.428  57.106  1.00 54.24           C
ATOM     47 1HB  SER A  23      -4.714  -8.793  56.346  1.00 54.24           H
ATOM     48 2HB  SER A  23      -4.233  -8.981  58.021  1.00 54.24           H
ATOM     49  OG  SER A  23      -4.250  -7.039  57.327  1.00 54.24           O
ATOM     50  HG  SER A  23      -5.203  -6.887  57.591  1.00 54.24           H
ATOM     51  HN  SER A  23      -2.033  -7.791  58.448  1.00 54.24           H
ATOM     52  N   SER A  24      -1.954  -6.756  55.398  1.00 59.90           N
ATOM     53  CA  SER A  24      -1.632  -5.992  54.205  1.00 59.90           C
ATOM     54  C   SER A  24      -0.372  -6.557  53.546  1.00 59.90           C
ATOM     55  O   SER A  24      -0.165  -6.387  52.346  1.00 59.90           O
ATOM     56  HA  SER A  24      -2.493  -6.109  53.547  1.00 59.90           H
ATOM     57  CB  SER A  24      -1.440  -4.510  54.534  1.00 59.90           C
ATOM     58 1HB  SER A  24      -1.636  -3.913  53.644  1.00 59.90           H
ATOM     59 2HB  SER A  24      -2.167  -4.209  55.287  1.00 59.90           H
ATOM     60  OG  SER A  24      -0.124  -4.235  55.009  1.00 59.90           O
ATOM     61  HG  SER A  24       0.061  -4.772  55.832  1.00 59.90           H
ATOM     62  HN  SER A  24      -1.891  -6.246  56.256  1.00 59.90           H
ATOM     63  N   MET A  25       0.437  -7.218  54.361  1.00 62.01           N
ATOM     64  CA  MET A  25       1.671  -7.810  53.872  1.00 62.01           C
ATOM     65  C   MET A  25       1.401  -9.147  53.179  1.00 62.01           C
ATOM     66  O   MET A  25       1.988  -9.441  52.139  1.00 62.01           O
ATOM     67  HA  MET A  25       2.075  -7.096  53.155  1.00 62.01           H
ATOM     68  CB  MET A  25       2.632  -8.027  55.043  1.00 62.01           C
ATOM     69 1HB  MET A  25       2.512  -7.225  55.771  1.00 62.01           H
ATOM     70 2HB  MET A  25       2.386  -8.959  55.552  1.00 62.01           H
ATOM     71  CG  MET A  25       4.083  -8.071  54.560  1.00 62.01           C
ATOM     72 1HG  MET A  25       4.713  -8.540  55.316  1.00 62.01           H
ATOM     73 2HG  MET A  25       4.157  -8.682  53.660  1.00 62.01           H
ATOM     74  SD  MET A  25       4.665  -6.417  54.223  1.00 62.01           S
ATOM     75  CE  MET A  25       6.428  -6.687  54.303  1.00 62.01           C
ATOM     76 1HE  MET A  25       6.694  -7.057  55.293  1.00 62.01           H
ATOM     77 2HE  MET A  25       6.718  -7.420  53.551  1.00 62.01           H
ATOM     78 3HE  MET A  25       6.948  -5.747  54.114  1.00 62.01           H
ATOM     79  HN  MET A  25       0.262  -7.351  55.336  1.00 62.01           H
ATOM     80  N   GLU A  26       0.511  -9.921  53.783  1.00 62.37           N
ATOM     81  CA  GLU A  26       0.146 -11.214  53.230  1.00 62.37           C
ATOM     82  C   GLU A  26      -0.581 -11.035  51.896  1.00 62.37           C
ATOM     83  O   GLU A  26      -0.285 -11.730  50.925  1.00 62.37           O
ATOM     84  HA  GLU A  26       1.089 -11.737  53.070  1.00 62.37           H
ATOM     85  CB  GLU A  26      -0.708 -12.012  54.217  1.00 62.37           C
ATOM     86 1HB  GLU A  26      -1.470 -11.363  54.651  1.00 62.37           H
ATOM     87 2HB  GLU A  26      -1.122 -12.889  53.720  1.00 62.37           H
ATOM     88  CG  GLU A  26       0.139 -12.534  55.379  1.00 62.37           C
ATOM     89 1HG  GLU A  26       0.969 -13.125  54.991  1.00 62.37           H
ATOM     90 2HG  GLU A  26       0.572 -11.695  55.924  1.00 62.37           H
ATOM     91  CD  GLU A  26      -0.701 -13.388  56.330  1.00 62.37           C
ATOM     92  OE1 GLU A  26      -0.097 -14.255  56.999  1.00 62.37           O
ATOM     93  OE2 GLU A  26      -1.929 -13.154  56.368  1.00 62.37           O
ATOM     94  HN  GLU A  26       0.044  -9.678  54.634  1.00 62.37           H
ATOM     95  N   ASP A  27      -1.518 -10.098  51.891  1.00 59.21           N
ATOM     96  CA  ASP A  27      -2.304  -9.832  50.698  1.00 59.21           C
ATOM     97  C   ASP A  27      -1.363  -9.515  49.533  1.00 59.21           C
ATOM     98  O   ASP A  27      -1.610  -9.927  48.401  1.00 59.21           O
ATOM     99  HA  ASP A  27      -2.885 -10.738  50.529  1.00 59.21           H
ATOM    100  CB  ASP A  27      -3.225  -8.628  50.902  1.00 59.21           C
ATOM    101 1HB  ASP A  27      -2.679  -7.827  51.400  1.00 59.21           H
ATOM    102 2HB  ASP A  27      -3.545  -8.242  49.934  1.00 59.21           H
ATOM    103  CG  ASP A  27      -4.451  -9.010  51.735  1.00 59.21           C
ATOM    104  OD1 ASP A  27      -4.673 -10.231  51.889  1.00 59.21           O
ATOM    105  OD2 ASP A  27      -5.136  -8.074  52.199  1.00 59.21           O
ATOM    106  HN  ASP A  27      -1.744  -9.528  52.681  1.00 59.21           H
ATOM    107  N   TYR A  28      -0.304  -8.784  49.852  1.00 62.73           N
ATOM    108  CA  TYR A  28       0.667  -8.395  48.844  1.00 62.73           C
ATOM    109  C   TYR A  28       1.512  -9.592  48.405  1.00 62.73           C
ATOM    110  O   TYR A  28       1.928  -9.673  47.251  1.00 62.73           O
ATOM    111  HA  TYR A  28       0.121  -8.009  47.982  1.00 62.73           H
ATOM    112  CB  TYR A  28       1.576  -7.361  49.511  1.00 62.73           C
ATOM    113 1HB  TYR A  28       0.967  -6.527  49.859  1.00 62.73           H
ATOM    114 2HB  TYR A  28       2.034  -7.810  50.393  1.00 62.73           H
ATOM    115  CG  TYR A  28       2.680  -6.822  48.599  1.00 62.73           C
ATOM    116  CD1 TYR A  28       3.959  -7.333  48.688  1.00 62.73           C
ATOM    117  HD1 TYR A  28       4.183  -8.120  49.408  1.00 62.73           H
ATOM    118  CD2 TYR A  28       2.397  -5.825  47.688  1.00 62.73           C
ATOM    119  HD2 TYR A  28       1.386  -5.422  47.618  1.00 62.73           H
ATOM    120  CE1 TYR A  28       4.998  -6.826  47.830  1.00 62.73           C
ATOM    121  HE1 TYR A  28       6.012  -7.220  47.890  1.00 62.73           H
ATOM    122  CE2 TYR A  28       3.436  -5.318  46.829  1.00 62.73           C
ATOM    123  HE2 TYR A  28       3.226  -4.531  46.105  1.00 62.73           H
ATOM    124  CZ  TYR A  28       4.685  -5.843  46.943  1.00 62.73           C
ATOM    125  OH  TYR A  28       5.666  -5.364  46.132  1.00 62.73           O
ATOM    126  HH  TYR A  28       5.317  -4.604  45.584  1.00 62.73           H
ATOM    127  HN  TYR A  28      -0.106  -8.460  50.777  1.00 62.73           H
ATOM    128  N   VAL A  29       1.740 -10.493  49.350  1.00 62.12           N
ATOM    129  CA  VAL A  29       2.593 -11.642  49.099  1.00 62.12           C
ATOM    130  C   VAL A  29       1.814 -12.682  48.291  1.00 62.12           C
ATOM    131  O   VAL A  29       2.380 -13.361  47.436  1.00 62.12           O
ATOM    132  HA  VAL A  29       3.440 -11.300  48.504  1.00 62.12           H
ATOM    133  CB  VAL A  29       3.133 -12.193  50.420  1.00 62.12           C
ATOM    134  HB  VAL A  29       2.285 -12.365  51.083  1.00 62.12           H
ATOM    135  CG1 VAL A  29       3.842 -13.531  50.207  1.00 62.12           C
ATOM    136 1HG1 VAL A  29       3.140 -14.252  49.789  1.00 62.12           H
ATOM    137 2HG1 VAL A  29       4.676 -13.395  49.519  1.00 62.12           H
ATOM    138 3HG1 VAL A  29       4.216 -13.900  51.162  1.00 62.12           H
ATOM    139  CG2 VAL A  29       4.060 -11.182  51.097  1.00 62.12           C
ATOM    140 1HG2 VAL A  29       4.902 -10.964  50.439  1.00 62.12           H
ATOM    141 2HG2 VAL A  29       3.510 -10.263  51.300  1.00 62.12           H
ATOM    142 3HG2 VAL A  29       4.430 -11.598  52.034  1.00 62.12           H
ATOM    143  HN  VAL A  29       1.355 -10.446  50.272  1.00 62.12           H
ATOM    144  N   ASN A  30       0.527 -12.776  48.592  1.00 64.04           N
ATOM    145  CA  ASN A  30      -0.307 -13.808  48.001  1.00 64.04           C
ATOM    146  C   ASN A  30      -0.848 -13.315  46.658  1.00 64.04           C
ATOM    147  O   ASN A  30      -1.448 -14.082  45.907  1.00 64.04           O
ATOM    148  HA  ASN A  30       0.344 -14.676  47.895  1.00 64.04           H
ATOM    149  CB  ASN A  30      -1.501 -14.134  48.901  1.00 64.04           C
ATOM    150 1HB  ASN A  30      -1.949 -13.210  49.266  1.00 64.04           H
ATOM    151 2HB  ASN A  30      -2.266 -14.652  48.323  1.00 64.04           H
ATOM    152  CG  ASN A  30      -1.074 -15.003  50.086  1.00 64.04           C
ATOM    153  OD1 ASN A  30      -0.029 -15.633  50.082  1.00 64.04           O
ATOM    154  ND2 ASN A  30      -1.939 -15.003  51.096  1.00 64.04           N
ATOM    155 1HD2 ASN A  30      -2.779 -14.464  51.035  1.00 64.04           H
ATOM    156 2HD2 ASN A  30      -1.748 -15.541  51.917  1.00 64.04           H
ATOM    157  HN  ASN A  30       0.055 -12.162  49.226  1.00 64.04           H
ATOM    158  N   PHE A  31      -0.617 -12.037  46.397  1.00 67.55           N
ATOM    159  CA  PHE A  31      -1.040 -11.441  45.141  1.00 67.55           C
ATOM    160  C   PHE A  31      -0.327 -12.095  43.956  1.00 67.55           C
ATOM    161  O   PHE A  31       0.902 -12.104  43.894  1.00 67.55           O
ATOM    162  HA  PHE A  31      -2.114 -11.604  45.051  1.00 67.55           H
ATOM    163  CB  PHE A  31      -0.658  -9.961  45.197  1.00 67.55           C
ATOM    164 1HB  PHE A  31      -1.082  -9.520  46.099  1.00 67.55           H
ATOM    165 2HB  PHE A  31       0.426  -9.879  45.281  1.00 67.55           H
ATOM    166  CG  PHE A  31      -1.123  -9.152  43.984  1.00 67.55           C
ATOM    167  CD1 PHE A  31      -0.268  -8.921  42.952  1.00 67.55           C
ATOM    168  HD1 PHE A  31       0.749  -9.313  42.988  1.00 67.55           H
ATOM    169  CD2 PHE A  31      -2.391  -8.663  43.939  1.00 67.55           C
ATOM    170  HD2 PHE A  31      -3.076  -8.847  44.766  1.00 67.55           H
ATOM    171  CE1 PHE A  31      -0.699  -8.171  41.827  1.00 67.55           C
ATOM    172  HE1 PHE A  31      -0.014  -7.986  40.999  1.00 67.55           H
ATOM    173  CE2 PHE A  31      -2.823  -7.912  42.814  1.00 67.55           C
ATOM    174  HE2 PHE A  31      -3.839  -7.520  42.777  1.00 67.55           H
ATOM    175  CZ  PHE A  31      -1.968  -7.682  41.781  1.00 67.55           C
ATOM    176  HZ  PHE A  31      -2.299  -7.105  40.917  1.00 67.55           H
ATOM    177  HN  PHE A  31      -0.151 -11.413  47.025  1.00 67.55           H
ATOM    178  N   ASN A  32      -1.128 -12.628  43.045  1.00 66.28           N
ATOM    179  CA  ASN A  32      -0.590 -13.246  41.845  1.00 66.28           C
ATOM    180  C   ASN A  32      -0.171 -12.155  40.858  1.00 66.28           C
ATOM    181  O   ASN A  32      -1.000 -11.638  40.110  1.00 66.28           O
ATOM    182  HA  ASN A  32       0.254 -13.846  42.186  1.00 66.28           H
ATOM    183  CB  ASN A  32      -1.638 -14.125  41.161  1.00 66.28           C
ATOM    184 1HB  ASN A  32      -2.145 -14.740  41.905  1.00 66.28           H
ATOM    185 2HB  ASN A  32      -2.398 -13.497  40.696  1.00 66.28           H
ATOM    186  CG  ASN A  32      -0.995 -15.024  40.103  1.00 66.28           C
ATOM    187  OD1 ASN A  32       0.206 -15.011  39.888  1.00 66.28           O
ATOM    188  ND2 ASN A  32      -1.858 -15.802  39.456  1.00 66.28           N
ATOM    189 1HD2 ASN A  32      -2.832 -15.763  39.681  1.00 66.28           H
ATOM    190 2HD2 ASN A  32      -1.534 -16.425  38.745  1.00 66.28           H
ATOM    191  HN  ASN A  32      -2.125 -12.641  43.116  1.00 66.28           H
ATOM    192  N   PHE A  33       1.115 -11.836  40.887  1.00 66.52           N
ATOM    193  CA  PHE A  33       1.673 -10.890  39.937  1.00 66.52           C
ATOM    194  C   PHE A  33       1.923 -11.557  38.582  1.00 66.52           C
ATOM    195  O   PHE A  33       3.035 -11.513  38.060  1.00 66.52           O
ATOM    196  HA  PHE A  33       0.947 -10.086  39.816  1.00 66.52           H
ATOM    197  CB  PHE A  33       3.009 -10.415  40.511  1.00 66.52           C
ATOM    198 1HB  PHE A  33       3.648 -11.281  40.685  1.00 66.52           H
ATOM    199 2HB  PHE A  33       3.511  -9.793  39.770  1.00 66.52           H
ATOM    200  CG  PHE A  33       2.880  -9.625  41.815  1.00 66.52           C
ATOM    201  CD1 PHE A  33       2.659  -8.283  41.778  1.00 66.52           C
ATOM    202  HD1 PHE A  33       2.574  -7.771  40.820  1.00 66.52           H
ATOM    203  CD2 PHE A  33       2.987 -10.264  43.011  1.00 66.52           C
ATOM    204  HD2 PHE A  33       3.164 -11.339  43.040  1.00 66.52           H
ATOM    205  CE1 PHE A  33       2.539  -7.550  42.989  1.00 66.52           C
ATOM    206  HE1 PHE A  33       2.362  -6.475  42.959  1.00 66.52           H
ATOM    207  CE2 PHE A  33       2.867  -9.531  44.221  1.00 66.52           C
ATOM    208  HE2 PHE A  33       2.952 -10.043  45.179  1.00 66.52           H
ATOM    209  CZ  PHE A  33       2.645  -8.190  44.184  1.00 66.52           C
ATOM    210  HZ  PHE A  33       2.553  -7.627  45.113  1.00 66.52           H
ATOM    211  HN  PHE A  33       1.769 -12.212  41.544  1.00 66.52           H
ATOM    212  N   THR A  34       0.868 -12.158  38.052  1.00 70.10           N
ATOM    213  CA  THR A  34       0.845 -12.528  36.647  1.00 70.10           C
ATOM    214  C   THR A  34       1.268 -11.342  35.777  1.00 70.10           C
ATOM    215  O   THR A  34       0.719 -10.249  35.901  1.00 70.10           O
ATOM    216  HA  THR A  34       1.578 -13.319  36.487  1.00 70.10           H
ATOM    217  CB  THR A  34      -0.554 -13.053  36.318  1.00 70.10           C
ATOM    218  HB  THR A  34      -1.269 -12.234  36.239  1.00 70.10           H
ATOM    219  OG1 THR A  34      -0.818 -14.003  37.347  1.00 70.10           O
ATOM    220  HG1 THR A  34      -0.064 -14.657  37.411  1.00 70.10           H
ATOM    221  CG2 THR A  34      -0.582 -13.881  35.032  1.00 70.10           C
ATOM    222 1HG2 THR A  34       0.083 -14.738  35.137  1.00 70.10           H
ATOM    223 2HG2 THR A  34      -0.250 -13.264  34.196  1.00 70.10           H
ATOM    224 3HG2 THR A  34      -1.598 -14.229  34.846  1.00 70.10           H
ATOM    225  HN  THR A  34       0.041 -12.393  38.564  1.00 70.10           H
ATOM    226  N   ASP A  35       2.242 -11.600  34.915  1.00 79.07           N
ATOM    227  CA  ASP A  35       2.892 -10.529  34.179  1.00 79.07           C
ATOM    228  C   ASP A  35       2.020 -10.133  32.985  1.00 79.07           C
ATOM    229  O   ASP A  35       2.308 -10.509  31.850  1.00 79.07           O
ATOM    230  HA  ASP A  35       3.008  -9.717  34.897  1.00 79.07           H
ATOM    231  CB  ASP A  35       4.253 -10.976  33.642  1.00 79.07           C
ATOM    232 1HB  ASP A  35       4.679 -11.729  34.305  1.00 79.07           H
ATOM    233 2HB  ASP A  35       4.127 -11.446  32.667  1.00 79.07           H
ATOM    234  CG  ASP A  35       5.212  -9.791  33.524  1.00 79.07           C
ATOM    235  OD1 ASP A  35       4.839  -8.706  34.021  1.00 79.07           O
ATOM    236  OD2 ASP A  35       6.298  -9.996  32.938  1.00 79.07           O
ATOM    237  HN  ASP A  35       2.585 -12.518  34.717  1.00 79.07           H
ATOM    238  N   PHE A  36       0.971  -9.380  33.283  1.00 89.61           N
ATOM    239  CA  PHE A  36       0.086  -8.885  32.243  1.00 89.61           C
ATOM    240  C   PHE A  36       0.670  -7.639  31.574  1.00 89.61           C
ATOM    241  O   PHE A  36       0.178  -7.198  30.536  1.00 89.61           O
ATOM    242  HA  PHE A  36      -0.018  -9.677  31.502  1.00 89.61           H
ATOM    243  CB  PHE A  36      -1.236  -8.514  32.919  1.00 89.61           C
ATOM    244 1HB  PHE A  36      -1.028  -7.856  33.762  1.00 89.61           H
ATOM    245 2HB  PHE A  36      -1.846  -7.948  32.215  1.00 89.61           H
ATOM    246  CG  PHE A  36      -2.039  -9.718  33.415  1.00 89.61           C
ATOM    247  CD1 PHE A  36      -2.134 -10.836  32.647  1.00 89.61           C
ATOM    248  HD1 PHE A  36      -1.636 -10.875  31.678  1.00 89.61           H
ATOM    249  CD2 PHE A  36      -2.660  -9.669  34.624  1.00 89.61           C
ATOM    250  HD2 PHE A  36      -2.585  -8.773  35.240  1.00 89.61           H
ATOM    251  CE1 PHE A  36      -2.880 -11.953  33.107  1.00 89.61           C
ATOM    252  HE1 PHE A  36      -2.955 -12.849  32.492  1.00 89.61           H
ATOM    253  CE2 PHE A  36      -3.406 -10.786  35.085  1.00 89.61           C
ATOM    254  HE2 PHE A  36      -3.903 -10.747  36.054  1.00 89.61           H
ATOM    255  CZ  PHE A  36      -3.500 -11.904  34.317  1.00 89.61           C
ATOM    256  HZ  PHE A  36      -4.073 -12.762  34.670  1.00 89.61           H
ATOM    257  HN  PHE A  36       0.723  -9.109  34.213  1.00 89.61           H
ATOM    258  N   TYR A  37       1.712  -7.105  32.196  1.00 91.14           N
ATOM    259  CA  TYR A  37       2.483  -6.038  31.582  1.00 91.14           C
ATOM    260  C   TYR A  37       3.612  -6.603  30.718  1.00 91.14           C
ATOM    261  O   TYR A  37       4.545  -7.216  31.234  1.00 91.14           O
ATOM    262  HA  TYR A  37       1.810  -5.456  30.953  1.00 91.14           H
ATOM    263  CB  TYR A  37       3.091  -5.240  32.738  1.00 91.14           C
ATOM    264 1HB  TYR A  37       2.290  -4.906  33.397  1.00 91.14           H
ATOM    265 2HB  TYR A  37       3.732  -5.899  33.324  1.00 91.14           H
ATOM    266  CG  TYR A  37       3.907  -4.024  32.293  1.00 91.14           C
ATOM    267  CD1 TYR A  37       5.260  -4.151  32.052  1.00 91.14           C
ATOM    268  HD1 TYR A  37       5.747  -5.118  32.178  1.00 91.14           H
ATOM    269  CD2 TYR A  37       3.289  -2.800  32.133  1.00 91.14           C
ATOM    270  HD2 TYR A  37       2.221  -2.700  32.323  1.00 91.14           H
ATOM    271  CE1 TYR A  37       6.027  -3.007  31.633  1.00 91.14           C
ATOM    272  HE1 TYR A  37       7.096  -3.094  31.439  1.00 91.14           H
ATOM    273  CE2 TYR A  37       4.057  -1.656  31.714  1.00 91.14           C
ATOM    274  HE2 TYR A  37       3.582  -0.684  31.584  1.00 91.14           H
ATOM    275  CZ  TYR A  37       5.388  -1.816  31.485  1.00 91.14           C
ATOM    276  OH  TYR A  37       6.113  -0.735  31.090  1.00 91.14           O
ATOM    277  HH  TYR A  37       5.501   0.026  30.874  1.00 91.14           H
ATOM    278  HN  TYR A  37       2.030  -7.391  33.100  1.00 91.14           H
ATOM    279  N   CYS A  38       3.489  -6.377  29.419  1.00 91.47           N
ATOM    280  CA  CYS A  38       4.424  -6.952  28.467  1.00 91.47           C
ATOM    281  C   CYS A  38       5.426  -5.869  28.063  1.00 91.47           C
ATOM    282  O   CYS A  38       5.047  -4.855  27.479  1.00 91.47           O
ATOM    283  HA  CYS A  38       4.927  -7.773  28.980  1.00 91.47           H
ATOM    284  CB  CYS A  38       3.705  -7.545  27.255  1.00 91.47           C
ATOM    285 1HB  CYS A  38       2.905  -8.209  27.584  1.00 91.47           H
ATOM    286 2HB  CYS A  38       3.239  -6.750  26.673  1.00 91.47           H
ATOM    287  SG  CYS A  38       4.892  -8.469  26.212  1.00 91.47           S
ATOM    288  HN  CYS A  38       2.769  -5.813  29.015  1.00 91.47           H
ATOM    289  N   GLU A  39       6.686  -6.121  28.389  1.00 90.28           N
ATOM    290  CA  GLU A  39       7.769  -5.294  27.886  1.00 90.28           C
ATOM    291  C   GLU A  39       8.173  -5.744  26.481  1.00 90.28           C
ATOM    292  O   GLU A  39       8.512  -6.908  26.272  1.00 90.28           O
ATOM    293  HA  GLU A  39       7.367  -4.281  27.849  1.00 90.28           H
ATOM    294  CB  GLU A  39       8.967  -5.322  28.837  1.00 90.28           C
ATOM    295 1HB  GLU A  39       9.192  -6.352  29.114  1.00 90.28           H
ATOM    296 2HB  GLU A  39       9.811  -4.806  28.379  1.00 90.28           H
ATOM    297  CG  GLU A  39       8.656  -4.573  30.134  1.00 90.28           C
ATOM    298 1HG  GLU A  39       8.302  -3.569  29.903  1.00 90.28           H
ATOM    299 2HG  GLU A  39       7.851  -5.080  30.667  1.00 90.28           H
ATOM    300  CD  GLU A  39       9.894  -4.490  31.030  1.00 90.28           C
ATOM    301  OE1 GLU A  39       9.756  -3.929  32.138  1.00 90.28           O
ATOM    302  OE2 GLU A  39      10.950  -4.990  30.586  1.00 90.28           O
ATOM    303  HN  GLU A  39       6.969  -6.873  28.985  1.00 90.28           H
ATOM    304  N   LYS A  40       8.123  -4.799  25.554  1.00 90.12           N
ATOM    305  CA  LYS A  40       8.311  -5.118  24.149  1.00 90.12           C
ATOM    306  C   LYS A  40       9.762  -4.832  23.756  1.00 90.12           C
ATOM    307  O   LYS A  40      10.051  -4.559  22.592  1.00 90.12           O
ATOM    308  HA  LYS A  40       8.125  -6.186  24.028  1.00 90.12           H
ATOM    309  CB  LYS A  40       7.284  -4.380  23.289  1.00 90.12           C
ATOM    310 1HB  LYS A  40       7.400  -3.304  23.420  1.00 90.12           H
ATOM    311 2HB  LYS A  40       7.465  -4.593  22.235  1.00 90.12           H
ATOM    312  CG  LYS A  40       5.859  -4.793  23.661  1.00 90.12           C
ATOM    313 1HG  LYS A  40       5.706  -4.661  24.732  1.00 90.12           H
ATOM    314 2HG  LYS A  40       5.144  -4.145  23.155  1.00 90.12           H
ATOM    315  CD  LYS A  40       5.593  -6.251  23.279  1.00 90.12           C
ATOM    316 1HD  LYS A  40       5.914  -6.425  22.252  1.00 90.12           H
ATOM    317 2HD  LYS A  40       6.185  -6.911  23.914  1.00 90.12           H
ATOM    318  CE  LYS A  40       4.109  -6.593  23.421  1.00 90.12           C
ATOM    319 1HE  LYS A  40       3.884  -6.839  24.459  1.00 90.12           H
ATOM    320 2HE  LYS A  40       3.503  -5.726  23.160  1.00 90.12           H
ATOM    321  NZ  LYS A  40       3.754  -7.734  22.547  1.00 90.12           N
ATOM    322 1HZ  LYS A  40       2.772  -7.956  22.663  1.00 90.12           H
ATOM    323 2HZ  LYS A  40       3.934  -7.488  21.580  1.00 90.12           H
ATOM    324 3HZ  LYS A  40       4.315  -8.541  22.801  1.00 90.12           H
ATOM    325  HN  LYS A  40       7.957  -3.832  25.749  1.00 90.12           H
ATOM    326  N   ASN A  41      10.636  -4.904  24.749  1.00 89.64           N
ATOM    327  CA  ASN A  41      12.034  -4.566  24.541  1.00 89.64           C
ATOM    328  C   ASN A  41      12.615  -5.466  23.449  1.00 89.64           C
ATOM    329  O   ASN A  41      13.340  -4.996  22.573  1.00 89.64           O
ATOM    330  HA  ASN A  41      12.035  -3.513  24.259  1.00 89.64           H
ATOM    331  CB  ASN A  41      12.849  -4.786  25.818  1.00 89.64           C
ATOM    332 1HB  ASN A  41      12.523  -5.703  26.308  1.00 89.64           H
ATOM    333 2HB  ASN A  41      13.901  -4.916  25.564  1.00 89.64           H
ATOM    334  CG  ASN A  41      12.693  -3.605  26.778  1.00 89.64           C
ATOM    335  OD1 ASN A  41      12.274  -2.521  26.407  1.00 89.64           O
ATOM    336  ND2 ASN A  41      13.053  -3.874  28.029  1.00 89.64           N
ATOM    337 1HD2 ASN A  41      13.389  -4.785  28.268  1.00 89.64           H
ATOM    338 2HD2 ASN A  41      12.988  -3.166  28.732  1.00 89.64           H
ATOM    339  HN  ASN A  41      10.403  -5.186  25.679  1.00 89.64           H
ATOM    340  N   ASN A  42      12.274  -6.743  23.535  1.00 91.39           N
ATOM    341  CA  ASN A  42      12.801  -7.723  22.601  1.00 91.39           C
ATOM    342  C   ASN A  42      12.346  -7.367  21.184  1.00 91.39           C
ATOM    343  O   ASN A  42      13.114  -7.491  20.232  1.00 91.39           O
ATOM    344  HA  ASN A  42      13.884  -7.675  22.715  1.00 91.39           H
ATOM    345  CB  ASN A  42      12.285  -9.126  22.925  1.00 91.39           C
ATOM    346 1HB  ASN A  42      11.198  -9.106  23.015  1.00 91.39           H
ATOM    347 2HB  ASN A  42      12.523  -9.804  22.105  1.00 91.39           H
ATOM    348  CG  ASN A  42      12.900  -9.651  24.223  1.00 91.39           C
ATOM    349  OD1 ASN A  42      13.824  -9.079  24.778  1.00 91.39           O
ATOM    350  ND2 ASN A  42      12.339 -10.770  24.675  1.00 91.39           N
ATOM    351 1HD2 ASN A  42      11.584 -11.189  24.171  1.00 91.39           H
ATOM    352 2HD2 ASN A  42      12.673 -11.191  25.518  1.00 91.39           H
ATOM    353  HN  ASN A  42      11.652  -7.110  24.227  1.00 91.39           H
ATOM    354  N   VAL A  43      11.098  -6.931  21.090  1.00 91.75           N
ATOM    355  CA  VAL A  43      10.524  -6.578  19.803  1.00 91.75           C
ATOM    356  C   VAL A  43      11.268  -5.369  19.232  1.00 91.75           C
ATOM    357  O   VAL A  43      11.594  -5.339  18.047  1.00 91.75           O
ATOM    358  HA  VAL A  43      10.668  -7.426  19.134  1.00 91.75           H
ATOM    359  CB  VAL A  43       9.019  -6.339  19.949  1.00 91.75           C
ATOM    360  HB  VAL A  43       8.879  -5.432  20.537  1.00 91.75           H
ATOM    361  CG1 VAL A  43       8.364  -6.120  18.584  1.00 91.75           C
ATOM    362 1HG1 VAL A  43       8.811  -5.250  18.102  1.00 91.75           H
ATOM    363 2HG1 VAL A  43       8.520  -7.001  17.961  1.00 91.75           H
ATOM    364 3HG1 VAL A  43       7.295  -5.953  18.717  1.00 91.75           H
ATOM    365  CG2 VAL A  43       8.352  -7.494  20.699  1.00 91.75           C
ATOM    366 1HG2 VAL A  43       8.507  -8.422  20.149  1.00 91.75           H
ATOM    367 2HG2 VAL A  43       8.789  -7.583  21.693  1.00 91.75           H
ATOM    368 3HG2 VAL A  43       7.283  -7.299  20.789  1.00 91.75           H
ATOM    369  HN  VAL A  43      10.484  -6.819  21.872  1.00 91.75           H
ATOM    370  N   ARG A  44      11.515  -4.401  20.103  1.00 90.70           N
ATOM    371  CA  ARG A  44      12.166  -3.170  19.689  1.00 90.70           C
ATOM    372  C   ARG A  44      13.601  -3.454  19.239  1.00 90.70           C
ATOM    373  O   ARG A  44      14.079  -2.866  18.271  1.00 90.70           O
ATOM    374  HA  ARG A  44      11.561  -2.800  18.861  1.00 90.70           H
ATOM    375  CB  ARG A  44      12.188  -2.148  20.827  1.00 90.70           C
ATOM    376 1HB  ARG A  44      12.560  -2.620  21.737  1.00 90.70           H
ATOM    377 2HB  ARG A  44      12.878  -1.341  20.583  1.00 90.70           H
ATOM    378  CG  ARG A  44      10.792  -1.575  21.077  1.00 90.70           C
ATOM    379 1HG  ARG A  44      10.386  -1.177  20.147  1.00 90.70           H
ATOM    380 2HG  ARG A  44      10.121  -2.371  21.402  1.00 90.70           H
ATOM    381  CD  ARG A  44      10.833  -0.471  22.136  1.00 90.70           C
ATOM    382 1HD  ARG A  44      11.847  -0.080  22.226  1.00 90.70           H
ATOM    383 2HD  ARG A  44      10.197   0.360  21.832  1.00 90.70           H
ATOM    384  NE  ARG A  44      10.380  -1.004  23.440  1.00 90.70           N
ATOM    385  HE  ARG A  44       9.706  -1.743  23.436  1.00 90.70           H
ATOM    386  CZ  ARG A  44      10.816  -0.558  24.626  1.00 90.70           C
ATOM    387  NH1 ARG A  44      11.719   0.430  24.691  1.00 90.70           N
ATOM    388 1HH1 ARG A  44      12.073   0.840  23.851  1.00 90.70           H
ATOM    389 2HH1 ARG A  44      12.039   0.757  25.580  1.00 90.70           H
ATOM    390  NH2 ARG A  44      10.336  -1.115  25.746  1.00 90.70           N
ATOM    391 1HH2 ARG A  44      10.651  -0.794  26.639  1.00 90.70           H
ATOM    392 2HH2 ARG A  44       9.662  -1.852  25.689  1.00 90.70           H
ATOM    393  HN  ARG A  44      11.278  -4.448  21.074  1.00 90.70           H
ATOM    394  N   GLN A  45      14.247  -4.355  19.965  1.00 92.36           N
ATOM    395  CA  GLN A  45      15.626  -4.703  19.670  1.00 92.36           C
ATOM    396  C   GLN A  45      15.727  -5.345  18.284  1.00 92.36           C
ATOM    397  O   GLN A  45      16.633  -5.029  17.515  1.00 92.36           O
ATOM    398  HA  GLN A  45      16.172  -3.760  19.681  1.00 92.36           H
ATOM    399  CB  GLN A  45      16.200  -5.628  20.745  1.00 92.36           C
ATOM    400 1HB  GLN A  45      16.052  -5.183  21.729  1.00 92.36           H
ATOM    401 2HB  GLN A  45      15.662  -6.576  20.739  1.00 92.36           H
ATOM    402  CG  GLN A  45      17.691  -5.880  20.513  1.00 92.36           C
ATOM    403 1HG  GLN A  45      17.844  -6.286  19.513  1.00 92.36           H
ATOM    404 2HG  GLN A  45      18.235  -4.936  20.560  1.00 92.36           H
ATOM    405  CD  GLN A  45      18.252  -6.850  21.555  1.00 92.36           C
ATOM    406  OE1 GLN A  45      17.526  -7.512  22.278  1.00 92.36           O
ATOM    407  NE2 GLN A  45      19.581  -6.896  21.591  1.00 92.36           N
ATOM    408 1HE2 GLN A  45      20.118  -6.326  20.969  1.00 92.36           H
ATOM    409 2HE2 GLN A  45      20.043  -7.501  22.240  1.00 92.36           H
ATOM    410  HN  GLN A  45      13.844  -4.842  20.740  1.00 92.36           H
ATOM    411  N   PHE A  46      14.784  -6.233  18.009  1.00 93.87           N
ATOM    412  CA  PHE A  46      14.729  -6.889  16.713  1.00 93.87           C
ATOM    413  C   PHE A  46      14.519  -5.870  15.591  1.00 93.87           C
ATOM    414  O   PHE A  46      15.240  -5.882  14.595  1.00 93.87           O
ATOM    415  HA  PHE A  46      15.682  -7.397  16.567  1.00 93.87           H
ATOM    416  CB  PHE A  46      13.535  -7.846  16.746  1.00 93.87           C
ATOM    417 1HB  PHE A  46      13.737  -8.638  17.468  1.00 93.87           H
ATOM    418 2HB  PHE A  46      12.659  -7.305  17.104  1.00 93.87           H
ATOM    419  CG  PHE A  46      13.208  -8.480  15.393  1.00 93.87           C
ATOM    420  CD1 PHE A  46      12.170  -8.006  14.653  1.00 93.87           C
ATOM    421  HD1 PHE A  46      11.571  -7.174  15.024  1.00 93.87           H
ATOM    422  CD2 PHE A  46      13.956  -9.517  14.930  1.00 93.87           C
ATOM    423  HD2 PHE A  46      14.788  -9.897  15.523  1.00 93.87           H
ATOM    424  CE1 PHE A  46      11.867  -8.595  13.397  1.00 93.87           C
ATOM    425  HE1 PHE A  46      11.034  -8.215  12.804  1.00 93.87           H
ATOM    426  CE2 PHE A  46      13.652 -10.106  13.673  1.00 93.87           C
ATOM    427  HE2 PHE A  46      14.251 -10.937  13.302  1.00 93.87           H
ATOM    428  CZ  PHE A  46      12.614  -9.632  12.934  1.00 93.87           C
ATOM    429  HZ  PHE A  46      12.381 -10.084  11.969  1.00 93.87           H
ATOM    430  HN  PHE A  46      14.068  -6.506  18.651  1.00 93.87           H
ATOM    431  N   ALA A  47      13.530  -5.012  15.792  1.00 92.70           N
ATOM    432  CA  ALA A  47      13.146  -4.059  14.764  1.00 92.70           C
ATOM    433  C   ALA A  47      14.337  -3.155  14.442  1.00 92.70           C
ATOM    434  O   ALA A  47      14.550  -2.791  13.287  1.00 92.70           O
ATOM    435  HA  ALA A  47      12.877  -4.624  13.871  1.00 92.70           H
ATOM    436  CB  ALA A  47      11.923  -3.268  15.233  1.00 92.70           C
ATOM    437 1HB  ALA A  47      11.097  -3.953  15.420  1.00 92.70           H
ATOM    438 2HB  ALA A  47      12.167  -2.733  16.151  1.00 92.70           H
ATOM    439 3HB  ALA A  47      11.636  -2.553  14.461  1.00 92.70           H
ATOM    440  HN  ALA A  47      12.996  -4.962  16.635  1.00 92.70           H
ATOM    441  N   SER A  48      15.083  -2.819  15.484  1.00 93.06           N
ATOM    442  CA  SER A  48      16.142  -1.833  15.360  1.00 93.06           C
ATOM    443  C   SER A  48      17.233  -2.351  14.420  1.00 93.06           C
ATOM    444  O   SER A  48      17.946  -1.566  13.798  1.00 93.06           O
ATOM    445  HA  SER A  48      15.664  -0.948  14.939  1.00 93.06           H
ATOM    446  CB  SER A  48      16.738  -1.489  16.726  1.00 93.06           C
ATOM    447 1HB  SER A  48      17.356  -0.595  16.638  1.00 93.06           H
ATOM    448 2HB  SER A  48      15.935  -1.253  17.423  1.00 93.06           H
ATOM    449  OG  SER A  48      17.523  -2.556  17.250  1.00 93.06           O
ATOM    450  HG  SER A  48      17.011  -3.414  17.200  1.00 93.06           H
ATOM    451  HN  SER A  48      14.973  -3.208  16.399  1.00 93.06           H
ATOM    452  N   HIS A  49      17.328  -3.671  14.347  1.00 94.24           N
ATOM    453  CA  HIS A  49      18.345  -4.303  13.524  1.00 94.24           C
ATOM    454  C   HIS A  49      17.747  -4.671  12.164  1.00 94.24           C
ATOM    455  O   HIS A  49      18.414  -4.554  11.137  1.00 94.24           O
ATOM    456  HA  HIS A  49      19.133  -3.565  13.377  1.00 94.24           H
ATOM    457  CB  HIS A  49      18.959  -5.504  14.246  1.00 94.24           C
ATOM    458 1HB  HIS A  49      18.161  -6.187  14.537  1.00 94.24           H
ATOM    459 2HB  HIS A  49      19.602  -6.043  13.550  1.00 94.24           H
ATOM    460  CG  HIS A  49      19.762  -5.139  15.471  1.00 94.24           C
ATOM    461  ND1 HIS A  49      19.184  -4.935  16.712  1.00 94.24           N
ATOM    462  HD1 HIS A  49      18.209  -5.005  16.922  1.00 94.24           H
ATOM    463  CD2 HIS A  49      21.102  -4.945  15.634  1.00 94.24           C
ATOM    464  HD2 HIS A  49      21.857  -5.027  14.852  1.00 94.24           H
ATOM    465  CE1 HIS A  49      20.143  -4.632  17.575  1.00 94.24           C
ATOM    466  HE1 HIS A  49      20.007  -4.415  18.634  1.00 94.24           H
ATOM    467  NE2 HIS A  49      21.331  -4.637  16.904  1.00 94.24           N
ATOM    468  HN  HIS A  49      16.728  -4.303  14.838  1.00 94.24           H
ATOM    469  N   PHE A  50      16.497  -5.108  12.201  1.00 95.20           N
ATOM    470  CA  PHE A  50      15.894  -5.748  11.045  1.00 95.20           C
ATOM    471  C   PHE A  50      15.387  -4.708  10.044  1.00 95.20           C
ATOM    472  O   PHE A  50      15.626  -4.827   8.844  1.00 95.20           O
ATOM    473  HA  PHE A  50      16.665  -6.358  10.573  1.00 95.20           H
ATOM    474  CB  PHE A  50      14.707  -6.568  11.556  1.00 95.20           C
ATOM    475 1HB  PHE A  50      15.066  -7.292  12.286  1.00 95.20           H
ATOM    476 2HB  PHE A  50      14.018  -5.904  12.078  1.00 95.20           H
ATOM    477  CG  PHE A  50      13.943  -7.309  10.457  1.00 95.20           C
ATOM    478  CD1 PHE A  50      12.720  -6.865  10.060  1.00 95.20           C
ATOM    479  HD1 PHE A  50      12.284  -5.982  10.526  1.00 95.20           H
ATOM    480  CD2 PHE A  50      14.487  -8.412   9.876  1.00 95.20           C
ATOM    481  HD2 PHE A  50      15.467  -8.768  10.194  1.00 95.20           H
ATOM    482  CE1 PHE A  50      12.012  -7.554   9.040  1.00 95.20           C
ATOM    483  HE1 PHE A  50      11.031  -7.198   8.723  1.00 95.20           H
ATOM    484  CE2 PHE A  50      13.779  -9.100   8.856  1.00 95.20           C
ATOM    485  HE2 PHE A  50      14.215  -9.984   8.391  1.00 95.20           H
ATOM    486  CZ  PHE A  50      12.556  -8.657   8.460  1.00 95.20           C
ATOM    487  HZ  PHE A  50      12.012  -9.185   7.676  1.00 95.20           H
ATOM    488  HN  PHE A  50      15.901  -5.031  13.000  1.00 95.20           H
ATOM    489  N   LEU A  51      14.695  -3.710  10.576  1.00 94.97           N
ATOM    490  CA  LEU A  51      13.861  -2.854   9.750  1.00 94.97           C
ATOM    491  C   LEU A  51      14.752  -1.920   8.929  1.00 94.97           C
ATOM    492  O   LEU A  51      14.619  -1.844   7.708  1.00 94.97           O
ATOM    493  HA  LEU A  51      13.311  -3.498   9.064  1.00 94.97           H
ATOM    494  CB  LEU A  51      12.828  -2.122  10.609  1.00 94.97           C
ATOM    495 1HB  LEU A  51      13.360  -1.520  11.346  1.00 94.97           H
ATOM    496 2HB  LEU A  51      12.278  -1.431   9.971  1.00 94.97           H
ATOM    497  CG  LEU A  51      11.820  -3.006  11.345  1.00 94.97           C
ATOM    498  HG  LEU A  51      12.371  -3.676  12.005  1.00 94.97           H
ATOM    499  CD1 LEU A  51      10.894  -2.165  12.227  1.00 94.97           C
ATOM    500 1HD1 LEU A  51      11.487  -1.623  12.964  1.00 94.97           H
ATOM    501 2HD1 LEU A  51      10.348  -1.454  11.606  1.00 94.97           H
ATOM    502 3HD1 LEU A  51      10.187  -2.818  12.738  1.00 94.97           H
ATOM    503  CD2 LEU A  51      11.037  -3.880  10.363  1.00 94.97           C
ATOM    504 1HD2 LEU A  51      10.498  -3.245   9.661  1.00 94.97           H
ATOM    505 2HD2 LEU A  51      11.729  -4.520   9.816  1.00 94.97           H
ATOM    506 3HD2 LEU A  51      10.328  -4.498  10.913  1.00 94.97           H
ATOM    507  HN  LEU A  51      14.698  -3.484  11.550  1.00 94.97           H
ATOM    508  N   PRO A  52      15.672  -1.196   9.580  1.00 95.79           N
ATOM    509  CA  PRO A  52      16.361  -0.084   8.921  1.00 95.79           C
ATOM    510  C   PRO A  52      16.995  -0.497   7.603  1.00 95.79           C
ATOM    511  O   PRO A  52      16.768   0.138   6.574  1.00 95.79           O
ATOM    512  HA  PRO A  52      15.647   0.698   8.660  1.00 95.79           H
ATOM    513  CB  PRO A  52      17.412   0.350   9.945  1.00 95.79           C
ATOM    514 1HB  PRO A  52      18.362  -0.161   9.786  1.00 95.79           H
ATOM    515 2HB  PRO A  52      17.612   1.419   9.887  1.00 95.79           H
ATOM    516  CG  PRO A  52      16.784  -0.034  11.279  1.00 95.79           C
ATOM    517 1HG  PRO A  52      17.530  -0.119  12.069  1.00 95.79           H
ATOM    518 2HG  PRO A  52      16.064   0.712  11.617  1.00 95.79           H
ATOM    519  CD  PRO A  52      16.123  -1.368  10.973  1.00 95.79           C
ATOM    520 1HD  PRO A  52      16.824  -2.198  11.067  1.00 95.79           H
ATOM    521 2HD  PRO A  52      15.295  -1.575  11.651  1.00 95.79           H
ATOM    522  N   PRO A  53      17.801  -1.568   7.601  1.00 96.94           N
ATOM    523  CA  PRO A  53      18.468  -2.009   6.373  1.00 96.94           C
ATOM    524  C   PRO A  53      17.491  -2.207   5.226  1.00 96.94           C
ATOM    525  O   PRO A  53      17.769  -1.815   4.094  1.00 96.94           O
ATOM    526  HA  PRO A  53      19.161  -1.242   6.027  1.00 96.94           H
ATOM    527  CB  PRO A  53      19.142  -3.321   6.778  1.00 96.94           C
ATOM    528 1HB  PRO A  53      18.499  -4.180   6.581  1.00 96.94           H
ATOM    529 2HB  PRO A  53      20.067  -3.484   6.226  1.00 96.94           H
ATOM    530  CG  PRO A  53      19.400  -3.141   8.269  1.00 96.94           C
ATOM    531 1HG  PRO A  53      19.546  -4.096   8.773  1.00 96.94           H
ATOM    532 2HG  PRO A  53      20.299  -2.554   8.456  1.00 96.94           H
ATOM    533  CD  PRO A  53      18.144  -2.430   8.747  1.00 96.94           C
ATOM    534 1HD  PRO A  53      17.342  -3.132   8.973  1.00 96.94           H
ATOM    535 2HD  PRO A  53      18.325  -1.855   9.655  1.00 96.94           H
ATOM    536  N   LEU A  54      16.360  -2.817   5.552  1.00 96.27           N
ATOM    537  CA  LEU A  54      15.400  -3.209   4.534  1.00 96.27           C
ATOM    538  C   LEU A  54      14.707  -1.960   3.986  1.00 96.27           C
ATOM    539  O   LEU A  54      14.521  -1.830   2.777  1.00 96.27           O
ATOM    540  HA  LEU A  54      15.958  -3.678   3.724  1.00 96.27           H
ATOM    541  CB  LEU A  54      14.433  -4.257   5.086  1.00 96.27           C
ATOM    542 1HB  LEU A  54      13.969  -3.857   5.987  1.00 96.27           H
ATOM    543 2HB  LEU A  54      13.636  -4.406   4.357  1.00 96.27           H
ATOM    544  CG  LEU A  54      15.041  -5.621   5.421  1.00 96.27           C
ATOM    545  HG  LEU A  54      15.862  -5.465   6.120  1.00 96.27           H
ATOM    546  CD1 LEU A  54      14.018  -6.521   6.118  1.00 96.27           C
ATOM    547 1HD1 LEU A  54      13.689  -6.048   7.043  1.00 96.27           H
ATOM    548 2HD1 LEU A  54      13.161  -6.672   5.462  1.00 96.27           H
ATOM    549 3HD1 LEU A  54      14.476  -7.483   6.345  1.00 96.27           H
ATOM    550  CD2 LEU A  54      15.629  -6.281   4.172  1.00 96.27           C
ATOM    551 1HD2 LEU A  54      14.842  -6.422   3.431  1.00 96.27           H
ATOM    552 2HD2 LEU A  54      16.409  -5.643   3.757  1.00 96.27           H
ATOM    553 3HD2 LEU A  54      16.054  -7.248   4.439  1.00 96.27           H
ATOM    554  HN  LEU A  54      16.097  -3.043   6.490  1.00 96.27           H
ATOM    555  N   TYR A  55      14.344  -1.073   4.901  1.00 95.33           N
ATOM    556  CA  TYR A  55      13.631   0.137   4.529  1.00 95.33           C
ATOM    557  C   TYR A  55      14.493   1.027   3.632  1.00 95.33           C
ATOM    558  O   TYR A  55      13.985   1.660   2.707  1.00 95.33           O
ATOM    559  HA  TYR A  55      12.733  -0.156   3.984  1.00 95.33           H
ATOM    560  CB  TYR A  55      13.345   0.876   5.838  1.00 95.33           C
ATOM    561 1HB  TYR A  55      14.247   0.873   6.450  1.00 95.33           H
ATOM    562 2HB  TYR A  55      13.116   1.918   5.612  1.00 95.33           H
ATOM    563  CG  TYR A  55      12.193   0.281   6.650  1.00 95.33           C
ATOM    564  CD1 TYR A  55      11.487  -0.798   6.158  1.00 95.33           C
ATOM    565  HD1 TYR A  55      11.750  -1.226   5.190  1.00 95.33           H
ATOM    566  CD2 TYR A  55      11.860   0.823   7.875  1.00 95.33           C
ATOM    567  HD2 TYR A  55      12.417   1.675   8.263  1.00 95.33           H
ATOM    568  CE1 TYR A  55      10.403  -1.358   6.922  1.00 95.33           C
ATOM    569  HE1 TYR A  55       9.837  -2.210   6.545  1.00 95.33           H
ATOM    570  CE2 TYR A  55      10.776   0.263   8.639  1.00 95.33           C
ATOM    571  HE2 TYR A  55      10.502   0.681   9.608  1.00 95.33           H
ATOM    572  CZ  TYR A  55      10.101  -0.800   8.125  1.00 95.33           C
ATOM    573  OH  TYR A  55       9.077  -1.329   8.847  1.00 95.33           O
ATOM    574  HH  TYR A  55       8.926  -0.788   9.674  1.00 95.33           H
ATOM    575  HN  TYR A  55      14.529  -1.171   5.879  1.00 95.33           H
ATOM    576  N   TRP A  56      15.782   1.048   3.936  1.00 96.91           N
ATOM    577  CA  TRP A  56      16.733   1.779   3.116  1.00 96.91           C
ATOM    578  C   TRP A  56      16.795   1.101   1.746  1.00 96.91           C
ATOM    579  O   TRP A  56      16.818   1.774   0.716  1.00 96.91           O
ATOM    580  HA  TRP A  56      16.366   2.800   3.010  1.00 96.91           H
ATOM    581  CB  TRP A  56      18.097   1.865   3.802  1.00 96.91           C
ATOM    582 1HB  TRP A  56      18.263   0.952   4.375  1.00 96.91           H
ATOM    583 2HB  TRP A  56      18.875   1.908   3.039  1.00 96.91           H
ATOM    584  CG  TRP A  56      18.251   3.069   4.734  1.00 96.91           C
ATOM    585  CD1 TRP A  56      18.375   3.069   6.068  1.00 96.91           C
ATOM    586  HD1 TRP A  56      18.383   2.169   6.684  1.00 96.91           H
ATOM    587  CD2 TRP A  56      18.292   4.458   4.344  1.00 96.91           C
ATOM    588  NE1 TRP A  56      18.492   4.351   6.565  1.00 96.91           N
ATOM    589  HE1 TRP A  56      18.596   4.606   7.527  1.00 96.91           H
ATOM    590  CE2 TRP A  56      18.440   5.222   5.484  1.00 96.91           C
ATOM    591  CE3 TRP A  56      18.206   5.048   3.071  1.00 96.91           C
ATOM    592  HE3 TRP A  56      18.089   4.467   2.157  1.00 96.91           H
ATOM    593  CZ2 TRP A  56      18.515   6.620   5.464  1.00 96.91           C
ATOM    594  HZ2 TRP A  56      18.633   7.202   6.379  1.00 96.91           H
ATOM    595  CZ3 TRP A  56      18.283   6.446   3.069  1.00 96.91           C
ATOM    596  HZ3 TRP A  56      18.222   6.956   2.107  1.00 96.91           H
ATOM    597  CH2 TRP A  56      18.432   7.231   4.207  1.00 96.91           C
ATOM    598  HH2 TRP A  56      18.484   8.316   4.121  1.00 96.91           H
ATOM    599  HN  TRP A  56      16.178   0.578   4.725  1.00 96.91           H
ATOM    600  N   LEU A  57      16.819  -0.223   1.777  1.00 97.01           N
ATOM    601  CA  LEU A  57      16.899  -1.000   0.551  1.00 97.01           C
ATOM    602  C   LEU A  57      15.669  -0.711  -0.312  1.00 97.01           C
ATOM    603  O   LEU A  57      15.797  -0.381  -1.490  1.00 97.01           O
ATOM    604  HA  LEU A  57      17.786  -0.667   0.011  1.00 97.01           H
ATOM    605  CB  LEU A  57      17.093  -2.484   0.869  1.00 97.01           C
ATOM    606 1HB  LEU A  57      18.026  -2.598   1.420  1.00 97.01           H
ATOM    607 2HB  LEU A  57      16.289  -2.801   1.533  1.00 97.01           H
ATOM    608  CG  LEU A  57      17.125  -3.428  -0.334  1.00 97.01           C
ATOM    609  HG  LEU A  57      16.229  -3.253  -0.930  1.00 97.01           H
ATOM    610  CD1 LEU A  57      18.328  -3.133  -1.232  1.00 97.01           C
ATOM    611 1HD1 LEU A  57      18.268  -2.107  -1.594  1.00 97.01           H
ATOM    612 2HD1 LEU A  57      19.248  -3.263  -0.661  1.00 97.01           H
ATOM    613 3HD1 LEU A  57      18.327  -3.819  -2.079  1.00 97.01           H
ATOM    614  CD2 LEU A  57      17.090  -4.890   0.115  1.00 97.01           C
ATOM    615 1HD2 LEU A  57      17.955  -5.097   0.745  1.00 97.01           H
ATOM    616 2HD2 LEU A  57      16.176  -5.075   0.681  1.00 97.01           H
ATOM    617 3HD2 LEU A  57      17.113  -5.540  -0.759  1.00 97.01           H
ATOM    618  HN  LEU A  57      16.785  -0.764   2.618  1.00 97.01           H
ATOM    619  N   VAL A  58      14.506  -0.845   0.308  1.00 95.99           N
ATOM    620  CA  VAL A  58      13.253  -0.687  -0.410  1.00 95.99           C
ATOM    621  C   VAL A  58      13.167   0.734  -0.970  1.00 95.99           C
ATOM    622  O   VAL A  58      12.751   0.932  -2.110  1.00 95.99           O
ATOM    623  HA  VAL A  58      13.259  -1.392  -1.242  1.00 95.99           H
ATOM    624  CB  VAL A  58      12.078  -1.042   0.504  1.00 95.99           C
ATOM    625  HB  VAL A  58      12.161  -0.437   1.407  1.00 95.99           H
ATOM    626  CG1 VAL A  58      10.743  -0.708  -0.165  1.00 95.99           C
ATOM    627 1HG1 VAL A  58      10.704   0.359  -0.386  1.00 95.99           H
ATOM    628 2HG1 VAL A  58      10.649  -1.274  -1.092  1.00 95.99           H
ATOM    629 3HG1 VAL A  58       9.925  -0.970   0.506  1.00 95.99           H
ATOM    630  CG2 VAL A  58      12.130  -2.514   0.917  1.00 95.99           C
ATOM    631 1HG2 VAL A  58      12.084  -3.143   0.029  1.00 95.99           H
ATOM    632 2HG2 VAL A  58      13.060  -2.708   1.452  1.00 95.99           H
ATOM    633 3HG2 VAL A  58      11.284  -2.739   1.566  1.00 95.99           H
ATOM    634  HN  VAL A  58      14.412  -1.058   1.281  1.00 95.99           H
ATOM    635  N   PHE A  59      13.567   1.688  -0.141  1.00 97.23           N
ATOM    636  CA  PHE A  59      13.566   3.082  -0.549  1.00 97.23           C
ATOM    637  C   PHE A  59      14.369   3.278  -1.836  1.00 97.23           C
ATOM    638  O   PHE A  59      13.863   3.835  -2.809  1.00 97.23           O
ATOM    639  HA  PHE A  59      12.529   3.368  -0.722  1.00 97.23           H
ATOM    640  CB  PHE A  59      14.229   3.878   0.577  1.00 97.23           C
ATOM    641 1HB  PHE A  59      13.591   3.839   1.460  1.00 97.23           H
ATOM    642 2HB  PHE A  59      15.170   3.396   0.843  1.00 97.23           H
ATOM    643  CG  PHE A  59      14.504   5.342   0.227  1.00 97.23           C
ATOM    644  CD1 PHE A  59      15.783   5.800   0.174  1.00 97.23           C
ATOM    645  HD1 PHE A  59      16.613   5.124   0.381  1.00 97.23           H
ATOM    646  CD2 PHE A  59      13.469   6.185  -0.031  1.00 97.23           C
ATOM    647  HD2 PHE A  59      12.443   5.817   0.012  1.00 97.23           H
ATOM    648  CE1 PHE A  59      16.038   7.158  -0.151  1.00 97.23           C
ATOM    649  HE1 PHE A  59      17.064   7.525  -0.193  1.00 97.23           H
ATOM    650  CE2 PHE A  59      13.723   7.543  -0.356  1.00 97.23           C
ATOM    651  HE2 PHE A  59      12.893   8.219  -0.563  1.00 97.23           H
ATOM    652  CZ  PHE A  59      15.003   8.001  -0.409  1.00 97.23           C
ATOM    653  HZ  PHE A  59      15.198   9.044  -0.659  1.00 97.23           H
ATOM    654  HN  PHE A  59      13.887   1.520   0.792  1.00 97.23           H
ATOM    655  N   ILE A  60      15.607   2.807  -1.801  1.00 97.45           N
ATOM    656  CA  ILE A  60      16.538   3.068  -2.886  1.00 97.45           C
ATOM    657  C   ILE A  60      15.997   2.447  -4.176  1.00 97.45           C
ATOM    658  O   ILE A  60      15.883   3.125  -5.195  1.00 97.45           O
ATOM    659  HA  ILE A  60      16.590   4.148  -3.019  1.00 97.45           H
ATOM    660  CB  ILE A  60      17.942   2.589  -2.514  1.00 97.45           C
ATOM    661  HB  ILE A  60      17.865   1.573  -2.125  1.00 97.45           H
ATOM    662  CG1 ILE A  60      18.541   3.454  -1.403  1.00 97.45           C
ATOM    663 1HG1 ILE A  60      18.811   4.431  -1.804  1.00 97.45           H
ATOM    664 2HG1 ILE A  60      17.794   3.624  -0.628  1.00 97.45           H
ATOM    665  CG2 ILE A  60      18.847   2.532  -3.747  1.00 97.45           C
ATOM    666 1HG2 ILE A  60      18.424   1.842  -4.477  1.00 97.45           H
ATOM    667 2HG2 ILE A  60      18.922   3.526  -4.188  1.00 97.45           H
ATOM    668 3HG2 ILE A  60      19.839   2.189  -3.454  1.00 97.45           H
ATOM    669  CD1 ILE A  60      19.775   2.787  -0.793  1.00 97.45           C
ATOM    670 1HD1 ILE A  60      19.495   1.821  -0.372  1.00 97.45           H
ATOM    671 2HD1 ILE A  60      20.529   2.641  -1.567  1.00 97.45           H
ATOM    672 3HD1 ILE A  60      20.180   3.423  -0.006  1.00 97.45           H
ATOM    673  HN  ILE A  60      15.976   2.259  -1.051  1.00 97.45           H
ATOM    674  N   VAL A  61      15.679   1.163  -4.089  1.00 95.93           N
ATOM    675  CA  VAL A  61      15.293   0.406  -5.267  1.00 95.93           C
ATOM    676  C   VAL A  61      13.972   0.955  -5.810  1.00 95.93           C
ATOM    677  O   VAL A  61      13.807   1.101  -7.020  1.00 95.93           O
ATOM    678  HA  VAL A  61      16.068   0.551  -6.019  1.00 95.93           H
ATOM    679  CB  VAL A  61      15.228  -1.085  -4.933  1.00 95.93           C
ATOM    680  HB  VAL A  61      14.514  -1.216  -4.120  1.00 95.93           H
ATOM    681  CG1 VAL A  61      14.728  -1.894  -6.131  1.00 95.93           C
ATOM    682 1HG1 VAL A  61      13.730  -1.555  -6.408  1.00 95.93           H
ATOM    683 2HG1 VAL A  61      15.406  -1.754  -6.973  1.00 95.93           H
ATOM    684 3HG1 VAL A  61      14.692  -2.951  -5.866  1.00 95.93           H
ATOM    685  CG2 VAL A  61      16.587  -1.599  -4.453  1.00 95.93           C
ATOM    686 1HG2 VAL A  61      17.330  -1.448  -5.236  1.00 95.93           H
ATOM    687 2HG2 VAL A  61      16.887  -1.053  -3.558  1.00 95.93           H
ATOM    688 3HG2 VAL A  61      16.513  -2.662  -4.222  1.00 95.93           H
ATOM    689  HN  VAL A  61      15.682   0.643  -3.234  1.00 95.93           H
ATOM    690  N   GLY A  62      13.065   1.245  -4.889  1.00 96.15           N
ATOM    691  CA  GLY A  62      11.741   1.712  -5.263  1.00 96.15           C
ATOM    692  C   GLY A  62      11.813   3.088  -5.928  1.00 96.15           C
ATOM    693  O   GLY A  62      11.134   3.336  -6.923  1.00 96.15           O
ATOM    694 1HA  GLY A  62      11.278   0.998  -5.944  1.00 96.15           H
ATOM    695 2HA  GLY A  62      11.106   1.765  -4.378  1.00 96.15           H
ATOM    696  HN  GLY A  62      13.222   1.165  -3.904  1.00 96.15           H
ATOM    697  N   ALA A  63      12.641   3.946  -5.352  1.00 96.84           N
ATOM    698  CA  ALA A  63      12.772   5.307  -5.845  1.00 96.84           C
ATOM    699  C   ALA A  63      13.275   5.274  -7.290  1.00 96.84           C
ATOM    700  O   ALA A  63      12.690   5.905  -8.169  1.00 96.84           O
ATOM    701  HA  ALA A  63      11.783   5.764  -5.824  1.00 96.84           H
ATOM    702  CB  ALA A  63      13.701   6.097  -4.922  1.00 96.84           C
ATOM    703 1HB  ALA A  63      13.284   6.115  -3.915  1.00 96.84           H
ATOM    704 2HB  ALA A  63      14.682   5.623  -4.901  1.00 96.84           H
ATOM    705 3HB  ALA A  63      13.799   7.118  -5.293  1.00 96.84           H
ATOM    706  HN  ALA A  63      13.215   3.726  -4.563  1.00 96.84           H
ATOM    707  N   LEU A  64      14.355   4.532  -7.491  1.00 95.50           N
ATOM    708  CA  LEU A  64      14.970   4.446  -8.804  1.00 95.50           C
ATOM    709  C   LEU A  64      13.954   3.889  -9.803  1.00 95.50           C
ATOM    710  O   LEU A  64      13.802   4.420 -10.902  1.00 95.50           O
ATOM    711  HA  LEU A  64      15.233   5.459  -9.109  1.00 95.50           H
ATOM    712  CB  LEU A  64      16.270   3.642  -8.735  1.00 95.50           C
ATOM    713 1HB  LEU A  64      16.050   2.672  -8.290  1.00 95.50           H
ATOM    714 2HB  LEU A  64      16.612   3.455  -9.753  1.00 95.50           H
ATOM    715  CG  LEU A  64      17.415   4.285  -7.951  1.00 95.50           C
ATOM    716  HG  LEU A  64      17.050   4.534  -6.955  1.00 95.50           H
ATOM    717  CD1 LEU A  64      18.577   3.305  -7.775  1.00 95.50           C
ATOM    718 1HD1 LEU A  64      18.231   2.426  -7.231  1.00 95.50           H
ATOM    719 2HD1 LEU A  64      18.949   3.002  -8.753  1.00 95.50           H
ATOM    720 3HD1 LEU A  64      19.377   3.787  -7.214  1.00 95.50           H
ATOM    721  CD2 LEU A  64      17.864   5.592  -8.608  1.00 95.50           C
ATOM    722 1HD2 LEU A  64      18.205   5.390  -9.623  1.00 95.50           H
ATOM    723 2HD2 LEU A  64      17.026   6.289  -8.638  1.00 95.50           H
ATOM    724 3HD2 LEU A  64      18.679   6.028  -8.030  1.00 95.50           H
ATOM    725  HN  LEU A  64      14.806   3.998  -6.777  1.00 95.50           H
ATOM    726  N   GLY A  65      13.284   2.825  -9.385  1.00 93.73           N
ATOM    727  CA  GLY A  65      12.386   2.108 -10.275  1.00 93.73           C
ATOM    728  C   GLY A  65      11.235   3.006 -10.733  1.00 93.73           C
ATOM    729  O   GLY A  65      10.965   3.115 -11.928  1.00 93.73           O
ATOM    730 1HA  GLY A  65      12.939   1.749 -11.143  1.00 93.73           H
ATOM    731 2HA  GLY A  65      11.988   1.231  -9.766  1.00 93.73           H
ATOM    732  HN  GLY A  65      13.346   2.453  -8.459  1.00 93.73           H
ATOM    733  N   ASN A  66      10.587   3.627  -9.758  1.00 94.55           N
ATOM    734  CA  ASN A  66       9.368   4.370 -10.024  1.00 94.55           C
ATOM    735  C   ASN A  66       9.718   5.682 -10.728  1.00 94.55           C
ATOM    736  O   ASN A  66       8.961   6.159 -11.572  1.00 94.55           O
ATOM    737  HA  ASN A  66       8.761   3.712 -10.647  1.00 94.55           H
ATOM    738  CB  ASN A  66       8.636   4.711  -8.725  1.00 94.55           C
ATOM    739 1HB  ASN A  66       9.345   5.108  -7.997  1.00 94.55           H
ATOM    740 2HB  ASN A  66       7.900   5.494  -8.912  1.00 94.55           H
ATOM    741  CG  ASN A  66       7.940   3.478  -8.146  1.00 94.55           C
ATOM    742  OD1 ASN A  66       7.032   2.913  -8.733  1.00 94.55           O
ATOM    743  ND2 ASN A  66       8.416   3.092  -6.965  1.00 94.55           N
ATOM    744 1HD2 ASN A  66       9.164   3.600  -6.538  1.00 94.55           H
ATOM    745 2HD2 ASN A  66       8.026   2.294  -6.505  1.00 94.55           H
ATOM    746  HN  ASN A  66      10.882   3.627  -8.802  1.00 94.55           H
ATOM    747  N   SER A  67      10.867   6.228 -10.356  1.00 94.48           N
ATOM    748  CA  SER A  67      11.380   7.415 -11.017  1.00 94.48           C
ATOM    749  C   SER A  67      11.601   7.132 -12.504  1.00 94.48           C
ATOM    750  O   SER A  67      11.364   7.997 -13.346  1.00 94.48           O
ATOM    751  HA  SER A  67      10.611   8.176 -10.883  1.00 94.48           H
ATOM    752  CB  SER A  67      12.682   7.888 -10.367  1.00 94.48           C
ATOM    753 1HB  SER A  67      13.381   7.053 -10.307  1.00 94.48           H
ATOM    754 2HB  SER A  67      13.147   8.647 -10.997  1.00 94.48           H
ATOM    755  OG  SER A  67      12.466   8.421  -9.064  1.00 94.48           O
ATOM    756  HG  SER A  67      12.496   7.687  -8.385  1.00 94.48           H
ATOM    757  HN  SER A  67      11.442   5.872  -9.619  1.00 94.48           H
ATOM    758  N   LEU A  68      12.053   5.918 -12.782  1.00 91.74           N
ATOM    759  CA  LEU A  68      12.290   5.503 -14.154  1.00 91.74           C
ATOM    760  C   LEU A  68      10.958   5.458 -14.906  1.00 91.74           C
ATOM    761  O   LEU A  68      10.882   5.864 -16.065  1.00 91.74           O
ATOM    762  HA  LEU A  68      12.923   6.259 -14.619  1.00 91.74           H
ATOM    763  CB  LEU A  68      13.062   4.183 -14.189  1.00 91.74           C
ATOM    764 1HB  LEU A  68      13.984   4.308 -13.622  1.00 91.74           H
ATOM    765 2HB  LEU A  68      12.471   3.426 -13.673  1.00 91.74           H
ATOM    766  CG  LEU A  68      13.418   3.651 -15.579  1.00 91.74           C
ATOM    767  HG  LEU A  68      12.501   3.581 -16.163  1.00 91.74           H
ATOM    768  CD1 LEU A  68      14.350   4.617 -16.313  1.00 91.74           C
ATOM    769 1HD1 LEU A  68      13.857   5.583 -16.425  1.00 91.74           H
ATOM    770 2HD1 LEU A  68      15.268   4.742 -15.741  1.00 91.74           H
ATOM    771 3HD1 LEU A  68      14.587   4.215 -17.298  1.00 91.74           H
ATOM    772  CD2 LEU A  68      14.007   2.242 -15.492  1.00 91.74           C
ATOM    773 1HD2 LEU A  68      14.911   2.263 -14.883  1.00 91.74           H
ATOM    774 2HD2 LEU A  68      13.279   1.570 -15.037  1.00 91.74           H
ATOM    775 3HD2 LEU A  68      14.252   1.888 -16.493  1.00 91.74           H
ATOM    776  HN  LEU A  68      12.255   5.225 -12.090  1.00 91.74           H
ATOM    777  N   VAL A  69       9.943   4.960 -14.216  1.00 91.21           N
ATOM    778  CA  VAL A  69       8.627   4.821 -14.817  1.00 91.21           C
ATOM    779  C   VAL A  69       8.131   6.194 -15.274  1.00 91.21           C
ATOM    780  O   VAL A  69       7.645   6.341 -16.394  1.00 91.21           O
ATOM    781  HA  VAL A  69       8.731   4.177 -15.691  1.00 91.21           H
ATOM    782  CB  VAL A  69       7.673   4.137 -13.835  1.00 91.21           C
ATOM    783  HB  VAL A  69       7.708   4.688 -12.896  1.00 91.21           H
ATOM    784  CG1 VAL A  69       6.233   4.178 -14.351  1.00 91.21           C
ATOM    785 1HG1 VAL A  69       5.922   5.215 -14.477  1.00 91.21           H
ATOM    786 2HG1 VAL A  69       6.176   3.663 -15.310  1.00 91.21           H
ATOM    787 3HG1 VAL A  69       5.577   3.686 -13.634  1.00 91.21           H
ATOM    788  CG2 VAL A  69       8.114   2.700 -13.553  1.00 91.21           C
ATOM    789 1HG2 VAL A  69       8.122   2.133 -14.484  1.00 91.21           H
ATOM    790 2HG2 VAL A  69       9.115   2.704 -13.122  1.00 91.21           H
ATOM    791 3HG2 VAL A  69       7.419   2.237 -12.853  1.00 91.21           H
ATOM    792  HN  VAL A  69      10.008   4.656 -13.266  1.00 91.21           H
ATOM    793  N   ILE A  70       8.272   7.165 -14.384  1.00 92.11           N
ATOM    794  CA  ILE A  70       7.795   8.509 -14.660  1.00 92.11           C
ATOM    795  C   ILE A  70       8.560   9.082 -15.855  1.00 92.11           C
ATOM    796  O   ILE A  70       7.968   9.700 -16.738  1.00 92.11           O
ATOM    797  HA  ILE A  70       6.741   8.433 -14.930  1.00 92.11           H
ATOM    798  CB  ILE A  70       7.878   9.377 -13.403  1.00 92.11           C
ATOM    799  HB  ILE A  70       8.896   9.320 -13.016  1.00 92.11           H
ATOM    800  CG1 ILE A  70       6.949   8.848 -12.309  1.00 92.11           C
ATOM    801 1HG1 ILE A  70       5.913   8.931 -12.636  1.00 92.11           H
ATOM    802 2HG1 ILE A  70       7.146   7.789 -12.140  1.00 92.11           H
ATOM    803  CG2 ILE A  70       7.600  10.845 -13.731  1.00 92.11           C
ATOM    804 1HG2 ILE A  70       8.336  11.202 -14.451  1.00 92.11           H
ATOM    805 2HG2 ILE A  70       6.601  10.940 -14.155  1.00 92.11           H
ATOM    806 3HG2 ILE A  70       7.666  11.440 -12.819  1.00 92.11           H
ATOM    807  CD1 ILE A  70       7.142   9.623 -11.004  1.00 92.11           C
ATOM    808 1HD1 ILE A  70       8.173   9.517 -10.667  1.00 92.11           H
ATOM    809 2HD1 ILE A  70       6.920  10.677 -11.171  1.00 92.11           H
ATOM    810 3HD1 ILE A  70       6.469   9.226 -10.243  1.00 92.11           H
ATOM    811  HN  ILE A  70       8.702   7.045 -13.489  1.00 92.11           H
ATOM    812  N   LEU A  71       9.866   8.856 -15.843  1.00 90.24           N
ATOM    813  CA  LEU A  71      10.731   9.418 -16.866  1.00 90.24           C
ATOM    814  C   LEU A  71      10.351   8.833 -18.228  1.00 90.24           C
ATOM    815  O   LEU A  71      10.263   9.559 -19.217  1.00 90.24           O
ATOM    816  HA  LEU A  71      10.553  10.493 -16.891  1.00 90.24           H
ATOM    817  CB  LEU A  71      12.202   9.211 -16.497  1.00 90.24           C
ATOM    818 1HB  LEU A  71      12.390   9.707 -15.545  1.00 90.24           H
ATOM    819 2HB  LEU A  71      12.369   8.145 -16.340  1.00 90.24           H
ATOM    820  CG  LEU A  71      13.226   9.715 -17.515  1.00 90.24           C
ATOM    821  HG  LEU A  71      12.740  10.454 -18.152  1.00 90.24           H
ATOM    822  CD1 LEU A  71      14.393  10.417 -16.817  1.00 90.24           C
ATOM    823 1HD1 LEU A  71      14.017  11.268 -16.249  1.00 90.24           H
ATOM    824 2HD1 LEU A  71      14.886   9.718 -16.142  1.00 90.24           H
ATOM    825 3HD1 LEU A  71      15.106  10.766 -17.564  1.00 90.24           H
ATOM    826  CD2 LEU A  71      13.701   8.580 -18.424  1.00 90.24           C
ATOM    827 1HD2 LEU A  71      14.164   7.800 -17.819  1.00 90.24           H
ATOM    828 2HD2 LEU A  71      12.849   8.164 -18.962  1.00 90.24           H
ATOM    829 3HD2 LEU A  71      14.429   8.966 -19.138  1.00 90.24           H
ATOM    830  HN  LEU A  71      10.332   8.302 -15.153  1.00 90.24           H
ATOM    831  N   VAL A  72      10.135   7.526 -18.235  1.00 87.27           N
ATOM    832  CA  VAL A  72       9.780   6.833 -19.462  1.00 87.27           C
ATOM    833  C   VAL A  72       8.466   7.402 -20.002  1.00 87.27           C
ATOM    834  O   VAL A  72       8.332   7.630 -21.203  1.00 87.27           O
ATOM    835  HA  VAL A  72      10.570   7.023 -20.188  1.00 87.27           H
ATOM    836  CB  VAL A  72       9.719   5.324 -19.212  1.00 87.27           C
ATOM    837  HB  VAL A  72       9.070   5.152 -18.353  1.00 87.27           H
ATOM    838  CG1 VAL A  72       9.114   4.593 -20.412  1.00 87.27           C
ATOM    839 1HG1 VAL A  72       8.103   4.959 -20.588  1.00 87.27           H
ATOM    840 2HG1 VAL A  72       9.726   4.777 -21.296  1.00 87.27           H
ATOM    841 3HG1 VAL A  72       9.083   3.523 -20.208  1.00 87.27           H
ATOM    842  CG2 VAL A  72      11.104   4.769 -18.873  1.00 87.27           C
ATOM    843 1HG2 VAL A  72      11.785   4.959 -19.703  1.00 87.27           H
ATOM    844 2HG2 VAL A  72      11.482   5.257 -17.974  1.00 87.27           H
ATOM    845 3HG2 VAL A  72      11.033   3.695 -18.700  1.00 87.27           H
ATOM    846  HN  VAL A  72      10.199   6.944 -17.424  1.00 87.27           H
ATOM    847  N   TYR A  73       7.530   7.615 -19.089  1.00 86.25           N
ATOM    848  CA  TYR A  73       6.223   8.127 -19.462  1.00 86.25           C
ATOM    849  C   TYR A  73       6.343   9.490 -20.146  1.00 86.25           C
ATOM    850  O   TYR A  73       5.629   9.771 -21.107  1.00 86.25           O
ATOM    851  HA  TYR A  73       5.770   7.419 -20.157  1.00 86.25           H
ATOM    852  CB  TYR A  73       5.445   8.292 -18.155  1.00 86.25           C
ATOM    853 1HB  TYR A  73       5.386   7.325 -17.655  1.00 86.25           H
ATOM    854 2HB  TYR A  73       6.001   8.958 -17.495  1.00 86.25           H
ATOM    855  CG  TYR A  73       4.030   8.843 -18.338  1.00 86.25           C
ATOM    856  CD1 TYR A  73       3.818  10.207 -18.362  1.00 86.25           C
ATOM    857  HD1 TYR A  73       4.660  10.891 -18.250  1.00 86.25           H
ATOM    858  CD2 TYR A  73       2.965   7.977 -18.479  1.00 86.25           C
ATOM    859  HD2 TYR A  73       3.132   6.900 -18.460  1.00 86.25           H
ATOM    860  CE1 TYR A  73       2.486  10.726 -18.534  1.00 86.25           C
ATOM    861  HE1 TYR A  73       2.305  11.800 -18.554  1.00 86.25           H
ATOM    862  CE2 TYR A  73       1.633   8.496 -18.651  1.00 86.25           C
ATOM    863  HE2 TYR A  73       0.783   7.823 -18.764  1.00 86.25           H
ATOM    864  CZ  TYR A  73       1.459   9.845 -18.670  1.00 86.25           C
ATOM    865  OH  TYR A  73       0.201  10.335 -18.833  1.00 86.25           O
ATOM    866  HH  TYR A  73      -0.426   9.594 -19.072  1.00 86.25           H
ATOM    867  HN  TYR A  73       7.654   7.444 -18.111  1.00 86.25           H
ATOM    868  N   TRP A  74       7.251  10.301 -19.623  1.00 86.58           N
ATOM    869  CA  TRP A  74       7.358  11.683 -20.057  1.00 86.58           C
ATOM    870  C   TRP A  74       7.940  11.691 -21.472  1.00 86.58           C
ATOM    871  O   TRP A  74       7.386  12.320 -22.372  1.00 86.58           O
ATOM    872  HA  TRP A  74       6.355  12.109 -20.064  1.00 86.58           H
ATOM    873  CB  TRP A  74       8.184  12.507 -19.066  1.00 86.58           C
ATOM    874 1HB  TRP A  74       8.024  12.115 -18.062  1.00 86.58           H
ATOM    875 2HB  TRP A  74       9.242  12.376 -19.294  1.00 86.58           H
ATOM    876  CG  TRP A  74       7.856  14.001 -19.074  1.00 86.58           C
ATOM    877  CD1 TRP A  74       8.290  14.936 -19.929  1.00 86.58           C
ATOM    878  HD1 TRP A  74       8.961  14.739 -20.766  1.00 86.58           H
ATOM    879  CD2 TRP A  74       7.002  14.699 -18.143  1.00 86.58           C
ATOM    880  NE1 TRP A  74       7.780  16.181 -19.620  1.00 86.58           N
ATOM    881  HE1 TRP A  74       7.959  17.033 -20.111  1.00 86.58           H
ATOM    882  CE2 TRP A  74       6.972  16.032 -18.498  1.00 86.58           C
ATOM    883  CE3 TRP A  74       6.279  14.219 -17.036  1.00 86.58           C
ATOM    884  HE3 TRP A  74       6.286  13.171 -16.735  1.00 86.58           H
ATOM    885  CZ2 TRP A  74       6.234  16.995 -17.800  1.00 86.58           C
ATOM    886  HZ2 TRP A  74       6.227  18.042 -18.102  1.00 86.58           H
ATOM    887  CZ3 TRP A  74       5.546  15.194 -16.349  1.00 86.58           C
ATOM    888  HZ3 TRP A  74       4.967  14.876 -15.483  1.00 86.58           H
ATOM    889  CH2 TRP A  74       5.506  16.540 -16.695  1.00 86.58           C
ATOM    890  HH2 TRP A  74       4.909  17.238 -16.107  1.00 86.58           H
ATOM    891  HN  TRP A  74       7.904  10.028 -18.916  1.00 86.58           H
ATOM    892  N   TYR A  75       9.051  10.985 -21.624  1.00 81.92           N
ATOM    893  CA  TYR A  75       9.845  11.090 -22.836  1.00 81.92           C
ATOM    894  C   TYR A  75       9.307  10.161 -23.926  1.00 81.92           C
ATOM    895  O   TYR A  75       9.725  10.244 -25.080  1.00 81.92           O
ATOM    896  HA  TYR A  75       9.788  12.121 -23.187  1.00 81.92           H
ATOM    897  CB  TYR A  75      11.258  10.646 -22.455  1.00 81.92           C
ATOM    898 1HB  TYR A  75      11.191   9.776 -21.802  1.00 81.92           H
ATOM    899 2HB  TYR A  75      11.784  10.328 -23.356  1.00 81.92           H
ATOM    900  CG  TYR A  75      12.084  11.728 -21.756  1.00 81.92           C
ATOM    901  CD1 TYR A  75      12.704  12.711 -22.500  1.00 81.92           C
ATOM    902  HD1 TYR A  75      12.606  12.716 -23.586  1.00 81.92           H
ATOM    903  CD2 TYR A  75      12.208  11.721 -20.382  1.00 81.92           C
ATOM    904  HD2 TYR A  75      11.718  10.945 -19.794  1.00 81.92           H
ATOM    905  CE1 TYR A  75      13.481  13.729 -21.843  1.00 81.92           C
ATOM    906  HE1 TYR A  75      13.976  14.511 -22.419  1.00 81.92           H
ATOM    907  CE2 TYR A  75      12.985  12.740 -19.724  1.00 81.92           C
ATOM    908  HE2 TYR A  75      13.091  12.746 -18.639  1.00 81.92           H
ATOM    909  CZ  TYR A  75      13.583  13.694 -20.487  1.00 81.92           C
ATOM    910  OH  TYR A  75      14.317  14.656 -19.866  1.00 81.92           O
ATOM    911  HH  TYR A  75      14.693  15.288 -20.542  1.00 81.92           H
ATOM    912  HN  TYR A  75       9.409  10.351 -20.938  1.00 81.92           H
ATOM    913  N   CYS A  76       8.388   9.296 -23.521  1.00 75.71           N
ATOM    914  CA  CYS A  76       7.769   8.371 -24.455  1.00 75.71           C
ATOM    915  C   CYS A  76       6.962   9.181 -25.471  1.00 75.71           C
ATOM    916  O   CYS A  76       6.001   9.858 -25.107  1.00 75.71           O
ATOM    917  HA  CYS A  76       8.579   7.832 -24.945  1.00 75.71           H
ATOM    918  CB  CYS A  76       6.904   7.335 -23.734  1.00 75.71           C
ATOM    919 1HB  CYS A  76       7.520   6.741 -23.058  1.00 75.71           H
ATOM    920 2HB  CYS A  76       6.154   7.837 -23.123  1.00 75.71           H
ATOM    921  SG  CYS A  76       6.086   6.244 -24.955  1.00 75.71           S
ATOM    922  HG  CYS A  76       7.205   5.714 -25.440  1.00 75.71           H
ATOM    923  HN  CYS A  76       8.067   9.222 -22.577  1.00 75.71           H
ATOM    924  N   THR A  77       7.381   9.085 -26.724  1.00 69.40           N
ATOM    925  CA  THR A  77       6.801   9.907 -27.772  1.00 69.40           C
ATOM    926  C   THR A  77       5.451   9.337 -28.211  1.00 69.40           C
ATOM    927  O   THR A  77       4.694  10.001 -28.918  1.00 69.40           O
ATOM    928  HA  THR A  77       6.612  10.900 -27.365  1.00 69.40           H
ATOM    929  CB  THR A  77       7.818  10.007 -28.911  1.00 69.40           C
ATOM    930  HB  THR A  77       7.451  10.659 -29.704  1.00 69.40           H
ATOM    931  OG1 THR A  77       8.052   8.652 -29.287  1.00 69.40           O
ATOM    932  HG1 THR A  77       8.486   8.618 -30.188  1.00 69.40           H
ATOM    933  CG2 THR A  77       9.184  10.503 -28.435  1.00 69.40           C
ATOM    934 1HG2 THR A  77       9.582   9.813 -27.690  1.00 69.40           H
ATOM    935 2HG2 THR A  77       9.077  11.493 -27.992  1.00 69.40           H
ATOM    936 3HG2 THR A  77       9.868  10.555 -29.282  1.00 69.40           H
ATOM    937  HN  THR A  77       8.101   8.460 -27.026  1.00 69.40           H
ATOM    938  N   ARG A  78       5.190   8.114 -27.774  1.00 71.23           N
ATOM    939  CA  ARG A  78       3.972   7.424 -28.164  1.00 71.23           C
ATOM    940  C   ARG A  78       2.769   8.009 -27.422  1.00 71.23           C
ATOM    941  O   ARG A  78       2.885   8.416 -26.267  1.00 71.23           O
ATOM    942  HA  ARG A  78       3.890   7.590 -29.238  1.00 71.23           H
ATOM    943  CB  ARG A  78       4.068   5.926 -27.864  1.00 71.23           C
ATOM    944 1HB  ARG A  78       3.434   5.372 -28.556  1.00 71.23           H
ATOM    945 2HB  ARG A  78       5.091   5.584 -28.026  1.00 71.23           H
ATOM    946  CG  ARG A  78       3.646   5.627 -26.425  1.00 71.23           C
ATOM    947 1HG  ARG A  78       4.193   6.274 -25.739  1.00 71.23           H
ATOM    948 2HG  ARG A  78       2.587   5.853 -26.298  1.00 71.23           H
ATOM    949  CD  ARG A  78       3.906   4.162 -26.070  1.00 71.23           C
ATOM    950 1HD  ARG A  78       3.075   3.544 -26.410  1.00 71.23           H
ATOM    951 2HD  ARG A  78       4.799   3.807 -26.586  1.00 71.23           H
ATOM    952  NE  ARG A  78       4.078   4.018 -24.607  1.00 71.23           N
ATOM    953  HE  ARG A  78       5.007   4.049 -24.239  1.00 71.23           H
ATOM    954  CZ  ARG A  78       3.066   3.848 -23.745  1.00 71.23           C
ATOM    955  NH1 ARG A  78       1.800   3.799 -24.183  1.00 71.23           N
ATOM    956 1HH1 ARG A  78       1.605   3.889 -25.160  1.00 71.23           H
ATOM    957 2HH1 ARG A  78       1.051   3.672 -23.534  1.00 71.23           H
ATOM    958  NH2 ARG A  78       3.338   3.729 -22.439  1.00 71.23           N
ATOM    959 1HH2 ARG A  78       2.594   3.602 -21.782  1.00 71.23           H
ATOM    960 2HH2 ARG A  78       4.285   3.767 -22.120  1.00 71.23           H
ATOM    961  HN  ARG A  78       5.792   7.598 -27.165  1.00 71.23           H
ATOM    962  N   VAL A  79       1.641   8.034 -28.117  1.00 76.81           N
ATOM    963  CA  VAL A  79       0.395   8.465 -27.506  1.00 76.81           C
ATOM    964  C   VAL A  79       0.187   7.708 -26.193  1.00 76.81           C
ATOM    965  O   VAL A  79       0.357   6.491 -26.140  1.00 76.81           O
ATOM    966  HA  VAL A  79       0.487   9.529 -27.287  1.00 76.81           H
ATOM    967  CB  VAL A  79      -0.761   8.282 -28.491  1.00 76.81           C
ATOM    968  HB  VAL A  79      -0.936   7.213 -28.608  1.00 76.81           H
ATOM    969  CG1 VAL A  79      -2.047   8.911 -27.949  1.00 76.81           C
ATOM    970 1HG1 VAL A  79      -2.314   8.436 -27.005  1.00 76.81           H
ATOM    971 2HG1 VAL A  79      -1.890   9.978 -27.788  1.00 76.81           H
ATOM    972 3HG1 VAL A  79      -2.853   8.767 -28.669  1.00 76.81           H
ATOM    973  CG2 VAL A  79      -0.407   8.855 -29.864  1.00 76.81           C
ATOM    974 1HG2 VAL A  79      -0.194   9.920 -29.770  1.00 76.81           H
ATOM    975 2HG2 VAL A  79       0.470   8.342 -30.257  1.00 76.81           H
ATOM    976 3HG2 VAL A  79      -1.247   8.712 -30.545  1.00 76.81           H
ATOM    977  HN  VAL A  79       1.570   7.766 -29.078  1.00 76.81           H
ATOM    978  N   LYS A  80      -0.177   8.460 -25.164  1.00 80.68           N
ATOM    979  CA  LYS A  80      -0.456   7.869 -23.866  1.00 80.68           C
ATOM    980  C   LYS A  80      -1.749   7.056 -23.949  1.00 80.68           C
ATOM    981  O   LYS A  80      -2.554   7.253 -24.858  1.00 80.68           O
ATOM    982  HA  LYS A  80       0.365   7.190 -23.633  1.00 80.68           H
ATOM    983  CB  LYS A  80      -0.475   8.946 -22.780  1.00 80.68           C
ATOM    984 1HB  LYS A  80      -1.392   9.531 -22.858  1.00 80.68           H
ATOM    985 2HB  LYS A  80      -0.480   8.476 -21.797  1.00 80.68           H
ATOM    986  CG  LYS A  80       0.738   9.871 -22.904  1.00 80.68           C
ATOM    987 1HG  LYS A  80       0.715  10.380 -23.867  1.00 80.68           H
ATOM    988 2HG  LYS A  80       0.691  10.642 -22.135  1.00 80.68           H
ATOM    989  CD  LYS A  80       2.043   9.085 -22.767  1.00 80.68           C
ATOM    990 1HD  LYS A  80       2.092   8.623 -21.781  1.00 80.68           H
ATOM    991 2HD  LYS A  80       2.064   8.277 -23.499  1.00 80.68           H
ATOM    992  CE  LYS A  80       3.256   9.996 -22.970  1.00 80.68           C
ATOM    993 1HE  LYS A  80       3.113  10.608 -23.860  1.00 80.68           H
ATOM    994 2HE  LYS A  80       3.351  10.678 -22.125  1.00 80.68           H
ATOM    995  NZ  LYS A  80       4.491   9.192 -23.107  1.00 80.68           N
ATOM    996 1HZ  LYS A  80       5.269   9.803 -23.329  1.00 80.68           H
ATOM    997 2HZ  LYS A  80       4.678   8.709 -22.235  1.00 80.68           H
ATOM    998 3HZ  LYS A  80       4.371   8.512 -23.850  1.00 80.68           H
ATOM    999  HN  LYS A  80      -0.282   9.454 -25.208  1.00 80.68           H
ATOM   1000  N   THR A  81      -1.908   6.159 -22.987  1.00 82.04           N
ATOM   1001  CA  THR A  81      -3.161   5.437 -22.836  1.00 82.04           C
ATOM   1002  C   THR A  81      -3.698   5.593 -21.412  1.00 82.04           C
ATOM   1003  O   THR A  81      -2.988   6.065 -20.525  1.00 82.04           O
ATOM   1004  HA  THR A  81      -3.896   5.882 -23.506  1.00 82.04           H
ATOM   1005  CB  THR A  81      -2.918   3.981 -23.238  1.00 82.04           C
ATOM   1006  HB  THR A  81      -3.855   3.424 -23.266  1.00 82.04           H
ATOM   1007  OG1 THR A  81      -1.954   3.517 -22.297  1.00 82.04           O
ATOM   1008  HG1 THR A  81      -1.046   3.853 -22.544  1.00 82.04           H
ATOM   1009  CG2 THR A  81      -2.211   3.856 -24.589  1.00 82.04           C
ATOM   1010 1HG2 THR A  81      -1.244   4.356 -24.540  1.00 82.04           H
ATOM   1011 2HG2 THR A  81      -2.821   4.321 -25.363  1.00 82.04           H
ATOM   1012 3HG2 THR A  81      -2.064   2.803 -24.826  1.00 82.04           H
ATOM   1013  HN  THR A  81      -1.202   5.923 -22.319  1.00 82.04           H
ATOM   1014  N   MET A  82      -4.947   5.187 -21.237  1.00 83.85           N
ATOM   1015  CA  MET A  82      -5.567   5.218 -19.924  1.00 83.85           C
ATOM   1016  C   MET A  82      -4.752   4.407 -18.914  1.00 83.85           C
ATOM   1017  O   MET A  82      -4.530   4.854 -17.789  1.00 83.85           O
ATOM   1018  HA  MET A  82      -5.582   6.268 -19.630  1.00 83.85           H
ATOM   1019  CB  MET A  82      -6.983   4.646 -20.014  1.00 83.85           C
ATOM   1020 1HB  MET A  82      -7.587   5.262 -20.681  1.00 83.85           H
ATOM   1021 2HB  MET A  82      -6.949   3.646 -20.448  1.00 83.85           H
ATOM   1022  CG  MET A  82      -7.639   4.586 -18.633  1.00 83.85           C
ATOM   1023 1HG  MET A  82      -7.261   3.727 -18.078  1.00 83.85           H
ATOM   1024 2HG  MET A  82      -7.381   5.476 -18.059  1.00 83.85           H
ATOM   1025  SD  MET A  82      -9.412   4.466 -18.804  1.00 83.85           S
ATOM   1026  CE  MET A  82      -9.910   4.815 -17.126  1.00 83.85           C
ATOM   1027 1HE  MET A  82      -9.478   4.070 -16.457  1.00 83.85           H
ATOM   1028 2HE  MET A  82      -9.558   5.806 -16.841  1.00 83.85           H
ATOM   1029 3HE  MET A  82     -10.997   4.780 -17.055  1.00 83.85           H
ATOM   1030  HN  MET A  82      -5.531   4.843 -21.973  1.00 83.85           H
ATOM   1031  N   THR A  83      -4.329   3.231 -19.351  1.00 83.18           N
ATOM   1032  CA  THR A  83      -3.456   2.400 -18.540  1.00 83.18           C
ATOM   1033  C   THR A  83      -2.222   3.193 -18.101  1.00 83.18           C
ATOM   1034  O   THR A  83      -1.827   3.139 -16.938  1.00 83.18           O
ATOM   1035  HA  THR A  83      -3.993   2.119 -17.634  1.00 83.18           H
ATOM   1036  CB  THR A  83      -3.116   1.144 -19.344  1.00 83.18           C
ATOM   1037  HB  THR A  83      -2.577   1.400 -20.257  1.00 83.18           H
ATOM   1038  OG1 THR A  83      -4.374   0.501 -19.532  1.00 83.18           O
ATOM   1039  HG1 THR A  83      -5.112   1.096 -19.214  1.00 83.18           H
ATOM   1040  CG2 THR A  83      -2.299   0.134 -18.536  1.00 83.18           C
ATOM   1041 1HG2 THR A  83      -2.867  -0.173 -17.657  1.00 83.18           H
ATOM   1042 2HG2 THR A  83      -1.362   0.594 -18.220  1.00 83.18           H
ATOM   1043 3HG2 THR A  83      -2.085  -0.738 -19.153  1.00 83.18           H
ATOM   1044  HN  THR A  83      -4.573   2.844 -20.241  1.00 83.18           H
ATOM   1045  N   ASP A  84      -1.649   3.911 -19.056  1.00 84.67           N
ATOM   1046  CA  ASP A  84      -0.410   4.628 -18.812  1.00 84.67           C
ATOM   1047  C   ASP A  84      -0.644   5.690 -17.736  1.00 84.67           C
ATOM   1048  O   ASP A  84       0.230   5.945 -16.909  1.00 84.67           O
ATOM   1049  HA  ASP A  84       0.305   3.867 -18.498  1.00 84.67           H
ATOM   1050  CB  ASP A  84       0.075   5.337 -20.078  1.00 84.67           C
ATOM   1051 1HB  ASP A  84      -0.635   6.114 -20.359  1.00 84.67           H
ATOM   1052 2HB  ASP A  84       1.027   5.831 -19.880  1.00 84.67           H
ATOM   1053  CG  ASP A  84       0.240   4.346 -21.232  1.00 84.67           C
ATOM   1054  OD1 ASP A  84       0.964   3.349 -21.026  1.00 84.67           O
ATOM   1055  OD2 ASP A  84      -0.364   4.609 -22.295  1.00 84.67           O
ATOM   1056  HN  ASP A  84      -2.017   4.006 -19.982  1.00 84.67           H
ATOM   1057  N   MET A  85      -1.829   6.281 -17.781  1.00 89.78           N
ATOM   1058  CA  MET A  85      -2.185   7.318 -16.828  1.00 89.78           C
ATOM   1059  C   MET A  85      -2.203   6.768 -15.400  1.00 89.78           C
ATOM   1060  O   MET A  85      -1.702   7.409 -14.478  1.00 89.78           O
ATOM   1061  HA  MET A  85      -1.411   8.081 -16.921  1.00 89.78           H
ATOM   1062  CB  MET A  85      -3.565   7.881 -17.176  1.00 89.78           C
ATOM   1063 1HB  MET A  85      -3.579   8.200 -18.218  1.00 89.78           H
ATOM   1064 2HB  MET A  85      -4.317   7.099 -17.072  1.00 89.78           H
ATOM   1065  CG  MET A  85      -3.920   9.061 -16.270  1.00 89.78           C
ATOM   1066 1HG  MET A  85      -4.921   9.423 -16.506  1.00 89.78           H
ATOM   1067 2HG  MET A  85      -3.935   8.739 -15.228  1.00 89.78           H
ATOM   1068  SD  MET A  85      -2.731  10.375 -16.484  1.00 89.78           S
ATOM   1069  CE  MET A  85      -3.156  10.911 -18.133  1.00 89.78           C
ATOM   1070 1HE  MET A  85      -3.029  10.081 -18.829  1.00 89.78           H
ATOM   1071 2HE  MET A  85      -4.193  11.245 -18.151  1.00 89.78           H
ATOM   1072 3HE  MET A  85      -2.504  11.734 -18.427  1.00 89.78           H
ATOM   1073  HN  MET A  85      -2.538   6.063 -18.452  1.00 89.78           H
ATOM   1074  N   PHE A  86      -2.785   5.586 -15.263  1.00 90.15           N
ATOM   1075  CA  PHE A  86      -2.877   4.944 -13.963  1.00 90.15           C
ATOM   1076  C   PHE A  86      -1.502   4.474 -13.485  1.00 90.15           C
ATOM   1077  O   PHE A  86      -1.185   4.573 -12.301  1.00 90.15           O
ATOM   1078  HA  PHE A  86      -3.270   5.682 -13.264  1.00 90.15           H
ATOM   1079  CB  PHE A  86      -3.790   3.726 -14.129  1.00 90.15           C
ATOM   1080 1HB  PHE A  86      -3.393   3.094 -14.924  1.00 90.15           H
ATOM   1081 2HB  PHE A  86      -3.765   3.139 -13.212  1.00 90.15           H
ATOM   1082  CG  PHE A  86      -5.243   4.078 -14.454  1.00 90.15           C
ATOM   1083  CD1 PHE A  86      -5.827   5.161 -13.874  1.00 90.15           C
ATOM   1084  HD1 PHE A  86      -5.259   5.778 -13.178  1.00 90.15           H
ATOM   1085  CD2 PHE A  86      -5.951   3.307 -15.322  1.00 90.15           C
ATOM   1086  HD2 PHE A  86      -5.483   2.439 -15.787  1.00 90.15           H
ATOM   1087  CE1 PHE A  86      -7.175   5.486 -14.176  1.00 90.15           C
ATOM   1088  HE1 PHE A  86      -7.643   6.354 -13.711  1.00 90.15           H
ATOM   1089  CE2 PHE A  86      -7.300   3.633 -15.624  1.00 90.15           C
ATOM   1090  HE2 PHE A  86      -7.868   3.015 -16.319  1.00 90.15           H
ATOM   1091  CZ  PHE A  86      -7.884   4.716 -15.044  1.00 90.15           C
ATOM   1092  HZ  PHE A  86      -8.919   4.966 -15.275  1.00 90.15           H
ATOM   1093  HN  PHE A  86      -3.189   5.071 -16.019  1.00 90.15           H
ATOM   1094  N   LEU A  87      -0.722   3.972 -14.431  1.00 87.79           N
ATOM   1095  CA  LEU A  87       0.615   3.494 -14.123  1.00 87.79           C
ATOM   1096  C   LEU A  87       1.457   4.654 -13.588  1.00 87.79           C
ATOM   1097  O   LEU A  87       2.271   4.471 -12.684  1.00 87.79           O
ATOM   1098  HA  LEU A  87       0.521   2.745 -13.337  1.00 87.79           H
ATOM   1099  CB  LEU A  87       1.229   2.799 -15.339  1.00 87.79           C
ATOM   1100 1HB  LEU A  87       1.134   3.462 -16.199  1.00 87.79           H
ATOM   1101 2HB  LEU A  87       2.296   2.665 -15.157  1.00 87.79           H
ATOM   1102  CG  LEU A  87       0.630   1.440 -15.709  1.00 87.79           C
ATOM   1103  HG  LEU A  87      -0.435   1.577 -15.899  1.00 87.79           H
ATOM   1104  CD1 LEU A  87       1.253   0.899 -16.998  1.00 87.79           C
ATOM   1105 1HD1 LEU A  87       1.065   1.597 -17.813  1.00 87.79           H
ATOM   1106 2HD1 LEU A  87       2.327   0.781 -16.860  1.00 87.79           H
ATOM   1107 3HD1 LEU A  87       0.809  -0.067 -17.238  1.00 87.79           H
ATOM   1108  CD2 LEU A  87       0.759   0.450 -14.550  1.00 87.79           C
ATOM   1109 1HD2 LEU A  87       1.812   0.312 -14.306  1.00 87.79           H
ATOM   1110 2HD2 LEU A  87       0.231   0.839 -13.679  1.00 87.79           H
ATOM   1111 3HD2 LEU A  87       0.325  -0.507 -14.840  1.00 87.79           H
ATOM   1112  HN  LEU A  87      -0.989   3.890 -15.391  1.00 87.79           H
ATOM   1113  N   LEU A  88       1.231   5.824 -14.169  1.00 91.35           N
ATOM   1114  CA  LEU A  88       1.933   7.021 -13.738  1.00 91.35           C
ATOM   1115  C   LEU A  88       1.586   7.312 -12.277  1.00 91.35           C
ATOM   1116  O   LEU A  88       2.476   7.482 -11.445  1.00 91.35           O
ATOM   1117  HA  LEU A  88       3.001   6.815 -13.804  1.00 91.35           H
ATOM   1118  CB  LEU A  88       1.636   8.186 -14.684  1.00 91.35           C
ATOM   1119 1HB  LEU A  88       2.064   7.953 -15.660  1.00 91.35           H
ATOM   1120 2HB  LEU A  88       0.556   8.254 -14.818  1.00 91.35           H
ATOM   1121  CG  LEU A  88       2.155   9.556 -14.245  1.00 91.35           C
ATOM   1122  HG  LEU A  88       1.839   9.727 -13.216  1.00 91.35           H
ATOM   1123  CD1 LEU A  88       3.684   9.594 -14.261  1.00 91.35           C
ATOM   1124 1HD1 LEU A  88       4.074   8.838 -13.579  1.00 91.35           H
ATOM   1125 2HD1 LEU A  88       4.042   9.393 -15.270  1.00 91.35           H
ATOM   1126 3HD1 LEU A  88       4.027  10.580 -13.944  1.00 91.35           H
ATOM   1127  CD2 LEU A  88       1.545  10.672 -15.095  1.00 91.35           C
ATOM   1128 1HD2 LEU A  88       1.809  10.518 -16.141  1.00 91.35           H
ATOM   1129 2HD2 LEU A  88       0.460  10.658 -14.989  1.00 91.35           H
ATOM   1130 3HD2 LEU A  88       1.931  11.636 -14.762  1.00 91.35           H
ATOM   1131  HN  LEU A  88       0.584   5.960 -14.919  1.00 91.35           H
ATOM   1132  N   ASN A  89       0.289   7.361 -12.008  1.00 94.17           N
ATOM   1133  CA  ASN A  89      -0.189   7.752 -10.693  1.00 94.17           C
ATOM   1134  C   ASN A  89       0.233   6.697  -9.668  1.00 94.17           C
ATOM   1135  O   ASN A  89       0.436   7.012  -8.496  1.00 94.17           O
ATOM   1136  HA  ASN A  89       0.264   8.724 -10.501  1.00 94.17           H
ATOM   1137  CB  ASN A  89      -1.715   7.851 -10.668  1.00 94.17           C
ATOM   1138 1HB  ASN A  89      -2.146   7.034 -11.248  1.00 94.17           H
ATOM   1139 2HB  ASN A  89      -2.074   7.738  -9.645  1.00 94.17           H
ATOM   1140  CG  ASN A  89      -2.187   9.191 -11.236  1.00 94.17           C
ATOM   1141  OD1 ASN A  89      -2.446  10.142 -10.517  1.00 94.17           O
ATOM   1142  ND2 ASN A  89      -2.285   9.212 -12.562  1.00 94.17           N
ATOM   1143 1HD2 ASN A  89      -2.057   8.396 -13.093  1.00 94.17           H
ATOM   1144 2HD2 ASN A  89      -2.585  10.044 -13.028  1.00 94.17           H
ATOM   1145  HN  ASN A  89      -0.428   7.140 -12.669  1.00 94.17           H
ATOM   1146  N   LEU A  90       0.353   5.467 -10.146  1.00 92.01           N
ATOM   1147  CA  LEU A  90       0.772   4.369  -9.292  1.00 92.01           C
ATOM   1148  C   LEU A  90       2.207   4.614  -8.822  1.00 92.01           C
ATOM   1149  O   LEU A  90       2.515   4.446  -7.643  1.00 92.01           O
ATOM   1150  HA  LEU A  90       0.119   4.367  -8.419  1.00 92.01           H
ATOM   1151  CB  LEU A  90       0.579   3.030 -10.006  1.00 92.01           C
ATOM   1152 1HB  LEU A  90      -0.372   3.059 -10.538  1.00 92.01           H
ATOM   1153 2HB  LEU A  90       1.361   2.926 -10.758  1.00 92.01           H
ATOM   1154  CG  LEU A  90       0.596   1.786  -9.116  1.00 92.01           C
ATOM   1155  HG  LEU A  90       1.354   1.928  -8.345  1.00 92.01           H
ATOM   1156  CD1 LEU A  90      -0.745   1.604  -8.403  1.00 92.01           C
ATOM   1157 1HD1 LEU A  90      -0.948   2.476  -7.781  1.00 92.01           H
ATOM   1158 2HD1 LEU A  90      -1.538   1.494  -9.142  1.00 92.01           H
ATOM   1159 3HD1 LEU A  90      -0.706   0.713  -7.776  1.00 92.01           H
ATOM   1160  CD2 LEU A  90       0.993   0.544  -9.917  1.00 92.01           C
ATOM   1161 1HD2 LEU A  90       0.276   0.388 -10.723  1.00 92.01           H
ATOM   1162 2HD2 LEU A  90       1.988   0.686 -10.338  1.00 92.01           H
ATOM   1163 3HD2 LEU A  90       0.997  -0.325  -9.260  1.00 92.01           H
ATOM   1164  HN  LEU A  90       0.169   5.217 -11.096  1.00 92.01           H
ATOM   1165  N   ALA A  91       3.047   5.007  -9.768  1.00 94.16           N
ATOM   1166  CA  ALA A  91       4.452   5.235  -9.475  1.00 94.16           C
ATOM   1167  C   ALA A  91       4.583   6.421  -8.517  1.00 94.16           C
ATOM   1168  O   ALA A  91       5.447   6.424  -7.642  1.00 94.16           O
ATOM   1169  HA  ALA A  91       4.838   4.340  -8.986  1.00 94.16           H
ATOM   1170  CB  ALA A  91       5.217   5.453 -10.781  1.00 94.16           C
ATOM   1171 1HB  ALA A  91       5.117   4.570 -11.413  1.00 94.16           H
ATOM   1172 2HB  ALA A  91       4.810   6.320 -11.301  1.00 94.16           H
ATOM   1173 3HB  ALA A  91       6.271   5.624 -10.561  1.00 94.16           H
ATOM   1174  HN  ALA A  91       2.782   5.170 -10.719  1.00 94.16           H
ATOM   1175  N   ILE A  92       3.713   7.400  -8.716  1.00 95.66           N
ATOM   1176  CA  ILE A  92       3.713   8.584  -7.875  1.00 95.66           C
ATOM   1177  C   ILE A  92       3.349   8.187  -6.443  1.00 95.66           C
ATOM   1178  O   ILE A  92       4.002   8.613  -5.491  1.00 95.66           O
ATOM   1179  HA  ILE A  92       4.727   8.985  -7.875  1.00 95.66           H
ATOM   1180  CB  ILE A  92       2.801   9.662  -8.465  1.00 95.66           C
ATOM   1181  HB  ILE A  92       1.842   9.203  -8.706  1.00 95.66           H
ATOM   1182  CG1 ILE A  92       3.378  10.215  -9.769  1.00 95.66           C
ATOM   1183 1HG1 ILE A  92       4.265  10.811  -9.555  1.00 95.66           H
ATOM   1184 2HG1 ILE A  92       3.694   9.391 -10.409  1.00 95.66           H
ATOM   1185  CG2 ILE A  92       2.528  10.768  -7.444  1.00 95.66           C
ATOM   1186 1HG2 ILE A  92       2.042  10.342  -6.567  1.00 95.66           H
ATOM   1187 2HG2 ILE A  92       3.470  11.231  -7.149  1.00 95.66           H
ATOM   1188 3HG2 ILE A  92       1.877  11.521  -7.890  1.00 95.66           H
ATOM   1189  CD1 ILE A  92       2.346  11.072 -10.505  1.00 95.66           C
ATOM   1190 1HD1 ILE A  92       1.471  10.466 -10.740  1.00 95.66           H
ATOM   1191 2HD1 ILE A  92       2.050  11.908  -9.872  1.00 95.66           H
ATOM   1192 3HD1 ILE A  92       2.782  11.452 -11.429  1.00 95.66           H
ATOM   1193  HN  ILE A  92       3.018   7.393  -9.436  1.00 95.66           H
ATOM   1194  N   ALA A  93       2.308   7.375  -6.334  1.00 95.35           N
ATOM   1195  CA  ALA A  93       1.822   6.950  -5.033  1.00 95.35           C
ATOM   1196  C   ALA A  93       2.943   6.223  -4.287  1.00 95.35           C
ATOM   1197  O   ALA A  93       3.183   6.486  -3.110  1.00 95.35           O
ATOM   1198  HA  ALA A  93       1.546   7.844  -4.473  1.00 95.35           H
ATOM   1199  CB  ALA A  93       0.578   6.077  -5.211  1.00 95.35           C
ATOM   1200 1HB  ALA A  93      -0.198   6.650  -5.719  1.00 95.35           H
ATOM   1201 2HB  ALA A  93       0.832   5.201  -5.808  1.00 95.35           H
ATOM   1202 3HB  ALA A  93       0.214   5.759  -4.235  1.00 95.35           H
ATOM   1203  HN  ALA A  93       1.800   7.010  -7.115  1.00 95.35           H
ATOM   1204  N   ASP A  94       3.598   5.321  -5.004  1.00 94.17           N
ATOM   1205  CA  ASP A  94       4.657   4.521  -4.412  1.00 94.17           C
ATOM   1206  C   ASP A  94       5.767   5.446  -3.907  1.00 94.17           C
ATOM   1207  O   ASP A  94       6.277   5.263  -2.803  1.00 94.17           O
ATOM   1208  HA  ASP A  94       4.179   3.964  -3.607  1.00 94.17           H
ATOM   1209  CB  ASP A  94       5.268   3.568  -5.442  1.00 94.17           C
ATOM   1210 1HB  ASP A  94       5.398   4.087  -6.391  1.00 94.17           H
ATOM   1211 2HB  ASP A  94       6.258   3.256  -5.111  1.00 94.17           H
ATOM   1212  CG  ASP A  94       4.381   2.338  -5.644  1.00 94.17           C
ATOM   1213  OD1 ASP A  94       3.682   1.976  -4.673  1.00 94.17           O
ATOM   1214  OD2 ASP A  94       4.421   1.788  -6.766  1.00 94.17           O
ATOM   1215  HN  ASP A  94       3.416   5.134  -5.969  1.00 94.17           H
ATOM   1216  N   LEU A  95       6.108   6.418  -4.740  1.00 96.48           N
ATOM   1217  CA  LEU A  95       7.182   7.341  -4.413  1.00 96.48           C
ATOM   1218  C   LEU A  95       6.851   8.057  -3.102  1.00 96.48           C
ATOM   1219  O   LEU A  95       7.708   8.190  -2.230  1.00 96.48           O
ATOM   1220  HA  LEU A  95       8.086   6.751  -4.265  1.00 96.48           H
ATOM   1221  CB  LEU A  95       7.447   8.290  -5.583  1.00 96.48           C
ATOM   1222 1HB  LEU A  95       6.488   8.615  -5.986  1.00 96.48           H
ATOM   1223 2HB  LEU A  95       7.949   9.178  -5.198  1.00 96.48           H
ATOM   1224  CG  LEU A  95       8.285   7.723  -6.731  1.00 96.48           C
ATOM   1225  HG  LEU A  95       7.768   6.851  -7.132  1.00 96.48           H
ATOM   1226  CD1 LEU A  95       8.414   8.737  -7.869  1.00 96.48           C
ATOM   1227 1HD1 LEU A  95       7.423   8.984  -8.249  1.00 96.48           H
ATOM   1228 2HD1 LEU A  95       8.897   9.641  -7.498  1.00 96.48           H
ATOM   1229 3HD1 LEU A  95       9.014   8.308  -8.671  1.00 96.48           H
ATOM   1230  CD2 LEU A  95       9.650   7.247  -6.230  1.00 96.48           C
ATOM   1231 1HD2 LEU A  95      10.187   8.086  -5.786  1.00 96.48           H
ATOM   1232 2HD2 LEU A  95       9.511   6.468  -5.480  1.00 96.48           H
ATOM   1233 3HD2 LEU A  95      10.226   6.849  -7.065  1.00 96.48           H
ATOM   1234  HN  LEU A  95       5.667   6.579  -5.623  1.00 96.48           H
ATOM   1235  N   LEU A  96       5.606   8.500  -3.005  1.00 95.68           N
ATOM   1236  CA  LEU A  96       5.182   9.298  -1.868  1.00 95.68           C
ATOM   1237  C   LEU A  96       5.419   8.508  -0.579  1.00 95.68           C
ATOM   1238  O   LEU A  96       5.844   9.071   0.429  1.00 95.68           O
ATOM   1239  HA  LEU A  96       5.807  10.192  -1.845  1.00 95.68           H
ATOM   1240  CB  LEU A  96       3.735   9.762  -2.047  1.00 95.68           C
ATOM   1241 1HB  LEU A  96       3.135   8.904  -2.350  1.00 95.68           H
ATOM   1242 2HB  LEU A  96       3.357  10.090  -1.079  1.00 95.68           H
ATOM   1243  CG  LEU A  96       3.512  10.887  -3.059  1.00 95.68           C
ATOM   1244  HG  LEU A  96       3.816  10.528  -4.043  1.00 95.68           H
ATOM   1245  CD1 LEU A  96       2.030  11.257  -3.151  1.00 95.68           C
ATOM   1246 1HD1 LEU A  96       1.457  10.385  -3.466  1.00 95.68           H
ATOM   1247 2HD1 LEU A  96       1.678  11.590  -2.175  1.00 95.68           H
ATOM   1248 3HD1 LEU A  96       1.900  12.059  -3.877  1.00 95.68           H
ATOM   1249  CD2 LEU A  96       4.386  12.100  -2.732  1.00 95.68           C
ATOM   1250 1HD2 LEU A  96       4.137  12.470  -1.738  1.00 95.68           H
ATOM   1251 2HD2 LEU A  96       5.436  11.809  -2.759  1.00 95.68           H
ATOM   1252 3HD2 LEU A  96       4.208  12.885  -3.467  1.00 95.68           H
ATOM   1253  HN  LEU A  96       4.894   8.322  -3.685  1.00 95.68           H
ATOM   1254  N   PHE A  97       5.135   7.217  -0.654  1.00 95.26           N
ATOM   1255  CA  PHE A  97       5.304   6.345   0.497  1.00 95.26           C
ATOM   1256  C   PHE A  97       6.786   6.109   0.792  1.00 95.26           C
ATOM   1257  O   PHE A  97       7.220   6.220   1.938  1.00 95.26           O
ATOM   1258  HA  PHE A  97       4.840   6.841   1.349  1.00 95.26           H
ATOM   1259  CB  PHE A  97       4.646   5.009   0.146  1.00 95.26           C
ATOM   1260 1HB  PHE A  97       3.564   5.135   0.153  1.00 95.26           H
ATOM   1261 2HB  PHE A  97       4.928   4.733  -0.870  1.00 95.26           H
ATOM   1262  CG  PHE A  97       5.018   3.865   1.092  1.00 95.26           C
ATOM   1263  CD1 PHE A  97       5.643   2.758   0.608  1.00 95.26           C
ATOM   1264  HD1 PHE A  97       5.878   2.686  -0.454  1.00 95.26           H
ATOM   1265  CD2 PHE A  97       4.725   3.955   2.417  1.00 95.26           C
ATOM   1266  HD2 PHE A  97       4.224   4.843   2.805  1.00 95.26           H
ATOM   1267  CE1 PHE A  97       5.988   1.697   1.485  1.00 95.26           C
ATOM   1268  HE1 PHE A  97       6.488   0.810   1.097  1.00 95.26           H
ATOM   1269  CE2 PHE A  97       5.070   2.894   3.294  1.00 95.26           C
ATOM   1270  HE2 PHE A  97       4.835   2.966   4.356  1.00 95.26           H
ATOM   1271  CZ  PHE A  97       5.695   1.787   2.810  1.00 95.26           C
ATOM   1272  HZ  PHE A  97       5.960   0.972   3.484  1.00 95.26           H
ATOM   1273  HN  PHE A  97       4.795   6.766  -1.479  1.00 95.26           H
ATOM   1274  N   LEU A  98       7.523   5.787  -0.261  1.00 96.34           N
ATOM   1275  CA  LEU A  98       8.906   5.371  -0.107  1.00 96.34           C
ATOM   1276  C   LEU A  98       9.682   6.459   0.639  1.00 96.34           C
ATOM   1277  O   LEU A  98      10.568   6.158   1.437  1.00 96.34           O
ATOM   1278  HA  LEU A  98       8.910   4.466   0.500  1.00 96.34           H
ATOM   1279  CB  LEU A  98       9.510   5.007  -1.465  1.00 96.34           C
ATOM   1280 1HB  LEU A  98       9.318   5.826  -2.158  1.00 96.34           H
ATOM   1281 2HB  LEU A  98      10.592   4.933  -1.352  1.00 96.34           H
ATOM   1282  CG  LEU A  98       9.002   3.710  -2.099  1.00 96.34           C
ATOM   1283  HG  LEU A  98       7.919   3.675  -1.984  1.00 96.34           H
ATOM   1284  CD1 LEU A  98       9.298   3.682  -3.600  1.00 96.34           C
ATOM   1285 1HD1 LEU A  98       8.803   4.524  -4.084  1.00 96.34           H
ATOM   1286 2HD1 LEU A  98      10.373   3.751  -3.760  1.00 96.34           H
ATOM   1287 3HD1 LEU A  98       8.926   2.749  -4.026  1.00 96.34           H
ATOM   1288  CD2 LEU A  98       9.573   2.487  -1.379  1.00 96.34           C
ATOM   1289 1HD2 LEU A  98      10.661   2.504  -1.442  1.00 96.34           H
ATOM   1290 2HD2 LEU A  98       9.269   2.507  -0.333  1.00 96.34           H
ATOM   1291 3HD2 LEU A  98       9.196   1.579  -1.850  1.00 96.34           H
ATOM   1292  HN  LEU A  98       7.189   5.807  -1.204  1.00 96.34           H
ATOM   1293  N   VAL A  99       9.320   7.701   0.352  1.00 96.54           N
ATOM   1294  CA  VAL A  99      10.010   8.836   0.940  1.00 96.54           C
ATOM   1295  C   VAL A  99       9.839   8.800   2.460  1.00 96.54           C
ATOM   1296  O   VAL A  99      10.582   9.457   3.188  1.00 96.54           O
ATOM   1297  HA  VAL A  99      11.070   8.735   0.704  1.00 96.54           H
ATOM   1298  CB  VAL A  99       9.507  10.137   0.313  1.00 96.54           C
ATOM   1299  HB  VAL A  99       8.418  10.128   0.350  1.00 96.54           H
ATOM   1300  CG1 VAL A  99       9.994  11.352   1.105  1.00 96.54           C
ATOM   1301 1HG1 VAL A  99       9.623  11.291   2.128  1.00 96.54           H
ATOM   1302 2HG1 VAL A  99      11.084  11.367   1.113  1.00 96.54           H
ATOM   1303 3HG1 VAL A  99       9.622  12.264   0.637  1.00 96.54           H
ATOM   1304  CG2 VAL A  99       9.926  10.235  -1.156  1.00 96.54           C
ATOM   1305 1HG2 VAL A  99      11.013  10.212  -1.225  1.00 96.54           H
ATOM   1306 2HG2 VAL A  99       9.508   9.395  -1.710  1.00 96.54           H
ATOM   1307 3HG2 VAL A  99       9.555  11.170  -1.577  1.00 96.54           H
ATOM   1308  HN  VAL A  99       8.571   7.936  -0.268  1.00 96.54           H
ATOM   1309  N   THR A 100       8.855   8.026   2.895  1.00 95.78           N
ATOM   1310  CA  THR A 100       8.541   7.939   4.311  1.00 95.78           C
ATOM   1311  C   THR A 100       9.409   6.875   4.985  1.00 95.78           C
ATOM   1312  O   THR A 100       9.553   6.868   6.207  1.00 95.78           O
ATOM   1313  HA  THR A 100       8.786   8.893   4.776  1.00 95.78           H
ATOM   1314  CB  THR A 100       7.041   7.674   4.447  1.00 95.78           C
ATOM   1315  HB  THR A 100       6.699   7.884   5.460  1.00 95.78           H
ATOM   1316  OG1 THR A 100       6.885   6.326   4.011  1.00 95.78           O
ATOM   1317  HG1 THR A 100       6.787   6.298   3.016  1.00 95.78           H
ATOM   1318  CG2 THR A 100       6.210   8.486   3.451  1.00 95.78           C
ATOM   1319 1HG2 THR A 100       6.506   8.226   2.434  1.00 95.78           H
ATOM   1320 2HG2 THR A 100       6.380   9.550   3.618  1.00 95.78           H
ATOM   1321 3HG2 THR A 100       5.153   8.261   3.590  1.00 95.78           H
ATOM   1322  HN  THR A 100       8.280   7.466   2.299  1.00 95.78           H
ATOM   1323  N   LEU A 101       9.966   6.001   4.160  1.00 95.58           N
ATOM   1324  CA  LEU A 101      10.665   4.832   4.667  1.00 95.58           C
ATOM   1325  C   LEU A 101      11.892   5.283   5.463  1.00 95.58           C
ATOM   1326  O   LEU A 101      12.188   4.730   6.521  1.00 95.58           O
ATOM   1327  HA  LEU A 101       9.986   4.314   5.344  1.00 95.58           H
ATOM   1328  CB  LEU A 101      10.993   3.866   3.527  1.00 95.58           C
ATOM   1329 1HB  LEU A 101      11.495   4.425   2.737  1.00 95.58           H
ATOM   1330 2HB  LEU A 101      11.703   3.127   3.896  1.00 95.58           H
ATOM   1331  CG  LEU A 101       9.803   3.126   2.912  1.00 95.58           C
ATOM   1332  HG  LEU A 101       9.160   3.859   2.424  1.00 95.58           H
ATOM   1333  CD1 LEU A 101      10.265   2.142   1.836  1.00 95.58           C
ATOM   1334 1HD1 LEU A 101      10.785   2.685   1.047  1.00 95.58           H
ATOM   1335 2HD1 LEU A 101      10.941   1.411   2.279  1.00 95.58           H
ATOM   1336 3HD1 LEU A 101       9.400   1.630   1.416  1.00 95.58           H
ATOM   1337  CD2 LEU A 101       8.965   2.441   3.994  1.00 95.58           C
ATOM   1338 1HD2 LEU A 101       9.584   1.722   4.531  1.00 95.58           H
ATOM   1339 2HD2 LEU A 101       8.589   3.189   4.691  1.00 95.58           H
ATOM   1340 3HD2 LEU A 101       8.126   1.922   3.530  1.00 95.58           H
ATOM   1341  HN  LEU A 101       9.946   6.081   3.163  1.00 95.58           H
ATOM   1342  N   PRO A 102      12.626   6.291   4.971  1.00 95.71           N
ATOM   1343  CA  PRO A 102      13.814   6.774   5.678  1.00 95.71           C
ATOM   1344  C   PRO A 102      13.519   7.126   7.127  1.00 95.71           C
ATOM   1345  O   PRO A 102      14.310   6.818   8.018  1.00 95.71           O
ATOM   1346  HA  PRO A 102      14.568   5.989   5.723  1.00 95.71           H
ATOM   1347  CB  PRO A 102      14.241   8.002   4.871  1.00 95.71           C
ATOM   1348 1HB  PRO A 102      13.796   8.916   5.265  1.00 95.71           H
ATOM   1349 2HB  PRO A 102      15.322   8.140   4.893  1.00 95.71           H
ATOM   1350  CG  PRO A 102      13.740   7.693   3.465  1.00 95.71           C
ATOM   1351 1HG  PRO A 102      13.649   8.595   2.861  1.00 95.71           H
ATOM   1352 2HG  PRO A 102      14.422   7.032   2.930  1.00 95.71           H
ATOM   1353  CD  PRO A 102      12.393   7.038   3.722  1.00 95.71           C
ATOM   1354 1HD  PRO A 102      11.600   7.776   3.839  1.00 95.71           H
ATOM   1355 2HD  PRO A 102      12.097   6.385   2.900  1.00 95.71           H
ATOM   1356  N   PHE A 103      12.378   7.769   7.326  1.00 94.97           N
ATOM   1357  CA  PHE A 103      11.997   8.225   8.652  1.00 94.97           C
ATOM   1358  C   PHE A 103      11.695   7.041   9.574  1.00 94.97           C
ATOM   1359  O   PHE A 103      12.056   7.057  10.750  1.00 94.97           O
ATOM   1360  HA  PHE A 103      12.838   8.790   9.054  1.00 94.97           H
ATOM   1361  CB  PHE A 103      10.729   9.065   8.490  1.00 94.97           C
ATOM   1362 1HB  PHE A 103       9.977   8.473   7.967  1.00 94.97           H
ATOM   1363 2HB  PHE A 103      10.326   9.292   9.477  1.00 94.97           H
ATOM   1364  CG  PHE A 103      10.944  10.376   7.730  1.00 94.97           C
ATOM   1365  CD1 PHE A 103      11.286  11.505   8.405  1.00 94.97           C
ATOM   1366  HD1 PHE A 103      11.407  11.477   9.488  1.00 94.97           H
ATOM   1367  CD2 PHE A 103      10.794  10.411   6.378  1.00 94.97           C
ATOM   1368  HD2 PHE A 103      10.520   9.505   5.837  1.00 94.97           H
ATOM   1369  CE1 PHE A 103      11.486  12.721   7.700  1.00 94.97           C
ATOM   1370  HE1 PHE A 103      11.760  13.627   8.242  1.00 94.97           H
ATOM   1371  CE2 PHE A 103      10.994  11.627   5.673  1.00 94.97           C
ATOM   1372  HE2 PHE A 103      10.873  11.655   4.590  1.00 94.97           H
ATOM   1373  CZ  PHE A 103      11.336  12.756   6.349  1.00 94.97           C
ATOM   1374  HZ  PHE A 103      11.489  13.690   5.807  1.00 94.97           H
ATOM   1375  HN  PHE A 103      11.720   7.978   6.603  1.00 94.97           H
ATOM   1376  N   TRP A 104      11.037   6.042   9.004  1.00 93.13           N
ATOM   1377  CA  TRP A 104      10.710   4.839   9.751  1.00 93.13           C
ATOM   1378  C   TRP A 104      12.021   4.156  10.144  1.00 93.13           C
ATOM   1379  O   TRP A 104      12.128   3.587  11.230  1.00 93.13           O
ATOM   1380  HA  TRP A 104      10.164   5.140  10.645  1.00 93.13           H
ATOM   1381  CB  TRP A 104       9.779   3.930   8.946  1.00 93.13           C
ATOM   1382 1HB  TRP A 104      10.103   3.925   7.905  1.00 93.13           H
ATOM   1383 2HB  TRP A 104       9.878   2.909   9.315  1.00 93.13           H
ATOM   1384  CG  TRP A 104       8.306   4.338   9.005  1.00 93.13           C
ATOM   1385  CD1 TRP A 104       7.514   4.717   7.992  1.00 93.13           C
ATOM   1386  HD1 TRP A 104       7.836   4.783   6.953  1.00 93.13           H
ATOM   1387  CD2 TRP A 104       7.475   4.394  10.183  1.00 93.13           C
ATOM   1388  NE1 TRP A 104       6.239   5.011   8.430  1.00 93.13           N
ATOM   1389  HE1 TRP A 104       5.473   5.314   7.863  1.00 93.13           H
ATOM   1390  CE2 TRP A 104       6.215   4.808   9.805  1.00 93.13           C
ATOM   1391  CE3 TRP A 104       7.779   4.103  11.525  1.00 93.13           C
ATOM   1392  HE3 TRP A 104       8.767   3.774  11.849  1.00 93.13           H
ATOM   1393  CZ2 TRP A 104       5.158   4.970  10.709  1.00 93.13           C
ATOM   1394  HZ2 TRP A 104       4.170   5.299  10.385  1.00 93.13           H
ATOM   1395  CZ3 TRP A 104       6.712   4.270  12.416  1.00 93.13           C
ATOM   1396  HZ3 TRP A 104       6.894   4.058  13.469  1.00 93.13           H
ATOM   1397  CH2 TRP A 104       5.437   4.686  12.051  1.00 93.13           C
ATOM   1398  HH2 TRP A 104       4.659   4.792  12.807  1.00 93.13           H
ATOM   1399  HN  TRP A 104      10.729   6.046   8.053  1.00 93.13           H
ATOM   1400  N   ALA A 105      12.986   4.234   9.240  1.00 94.66           N
ATOM   1401  CA  ALA A 105      14.267   3.581   9.453  1.00 94.66           C
ATOM   1402  C   ALA A 105      14.945   4.189  10.683  1.00 94.66           C
ATOM   1403  O   ALA A 105      15.443   3.465  11.543  1.00 94.66           O
ATOM   1404  HA  ALA A 105      14.074   2.525   9.640  1.00 94.66           H
ATOM   1405  CB  ALA A 105      15.123   3.711   8.192  1.00 94.66           C
ATOM   1406 1HB  ALA A 105      14.610   3.238   7.355  1.00 94.66           H
ATOM   1407 2HB  ALA A 105      15.285   4.766   7.970  1.00 94.66           H
ATOM   1408 3HB  ALA A 105      16.083   3.221   8.353  1.00 94.66           H
ATOM   1409  HN  ALA A 105      12.904   4.730   8.375  1.00 94.66           H
ATOM   1410  N   ILE A 106      14.941   5.513  10.727  1.00 94.18           N
ATOM   1411  CA  ILE A 106      15.575   6.227  11.823  1.00 94.18           C
ATOM   1412  C   ILE A 106      14.839   5.910  13.126  1.00 94.18           C
ATOM   1413  O   ILE A 106      15.468   5.670  14.155  1.00 94.18           O
ATOM   1414  HA  ILE A 106      16.597   5.858  11.905  1.00 94.18           H
ATOM   1415  CB  ILE A 106      15.657   7.723  11.511  1.00 94.18           C
ATOM   1416  HB  ILE A 106      14.677   8.055  11.168  1.00 94.18           H
ATOM   1417  CG1 ILE A 106      16.647   7.993  10.377  1.00 94.18           C
ATOM   1418 1HG1 ILE A 106      17.667   7.888  10.747  1.00 94.18           H
ATOM   1419 2HG1 ILE A 106      16.516   7.251   9.589  1.00 94.18           H
ATOM   1420  CG2 ILE A 106      15.992   8.527  12.769  1.00 94.18           C
ATOM   1421 1HG2 ILE A 106      15.217   8.369  13.519  1.00 94.18           H
ATOM   1422 2HG2 ILE A 106      16.953   8.200  13.164  1.00 94.18           H
ATOM   1423 3HG2 ILE A 106      16.044   9.587  12.519  1.00 94.18           H
ATOM   1424  CD1 ILE A 106      16.451   9.397   9.801  1.00 94.18           C
ATOM   1425 1HD1 ILE A 106      15.438   9.491   9.410  1.00 94.18           H
ATOM   1426 2HD1 ILE A 106      16.608  10.137  10.586  1.00 94.18           H
ATOM   1427 3HD1 ILE A 106      17.168   9.563   8.996  1.00 94.18           H
ATOM   1428  HN  ILE A 106      14.517   6.095  10.033  1.00 94.18           H
ATOM   1429  N   ALA A 107      13.517   5.919  13.039  1.00 92.93           N
ATOM   1430  CA  ALA A 107      12.688   5.733  14.218  1.00 92.93           C
ATOM   1431  C   ALA A 107      12.918   4.329  14.781  1.00 92.93           C
ATOM   1432  O   ALA A 107      12.865   4.127  15.993  1.00 92.93           O
ATOM   1433  HA  ALA A 107      12.998   6.469  14.961  1.00 92.93           H
ATOM   1434  CB  ALA A 107      11.223   5.984  13.857  1.00 92.93           C
ATOM   1435 1HB  ALA A 107      11.108   7.004  13.490  1.00 92.93           H
ATOM   1436 2HB  ALA A 107      10.914   5.282  13.082  1.00 92.93           H
ATOM   1437 3HB  ALA A 107      10.602   5.844  14.741  1.00 92.93           H
ATOM   1438  HN  ALA A 107      13.014   6.051  12.185  1.00 92.93           H
ATOM   1439  N   ALA A 108      13.168   3.396  13.874  1.00 92.42           N
ATOM   1440  CA  ALA A 108      13.377   2.012  14.263  1.00 92.42           C
ATOM   1441  C   ALA A 108      14.779   1.860  14.858  1.00 92.42           C
ATOM   1442  O   ALA A 108      14.986   1.066  15.774  1.00 92.42           O
ATOM   1443  HA  ALA A 108      12.639   1.766  15.027  1.00 92.42           H
ATOM   1444  CB  ALA A 108      13.156   1.102  13.053  1.00 92.42           C
ATOM   1445 1HB  ALA A 108      12.137   1.227  12.687  1.00 92.42           H
ATOM   1446 2HB  ALA A 108      13.860   1.369  12.265  1.00 92.42           H
ATOM   1447 3HB  ALA A 108      13.313   0.064  13.345  1.00 92.42           H
ATOM   1448  HN  ALA A 108      13.228   3.573  12.892  1.00 92.42           H
ATOM   1449  N   ALA A 109      15.706   2.634  14.312  1.00 91.87           N
ATOM   1450  CA  ALA A 109      17.103   2.511  14.692  1.00 91.87           C
ATOM   1451  C   ALA A 109      17.277   2.979  16.138  1.00 91.87           C
ATOM   1452  O   ALA A 109      18.109   2.447  16.871  1.00 91.87           O
ATOM   1453  HA  ALA A 109      17.373   1.457  14.626  1.00 91.87           H
ATOM   1454  CB  ALA A 109      17.970   3.305  13.714  1.00 91.87           C
ATOM   1455 1HB  ALA A 109      17.832   2.914  12.706  1.00 91.87           H
ATOM   1456 2HB  ALA A 109      17.678   4.355  13.739  1.00 91.87           H
ATOM   1457 3HB  ALA A 109      19.018   3.212  13.999  1.00 91.87           H
ATOM   1458  HN  ALA A 109      15.515   3.334  13.624  1.00 91.87           H
ATOM   1459  N   ASP A 110      16.478   3.970  16.506  1.00 88.03           N
ATOM   1460  CA  ASP A 110      16.616   4.599  17.809  1.00 88.03           C
ATOM   1461  C   ASP A 110      15.232   4.988  18.331  1.00 88.03           C
ATOM   1462  O   ASP A 110      14.545   4.174  18.947  1.00 88.03           O
ATOM   1463  HA  ASP A 110      17.104   3.853  18.436  1.00 88.03           H
ATOM   1464  CB  ASP A 110      17.463   5.870  17.720  1.00 88.03           C
ATOM   1465 1HB  ASP A 110      18.436   5.634  17.291  1.00 88.03           H
ATOM   1466 2HB  ASP A 110      16.984   6.584  17.050  1.00 88.03           H
ATOM   1467  CG  ASP A 110      17.647   6.503  19.101  1.00 88.03           C
ATOM   1468  OD1 ASP A 110      17.317   5.814  20.090  1.00 88.03           O
ATOM   1469  OD2 ASP A 110      18.114   7.662  19.136  1.00 88.03           O
ATOM   1470  HN  ASP A 110      15.749   4.343  15.932  1.00 88.03           H
ATOM   1471  N   GLN A 111      14.863   6.233  18.067  1.00 88.67           N
ATOM   1472  CA  GLN A 111      13.574   6.741  18.505  1.00 88.67           C
ATOM   1473  C   GLN A 111      13.074   7.820  17.542  1.00 88.67           C
ATOM   1474  O   GLN A 111      13.815   8.269  16.669  1.00 88.67           O
ATOM   1475  HA  GLN A 111      12.901   5.883  18.480  1.00 88.67           H
ATOM   1476  CB  GLN A 111      13.652   7.276  19.936  1.00 88.67           C
ATOM   1477 1HB  GLN A 111      12.663   7.597  20.262  1.00 88.67           H
ATOM   1478 2HB  GLN A 111      13.966   6.478  20.609  1.00 88.67           H
ATOM   1479  CG  GLN A 111      14.632   8.447  20.031  1.00 88.67           C
ATOM   1480 1HG  GLN A 111      15.624   8.121  19.718  1.00 88.67           H
ATOM   1481 2HG  GLN A 111      14.326   9.238  19.347  1.00 88.67           H
ATOM   1482  CD  GLN A 111      14.695   8.994  21.458  1.00 88.67           C
ATOM   1483  OE1 GLN A 111      13.690   9.186  22.122  1.00 88.67           O
ATOM   1484  NE2 GLN A 111      15.930   9.235  21.891  1.00 88.67           N
ATOM   1485 1HE2 GLN A 111      16.712   9.056  21.295  1.00 88.67           H
ATOM   1486 2HE2 GLN A 111      16.075   9.595  22.812  1.00 88.67           H
ATOM   1487  HN  GLN A 111      15.427   6.889  17.565  1.00 88.67           H
ATOM   1488  N   TRP A 112      11.821   8.205  17.735  1.00 91.41           N
ATOM   1489  CA  TRP A 112      11.212   9.220  16.892  1.00 91.41           C
ATOM   1490  C   TRP A 112      11.798  10.577  17.289  1.00 91.41           C
ATOM   1491  O   TRP A 112      11.457  11.121  18.338  1.00 91.41           O
ATOM   1492  HA  TRP A 112      11.468   8.992  15.857  1.00 91.41           H
ATOM   1493  CB  TRP A 112       9.686   9.175  16.994  1.00 91.41           C
ATOM   1494 1HB  TRP A 112       9.352   8.150  16.833  1.00 91.41           H
ATOM   1495 2HB  TRP A 112       9.392   9.452  18.006  1.00 91.41           H
ATOM   1496  CG  TRP A 112       8.969  10.091  16.001  1.00 91.41           C
ATOM   1497  CD1 TRP A 112       8.536  11.344  16.198  1.00 91.41           C
ATOM   1498  HD1 TRP A 112       8.646  11.890  17.135  1.00 91.41           H
ATOM   1499  CD2 TRP A 112       8.617   9.773  14.638  1.00 91.41           C
ATOM   1500  NE1 TRP A 112       7.932  11.855  15.067  1.00 91.41           N
ATOM   1501  HE1 TRP A 112       7.532  12.766  14.970  1.00 91.41           H
ATOM   1502  CE2 TRP A 112       7.983  10.869  14.088  1.00 91.41           C
ATOM   1503  CE3 TRP A 112       8.826   8.599  13.894  1.00 91.41           C
ATOM   1504  HE3 TRP A 112       9.324   7.721  14.305  1.00 91.41           H
ATOM   1505  CZ2 TRP A 112       7.507  10.899  12.772  1.00 91.41           C
ATOM   1506  HZ2 TRP A 112       7.010  11.778  12.360  1.00 91.41           H
ATOM   1507  CZ3 TRP A 112       8.345   8.645  12.580  1.00 91.41           C
ATOM   1508  HZ3 TRP A 112       8.482   7.760  11.959  1.00 91.41           H
ATOM   1509  CH2 TRP A 112       7.705   9.740  12.012  1.00 91.41           C
ATOM   1510  HH2 TRP A 112       7.359   9.697  10.979  1.00 91.41           H
ATOM   1511  HN  TRP A 112      11.226   7.837  18.449  1.00 91.41           H
ATOM   1512  N   LYS A 113      12.668  11.085  16.428  1.00 91.71           N
ATOM   1513  CA  LYS A 113      13.394  12.306  16.731  1.00 91.71           C
ATOM   1514  C   LYS A 113      12.681  13.493  16.080  1.00 91.71           C
ATOM   1515  O   LYS A 113      13.149  14.627  16.167  1.00 91.71           O
ATOM   1516  HA  LYS A 113      13.372  12.441  17.813  1.00 91.71           H
ATOM   1517  CB  LYS A 113      14.863  12.172  16.322  1.00 91.71           C
ATOM   1518 1HB  LYS A 113      14.927  11.888  15.272  1.00 91.71           H
ATOM   1519 2HB  LYS A 113      15.361  13.137  16.422  1.00 91.71           H
ATOM   1520  CG  LYS A 113      15.579  11.131  17.184  1.00 91.71           C
ATOM   1521 1HG  LYS A 113      15.575  11.451  18.226  1.00 91.71           H
ATOM   1522 2HG  LYS A 113      15.040  10.184  17.140  1.00 91.71           H
ATOM   1523  CD  LYS A 113      17.020  10.926  16.712  1.00 91.71           C
ATOM   1524 1HD  LYS A 113      17.024  10.618  15.666  1.00 91.71           H
ATOM   1525 2HD  LYS A 113      17.562  11.869  16.769  1.00 91.71           H
ATOM   1526  CE  LYS A 113      17.730   9.871  17.562  1.00 91.71           C
ATOM   1527 1HE  LYS A 113      17.800  10.214  18.595  1.00 91.71           H
ATOM   1528 2HE  LYS A 113      17.148   8.950  17.571  1.00 91.71           H
ATOM   1529  NZ  LYS A 113      19.085   9.602  17.030  1.00 91.71           N
ATOM   1530 1HZ  LYS A 113      19.505   8.837  17.546  1.00 91.71           H
ATOM   1531 2HZ  LYS A 113      19.019   9.353  16.049  1.00 91.71           H
ATOM   1532 3HZ  LYS A 113      19.658  10.433  17.130  1.00 91.71           H
ATOM   1533  HN  LYS A 113      12.880  10.676  15.540  1.00 91.71           H
ATOM   1534  N   PHE A 114      11.559  13.191  15.443  1.00 93.56           N
ATOM   1535  CA  PHE A 114      10.892  14.167  14.598  1.00 93.56           C
ATOM   1536  C   PHE A 114       9.662  14.748  15.297  1.00 93.56           C
ATOM   1537  O   PHE A 114       9.216  14.222  16.316  1.00 93.56           O
ATOM   1538  HA  PHE A 114      11.607  14.966  14.401  1.00 93.56           H
ATOM   1539  CB  PHE A 114      10.445  13.432  13.332  1.00 93.56           C
ATOM   1540 1HB  PHE A 114       9.636  12.749  13.588  1.00 93.56           H
ATOM   1541 2HB  PHE A 114      10.040  14.158  12.628  1.00 93.56           H
ATOM   1542  CG  PHE A 114      11.561  12.644  12.644  1.00 93.56           C
ATOM   1543  CD1 PHE A 114      12.504  13.296  11.912  1.00 93.56           C
ATOM   1544  HD1 PHE A 114      12.464  14.381  11.816  1.00 93.56           H
ATOM   1545  CD2 PHE A 114      11.611  11.290  12.764  1.00 93.56           C
ATOM   1546  HD2 PHE A 114      10.856  10.767  13.351  1.00 93.56           H
ATOM   1547  CE1 PHE A 114      13.539  12.564  11.273  1.00 93.56           C
ATOM   1548  HE1 PHE A 114      14.294  13.087  10.687  1.00 93.56           H
ATOM   1549  CE2 PHE A 114      12.647  10.558  12.125  1.00 93.56           C
ATOM   1550  HE2 PHE A 114      12.686   9.473  12.222  1.00 93.56           H
ATOM   1551  CZ  PHE A 114      13.589  11.211  11.393  1.00 93.56           C
ATOM   1552  HZ  PHE A 114      14.384  10.649  10.903  1.00 93.56           H
ATOM   1553  HN  PHE A 114      11.108  12.300  15.496  1.00 93.56           H
ATOM   1554  N   GLN A 115       9.147  15.825  14.722  1.00 93.87           N
ATOM   1555  CA  GLN A 115       7.996  16.502  15.296  1.00 93.87           C
ATOM   1556  C   GLN A 115       6.723  15.695  15.038  1.00 93.87           C
ATOM   1557  O   GLN A 115       6.717  14.785  14.210  1.00 93.87           O
ATOM   1558  HA  GLN A 115       8.193  16.551  16.367  1.00 93.87           H
ATOM   1559  CB  GLN A 115       7.866  17.924  14.745  1.00 93.87           C
ATOM   1560 1HB  GLN A 115       7.861  17.896  13.656  1.00 93.87           H
ATOM   1561 2HB  GLN A 115       6.914  18.353  15.058  1.00 93.87           H
ATOM   1562  CG  GLN A 115       9.015  18.808  15.233  1.00 93.87           C
ATOM   1563 1HG  GLN A 115       9.175  18.647  16.299  1.00 93.87           H
ATOM   1564 2HG  GLN A 115       9.938  18.525  14.726  1.00 93.87           H
ATOM   1565  CD  GLN A 115       8.718  20.286  14.973  1.00 93.87           C
ATOM   1566  OE1 GLN A 115       7.778  20.645  14.283  1.00 93.87           O
ATOM   1567  NE2 GLN A 115       9.569  21.121  15.563  1.00 93.87           N
ATOM   1568 1HE2 GLN A 115      10.320  20.761  16.117  1.00 93.87           H
ATOM   1569 2HE2 GLN A 115       9.457  22.109  15.453  1.00 93.87           H
ATOM   1570  HN  GLN A 115       9.502  16.234  13.882  1.00 93.87           H
ATOM   1571  N   THR A 116       5.674  16.057  15.762  1.00 94.14           N
ATOM   1572  CA  THR A 116       4.410  15.348  15.656  1.00 94.14           C
ATOM   1573  C   THR A 116       3.867  15.436  14.228  1.00 94.14           C
ATOM   1574  O   THR A 116       3.274  14.482  13.726  1.00 94.14           O
ATOM   1575  HA  THR A 116       4.590  14.293  15.866  1.00 94.14           H
ATOM   1576  CB  THR A 116       3.456  15.922  16.705  1.00 94.14           C
ATOM   1577  HB  THR A 116       3.103  16.910  16.411  1.00 94.14           H
ATOM   1578  OG1 THR A 116       4.203  15.872  17.918  1.00 94.14           O
ATOM   1579  HG1 THR A 116       3.782  16.466  18.604  1.00 94.14           H
ATOM   1580  CG2 THR A 116       2.257  15.009  16.969  1.00 94.14           C
ATOM   1581 1HG2 THR A 116       2.609  14.042  17.328  1.00 94.14           H
ATOM   1582 2HG2 THR A 116       1.696  14.871  16.045  1.00 94.14           H
ATOM   1583 3HG2 THR A 116       1.612  15.464  17.721  1.00 94.14           H
ATOM   1584  HN  THR A 116       5.678  16.819  16.410  1.00 94.14           H
ATOM   1585  N   PHE A 117       4.089  16.589  13.615  1.00 95.31           N
ATOM   1586  CA  PHE A 117       3.628  16.814  12.256  1.00 95.31           C
ATOM   1587  C   PHE A 117       4.122  15.711  11.318  1.00 95.31           C
ATOM   1588  O   PHE A 117       3.349  15.166  10.532  1.00 95.31           O
ATOM   1589  HA  PHE A 117       2.538  16.807  12.279  1.00 95.31           H
ATOM   1590  CB  PHE A 117       4.212  18.153  11.801  1.00 95.31           C
ATOM   1591 1HB  PHE A 117       3.819  18.945  12.438  1.00 95.31           H
ATOM   1592 2HB  PHE A 117       5.293  18.134  11.946  1.00 95.31           H
ATOM   1593  CG  PHE A 117       3.915  18.498  10.340  1.00 95.31           C
ATOM   1594  CD1 PHE A 117       4.891  18.379   9.401  1.00 95.31           C
ATOM   1595  HD1 PHE A 117       5.886  18.038   9.689  1.00 95.31           H
ATOM   1596  CD2 PHE A 117       2.674  18.923   9.981  1.00 95.31           C
ATOM   1597  HD2 PHE A 117       1.892  19.019  10.734  1.00 95.31           H
ATOM   1598  CE1 PHE A 117       4.615  18.700   8.046  1.00 95.31           C
ATOM   1599  HE1 PHE A 117       5.398  18.604   7.293  1.00 95.31           H
ATOM   1600  CE2 PHE A 117       2.398  19.244   8.626  1.00 95.31           C
ATOM   1601  HE2 PHE A 117       1.404  19.585   8.338  1.00 95.31           H
ATOM   1602  CZ  PHE A 117       3.375  19.125   7.686  1.00 95.31           C
ATOM   1603  HZ  PHE A 117       3.163  19.371   6.646  1.00 95.31           H
ATOM   1604  HN  PHE A 117       4.574  17.359  14.030  1.00 95.31           H
ATOM   1605  N   MET A 118       5.408  15.413  11.433  1.00 94.90           N
ATOM   1606  CA  MET A 118       6.022  14.406  10.585  1.00 94.90           C
ATOM   1607  C   MET A 118       5.409  13.027  10.839  1.00 94.90           C
ATOM   1608  O   MET A 118       5.270  12.226   9.917  1.00 94.90           O
ATOM   1609  HA  MET A 118       5.816  14.719   9.561  1.00 94.90           H
ATOM   1610  CB  MET A 118       7.526  14.354  10.860  1.00 94.90           C
ATOM   1611 1HB  MET A 118       7.929  15.366  10.891  1.00 94.90           H
ATOM   1612 2HB  MET A 118       7.706  13.909  11.838  1.00 94.90           H
ATOM   1613  CG  MET A 118       8.252  13.544   9.784  1.00 94.90           C
ATOM   1614 1HG  MET A 118       9.318  13.497  10.009  1.00 94.90           H
ATOM   1615 2HG  MET A 118       7.883  12.518   9.778  1.00 94.90           H
ATOM   1616  SD  MET A 118       8.000  14.291   8.182  1.00 94.90           S
ATOM   1617  CE  MET A 118       8.994  15.762   8.367  1.00 94.90           C
ATOM   1618 1HE  MET A 118       8.613  16.356   9.197  1.00 94.90           H
ATOM   1619 2HE  MET A 118      10.028  15.480   8.566  1.00 94.90           H
ATOM   1620 3HE  MET A 118       8.948  16.349   7.449  1.00 94.90           H
ATOM   1621  HN  MET A 118       6.026  15.847  12.088  1.00 94.90           H
ATOM   1622  N   CYS A 119       5.058  12.794  12.096  1.00 93.63           N
ATOM   1623  CA  CYS A 119       4.457  11.529  12.482  1.00 93.63           C
ATOM   1624  C   CYS A 119       3.123  11.387  11.747  1.00 93.63           C
ATOM   1625  O   CYS A 119       2.830  10.334  11.182  1.00 93.63           O
ATOM   1626  HA  CYS A 119       5.152  10.746  12.178  1.00 93.63           H
ATOM   1627  CB  CYS A 119       4.287  11.423  13.999  1.00 93.63           C
ATOM   1628 1HB  CYS A 119       5.264  11.413  14.483  1.00 93.63           H
ATOM   1629 2HB  CYS A 119       3.754  12.297  14.375  1.00 93.63           H
ATOM   1630  SG  CYS A 119       3.365   9.900  14.421  1.00 93.63           S
ATOM   1631  HN  CYS A 119       5.178  13.450  12.841  1.00 93.63           H
ATOM   1632  N   LYS A 120       2.348  12.461  11.779  1.00 94.76           N
ATOM   1633  CA  LYS A 120       1.049  12.468  11.128  1.00 94.76           C
ATOM   1634  C   LYS A 120       1.226  12.138   9.644  1.00 94.76           C
ATOM   1635  O   LYS A 120       0.535  11.272   9.111  1.00 94.76           O
ATOM   1636  HA  LYS A 120       0.450  11.681  11.587  1.00 94.76           H
ATOM   1637  CB  LYS A 120       0.329  13.793  11.382  1.00 94.76           C
ATOM   1638 1HB  LYS A 120       0.990  14.624  11.136  1.00 94.76           H
ATOM   1639 2HB  LYS A 120      -0.538  13.871  10.727  1.00 94.76           H
ATOM   1640  CG  LYS A 120      -0.116  13.904  12.842  1.00 94.76           C
ATOM   1641 1HG  LYS A 120      -0.823  13.107  13.072  1.00 94.76           H
ATOM   1642 2HG  LYS A 120       0.742  13.768  13.499  1.00 94.76           H
ATOM   1643  CD  LYS A 120      -0.765  15.262  13.115  1.00 94.76           C
ATOM   1644 1HD  LYS A 120      -0.033  16.056  12.966  1.00 94.76           H
ATOM   1645 2HD  LYS A 120      -1.572  15.435  12.402  1.00 94.76           H
ATOM   1646  CE  LYS A 120      -1.316  15.330  14.541  1.00 94.76           C
ATOM   1647 1HE  LYS A 120      -1.175  14.370  15.037  1.00 94.76           H
ATOM   1648 2HE  LYS A 120      -0.760  16.070  15.117  1.00 94.76           H
ATOM   1649  NZ  LYS A 120      -2.753  15.682  14.526  1.00 94.76           N
ATOM   1650 1HZ  LYS A 120      -3.110  15.688  15.475  1.00 94.76           H
ATOM   1651 2HZ  LYS A 120      -2.872  16.600  14.114  1.00 94.76           H
ATOM   1652 3HZ  LYS A 120      -3.263  14.997  13.978  1.00 94.76           H
ATOM   1653  HN  LYS A 120       2.595  13.315  12.238  1.00 94.76           H
ATOM   1654  N   VAL A 121       2.155  12.847   9.020  1.00 94.77           N
ATOM   1655  CA  VAL A 121       2.356  12.720   7.587  1.00 94.77           C
ATOM   1656  C   VAL A 121       2.784  11.288   7.261  1.00 94.77           C
ATOM   1657  O   VAL A 121       2.222  10.657   6.367  1.00 94.77           O
ATOM   1658  HA  VAL A 121       1.401  12.920   7.102  1.00 94.77           H
ATOM   1659  CB  VAL A 121       3.361  13.768   7.105  1.00 94.77           C
ATOM   1660  HB  VAL A 121       4.250  13.694   7.731  1.00 94.77           H
ATOM   1661  CG1 VAL A 121       3.781  13.500   5.658  1.00 94.77           C
ATOM   1662 1HG1 VAL A 121       4.244  12.516   5.591  1.00 94.77           H
ATOM   1663 2HG1 VAL A 121       2.904  13.534   5.012  1.00 94.77           H
ATOM   1664 3HG1 VAL A 121       4.496  14.260   5.341  1.00 94.77           H
ATOM   1665  CG2 VAL A 121       2.795  15.182   7.258  1.00 94.77           C
ATOM   1666 1HG2 VAL A 121       1.883  15.274   6.668  1.00 94.77           H
ATOM   1667 2HG2 VAL A 121       2.569  15.371   8.307  1.00 94.77           H
ATOM   1668 3HG2 VAL A 121       3.530  15.907   6.908  1.00 94.77           H
ATOM   1669  HN  VAL A 121       2.763  13.497   9.476  1.00 94.77           H
ATOM   1670  N   VAL A 122       3.775  10.816   8.004  1.00 93.45           N
ATOM   1671  CA  VAL A 122       4.422   9.558   7.676  1.00 93.45           C
ATOM   1672  C   VAL A 122       3.400   8.423   7.771  1.00 93.45           C
ATOM   1673  O   VAL A 122       3.351   7.553   6.903  1.00 93.45           O
ATOM   1674  HA  VAL A 122       4.775   9.627   6.647  1.00 93.45           H
ATOM   1675  CB  VAL A 122       5.638   9.344   8.581  1.00 93.45           C
ATOM   1676  HB  VAL A 122       5.342   9.581   9.602  1.00 93.45           H
ATOM   1677  CG1 VAL A 122       6.093   7.883   8.550  1.00 93.45           C
ATOM   1678 1HG1 VAL A 122       5.283   7.243   8.897  1.00 93.45           H
ATOM   1679 2HG1 VAL A 122       6.363   7.608   7.531  1.00 93.45           H
ATOM   1680 3HG1 VAL A 122       6.959   7.759   9.202  1.00 93.45           H
ATOM   1681  CG2 VAL A 122       6.782  10.283   8.193  1.00 93.45           C
ATOM   1682 1HG2 VAL A 122       7.076  10.091   7.161  1.00 93.45           H
ATOM   1683 2HG2 VAL A 122       6.451  11.317   8.290  1.00 93.45           H
ATOM   1684 3HG2 VAL A 122       7.633  10.110   8.851  1.00 93.45           H
ATOM   1685  HN  VAL A 122       4.134  11.278   8.815  1.00 93.45           H
ATOM   1686  N   ASN A 123       2.609   8.470   8.833  1.00 92.26           N
ATOM   1687  CA  ASN A 123       1.593   7.455   9.054  1.00 92.26           C
ATOM   1688  C   ASN A 123       0.563   7.516   7.924  1.00 92.26           C
ATOM   1689  O   ASN A 123       0.119   6.481   7.428  1.00 92.26           O
ATOM   1690  HA  ASN A 123       2.133   6.509   9.076  1.00 92.26           H
ATOM   1691  CB  ASN A 123       0.858   7.690  10.376  1.00 92.26           C
ATOM   1692 1HB  ASN A 123       0.782   8.760  10.569  1.00 92.26           H
ATOM   1693 2HB  ASN A 123      -0.160   7.306  10.303  1.00 92.26           H
ATOM   1694  CG  ASN A 123       1.585   7.007  11.536  1.00 92.26           C
ATOM   1695  OD1 ASN A 123       2.360   6.081  11.358  1.00 92.26           O
ATOM   1696  ND2 ASN A 123       1.293   7.514  12.730  1.00 92.26           N
ATOM   1697 1HD2 ASN A 123       0.648   8.274  12.807  1.00 92.26           H
ATOM   1698 2HD2 ASN A 123       1.718   7.134  13.552  1.00 92.26           H
ATOM   1699  HN  ASN A 123       2.654   9.182   9.533  1.00 92.26           H
ATOM   1700  N   SER A 124       0.214   8.738   7.550  1.00 93.41           N
ATOM   1701  CA  SER A 124      -0.886   8.951   6.625  1.00 93.41           C
ATOM   1702  C   SER A 124      -0.467   8.545   5.210  1.00 93.41           C
ATOM   1703  O   SER A 124      -1.268   7.993   4.457  1.00 93.41           O
ATOM   1704  HA  SER A 124      -1.693   8.312   6.983  1.00 93.41           H
ATOM   1705  CB  SER A 124      -1.346  10.410   6.643  1.00 93.41           C
ATOM   1706 1HB  SER A 124      -0.547  11.047   6.264  1.00 93.41           H
ATOM   1707 2HB  SER A 124      -2.196  10.531   5.972  1.00 93.41           H
ATOM   1708  OG  SER A 124      -1.712  10.838   7.953  1.00 93.41           O
ATOM   1709  HG  SER A 124      -1.083  11.549   8.268  1.00 93.41           H
ATOM   1710  HN  SER A 124       0.667   9.571   7.867  1.00 93.41           H
ATOM   1711  N   MET A 125       0.786   8.833   4.893  1.00 93.35           N
ATOM   1712  CA  MET A 125       1.274   8.660   3.535  1.00 93.35           C
ATOM   1713  C   MET A 125       1.216   7.189   3.116  1.00 93.35           C
ATOM   1714  O   MET A 125       0.909   6.880   1.965  1.00 93.35           O
ATOM   1715  HA  MET A 125       0.607   9.250   2.907  1.00 93.35           H
ATOM   1716  CB  MET A 125       2.716   9.161   3.443  1.00 93.35           C
ATOM   1717 1HB  MET A 125       3.269   8.856   4.331  1.00 93.35           H
ATOM   1718 2HB  MET A 125       3.210   8.702   2.586  1.00 93.35           H
ATOM   1719  CG  MET A 125       2.759  10.685   3.307  1.00 93.35           C
ATOM   1720 1HG  MET A 125       2.221  11.147   4.134  1.00 93.35           H
ATOM   1721 2HG  MET A 125       3.790  11.034   3.362  1.00 93.35           H
ATOM   1722  SD  MET A 125       2.030  11.180   1.754  1.00 93.35           S
ATOM   1723  CE  MET A 125       1.551  12.852   2.156  1.00 93.35           C
ATOM   1724 1HE  MET A 125       0.850  12.838   2.990  1.00 93.35           H
ATOM   1725 2HE  MET A 125       2.435  13.426   2.434  1.00 93.35           H
ATOM   1726 3HE  MET A 125       1.076  13.312   1.290  1.00 93.35           H
ATOM   1727  HN  MET A 125       1.463   9.178   5.544  1.00 93.35           H
ATOM   1728  N   TYR A 126       1.516   6.322   4.071  1.00 86.31           N
ATOM   1729  CA  TYR A 126       1.457   4.891   3.828  1.00 86.31           C
ATOM   1730  C   TYR A 126       0.039   4.456   3.453  1.00 86.31           C
ATOM   1731  O   TYR A 126      -0.151   3.706   2.497  1.00 86.31           O
ATOM   1732  HA  TYR A 126       2.130   4.662   3.002  1.00 86.31           H
ATOM   1733  CB  TYR A 126       1.851   4.223   5.147  1.00 86.31           C
ATOM   1734 1HB  TYR A 126       2.913   4.392   5.326  1.00 86.31           H
ATOM   1735 2HB  TYR A 126       1.310   4.703   5.962  1.00 86.31           H
ATOM   1736  CG  TYR A 126       1.575   2.718   5.189  1.00 86.31           C
ATOM   1737  CD1 TYR A 126       0.759   2.193   6.170  1.00 86.31           C
ATOM   1738  HD1 TYR A 126       0.311   2.850   6.915  1.00 86.31           H
ATOM   1739  CD2 TYR A 126       2.143   1.886   4.245  1.00 86.31           C
ATOM   1740  HD2 TYR A 126       2.787   2.301   3.470  1.00 86.31           H
ATOM   1741  CE1 TYR A 126       0.500   0.777   6.210  1.00 86.31           C
ATOM   1742  HE1 TYR A 126      -0.143   0.350   6.979  1.00 86.31           H
ATOM   1743  CE2 TYR A 126       1.883   0.470   4.285  1.00 86.31           C
ATOM   1744  HE2 TYR A 126       2.325  -0.198   3.546  1.00 86.31           H
ATOM   1745  CZ  TYR A 126       1.075  -0.014   5.265  1.00 86.31           C
ATOM   1746  OH  TYR A 126       0.829  -1.351   5.302  1.00 86.31           O
ATOM   1747  HH  TYR A 126       1.315  -1.809   4.557  1.00 86.31           H
ATOM   1748  HN  TYR A 126       1.794   6.583   4.996  1.00 86.31           H
ATOM   1749  N   LYS A 127      -0.919   4.946   4.225  1.00 87.08           N
ATOM   1750  CA  LYS A 127      -2.307   4.564   4.029  1.00 87.08           C
ATOM   1751  C   LYS A 127      -2.800   5.120   2.691  1.00 87.08           C
ATOM   1752  O   LYS A 127      -3.578   4.471   1.994  1.00 87.08           O
ATOM   1753  HA  LYS A 127      -2.344   3.475   3.984  1.00 87.08           H
ATOM   1754  CB  LYS A 127      -3.157   4.996   5.225  1.00 87.08           C
ATOM   1755 1HB  LYS A 127      -2.965   6.045   5.453  1.00 87.08           H
ATOM   1756 2HB  LYS A 127      -4.214   4.913   4.974  1.00 87.08           H
ATOM   1757  CG  LYS A 127      -2.850   4.138   6.454  1.00 87.08           C
ATOM   1758 1HG  LYS A 127      -1.777   4.147   6.650  1.00 87.08           H
ATOM   1759 2HG  LYS A 127      -3.337   4.565   7.331  1.00 87.08           H
ATOM   1760  CD  LYS A 127      -3.325   2.698   6.250  1.00 87.08           C
ATOM   1761 1HD  LYS A 127      -4.404   2.686   6.095  1.00 87.08           H
ATOM   1762 2HD  LYS A 127      -2.869   2.285   5.351  1.00 87.08           H
ATOM   1763  CE  LYS A 127      -2.968   1.827   7.456  1.00 87.08           C
ATOM   1764 1HE  LYS A 127      -1.924   1.982   7.728  1.00 87.08           H
ATOM   1765 2HE  LYS A 127      -3.568   2.123   8.317  1.00 87.08           H
ATOM   1766  NZ  LYS A 127      -3.200   0.398   7.150  1.00 87.08           N
ATOM   1767 1HZ  LYS A 127      -2.994  -0.162   7.971  1.00 87.08           H
ATOM   1768 2HZ  LYS A 127      -4.169   0.262   6.884  1.00 87.08           H
ATOM   1769 3HZ  LYS A 127      -2.597   0.113   6.387  1.00 87.08           H
ATOM   1770  HN  LYS A 127      -0.760   5.591   4.973  1.00 87.08           H
ATOM   1771  N   MET A 128      -2.328   6.317   2.374  1.00 92.02           N
ATOM   1772  CA  MET A 128      -2.698   6.961   1.126  1.00 92.02           C
ATOM   1773  C   MET A 128      -2.205   6.152  -0.076  1.00 92.02           C
ATOM   1774  O   MET A 128      -2.956   5.916  -1.020  1.00 92.02           O
ATOM   1775  HA  MET A 128      -3.787   6.997   1.126  1.00 92.02           H
ATOM   1776  CB  MET A 128      -2.095   8.366   1.078  1.00 92.02           C
ATOM   1777 1HB  MET A 128      -2.398   8.926   1.962  1.00 92.02           H
ATOM   1778 2HB  MET A 128      -1.007   8.300   1.100  1.00 92.02           H
ATOM   1779  CG  MET A 128      -2.541   9.111  -0.182  1.00 92.02           C
ATOM   1780 1HG  MET A 128      -2.244   8.552  -1.069  1.00 92.02           H
ATOM   1781 2HG  MET A 128      -3.628   9.190  -0.203  1.00 92.02           H
ATOM   1782  SD  MET A 128      -1.812  10.740  -0.218  1.00 92.02           S
ATOM   1783  CE  MET A 128      -2.808  11.553   1.020  1.00 92.02           C
ATOM   1784 1HE  MET A 128      -3.855  11.529   0.718  1.00 92.02           H
ATOM   1785 2HE  MET A 128      -2.694  11.038   1.974  1.00 92.02           H
ATOM   1786 3HE  MET A 128      -2.484  12.588   1.126  1.00 92.02           H
ATOM   1787  HN  MET A 128      -1.704   6.843   2.952  1.00 92.02           H
ATOM   1788  N   ASN A 129      -0.944   5.750  -0.001  1.00 90.35           N
ATOM   1789  CA  ASN A 129      -0.358   4.927  -1.045  1.00 90.35           C
ATOM   1790  C   ASN A 129      -1.196   3.659  -1.220  1.00 90.35           C
ATOM   1791  O   ASN A 129      -1.567   3.305  -2.338  1.00 90.35           O
ATOM   1792  HA  ASN A 129      -0.359   5.553  -1.937  1.00 90.35           H
ATOM   1793  CB  ASN A 129       1.066   4.506  -0.680  1.00 90.35           C
ATOM   1794 1HB  ASN A 129       1.740   5.357  -0.786  1.00 90.35           H
ATOM   1795 2HB  ASN A 129       1.102   4.200   0.366  1.00 90.35           H
ATOM   1796  CG  ASN A 129       1.544   3.357  -1.570  1.00 90.35           C
ATOM   1797  OD1 ASN A 129       1.373   2.188  -1.264  1.00 90.35           O
ATOM   1798  ND2 ASN A 129       2.150   3.753  -2.685  1.00 90.35           N
ATOM   1799 1HD2 ASN A 129       2.258   4.728  -2.877  1.00 90.35           H
ATOM   1800 2HD2 ASN A 129       2.498   3.075  -3.333  1.00 90.35           H
ATOM   1801  HN  ASN A 129      -0.329   5.977   0.754  1.00 90.35           H
ATOM   1802  N   PHE A 130      -1.470   3.010  -0.098  1.00 84.62           N
ATOM   1803  CA  PHE A 130      -2.099   1.700  -0.125  1.00 84.62           C
ATOM   1804  C   PHE A 130      -3.444   1.753  -0.852  1.00 84.62           C
ATOM   1805  O   PHE A 130      -3.680   0.986  -1.785  1.00 84.62           O
ATOM   1806  HA  PHE A 130      -1.425   1.029  -0.659  1.00 84.62           H
ATOM   1807  CB  PHE A 130      -2.334   1.286   1.329  1.00 84.62           C
ATOM   1808 1HB  PHE A 130      -1.376   1.255   1.847  1.00 84.62           H
ATOM   1809 2HB  PHE A 130      -2.937   2.050   1.820  1.00 84.62           H
ATOM   1810  CG  PHE A 130      -3.027  -0.069   1.486  1.00 84.62           C
ATOM   1811  CD1 PHE A 130      -4.383  -0.150   1.429  1.00 84.62           C
ATOM   1812  HD1 PHE A 130      -4.977   0.750   1.272  1.00 84.62           H
ATOM   1813  CD2 PHE A 130      -2.286  -1.192   1.682  1.00 84.62           C
ATOM   1814  HD2 PHE A 130      -1.199  -1.127   1.728  1.00 84.62           H
ATOM   1815  CE1 PHE A 130      -5.026  -1.408   1.575  1.00 84.62           C
ATOM   1816  HE1 PHE A 130      -6.113  -1.473   1.529  1.00 84.62           H
ATOM   1817  CE2 PHE A 130      -2.929  -2.450   1.828  1.00 84.62           C
ATOM   1818  HE2 PHE A 130      -2.335  -3.351   1.985  1.00 84.62           H
ATOM   1819  CZ  PHE A 130      -4.285  -2.531   1.771  1.00 84.62           C
ATOM   1820  HZ  PHE A 130      -4.778  -3.497   1.883  1.00 84.62           H
ATOM   1821  HN  PHE A 130      -1.270   3.363   0.816  1.00 84.62           H
ATOM   1822  N   TYR A 131      -4.290   2.665  -0.398  1.00 86.41           N
ATOM   1823  CA  TYR A 131      -5.637   2.769  -0.935  1.00 86.41           C
ATOM   1824  C   TYR A 131      -5.610   3.184  -2.407  1.00 86.41           C
ATOM   1825  O   TYR A 131      -6.363   2.650  -3.220  1.00 86.41           O
ATOM   1826  HA  TYR A 131      -6.110   1.791  -0.849  1.00 86.41           H
ATOM   1827  CB  TYR A 131      -6.331   3.864  -0.122  1.00 86.41           C
ATOM   1828 1HB  TYR A 131      -5.707   4.758  -0.128  1.00 86.41           H
ATOM   1829 2HB  TYR A 131      -7.269   4.127  -0.611  1.00 86.41           H
ATOM   1830  CG  TYR A 131      -6.621   3.473   1.329  1.00 86.41           C
ATOM   1831  CD1 TYR A 131      -7.135   2.224   1.617  1.00 86.41           C
ATOM   1832  HD1 TYR A 131      -7.333   1.518   0.811  1.00 86.41           H
ATOM   1833  CD2 TYR A 131      -6.370   4.368   2.349  1.00 86.41           C
ATOM   1834  HD2 TYR A 131      -5.965   5.354   2.121  1.00 86.41           H
ATOM   1835  CE1 TYR A 131      -7.408   1.856   2.982  1.00 86.41           C
ATOM   1836  HE1 TYR A 131      -7.814   0.873   3.223  1.00 86.41           H
ATOM   1837  CE2 TYR A 131      -6.644   3.999   3.713  1.00 86.41           C
ATOM   1838  HE2 TYR A 131      -6.450   4.696   4.529  1.00 86.41           H
ATOM   1839  CZ  TYR A 131      -7.149   2.761   3.963  1.00 86.41           C
ATOM   1840  OH  TYR A 131      -7.407   2.413   5.252  1.00 86.41           O
ATOM   1841  HH  TYR A 131      -7.269   3.200   5.853  1.00 86.41           H
ATOM   1842  HN  TYR A 131      -4.070   3.324   0.321  1.00 86.41           H
ATOM   1843  N   SER A 132      -4.734   4.132  -2.706  1.00 90.57           N
ATOM   1844  CA  SER A 132      -4.642   4.668  -4.053  1.00 90.57           C
ATOM   1845  C   SER A 132      -4.187   3.575  -5.022  1.00 90.57           C
ATOM   1846  O   SER A 132      -4.720   3.456  -6.124  1.00 90.57           O
ATOM   1847  HA  SER A 132      -5.650   5.003  -4.300  1.00 90.57           H
ATOM   1848  CB  SER A 132      -3.682   5.859  -4.108  1.00 90.57           C
ATOM   1849 1HB  SER A 132      -3.595   6.207  -5.137  1.00 90.57           H
ATOM   1850 2HB  SER A 132      -4.094   6.683  -3.526  1.00 90.57           H
ATOM   1851  OG  SER A 132      -2.390   5.525  -3.610  1.00 90.57           O
ATOM   1852  HG  SER A 132      -2.245   5.957  -2.719  1.00 90.57           H
ATOM   1853  HN  SER A 132      -4.096   4.532  -2.048  1.00 90.57           H
ATOM   1854  N   CYS A 133      -3.207   2.803  -4.575  1.00 84.98           N
ATOM   1855  CA  CYS A 133      -2.644   1.752  -5.405  1.00 84.98           C
ATOM   1856  C   CYS A 133      -3.743   0.726  -5.691  1.00 84.98           C
ATOM   1857  O   CYS A 133      -3.905   0.286  -6.828  1.00 84.98           O
ATOM   1858  HA  CYS A 133      -2.309   2.227  -6.327  1.00 84.98           H
ATOM   1859  CB  CYS A 133      -1.420   1.109  -4.751  1.00 84.98           C
ATOM   1860 1HB  CYS A 133      -1.620   0.914  -3.698  1.00 84.98           H
ATOM   1861 2HB  CYS A 133      -1.211   0.147  -5.219  1.00 84.98           H
ATOM   1862  SG  CYS A 133       0.030   2.213  -4.917  1.00 84.98           S
ATOM   1863  HG  CYS A 133      -0.348   3.081  -3.984  1.00 84.98           H
ATOM   1864  HN  CYS A 133      -2.799   2.888  -3.666  1.00 84.98           H
ATOM   1865  N   VAL A 134      -4.470   0.376  -4.640  1.00 81.82           N
ATOM   1866  CA  VAL A 134      -5.533  -0.607  -4.759  1.00 81.82           C
ATOM   1867  C   VAL A 134      -6.519  -0.156  -5.838  1.00 81.82           C
ATOM   1868  O   VAL A 134      -6.872  -0.932  -6.725  1.00 81.82           O
ATOM   1869  HA  VAL A 134      -5.079  -1.547  -5.070  1.00 81.82           H
ATOM   1870  CB  VAL A 134      -6.196  -0.828  -3.398  1.00 81.82           C
ATOM   1871  HB  VAL A 134      -6.290   0.142  -2.909  1.00 81.82           H
ATOM   1872  CG1 VAL A 134      -7.602  -1.410  -3.561  1.00 81.82           C
ATOM   1873 1HG1 VAL A 134      -8.216  -0.720  -4.141  1.00 81.82           H
ATOM   1874 2HG1 VAL A 134      -7.541  -2.367  -4.079  1.00 81.82           H
ATOM   1875 3HG1 VAL A 134      -8.050  -1.557  -2.578  1.00 81.82           H
ATOM   1876  CG2 VAL A 134      -5.333  -1.721  -2.506  1.00 81.82           C
ATOM   1877 1HG2 VAL A 134      -5.193  -2.689  -2.987  1.00 81.82           H
ATOM   1878 2HG2 VAL A 134      -4.362  -1.250  -2.349  1.00 81.82           H
ATOM   1879 3HG2 VAL A 134      -5.828  -1.862  -1.545  1.00 81.82           H
ATOM   1880  HN  VAL A 134      -4.341   0.750  -3.721  1.00 81.82           H
ATOM   1881  N   LEU A 135      -6.936   1.097  -5.728  1.00 86.01           N
ATOM   1882  CA  LEU A 135      -7.970   1.621  -6.605  1.00 86.01           C
ATOM   1883  C   LEU A 135      -7.427   1.704  -8.033  1.00 86.01           C
ATOM   1884  O   LEU A 135      -8.159   1.473  -8.993  1.00 86.01           O
ATOM   1885  HA  LEU A 135      -8.799   0.915  -6.591  1.00 86.01           H
ATOM   1886  CB  LEU A 135      -8.500   2.953  -6.070  1.00 86.01           C
ATOM   1887 1HB  LEU A 135      -7.659   3.635  -5.949  1.00 86.01           H
ATOM   1888 2HB  LEU A 135      -9.157   3.388  -6.823  1.00 86.01           H
ATOM   1889  CG  LEU A 135      -9.262   2.888  -4.745  1.00 86.01           C
ATOM   1890  HG  LEU A 135      -8.669   2.309  -4.038  1.00 86.01           H
ATOM   1891  CD1 LEU A 135      -9.443   4.285  -4.147  1.00 86.01           C
ATOM   1892 1HD1 LEU A 135      -8.465   4.731  -3.966  1.00 86.01           H
ATOM   1893 2HD1 LEU A 135     -10.004   4.908  -4.843  1.00 86.01           H
ATOM   1894 3HD1 LEU A 135      -9.987   4.209  -3.206  1.00 86.01           H
ATOM   1895  CD2 LEU A 135     -10.598   2.161  -4.916  1.00 86.01           C
ATOM   1896 1HD2 LEU A 135     -11.210   2.691  -5.645  1.00 86.01           H
ATOM   1897 2HD2 LEU A 135     -10.416   1.144  -5.264  1.00 86.01           H
ATOM   1898 3HD2 LEU A 135     -11.119   2.129  -3.959  1.00 86.01           H
ATOM   1899  HN  LEU A 135      -6.581   1.747  -5.057  1.00 86.01           H
ATOM   1900  N   LEU A 136      -6.147   2.036  -8.127  1.00 87.81           N
ATOM   1901  CA  LEU A 136      -5.508   2.190  -9.423  1.00 87.81           C
ATOM   1902  C   LEU A 136      -5.436   0.828 -10.116  1.00 87.81           C
ATOM   1903  O   LEU A 136      -5.720   0.719 -11.308  1.00 87.81           O
ATOM   1904  HA  LEU A 136      -6.137   2.849 -10.021  1.00 87.81           H
ATOM   1905  CB  LEU A 136      -4.148   2.875  -9.271  1.00 87.81           C
ATOM   1906 1HB  LEU A 136      -3.609   2.391  -8.457  1.00 87.81           H
ATOM   1907 2HB  LEU A 136      -3.574   2.704 -10.181  1.00 87.81           H
ATOM   1908  CG  LEU A 136      -4.183   4.380  -8.999  1.00 87.81           C
ATOM   1909  HG  LEU A 136      -4.905   4.567  -8.204  1.00 87.81           H
ATOM   1910  CD1 LEU A 136      -2.824   4.879  -8.502  1.00 87.81           C
ATOM   1911 1HD1 LEU A 136      -2.563   4.362  -7.578  1.00 87.81           H
ATOM   1912 2HD1 LEU A 136      -2.065   4.677  -9.258  1.00 87.81           H
ATOM   1913 3HD1 LEU A 136      -2.876   5.952  -8.317  1.00 87.81           H
ATOM   1914  CD2 LEU A 136      -4.659   5.150 -10.233  1.00 87.81           C
ATOM   1915 1HD2 LEU A 136      -3.980   4.960 -11.064  1.00 87.81           H
ATOM   1916 2HD2 LEU A 136      -5.663   4.820 -10.501  1.00 87.81           H
ATOM   1917 3HD2 LEU A 136      -4.674   6.217 -10.012  1.00 87.81           H
ATOM   1918  HN  LEU A 136      -5.552   2.198  -7.340  1.00 87.81           H
ATOM   1919  N   ILE A 137      -5.055  -0.176  -9.341  1.00 79.53           N
ATOM   1920  CA  ILE A 137      -4.909  -1.520  -9.874  1.00 79.53           C
ATOM   1921  C   ILE A 137      -6.260  -2.005 -10.402  1.00 79.53           C
ATOM   1922  O   ILE A 137      -6.331  -2.622 -11.463  1.00 79.53           O
ATOM   1923  HA  ILE A 137      -4.211  -1.465 -10.709  1.00 79.53           H
ATOM   1924  CB  ILE A 137      -4.289  -2.447  -8.826  1.00 79.53           C
ATOM   1925  HB  ILE A 137      -4.793  -2.273  -7.875  1.00 79.53           H
ATOM   1926  CG1 ILE A 137      -2.808  -2.126  -8.618  1.00 79.53           C
ATOM   1927 1HG1 ILE A 137      -2.239  -2.432  -9.496  1.00 79.53           H
ATOM   1928 2HG1 ILE A 137      -2.676  -1.049  -8.512  1.00 79.53           H
ATOM   1929  CG2 ILE A 137      -4.511  -3.916  -9.194  1.00 79.53           C
ATOM   1930 1HG2 ILE A 137      -5.581  -4.118  -9.251  1.00 79.53           H
ATOM   1931 2HG2 ILE A 137      -4.051  -4.122 -10.160  1.00 79.53           H
ATOM   1932 3HG2 ILE A 137      -4.061  -4.553  -8.433  1.00 79.53           H
ATOM   1933  CD1 ILE A 137      -2.262  -2.836  -7.377  1.00 79.53           C
ATOM   1934 1HD1 ILE A 137      -2.818  -2.510  -6.498  1.00 79.53           H
ATOM   1935 2HD1 ILE A 137      -2.373  -3.914  -7.497  1.00 79.53           H
ATOM   1936 3HD1 ILE A 137      -1.207  -2.591  -7.252  1.00 79.53           H
ATOM   1937  HN  ILE A 137      -4.849  -0.083  -8.367  1.00 79.53           H
ATOM   1938  N   MET A 138      -7.300  -1.706  -9.636  1.00 79.44           N
ATOM   1939  CA  MET A 138      -8.655  -2.020 -10.058  1.00 79.44           C
ATOM   1940  C   MET A 138      -8.967  -1.385 -11.415  1.00 79.44           C
ATOM   1941  O   MET A 138      -9.466  -2.055 -12.318  1.00 79.44           O
ATOM   1942  HA  MET A 138      -8.692  -3.106 -10.141  1.00 79.44           H
ATOM   1943  CB  MET A 138      -9.647  -1.507  -9.013  1.00 79.44           C
ATOM   1944 1HB  MET A 138      -9.609  -2.141  -8.128  1.00 79.44           H
ATOM   1945 2HB  MET A 138      -9.363  -0.502  -8.699  1.00 79.44           H
ATOM   1946  CG  MET A 138     -11.071  -1.488  -9.572  1.00 79.44           C
ATOM   1947 1HG  MET A 138     -11.155  -0.730 -10.351  1.00 79.44           H
ATOM   1948 2HG  MET A 138     -11.302  -2.448 -10.035  1.00 79.44           H
ATOM   1949  SD  MET A 138     -12.236  -1.147  -8.264  1.00 79.44           S
ATOM   1950  CE  MET A 138     -12.127   0.634  -8.207  1.00 79.44           C
ATOM   1951 1HE  MET A 138     -11.103   0.928  -7.976  1.00 79.44           H
ATOM   1952 2HE  MET A 138     -12.414   1.046  -9.174  1.00 79.44           H
ATOM   1953 3HE  MET A 138     -12.796   1.015  -7.436  1.00 79.44           H
ATOM   1954  HN  MET A 138      -7.228  -1.259  -8.745  1.00 79.44           H
ATOM   1955  N   CYS A 139      -8.661  -0.100 -11.516  1.00 84.41           N
ATOM   1956  CA  CYS A 139      -9.012   0.662 -12.701  1.00 84.41           C
ATOM   1957  C   CYS A 139      -8.242   0.085 -13.890  1.00 84.41           C
ATOM   1958  O   CYS A 139      -8.777  -0.012 -14.993  1.00 84.41           O
ATOM   1959  HA  CYS A 139     -10.087   0.544 -12.842  1.00 84.41           H
ATOM   1960  CB  CYS A 139      -8.739   2.156 -12.515  1.00 84.41           C
ATOM   1961 1HB  CYS A 139      -7.737   2.303 -12.110  1.00 84.41           H
ATOM   1962 2HB  CYS A 139      -8.770   2.663 -13.480  1.00 84.41           H
ATOM   1963  SG  CYS A 139      -9.981   2.884 -11.387  1.00 84.41           S
ATOM   1964  HG  CYS A 139      -9.421   2.448 -10.262  1.00 84.41           H
ATOM   1965  HN  CYS A 139      -8.182   0.418 -10.807  1.00 84.41           H
ATOM   1966  N   ILE A 140      -6.997  -0.284 -13.625  1.00 81.01           N
ATOM   1967  CA  ILE A 140      -6.154  -0.869 -14.654  1.00 81.01           C
ATOM   1968  C   ILE A 140      -6.813  -2.145 -15.181  1.00 81.01           C
ATOM   1969  O   ILE A 140      -6.812  -2.396 -16.386  1.00 81.01           O
ATOM   1970  HA  ILE A 140      -6.090  -0.150 -15.471  1.00 81.01           H
ATOM   1971  CB  ILE A 140      -4.734  -1.082 -14.126  1.00 81.01           C
ATOM   1972  HB  ILE A 140      -4.802  -1.540 -13.139  1.00 81.01           H
ATOM   1973  CG1 ILE A 140      -4.006   0.252 -13.956  1.00 81.01           C
ATOM   1974 1HG1 ILE A 140      -3.746   0.656 -14.935  1.00 81.01           H
ATOM   1975 2HG1 ILE A 140      -4.669   0.975 -13.480  1.00 81.01           H
ATOM   1976  CG2 ILE A 140      -3.957  -2.050 -15.020  1.00 81.01           C
ATOM   1977 1HG2 ILE A 140      -4.468  -3.012 -15.046  1.00 81.01           H
ATOM   1978 2HG2 ILE A 140      -3.897  -1.643 -16.030  1.00 81.01           H
ATOM   1979 3HG2 ILE A 140      -2.951  -2.184 -14.622  1.00 81.01           H
ATOM   1980  CD1 ILE A 140      -2.739   0.083 -13.116  1.00 81.01           C
ATOM   1981 1HD1 ILE A 140      -3.005  -0.298 -12.130  1.00 81.01           H
ATOM   1982 2HD1 ILE A 140      -2.068  -0.621 -13.608  1.00 81.01           H
ATOM   1983 3HD1 ILE A 140      -2.241   1.046 -13.011  1.00 81.01           H
ATOM   1984  HN  ILE A 140      -6.565  -0.188 -12.728  1.00 81.01           H
ATOM   1985  N   SER A 141      -7.359  -2.918 -14.254  1.00 74.94           N
ATOM   1986  CA  SER A 141      -7.901  -4.223 -14.592  1.00 74.94           C
ATOM   1987  C   SER A 141      -9.148  -4.062 -15.464  1.00 74.94           C
ATOM   1988  O   SER A 141      -9.350  -4.821 -16.411  1.00 74.94           O
ATOM   1989  HA  SER A 141      -7.110  -4.730 -15.145  1.00 74.94           H
ATOM   1990  CB  SER A 141      -8.234  -5.024 -13.332  1.00 74.94           C
ATOM   1991 1HB  SER A 141      -9.011  -4.507 -12.768  1.00 74.94           H
ATOM   1992 2HB  SER A 141      -8.640  -5.995 -13.616  1.00 74.94           H
ATOM   1993  OG  SER A 141      -7.092  -5.212 -12.501  1.00 74.94           O
ATOM   1994  HG  SER A 141      -7.040  -4.482 -11.820  1.00 74.94           H
ATOM   1995  HN  SER A 141      -7.433  -2.666 -13.289  1.00 74.94           H
ATOM   1996  N   VAL A 142      -9.952  -3.069 -15.113  1.00 77.50           N
ATOM   1997  CA  VAL A 142     -11.142  -2.761 -15.887  1.00 77.50           C
ATOM   1998  C   VAL A 142     -10.730  -2.283 -17.280  1.00 77.50           C
ATOM   1999  O   VAL A 142     -11.314  -2.697 -18.281  1.00 77.50           O
ATOM   2000  HA  VAL A 142     -11.716  -3.682 -15.988  1.00 77.50           H
ATOM   2001  CB  VAL A 142     -12.006  -1.744 -15.137  1.00 77.50           C
ATOM   2002  HB  VAL A 142     -11.385  -0.876 -14.915  1.00 77.50           H
ATOM   2003  CG1 VAL A 142     -13.177  -1.276 -16.002  1.00 77.50           C
ATOM   2004 1HG1 VAL A 142     -12.794  -0.808 -16.909  1.00 77.50           H
ATOM   2005 2HG1 VAL A 142     -13.797  -2.131 -16.269  1.00 77.50           H
ATOM   2006 3HG1 VAL A 142     -13.774  -0.554 -15.445  1.00 77.50           H
ATOM   2007  CG2 VAL A 142     -12.501  -2.320 -13.808  1.00 77.50           C
ATOM   2008 1HG2 VAL A 142     -13.097  -3.212 -13.999  1.00 77.50           H
ATOM   2009 2HG2 VAL A 142     -11.646  -2.580 -13.184  1.00 77.50           H
ATOM   2010 3HG2 VAL A 142     -13.111  -1.576 -13.296  1.00 77.50           H
ATOM   2011  HN  VAL A 142      -9.801  -2.481 -14.318  1.00 77.50           H
ATOM   2012  N   ASP A 143      -9.728  -1.417 -17.301  1.00 78.43           N
ATOM   2013  CA  ASP A 143      -9.296  -0.801 -18.545  1.00 78.43           C
ATOM   2014  C   ASP A 143      -8.789  -1.886 -19.497  1.00 78.43           C
ATOM   2015  O   ASP A 143      -9.051  -1.836 -20.698  1.00 78.43           O
ATOM   2016  HA  ASP A 143     -10.176  -0.287 -18.930  1.00 78.43           H
ATOM   2017  CB  ASP A 143      -8.153   0.187 -18.303  1.00 78.43           C
ATOM   2018 1HB  ASP A 143      -8.416   0.859 -17.486  1.00 78.43           H
ATOM   2019 2HB  ASP A 143      -7.259  -0.354 -17.996  1.00 78.43           H
ATOM   2020  CG  ASP A 143      -7.856   1.000 -19.564  1.00 78.43           C
ATOM   2021  OD1 ASP A 143      -8.826   1.554 -20.125  1.00 78.43           O
ATOM   2022  OD2 ASP A 143      -6.664   1.050 -19.939  1.00 78.43           O
ATOM   2023  HN  ASP A 143      -9.215  -1.135 -16.490  1.00 78.43           H
ATOM   2024  N   ARG A 144      -8.073  -2.843 -18.925  1.00 73.02           N
ATOM   2025  CA  ARG A 144      -7.543  -3.949 -19.705  1.00 73.02           C
ATOM   2026  C   ARG A 144      -8.685  -4.749 -20.335  1.00 73.02           C
ATOM   2027  O   ARG A 144      -8.620  -5.112 -21.508  1.00 73.02           O
ATOM   2028  HA  ARG A 144      -6.924  -3.480 -20.470  1.00 73.02           H
ATOM   2029  CB  ARG A 144      -6.696  -4.880 -18.835  1.00 73.02           C
ATOM   2030 1HB  ARG A 144      -7.143  -4.964 -17.844  1.00 73.02           H
ATOM   2031 2HB  ARG A 144      -6.689  -5.881 -19.267  1.00 73.02           H
ATOM   2032  CG  ARG A 144      -5.262  -4.362 -18.711  1.00 73.02           C
ATOM   2033 1HG  ARG A 144      -4.830  -4.237 -19.704  1.00 73.02           H
ATOM   2034 2HG  ARG A 144      -5.266  -3.379 -18.240  1.00 73.02           H
ATOM   2035  CD  ARG A 144      -4.400  -5.324 -17.891  1.00 73.02           C
ATOM   2036 1HD  ARG A 144      -4.638  -5.225 -16.832  1.00 73.02           H
ATOM   2037 2HD  ARG A 144      -4.621  -6.353 -18.173  1.00 73.02           H
ATOM   2038  NE  ARG A 144      -2.966  -5.035 -18.116  1.00 73.02           N
ATOM   2039  HE  ARG A 144      -2.730  -4.267 -18.711  1.00 73.02           H
ATOM   2040  CZ  ARG A 144      -1.964  -5.738 -17.571  1.00 73.02           C
ATOM   2041  NH1 ARG A 144      -2.222  -6.777 -16.766  1.00 73.02           N
ATOM   2042 1HH1 ARG A 144      -3.168  -7.033 -16.567  1.00 73.02           H
ATOM   2043 2HH1 ARG A 144      -1.468  -7.297 -16.363  1.00 73.02           H
ATOM   2044  NH2 ARG A 144      -0.700  -5.387 -17.845  1.00 73.02           N
ATOM   2045 1HH2 ARG A 144       0.059  -5.901 -17.446  1.00 73.02           H
ATOM   2046 2HH2 ARG A 144      -0.516  -4.610 -18.447  1.00 73.02           H
ATOM   2047  HN  ARG A 144      -7.853  -2.870 -17.950  1.00 73.02           H
ATOM   2048  N   TYR A 145      -9.705  -5.000 -19.527  1.00 71.17           N
ATOM   2049  CA  TYR A 145     -10.864  -5.742 -19.994  1.00 71.17           C
ATOM   2050  C   TYR A 145     -11.507  -5.053 -21.199  1.00 71.17           C
ATOM   2051  O   TYR A 145     -11.763  -5.691 -22.219  1.00 71.17           O
ATOM   2052  HA  TYR A 145     -10.530  -6.736 -20.288  1.00 71.17           H
ATOM   2053  CB  TYR A 145     -11.859  -5.743 -18.832  1.00 71.17           C
ATOM   2054 1HB  TYR A 145     -11.466  -6.370 -18.031  1.00 71.17           H
ATOM   2055 2HB  TYR A 145     -11.940  -4.732 -18.434  1.00 71.17           H
ATOM   2056  CG  TYR A 145     -13.256  -6.240 -19.210  1.00 71.17           C
ATOM   2057  CD1 TYR A 145     -14.336  -5.384 -19.135  1.00 71.17           C
ATOM   2058  HD1 TYR A 145     -14.194  -4.354 -18.807  1.00 71.17           H
ATOM   2059  CD2 TYR A 145     -13.436  -7.543 -19.625  1.00 71.17           C
ATOM   2060  HD2 TYR A 145     -12.583  -8.220 -19.684  1.00 71.17           H
ATOM   2061  CE1 TYR A 145     -15.651  -5.851 -19.491  1.00 71.17           C
ATOM   2062  HE1 TYR A 145     -16.513  -5.185 -19.436  1.00 71.17           H
ATOM   2063  CE2 TYR A 145     -14.751  -8.011 -19.981  1.00 71.17           C
ATOM   2064  HE2 TYR A 145     -14.907  -9.038 -20.311  1.00 71.17           H
ATOM   2065  CZ  TYR A 145     -15.794  -7.141 -19.896  1.00 71.17           C
ATOM   2066  OH  TYR A 145     -17.035  -7.582 -20.232  1.00 71.17           O
ATOM   2067  HH  TYR A 145     -17.709  -6.860 -20.075  1.00 71.17           H
ATOM   2068  HN  TYR A 145      -9.748  -4.706 -18.572  1.00 71.17           H
ATOM   2069  N   ILE A 146     -11.750  -3.760 -21.042  1.00 74.35           N
ATOM   2070  CA  ILE A 146     -12.420  -2.993 -22.078  1.00 74.35           C
ATOM   2071  C   ILE A 146     -11.581  -3.031 -23.357  1.00 74.35           C
ATOM   2072  O   ILE A 146     -12.122  -3.161 -24.454  1.00 74.35           O
ATOM   2073  HA  ILE A 146     -13.375  -3.477 -22.277  1.00 74.35           H
ATOM   2074  CB  ILE A 146     -12.724  -1.577 -21.584  1.00 74.35           C
ATOM   2075  HB  ILE A 146     -11.807  -1.154 -21.173  1.00 74.35           H
ATOM   2076  CG1 ILE A 146     -13.756  -1.600 -20.455  1.00 74.35           C
ATOM   2077 1HG1 ILE A 146     -14.731  -1.878 -20.855  1.00 74.35           H
ATOM   2078 2HG1 ILE A 146     -13.483  -2.360 -19.723  1.00 74.35           H
ATOM   2079  CG2 ILE A 146     -13.159  -0.674 -22.741  1.00 74.35           C
ATOM   2080 1HG2 ILE A 146     -12.360  -0.622 -23.481  1.00 74.35           H
ATOM   2081 2HG2 ILE A 146     -14.057  -1.084 -23.203  1.00 74.35           H
ATOM   2082 3HG2 ILE A 146     -13.368   0.326 -22.362  1.00 74.35           H
ATOM   2083  CD1 ILE A 146     -13.850  -0.235 -19.771  1.00 74.35           C
ATOM   2084 1HD1 ILE A 146     -12.880   0.029 -19.351  1.00 74.35           H
ATOM   2085 2HD1 ILE A 146     -14.147   0.518 -20.501  1.00 74.35           H
ATOM   2086 3HD1 ILE A 146     -14.591  -0.279 -18.973  1.00 74.35           H
ATOM   2087  HN  ILE A 146     -11.497  -3.239 -20.227  1.00 74.35           H
ATOM   2088  N   ALA A 147     -10.274  -2.916 -23.174  1.00 74.65           N
ATOM   2089  CA  ALA A 147      -9.365  -2.832 -24.304  1.00 74.65           C
ATOM   2090  C   ALA A 147      -9.440  -4.129 -25.111  1.00 74.65           C
ATOM   2091  O   ALA A 147      -9.224  -4.125 -26.322  1.00 74.65           O
ATOM   2092  HA  ALA A 147      -9.692  -2.003 -24.933  1.00 74.65           H
ATOM   2093  CB  ALA A 147      -7.950  -2.539 -23.801  1.00 74.65           C
ATOM   2094 1HB  ALA A 147      -7.945  -1.593 -23.260  1.00 74.65           H
ATOM   2095 2HB  ALA A 147      -7.629  -3.340 -23.135  1.00 74.65           H
ATOM   2096 3HB  ALA A 147      -7.268  -2.476 -24.649  1.00 74.65           H
ATOM   2097  HN  ALA A 147      -9.836  -2.880 -22.276  1.00 74.65           H
ATOM   2098  N   ILE A 148      -9.746  -5.209 -24.408  1.00 69.49           N
ATOM   2099  CA  ILE A 148      -9.794  -6.521 -25.032  1.00 69.49           C
ATOM   2100  C   ILE A 148     -11.186  -6.749 -25.624  1.00 69.49           C
ATOM   2101  O   ILE A 148     -11.315  -7.134 -26.785  1.00 69.49           O
ATOM   2102  HA  ILE A 148      -9.068  -6.522 -25.846  1.00 69.49           H
ATOM   2103  CB  ILE A 148      -9.362  -7.602 -24.040  1.00 69.49           C
ATOM   2104  HB  ILE A 148      -9.952  -7.487 -23.131  1.00 69.49           H
ATOM   2105  CG1 ILE A 148      -7.893  -7.434 -23.649  1.00 69.49           C
ATOM   2106 1HG1 ILE A 148      -7.257  -7.657 -24.506  1.00 69.49           H
ATOM   2107 2HG1 ILE A 148      -7.703  -6.397 -23.373  1.00 69.49           H
ATOM   2108  CG2 ILE A 148      -9.652  -9.000 -24.592  1.00 69.49           C
ATOM   2109 1HG2 ILE A 148     -10.721  -9.102 -24.778  1.00 69.49           H
ATOM   2110 2HG2 ILE A 148      -9.106  -9.143 -25.524  1.00 69.49           H
ATOM   2111 3HG2 ILE A 148      -9.336  -9.750 -23.866  1.00 69.49           H
ATOM   2112  CD1 ILE A 148      -7.527  -8.353 -22.482  1.00 69.49           C
ATOM   2113 1HD1 ILE A 148      -8.147  -8.111 -21.620  1.00 69.49           H
ATOM   2114 2HD1 ILE A 148      -7.695  -9.391 -22.771  1.00 69.49           H
ATOM   2115 3HD1 ILE A 148      -6.477  -8.213 -22.225  1.00 69.49           H
ATOM   2116  HN  ILE A 148      -9.959  -5.199 -23.431  1.00 69.49           H
ATOM   2117  N   ALA A 149     -12.193  -6.501 -24.799  1.00 70.03           N
ATOM   2118  CA  ALA A 149     -13.549  -6.899 -25.133  1.00 70.03           C
ATOM   2119  C   ALA A 149     -14.089  -5.981 -26.232  1.00 70.03           C
ATOM   2120  O   ALA A 149     -14.827  -6.425 -27.110  1.00 70.03           O
ATOM   2121  HA  ALA A 149     -13.512  -7.921 -25.511  1.00 70.03           H
ATOM   2122  CB  ALA A 149     -14.415  -6.870 -23.872  1.00 70.03           C
ATOM   2123 1HB  ALA A 149     -14.006  -7.561 -23.134  1.00 70.03           H
ATOM   2124 2HB  ALA A 149     -14.424  -5.861 -23.460  1.00 70.03           H
ATOM   2125 3HB  ALA A 149     -15.433  -7.169 -24.123  1.00 70.03           H
ATOM   2126  HN  ALA A 149     -12.093  -6.038 -23.918  1.00 70.03           H
ATOM   2127  N   GLN A 150     -13.700  -4.717 -26.147  1.00 72.56           N
ATOM   2128  CA  GLN A 150     -14.255  -3.703 -27.028  1.00 72.56           C
ATOM   2129  C   GLN A 150     -13.136  -3.003 -27.802  1.00 72.56           C
ATOM   2130  O   GLN A 150     -13.143  -1.781 -27.941  1.00 72.56           O
ATOM   2131  HA  GLN A 150     -14.902  -4.242 -27.719  1.00 72.56           H
ATOM   2132  CB  GLN A 150     -15.092  -2.692 -26.241  1.00 72.56           C
ATOM   2133 1HB  GLN A 150     -14.462  -2.179 -25.515  1.00 72.56           H
ATOM   2134 2HB  GLN A 150     -15.482  -1.932 -26.918  1.00 72.56           H
ATOM   2135  CG  GLN A 150     -16.251  -3.384 -25.520  1.00 72.56           C
ATOM   2136 1HG  GLN A 150     -16.714  -4.113 -26.185  1.00 72.56           H
ATOM   2137 2HG  GLN A 150     -15.872  -3.933 -24.659  1.00 72.56           H
ATOM   2138  CD  GLN A 150     -17.298  -2.366 -25.063  1.00 72.56           C
ATOM   2139  OE1 GLN A 150     -17.212  -1.181 -25.341  1.00 72.56           O
ATOM   2140  NE2 GLN A 150     -18.288  -2.892 -24.347  1.00 72.56           N
ATOM   2141 1HE2 GLN A 150     -18.298  -3.873 -24.154  1.00 72.56           H
ATOM   2142 2HE2 GLN A 150     -19.021  -2.306 -24.002  1.00 72.56           H
ATOM   2143  HN  GLN A 150     -13.021  -4.384 -25.493  1.00 72.56           H
ATOM   2144  N   ALA A 151     -12.201  -3.809 -28.285  1.00 66.33           N
ATOM   2145  CA  ALA A 151     -10.966  -3.276 -28.835  1.00 66.33           C
ATOM   2146  C   ALA A 151     -11.295  -2.153 -29.821  1.00 66.33           C
ATOM   2147  O   ALA A 151     -10.638  -1.113 -29.823  1.00 66.33           O
ATOM   2148  HA  ALA A 151     -10.385  -2.865 -28.010  1.00 66.33           H
ATOM   2149  CB  ALA A 151     -10.167  -4.407 -29.486  1.00 66.33           C
ATOM   2150 1HB  ALA A 151      -9.935  -5.165 -28.737  1.00 66.33           H
ATOM   2151 2HB  ALA A 151     -10.757  -4.856 -30.285  1.00 66.33           H
ATOM   2152 3HB  ALA A 151      -9.241  -4.008 -29.898  1.00 66.33           H
ATOM   2153  HN  ALA A 151     -12.277  -4.805 -28.305  1.00 66.33           H
ATOM   2154  N   MET A 152     -12.310  -2.401 -30.635  1.00 68.12           N
ATOM   2155  CA  MET A 152     -12.683  -1.458 -31.675  1.00 68.12           C
ATOM   2156  C   MET A 152     -13.161  -0.136 -31.072  1.00 68.12           C
ATOM   2157  O   MET A 152     -12.677   0.932 -31.444  1.00 68.12           O
ATOM   2158  HA  MET A 152     -11.778  -1.292 -32.259  1.00 68.12           H
ATOM   2159  CB  MET A 152     -13.797  -2.060 -32.534  1.00 68.12           C
ATOM   2160 1HB  MET A 152     -14.527  -2.556 -31.895  1.00 68.12           H
ATOM   2161 2HB  MET A 152     -14.324  -1.265 -33.062  1.00 68.12           H
ATOM   2162  CG  MET A 152     -13.231  -3.061 -33.544  1.00 68.12           C
ATOM   2163 1HG  MET A 152     -12.210  -3.327 -33.271  1.00 68.12           H
ATOM   2164 2HG  MET A 152     -13.816  -3.981 -33.523  1.00 68.12           H
ATOM   2165  SD  MET A 152     -13.260  -2.357 -35.184  1.00 68.12           S
ATOM   2166  CE  MET A 152     -14.958  -2.682 -35.631  1.00 68.12           C
ATOM   2167 1HE  MET A 152     -15.140  -3.757 -35.606  1.00 68.12           H
ATOM   2168 2HE  MET A 152     -15.621  -2.185 -34.923  1.00 68.12           H
ATOM   2169 3HE  MET A 152     -15.148  -2.304 -36.635  1.00 68.12           H
ATOM   2170  HN  MET A 152     -12.873  -3.227 -30.591  1.00 68.12           H
ATOM   2171  N   ARG A 153     -14.106  -0.250 -30.150  1.00 69.18           N
ATOM   2172  CA  ARG A 153     -14.677   0.924 -29.513  1.00 69.18           C
ATOM   2173  C   ARG A 153     -13.620   1.634 -28.664  1.00 69.18           C
ATOM   2174  O   ARG A 153     -13.628   2.859 -28.554  1.00 69.18           O
ATOM   2175  HA  ARG A 153     -15.006   1.556 -30.338  1.00 69.18           H
ATOM   2176  CB  ARG A 153     -15.865   0.548 -28.626  1.00 69.18           C
ATOM   2177 1HB  ARG A 153     -15.590  -0.284 -27.978  1.00 69.18           H
ATOM   2178 2HB  ARG A 153     -16.120   1.386 -27.979  1.00 69.18           H
ATOM   2179  CG  ARG A 153     -17.080   0.162 -29.472  1.00 69.18           C
ATOM   2180 1HG  ARG A 153     -17.328   0.977 -30.152  1.00 69.18           H
ATOM   2181 2HG  ARG A 153     -16.838  -0.705 -30.088  1.00 69.18           H
ATOM   2182  CD  ARG A 153     -18.286  -0.156 -28.586  1.00 69.18           C
ATOM   2183 1HD  ARG A 153     -18.091  -1.055 -28.001  1.00 69.18           H
ATOM   2184 2HD  ARG A 153     -18.452   0.656 -27.879  1.00 69.18           H
ATOM   2185  NE  ARG A 153     -19.491  -0.351 -29.423  1.00 69.18           N
ATOM   2186  HE  ARG A 153     -19.395  -0.255 -30.414  1.00 69.18           H
ATOM   2187  CZ  ARG A 153     -20.704  -0.647 -28.936  1.00 69.18           C
ATOM   2188  NH1 ARG A 153     -20.892  -0.786 -27.617  1.00 69.18           N
ATOM   2189 1HH1 ARG A 153     -20.124  -0.669 -26.987  1.00 69.18           H
ATOM   2190 2HH1 ARG A 153     -21.800  -1.007 -27.262  1.00 69.18           H
ATOM   2191  NH2 ARG A 153     -21.727  -0.801 -29.789  1.00 69.18           N
ATOM   2192 1HH2 ARG A 153     -22.638  -1.022 -29.442  1.00 69.18           H
ATOM   2193 2HH2 ARG A 153     -21.578  -0.695 -30.772  1.00 69.18           H
ATOM   2194  HN  ARG A 153     -14.480  -1.124 -29.838  1.00 69.18           H
ATOM   2195  N   ALA A 154     -12.736   0.834 -28.086  1.00 69.98           N
ATOM   2196  CA  ALA A 154     -11.725   1.362 -27.187  1.00 69.98           C
ATOM   2197  C   ALA A 154     -10.818   2.325 -27.956  1.00 69.98           C
ATOM   2198  O   ALA A 154     -10.266   3.259 -27.377  1.00 69.98           O
ATOM   2199  HA  ALA A 154     -12.237   1.911 -26.397  1.00 69.98           H
ATOM   2200  CB  ALA A 154     -10.946   0.205 -26.558  1.00 69.98           C
ATOM   2201 1HB  ALA A 154     -11.631  -0.433 -26.000  1.00 69.98           H
ATOM   2202 2HB  ALA A 154     -10.465  -0.379 -27.343  1.00 69.98           H
ATOM   2203 3HB  ALA A 154     -10.187   0.602 -25.884  1.00 69.98           H
ATOM   2204  HN  ALA A 154     -12.705  -0.156 -28.223  1.00 69.98           H
ATOM   2205  N   HIS A 155     -10.693   2.065 -29.249  1.00 71.75           N
ATOM   2206  CA  HIS A 155      -9.806   2.852 -30.088  1.00 71.75           C
ATOM   2207  C   HIS A 155     -10.440   4.216 -30.367  1.00 71.75           C
ATOM   2208  O   HIS A 155      -9.782   5.248 -30.241  1.00 71.75           O
ATOM   2209  HA  HIS A 155      -8.886   2.997 -29.522  1.00 71.75           H
ATOM   2210  CB  HIS A 155      -9.451   2.091 -31.367  1.00 71.75           C
ATOM   2211 1HB  HIS A 155      -9.168   1.072 -31.105  1.00 71.75           H
ATOM   2212 2HB  HIS A 155     -10.339   2.023 -31.996  1.00 71.75           H
ATOM   2213  CG  HIS A 155      -8.334   2.719 -32.166  1.00 71.75           C
ATOM   2214  ND1 HIS A 155      -8.553   3.692 -33.126  1.00 71.75           N
ATOM   2215  HD1 HIS A 155      -9.443   4.069 -33.384  1.00 71.75           H
ATOM   2216  CD2 HIS A 155      -6.987   2.505 -32.136  1.00 71.75           C
ATOM   2217  HD2 HIS A 155      -6.469   1.798 -31.489  1.00 71.75           H
ATOM   2218  CE1 HIS A 155      -7.384   4.039 -33.645  1.00 71.75           C
ATOM   2219  HE1 HIS A 155      -7.225   4.782 -34.425  1.00 71.75           H
ATOM   2220  NE2 HIS A 155      -6.415   3.301 -33.030  1.00 71.75           N
ATOM   2221  HN  HIS A 155     -11.183   1.333 -29.722  1.00 71.75           H
ATOM   2222  N   THR A 156     -11.711   4.178 -30.741  1.00 73.19           N
ATOM   2223  CA  THR A 156     -12.411   5.387 -31.139  1.00 73.19           C
ATOM   2224  C   THR A 156     -12.574   6.327 -29.944  1.00 73.19           C
ATOM   2225  O   THR A 156     -12.548   7.547 -30.101  1.00 73.19           O
ATOM   2226  HA  THR A 156     -11.801   5.909 -31.877  1.00 73.19           H
ATOM   2227  CB  THR A 156     -13.740   4.975 -31.775  1.00 73.19           C
ATOM   2228  HB  THR A 156     -14.516   5.712 -31.566  1.00 73.19           H
ATOM   2229  OG1 THR A 156     -13.980   3.668 -31.262  1.00 73.19           O
ATOM   2230  HG1 THR A 156     -14.073   3.702 -30.267  1.00 73.19           H
ATOM   2231  CG2 THR A 156     -13.628   4.768 -33.286  1.00 73.19           C
ATOM   2232 1HG2 THR A 156     -12.900   3.983 -33.492  1.00 73.19           H
ATOM   2233 2HG2 THR A 156     -13.304   5.696 -33.757  1.00 73.19           H
ATOM   2234 3HG2 THR A 156     -14.599   4.478 -33.687  1.00 73.19           H
ATOM   2235  HN  THR A 156     -12.259   3.342 -30.773  1.00 73.19           H
ATOM   2236  N   TRP A 157     -12.738   5.725 -28.775  1.00 76.96           N
ATOM   2237  CA  TRP A 157     -13.096   6.481 -27.587  1.00 76.96           C
ATOM   2238  C   TRP A 157     -11.811   6.780 -26.812  1.00 76.96           C
ATOM   2239  O   TRP A 157     -11.854   7.053 -25.614  1.00 76.96           O
ATOM   2240  HA  TRP A 157     -13.560   7.412 -27.912  1.00 76.96           H
ATOM   2241  CB  TRP A 157     -14.136   5.731 -26.753  1.00 76.96           C
ATOM   2242 1HB  TRP A 157     -13.825   4.691 -26.653  1.00 76.96           H
ATOM   2243 2HB  TRP A 157     -14.157   6.155 -25.749  1.00 76.96           H
ATOM   2244  CG  TRP A 157     -15.549   5.771 -27.338  1.00 76.96           C
ATOM   2245  CD1 TRP A 157     -15.916   5.637 -28.620  1.00 76.96           C
ATOM   2246  HD1 TRP A 157     -15.221   5.475 -29.443  1.00 76.96           H
ATOM   2247  CD2 TRP A 157     -16.778   5.965 -26.605  1.00 76.96           C
ATOM   2248  NE1 TRP A 157     -17.285   5.731 -28.766  1.00 76.96           N
ATOM   2249  HE1 TRP A 157     -17.795   5.663 -29.624  1.00 76.96           H
ATOM   2250  CE2 TRP A 157     -17.826   5.936 -27.502  1.00 76.96           C
ATOM   2251  CE3 TRP A 157     -16.996   6.159 -25.230  1.00 76.96           C
ATOM   2252  HE3 TRP A 157     -16.185   6.186 -24.501  1.00 76.96           H
ATOM   2253  CZ2 TRP A 157     -19.164   6.094 -27.123  1.00 76.96           C
ATOM   2254  HZ2 TRP A 157     -19.974   6.068 -27.852  1.00 76.96           H
ATOM   2255  CZ3 TRP A 157     -18.339   6.315 -24.867  1.00 76.96           C
ATOM   2256  HZ3 TRP A 157     -18.564   6.469 -23.812  1.00 76.96           H
ATOM   2257  CH2 TRP A 157     -19.405   6.289 -25.758  1.00 76.96           C
ATOM   2258  HH2 TRP A 157     -20.425   6.419 -25.395  1.00 76.96           H
ATOM   2259  HN  TRP A 157     -12.630   4.741 -28.634  1.00 76.96           H
ATOM   2260  N   ARG A 158     -10.698   6.718 -27.528  1.00 77.50           N
ATOM   2261  CA  ARG A 158      -9.394   6.755 -26.888  1.00 77.50           C
ATOM   2262  C   ARG A 158      -9.225   8.056 -26.101  1.00 77.50           C
ATOM   2263  O   ARG A 158      -8.769   8.040 -24.959  1.00 77.50           O
ATOM   2264  HA  ARG A 158      -9.384   5.891 -26.224  1.00 77.50           H
ATOM   2265  CB  ARG A 158      -8.270   6.643 -27.921  1.00 77.50           C
ATOM   2266 1HB  ARG A 158      -8.412   5.744 -28.521  1.00 77.50           H
ATOM   2267 2HB  ARG A 158      -8.313   7.491 -28.604  1.00 77.50           H
ATOM   2268  CG  ARG A 158      -6.901   6.597 -27.239  1.00 77.50           C
ATOM   2269 1HG  ARG A 158      -6.764   7.492 -26.631  1.00 77.50           H
ATOM   2270 2HG  ARG A 158      -6.855   5.743 -26.564  1.00 77.50           H
ATOM   2271  CD  ARG A 158      -5.777   6.499 -28.273  1.00 77.50           C
ATOM   2272 1HD  ARG A 158      -5.948   5.645 -28.928  1.00 77.50           H
ATOM   2273 2HD  ARG A 158      -5.773   7.389 -28.903  1.00 77.50           H
ATOM   2274  NE  ARG A 158      -4.472   6.359 -27.589  1.00 77.50           N
ATOM   2275  HE  ARG A 158      -4.435   6.545 -26.607  1.00 77.50           H
ATOM   2276  CZ  ARG A 158      -3.337   5.997 -28.203  1.00 77.50           C
ATOM   2277  NH1 ARG A 158      -3.329   5.735 -29.517  1.00 77.50           N
ATOM   2278 1HH1 ARG A 158      -4.174   5.809 -30.047  1.00 77.50           H
ATOM   2279 2HH1 ARG A 158      -2.478   5.465 -29.968  1.00 77.50           H
ATOM   2280  NH2 ARG A 158      -2.211   5.901 -27.484  1.00 77.50           N
ATOM   2281 1HH2 ARG A 158      -1.356   5.632 -27.927  1.00 77.50           H
ATOM   2282 2HH2 ARG A 158      -2.226   6.098 -26.503  1.00 77.50           H
ATOM   2283  HN  ARG A 158     -10.677   6.644 -28.525  1.00 77.50           H
ATOM   2284  N   GLU A 159      -9.603   9.152 -26.744  1.00 80.32           N
ATOM   2285  CA  GLU A 159      -9.428  10.466 -26.149  1.00 80.32           C
ATOM   2286  C   GLU A 159     -10.327  10.617 -24.920  1.00 80.32           C
ATOM   2287  O   GLU A 159      -9.872  11.050 -23.863  1.00 80.32           O
ATOM   2288  HA  GLU A 159      -8.381  10.511 -25.849  1.00 80.32           H
ATOM   2289  CB  GLU A 159      -9.704  11.571 -27.170  1.00 80.32           C
ATOM   2290 1HB  GLU A 159     -10.580  11.311 -27.764  1.00 80.32           H
ATOM   2291 2HB  GLU A 159      -9.799  12.529 -26.658  1.00 80.32           H
ATOM   2292  CG  GLU A 159      -8.536  11.719 -28.147  1.00 80.32           C
ATOM   2293 1HG  GLU A 159      -7.596  11.741 -27.596  1.00 80.32           H
ATOM   2294 2HG  GLU A 159      -8.499  10.854 -28.808  1.00 80.32           H
ATOM   2295  CD  GLU A 159      -8.676  12.997 -28.978  1.00 80.32           C
ATOM   2296  OE1 GLU A 159      -7.622  13.504 -29.420  1.00 80.32           O
ATOM   2297  OE2 GLU A 159      -9.833  13.437 -29.153  1.00 80.32           O
ATOM   2298  HN  GLU A 159     -10.021   9.152 -27.652  1.00 80.32           H
ATOM   2299  N   LYS A 160     -11.587  10.251 -25.101  1.00 84.27           N
ATOM   2300  CA  LYS A 160     -12.552  10.331 -24.017  1.00 84.27           C
ATOM   2301  C   LYS A 160     -12.047   9.510 -22.829  1.00 84.27           C
ATOM   2302  O   LYS A 160     -12.149   9.943 -21.682  1.00 84.27           O
ATOM   2303  HA  LYS A 160     -12.616  11.375 -23.713  1.00 84.27           H
ATOM   2304  CB  LYS A 160     -13.942   9.916 -24.505  1.00 84.27           C
ATOM   2305 1HB  LYS A 160     -13.870   8.989 -25.074  1.00 84.27           H
ATOM   2306 2HB  LYS A 160     -14.586   9.715 -23.650  1.00 84.27           H
ATOM   2307  CG  LYS A 160     -14.566  11.008 -25.376  1.00 84.27           C
ATOM   2308 1HG  LYS A 160     -14.530  11.962 -24.850  1.00 84.27           H
ATOM   2309 2HG  LYS A 160     -13.984  11.126 -26.290  1.00 84.27           H
ATOM   2310  CD  LYS A 160     -16.015  10.667 -25.728  1.00 84.27           C
ATOM   2311 1HD  LYS A 160     -16.044   9.751 -26.317  1.00 84.27           H
ATOM   2312 2HD  LYS A 160     -16.580  10.477 -24.815  1.00 84.27           H
ATOM   2313  CE  LYS A 160     -16.671  11.806 -26.511  1.00 84.27           C
ATOM   2314 1HE  LYS A 160     -16.625  12.728 -25.931  1.00 84.27           H
ATOM   2315 2HE  LYS A 160     -16.122  11.983 -27.436  1.00 84.27           H
ATOM   2316  NZ  LYS A 160     -18.081  11.478 -26.820  1.00 84.27           N
ATOM   2317 1HZ  LYS A 160     -18.500  12.242 -27.338  1.00 84.27           H
ATOM   2318 2HZ  LYS A 160     -18.116  10.632 -27.379  1.00 84.27           H
ATOM   2319 3HZ  LYS A 160     -18.592  11.334 -25.956  1.00 84.27           H
ATOM   2320  HN  LYS A 160     -11.951   9.906 -25.966  1.00 84.27           H
ATOM   2321  N   ARG A 161     -11.513   8.339 -23.144  1.00 84.43           N
ATOM   2322  CA  ARG A 161     -11.004   7.447 -22.116  1.00 84.43           C
ATOM   2323  C   ARG A 161      -9.865   8.119 -21.347  1.00 84.43           C
ATOM   2324  O   ARG A 161      -9.729   7.928 -20.139  1.00 84.43           O
ATOM   2325  HA  ARG A 161     -11.858   7.257 -21.465  1.00 84.43           H
ATOM   2326  CB  ARG A 161     -10.498   6.138 -22.723  1.00 84.43           C
ATOM   2327 1HB  ARG A 161      -9.834   6.354 -23.560  1.00 84.43           H
ATOM   2328 2HB  ARG A 161      -9.911   5.592 -21.984  1.00 84.43           H
ATOM   2329  CG  ARG A 161     -11.663   5.268 -23.200  1.00 84.43           C
ATOM   2330 1HG  ARG A 161     -12.230   4.910 -22.341  1.00 84.43           H
ATOM   2331 2HG  ARG A 161     -12.344   5.867 -23.805  1.00 84.43           H
ATOM   2332  CD  ARG A 161     -11.159   4.077 -24.018  1.00 84.43           C
ATOM   2333 1HD  ARG A 161     -11.994   3.595 -24.526  1.00 84.43           H
ATOM   2334 2HD  ARG A 161     -10.472   4.421 -24.791  1.00 84.43           H
ATOM   2335  NE  ARG A 161     -10.478   3.107 -23.133  1.00 84.43           N
ATOM   2336  HE  ARG A 161     -10.655   3.164 -22.150  1.00 84.43           H
ATOM   2337  CZ  ARG A 161      -9.639   2.155 -23.565  1.00 84.43           C
ATOM   2338  NH1 ARG A 161      -9.365   2.032 -24.871  1.00 84.43           N
ATOM   2339 1HH1 ARG A 161      -9.788   2.653 -25.531  1.00 84.43           H
ATOM   2340 2HH1 ARG A 161      -8.738   1.320 -25.185  1.00 84.43           H
ATOM   2341  NH2 ARG A 161      -9.078   1.329 -22.672  1.00 84.43           N
ATOM   2342 1HH2 ARG A 161      -8.450   0.614 -22.978  1.00 84.43           H
ATOM   2343 2HH2 ARG A 161      -9.288   1.428 -21.699  1.00 84.43           H
ATOM   2344  HN  ARG A 161     -11.425   7.998 -24.080  1.00 84.43           H
ATOM   2345  N   LEU A 162      -9.075   8.891 -22.078  1.00 85.67           N
ATOM   2346  CA  LEU A 162      -7.946   9.586 -21.482  1.00 85.67           C
ATOM   2347  C   LEU A 162      -8.463  10.661 -20.524  1.00 85.67           C
ATOM   2348  O   LEU A 162      -7.912  10.848 -19.440  1.00 85.67           O
ATOM   2349  HA  LEU A 162      -7.379   8.854 -20.906  1.00 85.67           H
ATOM   2350  CB  LEU A 162      -7.015  10.127 -22.569  1.00 85.67           C
ATOM   2351 1HB  LEU A 162      -6.855   9.341 -23.307  1.00 85.67           H
ATOM   2352 2HB  LEU A 162      -7.522  10.946 -23.079  1.00 85.67           H
ATOM   2353  CG  LEU A 162      -5.649  10.627 -22.094  1.00 85.67           C
ATOM   2354  HG  LEU A 162      -5.800  11.238 -21.204  1.00 85.67           H
ATOM   2355  CD1 LEU A 162      -4.747   9.459 -21.692  1.00 85.67           C
ATOM   2356 1HD1 LEU A 162      -5.215   8.900 -20.882  1.00 85.67           H
ATOM   2357 2HD1 LEU A 162      -4.600   8.802 -22.550  1.00 85.67           H
ATOM   2358 3HD1 LEU A 162      -3.783   9.843 -21.359  1.00 85.67           H
ATOM   2359  CD2 LEU A 162      -4.995  11.521 -23.150  1.00 85.67           C
ATOM   2360 1HD2 LEU A 162      -4.859  10.954 -24.071  1.00 85.67           H
ATOM   2361 2HD2 LEU A 162      -5.635  12.382 -23.344  1.00 85.67           H
ATOM   2362 3HD2 LEU A 162      -4.026  11.862 -22.786  1.00 85.67           H
ATOM   2363  HN  LEU A 162      -9.195   9.045 -23.059  1.00 85.67           H
ATOM   2364  N   LEU A 163      -9.515  11.339 -20.958  1.00 88.38           N
ATOM   2365  CA  LEU A 163     -10.115  12.388 -20.151  1.00 88.38           C
ATOM   2366  C   LEU A 163     -10.627  11.787 -18.840  1.00 88.38           C
ATOM   2367  O   LEU A 163     -10.310  12.284 -17.760  1.00 88.38           O
ATOM   2368  HA  LEU A 163      -9.331  13.109 -19.917  1.00 88.38           H
ATOM   2369  CB  LEU A 163     -11.189  13.130 -20.948  1.00 88.38           C
ATOM   2370 1HB  LEU A 163     -10.828  13.266 -21.967  1.00 88.38           H
ATOM   2371 2HB  LEU A 163     -12.074  12.496 -21.006  1.00 88.38           H
ATOM   2372  CG  LEU A 163     -11.609  14.495 -20.399  1.00 88.38           C
ATOM   2373  HG  LEU A 163     -11.453  14.492 -19.320  1.00 88.38           H
ATOM   2374  CD1 LEU A 163     -10.737  15.611 -20.978  1.00 88.38           C
ATOM   2375 1HD1 LEU A 163      -9.695  15.433 -20.713  1.00 88.38           H
ATOM   2376 2HD1 LEU A 163     -10.838  15.625 -22.063  1.00 88.38           H
ATOM   2377 3HD1 LEU A 163     -11.057  16.570 -20.571  1.00 88.38           H
ATOM   2378  CD2 LEU A 163     -13.099  14.748 -20.639  1.00 88.38           C
ATOM   2379 1HD2 LEU A 163     -13.303  14.724 -21.710  1.00 88.38           H
ATOM   2380 2HD2 LEU A 163     -13.684  13.975 -20.140  1.00 88.38           H
ATOM   2381 3HD2 LEU A 163     -13.371  15.725 -20.240  1.00 88.38           H
ATOM   2382  HN  LEU A 163      -9.956  11.182 -21.841  1.00 88.38           H
ATOM   2383  N   TYR A 164     -11.410  10.728 -18.978  1.00 89.10           N
ATOM   2384  CA  TYR A 164     -11.983  10.065 -17.819  1.00 89.10           C
ATOM   2385  C   TYR A 164     -10.887   9.537 -16.891  1.00 89.10           C
ATOM   2386  O   TYR A 164     -11.043   9.549 -15.671  1.00 89.10           O
ATOM   2387  HA  TYR A 164     -12.587  10.794 -17.278  1.00 89.10           H
ATOM   2388  CB  TYR A 164     -12.786   8.882 -18.364  1.00 89.10           C
ATOM   2389 1HB  TYR A 164     -12.163   8.323 -19.062  1.00 89.10           H
ATOM   2390 2HB  TYR A 164     -13.025   8.208 -17.541  1.00 89.10           H
ATOM   2391  CG  TYR A 164     -14.083   9.282 -19.069  1.00 89.10           C
ATOM   2392  CD1 TYR A 164     -14.900  10.248 -18.516  1.00 89.10           C
ATOM   2393  HD1 TYR A 164     -14.621  10.724 -17.576  1.00 89.10           H
ATOM   2394  CD2 TYR A 164     -14.437   8.679 -20.259  1.00 89.10           C
ATOM   2395  HD2 TYR A 164     -13.792   7.916 -20.696  1.00 89.10           H
ATOM   2396  CE1 TYR A 164     -16.121  10.625 -19.179  1.00 89.10           C
ATOM   2397  HE1 TYR A 164     -16.775  11.385 -18.753  1.00 89.10           H
ATOM   2398  CE2 TYR A 164     -15.658   9.056 -20.922  1.00 89.10           C
ATOM   2399  HE2 TYR A 164     -15.949   8.587 -21.862  1.00 89.10           H
ATOM   2400  CZ  TYR A 164     -16.440  10.010 -20.350  1.00 89.10           C
ATOM   2401  OH  TYR A 164     -17.593  10.366 -20.977  1.00 89.10           O
ATOM   2402  HH  TYR A 164     -17.712   9.823 -21.808  1.00 89.10           H
ATOM   2403  HN  TYR A 164     -11.653  10.323 -19.859  1.00 89.10           H
ATOM   2404  N   SER A 165      -9.802   9.088 -17.504  1.00 90.15           N
ATOM   2405  CA  SER A 165      -8.683   8.551 -16.749  1.00 90.15           C
ATOM   2406  C   SER A 165      -8.138   9.614 -15.794  1.00 90.15           C
ATOM   2407  O   SER A 165      -7.711   9.298 -14.685  1.00 90.15           O
ATOM   2408  HA  SER A 165      -9.090   7.708 -16.190  1.00 90.15           H
ATOM   2409  CB  SER A 165      -7.576   8.056 -17.681  1.00 90.15           C
ATOM   2410 1HB  SER A 165      -6.928   7.366 -17.141  1.00 90.15           H
ATOM   2411 2HB  SER A 165      -8.018   7.499 -18.507  1.00 90.15           H
ATOM   2412  OG  SER A 165      -6.795   9.130 -18.199  1.00 90.15           O
ATOM   2413  HG  SER A 165      -6.025   8.771 -18.725  1.00 90.15           H
ATOM   2414  HN  SER A 165      -9.681   9.086 -18.497  1.00 90.15           H
ATOM   2415  N   LYS A 166      -8.170  10.854 -16.260  1.00 92.51           N
ATOM   2416  CA  LYS A 166      -7.690  11.967 -15.458  1.00 92.51           C
ATOM   2417  C   LYS A 166      -8.620  12.165 -14.259  1.00 92.51           C
ATOM   2418  O   LYS A 166      -8.159  12.305 -13.128  1.00 92.51           O
ATOM   2419  HA  LYS A 166      -6.701  11.701 -15.087  1.00 92.51           H
ATOM   2420  CB  LYS A 166      -7.528  13.219 -16.323  1.00 92.51           C
ATOM   2421 1HB  LYS A 166      -8.449  13.409 -16.873  1.00 92.51           H
ATOM   2422 2HB  LYS A 166      -7.354  14.086 -15.685  1.00 92.51           H
ATOM   2423  CG  LYS A 166      -6.365  13.060 -17.305  1.00 92.51           C
ATOM   2424 1HG  LYS A 166      -5.442  12.879 -16.754  1.00 92.51           H
ATOM   2425 2HG  LYS A 166      -6.535  12.188 -17.937  1.00 92.51           H
ATOM   2426  CD  LYS A 166      -6.209  14.307 -18.177  1.00 92.51           C
ATOM   2427 1HD  LYS A 166      -7.119  14.466 -18.756  1.00 92.51           H
ATOM   2428 2HD  LYS A 166      -6.077  15.184 -17.544  1.00 92.51           H
ATOM   2429  CE  LYS A 166      -5.015  14.169 -19.123  1.00 92.51           C
ATOM   2430 1HE  LYS A 166      -4.117  13.933 -18.552  1.00 92.51           H
ATOM   2431 2HE  LYS A 166      -5.182  13.340 -19.811  1.00 92.51           H
ATOM   2432  NZ  LYS A 166      -4.810  15.421 -19.886  1.00 92.51           N
ATOM   2433 1HZ  LYS A 166      -4.026  15.307 -20.518  1.00 92.51           H
ATOM   2434 2HZ  LYS A 166      -5.646  15.633 -20.418  1.00 92.51           H
ATOM   2435 3HZ  LYS A 166      -4.618  16.181 -19.242  1.00 92.51           H
ATOM   2436  HN  LYS A 166      -8.515  11.103 -17.165  1.00 92.51           H
ATOM   2437  N   MET A 167      -9.913  12.170 -14.548  1.00 94.31           N
ATOM   2438  CA  MET A 167     -10.911  12.382 -13.513  1.00 94.31           C
ATOM   2439  C   MET A 167     -10.861  11.266 -12.467  1.00 94.31           C
ATOM   2440  O   MET A 167     -10.970  11.527 -11.270  1.00 94.31           O
ATOM   2441  HA  MET A 167     -10.655  13.335 -13.050  1.00 94.31           H
ATOM   2442  CB  MET A 167     -12.303  12.426 -14.147  1.00 94.31           C
ATOM   2443 1HB  MET A 167     -12.440  11.558 -14.792  1.00 94.31           H
ATOM   2444 2HB  MET A 167     -13.063  12.367 -13.367  1.00 94.31           H
ATOM   2445  CG  MET A 167     -12.495  13.708 -14.959  1.00 94.31           C
ATOM   2446 1HG  MET A 167     -12.282  14.577 -14.337  1.00 94.31           H
ATOM   2447 2HG  MET A 167     -11.791  13.730 -15.791  1.00 94.31           H
ATOM   2448  SD  MET A 167     -14.168  13.795 -15.574  1.00 94.31           S
ATOM   2449  CE  MET A 167     -15.052  14.019 -14.040  1.00 94.31           C
ATOM   2450 1HE  MET A 167     -14.865  13.168 -13.385  1.00 94.31           H
ATOM   2451 2HE  MET A 167     -14.711  14.933 -13.554  1.00 94.31           H
ATOM   2452 3HE  MET A 167     -16.120  14.093 -14.243  1.00 94.31           H
ATOM   2453  HN  MET A 167     -10.281  12.033 -15.468  1.00 94.31           H
ATOM   2454  N   VAL A 168     -10.695  10.046 -12.957  1.00 93.68           N
ATOM   2455  CA  VAL A 168     -10.654   8.887 -12.082  1.00 93.68           C
ATOM   2456  C   VAL A 168      -9.455   9.008 -11.139  1.00 93.68           C
ATOM   2457  O   VAL A 168      -9.576   8.764  -9.940  1.00 93.68           O
ATOM   2458  HA  VAL A 168     -11.568   8.891 -11.488  1.00 93.68           H
ATOM   2459  CB  VAL A 168     -10.634   7.603 -12.913  1.00 93.68           C
ATOM   2460  HB  VAL A 168      -9.851   7.703 -13.665  1.00 93.68           H
ATOM   2461  CG1 VAL A 168     -10.298   6.391 -12.042  1.00 93.68           C
ATOM   2462 1HG1 VAL A 168      -9.316   6.530 -11.590  1.00 93.68           H
ATOM   2463 2HG1 VAL A 168     -11.048   6.288 -11.258  1.00 93.68           H
ATOM   2464 3HG1 VAL A 168     -10.290   5.492 -12.659  1.00 93.68           H
ATOM   2465  CG2 VAL A 168     -11.963   7.402 -13.644  1.00 93.68           C
ATOM   2466 1HG2 VAL A 168     -12.771   7.334 -12.915  1.00 93.68           H
ATOM   2467 2HG2 VAL A 168     -12.144   8.247 -14.309  1.00 93.68           H
ATOM   2468 3HG2 VAL A 168     -11.922   6.483 -14.227  1.00 93.68           H
ATOM   2469  HN  VAL A 168     -10.591   9.844 -13.931  1.00 93.68           H
ATOM   2470  N   CYS A 169      -8.324   9.384 -11.718  1.00 93.43           N
ATOM   2471  CA  CYS A 169      -7.101   9.532 -10.946  1.00 93.43           C
ATOM   2472  C   CYS A 169      -7.360  10.538  -9.823  1.00 93.43           C
ATOM   2473  O   CYS A 169      -7.047  10.274  -8.663  1.00 93.43           O
ATOM   2474  HA  CYS A 169      -6.869   8.548 -10.538  1.00 93.43           H
ATOM   2475  CB  CYS A 169      -5.923   9.950 -11.827  1.00 93.43           C
ATOM   2476 1HB  CYS A 169      -6.212  10.789 -12.460  1.00 93.43           H
ATOM   2477 2HB  CYS A 169      -5.096  10.291 -11.205  1.00 93.43           H
ATOM   2478  SG  CYS A 169      -5.386   8.542 -12.865  1.00 93.43           S
ATOM   2479  HG  CYS A 169      -6.346   8.666 -13.776  1.00 93.43           H
ATOM   2480  HN  CYS A 169      -8.235   9.587 -12.693  1.00 93.43           H
ATOM   2481  N   PHE A 170      -7.930  11.671 -10.207  1.00 95.45           N
ATOM   2482  CA  PHE A 170      -8.202  12.733  -9.253  1.00 95.45           C
ATOM   2483  C   PHE A 170      -9.110  12.237  -8.126  1.00 95.45           C
ATOM   2484  O   PHE A 170      -8.846  12.496  -6.953  1.00 95.45           O
ATOM   2485  HA  PHE A 170      -7.245  13.046  -8.836  1.00 95.45           H
ATOM   2486  CB  PHE A 170      -8.921  13.847 -10.017  1.00 95.45           C
ATOM   2487 1HB  PHE A 170      -8.300  14.155 -10.859  1.00 95.45           H
ATOM   2488 2HB  PHE A 170      -9.847  13.450 -10.433  1.00 95.45           H
ATOM   2489  CG  PHE A 170      -9.246  15.076  -9.165  1.00 95.45           C
ATOM   2490  CD1 PHE A 170     -10.498  15.240  -8.660  1.00 95.45           C
ATOM   2491  HD1 PHE A 170     -11.270  14.497  -8.862  1.00 95.45           H
ATOM   2492  CD2 PHE A 170      -8.284  16.003  -8.913  1.00 95.45           C
ATOM   2493  HD2 PHE A 170      -7.281  15.871  -9.318  1.00 95.45           H
ATOM   2494  CE1 PHE A 170     -10.800  16.380  -7.869  1.00 95.45           C
ATOM   2495  HE1 PHE A 170     -11.804  16.512  -7.465  1.00 95.45           H
ATOM   2496  CE2 PHE A 170      -8.586  17.143  -8.122  1.00 95.45           C
ATOM   2497  HE2 PHE A 170      -7.815  17.886  -7.920  1.00 95.45           H
ATOM   2498  CZ  PHE A 170      -9.838  17.308  -7.617  1.00 95.45           C
ATOM   2499  HZ  PHE A 170     -10.070  18.183  -7.010  1.00 95.45           H
ATOM   2500  HN  PHE A 170      -8.202  11.869 -11.149  1.00 95.45           H
ATOM   2501  N   THR A 171     -10.160  11.532  -8.521  1.00 95.99           N
ATOM   2502  CA  THR A 171     -11.131  11.035  -7.562  1.00 95.99           C
ATOM   2503  C   THR A 171     -10.460  10.087  -6.565  1.00 95.99           C
ATOM   2504  O   THR A 171     -10.774  10.107  -5.376  1.00 95.99           O
ATOM   2505  HA  THR A 171     -11.514  11.880  -6.990  1.00 95.99           H
ATOM   2506  CB  THR A 171     -12.276  10.385  -8.342  1.00 95.99           C
ATOM   2507  HB  THR A 171     -11.952   9.452  -8.803  1.00 95.99           H
ATOM   2508  OG1 THR A 171     -12.703  11.402  -9.244  1.00 95.99           O
ATOM   2509  HG1 THR A 171     -12.288  11.258 -10.142  1.00 95.99           H
ATOM   2510  CG2 THR A 171     -13.504  10.122  -7.468  1.00 95.99           C
ATOM   2511 1HG2 THR A 171     -13.869  11.065  -7.060  1.00 95.99           H
ATOM   2512 2HG2 THR A 171     -13.233   9.454  -6.651  1.00 95.99           H
ATOM   2513 3HG2 THR A 171     -14.287   9.661  -8.071  1.00 95.99           H
ATOM   2514  HN  THR A 171     -10.351  11.300  -9.475  1.00 95.99           H
ATOM   2515  N   ILE A 172      -9.549   9.279  -7.087  1.00 94.48           N
ATOM   2516  CA  ILE A 172      -8.859   8.300  -6.266  1.00 94.48           C
ATOM   2517  C   ILE A 172      -8.032   9.024  -5.201  1.00 94.48           C
ATOM   2518  O   ILE A 172      -8.040   8.637  -4.034  1.00 94.48           O
ATOM   2519  HA  ILE A 172      -9.618   7.700  -5.764  1.00 94.48           H
ATOM   2520  CB  ILE A 172      -8.037   7.350  -7.140  1.00 94.48           C
ATOM   2521  HB  ILE A 172      -7.512   7.943  -7.889  1.00 94.48           H
ATOM   2522  CG1 ILE A 172      -8.945   6.375  -7.893  1.00 94.48           C
ATOM   2523 1HG1 ILE A 172      -9.398   5.677  -7.189  1.00 94.48           H
ATOM   2524 2HG1 ILE A 172      -9.759   6.923  -8.368  1.00 94.48           H
ATOM   2525  CG2 ILE A 172      -6.976   6.623  -6.313  1.00 94.48           C
ATOM   2526 1HG2 ILE A 172      -6.303   7.353  -5.863  1.00 94.48           H
ATOM   2527 2HG2 ILE A 172      -7.461   6.043  -5.528  1.00 94.48           H
ATOM   2528 3HG2 ILE A 172      -6.406   5.954  -6.959  1.00 94.48           H
ATOM   2529  CD1 ILE A 172      -8.158   5.600  -8.952  1.00 94.48           C
ATOM   2530 1HD1 ILE A 172      -7.727   6.300  -9.668  1.00 94.48           H
ATOM   2531 2HD1 ILE A 172      -7.361   5.035  -8.471  1.00 94.48           H
ATOM   2532 3HD1 ILE A 172      -8.827   4.914  -9.472  1.00 94.48           H
ATOM   2533  HN  ILE A 172      -9.281   9.287  -8.051  1.00 94.48           H
ATOM   2534  N   TRP A 173      -7.339  10.064  -5.642  1.00 94.96           N
ATOM   2535  CA  TRP A 173      -6.453  10.802  -4.758  1.00 94.96           C
ATOM   2536  C   TRP A 173      -7.298  11.388  -3.625  1.00 94.96           C
ATOM   2537  O   TRP A 173      -6.925  11.296  -2.456  1.00 94.96           O
ATOM   2538  HA  TRP A 173      -5.724  10.100  -4.355  1.00 94.96           H
ATOM   2539  CB  TRP A 173      -5.669  11.865  -5.530  1.00 94.96           C
ATOM   2540 1HB  TRP A 173      -6.327  12.323  -6.269  1.00 94.96           H
ATOM   2541 2HB  TRP A 173      -5.367  12.652  -4.840  1.00 94.96           H
ATOM   2542  CG  TRP A 173      -4.425  11.326  -6.241  1.00 94.96           C
ATOM   2543  CD1 TRP A 173      -4.219  11.196  -7.559  1.00 94.96           C
ATOM   2544  HD1 TRP A 173      -4.946  11.471  -8.323  1.00 94.96           H
ATOM   2545  CD2 TRP A 173      -3.217  10.848  -5.614  1.00 94.96           C
ATOM   2546  NE1 TRP A 173      -2.972  10.671  -7.826  1.00 94.96           N
ATOM   2547  HE1 TRP A 173      -2.590  10.482  -8.731  1.00 94.96           H
ATOM   2548  CE2 TRP A 173      -2.342  10.452  -6.606  1.00 94.96           C
ATOM   2549  CE3 TRP A 173      -2.873  10.752  -4.254  1.00 94.96           C
ATOM   2550  HE3 TRP A 173      -3.545  11.058  -3.453  1.00 94.96           H
ATOM   2551  CZ2 TRP A 173      -1.069   9.934  -6.344  1.00 94.96           C
ATOM   2552  HZ2 TRP A 173      -0.396   9.629  -7.146  1.00 94.96           H
ATOM   2553  CZ3 TRP A 173      -1.597  10.232  -4.009  1.00 94.96           C
ATOM   2554  HZ3 TRP A 173      -1.280  10.137  -2.970  1.00 94.96           H
ATOM   2555  CH2 TRP A 173      -0.705   9.830  -4.996  1.00 94.96           C
ATOM   2556  HH2 TRP A 173       0.273   9.434  -4.722  1.00 94.96           H
ATOM   2557  HN  TRP A 173      -7.376  10.402  -6.583  1.00 94.96           H
ATOM   2558  N   VAL A 174      -8.419  11.979  -4.010  1.00 96.00           N
ATOM   2559  CA  VAL A 174      -9.289  12.634  -3.048  1.00 96.00           C
ATOM   2560  C   VAL A 174      -9.799  11.600  -2.042  1.00 96.00           C
ATOM   2561  O   VAL A 174      -9.803  11.849  -0.838  1.00 96.00           O
ATOM   2562  HA  VAL A 174      -8.692  13.375  -2.516  1.00 96.00           H
ATOM   2563  CB  VAL A 174     -10.417  13.367  -3.776  1.00 96.00           C
ATOM   2564  HB  VAL A 174     -10.904  12.655  -4.442  1.00 96.00           H
ATOM   2565  CG1 VAL A 174     -11.467  13.878  -2.787  1.00 96.00           C
ATOM   2566 1HG1 VAL A 174     -11.892  13.036  -2.241  1.00 96.00           H
ATOM   2567 2HG1 VAL A 174     -10.998  14.568  -2.084  1.00 96.00           H
ATOM   2568 3HG1 VAL A 174     -12.257  14.396  -3.331  1.00 96.00           H
ATOM   2569  CG2 VAL A 174      -9.866  14.510  -4.631  1.00 96.00           C
ATOM   2570 1HG2 VAL A 174      -9.342  15.221  -3.992  1.00 96.00           H
ATOM   2571 2HG2 VAL A 174      -9.174  14.109  -5.372  1.00 96.00           H
ATOM   2572 3HG2 VAL A 174     -10.689  15.014  -5.137  1.00 96.00           H
ATOM   2573  HN  VAL A 174      -8.736  12.015  -4.958  1.00 96.00           H
ATOM   2574  N   LEU A 175     -10.218  10.461  -2.574  1.00 93.56           N
ATOM   2575  CA  LEU A 175     -10.841   9.436  -1.753  1.00 93.56           C
ATOM   2576  C   LEU A 175      -9.803   8.865  -0.784  1.00 93.56           C
ATOM   2577  O   LEU A 175     -10.104   8.628   0.385  1.00 93.56           O
ATOM   2578  HA  LEU A 175     -11.628   9.916  -1.172  1.00 93.56           H
ATOM   2579  CB  LEU A 175     -11.509   8.377  -2.633  1.00 93.56           C
ATOM   2580 1HB  LEU A 175     -12.113   8.886  -3.384  1.00 93.56           H
ATOM   2581 2HB  LEU A 175     -10.730   7.833  -3.166  1.00 93.56           H
ATOM   2582  CG  LEU A 175     -12.395   7.364  -1.906  1.00 93.56           C
ATOM   2583  HG  LEU A 175     -12.469   7.662  -0.861  1.00 93.56           H
ATOM   2584  CD1 LEU A 175     -13.814   7.367  -2.479  1.00 93.56           C
ATOM   2585 1HD1 LEU A 175     -14.250   8.359  -2.363  1.00 93.56           H
ATOM   2586 2HD1 LEU A 175     -13.780   7.106  -3.536  1.00 93.56           H
ATOM   2587 3HD1 LEU A 175     -14.423   6.637  -1.944  1.00 93.56           H
ATOM   2588  CD2 LEU A 175     -11.768   5.968  -1.935  1.00 93.56           C
ATOM   2589 1HD2 LEU A 175     -11.644   5.646  -2.969  1.00 93.56           H
ATOM   2590 2HD2 LEU A 175     -10.795   5.997  -1.444  1.00 93.56           H
ATOM   2591 3HD2 LEU A 175     -12.419   5.267  -1.412  1.00 93.56           H
ATOM   2592  HN  LEU A 175     -10.139  10.234  -3.545  1.00 93.56           H
ATOM   2593  N   ALA A 176      -8.603   8.660  -1.307  1.00 93.22           N
ATOM   2594  CA  ALA A 176      -7.525   8.101  -0.508  1.00 93.22           C
ATOM   2595  C   ALA A 176      -7.182   9.068   0.627  1.00 93.22           C
ATOM   2596  O   ALA A 176      -6.905   8.642   1.747  1.00 93.22           O
ATOM   2597  HA  ALA A 176      -7.880   7.163  -0.081  1.00 93.22           H
ATOM   2598  CB  ALA A 176      -6.322   7.808  -1.408  1.00 93.22           C
ATOM   2599 1HB  ALA A 176      -6.611   7.094  -2.179  1.00 93.22           H
ATOM   2600 2HB  ALA A 176      -5.985   8.733  -1.876  1.00 93.22           H
ATOM   2601 3HB  ALA A 176      -5.514   7.389  -0.809  1.00 93.22           H
ATOM   2602  HN  ALA A 176      -8.362   8.868  -2.255  1.00 93.22           H
ATOM   2603  N   ALA A 177      -7.212  10.351   0.298  1.00 94.05           N
ATOM   2604  CA  ALA A 177      -6.872  11.380   1.266  1.00 94.05           C
ATOM   2605  C   ALA A 177      -7.871  11.335   2.424  1.00 94.05           C
ATOM   2606  O   ALA A 177      -7.480  11.397   3.588  1.00 94.05           O
ATOM   2607  HA  ALA A 177      -5.876  11.159   1.648  1.00 94.05           H
ATOM   2608  CB  ALA A 177      -6.843  12.743   0.573  1.00 94.05           C
ATOM   2609 1HB  ALA A 177      -6.097  12.731  -0.222  1.00 94.05           H
ATOM   2610 2HB  ALA A 177      -7.824  12.955   0.147  1.00 94.05           H
ATOM   2611 3HB  ALA A 177      -6.587  13.515   1.299  1.00 94.05           H
ATOM   2612  HN  ALA A 177      -7.463  10.690  -0.609  1.00 94.05           H
ATOM   2613  N   ALA A 178      -9.142  11.229   2.063  1.00 94.15           N
ATOM   2614  CA  ALA A 178     -10.205  11.251   3.053  1.00 94.15           C
ATOM   2615  C   ALA A 178     -10.063  10.038   3.975  1.00 94.15           C
ATOM   2616  O   ALA A 178     -10.321  10.132   5.174  1.00 94.15           O
ATOM   2617  HA  ALA A 178     -10.091  12.160   3.643  1.00 94.15           H
ATOM   2618  CB  ALA A 178     -11.561  11.289   2.345  1.00 94.15           C
ATOM   2619 1HB  ALA A 178     -11.623  12.184   1.726  1.00 94.15           H
ATOM   2620 2HB  ALA A 178     -11.668  10.405   1.717  1.00 94.15           H
ATOM   2621 3HB  ALA A 178     -12.358  11.305   3.088  1.00 94.15           H
ATOM   2622  HN  ALA A 178      -9.448  11.129   1.116  1.00 94.15           H
ATOM   2623  N   LEU A 179      -9.652   8.928   3.380  1.00 91.77           N
ATOM   2624  CA  LEU A 179      -9.550   7.679   4.116  1.00 91.77           C
ATOM   2625  C   LEU A 179      -8.366   7.756   5.081  1.00 91.77           C
ATOM   2626  O   LEU A 179      -8.233   6.920   5.974  1.00 91.77           O
ATOM   2627  HA  LEU A 179     -10.464   7.567   4.699  1.00 91.77           H
ATOM   2628  CB  LEU A 179      -9.481   6.493   3.151  1.00 91.77           C
ATOM   2629 1HB  LEU A 179      -8.709   6.698   2.409  1.00 91.77           H
ATOM   2630 2HB  LEU A 179      -9.160   5.614   3.710  1.00 91.77           H
ATOM   2631  CG  LEU A 179     -10.778   6.150   2.416  1.00 91.77           C
ATOM   2632  HG  LEU A 179     -11.151   7.057   1.939  1.00 91.77           H
ATOM   2633  CD1 LEU A 179     -10.525   5.128   1.306  1.00 91.77           C
ATOM   2634 1HD1 LEU A 179      -9.814   5.539   0.588  1.00 91.77           H
ATOM   2635 2HD1 LEU A 179     -10.117   4.215   1.739  1.00 91.77           H
ATOM   2636 3HD1 LEU A 179     -11.463   4.902   0.799  1.00 91.77           H
ATOM   2637  CD2 LEU A 179     -11.855   5.678   3.395  1.00 91.77           C
ATOM   2638 1HD2 LEU A 179     -11.505   4.789   3.919  1.00 91.77           H
ATOM   2639 2HD2 LEU A 179     -12.061   6.469   4.117  1.00 91.77           H
ATOM   2640 3HD2 LEU A 179     -12.766   5.441   2.846  1.00 91.77           H
ATOM   2641  HN  LEU A 179      -9.393   8.873   2.416  1.00 91.77           H
ATOM   2642  N   CYS A 180      -7.535   8.766   4.869  1.00 92.42           N
ATOM   2643  CA  CYS A 180      -6.320   8.913   5.652  1.00 92.42           C
ATOM   2644  C   CYS A 180      -6.601   9.889   6.797  1.00 92.42           C
ATOM   2645  O   CYS A 180      -5.702  10.223   7.567  1.00 92.42           O
ATOM   2646  HA  CYS A 180      -6.075   7.924   6.039  1.00 92.42           H
ATOM   2647  CB  CYS A 180      -5.143   9.369   4.789  1.00 92.42           C
ATOM   2648 1HB  CYS A 180      -5.385  10.311   4.297  1.00 92.42           H
ATOM   2649 2HB  CYS A 180      -4.271   9.553   5.417  1.00 92.42           H
ATOM   2650  SG  CYS A 180      -4.753   8.093   3.537  1.00 92.42           S
ATOM   2651  HG  CYS A 180      -5.909   8.179   2.886  1.00 92.42           H
ATOM   2652  HN  CYS A 180      -7.682   9.475   4.179  1.00 92.42           H
ATOM   2653  N   ILE A 181      -7.852  10.320   6.871  1.00 93.30           N
ATOM   2654  CA  ILE A 181      -8.254  11.280   7.885  1.00 93.30           C
ATOM   2655  C   ILE A 181      -7.926  10.720   9.270  1.00 93.30           C
ATOM   2656  O   ILE A 181      -7.335  11.410  10.099  1.00 93.30           O
ATOM   2657  HA  ILE A 181      -7.665  12.184   7.730  1.00 93.30           H
ATOM   2658  CB  ILE A 181      -9.725  11.662   7.708  1.00 93.30           C
ATOM   2659  HB  ILE A 181     -10.293  10.752   7.517  1.00 93.30           H
ATOM   2660  CG1 ILE A 181      -9.912  12.575   6.495  1.00 93.30           C
ATOM   2661 1HG1 ILE A 181      -9.422  13.532   6.677  1.00 93.30           H
ATOM   2662 2HG1 ILE A 181      -9.432  12.131   5.623  1.00 93.30           H
ATOM   2663  CG2 ILE A 181     -10.287  12.285   8.987  1.00 93.30           C
ATOM   2664 1HG2 ILE A 181     -10.208  11.569   9.806  1.00 93.30           H
ATOM   2665 2HG2 ILE A 181      -9.720  13.183   9.234  1.00 93.30           H
ATOM   2666 3HG2 ILE A 181     -11.334  12.547   8.834  1.00 93.30           H
ATOM   2667  CD1 ILE A 181     -11.397  12.803   6.205  1.00 93.30           C
ATOM   2668 1HD1 ILE A 181     -11.878  11.847   6.000  1.00 93.30           H
ATOM   2669 2HD1 ILE A 181     -11.869  13.269   7.070  1.00 93.30           H
ATOM   2670 3HD1 ILE A 181     -11.502  13.456   5.338  1.00 93.30           H
ATOM   2671  HN  ILE A 181      -8.583  10.024   6.256  1.00 93.30           H
ATOM   2672  N   PRO A 182      -8.301   9.463   9.546  1.00 91.06           N
ATOM   2673  CA  PRO A 182      -8.099   8.890  10.879  1.00 91.06           C
ATOM   2674  C   PRO A 182      -6.660   9.020  11.350  1.00 91.06           C
ATOM   2675  O   PRO A 182      -6.409   9.404  12.491  1.00 91.06           O
ATOM   2676  HA  PRO A 182      -8.690   9.435  11.614  1.00 91.06           H
ATOM   2677  CB  PRO A 182      -8.511   7.426  10.710  1.00 91.06           C
ATOM   2678 1HB  PRO A 182      -7.659   6.797  10.454  1.00 91.06           H
ATOM   2679 2HB  PRO A 182      -8.941   7.022  11.627  1.00 91.06           H
ATOM   2680  CG  PRO A 182      -9.535   7.475   9.582  1.00 91.06           C
ATOM   2681 1HG  PRO A 182      -9.662   6.502   9.108  1.00 91.06           H
ATOM   2682 2HG  PRO A 182     -10.520   7.772   9.942  1.00 91.06           H
ATOM   2683  CD  PRO A 182      -8.942   8.501   8.630  1.00 91.06           C
ATOM   2684 1HD  PRO A 182      -8.218   8.052   7.951  1.00 91.06           H
ATOM   2685 2HD  PRO A 182      -9.708   8.969   8.011  1.00 91.06           H
ATOM   2686  N   GLU A 183      -5.744   8.694  10.450  1.00 91.84           N
ATOM   2687  CA  GLU A 183      -4.329   8.713  10.780  1.00 91.84           C
ATOM   2688  C   GLU A 183      -3.892  10.129  11.160  1.00 91.84           C
ATOM   2689  O   GLU A 183      -3.095  10.311  12.079  1.00 91.84           O
ATOM   2690  HA  GLU A 183      -4.224   8.050  11.639  1.00 91.84           H
ATOM   2691  CB  GLU A 183      -3.488   8.172   9.623  1.00 91.84           C
ATOM   2692 1HB  GLU A 183      -3.891   8.533   8.676  1.00 91.84           H
ATOM   2693 2HB  GLU A 183      -2.442   8.435   9.774  1.00 91.84           H
ATOM   2694  CG  GLU A 183      -3.545   6.644   9.571  1.00 91.84           C
ATOM   2695 1HG  GLU A 183      -2.789   6.271   8.880  1.00 91.84           H
ATOM   2696 2HG  GLU A 183      -3.309   6.234  10.554  1.00 91.84           H
ATOM   2697  CD  GLU A 183      -4.929   6.161   9.132  1.00 91.84           C
ATOM   2698  OE1 GLU A 183      -5.216   4.968   9.369  1.00 91.84           O
ATOM   2699  OE2 GLU A 183      -5.669   6.996   8.568  1.00 91.84           O
ATOM   2700  HN  GLU A 183      -5.955   8.421   9.511  1.00 91.84           H
ATOM   2701  N   ILE A 184      -4.433  11.096  10.434  1.00 94.16           N
ATOM   2702  CA  ILE A 184      -4.028  12.480  10.610  1.00 94.16           C
ATOM   2703  C   ILE A 184      -4.426  12.950  12.010  1.00 94.16           C
ATOM   2704  O   ILE A 184      -3.699  13.715  12.643  1.00 94.16           O
ATOM   2705  HA  ILE A 184      -2.941  12.515  10.530  1.00 94.16           H
ATOM   2706  CB  ILE A 184      -4.593  13.351   9.485  1.00 94.16           C
ATOM   2707  HB  ILE A 184      -5.671  13.200   9.445  1.00 94.16           H
ATOM   2708  CG1 ILE A 184      -4.026  12.929   8.128  1.00 94.16           C
ATOM   2709 1HG1 ILE A 184      -2.960  13.153   8.089  1.00 94.16           H
ATOM   2710 2HG1 ILE A 184      -4.130  11.851   8.006  1.00 94.16           H
ATOM   2711  CG2 ILE A 184      -4.355  14.836   9.769  1.00 94.16           C
ATOM   2712 1HG2 ILE A 184      -4.845  15.110  10.703  1.00 94.16           H
ATOM   2713 2HG2 ILE A 184      -3.284  15.023   9.852  1.00 94.16           H
ATOM   2714 3HG2 ILE A 184      -4.766  15.432   8.954  1.00 94.16           H
ATOM   2715  CD1 ILE A 184      -4.746  13.649   6.986  1.00 94.16           C
ATOM   2716 1HD1 ILE A 184      -5.808  13.403   7.013  1.00 94.16           H
ATOM   2717 2HD1 ILE A 184      -4.620  14.726   7.098  1.00 94.16           H
ATOM   2718 3HD1 ILE A 184      -4.324  13.331   6.033  1.00 94.16           H
ATOM   2719  HN  ILE A 184      -5.135  10.947   9.737  1.00 94.16           H
ATOM   2720  N   LEU A 185      -5.580  12.473  12.454  1.00 93.32           N
ATOM   2721  CA  LEU A 185      -6.179  12.981  13.676  1.00 93.32           C
ATOM   2722  C   LEU A 185      -5.432  12.407  14.882  1.00 93.32           C
ATOM   2723  O   LEU A 185      -4.983  13.153  15.751  1.00 93.32           O
ATOM   2724  HA  LEU A 185      -6.054  14.064  13.676  1.00 93.32           H
ATOM   2725  CB  LEU A 185      -7.683  12.699  13.694  1.00 93.32           C
ATOM   2726 1HB  LEU A 185      -7.835  11.638  13.493  1.00 93.32           H
ATOM   2727 2HB  LEU A 185      -8.057  12.889  14.700  1.00 93.32           H
ATOM   2728  CG  LEU A 185      -8.528  13.503  12.704  1.00 93.32           C
ATOM   2729  HG  LEU A 185      -8.181  13.277  11.696  1.00 93.32           H
ATOM   2730  CD1 LEU A 185     -10.000  13.093  12.780  1.00 93.32           C
ATOM   2731 1HD1 LEU A 185     -10.094  12.034  12.539  1.00 93.32           H
ATOM   2732 2HD1 LEU A 185     -10.376  13.272  13.787  1.00 93.32           H
ATOM   2733 3HD1 LEU A 185     -10.578  13.680  12.066  1.00 93.32           H
ATOM   2734  CD2 LEU A 185      -8.340  15.007  12.919  1.00 93.32           C
ATOM   2735 1HD2 LEU A 185      -8.644  15.269  13.933  1.00 93.32           H
ATOM   2736 2HD2 LEU A 185      -7.291  15.266  12.775  1.00 93.32           H
ATOM   2737 3HD2 LEU A 185      -8.952  15.555  12.203  1.00 93.32           H
ATOM   2738  HN  LEU A 185      -6.102  11.755  11.994  1.00 93.32           H
ATOM   2739  N   TYR A 186      -5.321  11.087  14.895  1.00 92.30           N
ATOM   2740  CA  TYR A 186      -5.006  10.375  16.122  1.00 92.30           C
ATOM   2741  C   TYR A 186      -3.505  10.096  16.224  1.00 92.30           C
ATOM   2742  O   TYR A 186      -3.025   9.631  17.257  1.00 92.30           O
ATOM   2743  HA  TYR A 186      -5.310  11.000  16.961  1.00 92.30           H
ATOM   2744  CB  TYR A 186      -5.755   9.043  16.040  1.00 92.30           C
ATOM   2745 1HB  TYR A 186      -5.402   8.492  15.168  1.00 92.30           H
ATOM   2746 2HB  TYR A 186      -5.507   8.444  16.917  1.00 92.30           H
ATOM   2747  CG  TYR A 186      -7.275   9.189  15.954  1.00 92.30           C
ATOM   2748  CD1 TYR A 186      -7.940  10.020  16.832  1.00 92.30           C
ATOM   2749  HD1 TYR A 186      -7.381  10.572  17.588  1.00 92.30           H
ATOM   2750  CD2 TYR A 186      -7.982   8.489  14.997  1.00 92.30           C
ATOM   2751  HD2 TYR A 186      -7.457   7.832  14.303  1.00 92.30           H
ATOM   2752  CE1 TYR A 186      -9.371  10.157  16.751  1.00 92.30           C
ATOM   2753  HE1 TYR A 186      -9.908  10.810  17.439  1.00 92.30           H
ATOM   2754  CE2 TYR A 186      -9.413   8.626  14.916  1.00 92.30           C
ATOM   2755  HE2 TYR A 186      -9.984   8.079  14.165  1.00 92.30           H
ATOM   2756  CZ  TYR A 186     -10.037   9.453  15.796  1.00 92.30           C
ATOM   2757  OH  TYR A 186     -11.389   9.583  15.719  1.00 92.30           O
ATOM   2758  HH  TYR A 186     -11.730   9.121  14.901  1.00 92.30           H
ATOM   2759  HN  TYR A 186      -5.442  10.507  14.089  1.00 92.30           H
ATOM   2760  N   SER A 187      -2.805  10.393  15.139  1.00 92.97           N
ATOM   2761  CA  SER A 187      -1.356  10.282  15.129  1.00 92.97           C
ATOM   2762  C   SER A 187      -0.745  11.327  16.065  1.00 92.97           C
ATOM   2763  O   SER A 187      -0.941  12.526  15.875  1.00 92.97           O
ATOM   2764  HA  SER A 187      -1.141   9.275  15.488  1.00 92.97           H
ATOM   2765  CB  SER A 187      -0.800  10.448  13.713  1.00 92.97           C
ATOM   2766 1HB  SER A 187      -1.137  11.399  13.301  1.00 92.97           H
ATOM   2767 2HB  SER A 187       0.288  10.485  13.753  1.00 92.97           H
ATOM   2768  OG  SER A 187      -1.207   9.387  12.853  1.00 92.97           O
ATOM   2769  HG  SER A 187      -1.710   9.755  12.070  1.00 92.97           H
ATOM   2770  HN  SER A 187      -3.210  10.704  14.280  1.00 92.97           H
ATOM   2771  N   GLN A 188      -0.015  10.834  17.055  1.00 92.33           N
ATOM   2772  CA  GLN A 188       0.735  11.709  17.940  1.00 92.33           C
ATOM   2773  C   GLN A 188       2.004  11.008  18.428  1.00 92.33           C
ATOM   2774  O   GLN A 188       2.192   9.817  18.186  1.00 92.33           O
ATOM   2775  HA  GLN A 188       1.000  12.575  17.334  1.00 92.33           H
ATOM   2776  CB  GLN A 188      -0.127  12.166  19.119  1.00 92.33           C
ATOM   2777 1HB  GLN A 188       0.419  12.902  19.708  1.00 92.33           H
ATOM   2778 2HB  GLN A 188      -1.026  12.657  18.747  1.00 92.33           H
ATOM   2779  CG  GLN A 188      -0.515  10.981  20.005  1.00 92.33           C
ATOM   2780 1HG  GLN A 188      -1.052  10.239  19.413  1.00 92.33           H
ATOM   2781 2HG  GLN A 188       0.384  10.496  20.386  1.00 92.33           H
ATOM   2782  CD  GLN A 188      -1.390  11.436  21.176  1.00 92.33           C
ATOM   2783  OE1 GLN A 188      -1.993  12.496  21.158  1.00 92.33           O
ATOM   2784  NE2 GLN A 188      -1.424  10.578  22.191  1.00 92.33           N
ATOM   2785 1HE2 GLN A 188      -0.905   9.724  22.142  1.00 92.33           H
ATOM   2786 2HE2 GLN A 188      -1.969  10.786  23.004  1.00 92.33           H
ATOM   2787  HN  GLN A 188       0.067   9.858  17.256  1.00 92.33           H
ATOM   2788  N   ILE A 189       2.843  11.777  19.106  1.00 92.24           N
ATOM   2789  CA  ILE A 189       4.053  11.228  19.695  1.00 92.24           C
ATOM   2790  C   ILE A 189       3.766  10.806  21.138  1.00 92.24           C
ATOM   2791  O   ILE A 189       3.258  11.598  21.930  1.00 92.24           O
ATOM   2792  HA  ILE A 189       4.321  10.341  19.123  1.00 92.24           H
ATOM   2793  CB  ILE A 189       5.211  12.220  19.564  1.00 92.24           C
ATOM   2794  HB  ILE A 189       4.921  13.150  20.052  1.00 92.24           H
ATOM   2795  CG1 ILE A 189       5.487  12.547  18.095  1.00 92.24           C
ATOM   2796 1HG1 ILE A 189       5.863  11.660  17.585  1.00 92.24           H
ATOM   2797 2HG1 ILE A 189       4.558  12.829  17.600  1.00 92.24           H
ATOM   2798  CG2 ILE A 189       6.459  11.702  20.281  1.00 92.24           C
ATOM   2799 1HG2 ILE A 189       6.239  11.562  21.339  1.00 92.24           H
ATOM   2800 2HG2 ILE A 189       6.762  10.751  19.843  1.00 92.24           H
ATOM   2801 3HG2 ILE A 189       7.267  12.426  20.171  1.00 92.24           H
ATOM   2802  CD1 ILE A 189       6.504  13.683  17.969  1.00 92.24           C
ATOM   2803 1HD1 ILE A 189       6.115  14.576  18.458  1.00 92.24           H
ATOM   2804 2HD1 ILE A 189       7.440  13.388  18.443  1.00 92.24           H
ATOM   2805 3HD1 ILE A 189       6.683  13.896  16.915  1.00 92.24           H
ATOM   2806  HN  ILE A 189       2.708  12.757  19.255  1.00 92.24           H
ATOM   2807  N   LYS A 190       4.104   9.560  21.434  1.00 87.95           N
ATOM   2808  CA  LYS A 190       3.993   9.058  22.793  1.00 87.95           C
ATOM   2809  C   LYS A 190       5.394   8.838  23.367  1.00 87.95           C
ATOM   2810  O   LYS A 190       6.223   8.171  22.751  1.00 87.95           O
ATOM   2811  HA  LYS A 190       3.493   9.825  23.385  1.00 87.95           H
ATOM   2812  CB  LYS A 190       3.110   7.809  22.832  1.00 87.95           C
ATOM   2813 1HB  LYS A 190       2.192   7.990  22.272  1.00 87.95           H
ATOM   2814 2HB  LYS A 190       3.623   6.981  22.344  1.00 87.95           H
ATOM   2815  CG  LYS A 190       2.767   7.425  24.273  1.00 87.95           C
ATOM   2816 1HG  LYS A 190       3.677   7.395  24.872  1.00 87.95           H
ATOM   2817 2HG  LYS A 190       2.122   8.186  24.713  1.00 87.95           H
ATOM   2818  CD  LYS A 190       2.070   6.064  24.327  1.00 87.95           C
ATOM   2819 1HD  LYS A 190       1.156   6.095  23.733  1.00 87.95           H
ATOM   2820 2HD  LYS A 190       2.713   5.304  23.883  1.00 87.95           H
ATOM   2821  CE  LYS A 190       1.734   5.676  25.768  1.00 87.95           C
ATOM   2822 1HE  LYS A 190       2.500   6.059  26.442  1.00 87.95           H
ATOM   2823 2HE  LYS A 190       0.791   6.136  26.064  1.00 87.95           H
ATOM   2824  NZ  LYS A 190       1.638   4.205  25.901  1.00 87.95           N
ATOM   2825 1HZ  LYS A 190       1.154   3.974  26.761  1.00 87.95           H
ATOM   2826 2HZ  LYS A 190       1.125   3.828  25.112  1.00 87.95           H
ATOM   2827 3HZ  LYS A 190       2.570   3.806  25.919  1.00 87.95           H
ATOM   2828  HN  LYS A 190       4.447   8.900  20.767  1.00 87.95           H
ATOM   2829  N   GLU A 191       5.615   9.413  24.541  1.00 84.86           N
ATOM   2830  CA  GLU A 191       6.851   9.179  25.268  1.00 84.86           C
ATOM   2831  C   GLU A 191       6.666   8.043  26.276  1.00 84.86           C
ATOM   2832  O   GLU A 191       5.786   8.106  27.133  1.00 84.86           O
ATOM   2833  HA  GLU A 191       7.580   8.888  24.512  1.00 84.86           H
ATOM   2834  CB  GLU A 191       7.329  10.456  25.961  1.00 84.86           C
ATOM   2835 1HB  GLU A 191       6.489  10.939  26.462  1.00 84.86           H
ATOM   2836 2HB  GLU A 191       8.154  10.222  26.634  1.00 84.86           H
ATOM   2837  CG  GLU A 191       7.873  11.461  24.945  1.00 84.86           C
ATOM   2838 1HG  GLU A 191       8.646  10.988  24.338  1.00 84.86           H
ATOM   2839 2HG  GLU A 191       7.077  11.765  24.266  1.00 84.86           H
ATOM   2840  CD  GLU A 191       8.450  12.693  25.646  1.00 84.86           C
ATOM   2841  OE1 GLU A 191       8.980  13.563  24.921  1.00 84.86           O
ATOM   2842  OE2 GLU A 191       8.349  12.736  26.891  1.00 84.86           O
ATOM   2843  HN  GLU A 191       4.968  10.027  24.993  1.00 84.86           H
ATOM   2844  N   GLU A 192       7.511   7.031  26.141  1.00 77.10           N
ATOM   2845  CA  GLU A 192       7.385   5.837  26.959  1.00 77.10           C
ATOM   2846  C   GLU A 192       8.768   5.338  27.385  1.00 77.10           C
ATOM   2847  O   GLU A 192       9.595   4.996  26.541  1.00 77.10           O
ATOM   2848  HA  GLU A 192       6.817   6.146  27.836  1.00 77.10           H
ATOM   2849  CB  GLU A 192       6.612   4.744  26.219  1.00 77.10           C
ATOM   2850 1HB  GLU A 192       5.625   5.117  25.941  1.00 77.10           H
ATOM   2851 2HB  GLU A 192       7.195   4.394  25.367  1.00 77.10           H
ATOM   2852  CG  GLU A 192       6.387   3.527  27.118  1.00 77.10           C
ATOM   2853 1HG  GLU A 192       7.016   2.702  26.783  1.00 77.10           H
ATOM   2854 2HG  GLU A 192       6.687   3.764  28.138  1.00 77.10           H
ATOM   2855  CD  GLU A 192       4.919   3.095  27.099  1.00 77.10           C
ATOM   2856  OE1 GLU A 192       4.338   3.010  28.203  1.00 77.10           O
ATOM   2857  OE2 GLU A 192       4.411   2.860  25.981  1.00 77.10           O
ATOM   2858  HN  GLU A 192       8.269   7.019  25.488  1.00 77.10           H
ATOM   2859  N   SER A 193       8.975   5.311  28.693  1.00 73.05           N
ATOM   2860  CA  SER A 193      10.207   4.774  29.245  1.00 73.05           C
ATOM   2861  C   SER A 193      11.405   5.568  28.721  1.00 73.05           C
ATOM   2862  O   SER A 193      12.507   5.034  28.609  1.00 73.05           O
ATOM   2863  HA  SER A 193      10.114   4.889  30.325  1.00 73.05           H
ATOM   2864  CB  SER A 193      10.363   3.291  28.903  1.00 73.05           C
ATOM   2865 1HB  SER A 193      10.724   3.191  27.879  1.00 73.05           H
ATOM   2866 2HB  SER A 193      11.118   2.846  29.551  1.00 73.05           H
ATOM   2867  OG  SER A 193       9.137   2.578  29.044  1.00 73.05           O
ATOM   2868  HG  SER A 193       9.247   1.640  28.717  1.00 73.05           H
ATOM   2869  HN  SER A 193       8.320   5.647  29.370  1.00 73.05           H
ATOM   2870  N   GLY A 194      11.148   6.831  28.414  1.00 77.05           N
ATOM   2871  CA  GLY A 194      12.192   7.705  27.907  1.00 77.05           C
ATOM   2872  C   GLY A 194      12.392   7.507  26.403  1.00 77.05           C
ATOM   2873  O   GLY A 194      13.349   8.021  25.827  1.00 77.05           O
ATOM   2874 1HA  GLY A 194      11.932   8.744  28.109  1.00 77.05           H
ATOM   2875 2HA  GLY A 194      13.127   7.504  28.431  1.00 77.05           H
ATOM   2876  HN  GLY A 194      10.248   7.258  28.506  1.00 77.05           H
ATOM   2877  N   ILE A 195      11.472   6.759  25.811  1.00 84.65           N
ATOM   2878  CA  ILE A 195      11.504   6.531  24.376  1.00 84.65           C
ATOM   2879  C   ILE A 195      10.309   7.231  23.726  1.00 84.65           C
ATOM   2880  O   ILE A 195       9.165   7.006  24.118  1.00 84.65           O
ATOM   2881  HA  ILE A 195      12.419   6.984  23.993  1.00 84.65           H
ATOM   2882  CB  ILE A 195      11.579   5.033  24.073  1.00 84.65           C
ATOM   2883  HB  ILE A 195      10.658   4.568  24.423  1.00 84.65           H
ATOM   2884  CG1 ILE A 195      12.734   4.378  24.832  1.00 84.65           C
ATOM   2885 1HG1 ILE A 195      13.620   5.010  24.771  1.00 84.65           H
ATOM   2886 2HG1 ILE A 195      12.477   4.290  25.888  1.00 84.65           H
ATOM   2887  CG2 ILE A 195      11.668   4.783  22.566  1.00 84.65           C
ATOM   2888 1HG2 ILE A 195      10.785   5.195  22.077  1.00 84.65           H
ATOM   2889 2HG2 ILE A 195      12.562   5.265  22.170  1.00 84.65           H
ATOM   2890 3HG2 ILE A 195      11.720   3.710  22.379  1.00 84.65           H
ATOM   2891  CD1 ILE A 195      13.050   2.993  24.261  1.00 84.65           C
ATOM   2892 1HD1 ILE A 195      12.169   2.356  24.346  1.00 84.65           H
ATOM   2893 2HD1 ILE A 195      13.330   3.088  23.212  1.00 84.65           H
ATOM   2894 3HD1 ILE A 195      13.874   2.550  24.819  1.00 84.65           H
ATOM   2895  HN  ILE A 195      10.718   6.314  26.293  1.00 84.65           H
ATOM   2896  N   ALA A 196      10.615   8.066  22.744  1.00 90.60           N
ATOM   2897  CA  ALA A 196       9.576   8.710  21.958  1.00 90.60           C
ATOM   2898  C   ALA A 196       9.110   7.756  20.856  1.00 90.60           C
ATOM   2899  O   ALA A 196       9.925   7.233  20.098  1.00 90.60           O
ATOM   2900  HA  ALA A 196       8.738   8.919  22.624  1.00 90.60           H
ATOM   2901  CB  ALA A 196      10.104  10.033  21.400  1.00 90.60           C
ATOM   2902 1HB  ALA A 196      10.394  10.685  22.223  1.00 90.60           H
ATOM   2903 2HB  ALA A 196      10.971   9.840  20.767  1.00 90.60           H
ATOM   2904 3HB  ALA A 196       9.324  10.515  20.810  1.00 90.60           H
ATOM   2905  HN  ALA A 196      11.550   8.303  22.482  1.00 90.60           H
ATOM   2906  N   ILE A 197       7.801   7.559  20.802  1.00 89.60           N
ATOM   2907  CA  ILE A 197       7.219   6.666  19.815  1.00 89.60           C
ATOM   2908  C   ILE A 197       6.134   7.412  19.036  1.00 89.60           C
ATOM   2909  O   ILE A 197       5.253   8.032  19.629  1.00 89.60           O
ATOM   2910  HA  ILE A 197       8.011   6.384  19.121  1.00 89.60           H
ATOM   2911  CB  ILE A 197       6.723   5.381  20.482  1.00 89.60           C
ATOM   2912  HB  ILE A 197       5.987   5.651  21.239  1.00 89.60           H
ATOM   2913  CG1 ILE A 197       7.866   4.659  21.199  1.00 89.60           C
ATOM   2914 1HG1 ILE A 197       8.598   4.313  20.469  1.00 89.60           H
ATOM   2915 2HG1 ILE A 197       8.381   5.355  21.862  1.00 89.60           H
ATOM   2916  CG2 ILE A 197       6.019   4.475  19.470  1.00 89.60           C
ATOM   2917 1HG2 ILE A 197       5.164   5.000  19.045  1.00 89.60           H
ATOM   2918 2HG2 ILE A 197       6.715   4.210  18.673  1.00 89.60           H
ATOM   2919 3HG2 ILE A 197       5.677   3.569  19.970  1.00 89.60           H
ATOM   2920  CD1 ILE A 197       7.342   3.470  22.006  1.00 89.60           C
ATOM   2921 1HD1 ILE A 197       6.629   3.822  22.751  1.00 89.60           H
ATOM   2922 2HD1 ILE A 197       6.849   2.765  21.337  1.00 89.60           H
ATOM   2923 3HD1 ILE A 197       8.175   2.975  22.506  1.00 89.60           H
ATOM   2924  HN  ILE A 197       7.144   7.996  21.417  1.00 89.60           H
ATOM   2925  N   CYS A 198       6.234   7.328  17.717  1.00 91.96           N
ATOM   2926  CA  CYS A 198       5.169   7.807  16.853  1.00 91.96           C
ATOM   2927  C   CYS A 198       4.091   6.724  16.774  1.00 91.96           C
ATOM   2928  O   CYS A 198       4.314   5.663  16.192  1.00 91.96           O
ATOM   2929  HA  CYS A 198       4.774   8.712  17.316  1.00 91.96           H
ATOM   2930  CB  CYS A 198       5.693   8.193  15.469  1.00 91.96           C
ATOM   2931 1HB  CYS A 198       6.313   9.087  15.542  1.00 91.96           H
ATOM   2932 2HB  CYS A 198       6.326   7.398  15.076  1.00 91.96           H
ATOM   2933  SG  CYS A 198       4.292   8.496  14.331  1.00 91.96           S
ATOM   2934  HN  CYS A 198       7.024   6.941  17.240  1.00 91.96           H
ATOM   2935  N   THR A 199       2.946   7.028  17.368  1.00 91.38           N
ATOM   2936  CA  THR A 199       1.840   6.087  17.387  1.00 91.38           C
ATOM   2937  C   THR A 199       0.513   6.819  17.177  1.00 91.38           C
ATOM   2938  O   THR A 199       0.465   8.047  17.215  1.00 91.38           O
ATOM   2939  HA  THR A 199       1.960   5.398  16.551  1.00 91.38           H
ATOM   2940  CB  THR A 199       1.903   5.309  18.703  1.00 91.38           C
ATOM   2941  HB  THR A 199       2.920   4.971  18.906  1.00 91.38           H
ATOM   2942  OG1 THR A 199       0.933   4.278  18.544  1.00 91.38           O
ATOM   2943  HG1 THR A 199       1.090   3.554  19.216  1.00 91.38           H
ATOM   2944  CG2 THR A 199       1.390   6.125  19.891  1.00 91.38           C
ATOM   2945 1HG2 THR A 199       0.351   6.406  19.717  1.00 91.38           H
ATOM   2946 2HG2 THR A 199       1.996   7.025  20.003  1.00 91.38           H
ATOM   2947 3HG2 THR A 199       1.457   5.527  20.799  1.00 91.38           H
ATOM   2948  HN  THR A 199       2.769   7.898  17.828  1.00 91.38           H
ATOM   2949  N   MET A 200      -0.532   6.033  16.961  1.00 91.33           N
ATOM   2950  CA  MET A 200      -1.888   6.547  17.059  1.00 91.33           C
ATOM   2951  C   MET A 200      -2.429   6.398  18.482  1.00 91.33           C
ATOM   2952  O   MET A 200      -2.275   5.346  19.101  1.00 91.33           O
ATOM   2953  HA  MET A 200      -1.821   7.603  16.797  1.00 91.33           H
ATOM   2954  CB  MET A 200      -2.793   5.789  16.085  1.00 91.33           C
ATOM   2955 1HB  MET A 200      -2.708   4.717  16.264  1.00 91.33           H
ATOM   2956 2HB  MET A 200      -3.833   6.061  16.264  1.00 91.33           H
ATOM   2957  CG  MET A 200      -2.420   6.101  14.634  1.00 91.33           C
ATOM   2958 1HG  MET A 200      -2.349   7.179  14.492  1.00 91.33           H
ATOM   2959 2HG  MET A 200      -1.440   5.683  14.404  1.00 91.33           H
ATOM   2960  SD  MET A 200      -3.647   5.422  13.530  1.00 91.33           S
ATOM   2961  CE  MET A 200      -3.634   3.718  14.063  1.00 91.33           C
ATOM   2962 1HE  MET A 200      -2.636   3.302  13.926  1.00 91.33           H
ATOM   2963 2HE  MET A 200      -3.909   3.665  15.116  1.00 91.33           H
ATOM   2964 3HE  MET A 200      -4.350   3.147  13.472  1.00 91.33           H
ATOM   2965  HN  MET A 200      -0.464   5.064  16.723  1.00 91.33           H
ATOM   2966  N   VAL A 201      -3.053   7.465  18.958  1.00 91.76           N
ATOM   2967  CA  VAL A 201      -3.694   7.437  20.262  1.00 91.76           C
ATOM   2968  C   VAL A 201      -5.185   7.742  20.100  1.00 91.76           C
ATOM   2969  O   VAL A 201      -5.554   8.757  19.511  1.00 91.76           O
ATOM   2970  HA  VAL A 201      -3.584   6.429  20.661  1.00 91.76           H
ATOM   2971  CB  VAL A 201      -2.986   8.404  21.214  1.00 91.76           C
ATOM   2972  HB  VAL A 201      -3.064   9.406  20.792  1.00 91.76           H
ATOM   2973  CG1 VAL A 201      -3.663   8.417  22.585  1.00 91.76           C
ATOM   2974 1HG1 VAL A 201      -4.701   8.732  22.475  1.00 91.76           H
ATOM   2975 2HG1 VAL A 201      -3.631   7.416  23.016  1.00 91.76           H
ATOM   2976 3HG1 VAL A 201      -3.140   9.112  23.242  1.00 91.76           H
ATOM   2977  CG2 VAL A 201      -1.500   8.060  21.339  1.00 91.76           C
ATOM   2978 1HG2 VAL A 201      -1.393   7.047  21.726  1.00 91.76           H
ATOM   2979 2HG2 VAL A 201      -1.028   8.126  20.359  1.00 91.76           H
ATOM   2980 3HG2 VAL A 201      -1.021   8.763  22.021  1.00 91.76           H
ATOM   2981  HN  VAL A 201      -3.125   8.335  18.471  1.00 91.76           H
ATOM   2982  N   TYR A 202      -6.001   6.845  20.633  1.00 90.30           N
ATOM   2983  CA  TYR A 202      -7.443   6.992  20.531  1.00 90.30           C
ATOM   2984  C   TYR A 202      -8.013   7.683  21.771  1.00 90.30           C
ATOM   2985  O   TYR A 202      -7.566   7.429  22.888  1.00 90.30           O
ATOM   2986  HA  TYR A 202      -7.658   7.601  19.653  1.00 90.30           H
ATOM   2987  CB  TYR A 202      -8.006   5.571  20.449  1.00 90.30           C
ATOM   2988 1HB  TYR A 202      -7.657   5.003  21.311  1.00 90.30           H
ATOM   2989 2HB  TYR A 202      -9.093   5.618  20.517  1.00 90.30           H
ATOM   2990  CG  TYR A 202      -7.622   4.822  19.172  1.00 90.30           C
ATOM   2991  CD1 TYR A 202      -8.380   4.972  18.029  1.00 90.30           C
ATOM   2992  HD1 TYR A 202      -9.253   5.625  18.036  1.00 90.30           H
ATOM   2993  CD2 TYR A 202      -6.516   3.996  19.163  1.00 90.30           C
ATOM   2994  HD2 TYR A 202      -5.917   3.877  20.066  1.00 90.30           H
ATOM   2995  CE1 TYR A 202      -8.018   4.267  16.827  1.00 90.30           C
ATOM   2996  HE1 TYR A 202      -8.608   4.376  15.917  1.00 90.30           H
ATOM   2997  CE2 TYR A 202      -6.154   3.290  17.961  1.00 90.30           C
ATOM   2998  HE2 TYR A 202      -5.284   2.635  17.940  1.00 90.30           H
ATOM   2999  CZ  TYR A 202      -6.923   3.461  16.852  1.00 90.30           C
ATOM   3000  OH  TYR A 202      -6.581   2.795  15.717  1.00 90.30           O
ATOM   3001  HH  TYR A 202      -5.887   2.104  15.921  1.00 90.30           H
ATOM   3002  HN  TYR A 202      -5.693   6.032  21.126  1.00 90.30           H
ATOM   3003  N   PRO A 203      -9.006   8.566  21.598  1.00 80.41           N
ATOM   3004  CA  PRO A 203      -9.545   9.327  22.728  1.00 80.41           C
ATOM   3005  C   PRO A 203     -10.309   8.447  23.704  1.00 80.41           C
ATOM   3006  O   PRO A 203     -10.911   7.451  23.307  1.00 80.41           O
ATOM   3007  HA  PRO A 203      -8.732   9.759  23.312  1.00 80.41           H
ATOM   3008  CB  PRO A 203     -10.454  10.364  22.066  1.00 80.41           C
ATOM   3009 1HB  PRO A 203     -11.310  10.607  22.696  1.00 80.41           H
ATOM   3010 2HB  PRO A 203      -9.925  11.298  21.875  1.00 80.41           H
ATOM   3011  CG  PRO A 203     -10.880   9.700  20.788  1.00 80.41           C
ATOM   3012 1HG  PRO A 203     -11.743   9.053  20.949  1.00 80.41           H
ATOM   3013 2HG  PRO A 203     -11.170  10.436  20.039  1.00 80.41           H
ATOM   3014  CD  PRO A 203      -9.687   8.909  20.336  1.00 80.41           C
ATOM   3015 1HD  PRO A 203      -9.983   8.017  19.784  1.00 80.41           H
ATOM   3016 2HD  PRO A 203      -9.044   9.493  19.678  1.00 80.41           H
ATOM   3017  N   SER A 204     -10.264   8.843  24.968  1.00 68.78           N
ATOM   3018  CA  SER A 204     -10.612   7.936  26.048  1.00 68.78           C
ATOM   3019  C   SER A 204     -11.986   7.315  25.789  1.00 68.78           C
ATOM   3020  O   SER A 204     -12.169   6.110  25.958  1.00 68.78           O
ATOM   3021  HA  SER A 204      -9.838   7.169  26.042  1.00 68.78           H
ATOM   3022  CB  SER A 204     -10.603   8.657  27.397  1.00 68.78           C
ATOM   3023 1HB  SER A 204     -11.109   8.042  28.141  1.00 68.78           H
ATOM   3024 2HB  SER A 204      -9.574   8.782  27.735  1.00 68.78           H
ATOM   3025  OG  SER A 204     -11.236   9.932  27.326  1.00 68.78           O
ATOM   3026  HG  SER A 204     -12.219   9.835  27.481  1.00 68.78           H
ATOM   3027  HN  SER A 204      -9.997   9.762  25.257  1.00 68.78           H
ATOM   3028  N   ASP A 205     -12.917   8.165  25.381  1.00 70.83           N
ATOM   3029  CA  ASP A 205     -14.304   7.751  25.252  1.00 70.83           C
ATOM   3030  C   ASP A 205     -14.438   6.792  24.067  1.00 70.83           C
ATOM   3031  O   ASP A 205     -14.171   7.168  22.927  1.00 70.83           O
ATOM   3032  HA  ASP A 205     -14.551   7.277  26.202  1.00 70.83           H
ATOM   3033  CB  ASP A 205     -15.216   8.952  24.994  1.00 70.83           C
ATOM   3034 1HB  ASP A 205     -14.812   9.550  24.176  1.00 70.83           H
ATOM   3035 2HB  ASP A 205     -16.200   8.605  24.679  1.00 70.83           H
ATOM   3036  CG  ASP A 205     -15.351   9.818  26.248  1.00 70.83           C
ATOM   3037  OD1 ASP A 205     -15.103   9.271  27.344  1.00 70.83           O
ATOM   3038  OD2 ASP A 205     -15.699  11.007  26.082  1.00 70.83           O
ATOM   3039  HN  ASP A 205     -12.737   9.119  25.142  1.00 70.83           H
ATOM   3040  N   GLU A 206     -14.850   5.572  24.378  1.00 82.53           N
ATOM   3041  CA  GLU A 206     -15.058   4.568  23.349  1.00 82.53           C
ATOM   3042  C   GLU A 206     -13.784   4.383  22.522  1.00 82.53           C
ATOM   3043  O   GLU A 206     -13.844   3.959  21.370  1.00 82.53           O
ATOM   3044  HA  GLU A 206     -15.288   3.647  23.885  1.00 82.53           H
ATOM   3045  CB  GLU A 206     -16.243   4.936  22.454  1.00 82.53           C
ATOM   3046 1HB  GLU A 206     -16.041   5.879  21.947  1.00 82.53           H
ATOM   3047 2HB  GLU A 206     -16.456   4.115  21.770  1.00 82.53           H
ATOM   3048  CG  GLU A 206     -17.512   5.146  23.284  1.00 82.53           C
ATOM   3049 1HG  GLU A 206     -17.412   4.637  24.242  1.00 82.53           H
ATOM   3050 2HG  GLU A 206     -17.640   6.207  23.498  1.00 82.53           H
ATOM   3051  CD  GLU A 206     -18.743   4.617  22.545  1.00 82.53           C
ATOM   3052  OE1 GLU A 206     -19.613   4.039  23.233  1.00 82.53           O
ATOM   3053  OE2 GLU A 206     -18.787   4.802  21.310  1.00 82.53           O
ATOM   3054  HN  GLU A 206     -15.042   5.267  25.311  1.00 82.53           H
ATOM   3055  N   SER A 207     -12.661   4.712  23.144  1.00 88.00           N
ATOM   3056  CA  SER A 207     -11.369   4.513  22.510  1.00 88.00           C
ATOM   3057  C   SER A 207     -11.328   3.148  21.821  1.00 88.00           C
ATOM   3058  O   SER A 207     -10.911   3.042  20.668  1.00 88.00           O
ATOM   3059  HA  SER A 207     -11.281   5.315  21.776  1.00 88.00           H
ATOM   3060  CB  SER A 207     -10.232   4.628  23.527  1.00 88.00           C
ATOM   3061 1HB  SER A 207      -9.344   4.131  23.137  1.00 88.00           H
ATOM   3062 2HB  SER A 207      -9.974   5.678  23.665  1.00 88.00           H
ATOM   3063  OG  SER A 207     -10.581   4.056  24.785  1.00 88.00           O
ATOM   3064  HG  SER A 207     -10.894   4.771  25.411  1.00 88.00           H
ATOM   3065  HN  SER A 207     -12.624   5.106  24.063  1.00 88.00           H
ATOM   3066  N   THR A 208     -11.767   2.136  22.556  1.00 88.45           N
ATOM   3067  CA  THR A 208     -11.656   0.766  22.086  1.00 88.45           C
ATOM   3068  C   THR A 208     -12.508   0.561  20.832  1.00 88.45           C
ATOM   3069  O   THR A 208     -12.071  -0.081  19.878  1.00 88.45           O
ATOM   3070  HA  THR A 208     -10.620   0.583  21.801  1.00 88.45           H
ATOM   3071  CB  THR A 208     -12.040  -0.162  23.240  1.00 88.45           C
ATOM   3072  HB  THR A 208     -11.981  -1.207  22.935  1.00 88.45           H
ATOM   3073  OG1 THR A 208     -13.332   0.291  23.634  1.00 88.45           O
ATOM   3074  HG1 THR A 208     -13.785  -0.407  24.188  1.00 88.45           H
ATOM   3075  CG2 THR A 208     -11.173   0.057  24.481  1.00 88.45           C
ATOM   3076 1HG2 THR A 208     -11.285   1.085  24.826  1.00 88.45           H
ATOM   3077 2HG2 THR A 208     -10.129  -0.131  24.232  1.00 88.45           H
ATOM   3078 3HG2 THR A 208     -11.488  -0.627  25.269  1.00 88.45           H
ATOM   3079  HN  THR A 208     -12.192   2.242  23.455  1.00 88.45           H
ATOM   3080  N   LYS A 209     -13.709   1.120  20.873  1.00 90.36           N
ATOM   3081  CA  LYS A 209     -14.631   0.996  19.757  1.00 90.36           C
ATOM   3082  C   LYS A 209     -14.007   1.632  18.513  1.00 90.36           C
ATOM   3083  O   LYS A 209     -14.074   1.066  17.423  1.00 90.36           O
ATOM   3084  HA  LYS A 209     -14.773  -0.068  19.567  1.00 90.36           H
ATOM   3085  CB  LYS A 209     -15.998   1.577  20.125  1.00 90.36           C
ATOM   3086 1HB  LYS A 209     -15.874   2.581  20.529  1.00 90.36           H
ATOM   3087 2HB  LYS A 209     -16.611   1.668  19.228  1.00 90.36           H
ATOM   3088  CG  LYS A 209     -16.712   0.693  21.150  1.00 90.36           C
ATOM   3089 1HG  LYS A 209     -16.819  -0.316  20.753  1.00 90.36           H
ATOM   3090 2HG  LYS A 209     -16.107   0.617  22.054  1.00 90.36           H
ATOM   3091  CD  LYS A 209     -18.089   1.260  21.498  1.00 90.36           C
ATOM   3092 1HD  LYS A 209     -17.982   2.272  21.888  1.00 90.36           H
ATOM   3093 2HD  LYS A 209     -18.697   1.329  20.595  1.00 90.36           H
ATOM   3094  CE  LYS A 209     -18.799   0.382  22.531  1.00 90.36           C
ATOM   3095 1HE  LYS A 209     -18.979  -0.609  22.113  1.00 90.36           H
ATOM   3096 2HE  LYS A 209     -18.159   0.248  23.403  1.00 90.36           H
ATOM   3097  NZ  LYS A 209     -20.082   0.995  22.938  1.00 90.36           N
ATOM   3098 1HZ  LYS A 209     -20.559   0.380  23.589  1.00 90.36           H
ATOM   3099 2HZ  LYS A 209     -19.904   1.887  23.386  1.00 90.36           H
ATOM   3100 3HZ  LYS A 209     -20.664   1.138  22.120  1.00 90.36           H
ATOM   3101  HN  LYS A 209     -14.054   1.647  21.650  1.00 90.36           H
ATOM   3102  N   LEU A 210     -13.415   2.799  18.718  1.00 91.46           N
ATOM   3103  CA  LEU A 210     -12.862   3.562  17.612  1.00 91.46           C
ATOM   3104  C   LEU A 210     -11.726   2.767  16.966  1.00 91.46           C
ATOM   3105  O   LEU A 210     -11.660   2.652  15.743  1.00 91.46           O
ATOM   3106  HA  LEU A 210     -13.655   3.691  16.875  1.00 91.46           H
ATOM   3107  CB  LEU A 210     -12.447   4.959  18.079  1.00 91.46           C
ATOM   3108 1HB  LEU A 210     -13.308   5.433  18.551  1.00 91.46           H
ATOM   3109 2HB  LEU A 210     -11.682   4.851  18.847  1.00 91.46           H
ATOM   3110  CG  LEU A 210     -11.913   5.897  16.995  1.00 91.46           C
ATOM   3111  HG  LEU A 210     -11.073   5.407  16.503  1.00 91.46           H
ATOM   3112  CD1 LEU A 210     -12.975   6.159  15.925  1.00 91.46           C
ATOM   3113 1HD1 LEU A 210     -13.262   5.216  15.460  1.00 91.46           H
ATOM   3114 2HD1 LEU A 210     -13.849   6.618  16.385  1.00 91.46           H
ATOM   3115 3HD1 LEU A 210     -12.569   6.829  15.167  1.00 91.46           H
ATOM   3116  CD2 LEU A 210     -11.384   7.196  17.607  1.00 91.46           C
ATOM   3117 1HD2 LEU A 210     -12.189   7.701  18.140  1.00 91.46           H
ATOM   3118 2HD2 LEU A 210     -10.575   6.967  18.301  1.00 91.46           H
ATOM   3119 3HD2 LEU A 210     -11.010   7.845  16.814  1.00 91.46           H
ATOM   3120  HN  LEU A 210     -13.310   3.222  19.618  1.00 91.46           H
ATOM   3121  N   LYS A 211     -10.859   2.237  17.817  1.00 91.89           N
ATOM   3122  CA  LYS A 211      -9.740   1.439  17.346  1.00 91.89           C
ATOM   3123  C   LYS A 211     -10.268   0.278  16.500  1.00 91.89           C
ATOM   3124  O   LYS A 211      -9.807   0.063  15.380  1.00 91.89           O
ATOM   3125  HA  LYS A 211      -9.127   2.078  16.711  1.00 91.89           H
ATOM   3126  CB  LYS A 211      -8.866   0.996  18.521  1.00 91.89           C
ATOM   3127 1HB  LYS A 211      -8.444   1.871  19.016  1.00 91.89           H
ATOM   3128 2HB  LYS A 211      -9.478   0.477  19.259  1.00 91.89           H
ATOM   3129  CG  LYS A 211      -7.737   0.077  18.049  1.00 91.89           C
ATOM   3130 1HG  LYS A 211      -8.149  -0.887  17.750  1.00 91.89           H
ATOM   3131 2HG  LYS A 211      -7.259   0.506  17.168  1.00 91.89           H
ATOM   3132  CD  LYS A 211      -6.698  -0.126  19.153  1.00 91.89           C
ATOM   3133 1HD  LYS A 211      -6.347   0.842  19.510  1.00 91.89           H
ATOM   3134 2HD  LYS A 211      -7.158  -0.632  20.002  1.00 91.89           H
ATOM   3135  CE  LYS A 211      -5.512  -0.948  18.644  1.00 91.89           C
ATOM   3136 1HE  LYS A 211      -5.846  -1.947  18.366  1.00 91.89           H
ATOM   3137 2HE  LYS A 211      -5.101  -0.488  17.745  1.00 91.89           H
ATOM   3138  NZ  LYS A 211      -4.462  -1.042  19.683  1.00 91.89           N
ATOM   3139 1HZ  LYS A 211      -3.599  -1.369  19.264  1.00 91.89           H
ATOM   3140 2HZ  LYS A 211      -4.312  -0.127  20.096  1.00 91.89           H
ATOM   3141 3HZ  LYS A 211      -4.756  -1.693  20.403  1.00 91.89           H
ATOM   3142  HN  LYS A 211     -10.913   2.346  18.810  1.00 91.89           H
ATOM   3143  N   SER A 212     -11.226  -0.439  17.069  1.00 91.39           N
ATOM   3144  CA  SER A 212     -11.781  -1.606  16.405  1.00 91.39           C
ATOM   3145  C   SER A 212     -12.323  -1.217  15.028  1.00 91.39           C
ATOM   3146  O   SER A 212     -12.103  -1.926  14.048  1.00 91.39           O
ATOM   3147  HA  SER A 212     -10.949  -2.304  16.305  1.00 91.39           H
ATOM   3148  CB  SER A 212     -12.884  -2.247  17.249  1.00 91.39           C
ATOM   3149 1HB  SER A 212     -12.515  -2.416  18.261  1.00 91.39           H
ATOM   3150 2HB  SER A 212     -13.726  -1.559  17.328  1.00 91.39           H
ATOM   3151  OG  SER A 212     -13.331  -3.482  16.695  1.00 91.39           O
ATOM   3152  HG  SER A 212     -12.552  -4.089  16.541  1.00 91.39           H
ATOM   3153  HN  SER A 212     -11.622  -0.234  17.964  1.00 91.39           H
ATOM   3154  N   ALA A 213     -13.022  -0.092  15.000  1.00 92.00           N
ATOM   3155  CA  ALA A 213     -13.655   0.364  13.774  1.00 92.00           C
ATOM   3156  C   ALA A 213     -12.577   0.693  12.740  1.00 92.00           C
ATOM   3157  O   ALA A 213     -12.675   0.285  11.584  1.00 92.00           O
ATOM   3158  HA  ALA A 213     -14.273  -0.450  13.396  1.00 92.00           H
ATOM   3159  CB  ALA A 213     -14.555   1.564  14.080  1.00 92.00           C
ATOM   3160 1HB  ALA A 213     -15.322   1.269  14.796  1.00 92.00           H
ATOM   3161 2HB  ALA A 213     -13.955   2.370  14.501  1.00 92.00           H
ATOM   3162 3HB  ALA A 213     -15.029   1.906  13.160  1.00 92.00           H
ATOM   3163  HN  ALA A 213     -13.159   0.502  15.792  1.00 92.00           H
ATOM   3164  N   VAL A 214     -11.572   1.428  13.193  1.00 90.02           N
ATOM   3165  CA  VAL A 214     -10.510   1.873  12.307  1.00 90.02           C
ATOM   3166  C   VAL A 214      -9.785   0.654  11.734  1.00 90.02           C
ATOM   3167  O   VAL A 214      -9.456   0.623  10.549  1.00 90.02           O
ATOM   3168  HA  VAL A 214     -10.974   2.422  11.487  1.00 90.02           H
ATOM   3169  CB  VAL A 214      -9.575   2.831  13.049  1.00 90.02           C
ATOM   3170  HB  VAL A 214      -9.295   2.361  13.992  1.00 90.02           H
ATOM   3171  CG1 VAL A 214      -8.296   3.078  12.248  1.00 90.02           C
ATOM   3172 1HG1 VAL A 214      -7.776   2.133  12.092  1.00 90.02           H
ATOM   3173 2HG1 VAL A 214      -8.550   3.516  11.283  1.00 90.02           H
ATOM   3174 3HG1 VAL A 214      -7.649   3.762  12.798  1.00 90.02           H
ATOM   3175  CG2 VAL A 214     -10.283   4.148  13.372  1.00 90.02           C
ATOM   3176 1HG2 VAL A 214     -10.607   4.623  12.446  1.00 90.02           H
ATOM   3177 2HG2 VAL A 214     -11.151   3.949  14.001  1.00 90.02           H
ATOM   3178 3HG2 VAL A 214      -9.596   4.810  13.899  1.00 90.02           H
ATOM   3179  HN  VAL A 214     -11.477   1.719  14.146  1.00 90.02           H
ATOM   3180  N   LEU A 215      -9.558  -0.321  12.602  1.00 90.92           N
ATOM   3181  CA  LEU A 215      -8.862  -1.532  12.202  1.00 90.92           C
ATOM   3182  C   LEU A 215      -9.696  -2.272  11.153  1.00 90.92           C
ATOM   3183  O   LEU A 215      -9.167  -2.715  10.135  1.00 90.92           O
ATOM   3184  HA  LEU A 215      -7.920  -1.232  11.744  1.00 90.92           H
ATOM   3185  CB  LEU A 215      -8.520  -2.383  13.426  1.00 90.92           C
ATOM   3186 1HB  LEU A 215      -9.323  -2.275  14.155  1.00 90.92           H
ATOM   3187 2HB  LEU A 215      -8.503  -3.430  13.124  1.00 90.92           H
ATOM   3188  CG  LEU A 215      -7.194  -2.060  14.118  1.00 90.92           C
ATOM   3189  HG  LEU A 215      -7.023  -0.986  14.045  1.00 90.92           H
ATOM   3190  CD1 LEU A 215      -7.252  -2.408  15.607  1.00 90.92           C
ATOM   3191 1HD1 LEU A 215      -8.045  -1.832  16.084  1.00 90.92           H
ATOM   3192 2HD1 LEU A 215      -7.457  -3.473  15.723  1.00 90.92           H
ATOM   3193 3HD1 LEU A 215      -6.297  -2.169  16.074  1.00 90.92           H
ATOM   3194  CD2 LEU A 215      -6.025  -2.751  13.413  1.00 90.92           C
ATOM   3195 1HD2 LEU A 215      -6.176  -3.831  13.433  1.00 90.92           H
ATOM   3196 2HD2 LEU A 215      -5.972  -2.411  12.379  1.00 90.92           H
ATOM   3197 3HD2 LEU A 215      -5.095  -2.505  13.925  1.00 90.92           H
ATOM   3198  HN  LEU A 215      -9.840  -0.293  13.561  1.00 90.92           H
ATOM   3199  N   THR A 216     -10.985  -2.382  11.439  1.00 91.85           N
ATOM   3200  CA  THR A 216     -11.890  -3.093  10.551  1.00 91.85           C
ATOM   3201  C   THR A 216     -11.869  -2.466   9.156  1.00 91.85           C
ATOM   3202  O   THR A 216     -11.828  -3.178   8.153  1.00 91.85           O
ATOM   3203  HA  THR A 216     -11.534  -4.118  10.447  1.00 91.85           H
ATOM   3204  CB  THR A 216     -13.278  -3.096  11.196  1.00 91.85           C
ATOM   3205  HB  THR A 216     -13.671  -2.083  11.277  1.00 91.85           H
ATOM   3206  OG1 THR A 216     -13.086  -3.783  12.429  1.00 91.85           O
ATOM   3207  HG1 THR A 216     -13.053  -3.128  13.184  1.00 91.85           H
ATOM   3208  CG2 THR A 216     -14.275  -3.971  10.433  1.00 91.85           C
ATOM   3209 1HG2 THR A 216     -13.913  -4.999  10.410  1.00 91.85           H
ATOM   3210 2HG2 THR A 216     -14.379  -3.600   9.414  1.00 91.85           H
ATOM   3211 3HG2 THR A 216     -15.243  -3.938  10.932  1.00 91.85           H
ATOM   3212  HN  THR A 216     -11.411  -1.997  12.257  1.00 91.85           H
ATOM   3213  N   LEU A 217     -11.899  -1.142   9.136  1.00 88.39           N
ATOM   3214  CA  LEU A 217     -11.914  -0.413   7.879  1.00 88.39           C
ATOM   3215  C   LEU A 217     -10.652  -0.751   7.083  1.00 88.39           C
ATOM   3216  O   LEU A 217     -10.706  -0.905   5.863  1.00 88.39           O
ATOM   3217  HA  LEU A 217     -12.781  -0.754   7.314  1.00 88.39           H
ATOM   3218  CB  LEU A 217     -12.099   1.085   8.131  1.00 88.39           C
ATOM   3219 1HB  LEU A 217     -12.991   1.223   8.742  1.00 88.39           H
ATOM   3220 2HB  LEU A 217     -11.253   1.442   8.719  1.00 88.39           H
ATOM   3221  CG  LEU A 217     -12.226   1.964   6.886  1.00 88.39           C
ATOM   3222  HG  LEU A 217     -11.380   1.754   6.231  1.00 88.39           H
ATOM   3223  CD1 LEU A 217     -13.497   1.627   6.104  1.00 88.39           C
ATOM   3224 1HD1 LEU A 217     -13.466   0.583   5.793  1.00 88.39           H
ATOM   3225 2HD1 LEU A 217     -14.368   1.791   6.738  1.00 88.39           H
ATOM   3226 3HD1 LEU A 217     -13.563   2.266   5.223  1.00 88.39           H
ATOM   3227  CD2 LEU A 217     -12.156   3.448   7.252  1.00 88.39           C
ATOM   3228 1HD2 LEU A 217     -12.968   3.692   7.937  1.00 88.39           H
ATOM   3229 2HD2 LEU A 217     -11.200   3.659   7.732  1.00 88.39           H
ATOM   3230 3HD2 LEU A 217     -12.248   4.050   6.348  1.00 88.39           H
ATOM   3231  HN  LEU A 217     -11.912  -0.571   9.956  1.00 88.39           H
ATOM   3232  N   LYS A 218      -9.546  -0.857   7.804  1.00 86.13           N
ATOM   3233  CA  LYS A 218      -8.265  -1.130   7.175  1.00 86.13           C
ATOM   3234  C   LYS A 218      -8.294  -2.530   6.557  1.00 86.13           C
ATOM   3235  O   LYS A 218      -7.780  -2.738   5.459  1.00 86.13           O
ATOM   3236  HA  LYS A 218      -8.133  -0.402   6.375  1.00 86.13           H
ATOM   3237  CB  LYS A 218      -7.123  -0.921   8.171  1.00 86.13           C
ATOM   3238 1HB  LYS A 218      -7.352  -1.433   9.106  1.00 86.13           H
ATOM   3239 2HB  LYS A 218      -6.208  -1.365   7.780  1.00 86.13           H
ATOM   3240  CG  LYS A 218      -6.898   0.568   8.442  1.00 86.13           C
ATOM   3241 1HG  LYS A 218      -6.497   1.047   7.549  1.00 86.13           H
ATOM   3242 2HG  LYS A 218      -7.851   1.050   8.661  1.00 86.13           H
ATOM   3243  CD  LYS A 218      -5.936   0.773   9.614  1.00 86.13           C
ATOM   3244 1HD  LYS A 218      -6.325   0.271  10.500  1.00 86.13           H
ATOM   3245 2HD  LYS A 218      -4.974   0.315   9.384  1.00 86.13           H
ATOM   3246  CE  LYS A 218      -5.741   2.261   9.910  1.00 86.13           C
ATOM   3247 1HE  LYS A 218      -5.490   2.791   8.990  1.00 86.13           H
ATOM   3248 2HE  LYS A 218      -6.672   2.690  10.280  1.00 86.13           H
ATOM   3249  NZ  LYS A 218      -4.667   2.455  10.910  1.00 86.13           N
ATOM   3250 1HZ  LYS A 218      -4.636   3.429  11.188  1.00 86.13           H
ATOM   3251 2HZ  LYS A 218      -4.854   1.877  11.722  1.00 86.13           H
ATOM   3252 3HZ  LYS A 218      -3.776   2.191  10.504  1.00 86.13           H
ATOM   3253  HN  LYS A 218      -9.516  -0.760   8.799  1.00 86.13           H
ATOM   3254  N   VAL A 219      -8.899  -3.453   7.290  1.00 87.39           N
ATOM   3255  CA  VAL A 219      -8.947  -4.839   6.857  1.00 87.39           C
ATOM   3256  C   VAL A 219      -9.764  -4.938   5.567  1.00 87.39           C
ATOM   3257  O   VAL A 219      -9.342  -5.584   4.609  1.00 87.39           O
ATOM   3258  HA  VAL A 219      -7.924  -5.155   6.650  1.00 87.39           H
ATOM   3259  CB  VAL A 219      -9.496  -5.720   7.981  1.00 87.39           C
ATOM   3260  HB  VAL A 219     -10.431  -5.278   8.326  1.00 87.39           H
ATOM   3261  CG1 VAL A 219      -9.802  -7.130   7.472  1.00 87.39           C
ATOM   3262 1HG1 VAL A 219     -10.545  -7.076   6.676  1.00 87.39           H
ATOM   3263 2HG1 VAL A 219      -8.889  -7.584   7.088  1.00 87.39           H
ATOM   3264 3HG1 VAL A 219     -10.191  -7.735   8.291  1.00 87.39           H
ATOM   3265  CG2 VAL A 219      -8.530  -5.762   9.166  1.00 87.39           C
ATOM   3266 1HG2 VAL A 219      -7.573  -6.168   8.841  1.00 87.39           H
ATOM   3267 2HG2 VAL A 219      -8.385  -4.753   9.552  1.00 87.39           H
ATOM   3268 3HG2 VAL A 219      -8.945  -6.394   9.951  1.00 87.39           H
ATOM   3269  HN  VAL A 219      -9.350  -3.267   8.163  1.00 87.39           H
ATOM   3270  N   ILE A 220     -10.918  -4.288   5.583  1.00 87.72           N
ATOM   3271  CA  ILE A 220     -11.855  -4.398   4.478  1.00 87.72           C
ATOM   3272  C   ILE A 220     -11.230  -3.787   3.223  1.00 87.72           C
ATOM   3273  O   ILE A 220     -11.170  -4.433   2.178  1.00 87.72           O
ATOM   3274  HA  ILE A 220     -12.025  -5.459   4.298  1.00 87.72           H
ATOM   3275  CB  ILE A 220     -13.204  -3.782   4.856  1.00 87.72           C
ATOM   3276  HB  ILE A 220     -13.020  -2.803   5.300  1.00 87.72           H
ATOM   3277  CG1 ILE A 220     -13.917  -4.630   5.911  1.00 87.72           C
ATOM   3278 1HG1 ILE A 220     -14.240  -5.572   5.468  1.00 87.72           H
ATOM   3279 2HG1 ILE A 220     -13.224  -4.876   6.715  1.00 87.72           H
ATOM   3280  CG2 ILE A 220     -14.072  -3.560   3.616  1.00 87.72           C
ATOM   3281 1HG2 ILE A 220     -13.560  -2.885   2.930  1.00 87.72           H
ATOM   3282 2HG2 ILE A 220     -14.250  -4.515   3.122  1.00 87.72           H
ATOM   3283 3HG2 ILE A 220     -15.024  -3.121   3.913  1.00 87.72           H
ATOM   3284  CD1 ILE A 220     -15.127  -3.888   6.484  1.00 87.72           C
ATOM   3285 1HD1 ILE A 220     -14.798  -2.958   6.947  1.00 87.72           H
ATOM   3286 2HD1 ILE A 220     -15.830  -3.665   5.681  1.00 87.72           H
ATOM   3287 3HD1 ILE A 220     -15.616  -4.513   7.231  1.00 87.72           H
ATOM   3288  HN  ILE A 220     -11.215  -3.695   6.332  1.00 87.72           H
ATOM   3289  N   LEU A 221     -10.781  -2.549   3.366  1.00 82.17           N
ATOM   3290  CA  LEU A 221     -10.349  -1.772   2.217  1.00 82.17           C
ATOM   3291  C   LEU A 221      -8.941  -2.211   1.810  1.00 82.17           C
ATOM   3292  O   LEU A 221      -8.506  -1.951   0.689  1.00 82.17           O
ATOM   3293  HA  LEU A 221     -11.031  -1.995   1.396  1.00 82.17           H
ATOM   3294  CB  LEU A 221     -10.466  -0.274   2.508  1.00 82.17           C
ATOM   3295 1HB  LEU A 221      -9.867  -0.048   3.390  1.00 82.17           H
ATOM   3296 2HB  LEU A 221     -10.025   0.273   1.675  1.00 82.17           H
ATOM   3297  CG  LEU A 221     -11.883   0.256   2.738  1.00 82.17           C
ATOM   3298  HG  LEU A 221     -12.300  -0.252   3.608  1.00 82.17           H
ATOM   3299  CD1 LEU A 221     -11.863   1.753   3.056  1.00 82.17           C
ATOM   3300 1HD1 LEU A 221     -11.274   1.925   3.957  1.00 82.17           H
ATOM   3301 2HD1 LEU A 221     -11.418   2.295   2.222  1.00 82.17           H
ATOM   3302 3HD1 LEU A 221     -12.883   2.104   3.215  1.00 82.17           H
ATOM   3303  CD2 LEU A 221     -12.789  -0.066   1.548  1.00 82.17           C
ATOM   3304 1HD2 LEU A 221     -12.384   0.397   0.648  1.00 82.17           H
ATOM   3305 2HD2 LEU A 221     -12.838  -1.146   1.411  1.00 82.17           H
ATOM   3306 3HD2 LEU A 221     -13.789   0.322   1.738  1.00 82.17           H
ATOM   3307  HN  LEU A 221     -10.711  -2.078   4.245  1.00 82.17           H
ATOM   3308  N   GLY A 222      -8.269  -2.869   2.742  1.00 74.84           N
ATOM   3309  CA  GLY A 222      -6.853  -3.153   2.583  1.00 74.84           C
ATOM   3310  C   GLY A 222      -6.633  -4.584   2.086  1.00 74.84           C
ATOM   3311  O   GLY A 222      -5.536  -4.932   1.652  1.00 74.84           O
ATOM   3312 1HA  GLY A 222      -6.413  -2.448   1.878  1.00 74.84           H
ATOM   3313 2HA  GLY A 222      -6.341  -3.013   3.535  1.00 74.84           H
ATOM   3314  HN  GLY A 222      -8.674  -3.205   3.592  1.00 74.84           H
ATOM   3315  N   PHE A 223      -7.694  -5.373   2.167  1.00 75.64           N
ATOM   3316  CA  PHE A 223      -7.655  -6.733   1.655  1.00 75.64           C
ATOM   3317  C   PHE A 223      -8.889  -7.031   0.800  1.00 75.64           C
ATOM   3318  O   PHE A 223      -8.781  -7.199  -0.414  1.00 75.64           O
ATOM   3319  HA  PHE A 223      -6.759  -6.822   1.040  1.00 75.64           H
ATOM   3320  CB  PHE A 223      -7.651  -7.667   2.866  1.00 75.64           C
ATOM   3321 1HB  PHE A 223      -6.888  -7.331   3.568  1.00 75.64           H
ATOM   3322 2HB  PHE A 223      -8.610  -7.589   3.376  1.00 75.64           H
ATOM   3323  CG  PHE A 223      -7.392  -9.135   2.519  1.00 75.64           C
ATOM   3324  CD1 PHE A 223      -8.359 -10.066   2.740  1.00 75.64           C
ATOM   3325  HD1 PHE A 223      -9.317  -9.767   3.164  1.00 75.64           H
ATOM   3326  CD2 PHE A 223      -6.197  -9.508   1.989  1.00 75.64           C
ATOM   3327  HD2 PHE A 223      -5.422  -8.762   1.812  1.00 75.64           H
ATOM   3328  CE1 PHE A 223      -8.119 -11.428   2.417  1.00 75.64           C
ATOM   3329  HE1 PHE A 223      -8.893 -12.174   2.595  1.00 75.64           H
ATOM   3330  CE2 PHE A 223      -5.957 -10.870   1.667  1.00 75.64           C
ATOM   3331  HE2 PHE A 223      -4.999 -11.169   1.242  1.00 75.64           H
ATOM   3332  CZ  PHE A 223      -6.923 -11.801   1.888  1.00 75.64           C
ATOM   3333  HZ  PHE A 223      -6.739 -12.847   1.640  1.00 75.64           H
ATOM   3334  HN  PHE A 223      -8.566  -5.099   2.572  1.00 75.64           H
ATOM   3335  N   PHE A 224     -10.032  -7.089   1.467  1.00 82.45           N
ATOM   3336  CA  PHE A 224     -11.202  -7.731   0.893  1.00 82.45           C
ATOM   3337  C   PHE A 224     -11.667  -6.998  -0.367  1.00 82.45           C
ATOM   3338  O   PHE A 224     -11.950  -7.626  -1.386  1.00 82.45           O
ATOM   3339  HA  PHE A 224     -10.917  -8.750   0.633  1.00 82.45           H
ATOM   3340  CB  PHE A 224     -12.310  -7.665   1.946  1.00 82.45           C
ATOM   3341 1HB  PHE A 224     -12.292  -6.683   2.417  1.00 82.45           H
ATOM   3342 2HB  PHE A 224     -13.275  -7.762   1.449  1.00 82.45           H
ATOM   3343  CG  PHE A 224     -12.202  -8.738   3.031  1.00 82.45           C
ATOM   3344  CD1 PHE A 224     -12.640 -10.002   2.785  1.00 82.45           C
ATOM   3345  HD1 PHE A 224     -13.068 -10.250   1.814  1.00 82.45           H
ATOM   3346  CD2 PHE A 224     -11.667  -8.428   4.243  1.00 82.45           C
ATOM   3347  HD2 PHE A 224     -11.316  -7.415   4.440  1.00 82.45           H
ATOM   3348  CE1 PHE A 224     -12.539 -10.997   3.792  1.00 82.45           C
ATOM   3349  HE1 PHE A 224     -12.891 -12.010   3.594  1.00 82.45           H
ATOM   3350  CE2 PHE A 224     -11.566  -9.424   5.250  1.00 82.45           C
ATOM   3351  HE2 PHE A 224     -11.138  -9.175   6.221  1.00 82.45           H
ATOM   3352  CZ  PHE A 224     -12.005 -10.687   5.004  1.00 82.45           C
ATOM   3353  HZ  PHE A 224     -11.927 -11.451   5.777  1.00 82.45           H
ATOM   3354  HN  PHE A 224     -10.165  -6.707   2.381  1.00 82.45           H
ATOM   3355  N   LEU A 225     -11.733  -5.679  -0.255  1.00 81.24           N
ATOM   3356  CA  LEU A 225     -12.227  -4.859  -1.348  1.00 81.24           C
ATOM   3357  C   LEU A 225     -11.359  -5.091  -2.587  1.00 81.24           C
ATOM   3358  O   LEU A 225     -11.876  -5.358  -3.671  1.00 81.24           O
ATOM   3359  HA  LEU A 225     -13.241  -5.189  -1.571  1.00 81.24           H
ATOM   3360  CB  LEU A 225     -12.310  -3.392  -0.922  1.00 81.24           C
ATOM   3361 1HB  LEU A 225     -12.958  -3.325  -0.048  1.00 81.24           H
ATOM   3362 2HB  LEU A 225     -11.318  -3.068  -0.609  1.00 81.24           H
ATOM   3363  CG  LEU A 225     -12.825  -2.415  -1.981  1.00 81.24           C
ATOM   3364  HG  LEU A 225     -12.245  -2.561  -2.892  1.00 81.24           H
ATOM   3365  CD1 LEU A 225     -14.288  -2.700  -2.325  1.00 81.24           C
ATOM   3366 1HD1 LEU A 225     -14.379  -3.715  -2.713  1.00 81.24           H
ATOM   3367 2HD1 LEU A 225     -14.899  -2.599  -1.429  1.00 81.24           H
ATOM   3368 3HD1 LEU A 225     -14.629  -1.991  -3.080  1.00 81.24           H
ATOM   3369  CD2 LEU A 225     -12.613  -0.966  -1.538  1.00 81.24           C
ATOM   3370 1HD2 LEU A 225     -13.151  -0.788  -0.607  1.00 81.24           H
ATOM   3371 2HD2 LEU A 225     -11.549  -0.785  -1.384  1.00 81.24           H
ATOM   3372 3HD2 LEU A 225     -12.988  -0.292  -2.309  1.00 81.24           H
ATOM   3373  HN  LEU A 225     -11.456  -5.173   0.561  1.00 81.24           H
ATOM   3374  N   PRO A 226     -10.029  -4.995  -2.451  1.00 74.62           N
ATOM   3375  CA  PRO A 226      -9.138  -5.181  -3.598  1.00 74.62           C
ATOM   3376  C   PRO A 226      -9.123  -6.619  -4.090  1.00 74.62           C
ATOM   3377  O   PRO A 226      -9.131  -6.867  -5.295  1.00 74.62           O
ATOM   3378  HA  PRO A 226      -9.489  -4.594  -4.447  1.00 74.62           H
ATOM   3379  CB  PRO A 226      -7.769  -4.748  -3.068  1.00 74.62           C
ATOM   3380 1HB  PRO A 226      -6.962  -5.315  -3.531  1.00 74.62           H
ATOM   3381 2HB  PRO A 226      -7.575  -3.695  -3.270  1.00 74.62           H
ATOM   3382  CG  PRO A 226      -7.858  -5.020  -1.593  1.00 74.62           C
ATOM   3383 1HG  PRO A 226      -7.612  -6.057  -1.368  1.00 74.62           H
ATOM   3384 2HG  PRO A 226      -7.157  -4.398  -1.036  1.00 74.62           H
ATOM   3385  CD  PRO A 226      -9.277  -4.706  -1.217  1.00 74.62           C
ATOM   3386 1HD  PRO A 226      -9.617  -5.322  -0.385  1.00 74.62           H
ATOM   3387 2HD  PRO A 226      -9.390  -3.666  -0.912  1.00 74.62           H
ATOM   3388  N   PHE A 227      -9.102  -7.537  -3.136  1.00 78.20           N
ATOM   3389  CA  PHE A 227      -8.992  -8.950  -3.458  1.00 78.20           C
ATOM   3390  C   PHE A 227     -10.174  -9.411  -4.313  1.00 78.20           C
ATOM   3391  O   PHE A 227      -9.988 -10.091  -5.321  1.00 78.20           O
ATOM   3392  HA  PHE A 227      -8.067  -9.082  -4.019  1.00 78.20           H
ATOM   3393  CB  PHE A 227      -9.007  -9.714  -2.133  1.00 78.20           C
ATOM   3394 1HB  PHE A 227      -8.144  -9.411  -1.540  1.00 78.20           H
ATOM   3395 2HB  PHE A 227      -9.896  -9.427  -1.570  1.00 78.20           H
ATOM   3396  CG  PHE A 227      -8.990 -11.236  -2.291  1.00 78.20           C
ATOM   3397  CD1 PHE A 227     -10.134 -11.950  -2.115  1.00 78.20           C
ATOM   3398  HD1 PHE A 227     -11.062 -11.439  -1.860  1.00 78.20           H
ATOM   3399  CD2 PHE A 227      -7.832 -11.874  -2.609  1.00 78.20           C
ATOM   3400  HD2 PHE A 227      -6.916 -11.301  -2.750  1.00 78.20           H
ATOM   3401  CE1 PHE A 227     -10.119 -13.362  -2.262  1.00 78.20           C
ATOM   3402  HE1 PHE A 227     -11.035 -13.935  -2.120  1.00 78.20           H
ATOM   3403  CE2 PHE A 227      -7.817 -13.286  -2.756  1.00 78.20           C
ATOM   3404  HE2 PHE A 227      -6.888 -13.797  -3.010  1.00 78.20           H
ATOM   3405  CZ  PHE A 227      -8.960 -14.000  -2.579  1.00 78.20           C
ATOM   3406  HZ  PHE A 227      -8.948 -15.084  -2.693  1.00 78.20           H
ATOM   3407  HN  PHE A 227      -9.159  -7.330  -2.159  1.00 78.20           H
ATOM   3408  N   VAL A 228     -11.364  -9.023  -3.879  1.00 82.55           N
ATOM   3409  CA  VAL A 228     -12.579  -9.416  -4.572  1.00 82.55           C
ATOM   3410  C   VAL A 228     -12.564  -8.834  -5.987  1.00 82.55           C
ATOM   3411  O   VAL A 228     -12.891  -9.525  -6.950  1.00 82.55           O
ATOM   3412  HA  VAL A 228     -12.581 -10.504  -4.641  1.00 82.55           H
ATOM   3413  CB  VAL A 228     -13.805  -8.990  -3.763  1.00 82.55           C
ATOM   3414  HB  VAL A 228     -13.669  -7.949  -3.472  1.00 82.55           H
ATOM   3415  CG1 VAL A 228     -15.078  -9.080  -4.608  1.00 82.55           C
ATOM   3416 1HG1 VAL A 228     -14.985  -8.424  -5.474  1.00 82.55           H
ATOM   3417 2HG1 VAL A 228     -15.220 -10.107  -4.943  1.00 82.55           H
ATOM   3418 3HG1 VAL A 228     -15.934  -8.771  -4.008  1.00 82.55           H
ATOM   3419  CG2 VAL A 228     -13.935  -9.822  -2.486  1.00 82.55           C
ATOM   3420 1HG2 VAL A 228     -14.038 -10.875  -2.747  1.00 82.55           H
ATOM   3421 2HG2 VAL A 228     -13.046  -9.685  -1.871  1.00 82.55           H
ATOM   3422 3HG2 VAL A 228     -14.815  -9.498  -1.929  1.00 82.55           H
ATOM   3423  HN  VAL A 228     -11.505  -8.452  -3.070  1.00 82.55           H
ATOM   3424  N   VAL A 229     -12.181  -7.568  -6.068  1.00 74.76           N
ATOM   3425  CA  VAL A 229     -12.216  -6.855  -7.333  1.00 74.76           C
ATOM   3426  C   VAL A 229     -11.270  -7.536  -8.324  1.00 74.76           C
ATOM   3427  O   VAL A 229     -11.649  -7.806  -9.463  1.00 74.76           O
ATOM   3428  HA  VAL A 229     -13.233  -6.918  -7.719  1.00 74.76           H
ATOM   3429  CB  VAL A 229     -11.884  -5.378  -7.110  1.00 74.76           C
ATOM   3430  HB  VAL A 229     -10.961  -5.324  -6.533  1.00 74.76           H
ATOM   3431  CG1 VAL A 229     -11.648  -4.662  -8.442  1.00 74.76           C
ATOM   3432 1HG1 VAL A 229     -10.815  -5.132  -8.964  1.00 74.76           H
ATOM   3433 2HG1 VAL A 229     -12.547  -4.730  -9.055  1.00 74.76           H
ATOM   3434 3HG1 VAL A 229     -11.415  -3.614  -8.254  1.00 74.76           H
ATOM   3435  CG2 VAL A 229     -12.984  -4.685  -6.303  1.00 74.76           C
ATOM   3436 1HG2 VAL A 229     -13.929  -4.753  -6.842  1.00 74.76           H
ATOM   3437 2HG2 VAL A 229     -13.083  -5.171  -5.332  1.00 74.76           H
ATOM   3438 3HG2 VAL A 229     -12.723  -3.636  -6.159  1.00 74.76           H
ATOM   3439  HN  VAL A 229     -11.853  -7.033  -5.289  1.00 74.76           H
ATOM   3440  N   MET A 230     -10.059  -7.796  -7.854  1.00 75.54           N
ATOM   3441  CA  MET A 230      -9.049  -8.419  -8.693  1.00 75.54           C
ATOM   3442  C   MET A 230      -9.518  -9.787  -9.191  1.00 75.54           C
ATOM   3443  O   MET A 230      -9.380 -10.102 -10.372  1.00 75.54           O
ATOM   3444  HA  MET A 230      -8.912  -7.744  -9.538  1.00 75.54           H
ATOM   3445  CB  MET A 230      -7.753  -8.582  -7.895  1.00 75.54           C
ATOM   3446 1HB  MET A 230      -7.988  -8.747  -6.844  1.00 75.54           H
ATOM   3447 2HB  MET A 230      -7.217  -9.465  -8.244  1.00 75.54           H
ATOM   3448  CG  MET A 230      -6.862  -7.347  -8.038  1.00 75.54           C
ATOM   3449 1HG  MET A 230      -6.642  -7.167  -9.090  1.00 75.54           H
ATOM   3450 2HG  MET A 230      -7.385  -6.466  -7.666  1.00 75.54           H
ATOM   3451  SD  MET A 230      -5.343  -7.582  -7.130  1.00 75.54           S
ATOM   3452  CE  MET A 230      -5.861  -7.033  -5.513  1.00 75.54           C
ATOM   3453 1HE  MET A 230      -6.187  -5.995  -5.569  1.00 75.54           H
ATOM   3454 2HE  MET A 230      -6.686  -7.655  -5.165  1.00 75.54           H
ATOM   3455 3HE  MET A 230      -5.026  -7.114  -4.817  1.00 75.54           H
ATOM   3456  HN  MET A 230      -9.765  -7.588  -6.921  1.00 75.54           H
ATOM   3457  N   ALA A 231     -10.063 -10.564  -8.266  1.00 78.09           N
ATOM   3458  CA  ALA A 231     -10.523 -11.903  -8.590  1.00 78.09           C
ATOM   3459  C   ALA A 231     -11.546 -11.826  -9.725  1.00 78.09           C
ATOM   3460  O   ALA A 231     -11.494 -12.614 -10.668  1.00 78.09           O
ATOM   3461  HA  ALA A 231      -9.661 -12.478  -8.928  1.00 78.09           H
ATOM   3462  CB  ALA A 231     -11.095 -12.564  -7.334  1.00 78.09           C
ATOM   3463 1HB  ALA A 231     -10.320 -12.622  -6.569  1.00 78.09           H
ATOM   3464 2HB  ALA A 231     -11.931 -11.973  -6.961  1.00 78.09           H
ATOM   3465 3HB  ALA A 231     -11.440 -13.569  -7.578  1.00 78.09           H
ATOM   3466  HN  ALA A 231     -10.191 -10.292  -7.313  1.00 78.09           H
ATOM   3467  N   CYS A 232     -12.453 -10.868  -9.597  1.00 78.91           N
ATOM   3468  CA  CYS A 232     -13.496 -10.688 -10.592  1.00 78.91           C
ATOM   3469  C   CYS A 232     -12.835 -10.315 -11.920  1.00 78.91           C
ATOM   3470  O   CYS A 232     -13.132 -10.910 -12.955  1.00 78.91           O
ATOM   3471  HA  CYS A 232     -14.019 -11.641 -10.674  1.00 78.91           H
ATOM   3472  CB  CYS A 232     -14.523  -9.642 -10.152  1.00 78.91           C
ATOM   3473 1HB  CYS A 232     -14.013  -8.744  -9.803  1.00 78.91           H
ATOM   3474 2HB  CYS A 232     -15.141  -9.347 -11.000  1.00 78.91           H
ATOM   3475  SG  CYS A 232     -15.576 -10.321  -8.818  1.00 78.91           S
ATOM   3476  HG  CYS A 232     -14.717 -10.088  -7.830  1.00 78.91           H
ATOM   3477  HN  CYS A 232     -12.482 -10.224  -8.833  1.00 78.91           H
ATOM   3478  N   CYS A 233     -11.950  -9.331 -11.848  1.00 72.07           N
ATOM   3479  CA  CYS A 233     -11.362  -8.764 -13.050  1.00 72.07           C
ATOM   3480  C   CYS A 233     -10.629  -9.879 -13.798  1.00 72.07           C
ATOM   3481  O   CYS A 233     -10.807 -10.044 -15.004  1.00 72.07           O
ATOM   3482  HA  CYS A 233     -12.186  -8.374 -13.648  1.00 72.07           H
ATOM   3483  CB  CYS A 233     -10.437  -7.589 -12.727  1.00 72.07           C
ATOM   3484 1HB  CYS A 233      -9.725  -7.878 -11.954  1.00 72.07           H
ATOM   3485 2HB  CYS A 233      -9.858  -7.318 -13.610  1.00 72.07           H
ATOM   3486  SG  CYS A 233     -11.423  -6.154 -12.162  1.00 72.07           S
ATOM   3487  HG  CYS A 233     -11.657  -6.619 -10.938  1.00 72.07           H
ATOM   3488  HN  CYS A 233     -11.636  -8.923 -10.991  1.00 72.07           H
ATOM   3489  N   TYR A 234      -9.819 -10.615 -13.051  1.00 73.25           N
ATOM   3490  CA  TYR A 234      -8.978 -11.640 -13.646  1.00 73.25           C
ATOM   3491  C   TYR A 234      -9.821 -12.806 -14.167  1.00 73.25           C
ATOM   3492  O   TYR A 234      -9.482 -13.418 -15.179  1.00 73.25           O
ATOM   3493  HA  TYR A 234      -8.438 -11.191 -14.480  1.00 73.25           H
ATOM   3494  CB  TYR A 234      -8.070 -12.144 -12.523  1.00 73.25           C
ATOM   3495 1HB  TYR A 234      -8.643 -12.186 -11.597  1.00 73.25           H
ATOM   3496 2HB  TYR A 234      -7.758 -13.164 -12.751  1.00 73.25           H
ATOM   3497  CG  TYR A 234      -6.825 -11.285 -12.296  1.00 73.25           C
ATOM   3498  CD1 TYR A 234      -5.874 -11.171 -13.290  1.00 73.25           C
ATOM   3499  HD1 TYR A 234      -6.010 -11.694 -14.237  1.00 73.25           H
ATOM   3500  CD2 TYR A 234      -6.652 -10.623 -11.097  1.00 73.25           C
ATOM   3501  HD2 TYR A 234      -7.403 -10.713 -10.312  1.00 73.25           H
ATOM   3502  CE1 TYR A 234      -4.702 -10.362 -13.077  1.00 73.25           C
ATOM   3503  HE1 TYR A 234      -3.944 -10.264 -13.853  1.00 73.25           H
ATOM   3504  CE2 TYR A 234      -5.480  -9.814 -10.884  1.00 73.25           C
ATOM   3505  HE2 TYR A 234      -5.331  -9.286  -9.942  1.00 73.25           H
ATOM   3506  CZ  TYR A 234      -4.563  -9.723 -11.884  1.00 73.25           C
ATOM   3507  OH  TYR A 234      -3.456  -8.959 -11.683  1.00 73.25           O
ATOM   3508  HH  TYR A 234      -3.477  -8.563 -10.765  1.00 73.25           H
ATOM   3509  HN  TYR A 234      -9.732 -10.521 -12.059  1.00 73.25           H
ATOM   3510  N   THR A 235     -10.902 -13.079 -13.452  1.00 80.86           N
ATOM   3511  CA  THR A 235     -11.848 -14.093 -13.883  1.00 80.86           C
ATOM   3512  C   THR A 235     -12.377 -13.769 -15.282  1.00 80.86           C
ATOM   3513  O   THR A 235     -12.439 -14.643 -16.145  1.00 80.86           O
ATOM   3514  HA  THR A 235     -11.323 -15.046 -13.953  1.00 80.86           H
ATOM   3515  CB  THR A 235     -12.949 -14.194 -12.826  1.00 80.86           C
ATOM   3516  HB  THR A 235     -13.504 -13.258 -12.752  1.00 80.86           H
ATOM   3517  OG1 THR A 235     -12.261 -14.595 -11.645  1.00 80.86           O
ATOM   3518  HG1 THR A 235     -12.218 -13.834 -10.998  1.00 80.86           H
ATOM   3519  CG2 THR A 235     -13.922 -15.343 -13.100  1.00 80.86           C
ATOM   3520 1HG2 THR A 235     -13.376 -16.286 -13.106  1.00 80.86           H
ATOM   3521 2HG2 THR A 235     -14.399 -15.192 -14.068  1.00 80.86           H
ATOM   3522 3HG2 THR A 235     -14.682 -15.369 -12.319  1.00 80.86           H
ATOM   3523  HN  THR A 235     -11.135 -12.622 -12.593  1.00 80.86           H
ATOM   3524  N   ILE A 236     -12.745 -12.509 -15.463  1.00 77.49           N
ATOM   3525  CA  ILE A 236     -13.301 -12.066 -16.730  1.00 77.49           C
ATOM   3526  C   ILE A 236     -12.210 -12.105 -17.802  1.00 77.49           C
ATOM   3527  O   ILE A 236     -12.457 -12.530 -18.929  1.00 77.49           O
ATOM   3528  HA  ILE A 236     -14.083 -12.772 -17.009  1.00 77.49           H
ATOM   3529  CB  ILE A 236     -13.962 -10.695 -16.576  1.00 77.49           C
ATOM   3530  HB  ILE A 236     -13.234 -10.012 -16.139  1.00 77.49           H
ATOM   3531  CG1 ILE A 236     -15.150 -10.765 -15.613  1.00 77.49           C
ATOM   3532 1HG1 ILE A 236     -15.982 -11.279 -16.094  1.00 77.49           H
ATOM   3533 2HG1 ILE A 236     -14.877 -11.350 -14.735  1.00 77.49           H
ATOM   3534  CG2 ILE A 236     -14.360 -10.122 -17.937  1.00 77.49           C
ATOM   3535 1HG2 ILE A 236     -13.472 -10.013 -18.559  1.00 77.49           H
ATOM   3536 2HG2 ILE A 236     -15.065 -10.797 -18.424  1.00 77.49           H
ATOM   3537 3HG2 ILE A 236     -14.828  -9.147 -17.798  1.00 77.49           H
ATOM   3538  CD1 ILE A 236     -15.590  -9.364 -15.183  1.00 77.49           C
ATOM   3539 1HD1 ILE A 236     -14.763  -8.861 -14.682  1.00 77.49           H
ATOM   3540 2HD1 ILE A 236     -15.885  -8.790 -16.062  1.00 77.49           H
ATOM   3541 3HD1 ILE A 236     -16.435  -9.442 -14.500  1.00 77.49           H
ATOM   3542  HN  ILE A 236     -12.669 -11.798 -14.763  1.00 77.49           H
ATOM   3543  N   ILE A 237     -11.026 -11.656 -17.412  1.00 73.45           N
ATOM   3544  CA  ILE A 237      -9.907 -11.595 -18.337  1.00 73.45           C
ATOM   3545  C   ILE A 237      -9.603 -13.001 -18.857  1.00 73.45           C
ATOM   3546  O   ILE A 237      -9.463 -13.205 -20.062  1.00 73.45           O
ATOM   3547  HA  ILE A 237     -10.212 -10.974 -19.179  1.00 73.45           H
ATOM   3548  CB  ILE A 237      -8.706 -10.909 -17.681  1.00 73.45           C
ATOM   3549  HB  ILE A 237      -8.600 -11.300 -16.669  1.00 73.45           H
ATOM   3550  CG1 ILE A 237      -8.934  -9.401 -17.562  1.00 73.45           C
ATOM   3551 1HG1 ILE A 237      -8.895  -8.944 -18.550  1.00 73.45           H
ATOM   3552 2HG1 ILE A 237      -9.930  -9.211 -17.162  1.00 73.45           H
ATOM   3553  CG2 ILE A 237      -7.412 -11.236 -18.429  1.00 73.45           C
ATOM   3554 1HG2 ILE A 237      -7.248 -12.313 -18.418  1.00 73.45           H
ATOM   3555 2HG2 ILE A 237      -7.492 -10.891 -19.460  1.00 73.45           H
ATOM   3556 3HG2 ILE A 237      -6.575 -10.736 -17.942  1.00 73.45           H
ATOM   3557  CD1 ILE A 237      -7.883  -8.758 -16.655  1.00 73.45           C
ATOM   3558 1HD1 ILE A 237      -7.941  -9.200 -15.660  1.00 73.45           H
ATOM   3559 2HD1 ILE A 237      -6.890  -8.929 -17.071  1.00 73.45           H
ATOM   3560 3HD1 ILE A 237      -8.068  -7.686 -16.587  1.00 73.45           H
ATOM   3561  HN  ILE A 237     -10.825 -11.338 -16.485  1.00 73.45           H
ATOM   3562  N   ILE A 238      -9.510 -13.936 -17.922  1.00 73.99           N
ATOM   3563  CA  ILE A 238      -9.203 -15.313 -18.269  1.00 73.99           C
ATOM   3564  C   ILE A 238     -10.265 -15.840 -19.236  1.00 73.99           C
ATOM   3565  O   ILE A 238      -9.938 -16.475 -20.238  1.00 73.99           O
ATOM   3566  HA  ILE A 238      -8.240 -15.315 -18.779  1.00 73.99           H
ATOM   3567  CB  ILE A 238      -9.048 -16.162 -17.005  1.00 73.99           C
ATOM   3568  HB  ILE A 238      -9.889 -15.949 -16.345  1.00 73.99           H
ATOM   3569  CG1 ILE A 238      -7.772 -15.789 -16.247  1.00 73.99           C
ATOM   3570 1HG1 ILE A 238      -6.904 -16.188 -16.772  1.00 73.99           H
ATOM   3571 2HG1 ILE A 238      -7.661 -14.705 -16.226  1.00 73.99           H
ATOM   3572  CG2 ILE A 238      -9.102 -17.655 -17.337  1.00 73.99           C
ATOM   3573 1HG2 ILE A 238     -10.060 -17.889 -17.800  1.00 73.99           H
ATOM   3574 2HG2 ILE A 238      -8.295 -17.903 -18.026  1.00 73.99           H
ATOM   3575 3HG2 ILE A 238      -8.989 -18.235 -16.421  1.00 73.99           H
ATOM   3576  CD1 ILE A 238      -7.805 -16.332 -14.817  1.00 73.99           C
ATOM   3577 1HD1 ILE A 238      -8.661 -15.912 -14.289  1.00 73.99           H
ATOM   3578 2HD1 ILE A 238      -7.892 -17.418 -14.843  1.00 73.99           H
ATOM   3579 3HD1 ILE A 238      -6.887 -16.052 -14.301  1.00 73.99           H
ATOM   3580  HN  ILE A 238      -9.640 -13.765 -16.945  1.00 73.99           H
ATOM   3581  N   HIS A 239     -11.516 -15.556 -18.904  1.00 78.84           N
ATOM   3582  CA  HIS A 239     -12.630 -16.028 -19.709  1.00 78.84           C
ATOM   3583  C   HIS A 239     -12.505 -15.477 -21.131  1.00 78.84           C
ATOM   3584  O   HIS A 239     -12.685 -16.210 -22.102  1.00 78.84           O
ATOM   3585  HA  HIS A 239     -12.554 -17.115 -19.741  1.00 78.84           H
ATOM   3586  CB  HIS A 239     -13.965 -15.672 -19.051  1.00 78.84           C
ATOM   3587 1HB  HIS A 239     -13.961 -16.038 -18.024  1.00 78.84           H
ATOM   3588 2HB  HIS A 239     -14.056 -14.587 -19.002  1.00 78.84           H
ATOM   3589  CG  HIS A 239     -15.170 -16.234 -19.765  1.00 78.84           C
ATOM   3590  ND1 HIS A 239     -15.862 -15.530 -20.736  1.00 78.84           N
ATOM   3591  HD1 HIS A 239     -15.645 -14.607 -21.056  1.00 78.84           H
ATOM   3592  CD2 HIS A 239     -15.799 -17.438 -19.642  1.00 78.84           C
ATOM   3593  HD2 HIS A 239     -15.512 -18.239 -18.961  1.00 78.84           H
ATOM   3594  CE1 HIS A 239     -16.861 -16.285 -21.169  1.00 78.84           C
ATOM   3595  HE1 HIS A 239     -17.587 -16.010 -21.934  1.00 78.84           H
ATOM   3596  NE2 HIS A 239     -16.820 -17.467 -20.489  1.00 78.84           N
ATOM   3597  HN  HIS A 239     -11.773 -15.016 -18.102  1.00 78.84           H
ATOM   3598  N   THR A 240     -12.196 -14.191 -21.208  1.00 74.43           N
ATOM   3599  CA  THR A 240     -12.116 -13.516 -22.492  1.00 74.43           C
ATOM   3600  C   THR A 240     -10.920 -14.036 -23.293  1.00 74.43           C
ATOM   3601  O   THR A 240     -11.001 -14.183 -24.512  1.00 74.43           O
ATOM   3602  HA  THR A 240     -13.012 -13.757 -23.064  1.00 74.43           H
ATOM   3603  CB  THR A 240     -12.065 -12.009 -22.233  1.00 74.43           C
ATOM   3604  HB  THR A 240     -11.091 -11.714 -21.844  1.00 74.43           H
ATOM   3605  OG1 THR A 240     -13.172 -11.769 -21.368  1.00 74.43           O
ATOM   3606  HG1 THR A 240     -12.861 -11.728 -20.418  1.00 74.43           H
ATOM   3607  CG2 THR A 240     -12.385 -11.189 -23.484  1.00 74.43           C
ATOM   3608 1HG2 THR A 240     -13.387 -11.436 -23.834  1.00 74.43           H
ATOM   3609 2HG2 THR A 240     -11.660 -11.419 -24.265  1.00 74.43           H
ATOM   3610 3HG2 THR A 240     -12.335 -10.127 -23.244  1.00 74.43           H
ATOM   3611  HN  THR A 240     -12.004 -13.613 -20.415  1.00 74.43           H
ATOM   3612  N   LEU A 241      -9.837 -14.299 -22.576  1.00 72.55           N
ATOM   3613  CA  LEU A 241      -8.625 -14.795 -23.205  1.00 72.55           C
ATOM   3614  C   LEU A 241      -8.885 -16.193 -23.770  1.00 72.55           C
ATOM   3615  O   LEU A 241      -8.394 -16.533 -24.846  1.00 72.55           O
ATOM   3616  HA  LEU A 241      -8.389 -14.127 -24.033  1.00 72.55           H
ATOM   3617  CB  LEU A 241      -7.451 -14.737 -22.226  1.00 72.55           C
ATOM   3618 1HB  LEU A 241      -7.792 -15.103 -21.258  1.00 72.55           H
ATOM   3619 2HB  LEU A 241      -6.680 -15.424 -22.573  1.00 72.55           H
ATOM   3620  CG  LEU A 241      -6.814 -13.360 -22.024  1.00 72.55           C
ATOM   3621  HG  LEU A 241      -7.597 -12.662 -21.726  1.00 72.55           H
ATOM   3622  CD1 LEU A 241      -5.784 -13.393 -20.893  1.00 72.55           C
ATOM   3623 1HD1 LEU A 241      -6.273 -13.692 -19.965  1.00 72.55           H
ATOM   3624 2HD1 LEU A 241      -4.999 -14.109 -21.137  1.00 72.55           H
ATOM   3625 3HD1 LEU A 241      -5.347 -12.402 -20.771  1.00 72.55           H
ATOM   3626  CD2 LEU A 241      -6.215 -12.836 -23.330  1.00 72.55           C
ATOM   3627 1HD2 LEU A 241      -5.448 -13.528 -23.681  1.00 72.55           H
ATOM   3628 2HD2 LEU A 241      -6.999 -12.752 -24.082  1.00 72.55           H
ATOM   3629 3HD2 LEU A 241      -5.769 -11.857 -23.158  1.00 72.55           H
ATOM   3630  HN  LEU A 241      -9.780 -14.178 -21.585  1.00 72.55           H
ATOM   3631  N   ILE A 242      -9.657 -16.966 -23.020  1.00 73.78           N
ATOM   3632  CA  ILE A 242     -10.010 -18.310 -23.446  1.00 73.78           C
ATOM   3633  C   ILE A 242     -10.838 -18.232 -24.730  1.00 73.78           C
ATOM   3634  O   ILE A 242     -10.679 -19.059 -25.626  1.00 73.78           O
ATOM   3635  HA  ILE A 242      -9.081 -18.837 -23.666  1.00 73.78           H
ATOM   3636  CB  ILE A 242     -10.703 -19.067 -22.311  1.00 73.78           C
ATOM   3637  HB  ILE A 242     -11.453 -18.410 -21.871  1.00 73.78           H
ATOM   3638  CG1 ILE A 242      -9.709 -19.424 -21.204  1.00 73.78           C
ATOM   3639 1HG1 ILE A 242      -9.048 -20.220 -21.547  1.00 73.78           H
ATOM   3640 2HG1 ILE A 242      -9.081 -18.562 -20.981  1.00 73.78           H
ATOM   3641  CG2 ILE A 242     -11.437 -20.299 -22.843  1.00 73.78           C
ATOM   3642 1HG2 ILE A 242     -12.190 -19.989 -23.567  1.00 73.78           H
ATOM   3643 2HG2 ILE A 242     -10.723 -20.968 -23.324  1.00 73.78           H
ATOM   3644 3HG2 ILE A 242     -11.921 -20.819 -22.015  1.00 73.78           H
ATOM   3645  CD1 ILE A 242     -10.439 -19.871 -19.936  1.00 73.78           C
ATOM   3646 1HD1 ILE A 242     -11.081 -19.064 -19.582  1.00 73.78           H
ATOM   3647 2HD1 ILE A 242     -11.048 -20.748 -20.156  1.00 73.78           H
ATOM   3648 3HD1 ILE A 242      -9.710 -20.119 -19.165  1.00 73.78           H
ATOM   3649  HN  ILE A 242     -10.038 -16.689 -22.138  1.00 73.78           H
ATOM   3650  N   GLN A 243     -11.705 -17.232 -24.777  1.00 72.03           N
ATOM   3651  CA  GLN A 243     -12.596 -17.066 -25.913  1.00 72.03           C
ATOM   3652  C   GLN A 243     -11.815 -16.564 -27.130  1.00 72.03           C
ATOM   3653  O   GLN A 243     -12.164 -16.875 -28.267  1.00 72.03           O
ATOM   3654  HA  GLN A 243     -12.996 -18.059 -26.115  1.00 72.03           H
ATOM   3655  CB  GLN A 243     -13.749 -16.119 -25.573  1.00 72.03           C
ATOM   3656 1HB  GLN A 243     -13.358 -15.225 -25.088  1.00 72.03           H
ATOM   3657 2HB  GLN A 243     -14.241 -15.796 -26.490  1.00 72.03           H
ATOM   3658  CG  GLN A 243     -14.765 -16.801 -24.655  1.00 72.03           C
ATOM   3659 1HG  GLN A 243     -15.063 -17.758 -25.084  1.00 72.03           H
ATOM   3660 2HG  GLN A 243     -14.304 -17.014 -23.691  1.00 72.03           H
ATOM   3661  CD  GLN A 243     -16.000 -15.920 -24.454  1.00 72.03           C
ATOM   3662  OE1 GLN A 243     -15.988 -14.725 -24.698  1.00 72.03           O
ATOM   3663  NE2 GLN A 243     -17.063 -16.575 -23.996  1.00 72.03           N
ATOM   3664 1HE2 GLN A 243     -17.006 -17.557 -23.815  1.00 72.03           H
ATOM   3665 2HE2 GLN A 243     -17.919 -16.086 -23.831  1.00 72.03           H
ATOM   3666  HN  GLN A 243     -11.805 -16.543 -24.058  1.00 72.03           H
ATOM   3667  N   ALA A 244     -10.773 -15.795 -26.849  1.00 65.95           N
ATOM   3668  CA  ALA A 244      -9.888 -15.321 -27.899  1.00 65.95           C
ATOM   3669  C   ALA A 244      -9.297 -16.521 -28.642  1.00 65.95           C
ATOM   3670  O   ALA A 244      -9.022 -17.556 -28.038  1.00 65.95           O
ATOM   3671  HA  ALA A 244     -10.485 -14.731 -28.595  1.00 65.95           H
ATOM   3672  CB  ALA A 244      -8.809 -14.423 -27.291  1.00 65.95           C
ATOM   3673 1HB  ALA A 244      -9.280 -13.571 -26.800  1.00 65.95           H
ATOM   3674 2HB  ALA A 244      -8.234 -14.991 -26.560  1.00 65.95           H
ATOM   3675 3HB  ALA A 244      -8.145 -14.067 -28.079  1.00 65.95           H
ATOM   3676  HN  ALA A 244     -10.531 -15.498 -25.925  1.00 65.95           H
ATOM   3677  N   LYS A 245      -9.120 -16.341 -29.943  1.00 59.16           N
ATOM   3678  CA  LYS A 245      -8.551 -17.390 -30.772  1.00 59.16           C
ATOM   3679  C   LYS A 245      -7.054 -17.134 -30.955  1.00 59.16           C
ATOM   3680  O   LYS A 245      -6.341 -17.966 -31.514  1.00 59.16           O
ATOM   3681  HA  LYS A 245      -8.677 -18.332 -30.240  1.00 59.16           H
ATOM   3682  CB  LYS A 245      -9.320 -17.508 -32.090  1.00 59.16           C
ATOM   3683 1HB  LYS A 245      -9.536 -16.513 -32.480  1.00 59.16           H
ATOM   3684 2HB  LYS A 245      -8.702 -18.013 -32.832  1.00 59.16           H
ATOM   3685  CG  LYS A 245     -10.626 -18.280 -31.895  1.00 59.16           C
ATOM   3686 1HG  LYS A 245     -10.428 -19.207 -31.356  1.00 59.16           H
ATOM   3687 2HG  LYS A 245     -11.311 -17.695 -31.281  1.00 59.16           H
ATOM   3688  CD  LYS A 245     -11.283 -18.596 -33.240  1.00 59.16           C
ATOM   3689 1HD  LYS A 245     -11.555 -17.668 -33.743  1.00 59.16           H
ATOM   3690 2HD  LYS A 245     -10.570 -19.111 -33.885  1.00 59.16           H
ATOM   3691  CE  LYS A 245     -12.528 -19.465 -33.052  1.00 59.16           C
ATOM   3692 1HE  LYS A 245     -12.271 -20.362 -32.489  1.00 59.16           H
ATOM   3693 2HE  LYS A 245     -13.271 -18.924 -32.467  1.00 59.16           H
ATOM   3694  NZ  LYS A 245     -13.099 -19.843 -34.364  1.00 59.16           N
ATOM   3695 1HZ  LYS A 245     -13.919 -20.422 -34.221  1.00 59.16           H
ATOM   3696 2HZ  LYS A 245     -13.360 -19.006 -34.873  1.00 59.16           H
ATOM   3697 3HZ  LYS A 245     -12.409 -20.361 -34.897  1.00 59.16           H
ATOM   3698  HN  LYS A 245      -9.357 -15.500 -30.429  1.00 59.16           H
ATOM   3699  N   LYS A 246      -6.620 -15.978 -30.474  1.00 57.21           N
ATOM   3700  CA  LYS A 246      -5.278 -15.503 -30.763  1.00 57.21           C
ATOM   3701  C   LYS A 246      -4.271 -16.288 -29.919  1.00 57.21           C
ATOM   3702  O   LYS A 246      -4.494 -16.515 -28.731  1.00 57.21           O
ATOM   3703  HA  LYS A 246      -5.079 -15.705 -31.815  1.00 57.21           H
ATOM   3704  CB  LYS A 246      -5.192 -13.987 -30.569  1.00 57.21           C
ATOM   3705 1HB  LYS A 246      -5.756 -13.698 -29.682  1.00 57.21           H
ATOM   3706 2HB  LYS A 246      -4.156 -13.697 -30.395  1.00 57.21           H
ATOM   3707  CG  LYS A 246      -5.738 -13.247 -31.791  1.00 57.21           C
ATOM   3708 1HG  LYS A 246      -5.266 -13.633 -32.695  1.00 57.21           H
ATOM   3709 2HG  LYS A 246      -6.808 -13.432 -31.886  1.00 57.21           H
ATOM   3710  CD  LYS A 246      -5.483 -11.742 -31.679  1.00 57.21           C
ATOM   3711 1HD  LYS A 246      -6.100 -11.323 -30.884  1.00 57.21           H
ATOM   3712 2HD  LYS A 246      -4.443 -11.565 -31.403  1.00 57.21           H
ATOM   3713  CE  LYS A 246      -5.793 -11.034 -33.000  1.00 57.21           C
ATOM   3714 1HE  LYS A 246      -5.183 -11.456 -33.798  1.00 57.21           H
ATOM   3715 2HE  LYS A 246      -6.835 -11.201 -33.273  1.00 57.21           H
ATOM   3716  NZ  LYS A 246      -5.531  -9.582 -32.883  1.00 57.21           N
ATOM   3717 1HZ  LYS A 246      -5.756  -9.126 -33.760  1.00 57.21           H
ATOM   3718 2HZ  LYS A 246      -6.106  -9.193 -32.143  1.00 57.21           H
ATOM   3719 3HZ  LYS A 246      -4.553  -9.431 -32.665  1.00 57.21           H
ATOM   3720  HN  LYS A 246      -7.168 -15.371 -29.897  1.00 57.21           H
ATOM   3721  N   SER A 247      -3.185 -16.682 -30.568  1.00 56.48           N
ATOM   3722  CA  SER A 247      -2.207 -17.549 -29.932  1.00 56.48           C
ATOM   3723  C   SER A 247      -1.623 -16.861 -28.697  1.00 56.48           C
ATOM   3724  O   SER A 247      -1.329 -17.516 -27.698  1.00 56.48           O
ATOM   3725  HA  SER A 247      -2.759 -18.445 -29.646  1.00 56.48           H
ATOM   3726  CB  SER A 247      -1.091 -17.928 -30.907  1.00 56.48           C
ATOM   3727 1HB  SER A 247      -0.513 -18.755 -30.493  1.00 56.48           H
ATOM   3728 2HB  SER A 247      -1.529 -18.282 -31.840  1.00 56.48           H
ATOM   3729  OG  SER A 247      -0.222 -16.831 -31.176  1.00 56.48           O
ATOM   3730  HG  SER A 247       0.492 -17.111 -31.818  1.00 56.48           H
ATOM   3731  HN  SER A 247      -2.969 -16.420 -31.508  1.00 56.48           H
ATOM   3732  N   SER A 248      -1.471 -15.549 -28.806  1.00 59.99           N
ATOM   3733  CA  SER A 248      -0.781 -14.788 -27.779  1.00 59.99           C
ATOM   3734  C   SER A 248      -1.559 -14.859 -26.463  1.00 59.99           C
ATOM   3735  O   SER A 248      -1.119 -14.322 -25.448  1.00 59.99           O
ATOM   3736  HA  SER A 248       0.194 -15.263 -27.673  1.00 59.99           H
ATOM   3737  CB  SER A 248      -0.593 -13.331 -28.206  1.00 59.99           C
ATOM   3738 1HB  SER A 248       0.035 -12.817 -27.477  1.00 59.99           H
ATOM   3739 2HB  SER A 248      -0.066 -13.297 -29.160  1.00 59.99           H
ATOM   3740  OG  SER A 248      -1.836 -12.645 -28.327  1.00 59.99           O
ATOM   3741  HG  SER A 248      -1.678 -11.695 -28.594  1.00 59.99           H
ATOM   3742  HN  SER A 248      -1.809 -15.009 -29.577  1.00 59.99           H
ATOM   3743  N   LYS A 249      -2.701 -15.527 -26.524  1.00 63.02           N
ATOM   3744  CA  LYS A 249      -3.496 -15.761 -25.330  1.00 63.02           C
ATOM   3745  C   LYS A 249      -2.574 -16.181 -24.183  1.00 63.02           C
ATOM   3746  O   LYS A 249      -2.591 -15.574 -23.114  1.00 63.02           O
ATOM   3747  HA  LYS A 249      -3.971 -14.817 -25.063  1.00 63.02           H
ATOM   3748  CB  LYS A 249      -4.614 -16.765 -25.619  1.00 63.02           C
ATOM   3749 1HB  LYS A 249      -4.218 -17.602 -26.194  1.00 63.02           H
ATOM   3750 2HB  LYS A 249      -4.992 -17.173 -24.681  1.00 63.02           H
ATOM   3751  CG  LYS A 249      -5.757 -16.104 -26.391  1.00 63.02           C
ATOM   3752 1HG  LYS A 249      -6.228 -15.342 -25.770  1.00 63.02           H
ATOM   3753 2HG  LYS A 249      -5.362 -15.599 -27.272  1.00 63.02           H
ATOM   3754  CD  LYS A 249      -6.801 -17.139 -26.816  1.00 63.02           C
ATOM   3755 1HD  LYS A 249      -6.978 -17.839 -26.000  1.00 63.02           H
ATOM   3756 2HD  LYS A 249      -7.750 -16.641 -27.020  1.00 63.02           H
ATOM   3757  CE  LYS A 249      -6.342 -17.902 -28.061  1.00 63.02           C
ATOM   3758 1HE  LYS A 249      -6.214 -17.209 -28.892  1.00 63.02           H
ATOM   3759 2HE  LYS A 249      -5.371 -18.361 -27.875  1.00 63.02           H
ATOM   3760  NZ  LYS A 249      -7.329 -18.944 -28.423  1.00 63.02           N
ATOM   3761 1HZ  LYS A 249      -7.181 -19.229 -29.385  1.00 63.02           H
ATOM   3762 2HZ  LYS A 249      -7.216 -19.744 -27.811  1.00 63.02           H
ATOM   3763 3HZ  LYS A 249      -8.267 -18.571 -28.322  1.00 63.02           H
ATOM   3764  HN  LYS A 249      -3.084 -15.904 -27.367  1.00 63.02           H
ATOM   3765  N   HIS A 250      -1.790 -17.217 -24.445  1.00 68.13           N
ATOM   3766  CA  HIS A 250      -1.084 -17.909 -23.381  1.00 68.13           C
ATOM   3767  C   HIS A 250      -0.119 -16.942 -22.692  1.00 68.13           C
ATOM   3768  O   HIS A 250       0.027 -16.968 -21.471  1.00 68.13           O
ATOM   3769  HA  HIS A 250      -1.837 -18.230 -22.662  1.00 68.13           H
ATOM   3770  CB  HIS A 250      -0.386 -19.161 -23.916  1.00 68.13           C
ATOM   3771 1HB  HIS A 250       0.222 -18.886 -24.777  1.00 68.13           H
ATOM   3772 2HB  HIS A 250       0.294 -19.540 -23.153  1.00 68.13           H
ATOM   3773  CG  HIS A 250      -1.333 -20.266 -24.320  1.00 68.13           C
ATOM   3774  ND1 HIS A 250      -1.900 -21.138 -23.407  1.00 68.13           N
ATOM   3775  HD1 HIS A 250      -1.749 -21.130 -22.418  1.00 68.13           H
ATOM   3776  CD2 HIS A 250      -1.807 -20.631 -25.546  1.00 68.13           C
ATOM   3777  HD2 HIS A 250      -1.560 -20.151 -26.493  1.00 68.13           H
ATOM   3778  CE1 HIS A 250      -2.677 -21.986 -24.065  1.00 68.13           C
ATOM   3779  HE1 HIS A 250      -3.262 -22.793 -23.624  1.00 68.13           H
ATOM   3780  NE2 HIS A 250      -2.617 -21.670 -25.390  1.00 68.13           N
ATOM   3781  HN  HIS A 250      -1.635 -17.583 -25.363  1.00 68.13           H
ATOM   3782  N   LYS A 251       0.516 -16.110 -23.505  1.00 69.37           N
ATOM   3783  CA  LYS A 251       1.495 -15.166 -22.995  1.00 69.37           C
ATOM   3784  C   LYS A 251       0.799 -14.166 -22.069  1.00 69.37           C
ATOM   3785  O   LYS A 251       1.274 -13.902 -20.965  1.00 69.37           O
ATOM   3786  HA  LYS A 251       2.220 -15.731 -22.409  1.00 69.37           H
ATOM   3787  CB  LYS A 251       2.258 -14.509 -24.147  1.00 69.37           C
ATOM   3788 1HB  LYS A 251       2.579 -15.270 -24.857  1.00 69.37           H
ATOM   3789 2HB  LYS A 251       1.596 -13.830 -24.685  1.00 69.37           H
ATOM   3790  CG  LYS A 251       3.475 -13.739 -23.631  1.00 69.37           C
ATOM   3791 1HG  LYS A 251       3.147 -12.912 -23.002  1.00 69.37           H
ATOM   3792 2HG  LYS A 251       4.084 -14.392 -23.006  1.00 69.37           H
ATOM   3793  CD  LYS A 251       4.317 -13.203 -24.790  1.00 69.37           C
ATOM   3794 1HD  LYS A 251       4.553 -14.015 -25.479  1.00 69.37           H
ATOM   3795 2HD  LYS A 251       3.743 -12.466 -25.351  1.00 69.37           H
ATOM   3796  CE  LYS A 251       5.612 -12.568 -24.280  1.00 69.37           C
ATOM   3797 1HE  LYS A 251       5.380 -11.693 -23.673  1.00 69.37           H
ATOM   3798 2HE  LYS A 251       6.140 -13.271 -23.636  1.00 69.37           H
ATOM   3799  NZ  LYS A 251       6.480 -12.178 -25.414  1.00 69.37           N
ATOM   3800 1HZ  LYS A 251       7.387 -11.893 -25.062  1.00 69.37           H
ATOM   3801 2HZ  LYS A 251       6.593 -12.967 -26.040  1.00 69.37           H
ATOM   3802 3HZ  LYS A 251       6.054 -11.406 -25.915  1.00 69.37           H
ATOM   3803  HN  LYS A 251       0.371 -16.075 -24.494  1.00 69.37           H
ATOM   3804  N   ALA A 252      -0.316 -13.638 -22.552  1.00 67.98           N
ATOM   3805  CA  ALA A 252      -1.062 -12.646 -21.797  1.00 67.98           C
ATOM   3806  C   ALA A 252      -1.544 -13.266 -20.484  1.00 67.98           C
ATOM   3807  O   ALA A 252      -1.559 -12.602 -19.449  1.00 67.98           O
ATOM   3808  HA  ALA A 252      -0.385 -11.821 -21.573  1.00 67.98           H
ATOM   3809  CB  ALA A 252      -2.217 -12.117 -22.650  1.00 67.98           C
ATOM   3810 1HB  ALA A 252      -1.819 -11.661 -23.557  1.00 67.98           H
ATOM   3811 2HB  ALA A 252      -2.877 -12.942 -22.918  1.00 67.98           H
ATOM   3812 3HB  ALA A 252      -2.776 -11.373 -22.084  1.00 67.98           H
ATOM   3813  HN  ALA A 252      -0.709 -13.877 -23.440  1.00 67.98           H
ATOM   3814  N   LEU A 253      -1.925 -14.532 -20.570  1.00 72.57           N
ATOM   3815  CA  LEU A 253      -2.434 -15.240 -19.408  1.00 72.57           C
ATOM   3816  C   LEU A 253      -1.322 -15.365 -18.364  1.00 72.57           C
ATOM   3817  O   LEU A 253      -1.525 -15.043 -17.194  1.00 72.57           O
ATOM   3818  HA  LEU A 253      -3.239 -14.639 -18.985  1.00 72.57           H
ATOM   3819  CB  LEU A 253      -3.042 -16.582 -19.822  1.00 72.57           C
ATOM   3820 1HB  LEU A 253      -3.525 -16.456 -20.791  1.00 72.57           H
ATOM   3821 2HB  LEU A 253      -2.232 -17.298 -19.960  1.00 72.57           H
ATOM   3822  CG  LEU A 253      -4.059 -17.186 -18.851  1.00 72.57           C
ATOM   3823  HG  LEU A 253      -3.762 -16.920 -17.836  1.00 72.57           H
ATOM   3824  CD1 LEU A 253      -5.453 -16.600 -19.082  1.00 72.57           C
ATOM   3825 1HD1 LEU A 253      -5.423 -15.521 -18.930  1.00 72.57           H
ATOM   3826 2HD1 LEU A 253      -5.773 -16.815 -20.102  1.00 72.57           H
ATOM   3827 3HD1 LEU A 253      -6.156 -17.047 -18.379  1.00 72.57           H
ATOM   3828  CD2 LEU A 253      -4.058 -18.714 -18.936  1.00 72.57           C
ATOM   3829 1HD2 LEU A 253      -4.317 -19.021 -19.950  1.00 72.57           H
ATOM   3830 2HD2 LEU A 253      -3.067 -19.091 -18.684  1.00 72.57           H
ATOM   3831 3HD2 LEU A 253      -4.789 -19.117 -18.236  1.00 72.57           H
ATOM   3832  HN  LEU A 253      -1.891 -15.071 -21.411  1.00 72.57           H
ATOM   3833  N   LYS A 254      -0.172 -15.833 -18.825  1.00 74.32           N
ATOM   3834  CA  LYS A 254       0.947 -16.081 -17.932  1.00 74.32           C
ATOM   3835  C   LYS A 254       1.299 -14.790 -17.191  1.00 74.32           C
ATOM   3836  O   LYS A 254       1.486 -14.798 -15.975  1.00 74.32           O
ATOM   3837  HA  LYS A 254       0.623 -16.821 -17.200  1.00 74.32           H
ATOM   3838  CB  LYS A 254       2.122 -16.689 -18.700  1.00 74.32           C
ATOM   3839 1HB  LYS A 254       1.800 -17.602 -19.201  1.00 74.32           H
ATOM   3840 2HB  LYS A 254       2.449 -15.998 -19.477  1.00 74.32           H
ATOM   3841  CG  LYS A 254       3.289 -17.000 -17.761  1.00 74.32           C
ATOM   3842 1HG  LYS A 254       3.670 -16.074 -17.330  1.00 74.32           H
ATOM   3843 2HG  LYS A 254       2.940 -17.617 -16.933  1.00 74.32           H
ATOM   3844  CD  LYS A 254       4.414 -17.723 -18.505  1.00 74.32           C
ATOM   3845 1HD  LYS A 254       4.031 -18.645 -18.943  1.00 74.32           H
ATOM   3846 2HD  LYS A 254       4.768 -17.103 -19.329  1.00 74.32           H
ATOM   3847  CE  LYS A 254       5.576 -18.043 -17.564  1.00 74.32           C
ATOM   3848 1HE  LYS A 254       6.022 -17.118 -17.198  1.00 74.32           H
ATOM   3849 2HE  LYS A 254       5.208 -18.586 -16.693  1.00 74.32           H
ATOM   3850  NZ  LYS A 254       6.601 -18.852 -18.262  1.00 74.32           N
ATOM   3851 1HZ  LYS A 254       7.368 -19.046 -17.628  1.00 74.32           H
ATOM   3852 2HZ  LYS A 254       6.189 -19.725 -18.572  1.00 74.32           H
ATOM   3853 3HZ  LYS A 254       6.947 -18.338 -19.065  1.00 74.32           H
ATOM   3854  HN  LYS A 254       0.002 -16.041 -19.788  1.00 74.32           H
ATOM   3855  N   VAL A 255       1.378 -13.710 -17.955  1.00 71.82           N
ATOM   3856  CA  VAL A 255       1.695 -12.411 -17.385  1.00 71.82           C
ATOM   3857  C   VAL A 255       0.677 -12.077 -16.293  1.00 71.82           C
ATOM   3858  O   VAL A 255       1.050 -11.654 -15.200  1.00 71.82           O
ATOM   3859  HA  VAL A 255       2.684 -12.483 -16.932  1.00 71.82           H
ATOM   3860  CB  VAL A 255       1.754 -11.355 -18.490  1.00 71.82           C
ATOM   3861  HB  VAL A 255       0.975 -11.585 -19.216  1.00 71.82           H
ATOM   3862  CG1 VAL A 255       1.477  -9.959 -17.930  1.00 71.82           C
ATOM   3863 1HG1 VAL A 255       0.484  -9.938 -17.480  1.00 71.82           H
ATOM   3864 2HG1 VAL A 255       2.224  -9.716 -17.174  1.00 71.82           H
ATOM   3865 3HG1 VAL A 255       1.525  -9.227 -18.736  1.00 71.82           H
ATOM   3866  CG2 VAL A 255       3.100 -11.397 -19.217  1.00 71.82           C
ATOM   3867 1HG2 VAL A 255       3.903 -11.204 -18.505  1.00 71.82           H
ATOM   3868 2HG2 VAL A 255       3.241 -12.381 -19.665  1.00 71.82           H
ATOM   3869 3HG2 VAL A 255       3.116 -10.636 -19.997  1.00 71.82           H
ATOM   3870  HN  VAL A 255       1.231 -13.713 -18.944  1.00 71.82           H
ATOM   3871  N   THR A 256      -0.589 -12.279 -16.627  1.00 72.42           N
ATOM   3872  CA  THR A 256      -1.670 -11.873 -15.744  1.00 72.42           C
ATOM   3873  C   THR A 256      -1.593 -12.635 -14.420  1.00 72.42           C
ATOM   3874  O   THR A 256      -1.724 -12.043 -13.350  1.00 72.42           O
ATOM   3875  HA  THR A 256      -1.545 -10.815 -15.512  1.00 72.42           H
ATOM   3876  CB  THR A 256      -2.991 -12.079 -16.488  1.00 72.42           C
ATOM   3877  HB  THR A 256      -3.093 -13.112 -16.820  1.00 72.42           H
ATOM   3878  OG1 THR A 256      -2.963 -11.101 -17.524  1.00 72.42           O
ATOM   3879  HG1 THR A 256      -2.929 -11.548 -18.417  1.00 72.42           H
ATOM   3880  CG2 THR A 256      -4.206 -11.693 -15.643  1.00 72.42           C
ATOM   3881 1HG2 THR A 256      -4.137 -10.640 -15.367  1.00 72.42           H
ATOM   3882 2HG2 THR A 256      -4.230 -12.304 -14.740  1.00 72.42           H
ATOM   3883 3HG2 THR A 256      -5.117 -11.859 -16.218  1.00 72.42           H
ATOM   3884  HN  THR A 256      -0.881 -12.710 -17.481  1.00 72.42           H
ATOM   3885  N   ILE A 257      -1.380 -13.938 -14.536  1.00 76.01           N
ATOM   3886  CA  ILE A 257      -1.319 -14.794 -13.363  1.00 76.01           C
ATOM   3887  C   ILE A 257      -0.149 -14.356 -12.479  1.00 76.01           C
ATOM   3888  O   ILE A 257      -0.266 -14.336 -11.255  1.00 76.01           O
ATOM   3889  HA  ILE A 257      -2.245 -14.651 -12.806  1.00 76.01           H
ATOM   3890  CB  ILE A 257      -1.261 -16.266 -13.776  1.00 76.01           C
ATOM   3891  HB  ILE A 257      -0.483 -16.378 -14.532  1.00 76.01           H
ATOM   3892  CG1 ILE A 257      -2.579 -16.708 -14.414  1.00 76.01           C
ATOM   3893 1HG1 ILE A 257      -3.346 -16.803 -13.646  1.00 76.01           H
ATOM   3894 2HG1 ILE A 257      -2.922 -15.947 -15.115  1.00 76.01           H
ATOM   3895  CG2 ILE A 257      -0.871 -17.152 -12.592  1.00 76.01           C
ATOM   3896 1HG2 ILE A 257       0.110 -16.854 -12.222  1.00 76.01           H
ATOM   3897 2HG2 ILE A 257      -1.608 -17.041 -11.797  1.00 76.01           H
ATOM   3898 3HG2 ILE A 257      -0.837 -18.193 -12.913  1.00 76.01           H
ATOM   3899  CD1 ILE A 257      -2.413 -18.043 -15.144  1.00 76.01           C
ATOM   3900 1HD1 ILE A 257      -1.663 -17.938 -15.928  1.00 76.01           H
ATOM   3901 2HD1 ILE A 257      -2.094 -18.807 -14.436  1.00 76.01           H
ATOM   3902 3HD1 ILE A 257      -3.365 -18.334 -15.589  1.00 76.01           H
ATOM   3903  HN  ILE A 257      -1.251 -14.408 -15.409  1.00 76.01           H
ATOM   3904  N   THR A 258       0.951 -14.017 -13.134  1.00 77.60           N
ATOM   3905  CA  THR A 258       2.173 -13.682 -12.422  1.00 77.60           C
ATOM   3906  C   THR A 258       1.943 -12.480 -11.503  1.00 77.60           C
ATOM   3907  O   THR A 258       2.318 -12.509 -10.332  1.00 77.60           O
ATOM   3908  HA  THR A 258       2.441 -14.525 -11.784  1.00 77.60           H
ATOM   3909  CB  THR A 258       3.276 -13.454 -13.457  1.00 77.60           C
ATOM   3910  HB  THR A 258       3.066 -12.572 -14.061  1.00 77.60           H
ATOM   3911  OG1 THR A 258       3.345 -14.686 -14.169  1.00 77.60           O
ATOM   3912  HG1 THR A 258       2.843 -14.611 -15.031  1.00 77.60           H
ATOM   3913  CG2 THR A 258       4.659 -13.316 -12.817  1.00 77.60           C
ATOM   3914 1HG2 THR A 258       4.898 -14.227 -12.268  1.00 77.60           H
ATOM   3915 2HG2 THR A 258       4.660 -12.468 -12.133  1.00 77.60           H
ATOM   3916 3HG2 THR A 258       5.405 -13.155 -13.596  1.00 77.60           H
ATOM   3917  HN  THR A 258       1.017 -13.968 -14.131  1.00 77.60           H
ATOM   3918  N   VAL A 259       1.327 -11.453 -12.070  1.00 73.43           N
ATOM   3919  CA  VAL A 259       1.110 -10.216 -11.339  1.00 73.43           C
ATOM   3920  C   VAL A 259       0.221 -10.494 -10.125  1.00 73.43           C
ATOM   3921  O   VAL A 259       0.497 -10.015  -9.027  1.00 73.43           O
ATOM   3922  HA  VAL A 259       2.081  -9.865 -10.990  1.00 73.43           H
ATOM   3923  CB  VAL A 259       0.529  -9.152 -12.273  1.00 73.43           C
ATOM   3924  HB  VAL A 259      -0.363  -9.568 -12.742  1.00 73.43           H
ATOM   3925  CG1 VAL A 259       0.112  -7.905 -11.491  1.00 73.43           C
ATOM   3926 1HG1 VAL A 259      -0.646  -8.174 -10.755  1.00 73.43           H
ATOM   3927 2HG1 VAL A 259       0.980  -7.487 -10.983  1.00 73.43           H
ATOM   3928 3HG1 VAL A 259      -0.297  -7.165 -12.179  1.00 73.43           H
ATOM   3929  CG2 VAL A 259       1.521  -8.797 -13.383  1.00 73.43           C
ATOM   3930 1HG2 VAL A 259       2.439  -8.410 -12.940  1.00 73.43           H
ATOM   3931 2HG2 VAL A 259       1.748  -9.688 -13.967  1.00 73.43           H
ATOM   3932 3HG2 VAL A 259       1.083  -8.038 -14.032  1.00 73.43           H
ATOM   3933  HN  VAL A 259       0.980 -11.456 -13.008  1.00 73.43           H
ATOM   3934  N   LEU A 260      -0.827 -11.269 -10.364  1.00 75.37           N
ATOM   3935  CA  LEU A 260      -1.780 -11.584  -9.314  1.00 75.37           C
ATOM   3936  C   LEU A 260      -1.054 -12.294  -8.170  1.00 75.37           C
ATOM   3937  O   LEU A 260      -1.266 -11.973  -7.001  1.00 75.37           O
ATOM   3938  HA  LEU A 260      -2.176 -10.640  -8.938  1.00 75.37           H
ATOM   3939  CB  LEU A 260      -2.959 -12.376  -9.880  1.00 75.37           C
ATOM   3940 1HB  LEU A 260      -3.452 -11.766 -10.637  1.00 75.37           H
ATOM   3941 2HB  LEU A 260      -2.569 -13.259 -10.387  1.00 75.37           H
ATOM   3942  CG  LEU A 260      -4.012 -12.829  -8.867  1.00 75.37           C
ATOM   3943  HG  LEU A 260      -3.520 -13.452  -8.119  1.00 75.37           H
ATOM   3944  CD1 LEU A 260      -4.616 -11.631  -8.131  1.00 75.37           C
ATOM   3945 1HD1 LEU A 260      -3.828 -11.096  -7.601  1.00 75.37           H
ATOM   3946 2HD1 LEU A 260      -5.089 -10.964  -8.851  1.00 75.37           H
ATOM   3947 3HD1 LEU A 260      -5.361 -11.982  -7.417  1.00 75.37           H
ATOM   3948  CD2 LEU A 260      -5.084 -13.690  -9.537  1.00 75.37           C
ATOM   3949 1HD2 LEU A 260      -5.578 -13.113 -10.319  1.00 75.37           H
ATOM   3950 2HD2 LEU A 260      -4.619 -14.573  -9.976  1.00 75.37           H
ATOM   3951 3HD2 LEU A 260      -5.820 -13.999  -8.794  1.00 75.37           H
ATOM   3952  HN  LEU A 260      -1.029 -11.677 -11.255  1.00 75.37           H
ATOM   3953  N   THR A 261      -0.214 -13.247  -8.545  1.00 82.42           N
ATOM   3954  CA  THR A 261       0.446 -14.092  -7.565  1.00 82.42           C
ATOM   3955  C   THR A 261       1.377 -13.258  -6.682  1.00 82.42           C
ATOM   3956  O   THR A 261       1.414 -13.441  -5.466  1.00 82.42           O
ATOM   3957  HA  THR A 261      -0.314 -14.521  -6.913  1.00 82.42           H
ATOM   3958  CB  THR A 261       1.166 -15.214  -8.316  1.00 82.42           C
ATOM   3959  HB  THR A 261       1.992 -14.819  -8.908  1.00 82.42           H
ATOM   3960  OG1 THR A 261       0.131 -15.856  -9.056  1.00 82.42           O
ATOM   3961  HG1 THR A 261       0.135 -15.532 -10.002  1.00 82.42           H
ATOM   3962  CG2 THR A 261       1.687 -16.306  -7.379  1.00 82.42           C
ATOM   3963 1HG2 THR A 261       0.851 -16.748  -6.836  1.00 82.42           H
ATOM   3964 2HG2 THR A 261       2.391 -15.871  -6.670  1.00 82.42           H
ATOM   3965 3HG2 THR A 261       2.189 -17.077  -7.963  1.00 82.42           H
ATOM   3966  HN  THR A 261       0.017 -13.445  -9.498  1.00 82.42           H
ATOM   3967  N   VAL A 262       2.106 -12.360  -7.329  1.00 80.81           N
ATOM   3968  CA  VAL A 262       3.078 -11.540  -6.626  1.00 80.81           C
ATOM   3969  C   VAL A 262       2.358 -10.678  -5.588  1.00 80.81           C
ATOM   3970  O   VAL A 262       2.824 -10.542  -4.458  1.00 80.81           O
ATOM   3971  HA  VAL A 262       3.764 -12.212  -6.110  1.00 80.81           H
ATOM   3972  CB  VAL A 262       3.889 -10.715  -7.629  1.00 80.81           C
ATOM   3973  HB  VAL A 262       3.186 -10.194  -8.279  1.00 80.81           H
ATOM   3974  CG1 VAL A 262       4.737  -9.662  -6.913  1.00 80.81           C
ATOM   3975 1HG1 VAL A 262       4.087  -8.991  -6.353  1.00 80.81           H
ATOM   3976 2HG1 VAL A 262       5.427 -10.156  -6.228  1.00 80.81           H
ATOM   3977 3HG1 VAL A 262       5.303  -9.091  -7.649  1.00 80.81           H
ATOM   3978  CG2 VAL A 262       4.759 -11.619  -8.505  1.00 80.81           C
ATOM   3979 1HG2 VAL A 262       5.449 -12.180  -7.875  1.00 80.81           H
ATOM   3980 2HG2 VAL A 262       4.124 -12.312  -9.056  1.00 80.81           H
ATOM   3981 3HG2 VAL A 262       5.324 -11.007  -9.208  1.00 80.81           H
ATOM   3982  HN  VAL A 262       2.040 -12.189  -8.312  1.00 80.81           H
ATOM   3983  N   PHE A 263       1.232 -10.119  -6.007  1.00 77.05           N
ATOM   3984  CA  PHE A 263       0.455  -9.256  -5.135  1.00 77.05           C
ATOM   3985  C   PHE A 263      -0.042 -10.022  -3.907  1.00 77.05           C
ATOM   3986  O   PHE A 263       0.154  -9.582  -2.775  1.00 77.05           O
ATOM   3987  HA  PHE A 263       1.110  -8.445  -4.815  1.00 77.05           H
ATOM   3988  CB  PHE A 263      -0.751  -8.773  -5.943  1.00 77.05           C
ATOM   3989 1HB  PHE A 263      -0.395  -8.242  -6.826  1.00 77.05           H
ATOM   3990 2HB  PHE A 263      -1.310  -9.640  -6.296  1.00 77.05           H
ATOM   3991  CG  PHE A 263      -1.697  -7.858  -5.162  1.00 77.05           C
ATOM   3992  CD1 PHE A 263      -2.736  -8.390  -4.465  1.00 77.05           C
ATOM   3993  HD1 PHE A 263      -2.895  -9.468  -4.462  1.00 77.05           H
ATOM   3994  CD2 PHE A 263      -1.499  -6.512  -5.166  1.00 77.05           C
ATOM   3995  HD2 PHE A 263      -0.666  -6.086  -5.726  1.00 77.05           H
ATOM   3996  CE1 PHE A 263      -3.614  -7.541  -3.740  1.00 77.05           C
ATOM   3997  HE1 PHE A 263      -4.447  -7.967  -3.181  1.00 77.05           H
ATOM   3998  CE2 PHE A 263      -2.376  -5.663  -4.442  1.00 77.05           C
ATOM   3999  HE2 PHE A 263      -2.217  -4.585  -4.445  1.00 77.05           H
ATOM   4000  CZ  PHE A 263      -3.416  -6.195  -3.744  1.00 77.05           C
ATOM   4001  HZ  PHE A 263      -4.089  -5.543  -3.188  1.00 77.05           H
ATOM   4002  HN  PHE A 263       0.852 -10.248  -6.923  1.00 77.05           H
ATOM   4003  N   VAL A 264      -0.677 -11.154  -4.173  1.00 82.21           N
ATOM   4004  CA  VAL A 264      -1.302 -11.928  -3.113  1.00 82.21           C
ATOM   4005  C   VAL A 264      -0.240 -12.335  -2.090  1.00 82.21           C
ATOM   4006  O   VAL A 264      -0.442 -12.182  -0.886  1.00 82.21           O
ATOM   4007  HA  VAL A 264      -2.033 -11.284  -2.623  1.00 82.21           H
ATOM   4008  CB  VAL A 264      -2.048 -13.123  -3.709  1.00 82.21           C
ATOM   4009  HB  VAL A 264      -1.356 -13.662  -4.356  1.00 82.21           H
ATOM   4010  CG1 VAL A 264      -2.508 -14.084  -2.611  1.00 82.21           C
ATOM   4011 1HG1 VAL A 264      -1.641 -14.452  -2.062  1.00 82.21           H
ATOM   4012 2HG1 VAL A 264      -3.177 -13.561  -1.927  1.00 82.21           H
ATOM   4013 3HG1 VAL A 264      -3.035 -14.925  -3.062  1.00 82.21           H
ATOM   4014  CG2 VAL A 264      -3.229 -12.662  -4.565  1.00 82.21           C
ATOM   4015 1HG2 VAL A 264      -3.923 -12.089  -3.948  1.00 82.21           H
ATOM   4016 2HG2 VAL A 264      -2.865 -12.036  -5.379  1.00 82.21           H
ATOM   4017 3HG2 VAL A 264      -3.742 -13.532  -4.976  1.00 82.21           H
ATOM   4018  HN  VAL A 264      -0.767 -11.543  -5.089  1.00 82.21           H
ATOM   4019  N   LEU A 265       0.868 -12.845  -2.606  1.00 87.20           N
ATOM   4020  CA  LEU A 265       1.894 -13.423  -1.754  1.00 87.20           C
ATOM   4021  C   LEU A 265       2.512 -12.322  -0.889  1.00 87.20           C
ATOM   4022  O   LEU A 265       2.972 -12.585   0.221  1.00 87.20           O
ATOM   4023  HA  LEU A 265       1.405 -14.144  -1.098  1.00 87.20           H
ATOM   4024  CB  LEU A 265       2.916 -14.193  -2.592  1.00 87.20           C
ATOM   4025 1HB  LEU A 265       3.263 -13.542  -3.395  1.00 87.20           H
ATOM   4026 2HB  LEU A 265       3.779 -14.413  -1.965  1.00 87.20           H
ATOM   4027  CG  LEU A 265       2.424 -15.502  -3.212  1.00 87.20           C
ATOM   4028  HG  LEU A 265       1.572 -15.278  -3.853  1.00 87.20           H
ATOM   4029  CD1 LEU A 265       3.503 -16.129  -4.098  1.00 87.20           C
ATOM   4030 1HD1 LEU A 265       3.761 -15.437  -4.900  1.00 87.20           H
ATOM   4031 2HD1 LEU A 265       4.390 -16.337  -3.499  1.00 87.20           H
ATOM   4032 3HD1 LEU A 265       3.127 -17.058  -4.526  1.00 87.20           H
ATOM   4033  CD2 LEU A 265       1.935 -16.471  -2.133  1.00 87.20           C
ATOM   4034 1HD2 LEU A 265       2.753 -16.694  -1.448  1.00 87.20           H
ATOM   4035 2HD2 LEU A 265       1.113 -16.015  -1.582  1.00 87.20           H
ATOM   4036 3HD2 LEU A 265       1.592 -17.393  -2.601  1.00 87.20           H
ATOM   4037  HN  LEU A 265       1.071 -12.867  -3.585  1.00 87.20           H
ATOM   4038  N   SER A 266       2.503 -11.113  -1.430  1.00 86.15           N
ATOM   4039  CA  SER A 266       3.149  -9.992  -0.770  1.00 86.15           C
ATOM   4040  C   SER A 266       2.203  -9.376   0.263  1.00 86.15           C
ATOM   4041  O   SER A 266       2.630  -8.992   1.350  1.00 86.15           O
ATOM   4042  HA  SER A 266       4.027 -10.413  -0.280  1.00 86.15           H
ATOM   4043  CB  SER A 266       3.590  -8.935  -1.783  1.00 86.15           C
ATOM   4044 1HB  SER A 266       4.036  -8.091  -1.257  1.00 86.15           H
ATOM   4045 2HB  SER A 266       4.363  -9.351  -2.429  1.00 86.15           H
ATOM   4046  OG  SER A 266       2.503  -8.474  -2.582  1.00 86.15           O
ATOM   4047  HG  SER A 266       2.467  -8.987  -3.439  1.00 86.15           H
ATOM   4048  HN  SER A 266       2.065 -10.894  -2.302  1.00 86.15           H
ATOM   4049  N   GLN A 267       0.935  -9.301  -0.115  1.00 85.12           N
ATOM   4050  CA  GLN A 267      -0.024  -8.508   0.635  1.00 85.12           C
ATOM   4051  C   GLN A 267      -0.767  -9.387   1.643  1.00 85.12           C
ATOM   4052  O   GLN A 267      -1.111  -8.932   2.733  1.00 85.12           O
ATOM   4053  HA  GLN A 267       0.569  -7.760   1.162  1.00 85.12           H
ATOM   4054  CB  GLN A 267      -1.004  -7.800  -0.303  1.00 85.12           C
ATOM   4055 1HB  GLN A 267      -1.522  -8.538  -0.916  1.00 85.12           H
ATOM   4056 2HB  GLN A 267      -1.763  -7.282   0.282  1.00 85.12           H
ATOM   4057  CG  GLN A 267      -0.275  -6.801  -1.204  1.00 85.12           C
ATOM   4058 1HG  GLN A 267       0.473  -7.322  -1.801  1.00 85.12           H
ATOM   4059 2HG  GLN A 267      -0.983  -6.351  -1.901  1.00 85.12           H
ATOM   4060  CD  GLN A 267       0.398  -5.705  -0.375  1.00 85.12           C
ATOM   4061  OE1 GLN A 267      -0.161  -5.173   0.569  1.00 85.12           O
ATOM   4062  NE2 GLN A 267       1.628  -5.400  -0.780  1.00 85.12           N
ATOM   4063 1HE2 GLN A 267       2.029  -5.875  -1.563  1.00 85.12           H
ATOM   4064 2HE2 GLN A 267       2.151  -4.694  -0.301  1.00 85.12           H
ATOM   4065  HN  GLN A 267       0.561  -9.770  -0.915  1.00 85.12           H
ATOM   4066  N   PHE A 268      -0.993 -10.629   1.243  1.00 87.77           N
ATOM   4067  CA  PHE A 268      -1.855 -11.516   2.005  1.00 87.77           C
ATOM   4068  C   PHE A 268      -1.338 -11.688   3.435  1.00 87.77           C
ATOM   4069  O   PHE A 268      -2.086 -11.511   4.395  1.00 87.77           O
ATOM   4070  HA  PHE A 268      -2.845 -11.061   2.031  1.00 87.77           H
ATOM   4071  CB  PHE A 268      -1.834 -12.875   1.301  1.00 87.77           C
ATOM   4072 1HB  PHE A 268      -2.164 -12.743   0.271  1.00 87.77           H
ATOM   4073 2HB  PHE A 268      -0.807 -13.237   1.264  1.00 87.77           H
ATOM   4074  CG  PHE A 268      -2.710 -13.936   1.970  1.00 87.77           C
ATOM   4075  CD1 PHE A 268      -2.138 -14.920   2.713  1.00 87.77           C
ATOM   4076  HD1 PHE A 268      -1.055 -14.954   2.832  1.00 87.77           H
ATOM   4077  CD2 PHE A 268      -4.062 -13.894   1.822  1.00 87.77           C
ATOM   4078  HD2 PHE A 268      -4.521 -13.105   1.227  1.00 87.77           H
ATOM   4079  CE1 PHE A 268      -2.951 -15.905   3.334  1.00 87.77           C
ATOM   4080  HE1 PHE A 268      -2.492 -16.695   3.929  1.00 87.77           H
ATOM   4081  CE2 PHE A 268      -4.875 -14.879   2.443  1.00 87.77           C
ATOM   4082  HE2 PHE A 268      -5.958 -14.845   2.324  1.00 87.77           H
ATOM   4083  CZ  PHE A 268      -4.302 -15.864   3.186  1.00 87.77           C
ATOM   4084  HZ  PHE A 268      -4.926 -16.619   3.663  1.00 87.77           H
ATOM   4085  HN  PHE A 268      -0.599 -11.031   0.416  1.00 87.77           H
ATOM   4086  N   PRO A 269      -0.054 -12.035   3.602  1.00 92.66           N
ATOM   4087  CA  PRO A 269       0.481 -12.325   4.935  1.00 92.66           C
ATOM   4088  C   PRO A 269       0.209 -11.203   5.923  1.00 92.66           C
ATOM   4089  O   PRO A 269      -0.215 -11.453   7.050  1.00 92.66           O
ATOM   4090  HA  PRO A 269      -0.013 -13.201   5.355  1.00 92.66           H
ATOM   4091  CB  PRO A 269       1.980 -12.515   4.689  1.00 92.66           C
ATOM   4092 1HB  PRO A 269       2.528 -11.581   4.816  1.00 92.66           H
ATOM   4093 2HB  PRO A 269       2.412 -13.234   5.384  1.00 92.66           H
ATOM   4094  CG  PRO A 269       2.042 -13.013   3.251  1.00 92.66           C
ATOM   4095 1HG  PRO A 269       3.028 -12.862   2.812  1.00 92.66           H
ATOM   4096 2HG  PRO A 269       1.837 -14.082   3.183  1.00 92.66           H
ATOM   4097  CD  PRO A 269       0.975 -12.182   2.557  1.00 92.66           C
ATOM   4098 1HD  PRO A 269       1.360 -11.215   2.236  1.00 92.66           H
ATOM   4099 2HD  PRO A 269       0.589 -12.680   1.667  1.00 92.66           H
ATOM   4100  N   TYR A 270       0.462  -9.984   5.469  1.00 91.17           N
ATOM   4101  CA  TYR A 270       0.329  -8.822   6.332  1.00 91.17           C
ATOM   4102  C   TYR A 270      -1.124  -8.629   6.771  1.00 91.17           C
ATOM   4103  O   TYR A 270      -1.392  -8.365   7.942  1.00 91.17           O
ATOM   4104  HA  TYR A 270       0.949  -8.985   7.214  1.00 91.17           H
ATOM   4105  CB  TYR A 270       0.758  -7.620   5.489  1.00 91.17           C
ATOM   4106 1HB  TYR A 270       1.828  -7.692   5.290  1.00 91.17           H
ATOM   4107 2HB  TYR A 270       0.251  -7.665   4.525  1.00 91.17           H
ATOM   4108  CG  TYR A 270       0.466  -6.267   6.140  1.00 91.17           C
ATOM   4109  CD1 TYR A 270      -0.430  -5.397   5.553  1.00 91.17           C
ATOM   4110  HD1 TYR A 270      -0.930  -5.675   4.624  1.00 91.17           H
ATOM   4111  CD2 TYR A 270       1.098  -5.916   7.316  1.00 91.17           C
ATOM   4112  HD2 TYR A 270       1.806  -6.602   7.780  1.00 91.17           H
ATOM   4113  CE1 TYR A 270      -0.706  -4.124   6.166  1.00 91.17           C
ATOM   4114  HE1 TYR A 270      -1.411  -3.428   5.712  1.00 91.17           H
ATOM   4115  CE2 TYR A 270       0.823  -4.642   7.929  1.00 91.17           C
ATOM   4116  HE2 TYR A 270       1.316  -4.352   8.857  1.00 91.17           H
ATOM   4117  CZ  TYR A 270      -0.065  -3.809   7.324  1.00 91.17           C
ATOM   4118  OH  TYR A 270      -0.326  -2.607   7.903  1.00 91.17           O
ATOM   4119  HH  TYR A 270      -0.026  -2.615   8.857  1.00 91.17           H
ATOM   4120  HN  TYR A 270       0.753  -9.785   4.534  1.00 91.17           H
ATOM   4121  N   ASN A 271      -2.023  -8.769   5.808  1.00 89.34           N
ATOM   4122  CA  ASN A 271      -3.434  -8.533   6.062  1.00 89.34           C
ATOM   4123  C   ASN A 271      -3.971  -9.624   6.990  1.00 89.34           C
ATOM   4124  O   ASN A 271      -4.938  -9.404   7.718  1.00 89.34           O
ATOM   4125  HA  ASN A 271      -3.482  -7.541   6.512  1.00 89.34           H
ATOM   4126  CB  ASN A 271      -4.242  -8.577   4.763  1.00 89.34           C
ATOM   4127 1HB  ASN A 271      -3.909  -9.415   4.152  1.00 89.34           H
ATOM   4128 2HB  ASN A 271      -5.295  -8.747   4.991  1.00 89.34           H
ATOM   4129  CG  ASN A 271      -4.090  -7.273   3.977  1.00 89.34           C
ATOM   4130  OD1 ASN A 271      -4.557  -6.219   4.376  1.00 89.34           O
ATOM   4131  ND2 ASN A 271      -3.411  -7.403   2.841  1.00 89.34           N
ATOM   4132 1HD2 ASN A 271      -3.054  -8.297   2.571  1.00 89.34           H
ATOM   4133 2HD2 ASN A 271      -3.258  -6.606   2.256  1.00 89.34           H
ATOM   4134  HN  ASN A 271      -1.802  -9.038   4.871  1.00 89.34           H
ATOM   4135  N   CYS A 272      -3.320 -10.777   6.934  1.00 92.84           N
ATOM   4136  CA  CYS A 272      -3.659 -11.871   7.828  1.00 92.84           C
ATOM   4137  C   CYS A 272      -3.402 -11.415   9.265  1.00 92.84           C
ATOM   4138  O   CYS A 272      -4.255 -11.585  10.136  1.00 92.84           O
ATOM   4139  HA  CYS A 272      -4.716 -12.086   7.673  1.00 92.84           H
ATOM   4140  CB  CYS A 272      -2.880 -13.143   7.485  1.00 92.84           C
ATOM   4141 1HB  CYS A 272      -1.816 -12.919   7.412  1.00 92.84           H
ATOM   4142 2HB  CYS A 272      -2.998 -13.877   8.282  1.00 92.84           H
ATOM   4143  SG  CYS A 272      -3.482 -13.837   5.902  1.00 92.84           S
ATOM   4144  HG  CYS A 272      -2.878 -12.946   5.121  1.00 92.84           H
ATOM   4145  HN  CYS A 272      -2.575 -10.968   6.295  1.00 92.84           H
ATOM   4146  N   ILE A 273      -2.224 -10.845   9.470  1.00 93.21           N
ATOM   4147  CA  ILE A 273      -1.830 -10.395  10.794  1.00 93.21           C
ATOM   4148  C   ILE A 273      -2.726  -9.230  11.219  1.00 93.21           C
ATOM   4149  O   ILE A 273      -3.121  -9.137  12.380  1.00 93.21           O
ATOM   4150  HA  ILE A 273      -1.992 -11.224  11.483  1.00 93.21           H
ATOM   4151  CB  ILE A 273      -0.336 -10.066  10.826  1.00 93.21           C
ATOM   4152  HB  ILE A 273      -0.136  -9.313  10.064  1.00 93.21           H
ATOM   4153  CG1 ILE A 273       0.504 -11.296  10.477  1.00 93.21           C
ATOM   4154 1HG1 ILE A 273       0.237 -11.653   9.482  1.00 93.21           H
ATOM   4155 2HG1 ILE A 273       1.559 -11.023  10.445  1.00 93.21           H
ATOM   4156  CG2 ILE A 273       0.064  -9.462  12.174  1.00 93.21           C
ATOM   4157 1HG2 ILE A 273      -0.500  -8.545  12.343  1.00 93.21           H
ATOM   4158 2HG2 ILE A 273      -0.154 -10.175  12.970  1.00 93.21           H
ATOM   4159 3HG2 ILE A 273       1.130  -9.238  12.170  1.00 93.21           H
ATOM   4160  CD1 ILE A 273       0.291 -12.414  11.500  1.00 93.21           C
ATOM   4161 1HD1 ILE A 273       0.582 -12.061  12.489  1.00 93.21           H
ATOM   4162 2HD1 ILE A 273      -0.761 -12.700  11.511  1.00 93.21           H
ATOM   4163 3HD1 ILE A 273       0.900 -13.276  11.228  1.00 93.21           H
ATOM   4164  HN  ILE A 273      -1.545 -10.690   8.752  1.00 93.21           H
ATOM   4165  N   LEU A 274      -3.020  -8.369  10.256  1.00 91.51           N
ATOM   4166  CA  LEU A 274      -3.861  -7.213  10.515  1.00 91.51           C
ATOM   4167  C   LEU A 274      -5.226  -7.685  11.021  1.00 91.51           C
ATOM   4168  O   LEU A 274      -5.818  -7.057  11.898  1.00 91.51           O
ATOM   4169  HA  LEU A 274      -3.383  -6.632  11.303  1.00 91.51           H
ATOM   4170  CB  LEU A 274      -3.940  -6.319   9.277  1.00 91.51           C
ATOM   4171 1HB  LEU A 274      -3.004  -6.412   8.726  1.00 91.51           H
ATOM   4172 2HB  LEU A 274      -4.730  -6.698   8.629  1.00 91.51           H
ATOM   4173  CG  LEU A 274      -4.201  -4.834   9.537  1.00 91.51           C
ATOM   4174  HG  LEU A 274      -4.745  -4.742  10.477  1.00 91.51           H
ATOM   4175  CD1 LEU A 274      -2.887  -4.066   9.699  1.00 91.51           C
ATOM   4176 1HD1 LEU A 274      -2.328  -4.476  10.540  1.00 91.51           H
ATOM   4177 2HD1 LEU A 274      -2.295  -4.163   8.788  1.00 91.51           H
ATOM   4178 3HD1 LEU A 274      -3.101  -3.014   9.883  1.00 91.51           H
ATOM   4179  CD2 LEU A 274      -5.085  -4.232   8.443  1.00 91.51           C
ATOM   4180 1HD2 LEU A 274      -4.590  -4.336   7.478  1.00 91.51           H
ATOM   4181 2HD2 LEU A 274      -6.041  -4.756   8.420  1.00 91.51           H
ATOM   4182 3HD2 LEU A 274      -5.255  -3.176   8.653  1.00 91.51           H
ATOM   4183  HN  LEU A 274      -2.694  -8.452   9.314  1.00 91.51           H
ATOM   4184  N   LEU A 275      -5.686  -8.787  10.447  1.00 93.57           N
ATOM   4185  CA  LEU A 275      -6.965  -9.356  10.837  1.00 93.57           C
ATOM   4186  C   LEU A 275      -6.903  -9.781  12.305  1.00 93.57           C
ATOM   4187  O   LEU A 275      -7.815  -9.491  13.078  1.00 93.57           O
ATOM   4188  HA  LEU A 275      -7.715  -8.571  10.736  1.00 93.57           H
ATOM   4189  CB  LEU A 275      -7.360 -10.486   9.885  1.00 93.57           C
ATOM   4190 1HB  LEU A 275      -7.442 -10.075   8.878  1.00 93.57           H
ATOM   4191 2HB  LEU A 275      -6.553 -11.218   9.866  1.00 93.57           H
ATOM   4192  CG  LEU A 275      -8.664 -11.215  10.215  1.00 93.57           C
ATOM   4193  HG  LEU A 275      -8.605 -11.572  11.243  1.00 93.57           H
ATOM   4194  CD1 LEU A 275      -9.860 -10.264  10.134  1.00 93.57           C
ATOM   4195 1HD1 LEU A 275      -9.725  -9.450  10.845  1.00 93.57           H
ATOM   4196 2HD1 LEU A 275      -9.933  -9.857   9.125  1.00 93.57           H
ATOM   4197 3HD1 LEU A 275     -10.774 -10.808  10.373  1.00 93.57           H
ATOM   4198  CD2 LEU A 275      -8.847 -12.444   9.321  1.00 93.57           C
ATOM   4199 1HD2 LEU A 275      -8.875 -12.132   8.277  1.00 93.57           H
ATOM   4200 2HD2 LEU A 275      -8.014 -13.130   9.473  1.00 93.57           H
ATOM   4201 3HD2 LEU A 275      -9.781 -12.943   9.577  1.00 93.57           H
ATOM   4202  HN  LEU A 275      -5.201  -9.288   9.730  1.00 93.57           H
ATOM   4203  N   VAL A 276      -5.819 -10.462  12.646  1.00 94.38           N
ATOM   4204  CA  VAL A 276      -5.630 -10.937  14.006  1.00 94.38           C
ATOM   4205  C   VAL A 276      -5.671  -9.747  14.967  1.00 94.38           C
ATOM   4206  O   VAL A 276      -6.350  -9.795  15.991  1.00 94.38           O
ATOM   4207  HA  VAL A 276      -6.459 -11.605  14.239  1.00 94.38           H
ATOM   4208  CB  VAL A 276      -4.332 -11.741  14.104  1.00 94.38           C
ATOM   4209  HB  VAL A 276      -3.524 -11.122  13.712  1.00 94.38           H
ATOM   4210  CG1 VAL A 276      -4.003 -12.076  15.560  1.00 94.38           C
ATOM   4211 1HG1 VAL A 276      -3.886 -11.152  16.128  1.00 94.38           H
ATOM   4212 2HG1 VAL A 276      -4.813 -12.666  15.989  1.00 94.38           H
ATOM   4213 3HG1 VAL A 276      -3.076 -12.647  15.601  1.00 94.38           H
ATOM   4214  CG2 VAL A 276      -4.407 -13.010  13.253  1.00 94.38           C
ATOM   4215 1HG2 VAL A 276      -5.231 -13.633  13.602  1.00 94.38           H
ATOM   4216 2HG2 VAL A 276      -4.573 -12.739  12.210  1.00 94.38           H
ATOM   4217 3HG2 VAL A 276      -3.472 -13.563  13.341  1.00 94.38           H
ATOM   4218  HN  VAL A 276      -5.080 -10.690  12.012  1.00 94.38           H
ATOM   4219  N   GLN A 277      -4.934  -8.708  14.602  1.00 92.84           N
ATOM   4220  CA  GLN A 277      -4.860  -7.516  15.431  1.00 92.84           C
ATOM   4221  C   GLN A 277      -6.248  -6.891  15.586  1.00 92.84           C
ATOM   4222  O   GLN A 277      -6.565  -6.326  16.632  1.00 92.84           O
ATOM   4223  HA  GLN A 277      -4.498  -7.859  16.400  1.00 92.84           H
ATOM   4224  CB  GLN A 277      -3.866  -6.507  14.852  1.00 92.84           C
ATOM   4225 1HB  GLN A 277      -4.043  -6.389  13.783  1.00 92.84           H
ATOM   4226 2HB  GLN A 277      -4.025  -5.531  15.311  1.00 92.84           H
ATOM   4227  CG  GLN A 277      -2.424  -6.960  15.089  1.00 92.84           C
ATOM   4228 1HG  GLN A 277      -2.253  -7.095  16.157  1.00 92.84           H
ATOM   4229 2HG  GLN A 277      -2.261  -7.928  14.615  1.00 92.84           H
ATOM   4230  CD  GLN A 277      -1.430  -5.939  14.532  1.00 92.84           C
ATOM   4231  OE1 GLN A 277      -1.738  -5.148  13.656  1.00 92.84           O
ATOM   4232  NE2 GLN A 277      -0.224  -6.000  15.088  1.00 92.84           N
ATOM   4233 1HE2 GLN A 277      -0.036  -6.674  15.803  1.00 92.84           H
ATOM   4234 2HE2 GLN A 277       0.496  -5.373  14.791  1.00 92.84           H
ATOM   4235  HN  GLN A 277      -4.396  -8.671  13.760  1.00 92.84           H
ATOM   4236  N   THR A 278      -7.039  -7.013  14.530  1.00 93.19           N
ATOM   4237  CA  THR A 278      -8.381  -6.457  14.533  1.00 93.19           C
ATOM   4238  C   THR A 278      -9.269  -7.210  15.526  1.00 93.19           C
ATOM   4239  O   THR A 278      -9.997  -6.595  16.303  1.00 93.19           O
ATOM   4240  HA  THR A 278      -8.325  -5.423  14.874  1.00 93.19           H
ATOM   4241  CB  THR A 278      -8.910  -6.492  13.097  1.00 93.19           C
ATOM   4242  HB  THR A 278      -9.052  -7.519  12.760  1.00 93.19           H
ATOM   4243  OG1 THR A 278      -7.961  -5.728  12.359  1.00 93.19           O
ATOM   4244  HG1 THR A 278      -7.033  -6.024  12.585  1.00 93.19           H
ATOM   4245  CG2 THR A 278     -10.219  -5.716  12.936  1.00 93.19           C
ATOM   4246 1HG2 THR A 278     -10.059  -4.673  13.210  1.00 93.19           H
ATOM   4247 2HG2 THR A 278     -10.980  -6.149  13.585  1.00 93.19           H
ATOM   4248 3HG2 THR A 278     -10.550  -5.773  11.899  1.00 93.19           H
ATOM   4249  HN  THR A 278      -6.777  -7.480  13.686  1.00 93.19           H
ATOM   4250  N   ILE A 279      -9.179  -8.530  15.467  1.00 94.62           N
ATOM   4251  CA  ILE A 279      -9.985  -9.374  16.334  1.00 94.62           C
ATOM   4252  C   ILE A 279      -9.595  -9.121  17.791  1.00 94.62           C
ATOM   4253  O   ILE A 279     -10.459  -9.029  18.662  1.00 94.62           O
ATOM   4254  HA  ILE A 279     -11.026  -9.081  16.199  1.00 94.62           H
ATOM   4255  CB  ILE A 279      -9.868 -10.840  15.912  1.00 94.62           C
ATOM   4256  HB  ILE A 279      -8.811 -11.099  15.865  1.00 94.62           H
ATOM   4257  CG1 ILE A 279     -10.450 -11.057  14.514  1.00 94.62           C
ATOM   4258 1HG1 ILE A 279     -11.538 -11.025  14.560  1.00 94.62           H
ATOM   4259 2HG1 ILE A 279     -10.135 -10.247  13.856  1.00 94.62           H
ATOM   4260  CG2 ILE A 279     -10.513 -11.762  16.950  1.00 94.62           C
ATOM   4261 1HG2 ILE A 279     -10.013 -11.634  17.910  1.00 94.62           H
ATOM   4262 2HG2 ILE A 279     -11.568 -11.511  17.053  1.00 94.62           H
ATOM   4263 3HG2 ILE A 279     -10.416 -12.798  16.625  1.00 94.62           H
ATOM   4264  CD1 ILE A 279      -9.997 -12.398  13.933  1.00 94.62           C
ATOM   4265 1HD1 ILE A 279      -8.909 -12.416  13.866  1.00 94.62           H
ATOM   4266 2HD1 ILE A 279     -10.335 -13.207  14.581  1.00 94.62           H
ATOM   4267 3HD1 ILE A 279     -10.425 -12.526  12.939  1.00 94.62           H
ATOM   4268  HN  ILE A 279      -8.571  -9.023  14.844  1.00 94.62           H
ATOM   4269  N   ASP A 280      -8.293  -9.014  18.012  1.00 93.95           N
ATOM   4270  CA  ASP A 280      -7.773  -8.852  19.360  1.00 93.95           C
ATOM   4271  C   ASP A 280      -8.155  -7.467  19.886  1.00 93.95           C
ATOM   4272  O   ASP A 280      -8.387  -7.295  21.082  1.00 93.95           O
ATOM   4273  HA  ASP A 280      -8.225  -9.657  19.939  1.00 93.95           H
ATOM   4274  CB  ASP A 280      -6.247  -8.960  19.378  1.00 93.95           C
ATOM   4275 1HB  ASP A 280      -5.936  -9.856  18.840  1.00 93.95           H
ATOM   4276 2HB  ASP A 280      -5.812  -8.108  18.857  1.00 93.95           H
ATOM   4277  CG  ASP A 280      -5.719  -9.012  20.813  1.00 93.95           C
ATOM   4278  OD1 ASP A 280      -6.229  -9.861  21.576  1.00 93.95           O
ATOM   4279  OD2 ASP A 280      -4.816  -8.201  21.115  1.00 93.95           O
ATOM   4280  HN  ASP A 280      -7.600  -9.036  17.292  1.00 93.95           H
ATOM   4281  N   ALA A 281      -8.209  -6.514  18.967  1.00 91.84           N
ATOM   4282  CA  ALA A 281      -8.603  -5.159  19.315  1.00 91.84           C
ATOM   4283  C   ALA A 281     -10.020  -5.178  19.892  1.00 91.84           C
ATOM   4284  O   ALA A 281     -10.370  -4.334  20.716  1.00 91.84           O
ATOM   4285  HA  ALA A 281      -7.914  -4.799  20.079  1.00 91.84           H
ATOM   4286  CB  ALA A 281      -8.487  -4.261  18.083  1.00 91.84           C
ATOM   4287 1HB  ALA A 281      -7.456  -4.259  17.730  1.00 91.84           H
ATOM   4288 2HB  ALA A 281      -9.140  -4.638  17.295  1.00 91.84           H
ATOM   4289 3HB  ALA A 281      -8.783  -3.245  18.345  1.00 91.84           H
ATOM   4290  HN  ALA A 281      -7.989  -6.655  18.002  1.00 91.84           H
ATOM   4291  N   TYR A 282     -10.798  -6.149  19.436  1.00 90.53           N
ATOM   4292  CA  TYR A 282     -12.168  -6.291  19.899  1.00 90.53           C
ATOM   4293  C   TYR A 282     -12.241  -7.208  21.122  1.00 90.53           C
ATOM   4294  O   TYR A 282     -12.849  -6.856  22.131  1.00 90.53           O
ATOM   4295  HA  TYR A 282     -12.534  -5.302  20.175  1.00 90.53           H
ATOM   4296  CB  TYR A 282     -12.938  -6.935  18.746  1.00 90.53           C
ATOM   4297 1HB  TYR A 282     -12.782  -6.344  17.843  1.00 90.53           H
ATOM   4298 2HB  TYR A 282     -12.525  -7.925  18.554  1.00 90.53           H
ATOM   4299  CG  TYR A 282     -14.442  -7.067  18.998  1.00 90.53           C
ATOM   4300  CD1 TYR A 282     -14.977  -8.286  19.359  1.00 90.53           C
ATOM   4301  HD1 TYR A 282     -14.328  -9.156  19.465  1.00 90.53           H
ATOM   4302  CD2 TYR A 282     -15.263  -5.965  18.864  1.00 90.53           C
ATOM   4303  HD2 TYR A 282     -14.840  -5.002  18.579  1.00 90.53           H
ATOM   4304  CE1 TYR A 282     -16.391  -8.410  19.597  1.00 90.53           C
ATOM   4305  HE1 TYR A 282     -16.827  -9.367  19.883  1.00 90.53           H
ATOM   4306  CE2 TYR A 282     -16.677  -6.089  19.102  1.00 90.53           C
ATOM   4307  HE2 TYR A 282     -17.337  -5.227  19.000  1.00 90.53           H
ATOM   4308  CZ  TYR A 282     -17.172  -7.305  19.456  1.00 90.53           C
ATOM   4309  OH  TYR A 282     -18.508  -7.422  19.681  1.00 90.53           O
ATOM   4310  HH  TYR A 282     -18.953  -6.533  19.568  1.00 90.53           H
ATOM   4311  HN  TYR A 282     -10.506  -6.830  18.764  1.00 90.53           H
ATOM   4312  N   ALA A 283     -11.613  -8.368  20.990  1.00 92.27           N
ATOM   4313  CA  ALA A 283     -11.852  -9.458  21.920  1.00 92.27           C
ATOM   4314  C   ALA A 283     -10.803  -9.413  23.033  1.00 92.27           C
ATOM   4315  O   ALA A 283     -11.007  -9.978  24.106  1.00 92.27           O
ATOM   4316  HA  ALA A 283     -12.840  -9.311  22.357  1.00 92.27           H
ATOM   4317  CB  ALA A 283     -11.841 -10.787  21.162  1.00 92.27           C
ATOM   4318 1HB  ALA A 283     -12.624 -10.779  20.403  1.00 92.27           H
ATOM   4319 2HB  ALA A 283     -10.872 -10.924  20.683  1.00 92.27           H
ATOM   4320 3HB  ALA A 283     -12.021 -11.605  21.860  1.00 92.27           H
ATOM   4321  HN  ALA A 283     -10.953  -8.567  20.266  1.00 92.27           H
ATOM   4322  N   MET A 284      -9.703  -8.735  22.738  1.00 90.15           N
ATOM   4323  CA  MET A 284      -8.608  -8.637  23.688  1.00 90.15           C
ATOM   4324  C   MET A 284      -8.255 -10.010  24.262  1.00 90.15           C
ATOM   4325  O   MET A 284      -8.147 -10.171  25.477  1.00 90.15           O
ATOM   4326  HA  MET A 284      -7.764  -8.243  23.122  1.00 90.15           H
ATOM   4327  CB  MET A 284      -9.003  -7.694  24.827  1.00 90.15           C
ATOM   4328 1HB  MET A 284      -9.947  -8.020  25.263  1.00 90.15           H
ATOM   4329 2HB  MET A 284      -8.254  -7.740  25.618  1.00 90.15           H
ATOM   4330  CG  MET A 284      -9.136  -6.255  24.326  1.00 90.15           C
ATOM   4331 1HG  MET A 284      -8.161  -5.875  24.020  1.00 90.15           H
ATOM   4332 2HG  MET A 284      -9.779  -6.225  23.446  1.00 90.15           H
ATOM   4333  SD  MET A 284      -9.816  -5.221  25.612  1.00 90.15           S
ATOM   4334  CE  MET A 284     -11.514  -5.128  25.070  1.00 90.15           C
ATOM   4335 1HE  MET A 284     -11.555  -4.683  24.076  1.00 90.15           H
ATOM   4336 2HE  MET A 284     -11.940  -6.131  25.036  1.00 90.15           H
ATOM   4337 3HE  MET A 284     -12.085  -4.514  25.766  1.00 90.15           H
ATOM   4338  HN  MET A 284      -9.555  -8.260  21.871  1.00 90.15           H
ATOM   4339  N   PHE A 285      -8.084 -10.967  23.361  1.00 91.41           N
ATOM   4340  CA  PHE A 285      -7.909 -12.352  23.763  1.00 91.41           C
ATOM   4341  C   PHE A 285      -6.430 -12.678  23.976  1.00 91.41           C
ATOM   4342  O   PHE A 285      -6.096 -13.680  24.606  1.00 91.41           O
ATOM   4343  HA  PHE A 285      -8.448 -12.487  24.701  1.00 91.41           H
ATOM   4344  CB  PHE A 285      -8.452 -13.220  22.626  1.00 91.41           C
ATOM   4345 1HB  PHE A 285      -8.576 -14.240  22.989  1.00 91.41           H
ATOM   4346 2HB  PHE A 285      -9.442 -12.858  22.347  1.00 91.41           H
ATOM   4347  CG  PHE A 285      -7.563 -13.241  21.381  1.00 91.41           C
ATOM   4348  CD1 PHE A 285      -7.756 -12.328  20.392  1.00 91.41           C
ATOM   4349  HD1 PHE A 285      -8.544 -11.580  20.486  1.00 91.41           H
ATOM   4350  CD2 PHE A 285      -6.580 -14.174  21.263  1.00 91.41           C
ATOM   4351  HD2 PHE A 285      -6.426 -14.906  22.055  1.00 91.41           H
ATOM   4352  CE1 PHE A 285      -6.931 -12.348  19.236  1.00 91.41           C
ATOM   4353  HE1 PHE A 285      -7.086 -11.616  18.443  1.00 91.41           H
ATOM   4354  CE2 PHE A 285      -5.755 -14.194  20.107  1.00 91.41           C
ATOM   4355  HE2 PHE A 285      -4.968 -14.941  20.012  1.00 91.41           H
ATOM   4356  CZ  PHE A 285      -5.948 -13.280  19.118  1.00 91.41           C
ATOM   4357  HZ  PHE A 285      -5.315 -13.296  18.231  1.00 91.41           H
ATOM   4358  HN  PHE A 285      -8.065 -10.808  22.373  1.00 91.41           H
ATOM   4359  N   ILE A 286      -5.582 -11.812  23.439  1.00 91.80           N
ATOM   4360  CA  ILE A 286      -4.146 -11.984  23.580  1.00 91.80           C
ATOM   4361  C   ILE A 286      -3.692 -11.372  24.907  1.00 91.80           C
ATOM   4362  O   ILE A 286      -3.340 -10.195  24.963  1.00 91.80           O
ATOM   4363  HA  ILE A 286      -3.947 -13.056  23.608  1.00 91.80           H
ATOM   4364  CB  ILE A 286      -3.417 -11.420  22.360  1.00 91.80           C
ATOM   4365  HB  ILE A 286      -3.621 -10.351  22.304  1.00 91.80           H
ATOM   4366  CG1 ILE A 286      -3.942 -12.048  21.067  1.00 91.80           C
ATOM   4367 1HG1 ILE A 286      -3.640 -13.094  21.019  1.00 91.80           H
ATOM   4368 2HG1 ILE A 286      -5.032 -12.030  21.067  1.00 91.80           H
ATOM   4369  CG2 ILE A 286      -1.902 -11.584  22.502  1.00 91.80           C
ATOM   4370 1HG2 ILE A 286      -1.561 -11.052  23.391  1.00 91.80           H
ATOM   4371 2HG2 ILE A 286      -1.658 -12.642  22.597  1.00 91.80           H
ATOM   4372 3HG2 ILE A 286      -1.408 -11.174  21.622  1.00 91.80           H
ATOM   4373  CD1 ILE A 286      -3.414 -11.302  19.841  1.00 91.80           C
ATOM   4374 1HD1 ILE A 286      -3.738 -10.262  19.881  1.00 91.80           H
ATOM   4375 2HD1 ILE A 286      -2.325 -11.342  19.832  1.00 91.80           H
ATOM   4376 3HD1 ILE A 286      -3.803 -11.769  18.936  1.00 91.80           H
ATOM   4377  HN  ILE A 286      -5.862 -11.007  22.917  1.00 91.80           H
ATOM   4378  N   SER A 287      -3.713 -12.199  25.942  1.00 89.32           N
ATOM   4379  CA  SER A 287      -3.274 -11.764  27.257  1.00 89.32           C
ATOM   4380  C   SER A 287      -1.814 -12.164  27.480  1.00 89.32           C
ATOM   4381  O   SER A 287      -1.144 -11.617  28.354  1.00 89.32           O
ATOM   4382  HA  SER A 287      -3.377 -10.679  27.251  1.00 89.32           H
ATOM   4383  CB  SER A 287      -4.160 -12.353  28.356  1.00 89.32           C
ATOM   4384 1HB  SER A 287      -3.804 -12.014  29.329  1.00 89.32           H
ATOM   4385 2HB  SER A 287      -5.177 -11.979  28.241  1.00 89.32           H
ATOM   4386  OG  SER A 287      -4.172 -13.778  28.326  1.00 89.32           O
ATOM   4387  HG  SER A 287      -4.782 -14.130  29.036  1.00 89.32           H
ATOM   4388  HN  SER A 287      -4.023 -13.148  25.893  1.00 89.32           H
ATOM   4389  N   ASN A 288      -1.365 -13.114  26.674  1.00 92.51           N
ATOM   4390  CA  ASN A 288      -0.044 -13.691  26.860  1.00 92.51           C
ATOM   4391  C   ASN A 288       0.995 -12.809  26.165  1.00 92.51           C
ATOM   4392  O   ASN A 288       0.901 -12.563  24.963  1.00 92.51           O
ATOM   4393  HA  ASN A 288       0.100 -13.733  27.940  1.00 92.51           H
ATOM   4394  CB  ASN A 288       0.037 -15.091  26.248  1.00 92.51           C
ATOM   4395 1HB  ASN A 288      -0.801 -15.693  26.597  1.00 92.51           H
ATOM   4396 2HB  ASN A 288      -0.049 -15.023  25.163  1.00 92.51           H
ATOM   4397  CG  ASN A 288       1.354 -15.776  26.619  1.00 92.51           C
ATOM   4398  OD1 ASN A 288       2.411 -15.168  26.655  1.00 92.51           O
ATOM   4399  ND2 ASN A 288       1.232 -17.072  26.891  1.00 92.51           N
ATOM   4400 1HD2 ASN A 288       0.334 -17.510  26.843  1.00 92.51           H
ATOM   4401 2HD2 ASN A 288       2.037 -17.608  27.145  1.00 92.51           H
ATOM   4402  HN  ASN A 288      -1.885 -13.489  25.906  1.00 92.51           H
ATOM   4403  N   CYS A 289       1.963 -12.359  26.950  1.00 91.90           N
ATOM   4404  CA  CYS A 289       2.952 -11.418  26.453  1.00 91.90           C
ATOM   4405  C   CYS A 289       3.782 -12.118  25.375  1.00 91.90           C
ATOM   4406  O   CYS A 289       4.187 -11.493  24.395  1.00 91.90           O
ATOM   4407  HA  CYS A 289       2.401 -10.577  26.033  1.00 91.90           H
ATOM   4408  CB  CYS A 289       3.829 -10.871  27.581  1.00 91.90           C
ATOM   4409 1HB  CYS A 289       3.205 -10.400  28.342  1.00 91.90           H
ATOM   4410 2HB  CYS A 289       4.362 -11.688  28.068  1.00 91.90           H
ATOM   4411  SG  CYS A 289       5.023  -9.656  26.913  1.00 91.90           S
ATOM   4412  HN  CYS A 289       2.076 -12.625  27.907  1.00 91.90           H
ATOM   4413  N   ALA A 290       4.009 -13.405  25.591  1.00 93.82           N
ATOM   4414  CA  ALA A 290       4.839 -14.181  24.684  1.00 93.82           C
ATOM   4415  C   ALA A 290       4.181 -14.218  23.304  1.00 93.82           C
ATOM   4416  O   ALA A 290       4.849 -14.028  22.288  1.00 93.82           O
ATOM   4417  HA  ALA A 290       5.803 -13.679  24.605  1.00 93.82           H
ATOM   4418  CB  ALA A 290       5.058 -15.580  25.264  1.00 93.82           C
ATOM   4419 1HB  ALA A 290       5.554 -15.499  26.231  1.00 93.82           H
ATOM   4420 2HB  ALA A 290       4.096 -16.076  25.390  1.00 93.82           H
ATOM   4421 3HB  ALA A 290       5.681 -16.161  24.584  1.00 93.82           H
ATOM   4422  HN  ALA A 290       3.639 -13.916  26.366  1.00 93.82           H
ATOM   4423  N   VAL A 291       2.879 -14.465  23.310  1.00 93.78           N
ATOM   4424  CA  VAL A 291       2.125 -14.533  22.070  1.00 93.78           C
ATOM   4425  C   VAL A 291       2.121 -13.155  21.404  1.00 93.78           C
ATOM   4426  O   VAL A 291       2.321 -13.045  20.196  1.00 93.78           O
ATOM   4427  HA  VAL A 291       2.633 -15.238  21.413  1.00 93.78           H
ATOM   4428  CB  VAL A 291       0.718 -15.069  22.343  1.00 93.78           C
ATOM   4429  HB  VAL A 291       0.241 -14.407  23.065  1.00 93.78           H
ATOM   4430  CG1 VAL A 291      -0.129 -15.060  21.068  1.00 93.78           C
ATOM   4431 1HG1 VAL A 291      -0.210 -14.040  20.693  1.00 93.78           H
ATOM   4432 2HG1 VAL A 291       0.345 -15.689  20.313  1.00 93.78           H
ATOM   4433 3HG1 VAL A 291      -1.124 -15.446  21.290  1.00 93.78           H
ATOM   4434  CG2 VAL A 291       0.774 -16.470  22.954  1.00 93.78           C
ATOM   4435 1HG2 VAL A 291       1.278 -17.147  22.265  1.00 93.78           H
ATOM   4436 2HG2 VAL A 291       1.323 -16.434  23.895  1.00 93.78           H
ATOM   4437 3HG2 VAL A 291      -0.239 -16.827  23.138  1.00 93.78           H
ATOM   4438  HN  VAL A 291       2.343 -14.616  24.140  1.00 93.78           H
ATOM   4439  N   SER A 292       1.891 -12.138  22.222  1.00 92.94           N
ATOM   4440  CA  SER A 292       1.809 -10.777  21.720  1.00 92.94           C
ATOM   4441  C   SER A 292       3.134 -10.382  21.064  1.00 92.94           C
ATOM   4442  O   SER A 292       3.144  -9.754  20.007  1.00 92.94           O
ATOM   4443  HA  SER A 292       1.006 -10.789  20.983  1.00 92.94           H
ATOM   4444  CB  SER A 292       1.457  -9.797  22.840  1.00 92.94           C
ATOM   4445 1HB  SER A 292       0.594 -10.170  23.391  1.00 92.94           H
ATOM   4446 2HB  SER A 292       2.285  -9.741  23.547  1.00 92.94           H
ATOM   4447  OG  SER A 292       1.173  -8.493  22.339  1.00 92.94           O
ATOM   4448  HG  SER A 292       0.286  -8.490  21.878  1.00 92.94           H
ATOM   4449  HN  SER A 292       1.761 -12.233  23.209  1.00 92.94           H
ATOM   4450  N   THR A 293       4.220 -10.765  21.720  1.00 93.03           N
ATOM   4451  CA  THR A 293       5.546 -10.431  21.230  1.00 93.03           C
ATOM   4452  C   THR A 293       5.765 -11.024  19.837  1.00 93.03           C
ATOM   4453  O   THR A 293       6.251 -10.341  18.937  1.00 93.03           O
ATOM   4454  HA  THR A 293       5.614  -9.348  21.131  1.00 93.03           H
ATOM   4455  CB  THR A 293       6.567 -10.914  22.263  1.00 93.03           C
ATOM   4456  HB  THR A 293       6.468 -11.986  22.436  1.00 93.03           H
ATOM   4457  OG1 THR A 293       6.332 -10.084  23.398  1.00 93.03           O
ATOM   4458  HG1 THR A 293       5.774 -10.572  24.069  1.00 93.03           H
ATOM   4459  CG2 THR A 293       8.007 -10.592  21.858  1.00 93.03           C
ATOM   4460 1HG2 THR A 293       8.122  -9.514  21.752  1.00 93.03           H
ATOM   4461 2HG2 THR A 293       8.234 -11.078  20.909  1.00 93.03           H
ATOM   4462 3HG2 THR A 293       8.690 -10.956  22.626  1.00 93.03           H
ATOM   4463  HN  THR A 293       4.203 -11.292  22.570  1.00 93.03           H
ATOM   4464  N   ASN A 294       5.395 -12.290  19.703  1.00 94.48           N
ATOM   4465  CA  ASN A 294       5.610 -13.004  18.456  1.00 94.48           C
ATOM   4466  C   ASN A 294       4.740 -12.382  17.361  1.00 94.48           C
ATOM   4467  O   ASN A 294       5.174 -12.255  16.217  1.00 94.48           O
ATOM   4468  HA  ASN A 294       6.676 -12.904  18.248  1.00 94.48           H
ATOM   4469  CB  ASN A 294       5.220 -14.477  18.590  1.00 94.48           C
ATOM   4470 1HB  ASN A 294       4.249 -14.557  19.080  1.00 94.48           H
ATOM   4471 2HB  ASN A 294       5.115 -14.921  17.600  1.00 94.48           H
ATOM   4472  CG  ASN A 294       6.267 -15.250  19.393  1.00 94.48           C
ATOM   4473  OD1 ASN A 294       7.391 -14.814  19.580  1.00 94.48           O
ATOM   4474  ND2 ASN A 294       5.838 -16.420  19.857  1.00 94.48           N
ATOM   4475 1HD2 ASN A 294       4.902 -16.720  19.669  1.00 94.48           H
ATOM   4476 2HD2 ASN A 294       6.450 -17.000  20.395  1.00 94.48           H
ATOM   4477  HN  ASN A 294       4.957 -12.824  20.425  1.00 94.48           H
ATOM   4478  N   ILE A 295       3.529 -12.012  17.750  1.00 93.43           N
ATOM   4479  CA  ILE A 295       2.580 -11.446  16.807  1.00 93.43           C
ATOM   4480  C   ILE A 295       3.124 -10.118  16.277  1.00 93.43           C
ATOM   4481  O   ILE A 295       2.995  -9.819  15.091  1.00 93.43           O
ATOM   4482  HA  ILE A 295       2.495 -12.142  15.972  1.00 93.43           H
ATOM   4483  CB  ILE A 295       1.194 -11.332  17.444  1.00 93.43           C
ATOM   4484  HB  ILE A 295       1.315 -10.955  18.460  1.00 93.43           H
ATOM   4485  CG1 ILE A 295       0.524 -12.704  17.549  1.00 93.43           C
ATOM   4486 1HG1 ILE A 295       0.266 -13.064  16.553  1.00 93.43           H
ATOM   4487 2HG1 ILE A 295       1.224 -13.423  17.976  1.00 93.43           H
ATOM   4488  CG2 ILE A 295       0.324 -10.326  16.689  1.00 93.43           C
ATOM   4489 1HG2 ILE A 295       0.800  -9.346  16.710  1.00 93.43           H
ATOM   4490 2HG2 ILE A 295       0.207 -10.651  15.655  1.00 93.43           H
ATOM   4491 3HG2 ILE A 295      -0.656 -10.265  17.163  1.00 93.43           H
ATOM   4492  CD1 ILE A 295      -0.735 -12.635  18.415  1.00 93.43           C
ATOM   4493 1HD1 ILE A 295      -0.470 -12.298  19.417  1.00 93.43           H
ATOM   4494 2HD1 ILE A 295      -1.442 -11.933  17.971  1.00 93.43           H
ATOM   4495 3HD1 ILE A 295      -1.191 -13.623  18.473  1.00 93.43           H
ATOM   4496  HN  ILE A 295       3.195 -12.093  18.689  1.00 93.43           H
ATOM   4497  N   ASP A 296       3.722  -9.357  17.182  1.00 93.49           N
ATOM   4498  CA  ASP A 296       4.252  -8.051  16.829  1.00 93.49           C
ATOM   4499  C   ASP A 296       5.425  -8.226  15.862  1.00 93.49           C
ATOM   4500  O   ASP A 296       5.571  -7.457  14.913  1.00 93.49           O
ATOM   4501  HA  ASP A 296       3.417  -7.515  16.379  1.00 93.49           H
ATOM   4502  CB  ASP A 296       4.767  -7.313  18.067  1.00 93.49           C
ATOM   4503 1HB  ASP A 296       5.398  -7.978  18.655  1.00 93.49           H
ATOM   4504 2HB  ASP A 296       5.389  -6.472  17.760  1.00 93.49           H
ATOM   4505  CG  ASP A 296       3.606  -6.809  18.927  1.00 93.49           C
ATOM   4506  OD1 ASP A 296       2.473  -6.797  18.400  1.00 93.49           O
ATOM   4507  OD2 ASP A 296       3.878  -6.448  20.092  1.00 93.49           O
ATOM   4508  HN  ASP A 296       3.846  -9.619  18.139  1.00 93.49           H
ATOM   4509  N   ILE A 297       6.230  -9.242  16.135  1.00 94.26           N
ATOM   4510  CA  ILE A 297       7.353  -9.561  15.270  1.00 94.26           C
ATOM   4511  C   ILE A 297       6.829  -9.959  13.889  1.00 94.26           C
ATOM   4512  O   ILE A 297       7.350  -9.508  12.870  1.00 94.26           O
ATOM   4513  HA  ILE A 297       7.951  -8.656  15.164  1.00 94.26           H
ATOM   4514  CB  ILE A 297       8.245 -10.621  15.919  1.00 94.26           C
ATOM   4515  HB  ILE A 297       7.608 -11.425  16.286  1.00 94.26           H
ATOM   4516  CG1 ILE A 297       8.989 -10.047  17.126  1.00 94.26           C
ATOM   4517 1HG1 ILE A 297       9.731  -9.322  16.789  1.00 94.26           H
ATOM   4518 2HG1 ILE A 297       8.290  -9.512  17.768  1.00 94.26           H
ATOM   4519  CG2 ILE A 297       9.201 -11.235  14.894  1.00 94.26           C
ATOM   4520 1HG2 ILE A 297       8.626 -11.703  14.095  1.00 94.26           H
ATOM   4521 2HG2 ILE A 297       9.835 -10.453  14.475  1.00 94.26           H
ATOM   4522 3HG2 ILE A 297       9.823 -11.985  15.382  1.00 94.26           H
ATOM   4523  CD1 ILE A 297       9.678 -11.156  17.924  1.00 94.26           C
ATOM   4524 1HD1 ILE A 297       8.930 -11.866  18.279  1.00 94.26           H
ATOM   4525 2HD1 ILE A 297      10.394 -11.673  17.284  1.00 94.26           H
ATOM   4526 3HD1 ILE A 297      10.199 -10.721  18.776  1.00 94.26           H
ATOM   4527  HN  ILE A 297       6.125  -9.840  16.930  1.00 94.26           H
ATOM   4528  N   CYS A 298       5.805 -10.800  13.899  1.00 94.37           N
ATOM   4529  CA  CYS A 298       5.213 -11.274  12.660  1.00 94.37           C
ATOM   4530  C   CYS A 298       4.726 -10.061  11.865  1.00 94.37           C
ATOM   4531  O   CYS A 298       4.867 -10.016  10.644  1.00 94.37           O
ATOM   4532  HA  CYS A 298       6.000 -11.800  12.118  1.00 94.37           H
ATOM   4533  CB  CYS A 298       4.087 -12.277  12.918  1.00 94.37           C
ATOM   4534 1HB  CYS A 298       3.426 -11.901  13.698  1.00 94.37           H
ATOM   4535 2HB  CYS A 298       3.483 -12.397  12.019  1.00 94.37           H
ATOM   4536  SG  CYS A 298       4.789 -13.891  13.419  1.00 94.37           S
ATOM   4537  HG  CYS A 298       5.106 -13.527  14.658  1.00 94.37           H
ATOM   4538  HN  CYS A 298       5.382 -11.156  14.732  1.00 94.37           H
ATOM   4539  N   PHE A 299       4.162  -9.106  12.591  1.00 93.00           N
ATOM   4540  CA  PHE A 299       3.645  -7.899  11.969  1.00 93.00           C
ATOM   4541  C   PHE A 299       4.750  -7.155  11.216  1.00 93.00           C
ATOM   4542  O   PHE A 299       4.562  -6.753  10.069  1.00 93.00           O
ATOM   4543  HA  PHE A 299       2.870  -8.204  11.265  1.00 93.00           H
ATOM   4544  CB  PHE A 299       3.120  -7.006  13.094  1.00 93.00           C
ATOM   4545 1HB  PHE A 299       2.353  -7.548  13.647  1.00 93.00           H
ATOM   4546 2HB  PHE A 299       3.932  -6.802  13.792  1.00 93.00           H
ATOM   4547  CG  PHE A 299       2.536  -5.676  12.611  1.00 93.00           C
ATOM   4548  CD1 PHE A 299       3.328  -4.573  12.535  1.00 93.00           C
ATOM   4549  HD1 PHE A 299       4.379  -4.637  12.817  1.00 93.00           H
ATOM   4550  CD2 PHE A 299       1.225  -5.597  12.259  1.00 93.00           C
ATOM   4551  HD2 PHE A 299       0.590  -6.481  12.320  1.00 93.00           H
ATOM   4552  CE1 PHE A 299       2.786  -3.340  12.087  1.00 93.00           C
ATOM   4553  HE1 PHE A 299       3.421  -2.456  12.026  1.00 93.00           H
ATOM   4554  CE2 PHE A 299       0.683  -4.363  11.811  1.00 93.00           C
ATOM   4555  HE2 PHE A 299      -0.368  -4.300  11.529  1.00 93.00           H
ATOM   4556  CZ  PHE A 299       1.475  -3.261  11.735  1.00 93.00           C
ATOM   4557  HZ  PHE A 299       1.059  -2.314  11.391  1.00 93.00           H
ATOM   4558  HN  PHE A 299       4.055  -9.148  13.585  1.00 93.00           H
ATOM   4559  N   GLN A 300       5.878  -6.993  11.893  1.00 93.14           N
ATOM   4560  CA  GLN A 300       6.992  -6.254  11.324  1.00 93.14           C
ATOM   4561  C   GLN A 300       7.484  -6.936  10.046  1.00 93.14           C
ATOM   4562  O   GLN A 300       7.750  -6.271   9.046  1.00 93.14           O
ATOM   4563  HA  GLN A 300       6.595  -5.267  11.087  1.00 93.14           H
ATOM   4564  CB  GLN A 300       8.127  -6.108  12.339  1.00 93.14           C
ATOM   4565 1HB  GLN A 300       8.387  -7.086  12.744  1.00 93.14           H
ATOM   4566 2HB  GLN A 300       9.017  -5.722  11.841  1.00 93.14           H
ATOM   4567  CG  GLN A 300       7.726  -5.168  13.478  1.00 93.14           C
ATOM   4568 1HG  GLN A 300       6.886  -5.594  14.027  1.00 93.14           H
ATOM   4569 2HG  GLN A 300       8.552  -5.073  14.183  1.00 93.14           H
ATOM   4570  CD  GLN A 300       7.345  -3.787  12.942  1.00 93.14           C
ATOM   4571  OE1 GLN A 300       7.866  -3.314  11.945  1.00 93.14           O
ATOM   4572  NE2 GLN A 300       6.408  -3.169  13.656  1.00 93.14           N
ATOM   4573 1HE2 GLN A 300       6.022  -3.614  14.464  1.00 93.14           H
ATOM   4574 2HE2 GLN A 300       6.091  -2.261  13.385  1.00 93.14           H
ATOM   4575  HN  GLN A 300       6.036  -7.356  12.811  1.00 93.14           H
ATOM   4576  N   VAL A 301       7.590  -8.255  10.120  1.00 94.72           N
ATOM   4577  CA  VAL A 301       8.129  -9.026   9.012  1.00 94.72           C
ATOM   4578  C   VAL A 301       7.211  -8.876   7.798  1.00 94.72           C
ATOM   4579  O   VAL A 301       7.665  -8.520   6.712  1.00 94.72           O
ATOM   4580  HA  VAL A 301       9.106  -8.610   8.767  1.00 94.72           H
ATOM   4581  CB  VAL A 301       8.327 -10.483   9.436  1.00 94.72           C
ATOM   4582  HB  VAL A 301       7.376 -10.852   9.821  1.00 94.72           H
ATOM   4583  CG1 VAL A 301       8.718 -11.353   8.240  1.00 94.72           C
ATOM   4584 1HG1 VAL A 301       7.931 -11.312   7.487  1.00 94.72           H
ATOM   4585 2HG1 VAL A 301       9.650 -10.984   7.812  1.00 94.72           H
ATOM   4586 3HG1 VAL A 301       8.852 -12.384   8.569  1.00 94.72           H
ATOM   4587  CG2 VAL A 301       9.363 -10.592  10.556  1.00 94.72           C
ATOM   4588 1HG2 VAL A 301      10.317 -10.197  10.208  1.00 94.72           H
ATOM   4589 2HG2 VAL A 301       9.025 -10.020  11.420  1.00 94.72           H
ATOM   4590 3HG2 VAL A 301       9.484 -11.638  10.838  1.00 94.72           H
ATOM   4591  HN  VAL A 301       7.317  -8.794  10.917  1.00 94.72           H
ATOM   4592  N   THR A 302       5.935  -9.154   8.023  1.00 93.91           N
ATOM   4593  CA  THR A 302       4.974  -9.195   6.933  1.00 93.91           C
ATOM   4594  C   THR A 302       4.770  -7.796   6.348  1.00 93.91           C
ATOM   4595  O   THR A 302       4.550  -7.648   5.147  1.00 93.91           O
ATOM   4596  HA  THR A 302       5.384  -9.818   6.138  1.00 93.91           H
ATOM   4597  CB  THR A 302       3.685  -9.827   7.463  1.00 93.91           C
ATOM   4598  HB  THR A 302       2.927  -9.877   6.681  1.00 93.91           H
ATOM   4599  OG1 THR A 302       3.349  -9.030   8.596  1.00 93.91           O
ATOM   4600  HG1 THR A 302       3.694  -9.460   9.430  1.00 93.91           H
ATOM   4601  CG2 THR A 302       3.913 -11.224   8.044  1.00 93.91           C
ATOM   4602 1HG2 THR A 302       4.621 -11.162   8.870  1.00 93.91           H
ATOM   4603 2HG2 THR A 302       4.314 -11.878   7.270  1.00 93.91           H
ATOM   4604 3HG2 THR A 302       2.966 -11.625   8.405  1.00 93.91           H
ATOM   4605  HN  THR A 302       5.556  -9.348   8.928  1.00 93.91           H
ATOM   4606  N   GLN A 303       4.851  -6.806   7.225  1.00 92.36           N
ATOM   4607  CA  GLN A 303       4.726  -5.421   6.803  1.00 92.36           C
ATOM   4608  C   GLN A 303       5.835  -5.068   5.809  1.00 92.36           C
ATOM   4609  O   GLN A 303       5.582  -4.412   4.799  1.00 92.36           O
ATOM   4610  HA  GLN A 303       3.755  -5.354   6.313  1.00 92.36           H
ATOM   4611  CB  GLN A 303       4.748  -4.477   8.006  1.00 92.36           C
ATOM   4612 1HB  GLN A 303       3.915  -4.709   8.670  1.00 92.36           H
ATOM   4613 2HB  GLN A 303       5.663  -4.631   8.578  1.00 92.36           H
ATOM   4614  CG  GLN A 303       4.659  -3.016   7.559  1.00 92.36           C
ATOM   4615 1HG  GLN A 303       5.597  -2.718   7.090  1.00 92.36           H
ATOM   4616 2HG  GLN A 303       3.878  -2.910   6.807  1.00 92.36           H
ATOM   4617  CD  GLN A 303       4.361  -2.097   8.745  1.00 92.36           C
ATOM   4618  OE1 GLN A 303       5.250  -1.587   9.407  1.00 92.36           O
ATOM   4619  NE2 GLN A 303       3.064  -1.914   8.976  1.00 92.36           N
ATOM   4620 1HE2 GLN A 303       2.385  -2.363   8.394  1.00 92.36           H
ATOM   4621 2HE2 GLN A 303       2.768  -1.329   9.731  1.00 92.36           H
ATOM   4622  HN  GLN A 303       4.997  -6.937   8.205  1.00 92.36           H
ATOM   4623  N   THR A 304       7.039  -5.518   6.129  1.00 93.60           N
ATOM   4624  CA  THR A 304       8.196  -5.212   5.305  1.00 93.60           C
ATOM   4625  C   THR A 304       8.042  -5.837   3.917  1.00 93.60           C
ATOM   4626  O   THR A 304       8.381  -5.216   2.912  1.00 93.60           O
ATOM   4627  HA  THR A 304       8.243  -4.132   5.166  1.00 93.60           H
ATOM   4628  CB  THR A 304       9.445  -5.686   6.050  1.00 93.60           C
ATOM   4629  HB  THR A 304       9.461  -6.773   6.131  1.00 93.60           H
ATOM   4630  OG1 THR A 304       9.402  -4.978   7.286  1.00 93.60           O
ATOM   4631  HG1 THR A 304       8.986  -5.550   7.993  1.00 93.60           H
ATOM   4632  CG2 THR A 304      10.739  -5.205   5.390  1.00 93.60           C
ATOM   4633 1HG2 THR A 304      10.753  -4.115   5.370  1.00 93.60           H
ATOM   4634 2HG2 THR A 304      10.790  -5.587   4.370  1.00 93.60           H
ATOM   4635 3HG2 THR A 304      11.595  -5.569   5.958  1.00 93.60           H
ATOM   4636  HN  THR A 304       7.230  -6.080   6.934  1.00 93.60           H
ATOM   4637  N   ILE A 305       7.531  -7.060   3.907  1.00 93.23           N
ATOM   4638  CA  ILE A 305       7.304  -7.766   2.658  1.00 93.23           C
ATOM   4639  C   ILE A 305       6.331  -6.962   1.792  1.00 93.23           C
ATOM   4640  O   ILE A 305       6.504  -6.873   0.578  1.00 93.23           O
ATOM   4641  HA  ILE A 305       8.260  -7.826   2.138  1.00 93.23           H
ATOM   4642  CB  ILE A 305       6.845  -9.200   2.928  1.00 93.23           C
ATOM   4643  HB  ILE A 305       6.009  -9.165   3.627  1.00 93.23           H
ATOM   4644  CG1 ILE A 305       7.955 -10.015   3.594  1.00 93.23           C
ATOM   4645 1HG1 ILE A 305       8.737 -10.232   2.866  1.00 93.23           H
ATOM   4646 2HG1 ILE A 305       8.415  -9.429   4.390  1.00 93.23           H
ATOM   4647  CG2 ILE A 305       6.335  -9.864   1.647  1.00 93.23           C
ATOM   4648 1HG2 ILE A 305       5.493  -9.295   1.254  1.00 93.23           H
ATOM   4649 2HG2 ILE A 305       7.135  -9.886   0.907  1.00 93.23           H
ATOM   4650 3HG2 ILE A 305       6.016 -10.882   1.868  1.00 93.23           H
ATOM   4651  CD1 ILE A 305       7.407 -11.323   4.167  1.00 93.23           C
ATOM   4652 1HD1 ILE A 305       6.643 -11.101   4.912  1.00 93.23           H
ATOM   4653 2HD1 ILE A 305       6.971 -11.917   3.364  1.00 93.23           H
ATOM   4654 3HD1 ILE A 305       8.218 -11.883   4.634  1.00 93.23           H
ATOM   4655  HN  ILE A 305       7.274  -7.565   4.731  1.00 93.23           H
ATOM   4656  N   ALA A 306       5.331  -6.397   2.452  1.00 89.86           N
ATOM   4657  CA  ALA A 306       4.291  -5.664   1.749  1.00 89.86           C
ATOM   4658  C   ALA A 306       4.905  -4.434   1.078  1.00 89.86           C
ATOM   4659  O   ALA A 306       4.457  -4.016   0.011  1.00 89.86           O
ATOM   4660  HA  ALA A 306       3.883  -6.321   0.981  1.00 89.86           H
ATOM   4661  CB  ALA A 306       3.174  -5.297   2.729  1.00 89.86           C
ATOM   4662 1HB  ALA A 306       2.752  -6.207   3.155  1.00 89.86           H
ATOM   4663 2HB  ALA A 306       3.580  -4.676   3.527  1.00 89.86           H
ATOM   4664 3HB  ALA A 306       2.394  -4.747   2.201  1.00 89.86           H
ATOM   4665  HN  ALA A 306       5.224  -6.433   3.445  1.00 89.86           H
ATOM   4666  N   PHE A 307       5.920  -3.888   1.731  1.00 91.55           N
ATOM   4667  CA  PHE A 307       6.533  -2.655   1.266  1.00 91.55           C
ATOM   4668  C   PHE A 307       7.352  -2.895  -0.004  1.00 91.55           C
ATOM   4669  O   PHE A 307       7.454  -2.014  -0.857  1.00 91.55           O
ATOM   4670  HA  PHE A 307       5.726  -1.955   1.048  1.00 91.55           H
ATOM   4671  CB  PHE A 307       7.467  -2.172   2.378  1.00 91.55           C
ATOM   4672 1HB  PHE A 307       8.114  -2.996   2.677  1.00 91.55           H
ATOM   4673 2HB  PHE A 307       8.111  -1.387   1.982  1.00 91.55           H
ATOM   4674  CG  PHE A 307       6.739  -1.639   3.613  1.00 91.55           C
ATOM   4675  CD1 PHE A 307       5.380  -1.642   3.656  1.00 91.55           C
ATOM   4676  HD1 PHE A 307       4.809  -2.025   2.810  1.00 91.55           H
ATOM   4677  CD2 PHE A 307       7.451  -1.162   4.669  1.00 91.55           C
ATOM   4678  HD2 PHE A 307       8.541  -1.159   4.634  1.00 91.55           H
ATOM   4679  CE1 PHE A 307       4.704  -1.148   4.803  1.00 91.55           C
ATOM   4680  HE1 PHE A 307       3.615  -1.150   4.838  1.00 91.55           H
ATOM   4681  CE2 PHE A 307       6.776  -0.667   5.816  1.00 91.55           C
ATOM   4682  HE2 PHE A 307       7.347  -0.284   6.662  1.00 91.55           H
ATOM   4683  CZ  PHE A 307       5.417  -0.670   5.859  1.00 91.55           C
ATOM   4684  HZ  PHE A 307       4.898  -0.290   6.739  1.00 91.55           H
ATOM   4685  HN  PHE A 307       6.323  -4.272   2.561  1.00 91.55           H
ATOM   4686  N   PHE A 308       7.916  -4.091  -0.089  1.00 91.15           N
ATOM   4687  CA  PHE A 308       8.702  -4.467  -1.251  1.00 91.15           C
ATOM   4688  C   PHE A 308       7.864  -4.389  -2.529  1.00 91.15           C
ATOM   4689  O   PHE A 308       8.407  -4.258  -3.625  1.00 91.15           O
ATOM   4690  HA  PHE A 308       9.533  -3.765  -1.321  1.00 91.15           H
ATOM   4691  CB  PHE A 308       9.152  -5.913  -1.038  1.00 91.15           C
ATOM   4692 1HB  PHE A 308       8.434  -6.415  -0.390  1.00 91.15           H
ATOM   4693 2HB  PHE A 308       9.134  -6.434  -1.996  1.00 91.15           H
ATOM   4694  CG  PHE A 308      10.549  -6.047  -0.428  1.00 91.15           C
ATOM   4695  CD1 PHE A 308      11.650  -5.944  -1.220  1.00 91.15           C
ATOM   4696  HD1 PHE A 308      11.537  -5.766  -2.290  1.00 91.15           H
ATOM   4697  CD2 PHE A 308      10.690  -6.270   0.906  1.00 91.15           C
ATOM   4698  HD2 PHE A 308       9.807  -6.353   1.541  1.00 91.15           H
ATOM   4699  CE1 PHE A 308      12.946  -6.069  -0.654  1.00 91.15           C
ATOM   4700  HE1 PHE A 308      13.828  -5.986  -1.289  1.00 91.15           H
ATOM   4701  CE2 PHE A 308      11.986  -6.394   1.472  1.00 91.15           C
ATOM   4702  HE2 PHE A 308      12.099  -6.573   2.542  1.00 91.15           H
ATOM   4703  CZ  PHE A 308      13.087  -6.291   0.680  1.00 91.15           C
ATOM   4704  HZ  PHE A 308      14.082  -6.386   1.115  1.00 91.15           H
ATOM   4705  HN  PHE A 308       7.842  -4.795   0.617  1.00 91.15           H
ATOM   4706  N   HIS A 309       6.555  -4.472  -2.346  1.00 86.34           N
ATOM   4707  CA  HIS A 309       5.640  -4.475  -3.474  1.00 86.34           C
ATOM   4708  C   HIS A 309       5.790  -3.172  -4.261  1.00 86.34           C
ATOM   4709  O   HIS A 309       5.684  -3.167  -5.487  1.00 86.34           O
ATOM   4710  HA  HIS A 309       5.932  -5.310  -4.111  1.00 86.34           H
ATOM   4711  CB  HIS A 309       4.204  -4.724  -3.009  1.00 86.34           C
ATOM   4712 1HB  HIS A 309       4.189  -5.601  -2.360  1.00 86.34           H
ATOM   4713 2HB  HIS A 309       3.876  -3.877  -2.406  1.00 86.34           H
ATOM   4714  CG  HIS A 309       3.220  -4.933  -4.135  1.00 86.34           C
ATOM   4715  ND1 HIS A 309       2.546  -3.890  -4.745  1.00 86.34           N
ATOM   4716  HD1 HIS A 309       2.636  -2.921  -4.514  1.00 86.34           H
ATOM   4717  CD2 HIS A 309       2.805  -6.075  -4.756  1.00 86.34           C
ATOM   4718  HD2 HIS A 309       3.139  -7.085  -4.521  1.00 86.34           H
ATOM   4719  CE1 HIS A 309       1.763  -4.392  -5.689  1.00 86.34           C
ATOM   4720  HE1 HIS A 309       1.105  -3.823  -6.346  1.00 86.34           H
ATOM   4721  NE2 HIS A 309       1.925  -5.747  -5.693  1.00 86.34           N
ATOM   4722  HN  HIS A 309       6.119  -4.536  -1.448  1.00 86.34           H
ATOM   4723  N   SER A 310       6.036  -2.098  -3.525  1.00 87.06           N
ATOM   4724  CA  SER A 310       6.073  -0.774  -4.121  1.00 87.06           C
ATOM   4725  C   SER A 310       7.321  -0.629  -4.995  1.00 87.06           C
ATOM   4726  O   SER A 310       7.406   0.284  -5.815  1.00 87.06           O
ATOM   4727  HA  SER A 310       5.171  -0.705  -4.729  1.00 87.06           H
ATOM   4728  CB  SER A 310       6.049   0.315  -3.047  1.00 87.06           C
ATOM   4729 1HB  SER A 310       6.827   0.116  -2.311  1.00 87.06           H
ATOM   4730 2HB  SER A 310       6.280   1.278  -3.502  1.00 87.06           H
ATOM   4731  OG  SER A 310       4.785   0.391  -2.393  1.00 87.06           O
ATOM   4732  HG  SER A 310       4.114   0.824  -2.994  1.00 87.06           H
ATOM   4733  HN  SER A 310       6.207  -2.123  -2.540  1.00 87.06           H
ATOM   4734  N   CYS A 311       8.257  -1.544  -4.791  1.00 90.14           N
ATOM   4735  CA  CYS A 311       9.488  -1.541  -5.564  1.00 90.14           C
ATOM   4736  C   CYS A 311       9.395  -2.646  -6.618  1.00 90.14           C
ATOM   4737  O   CYS A 311      10.235  -2.727  -7.513  1.00 90.14           O
ATOM   4738  HA  CYS A 311       9.559  -0.561  -6.035  1.00 90.14           H
ATOM   4739  CB  CYS A 311      10.718  -1.707  -4.669  1.00 90.14           C
ATOM   4740 1HB  CYS A 311      11.623  -1.500  -5.240  1.00 90.14           H
ATOM   4741 2HB  CYS A 311      10.684  -0.987  -3.852  1.00 90.14           H
ATOM   4742  SG  CYS A 311      10.779  -3.409  -3.999  1.00 90.14           S
ATOM   4743  HG  CYS A 311      11.896  -3.242  -3.297  1.00 90.14           H
ATOM   4744  HN  CYS A 311       8.186  -2.276  -4.113  1.00 90.14           H
ATOM   4745  N   LEU A 312       8.367  -3.470  -6.476  1.00 86.44           N
ATOM   4746  CA  LEU A 312       8.201  -4.616  -7.354  1.00 86.44           C
ATOM   4747  C   LEU A 312       7.463  -4.179  -8.621  1.00 86.44           C
ATOM   4748  O   LEU A 312       7.660  -4.758  -9.689  1.00 86.44           O
ATOM   4749  HA  LEU A 312       9.196  -4.960  -7.635  1.00 86.44           H
ATOM   4750  CB  LEU A 312       7.518  -5.766  -6.611  1.00 86.44           C
ATOM   4751 1HB  LEU A 312       6.657  -5.365  -6.075  1.00 86.44           H
ATOM   4752 2HB  LEU A 312       7.134  -6.472  -7.347  1.00 86.44           H
ATOM   4753  CG  LEU A 312       8.391  -6.534  -5.616  1.00 86.44           C
ATOM   4754  HG  LEU A 312       8.774  -5.826  -4.881  1.00 86.44           H
ATOM   4755  CD1 LEU A 312       7.568  -7.575  -4.854  1.00 86.44           C
ATOM   4756 1HD1 LEU A 312       6.769  -7.076  -4.306  1.00 86.44           H
ATOM   4757 2HD1 LEU A 312       7.136  -8.284  -5.560  1.00 86.44           H
ATOM   4758 3HD1 LEU A 312       8.213  -8.106  -4.154  1.00 86.44           H
ATOM   4759  CD2 LEU A 312       9.599  -7.159  -6.316  1.00 86.44           C
ATOM   4760 1HD2 LEU A 312       9.256  -7.850  -7.086  1.00 86.44           H
ATOM   4761 2HD2 LEU A 312      10.200  -6.373  -6.774  1.00 86.44           H
ATOM   4762 3HD2 LEU A 312      10.203  -7.699  -5.586  1.00 86.44           H
ATOM   4763  HN  LEU A 312       7.658  -3.365  -5.779  1.00 86.44           H
ATOM   4764  N   ASN A 313       6.630  -3.162  -8.462  1.00 78.81           N
ATOM   4765  CA  ASN A 313       5.765  -2.726  -9.545  1.00 78.81           C
ATOM   4766  C   ASN A 313       6.618  -2.400 -10.773  1.00 78.81           C
ATOM   4767  O   ASN A 313       6.397  -2.951 -11.850  1.00 78.81           O
ATOM   4768  HA  ASN A 313       5.083  -3.558  -9.720  1.00 78.81           H
ATOM   4769  CB  ASN A 313       4.992  -1.463  -9.158  1.00 78.81           C
ATOM   4770 1HB  ASN A 313       5.653  -0.774  -8.634  1.00 78.81           H
ATOM   4771 2HB  ASN A 313       4.648  -0.953 -10.058  1.00 78.81           H
ATOM   4772  CG  ASN A 313       3.794  -1.804  -8.270  1.00 78.81           C
ATOM   4773  OD1 ASN A 313       3.278  -2.910  -8.276  1.00 78.81           O
ATOM   4774  ND2 ASN A 313       3.381  -0.796  -7.507  1.00 78.81           N
ATOM   4775 1HD2 ASN A 313       3.849   0.087  -7.550  1.00 78.81           H
ATOM   4776 2HD2 ASN A 313       2.603  -0.920  -6.891  1.00 78.81           H
ATOM   4777  HN  ASN A 313       6.540  -2.641  -7.613  1.00 78.81           H
ATOM   4778  N   PRO A 314       7.604  -1.504 -10.634  1.00 78.98           N
ATOM   4779  CA  PRO A 314       8.444  -1.125 -11.773  1.00 78.98           C
ATOM   4780  C   PRO A 314       9.057  -2.332 -12.464  1.00 78.98           C
ATOM   4781  O   PRO A 314       9.129  -2.379 -13.691  1.00 78.98           O
ATOM   4782  HA  PRO A 314       7.841  -0.634 -12.537  1.00 78.98           H
ATOM   4783  CB  PRO A 314       9.513  -0.224 -11.150  1.00 78.98           C
ATOM   4784 1HB  PRO A 314      10.395  -0.792 -10.856  1.00 78.98           H
ATOM   4785 2HB  PRO A 314       9.847   0.544 -11.848  1.00 78.98           H
ATOM   4786  CG  PRO A 314       8.805   0.382  -9.944  1.00 78.98           C
ATOM   4787 1HG  PRO A 314       9.514   0.760  -9.207  1.00 78.98           H
ATOM   4788 2HG  PRO A 314       8.176   1.225 -10.225  1.00 78.98           H
ATOM   4789  CD  PRO A 314       7.991  -0.785  -9.407  1.00 78.98           C
ATOM   4790 1HD  PRO A 314       8.580  -1.417  -8.742  1.00 78.98           H
ATOM   4791 2HD  PRO A 314       7.126  -0.446  -8.837  1.00 78.98           H
ATOM   4792  N   VAL A 315       9.487  -3.285 -11.650  1.00 81.52           N
ATOM   4793  CA  VAL A 315      10.200  -4.442 -12.164  1.00 81.52           C
ATOM   4794  C   VAL A 315       9.272  -5.243 -13.079  1.00 81.52           C
ATOM   4795  O   VAL A 315       9.689  -5.705 -14.140  1.00 81.52           O
ATOM   4796  HA  VAL A 315      11.042  -4.075 -12.751  1.00 81.52           H
ATOM   4797  CB  VAL A 315      10.757  -5.270 -11.004  1.00 81.52           C
ATOM   4798  HB  VAL A 315       9.920  -5.568 -10.372  1.00 81.52           H
ATOM   4799  CG1 VAL A 315      11.435  -6.543 -11.515  1.00 81.52           C
ATOM   4800 1HG1 VAL A 315      10.710  -7.147 -12.060  1.00 81.52           H
ATOM   4801 2HG1 VAL A 315      12.257  -6.275 -12.179  1.00 81.52           H
ATOM   4802 3HG1 VAL A 315      11.822  -7.113 -10.671  1.00 81.52           H
ATOM   4803  CG2 VAL A 315      11.719  -4.442 -10.150  1.00 81.52           C
ATOM   4804 1HG2 VAL A 315      12.550  -4.101 -10.767  1.00 81.52           H
ATOM   4805 2HG2 VAL A 315      11.192  -3.579  -9.742  1.00 81.52           H
ATOM   4806 3HG2 VAL A 315      12.100  -5.055  -9.333  1.00 81.52           H
ATOM   4807  HN  VAL A 315       9.355  -3.276 -10.659  1.00 81.52           H
ATOM   4808  N   LEU A 316       8.032  -5.383 -12.635  1.00 76.35           N
ATOM   4809  CA  LEU A 316       7.043  -6.127 -13.398  1.00 76.35           C
ATOM   4810  C   LEU A 316       6.919  -5.516 -14.795  1.00 76.35           C
ATOM   4811  O   LEU A 316       6.877  -6.237 -15.790  1.00 76.35           O
ATOM   4812  HA  LEU A 316       7.410  -7.148 -13.499  1.00 76.35           H
ATOM   4813  CB  LEU A 316       5.718  -6.194 -12.636  1.00 76.35           C
ATOM   4814 1HB  LEU A 316       5.417  -5.178 -12.380  1.00 76.35           H
ATOM   4815 2HB  LEU A 316       4.957  -6.593 -13.306  1.00 76.35           H
ATOM   4816  CG  LEU A 316       5.723  -7.033 -11.356  1.00 76.35           C
ATOM   4817  HG  LEU A 316       6.535  -6.681 -10.720  1.00 76.35           H
ATOM   4818  CD1 LEU A 316       4.422  -6.844 -10.573  1.00 76.35           C
ATOM   4819 1HD1 LEU A 316       4.309  -5.794 -10.303  1.00 76.35           H
ATOM   4820 2HD1 LEU A 316       3.578  -7.153 -11.190  1.00 76.35           H
ATOM   4821 3HD1 LEU A 316       4.451  -7.451  -9.668  1.00 76.35           H
ATOM   4822  CD2 LEU A 316       5.997  -8.505 -11.666  1.00 76.35           C
ATOM   4823 1HD2 LEU A 316       5.222  -8.887 -12.332  1.00 76.35           H
ATOM   4824 2HD2 LEU A 316       6.969  -8.600 -12.149  1.00 76.35           H
ATOM   4825 3HD2 LEU A 316       5.994  -9.079 -10.739  1.00 76.35           H
ATOM   4826  HN  LEU A 316       7.700  -5.000 -11.773  1.00 76.35           H
ATOM   4827  N   TYR A 317       6.863  -4.192 -14.825  1.00 72.94           N
ATOM   4828  CA  TYR A 317       6.664  -3.479 -16.075  1.00 72.94           C
ATOM   4829  C   TYR A 317       7.841  -3.703 -17.027  1.00 72.94           C
ATOM   4830  O   TYR A 317       7.653  -3.809 -18.238  1.00 72.94           O
ATOM   4831  HA  TYR A 317       5.754  -3.860 -16.538  1.00 72.94           H
ATOM   4832  CB  TYR A 317       6.595  -1.996 -15.708  1.00 72.94           C
ATOM   4833 1HB  TYR A 317       7.555  -1.690 -15.291  1.00 72.94           H
ATOM   4834 2HB  TYR A 317       6.444  -1.414 -16.617  1.00 72.94           H
ATOM   4835  CG  TYR A 317       5.488  -1.652 -14.710  1.00 72.94           C
ATOM   4836  CD1 TYR A 317       4.327  -2.397 -14.684  1.00 72.94           C
ATOM   4837  HD1 TYR A 317       4.198  -3.230 -15.375  1.00 72.94           H
ATOM   4838  CD2 TYR A 317       5.651  -0.597 -13.835  1.00 72.94           C
ATOM   4839  HD2 TYR A 317       6.568  -0.008 -13.856  1.00 72.94           H
ATOM   4840  CE1 TYR A 317       3.285  -2.074 -13.744  1.00 72.94           C
ATOM   4841  HE1 TYR A 317       2.363  -2.654 -13.713  1.00 72.94           H
ATOM   4842  CE2 TYR A 317       4.609  -0.273 -12.896  1.00 72.94           C
ATOM   4843  HE2 TYR A 317       4.724   0.557 -12.199  1.00 72.94           H
ATOM   4844  CZ  TYR A 317       3.477  -1.028 -12.896  1.00 72.94           C
ATOM   4845  OH  TYR A 317       2.493  -0.722 -12.009  1.00 72.94           O
ATOM   4846  HH  TYR A 317       1.863  -1.493 -11.919  1.00 72.94           H
ATOM   4847  HN  TYR A 317       6.950  -3.611 -14.016  1.00 72.94           H
ATOM   4848  N   VAL A 318       9.028  -3.769 -16.443  1.00 71.62           N
ATOM   4849  CA  VAL A 318      10.237  -3.967 -17.226  1.00 71.62           C
ATOM   4850  C   VAL A 318      10.180  -5.336 -17.907  1.00 71.62           C
ATOM   4851  O   VAL A 318      10.254  -5.427 -19.132  1.00 71.62           O
ATOM   4852  HA  VAL A 318      10.262  -3.194 -17.993  1.00 71.62           H
ATOM   4853  CB  VAL A 318      11.470  -3.793 -16.337  1.00 71.62           C
ATOM   4854  HB  VAL A 318      11.365  -4.463 -15.484  1.00 71.62           H
ATOM   4855  CG1 VAL A 318      12.745  -4.182 -17.087  1.00 71.62           C
ATOM   4856 1HG1 VAL A 318      12.682  -5.225 -17.395  1.00 71.62           H
ATOM   4857 2HG1 VAL A 318      12.857  -3.549 -17.967  1.00 71.62           H
ATOM   4858 3HG1 VAL A 318      13.607  -4.048 -16.432  1.00 71.62           H
ATOM   4859  CG2 VAL A 318      11.563  -2.362 -15.802  1.00 71.62           C
ATOM   4860 1HG2 VAL A 318      11.633  -1.666 -16.638  1.00 71.62           H
ATOM   4861 2HG2 VAL A 318      10.673  -2.135 -15.214  1.00 71.62           H
ATOM   4862 3HG2 VAL A 318      12.448  -2.266 -15.174  1.00 71.62           H
ATOM   4863  HN  VAL A 318       9.172  -3.690 -15.457  1.00 71.62           H
ATOM   4864  N   PHE A 319      10.049  -6.366 -17.084  1.00 71.44           N
ATOM   4865  CA  PHE A 319      10.222  -7.728 -17.558  1.00 71.44           C
ATOM   4866  C   PHE A 319       9.006  -8.188 -18.364  1.00 71.44           C
ATOM   4867  O   PHE A 319       9.136  -8.990 -19.288  1.00 71.44           O
ATOM   4868  HA  PHE A 319      11.105  -7.738 -18.198  1.00 71.44           H
ATOM   4869  CB  PHE A 319      10.365  -8.617 -16.321  1.00 71.44           C
ATOM   4870 1HB  PHE A 319       9.625  -8.314 -15.581  1.00 71.44           H
ATOM   4871 2HB  PHE A 319      10.137  -9.647 -16.597  1.00 71.44           H
ATOM   4872  CG  PHE A 319      11.754  -8.573 -15.680  1.00 71.44           C
ATOM   4873  CD1 PHE A 319      12.824  -9.090 -16.339  1.00 71.44           C
ATOM   4874  HD1 PHE A 319      12.693  -9.537 -17.325  1.00 71.44           H
ATOM   4875  CD2 PHE A 319      11.918  -8.015 -14.450  1.00 71.44           C
ATOM   4876  HD2 PHE A 319      11.059  -7.600 -13.921  1.00 71.44           H
ATOM   4877  CE1 PHE A 319      14.113  -9.049 -15.744  1.00 71.44           C
ATOM   4878  HE1 PHE A 319      14.971  -9.464 -16.273  1.00 71.44           H
ATOM   4879  CE2 PHE A 319      13.206  -7.974 -13.855  1.00 71.44           C
ATOM   4880  HE2 PHE A 319      13.337  -7.527 -12.869  1.00 71.44           H
ATOM   4881  CZ  PHE A 319      14.277  -8.492 -14.515  1.00 71.44           C
ATOM   4882  HZ  PHE A 319      15.266  -8.460 -14.058  1.00 71.44           H
ATOM   4883  HN  PHE A 319       9.828  -6.281 -16.113  1.00 71.44           H
ATOM   4884  N   VAL A 320       7.851  -7.661 -17.984  1.00 67.67           N
ATOM   4885  CA  VAL A 320       6.590  -8.179 -18.488  1.00 67.67           C
ATOM   4886  C   VAL A 320       6.073  -7.260 -19.597  1.00 67.67           C
ATOM   4887  O   VAL A 320       5.475  -7.726 -20.565  1.00 67.67           O
ATOM   4888  HA  VAL A 320       6.785  -9.165 -18.912  1.00 67.67           H
ATOM   4889  CB  VAL A 320       5.596  -8.346 -17.338  1.00 67.67           C
ATOM   4890  HB  VAL A 320       5.415  -7.362 -16.906  1.00 67.67           H
ATOM   4891  CG1 VAL A 320       4.258  -8.891 -17.844  1.00 67.67           C
ATOM   4892 1HG1 VAL A 320       3.837  -8.198 -18.573  1.00 67.67           H
ATOM   4893 2HG1 VAL A 320       4.416  -9.862 -18.313  1.00 67.67           H
ATOM   4894 3HG1 VAL A 320       3.570  -9.000 -17.006  1.00 67.67           H
ATOM   4895  CG2 VAL A 320       6.173  -9.242 -16.240  1.00 67.67           C
ATOM   4896 1HG2 VAL A 320       6.396 -10.226 -16.654  1.00 67.67           H
ATOM   4897 2HG2 VAL A 320       7.087  -8.796 -15.849  1.00 67.67           H
ATOM   4898 3HG2 VAL A 320       5.445  -9.344 -15.434  1.00 67.67           H
ATOM   4899  HN  VAL A 320       7.768  -6.896 -17.346  1.00 67.67           H
ATOM   4900  N   GLY A 321       6.323  -5.971 -19.418  1.00 69.61           N
ATOM   4901  CA  GLY A 321       5.837  -4.977 -20.360  1.00 69.61           C
ATOM   4902  C   GLY A 321       6.743  -4.900 -21.590  1.00 69.61           C
ATOM   4903  O   GLY A 321       7.803  -4.278 -21.547  1.00 69.61           O
ATOM   4904 1HA  GLY A 321       4.822  -5.227 -20.666  1.00 69.61           H
ATOM   4905 2HA  GLY A 321       5.793  -4.002 -19.874  1.00 69.61           H
ATOM   4906  HN  GLY A 321       6.845  -5.605 -18.648  1.00 69.61           H
ATOM   4907  N   GLU A 322       6.292  -5.541 -22.659  1.00 74.21           N
ATOM   4908  CA  GLU A 322       6.925  -5.372 -23.956  1.00 74.21           C
ATOM   4909  C   GLU A 322       6.907  -3.898 -24.367  1.00 74.21           C
ATOM   4910  O   GLU A 322       7.913  -3.369 -24.837  1.00 74.21           O
ATOM   4911  HA  GLU A 322       7.954  -5.706 -23.821  1.00 74.21           H
ATOM   4912  CB  GLU A 322       6.249  -6.245 -25.014  1.00 74.21           C
ATOM   4913 1HB  GLU A 322       5.167  -6.131 -24.947  1.00 74.21           H
ATOM   4914 2HB  GLU A 322       6.647  -6.002 -26.000  1.00 74.21           H
ATOM   4915  CG  GLU A 322       6.552  -7.726 -24.779  1.00 74.21           C
ATOM   4916 1HG  GLU A 322       7.630  -7.876 -24.729  1.00 74.21           H
ATOM   4917 2HG  GLU A 322       6.142  -8.036 -23.818  1.00 74.21           H
ATOM   4918  CD  GLU A 322       5.962  -8.590 -25.895  1.00 74.21           C
ATOM   4919  OE1 GLU A 322       6.256  -9.805 -25.888  1.00 74.21           O
ATOM   4920  OE2 GLU A 322       5.230  -8.017 -26.730  1.00 74.21           O
ATOM   4921  HN  GLU A 322       5.511  -6.165 -22.648  1.00 74.21           H
ATOM   4922  N   ARG A 323       5.753  -3.277 -24.175  1.00 75.88           N
ATOM   4923  CA  ARG A 323       5.579  -1.886 -24.557  1.00 75.88           C
ATOM   4924  C   ARG A 323       6.566  -0.999 -23.796  1.00 75.88           C
ATOM   4925  O   ARG A 323       7.192  -0.117 -24.382  1.00 75.88           O
ATOM   4926  HA  ARG A 323       5.777  -1.864 -25.628  1.00 75.88           H
ATOM   4927  CB  ARG A 323       4.152  -1.411 -24.272  1.00 75.88           C
ATOM   4928 1HB  ARG A 323       3.450  -2.222 -24.463  1.00 75.88           H
ATOM   4929 2HB  ARG A 323       4.057  -1.148 -23.218  1.00 75.88           H
ATOM   4930  CG  ARG A 323       3.793  -0.203 -25.139  1.00 75.88           C
ATOM   4931 1HG  ARG A 323       4.468   0.623 -24.917  1.00 75.88           H
ATOM   4932 2HG  ARG A 323       3.931  -0.453 -26.191  1.00 75.88           H
ATOM   4933  CD  ARG A 323       2.347   0.234 -24.898  1.00 75.88           C
ATOM   4934 1HD  ARG A 323       1.712  -0.641 -24.759  1.00 75.88           H
ATOM   4935 2HD  ARG A 323       2.284   0.822 -23.983  1.00 75.88           H
ATOM   4936  NE  ARG A 323       1.861   1.032 -26.046  1.00 75.88           N
ATOM   4937  HE  ARG A 323       2.475   1.152 -26.827  1.00 75.88           H
ATOM   4938  CZ  ARG A 323       0.652   1.606 -26.105  1.00 75.88           C
ATOM   4939  NH1 ARG A 323      -0.211   1.479 -25.087  1.00 75.88           N
ATOM   4940 1HH1 ARG A 323       0.046   0.953 -24.276  1.00 75.88           H
ATOM   4941 2HH1 ARG A 323      -1.112   1.910 -25.139  1.00 75.88           H
ATOM   4942  NH2 ARG A 323       0.317   2.308 -27.196  1.00 75.88           N
ATOM   4943 1HH2 ARG A 323      -0.582   2.742 -27.255  1.00 75.88           H
ATOM   4944 2HH2 ARG A 323       0.967   2.398 -27.951  1.00 75.88           H
ATOM   4945  HN  ARG A 323       4.948  -3.707 -23.767  1.00 75.88           H
ATOM   4946  N   PHE A 324       6.675  -1.263 -22.502  1.00 77.36           N
ATOM   4947  CA  PHE A 324       7.527  -0.459 -21.643  1.00 77.36           C
ATOM   4948  C   PHE A 324       8.996  -0.594 -22.047  1.00 77.36           C
ATOM   4949  O   PHE A 324       9.723   0.397 -22.100  1.00 77.36           O
ATOM   4950  HA  PHE A 324       7.214   0.579 -21.758  1.00 77.36           H
ATOM   4951  CB  PHE A 324       7.352  -0.988 -20.218  1.00 77.36           C
ATOM   4952 1HB  PHE A 324       6.287  -1.062 -19.997  1.00 77.36           H
ATOM   4953 2HB  PHE A 324       7.759  -1.998 -20.163  1.00 77.36           H
ATOM   4954  CG  PHE A 324       8.022  -0.125 -19.147  1.00 77.36           C
ATOM   4955  CD1 PHE A 324       9.278  -0.423 -18.722  1.00 77.36           C
ATOM   4956  HD1 PHE A 324       9.808  -1.277 -19.144  1.00 77.36           H
ATOM   4957  CD2 PHE A 324       7.360   0.941 -18.621  1.00 77.36           C
ATOM   4958  HD2 PHE A 324       6.353   1.179 -18.962  1.00 77.36           H
ATOM   4959  CE1 PHE A 324       9.900   0.379 -17.728  1.00 77.36           C
ATOM   4960  HE1 PHE A 324      10.907   0.140 -17.387  1.00 77.36           H
ATOM   4961  CE2 PHE A 324       7.982   1.742 -17.627  1.00 77.36           C
ATOM   4962  HE2 PHE A 324       7.452   2.596 -17.205  1.00 77.36           H
ATOM   4963  CZ  PHE A 324       9.239   1.444 -17.201  1.00 77.36           C
ATOM   4964  HZ  PHE A 324       9.716   2.059 -16.439  1.00 77.36           H
ATOM   4965  HN  PHE A 324       6.194  -2.010 -22.042  1.00 77.36           H
ATOM   4966  N   ARG A 325       9.390  -1.829 -22.323  1.00 80.60           N
ATOM   4967  CA  ARG A 325      10.752  -2.103 -22.750  1.00 80.60           C
ATOM   4968  C   ARG A 325      11.089  -1.290 -24.001  1.00 80.60           C
ATOM   4969  O   ARG A 325      12.179  -0.730 -24.107  1.00 80.60           O
ATOM   4970  HA  ARG A 325      11.374  -1.801 -21.907  1.00 80.60           H
ATOM   4971  CB  ARG A 325      10.947  -3.590 -23.048  1.00 80.60           C
ATOM   4972 1HB  ARG A 325      10.025  -4.008 -23.452  1.00 80.60           H
ATOM   4973 2HB  ARG A 325      11.715  -3.714 -23.812  1.00 80.60           H
ATOM   4974  CG  ARG A 325      11.350  -4.355 -21.785  1.00 80.60           C
ATOM   4975 1HG  ARG A 325      12.272  -3.937 -21.381  1.00 80.60           H
ATOM   4976 2HG  ARG A 325      10.582  -4.232 -21.021  1.00 80.60           H
ATOM   4977  CD  ARG A 325      11.546  -5.842 -22.084  1.00 80.60           C
ATOM   4978 1HD  ARG A 325      12.027  -5.967 -23.054  1.00 80.60           H
ATOM   4979 2HD  ARG A 325      12.207  -6.287 -21.340  1.00 80.60           H
ATOM   4980  NE  ARG A 325      10.238  -6.537 -22.076  1.00 80.60           N
ATOM   4981  HE  ARG A 325       9.416  -5.986 -21.931  1.00 80.60           H
ATOM   4982  CZ  ARG A 325      10.088  -7.856 -22.253  1.00 80.60           C
ATOM   4983  NH1 ARG A 325      11.155  -8.642 -22.452  1.00 80.60           N
ATOM   4984 1HH1 ARG A 325      12.072  -8.245 -22.470  1.00 80.60           H
ATOM   4985 2HH1 ARG A 325      11.033  -9.626 -22.583  1.00 80.60           H
ATOM   4986  NH2 ARG A 325       8.854  -8.378 -22.227  1.00 80.60           N
ATOM   4987 1HH2 ARG A 325       8.724  -9.361 -22.357  1.00 80.60           H
ATOM   4988 2HH2 ARG A 325       8.063  -7.785 -22.077  1.00 80.60           H
ATOM   4989  HN  ARG A 325       8.798  -2.632 -22.258  1.00 80.60           H
ATOM   4990  N   ARG A 326      10.133  -1.251 -24.918  1.00 81.34           N
ATOM   4991  CA  ARG A 326      10.304  -0.493 -26.146  1.00 81.34           C
ATOM   4992  C   ARG A 326      10.466   0.996 -25.833  1.00 81.34           C
ATOM   4993  O   ARG A 326      11.339   1.659 -26.391  1.00 81.34           O
ATOM   4994  HA  ARG A 326      11.208  -0.899 -26.600  1.00 81.34           H
ATOM   4995  CB  ARG A 326       9.109  -0.684 -27.082  1.00 81.34           C
ATOM   4996 1HB  ARG A 326       8.181  -0.559 -26.523  1.00 81.34           H
ATOM   4997 2HB  ARG A 326       9.121   0.085 -27.855  1.00 81.34           H
ATOM   4998  CG  ARG A 326       9.136  -2.069 -27.731  1.00 81.34           C
ATOM   4999 1HG  ARG A 326      10.072  -2.202 -28.274  1.00 81.34           H
ATOM   5000 2HG  ARG A 326       9.103  -2.837 -26.959  1.00 81.34           H
ATOM   5001  CD  ARG A 326       7.956  -2.249 -28.688  1.00 81.34           C
ATOM   5002 1HD  ARG A 326       7.036  -1.907 -28.213  1.00 81.34           H
ATOM   5003 2HD  ARG A 326       8.102  -1.637 -29.578  1.00 81.34           H
ATOM   5004  NE  ARG A 326       7.828  -3.673 -29.071  1.00 81.34           N
ATOM   5005  HE  ARG A 326       7.886  -4.360 -28.347  1.00 81.34           H
ATOM   5006  CZ  ARG A 326       7.638  -4.099 -30.327  1.00 81.34           C
ATOM   5007  NH1 ARG A 326       7.552  -3.223 -31.337  1.00 81.34           N
ATOM   5008 1HH1 ARG A 326       7.630  -2.242 -31.156  1.00 81.34           H
ATOM   5009 2HH1 ARG A 326       7.411  -3.549 -32.272  1.00 81.34           H
ATOM   5010  NH2 ARG A 326       7.536  -5.415 -30.558  1.00 81.34           N
ATOM   5011 1HH2 ARG A 326       7.394  -5.750 -31.490  1.00 81.34           H
ATOM   5012 2HH2 ARG A 326       7.601  -6.063 -29.799  1.00 81.34           H
ATOM   5013  HN  ARG A 326       9.256  -1.723 -24.832  1.00 81.34           H
ATOM   5014  N   ASP A 327       9.612   1.477 -24.943  1.00 82.13           N
ATOM   5015  CA  ASP A 327       9.589   2.893 -24.616  1.00 82.13           C
ATOM   5016  C   ASP A 327      10.870   3.259 -23.864  1.00 82.13           C
ATOM   5017  O   ASP A 327      11.415   4.346 -24.051  1.00 82.13           O
ATOM   5018  HA  ASP A 327       9.506   3.406 -25.574  1.00 82.13           H
ATOM   5019  CB  ASP A 327       8.399   3.231 -23.716  1.00 82.13           C
ATOM   5020 1HB  ASP A 327       8.478   2.679 -22.779  1.00 82.13           H
ATOM   5021 2HB  ASP A 327       8.420   4.291 -23.463  1.00 82.13           H
ATOM   5022  CG  ASP A 327       7.076   2.892 -24.405  1.00 82.13           C
ATOM   5023  OD1 ASP A 327       7.054   2.955 -25.653  1.00 82.13           O
ATOM   5024  OD2 ASP A 327       6.117   2.577 -23.667  1.00 82.13           O
ATOM   5025  HN  ASP A 327       8.945   0.919 -24.449  1.00 82.13           H
ATOM   5026  N   LEU A 328      11.314   2.330 -23.030  1.00 83.58           N
ATOM   5027  CA  LEU A 328      12.521   2.542 -22.249  1.00 83.58           C
ATOM   5028  C   LEU A 328      13.708   2.735 -23.195  1.00 83.58           C
ATOM   5029  O   LEU A 328      14.459   3.701 -23.065  1.00 83.58           O
ATOM   5030  HA  LEU A 328      12.383   3.459 -21.676  1.00 83.58           H
ATOM   5031  CB  LEU A 328      12.715   1.405 -21.243  1.00 83.58           C
ATOM   5032 1HB  LEU A 328      11.862   1.398 -20.565  1.00 83.58           H
ATOM   5033 2HB  LEU A 328      12.699   0.460 -21.786  1.00 83.58           H
ATOM   5034  CG  LEU A 328      13.995   1.460 -20.407  1.00 83.58           C
ATOM   5035  HG  LEU A 328      14.844   1.541 -21.087  1.00 83.58           H
ATOM   5036  CD1 LEU A 328      14.013   2.700 -19.512  1.00 83.58           C
ATOM   5037 1HD1 LEU A 328      13.962   3.596 -20.131  1.00 83.58           H
ATOM   5038 2HD1 LEU A 328      13.157   2.675 -18.838  1.00 83.58           H
ATOM   5039 3HD1 LEU A 328      14.934   2.714 -18.929  1.00 83.58           H
ATOM   5040  CD2 LEU A 328      14.182   0.171 -19.604  1.00 83.58           C
ATOM   5041 1HD2 LEU A 328      13.333   0.034 -18.935  1.00 83.58           H
ATOM   5042 2HD2 LEU A 328      14.246  -0.676 -20.287  1.00 83.58           H
ATOM   5043 3HD2 LEU A 328      15.099   0.236 -19.020  1.00 83.58           H
ATOM   5044  HN  LEU A 328      10.866   1.449 -22.883  1.00 83.58           H
ATOM   5045  N   VAL A 329      13.841   1.801 -24.124  1.00 83.09           N
ATOM   5046  CA  VAL A 329      14.965   1.816 -25.045  1.00 83.09           C
ATOM   5047  C   VAL A 329      14.910   3.090 -25.890  1.00 83.09           C
ATOM   5048  O   VAL A 329      15.945   3.677 -26.203  1.00 83.09           O
ATOM   5049  HA  VAL A 329      15.878   1.829 -24.450  1.00 83.09           H
ATOM   5050  CB  VAL A 329      14.968   0.539 -25.889  1.00 83.09           C
ATOM   5051  HB  VAL A 329      13.990   0.448 -26.362  1.00 83.09           H
ATOM   5052  CG1 VAL A 329      16.020   0.616 -26.997  1.00 83.09           C
ATOM   5053 1HG1 VAL A 329      15.802   1.464 -27.646  1.00 83.09           H
ATOM   5054 2HG1 VAL A 329      17.007   0.743 -26.552  1.00 83.09           H
ATOM   5055 3HG1 VAL A 329      16.000  -0.304 -27.581  1.00 83.09           H
ATOM   5056  CG2 VAL A 329      15.183  -0.697 -25.013  1.00 83.09           C
ATOM   5057 1HG2 VAL A 329      16.141  -0.615 -24.499  1.00 83.09           H
ATOM   5058 2HG2 VAL A 329      14.381  -0.765 -24.277  1.00 83.09           H
ATOM   5059 3HG2 VAL A 329      15.180  -1.590 -25.637  1.00 83.09           H
ATOM   5060  HN  VAL A 329      13.199   1.045 -24.254  1.00 83.09           H
ATOM   5061  N   LYS A 330      13.692   3.481 -26.235  1.00 82.40           N
[truncated: 117,320 more chars]
