# Supplementary material for: Noncanonical roles of chemokine regions in CCR9 activation revealed by structural modeling and mutational mapping
Source: Nat Commun. 2025 Aug 18;16:7695. doi: 10.1038/s41467-025-62321-9 (PMC12361432; doi:10.1038/s41467-025-62321-9)
Supplement: Supplementary file 4 — Supplementary Data 2 [file 41467_2025_62321_MOESM4_ESM.zip › CCR9_CCL25_rnk144.pdb]

SSBOND   1 CYS A   38    CYS A  289 
SSBOND   2 CYS A  119    CYS A  198 
SSBOND   3 CYS B    7    CYS B   35 
SSBOND   4 CYS B    8    CYS B   52 
ATOM      1  N   GLU A  20      -1.783  -3.537  60.856  1.00 44.14           N
ATOM      2  CA  GLU A  20      -2.119  -3.382  59.451  1.00 44.14           C
ATOM      3  C   GLU A  20      -0.885  -3.628  58.580  1.00 44.14           C
ATOM      4  O   GLU A  20      -1.005  -3.855  57.377  1.00 44.14           O
ATOM      5  HA  GLU A  20      -2.873  -4.143  59.248  1.00 44.14           H
ATOM      6  CB  GLU A  20      -2.716  -2.000  59.178  1.00 44.14           C
ATOM      7 1HB  GLU A  20      -2.260  -1.266  59.843  1.00 44.14           H
ATOM      8 2HB  GLU A  20      -2.604  -1.753  58.122  1.00 44.14           H
ATOM      9  CG  GLU A  20      -4.218  -1.985  59.468  1.00 44.14           C
ATOM     10 1HG  GLU A  20      -4.657  -2.940  59.181  1.00 44.14           H
ATOM     11 2HG  GLU A  20      -4.385  -1.866  60.538  1.00 44.14           H
ATOM     12  CD  GLU A  20      -4.911  -0.851  58.709  1.00 44.14           C
ATOM     13  OE1 GLU A  20      -6.157  -0.793  58.789  1.00 44.14           O
ATOM     14  OE2 GLU A  20      -4.179  -0.067  58.067  1.00 44.14           O
ATOM     15  HN  GLU A  20      -0.822  -3.740  61.041  1.00 44.14           H
ATOM     16  N   SER A  21       0.273  -3.575  59.222  1.00 49.29           N
ATOM     17  CA  SER A  21       1.532  -3.604  58.498  1.00 49.29           C
ATOM     18  C   SER A  21       1.814  -5.020  57.994  1.00 49.29           C
ATOM     19  O   SER A  21       2.249  -5.204  56.858  1.00 49.29           O
ATOM     20  HA  SER A  21       1.399  -2.919  57.660  1.00 49.29           H
ATOM     21  CB  SER A  21       2.684  -3.114  59.377  1.00 49.29           C
ATOM     22 1HB  SER A  21       3.549  -2.894  58.752  1.00 49.29           H
ATOM     23 2HB  SER A  21       2.398  -2.182  59.865  1.00 49.29           H
ATOM     24  OG  SER A  21       3.047  -4.074  60.366  1.00 49.29           O
ATOM     25  HG  SER A  21       3.793  -3.719  60.930  1.00 49.29           H
ATOM     26  HN  SER A  21       0.359  -3.514  60.217  1.00 49.29           H
ATOM     27  N   THR A  22       1.556  -5.986  58.864  1.00 51.47           N
ATOM     28  CA  THR A  22       1.893  -7.368  58.570  1.00 51.47           C
ATOM     29  C   THR A  22       0.952  -7.932  57.504  1.00 51.47           C
ATOM     30  O   THR A  22       1.403  -8.493  56.506  1.00 51.47           O
ATOM     31  HA  THR A  22       2.900  -7.395  58.153  1.00 51.47           H
ATOM     32  CB  THR A  22       1.863  -8.152  59.883  1.00 51.47           C
ATOM     33  HB  THR A  22       1.416  -9.136  59.739  1.00 51.47           H
ATOM     34  OG1 THR A  22       1.175  -7.290  60.786  1.00 51.47           O
ATOM     35  HG1 THR A  22       0.897  -7.800  61.600  1.00 51.47           H
ATOM     36  CG2 THR A  22       3.253  -8.309  60.504  1.00 51.47           C
ATOM     37 1HG2 THR A  22       3.672  -7.324  60.710  1.00 51.47           H
ATOM     38 2HG2 THR A  22       3.902  -8.842  59.810  1.00 51.47           H
ATOM     39 3HG2 THR A  22       3.174  -8.872  61.434  1.00 51.47           H
ATOM     40  HN  THR A  22       1.124  -5.836  59.753  1.00 51.47           H
ATOM     41  N   SER A  23      -0.339  -7.764  57.751  1.00 52.97           N
ATOM     42  CA  SER A  23      -1.349  -8.294  56.850  1.00 52.97           C
ATOM     43  C   SER A  23      -1.165  -7.701  55.452  1.00 52.97           C
ATOM     44  O   SER A  23      -1.269  -8.413  54.454  1.00 52.97           O
ATOM     45  HA  SER A  23      -1.184  -9.371  56.834  1.00 52.97           H
ATOM     46  CB  SER A  23      -2.758  -8.001  57.370  1.00 52.97           C
ATOM     47 1HB  SER A  23      -3.492  -8.408  56.674  1.00 52.97           H
ATOM     48 2HB  SER A  23      -2.906  -8.510  58.323  1.00 52.97           H
ATOM     49  OG  SER A  23      -2.986  -6.605  57.537  1.00 52.97           O
ATOM     50  HG  SER A  23      -3.915  -6.448  57.871  1.00 52.97           H
ATOM     51  HN  SER A  23      -0.697  -7.278  58.548  1.00 52.97           H
ATOM     52  N   SER A  24      -0.895  -6.404  55.424  1.00 56.26           N
ATOM     53  CA  SER A  24      -0.705  -5.706  54.164  1.00 56.26           C
ATOM     54  C   SER A  24       0.564  -6.210  53.473  1.00 56.26           C
ATOM     55  O   SER A  24       0.707  -6.078  52.258  1.00 56.26           O
ATOM     56  HA  SER A  24      -1.586  -5.943  53.568  1.00 56.26           H
ATOM     57  CB  SER A  24      -0.626  -4.194  54.379  1.00 56.26           C
ATOM     58 1HB  SER A  24      -0.688  -3.687  53.416  1.00 56.26           H
ATOM     59 2HB  SER A  24      -1.484  -3.866  54.967  1.00 56.26           H
ATOM     60  OG  SER A  24       0.576  -3.810  55.040  1.00 56.26           O
ATOM     61  HG  SER A  24       0.526  -4.051  56.009  1.00 56.26           H
ATOM     62  HN  SER A  24      -0.805  -5.834  56.241  1.00 56.26           H
ATOM     63  N   MET A  25       1.451  -6.778  54.276  1.00 58.73           N
ATOM     64  CA  MET A  25       2.679  -7.351  53.749  1.00 58.73           C
ATOM     65  C   MET A  25       2.412  -8.702  53.083  1.00 58.73           C
ATOM     66  O   MET A  25       2.958  -8.992  52.019  1.00 58.73           O
ATOM     67  HA  MET A  25       3.040  -6.638  53.008  1.00 58.73           H
ATOM     68  CB  MET A  25       3.687  -7.531  54.886  1.00 58.73           C
ATOM     69 1HB  MET A  25       3.432  -6.867  55.711  1.00 58.73           H
ATOM     70 2HB  MET A  25       3.630  -8.551  55.268  1.00 58.73           H
ATOM     71  CG  MET A  25       5.110  -7.238  54.408  1.00 58.73           C
ATOM     72 1HG  MET A  25       5.826  -7.812  54.997  1.00 58.73           H
ATOM     73 2HG  MET A  25       5.227  -7.552  53.371  1.00 58.73           H
ATOM     74  SD  MET A  25       5.458  -5.494  54.558  1.00 58.73           S
ATOM     75  CE  MET A  25       7.238  -5.541  54.673  1.00 58.73           C
ATOM     76 1HE  MET A  25       7.531  -6.127  55.544  1.00 58.73           H
ATOM     77 2HE  MET A  25       7.649  -5.998  53.773  1.00 58.73           H
ATOM     78 3HE  MET A  25       7.623  -4.526  54.773  1.00 58.73           H
ATOM     79  HN  MET A  25       1.343  -6.851  55.267  1.00 58.73           H
ATOM     80  N   GLU A  26       1.573  -9.493  53.736  1.00 59.56           N
ATOM     81  CA  GLU A  26       1.255 -10.820  53.239  1.00 59.56           C
ATOM     82  C   GLU A  26       0.444 -10.721  51.945  1.00 59.56           C
ATOM     83  O   GLU A  26       0.720 -11.431  50.979  1.00 59.56           O
ATOM     84  HA  GLU A  26       2.216 -11.292  53.037  1.00 59.56           H
ATOM     85  CB  GLU A  26       0.506 -11.636  54.294  1.00 59.56           C
ATOM     86 1HB  GLU A  26      -0.271 -11.022  54.750  1.00 59.56           H
ATOM     87 2HB  GLU A  26       0.123 -12.553  53.846  1.00 59.56           H
ATOM     88  CG  GLU A  26       1.445 -12.067  55.422  1.00 59.56           C
ATOM     89 1HG  GLU A  26       2.274 -12.642  55.010  1.00 59.56           H
ATOM     90 2HG  GLU A  26       1.874 -11.186  55.899  1.00 59.56           H
ATOM     91  CD  GLU A  26       0.703 -12.908  56.463  1.00 59.56           C
ATOM     92  OE1 GLU A  26       1.389 -13.689  57.156  1.00 59.56           O
ATOM     93  OE2 GLU A  26      -0.535 -12.749  56.542  1.00 59.56           O
ATOM     94  HN  GLU A  26       1.116  -9.240  54.589  1.00 59.56           H
ATOM     95  N   ASP A  27      -0.541  -9.835  51.968  1.00 57.98           N
ATOM     96  CA  ASP A  27      -1.402  -9.643  50.813  1.00 57.98           C
ATOM     97  C   ASP A  27      -0.542  -9.319  49.589  1.00 57.98           C
ATOM     98  O   ASP A  27      -0.818  -9.794  48.489  1.00 57.98           O
ATOM     99  HA  ASP A  27      -1.947 -10.580  50.703  1.00 57.98           H
ATOM    100  CB  ASP A  27      -2.367  -8.477  51.034  1.00 57.98           C
ATOM    101 1HB  ASP A  27      -1.839  -7.645  51.500  1.00 57.98           H
ATOM    102 2HB  ASP A  27      -2.738  -8.120  50.073  1.00 57.98           H
ATOM    103  CG  ASP A  27      -3.544  -8.899  51.916  1.00 57.98           C
ATOM    104  OD1 ASP A  27      -3.734 -10.126  52.059  1.00 57.98           O
ATOM    105  OD2 ASP A  27      -4.227  -7.985  52.427  1.00 57.98           O
ATOM    106  HN  ASP A  27      -0.754  -9.256  52.755  1.00 57.98           H
ATOM    107  N   TYR A  28       0.484  -8.514  49.823  1.00 61.15           N
ATOM    108  CA  TYR A  28       1.377  -8.109  48.751  1.00 61.15           C
ATOM    109  C   TYR A  28       2.248  -9.280  48.292  1.00 61.15           C
ATOM    110  O   TYR A  28       2.680  -9.323  47.141  1.00 61.15           O
ATOM    111  HA  TYR A  28       0.766  -7.771  47.914  1.00 61.15           H
ATOM    112  CB  TYR A  28       2.275  -7.019  49.339  1.00 61.15           C
ATOM    113 1HB  TYR A  28       1.650  -6.268  49.820  1.00 61.15           H
ATOM    114 2HB  TYR A  28       2.901  -7.459  50.116  1.00 61.15           H
ATOM    115  CG  TYR A  28       3.174  -6.331  48.310  1.00 61.15           C
ATOM    116  CD1 TYR A  28       4.404  -6.872  47.996  1.00 61.15           C
ATOM    117  HD1 TYR A  28       4.735  -7.790  48.482  1.00 61.15           H
ATOM    118  CD2 TYR A  28       2.754  -5.169  47.695  1.00 61.15           C
ATOM    119  HD2 TYR A  28       1.783  -4.741  47.943  1.00 61.15           H
ATOM    120  CE1 TYR A  28       5.250  -6.225  47.027  1.00 61.15           C
ATOM    121  HE1 TYR A  28       6.224  -6.641  46.770  1.00 61.15           H
ATOM    122  CE2 TYR A  28       3.600  -4.521  46.726  1.00 61.15           C
ATOM    123  HE2 TYR A  28       3.281  -3.603  46.233  1.00 61.15           H
ATOM    124  CZ  TYR A  28       4.806  -5.081  46.440  1.00 61.15           C
ATOM    125  OH  TYR A  28       5.605  -4.469  45.525  1.00 61.15           O
ATOM    126  HH  TYR A  28       6.185  -5.145  45.071  1.00 61.15           H
ATOM    127  HN  TYR A  28       0.708  -8.140  50.723  1.00 61.15           H
ATOM    128  N   VAL A  29       2.481 -10.200  49.216  1.00 59.70           N
ATOM    129  CA  VAL A  29       3.330 -11.345  48.934  1.00 59.70           C
ATOM    130  C   VAL A  29       2.512 -12.415  48.207  1.00 59.70           C
ATOM    131  O   VAL A  29       3.028 -13.106  47.330  1.00 59.70           O
ATOM    132  HA  VAL A  29       4.130 -11.008  48.276  1.00 59.70           H
ATOM    133  CB  VAL A  29       3.965 -11.857  50.229  1.00 59.70           C
ATOM    134  HB  VAL A  29       3.166 -12.027  50.950  1.00 59.70           H
ATOM    135  CG1 VAL A  29       4.683 -13.188  49.998  1.00 59.70           C
ATOM    136 1HG1 VAL A  29       3.967 -13.930  49.644  1.00 59.70           H
ATOM    137 2HG1 VAL A  29       5.467 -13.055  49.253  1.00 59.70           H
ATOM    138 3HG1 VAL A  29       5.125 -13.529  50.934  1.00 59.70           H
ATOM    139  CG2 VAL A  29       4.918 -10.816  50.820  1.00 59.70           C
ATOM    140 1HG2 VAL A  29       5.710 -10.600  50.104  1.00 59.70           H
ATOM    141 2HG2 VAL A  29       4.366  -9.901  51.039  1.00 59.70           H
ATOM    142 3HG2 VAL A  29       5.355 -11.205  51.740  1.00 59.70           H
ATOM    143  HN  VAL A  29       2.101 -10.173  50.140  1.00 59.70           H
ATOM    144  N   ASN A  30       1.250 -12.517  48.597  1.00 60.82           N
ATOM    145  CA  ASN A  30       0.397 -13.582  48.100  1.00 60.82           C
ATOM    146  C   ASN A  30      -0.216 -13.157  46.764  1.00 60.82           C
ATOM    147  O   ASN A  30      -0.768 -13.984  46.040  1.00 60.82           O
ATOM    148  HA  ASN A  30       1.049 -14.450  48.002  1.00 60.82           H
ATOM    149  CB  ASN A  30      -0.747 -13.872  49.074  1.00 60.82           C
ATOM    150 1HB  ASN A  30      -1.096 -12.940  49.518  1.00 60.82           H
ATOM    151 2HB  ASN A  30      -1.590 -14.303  48.533  1.00 60.82           H
ATOM    152  CG  ASN A  30      -0.298 -14.832  50.178  1.00 60.82           C
ATOM    153  OD1 ASN A  30       0.712 -15.509  50.074  1.00 60.82           O
ATOM    154  ND2 ASN A  30      -1.102 -14.852  51.237  1.00 60.82           N
ATOM    155 1HD2 ASN A  30      -1.915 -14.271  51.258  1.00 60.82           H
ATOM    156 2HD2 ASN A  30      -0.892 -15.449  52.012  1.00 60.82           H
ATOM    157  HN  ASN A  30       0.812 -11.889  49.241  1.00 60.82           H
ATOM    158  N   PHE A  31      -0.098 -11.869  46.478  1.00 63.44           N
ATOM    159  CA  PHE A  31      -0.601 -11.331  45.226  1.00 63.44           C
ATOM    160  C   PHE A  31       0.100 -11.978  44.030  1.00 63.44           C
ATOM    161  O   PHE A  31       1.323 -11.916  43.915  1.00 63.44           O
ATOM    162  HA  PHE A  31      -1.667 -11.553  45.184  1.00 63.44           H
ATOM    163  CB  PHE A  31      -0.298  -9.831  45.230  1.00 63.44           C
ATOM    164 1HB  PHE A  31      -0.622  -9.407  46.180  1.00 63.44           H
ATOM    165 2HB  PHE A  31       0.781  -9.689  45.170  1.00 63.44           H
ATOM    166  CG  PHE A  31      -0.963  -9.059  44.089  1.00 63.44           C
ATOM    167  CD1 PHE A  31      -0.251  -8.745  42.973  1.00 63.44           C
ATOM    168  HD1 PHE A  31       0.794  -9.044  42.892  1.00 63.44           H
ATOM    169  CD2 PHE A  31      -2.267  -8.686  44.191  1.00 63.44           C
ATOM    170  HD2 PHE A  31      -2.838  -8.937  45.085  1.00 63.44           H
ATOM    171  CE1 PHE A  31      -0.869  -8.029  41.915  1.00 63.44           C
ATOM    172  HE1 PHE A  31      -0.299  -7.777  41.021  1.00 63.44           H
ATOM    173  CE2 PHE A  31      -2.885  -7.969  43.132  1.00 63.44           C
ATOM    174  HE2 PHE A  31      -3.930  -7.670  43.213  1.00 63.44           H
ATOM    175  CZ  PHE A  31      -2.173  -7.655  42.016  1.00 63.44           C
ATOM    176  HZ  PHE A  31      -2.648  -7.105  41.204  1.00 63.44           H
ATOM    177  HN  PHE A  31       0.332 -11.199  47.084  1.00 63.44           H
ATOM    178  N   ASN A  32      -0.705 -12.585  43.170  1.00 64.71           N
ATOM    179  CA  ASN A  32      -0.183 -13.194  41.959  1.00 64.71           C
ATOM    180  C   ASN A  32       0.120 -12.100  40.932  1.00 64.71           C
ATOM    181  O   ASN A  32      -0.776 -11.643  40.225  1.00 64.71           O
ATOM    182  HA  ASN A  32       0.712 -13.732  42.271  1.00 64.71           H
ATOM    183  CB  ASN A  32      -1.203 -14.153  41.341  1.00 64.71           C
ATOM    184 1HB  ASN A  32      -1.655 -14.761  42.124  1.00 64.71           H
ATOM    185 2HB  ASN A  32      -2.007 -13.583  40.875  1.00 64.71           H
ATOM    186  CG  ASN A  32      -0.543 -15.059  40.300  1.00 64.71           C
ATOM    187  OD1 ASN A  32       0.647 -14.987  40.041  1.00 64.71           O
ATOM    188  ND2 ASN A  32      -1.380 -15.914  39.719  1.00 64.71           N
ATOM    189 1HD2 ASN A  32      -2.346 -15.922  39.977  1.00 64.71           H
ATOM    190 2HD2 ASN A  32      -1.043 -16.549  39.024  1.00 64.71           H
ATOM    191  HN  ASN A  32      -1.694 -12.663  43.290  1.00 64.71           H
ATOM    192  N   PHE A  33       1.386 -11.712  40.884  1.00 65.75           N
ATOM    193  CA  PHE A  33       1.840 -10.761  39.884  1.00 65.75           C
ATOM    194  C   PHE A  33       2.085 -11.451  38.541  1.00 65.75           C
ATOM    195  O   PHE A  33       3.186 -11.383  37.997  1.00 65.75           O
ATOM    196  HA  PHE A  33       1.054 -10.014  39.768  1.00 65.75           H
ATOM    197  CB  PHE A  33       3.158 -10.174  40.391  1.00 65.75           C
ATOM    198 1HB  PHE A  33       3.878 -10.982  40.521  1.00 65.75           H
ATOM    199 2HB  PHE A  33       3.563  -9.505  39.631  1.00 65.75           H
ATOM    200  CG  PHE A  33       3.032  -9.407  41.709  1.00 65.75           C
ATOM    201  CD1 PHE A  33       2.785  -8.069  41.696  1.00 65.75           C
ATOM    202  HD1 PHE A  33       2.676  -7.544  40.748  1.00 65.75           H
ATOM    203  CD2 PHE A  33       3.168 -10.062  42.893  1.00 65.75           C
ATOM    204  HD2 PHE A  33       3.366 -11.134  42.903  1.00 65.75           H
ATOM    205  CE1 PHE A  33       2.668  -7.357  42.919  1.00 65.75           C
ATOM    206  HE1 PHE A  33       2.469  -6.286  42.909  1.00 65.75           H
ATOM    207  CE2 PHE A  33       3.050  -9.350  44.116  1.00 65.75           C
ATOM    208  HE2 PHE A  33       3.159  -9.875  45.065  1.00 65.75           H
ATOM    209  CZ  PHE A  33       2.803  -8.013  44.103  1.00 65.75           C
ATOM    210  HZ  PHE A  33       2.713  -7.466  45.042  1.00 65.75           H
ATOM    211  HN  PHE A  33       2.094 -12.037  41.511  1.00 65.75           H
ATOM    212  N   THR A  34       1.042 -12.101  38.047  1.00 68.40           N
ATOM    213  CA  THR A  34       0.989 -12.474  36.643  1.00 68.40           C
ATOM    214  C   THR A  34       1.361 -11.281  35.760  1.00 68.40           C
ATOM    215  O   THR A  34       0.763 -10.212  35.870  1.00 68.40           O
ATOM    216  HA  THR A  34       1.736 -13.248  36.465  1.00 68.40           H
ATOM    217  CB  THR A  34      -0.405 -13.032  36.354  1.00 68.40           C
ATOM    218  HB  THR A  34      -1.090 -12.237  36.060  1.00 68.40           H
ATOM    219  OG1 THR A  34      -0.752 -13.733  37.545  1.00 68.40           O
ATOM    220  HG1 THR A  34      -1.739 -13.895  37.572  1.00 68.40           H
ATOM    221  CG2 THR A  34      -0.390 -14.117  35.275  1.00 68.40           C
ATOM    222 1HG2 THR A  34       0.242 -14.943  35.599  1.00 68.40           H
ATOM    223 2HG2 THR A  34       0.004 -13.701  34.348  1.00 68.40           H
ATOM    224 3HG2 THR A  34      -1.405 -14.479  35.109  1.00 68.40           H
ATOM    225  HN  THR A  34       0.244 -12.371  38.586  1.00 68.40           H
ATOM    226  N   ASP A  35       2.348 -11.504  34.904  1.00 78.73           N
ATOM    227  CA  ASP A  35       2.983 -10.408  34.192  1.00 78.73           C
ATOM    228  C   ASP A  35       2.101  -9.992  33.013  1.00 78.73           C
ATOM    229  O   ASP A  35       2.411 -10.298  31.863  1.00 78.73           O
ATOM    230  HA  ASP A  35       3.094  -9.614  34.930  1.00 78.73           H
ATOM    231  CB  ASP A  35       4.346 -10.828  33.638  1.00 78.73           C
ATOM    232 1HB  ASP A  35       4.737 -11.663  34.218  1.00 78.73           H
ATOM    233 2HB  ASP A  35       4.233 -11.178  32.612  1.00 78.73           H
ATOM    234  CG  ASP A  35       5.337  -9.663  33.679  1.00 78.73           C
ATOM    235  OD1 ASP A  35       4.942  -8.600  34.206  1.00 78.73           O
ATOM    236  OD2 ASP A  35       6.467  -9.861  33.183  1.00 78.73           O
ATOM    237  HN  ASP A  35       2.712 -12.412  34.695  1.00 78.73           H
ATOM    238  N   PHE A  36       1.018  -9.301  33.340  1.00 89.33           N
ATOM    239  CA  PHE A  36       0.119  -8.793  32.319  1.00 89.33           C
ATOM    240  C   PHE A  36       0.690  -7.534  31.662  1.00 89.33           C
ATOM    241  O   PHE A  36       0.190  -7.085  30.632  1.00 89.33           O
ATOM    242  HA  PHE A  36       0.008  -9.574  31.567  1.00 89.33           H
ATOM    243  CB  PHE A  36      -1.196  -8.438  33.017  1.00 89.33           C
ATOM    244 1HB  PHE A  36      -0.980  -7.794  33.870  1.00 89.33           H
ATOM    245 2HB  PHE A  36      -1.815  -7.860  32.331  1.00 89.33           H
ATOM    246  CG  PHE A  36      -1.991  -9.652  33.500  1.00 89.33           C
ATOM    247  CD1 PHE A  36      -2.119 -10.744  32.700  1.00 89.33           C
ATOM    248  HD1 PHE A  36      -1.654 -10.754  31.714  1.00 89.33           H
ATOM    249  CD2 PHE A  36      -2.570  -9.639  34.731  1.00 89.33           C
ATOM    250  HD2 PHE A  36      -2.468  -8.764  35.372  1.00 89.33           H
ATOM    251  CE1 PHE A  36      -2.857 -11.871  33.149  1.00 89.33           C
ATOM    252  HE1 PHE A  36      -2.959 -12.746  32.507  1.00 89.33           H
ATOM    253  CE2 PHE A  36      -3.308 -10.766  35.180  1.00 89.33           C
ATOM    254  HE2 PHE A  36      -3.773 -10.756  36.166  1.00 89.33           H
ATOM    255  CZ  PHE A  36      -3.436 -11.858  34.379  1.00 89.33           C
ATOM    256  HZ  PHE A  36      -4.003 -12.723  34.724  1.00 89.33           H
ATOM    257  HN  PHE A  36       0.754  -9.089  34.280  1.00 89.33           H
ATOM    258  N   TYR A  37       1.730  -7.000  32.286  1.00 91.01           N
ATOM    259  CA  TYR A  37       2.508  -5.939  31.670  1.00 91.01           C
ATOM    260  C   TYR A  37       3.634  -6.515  30.808  1.00 91.01           C
ATOM    261  O   TYR A  37       4.558  -7.140  31.324  1.00 91.01           O
ATOM    262  HA  TYR A  37       1.840  -5.355  31.038  1.00 91.01           H
ATOM    263  CB  TYR A  37       3.122  -5.142  32.823  1.00 91.01           C
ATOM    264 1HB  TYR A  37       2.322  -4.788  33.472  1.00 91.01           H
ATOM    265 2HB  TYR A  37       3.746  -5.808  33.420  1.00 91.01           H
ATOM    266  CG  TYR A  37       3.963  -3.946  32.373  1.00 91.01           C
ATOM    267  CD1 TYR A  37       5.331  -4.075  32.241  1.00 91.01           C
ATOM    268  HD1 TYR A  37       5.812  -5.029  32.456  1.00 91.01           H
ATOM    269  CD2 TYR A  37       3.354  -2.738  32.101  1.00 91.01           C
ATOM    270  HD2 TYR A  37       2.274  -2.636  32.206  1.00 91.01           H
ATOM    271  CE1 TYR A  37       6.123  -2.948  31.818  1.00 91.01           C
ATOM    272  HE1 TYR A  37       7.203  -3.037  31.709  1.00 91.01           H
ATOM    273  CE2 TYR A  37       4.146  -1.612  31.678  1.00 91.01           C
ATOM    274  HE2 TYR A  37       3.678  -0.652  31.460  1.00 91.01           H
ATOM    275  CZ  TYR A  37       5.491  -1.772  31.558  1.00 91.01           C
ATOM    276  OH  TYR A  37       6.238  -0.709  31.158  1.00 91.01           O
ATOM    277  HH  TYR A  37       5.644   0.068  30.949  1.00 91.01           H
ATOM    278  HN  TYR A  37       2.041  -7.280  33.195  1.00 91.01           H
ATOM    279  N   CYS A  38       3.518  -6.284  29.508  1.00 91.63           N
ATOM    280  CA  CYS A  38       4.443  -6.877  28.557  1.00 91.63           C
ATOM    281  C   CYS A  38       5.446  -5.803  28.131  1.00 91.63           C
ATOM    282  O   CYS A  38       5.070  -4.803  27.522  1.00 91.63           O
ATOM    283  HA  CYS A  38       4.946  -7.692  29.077  1.00 91.63           H
ATOM    284  CB  CYS A  38       3.711  -7.482  27.358  1.00 91.63           C
ATOM    285 1HB  CYS A  38       2.921  -8.149  27.703  1.00 91.63           H
ATOM    286 2HB  CYS A  38       3.231  -6.694  26.778  1.00 91.63           H
ATOM    287  SG  CYS A  38       4.890  -8.403  26.305  1.00 91.63           S
ATOM    288  HN  CYS A  38       2.809  -5.705  29.104  1.00 91.63           H
ATOM    289  N   GLU A  39       6.704  -6.048  28.467  1.00 90.10           N
ATOM    290  CA  GLU A  39       7.787  -5.218  27.968  1.00 90.10           C
ATOM    291  C   GLU A  39       8.187  -5.658  26.558  1.00 90.10           C
ATOM    292  O   GLU A  39       8.524  -6.820  26.339  1.00 90.10           O
ATOM    293  HA  GLU A  39       7.386  -4.205  27.939  1.00 90.10           H
ATOM    294  CB  GLU A  39       8.988  -5.255  28.915  1.00 90.10           C
ATOM    295 1HB  GLU A  39       9.235  -6.289  29.155  1.00 90.10           H
ATOM    296 2HB  GLU A  39       9.820  -4.704  28.475  1.00 90.10           H
ATOM    297  CG  GLU A  39       8.664  -4.561  30.239  1.00 90.10           C
ATOM    298 1HG  GLU A  39       8.274  -3.562  30.045  1.00 90.10           H
ATOM    299 2HG  GLU A  39       7.882  -5.113  30.761  1.00 90.10           H
ATOM    300  CD  GLU A  39       9.907  -4.464  31.126  1.00 90.10           C
ATOM    301  OE1 GLU A  39       9.782  -3.864  32.215  1.00 90.10           O
ATOM    302  OE2 GLU A  39      10.954  -4.993  30.695  1.00 90.10           O
ATOM    303  HN  GLU A  39       6.987  -6.795  29.068  1.00 90.10           H
ATOM    304  N   LYS A  40       8.135  -4.705  25.638  1.00 89.57           N
ATOM    305  CA  LYS A  40       8.313  -5.015  24.230  1.00 89.57           C
ATOM    306  C   LYS A  40       9.763  -4.736  23.830  1.00 89.57           C
ATOM    307  O   LYS A  40      10.045  -4.446  22.668  1.00 89.57           O
ATOM    308  HA  LYS A  40       8.118  -6.079  24.102  1.00 89.57           H
ATOM    309  CB  LYS A  40       7.285  -4.262  23.382  1.00 89.57           C
ATOM    310 1HB  LYS A  40       7.408  -3.188  23.524  1.00 89.57           H
ATOM    311 2HB  LYS A  40       7.461  -4.465  22.326  1.00 89.57           H
ATOM    312  CG  LYS A  40       5.860  -4.672  23.757  1.00 89.57           C
ATOM    313 1HG  LYS A  40       5.708  -4.537  24.828  1.00 89.57           H
ATOM    314 2HG  LYS A  40       5.146  -4.022  23.250  1.00 89.57           H
ATOM    315  CD  LYS A  40       5.591  -6.129  23.377  1.00 89.57           C
ATOM    316 1HD  LYS A  40       5.906  -6.305  22.348  1.00 89.57           H
ATOM    317 2HD  LYS A  40       6.185  -6.789  24.009  1.00 89.57           H
ATOM    318  CE  LYS A  40       4.107  -6.470  23.527  1.00 89.57           C
ATOM    319 1HE  LYS A  40       3.883  -6.695  24.570  1.00 89.57           H
ATOM    320 2HE  LYS A  40       3.500  -5.609  23.249  1.00 89.57           H
ATOM    321  NZ  LYS A  40       3.753  -7.629  22.677  1.00 89.57           N
ATOM    322 1HZ  LYS A  40       2.773  -7.856  22.807  1.00 89.57           H
ATOM    323 2HZ  LYS A  40       3.920  -7.398  21.704  1.00 89.57           H
ATOM    324 3HZ  LYS A  40       4.322  -8.426  22.938  1.00 89.57           H
ATOM    325  HN  LYS A  40       7.976  -3.739  25.842  1.00 89.57           H
ATOM    326  N   ASN A  41      10.644  -4.833  24.814  1.00 89.00           N
ATOM    327  CA  ASN A  41      12.047  -4.522  24.597  1.00 89.00           C
ATOM    328  C   ASN A  41      12.599  -5.425  23.491  1.00 89.00           C
ATOM    329  O   ASN A  41      13.313  -4.959  22.604  1.00 89.00           O
ATOM    330  HA  ASN A  41      12.068  -3.467  24.323  1.00 89.00           H
ATOM    331  CB  ASN A  41      12.869  -4.770  25.863  1.00 89.00           C
ATOM    332 1HB  ASN A  41      12.553  -5.704  26.329  1.00 89.00           H
ATOM    333 2HB  ASN A  41      13.921  -4.884  25.602  1.00 89.00           H
ATOM    334  CG  ASN A  41      12.706  -3.618  26.856  1.00 89.00           C
ATOM    335  OD1 ASN A  41      12.168  -2.568  26.546  1.00 89.00           O
ATOM    336  ND2 ASN A  41      13.200  -3.871  28.065  1.00 89.00           N
ATOM    337 1HD2 ASN A  41      13.630  -4.754  28.254  1.00 89.00           H
ATOM    338 2HD2 ASN A  41      13.142  -3.179  28.784  1.00 89.00           H
ATOM    339  HN  ASN A  41      10.414  -5.117  25.745  1.00 89.00           H
ATOM    340  N   ASN A  42      12.246  -6.699  23.580  1.00 91.37           N
ATOM    341  CA  ASN A  42      12.739  -7.680  22.628  1.00 91.37           C
ATOM    342  C   ASN A  42      12.252  -7.313  21.225  1.00 91.37           C
ATOM    343  O   ASN A  42      12.986  -7.463  20.250  1.00 91.37           O
ATOM    344  HA  ASN A  42      13.825  -7.642  22.715  1.00 91.37           H
ATOM    345  CB  ASN A  42      12.218  -9.079  22.959  1.00 91.37           C
ATOM    346 1HB  ASN A  42      11.133  -9.051  23.067  1.00 91.37           H
ATOM    347 2HB  ASN A  42      12.439  -9.758  22.136  1.00 91.37           H
ATOM    348  CG  ASN A  42      12.849  -9.609  24.248  1.00 91.37           C
ATOM    349  OD1 ASN A  42      13.796  -9.053  24.780  1.00 91.37           O
ATOM    350  ND2 ASN A  42      12.275 -10.713  24.718  1.00 91.37           N
ATOM    351 1HD2 ASN A  42      11.501 -11.119  24.232  1.00 91.37           H
ATOM    352 2HD2 ASN A  42      12.617 -11.136  25.557  1.00 91.37           H
ATOM    353  HN  ASN A  42      11.637  -7.062  24.284  1.00 91.37           H
ATOM    354  N   VAL A  43      11.016  -6.839  21.168  1.00 91.83           N
ATOM    355  CA  VAL A  43      10.417  -6.461  19.899  1.00 91.83           C
ATOM    356  C   VAL A  43      11.178  -5.268  19.316  1.00 91.83           C
ATOM    357  O   VAL A  43      11.481  -5.243  18.124  1.00 91.83           O
ATOM    358  HA  VAL A  43      10.520  -7.308  19.221  1.00 91.83           H
ATOM    359  CB  VAL A  43       8.924  -6.183  20.087  1.00 91.83           C
ATOM    360  HB  VAL A  43       8.824  -5.325  20.752  1.00 91.83           H
ATOM    361  CG1 VAL A  43       8.261  -5.825  18.755  1.00 91.83           C
ATOM    362 1HG1 VAL A  43       8.733  -4.934  18.343  1.00 91.83           H
ATOM    363 2HG1 VAL A  43       8.378  -6.654  18.057  1.00 91.83           H
ATOM    364 3HG1 VAL A  43       7.201  -5.633  18.918  1.00 91.83           H
ATOM    365  CG2 VAL A  43       8.224  -7.373  20.746  1.00 91.83           C
ATOM    366 1HG2 VAL A  43       8.339  -8.256  20.117  1.00 91.83           H
ATOM    367 2HG2 VAL A  43       8.670  -7.562  21.722  1.00 91.83           H
ATOM    368 3HG2 VAL A  43       7.164  -7.149  20.868  1.00 91.83           H
ATOM    369  HN  VAL A  43      10.428  -6.712  21.967  1.00 91.83           H
ATOM    370  N   ARG A  44      11.466  -4.309  20.184  1.00 90.43           N
ATOM    371  CA  ARG A  44      12.136  -3.092  19.759  1.00 90.43           C
ATOM    372  C   ARG A  44      13.558  -3.405  19.291  1.00 90.43           C
ATOM    373  O   ARG A  44      14.030  -2.840  18.305  1.00 90.43           O
ATOM    374  HA  ARG A  44      11.528  -2.711  18.939  1.00 90.43           H
ATOM    375  CB  ARG A  44      12.193  -2.069  20.896  1.00 90.43           C
ATOM    376 1HB  ARG A  44      12.581  -2.544  21.797  1.00 90.43           H
ATOM    377 2HB  ARG A  44      12.885  -1.268  20.635  1.00 90.43           H
ATOM    378  CG  ARG A  44      10.808  -1.484  21.177  1.00 90.43           C
ATOM    379 1HG  ARG A  44      10.367  -1.121  20.249  1.00 90.43           H
ATOM    380 2HG  ARG A  44      10.150  -2.264  21.559  1.00 90.43           H
ATOM    381  CD  ARG A  44      10.892  -0.339  22.189  1.00 90.43           C
ATOM    382 1HD  ARG A  44      11.776   0.268  21.992  1.00 90.43           H
ATOM    383 2HD  ARG A  44      10.026   0.314  22.084  1.00 90.43           H
ATOM    384  NE  ARG A  44      10.950  -0.883  23.565  1.00 90.43           N
ATOM    385  HE  ARG A  44      11.243  -1.832  23.681  1.00 90.43           H
ATOM    386  CZ  ARG A  44      10.635  -0.184  24.663  1.00 90.43           C
ATOM    387  NH1 ARG A  44      10.237   1.092  24.566  1.00 90.43           N
ATOM    388 1HH1 ARG A  44      10.173   1.529  23.669  1.00 90.43           H
ATOM    389 2HH1 ARG A  44      10.004   1.607  25.391  1.00 90.43           H
ATOM    390  NH2 ARG A  44      10.725  -0.779  25.860  1.00 90.43           N
ATOM    391 1HH2 ARG A  44      10.493  -0.271  26.690  1.00 90.43           H
ATOM    392 2HH2 ARG A  44      11.023  -1.731  25.924  1.00 90.43           H
ATOM    393  HN  ARG A  44      11.249  -4.354  21.159  1.00 90.43           H
ATOM    394  N   GLN A  45      14.203  -4.304  20.021  1.00 92.11           N
ATOM    395  CA  GLN A  45      15.577  -4.666  19.720  1.00 92.11           C
ATOM    396  C   GLN A  45      15.665  -5.315  18.337  1.00 92.11           C
ATOM    397  O   GLN A  45      16.585  -5.032  17.572  1.00 92.11           O
ATOM    398  HA  GLN A  45      16.132  -3.727  19.723  1.00 92.11           H
ATOM    399  CB  GLN A  45      16.149  -5.590  20.796  1.00 92.11           C
ATOM    400 1HB  GLN A  45      16.011  -5.138  21.779  1.00 92.11           H
ATOM    401 2HB  GLN A  45      15.603  -6.533  20.799  1.00 92.11           H
ATOM    402  CG  GLN A  45      17.637  -5.857  20.556  1.00 92.11           C
ATOM    403 1HG  GLN A  45      17.779  -6.271  19.558  1.00 92.11           H
ATOM    404 2HG  GLN A  45      18.189  -4.918  20.593  1.00 92.11           H
ATOM    405  CD  GLN A  45      18.196  -6.825  21.601  1.00 92.11           C
ATOM    406  OE1 GLN A  45      17.469  -7.460  22.347  1.00 92.11           O
ATOM    407  NE2 GLN A  45      19.523  -6.901  21.612  1.00 92.11           N
ATOM    408 1HE2 GLN A  45      20.061  -6.352  20.972  1.00 92.11           H
ATOM    409 2HE2 GLN A  45      19.984  -7.508  22.260  1.00 92.11           H
ATOM    410  HN  GLN A  45      13.802  -4.780  20.803  1.00 92.11           H
ATOM    411  N   PHE A  46      14.694  -6.173  18.059  1.00 93.92           N
ATOM    412  CA  PHE A  46      14.624  -6.830  16.765  1.00 93.92           C
ATOM    413  C   PHE A  46      14.426  -5.810  15.642  1.00 93.92           C
ATOM    414  O   PHE A  46      15.148  -5.830  14.646  1.00 93.92           O
ATOM    415  HA  PHE A  46      15.569  -7.353  16.616  1.00 93.92           H
ATOM    416  CB  PHE A  46      13.417  -7.769  16.805  1.00 93.92           C
ATOM    417 1HB  PHE A  46      13.600  -8.549  17.543  1.00 93.92           H
ATOM    418 2HB  PHE A  46      12.545  -7.209  17.143  1.00 93.92           H
ATOM    419  CG  PHE A  46      13.094  -8.424  15.460  1.00 93.92           C
ATOM    420  CD1 PHE A  46      12.071  -7.949  14.700  1.00 93.92           C
ATOM    421  HD1 PHE A  46      11.482  -7.100  15.049  1.00 93.92           H
ATOM    422  CD2 PHE A  46      13.829  -9.483  15.026  1.00 93.92           C
ATOM    423  HD2 PHE A  46      14.648  -9.864  15.635  1.00 93.92           H
ATOM    424  CE1 PHE A  46      11.771  -8.557  13.453  1.00 93.92           C
ATOM    425  HE1 PHE A  46      10.952  -8.176  12.844  1.00 93.92           H
ATOM    426  CE2 PHE A  46      13.529 -10.091  13.778  1.00 93.92           C
ATOM    427  HE2 PHE A  46      14.118 -10.939  13.430  1.00 93.92           H
ATOM    428  CZ  PHE A  46      12.507  -9.615  13.018  1.00 93.92           C
ATOM    429  HZ  PHE A  46      12.277 -10.082  12.060  1.00 93.92           H
ATOM    430  HN  PHE A  46      13.966  -6.420  18.698  1.00 93.92           H
ATOM    431  N   ALA A  47      13.443  -4.944  15.839  1.00 93.06           N
ATOM    432  CA  ALA A  47      13.109  -3.950  14.834  1.00 93.06           C
ATOM    433  C   ALA A  47      14.356  -3.129  14.500  1.00 93.06           C
ATOM    434  O   ALA A  47      14.614  -2.833  13.334  1.00 93.06           O
ATOM    435  HA  ALA A  47      12.782  -4.480  13.939  1.00 93.06           H
ATOM    436  CB  ALA A  47      11.956  -3.079  15.340  1.00 93.06           C
ATOM    437 1HB  ALA A  47      11.086  -3.706  15.535  1.00 93.06           H
ATOM    438 2HB  ALA A  47      12.257  -2.578  16.260  1.00 93.06           H
ATOM    439 3HB  ALA A  47      11.706  -2.334  14.585  1.00 93.06           H
ATOM    440  HN  ALA A  47      12.882  -4.914  16.667  1.00 93.06           H
ATOM    441  N   SER A  48      15.096  -2.785  15.543  1.00 93.31           N
ATOM    442  CA  SER A  48      16.169  -1.814  15.412  1.00 93.31           C
ATOM    443  C   SER A  48      17.248  -2.350  14.470  1.00 93.31           C
ATOM    444  O   SER A  48      17.984  -1.576  13.859  1.00 93.31           O
ATOM    445  HA  SER A  48      15.702  -0.923  14.992  1.00 93.31           H
ATOM    446  CB  SER A  48      16.775  -1.475  16.775  1.00 93.31           C
ATOM    447 1HB  SER A  48      17.397  -0.585  16.685  1.00 93.31           H
ATOM    448 2HB  SER A  48      15.977  -1.236  17.478  1.00 93.31           H
ATOM    449  OG  SER A  48      17.557  -2.548  17.294  1.00 93.31           O
ATOM    450  HG  SER A  48      17.026  -3.395  17.280  1.00 93.31           H
ATOM    451  HN  SER A  48      14.973  -3.157  16.463  1.00 93.31           H
ATOM    452  N   HIS A  49      17.308  -3.671  14.381  1.00 94.65           N
ATOM    453  CA  HIS A  49      18.314  -4.320  13.557  1.00 94.65           C
ATOM    454  C   HIS A  49      17.707  -4.688  12.202  1.00 94.65           C
ATOM    455  O   HIS A  49      18.368  -4.578  11.171  1.00 94.65           O
ATOM    456  HA  HIS A  49      19.110  -3.592  13.404  1.00 94.65           H
ATOM    457  CB  HIS A  49      18.916  -5.525  14.284  1.00 94.65           C
ATOM    458 1HB  HIS A  49      18.112  -6.202  14.572  1.00 94.65           H
ATOM    459 2HB  HIS A  49      19.559  -6.069  13.592  1.00 94.65           H
ATOM    460  CG  HIS A  49      19.715  -5.164  15.513  1.00 94.65           C
ATOM    461  ND1 HIS A  49      19.135  -4.968  16.754  1.00 94.65           N
ATOM    462  HD1 HIS A  49      18.159  -5.042  16.962  1.00 94.65           H
ATOM    463  CD2 HIS A  49      21.055  -4.966  15.679  1.00 94.65           C
ATOM    464  HD2 HIS A  49      21.811  -5.042  14.898  1.00 94.65           H
ATOM    465  CE1 HIS A  49      20.091  -4.666  17.620  1.00 94.65           C
ATOM    466  HE1 HIS A  49      19.952  -4.455  18.680  1.00 94.65           H
ATOM    467  NE2 HIS A  49      21.280  -4.665  16.952  1.00 94.65           N
ATOM    468  HN  HIS A  49      16.687  -4.292  14.859  1.00 94.65           H
ATOM    469  N   PHE A  50      16.454  -5.118  12.247  1.00 95.53           N
ATOM    470  CA  PHE A  50      15.841  -5.758  11.096  1.00 95.53           C
ATOM    471  C   PHE A  50      15.332  -4.716  10.097  1.00 95.53           C
ATOM    472  O   PHE A  50      15.561  -4.840   8.895  1.00 95.53           O
ATOM    473  HA  PHE A  50      16.606  -6.371  10.620  1.00 95.53           H
ATOM    474  CB  PHE A  50      14.654  -6.571  11.616  1.00 95.53           C
ATOM    475 1HB  PHE A  50      15.016  -7.301  12.340  1.00 95.53           H
ATOM    476 2HB  PHE A  50      13.974  -5.904  12.147  1.00 95.53           H
ATOM    477  CG  PHE A  50      13.874  -7.303  10.522  1.00 95.53           C
ATOM    478  CD1 PHE A  50      12.638  -6.867  10.160  1.00 95.53           C
ATOM    479  HD1 PHE A  50      12.203  -5.995  10.649  1.00 95.53           H
ATOM    480  CD2 PHE A  50      14.417  -8.390   9.911  1.00 95.53           C
ATOM    481  HD2 PHE A  50      15.408  -8.740  10.201  1.00 95.53           H
ATOM    482  CE1 PHE A  50      11.914  -7.546   9.144  1.00 95.53           C
ATOM    483  HE1 PHE A  50      10.923  -7.196   8.854  1.00 95.53           H
ATOM    484  CE2 PHE A  50      13.693  -9.070   8.896  1.00 95.53           C
ATOM    485  HE2 PHE A  50      14.128  -9.941   8.406  1.00 95.53           H
ATOM    486  CZ  PHE A  50      12.457  -8.633   8.534  1.00 95.53           C
ATOM    487  HZ  PHE A  50      11.902  -9.155   7.754  1.00 95.53           H
ATOM    488  HN  PHE A  50      15.864  -5.036  13.050  1.00 95.53           H
ATOM    489  N   LEU A  51      14.650  -3.714  10.632  1.00 95.30           N
ATOM    490  CA  LEU A  51      13.812  -2.857   9.811  1.00 95.30           C
ATOM    491  C   LEU A  51      14.698  -1.922   8.986  1.00 95.30           C
ATOM    492  O   LEU A  51      14.560  -1.845   7.766  1.00 95.30           O
ATOM    493  HA  LEU A  51      13.258  -3.500   9.127  1.00 95.30           H
ATOM    494  CB  LEU A  51      12.784  -2.125  10.676  1.00 95.30           C
ATOM    495 1HB  LEU A  51      13.319  -1.532  11.418  1.00 95.30           H
ATOM    496 2HB  LEU A  51      12.238  -1.426  10.043  1.00 95.30           H
ATOM    497  CG  LEU A  51      11.770  -3.009  11.406  1.00 95.30           C
ATOM    498  HG  LEU A  51      12.315  -3.669  12.080  1.00 95.30           H
ATOM    499  CD1 LEU A  51      10.826  -2.166  12.265  1.00 95.30           C
ATOM    500 1HD1 LEU A  51      11.404  -1.613  13.005  1.00 95.30           H
ATOM    501 2HD1 LEU A  51      10.285  -1.465  11.629  1.00 95.30           H
ATOM    502 3HD1 LEU A  51      10.115  -2.819  12.772  1.00 95.30           H
ATOM    503  CD2 LEU A  51      11.009  -3.898  10.420  1.00 95.30           C
ATOM    504 1HD2 LEU A  51      10.476  -3.272   9.704  1.00 95.30           H
ATOM    505 2HD2 LEU A  51      11.713  -4.538   9.890  1.00 95.30           H
ATOM    506 3HD2 LEU A  51      10.295  -4.515  10.965  1.00 95.30           H
ATOM    507  HN  LEU A  51      14.664  -3.484  11.605  1.00 95.30           H
ATOM    508  N   PRO A  52      15.622  -1.198   9.633  1.00 96.05           N
ATOM    509  CA  PRO A  52      16.315  -0.091   8.968  1.00 96.05           C
ATOM    510  C   PRO A  52      16.947  -0.515   7.652  1.00 96.05           C
ATOM    511  O   PRO A  52      16.719   0.113   6.619  1.00 96.05           O
ATOM    512  HA  PRO A  52      15.604   0.691   8.703  1.00 96.05           H
ATOM    513  CB  PRO A  52      17.368   0.343   9.989  1.00 96.05           C
ATOM    514 1HB  PRO A  52      18.316  -0.172   9.832  1.00 96.05           H
ATOM    515 2HB  PRO A  52      17.572   1.412   9.925  1.00 96.05           H
ATOM    516  CG  PRO A  52      16.738  -0.031  11.326  1.00 96.05           C
ATOM    517 1HG  PRO A  52      17.485  -0.114  12.116  1.00 96.05           H
ATOM    518 2HG  PRO A  52      16.021   0.719  11.659  1.00 96.05           H
ATOM    519  CD  PRO A  52      16.072  -1.364  11.026  1.00 96.05           C
ATOM    520 1HD  PRO A  52      16.770  -2.196  11.125  1.00 96.05           H
ATOM    521 2HD  PRO A  52      15.244  -1.565  11.706  1.00 96.05           H
ATOM    522  N   PRO A  53      17.753  -1.586   7.657  1.00 97.11           N
ATOM    523  CA  PRO A  53      18.424  -2.030   6.433  1.00 97.11           C
ATOM    524  C   PRO A  53      17.452  -2.231   5.282  1.00 97.11           C
ATOM    525  O   PRO A  53      17.738  -1.845   4.149  1.00 97.11           O
ATOM    526  HA  PRO A  53      19.120  -1.265   6.088  1.00 97.11           H
ATOM    527  CB  PRO A  53      19.096  -3.342   6.844  1.00 97.11           C
ATOM    528 1HB  PRO A  53      18.454  -4.200   6.646  1.00 97.11           H
ATOM    529 2HB  PRO A  53      20.024  -3.507   6.296  1.00 97.11           H
ATOM    530  CG  PRO A  53      19.347  -3.158   8.336  1.00 97.11           C
ATOM    531 1HG  PRO A  53      19.490  -4.112   8.843  1.00 97.11           H
ATOM    532 2HG  PRO A  53      20.246  -2.571   8.526  1.00 97.11           H
ATOM    533  CD  PRO A  53      18.089  -2.445   8.806  1.00 97.11           C
ATOM    534 1HD  PRO A  53      17.286  -3.147   9.030  1.00 97.11           H
ATOM    535 2HD  PRO A  53      18.267  -1.868   9.714  1.00 97.11           H
ATOM    536  N   LEU A  54      16.318  -2.835   5.605  1.00 96.50           N
ATOM    537  CA  LEU A  54      15.362  -3.227   4.584  1.00 96.50           C
ATOM    538  C   LEU A  54      14.673  -1.979   4.029  1.00 96.50           C
ATOM    539  O   LEU A  54      14.490  -1.852   2.819  1.00 96.50           O
ATOM    540  HA  LEU A  54      15.921  -3.701   3.777  1.00 96.50           H
ATOM    541  CB  LEU A  54      14.389  -4.272   5.135  1.00 96.50           C
ATOM    542 1HB  LEU A  54      13.917  -3.865   6.029  1.00 96.50           H
ATOM    543 2HB  LEU A  54      13.599  -4.427   4.400  1.00 96.50           H
ATOM    544  CG  LEU A  54      14.994  -5.633   5.486  1.00 96.50           C
ATOM    545  HG  LEU A  54      15.806  -5.472   6.195  1.00 96.50           H
ATOM    546  CD1 LEU A  54      13.963  -6.530   6.174  1.00 96.50           C
ATOM    547 1HD1 LEU A  54      13.621  -6.052   7.092  1.00 96.50           H
ATOM    548 2HD1 LEU A  54      13.115  -6.686   5.508  1.00 96.50           H
ATOM    549 3HD1 LEU A  54      14.420  -7.490   6.413  1.00 96.50           H
ATOM    550  CD2 LEU A  54      15.599  -6.299   4.249  1.00 96.50           C
ATOM    551 1HD2 LEU A  54      14.823  -6.445   3.498  1.00 96.50           H
ATOM    552 2HD2 LEU A  54      16.384  -5.663   3.840  1.00 96.50           H
ATOM    553 3HD2 LEU A  54      16.022  -7.265   4.527  1.00 96.50           H
ATOM    554  HN  LEU A  54      16.050  -3.055   6.543  1.00 96.50           H
ATOM    555  N   TYR A  55      14.311  -1.087   4.940  1.00 95.53           N
ATOM    556  CA  TYR A  55      13.603   0.124   4.561  1.00 95.53           C
ATOM    557  C   TYR A  55      14.468   1.005   3.657  1.00 95.53           C
ATOM    558  O   TYR A  55      13.962   1.632   2.728  1.00 95.53           O
ATOM    559  HA  TYR A  55      12.703  -0.168   4.019  1.00 95.53           H
ATOM    560  CB  TYR A  55      13.322   0.873   5.865  1.00 95.53           C
ATOM    561 1HB  TYR A  55      14.227   0.875   6.473  1.00 95.53           H
ATOM    562 2HB  TYR A  55      13.092   1.913   5.633  1.00 95.53           H
ATOM    563  CG  TYR A  55      12.174   0.283   6.687  1.00 95.53           C
ATOM    564  CD1 TYR A  55      11.450  -0.783   6.195  1.00 95.53           C
ATOM    565  HD1 TYR A  55      11.696  -1.205   5.220  1.00 95.53           H
ATOM    566  CD2 TYR A  55      11.863   0.818   7.921  1.00 95.53           C
ATOM    567  HD2 TYR A  55      12.435   1.661   8.310  1.00 95.53           H
ATOM    568  CE1 TYR A  55      10.370  -1.338   6.968  1.00 95.53           C
ATOM    569  HE1 TYR A  55       9.790  -2.181   6.591  1.00 95.53           H
ATOM    570  CE2 TYR A  55      10.783   0.263   8.694  1.00 95.53           C
ATOM    571  HE2 TYR A  55      10.526   0.675   9.670  1.00 95.53           H
ATOM    572  CZ  TYR A  55      10.090  -0.788   8.180  1.00 95.53           C
ATOM    573  OH  TYR A  55       9.069  -1.313   8.910  1.00 95.53           O
ATOM    574  HH  TYR A  55       8.596  -2.017   8.381  1.00 95.53           H
ATOM    575  HN  TYR A  55      14.493  -1.182   5.918  1.00 95.53           H
ATOM    576  N   TRP A  56      15.757   1.024   3.961  1.00 97.02           N
ATOM    577  CA  TRP A  56      16.710   1.750   3.139  1.00 97.02           C
ATOM    578  C   TRP A  56      16.768   1.068   1.770  1.00 97.02           C
ATOM    579  O   TRP A  56      16.788   1.738   0.739  1.00 97.02           O
ATOM    580  HA  TRP A  56      16.346   2.771   3.031  1.00 97.02           H
ATOM    581  CB  TRP A  56      18.075   1.833   3.824  1.00 97.02           C
ATOM    582 1HB  TRP A  56      18.233   0.925   4.407  1.00 97.02           H
ATOM    583 2HB  TRP A  56      18.852   1.861   3.060  1.00 97.02           H
ATOM    584  CG  TRP A  56      18.238   3.046   4.742  1.00 97.02           C
ATOM    585  CD1 TRP A  56      18.366   3.060   6.076  1.00 97.02           C
ATOM    586  HD1 TRP A  56      18.372   2.167   6.701  1.00 97.02           H
ATOM    587  CD2 TRP A  56      18.284   4.430   4.337  1.00 97.02           C
ATOM    588  NE1 TRP A  56      18.492   4.347   6.558  1.00 97.02           N
ATOM    589  HE1 TRP A  56      18.600   4.612   7.517  1.00 97.02           H
ATOM    590  CE2 TRP A  56      18.440   5.207   5.468  1.00 97.02           C
ATOM    591  CE3 TRP A  56      18.197   5.008   3.058  1.00 97.02           C
ATOM    592  HE3 TRP A  56      18.074   4.417   2.151  1.00 97.02           H
ATOM    593  CZ2 TRP A  56      18.523   6.604   5.433  1.00 97.02           C
ATOM    594  HZ2 TRP A  56      18.646   7.195   6.340  1.00 97.02           H
ATOM    595  CZ3 TRP A  56      18.281   6.405   3.040  1.00 97.02           C
ATOM    596  HZ3 TRP A  56      18.219   6.904   2.073  1.00 97.02           H
ATOM    597  CH2 TRP A  56      18.438   7.201   4.169  1.00 97.02           C
ATOM    598  HH2 TRP A  56      18.495   8.285   4.071  1.00 97.02           H
ATOM    599  HN  TRP A  56      16.152   0.556   4.752  1.00 97.02           H
ATOM    600  N   LEU A  57      16.795  -0.257   1.805  1.00 97.17           N
ATOM    601  CA  LEU A  57      16.870  -1.036   0.581  1.00 97.17           C
ATOM    602  C   LEU A  57      15.643  -0.740  -0.284  1.00 97.17           C
ATOM    603  O   LEU A  57      15.774  -0.414  -1.462  1.00 97.17           O
ATOM    604  HA  LEU A  57      17.760  -0.711   0.041  1.00 97.17           H
ATOM    605  CB  LEU A  57      17.052  -2.521   0.902  1.00 97.17           C
ATOM    606 1HB  LEU A  57      17.984  -2.641   1.456  1.00 97.17           H
ATOM    607 2HB  LEU A  57      16.245  -2.831   1.566  1.00 97.17           H
ATOM    608  CG  LEU A  57      17.080  -3.468  -0.299  1.00 97.17           C
ATOM    609  HG  LEU A  57      16.184  -3.292  -0.893  1.00 97.17           H
ATOM    610  CD1 LEU A  57      18.283  -3.178  -1.198  1.00 97.17           C
ATOM    611 1HD1 LEU A  57      18.225  -2.153  -1.563  1.00 97.17           H
ATOM    612 2HD1 LEU A  57      19.203  -3.309  -0.628  1.00 97.17           H
ATOM    613 3HD1 LEU A  57      18.279  -3.866  -2.044  1.00 97.17           H
ATOM    614  CD2 LEU A  57      17.042  -4.929   0.154  1.00 97.17           C
ATOM    615 1HD2 LEU A  57      17.908  -5.137   0.783  1.00 97.17           H
ATOM    616 2HD2 LEU A  57      16.129  -5.110   0.721  1.00 97.17           H
ATOM    617 3HD2 LEU A  57      17.063  -5.581  -0.719  1.00 97.17           H
ATOM    618  HN  LEU A  57      16.765  -0.794   2.648  1.00 97.17           H
ATOM    619  N   VAL A  58      14.478  -0.864   0.336  1.00 96.12           N
ATOM    620  CA  VAL A  58      13.227  -0.701  -0.384  1.00 96.12           C
ATOM    621  C   VAL A  58      13.152   0.717  -0.953  1.00 96.12           C
ATOM    622  O   VAL A  58      12.743   0.910  -2.097  1.00 96.12           O
ATOM    623  HA  VAL A  58      13.228  -1.411  -1.211  1.00 96.12           H
ATOM    624  CB  VAL A  58      12.049  -1.041   0.531  1.00 96.12           C
ATOM    625  HB  VAL A  58      12.136  -0.432   1.430  1.00 96.12           H
ATOM    626  CG1 VAL A  58      10.717  -0.701  -0.141  1.00 96.12           C
ATOM    627 1HG1 VAL A  58      10.687   0.365  -0.368  1.00 96.12           H
ATOM    628 2HG1 VAL A  58      10.619  -1.272  -1.064  1.00 96.12           H
ATOM    629 3HG1 VAL A  58       9.896  -0.952   0.531  1.00 96.12           H
ATOM    630  CG2 VAL A  58      12.089  -2.511   0.953  1.00 96.12           C
ATOM    631 1HG2 VAL A  58      12.039  -3.145   0.068  1.00 96.12           H
ATOM    632 2HG2 VAL A  58      13.017  -2.709   1.490  1.00 96.12           H
ATOM    633 3HG2 VAL A  58      11.241  -2.726   1.603  1.00 96.12           H
ATOM    634  HN  VAL A  58      14.382  -1.072   1.309  1.00 96.12           H
ATOM    635  N   PHE A  59      13.553   1.673  -0.128  1.00 97.20           N
ATOM    636  CA  PHE A  59      13.557   3.066  -0.542  1.00 97.20           C
ATOM    637  C   PHE A  59      14.364   3.253  -1.829  1.00 97.20           C
ATOM    638  O   PHE A  59      13.861   3.805  -2.806  1.00 97.20           O
ATOM    639  HA  PHE A  59      12.521   3.354  -0.720  1.00 97.20           H
ATOM    640  CB  PHE A  59      14.220   3.865   0.582  1.00 97.20           C
ATOM    641 1HB  PHE A  59      13.576   3.839   1.461  1.00 97.20           H
ATOM    642 2HB  PHE A  59      15.156   3.378   0.857  1.00 97.20           H
ATOM    643  CG  PHE A  59      14.509   5.324   0.221  1.00 97.20           C
ATOM    644  CD1 PHE A  59      15.793   5.769   0.166  1.00 97.20           C
ATOM    645  HD1 PHE A  59      16.616   5.087   0.379  1.00 97.20           H
ATOM    646  CD2 PHE A  59      13.482   6.175  -0.044  1.00 97.20           C
ATOM    647  HD2 PHE A  59      12.453   5.818   0.001  1.00 97.20           H
ATOM    648  CE1 PHE A  59      16.061   7.123  -0.168  1.00 97.20           C
ATOM    649  HE1 PHE A  59      17.090   7.480  -0.212  1.00 97.20           H
ATOM    650  CE2 PHE A  59      13.750   7.529  -0.378  1.00 97.20           C
ATOM    651  HE2 PHE A  59      12.927   8.211  -0.590  1.00 97.20           H
ATOM    652  CZ  PHE A  59      15.034   7.974  -0.433  1.00 97.20           C
ATOM    653  HZ  PHE A  59      15.240   9.013  -0.690  1.00 97.20           H
ATOM    654  HN  PHE A  59      13.871   1.509   0.806  1.00 97.20           H
ATOM    655  N   ILE A  60      15.602   2.783  -1.787  1.00 97.48           N
ATOM    656  CA  ILE A  60      16.536   3.038  -2.871  1.00 97.48           C
ATOM    657  C   ILE A  60      15.995   2.419  -4.161  1.00 97.48           C
ATOM    658  O   ILE A  60      15.887   3.098  -5.181  1.00 97.48           O
ATOM    659  HA  ILE A  60      16.595   4.118  -3.004  1.00 97.48           H
ATOM    660  CB  ILE A  60      17.937   2.552  -2.495  1.00 97.48           C
ATOM    661  HB  ILE A  60      17.854   1.537  -2.106  1.00 97.48           H
ATOM    662  CG1 ILE A  60      18.537   3.414  -1.383  1.00 97.48           C
ATOM    663 1HG1 ILE A  60      18.812   4.390  -1.783  1.00 97.48           H
ATOM    664 2HG1 ILE A  60      17.790   3.586  -0.608  1.00 97.48           H
ATOM    665  CG2 ILE A  60      18.845   2.491  -3.726  1.00 97.48           C
ATOM    666 1HG2 ILE A  60      18.420   1.803  -4.457  1.00 97.48           H
ATOM    667 2HG2 ILE A  60      18.926   3.484  -4.167  1.00 97.48           H
ATOM    668 3HG2 ILE A  60      19.834   2.142  -3.431  1.00 97.48           H
ATOM    669  CD1 ILE A  60      19.769   2.742  -0.772  1.00 97.48           C
ATOM    670 1HD1 ILE A  60      19.485   1.777  -0.352  1.00 97.48           H
ATOM    671 2HD1 ILE A  60      20.523   2.594  -1.545  1.00 97.48           H
ATOM    672 3HD1 ILE A  60      20.175   3.376   0.016  1.00 97.48           H
ATOM    673  HN  ILE A  60      15.968   2.238  -1.033  1.00 97.48           H
ATOM    674  N   VAL A  61      15.671   1.138  -4.074  1.00 95.96           N
ATOM    675  CA  VAL A  61      15.288   0.381  -5.254  1.00 95.96           C
ATOM    676  C   VAL A  61      13.980   0.942  -5.813  1.00 95.96           C
ATOM    677  O   VAL A  61      13.831   1.093  -7.025  1.00 95.96           O
ATOM    678  HA  VAL A  61      16.073   0.514  -5.999  1.00 95.96           H
ATOM    679  CB  VAL A  61      15.204  -1.109  -4.916  1.00 95.96           C
ATOM    680  HB  VAL A  61      14.482  -1.229  -4.108  1.00 95.96           H
ATOM    681  CG1 VAL A  61      14.704  -1.916  -6.116  1.00 95.96           C
ATOM    682 1HG1 VAL A  61      13.712  -1.566  -6.402  1.00 95.96           H
ATOM    683 2HG1 VAL A  61      15.390  -1.786  -6.953  1.00 95.96           H
ATOM    684 3HG1 VAL A  61      14.653  -2.971  -5.848  1.00 95.96           H
ATOM    685  CG2 VAL A  61      16.553  -1.637  -4.424  1.00 95.96           C
ATOM    686 1HG2 VAL A  61      17.303  -1.497  -5.201  1.00 95.96           H
ATOM    687 2HG2 VAL A  61      16.851  -1.092  -3.528  1.00 95.96           H
ATOM    688 3HG2 VAL A  61      16.464  -2.698  -4.190  1.00 95.96           H
ATOM    689  HN  VAL A  61      15.666   0.618  -3.220  1.00 95.96           H
ATOM    690  N   GLY A  62      13.063   1.238  -4.903  1.00 96.18           N
ATOM    691  CA  GLY A  62      11.748   1.717  -5.293  1.00 96.18           C
ATOM    692  C   GLY A  62      11.839   3.099  -5.942  1.00 96.18           C
ATOM    693  O   GLY A  62      11.171   3.365  -6.941  1.00 96.18           O
ATOM    694 1HA  GLY A  62      11.292   1.013  -5.990  1.00 96.18           H
ATOM    695 2HA  GLY A  62      11.100   1.764  -4.418  1.00 96.18           H
ATOM    696  HN  GLY A  62      13.207   1.154  -3.917  1.00 96.18           H
ATOM    697  N   ALA A  63      12.670   3.943  -5.348  1.00 96.81           N
ATOM    698  CA  ALA A  63      12.803   5.313  -5.813  1.00 96.81           C
ATOM    699  C   ALA A  63      13.335   5.311  -7.248  1.00 96.81           C
ATOM    700  O   ALA A  63      12.828   6.036  -8.103  1.00 96.81           O
ATOM    701  HA  ALA A  63      11.812   5.766  -5.803  1.00 96.81           H
ATOM    702  CB  ALA A  63      13.710   6.091  -4.857  1.00 96.81           C
ATOM    703 1HB  ALA A  63      13.273   6.087  -3.858  1.00 96.81           H
ATOM    704 2HB  ALA A  63      14.693   5.621  -4.825  1.00 96.81           H
ATOM    705 3HB  ALA A  63      13.810   7.119  -5.206  1.00 96.81           H
ATOM    706  HN  ALA A  63      13.244   3.705  -4.565  1.00 96.81           H
ATOM    707  N   LEU A  64      14.349   4.488  -7.468  1.00 95.30           N
ATOM    708  CA  LEU A  64      14.963   4.391  -8.781  1.00 95.30           C
ATOM    709  C   LEU A  64      13.939   3.850  -9.780  1.00 95.30           C
ATOM    710  O   LEU A  64      13.770   4.406 -10.864  1.00 95.30           O
ATOM    711  HA  LEU A  64      15.243   5.400  -9.086  1.00 95.30           H
ATOM    712  CB  LEU A  64      16.250   3.565  -8.712  1.00 95.30           C
ATOM    713 1HB  LEU A  64      16.017   2.606  -8.250  1.00 95.30           H
ATOM    714 2HB  LEU A  64      16.580   3.357  -9.730  1.00 95.30           H
ATOM    715  CG  LEU A  64      17.413   4.200  -7.947  1.00 95.30           C
ATOM    716  HG  LEU A  64      17.061   4.470  -6.952  1.00 95.30           H
ATOM    717  CD1 LEU A  64      18.559   3.202  -7.766  1.00 95.30           C
ATOM    718 1HD1 LEU A  64      18.203   2.337  -7.206  1.00 95.30           H
ATOM    719 2HD1 LEU A  64      18.918   2.879  -8.744  1.00 95.30           H
ATOM    720 3HD1 LEU A  64      19.373   3.679  -7.220  1.00 95.30           H
ATOM    721  CD2 LEU A  64      17.878   5.489  -8.628  1.00 95.30           C
ATOM    722 1HD2 LEU A  64      18.207   5.266  -9.643  1.00 95.30           H
ATOM    723 2HD2 LEU A  64      17.053   6.200  -8.661  1.00 95.30           H
ATOM    724 3HD2 LEU A  64      18.706   5.919  -8.064  1.00 95.30           H
ATOM    725  HN  LEU A  64      14.750   3.895  -6.769  1.00 95.30           H
ATOM    726  N   GLY A  65      13.281   2.772  -9.379  1.00 93.56           N
ATOM    727  CA  GLY A  65      12.386   2.064 -10.279  1.00 93.56           C
ATOM    728  C   GLY A  65      11.239   2.968 -10.736  1.00 93.56           C
ATOM    729  O   GLY A  65      10.981   3.091 -11.932  1.00 93.56           O
ATOM    730 1HA  GLY A  65      12.942   1.709 -11.146  1.00 93.56           H
ATOM    731 2HA  GLY A  65      11.982   1.184  -9.777  1.00 93.56           H
ATOM    732  HN  GLY A  65      13.351   2.383  -8.461  1.00 93.56           H
ATOM    733  N   ASN A  66      10.583   3.578  -9.759  1.00 94.46           N
ATOM    734  CA  ASN A  66       9.371   4.332 -10.029  1.00 94.46           C
ATOM    735  C   ASN A  66       9.735   5.632 -10.749  1.00 94.46           C
ATOM    736  O   ASN A  66       8.971   6.120 -11.580  1.00 94.46           O
ATOM    737  HA  ASN A  66       8.755   3.675 -10.642  1.00 94.46           H
ATOM    738  CB  ASN A  66       8.649   4.697  -8.731  1.00 94.46           C
ATOM    739 1HB  ASN A  66       9.364   5.096  -8.012  1.00 94.46           H
ATOM    740 2HB  ASN A  66       7.920   5.484  -8.925  1.00 94.46           H
ATOM    741  CG  ASN A  66       7.944   3.477  -8.134  1.00 94.46           C
ATOM    742  OD1 ASN A  66       7.031   2.911  -8.712  1.00 94.46           O
ATOM    743  ND2 ASN A  66       8.418   3.105  -6.948  1.00 94.46           N
ATOM    744 1HD2 ASN A  66       9.170   3.613  -6.529  1.00 94.46           H
ATOM    745 2HD2 ASN A  66       8.023   2.317  -6.476  1.00 94.46           H
ATOM    746  HN  ASN A  66      10.866   3.562  -8.800  1.00 94.46           H
ATOM    747  N   SER A  67      10.902   6.156 -10.404  1.00 94.44           N
ATOM    748  CA  SER A  67      11.412   7.346 -11.063  1.00 94.44           C
ATOM    749  C   SER A  67      11.627   7.068 -12.552  1.00 94.44           C
ATOM    750  O   SER A  67      11.387   7.935 -13.391  1.00 94.44           O
ATOM    751  HA  SER A  67      10.644   8.106 -10.923  1.00 94.44           H
ATOM    752  CB  SER A  67      12.717   7.817 -10.418  1.00 94.44           C
ATOM    753 1HB  SER A  67      13.457   7.018 -10.473  1.00 94.44           H
ATOM    754 2HB  SER A  67      13.117   8.661 -10.980  1.00 94.44           H
ATOM    755  OG  SER A  67      12.532   8.199  -9.057  1.00 94.44           O
ATOM    756  HG  SER A  67      13.004   7.555  -8.454  1.00 94.44           H
ATOM    757  HN  SER A  67      11.493   5.782  -9.690  1.00 94.44           H
ATOM    758  N   LEU A  68      12.078   5.855 -12.836  1.00 91.55           N
ATOM    759  CA  LEU A  68      12.308   5.444 -14.211  1.00 91.55           C
ATOM    760  C   LEU A  68      10.974   5.409 -14.958  1.00 91.55           C
ATOM    761  O   LEU A  68      10.897   5.812 -16.118  1.00 91.55           O
ATOM    762  HA  LEU A  68      12.944   6.198 -14.675  1.00 91.55           H
ATOM    763  CB  LEU A  68      13.072   4.119 -14.254  1.00 91.55           C
ATOM    764 1HB  LEU A  68      13.993   4.235 -13.682  1.00 91.55           H
ATOM    765 2HB  LEU A  68      12.475   3.362 -13.746  1.00 91.55           H
ATOM    766  CG  LEU A  68      13.431   3.597 -15.646  1.00 91.55           C
ATOM    767  HG  LEU A  68      12.517   3.542 -16.236  1.00 91.55           H
ATOM    768  CD1 LEU A  68      14.376   4.561 -16.366  1.00 91.55           C
ATOM    769 1HD1 LEU A  68      13.894   5.532 -16.471  1.00 91.55           H
ATOM    770 2HD1 LEU A  68      15.293   4.671 -15.787  1.00 91.55           H
ATOM    771 3HD1 LEU A  68      14.616   4.165 -17.353  1.00 91.55           H
ATOM    772  CD2 LEU A  68      14.006   2.181 -15.569  1.00 91.55           C
ATOM    773 1HD2 LEU A  68      14.906   2.187 -14.955  1.00 91.55           H
ATOM    774 2HD2 LEU A  68      13.268   1.513 -15.125  1.00 91.55           H
ATOM    775 3HD2 LEU A  68      14.252   1.834 -16.573  1.00 91.55           H
ATOM    776  HN  LEU A  68      12.284   5.159 -12.147  1.00 91.55           H
ATOM    777  N   VAL A  69       9.955   4.923 -14.264  1.00 91.03           N
ATOM    778  CA  VAL A  69       8.635   4.798 -14.859  1.00 91.03           C
ATOM    779  C   VAL A  69       8.156   6.176 -15.321  1.00 91.03           C
ATOM    780  O   VAL A  69       7.673   6.325 -16.442  1.00 91.03           O
ATOM    781  HA  VAL A  69       8.727   4.149 -15.729  1.00 91.03           H
ATOM    782  CB  VAL A  69       7.677   4.133 -13.869  1.00 91.03           C
ATOM    783  HB  VAL A  69       7.719   4.691 -12.934  1.00 91.03           H
ATOM    784  CG1 VAL A  69       6.236   4.184 -14.383  1.00 91.03           C
ATOM    785 1HG1 VAL A  69       5.935   5.223 -14.516  1.00 91.03           H
ATOM    786 2HG1 VAL A  69       6.172   3.662 -15.337  1.00 91.03           H
ATOM    787 3HG1 VAL A  69       5.576   3.704 -13.661  1.00 91.03           H
ATOM    788  CG2 VAL A  69       8.103   2.693 -13.577  1.00 91.03           C
ATOM    789 1HG2 VAL A  69       8.104   2.119 -14.503  1.00 91.03           H
ATOM    790 2HG2 VAL A  69       9.105   2.691 -13.147  1.00 91.03           H
ATOM    791 3HG2 VAL A  69       7.405   2.243 -12.871  1.00 91.03           H
ATOM    792  HN  VAL A  69      10.021   4.619 -13.313  1.00 91.03           H
ATOM    793  N   ILE A  70       8.307   7.148 -14.433  1.00 91.89           N
ATOM    794  CA  ILE A  70       7.846   8.497 -14.715  1.00 91.89           C
ATOM    795  C   ILE A  70       8.618   9.055 -15.913  1.00 91.89           C
ATOM    796  O   ILE A  70       8.032   9.675 -16.799  1.00 91.89           O
ATOM    797  HA  ILE A  70       6.792   8.433 -14.983  1.00 91.89           H
ATOM    798  CB  ILE A  70       7.942   9.369 -13.462  1.00 91.89           C
ATOM    799  HB  ILE A  70       8.960   9.303 -13.077  1.00 91.89           H
ATOM    800  CG1 ILE A  70       7.010   8.854 -12.363  1.00 91.89           C
ATOM    801 1HG1 ILE A  70       5.975   8.931 -12.695  1.00 91.89           H
ATOM    802 2HG1 ILE A  70       7.209   7.799 -12.178  1.00 91.89           H
ATOM    803  CG2 ILE A  70       7.679  10.839 -13.795  1.00 91.89           C
ATOM    804 1HG2 ILE A  70       8.417  11.185 -14.519  1.00 91.89           H
ATOM    805 2HG2 ILE A  70       6.680  10.943 -14.217  1.00 91.89           H
ATOM    806 3HG2 ILE A  70       7.754  11.436 -12.886  1.00 91.89           H
ATOM    807  CD1 ILE A  70       7.196   9.649 -11.069  1.00 91.89           C
ATOM    808 1HD1 ILE A  70       8.227   9.551 -10.728  1.00 91.89           H
ATOM    809 2HD1 ILE A  70       6.973  10.700 -11.253  1.00 91.89           H
ATOM    810 3HD1 ILE A  70       6.522   9.263 -10.305  1.00 91.89           H
ATOM    811  HN  ILE A  70       8.734   7.026 -13.537  1.00 91.89           H
ATOM    812  N   LEU A  71       9.921   8.814 -15.901  1.00 89.90           N
ATOM    813  CA  LEU A  71      10.791   9.357 -16.930  1.00 89.90           C
ATOM    814  C   LEU A  71      10.399   8.769 -18.287  1.00 89.90           C
ATOM    815  O   LEU A  71      10.332   9.488 -19.283  1.00 89.90           O
ATOM    816  HA  LEU A  71      10.629  10.434 -16.960  1.00 89.90           H
ATOM    817  CB  LEU A  71      12.260   9.130 -16.564  1.00 89.90           C
ATOM    818 1HB  LEU A  71      12.449   9.599 -15.598  1.00 89.90           H
ATOM    819 2HB  LEU A  71      12.420   8.060 -16.435  1.00 89.90           H
ATOM    820  CG  LEU A  71      13.290   9.656 -17.565  1.00 89.90           C
ATOM    821  HG  LEU A  71      12.838  10.479 -18.119  1.00 89.90           H
ATOM    822  CD1 LEU A  71      14.518  10.216 -16.845  1.00 89.90           C
ATOM    823 1HD1 LEU A  71      14.215  11.035 -16.193  1.00 89.90           H
ATOM    824 2HD1 LEU A  71      14.980   9.429 -16.249  1.00 89.90           H
ATOM    825 3HD1 LEU A  71      15.234  10.583 -17.581  1.00 89.90           H
ATOM    826  CD2 LEU A  71      13.664   8.578 -18.584  1.00 89.90           C
ATOM    827 1HD2 LEU A  71      14.089   7.719 -18.064  1.00 89.90           H
ATOM    828 2HD2 LEU A  71      12.773   8.268 -19.129  1.00 89.90           H
ATOM    829 3HD2 LEU A  71      14.398   8.978 -19.284  1.00 89.90           H
ATOM    830  HN  LEU A  71      10.381   8.260 -15.207  1.00 89.90           H
ATOM    831  N   VAL A  72      10.148   7.468 -18.283  1.00 86.86           N
ATOM    832  CA  VAL A  72       9.787   6.772 -19.506  1.00 86.86           C
ATOM    833  C   VAL A  72       8.482   7.355 -20.053  1.00 86.86           C
ATOM    834  O   VAL A  72       8.357   7.585 -21.254  1.00 86.86           O
ATOM    835  HA  VAL A  72      10.581   6.947 -20.231  1.00 86.86           H
ATOM    836  CB  VAL A  72       9.707   5.266 -19.246  1.00 86.86           C
ATOM    837  HB  VAL A  72       9.054   5.108 -18.387  1.00 86.86           H
ATOM    838  CG1 VAL A  72       9.094   4.535 -20.442  1.00 86.86           C
ATOM    839 1HG1 VAL A  72       8.087   4.913 -20.622  1.00 86.86           H
ATOM    840 2HG1 VAL A  72       9.709   4.705 -21.326  1.00 86.86           H
ATOM    841 3HG1 VAL A  72       9.048   3.467 -20.231  1.00 86.86           H
ATOM    842  CG2 VAL A  72      11.083   4.695 -18.901  1.00 86.86           C
ATOM    843 1HG2 VAL A  72      11.768   4.870 -19.731  1.00 86.86           H
ATOM    844 2HG2 VAL A  72      11.466   5.184 -18.005  1.00 86.86           H
ATOM    845 3HG2 VAL A  72      10.997   3.623 -18.721  1.00 86.86           H
ATOM    846  HN  VAL A  72      10.189   6.894 -17.465  1.00 86.86           H
ATOM    847  N   TYR A  73       7.544   7.576 -19.144  1.00 85.89           N
ATOM    848  CA  TYR A  73       6.245   8.106 -19.524  1.00 85.89           C
ATOM    849  C   TYR A  73       6.388   9.467 -20.208  1.00 85.89           C
ATOM    850  O   TYR A  73       5.687   9.756 -21.177  1.00 85.89           O
ATOM    851  HA  TYR A  73       5.785   7.405 -20.220  1.00 85.89           H
ATOM    852  CB  TYR A  73       5.464   8.284 -18.220  1.00 85.89           C
ATOM    853 1HB  TYR A  73       5.383   7.317 -17.723  1.00 85.89           H
ATOM    854 2HB  TYR A  73       6.030   8.937 -17.556  1.00 85.89           H
ATOM    855  CG  TYR A  73       4.061   8.864 -18.409  1.00 85.89           C
ATOM    856  CD1 TYR A  73       3.877  10.231 -18.427  1.00 85.89           C
ATOM    857  HD1 TYR A  73       4.730  10.898 -18.307  1.00 85.89           H
ATOM    858  CD2 TYR A  73       2.980   8.019 -18.562  1.00 85.89           C
ATOM    859  HD2 TYR A  73       3.126   6.939 -18.547  1.00 85.89           H
ATOM    860  CE1 TYR A  73       2.556  10.777 -18.605  1.00 85.89           C
ATOM    861  HE1 TYR A  73       2.396  11.855 -18.621  1.00 85.89           H
ATOM    862  CE2 TYR A  73       1.660   8.565 -18.739  1.00 85.89           C
ATOM    863  HE2 TYR A  73       0.798   7.909 -18.861  1.00 85.89           H
ATOM    864  CZ  TYR A  73       1.513   9.917 -18.752  1.00 85.89           C
ATOM    865  OH  TYR A  73       0.266  10.432 -18.921  1.00 85.89           O
ATOM    866  HH  TYR A  73      -0.377   9.703 -19.154  1.00 85.89           H
ATOM    867  HN  TYR A  73       7.658   7.399 -18.167  1.00 85.89           H
ATOM    868  N   TRP A  74       7.301  10.268 -19.678  1.00 86.48           N
ATOM    869  CA  TRP A  74       7.428  11.649 -20.111  1.00 86.48           C
ATOM    870  C   TRP A  74       7.995  11.649 -21.532  1.00 86.48           C
ATOM    871  O   TRP A  74       7.438  12.284 -22.427  1.00 86.48           O
ATOM    872  HA  TRP A  74       6.432  12.092 -20.107  1.00 86.48           H
ATOM    873  CB  TRP A  74       8.278  12.456 -19.128  1.00 86.48           C
ATOM    874 1HB  TRP A  74       8.076  12.106 -18.116  1.00 86.48           H
ATOM    875 2HB  TRP A  74       9.332  12.259 -19.329  1.00 86.48           H
ATOM    876  CG  TRP A  74       8.036  13.965 -19.189  1.00 86.48           C
ATOM    877  CD1 TRP A  74       8.571  14.854 -20.037  1.00 86.48           C
ATOM    878  HD1 TRP A  74       9.279  14.599 -20.826  1.00 86.48           H
ATOM    879  CD2 TRP A  74       7.168  14.732 -18.327  1.00 86.48           C
ATOM    880  NE1 TRP A  74       8.114  16.131 -19.787  1.00 86.48           N
ATOM    881  HE1 TRP A  74       8.369  16.960 -20.285  1.00 86.48           H
ATOM    882  CE2 TRP A  74       7.234  16.055 -18.714  1.00 86.48           C
ATOM    883  CE3 TRP A  74       6.354  14.321 -17.257  1.00 86.48           C
ATOM    884  HE3 TRP A  74       6.285  13.283 -16.933  1.00 86.48           H
ATOM    885  CZ2 TRP A  74       6.510  17.075 -18.084  1.00 86.48           C
ATOM    886  HZ2 TRP A  74       6.579  18.113 -18.408  1.00 86.48           H
ATOM    887  CZ3 TRP A  74       5.638  15.352 -16.638  1.00 86.48           C
ATOM    888  HZ3 TRP A  74       4.991  15.088 -15.801  1.00 86.48           H
ATOM    889  CH2 TRP A  74       5.693  16.689 -17.015  1.00 86.48           C
ATOM    890  HH2 TRP A  74       5.102  17.433 -16.480  1.00 86.48           H
ATOM    891  HN  TRP A  74       7.945   9.987 -18.966  1.00 86.48           H
ATOM    892  N   TYR A  75       9.095  10.929 -21.696  1.00 82.02           N
ATOM    893  CA  TYR A  75       9.879  11.027 -22.915  1.00 82.02           C
ATOM    894  C   TYR A  75       9.325  10.101 -23.999  1.00 82.02           C
ATOM    895  O   TYR A  75       9.739  10.174 -25.155  1.00 82.02           O
ATOM    896  HA  TYR A  75       9.827  12.058 -23.267  1.00 82.02           H
ATOM    897  CB  TYR A  75      11.292  10.572 -22.546  1.00 82.02           C
ATOM    898 1HB  TYR A  75      11.224   9.703 -21.891  1.00 82.02           H
ATOM    899 2HB  TYR A  75      11.807  10.250 -23.451  1.00 82.02           H
ATOM    900  CG  TYR A  75      12.132  11.648 -21.855  1.00 82.02           C
ATOM    901  CD1 TYR A  75      12.741  12.635 -22.603  1.00 82.02           C
ATOM    902  HD1 TYR A  75      12.623  12.648 -23.686  1.00 82.02           H
ATOM    903  CD2 TYR A  75      12.280  11.632 -20.483  1.00 82.02           C
ATOM    904  HD2 TYR A  75      11.799  10.853 -19.891  1.00 82.02           H
ATOM    905  CE1 TYR A  75      13.531  13.648 -21.952  1.00 82.02           C
ATOM    906  HE1 TYR A  75      14.017  14.433 -22.531  1.00 82.02           H
ATOM    907  CE2 TYR A  75      13.070  12.645 -19.832  1.00 82.02           C
ATOM    908  HE2 TYR A  75      13.196  12.644 -18.749  1.00 82.02           H
ATOM    909  CZ  TYR A  75      13.657  13.603 -20.599  1.00 82.02           C
ATOM    910  OH  TYR A  75      14.403  14.559 -19.984  1.00 82.02           O
ATOM    911  HH  TYR A  75      14.772  15.194 -20.663  1.00 82.02           H
ATOM    912  HN  TYR A  75       9.451  10.289 -21.015  1.00 82.02           H
ATOM    913  N   CYS A  76       8.396   9.251 -23.588  1.00 75.99           N
ATOM    914  CA  CYS A  76       7.759   8.331 -24.516  1.00 75.99           C
ATOM    915  C   CYS A  76       6.975   9.151 -25.543  1.00 75.99           C
ATOM    916  O   CYS A  76       6.053   9.882 -25.185  1.00 75.99           O
ATOM    917  HA  CYS A  76       8.559   7.770 -24.999  1.00 75.99           H
ATOM    918  CB  CYS A  76       6.866   7.323 -23.790  1.00 75.99           C
ATOM    919 1HB  CYS A  76       7.462   6.733 -23.093  1.00 75.99           H
ATOM    920 2HB  CYS A  76       6.114   7.848 -23.202  1.00 75.99           H
ATOM    921  SG  CYS A  76       6.053   6.220 -25.003  1.00 75.99           S
ATOM    922  HG  CYS A  76       7.169   5.637 -25.431  1.00 75.99           H
ATOM    923  HN  CYS A  76       8.078   9.184 -22.642  1.00 75.99           H
ATOM    924  N   THR A  77       7.371   9.003 -26.798  1.00 69.70           N
ATOM    925  CA  THR A  77       6.817   9.825 -27.860  1.00 69.70           C
ATOM    926  C   THR A  77       5.464   9.272 -28.312  1.00 69.70           C
ATOM    927  O   THR A  77       4.750   9.917 -29.078  1.00 69.70           O
ATOM    928  HA  THR A  77       6.637  10.824 -27.463  1.00 69.70           H
ATOM    929  CB  THR A  77       7.849   9.901 -28.987  1.00 69.70           C
ATOM    930  HB  THR A  77       7.499  10.547 -29.792  1.00 69.70           H
ATOM    931  OG1 THR A  77       8.073   8.540 -29.345  1.00 69.70           O
ATOM    932  HG1 THR A  77       8.515   8.490 -30.241  1.00 69.70           H
ATOM    933  CG2 THR A  77       9.215  10.387 -28.498  1.00 69.70           C
ATOM    934 1HG2 THR A  77       9.595   9.702 -27.741  1.00 69.70           H
ATOM    935 2HG2 THR A  77       9.113  11.384 -28.069  1.00 69.70           H
ATOM    936 3HG2 THR A  77       9.909  10.423 -29.338  1.00 69.70           H
ATOM    937  HN  THR A  77       8.056   8.336 -27.094  1.00 69.70           H
ATOM    938  N   ARG A  78       5.151   8.083 -27.818  1.00 70.92           N
ATOM    939  CA  ARG A  78       3.932   7.403 -28.219  1.00 70.92           C
ATOM    940  C   ARG A  78       2.730   7.984 -27.472  1.00 70.92           C
ATOM    941  O   ARG A  78       2.851   8.399 -26.321  1.00 70.92           O
ATOM    942  HA  ARG A  78       3.852   7.583 -29.291  1.00 70.92           H
ATOM    943  CB  ARG A  78       4.020   5.901 -27.938  1.00 70.92           C
ATOM    944 1HB  ARG A  78       3.383   5.359 -28.637  1.00 70.92           H
ATOM    945 2HB  ARG A  78       5.041   5.556 -28.104  1.00 70.92           H
ATOM    946  CG  ARG A  78       3.597   5.586 -26.502  1.00 70.92           C
ATOM    947 1HG  ARG A  78       4.163   6.206 -25.808  1.00 70.92           H
ATOM    948 2HG  ARG A  78       2.544   5.835 -26.367  1.00 70.92           H
ATOM    949  CD  ARG A  78       3.823   4.108 -26.176  1.00 70.92           C
ATOM    950 1HD  ARG A  78       2.989   3.513 -26.548  1.00 70.92           H
ATOM    951 2HD  ARG A  78       4.721   3.749 -26.680  1.00 70.92           H
ATOM    952  NE  ARG A  78       3.960   3.928 -24.713  1.00 70.92           N
ATOM    953  HE  ARG A  78       4.882   3.912 -24.327  1.00 70.92           H
ATOM    954  CZ  ARG A  78       2.925   3.785 -23.874  1.00 70.92           C
ATOM    955  NH1 ARG A  78       1.667   3.799 -24.337  1.00 70.92           N
ATOM    956 1HH1 ARG A  78       1.496   3.917 -25.315  1.00 70.92           H
ATOM    957 2HH1 ARG A  78       0.901   3.692 -23.704  1.00 70.92           H
ATOM    958  NH2 ARG A  78       3.166   3.629 -22.566  1.00 70.92           N
ATOM    959 1HH2 ARG A  78       2.405   3.521 -21.926  1.00 70.92           H
ATOM    960 2HH2 ARG A  78       4.108   3.620 -22.228  1.00 70.92           H
ATOM    961  HN  ARG A  78       5.714   7.587 -27.157  1.00 70.92           H
ATOM    962  N   VAL A  79       1.596   7.995 -28.158  1.00 76.84           N
ATOM    963  CA  VAL A  79       0.355   8.436 -27.544  1.00 76.84           C
ATOM    964  C   VAL A  79       0.154   7.698 -26.219  1.00 76.84           C
ATOM    965  O   VAL A  79       0.321   6.481 -26.151  1.00 76.84           O
ATOM    966  HA  VAL A  79       0.449   9.503 -27.341  1.00 76.84           H
ATOM    967  CB  VAL A  79      -0.809   8.241 -28.519  1.00 76.84           C
ATOM    968  HB  VAL A  79      -0.983   7.170 -28.623  1.00 76.84           H
ATOM    969  CG1 VAL A  79      -2.091   8.876 -27.976  1.00 76.84           C
ATOM    970 1HG1 VAL A  79      -2.351   8.413 -27.025  1.00 76.84           H
ATOM    971 2HG1 VAL A  79      -1.933   9.945 -27.829  1.00 76.84           H
ATOM    972 3HG1 VAL A  79      -2.901   8.723 -28.689  1.00 76.84           H
ATOM    973  CG2 VAL A  79      -0.464   8.797 -29.902  1.00 76.84           C
ATOM    974 1HG2 VAL A  79      -0.250   9.863 -29.822  1.00 76.84           H
ATOM    975 2HG2 VAL A  79       0.411   8.280 -30.294  1.00 76.84           H
ATOM    976 3HG2 VAL A  79      -1.308   8.646 -30.575  1.00 76.84           H
ATOM    977  HN  VAL A  79       1.517   7.709 -29.113  1.00 76.84           H
ATOM    978  N   LYS A  80      -0.200   8.465 -25.199  1.00 80.83           N
ATOM    979  CA  LYS A  80      -0.472   7.893 -23.891  1.00 80.83           C
ATOM    980  C   LYS A  80      -1.771   7.087 -23.953  1.00 80.83           C
ATOM    981  O   LYS A  80      -2.592   7.292 -24.846  1.00 80.83           O
ATOM    982  HA  LYS A  80       0.346   7.212 -23.656  1.00 80.83           H
ATOM    983  CB  LYS A  80      -0.477   8.984 -22.819  1.00 80.83           C
ATOM    984 1HB  LYS A  80      -1.383   9.583 -22.907  1.00 80.83           H
ATOM    985 2HB  LYS A  80      -0.492   8.527 -21.830  1.00 80.83           H
ATOM    986  CG  LYS A  80       0.752   9.887 -22.950  1.00 80.83           C
ATOM    987 1HG  LYS A  80       0.740  10.385 -23.920  1.00 80.83           H
ATOM    988 2HG  LYS A  80       0.717  10.668 -22.191  1.00 80.83           H
ATOM    989  CD  LYS A  80       2.043   9.080 -22.801  1.00 80.83           C
ATOM    990 1HD  LYS A  80       2.086   8.636 -21.807  1.00 80.83           H
ATOM    991 2HD  LYS A  80       2.048   8.259 -23.518  1.00 80.83           H
ATOM    992  CE  LYS A  80       3.271   9.965 -23.024  1.00 80.83           C
ATOM    993 1HE  LYS A  80       3.128  10.580 -23.912  1.00 80.83           H
ATOM    994 2HE  LYS A  80       3.394  10.646 -22.181  1.00 80.83           H
ATOM    995  NZ  LYS A  80       4.487   9.135 -23.179  1.00 80.83           N
ATOM    996 1HZ  LYS A  80       5.266   9.724 -23.453  1.00 80.83           H
ATOM    997 2HZ  LYS A  80       4.701   8.681 -22.298  1.00 80.83           H
ATOM    998 3HZ  LYS A  80       4.327   8.432 -23.892  1.00 80.83           H
ATOM    999  HN  LYS A  80      -0.301   9.459 -25.255  1.00 80.83           H
ATOM   1000  N   THR A  81      -1.917   6.186 -22.993  1.00 81.78           N
ATOM   1001  CA  THR A  81      -3.162   5.453 -22.837  1.00 81.78           C
ATOM   1002  C   THR A  81      -3.715   5.635 -21.422  1.00 81.78           C
ATOM   1003  O   THR A  81      -3.024   6.150 -20.543  1.00 81.78           O
ATOM   1004  HA  THR A  81      -3.897   5.874 -23.523  1.00 81.78           H
ATOM   1005  CB  THR A  81      -2.900   3.991 -23.203  1.00 81.78           C
ATOM   1006  HB  THR A  81      -3.833   3.432 -23.268  1.00 81.78           H
ATOM   1007  OG1 THR A  81      -1.983   3.543 -22.208  1.00 81.78           O
ATOM   1008  HG1 THR A  81      -1.049   3.786 -22.470  1.00 81.78           H
ATOM   1009  CG2 THR A  81      -2.126   3.846 -24.515  1.00 81.78           C
ATOM   1010 1HG2 THR A  81      -1.163   4.348 -24.426  1.00 81.78           H
ATOM   1011 2HG2 THR A  81      -2.698   4.298 -25.326  1.00 81.78           H
ATOM   1012 3HG2 THR A  81      -1.966   2.789 -24.728  1.00 81.78           H
ATOM   1013  HN  THR A  81      -1.205   5.955 -22.330  1.00 81.78           H
ATOM   1014  N   MET A  82      -4.955   5.203 -21.245  1.00 83.50           N
ATOM   1015  CA  MET A  82      -5.575   5.226 -19.931  1.00 83.50           C
ATOM   1016  C   MET A  82      -4.747   4.430 -18.920  1.00 83.50           C
ATOM   1017  O   MET A  82      -4.522   4.887 -17.800  1.00 83.50           O
ATOM   1018  HA  MET A  82      -5.605   6.276 -19.639  1.00 83.50           H
ATOM   1019  CB  MET A  82      -6.982   4.632 -20.020  1.00 83.50           C
ATOM   1020 1HB  MET A  82      -7.598   5.245 -20.677  1.00 83.50           H
ATOM   1021 2HB  MET A  82      -6.933   3.638 -20.464  1.00 83.50           H
ATOM   1022  CG  MET A  82      -7.630   4.547 -18.636  1.00 83.50           C
ATOM   1023 1HG  MET A  82      -7.253   3.675 -18.102  1.00 83.50           H
ATOM   1024 2HG  MET A  82      -7.362   5.423 -18.046  1.00 83.50           H
ATOM   1025  SD  MET A  82      -9.404   4.442 -18.799  1.00 83.50           S
ATOM   1026  CE  MET A  82      -9.890   4.772 -17.113  1.00 83.50           C
ATOM   1027 1HE  MET A  82      -9.460   4.016 -16.456  1.00 83.50           H
ATOM   1028 2HE  MET A  82      -9.530   5.758 -16.817  1.00 83.50           H
ATOM   1029 3HE  MET A  82     -10.977   4.745 -17.036  1.00 83.50           H
ATOM   1030  HN  MET A  82      -5.531   4.843 -21.978  1.00 83.50           H
ATOM   1031  N   THR A  83      -4.318   3.253 -19.351  1.00 82.98           N
ATOM   1032  CA  THR A  83      -3.437   2.433 -18.536  1.00 82.98           C
ATOM   1033  C   THR A  83      -2.210   3.238 -18.102  1.00 82.98           C
ATOM   1034  O   THR A  83      -1.822   3.203 -16.935  1.00 82.98           O
ATOM   1035  HA  THR A  83      -3.972   2.151 -17.629  1.00 82.98           H
ATOM   1036  CB  THR A  83      -3.088   1.176 -19.335  1.00 82.98           C
ATOM   1037  HB  THR A  83      -2.546   1.432 -20.246  1.00 82.98           H
ATOM   1038  OG1 THR A  83      -4.342   0.527 -19.526  1.00 82.98           O
ATOM   1039  HG1 THR A  83      -5.083   1.111 -19.197  1.00 82.98           H
ATOM   1040  CG2 THR A  83      -2.269   0.173 -18.519  1.00 82.98           C
ATOM   1041 1HG2 THR A  83      -2.840  -0.134 -17.643  1.00 82.98           H
ATOM   1042 2HG2 THR A  83      -1.337   0.638 -18.201  1.00 82.98           H
ATOM   1043 3HG2 THR A  83      -2.049  -0.700 -19.133  1.00 82.98           H
ATOM   1044  HN  THR A  83      -4.561   2.859 -20.238  1.00 82.98           H
ATOM   1045  N   ASP A  84      -1.634   3.944 -19.064  1.00 84.17           N
ATOM   1046  CA  ASP A  84      -0.394   4.662 -18.825  1.00 84.17           C
ATOM   1047  C   ASP A  84      -0.624   5.721 -17.745  1.00 84.17           C
ATOM   1048  O   ASP A  84       0.255   5.974 -16.922  1.00 84.17           O
ATOM   1049  HA  ASP A  84       0.323   3.901 -18.517  1.00 84.17           H
ATOM   1050  CB  ASP A  84       0.083   5.375 -20.092  1.00 84.17           C
ATOM   1051 1HB  ASP A  84      -0.642   6.136 -20.380  1.00 84.17           H
ATOM   1052 2HB  ASP A  84       1.023   5.889 -19.892  1.00 84.17           H
ATOM   1053  CG  ASP A  84       0.271   4.382 -21.241  1.00 84.17           C
ATOM   1054  OD1 ASP A  84       0.946   3.358 -21.001  1.00 84.17           O
ATOM   1055  OD2 ASP A  84      -0.263   4.671 -22.333  1.00 84.17           O
ATOM   1056  HN  ASP A  84      -2.000   4.028 -19.991  1.00 84.17           H
ATOM   1057  N   MET A  85      -1.809   6.312 -17.783  1.00 89.02           N
ATOM   1058  CA  MET A  85      -2.161   7.346 -16.825  1.00 89.02           C
ATOM   1059  C   MET A  85      -2.174   6.792 -15.399  1.00 89.02           C
ATOM   1060  O   MET A  85      -1.672   7.432 -14.476  1.00 89.02           O
ATOM   1061  HA  MET A  85      -1.387   8.108 -16.919  1.00 89.02           H
ATOM   1062  CB  MET A  85      -3.541   7.910 -17.166  1.00 89.02           C
ATOM   1063 1HB  MET A  85      -3.560   8.231 -18.208  1.00 89.02           H
ATOM   1064 2HB  MET A  85      -4.294   7.129 -17.059  1.00 89.02           H
ATOM   1065  CG  MET A  85      -3.891   9.091 -16.258  1.00 89.02           C
ATOM   1066 1HG  MET A  85      -4.896   9.448 -16.483  1.00 89.02           H
ATOM   1067 2HG  MET A  85      -3.892   8.771 -15.216  1.00 89.02           H
ATOM   1068  SD  MET A  85      -2.710  10.410 -16.489  1.00 89.02           S
ATOM   1069  CE  MET A  85      -3.160  10.944 -18.131  1.00 89.02           C
ATOM   1070 1HE  MET A  85      -3.040  10.115 -18.829  1.00 89.02           H
ATOM   1071 2HE  MET A  85      -4.199  11.274 -18.134  1.00 89.02           H
ATOM   1072 3HE  MET A  85      -2.516  11.770 -18.434  1.00 89.02           H
ATOM   1073  HN  MET A  85      -2.521   6.095 -18.450  1.00 89.02           H
ATOM   1074  N   PHE A  86      -2.752   5.608 -15.264  1.00 89.27           N
ATOM   1075  CA  PHE A  86      -2.845   4.964 -13.965  1.00 89.27           C
ATOM   1076  C   PHE A  86      -1.470   4.489 -13.489  1.00 89.27           C
ATOM   1077  O   PHE A  86      -1.157   4.572 -12.303  1.00 89.27           O
ATOM   1078  HA  PHE A  86      -3.234   5.703 -13.264  1.00 89.27           H
ATOM   1079  CB  PHE A  86      -3.761   3.750 -14.131  1.00 89.27           C
ATOM   1080 1HB  PHE A  86      -3.368   3.117 -14.927  1.00 89.27           H
ATOM   1081 2HB  PHE A  86      -3.736   3.160 -13.215  1.00 89.27           H
ATOM   1082  CG  PHE A  86      -5.214   4.106 -14.452  1.00 89.27           C
ATOM   1083  CD1 PHE A  86      -5.801   5.174 -13.849  1.00 89.27           C
ATOM   1084  HD1 PHE A  86      -5.237   5.776 -13.137  1.00 89.27           H
ATOM   1085  CD2 PHE A  86      -5.918   3.355 -15.341  1.00 89.27           C
ATOM   1086  HD2 PHE A  86      -5.447   2.499 -15.824  1.00 89.27           H
ATOM   1087  CE1 PHE A  86      -7.150   5.505 -14.147  1.00 89.27           C
ATOM   1088  HE1 PHE A  86      -7.620   6.361 -13.663  1.00 89.27           H
ATOM   1089  CE2 PHE A  86      -7.266   3.686 -15.639  1.00 89.27           C
ATOM   1090  HE2 PHE A  86      -7.831   3.084 -16.351  1.00 89.27           H
ATOM   1091  CZ  PHE A  86      -7.854   4.754 -15.035  1.00 89.27           C
ATOM   1092  HZ  PHE A  86      -8.889   5.008 -15.264  1.00 89.27           H
ATOM   1093  HN  PHE A  86      -3.153   5.091 -16.021  1.00 89.27           H
ATOM   1094  N   LEU A  87      -0.687   4.001 -14.440  1.00 87.38           N
ATOM   1095  CA  LEU A  87       0.653   3.527 -14.136  1.00 87.38           C
ATOM   1096  C   LEU A  87       1.491   4.690 -13.599  1.00 87.38           C
ATOM   1097  O   LEU A  87       2.307   4.506 -12.697  1.00 87.38           O
ATOM   1098  HA  LEU A  87       0.563   2.775 -13.352  1.00 87.38           H
ATOM   1099  CB  LEU A  87       1.268   2.838 -15.356  1.00 87.38           C
ATOM   1100 1HB  LEU A  87       1.184   3.511 -16.209  1.00 87.38           H
ATOM   1101 2HB  LEU A  87       2.331   2.693 -15.168  1.00 87.38           H
ATOM   1102  CG  LEU A  87       0.657   1.490 -15.743  1.00 87.38           C
ATOM   1103  HG  LEU A  87      -0.404   1.640 -15.942  1.00 87.38           H
ATOM   1104  CD1 LEU A  87       1.287   0.953 -17.030  1.00 87.38           C
ATOM   1105 1HD1 LEU A  87       1.115   1.660 -17.841  1.00 87.38           H
ATOM   1106 2HD1 LEU A  87       2.359   0.821 -16.883  1.00 87.38           H
ATOM   1107 3HD1 LEU A  87       0.834  -0.007 -17.283  1.00 87.38           H
ATOM   1108  CD2 LEU A  87       0.763   0.489 -14.591  1.00 87.38           C
ATOM   1109 1HD2 LEU A  87       1.812   0.337 -14.337  1.00 87.38           H
ATOM   1110 2HD2 LEU A  87       0.231   0.877 -13.723  1.00 87.38           H
ATOM   1111 3HD2 LEU A  87       0.322  -0.461 -14.894  1.00 87.38           H
ATOM   1112  HN  LEU A  87      -0.953   3.927 -15.401  1.00 87.38           H
ATOM   1113  N   LEU A  88       1.259   5.860 -14.175  1.00 90.80           N
ATOM   1114  CA  LEU A  88       1.957   7.058 -13.743  1.00 90.80           C
ATOM   1115  C   LEU A  88       1.606   7.349 -12.282  1.00 90.80           C
ATOM   1116  O   LEU A  88       2.494   7.518 -11.448  1.00 90.80           O
ATOM   1117  HA  LEU A  88       3.026   6.855 -13.807  1.00 90.80           H
ATOM   1118  CB  LEU A  88       1.660   8.223 -14.689  1.00 90.80           C
ATOM   1119 1HB  LEU A  88       2.088   7.991 -15.664  1.00 90.80           H
ATOM   1120 2HB  LEU A  88       0.580   8.290 -14.824  1.00 90.80           H
ATOM   1121  CG  LEU A  88       2.177   9.594 -14.249  1.00 90.80           C
ATOM   1122  HG  LEU A  88       1.852   9.768 -13.224  1.00 90.80           H
ATOM   1123  CD1 LEU A  88       3.707   9.629 -14.251  1.00 90.80           C
ATOM   1124 1HD1 LEU A  88       4.088   8.875 -13.564  1.00 90.80           H
ATOM   1125 2HD1 LEU A  88       4.074   9.424 -15.257  1.00 90.80           H
ATOM   1126 3HD1 LEU A  88       4.047  10.615 -13.935  1.00 90.80           H
ATOM   1127  CD2 LEU A  88       1.577  10.708 -15.109  1.00 90.80           C
ATOM   1128 1HD2 LEU A  88       1.850  10.550 -16.152  1.00 90.80           H
ATOM   1129 2HD2 LEU A  88       0.491  10.697 -15.013  1.00 90.80           H
ATOM   1130 3HD2 LEU A  88       1.961  11.672 -14.775  1.00 90.80           H
ATOM   1131  HN  LEU A  88       0.609   5.996 -14.923  1.00 90.80           H
ATOM   1132  N   ASN A  89       0.309   7.397 -12.017  1.00 93.70           N
ATOM   1133  CA  ASN A  89      -0.172   7.780 -10.700  1.00 93.70           C
ATOM   1134  C   ASN A  89       0.256   6.724  -9.679  1.00 93.70           C
ATOM   1135  O   ASN A  89       0.462   7.036  -8.507  1.00 93.70           O
ATOM   1136  HA  ASN A  89       0.274   8.755 -10.504  1.00 93.70           H
ATOM   1137  CB  ASN A  89      -1.700   7.868 -10.676  1.00 93.70           C
ATOM   1138 1HB  ASN A  89      -2.124   7.053 -11.262  1.00 93.70           H
ATOM   1139 2HB  ASN A  89      -2.058   7.747  -9.654  1.00 93.70           H
ATOM   1140  CG  ASN A  89      -2.180   9.209 -11.235  1.00 93.70           C
ATOM   1141  OD1 ASN A  89      -2.429  10.160 -10.511  1.00 93.70           O
ATOM   1142  ND2 ASN A  89      -2.296   9.233 -12.560  1.00 93.70           N
ATOM   1143 1HD2 ASN A  89      -2.076   8.418 -13.095  1.00 93.70           H
ATOM   1144 2HD2 ASN A  89      -2.603  10.066 -13.020  1.00 93.70           H
ATOM   1145  HN  ASN A  89      -0.407   7.181 -12.682  1.00 93.70           H
ATOM   1146  N   LEU A  90       0.378   5.496 -10.161  1.00 91.64           N
ATOM   1147  CA  LEU A  90       0.799   4.396  -9.309  1.00 91.64           C
ATOM   1148  C   LEU A  90       2.235   4.639  -8.843  1.00 91.64           C
ATOM   1149  O   LEU A  90       2.546   4.470  -7.665  1.00 91.64           O
ATOM   1150  HA  LEU A  90       0.148   4.392  -8.435  1.00 91.64           H
ATOM   1151  CB  LEU A  90       0.603   3.059 -10.025  1.00 91.64           C
ATOM   1152 1HB  LEU A  90      -0.342   3.095 -10.569  1.00 91.64           H
ATOM   1153 2HB  LEU A  90       1.393   2.947 -10.767  1.00 91.64           H
ATOM   1154  CG  LEU A  90       0.599   1.815  -9.134  1.00 91.64           C
ATOM   1155  HG  LEU A  90       1.371   1.937  -8.374  1.00 91.64           H
ATOM   1156  CD1 LEU A  90      -0.737   1.669  -8.403  1.00 91.64           C
ATOM   1157 1HD1 LEU A  90      -0.908   2.546  -7.779  1.00 91.64           H
ATOM   1158 2HD1 LEU A  90      -1.542   1.579  -9.132  1.00 91.64           H
ATOM   1159 3HD1 LEU A  90      -0.713   0.777  -7.777  1.00 91.64           H
ATOM   1160  CD2 LEU A  90       0.952   0.562  -9.939  1.00 91.64           C
ATOM   1161 1HD2 LEU A  90       0.220   0.424 -10.735  1.00 91.64           H
ATOM   1162 2HD2 LEU A  90       1.944   0.678 -10.374  1.00 91.64           H
ATOM   1163 3HD2 LEU A  90       0.942  -0.307  -9.282  1.00 91.64           H
ATOM   1164  HN  LEU A  90       0.195   5.248 -11.112  1.00 91.64           H
ATOM   1165  N   ALA A  91       3.073   5.032  -9.791  1.00 93.78           N
ATOM   1166  CA  ALA A  91       4.477   5.266  -9.499  1.00 93.78           C
ATOM   1167  C   ALA A  91       4.603   6.447  -8.535  1.00 93.78           C
ATOM   1168  O   ALA A  91       5.464   6.447  -7.656  1.00 93.78           O
ATOM   1169  HA  ALA A  91       4.870   4.371  -9.017  1.00 93.78           H
ATOM   1170  CB  ALA A  91       5.239   5.497 -10.806  1.00 93.78           C
ATOM   1171 1HB  ALA A  91       5.142   4.618 -11.443  1.00 93.78           H
ATOM   1172 2HB  ALA A  91       4.825   6.365 -11.319  1.00 93.78           H
ATOM   1173 3HB  ALA A  91       6.292   5.673 -10.586  1.00 93.78           H
ATOM   1174  HN  ALA A  91       2.807   5.190 -10.742  1.00 93.78           H
ATOM   1175  N   ILE A  92       3.731   7.426  -8.731  1.00 95.32           N
ATOM   1176  CA  ILE A  92       3.731   8.609  -7.887  1.00 95.32           C
ATOM   1177  C   ILE A  92       3.364   8.209  -6.456  1.00 95.32           C
ATOM   1178  O   ILE A  92       4.015   8.633  -5.503  1.00 95.32           O
ATOM   1179  HA  ILE A  92       4.745   9.008  -7.884  1.00 95.32           H
ATOM   1180  CB  ILE A  92       2.821   9.688  -8.476  1.00 95.32           C
ATOM   1181  HB  ILE A  92       1.862   9.230  -8.720  1.00 95.32           H
ATOM   1182  CG1 ILE A  92       3.401  10.243  -9.778  1.00 95.32           C
ATOM   1183 1HG1 ILE A  92       4.283  10.845  -9.560  1.00 95.32           H
ATOM   1184 2HG1 ILE A  92       3.726   9.420 -10.416  1.00 95.32           H
ATOM   1185  CG2 ILE A  92       2.547  10.792  -7.454  1.00 95.32           C
ATOM   1186 1HG2 ILE A  92       2.059  10.364  -6.578  1.00 95.32           H
ATOM   1187 2HG2 ILE A  92       3.489  11.254  -7.156  1.00 95.32           H
ATOM   1188 3HG2 ILE A  92       1.897  11.546  -7.899  1.00 95.32           H
ATOM   1189  CD1 ILE A  92       2.368  11.093 -10.520  1.00 95.32           C
ATOM   1190 1HD1 ILE A  92       1.497  10.481 -10.758  1.00 95.32           H
ATOM   1191 2HD1 ILE A  92       2.063  11.928  -9.889  1.00 95.32           H
ATOM   1192 3HD1 ILE A  92       2.806  11.475 -11.442  1.00 95.32           H
ATOM   1193  HN  ILE A  92       3.036   7.420  -9.449  1.00 95.32           H
ATOM   1194  N   ALA A  93       2.322   7.397  -6.351  1.00 95.01           N
ATOM   1195  CA  ALA A  93       1.833   6.971  -5.051  1.00 95.01           C
ATOM   1196  C   ALA A  93       2.952   6.242  -4.304  1.00 95.01           C
ATOM   1197  O   ALA A  93       3.184   6.497  -3.123  1.00 95.01           O
ATOM   1198  HA  ALA A  93       1.556   7.864  -4.492  1.00 95.01           H
ATOM   1199  CB  ALA A  93       0.590   6.098  -5.234  1.00 95.01           C
ATOM   1200 1HB  ALA A  93      -0.185   6.671  -5.743  1.00 95.01           H
ATOM   1201 2HB  ALA A  93       0.845   5.222  -5.831  1.00 95.01           H
ATOM   1202 3HB  ALA A  93       0.223   5.778  -4.259  1.00 95.01           H
ATOM   1203  HN  ALA A  93       1.816   7.033  -7.133  1.00 95.01           H
ATOM   1204  N   ASP A  94       3.616   5.349  -5.023  1.00 94.17           N
ATOM   1205  CA  ASP A  94       4.678   4.552  -4.432  1.00 94.17           C
ATOM   1206  C   ASP A  94       5.783   5.480  -3.922  1.00 94.17           C
ATOM   1207  O   ASP A  94       6.282   5.305  -2.812  1.00 94.17           O
ATOM   1208  HA  ASP A  94       4.201   3.991  -3.628  1.00 94.17           H
ATOM   1209  CB  ASP A  94       5.294   3.604  -5.463  1.00 94.17           C
ATOM   1210 1HB  ASP A  94       5.420   4.125  -6.412  1.00 94.17           H
ATOM   1211 2HB  ASP A  94       6.288   3.299  -5.133  1.00 94.17           H
ATOM   1212  CG  ASP A  94       4.416   2.368  -5.666  1.00 94.17           C
ATOM   1213  OD1 ASP A  94       3.715   2.005  -4.697  1.00 94.17           O
ATOM   1214  OD2 ASP A  94       4.466   1.814  -6.785  1.00 94.17           O
ATOM   1215  HN  ASP A  94       3.440   5.167  -5.991  1.00 94.17           H
ATOM   1216  N   LEU A  95       6.132   6.447  -4.758  1.00 96.41           N
ATOM   1217  CA  LEU A  95       7.208   7.367  -4.431  1.00 96.41           C
ATOM   1218  C   LEU A  95       6.874   8.091  -3.125  1.00 96.41           C
ATOM   1219  O   LEU A  95       7.730   8.235  -2.254  1.00 96.41           O
ATOM   1220  HA  LEU A  95       8.109   6.774  -4.275  1.00 96.41           H
ATOM   1221  CB  LEU A  95       7.483   8.309  -5.604  1.00 96.41           C
ATOM   1222 1HB  LEU A  95       6.527   8.644  -6.007  1.00 96.41           H
ATOM   1223 2HB  LEU A  95       7.994   9.193  -5.222  1.00 96.41           H
ATOM   1224  CG  LEU A  95       8.313   7.729  -6.750  1.00 96.41           C
ATOM   1225  HG  LEU A  95       7.798   6.848  -7.133  1.00 96.41           H
ATOM   1226  CD1 LEU A  95       8.424   8.725  -7.906  1.00 96.41           C
ATOM   1227 1HD1 LEU A  95       7.428   8.960  -8.280  1.00 96.41           H
ATOM   1228 2HD1 LEU A  95       8.905   9.638  -7.554  1.00 96.41           H
ATOM   1229 3HD1 LEU A  95       9.019   8.287  -8.707  1.00 96.41           H
ATOM   1230  CD2 LEU A  95       9.686   7.270  -6.255  1.00 96.41           C
ATOM   1231 1HD2 LEU A  95      10.222   8.119  -5.831  1.00 96.41           H
ATOM   1232 2HD2 LEU A  95       9.559   6.502  -5.492  1.00 96.41           H
ATOM   1233 3HD2 LEU A  95      10.255   6.861  -7.090  1.00 96.41           H
ATOM   1234  HN  LEU A  95       5.695   6.606  -5.643  1.00 96.41           H
ATOM   1235  N   LEU A  96       5.626   8.529  -3.031  1.00 95.69           N
ATOM   1236  CA  LEU A  96       5.199   9.335  -1.900  1.00 95.69           C
ATOM   1237  C   LEU A  96       5.431   8.552  -0.606  1.00 95.69           C
ATOM   1238  O   LEU A  96       5.848   9.121   0.402  1.00 95.69           O
ATOM   1239  HA  LEU A  96       5.825  10.227  -1.880  1.00 95.69           H
ATOM   1240  CB  LEU A  96       3.754   9.799  -2.088  1.00 95.69           C
ATOM   1241 1HB  LEU A  96       3.153   8.940  -2.388  1.00 95.69           H
ATOM   1242 2HB  LEU A  96       3.372  10.133  -1.123  1.00 95.69           H
ATOM   1243  CG  LEU A  96       3.536  10.919  -3.107  1.00 95.69           C
ATOM   1244  HG  LEU A  96       3.844  10.553  -4.087  1.00 95.69           H
ATOM   1245  CD1 LEU A  96       2.054  11.288  -3.207  1.00 95.69           C
ATOM   1246 1HD1 LEU A  96       1.482  10.415  -3.520  1.00 95.69           H
ATOM   1247 2HD1 LEU A  96       1.698  11.627  -2.235  1.00 95.69           H
ATOM   1248 3HD1 LEU A  96       1.928  12.086  -3.939  1.00 95.69           H
ATOM   1249  CD2 LEU A  96       4.409  12.133  -2.783  1.00 95.69           C
ATOM   1250 1HD2 LEU A  96       4.155  12.508  -1.791  1.00 95.69           H
ATOM   1251 2HD2 LEU A  96       5.459  11.841  -2.803  1.00 95.69           H
ATOM   1252 3HD2 LEU A  96       4.234  12.914  -3.523  1.00 95.69           H
ATOM   1253  HN  LEU A  96       4.916   8.342  -3.709  1.00 95.69           H
ATOM   1254  N   PHE A  97       5.149   7.259  -0.675  1.00 95.26           N
ATOM   1255  CA  PHE A  97       5.314   6.394   0.481  1.00 95.26           C
ATOM   1256  C   PHE A  97       6.795   6.154   0.780  1.00 95.26           C
ATOM   1257  O   PHE A  97       7.228   6.272   1.925  1.00 95.26           O
ATOM   1258  HA  PHE A  97       4.851   6.898   1.330  1.00 95.26           H
ATOM   1259  CB  PHE A  97       4.651   5.059   0.138  1.00 95.26           C
ATOM   1260 1HB  PHE A  97       3.569   5.191   0.137  1.00 95.26           H
ATOM   1261 2HB  PHE A  97       4.938   4.771  -0.874  1.00 95.26           H
ATOM   1262  CG  PHE A  97       5.010   3.922   1.097  1.00 95.26           C
ATOM   1263  CD1 PHE A  97       5.627   2.805   0.626  1.00 95.26           C
ATOM   1264  HD1 PHE A  97       5.865   2.719  -0.434  1.00 95.26           H
ATOM   1265  CD2 PHE A  97       4.713   4.028   2.420  1.00 95.26           C
ATOM   1266  HD2 PHE A  97       4.219   4.923   2.797  1.00 95.26           H
ATOM   1267  CE1 PHE A  97       5.960   1.749   1.516  1.00 95.26           C
ATOM   1268  HE1 PHE A  97       6.455   0.854   1.139  1.00 95.26           H
ATOM   1269  CE2 PHE A  97       5.046   2.973   3.309  1.00 95.26           C
ATOM   1270  HE2 PHE A  97       4.808   3.058   4.370  1.00 95.26           H
ATOM   1271  CZ  PHE A  97       5.663   1.856   2.839  1.00 95.26           C
ATOM   1272  HZ  PHE A  97       5.919   1.046   3.522  1.00 95.26           H
ATOM   1273  HN  PHE A  97       4.815   6.803  -1.500  1.00 95.26           H
ATOM   1274  N   LEU A  98       7.531   5.821  -0.270  1.00 96.35           N
ATOM   1275  CA  LEU A  98       8.911   5.396  -0.112  1.00 96.35           C
ATOM   1276  C   LEU A  98       9.695   6.486   0.621  1.00 96.35           C
ATOM   1277  O   LEU A  98      10.582   6.188   1.420  1.00 96.35           O
ATOM   1278  HA  LEU A  98       8.908   4.498   0.506  1.00 96.35           H
ATOM   1279  CB  LEU A  98       9.512   5.012  -1.466  1.00 96.35           C
ATOM   1280 1HB  LEU A  98       9.337   5.830  -2.164  1.00 96.35           H
ATOM   1281 2HB  LEU A  98      10.592   4.919  -1.349  1.00 96.35           H
ATOM   1282  CG  LEU A  98       8.982   3.721  -2.093  1.00 96.35           C
ATOM   1283  HG  LEU A  98       7.898   3.708  -1.983  1.00 96.35           H
ATOM   1284  CD1 LEU A  98       9.286   3.674  -3.592  1.00 96.35           C
ATOM   1285 1HD1 LEU A  98       8.811   4.523  -4.085  1.00 96.35           H
ATOM   1286 2HD1 LEU A  98      10.364   3.721  -3.746  1.00 96.35           H
ATOM   1287 3HD1 LEU A  98       8.898   2.746  -4.012  1.00 96.35           H
ATOM   1288  CD2 LEU A  98       9.525   2.492  -1.360  1.00 96.35           C
ATOM   1289 1HD2 LEU A  98      10.614   2.487  -1.417  1.00 96.35           H
ATOM   1290 2HD2 LEU A  98       9.216   2.526  -0.316  1.00 96.35           H
ATOM   1291 3HD2 LEU A  98       9.133   1.588  -1.826  1.00 96.35           H
ATOM   1292  HN  LEU A  98       7.199   5.837  -1.214  1.00 96.35           H
ATOM   1293  N   VAL A  99       9.339   7.727   0.324  1.00 96.61           N
ATOM   1294  CA  VAL A  99      10.038   8.864   0.900  1.00 96.61           C
ATOM   1295  C   VAL A  99       9.873   8.842   2.421  1.00 96.61           C
ATOM   1296  O   VAL A  99      10.623   9.501   3.140  1.00 96.61           O
ATOM   1297  HA  VAL A  99      11.096   8.756   0.660  1.00 96.61           H
ATOM   1298  CB  VAL A  99       9.538  10.163   0.264  1.00 96.61           C
ATOM   1299  HB  VAL A  99       8.448  10.155   0.297  1.00 96.61           H
ATOM   1300  CG1 VAL A  99      10.024  11.381   1.051  1.00 96.61           C
ATOM   1301 1HG1 VAL A  99       9.649  11.326   2.073  1.00 96.61           H
ATOM   1302 2HG1 VAL A  99      11.113  11.395   1.063  1.00 96.61           H
ATOM   1303 3HG1 VAL A  99       9.654  12.291   0.577  1.00 96.61           H
ATOM   1304  CG2 VAL A  99       9.962  10.253  -1.204  1.00 96.61           C
ATOM   1305 1HG2 VAL A  99      11.050  10.228  -1.270  1.00 96.61           H
ATOM   1306 2HG2 VAL A  99       9.545   9.410  -1.755  1.00 96.61           H
ATOM   1307 3HG2 VAL A  99       9.594  11.185  -1.632  1.00 96.61           H
ATOM   1308  HN  VAL A  99       8.590   7.961  -0.295  1.00 96.61           H
ATOM   1309  N   THR A 100       8.888   8.076   2.866  1.00 95.94           N
ATOM   1310  CA  THR A 100       8.577   8.006   4.284  1.00 95.94           C
ATOM   1311  C   THR A 100       9.427   6.932   4.964  1.00 95.94           C
ATOM   1312  O   THR A 100       9.564   6.925   6.187  1.00 95.94           O
ATOM   1313  HA  THR A 100       8.841   8.960   4.741  1.00 95.94           H
ATOM   1314  CB  THR A 100       7.071   7.771   4.426  1.00 95.94           C
ATOM   1315  HB  THR A 100       6.738   7.990   5.441  1.00 95.94           H
ATOM   1316  OG1 THR A 100       6.888   6.425   3.996  1.00 95.94           O
ATOM   1317  HG1 THR A 100       6.809   6.392   3.000  1.00 95.94           H
ATOM   1318  CG2 THR A 100       6.253   8.595   3.431  1.00 95.94           C
ATOM   1319 1HG2 THR A 100       6.540   8.326   2.414  1.00 95.94           H
ATOM   1320 2HG2 THR A 100       6.444   9.656   3.594  1.00 95.94           H
ATOM   1321 3HG2 THR A 100       5.192   8.390   3.575  1.00 95.94           H
ATOM   1322  HN  THR A 100       8.308   7.512   2.278  1.00 95.94           H
ATOM   1323  N   LEU A 101       9.976   6.049   4.143  1.00 95.78           N
ATOM   1324  CA  LEU A 101      10.664   4.876   4.656  1.00 95.78           C
ATOM   1325  C   LEU A 101      11.889   5.319   5.458  1.00 95.78           C
ATOM   1326  O   LEU A 101      12.180   4.758   6.513  1.00 95.78           O
ATOM   1327  HA  LEU A 101       9.977   4.363   5.329  1.00 95.78           H
ATOM   1328  CB  LEU A 101      10.991   3.907   3.518  1.00 95.78           C
ATOM   1329 1HB  LEU A 101      11.497   4.462   2.728  1.00 95.78           H
ATOM   1330 2HB  LEU A 101      11.699   3.166   3.891  1.00 95.78           H
ATOM   1331  CG  LEU A 101       9.800   3.169   2.902  1.00 95.78           C
ATOM   1332  HG  LEU A 101       9.155   3.904   2.420  1.00 95.78           H
ATOM   1333  CD1 LEU A 101      10.261   2.192   1.819  1.00 95.78           C
ATOM   1334 1HD1 LEU A 101      10.778   2.741   1.031  1.00 95.78           H
ATOM   1335 2HD1 LEU A 101      10.939   1.459   2.255  1.00 95.78           H
ATOM   1336 3HD1 LEU A 101       9.395   1.681   1.398  1.00 95.78           H
ATOM   1337  CD2 LEU A 101       8.967   2.476   3.982  1.00 95.78           C
ATOM   1338 1HD2 LEU A 101       9.588   1.755   4.513  1.00 95.78           H
ATOM   1339 2HD2 LEU A 101       8.592   3.220   4.685  1.00 95.78           H
ATOM   1340 3HD2 LEU A 101       8.127   1.959   3.517  1.00 95.78           H
ATOM   1341  HN  LEU A 101       9.957   6.125   3.146  1.00 95.78           H
ATOM   1342  N   PRO A 102      12.626   6.329   4.975  1.00 95.80           N
ATOM   1343  CA  PRO A 102      13.813   6.805   5.689  1.00 95.80           C
ATOM   1344  C   PRO A 102      13.515   7.147   7.140  1.00 95.80           C
ATOM   1345  O   PRO A 102      14.303   6.831   8.031  1.00 95.80           O
ATOM   1346  HA  PRO A 102      14.566   6.018   5.731  1.00 95.80           H
ATOM   1347  CB  PRO A 102      14.245   8.037   4.893  1.00 95.80           C
ATOM   1348 1HB  PRO A 102      13.801   8.949   5.292  1.00 95.80           H
ATOM   1349 2HB  PRO A 102      15.326   8.173   4.918  1.00 95.80           H
ATOM   1350  CG  PRO A 102      13.748   7.739   3.483  1.00 95.80           C
ATOM   1351 1HG  PRO A 102      13.660   8.646   2.885  1.00 95.80           H
ATOM   1352 2HG  PRO A 102      14.429   7.081   2.945  1.00 95.80           H
ATOM   1353  CD  PRO A 102      12.398   7.086   3.731  1.00 95.80           C
ATOM   1354 1HD  PRO A 102      11.606   7.825   3.852  1.00 95.80           H
ATOM   1355 2HD  PRO A 102      12.103   6.439   2.904  1.00 95.80           H
ATOM   1356  N   PHE A 103      12.374   7.790   7.341  1.00 95.06           N
ATOM   1357  CA  PHE A 103      11.988   8.231   8.670  1.00 95.06           C
ATOM   1358  C   PHE A 103      11.664   7.038   9.572  1.00 95.06           C
ATOM   1359  O   PHE A 103      12.004   7.038  10.754  1.00 95.06           O
ATOM   1360  HA  PHE A 103      12.832   8.780   9.087  1.00 95.06           H
ATOM   1361  CB  PHE A 103      10.731   9.090   8.509  1.00 95.06           C
ATOM   1362 1HB  PHE A 103       9.971   8.508   7.987  1.00 95.06           H
ATOM   1363 2HB  PHE A 103      10.333   9.321   9.497  1.00 95.06           H
ATOM   1364  CG  PHE A 103      10.964  10.397   7.750  1.00 95.06           C
ATOM   1365  CD1 PHE A 103      11.319  11.522   8.427  1.00 95.06           C
ATOM   1366  HD1 PHE A 103      11.437  11.493   9.510  1.00 95.06           H
ATOM   1367  CD2 PHE A 103      10.817  10.435   6.398  1.00 95.06           C
ATOM   1368  HD2 PHE A 103      10.532   9.533   5.856  1.00 95.06           H
ATOM   1369  CE1 PHE A 103      11.535  12.736   7.722  1.00 95.06           C
ATOM   1370  HE1 PHE A 103      11.819  13.638   8.264  1.00 95.06           H
ATOM   1371  CE2 PHE A 103      11.033  11.648   5.694  1.00 95.06           C
ATOM   1372  HE2 PHE A 103      10.914  11.678   4.611  1.00 95.06           H
ATOM   1373  CZ  PHE A 103      11.387  12.774   6.370  1.00 95.06           C
ATOM   1374  HZ  PHE A 103      11.553  13.705   5.829  1.00 95.06           H
ATOM   1375  HN  PHE A 103      11.721   8.009   6.616  1.00 95.06           H
ATOM   1376  N   TRP A 104      11.010   6.050   8.979  1.00 93.24           N
ATOM   1377  CA  TRP A 104      10.669   4.838   9.704  1.00 93.24           C
ATOM   1378  C   TRP A 104      11.972   4.160  10.132  1.00 93.24           C
ATOM   1379  O   TRP A 104      12.054   3.596  11.222  1.00 93.24           O
ATOM   1380  HA  TRP A 104      10.093   5.126  10.583  1.00 93.24           H
ATOM   1381  CB  TRP A 104       9.772   3.929   8.861  1.00 93.24           C
ATOM   1382 1HB  TRP A 104      10.149   3.910   7.839  1.00 93.24           H
ATOM   1383 2HB  TRP A 104       9.840   2.911   9.245  1.00 93.24           H
ATOM   1384  CG  TRP A 104       8.302   4.353   8.839  1.00 93.24           C
ATOM   1385  CD1 TRP A 104       7.569   4.736   7.785  1.00 93.24           C
ATOM   1386  HD1 TRP A 104       7.947   4.796   6.764  1.00 93.24           H
ATOM   1387  CD2 TRP A 104       7.410   4.421   9.972  1.00 93.24           C
ATOM   1388  NE1 TRP A 104       6.276   5.045   8.153  1.00 93.24           N
ATOM   1389  HE1 TRP A 104       5.545   5.355   7.545  1.00 93.24           H
ATOM   1390  CE2 TRP A 104       6.176   4.848   9.525  1.00 93.24           C
ATOM   1391  CE3 TRP A 104       7.639   4.132  11.329  1.00 93.24           C
ATOM   1392  HE3 TRP A 104       8.604   3.794  11.706  1.00 93.24           H
ATOM   1393  CZ2 TRP A 104       5.074   5.023  10.371  1.00 93.24           C
ATOM   1394  HZ2 TRP A 104       4.109   5.362   9.993  1.00 93.24           H
ATOM   1395  CZ3 TRP A 104       6.527   4.313  12.160  1.00 93.24           C
ATOM   1396  HZ3 TRP A 104       6.650   4.103  13.223  1.00 93.24           H
ATOM   1397  CH2 TRP A 104       5.278   4.742  11.727  1.00 93.24           C
ATOM   1398  HH2 TRP A 104       4.461   4.858  12.439  1.00 93.24           H
ATOM   1399  HN  TRP A 104      10.716   6.068   8.023  1.00 93.24           H
ATOM   1400  N   ALA A 105      12.959   4.238   9.251  1.00 94.83           N
ATOM   1401  CA  ALA A 105      14.231   3.576   9.492  1.00 94.83           C
ATOM   1402  C   ALA A 105      14.894   4.190  10.726  1.00 94.83           C
ATOM   1403  O   ALA A 105      15.370   3.469  11.602  1.00 94.83           O
ATOM   1404  HA  ALA A 105      14.026   2.524   9.685  1.00 94.83           H
ATOM   1405  CB  ALA A 105      15.108   3.686   8.243  1.00 94.83           C
ATOM   1406 1HB  ALA A 105      14.604   3.210   7.402  1.00 94.83           H
ATOM   1407 2HB  ALA A 105      15.283   4.737   8.013  1.00 94.83           H
ATOM   1408 3HB  ALA A 105      16.061   3.190   8.424  1.00 94.83           H
ATOM   1409  HN  ALA A 105      12.901   4.740   8.389  1.00 94.83           H
ATOM   1410  N   ILE A 106      14.906   5.514  10.756  1.00 94.29           N
ATOM   1411  CA  ILE A 106      15.536   6.233  11.850  1.00 94.29           C
ATOM   1412  C   ILE A 106      14.795   5.921  13.153  1.00 94.29           C
ATOM   1413  O   ILE A 106      15.421   5.689  14.186  1.00 94.29           O
ATOM   1414  HA  ILE A 106      16.558   5.865  11.938  1.00 94.29           H
ATOM   1415  CB  ILE A 106      15.619   7.727  11.533  1.00 94.29           C
ATOM   1416  HB  ILE A 106      14.642   8.056  11.177  1.00 94.29           H
ATOM   1417  CG1 ILE A 106      16.622   7.994  10.408  1.00 94.29           C
ATOM   1418 1HG1 ILE A 106      17.637   7.886  10.789  1.00 94.29           H
ATOM   1419 2HG1 ILE A 106      16.496   7.252   9.620  1.00 94.29           H
ATOM   1420  CG2 ILE A 106      15.938   8.538  12.790  1.00 94.29           C
ATOM   1421 1HG2 ILE A 106      15.155   8.382  13.532  1.00 94.29           H
ATOM   1422 2HG2 ILE A 106      16.896   8.214  13.198  1.00 94.29           H
ATOM   1423 3HG2 ILE A 106      15.992   9.597  12.536  1.00 94.29           H
ATOM   1424  CD1 ILE A 106      16.435   9.398   9.829  1.00 94.29           C
ATOM   1425 1HD1 ILE A 106      15.427   9.494   9.428  1.00 94.29           H
ATOM   1426 2HD1 ILE A 106      16.586  10.138  10.615  1.00 94.29           H
ATOM   1427 3HD1 ILE A 106      17.161   9.561   9.032  1.00 94.29           H
ATOM   1428  HN  ILE A 106      14.495   6.093  10.051  1.00 94.29           H
ATOM   1429  N   ALA A 107      13.474   5.927  13.060  1.00 93.10           N
ATOM   1430  CA  ALA A 107      12.641   5.739  14.236  1.00 93.10           C
ATOM   1431  C   ALA A 107      12.875   4.338  14.804  1.00 93.10           C
ATOM   1432  O   ALA A 107      12.828   4.141  16.017  1.00 93.10           O
ATOM   1433  HA  ALA A 107      12.943   6.478  14.978  1.00 93.10           H
ATOM   1434  CB  ALA A 107      11.175   5.981  13.867  1.00 93.10           C
ATOM   1435 1HB  ALA A 107      11.057   6.999  13.497  1.00 93.10           H
ATOM   1436 2HB  ALA A 107      10.874   5.276  13.093  1.00 93.10           H
ATOM   1437 3HB  ALA A 107      10.551   5.840  14.750  1.00 93.10           H
ATOM   1438  HN  ALA A 107      12.973   6.056  12.204  1.00 93.10           H
ATOM   1439  N   ALA A 108      13.123   3.402  13.900  1.00 92.60           N
ATOM   1440  CA  ALA A 108      13.330   2.018  14.293  1.00 92.60           C
ATOM   1441  C   ALA A 108      14.733   1.865  14.884  1.00 92.60           C
ATOM   1442  O   ALA A 108      14.946   1.056  15.786  1.00 92.60           O
ATOM   1443  HA  ALA A 108      12.594   1.778  15.060  1.00 92.60           H
ATOM   1444  CB  ALA A 108      13.102   1.105  13.087  1.00 92.60           C
ATOM   1445 1HB  ALA A 108      12.082   1.231  12.724  1.00 92.60           H
ATOM   1446 2HB  ALA A 108      13.804   1.367  12.295  1.00 92.60           H
ATOM   1447 3HB  ALA A 108      13.257   0.068  13.382  1.00 92.60           H
ATOM   1448  HN  ALA A 108      13.184   3.575  12.917  1.00 92.60           H
ATOM   1449  N   ALA A 109      15.655   2.653  14.350  1.00 92.22           N
ATOM   1450  CA  ALA A 109      17.054   2.525  14.719  1.00 92.22           C
ATOM   1451  C   ALA A 109      17.239   2.982  16.167  1.00 92.22           C
ATOM   1452  O   ALA A 109      18.081   2.448  16.888  1.00 92.22           O
ATOM   1453  HA  ALA A 109      17.322   1.471  14.643  1.00 92.22           H
ATOM   1454  CB  ALA A 109      17.916   3.325  13.740  1.00 92.22           C
ATOM   1455 1HB  ALA A 109      17.770   2.941  12.730  1.00 92.22           H
ATOM   1456 2HB  ALA A 109      17.626   4.375  13.775  1.00 92.22           H
ATOM   1457 3HB  ALA A 109      18.966   3.228  14.017  1.00 92.22           H
ATOM   1458  HN  ALA A 109      15.459   3.367  13.678  1.00 92.22           H
ATOM   1459  N   ASP A 110      16.439   3.966  16.550  1.00 88.03           N
ATOM   1460  CA  ASP A 110      16.591   4.590  17.853  1.00 88.03           C
ATOM   1461  C   ASP A 110      15.214   4.995  18.384  1.00 88.03           C
ATOM   1462  O   ASP A 110      14.538   4.201  19.036  1.00 88.03           O
ATOM   1463  HA  ASP A 110      17.073   3.837  18.477  1.00 88.03           H
ATOM   1464  CB  ASP A 110      17.453   5.851  17.763  1.00 88.03           C
ATOM   1465 1HB  ASP A 110      18.428   5.601  17.345  1.00 88.03           H
ATOM   1466 2HB  ASP A 110      16.988   6.565  17.083  1.00 88.03           H
ATOM   1467  CG  ASP A 110      17.632   6.493  19.140  1.00 88.03           C
ATOM   1468  OD1 ASP A 110      17.297   5.810  20.132  1.00 88.03           O
ATOM   1469  OD2 ASP A 110      18.101   7.651  19.170  1.00 88.03           O
ATOM   1470  HN  ASP A 110      15.699   4.336  15.988  1.00 88.03           H
ATOM   1471  N   GLN A 111      14.840   6.231  18.084  1.00 88.76           N
ATOM   1472  CA  GLN A 111      13.556   6.750  18.522  1.00 88.76           C
ATOM   1473  C   GLN A 111      13.061   7.827  17.554  1.00 88.76           C
ATOM   1474  O   GLN A 111      13.802   8.263  16.673  1.00 88.76           O
ATOM   1475  HA  GLN A 111      12.877   5.897  18.505  1.00 88.76           H
ATOM   1476  CB  GLN A 111      13.642   7.294  19.949  1.00 88.76           C
ATOM   1477 1HB  GLN A 111      12.659   7.638  20.271  1.00 88.76           H
ATOM   1478 2HB  GLN A 111      13.938   6.495  20.629  1.00 88.76           H
ATOM   1479  CG  GLN A 111      14.645   8.445  20.038  1.00 88.76           C
ATOM   1480 1HG  GLN A 111      15.629   8.100  19.720  1.00 88.76           H
ATOM   1481 2HG  GLN A 111      14.351   9.242  19.355  1.00 88.76           H
ATOM   1482  CD  GLN A 111      14.727   8.992  21.465  1.00 88.76           C
ATOM   1483  OE1 GLN A 111      13.729   9.225  22.126  1.00 88.76           O
ATOM   1484  NE2 GLN A 111      15.969   9.184  21.900  1.00 88.76           N
ATOM   1485 1HE2 GLN A 111      16.745   8.973  21.306  1.00 88.76           H
ATOM   1486 2HE2 GLN A 111      16.127   9.540  22.821  1.00 88.76           H
ATOM   1487  HN  GLN A 111      15.397   6.870  17.554  1.00 88.76           H
ATOM   1488  N   TRP A 112      11.813   8.226  17.750  1.00 91.65           N
ATOM   1489  CA  TRP A 112      11.211   9.244  16.906  1.00 91.65           C
ATOM   1490  C   TRP A 112      11.808  10.597  17.298  1.00 91.65           C
ATOM   1491  O   TRP A 112      11.493  11.135  18.358  1.00 91.65           O
ATOM   1492  HA  TRP A 112      11.463   9.011  15.871  1.00 91.65           H
ATOM   1493  CB  TRP A 112       9.685   9.211  17.010  1.00 91.65           C
ATOM   1494 1HB  TRP A 112       9.342   8.189  16.849  1.00 91.65           H
ATOM   1495 2HB  TRP A 112       9.395   9.488  18.024  1.00 91.65           H
ATOM   1496  CG  TRP A 112       8.973  10.135  16.020  1.00 91.65           C
ATOM   1497  CD1 TRP A 112       8.547  11.389  16.223  1.00 91.65           C
ATOM   1498  HD1 TRP A 112       8.659  11.931  17.162  1.00 91.65           H
ATOM   1499  CD2 TRP A 112       8.621   9.825  14.656  1.00 91.65           C
ATOM   1500  NE1 TRP A 112       7.947  11.908  15.093  1.00 91.65           N
ATOM   1501  HE1 TRP A 112       7.552  12.822  15.000  1.00 91.65           H
ATOM   1502  CE2 TRP A 112       7.994  10.927  14.110  1.00 91.65           C
ATOM   1503  CE3 TRP A 112       8.826   8.653  13.907  1.00 91.65           C
ATOM   1504  HE3 TRP A 112       9.318   7.770  14.315  1.00 91.65           H
ATOM   1505  CZ2 TRP A 112       7.520  10.965  12.793  1.00 91.65           C
ATOM   1506  HZ2 TRP A 112       7.027  11.848  12.385  1.00 91.65           H
ATOM   1507  CZ3 TRP A 112       8.346   8.707  12.593  1.00 91.65           C
ATOM   1508  HZ3 TRP A 112       8.479   7.824  11.968  1.00 91.65           H
ATOM   1509  CH2 TRP A 112       7.712   9.808  12.029  1.00 91.65           C
ATOM   1510  HH2 TRP A 112       7.367   9.771  10.995  1.00 91.65           H
ATOM   1511  HN  TRP A 112      11.217   7.866  18.468  1.00 91.65           H
ATOM   1512  N   LYS A 113      12.660  11.108  16.421  1.00 91.91           N
ATOM   1513  CA  LYS A 113      13.398  12.324  16.716  1.00 91.91           C
ATOM   1514  C   LYS A 113      12.694  13.515  16.062  1.00 91.91           C
ATOM   1515  O   LYS A 113      13.177  14.643  16.135  1.00 91.91           O
ATOM   1516  HA  LYS A 113      13.379  12.464  17.797  1.00 91.91           H
ATOM   1517  CB  LYS A 113      14.864  12.175  16.304  1.00 91.91           C
ATOM   1518 1HB  LYS A 113      14.925  11.941  15.241  1.00 91.91           H
ATOM   1519 2HB  LYS A 113      15.385  13.121  16.452  1.00 91.91           H
ATOM   1520  CG  LYS A 113      15.552  11.075  17.115  1.00 91.91           C
ATOM   1521 1HG  LYS A 113      15.509  11.319  18.176  1.00 91.91           H
ATOM   1522 2HG  LYS A 113      15.019  10.133  16.982  1.00 91.91           H
ATOM   1523  CD  LYS A 113      17.010  10.907  16.683  1.00 91.91           C
ATOM   1524 1HD  LYS A 113      17.056  10.706  15.613  1.00 91.91           H
ATOM   1525 2HD  LYS A 113      17.554  11.835  16.857  1.00 91.91           H
ATOM   1526  CE  LYS A 113      17.681   9.766  17.451  1.00 91.91           C
ATOM   1527 1HE  LYS A 113      17.633   9.962  18.522  1.00 91.91           H
ATOM   1528 2HE  LYS A 113      17.143   8.835  17.274  1.00 91.91           H
ATOM   1529  NZ  LYS A 113      19.092   9.618  17.031  1.00 91.91           N
ATOM   1530 1HZ  LYS A 113      19.515   8.845  17.533  1.00 91.91           H
ATOM   1531 2HZ  LYS A 113      19.131   9.435  16.034  1.00 91.91           H
ATOM   1532 3HZ  LYS A 113      19.598  10.472  17.238  1.00 91.91           H
ATOM   1533  HN  LYS A 113      12.849  10.706  15.525  1.00 91.91           H
ATOM   1534  N   PHE A 114      11.562  13.222  15.437  1.00 93.66           N
ATOM   1535  CA  PHE A 114      10.897  14.201  14.596  1.00 93.66           C
ATOM   1536  C   PHE A 114       9.664  14.778  15.295  1.00 93.66           C
ATOM   1537  O   PHE A 114       9.225  14.255  16.318  1.00 93.66           O
ATOM   1538  HA  PHE A 114      11.611  15.002  14.404  1.00 93.66           H
ATOM   1539  CB  PHE A 114      10.454  13.473  13.326  1.00 93.66           C
ATOM   1540 1HB  PHE A 114       9.646  12.785  13.577  1.00 93.66           H
ATOM   1541 2HB  PHE A 114      10.045  14.201  12.625  1.00 93.66           H
ATOM   1542  CG  PHE A 114      11.573  12.692  12.633  1.00 93.66           C
ATOM   1543  CD1 PHE A 114      12.517  13.354  11.912  1.00 93.66           C
ATOM   1544  HD1 PHE A 114      12.477  14.440  11.827  1.00 93.66           H
ATOM   1545  CD2 PHE A 114      11.623  11.337  12.739  1.00 93.66           C
ATOM   1546  HD2 PHE A 114      10.867  10.807  13.318  1.00 93.66           H
ATOM   1547  CE1 PHE A 114      13.556  12.629  11.269  1.00 93.66           C
ATOM   1548  HE1 PHE A 114      14.313  13.159  10.691  1.00 93.66           H
ATOM   1549  CE2 PHE A 114      12.662  10.613  12.097  1.00 93.66           C
ATOM   1550  HE2 PHE A 114      12.703   9.527  12.182  1.00 93.66           H
ATOM   1551  CZ  PHE A 114      13.606  11.274  11.375  1.00 93.66           C
ATOM   1552  HZ  PHE A 114      14.404  10.718  10.882  1.00 93.66           H
ATOM   1553  HN  PHE A 114      11.103  12.336  15.499  1.00 93.66           H
ATOM   1554  N   GLN A 115       9.141  15.848  14.716  1.00 94.04           N
ATOM   1555  CA  GLN A 115       7.990  16.524  15.291  1.00 94.04           C
ATOM   1556  C   GLN A 115       6.713  15.729  15.009  1.00 94.04           C
ATOM   1557  O   GLN A 115       6.710  14.830  14.170  1.00 94.04           O
ATOM   1558  HA  GLN A 115       8.178  16.553  16.364  1.00 94.04           H
ATOM   1559  CB  GLN A 115       7.873  17.955  14.762  1.00 94.04           C
ATOM   1560 1HB  GLN A 115       7.876  17.945  13.673  1.00 94.04           H
ATOM   1561 2HB  GLN A 115       6.922  18.385  15.075  1.00 94.04           H
ATOM   1562  CG  GLN A 115       9.025  18.823  15.273  1.00 94.04           C
ATOM   1563 1HG  GLN A 115       9.340  18.474  16.256  1.00 94.04           H
ATOM   1564 2HG  GLN A 115       9.883  18.723  14.609  1.00 94.04           H
ATOM   1565  CD  GLN A 115       8.607  20.293  15.358  1.00 94.04           C
ATOM   1566  OE1 GLN A 115       7.590  20.707  14.827  1.00 94.04           O
ATOM   1567  NE2 GLN A 115       9.447  21.054  16.053  1.00 94.04           N
ATOM   1568 1HE2 GLN A 115      10.265  20.651  16.463  1.00 94.04           H
ATOM   1569 2HE2 GLN A 115       9.261  22.030  16.165  1.00 94.04           H
ATOM   1570  HN  GLN A 115       9.489  16.253  13.870  1.00 94.04           H
ATOM   1571  N   THR A 116       5.659  16.091  15.725  1.00 94.23           N
ATOM   1572  CA  THR A 116       4.399  15.375  15.617  1.00 94.23           C
ATOM   1573  C   THR A 116       3.863  15.452  14.186  1.00 94.23           C
ATOM   1574  O   THR A 116       3.273  14.494  13.688  1.00 94.23           O
ATOM   1575  HA  THR A 116       4.582  14.322  15.834  1.00 94.23           H
ATOM   1576  CB  THR A 116       3.437  15.950  16.658  1.00 94.23           C
ATOM   1577  HB  THR A 116       3.076  16.933  16.354  1.00 94.23           H
ATOM   1578  OG1 THR A 116       4.181  15.918  17.874  1.00 94.23           O
ATOM   1579  HG1 THR A 116       3.748  16.508  18.555  1.00 94.23           H
ATOM   1580  CG2 THR A 116       2.245  15.030  16.926  1.00 94.23           C
ATOM   1581 1HG2 THR A 116       2.604  14.069  17.296  1.00 94.23           H
ATOM   1582 2HG2 THR A 116       1.688  14.879  16.002  1.00 94.23           H
ATOM   1583 3HG2 THR A 116       1.594  15.486  17.672  1.00 94.23           H
ATOM   1584  HN  THR A 116       5.656  16.856  16.369  1.00 94.23           H
ATOM   1585  N   PHE A 117       4.087  16.601  13.566  1.00 95.11           N
ATOM   1586  CA  PHE A 117       3.629  16.818  12.204  1.00 95.11           C
ATOM   1587  C   PHE A 117       4.120  15.704  11.276  1.00 95.11           C
ATOM   1588  O   PHE A 117       3.344  15.152  10.498  1.00 95.11           O
ATOM   1589  HA  PHE A 117       2.539  16.816  12.225  1.00 95.11           H
ATOM   1590  CB  PHE A 117       4.221  18.150  11.739  1.00 95.11           C
ATOM   1591 1HB  PHE A 117       3.831  18.949  12.370  1.00 95.11           H
ATOM   1592 2HB  PHE A 117       5.301  18.127  11.885  1.00 95.11           H
ATOM   1593  CG  PHE A 117       3.926  18.486  10.276  1.00 95.11           C
ATOM   1594  CD1 PHE A 117       4.901  18.351   9.338  1.00 95.11           C
ATOM   1595  HD1 PHE A 117       5.892  18.004   9.628  1.00 95.11           H
ATOM   1596  CD2 PHE A 117       2.688  18.919   9.914  1.00 95.11           C
ATOM   1597  HD2 PHE A 117       1.907  19.027  10.666  1.00 95.11           H
ATOM   1598  CE1 PHE A 117       4.627  18.662   7.980  1.00 95.11           C
ATOM   1599  HE1 PHE A 117       5.408  18.554   7.227  1.00 95.11           H
ATOM   1600  CE2 PHE A 117       2.414  19.230   8.556  1.00 95.11           C
ATOM   1601  HE2 PHE A 117       1.423  19.578   8.266  1.00 95.11           H
ATOM   1602  CZ  PHE A 117       3.389  19.096   7.617  1.00 95.11           C
ATOM   1603  HZ  PHE A 117       3.179  19.335   6.575  1.00 95.11           H
ATOM   1604  HN  PHE A 117       4.571  17.374  13.977  1.00 95.11           H
ATOM   1605  N   MET A 118       5.406  15.407  11.390  1.00 94.82           N
ATOM   1606  CA  MET A 118       6.017  14.392  10.550  1.00 94.82           C
ATOM   1607  C   MET A 118       5.407  13.015  10.821  1.00 94.82           C
ATOM   1608  O   MET A 118       5.263  12.205   9.907  1.00 94.82           O
ATOM   1609  HA  MET A 118       5.807  14.694   9.524  1.00 94.82           H
ATOM   1610  CB  MET A 118       7.523  14.345  10.818  1.00 94.82           C
ATOM   1611 1HB  MET A 118       7.927  15.357  10.825  1.00 94.82           H
ATOM   1612 2HB  MET A 118       7.707  13.922  11.806  1.00 94.82           H
ATOM   1613  CG  MET A 118       8.243  13.509   9.757  1.00 94.82           C
ATOM   1614 1HG  MET A 118       9.312  13.479   9.970  1.00 94.82           H
ATOM   1615 2HG  MET A 118       7.883  12.481   9.786  1.00 94.82           H
ATOM   1616  SD  MET A 118       7.964  14.207   8.138  1.00 94.82           S
ATOM   1617  CE  MET A 118       8.921  15.707   8.277  1.00 94.82           C
ATOM   1618 1HE  MET A 118       8.530  16.313   9.094  1.00 94.82           H
ATOM   1619 2HE  MET A 118       9.963  15.455   8.477  1.00 94.82           H
ATOM   1620 3HE  MET A 118       8.856  16.267   7.345  1.00 94.82           H
ATOM   1621  HN  MET A 118       6.026  15.846  12.041  1.00 94.82           H
ATOM   1622  N   CYS A 119       5.065  12.793  12.082  1.00 93.66           N
ATOM   1623  CA  CYS A 119       4.470  11.530  12.484  1.00 93.66           C
ATOM   1624  C   CYS A 119       3.134  11.373  11.755  1.00 93.66           C
ATOM   1625  O   CYS A 119       2.842  10.311  11.208  1.00 93.66           O
ATOM   1626  HA  CYS A 119       5.168  10.747  12.187  1.00 93.66           H
ATOM   1627  CB  CYS A 119       4.305  11.441  14.003  1.00 93.66           C
ATOM   1628 1HB  CYS A 119       5.283  11.443  14.484  1.00 93.66           H
ATOM   1629 2HB  CYS A 119       3.767  12.315  14.370  1.00 93.66           H
ATOM   1630  SG  CYS A 119       3.396   9.916  14.445  1.00 93.66           S
ATOM   1631  HN  CYS A 119       5.187  13.457  12.820  1.00 93.66           H
ATOM   1632  N   LYS A 120       2.359  12.447  11.770  1.00 94.73           N
ATOM   1633  CA  LYS A 120       1.056  12.438  11.128  1.00 94.73           C
ATOM   1634  C   LYS A 120       1.224  12.095   9.646  1.00 94.73           C
ATOM   1635  O   LYS A 120       0.532  11.221   9.125  1.00 94.73           O
ATOM   1636  HA  LYS A 120       0.464  11.653  11.599  1.00 94.73           H
ATOM   1637  CB  LYS A 120       0.328  13.762  11.373  1.00 94.73           C
ATOM   1638 1HB  LYS A 120       0.982  14.595  11.113  1.00 94.73           H
ATOM   1639 2HB  LYS A 120      -0.544  13.828  10.723  1.00 94.73           H
ATOM   1640  CG  LYS A 120      -0.107  13.886  12.834  1.00 94.73           C
ATOM   1641 1HG  LYS A 120      -0.760  13.053  13.094  1.00 94.73           H
ATOM   1642 2HG  LYS A 120       0.765  13.822  13.484  1.00 94.73           H
ATOM   1643  CD  LYS A 120      -0.836  15.208  13.079  1.00 94.73           C
ATOM   1644 1HD  LYS A 120      -0.153  16.041  12.913  1.00 94.73           H
ATOM   1645 2HD  LYS A 120      -1.651  15.317  12.363  1.00 94.73           H
ATOM   1646  CE  LYS A 120      -1.391  15.273  14.504  1.00 94.73           C
ATOM   1647 1HE  LYS A 120      -1.540  14.264  14.889  1.00 94.73           H
ATOM   1648 2HE  LYS A 120      -0.670  15.761  15.159  1.00 94.73           H
ATOM   1649  NZ  LYS A 120      -2.672  16.014  14.528  1.00 94.73           N
ATOM   1650 1HZ  LYS A 120      -3.013  16.069  15.481  1.00 94.73           H
ATOM   1651 2HZ  LYS A 120      -2.529  16.950  14.165  1.00 94.73           H
ATOM   1652 3HZ  LYS A 120      -3.353  15.530  13.953  1.00 94.73           H
ATOM   1653  HN  LYS A 120       2.607  13.310  12.210  1.00 94.73           H
ATOM   1654  N   VAL A 121       2.148  12.799   9.010  1.00 94.58           N
ATOM   1655  CA  VAL A 121       2.343  12.656   7.577  1.00 94.58           C
ATOM   1656  C   VAL A 121       2.772  11.221   7.266  1.00 94.58           C
ATOM   1657  O   VAL A 121       2.209  10.578   6.382  1.00 94.58           O
ATOM   1658  HA  VAL A 121       1.385  12.848   7.094  1.00 94.58           H
ATOM   1659  CB  VAL A 121       3.344  13.701   7.078  1.00 94.58           C
ATOM   1660  HB  VAL A 121       4.236  13.634   7.700  1.00 94.58           H
ATOM   1661  CG1 VAL A 121       3.756  13.417   5.632  1.00 94.58           C
ATOM   1662 1HG1 VAL A 121       4.220  12.433   5.573  1.00 94.58           H
ATOM   1663 2HG1 VAL A 121       2.875  13.443   4.991  1.00 94.58           H
ATOM   1664 3HG1 VAL A 121       4.468  14.175   5.303  1.00 94.58           H
ATOM   1665  CG2 VAL A 121       2.776  15.115   7.219  1.00 94.58           C
ATOM   1666 1HG2 VAL A 121       1.861  15.199   6.633  1.00 94.58           H
ATOM   1667 2HG2 VAL A 121       2.556  15.314   8.268  1.00 94.58           H
ATOM   1668 3HG2 VAL A 121       3.508  15.837   6.858  1.00 94.58           H
ATOM   1669  HN  VAL A 121       2.755  13.457   9.455  1.00 94.58           H
ATOM   1670  N   VAL A 122       3.766  10.760   8.011  1.00 93.28           N
ATOM   1671  CA  VAL A 122       4.426   9.507   7.686  1.00 93.28           C
ATOM   1672  C   VAL A 122       3.421   8.360   7.805  1.00 93.28           C
ATOM   1673  O   VAL A 122       3.392   7.465   6.962  1.00 93.28           O
ATOM   1674  HA  VAL A 122       4.764   9.571   6.651  1.00 93.28           H
ATOM   1675  CB  VAL A 122       5.657   9.318   8.575  1.00 93.28           C
ATOM   1676  HB  VAL A 122       5.366   9.537   9.602  1.00 93.28           H
ATOM   1677  CG1 VAL A 122       6.152   7.871   8.525  1.00 93.28           C
ATOM   1678 1HG1 VAL A 122       5.363   7.205   8.875  1.00 93.28           H
ATOM   1679 2HG1 VAL A 122       6.418   7.612   7.501  1.00 93.28           H
ATOM   1680 3HG1 VAL A 122       7.028   7.764   9.166  1.00 93.28           H
ATOM   1681  CG2 VAL A 122       6.771  10.292   8.184  1.00 93.28           C
ATOM   1682 1HG2 VAL A 122       7.058  10.117   7.147  1.00 93.28           H
ATOM   1683 2HG2 VAL A 122       6.414  11.316   8.294  1.00 93.28           H
ATOM   1684 3HG2 VAL A 122       7.634  10.136   8.831  1.00 93.28           H
ATOM   1685  HN  VAL A 122       4.120  11.226   8.822  1.00 93.28           H
ATOM   1686  N   ASN A 123       2.621   8.424   8.859  1.00 92.11           N
ATOM   1687  CA  ASN A 123       1.615   7.403   9.099  1.00 92.11           C
ATOM   1688  C   ASN A 123       0.581   7.437   7.972  1.00 92.11           C
ATOM   1689  O   ASN A 123       0.126   6.392   7.510  1.00 92.11           O
ATOM   1690  HA  ASN A 123       2.165   6.462   9.132  1.00 92.11           H
ATOM   1691  CB  ASN A 123       0.883   7.650  10.420  1.00 92.11           C
ATOM   1692 1HB  ASN A 123       0.779   8.722  10.587  1.00 92.11           H
ATOM   1693 2HB  ASN A 123      -0.123   7.236  10.364  1.00 92.11           H
ATOM   1694  CG  ASN A 123       1.637   7.017  11.591  1.00 92.11           C
ATOM   1695  OD1 ASN A 123       2.451   6.122  11.429  1.00 92.11           O
ATOM   1696  ND2 ASN A 123       1.322   7.529  12.777  1.00 92.11           N
ATOM   1697 1HD2 ASN A 123       0.645   8.263  12.841  1.00 92.11           H
ATOM   1698 2HD2 ASN A 123       1.762   7.181  13.605  1.00 92.11           H
ATOM   1699  HN  ASN A 123       2.652   9.155   9.541  1.00 92.11           H
ATOM   1700  N   SER A 124       0.241   8.650   7.561  1.00 93.25           N
ATOM   1701  CA  SER A 124      -0.865   8.844   6.638  1.00 93.25           C
ATOM   1702  C   SER A 124      -0.448   8.426   5.227  1.00 93.25           C
ATOM   1703  O   SER A 124      -1.251   7.875   4.476  1.00 93.25           O
ATOM   1704  HA  SER A 124      -1.665   8.202   7.007  1.00 93.25           H
ATOM   1705  CB  SER A 124      -1.337  10.300   6.643  1.00 93.25           C
ATOM   1706 1HB  SER A 124      -0.543  10.940   6.257  1.00 93.25           H
ATOM   1707 2HB  SER A 124      -2.188  10.407   5.971  1.00 93.25           H
ATOM   1708  OG  SER A 124      -1.705  10.737   7.949  1.00 93.25           O
ATOM   1709  HG  SER A 124      -1.082  11.456   8.257  1.00 93.25           H
ATOM   1710  HN  SER A 124       0.705   9.488   7.848  1.00 93.25           H
ATOM   1711  N   MET A 125       0.807   8.705   4.908  1.00 93.22           N
ATOM   1712  CA  MET A 125       1.287   8.545   3.546  1.00 93.22           C
ATOM   1713  C   MET A 125       1.202   7.083   3.103  1.00 93.22           C
ATOM   1714  O   MET A 125       0.871   6.797   1.953  1.00 93.22           O
ATOM   1715  HA  MET A 125       0.629   9.157   2.929  1.00 93.22           H
ATOM   1716  CB  MET A 125       2.738   9.022   3.455  1.00 93.22           C
ATOM   1717 1HB  MET A 125       3.288   8.692   4.336  1.00 93.22           H
ATOM   1718 2HB  MET A 125       3.220   8.570   2.589  1.00 93.22           H
ATOM   1719  CG  MET A 125       2.807  10.547   3.346  1.00 93.22           C
ATOM   1720 1HG  MET A 125       2.283  11.004   4.185  1.00 93.22           H
ATOM   1721 2HG  MET A 125       3.845  10.877   3.400  1.00 93.22           H
ATOM   1722  SD  MET A 125       2.078  11.082   1.807  1.00 93.22           S
ATOM   1723  CE  MET A 125       1.625  12.753   2.243  1.00 93.22           C
ATOM   1724 1HE  MET A 125       0.927  12.733   3.081  1.00 93.22           H
ATOM   1725 2HE  MET A 125       2.518  13.309   2.527  1.00 93.22           H
ATOM   1726 3HE  MET A 125       1.152  13.236   1.388  1.00 93.22           H
ATOM   1727  HN  MET A 125       1.490   9.035   5.560  1.00 93.22           H
ATOM   1728  N   TYR A 126       1.506   6.196   4.039  1.00 86.34           N
ATOM   1729  CA  TYR A 126       1.442   4.770   3.768  1.00 86.34           C
ATOM   1730  C   TYR A 126       0.019   4.344   3.401  1.00 86.34           C
ATOM   1731  O   TYR A 126      -0.183   3.608   2.437  1.00 86.34           O
ATOM   1732  HA  TYR A 126       2.105   4.557   2.929  1.00 86.34           H
ATOM   1733  CB  TYR A 126       1.850   4.074   5.068  1.00 86.34           C
ATOM   1734 1HB  TYR A 126       2.912   4.249   5.244  1.00 86.34           H
ATOM   1735 2HB  TYR A 126       1.310   4.531   5.898  1.00 86.34           H
ATOM   1736  CG  TYR A 126       1.588   2.567   5.077  1.00 86.34           C
ATOM   1737  CD1 TYR A 126       0.783   2.012   6.050  1.00 86.34           C
ATOM   1738  HD1 TYR A 126       0.333   2.648   6.813  1.00 86.34           H
ATOM   1739  CD2 TYR A 126       2.157   1.762   4.110  1.00 86.34           C
ATOM   1740  HD2 TYR A 126       2.793   2.201   3.342  1.00 86.34           H
ATOM   1741  CE1 TYR A 126       0.536   0.594   6.058  1.00 86.34           C
ATOM   1742  HE1 TYR A 126      -0.098   0.143   6.821  1.00 86.34           H
ATOM   1743  CE2 TYR A 126       1.910   0.344   4.118  1.00 86.34           C
ATOM   1744  HE2 TYR A 126       2.353  -0.303   3.362  1.00 86.34           H
ATOM   1745  CZ  TYR A 126       1.112  -0.171   5.092  1.00 86.34           C
ATOM   1746  OH  TYR A 126       0.878  -1.510   5.099  1.00 86.34           O
ATOM   1747  HH  TYR A 126       1.360  -1.946   4.339  1.00 86.34           H
ATOM   1748  HN  TYR A 126       1.791   6.437   4.967  1.00 86.34           H
ATOM   1749  N   LYS A 127      -0.930   4.826   4.189  1.00 87.17           N
ATOM   1750  CA  LYS A 127      -2.323   4.460   3.995  1.00 87.17           C
ATOM   1751  C   LYS A 127      -2.812   5.024   2.659  1.00 87.17           C
ATOM   1752  O   LYS A 127      -3.575   4.371   1.948  1.00 87.17           O
ATOM   1753  HA  LYS A 127      -2.371   3.372   3.948  1.00 87.17           H
ATOM   1754  CB  LYS A 127      -3.165   4.899   5.194  1.00 87.17           C
ATOM   1755 1HB  LYS A 127      -2.969   5.948   5.417  1.00 87.17           H
ATOM   1756 2HB  LYS A 127      -4.224   4.820   4.948  1.00 87.17           H
ATOM   1757  CG  LYS A 127      -2.857   4.044   6.424  1.00 87.17           C
ATOM   1758 1HG  LYS A 127      -1.794   4.109   6.659  1.00 87.17           H
ATOM   1759 2HG  LYS A 127      -3.398   4.432   7.287  1.00 87.17           H
ATOM   1760  CD  LYS A 127      -3.243   2.583   6.187  1.00 87.17           C
ATOM   1761 1HD  LYS A 127      -4.293   2.523   5.899  1.00 87.17           H
ATOM   1762 2HD  LYS A 127      -2.662   2.179   5.358  1.00 87.17           H
ATOM   1763  CE  LYS A 127      -3.005   1.742   7.443  1.00 87.17           C
ATOM   1764 1HE  LYS A 127      -1.981   1.881   7.792  1.00 87.17           H
ATOM   1765 2HE  LYS A 127      -3.663   2.078   8.244  1.00 87.17           H
ATOM   1766  NZ  LYS A 127      -3.249   0.309   7.161  1.00 87.17           N
ATOM   1767 1HZ  LYS A 127      -3.092  -0.232   8.004  1.00 87.17           H
ATOM   1768 2HZ  LYS A 127      -4.207   0.184   6.853  1.00 87.17           H
ATOM   1769 3HZ  LYS A 127      -2.616  -0.005   6.435  1.00 87.17           H
ATOM   1770  HN  LYS A 127      -0.761   5.455   4.948  1.00 87.17           H
ATOM   1771  N   MET A 128      -2.354   6.230   2.359  1.00 91.83           N
ATOM   1772  CA  MET A 128      -2.719   6.880   1.112  1.00 91.83           C
ATOM   1773  C   MET A 128      -2.249   6.060  -0.092  1.00 91.83           C
ATOM   1774  O   MET A 128      -3.015   5.827  -1.025  1.00 91.83           O
ATOM   1775  HA  MET A 128      -3.807   6.938   1.119  1.00 91.83           H
ATOM   1776  CB  MET A 128      -2.088   8.273   1.059  1.00 91.83           C
ATOM   1777 1HB  MET A 128      -2.360   8.834   1.953  1.00 91.83           H
ATOM   1778 2HB  MET A 128      -1.002   8.184   1.057  1.00 91.83           H
ATOM   1779  CG  MET A 128      -2.545   9.035  -0.187  1.00 91.83           C
ATOM   1780 1HG  MET A 128      -2.275   8.477  -1.084  1.00 91.83           H
ATOM   1781 2HG  MET A 128      -3.631   9.131  -0.186  1.00 91.83           H
ATOM   1782  SD  MET A 128      -1.791  10.652  -0.225  1.00 91.83           S
ATOM   1783  CE  MET A 128      -2.796  11.491   0.988  1.00 91.83           C
ATOM   1784 1HE  MET A 128      -3.837  11.481   0.667  1.00 91.83           H
ATOM   1785 2HE  MET A 128      -2.706  10.983   1.948  1.00 91.83           H
ATOM   1786 3HE  MET A 128      -2.457  12.523   1.090  1.00 91.83           H
ATOM   1787  HN  MET A 128      -1.745   6.760   2.950  1.00 91.83           H
ATOM   1788  N   ASN A 129      -0.992   5.646  -0.031  1.00 90.59           N
ATOM   1789  CA  ASN A 129      -0.424   4.822  -1.084  1.00 90.59           C
ATOM   1790  C   ASN A 129      -1.249   3.542  -1.225  1.00 90.59           C
ATOM   1791  O   ASN A 129      -1.617   3.155  -2.333  1.00 90.59           O
ATOM   1792  HA  ASN A 129      -0.457   5.440  -1.981  1.00 90.59           H
ATOM   1793  CB  ASN A 129       1.016   4.423  -0.755  1.00 90.59           C
ATOM   1794 1HB  ASN A 129       1.672   5.286  -0.871  1.00 90.59           H
ATOM   1795 2HB  ASN A 129       1.081   4.111   0.288  1.00 90.59           H
ATOM   1796  CG  ASN A 129       1.492   3.288  -1.664  1.00 90.59           C
ATOM   1797  OD1 ASN A 129       1.280   2.116  -1.399  1.00 90.59           O
ATOM   1798  ND2 ASN A 129       2.145   3.699  -2.747  1.00 90.59           N
ATOM   1799 1HD2 ASN A 129       2.285   4.677  -2.905  1.00 90.59           H
ATOM   1800 2HD2 ASN A 129       2.496   3.032  -3.403  1.00 90.59           H
ATOM   1801  HN  ASN A 129      -0.367   5.864   0.719  1.00 90.59           H
ATOM   1802  N   PHE A 130      -1.516   2.919  -0.086  1.00 84.93           N
ATOM   1803  CA  PHE A 130      -2.118   1.597  -0.079  1.00 84.93           C
ATOM   1804  C   PHE A 130      -3.474   1.609  -0.788  1.00 84.93           C
ATOM   1805  O   PHE A 130      -3.728   0.783  -1.664  1.00 84.93           O
ATOM   1806  HA  PHE A 130      -1.439   0.929  -0.609  1.00 84.93           H
ATOM   1807  CB  PHE A 130      -2.326   1.207   1.386  1.00 84.93           C
ATOM   1808 1HB  PHE A 130      -1.364   1.234   1.898  1.00 84.93           H
ATOM   1809 2HB  PHE A 130      -2.961   1.953   1.863  1.00 84.93           H
ATOM   1810  CG  PHE A 130      -2.952  -0.175   1.579  1.00 84.93           C
ATOM   1811  CD1 PHE A 130      -4.170  -0.292   2.173  1.00 84.93           C
ATOM   1812  HD1 PHE A 130      -4.700   0.599   2.511  1.00 84.93           H
ATOM   1813  CD2 PHE A 130      -2.291  -1.286   1.158  1.00 84.93           C
ATOM   1814  HD2 PHE A 130      -1.315  -1.192   0.682  1.00 84.93           H
ATOM   1815  CE1 PHE A 130      -4.752  -1.575   2.353  1.00 84.93           C
ATOM   1816  HE1 PHE A 130      -5.728  -1.669   2.829  1.00 84.93           H
ATOM   1817  CE2 PHE A 130      -2.873  -2.569   1.338  1.00 84.93           C
ATOM   1818  HE2 PHE A 130      -2.343  -3.460   1.000  1.00 84.93           H
ATOM   1819  CZ  PHE A 130      -4.091  -2.687   1.931  1.00 84.93           C
ATOM   1820  HZ  PHE A 130      -4.538  -3.671   2.069  1.00 84.93           H
ATOM   1821  HN  PHE A 130      -1.327   3.302   0.818  1.00 84.93           H
ATOM   1822  N   TYR A 131      -4.310   2.554  -0.383  1.00 86.58           N
ATOM   1823  CA  TYR A 131      -5.647   2.660  -0.941  1.00 86.58           C
ATOM   1824  C   TYR A 131      -5.596   3.066  -2.415  1.00 86.58           C
ATOM   1825  O   TYR A 131      -6.304   2.497  -3.244  1.00 86.58           O
ATOM   1826  HA  TYR A 131      -6.125   1.684  -0.857  1.00 86.58           H
ATOM   1827  CB  TYR A 131      -6.350   3.761  -0.145  1.00 86.58           C
ATOM   1828 1HB  TYR A 131      -5.733   4.660  -0.164  1.00 86.58           H
ATOM   1829 2HB  TYR A 131      -7.289   4.010  -0.639  1.00 86.58           H
ATOM   1830  CG  TYR A 131      -6.639   3.389   1.311  1.00 86.58           C
ATOM   1831  CD1 TYR A 131      -7.149   2.144   1.616  1.00 86.58           C
ATOM   1832  HD1 TYR A 131      -7.347   1.426   0.821  1.00 86.58           H
ATOM   1833  CD2 TYR A 131      -6.389   4.299   2.318  1.00 86.58           C
ATOM   1834  HD2 TYR A 131      -5.986   5.282   2.077  1.00 86.58           H
ATOM   1835  CE1 TYR A 131      -7.421   1.794   2.987  1.00 86.58           C
ATOM   1836  HE1 TYR A 131      -7.825   0.814   3.242  1.00 86.58           H
ATOM   1837  CE2 TYR A 131      -6.661   3.948   3.688  1.00 86.58           C
ATOM   1838  HE2 TYR A 131      -6.468   4.657   4.494  1.00 86.58           H
ATOM   1839  CZ  TYR A 131      -7.163   2.713   3.955  1.00 86.58           C
ATOM   1840  OH  TYR A 131      -7.420   2.382   5.249  1.00 86.58           O
ATOM   1841  HH  TYR A 131      -7.302   3.183   5.836  1.00 86.58           H
ATOM   1842  HN  TYR A 131      -4.086   3.238   0.311  1.00 86.58           H
ATOM   1843  N   SER A 132      -4.751   4.048  -2.696  1.00 90.41           N
ATOM   1844  CA  SER A 132      -4.652   4.587  -4.042  1.00 90.41           C
ATOM   1845  C   SER A 132      -4.181   3.498  -5.009  1.00 90.41           C
ATOM   1846  O   SER A 132      -4.711   3.371  -6.111  1.00 90.41           O
ATOM   1847  HA  SER A 132      -5.660   4.915  -4.296  1.00 90.41           H
ATOM   1848  CB  SER A 132      -3.700   5.784  -4.087  1.00 90.41           C
ATOM   1849 1HB  SER A 132      -3.602   6.131  -5.115  1.00 90.41           H
ATOM   1850 2HB  SER A 132      -4.126   6.607  -3.512  1.00 90.41           H
ATOM   1851  OG  SER A 132      -2.412   5.462  -3.570  1.00 90.41           O
ATOM   1852  HG  SER A 132      -2.280   5.901  -2.682  1.00 90.41           H
ATOM   1853  HN  SER A 132      -4.143   4.472  -2.025  1.00 90.41           H
ATOM   1854  N   CYS A 133      -3.190   2.741  -4.560  1.00 85.02           N
ATOM   1855  CA  CYS A 133      -2.618   1.692  -5.386  1.00 85.02           C
ATOM   1856  C   CYS A 133      -3.712   0.665  -5.684  1.00 85.02           C
ATOM   1857  O   CYS A 133      -3.870   0.235  -6.826  1.00 85.02           O
ATOM   1858  HA  CYS A 133      -2.273   2.168  -6.304  1.00 85.02           H
ATOM   1859  CB  CYS A 133      -1.399   1.050  -4.720  1.00 85.02           C
ATOM   1860 1HB  CYS A 133      -1.599   0.880  -3.662  1.00 85.02           H
ATOM   1861 2HB  CYS A 133      -1.201   0.076  -5.167  1.00 85.02           H
ATOM   1862  SG  CYS A 133       0.063   2.134  -4.912  1.00 85.02           S
ATOM   1863  HG  CYS A 133      -0.314   3.036  -4.010  1.00 85.02           H
ATOM   1864  HN  CYS A 133      -2.781   2.836  -3.653  1.00 85.02           H
ATOM   1865  N   VAL A 134      -4.439   0.301  -4.638  1.00 82.32           N
ATOM   1866  CA  VAL A 134      -5.508  -0.674  -4.772  1.00 82.32           C
ATOM   1867  C   VAL A 134      -6.475  -0.217  -5.866  1.00 82.32           C
ATOM   1868  O   VAL A 134      -6.808  -0.986  -6.766  1.00 82.32           O
ATOM   1869  HA  VAL A 134      -5.056  -1.618  -5.076  1.00 82.32           H
ATOM   1870  CB  VAL A 134      -6.193  -0.889  -3.421  1.00 82.32           C
ATOM   1871  HB  VAL A 134      -6.203   0.066  -2.894  1.00 82.32           H
ATOM   1872  CG1 VAL A 134      -7.644  -1.338  -3.607  1.00 82.32           C
ATOM   1873 1HG1 VAL A 134      -8.192  -0.575  -4.159  1.00 82.32           H
ATOM   1874 2HG1 VAL A 134      -7.666  -2.275  -4.162  1.00 82.32           H
ATOM   1875 3HG1 VAL A 134      -8.107  -1.483  -2.631  1.00 82.32           H
ATOM   1876  CG2 VAL A 134      -5.414  -1.890  -2.565  1.00 82.32           C
ATOM   1877 1HG2 VAL A 134      -5.359  -2.846  -3.085  1.00 82.32           H
ATOM   1878 2HG2 VAL A 134      -4.407  -1.512  -2.390  1.00 82.32           H
ATOM   1879 3HG2 VAL A 134      -5.923  -2.024  -1.610  1.00 82.32           H
ATOM   1880  HN  VAL A 134      -4.308   0.660  -3.714  1.00 82.32           H
ATOM   1881  N   LEU A 135      -6.899   1.034  -5.752  1.00 85.70           N
ATOM   1882  CA  LEU A 135      -7.932   1.556  -6.630  1.00 85.70           C
ATOM   1883  C   LEU A 135      -7.388   1.644  -8.057  1.00 85.70           C
ATOM   1884  O   LEU A 135      -8.108   1.379  -9.018  1.00 85.70           O
ATOM   1885  HA  LEU A 135      -8.760   0.847  -6.619  1.00 85.70           H
ATOM   1886  CB  LEU A 135      -8.469   2.885  -6.094  1.00 85.70           C
ATOM   1887 1HB  LEU A 135      -7.629   3.568  -5.965  1.00 85.70           H
ATOM   1888 2HB  LEU A 135      -9.122   3.322  -6.849  1.00 85.70           H
ATOM   1889  CG  LEU A 135      -9.239   2.814  -4.773  1.00 85.70           C
ATOM   1890  HG  LEU A 135      -8.652   2.226  -4.067  1.00 85.70           H
ATOM   1891  CD1 LEU A 135      -9.415   4.207  -4.166  1.00 85.70           C
ATOM   1892 1HD1 LEU A 135      -8.436   4.647  -3.976  1.00 85.70           H
ATOM   1893 2HD1 LEU A 135      -9.969   4.839  -4.860  1.00 85.70           H
ATOM   1894 3HD1 LEU A 135      -9.965   4.127  -3.228  1.00 85.70           H
ATOM   1895  CD2 LEU A 135     -10.577   2.095  -4.957  1.00 85.70           C
ATOM   1896 1HD2 LEU A 135     -11.182   2.635  -5.686  1.00 85.70           H
ATOM   1897 2HD2 LEU A 135     -10.399   1.081  -5.313  1.00 85.70           H
ATOM   1898 3HD2 LEU A 135     -11.104   2.059  -4.004  1.00 85.70           H
ATOM   1899  HN  LEU A 135      -6.549   1.684  -5.078  1.00 85.70           H
ATOM   1900  N   LEU A 136      -6.120   2.017  -8.150  1.00 87.35           N
ATOM   1901  CA  LEU A 136      -5.481   2.179  -9.445  1.00 87.35           C
ATOM   1902  C   LEU A 136      -5.398   0.819 -10.142  1.00 87.35           C
ATOM   1903  O   LEU A 136      -5.696   0.708 -11.330  1.00 87.35           O
ATOM   1904  HA  LEU A 136      -6.114   2.835 -10.042  1.00 87.35           H
ATOM   1905  CB  LEU A 136      -4.126   2.874  -9.291  1.00 87.35           C
ATOM   1906 1HB  LEU A 136      -3.584   2.393  -8.478  1.00 87.35           H
ATOM   1907 2HB  LEU A 136      -3.550   2.708 -10.201  1.00 87.35           H
ATOM   1908  CG  LEU A 136      -4.172   4.379  -9.016  1.00 87.35           C
ATOM   1909  HG  LEU A 136      -4.893   4.558  -8.219  1.00 87.35           H
ATOM   1910  CD1 LEU A 136      -2.816   4.887  -8.523  1.00 87.35           C
ATOM   1911 1HD1 LEU A 136      -2.548   4.371  -7.601  1.00 87.35           H
ATOM   1912 2HD1 LEU A 136      -2.057   4.693  -9.281  1.00 87.35           H
ATOM   1913 3HD1 LEU A 136      -2.876   5.959  -8.335  1.00 87.35           H
ATOM   1914  CD2 LEU A 136      -4.659   5.146 -10.247  1.00 87.35           C
ATOM   1915 1HD2 LEU A 136      -3.981   4.964 -11.081  1.00 87.35           H
ATOM   1916 2HD2 LEU A 136      -5.661   4.809 -10.512  1.00 87.35           H
ATOM   1917 3HD2 LEU A 136      -4.682   6.213 -10.024  1.00 87.35           H
ATOM   1918  HN  LEU A 136      -5.533   2.207  -7.363  1.00 87.35           H
ATOM   1919  N   ILE A 137      -4.992  -0.180  -9.373  1.00 79.84           N
ATOM   1920  CA  ILE A 137      -4.839  -1.522  -9.909  1.00 79.84           C
ATOM   1921  C   ILE A 137      -6.192  -2.020 -10.421  1.00 79.84           C
ATOM   1922  O   ILE A 137      -6.269  -2.639 -11.481  1.00 79.84           O
ATOM   1923  HA  ILE A 137      -4.152  -1.460 -10.753  1.00 79.84           H
ATOM   1924  CB  ILE A 137      -4.197  -2.444  -8.870  1.00 79.84           C
ATOM   1925  HB  ILE A 137      -4.689  -2.274  -7.912  1.00 79.84           H
ATOM   1926  CG1 ILE A 137      -2.716  -2.112  -8.682  1.00 79.84           C
ATOM   1927 1HG1 ILE A 137      -2.155  -2.423  -9.564  1.00 79.84           H
ATOM   1928 2HG1 ILE A 137      -2.590  -1.033  -8.590  1.00 79.84           H
ATOM   1929  CG2 ILE A 137      -4.413  -3.914  -9.234  1.00 79.84           C
ATOM   1930 1HG2 ILE A 137      -5.482  -4.125  -9.276  1.00 79.84           H
ATOM   1931 2HG2 ILE A 137      -3.965  -4.118 -10.206  1.00 79.84           H
ATOM   1932 3HG2 ILE A 137      -3.947  -4.548  -8.479  1.00 79.84           H
ATOM   1933  CD1 ILE A 137      -2.151  -2.805  -7.441  1.00 79.84           C
ATOM   1934 1HD1 ILE A 137      -2.698  -2.473  -6.559  1.00 79.84           H
ATOM   1935 2HD1 ILE A 137      -2.256  -3.884  -7.548  1.00 79.84           H
ATOM   1936 3HD1 ILE A 137      -1.097  -2.552  -7.331  1.00 79.84           H
ATOM   1937  HN  ILE A 137      -4.771  -0.085  -8.403  1.00 79.84           H
ATOM   1938  N   MET A 138      -7.225  -1.732  -9.643  1.00 79.65           N
ATOM   1939  CA  MET A 138      -8.581  -2.071 -10.043  1.00 79.65           C
ATOM   1940  C   MET A 138      -8.933  -1.430 -11.386  1.00 79.65           C
ATOM   1941  O   MET A 138      -9.455  -2.096 -12.279  1.00 79.65           O
ATOM   1942  HA  MET A 138      -8.595  -3.157 -10.136  1.00 79.65           H
ATOM   1943  CB  MET A 138      -9.564  -1.591  -8.974  1.00 79.65           C
ATOM   1944 1HB  MET A 138      -9.513  -2.248  -8.106  1.00 79.65           H
ATOM   1945 2HB  MET A 138      -9.281  -0.594  -8.636  1.00 79.65           H
ATOM   1946  CG  MET A 138     -10.994  -1.564  -9.517  1.00 79.65           C
ATOM   1947 1HG  MET A 138     -11.062  -0.867 -10.352  1.00 79.65           H
ATOM   1948 2HG  MET A 138     -11.265  -2.548  -9.900  1.00 79.65           H
ATOM   1949  SD  MET A 138     -12.128  -1.081  -8.226  1.00 79.65           S
ATOM   1950  CE  MET A 138     -12.025   0.695  -8.371  1.00 79.65           C
ATOM   1951 1HE  MET A 138     -10.997   1.014  -8.200  1.00 79.65           H
ATOM   1952 2HE  MET A 138     -12.337   0.997  -9.371  1.00 79.65           H
ATOM   1953 3HE  MET A 138     -12.677   1.159  -7.631  1.00 79.65           H
ATOM   1954  HN  MET A 138      -7.148  -1.275  -8.757  1.00 79.65           H
ATOM   1955  N   CYS A 139      -8.634  -0.143 -11.488  1.00 84.36           N
ATOM   1956  CA  CYS A 139      -8.999   0.619 -12.670  1.00 84.36           C
ATOM   1957  C   CYS A 139      -8.230   0.051 -13.865  1.00 84.36           C
ATOM   1958  O   CYS A 139      -8.769  -0.047 -14.966  1.00 84.36           O
ATOM   1959  HA  CYS A 139     -10.073   0.491 -12.805  1.00 84.36           H
ATOM   1960  CB  CYS A 139      -8.737   2.115 -12.482  1.00 84.36           C
ATOM   1961 1HB  CYS A 139      -7.719   2.272 -12.126  1.00 84.36           H
ATOM   1962 2HB  CYS A 139      -8.824   2.631 -13.438  1.00 84.36           H
ATOM   1963  SG  CYS A 139      -9.932   2.813 -11.285  1.00 84.36           S
ATOM   1964  HG  CYS A 139      -9.327   2.346 -10.196  1.00 84.36           H
ATOM   1965  HN  CYS A 139      -8.151   0.376 -10.783  1.00 84.36           H
ATOM   1966  N   ILE A 140      -6.981  -0.309 -13.607  1.00 80.59           N
ATOM   1967  CA  ILE A 140      -6.139  -0.884 -14.642  1.00 80.59           C
ATOM   1968  C   ILE A 140      -6.788  -2.167 -15.166  1.00 80.59           C
ATOM   1969  O   ILE A 140      -6.792  -2.417 -16.370  1.00 80.59           O
ATOM   1970  HA  ILE A 140      -6.087  -0.165 -15.458  1.00 80.59           H
ATOM   1971  CB  ILE A 140      -4.713  -1.084 -14.123  1.00 80.59           C
ATOM   1972  HB  ILE A 140      -4.770  -1.538 -13.134  1.00 80.59           H
ATOM   1973  CG1 ILE A 140      -3.995   0.257 -13.964  1.00 80.59           C
ATOM   1974 1HG1 ILE A 140      -3.743   0.658 -14.946  1.00 80.59           H
ATOM   1975 2HG1 ILE A 140      -4.661   0.976 -13.487  1.00 80.59           H
ATOM   1976  CG2 ILE A 140      -3.934  -2.049 -15.019  1.00 80.59           C
ATOM   1977 1HG2 ILE A 140      -4.438  -3.016 -15.037  1.00 80.59           H
ATOM   1978 2HG2 ILE A 140      -3.885  -1.646 -16.030  1.00 80.59           H
ATOM   1979 3HG2 ILE A 140      -2.924  -2.173 -14.627  1.00 80.59           H
ATOM   1980  CD1 ILE A 140      -2.722   0.101 -13.129  1.00 80.59           C
ATOM   1981 1HD1 ILE A 140      -2.981  -0.276 -12.139  1.00 80.59           H
ATOM   1982 2HD1 ILE A 140      -2.048  -0.600 -13.621  1.00 80.59           H
ATOM   1983 3HD1 ILE A 140      -2.231   1.070 -13.031  1.00 80.59           H
ATOM   1984  HN  ILE A 140      -6.545  -0.212 -12.712  1.00 80.59           H
ATOM   1985  N   SER A 141      -7.321  -2.945 -14.236  1.00 74.69           N
ATOM   1986  CA  SER A 141      -7.872  -4.246 -14.575  1.00 74.69           C
ATOM   1987  C   SER A 141      -9.114  -4.076 -15.452  1.00 74.69           C
ATOM   1988  O   SER A 141      -9.303  -4.815 -16.417  1.00 74.69           O
ATOM   1989  HA  SER A 141      -7.083  -4.760 -15.125  1.00 74.69           H
ATOM   1990  CB  SER A 141      -8.217  -5.044 -13.316  1.00 74.69           C
ATOM   1991 1HB  SER A 141      -9.000  -4.526 -12.762  1.00 74.69           H
ATOM   1992 2HB  SER A 141      -8.618  -6.016 -13.601  1.00 74.69           H
ATOM   1993  OG  SER A 141      -7.082  -5.228 -12.473  1.00 74.69           O
ATOM   1994  HG  SER A 141      -7.026  -4.483 -11.809  1.00 74.69           H
ATOM   1995  HN  SER A 141      -7.380  -2.701 -13.268  1.00 74.69           H
ATOM   1996  N   VAL A 142      -9.929  -3.098 -15.085  1.00 77.16           N
ATOM   1997  CA  VAL A 142     -11.125  -2.793 -15.852  1.00 77.16           C
ATOM   1998  C   VAL A 142     -10.722  -2.309 -17.246  1.00 77.16           C
ATOM   1999  O   VAL A 142     -11.316  -2.715 -18.244  1.00 77.16           O
ATOM   2000  HA  VAL A 142     -11.696  -3.716 -15.952  1.00 77.16           H
ATOM   2001  CB  VAL A 142     -11.988  -1.782 -15.094  1.00 77.16           C
ATOM   2002  HB  VAL A 142     -11.370  -0.911 -14.875  1.00 77.16           H
ATOM   2003  CG1 VAL A 142     -13.168  -1.317 -15.951  1.00 77.16           C
ATOM   2004 1HG1 VAL A 142     -12.794  -0.846 -16.860  1.00 77.16           H
ATOM   2005 2HG1 VAL A 142     -13.786  -2.176 -16.215  1.00 77.16           H
ATOM   2006 3HG1 VAL A 142     -13.765  -0.599 -15.389  1.00 77.16           H
ATOM   2007  CG2 VAL A 142     -12.472  -2.361 -13.763  1.00 77.16           C
ATOM   2008 1HG2 VAL A 142     -13.065  -3.256 -13.951  1.00 77.16           H
ATOM   2009 2HG2 VAL A 142     -11.612  -2.619 -13.145  1.00 77.16           H
ATOM   2010 3HG2 VAL A 142     -13.083  -1.622 -13.246  1.00 77.16           H
ATOM   2011  HN  VAL A 142      -9.783  -2.521 -14.282  1.00 77.16           H
ATOM   2012  N   ASP A 143      -9.715  -1.448 -17.271  1.00 77.56           N
ATOM   2013  CA  ASP A 143      -9.287  -0.833 -18.515  1.00 77.56           C
ATOM   2014  C   ASP A 143      -8.782  -1.918 -19.468  1.00 77.56           C
ATOM   2015  O   ASP A 143      -9.039  -1.863 -20.670  1.00 77.56           O
ATOM   2016  HA  ASP A 143     -10.169  -0.319 -18.899  1.00 77.56           H
ATOM   2017  CB  ASP A 143      -8.145   0.157 -18.276  1.00 77.56           C
ATOM   2018 1HB  ASP A 143      -8.406   0.829 -17.459  1.00 77.56           H
ATOM   2019 2HB  ASP A 143      -7.249  -0.384 -17.971  1.00 77.56           H
ATOM   2020  CG  ASP A 143      -7.850   0.970 -19.539  1.00 77.56           C
ATOM   2021  OD1 ASP A 143      -8.823   1.517 -20.101  1.00 77.56           O
ATOM   2022  OD2 ASP A 143      -6.659   1.025 -19.913  1.00 77.56           O
ATOM   2023  HN  ASP A 143      -9.197  -1.170 -16.462  1.00 77.56           H
ATOM   2024  N   ARG A 144      -8.071  -2.878 -18.896  1.00 72.68           N
ATOM   2025  CA  ARG A 144      -7.544  -3.985 -19.676  1.00 72.68           C
ATOM   2026  C   ARG A 144      -8.687  -4.783 -20.305  1.00 72.68           C
ATOM   2027  O   ARG A 144      -8.628  -5.138 -21.481  1.00 72.68           O
ATOM   2028  HA  ARG A 144      -6.925  -3.517 -20.441  1.00 72.68           H
ATOM   2029  CB  ARG A 144      -6.698  -4.918 -18.807  1.00 72.68           C
ATOM   2030 1HB  ARG A 144      -7.155  -5.017 -17.822  1.00 72.68           H
ATOM   2031 2HB  ARG A 144      -6.677  -5.914 -19.249  1.00 72.68           H
ATOM   2032  CG  ARG A 144      -5.270  -4.388 -18.662  1.00 72.68           C
ATOM   2033 1HG  ARG A 144      -4.824  -4.260 -19.648  1.00 72.68           H
ATOM   2034 2HG  ARG A 144      -5.289  -3.405 -18.190  1.00 72.68           H
ATOM   2035  CD  ARG A 144      -4.413  -5.342 -17.829  1.00 72.68           C
ATOM   2036 1HD  ARG A 144      -4.707  -5.288 -16.781  1.00 72.68           H
ATOM   2037 2HD  ARG A 144      -4.577  -6.370 -18.153  1.00 72.68           H
ATOM   2038  NE  ARG A 144      -2.982  -4.991 -17.969  1.00 72.68           N
ATOM   2039  HE  ARG A 144      -2.749  -4.175 -18.498  1.00 72.68           H
ATOM   2040  CZ  ARG A 144      -1.978  -5.699 -17.433  1.00 72.68           C
ATOM   2041  NH1 ARG A 144      -2.231  -6.802 -16.716  1.00 72.68           N
ATOM   2042 1HH1 ARG A 144      -3.175  -7.103 -16.577  1.00 72.68           H
ATOM   2043 2HH1 ARG A 144      -1.477  -7.325 -16.319  1.00 72.68           H
ATOM   2044  NH2 ARG A 144      -0.718  -5.287 -17.625  1.00 72.68           N
ATOM   2045 1HH2 ARG A 144       0.043  -5.804 -17.232  1.00 72.68           H
ATOM   2046 2HH2 ARG A 144      -0.537  -4.463 -18.162  1.00 72.68           H
ATOM   2047  HN  ARG A 144      -7.855  -2.908 -17.920  1.00 72.68           H
ATOM   2048  N   TYR A 145      -9.702  -5.043 -19.493  1.00 70.87           N
ATOM   2049  CA  TYR A 145     -10.863  -5.781 -19.960  1.00 70.87           C
ATOM   2050  C   TYR A 145     -11.508  -5.087 -21.161  1.00 70.87           C
ATOM   2051  O   TYR A 145     -11.770  -5.722 -22.182  1.00 70.87           O
ATOM   2052  HA  TYR A 145     -10.532  -6.776 -20.258  1.00 70.87           H
ATOM   2053  CB  TYR A 145     -11.856  -5.785 -18.795  1.00 70.87           C
ATOM   2054 1HB  TYR A 145     -11.464  -6.418 -17.999  1.00 70.87           H
ATOM   2055 2HB  TYR A 145     -11.931  -4.776 -18.391  1.00 70.87           H
ATOM   2056  CG  TYR A 145     -13.256  -6.274 -19.172  1.00 70.87           C
ATOM   2057  CD1 TYR A 145     -14.329  -5.408 -19.109  1.00 70.87           C
ATOM   2058  HD1 TYR A 145     -14.179  -4.377 -18.791  1.00 70.87           H
ATOM   2059  CD2 TYR A 145     -13.445  -7.580 -19.576  1.00 70.87           C
ATOM   2060  HD2 TYR A 145     -12.598  -8.264 -19.626  1.00 70.87           H
ATOM   2061  CE1 TYR A 145     -15.646  -5.868 -19.464  1.00 70.87           C
ATOM   2062  HE1 TYR A 145     -16.502  -5.195 -19.419  1.00 70.87           H
ATOM   2063  CE2 TYR A 145     -14.763  -8.040 -19.931  1.00 70.87           C
ATOM   2064  HE2 TYR A 145     -14.927  -9.068 -20.251  1.00 70.87           H
ATOM   2065  CZ  TYR A 145     -15.798  -7.161 -19.858  1.00 70.87           C
ATOM   2066  OH  TYR A 145     -17.043  -7.595 -20.193  1.00 70.87           O
ATOM   2067  HH  TYR A 145     -17.012  -8.564 -20.439  1.00 70.87           H
ATOM   2068  HN  TYR A 145      -9.739  -4.758 -18.535  1.00 70.87           H
ATOM   2069  N   ILE A 146     -11.746  -3.794 -21.000  1.00 73.55           N
ATOM   2070  CA  ILE A 146     -12.411  -3.021 -22.034  1.00 73.55           C
ATOM   2071  C   ILE A 146     -11.577  -3.068 -23.316  1.00 73.55           C
ATOM   2072  O   ILE A 146     -12.122  -3.200 -24.411  1.00 73.55           O
ATOM   2073  HA  ILE A 146     -13.372  -3.496 -22.230  1.00 73.55           H
ATOM   2074  CB  ILE A 146     -12.700  -1.602 -21.540  1.00 73.55           C
ATOM   2075  HB  ILE A 146     -11.778  -1.188 -21.131  1.00 73.55           H
ATOM   2076  CG1 ILE A 146     -13.731  -1.614 -20.410  1.00 73.55           C
ATOM   2077 1HG1 ILE A 146     -14.709  -1.886 -20.808  1.00 73.55           H
ATOM   2078 2HG1 ILE A 146     -13.463  -2.374 -19.676  1.00 73.55           H
ATOM   2079  CG2 ILE A 146     -13.127  -0.695 -22.696  1.00 73.55           C
ATOM   2080 1HG2 ILE A 146     -12.329  -0.651 -23.438  1.00 73.55           H
ATOM   2081 2HG2 ILE A 146     -14.030  -1.095 -23.157  1.00 73.55           H
ATOM   2082 3HG2 ILE A 146     -13.326   0.308 -22.317  1.00 73.55           H
ATOM   2083  CD1 ILE A 146     -13.814  -0.246 -19.729  1.00 73.55           C
ATOM   2084 1HD1 ILE A 146     -12.841   0.011 -19.311  1.00 73.55           H
ATOM   2085 2HD1 ILE A 146     -14.106   0.507 -20.460  1.00 73.55           H
ATOM   2086 3HD1 ILE A 146     -14.554  -0.283 -18.929  1.00 73.55           H
ATOM   2087  HN  ILE A 146     -11.492  -3.277 -20.182  1.00 73.55           H
ATOM   2088  N   ALA A 147     -10.269  -2.956 -23.138  1.00 74.17           N
ATOM   2089  CA  ALA A 147      -9.363  -2.879 -24.271  1.00 74.17           C
ATOM   2090  C   ALA A 147      -9.430  -4.186 -25.063  1.00 74.17           C
ATOM   2091  O   ALA A 147      -9.208  -4.195 -26.272  1.00 74.17           O
ATOM   2092  HA  ALA A 147      -9.698  -2.060 -24.908  1.00 74.17           H
ATOM   2093  CB  ALA A 147      -7.949  -2.570 -23.774  1.00 74.17           C
ATOM   2094 1HB  ALA A 147      -7.950  -1.618 -23.244  1.00 74.17           H
ATOM   2095 2HB  ALA A 147      -7.620  -3.361 -23.100  1.00 74.17           H
ATOM   2096 3HB  ALA A 147      -7.270  -2.512 -24.624  1.00 74.17           H
ATOM   2097  HN  ALA A 147      -9.828  -2.919 -22.241  1.00 74.17           H
ATOM   2098  N   ILE A 148      -9.739  -5.258 -24.348  1.00 69.12           N
ATOM   2099  CA  ILE A 148      -9.783  -6.576 -24.958  1.00 69.12           C
ATOM   2100  C   ILE A 148     -11.170  -6.810 -25.559  1.00 69.12           C
ATOM   2101  O   ILE A 148     -11.290  -7.209 -26.716  1.00 69.12           O
ATOM   2102  HA  ILE A 148      -9.050  -6.588 -25.765  1.00 69.12           H
ATOM   2103  CB  ILE A 148      -9.362  -7.647 -23.949  1.00 69.12           C
ATOM   2104  HB  ILE A 148      -9.945  -7.508 -23.039  1.00 69.12           H
ATOM   2105  CG1 ILE A 148      -7.888  -7.493 -23.569  1.00 69.12           C
ATOM   2106 1HG1 ILE A 148      -7.260  -7.750 -24.422  1.00 69.12           H
ATOM   2107 2HG1 ILE A 148      -7.679  -6.452 -23.322  1.00 69.12           H
ATOM   2108  CG2 ILE A 148      -9.674  -9.049 -24.476  1.00 69.12           C
ATOM   2109 1HG2 ILE A 148     -10.746  -9.140 -24.654  1.00 69.12           H
ATOM   2110 2HG2 ILE A 148      -9.135  -9.216 -25.408  1.00 69.12           H
ATOM   2111 3HG2 ILE A 148      -9.365  -9.791 -23.739  1.00 69.12           H
ATOM   2112  CD1 ILE A 148      -7.532  -8.387 -22.380  1.00 69.12           C
ATOM   2113 1HD1 ILE A 148      -8.145  -8.111 -21.522  1.00 69.12           H
ATOM   2114 2HD1 ILE A 148      -7.719  -9.429 -22.640  1.00 69.12           H
ATOM   2115 3HD1 ILE A 148      -6.478  -8.258 -22.130  1.00 69.12           H
ATOM   2116  HN  ILE A 148      -9.955  -5.236 -23.372  1.00 69.12           H
ATOM   2117  N   ALA A 149     -12.184  -6.550 -24.746  1.00 69.49           N
ATOM   2118  CA  ALA A 149     -13.538  -6.950 -25.087  1.00 69.49           C
ATOM   2119  C   ALA A 149     -14.076  -6.029 -26.184  1.00 69.49           C
ATOM   2120  O   ALA A 149     -14.811  -6.471 -27.066  1.00 69.49           O
ATOM   2121  HA  ALA A 149     -13.497  -7.970 -25.469  1.00 69.49           H
ATOM   2122  CB  ALA A 149     -14.409  -6.929 -23.829  1.00 69.49           C
ATOM   2123 1HB  ALA A 149     -14.001  -7.622 -23.093  1.00 69.49           H
ATOM   2124 2HB  ALA A 149     -14.422  -5.922 -23.412  1.00 69.49           H
ATOM   2125 3HB  ALA A 149     -15.425  -7.229 -24.085  1.00 69.49           H
ATOM   2126  HN  ALA A 149     -12.091  -6.077 -23.870  1.00 69.49           H
ATOM   2127  N   GLN A 150     -13.690  -4.765 -26.093  1.00 72.00           N
ATOM   2128  CA  GLN A 150     -14.242  -3.748 -26.972  1.00 72.00           C
ATOM   2129  C   GLN A 150     -13.122  -3.052 -27.747  1.00 72.00           C
ATOM   2130  O   GLN A 150     -13.118  -1.828 -27.874  1.00 72.00           O
ATOM   2131  HA  GLN A 150     -14.892  -4.285 -27.663  1.00 72.00           H
ATOM   2132  CB  GLN A 150     -15.076  -2.736 -26.184  1.00 72.00           C
ATOM   2133 1HB  GLN A 150     -14.442  -2.220 -25.463  1.00 72.00           H
ATOM   2134 2HB  GLN A 150     -15.469  -1.978 -26.862  1.00 72.00           H
ATOM   2135  CG  GLN A 150     -16.230  -3.425 -25.455  1.00 72.00           C
ATOM   2136 1HG  GLN A 150     -16.696  -4.158 -26.114  1.00 72.00           H
ATOM   2137 2HG  GLN A 150     -15.847  -3.970 -24.593  1.00 72.00           H
ATOM   2138  CD  GLN A 150     -17.276  -2.406 -24.997  1.00 72.00           C
ATOM   2139  OE1 GLN A 150     -17.185  -1.220 -25.268  1.00 72.00           O
ATOM   2140  NE2 GLN A 150     -18.271  -2.933 -24.290  1.00 72.00           N
ATOM   2141 1HE2 GLN A 150     -18.286  -3.915 -24.103  1.00 72.00           H
ATOM   2142 2HE2 GLN A 150     -19.005  -2.347 -23.946  1.00 72.00           H
ATOM   2143  HN  GLN A 150     -13.014  -4.432 -25.434  1.00 72.00           H
ATOM   2144  N   ALA A 151     -12.198  -3.861 -28.245  1.00 66.31           N
ATOM   2145  CA  ALA A 151     -10.949  -3.337 -28.772  1.00 66.31           C
ATOM   2146  C   ALA A 151     -11.250  -2.198 -29.748  1.00 66.31           C
ATOM   2147  O   ALA A 151     -10.573  -1.171 -29.737  1.00 66.31           O
ATOM   2148  HA  ALA A 151     -10.375  -2.944 -27.933  1.00 66.31           H
ATOM   2149  CB  ALA A 151     -10.156  -4.470 -29.425  1.00 66.31           C
ATOM   2150 1HB  ALA A 151      -9.943  -5.240 -28.683  1.00 66.31           H
ATOM   2151 2HB  ALA A 151     -10.740  -4.902 -30.238  1.00 66.31           H
ATOM   2152 3HB  ALA A 151      -9.219  -4.077 -29.820  1.00 66.31           H
ATOM   2153  HN  ALA A 151     -12.293  -4.855 -28.292  1.00 66.31           H
ATOM   2154  N   MET A 152     -12.267  -2.417 -30.568  1.00 67.80           N
ATOM   2155  CA  MET A 152     -12.616  -1.457 -31.601  1.00 67.80           C
ATOM   2156  C   MET A 152     -13.119  -0.149 -30.986  1.00 67.80           C
ATOM   2157  O   MET A 152     -12.626   0.928 -31.318  1.00 67.80           O
ATOM   2158  HA  MET A 152     -11.696  -1.275 -32.155  1.00 67.80           H
ATOM   2159  CB  MET A 152     -13.702  -2.048 -32.503  1.00 67.80           C
ATOM   2160 1HB  MET A 152     -14.471  -2.519 -31.891  1.00 67.80           H
ATOM   2161 2HB  MET A 152     -14.186  -1.250 -33.066  1.00 67.80           H
ATOM   2162  CG  MET A 152     -13.111  -3.076 -33.469  1.00 67.80           C
ATOM   2163 1HG  MET A 152     -12.025  -3.097 -33.373  1.00 67.80           H
ATOM   2164 2HG  MET A 152     -13.472  -4.073 -33.218  1.00 67.80           H
ATOM   2165  SD  MET A 152     -13.566  -2.669 -35.147  1.00 67.80           S
ATOM   2166  CE  MET A 152     -15.278  -3.174 -35.135  1.00 67.80           C
ATOM   2167 1HE  MET A 152     -15.342  -4.237 -34.904  1.00 67.80           H
ATOM   2168 2HE  MET A 152     -15.819  -2.605 -34.379  1.00 67.80           H
ATOM   2169 3HE  MET A 152     -15.719  -2.987 -36.114  1.00 67.80           H
ATOM   2170  HN  MET A 152     -12.846  -3.232 -30.536  1.00 67.80           H
ATOM   2171  N   ARG A 153     -14.095  -0.286 -30.100  1.00 68.59           N
ATOM   2172  CA  ARG A 153     -14.689   0.873 -29.455  1.00 68.59           C
ATOM   2173  C   ARG A 153     -13.647   1.594 -28.597  1.00 68.59           C
ATOM   2174  O   ARG A 153     -13.676   2.818 -28.478  1.00 68.59           O
ATOM   2175  HA  ARG A 153     -15.027   1.505 -30.276  1.00 68.59           H
ATOM   2176  CB  ARG A 153     -15.872   0.467 -28.575  1.00 68.59           C
ATOM   2177 1HB  ARG A 153     -15.591  -0.379 -27.948  1.00 68.59           H
ATOM   2178 2HB  ARG A 153     -16.130   1.288 -27.905  1.00 68.59           H
ATOM   2179  CG  ARG A 153     -17.088   0.097 -29.427  1.00 68.59           C
ATOM   2180 1HG  ARG A 153     -17.331   0.921 -30.097  1.00 68.59           H
ATOM   2181 2HG  ARG A 153     -16.849  -0.763 -30.053  1.00 68.59           H
ATOM   2182  CD  ARG A 153     -18.297  -0.226 -28.547  1.00 68.59           C
ATOM   2183 1HD  ARG A 153     -18.108  -1.134 -27.973  1.00 68.59           H
ATOM   2184 2HD  ARG A 153     -18.459   0.577 -27.828  1.00 68.59           H
ATOM   2185  NE  ARG A 153     -19.502  -0.402 -29.387  1.00 68.59           N
ATOM   2186  HE  ARG A 153     -19.401  -0.309 -30.378  1.00 68.59           H
ATOM   2187  CZ  ARG A 153     -20.721  -0.679 -28.904  1.00 68.59           C
ATOM   2188  NH1 ARG A 153     -20.915  -0.814 -27.585  1.00 68.59           N
ATOM   2189 1HH1 ARG A 153     -20.147  -0.709 -26.953  1.00 68.59           H
ATOM   2190 2HH1 ARG A 153     -21.828  -1.021 -27.233  1.00 68.59           H
ATOM   2191  NH2 ARG A 153     -21.743  -0.817 -29.760  1.00 68.59           N
ATOM   2192 1HH2 ARG A 153     -22.659  -1.024 -29.415  1.00 68.59           H
ATOM   2193 2HH2 ARG A 153     -21.590  -0.714 -30.742  1.00 68.59           H
ATOM   2194  HN  ARG A 153     -14.478  -1.167 -29.822  1.00 68.59           H
ATOM   2195  N   ALA A 154     -12.752   0.805 -28.021  1.00 69.40           N
ATOM   2196  CA  ALA A 154     -11.745   1.346 -27.125  1.00 69.40           C
ATOM   2197  C   ALA A 154     -10.851   2.319 -27.896  1.00 69.40           C
ATOM   2198  O   ALA A 154     -10.296   3.250 -27.315  1.00 69.40           O
ATOM   2199  HA  ALA A 154     -12.261   1.889 -26.334  1.00 69.40           H
ATOM   2200  CB  ALA A 154     -10.951   0.198 -26.498  1.00 69.40           C
ATOM   2201 1HB  ALA A 154     -11.627  -0.448 -25.937  1.00 69.40           H
ATOM   2202 2HB  ALA A 154     -10.465  -0.380 -27.284  1.00 69.40           H
ATOM   2203 3HB  ALA A 154     -10.195   0.604 -25.825  1.00 69.40           H
ATOM   2204  HN  ALA A 154     -12.708  -0.184 -28.159  1.00 69.40           H
ATOM   2205  N   HIS A 155     -10.741   2.071 -29.193  1.00 70.63           N
ATOM   2206  CA  HIS A 155      -9.859   2.862 -30.034  1.00 70.63           C
ATOM   2207  C   HIS A 155     -10.490   4.232 -30.293  1.00 70.63           C
ATOM   2208  O   HIS A 155      -9.836   5.261 -30.131  1.00 70.63           O
ATOM   2209  HA  HIS A 155      -8.933   2.998 -29.476  1.00 70.63           H
ATOM   2210  CB  HIS A 155      -9.521   2.112 -31.324  1.00 70.63           C
ATOM   2211 1HB  HIS A 155      -9.202   1.100 -31.071  1.00 70.63           H
ATOM   2212 2HB  HIS A 155     -10.424   2.020 -31.926  1.00 70.63           H
ATOM   2213  CG  HIS A 155      -8.444   2.770 -32.153  1.00 70.63           C
ATOM   2214  ND1 HIS A 155      -8.723   3.688 -33.151  1.00 70.63           N
ATOM   2215  HD1 HIS A 155      -9.634   4.001 -33.420  1.00 70.63           H
ATOM   2216  CD2 HIS A 155      -7.087   2.636 -32.122  1.00 70.63           C
ATOM   2217  HD2 HIS A 155      -6.527   1.987 -31.448  1.00 70.63           H
ATOM   2218  CE1 HIS A 155      -7.578   4.080 -33.690  1.00 70.63           C
ATOM   2219  HE1 HIS A 155      -7.465   4.799 -34.501  1.00 70.63           H
ATOM   2220  NE2 HIS A 155      -6.566   3.427 -33.051  1.00 70.63           N
ATOM   2221  HN  HIS A 155     -11.240   1.346 -29.668  1.00 70.63           H
ATOM   2222  N   THR A 156     -11.753   4.200 -30.691  1.00 72.36           N
ATOM   2223  CA  THR A 156     -12.447   5.417 -31.077  1.00 72.36           C
ATOM   2224  C   THR A 156     -12.632   6.333 -29.865  1.00 72.36           C
ATOM   2225  O   THR A 156     -12.634   7.555 -30.000  1.00 72.36           O
ATOM   2226  HA  THR A 156     -11.825   5.956 -31.792  1.00 72.36           H
ATOM   2227  CB  THR A 156     -13.765   5.019 -31.744  1.00 72.36           C
ATOM   2228  HB  THR A 156     -14.524   5.787 -31.595  1.00 72.36           H
ATOM   2229  OG1 THR A 156     -14.064   3.742 -31.188  1.00 72.36           O
ATOM   2230  HG1 THR A 156     -15.026   3.518 -31.343  1.00 72.36           H
ATOM   2231  CG2 THR A 156     -13.604   4.746 -33.241  1.00 72.36           C
ATOM   2232 1HG2 THR A 156     -12.894   3.932 -33.388  1.00 72.36           H
ATOM   2233 2HG2 THR A 156     -13.234   5.643 -33.737  1.00 72.36           H
ATOM   2234 3HG2 THR A 156     -14.568   4.467 -33.666  1.00 72.36           H
ATOM   2235  HN  THR A 156     -12.300   3.365 -30.752  1.00 72.36           H
ATOM   2236  N   TRP A 157     -12.783   5.706 -28.708  1.00 76.48           N
ATOM   2237  CA  TRP A 157     -13.138   6.435 -27.502  1.00 76.48           C
ATOM   2238  C   TRP A 157     -11.848   6.739 -26.737  1.00 76.48           C
ATOM   2239  O   TRP A 157     -11.885   7.024 -25.541  1.00 76.48           O
ATOM   2240  HA  TRP A 157     -13.620   7.365 -27.805  1.00 76.48           H
ATOM   2241  CB  TRP A 157     -14.157   5.655 -26.669  1.00 76.48           C
ATOM   2242 1HB  TRP A 157     -13.846   4.612 -26.616  1.00 76.48           H
ATOM   2243 2HB  TRP A 157     -14.151   6.042 -25.650  1.00 76.48           H
ATOM   2244  CG  TRP A 157     -15.585   5.719 -27.215  1.00 76.48           C
ATOM   2245  CD1 TRP A 157     -16.017   5.383 -28.439  1.00 76.48           C
ATOM   2246  HD1 TRP A 157     -15.374   5.006 -29.234  1.00 76.48           H
ATOM   2247  CD2 TRP A 157     -16.759   6.160 -26.502  1.00 76.48           C
ATOM   2248  NE1 TRP A 157     -17.377   5.575 -28.565  1.00 76.48           N
ATOM   2249  HE1 TRP A 157     -17.927   5.396 -29.382  1.00 76.48           H
ATOM   2250  CE2 TRP A 157     -17.843   6.063 -27.350  1.00 76.48           C
ATOM   2251  CE3 TRP A 157     -16.901   6.626 -25.183  1.00 76.48           C
ATOM   2252  HE3 TRP A 157     -16.061   6.712 -24.493  1.00 76.48           H
ATOM   2253  CZ2 TRP A 157     -19.145   6.413 -26.974  1.00 76.48           C
ATOM   2254  HZ2 TRP A 157     -19.985   6.327 -27.663  1.00 76.48           H
ATOM   2255  CZ3 TRP A 157     -18.209   6.973 -24.822  1.00 76.48           C
ATOM   2256  HZ3 TRP A 157     -18.374   7.340 -23.809  1.00 76.48           H
ATOM   2257  CH2 TRP A 157     -19.311   6.880 -25.664  1.00 76.48           C
ATOM   2258  HH2 TRP A 157     -20.299   7.171 -25.307  1.00 76.48           H
ATOM   2259  HN  TRP A 157     -12.667   4.720 -28.586  1.00 76.48           H
ATOM   2260  N   ARG A 158     -10.739   6.668 -27.458  1.00 76.76           N
ATOM   2261  CA  ARG A 158      -9.431   6.721 -26.827  1.00 76.76           C
ATOM   2262  C   ARG A 158      -9.271   8.026 -26.045  1.00 76.76           C
ATOM   2263  O   ARG A 158      -8.816   8.018 -24.903  1.00 76.76           O
ATOM   2264  HA  ARG A 158      -9.409   5.859 -26.160  1.00 76.76           H
ATOM   2265  CB  ARG A 158      -8.313   6.616 -27.866  1.00 76.76           C
ATOM   2266 1HB  ARG A 158      -8.452   5.715 -28.465  1.00 76.76           H
ATOM   2267 2HB  ARG A 158      -8.366   7.464 -28.549  1.00 76.76           H
ATOM   2268  CG  ARG A 158      -6.940   6.581 -27.193  1.00 76.76           C
ATOM   2269 1HG  ARG A 158      -6.807   7.476 -26.584  1.00 76.76           H
ATOM   2270 2HG  ARG A 158      -6.883   5.726 -26.519  1.00 76.76           H
ATOM   2271  CD  ARG A 158      -5.821   6.495 -28.233  1.00 76.76           C
ATOM   2272 1HD  ARG A 158      -5.991   5.642 -28.891  1.00 76.76           H
ATOM   2273 2HD  ARG A 158      -5.826   7.386 -28.859  1.00 76.76           H
ATOM   2274  NE  ARG A 158      -4.512   6.359 -27.557  1.00 76.76           N
ATOM   2275  HE  ARG A 158      -4.463   6.575 -26.582  1.00 76.76           H
ATOM   2276  CZ  ARG A 158      -3.387   5.966 -28.171  1.00 76.76           C
ATOM   2277  NH1 ARG A 158      -3.394   5.665 -29.476  1.00 76.76           N
ATOM   2278 1HH1 ARG A 158      -4.243   5.733 -30.001  1.00 76.76           H
ATOM   2279 2HH1 ARG A 158      -2.551   5.372 -29.927  1.00 76.76           H
ATOM   2280  NH2 ARG A 158      -2.255   5.879 -27.459  1.00 76.76           N
ATOM   2281 1HH2 ARG A 158      -1.407   5.587 -27.902  1.00 76.76           H
ATOM   2282 2HH2 ARG A 158      -2.258   6.106 -26.485  1.00 76.76           H
ATOM   2283  HN  ARG A 158     -10.724   6.577 -28.454  1.00 76.76           H
ATOM   2284  N   GLU A 159      -9.654   9.117 -26.693  1.00 79.27           N
ATOM   2285  CA  GLU A 159      -9.475  10.435 -26.109  1.00 79.27           C
ATOM   2286  C   GLU A 159     -10.376  10.599 -24.882  1.00 79.27           C
ATOM   2287  O   GLU A 159      -9.919  11.033 -23.826  1.00 79.27           O
ATOM   2288  HA  GLU A 159      -8.429  10.480 -25.807  1.00 79.27           H
ATOM   2289  CB  GLU A 159      -9.748  11.533 -27.139  1.00 79.27           C
ATOM   2290 1HB  GLU A 159     -10.652  11.295 -27.699  1.00 79.27           H
ATOM   2291 2HB  GLU A 159      -9.792  12.502 -26.641  1.00 79.27           H
ATOM   2292  CG  GLU A 159      -8.610  11.624 -28.158  1.00 79.27           C
ATOM   2293 1HG  GLU A 159      -7.651  11.611 -27.639  1.00 79.27           H
ATOM   2294 2HG  GLU A 159      -8.631  10.751 -28.810  1.00 79.27           H
ATOM   2295  CD  GLU A 159      -8.725  12.898 -28.996  1.00 79.27           C
ATOM   2296  OE1 GLU A 159      -7.677  13.322 -29.531  1.00 79.27           O
ATOM   2297  OE2 GLU A 159      -9.857  13.419 -29.084  1.00 79.27           O
ATOM   2298  HN  GLU A 159     -10.078   9.110 -27.598  1.00 79.27           H
ATOM   2299  N   LYS A 160     -11.639  10.242 -25.064  1.00 82.77           N
ATOM   2300  CA  LYS A 160     -12.604  10.329 -23.981  1.00 82.77           C
ATOM   2301  C   LYS A 160     -12.097   9.520 -22.786  1.00 82.77           C
ATOM   2302  O   LYS A 160     -12.222   9.952 -21.641  1.00 82.77           O
ATOM   2303  HA  LYS A 160     -12.671  11.376 -23.686  1.00 82.77           H
ATOM   2304  CB  LYS A 160     -13.992   9.906 -24.465  1.00 82.77           C
ATOM   2305 1HB  LYS A 160     -13.915   8.986 -25.044  1.00 82.77           H
ATOM   2306 2HB  LYS A 160     -14.630   9.691 -23.608  1.00 82.77           H
ATOM   2307  CG  LYS A 160     -14.631  11.002 -25.321  1.00 82.77           C
ATOM   2308 1HG  LYS A 160     -14.642  11.941 -24.768  1.00 82.77           H
ATOM   2309 2HG  LYS A 160     -14.031  11.165 -26.216  1.00 82.77           H
ATOM   2310  CD  LYS A 160     -16.059  10.623 -25.721  1.00 82.77           C
ATOM   2311 1HD  LYS A 160     -16.040   9.735 -26.353  1.00 82.77           H
ATOM   2312 2HD  LYS A 160     -16.634  10.368 -24.830  1.00 82.77           H
ATOM   2313  CE  LYS A 160     -16.743  11.771 -26.465  1.00 82.77           C
ATOM   2314 1HE  LYS A 160     -16.758  12.662 -25.837  1.00 82.77           H
ATOM   2315 2HE  LYS A 160     -16.175  12.022 -27.360  1.00 82.77           H
ATOM   2316  NZ  LYS A 160     -18.126  11.396 -26.837  1.00 82.77           N
ATOM   2317 1HZ  LYS A 160     -18.566  12.169 -27.324  1.00 82.77           H
ATOM   2318 2HZ  LYS A 160     -18.105  10.583 -27.442  1.00 82.77           H
ATOM   2319 3HZ  LYS A 160     -18.655  11.180 -25.999  1.00 82.77           H
ATOM   2320  HN  LYS A 160     -12.005   9.900 -25.929  1.00 82.77           H
ATOM   2321  N   ARG A 161     -11.535   8.360 -23.093  1.00 82.84           N
ATOM   2322  CA  ARG A 161     -11.034   7.473 -22.057  1.00 82.84           C
ATOM   2323  C   ARG A 161      -9.888   8.141 -21.295  1.00 82.84           C
ATOM   2324  O   ARG A 161      -9.735   7.937 -20.092  1.00 82.84           O
ATOM   2325  HA  ARG A 161     -11.889   7.297 -21.403  1.00 82.84           H
ATOM   2326  CB  ARG A 161     -10.541   6.153 -22.652  1.00 82.84           C
ATOM   2327 1HB  ARG A 161      -9.878   6.355 -23.494  1.00 82.84           H
ATOM   2328 2HB  ARG A 161      -9.956   5.611 -21.909  1.00 82.84           H
ATOM   2329  CG  ARG A 161     -11.714   5.288 -23.116  1.00 82.84           C
ATOM   2330 1HG  ARG A 161     -12.271   4.930 -22.250  1.00 82.84           H
ATOM   2331 2HG  ARG A 161     -12.402   5.889 -23.710  1.00 82.84           H
ATOM   2332  CD  ARG A 161     -11.225   4.097 -23.942  1.00 82.84           C
ATOM   2333 1HD  ARG A 161     -12.068   3.619 -24.442  1.00 82.84           H
ATOM   2334 2HD  ARG A 161     -10.545   4.440 -24.722  1.00 82.84           H
ATOM   2335  NE  ARG A 161     -10.538   3.121 -23.066  1.00 82.84           N
ATOM   2336  HE  ARG A 161     -10.697   3.182 -22.081  1.00 82.84           H
ATOM   2337  CZ  ARG A 161      -9.717   2.161 -23.511  1.00 82.84           C
ATOM   2338  NH1 ARG A 161      -9.467   2.032 -24.821  1.00 82.84           N
ATOM   2339 1HH1 ARG A 161      -9.895   2.655 -25.476  1.00 82.84           H
ATOM   2340 2HH1 ARG A 161      -8.853   1.312 -25.145  1.00 82.84           H
ATOM   2341  NH2 ARG A 161      -9.148   1.331 -22.626  1.00 82.84           N
ATOM   2342 1HH2 ARG A 161      -8.532   0.608 -22.941  1.00 82.84           H
ATOM   2343 2HH2 ARG A 161      -9.339   1.433 -21.650  1.00 82.84           H
ATOM   2344  HN  ARG A 161     -11.420   8.024 -24.028  1.00 82.84           H
ATOM   2345  N   LEU A 162      -9.111   8.926 -22.027  1.00 84.76           N
ATOM   2346  CA  LEU A 162      -7.977   9.617 -21.438  1.00 84.76           C
ATOM   2347  C   LEU A 162      -8.484  10.711 -20.497  1.00 84.76           C
ATOM   2348  O   LEU A 162      -7.883  10.965 -19.454  1.00 84.76           O
ATOM   2349  HA  LEU A 162      -7.419   8.887 -20.851  1.00 84.76           H
ATOM   2350  CB  LEU A 162      -7.037  10.133 -22.530  1.00 84.76           C
ATOM   2351 1HB  LEU A 162      -6.921   9.351 -23.281  1.00 84.76           H
ATOM   2352 2HB  LEU A 162      -7.516  10.979 -23.024  1.00 84.76           H
ATOM   2353  CG  LEU A 162      -5.646  10.568 -22.067  1.00 84.76           C
ATOM   2354  HG  LEU A 162      -5.741  11.025 -21.083  1.00 84.76           H
ATOM   2355  CD1 LEU A 162      -4.715   9.363 -21.918  1.00 84.76           C
ATOM   2356 1HD1 LEU A 162      -5.129   8.674 -21.182  1.00 84.76           H
ATOM   2357 2HD1 LEU A 162      -4.621   8.855 -22.878  1.00 84.76           H
ATOM   2358 3HD1 LEU A 162      -3.733   9.701 -21.588  1.00 84.76           H
ATOM   2359  CD2 LEU A 162      -5.064  11.629 -23.004  1.00 84.76           C
ATOM   2360 1HD2 LEU A 162      -4.985  11.221 -24.011  1.00 84.76           H
ATOM   2361 2HD2 LEU A 162      -5.717  12.502 -23.015  1.00 84.76           H
ATOM   2362 3HD2 LEU A 162      -4.074  11.921 -22.651  1.00 84.76           H
ATOM   2363  HN  LEU A 162      -9.247   9.093 -23.004  1.00 84.76           H
ATOM   2364  N   LEU A 163      -9.586  11.328 -20.898  1.00 87.49           N
ATOM   2365  CA  LEU A 163     -10.182  12.387 -20.101  1.00 87.49           C
ATOM   2366  C   LEU A 163     -10.719  11.797 -18.796  1.00 87.49           C
ATOM   2367  O   LEU A 163     -10.436  12.312 -17.715  1.00 87.49           O
ATOM   2368  HA  LEU A 163      -9.392  13.099 -19.860  1.00 87.49           H
ATOM   2369  CB  LEU A 163     -11.236  13.141 -20.915  1.00 87.49           C
ATOM   2370 1HB  LEU A 163     -10.890  13.209 -21.946  1.00 87.49           H
ATOM   2371 2HB  LEU A 163     -12.151  12.548 -20.925  1.00 87.49           H
ATOM   2372  CG  LEU A 163     -11.580  14.549 -20.427  1.00 87.49           C
ATOM   2373  HG  LEU A 163     -11.208  14.658 -19.408  1.00 87.49           H
ATOM   2374  CD1 LEU A 163     -10.881  15.611 -21.279  1.00 87.49           C
ATOM   2375 1HD1 LEU A 163      -9.801  15.473 -21.217  1.00 87.49           H
ATOM   2376 2HD1 LEU A 163     -11.200  15.512 -22.316  1.00 87.49           H
ATOM   2377 3HD1 LEU A 163     -11.142  16.602 -20.910  1.00 87.49           H
ATOM   2378  CD2 LEU A 163     -13.095  14.759 -20.380  1.00 87.49           C
ATOM   2379 1HD2 LEU A 163     -13.512  14.623 -21.378  1.00 87.49           H
ATOM   2380 2HD2 LEU A 163     -13.541  14.034 -19.699  1.00 87.49           H
ATOM   2381 3HD2 LEU A 163     -13.311  15.768 -20.030  1.00 87.49           H
ATOM   2382  HN  LEU A 163     -10.068  11.116 -21.748  1.00 87.49           H
ATOM   2383  N   TYR A 164     -11.483  10.725 -18.939  1.00 88.53           N
ATOM   2384  CA  TYR A 164     -12.060  10.057 -17.784  1.00 88.53           C
ATOM   2385  C   TYR A 164     -10.966   9.531 -16.853  1.00 88.53           C
ATOM   2386  O   TYR A 164     -11.132   9.528 -15.634  1.00 88.53           O
ATOM   2387  HA  TYR A 164     -12.668  10.783 -17.244  1.00 88.53           H
ATOM   2388  CB  TYR A 164     -12.857   8.873 -18.336  1.00 88.53           C
ATOM   2389 1HB  TYR A 164     -12.271   8.385 -19.114  1.00 88.53           H
ATOM   2390 2HB  TYR A 164     -13.001   8.143 -17.539  1.00 88.53           H
ATOM   2391  CG  TYR A 164     -14.222   9.256 -18.910  1.00 88.53           C
ATOM   2392  CD1 TYR A 164     -15.084  10.043 -18.174  1.00 88.53           C
ATOM   2393  HD1 TYR A 164     -14.792  10.392 -17.183  1.00 88.53           H
ATOM   2394  CD2 TYR A 164     -14.592   8.814 -20.164  1.00 88.53           C
ATOM   2395  HD2 TYR A 164     -13.911   8.192 -20.745  1.00 88.53           H
ATOM   2396  CE1 TYR A 164     -16.370  10.403 -18.714  1.00 88.53           C
ATOM   2397  HE1 TYR A 164     -17.060  11.024 -18.144  1.00 88.53           H
ATOM   2398  CE2 TYR A 164     -15.877   9.174 -20.704  1.00 88.53           C
ATOM   2399  HE2 TYR A 164     -16.182   8.831 -21.693  1.00 88.53           H
ATOM   2400  CZ  TYR A 164     -16.702   9.951 -19.953  1.00 88.53           C
ATOM   2401  OH  TYR A 164     -17.916  10.291 -20.463  1.00 88.53           O
ATOM   2402  HH  TYR A 164     -18.035   9.878 -21.366  1.00 88.53           H
ATOM   2403  HN  TYR A 164     -11.710  10.313 -19.822  1.00 88.53           H
ATOM   2404  N   SER A 165      -9.872   9.097 -17.462  1.00 88.85           N
ATOM   2405  CA  SER A 165      -8.769   8.531 -16.705  1.00 88.85           C
ATOM   2406  C   SER A 165      -8.171   9.591 -15.778  1.00 88.85           C
ATOM   2407  O   SER A 165      -7.729   9.277 -14.674  1.00 88.85           O
ATOM   2408  HA  SER A 165      -9.204   7.717 -16.126  1.00 88.85           H
ATOM   2409  CB  SER A 165      -7.691   7.973 -17.637  1.00 88.85           C
ATOM   2410 1HB  SER A 165      -7.057   7.280 -17.084  1.00 88.85           H
ATOM   2411 2HB  SER A 165      -8.163   7.402 -18.437  1.00 88.85           H
ATOM   2412  OG  SER A 165      -6.887   9.005 -18.202  1.00 88.85           O
ATOM   2413  HG  SER A 165      -7.460   9.784 -18.456  1.00 88.85           H
ATOM   2414  HN  SER A 165      -9.734   9.128 -18.452  1.00 88.85           H
ATOM   2415  N   LYS A 166      -8.178  10.825 -16.261  1.00 91.66           N
ATOM   2416  CA  LYS A 166      -7.702  11.943 -15.464  1.00 91.66           C
ATOM   2417  C   LYS A 166      -8.624  12.132 -14.257  1.00 91.66           C
ATOM   2418  O   LYS A 166      -8.155  12.249 -13.126  1.00 91.66           O
ATOM   2419  HA  LYS A 166      -6.707  11.685 -15.101  1.00 91.66           H
ATOM   2420  CB  LYS A 166      -7.558  13.196 -16.330  1.00 91.66           C
ATOM   2421 1HB  LYS A 166      -8.470  13.351 -16.906  1.00 91.66           H
ATOM   2422 2HB  LYS A 166      -7.432  14.071 -15.692  1.00 91.66           H
ATOM   2423  CG  LYS A 166      -6.364  13.072 -17.279  1.00 91.66           C
ATOM   2424 1HG  LYS A 166      -5.447  12.953 -16.701  1.00 91.66           H
ATOM   2425 2HG  LYS A 166      -6.473  12.178 -17.892  1.00 91.66           H
ATOM   2426  CD  LYS A 166      -6.250  14.304 -18.179  1.00 91.66           C
ATOM   2427 1HD  LYS A 166      -7.151  14.401 -18.785  1.00 91.66           H
ATOM   2428 2HD  LYS A 166      -6.180  15.202 -17.566  1.00 91.66           H
ATOM   2429  CE  LYS A 166      -5.025  14.205 -19.091  1.00 91.66           C
ATOM   2430 1HE  LYS A 166      -4.133  14.018 -18.492  1.00 91.66           H
ATOM   2431 2HE  LYS A 166      -5.136  13.359 -19.769  1.00 91.66           H
ATOM   2432  NZ  LYS A 166      -4.855  15.452 -19.868  1.00 91.66           N
ATOM   2433 1HZ  LYS A 166      -4.049  15.365 -20.477  1.00 91.66           H
ATOM   2434 2HZ  LYS A 166      -5.685  15.617 -20.428  1.00 91.66           H
ATOM   2435 3HZ  LYS A 166      -4.717  16.230 -19.233  1.00 91.66           H
ATOM   2436  HN  LYS A 166      -8.500  11.065 -17.176  1.00 91.66           H
ATOM   2437  N   MET A 167      -9.918  12.156 -14.539  1.00 93.62           N
ATOM   2438  CA  MET A 167     -10.908  12.358 -13.495  1.00 93.62           C
ATOM   2439  C   MET A 167     -10.831  11.247 -12.445  1.00 93.62           C
ATOM   2440  O   MET A 167     -10.862  11.519 -11.246  1.00 93.62           O
ATOM   2441  HA  MET A 167     -10.662  13.316 -13.039  1.00 93.62           H
ATOM   2442  CB  MET A 167     -12.307  12.379 -14.115  1.00 93.62           C
ATOM   2443 1HB  MET A 167     -12.435  11.511 -14.761  1.00 93.62           H
ATOM   2444 2HB  MET A 167     -13.058  12.305 -13.328  1.00 93.62           H
ATOM   2445  CG  MET A 167     -12.529  13.660 -14.922  1.00 93.62           C
ATOM   2446 1HG  MET A 167     -12.331  14.531 -14.298  1.00 93.62           H
ATOM   2447 2HG  MET A 167     -11.830  13.699 -15.757  1.00 93.62           H
ATOM   2448  SD  MET A 167     -14.207  13.714 -15.529  1.00 93.62           S
ATOM   2449  CE  MET A 167     -15.088  13.913 -13.989  1.00 93.62           C
ATOM   2450 1HE  MET A 167     -14.880  13.063 -13.339  1.00 93.62           H
ATOM   2451 2HE  MET A 167     -14.763  14.832 -13.501  1.00 93.62           H
ATOM   2452 3HE  MET A 167     -16.158  13.965 -14.187  1.00 93.62           H
ATOM   2453  HN  MET A 167     -10.292  12.041 -15.460  1.00 93.62           H
ATOM   2454  N   VAL A 168     -10.734  10.020 -12.934  1.00 92.79           N
ATOM   2455  CA  VAL A 168     -10.697   8.864 -12.054  1.00 92.79           C
ATOM   2456  C   VAL A 168      -9.490   8.978 -11.120  1.00 92.79           C
ATOM   2457  O   VAL A 168      -9.594   8.694  -9.928  1.00 92.79           O
ATOM   2458  HA  VAL A 168     -11.607   8.878 -11.454  1.00 92.79           H
ATOM   2459  CB  VAL A 168     -10.694   7.577 -12.881  1.00 92.79           C
ATOM   2460  HB  VAL A 168      -9.916   7.667 -13.639  1.00 92.79           H
ATOM   2461  CG1 VAL A 168     -10.360   6.366 -12.007  1.00 92.79           C
ATOM   2462 1HG1 VAL A 168      -9.373   6.498 -11.564  1.00 92.79           H
ATOM   2463 2HG1 VAL A 168     -11.104   6.272 -11.217  1.00 92.79           H
ATOM   2464 3HG1 VAL A 168     -10.365   5.464 -12.620  1.00 92.79           H
ATOM   2465  CG2 VAL A 168     -12.030   7.384 -13.599  1.00 92.79           C
ATOM   2466 1HG2 VAL A 168     -12.833   7.325 -12.864  1.00 92.79           H
ATOM   2467 2HG2 VAL A 168     -12.210   8.227 -14.266  1.00 92.79           H
ATOM   2468 3HG2 VAL A 168     -12.001   6.461 -14.179  1.00 92.79           H
ATOM   2469  HN  VAL A 168     -10.680   9.810 -13.910  1.00 92.79           H
ATOM   2470  N   CYS A 169      -8.372   9.395 -11.698  1.00 92.55           N
ATOM   2471  CA  CYS A 169      -7.142   9.531 -10.937  1.00 92.55           C
ATOM   2472  C   CYS A 169      -7.387  10.529  -9.803  1.00 92.55           C
ATOM   2473  O   CYS A 169      -7.042  10.264  -8.653  1.00 92.55           O
ATOM   2474  HA  CYS A 169      -6.909   8.543 -10.539  1.00 92.55           H
ATOM   2475  CB  CYS A 169      -5.971   9.952 -11.826  1.00 92.55           C
ATOM   2476 1HB  CYS A 169      -6.243  10.834 -12.406  1.00 92.55           H
ATOM   2477 2HB  CYS A 169      -5.116  10.229 -11.208  1.00 92.55           H
ATOM   2478  SG  CYS A 169      -5.512   8.582 -12.948  1.00 92.55           S
ATOM   2479  HG  CYS A 169      -6.367   8.902 -13.915  1.00 92.55           H
ATOM   2480  HN  CYS A 169      -8.299   9.636 -12.666  1.00 92.55           H
ATOM   2481  N   PHE A 170      -7.980  11.656 -10.168  1.00 94.91           N
ATOM   2482  CA  PHE A 170      -8.242  12.711  -9.203  1.00 94.91           C
ATOM   2483  C   PHE A 170      -9.141  12.208  -8.072  1.00 94.91           C
ATOM   2484  O   PHE A 170      -8.858  12.443  -6.898  1.00 94.91           O
ATOM   2485  HA  PHE A 170      -7.280  13.018  -8.791  1.00 94.91           H
ATOM   2486  CB  PHE A 170      -8.963  13.833  -9.952  1.00 94.91           C
ATOM   2487 1HB  PHE A 170      -8.351  14.143 -10.799  1.00 94.91           H
ATOM   2488 2HB  PHE A 170      -9.896  13.444 -10.359  1.00 94.91           H
ATOM   2489  CG  PHE A 170      -9.272  15.058  -9.089  1.00 94.91           C
ATOM   2490  CD1 PHE A 170     -10.515  15.223  -8.562  1.00 94.91           C
ATOM   2491  HD1 PHE A 170     -11.291  14.482  -8.755  1.00 94.91           H
ATOM   2492  CD2 PHE A 170      -8.304  15.983  -8.848  1.00 94.91           C
ATOM   2493  HD2 PHE A 170      -7.308  15.851  -9.270  1.00 94.91           H
ATOM   2494  CE1 PHE A 170     -10.802  16.359  -7.761  1.00 94.91           C
ATOM   2495  HE1 PHE A 170     -11.799  16.491  -7.339  1.00 94.91           H
ATOM   2496  CE2 PHE A 170      -8.591  17.119  -8.047  1.00 94.91           C
ATOM   2497  HE2 PHE A 170      -7.815  17.860  -7.855  1.00 94.91           H
ATOM   2498  CZ  PHE A 170      -9.834  17.284  -7.521  1.00 94.91           C
ATOM   2499  HZ  PHE A 170     -10.055  18.156  -6.906  1.00 94.91           H
ATOM   2500  HN  PHE A 170      -8.280  11.854 -11.102  1.00 94.91           H
ATOM   2501  N   THR A 171     -10.207  11.526  -8.465  1.00 95.51           N
ATOM   2502  CA  THR A 171     -11.161  11.007  -7.500  1.00 95.51           C
ATOM   2503  C   THR A 171     -10.469  10.052  -6.526  1.00 95.51           C
ATOM   2504  O   THR A 171     -10.770  10.050  -5.333  1.00 95.51           O
ATOM   2505  HA  THR A 171     -11.544  11.841  -6.913  1.00 95.51           H
ATOM   2506  CB  THR A 171     -12.310  10.357  -8.274  1.00 95.51           C
ATOM   2507  HB  THR A 171     -11.968   9.472  -8.809  1.00 95.51           H
ATOM   2508  OG1 THR A 171     -12.819  11.410  -9.088  1.00 95.51           O
ATOM   2509  HG1 THR A 171     -12.391  11.381  -9.992  1.00 95.51           H
ATOM   2510  CG2 THR A 171     -13.487   9.984  -7.370  1.00 95.51           C
ATOM   2511 1HG2 THR A 171     -13.873  10.881  -6.886  1.00 95.51           H
ATOM   2512 2HG2 THR A 171     -13.152   9.277  -6.611  1.00 95.51           H
ATOM   2513 3HG2 THR A 171     -14.274   9.527  -7.969  1.00 95.51           H
ATOM   2514  HN  THR A 171     -10.422  11.327  -9.421  1.00 95.51           H
ATOM   2515  N   ILE A 172      -9.553   9.264  -7.069  1.00 93.91           N
ATOM   2516  CA  ILE A 172      -8.844   8.279  -6.271  1.00 93.91           C
ATOM   2517  C   ILE A 172      -8.014   8.995  -5.203  1.00 93.91           C
ATOM   2518  O   ILE A 172      -8.017   8.597  -4.040  1.00 93.91           O
ATOM   2519  HA  ILE A 172      -9.592   7.663  -5.771  1.00 93.91           H
ATOM   2520  CB  ILE A 172      -8.022   7.352  -7.169  1.00 93.91           C
ATOM   2521  HB  ILE A 172      -7.517   7.962  -7.918  1.00 93.91           H
ATOM   2522  CG1 ILE A 172      -8.927   6.372  -7.919  1.00 93.91           C
ATOM   2523 1HG1 ILE A 172      -9.371   5.670  -7.214  1.00 93.91           H
ATOM   2524 2HG1 ILE A 172      -9.747   6.915  -8.389  1.00 93.91           H
ATOM   2525  CG2 ILE A 172      -6.937   6.631  -6.367  1.00 93.91           C
ATOM   2526 1HG2 ILE A 172      -6.268   7.366  -5.918  1.00 93.91           H
ATOM   2527 2HG2 ILE A 172      -7.401   6.035  -5.581  1.00 93.91           H
ATOM   2528 3HG2 ILE A 172      -6.368   5.979  -7.029  1.00 93.91           H
ATOM   2529  CD1 ILE A 172      -8.140   5.605  -8.984  1.00 93.91           C
ATOM   2530 1HD1 ILE A 172      -7.717   6.309  -9.701  1.00 93.91           H
ATOM   2531 2HD1 ILE A 172      -7.336   5.044  -8.508  1.00 93.91           H
ATOM   2532 3HD1 ILE A 172      -8.806   4.915  -9.502  1.00 93.91           H
ATOM   2533  HN  ILE A 172      -9.294   9.291  -8.035  1.00 93.91           H
ATOM   2534  N   TRP A 173      -7.324  10.039  -5.638  1.00 94.62           N
ATOM   2535  CA  TRP A 173      -6.439  10.773  -4.750  1.00 94.62           C
ATOM   2536  C   TRP A 173      -7.283  11.348  -3.610  1.00 94.62           C
ATOM   2537  O   TRP A 173      -6.908  11.246  -2.443  1.00 94.62           O
ATOM   2538  HA  TRP A 173      -5.707  10.070  -4.353  1.00 94.62           H
ATOM   2539  CB  TRP A 173      -5.659  11.844  -5.515  1.00 94.62           C
ATOM   2540 1HB  TRP A 173      -6.318  12.302  -6.252  1.00 94.62           H
ATOM   2541 2HB  TRP A 173      -5.362  12.629  -4.820  1.00 94.62           H
ATOM   2542  CG  TRP A 173      -4.412  11.315  -6.227  1.00 94.62           C
ATOM   2543  CD1 TRP A 173      -4.204  11.194  -7.546  1.00 94.62           C
ATOM   2544  HD1 TRP A 173      -4.931  11.469  -8.309  1.00 94.62           H
ATOM   2545  CD2 TRP A 173      -3.201  10.840  -5.602  1.00 94.62           C
ATOM   2546  NE1 TRP A 173      -2.953  10.676  -7.815  1.00 94.62           N
ATOM   2547  HE1 TRP A 173      -2.570  10.495  -8.720  1.00 94.62           H
ATOM   2548  CE2 TRP A 173      -2.324  10.454  -6.595  1.00 94.62           C
ATOM   2549  CE3 TRP A 173      -2.859  10.738  -4.242  1.00 94.62           C
ATOM   2550  HE3 TRP A 173      -3.534  11.036  -3.440  1.00 94.62           H
ATOM   2551  CZ2 TRP A 173      -1.048   9.941  -6.334  1.00 94.62           C
ATOM   2552  HZ2 TRP A 173      -0.373   9.643  -7.137  1.00 94.62           H
ATOM   2553  CZ3 TRP A 173      -1.580  10.224  -3.998  1.00 94.62           C
ATOM   2554  HZ3 TRP A 173      -1.264  10.124  -2.960  1.00 94.62           H
ATOM   2555  CH2 TRP A 173      -0.685   9.831  -4.986  1.00 94.62           C
ATOM   2556  HH2 TRP A 173       0.295   9.439  -4.714  1.00 94.62           H
ATOM   2557  HN  TRP A 173      -7.363  10.384  -6.576  1.00 94.62           H
ATOM   2558  N   VAL A 174      -8.406  11.941  -3.989  1.00 95.70           N
ATOM   2559  CA  VAL A 174      -9.274  12.588  -3.020  1.00 95.70           C
ATOM   2560  C   VAL A 174      -9.777  11.547  -2.017  1.00 95.70           C
ATOM   2561  O   VAL A 174      -9.773  11.790  -0.811  1.00 95.70           O
ATOM   2562  HA  VAL A 174      -8.678  13.329  -2.487  1.00 95.70           H
ATOM   2563  CB  VAL A 174     -10.407  13.321  -3.740  1.00 95.70           C
ATOM   2564  HB  VAL A 174     -10.896  12.610  -4.407  1.00 95.70           H
ATOM   2565  CG1 VAL A 174     -11.453  13.826  -2.745  1.00 95.70           C
ATOM   2566 1HG1 VAL A 174     -11.874  12.981  -2.199  1.00 95.70           H
ATOM   2567 2HG1 VAL A 174     -10.983  14.514  -2.042  1.00 95.70           H
ATOM   2568 3HG1 VAL A 174     -12.248  14.343  -3.283  1.00 95.70           H
ATOM   2569  CG2 VAL A 174      -9.863  14.468  -4.594  1.00 95.70           C
ATOM   2570 1HG2 VAL A 174      -9.338  15.178  -3.955  1.00 95.70           H
ATOM   2571 2HG2 VAL A 174      -9.174  14.071  -5.339  1.00 95.70           H
ATOM   2572 3HG2 VAL A 174     -10.690  14.972  -5.095  1.00 95.70           H
ATOM   2573  HN  VAL A 174      -8.724  11.983  -4.936  1.00 95.70           H
ATOM   2574  N   LEU A 175     -10.197  10.411  -2.553  1.00 92.88           N
ATOM   2575  CA  LEU A 175     -10.813   9.380  -1.734  1.00 92.88           C
ATOM   2576  C   LEU A 175      -9.770   8.809  -0.772  1.00 92.88           C
ATOM   2577  O   LEU A 175     -10.063   8.577   0.400  1.00 92.88           O
ATOM   2578  HA  LEU A 175     -11.600   9.855  -1.148  1.00 92.88           H
ATOM   2579  CB  LEU A 175     -11.481   8.323  -2.616  1.00 92.88           C
ATOM   2580 1HB  LEU A 175     -12.106   8.833  -3.350  1.00 92.88           H
ATOM   2581 2HB  LEU A 175     -10.703   7.797  -3.171  1.00 92.88           H
ATOM   2582  CG  LEU A 175     -12.339   7.287  -1.888  1.00 92.88           C
ATOM   2583  HG  LEU A 175     -12.427   7.589  -0.845  1.00 92.88           H
ATOM   2584  CD1 LEU A 175     -13.754   7.243  -2.467  1.00 92.88           C
ATOM   2585 1HD1 LEU A 175     -14.222   8.221  -2.359  1.00 92.88           H
ATOM   2586 2HD1 LEU A 175     -13.707   6.977  -3.523  1.00 92.88           H
ATOM   2587 3HD1 LEU A 175     -14.343   6.498  -1.931  1.00 92.88           H
ATOM   2588  CD2 LEU A 175     -11.669   5.911  -1.905  1.00 92.88           C
ATOM   2589 1HD2 LEU A 175     -11.531   5.587  -2.937  1.00 92.88           H
ATOM   2590 2HD2 LEU A 175     -10.700   5.972  -1.410  1.00 92.88           H
ATOM   2591 3HD2 LEU A 175     -12.300   5.193  -1.381  1.00 92.88           H
ATOM   2592  HN  LEU A 175     -10.123  10.190  -3.526  1.00 92.88           H
ATOM   2593  N   ALA A 176      -8.575   8.597  -1.303  1.00 92.82           N
ATOM   2594  CA  ALA A 176      -7.494   8.032  -0.513  1.00 92.82           C
ATOM   2595  C   ALA A 176      -7.144   8.993   0.626  1.00 92.82           C
ATOM   2596  O   ALA A 176      -6.855   8.561   1.740  1.00 92.82           O
ATOM   2597  HA  ALA A 176      -7.849   7.093  -0.088  1.00 92.82           H
ATOM   2598  CB  ALA A 176      -6.296   7.741  -1.419  1.00 92.82           C
ATOM   2599 1HB  ALA A 176      -6.590   7.032  -2.193  1.00 92.82           H
ATOM   2600 2HB  ALA A 176      -5.960   8.667  -1.885  1.00 92.82           H
ATOM   2601 3HB  ALA A 176      -5.486   7.317  -0.826  1.00 92.82           H
ATOM   2602  HN  ALA A 176      -8.340   8.805  -2.253  1.00 92.82           H
ATOM   2603  N   ALA A 177      -7.182  10.278   0.305  1.00 93.66           N
ATOM   2604  CA  ALA A 177      -6.837  11.302   1.277  1.00 93.66           C
ATOM   2605  C   ALA A 177      -7.834  11.254   2.437  1.00 93.66           C
ATOM   2606  O   ALA A 177      -7.440  11.301   3.601  1.00 93.66           O
ATOM   2607  HA  ALA A 177      -5.840  11.078   1.656  1.00 93.66           H
ATOM   2608  CB  ALA A 177      -6.807  12.669   0.590  1.00 93.66           C
ATOM   2609 1HB  ALA A 177      -6.063  12.659  -0.207  1.00 93.66           H
ATOM   2610 2HB  ALA A 177      -7.789  12.884   0.167  1.00 93.66           H
ATOM   2611 3HB  ALA A 177      -6.549  13.436   1.319  1.00 93.66           H
ATOM   2612  HN  ALA A 177      -7.441  10.622  -0.597  1.00 93.66           H
ATOM   2613  N   ALA A 178      -9.106  11.161   2.078  1.00 93.65           N
ATOM   2614  CA  ALA A 178     -10.167  11.180   3.071  1.00 93.65           C
ATOM   2615  C   ALA A 178     -10.022   9.963   3.988  1.00 93.65           C
ATOM   2616  O   ALA A 178     -10.283  10.050   5.187  1.00 93.65           O
ATOM   2617  HA  ALA A 178     -10.051  12.087   3.664  1.00 93.65           H
ATOM   2618  CB  ALA A 178     -11.525  11.221   2.367  1.00 93.65           C
ATOM   2619 1HB  ALA A 178     -11.588  12.119   1.752  1.00 93.65           H
ATOM   2620 2HB  ALA A 178     -11.634  10.339   1.736  1.00 93.65           H
ATOM   2621 3HB  ALA A 178     -12.320  11.234   3.113  1.00 93.65           H
ATOM   2622  HN  ALA A 178      -9.416  11.076   1.131  1.00 93.65           H
ATOM   2623  N   LEU A 179      -9.606   8.857   3.389  1.00 91.19           N
ATOM   2624  CA  LEU A 179      -9.505   7.604   4.118  1.00 91.19           C
ATOM   2625  C   LEU A 179      -8.312   7.670   5.073  1.00 91.19           C
ATOM   2626  O   LEU A 179      -8.146   6.800   5.926  1.00 91.19           O
ATOM   2627  HA  LEU A 179     -10.415   7.495   4.708  1.00 91.19           H
ATOM   2628  CB  LEU A 179      -9.451   6.422   3.147  1.00 91.19           C
ATOM   2629 1HB  LEU A 179      -8.674   6.619   2.409  1.00 91.19           H
ATOM   2630 2HB  LEU A 179      -9.145   5.535   3.702  1.00 91.19           H
ATOM   2631  CG  LEU A 179     -10.751   6.103   2.406  1.00 91.19           C
ATOM   2632  HG  LEU A 179     -11.079   7.005   1.889  1.00 91.19           H
ATOM   2633  CD1 LEU A 179     -10.525   5.028   1.341  1.00 91.19           C
ATOM   2634 1HD1 LEU A 179      -9.789   5.381   0.619  1.00 91.19           H
ATOM   2635 2HD1 LEU A 179     -10.161   4.117   1.816  1.00 91.19           H
ATOM   2636 3HD1 LEU A 179     -11.465   4.820   0.830  1.00 91.19           H
ATOM   2637  CD2 LEU A 179     -11.860   5.715   3.386  1.00 91.19           C
ATOM   2638 1HD2 LEU A 179     -11.554   4.834   3.951  1.00 91.19           H
ATOM   2639 2HD2 LEU A 179     -12.043   6.542   4.073  1.00 91.19           H
ATOM   2640 3HD2 LEU A 179     -12.773   5.494   2.833  1.00 91.19           H
ATOM   2641  HN  LEU A 179      -9.342   8.808   2.425  1.00 91.19           H
ATOM   2642  N   CYS A 180      -7.511   8.711   4.898  1.00 92.11           N
ATOM   2643  CA  CYS A 180      -6.297   8.861   5.682  1.00 92.11           C
ATOM   2644  C   CYS A 180      -6.580   9.843   6.821  1.00 92.11           C
ATOM   2645  O   CYS A 180      -5.682  10.182   7.590  1.00 92.11           O
ATOM   2646  HA  CYS A 180      -6.053   7.874   6.073  1.00 92.11           H
ATOM   2647  CB  CYS A 180      -5.118   9.314   4.818  1.00 92.11           C
ATOM   2648 1HB  CYS A 180      -5.360  10.254   4.322  1.00 92.11           H
ATOM   2649 2HB  CYS A 180      -4.247   9.500   5.446  1.00 92.11           H
ATOM   2650  SG  CYS A 180      -4.728   8.033   3.571  1.00 92.11           S
ATOM   2651  HG  CYS A 180      -5.874   8.134   2.904  1.00 92.11           H
ATOM   2652  HN  CYS A 180      -7.680   9.441   4.236  1.00 92.11           H
ATOM   2653  N   ILE A 181      -7.832  10.271   6.894  1.00 93.22           N
ATOM   2654  CA  ILE A 181      -8.236  11.233   7.905  1.00 93.22           C
ATOM   2655  C   ILE A 181      -7.908  10.677   9.292  1.00 93.22           C
ATOM   2656  O   ILE A 181      -7.321  11.372  10.120  1.00 93.22           O
ATOM   2657  HA  ILE A 181      -7.649  12.138   7.748  1.00 93.22           H
ATOM   2658  CB  ILE A 181      -9.708  11.611   7.726  1.00 93.22           C
ATOM   2659  HB  ILE A 181     -10.274  10.699   7.537  1.00 93.22           H
ATOM   2660  CG1 ILE A 181      -9.897  12.521   6.511  1.00 93.22           C
ATOM   2661 1HG1 ILE A 181      -9.409  13.479   6.691  1.00 93.22           H
ATOM   2662 2HG1 ILE A 181      -9.414  12.076   5.641  1.00 93.22           H
ATOM   2663  CG2 ILE A 181     -10.272  12.236   9.004  1.00 93.22           C
ATOM   2664 1HG2 ILE A 181     -10.192  11.522   9.824  1.00 93.22           H
ATOM   2665 2HG2 ILE A 181      -9.707  13.136   9.248  1.00 93.22           H
ATOM   2666 3HG2 ILE A 181     -11.320  12.495   8.849  1.00 93.22           H
ATOM   2667  CD1 ILE A 181     -11.382  12.745   6.219  1.00 93.22           C
ATOM   2668 1HD1 ILE A 181     -11.861  11.787   6.016  1.00 93.22           H
ATOM   2669 2HD1 ILE A 181     -11.855  13.212   7.083  1.00 93.22           H
ATOM   2670 3HD1 ILE A 181     -11.488  13.395   5.351  1.00 93.22           H
ATOM   2671  HN  ILE A 181      -8.561   9.972   6.279  1.00 93.22           H
ATOM   2672  N   PRO A 182      -8.278   9.420   9.569  1.00 91.29           N
ATOM   2673  CA  PRO A 182      -8.076   8.851  10.905  1.00 91.29           C
ATOM   2674  C   PRO A 182      -6.639   8.990  11.380  1.00 91.29           C
ATOM   2675  O   PRO A 182      -6.394   9.381  12.520  1.00 91.29           O
ATOM   2676  HA  PRO A 182      -8.672   9.396  11.637  1.00 91.29           H
ATOM   2677  CB  PRO A 182      -8.481   7.385  10.739  1.00 91.29           C
ATOM   2678 1HB  PRO A 182      -7.625   6.759  10.487  1.00 91.29           H
ATOM   2679 2HB  PRO A 182      -8.911   6.981  11.655  1.00 91.29           H
ATOM   2680  CG  PRO A 182      -9.501   7.426   9.608  1.00 91.29           C
ATOM   2681 1HG  PRO A 182      -9.622   6.451   9.136  1.00 91.29           H
ATOM   2682 2HG  PRO A 182     -10.489   7.718   9.964  1.00 91.29           H
ATOM   2683  CD  PRO A 182      -8.911   8.452   8.655  1.00 91.29           C
ATOM   2684 1HD  PRO A 182      -8.182   8.005   7.979  1.00 91.29           H
ATOM   2685 2HD  PRO A 182      -9.677   8.915   8.032  1.00 91.29           H
ATOM   2686  N   GLU A 183      -5.719   8.663  10.484  1.00 92.03           N
ATOM   2687  CA  GLU A 183      -4.306   8.689  10.819  1.00 92.03           C
ATOM   2688  C   GLU A 183      -3.877  10.108  11.200  1.00 92.03           C
ATOM   2689  O   GLU A 183      -3.088  10.295  12.125  1.00 92.03           O
ATOM   2690  HA  GLU A 183      -4.199   8.027  11.679  1.00 92.03           H
ATOM   2691  CB  GLU A 183      -3.458   8.151   9.665  1.00 92.03           C
ATOM   2692 1HB  GLU A 183      -3.852   8.520   8.717  1.00 92.03           H
ATOM   2693 2HB  GLU A 183      -2.412   8.410   9.826  1.00 92.03           H
ATOM   2694  CG  GLU A 183      -3.521   6.624   9.604  1.00 92.03           C
ATOM   2695 1HG  GLU A 183      -2.760   6.252   8.917  1.00 92.03           H
ATOM   2696 2HG  GLU A 183      -3.295   6.208  10.585  1.00 92.03           H
ATOM   2697  CD  GLU A 183      -4.902   6.149   9.148  1.00 92.03           C
ATOM   2698  OE1 GLU A 183      -5.195   4.955   9.374  1.00 92.03           O
ATOM   2699  OE2 GLU A 183      -5.634   6.991   8.584  1.00 92.03           O
ATOM   2700  HN  GLU A 183      -5.926   8.384   9.546  1.00 92.03           H
ATOM   2701  N   ILE A 184      -4.416  11.071  10.467  1.00 94.15           N
ATOM   2702  CA  ILE A 184      -4.011  12.456  10.637  1.00 94.15           C
ATOM   2703  C   ILE A 184      -4.417  12.935  12.032  1.00 94.15           C
ATOM   2704  O   ILE A 184      -3.702  13.716  12.657  1.00 94.15           O
ATOM   2705  HA  ILE A 184      -2.923  12.490  10.563  1.00 94.15           H
ATOM   2706  CB  ILE A 184      -4.567  13.320   9.503  1.00 94.15           C
ATOM   2707  HB  ILE A 184      -5.646  13.169   9.457  1.00 94.15           H
ATOM   2708  CG1 ILE A 184      -3.993  12.889   8.152  1.00 94.15           C
ATOM   2709 1HG1 ILE A 184      -2.926  13.110   8.120  1.00 94.15           H
ATOM   2710 2HG1 ILE A 184      -4.099  11.811   8.035  1.00 94.15           H
ATOM   2711  CG2 ILE A 184      -4.330  14.806   9.779  1.00 94.15           C
ATOM   2712 1HG2 ILE A 184      -4.826  15.087  10.709  1.00 94.15           H
ATOM   2713 2HG2 ILE A 184      -3.260  14.993   9.868  1.00 94.15           H
ATOM   2714 3HG2 ILE A 184      -4.736  15.397   8.958  1.00 94.15           H
ATOM   2715  CD1 ILE A 184      -4.702  13.605   7.001  1.00 94.15           C
ATOM   2716 1HD1 ILE A 184      -5.765  13.363   7.022  1.00 94.15           H
ATOM   2717 2HD1 ILE A 184      -4.573  14.682   7.109  1.00 94.15           H
ATOM   2718 3HD1 ILE A 184      -4.275  13.281   6.053  1.00 94.15           H
ATOM   2719  HN  ILE A 184      -5.115  10.918   9.769  1.00 94.15           H
ATOM   2720  N   LEU A 185      -5.565  12.446  12.479  1.00 93.56           N
ATOM   2721  CA  LEU A 185      -6.176  12.962  13.692  1.00 93.56           C
ATOM   2722  C   LEU A 185      -5.441  12.396  14.909  1.00 93.56           C
ATOM   2723  O   LEU A 185      -5.025  13.145  15.791  1.00 93.56           O
ATOM   2724  HA  LEU A 185      -6.051  14.044  13.686  1.00 93.56           H
ATOM   2725  CB  LEU A 185      -7.680  12.680  13.696  1.00 93.56           C
ATOM   2726 1HB  LEU A 185      -7.831  11.618  13.500  1.00 93.56           H
ATOM   2727 2HB  LEU A 185      -8.063  12.877  14.697  1.00 93.56           H
ATOM   2728  CG  LEU A 185      -8.515  13.479  12.694  1.00 93.56           C
ATOM   2729  HG  LEU A 185      -8.163  13.241  11.690  1.00 93.56           H
ATOM   2730  CD1 LEU A 185      -9.989  13.077  12.764  1.00 93.56           C
ATOM   2731 1HD1 LEU A 185     -10.088  12.016  12.534  1.00 93.56           H
ATOM   2732 2HD1 LEU A 185     -10.370  13.268  13.768  1.00 93.56           H
ATOM   2733 3HD1 LEU A 185     -10.560  13.660  12.042  1.00 93.56           H
ATOM   2734  CD2 LEU A 185      -8.321  14.983  12.895  1.00 93.56           C
ATOM   2735 1HD2 LEU A 185      -8.629  15.258  13.904  1.00 93.56           H
ATOM   2736 2HD2 LEU A 185      -7.270  15.236  12.755  1.00 93.56           H
ATOM   2737 3HD2 LEU A 185      -8.925  15.528  12.170  1.00 93.56           H
ATOM   2738  HN  LEU A 185      -6.074  11.712  12.028  1.00 93.56           H
ATOM   2739  N   TYR A 186      -5.304  11.078  14.917  1.00 92.63           N
ATOM   2740  CA  TYR A 186      -4.987  10.366  16.143  1.00 92.63           C
ATOM   2741  C   TYR A 186      -3.482  10.116  16.259  1.00 92.63           C
ATOM   2742  O   TYR A 186      -3.002   9.664  17.298  1.00 92.63           O
ATOM   2743  HA  TYR A 186      -5.311  10.982  16.983  1.00 92.63           H
ATOM   2744  CB  TYR A 186      -5.710   9.021  16.049  1.00 92.63           C
ATOM   2745 1HB  TYR A 186      -5.345   8.485  15.173  1.00 92.63           H
ATOM   2746 2HB  TYR A 186      -5.452   8.420  16.921  1.00 92.63           H
ATOM   2747  CG  TYR A 186      -7.232   9.138  15.960  1.00 92.63           C
ATOM   2748  CD1 TYR A 186      -7.918   9.929  16.859  1.00 92.63           C
ATOM   2749  HD1 TYR A 186      -7.374  10.471  17.633  1.00 92.63           H
ATOM   2750  CD2 TYR A 186      -7.921   8.452  14.980  1.00 92.63           C
ATOM   2751  HD2 TYR A 186      -7.380   7.827  14.270  1.00 92.63           H
ATOM   2752  CE1 TYR A 186      -9.351  10.039  16.775  1.00 92.63           C
ATOM   2753  HE1 TYR A 186      -9.904  10.661  17.479  1.00 92.63           H
ATOM   2754  CE2 TYR A 186      -9.354   8.562  14.896  1.00 92.63           C
ATOM   2755  HE2 TYR A 186      -9.910   8.026  14.128  1.00 92.63           H
ATOM   2756  CZ  TYR A 186      -9.998   9.350  15.798  1.00 92.63           C
ATOM   2757  OH  TYR A 186     -11.352   9.454  15.719  1.00 92.63           O
ATOM   2758  HH  TYR A 186     -11.694  10.040  16.454  1.00 92.63           H
ATOM   2759  HN  TYR A 186      -5.405  10.500  14.107  1.00 92.63           H
ATOM   2760  N   SER A 187      -2.779  10.420  15.178  1.00 93.18           N
ATOM   2761  CA  SER A 187      -1.331  10.303  15.169  1.00 93.18           C
ATOM   2762  C   SER A 187      -0.715  11.348  16.102  1.00 93.18           C
ATOM   2763  O   SER A 187      -0.909  12.547  15.909  1.00 93.18           O
ATOM   2764  HA  SER A 187      -1.120   9.296  15.531  1.00 93.18           H
ATOM   2765  CB  SER A 187      -0.774  10.461  13.753  1.00 93.18           C
ATOM   2766 1HB  SER A 187      -1.100  11.416  13.340  1.00 93.18           H
ATOM   2767 2HB  SER A 187       0.315  10.487  13.792  1.00 93.18           H
ATOM   2768  OG  SER A 187      -1.192   9.404  12.893  1.00 93.18           O
ATOM   2769  HG  SER A 187      -1.693   9.777  12.112  1.00 93.18           H
ATOM   2770  HN  SER A 187      -3.182  10.741  14.321  1.00 93.18           H
ATOM   2771  N   GLN A 188       0.014  10.855  17.092  1.00 92.53           N
ATOM   2772  CA  GLN A 188       0.759  11.730  17.980  1.00 92.53           C
ATOM   2773  C   GLN A 188       2.026  11.030  18.476  1.00 92.53           C
ATOM   2774  O   GLN A 188       2.214   9.838  18.238  1.00 92.53           O
ATOM   2775  HA  GLN A 188       1.028  12.596  17.375  1.00 92.53           H
ATOM   2776  CB  GLN A 188      -0.109  12.189  19.154  1.00 92.53           C
ATOM   2777 1HB  GLN A 188       0.430  12.933  19.741  1.00 92.53           H
ATOM   2778 2HB  GLN A 188      -1.010  12.672  18.777  1.00 92.53           H
ATOM   2779  CG  GLN A 188      -0.492  11.007  20.047  1.00 92.53           C
ATOM   2780 1HG  GLN A 188      -1.030  10.263  19.459  1.00 92.53           H
ATOM   2781 2HG  GLN A 188       0.409  10.524  20.424  1.00 92.53           H
ATOM   2782  CD  GLN A 188      -1.362  11.465  21.219  1.00 92.53           C
ATOM   2783  OE1 GLN A 188      -1.983  12.515  21.192  1.00 92.53           O
ATOM   2784  NE2 GLN A 188      -1.371  10.622  22.248  1.00 92.53           N
ATOM   2785 1HE2 GLN A 188      -0.838   9.777  22.206  1.00 92.53           H
ATOM   2786 2HE2 GLN A 188      -1.910  10.834  23.063  1.00 92.53           H
ATOM   2787  HN  GLN A 188       0.099   9.879  17.291  1.00 92.53           H
ATOM   2788  N   ILE A 189       2.862  11.800  19.156  1.00 92.42           N
ATOM   2789  CA  ILE A 189       4.073  11.253  19.744  1.00 92.42           C
ATOM   2790  C   ILE A 189       3.794  10.850  21.193  1.00 92.42           C
ATOM   2791  O   ILE A 189       3.261  11.641  21.970  1.00 92.42           O
ATOM   2792  HA  ILE A 189       4.335  10.358  19.181  1.00 92.42           H
ATOM   2793  CB  ILE A 189       5.234  12.238  19.593  1.00 92.42           C
ATOM   2794  HB  ILE A 189       4.954  13.174  20.077  1.00 92.42           H
ATOM   2795  CG1 ILE A 189       5.498  12.554  18.119  1.00 92.42           C
ATOM   2796 1HG1 ILE A 189       5.870  11.663  17.614  1.00 92.42           H
ATOM   2797 2HG1 ILE A 189       4.564  12.830  17.630  1.00 92.42           H
ATOM   2798  CG2 ILE A 189       6.488  11.721  20.302  1.00 92.42           C
ATOM   2799 1HG2 ILE A 189       6.277  11.589  21.363  1.00 92.42           H
ATOM   2800 2HG2 ILE A 189       6.782  10.765  19.868  1.00 92.42           H
ATOM   2801 3HG2 ILE A 189       7.298  12.440  20.178  1.00 92.42           H
ATOM   2802  CD1 ILE A 189       6.511  13.690  17.975  1.00 92.42           C
ATOM   2803 1HD1 ILE A 189       6.124  14.586  18.460  1.00 92.42           H
ATOM   2804 2HD1 ILE A 189       7.452  13.401  18.443  1.00 92.42           H
ATOM   2805 3HD1 ILE A 189       6.680  13.894  16.917  1.00 92.42           H
ATOM   2806  HN  ILE A 189       2.724  12.779  19.307  1.00 92.42           H
ATOM   2807  N   LYS A 190       4.167   9.619  21.514  1.00 88.24           N
ATOM   2808  CA  LYS A 190       4.044   9.131  22.877  1.00 88.24           C
ATOM   2809  C   LYS A 190       5.439   8.865  23.446  1.00 88.24           C
ATOM   2810  O   LYS A 190       6.247   8.178  22.823  1.00 88.24           O
ATOM   2811  HA  LYS A 190       3.576   9.920  23.465  1.00 88.24           H
ATOM   2812  CB  LYS A 190       3.117   7.916  22.929  1.00 88.24           C
ATOM   2813 1HB  LYS A 190       2.201   8.127  22.377  1.00 88.24           H
ATOM   2814 2HB  LYS A 190       3.595   7.067  22.440  1.00 88.24           H
ATOM   2815  CG  LYS A 190       2.773   7.550  24.375  1.00 88.24           C
ATOM   2816 1HG  LYS A 190       3.680   7.260  24.905  1.00 88.24           H
ATOM   2817 2HG  LYS A 190       2.369   8.422  24.888  1.00 88.24           H
ATOM   2818  CD  LYS A 190       1.759   6.406  24.425  1.00 88.24           C
ATOM   2819 1HD  LYS A 190       0.791   6.757  24.065  1.00 88.24           H
ATOM   2820 2HD  LYS A 190       2.075   5.605  23.757  1.00 88.24           H
ATOM   2821  CE  LYS A 190       1.614   5.863  25.848  1.00 88.24           C
ATOM   2822 1HE  LYS A 190       2.600   5.715  26.289  1.00 88.24           H
ATOM   2823 2HE  LYS A 190       1.093   6.591  26.470  1.00 88.24           H
ATOM   2824  NZ  LYS A 190       0.870   4.584  25.842  1.00 88.24           N
ATOM   2825 1HZ  LYS A 190       0.894   4.174  26.769  1.00 88.24           H
ATOM   2826 2HZ  LYS A 190      -0.093   4.754  25.572  1.00 88.24           H
ATOM   2827 3HZ  LYS A 190       1.298   3.947  25.179  1.00 88.24           H
ATOM   2828  HN  LYS A 190       4.546   8.962  20.862  1.00 88.24           H
ATOM   2829  N   GLU A 191       5.679   9.423  24.623  1.00 84.76           N
ATOM   2830  CA  GLU A 191       6.927   9.178  25.327  1.00 84.76           C
ATOM   2831  C   GLU A 191       6.737   8.083  26.378  1.00 84.76           C
ATOM   2832  O   GLU A 191       5.963   8.248  27.320  1.00 84.76           O
ATOM   2833  HA  GLU A 191       7.629   8.841  24.564  1.00 84.76           H
ATOM   2834  CB  GLU A 191       7.458  10.464  25.965  1.00 84.76           C
ATOM   2835 1HB  GLU A 191       6.646  10.986  26.470  1.00 84.76           H
ATOM   2836 2HB  GLU A 191       8.294  10.228  26.623  1.00 84.76           H
ATOM   2837  CG  GLU A 191       8.003  11.419  24.901  1.00 84.76           C
ATOM   2838 1HG  GLU A 191       8.762  10.911  24.306  1.00 84.76           H
ATOM   2839 2HG  GLU A 191       7.202  11.705  24.220  1.00 84.76           H
ATOM   2840  CD  GLU A 191       8.604  12.670  25.544  1.00 84.76           C
ATOM   2841  OE1 GLU A 191       9.133  13.504  24.777  1.00 84.76           O
ATOM   2842  OE2 GLU A 191       8.520  12.765  26.788  1.00 84.76           O
ATOM   2843  HN  GLU A 191       5.041  10.032  25.094  1.00 84.76           H
ATOM   2844  N   GLU A 192       7.457   6.988  26.182  1.00 76.77           N
ATOM   2845  CA  GLU A 192       7.449   5.904  27.150  1.00 76.77           C
ATOM   2846  C   GLU A 192       8.881   5.526  27.535  1.00 76.77           C
ATOM   2847  O   GLU A 192       9.731   5.336  26.666  1.00 76.77           O
ATOM   2848  HA  GLU A 192       6.923   6.296  28.020  1.00 76.77           H
ATOM   2849  CB  GLU A 192       6.689   4.691  26.609  1.00 76.77           C
ATOM   2850 1HB  GLU A 192       5.920   5.021  25.910  1.00 76.77           H
ATOM   2851 2HB  GLU A 192       7.392   3.981  26.173  1.00 76.77           H
ATOM   2852  CG  GLU A 192       5.969   3.948  27.736  1.00 76.77           C
ATOM   2853 1HG  GLU A 192       6.677   3.714  28.532  1.00 76.77           H
ATOM   2854 2HG  GLU A 192       5.204   4.591  28.170  1.00 76.77           H
ATOM   2855  CD  GLU A 192       5.327   2.658  27.221  1.00 76.77           C
ATOM   2856  OE1 GLU A 192       4.693   1.970  28.049  1.00 76.77           O
ATOM   2857  OE2 GLU A 192       5.486   2.390  26.010  1.00 76.77           O
ATOM   2858  HN  GLU A 192       8.036   6.835  25.381  1.00 76.77           H
ATOM   2859  N   SER A 193       9.103   5.429  28.837  1.00 72.83           N
ATOM   2860  CA  SER A 193      10.376   4.944  29.345  1.00 72.83           C
ATOM   2861  C   SER A 193      11.526   5.730  28.711  1.00 72.83           C
ATOM   2862  O   SER A 193      12.613   5.192  28.510  1.00 72.83           O
ATOM   2863  HA  SER A 193      10.342   5.117  30.421  1.00 72.83           H
ATOM   2864  CB  SER A 193      10.543   3.448  29.074  1.00 72.83           C
ATOM   2865 1HB  SER A 193      11.598   3.184  29.137  1.00 72.83           H
ATOM   2866 2HB  SER A 193      10.026   2.879  29.847  1.00 72.83           H
ATOM   2867  OG  SER A 193      10.036   3.077  27.795  1.00 72.83           O
ATOM   2868  HG  SER A 193       9.062   2.864  27.861  1.00 72.83           H
ATOM   2869  HN  SER A 193       8.434   5.674  29.539  1.00 72.83           H
ATOM   2870  N   GLY A 194      11.246   6.990  28.413  1.00 76.45           N
ATOM   2871  CA  GLY A 194      12.262   7.874  27.870  1.00 76.45           C
ATOM   2872  C   GLY A 194      12.428   7.659  26.364  1.00 76.45           C
ATOM   2873  O   GLY A 194      13.341   8.209  25.751  1.00 76.45           O
ATOM   2874 1HA  GLY A 194      11.990   8.912  28.064  1.00 76.45           H
ATOM   2875 2HA  GLY A 194      13.212   7.695  28.373  1.00 76.45           H
ATOM   2876  HN  GLY A 194      10.345   7.408  28.538  1.00 76.45           H
ATOM   2877  N   ILE A 195      11.529   6.858  25.811  1.00 84.45           N
ATOM   2878  CA  ILE A 195      11.552   6.578  24.385  1.00 84.45           C
ATOM   2879  C   ILE A 195      10.353   7.255  23.718  1.00 84.45           C
ATOM   2880  O   ILE A 195       9.208   7.003  24.089  1.00 84.45           O
ATOM   2881  HA  ILE A 195      12.465   7.017  23.981  1.00 84.45           H
ATOM   2882  CB  ILE A 195      11.625   5.071  24.135  1.00 84.45           C
ATOM   2883  HB  ILE A 195      10.796   4.597  24.662  1.00 84.45           H
ATOM   2884  CG1 ILE A 195      12.917   4.482  24.705  1.00 84.45           C
ATOM   2885 1HG1 ILE A 195      13.761   4.776  24.080  1.00 84.45           H
ATOM   2886 2HG1 ILE A 195      13.099   4.890  25.699  1.00 84.45           H
ATOM   2887  CG2 ILE A 195      11.456   4.752  22.648  1.00 84.45           C
ATOM   2888 1HG2 ILE A 195      10.488   5.117  22.306  1.00 84.45           H
ATOM   2889 2HG2 ILE A 195      12.249   5.239  22.081  1.00 84.45           H
ATOM   2890 3HG2 ILE A 195      11.512   3.674  22.499  1.00 84.45           H
ATOM   2891  CD1 ILE A 195      12.838   2.956  24.780  1.00 84.45           C
ATOM   2892 1HD1 ILE A 195      12.009   2.666  25.425  1.00 84.45           H
ATOM   2893 2HD1 ILE A 195      12.680   2.551  23.781  1.00 84.45           H
ATOM   2894 3HD1 ILE A 195      13.770   2.564  25.188  1.00 84.45           H
ATOM   2895  HN  ILE A 195      10.797   6.404  26.318  1.00 84.45           H
ATOM   2896  N   ALA A 196      10.658   8.101  22.745  1.00 90.80           N
ATOM   2897  CA  ALA A 196       9.618   8.751  21.965  1.00 90.80           C
ATOM   2898  C   ALA A 196       9.138   7.799  20.868  1.00 90.80           C
ATOM   2899  O   ALA A 196       9.945   7.264  20.109  1.00 90.80           O
ATOM   2900  HA  ALA A 196       8.786   8.967  22.636  1.00 90.80           H
ATOM   2901  CB  ALA A 196      10.151  10.070  21.402  1.00 90.80           C
ATOM   2902 1HB  ALA A 196      10.451  10.722  22.222  1.00 90.80           H
ATOM   2903 2HB  ALA A 196      11.012   9.870  20.763  1.00 90.80           H
ATOM   2904 3HB  ALA A 196       9.371  10.557  20.817  1.00 90.80           H
ATOM   2905  HN  ALA A 196      11.593   8.344  22.487  1.00 90.80           H
ATOM   2906  N   ILE A 197       7.827   7.617  20.818  1.00 89.80           N
ATOM   2907  CA  ILE A 197       7.233   6.716  19.845  1.00 89.80           C
ATOM   2908  C   ILE A 197       6.144   7.458  19.068  1.00 89.80           C
ATOM   2909  O   ILE A 197       5.272   8.089  19.664  1.00 89.80           O
ATOM   2910  HA  ILE A 197       8.018   6.426  19.147  1.00 89.80           H
ATOM   2911  CB  ILE A 197       6.739   5.439  20.529  1.00 89.80           C
ATOM   2912  HB  ILE A 197       6.018   5.720  21.297  1.00 89.80           H
ATOM   2913  CG1 ILE A 197       7.889   4.714  21.231  1.00 89.80           C
ATOM   2914 1HG1 ILE A 197       8.601   4.350  20.490  1.00 89.80           H
ATOM   2915 2HG1 ILE A 197       8.426   5.412  21.873  1.00 89.80           H
ATOM   2916  CG2 ILE A 197       6.011   4.532  19.535  1.00 89.80           C
ATOM   2917 1HG2 ILE A 197       5.153   5.061  19.122  1.00 89.80           H
ATOM   2918 2HG2 ILE A 197       6.691   4.256  18.729  1.00 89.80           H
ATOM   2919 3HG2 ILE A 197       5.671   3.632  20.047  1.00 89.80           H
ATOM   2920  CD1 ILE A 197       7.369   3.542  22.066  1.00 89.80           C
ATOM   2921 1HD1 ILE A 197       6.676   3.913  22.821  1.00 89.80           H
ATOM   2922 2HD1 ILE A 197       6.854   2.834  21.417  1.00 89.80           H
ATOM   2923 3HD1 ILE A 197       8.207   3.044  22.554  1.00 89.80           H
ATOM   2924  HN  ILE A 197       7.176   8.071  21.426  1.00 89.80           H
ATOM   2925  N   CYS A 198       6.229   7.357  17.750  1.00 92.21           N
ATOM   2926  CA  CYS A 198       5.165   7.848  16.891  1.00 92.21           C
ATOM   2927  C   CYS A 198       4.067   6.784  16.830  1.00 92.21           C
ATOM   2928  O   CYS A 198       4.275   5.704  16.278  1.00 92.21           O
ATOM   2929  HA  CYS A 198       4.791   8.764  17.349  1.00 92.21           H
ATOM   2930  CB  CYS A 198       5.684   8.214  15.499  1.00 92.21           C
ATOM   2931 1HB  CYS A 198       6.319   9.098  15.559  1.00 92.21           H
ATOM   2932 2HB  CYS A 198       6.301   7.404  15.108  1.00 92.21           H
ATOM   2933  SG  CYS A 198       4.279   8.529  14.370  1.00 92.21           S
ATOM   2934  HN  CYS A 198       7.006   6.950  17.269  1.00 92.21           H
ATOM   2935  N   THR A 199       2.923   7.125  17.404  1.00 91.68           N
ATOM   2936  CA  THR A 199       1.821   6.183  17.495  1.00 91.68           C
ATOM   2937  C   THR A 199       0.489   6.897  17.257  1.00 91.68           C
ATOM   2938  O   THR A 199       0.436   8.125  17.220  1.00 91.68           O
ATOM   2939  HA  THR A 199       1.934   5.445  16.701  1.00 91.68           H
ATOM   2940  CB  THR A 199       1.903   5.488  18.855  1.00 91.68           C
ATOM   2941  HB  THR A 199       2.923   5.165  19.066  1.00 91.68           H
ATOM   2942  OG1 THR A 199       0.932   4.448  18.773  1.00 91.68           O
ATOM   2943  HG1 THR A 199       1.060   3.802  19.525  1.00 91.68           H
ATOM   2944  CG2 THR A 199       1.403   6.375  19.997  1.00 91.68           C
ATOM   2945 1HG2 THR A 199       0.362   6.644  19.820  1.00 91.68           H
ATOM   2946 2HG2 THR A 199       2.009   7.281  20.046  1.00 91.68           H
ATOM   2947 3HG2 THR A 199       1.484   5.834  20.940  1.00 91.68           H
ATOM   2948  HN  THR A 199       2.744   8.025  17.803  1.00 91.68           H
ATOM   2949  N   MET A 200      -0.556   6.096  17.101  1.00 91.87           N
ATOM   2950  CA  MET A 200      -1.912   6.609  17.194  1.00 91.87           C
ATOM   2951  C   MET A 200      -2.450   6.482  18.620  1.00 91.87           C
ATOM   2952  O   MET A 200      -2.228   5.470  19.283  1.00 91.87           O
ATOM   2953  HA  MET A 200      -1.848   7.661  16.915  1.00 91.87           H
ATOM   2954  CB  MET A 200      -2.818   5.833  16.235  1.00 91.87           C
ATOM   2955 1HB  MET A 200      -2.738   4.765  16.437  1.00 91.87           H
ATOM   2956 2HB  MET A 200      -3.857   6.113  16.405  1.00 91.87           H
ATOM   2957  CG  MET A 200      -2.440   6.112  14.778  1.00 91.87           C
ATOM   2958 1HG  MET A 200      -2.418   7.186  14.599  1.00 91.87           H
ATOM   2959 2HG  MET A 200      -1.438   5.734  14.575  1.00 91.87           H
ATOM   2960  SD  MET A 200      -3.617   5.335  13.684  1.00 91.87           S
ATOM   2961  CE  MET A 200      -3.455   3.637  14.208  1.00 91.87           C
ATOM   2962 1HE  MET A 200      -2.426   3.307  14.059  1.00 91.87           H
ATOM   2963 2HE  MET A 200      -3.712   3.556  15.264  1.00 91.87           H
ATOM   2964 3HE  MET A 200      -4.126   3.010  13.622  1.00 91.87           H
ATOM   2965  HN  MET A 200      -0.486   5.116  16.916  1.00 91.87           H
ATOM   2966  N   VAL A 201      -3.149   7.522  19.050  1.00 92.58           N
ATOM   2967  CA  VAL A 201      -3.781   7.510  20.358  1.00 92.58           C
ATOM   2968  C   VAL A 201      -5.278   7.786  20.199  1.00 92.58           C
ATOM   2969  O   VAL A 201      -5.669   8.743  19.534  1.00 92.58           O
ATOM   2970  HA  VAL A 201      -3.651   6.513  20.778  1.00 92.58           H
ATOM   2971  CB  VAL A 201      -3.085   8.509  21.285  1.00 92.58           C
ATOM   2972  HB  VAL A 201      -3.163   9.497  20.833  1.00 92.58           H
ATOM   2973  CG1 VAL A 201      -3.773   8.561  22.651  1.00 92.58           C
ATOM   2974 1HG1 VAL A 201      -4.811   8.869  22.523  1.00 92.58           H
ATOM   2975 2HG1 VAL A 201      -3.740   7.574  23.112  1.00 92.58           H
ATOM   2976 3HG1 VAL A 201      -3.258   9.278  23.290  1.00 92.58           H
ATOM   2977  CG2 VAL A 201      -1.599   8.175  21.432  1.00 92.58           C
ATOM   2978 1HG2 VAL A 201      -1.490   7.175  21.852  1.00 92.58           H
ATOM   2979 2HG2 VAL A 201      -1.119   8.213  20.454  1.00 92.58           H
ATOM   2980 3HG2 VAL A 201      -1.128   8.901  22.096  1.00 92.58           H
ATOM   2981  HN  VAL A 201      -3.285   8.361  18.522  1.00 92.58           H
ATOM   2982  N   TYR A 202      -6.074   6.929  20.822  1.00 91.60           N
ATOM   2983  CA  TYR A 202      -7.518   7.016  20.687  1.00 91.60           C
ATOM   2984  C   TYR A 202      -8.144   7.687  21.911  1.00 91.60           C
ATOM   2985  O   TYR A 202      -7.709   7.457  23.039  1.00 91.60           O
ATOM   2986  HA  TYR A 202      -7.738   7.614  19.802  1.00 91.60           H
ATOM   2987  CB  TYR A 202      -8.021   5.574  20.598  1.00 91.60           C
ATOM   2988 1HB  TYR A 202      -7.676   5.024  21.474  1.00 91.60           H
ATOM   2989 2HB  TYR A 202      -9.110   5.576  20.632  1.00 91.60           H
ATOM   2990  CG  TYR A 202      -7.567   4.833  19.338  1.00 91.60           C
ATOM   2991  CD1 TYR A 202      -8.281   4.965  18.165  1.00 91.60           C
ATOM   2992  HD1 TYR A 202      -9.169   5.596  18.136  1.00 91.60           H
ATOM   2993  CD2 TYR A 202      -6.442   4.034  19.375  1.00 91.60           C
ATOM   2994  HD2 TYR A 202      -5.878   3.929  20.302  1.00 91.60           H
ATOM   2995  CE1 TYR A 202      -7.854   4.268  16.979  1.00 91.60           C
ATOM   2996  HE1 TYR A 202      -8.409   4.363  16.046  1.00 91.60           H
ATOM   2997  CE2 TYR A 202      -6.015   3.337  18.190  1.00 91.60           C
ATOM   2998  HE2 TYR A 202      -5.129   2.702  18.205  1.00 91.60           H
ATOM   2999  CZ  TYR A 202      -6.742   3.488  17.050  1.00 91.60           C
ATOM   3000  OH  TYR A 202      -6.338   2.830  15.931  1.00 91.60           O
ATOM   3001  HH  TYR A 202      -5.644   2.150  16.166  1.00 91.60           H
ATOM   3002  HN  TYR A 202      -5.748   6.187  21.408  1.00 91.60           H
ATOM   3003  N   PRO A 203      -9.171   8.524  21.714  1.00 82.95           N
ATOM   3004  CA  PRO A 203      -9.760   9.272  22.827  1.00 82.95           C
ATOM   3005  C   PRO A 203     -10.501   8.370  23.800  1.00 82.95           C
ATOM   3006  O   PRO A 203     -11.110   7.381  23.395  1.00 82.95           O
ATOM   3007  HA  PRO A 203      -8.976   9.745  23.419  1.00 82.95           H
ATOM   3008  CB  PRO A 203     -10.702  10.262  22.141  1.00 82.95           C
ATOM   3009 1HB  PRO A 203     -11.578  10.474  22.754  1.00 82.95           H
ATOM   3010 2HB  PRO A 203     -10.211  11.216  21.948  1.00 82.95           H
ATOM   3011  CG  PRO A 203     -11.079   9.568  20.863  1.00 82.95           C
ATOM   3012 1HG  PRO A 203     -11.915   8.886  21.017  1.00 82.95           H
ATOM   3013 2HG  PRO A 203     -11.388  10.284  20.102  1.00 82.95           H
ATOM   3014  CD  PRO A 203      -9.846   8.824  20.438  1.00 82.95           C
ATOM   3015 1HD  PRO A 203     -10.094   7.915  19.891  1.00 82.95           H
ATOM   3016 2HD  PRO A 203      -9.218   9.430  19.784  1.00 82.95           H
ATOM   3017  N   SER A 204     -10.429   8.738  25.071  1.00 72.59           N
ATOM   3018  CA  SER A 204     -10.549   7.761  26.141  1.00 72.59           C
ATOM   3019  C   SER A 204     -11.932   7.108  26.101  1.00 72.59           C
ATOM   3020  O   SER A 204     -12.049   5.888  26.203  1.00 72.59           O
ATOM   3021  HA  SER A 204      -9.771   7.023  25.946  1.00 72.59           H
ATOM   3022  CB  SER A 204     -10.306   8.408  27.506  1.00 72.59           C
ATOM   3023 1HB  SER A 204     -10.690   7.754  28.290  1.00 72.59           H
ATOM   3024 2HB  SER A 204      -9.234   8.511  27.674  1.00 72.59           H
ATOM   3025  OG  SER A 204     -10.927   9.686  27.609  1.00 72.59           O
ATOM   3026  HG  SER A 204     -11.910   9.578  27.758  1.00 72.59           H
ATOM   3027  HN  SER A 204     -10.292   9.681  25.373  1.00 72.59           H
ATOM   3028  N   ASP A 205     -12.944   7.950  25.952  1.00 73.89           N
ATOM   3029  CA  ASP A 205     -14.303   7.549  26.275  1.00 73.89           C
ATOM   3030  C   ASP A 205     -14.653   6.276  25.501  1.00 73.89           C
ATOM   3031  O   ASP A 205     -15.051   5.275  26.093  1.00 73.89           O
ATOM   3032  HA  ASP A 205     -14.308   7.396  27.354  1.00 73.89           H
ATOM   3033  CB  ASP A 205     -15.306   8.634  25.877  1.00 73.89           C
ATOM   3034 1HB  ASP A 205     -15.086   8.986  24.869  1.00 73.89           H
ATOM   3035 2HB  ASP A 205     -16.312   8.215  25.856  1.00 73.89           H
ATOM   3036  CG  ASP A 205     -15.259   9.810  26.855  1.00 73.89           C
ATOM   3037  OD1 ASP A 205     -14.834   9.573  28.007  1.00 73.89           O
ATOM   3038  OD2 ASP A 205     -15.648  10.918  26.430  1.00 73.89           O
ATOM   3039  HN  ASP A 205     -12.848   8.888  25.619  1.00 73.89           H
ATOM   3040  N   GLU A 206     -14.491   6.357  24.188  1.00 85.17           N
ATOM   3041  CA  GLU A 206     -14.813   5.234  23.324  1.00 85.17           C
ATOM   3042  C   GLU A 206     -13.561   4.755  22.586  1.00 85.17           C
ATOM   3043  O   GLU A 206     -13.644   4.298  21.448  1.00 85.17           O
ATOM   3044  HA  GLU A 206     -15.173   4.450  23.990  1.00 85.17           H
ATOM   3045  CB  GLU A 206     -15.924   5.602  22.338  1.00 85.17           C
ATOM   3046 1HB  GLU A 206     -15.663   6.525  21.819  1.00 85.17           H
ATOM   3047 2HB  GLU A 206     -16.108   4.766  21.663  1.00 85.17           H
ATOM   3048  CG  GLU A 206     -17.242   5.864  23.069  1.00 85.17           C
ATOM   3049 1HG  GLU A 206     -17.154   5.547  24.108  1.00 85.17           H
ATOM   3050 2HG  GLU A 206     -17.450   6.934  23.079  1.00 85.17           H
ATOM   3051  CD  GLU A 206     -18.398   5.120  22.399  1.00 85.17           C
ATOM   3052  OE1 GLU A 206     -19.189   4.508  23.148  1.00 85.17           O
ATOM   3053  OE2 GLU A 206     -18.465   5.180  21.152  1.00 85.17           O
ATOM   3054  HN  GLU A 206     -14.147   7.169  23.716  1.00 85.17           H
ATOM   3055  N   SER A 207     -12.430   4.878  23.265  1.00 89.74           N
ATOM   3056  CA  SER A 207     -11.147   4.609  22.638  1.00 89.74           C
ATOM   3057  C   SER A 207     -11.169   3.232  21.970  1.00 89.74           C
ATOM   3058  O   SER A 207     -10.764   3.091  20.818  1.00 89.74           O
ATOM   3059  HA  SER A 207     -11.021   5.394  21.892  1.00 89.74           H
ATOM   3060  CB  SER A 207     -10.008   4.687  23.656  1.00 89.74           C
ATOM   3061 1HB  SER A 207      -9.109   4.242  23.229  1.00 89.74           H
ATOM   3062 2HB  SER A 207      -9.779   5.732  23.864  1.00 89.74           H
ATOM   3063  OG  SER A 207     -10.334   4.022  24.874  1.00 89.74           O
ATOM   3064  HG  SER A 207     -10.619   4.689  25.562  1.00 89.74           H
ATOM   3065  HN  SER A 207     -12.381   5.154  24.225  1.00 89.74           H
ATOM   3066  N   THR A 208     -11.647   2.252  22.724  1.00 90.02           N
ATOM   3067  CA  THR A 208     -11.583   0.870  22.282  1.00 90.02           C
ATOM   3068  C   THR A 208     -12.454   0.667  21.040  1.00 90.02           C
ATOM   3069  O   THR A 208     -12.028   0.032  20.076  1.00 90.02           O
ATOM   3070  HA  THR A 208     -10.556   0.648  21.992  1.00 90.02           H
ATOM   3071  CB  THR A 208     -11.986  -0.022  23.458  1.00 90.02           C
ATOM   3072  HB  THR A 208     -11.980  -1.073  23.170  1.00 90.02           H
ATOM   3073  OG1 THR A 208     -13.249   0.496  23.870  1.00 90.02           O
ATOM   3074  HG1 THR A 208     -13.720  -0.171  24.447  1.00 90.02           H
ATOM   3075  CG2 THR A 208     -11.086   0.178  24.679  1.00 90.02           C
ATOM   3076 1HG2 THR A 208     -11.145   1.215  25.009  1.00 90.02           H
ATOM   3077 2HG2 THR A 208     -10.056  -0.062  24.414  1.00 90.02           H
ATOM   3078 3HG2 THR A 208     -11.415  -0.479  25.485  1.00 90.02           H
ATOM   3079  HN  THR A 208     -12.069   2.391  23.620  1.00 90.02           H
ATOM   3080  N   LYS A 209     -13.657   1.218  21.103  1.00 91.51           N
ATOM   3081  CA  LYS A 209     -14.589   1.109  19.994  1.00 91.51           C
ATOM   3082  C   LYS A 209     -13.966   1.738  18.746  1.00 91.51           C
ATOM   3083  O   LYS A 209     -14.040   1.170  17.657  1.00 91.51           O
ATOM   3084  HA  LYS A 209     -14.747   0.048  19.803  1.00 91.51           H
ATOM   3085  CB  LYS A 209     -15.945   1.708  20.373  1.00 91.51           C
ATOM   3086 1HB  LYS A 209     -15.806   2.718  20.759  1.00 91.51           H
ATOM   3087 2HB  LYS A 209     -16.571   1.791  19.484  1.00 91.51           H
ATOM   3088  CG  LYS A 209     -16.651   0.847  21.422  1.00 91.51           C
ATOM   3089 1HG  LYS A 209     -16.724  -0.180  21.065  1.00 91.51           H
ATOM   3090 2HG  LYS A 209     -16.059   0.825  22.337  1.00 91.51           H
ATOM   3091  CD  LYS A 209     -18.049   1.389  21.725  1.00 91.51           C
ATOM   3092 1HD  LYS A 209     -17.990   2.454  21.950  1.00 91.51           H
ATOM   3093 2HD  LYS A 209     -18.683   1.285  20.844  1.00 91.51           H
ATOM   3094  CE  LYS A 209     -18.681   0.647  22.904  1.00 91.51           C
ATOM   3095 1HE  LYS A 209     -18.897  -0.383  22.620  1.00 91.51           H
ATOM   3096 2HE  LYS A 209     -17.977   0.608  23.736  1.00 91.51           H
ATOM   3097  NZ  LYS A 209     -19.927   1.321  23.333  1.00 91.51           N
ATOM   3098 1HZ  LYS A 209     -20.318   0.832  24.131  1.00 91.51           H
ATOM   3099 2HZ  LYS A 209     -19.721   2.279  23.592  1.00 91.51           H
ATOM   3100 3HZ  LYS A 209     -20.595   1.313  22.571  1.00 91.51           H
ATOM   3101  HN  LYS A 209     -13.997   1.730  21.892  1.00 91.51           H
ATOM   3102  N   LEU A 210     -13.366   2.902  18.946  1.00 92.64           N
ATOM   3103  CA  LEU A 210     -12.818   3.662  17.835  1.00 92.64           C
ATOM   3104  C   LEU A 210     -11.695   2.858  17.177  1.00 92.64           C
ATOM   3105  O   LEU A 210     -11.648   2.737  15.954  1.00 92.64           O
ATOM   3106  HA  LEU A 210     -13.618   3.798  17.107  1.00 92.64           H
ATOM   3107  CB  LEU A 210     -12.387   5.055  18.300  1.00 92.64           C
ATOM   3108 1HB  LEU A 210     -13.243   5.541  18.768  1.00 92.64           H
ATOM   3109 2HB  LEU A 210     -11.625   4.939  19.070  1.00 92.64           H
ATOM   3110  CG  LEU A 210     -11.838   5.984  17.215  1.00 92.64           C
ATOM   3111  HG  LEU A 210     -11.010   5.478  16.719  1.00 92.64           H
ATOM   3112  CD1 LEU A 210     -12.899   6.267  16.149  1.00 92.64           C
ATOM   3113 1HD1 LEU A 210     -13.206   5.331  15.684  1.00 92.64           H
ATOM   3114 2HD1 LEU A 210     -13.762   6.744  16.613  1.00 92.64           H
ATOM   3115 3HD1 LEU A 210     -12.482   6.930  15.390  1.00 92.64           H
ATOM   3116  CD2 LEU A 210     -11.281   7.271  17.826  1.00 92.64           C
ATOM   3117 1HD2 LEU A 210     -12.074   7.791  18.363  1.00 92.64           H
ATOM   3118 2HD2 LEU A 210     -10.474   7.025  18.516  1.00 92.64           H
ATOM   3119 3HD2 LEU A 210     -10.898   7.913  17.033  1.00 92.64           H
ATOM   3120  HN  LEU A 210     -13.251   3.325  19.845  1.00 92.64           H
ATOM   3121  N   LYS A 211     -10.818   2.330  18.018  1.00 92.82           N
ATOM   3122  CA  LYS A 211      -9.704   1.531  17.534  1.00 92.82           C
ATOM   3123  C   LYS A 211     -10.242   0.370  16.696  1.00 92.82           C
ATOM   3124  O   LYS A 211      -9.785   0.144  15.576  1.00 92.82           O
ATOM   3125  HA  LYS A 211      -9.099   2.170  16.891  1.00 92.82           H
ATOM   3126  CB  LYS A 211      -8.816   1.089  18.699  1.00 92.82           C
ATOM   3127 1HB  LYS A 211      -8.397   1.965  19.194  1.00 92.82           H
ATOM   3128 2HB  LYS A 211      -9.417   0.562  19.440  1.00 92.82           H
ATOM   3129  CG  LYS A 211      -7.685   0.182  18.212  1.00 92.82           C
ATOM   3130 1HG  LYS A 211      -8.094  -0.777  17.894  1.00 92.82           H
ATOM   3131 2HG  LYS A 211      -7.205   0.628  17.341  1.00 92.82           H
ATOM   3132  CD  LYS A 211      -6.647  -0.041  19.314  1.00 92.82           C
ATOM   3133 1HD  LYS A 211      -6.296   0.921  19.687  1.00 92.82           H
ATOM   3134 2HD  LYS A 211      -7.109  -0.559  20.154  1.00 92.82           H
ATOM   3135  CE  LYS A 211      -5.462  -0.857  18.794  1.00 92.82           C
ATOM   3136 1HE  LYS A 211      -5.796  -1.855  18.510  1.00 92.82           H
ATOM   3137 2HE  LYS A 211      -5.056  -0.389  17.897  1.00 92.82           H
ATOM   3138  NZ  LYS A 211      -4.408  -0.956  19.829  1.00 92.82           N
ATOM   3139 1HZ  LYS A 211      -3.550  -1.293  19.406  1.00 92.82           H
ATOM   3140 2HZ  LYS A 211      -4.247  -0.042  20.236  1.00 92.82           H
ATOM   3141 3HZ  LYS A 211      -4.704  -1.601  20.553  1.00 92.82           H
ATOM   3142  HN  LYS A 211     -10.859   2.440  19.011  1.00 92.82           H
ATOM   3143  N   SER A 212     -11.205  -0.337  17.270  1.00 92.10           N
ATOM   3144  CA  SER A 212     -11.757  -1.514  16.622  1.00 92.10           C
ATOM   3145  C   SER A 212     -12.341  -1.135  15.259  1.00 92.10           C
ATOM   3146  O   SER A 212     -12.136  -1.843  14.274  1.00 92.10           O
ATOM   3147  HA  SER A 212     -10.918  -2.199  16.502  1.00 92.10           H
ATOM   3148  CB  SER A 212     -12.829  -2.171  17.494  1.00 92.10           C
ATOM   3149 1HB  SER A 212     -12.413  -2.388  18.477  1.00 92.10           H
ATOM   3150 2HB  SER A 212     -13.653  -1.473  17.643  1.00 92.10           H
ATOM   3151  OG  SER A 212     -13.326  -3.374  16.913  1.00 92.10           O
ATOM   3152  HG  SER A 212     -12.571  -4.004  16.733  1.00 92.10           H
ATOM   3153  HN  SER A 212     -11.605  -0.117  18.160  1.00 92.10           H
ATOM   3154  N   ALA A 213     -13.055  -0.020  15.246  1.00 92.49           N
ATOM   3155  CA  ALA A 213     -13.695   0.445  14.027  1.00 92.49           C
ATOM   3156  C   ALA A 213     -12.623   0.777  12.988  1.00 92.49           C
ATOM   3157  O   ALA A 213     -12.726   0.370  11.831  1.00 92.49           O
ATOM   3158  HA  ALA A 213     -14.317  -0.366  13.649  1.00 92.49           H
ATOM   3159  CB  ALA A 213     -14.590   1.645  14.345  1.00 92.49           C
ATOM   3160 1HB  ALA A 213     -15.352   1.348  15.066  1.00 92.49           H
ATOM   3161 2HB  ALA A 213     -13.985   2.448  14.767  1.00 92.49           H
ATOM   3162 3HB  ALA A 213     -15.070   1.993  13.431  1.00 92.49           H
ATOM   3163  HN  ALA A 213     -13.199   0.562  16.047  1.00 92.49           H
ATOM   3164  N   VAL A 214     -11.617   1.513  13.437  1.00 90.59           N
ATOM   3165  CA  VAL A 214     -10.564   1.967  12.543  1.00 90.59           C
ATOM   3166  C   VAL A 214      -9.846   0.754  11.950  1.00 90.59           C
ATOM   3167  O   VAL A 214      -9.524   0.737  10.763  1.00 90.59           O
ATOM   3168  HA  VAL A 214     -11.037   2.525  11.734  1.00 90.59           H
ATOM   3169  CB  VAL A 214      -9.621   2.917  13.285  1.00 90.59           C
ATOM   3170  HB  VAL A 214      -9.334   2.439  14.222  1.00 90.59           H
ATOM   3171  CG1 VAL A 214      -8.348   3.168  12.475  1.00 90.59           C
ATOM   3172 1HG1 VAL A 214      -7.831   2.223  12.307  1.00 90.59           H
ATOM   3173 2HG1 VAL A 214      -8.610   3.615  11.516  1.00 90.59           H
ATOM   3174 3HG1 VAL A 214      -7.696   3.846  13.025  1.00 90.59           H
ATOM   3175  CG2 VAL A 214     -10.324   4.233  13.625  1.00 90.59           C
ATOM   3176 1HG2 VAL A 214     -10.654   4.716  12.705  1.00 90.59           H
ATOM   3177 2HG2 VAL A 214     -11.187   4.031  14.259  1.00 90.59           H
ATOM   3178 3HG2 VAL A 214      -9.631   4.889  14.152  1.00 90.59           H
ATOM   3179  HN  VAL A 214     -11.514   1.799  14.389  1.00 90.59           H
ATOM   3180  N   LEU A 215      -9.615  -0.233  12.804  1.00 91.80           N
ATOM   3181  CA  LEU A 215      -8.927  -1.441  12.384  1.00 91.80           C
ATOM   3182  C   LEU A 215      -9.780  -2.175  11.347  1.00 91.80           C
ATOM   3183  O   LEU A 215      -9.270  -2.618  10.320  1.00 91.80           O
ATOM   3184  HA  LEU A 215      -7.993  -1.138  11.910  1.00 91.80           H
ATOM   3185  CB  LEU A 215      -8.561  -2.299  13.597  1.00 91.80           C
ATOM   3186 1HB  LEU A 215      -9.363  -2.217  14.330  1.00 91.80           H
ATOM   3187 2HB  LEU A 215      -8.523  -3.342  13.281  1.00 91.80           H
ATOM   3188  CG  LEU A 215      -7.239  -1.956  14.287  1.00 91.80           C
ATOM   3189  HG  LEU A 215      -7.137  -0.871  14.309  1.00 91.80           H
ATOM   3190  CD1 LEU A 215      -7.236  -2.441  15.738  1.00 91.80           C
ATOM   3191 1HD1 LEU A 215      -8.049  -1.961  16.283  1.00 91.80           H
ATOM   3192 2HD1 LEU A 215      -7.372  -3.522  15.760  1.00 91.80           H
ATOM   3193 3HD1 LEU A 215      -6.285  -2.184  16.205  1.00 91.80           H
ATOM   3194  CD2 LEU A 215      -6.049  -2.505  13.496  1.00 91.80           C
ATOM   3195 1HD2 LEU A 215      -6.133  -3.589  13.421  1.00 91.80           H
ATOM   3196 2HD2 LEU A 215      -6.045  -2.070  12.497  1.00 91.80           H
ATOM   3197 3HD2 LEU A 215      -5.123  -2.247  14.009  1.00 91.80           H
ATOM   3198  HN  LEU A 215      -9.889  -0.216  13.766  1.00 91.80           H
ATOM   3199  N   THR A 216     -11.066  -2.279  11.653  1.00 92.25           N
ATOM   3200  CA  THR A 216     -11.988  -2.982  10.778  1.00 92.25           C
ATOM   3201  C   THR A 216     -11.991  -2.348   9.385  1.00 92.25           C
ATOM   3202  O   THR A 216     -11.961  -3.053   8.378  1.00 92.25           O
ATOM   3203  HA  THR A 216     -11.637  -4.008  10.661  1.00 92.25           H
ATOM   3204  CB  THR A 216     -13.364  -2.986  11.446  1.00 92.25           C
ATOM   3205  HB  THR A 216     -13.747  -1.972  11.556  1.00 92.25           H
ATOM   3206  OG1 THR A 216     -13.157  -3.700  12.662  1.00 92.25           O
ATOM   3207  HG1 THR A 216     -13.055  -3.058  13.422  1.00 92.25           H
ATOM   3208  CG2 THR A 216     -14.383  -3.836  10.684  1.00 92.25           C
ATOM   3209 1HG2 THR A 216     -14.031  -4.867  10.634  1.00 92.25           H
ATOM   3210 2HG2 THR A 216     -14.502  -3.443   9.675  1.00 92.25           H
ATOM   3211 3HG2 THR A 216     -15.342  -3.805  11.202  1.00 92.25           H
ATOM   3212  HN  THR A 216     -11.477  -1.895  12.479  1.00 92.25           H
ATOM   3213  N   LEU A 217     -12.028  -1.023   9.374  1.00 88.29           N
ATOM   3214  CA  LEU A 217     -12.061  -0.287   8.122  1.00 88.29           C
ATOM   3215  C   LEU A 217     -10.814  -0.624   7.303  1.00 88.29           C
ATOM   3216  O   LEU A 217     -10.894  -0.805   6.089  1.00 88.29           O
ATOM   3217  HA  LEU A 217     -12.938  -0.623   7.568  1.00 88.29           H
ATOM   3218  CB  LEU A 217     -12.238   1.210   8.385  1.00 88.29           C
ATOM   3219 1HB  LEU A 217     -13.109   1.345   9.027  1.00 88.29           H
ATOM   3220 2HB  LEU A 217     -11.372   1.565   8.944  1.00 88.29           H
ATOM   3221  CG  LEU A 217     -12.410   2.093   7.148  1.00 88.29           C
ATOM   3222  HG  LEU A 217     -11.588   1.884   6.463  1.00 88.29           H
ATOM   3223  CD1 LEU A 217     -13.709   1.760   6.412  1.00 88.29           C
ATOM   3224 1HD1 LEU A 217     -13.690   0.716   6.097  1.00 88.29           H
ATOM   3225 2HD1 LEU A 217     -14.556   1.923   7.078  1.00 88.29           H
ATOM   3226 3HD1 LEU A 217     -13.806   2.402   5.536  1.00 88.29           H
ATOM   3227  CD2 LEU A 217     -12.324   3.576   7.516  1.00 88.29           C
ATOM   3228 1HD2 LEU A 217     -13.111   3.819   8.231  1.00 88.29           H
ATOM   3229 2HD2 LEU A 217     -11.352   3.784   7.962  1.00 88.29           H
ATOM   3230 3HD2 LEU A 217     -12.449   4.181   6.619  1.00 88.29           H
ATOM   3231  HN  LEU A 217     -12.035  -0.457  10.198  1.00 88.29           H
ATOM   3232  N   LYS A 218      -9.689  -0.697   8.000  1.00 86.16           N
ATOM   3233  CA  LYS A 218      -8.418  -0.956   7.345  1.00 86.16           C
ATOM   3234  C   LYS A 218      -8.459  -2.337   6.688  1.00 86.16           C
ATOM   3235  O   LYS A 218      -7.958  -2.516   5.580  1.00 86.16           O
ATOM   3236  HA  LYS A 218      -8.295  -0.206   6.564  1.00 86.16           H
ATOM   3237  CB  LYS A 218      -7.262  -0.778   8.331  1.00 86.16           C
ATOM   3238 1HB  LYS A 218      -7.493  -1.290   9.265  1.00 86.16           H
ATOM   3239 2HB  LYS A 218      -6.361  -1.242   7.929  1.00 86.16           H
ATOM   3240  CG  LYS A 218      -6.999   0.704   8.607  1.00 86.16           C
ATOM   3241 1HG  LYS A 218      -6.611   1.181   7.707  1.00 86.16           H
ATOM   3242 2HG  LYS A 218      -7.936   1.203   8.853  1.00 86.16           H
ATOM   3243  CD  LYS A 218      -6.004   0.880   9.755  1.00 86.16           C
ATOM   3244 1HD  LYS A 218      -6.368   0.359  10.640  1.00 86.16           H
ATOM   3245 2HD  LYS A 218      -5.050   0.425   9.487  1.00 86.16           H
ATOM   3246  CE  LYS A 218      -5.796   2.361  10.078  1.00 86.16           C
ATOM   3247 1HE  LYS A 218      -5.605   2.917   9.160  1.00 86.16           H
ATOM   3248 2HE  LYS A 218      -6.704   2.774  10.518  1.00 86.16           H
ATOM   3249  NZ  LYS A 218      -4.662   2.533  11.014  1.00 86.16           N
ATOM   3250 1HZ  LYS A 218      -4.715   3.450  11.443  1.00 86.16           H
ATOM   3251 2HZ  LYS A 218      -4.706   1.820  11.733  1.00 86.16           H
ATOM   3252 3HZ  LYS A 218      -3.789   2.447  10.506  1.00 86.16           H
ATOM   3253  HN  LYS A 218      -9.638  -0.584   8.992  1.00 86.16           H
ATOM   3254  N   VAL A 219      -9.062  -3.278   7.400  1.00 87.50           N
ATOM   3255  CA  VAL A 219      -9.108  -4.654   6.935  1.00 87.50           C
ATOM   3256  C   VAL A 219      -9.978  -4.735   5.680  1.00 87.50           C
ATOM   3257  O   VAL A 219      -9.604  -5.380   4.702  1.00 87.50           O
ATOM   3258  HA  VAL A 219      -8.091  -4.948   6.677  1.00 87.50           H
ATOM   3259  CB  VAL A 219      -9.594  -5.570   8.060  1.00 87.50           C
ATOM   3260  HB  VAL A 219     -10.506  -5.138   8.474  1.00 87.50           H
ATOM   3261  CG1 VAL A 219      -9.935  -6.962   7.524  1.00 87.50           C
ATOM   3262 1HG1 VAL A 219     -10.722  -6.880   6.775  1.00 87.50           H
ATOM   3263 2HG1 VAL A 219      -9.048  -7.405   7.072  1.00 87.50           H
ATOM   3264 3HG1 VAL A 219     -10.278  -7.593   8.344  1.00 87.50           H
ATOM   3265  CG2 VAL A 219      -8.561  -5.653   9.185  1.00 87.50           C
ATOM   3266 1HG2 VAL A 219      -7.626  -6.051   8.791  1.00 87.50           H
ATOM   3267 2HG2 VAL A 219      -8.389  -4.658   9.595  1.00 87.50           H
ATOM   3268 3HG2 VAL A 219      -8.932  -6.311   9.971  1.00 87.50           H
ATOM   3269  HN  VAL A 219      -9.512  -3.113   8.278  1.00 87.50           H
ATOM   3270  N   ILE A 220     -11.122  -4.071   5.748  1.00 87.73           N
ATOM   3271  CA  ILE A 220     -12.093  -4.140   4.669  1.00 87.73           C
ATOM   3272  C   ILE A 220     -11.505  -3.488   3.416  1.00 87.73           C
ATOM   3273  O   ILE A 220     -11.461  -4.105   2.353  1.00 87.73           O
ATOM   3274  HA  ILE A 220     -12.272  -5.195   4.458  1.00 87.73           H
ATOM   3275  CB  ILE A 220     -13.428  -3.535   5.109  1.00 87.73           C
ATOM   3276  HB  ILE A 220     -13.228  -2.569   5.574  1.00 87.73           H
ATOM   3277  CG1 ILE A 220     -14.107  -4.411   6.163  1.00 87.73           C
ATOM   3278 1HG1 ILE A 220     -14.429  -5.348   5.709  1.00 87.73           H
ATOM   3279 2HG1 ILE A 220     -13.391  -4.666   6.945  1.00 87.73           H
ATOM   3280  CG2 ILE A 220     -14.337  -3.277   3.906  1.00 87.73           C
ATOM   3281 1HG2 ILE A 220     -13.847  -2.584   3.222  1.00 87.73           H
ATOM   3282 2HG2 ILE A 220     -14.533  -4.218   3.391  1.00 87.73           H
ATOM   3283 3HG2 ILE A 220     -15.278  -2.847   4.247  1.00 87.73           H
ATOM   3284  CD1 ILE A 220     -15.311  -3.695   6.779  1.00 87.73           C
ATOM   3285 1HD1 ILE A 220     -14.980  -2.771   7.253  1.00 87.73           H
ATOM   3286 2HD1 ILE A 220     -16.035  -3.464   5.997  1.00 87.73           H
ATOM   3287 3HD1 ILE A 220     -15.775  -4.341   7.525  1.00 87.73           H
ATOM   3288  HN  ILE A 220     -11.389  -3.494   6.520  1.00 87.73           H
ATOM   3289  N   LEU A 221     -11.068  -2.248   3.583  1.00 82.31           N
ATOM   3290  CA  LEU A 221     -10.661  -1.439   2.447  1.00 82.31           C
ATOM   3291  C   LEU A 221      -9.268  -1.876   1.989  1.00 82.31           C
ATOM   3292  O   LEU A 221      -8.883  -1.634   0.846  1.00 82.31           O
ATOM   3293  HA  LEU A 221     -11.367  -1.632   1.639  1.00 82.31           H
ATOM   3294  CB  LEU A 221     -10.757   0.049   2.787  1.00 82.31           C
ATOM   3295 1HB  LEU A 221     -10.137   0.243   3.662  1.00 82.31           H
ATOM   3296 2HB  LEU A 221     -10.331   0.619   1.962  1.00 82.31           H
ATOM   3297  CG  LEU A 221     -12.164   0.584   3.066  1.00 82.31           C
ATOM   3298  HG  LEU A 221     -12.557   0.070   3.943  1.00 82.31           H
ATOM   3299  CD1 LEU A 221     -12.127   2.078   3.395  1.00 82.31           C
ATOM   3300 1HD1 LEU A 221     -11.510   2.240   4.279  1.00 82.31           H
ATOM   3301 2HD1 LEU A 221     -11.705   2.625   2.552  1.00 82.31           H
ATOM   3302 3HD1 LEU A 221     -13.140   2.432   3.589  1.00 82.31           H
ATOM   3303  CD2 LEU A 221     -13.108   0.277   1.901  1.00 82.31           C
ATOM   3304 1HD2 LEU A 221     -12.729   0.746   0.993  1.00 82.31           H
ATOM   3305 2HD2 LEU A 221     -13.166  -0.802   1.756  1.00 82.31           H
ATOM   3306 3HD2 LEU A 221     -14.100   0.668   2.125  1.00 82.31           H
ATOM   3307  HN  LEU A 221     -10.991  -1.797   4.472  1.00 82.31           H
ATOM   3308  N   GLY A 222      -8.551  -2.512   2.904  1.00 74.64           N
ATOM   3309  CA  GLY A 222      -7.148  -2.815   2.678  1.00 74.64           C
ATOM   3310  C   GLY A 222      -6.989  -4.117   1.890  1.00 74.64           C
ATOM   3311  O   GLY A 222      -6.096  -4.235   1.052  1.00 74.64           O
ATOM   3312 1HA  GLY A 222      -6.679  -1.996   2.132  1.00 74.64           H
ATOM   3313 2HA  GLY A 222      -6.632  -2.898   3.634  1.00 74.64           H
ATOM   3314  HN  GLY A 222      -8.913  -2.818   3.784  1.00 74.64           H
ATOM   3315  N   PHE A 223      -7.868  -5.063   2.188  1.00 75.93           N
ATOM   3316  CA  PHE A 223      -7.707  -6.418   1.688  1.00 75.93           C
ATOM   3317  C   PHE A 223      -8.938  -6.857   0.892  1.00 75.93           C
ATOM   3318  O   PHE A 223      -8.854  -7.079  -0.315  1.00 75.93           O
ATOM   3319  HA  PHE A 223      -6.835  -6.420   1.035  1.00 75.93           H
ATOM   3320  CB  PHE A 223      -7.551  -7.329   2.907  1.00 75.93           C
ATOM   3321 1HB  PHE A 223      -6.726  -6.963   3.518  1.00 75.93           H
ATOM   3322 2HB  PHE A 223      -8.452  -7.262   3.516  1.00 75.93           H
ATOM   3323  CG  PHE A 223      -7.296  -8.797   2.558  1.00 75.93           C
ATOM   3324  CD1 PHE A 223      -8.228  -9.739   2.862  1.00 75.93           C
ATOM   3325  HD1 PHE A 223      -9.157  -9.449   3.354  1.00 75.93           H
ATOM   3326  CD2 PHE A 223      -6.138  -9.159   1.944  1.00 75.93           C
ATOM   3327  HD2 PHE A 223      -5.391  -8.403   1.700  1.00 75.93           H
ATOM   3328  CE1 PHE A 223      -7.992 -11.102   2.538  1.00 75.93           C
ATOM   3329  HE1 PHE A 223      -8.739 -11.857   2.782  1.00 75.93           H
ATOM   3330  CE2 PHE A 223      -5.902 -10.521   1.620  1.00 75.93           C
ATOM   3331  HE2 PHE A 223      -4.974 -10.811   1.128  1.00 75.93           H
ATOM   3332  CZ  PHE A 223      -6.834 -11.464   1.924  1.00 75.93           C
ATOM   3333  HZ  PHE A 223      -6.653 -12.509   1.675  1.00 75.93           H
ATOM   3334  HN  PHE A 223      -8.676  -4.916   2.758  1.00 75.93           H
ATOM   3335  N   PHE A 224     -10.052  -6.971   1.600  1.00 82.98           N
ATOM   3336  CA  PHE A 224     -11.202  -7.688   1.076  1.00 82.98           C
ATOM   3337  C   PHE A 224     -11.724  -7.028  -0.201  1.00 82.98           C
ATOM   3338  O   PHE A 224     -11.972  -7.705  -1.198  1.00 82.98           O
ATOM   3339  HA  PHE A 224     -10.875  -8.703   0.851  1.00 82.98           H
ATOM   3340  CB  PHE A 224     -12.292  -7.630   2.149  1.00 82.98           C
ATOM   3341 1HB  PHE A 224     -12.277  -6.644   2.614  1.00 82.98           H
ATOM   3342 2HB  PHE A 224     -13.265  -7.741   1.670  1.00 82.98           H
ATOM   3343  CG  PHE A 224     -12.151  -8.695   3.238  1.00 82.98           C
ATOM   3344  CD1 PHE A 224     -12.561  -9.969   3.000  1.00 82.98           C
ATOM   3345  HD1 PHE A 224     -12.991 -10.232   2.034  1.00 82.98           H
ATOM   3346  CD2 PHE A 224     -11.614  -8.367   4.444  1.00 82.98           C
ATOM   3347  HD2 PHE A 224     -11.286  -7.345   4.635  1.00 82.98           H
ATOM   3348  CE1 PHE A 224     -12.430 -10.957   4.012  1.00 82.98           C
ATOM   3349  HE1 PHE A 224     -12.759 -11.979   3.821  1.00 82.98           H
ATOM   3350  CE2 PHE A 224     -11.483  -9.355   5.455  1.00 82.98           C
ATOM   3351  HE2 PHE A 224     -11.054  -9.092   6.422  1.00 82.98           H
ATOM   3352  CZ  PHE A 224     -11.894 -10.629   5.218  1.00 82.98           C
ATOM   3353  HZ  PHE A 224     -11.793 -11.388   5.994  1.00 82.98           H
ATOM   3354  HN  PHE A 224     -10.175  -6.585   2.514  1.00 82.98           H
ATOM   3355  N   LEU A 225     -11.876  -5.713  -0.130  1.00 81.22           N
ATOM   3356  CA  LEU A 225     -12.421  -4.962  -1.248  1.00 81.22           C
ATOM   3357  C   LEU A 225     -11.507  -5.129  -2.464  1.00 81.22           C
ATOM   3358  O   LEU A 225     -11.958  -5.542  -3.531  1.00 81.22           O
ATOM   3359  HA  LEU A 225     -13.395  -5.390  -1.486  1.00 81.22           H
ATOM   3360  CB  LEU A 225     -12.654  -3.503  -0.850  1.00 81.22           C
ATOM   3361 1HB  LEU A 225     -13.312  -3.484   0.019  1.00 81.22           H
ATOM   3362 2HB  LEU A 225     -11.701  -3.076  -0.538  1.00 81.22           H
ATOM   3363  CG  LEU A 225     -13.256  -2.601  -1.930  1.00 81.22           C
ATOM   3364  HG  LEU A 225     -12.654  -2.700  -2.833  1.00 81.22           H
ATOM   3365  CD1 LEU A 225     -14.677  -3.043  -2.283  1.00 81.22           C
ATOM   3366 1HD1 LEU A 225     -14.657  -4.068  -2.655  1.00 81.22           H
ATOM   3367 2HD1 LEU A 225     -15.306  -2.991  -1.394  1.00 81.22           H
ATOM   3368 3HD1 LEU A 225     -15.081  -2.385  -3.053  1.00 81.22           H
ATOM   3369  CD2 LEU A 225     -13.201  -1.131  -1.509  1.00 81.22           C
ATOM   3370 1HD2 LEU A 225     -13.764  -0.995  -0.586  1.00 81.22           H
ATOM   3371 2HD2 LEU A 225     -12.163  -0.838  -1.348  1.00 81.22           H
ATOM   3372 3HD2 LEU A 225     -13.635  -0.512  -2.295  1.00 81.22           H
ATOM   3373  HN  LEU A 225     -11.635  -5.165   0.670  1.00 81.22           H
ATOM   3374  N   PRO A 226     -10.212  -4.813  -2.326  1.00 74.30           N
ATOM   3375  CA  PRO A 226      -9.268  -5.002  -3.430  1.00 74.30           C
ATOM   3376  C   PRO A 226      -9.307  -6.415  -3.987  1.00 74.30           C
ATOM   3377  O   PRO A 226      -9.345  -6.607  -5.202  1.00 74.30           O
ATOM   3378  HA  PRO A 226      -9.537  -4.358  -4.267  1.00 74.30           H
ATOM   3379  CB  PRO A 226      -7.910  -4.675  -2.805  1.00 74.30           C
ATOM   3380 1HB  PRO A 226      -7.425  -5.568  -2.411  1.00 74.30           H
ATOM   3381 2HB  PRO A 226      -7.228  -4.238  -3.533  1.00 74.30           H
ATOM   3382  CG  PRO A 226      -8.259  -3.689  -1.697  1.00 74.30           C
ATOM   3383 1HG  PRO A 226      -7.474  -3.631  -0.944  1.00 74.30           H
ATOM   3384 2HG  PRO A 226      -8.390  -2.678  -2.082  1.00 74.30           H
ATOM   3385  CD  PRO A 226      -9.551  -4.257  -1.132  1.00 74.30           C
ATOM   3386 1HD  PRO A 226      -9.362  -5.027  -0.384  1.00 74.30           H
ATOM   3387 2HD  PRO A 226     -10.154  -3.488  -0.648  1.00 74.30           H
ATOM   3388  N   PHE A 227      -9.296  -7.377  -3.076  1.00 78.51           N
ATOM   3389  CA  PHE A 227      -9.169  -8.772  -3.462  1.00 78.51           C
ATOM   3390  C   PHE A 227     -10.373  -9.224  -4.292  1.00 78.51           C
ATOM   3391  O   PHE A 227     -10.212  -9.881  -5.319  1.00 78.51           O
ATOM   3392  HA  PHE A 227      -8.263  -8.861  -4.061  1.00 78.51           H
ATOM   3393  CB  PHE A 227      -9.120  -9.591  -2.170  1.00 78.51           C
ATOM   3394 1HB  PHE A 227      -8.256  -9.275  -1.585  1.00 78.51           H
ATOM   3395 2HB  PHE A 227     -10.006  -9.368  -1.576  1.00 78.51           H
ATOM   3396  CG  PHE A 227      -9.041 -11.102  -2.394  1.00 78.51           C
ATOM   3397  CD1 PHE A 227     -10.148 -11.873  -2.225  1.00 78.51           C
ATOM   3398  HD1 PHE A 227     -11.092 -11.415  -1.929  1.00 78.51           H
ATOM   3399  CD2 PHE A 227      -7.864 -11.675  -2.763  1.00 78.51           C
ATOM   3400  HD2 PHE A 227      -6.976 -11.057  -2.899  1.00 78.51           H
ATOM   3401  CE1 PHE A 227     -10.075 -13.276  -2.432  1.00 78.51           C
ATOM   3402  HE1 PHE A 227     -10.963 -13.894  -2.296  1.00 78.51           H
ATOM   3403  CE2 PHE A 227      -7.791 -13.078  -2.971  1.00 78.51           C
ATOM   3404  HE2 PHE A 227      -6.847 -13.537  -3.266  1.00 78.51           H
ATOM   3405  CZ  PHE A 227      -8.898 -13.849  -2.801  1.00 78.51           C
ATOM   3406  HZ  PHE A 227      -8.842 -14.926  -2.961  1.00 78.51           H
ATOM   3407  HN  PHE A 227      -9.373  -7.216  -2.092  1.00 78.51           H
ATOM   3408  N   VAL A 228     -11.552  -8.852  -3.816  1.00 82.81           N
ATOM   3409  CA  VAL A 228     -12.784  -9.242  -4.481  1.00 82.81           C
ATOM   3410  C   VAL A 228     -12.791  -8.679  -5.903  1.00 82.81           C
ATOM   3411  O   VAL A 228     -13.127  -9.385  -6.853  1.00 82.81           O
ATOM   3412  HA  VAL A 228     -12.799 -10.330  -4.534  1.00 82.81           H
ATOM   3413  CB  VAL A 228     -13.990  -8.791  -3.654  1.00 82.81           C
ATOM   3414  HB  VAL A 228     -13.843  -7.745  -3.388  1.00 82.81           H
ATOM   3415  CG1 VAL A 228     -15.281  -8.892  -4.468  1.00 82.81           C
ATOM   3416 1HG1 VAL A 228     -15.205  -8.256  -5.350  1.00 82.81           H
ATOM   3417 2HG1 VAL A 228     -15.436  -9.926  -4.777  1.00 82.81           H
ATOM   3418 3HG1 VAL A 228     -16.123  -8.566  -3.856  1.00 82.81           H
ATOM   3419  CG2 VAL A 228     -14.096  -9.595  -2.356  1.00 82.81           C
ATOM   3420 1HG2 VAL A 228     -14.210 -10.653  -2.592  1.00 82.81           H
ATOM   3421 2HG2 VAL A 228     -13.192  -9.450  -1.764  1.00 82.81           H
ATOM   3422 3HG2 VAL A 228     -14.961  -9.255  -1.788  1.00 82.81           H
ATOM   3423  HN  VAL A 228     -11.673  -8.297  -2.993  1.00 82.81           H
ATOM   3424  N   VAL A 229     -12.415  -7.412  -6.006  1.00 75.34           N
ATOM   3425  CA  VAL A 229     -12.505  -6.705  -7.272  1.00 75.34           C
ATOM   3426  C   VAL A 229     -11.526  -7.327  -8.269  1.00 75.34           C
ATOM   3427  O   VAL A 229     -11.874  -7.555  -9.427  1.00 75.34           O
ATOM   3428  HA  VAL A 229     -13.519  -6.834  -7.650  1.00 75.34           H
ATOM   3429  CB  VAL A 229     -12.267  -5.209  -7.054  1.00 75.34           C
ATOM   3430  HB  VAL A 229     -11.277  -5.088  -6.615  1.00 75.34           H
ATOM   3431  CG1 VAL A 229     -12.287  -4.452  -8.384  1.00 75.34           C
ATOM   3432 1HG1 VAL A 229     -11.503  -4.840  -9.035  1.00 75.34           H
ATOM   3433 2HG1 VAL A 229     -13.257  -4.585  -8.863  1.00 75.34           H
ATOM   3434 3HG1 VAL A 229     -12.115  -3.391  -8.200  1.00 75.34           H
ATOM   3435  CG2 VAL A 229     -13.289  -4.628  -6.076  1.00 75.34           C
ATOM   3436 1HG2 VAL A 229     -14.294  -4.767  -6.476  1.00 75.34           H
ATOM   3437 2HG2 VAL A 229     -13.206  -5.139  -5.117  1.00 75.34           H
ATOM   3438 3HG2 VAL A 229     -13.097  -3.564  -5.940  1.00 75.34           H
ATOM   3439  HN  VAL A 229     -12.056  -6.872  -5.245  1.00 75.34           H
ATOM   3440  N   MET A 230     -10.320  -7.585  -7.784  1.00 76.09           N
ATOM   3441  CA  MET A 230      -9.289  -8.181  -8.616  1.00 76.09           C
ATOM   3442  C   MET A 230      -9.723  -9.558  -9.124  1.00 76.09           C
ATOM   3443  O   MET A 230      -9.585  -9.859 -10.308  1.00 76.09           O
ATOM   3444  HA  MET A 230      -9.161  -7.500  -9.458  1.00 76.09           H
ATOM   3445  CB  MET A 230      -7.997  -8.318  -7.810  1.00 76.09           C
ATOM   3446 1HB  MET A 230      -8.231  -8.617  -6.788  1.00 76.09           H
ATOM   3447 2HB  MET A 230      -7.378  -9.107  -8.238  1.00 76.09           H
ATOM   3448  CG  MET A 230      -7.217  -7.002  -7.796  1.00 76.09           C
ATOM   3449 1HG  MET A 230      -7.106  -6.624  -8.812  1.00 76.09           H
ATOM   3450 2HG  MET A 230      -7.769  -6.248  -7.234  1.00 76.09           H
ATOM   3451  SD  MET A 230      -5.610  -7.252  -7.061  1.00 76.09           S
ATOM   3452  CE  MET A 230      -5.756  -6.196  -5.629  1.00 76.09           C
ATOM   3453 1HE  MET A 230      -5.941  -5.171  -5.951  1.00 76.09           H
ATOM   3454 2HE  MET A 230      -6.584  -6.537  -5.009  1.00 76.09           H
ATOM   3455 3HE  MET A 230      -4.831  -6.234  -5.053  1.00 76.09           H
ATOM   3456  HN  MET A 230     -10.044  -7.393  -6.842  1.00 76.09           H
ATOM   3457  N   ALA A 231     -10.239 -10.357  -8.202  1.00 79.13           N
ATOM   3458  CA  ALA A 231     -10.658 -11.709  -8.532  1.00 79.13           C
ATOM   3459  C   ALA A 231     -11.684 -11.657  -9.666  1.00 79.13           C
ATOM   3460  O   ALA A 231     -11.585 -12.412 -10.632  1.00 79.13           O
ATOM   3461  HA  ALA A 231      -9.778 -12.255  -8.874  1.00 79.13           H
ATOM   3462  CB  ALA A 231     -11.208 -12.394  -7.280  1.00 79.13           C
ATOM   3463 1HB  ALA A 231     -10.431 -12.432  -6.516  1.00 79.13           H
ATOM   3464 2HB  ALA A 231     -12.061 -11.831  -6.903  1.00 79.13           H
ATOM   3465 3HB  ALA A 231     -11.522 -13.408  -7.528  1.00 79.13           H
ATOM   3466  HN  ALA A 231     -10.372 -10.096  -7.246  1.00 79.13           H
ATOM   3467  N   CYS A 232     -12.645 -10.758  -9.511  1.00 80.01           N
ATOM   3468  CA  CYS A 232     -13.707 -10.622 -10.493  1.00 80.01           C
ATOM   3469  C   CYS A 232     -13.079 -10.222 -11.829  1.00 80.01           C
ATOM   3470  O   CYS A 232     -13.401 -10.797 -12.867  1.00 80.01           O
ATOM   3471  HA  CYS A 232     -14.191 -11.596 -10.568  1.00 80.01           H
ATOM   3472  CB  CYS A 232     -14.771  -9.619 -10.040  1.00 80.01           C
ATOM   3473 1HB  CYS A 232     -14.295  -8.693  -9.718  1.00 80.01           H
ATOM   3474 2HB  CYS A 232     -15.425  -9.368 -10.875  1.00 80.01           H
ATOM   3475  SG  CYS A 232     -15.753 -10.326  -8.667  1.00 80.01           S
ATOM   3476  HG  CYS A 232     -14.895 -10.006  -7.703  1.00 80.01           H
ATOM   3477  HN  CYS A 232     -12.704 -10.132  -8.734  1.00 80.01           H
ATOM   3478  N   CYS A 233     -12.193  -9.240 -11.760  1.00 73.38           N
ATOM   3479  CA  CYS A 233     -11.620  -8.662 -12.963  1.00 73.38           C
ATOM   3480  C   CYS A 233     -10.886  -9.768 -13.725  1.00 73.38           C
ATOM   3481  O   CYS A 233     -11.072  -9.924 -14.931  1.00 73.38           O
ATOM   3482  HA  CYS A 233     -12.452  -8.274 -13.551  1.00 73.38           H
ATOM   3483  CB  CYS A 233     -10.700  -7.483 -12.642  1.00 73.38           C
ATOM   3484 1HB  CYS A 233     -10.064  -7.728 -11.792  1.00 73.38           H
ATOM   3485 2HB  CYS A 233     -10.040  -7.285 -13.487  1.00 73.38           H
ATOM   3486  SG  CYS A 233     -11.697  -5.994 -12.268  1.00 73.38           S
ATOM   3487  HG  CYS A 233     -12.128  -6.412 -11.081  1.00 73.38           H
ATOM   3488  HN  CYS A 233     -11.867  -8.840 -10.903  1.00 73.38           H
ATOM   3489  N   TYR A 234     -10.068 -10.506 -12.990  1.00 74.36           N
ATOM   3490  CA  TYR A 234      -9.223 -11.519 -13.599  1.00 74.36           C
ATOM   3491  C   TYR A 234     -10.059 -12.690 -14.120  1.00 74.36           C
ATOM   3492  O   TYR A 234      -9.751 -13.260 -15.165  1.00 74.36           O
ATOM   3493  HA  TYR A 234      -8.695 -11.059 -14.434  1.00 74.36           H
ATOM   3494  CB  TYR A 234      -8.300 -12.022 -12.487  1.00 74.36           C
ATOM   3495 1HB  TYR A 234      -8.862 -12.067 -11.554  1.00 74.36           H
ATOM   3496 2HB  TYR A 234      -7.989 -13.040 -12.720  1.00 74.36           H
ATOM   3497  CG  TYR A 234      -7.055 -11.160 -12.275  1.00 74.36           C
ATOM   3498  CD1 TYR A 234      -6.109 -11.055 -13.274  1.00 74.36           C
ATOM   3499  HD1 TYR A 234      -6.249 -11.587 -14.215  1.00 74.36           H
ATOM   3500  CD2 TYR A 234      -6.877 -10.486 -11.083  1.00 74.36           C
ATOM   3501  HD2 TYR A 234      -7.624 -10.569 -10.294  1.00 74.36           H
ATOM   3502  CE1 TYR A 234      -4.936 -10.243 -13.074  1.00 74.36           C
ATOM   3503  HE1 TYR A 234      -4.182 -10.152 -13.855  1.00 74.36           H
ATOM   3504  CE2 TYR A 234      -5.704  -9.674 -10.883  1.00 74.36           C
ATOM   3505  HE2 TYR A 234      -5.552  -9.137  -9.947  1.00 74.36           H
ATOM   3506  CZ  TYR A 234      -4.792  -9.593 -11.888  1.00 74.36           C
ATOM   3507  OH  TYR A 234      -3.685  -8.826 -11.699  1.00 74.36           O
ATOM   3508  HH  TYR A 234      -3.699  -8.425 -10.784  1.00 74.36           H
ATOM   3509  HN  TYR A 234      -9.978 -10.421 -11.997  1.00 74.36           H
ATOM   3510  N   THR A 235     -11.101 -13.013 -13.368  1.00 82.29           N
ATOM   3511  CA  THR A 235     -12.029 -14.052 -13.781  1.00 82.29           C
ATOM   3512  C   THR A 235     -12.598 -13.739 -15.166  1.00 82.29           C
ATOM   3513  O   THR A 235     -12.678 -14.619 -16.022  1.00 82.29           O
ATOM   3514  HA  THR A 235     -11.479 -14.989 -13.865  1.00 82.29           H
ATOM   3515  CB  THR A 235     -13.102 -14.184 -12.699  1.00 82.29           C
ATOM   3516  HB  THR A 235     -13.618 -13.237 -12.544  1.00 82.29           H
ATOM   3517  OG1 THR A 235     -12.396 -14.692 -11.570  1.00 82.29           O
ATOM   3518  HG1 THR A 235     -12.060 -13.936 -11.008  1.00 82.29           H
ATOM   3519  CG2 THR A 235     -14.126 -15.275 -13.020  1.00 82.29           C
ATOM   3520 1HG2 THR A 235     -13.618 -16.236 -13.108  1.00 82.29           H
ATOM   3521 2HG2 THR A 235     -14.624 -15.040 -13.960  1.00 82.29           H
ATOM   3522 3HG2 THR A 235     -14.864 -15.327 -12.220  1.00 82.29           H
ATOM   3523  HN  THR A 235     -11.314 -12.579 -12.492  1.00 82.29           H
ATOM   3524  N   ILE A 236     -12.979 -12.482 -15.344  1.00 78.92           N
ATOM   3525  CA  ILE A 236     -13.564 -12.048 -16.601  1.00 78.92           C
ATOM   3526  C   ILE A 236     -12.498 -12.098 -17.699  1.00 78.92           C
ATOM   3527  O   ILE A 236     -12.755 -12.591 -18.796  1.00 78.92           O
ATOM   3528  HA  ILE A 236     -14.354 -12.755 -16.855  1.00 78.92           H
ATOM   3529  CB  ILE A 236     -14.219 -10.675 -16.442  1.00 78.92           C
ATOM   3530  HB  ILE A 236     -13.485  -9.994 -16.010  1.00 78.92           H
ATOM   3531  CG1 ILE A 236     -15.400 -10.741 -15.472  1.00 78.92           C
ATOM   3532 1HG1 ILE A 236     -16.230 -11.270 -15.939  1.00 78.92           H
ATOM   3533 2HG1 ILE A 236     -15.117 -11.310 -14.586  1.00 78.92           H
ATOM   3534  CG2 ILE A 236     -14.624 -10.100 -17.801  1.00 78.92           C
ATOM   3535 1HG2 ILE A 236     -13.740  -9.994 -18.429  1.00 78.92           H
ATOM   3536 2HG2 ILE A 236     -15.334 -10.772 -18.283  1.00 78.92           H
ATOM   3537 3HG2 ILE A 236     -15.087  -9.123 -17.658  1.00 78.92           H
ATOM   3538  CD1 ILE A 236     -15.850  -9.337 -15.061  1.00 78.92           C
ATOM   3539 1HD1 ILE A 236     -15.025  -8.819 -14.572  1.00 78.92           H
ATOM   3540 2HD1 ILE A 236     -16.156  -8.780 -15.946  1.00 78.92           H
ATOM   3541 3HD1 ILE A 236     -16.691  -9.413 -14.371  1.00 78.92           H
ATOM   3542  HN  ILE A 236     -12.893 -11.768 -14.649  1.00 78.92           H
ATOM   3543  N   ILE A 237     -11.326 -11.580 -17.364  1.00 75.27           N
ATOM   3544  CA  ILE A 237     -10.240 -11.503 -18.326  1.00 75.27           C
ATOM   3545  C   ILE A 237      -9.921 -12.907 -18.843  1.00 75.27           C
ATOM   3546  O   ILE A 237      -9.808 -13.117 -20.050  1.00 75.27           O
ATOM   3547  HA  ILE A 237     -10.587 -10.897 -19.163  1.00 75.27           H
ATOM   3548  CB  ILE A 237      -9.034 -10.784 -17.717  1.00 75.27           C
ATOM   3549  HB  ILE A 237      -8.885 -11.163 -16.706  1.00 75.27           H
ATOM   3550  CG1 ILE A 237      -9.293  -9.280 -17.602  1.00 75.27           C
ATOM   3551 1HG1 ILE A 237      -9.300  -8.832 -18.596  1.00 75.27           H
ATOM   3552 2HG1 ILE A 237     -10.278  -9.110 -17.169  1.00 75.27           H
ATOM   3553  CG2 ILE A 237      -7.759 -11.087 -18.506  1.00 75.27           C
ATOM   3554 1HG2 ILE A 237      -7.569 -12.161 -18.492  1.00 75.27           H
ATOM   3555 2HG2 ILE A 237      -7.881 -10.754 -19.537  1.00 75.27           H
ATOM   3556 3HG2 ILE A 237      -6.917 -10.564 -18.052  1.00 75.27           H
ATOM   3557  CD1 ILE A 237      -8.226  -8.605 -16.739  1.00 75.27           C
ATOM   3558 1HD1 ILE A 237      -8.238  -9.039 -15.739  1.00 75.27           H
ATOM   3559 2HD1 ILE A 237      -7.245  -8.757 -17.189  1.00 75.27           H
ATOM   3560 3HD1 ILE A 237      -8.434  -7.537 -16.674  1.00 75.27           H
ATOM   3561  HN  ILE A 237     -11.112 -11.218 -16.456  1.00 75.27           H
ATOM   3562  N   ILE A 238      -9.786 -13.832 -17.905  1.00 75.14           N
ATOM   3563  CA  ILE A 238      -9.454 -15.204 -18.248  1.00 75.14           C
ATOM   3564  C   ILE A 238     -10.520 -15.762 -19.194  1.00 75.14           C
ATOM   3565  O   ILE A 238     -10.196 -16.414 -20.185  1.00 75.14           O
ATOM   3566  HA  ILE A 238      -8.500 -15.187 -18.775  1.00 75.14           H
ATOM   3567  CB  ILE A 238      -9.257 -16.041 -16.983  1.00 75.14           C
ATOM   3568  HB  ILE A 238     -10.107 -15.869 -16.323  1.00 75.14           H
ATOM   3569  CG1 ILE A 238      -8.002 -15.603 -16.225  1.00 75.14           C
ATOM   3570 1HG1 ILE A 238      -7.114 -15.945 -16.757  1.00 75.14           H
ATOM   3571 2HG1 ILE A 238      -7.954 -14.514 -16.193  1.00 75.14           H
ATOM   3572  CG2 ILE A 238      -9.235 -17.535 -17.311  1.00 75.14           C
ATOM   3573 1HG2 ILE A 238     -10.180 -17.819 -17.774  1.00 75.14           H
ATOM   3574 2HG2 ILE A 238      -8.416 -17.744 -17.999  1.00 75.14           H
ATOM   3575 3HG2 ILE A 238      -9.094 -18.107 -16.393  1.00 75.14           H
ATOM   3576  CD1 ILE A 238      -7.997 -16.162 -14.801  1.00 75.14           C
ATOM   3577 1HD1 ILE A 238      -8.874 -15.797 -14.265  1.00 75.14           H
ATOM   3578 2HD1 ILE A 238      -8.020 -17.251 -14.838  1.00 75.14           H
ATOM   3579 3HD1 ILE A 238      -7.094 -15.835 -14.285  1.00 75.14           H
ATOM   3580  HN  ILE A 238      -9.900 -13.657 -16.927  1.00 75.14           H
ATOM   3581  N   HIS A 239     -11.770 -15.483 -18.854  1.00 80.35           N
ATOM   3582  CA  HIS A 239     -12.887 -15.993 -19.631  1.00 80.35           C
ATOM   3583  C   HIS A 239     -12.801 -15.463 -21.063  1.00 80.35           C
ATOM   3584  O   HIS A 239     -12.964 -16.220 -22.020  1.00 80.35           O
ATOM   3585  HA  HIS A 239     -12.787 -17.079 -19.647  1.00 80.35           H
ATOM   3586  CB  HIS A 239     -14.218 -15.658 -18.953  1.00 80.35           C
ATOM   3587 1HB  HIS A 239     -14.164 -15.950 -17.905  1.00 80.35           H
ATOM   3588 2HB  HIS A 239     -14.363 -14.578 -18.976  1.00 80.35           H
ATOM   3589  CG  HIS A 239     -15.415 -16.325 -19.587  1.00 80.35           C
ATOM   3590  ND1 HIS A 239     -16.190 -15.712 -20.555  1.00 80.35           N
ATOM   3591  HD1 HIS A 239     -16.045 -14.795 -20.926  1.00 80.35           H
ATOM   3592  CD2 HIS A 239     -15.961 -17.558 -19.380  1.00 80.35           C
ATOM   3593  HD2 HIS A 239     -15.595 -18.307 -18.678  1.00 80.35           H
ATOM   3594  CE1 HIS A 239     -17.156 -16.547 -20.908  1.00 80.35           C
ATOM   3595  HE1 HIS A 239     -17.930 -16.354 -21.651  1.00 80.35           H
ATOM   3596  NE2 HIS A 239     -17.013 -17.691 -20.178  1.00 80.35           N
ATOM   3597  HN  HIS A 239     -12.024 -14.922 -18.067  1.00 80.35           H
ATOM   3598  N   THR A 240     -12.545 -14.167 -21.167  1.00 75.41           N
ATOM   3599  CA  THR A 240     -12.471 -13.520 -22.465  1.00 75.41           C
ATOM   3600  C   THR A 240     -11.278 -14.056 -23.260  1.00 75.41           C
ATOM   3601  O   THR A 240     -11.375 -14.260 -24.469  1.00 75.41           O
ATOM   3602  HA  THR A 240     -13.370 -13.774 -23.028  1.00 75.41           H
ATOM   3603  CB  THR A 240     -12.420 -12.008 -22.238  1.00 75.41           C
ATOM   3604  HB  THR A 240     -11.459 -11.710 -21.819  1.00 75.41           H
ATOM   3605  OG1 THR A 240     -13.556 -11.741 -21.421  1.00 75.41           O
ATOM   3606  HG1 THR A 240     -13.306 -11.809 -20.455  1.00 75.41           H
ATOM   3607  CG2 THR A 240     -12.687 -11.214 -23.519  1.00 75.41           C
ATOM   3608 1HG2 THR A 240     -13.677 -11.463 -23.900  1.00 75.41           H
ATOM   3609 2HG2 THR A 240     -11.935 -11.467 -24.266  1.00 75.41           H
ATOM   3610 3HG2 THR A 240     -12.639 -10.147 -23.301  1.00 75.41           H
ATOM   3611  HN  THR A 240     -12.391 -13.564 -20.384  1.00 75.41           H
ATOM   3612  N   LEU A 241     -10.181 -14.268 -22.549  1.00 73.06           N
ATOM   3613  CA  LEU A 241      -8.957 -14.730 -23.181  1.00 73.06           C
ATOM   3614  C   LEU A 241      -9.175 -16.140 -23.735  1.00 73.06           C
ATOM   3615  O   LEU A 241      -8.682 -16.470 -24.812  1.00 73.06           O
ATOM   3616  HA  LEU A 241      -8.747 -14.060 -24.015  1.00 73.06           H
ATOM   3617  CB  LEU A 241      -7.780 -14.627 -22.209  1.00 73.06           C
ATOM   3618 1HB  LEU A 241      -8.107 -14.985 -21.233  1.00 73.06           H
ATOM   3619 2HB  LEU A 241      -6.994 -15.301 -22.548  1.00 73.06           H
ATOM   3620  CG  LEU A 241      -7.176 -13.232 -22.033  1.00 73.06           C
ATOM   3621  HG  LEU A 241      -7.971 -12.552 -21.727  1.00 73.06           H
ATOM   3622  CD1 LEU A 241      -6.124 -13.226 -20.922  1.00 73.06           C
ATOM   3623 1HD1 LEU A 241      -6.586 -13.528 -19.982  1.00 73.06           H
ATOM   3624 2HD1 LEU A 241      -5.325 -13.923 -21.175  1.00 73.06           H
ATOM   3625 3HD1 LEU A 241      -5.711 -12.222 -20.818  1.00 73.06           H
ATOM   3626  CD2 LEU A 241      -6.616 -12.706 -23.356  1.00 73.06           C
ATOM   3627 1HD2 LEU A 241      -5.839 -13.380 -23.715  1.00 73.06           H
ATOM   3628 2HD2 LEU A 241      -7.417 -12.649 -24.093  1.00 73.06           H
ATOM   3629 3HD2 LEU A 241      -6.193 -11.713 -23.202  1.00 73.06           H
ATOM   3630  HN  LEU A 241     -10.120 -14.130 -21.560  1.00 73.06           H
ATOM   3631  N   ILE A 242      -9.913 -16.933 -22.972  1.00 74.36           N
ATOM   3632  CA  ILE A 242     -10.216 -18.294 -23.381  1.00 74.36           C
ATOM   3633  C   ILE A 242     -11.049 -18.263 -24.664  1.00 74.36           C
ATOM   3634  O   ILE A 242     -10.856 -19.089 -25.554  1.00 74.36           O
ATOM   3635  HA  ILE A 242      -9.269 -18.789 -23.597  1.00 74.36           H
ATOM   3636  CB  ILE A 242     -10.877 -19.063 -22.236  1.00 74.36           C
ATOM   3637  HB  ILE A 242     -11.649 -18.429 -21.800  1.00 74.36           H
ATOM   3638  CG1 ILE A 242      -9.868 -19.373 -21.129  1.00 74.36           C
ATOM   3639 1HG1 ILE A 242      -9.175 -20.143 -21.468  1.00 74.36           H
ATOM   3640 2HG1 ILE A 242      -9.276 -18.484 -20.912  1.00 74.36           H
ATOM   3641  CG2 ILE A 242     -11.569 -20.327 -22.752  1.00 74.36           C
ATOM   3642 1HG2 ILE A 242     -12.335 -20.052 -23.476  1.00 74.36           H
ATOM   3643 2HG2 ILE A 242     -10.833 -20.975 -23.228  1.00 74.36           H
ATOM   3644 3HG2 ILE A 242     -12.031 -20.855 -21.917  1.00 74.36           H
ATOM   3645  CD1 ILE A 242     -10.577 -19.842 -19.856  1.00 74.36           C
ATOM   3646 1HD1 ILE A 242     -11.251 -19.060 -19.507  1.00 74.36           H
ATOM   3647 2HD1 ILE A 242     -11.149 -20.745 -20.071  1.00 74.36           H
ATOM   3648 3HD1 ILE A 242      -9.837 -20.055 -19.086  1.00 74.36           H
ATOM   3649  HN  ILE A 242     -10.300 -16.661 -22.092  1.00 74.36           H
ATOM   3650  N   GLN A 243     -11.960 -17.302 -24.717  1.00 72.82           N
ATOM   3651  CA  GLN A 243     -12.848 -17.174 -25.860  1.00 72.82           C
ATOM   3652  C   GLN A 243     -12.077 -16.654 -27.075  1.00 72.82           C
ATOM   3653  O   GLN A 243     -12.393 -17.004 -28.211  1.00 72.82           O
ATOM   3654  HA  GLN A 243     -13.213 -18.182 -26.057  1.00 72.82           H
ATOM   3655  CB  GLN A 243     -14.034 -16.265 -25.533  1.00 72.82           C
ATOM   3656 1HB  GLN A 243     -13.675 -15.340 -25.082  1.00 72.82           H
ATOM   3657 2HB  GLN A 243     -14.551 -15.991 -26.453  1.00 72.82           H
ATOM   3658  CG  GLN A 243     -15.010 -16.959 -24.581  1.00 72.82           C
ATOM   3659 1HG  GLN A 243     -15.304 -17.924 -24.994  1.00 72.82           H
ATOM   3660 2HG  GLN A 243     -14.516 -17.157 -23.629  1.00 72.82           H
ATOM   3661  CD  GLN A 243     -16.253 -16.098 -24.347  1.00 72.82           C
ATOM   3662  OE1 GLN A 243     -16.282 -14.912 -24.632  1.00 72.82           O
ATOM   3663  NE2 GLN A 243     -17.276 -16.759 -23.813  1.00 72.82           N
ATOM   3664 1HE2 GLN A 243     -17.187 -17.733 -23.602  1.00 72.82           H
ATOM   3665 2HE2 GLN A 243     -18.134 -16.283 -23.622  1.00 72.82           H
ATOM   3666  HN  GLN A 243     -12.095 -16.619 -23.998  1.00 72.82           H
ATOM   3667  N   ALA A 244     -11.081 -15.827 -26.795  1.00 66.32           N
ATOM   3668  CA  ALA A 244     -10.263 -15.255 -27.851  1.00 66.32           C
ATOM   3669  C   ALA A 244      -9.511 -16.376 -28.572  1.00 66.32           C
ATOM   3670  O   ALA A 244      -8.900 -17.230 -27.932  1.00 66.32           O
ATOM   3671  HA  ALA A 244     -10.931 -14.764 -28.558  1.00 66.32           H
ATOM   3672  CB  ALA A 244      -9.319 -14.208 -27.256  1.00 66.32           C
ATOM   3673 1HB  ALA A 244      -9.903 -13.420 -26.781  1.00 66.32           H
ATOM   3674 2HB  ALA A 244      -8.675 -14.680 -26.513  1.00 66.32           H
ATOM   3675 3HB  ALA A 244      -8.706 -13.779 -28.048  1.00 66.32           H
ATOM   3676  HN  ALA A 244     -10.830 -15.548 -25.868  1.00 66.32           H
ATOM   3677  N   LYS A 245      -9.581 -16.336 -29.894  1.00 58.94           N
ATOM   3678  CA  LYS A 245      -8.987 -17.384 -30.707  1.00 58.94           C
ATOM   3679  C   LYS A 245      -7.485 -17.128 -30.845  1.00 58.94           C
ATOM   3680  O   LYS A 245      -6.735 -18.016 -31.248  1.00 58.94           O
ATOM   3681  HA  LYS A 245      -9.130 -18.327 -30.178  1.00 58.94           H
ATOM   3682  CB  LYS A 245      -9.717 -17.502 -32.046  1.00 58.94           C
ATOM   3683 1HB  LYS A 245      -9.927 -16.507 -32.439  1.00 58.94           H
ATOM   3684 2HB  LYS A 245      -9.075 -18.001 -32.772  1.00 58.94           H
ATOM   3685  CG  LYS A 245     -11.024 -18.282 -31.892  1.00 58.94           C
ATOM   3686 1HG  LYS A 245     -10.836 -19.211 -31.354  1.00 58.94           H
ATOM   3687 2HG  LYS A 245     -11.728 -17.704 -31.294  1.00 58.94           H
ATOM   3688  CD  LYS A 245     -11.641 -18.593 -33.257  1.00 58.94           C
ATOM   3689 1HD  LYS A 245     -11.905 -17.663 -33.761  1.00 58.94           H
ATOM   3690 2HD  LYS A 245     -10.908 -19.098 -33.886  1.00 58.94           H
ATOM   3691  CE  LYS A 245     -12.886 -19.470 -33.109  1.00 58.94           C
ATOM   3692 1HE  LYS A 245     -12.639 -20.369 -32.543  1.00 58.94           H
ATOM   3693 2HE  LYS A 245     -13.649 -18.937 -32.544  1.00 58.94           H
ATOM   3694  NZ  LYS A 245     -13.417 -19.845 -34.439  1.00 58.94           N
ATOM   3695 1HZ  LYS A 245     -14.236 -20.431 -34.323  1.00 58.94           H
ATOM   3696 2HZ  LYS A 245     -13.671 -19.007 -34.950  1.00 58.94           H
ATOM   3697 3HZ  LYS A 245     -12.708 -20.354 -34.955  1.00 58.94           H
ATOM   3698  HN  LYS A 245     -10.031 -15.606 -30.409  1.00 58.94           H
ATOM   3699  N   LYS A 246      -7.091 -15.910 -30.503  1.00 57.33           N
ATOM   3700  CA  LYS A 246      -5.757 -15.436 -30.830  1.00 57.33           C
ATOM   3701  C   LYS A 246      -4.732 -16.176 -29.968  1.00 57.33           C
ATOM   3702  O   LYS A 246      -4.935 -16.348 -28.767  1.00 57.33           O
ATOM   3703  HA  LYS A 246      -5.570 -15.681 -31.876  1.00 57.33           H
ATOM   3704  CB  LYS A 246      -5.684 -13.913 -30.702  1.00 57.33           C
ATOM   3705 1HB  LYS A 246      -6.268 -13.588 -29.842  1.00 57.33           H
ATOM   3706 2HB  LYS A 246      -4.653 -13.609 -30.520  1.00 57.33           H
ATOM   3707  CG  LYS A 246      -6.206 -13.231 -31.969  1.00 57.33           C
ATOM   3708 1HG  LYS A 246      -5.708 -13.650 -32.843  1.00 57.33           H
ATOM   3709 2HG  LYS A 246      -7.271 -13.432 -32.081  1.00 57.33           H
ATOM   3710  CD  LYS A 246      -5.969 -11.720 -31.915  1.00 57.33           C
ATOM   3711 1HD  LYS A 246      -6.605 -11.276 -31.149  1.00 57.33           H
ATOM   3712 2HD  LYS A 246      -4.937 -11.520 -31.627  1.00 57.33           H
ATOM   3713  CE  LYS A 246      -6.261 -11.071 -33.269  1.00 57.33           C
ATOM   3714 1HE  LYS A 246      -5.629 -11.517 -34.037  1.00 57.33           H
ATOM   3715 2HE  LYS A 246      -7.295 -11.264 -33.556  1.00 57.33           H
ATOM   3716  NZ  LYS A 246      -6.021  -9.612 -33.207  1.00 57.33           N
ATOM   3717 1HZ  LYS A 246      -6.238  -9.195 -34.105  1.00 57.33           H
ATOM   3718 2HZ  LYS A 246      -6.614  -9.202 -32.493  1.00 57.33           H
ATOM   3719 3HZ  LYS A 246      -5.049  -9.439 -32.979  1.00 57.33           H
ATOM   3720  HN  LYS A 246      -7.665 -15.254 -30.013  1.00 57.33           H
ATOM   3721  N   SER A 247      -3.653 -16.593 -30.614  1.00 56.43           N
ATOM   3722  CA  SER A 247      -2.664 -17.429 -29.957  1.00 56.43           C
ATOM   3723  C   SER A 247      -2.081 -16.697 -28.747  1.00 56.43           C
ATOM   3724  O   SER A 247      -1.739 -17.322 -27.744  1.00 56.43           O
ATOM   3725  HA  SER A 247      -3.204 -18.321 -29.641  1.00 56.43           H
ATOM   3726  CB  SER A 247      -1.548 -17.826 -30.925  1.00 56.43           C
ATOM   3727 1HB  SER A 247      -0.976 -18.652 -30.501  1.00 56.43           H
ATOM   3728 2HB  SER A 247      -1.986 -18.187 -31.856  1.00 56.43           H
ATOM   3729  OG  SER A 247      -0.671 -16.738 -31.205  1.00 56.43           O
ATOM   3730  HG  SER A 247       0.042 -17.029 -31.843  1.00 56.43           H
ATOM   3731  HN  SER A 247      -3.451 -16.369 -31.568  1.00 56.43           H
ATOM   3732  N   SER A 248      -1.985 -15.382 -28.880  1.00 59.62           N
ATOM   3733  CA  SER A 248      -1.198 -14.591 -27.950  1.00 59.62           C
ATOM   3734  C   SER A 248      -1.875 -14.572 -26.577  1.00 59.62           C
ATOM   3735  O   SER A 248      -1.364 -13.963 -25.638  1.00 59.62           O
ATOM   3736  HA  SER A 248      -0.231 -15.089 -27.893  1.00 59.62           H
ATOM   3737  CB  SER A 248      -1.006 -13.163 -28.466  1.00 59.62           C
ATOM   3738 1HB  SER A 248      -0.325 -12.627 -27.805  1.00 59.62           H
ATOM   3739 2HB  SER A 248      -0.537 -13.194 -29.450  1.00 59.62           H
ATOM   3740  OG  SER A 248      -2.239 -12.455 -28.551  1.00 59.62           O
ATOM   3741  HG  SER A 248      -2.078 -11.524 -28.877  1.00 59.62           H
ATOM   3742  HN  SER A 248      -2.432 -14.860 -29.607  1.00 59.62           H
ATOM   3743  N   LYS A 249      -3.013 -15.246 -26.505  1.00 63.29           N
ATOM   3744  CA  LYS A 249      -3.763 -15.317 -25.262  1.00 63.29           C
ATOM   3745  C   LYS A 249      -2.851 -15.842 -24.151  1.00 63.29           C
ATOM   3746  O   LYS A 249      -2.848 -15.310 -23.042  1.00 63.29           O
ATOM   3747  HA  LYS A 249      -4.069 -14.302 -25.007  1.00 63.29           H
ATOM   3748  CB  LYS A 249      -5.038 -16.140 -25.452  1.00 63.29           C
ATOM   3749 1HB  LYS A 249      -5.021 -17.004 -24.788  1.00 63.29           H
ATOM   3750 2HB  LYS A 249      -5.906 -15.542 -25.174  1.00 63.29           H
ATOM   3751  CG  LYS A 249      -5.178 -16.608 -26.902  1.00 63.29           C
ATOM   3752 1HG  LYS A 249      -5.433 -15.760 -27.538  1.00 63.29           H
ATOM   3753 2HG  LYS A 249      -4.223 -16.996 -27.256  1.00 63.29           H
ATOM   3754  CD  LYS A 249      -6.253 -17.689 -27.028  1.00 63.29           C
ATOM   3755 1HD  LYS A 249      -6.017 -18.521 -26.364  1.00 63.29           H
ATOM   3756 2HD  LYS A 249      -7.215 -17.289 -26.709  1.00 63.29           H
ATOM   3757  CE  LYS A 249      -6.357 -18.194 -28.469  1.00 63.29           C
ATOM   3758 1HE  LYS A 249      -6.507 -17.352 -29.145  1.00 63.29           H
ATOM   3759 2HE  LYS A 249      -5.423 -18.674 -28.761  1.00 63.29           H
ATOM   3760  NZ  LYS A 249      -7.477 -19.152 -28.603  1.00 63.29           N
ATOM   3761 1HZ  LYS A 249      -7.515 -19.496 -29.556  1.00 63.29           H
ATOM   3762 2HZ  LYS A 249      -7.334 -19.929 -27.968  1.00 63.29           H
ATOM   3763 3HZ  LYS A 249      -8.349 -18.686 -28.377  1.00 63.29           H
ATOM   3764  HN  LYS A 249      -3.423 -15.736 -27.274  1.00 63.29           H
ATOM   3765  N   HIS A 250      -2.101 -16.881 -24.487  1.00 68.99           N
ATOM   3766  CA  HIS A 250      -1.359 -17.625 -23.483  1.00 68.99           C
ATOM   3767  C   HIS A 250      -0.378 -16.690 -22.773  1.00 68.99           C
ATOM   3768  O   HIS A 250      -0.212 -16.766 -21.556  1.00 68.99           O
ATOM   3769  HA  HIS A 250      -2.090 -17.988 -22.760  1.00 68.99           H
ATOM   3770  CB  HIS A 250      -0.673 -18.842 -24.105  1.00 68.99           C
ATOM   3771 1HB  HIS A 250      -0.117 -18.523 -24.987  1.00 68.99           H
ATOM   3772 2HB  HIS A 250       0.054 -19.239 -23.396  1.00 68.99           H
ATOM   3773  CG  HIS A 250      -1.623 -19.947 -24.501  1.00 68.99           C
ATOM   3774  ND1 HIS A 250      -2.176 -20.825 -23.584  1.00 68.99           N
ATOM   3775  HD1 HIS A 250      -2.011 -20.821 -22.598  1.00 68.99           H
ATOM   3776  CD2 HIS A 250      -2.114 -20.307 -25.722  1.00 68.99           C
ATOM   3777  HD2 HIS A 250      -1.881 -19.822 -26.670  1.00 68.99           H
ATOM   3778  CE1 HIS A 250      -2.961 -21.671 -24.236  1.00 68.99           C
ATOM   3779  HE1 HIS A 250      -3.538 -22.482 -23.791  1.00 68.99           H
ATOM   3780  NE2 HIS A 250      -2.920 -21.348 -25.560  1.00 68.99           N
ATOM   3781  HN  HIS A 250      -1.995 -17.215 -25.424  1.00 68.99           H
ATOM   3782  N   LYS A 251       0.247 -15.829 -23.563  1.00 69.19           N
ATOM   3783  CA  LYS A 251       1.233 -14.905 -23.030  1.00 69.19           C
ATOM   3784  C   LYS A 251       0.547 -13.930 -22.071  1.00 69.19           C
ATOM   3785  O   LYS A 251       1.002 -13.736 -20.945  1.00 69.19           O
ATOM   3786  HA  LYS A 251       1.959 -15.490 -22.466  1.00 69.19           H
ATOM   3787  CB  LYS A 251       1.992 -14.217 -24.167  1.00 69.19           C
ATOM   3788 1HB  LYS A 251       2.314 -14.960 -24.896  1.00 69.19           H
ATOM   3789 2HB  LYS A 251       1.328 -13.527 -24.687  1.00 69.19           H
ATOM   3790  CG  LYS A 251       3.208 -13.457 -23.633  1.00 69.19           C
ATOM   3791 1HG  LYS A 251       2.878 -12.619 -23.020  1.00 69.19           H
ATOM   3792 2HG  LYS A 251       3.797 -14.111 -22.990  1.00 69.19           H
ATOM   3793  CD  LYS A 251       4.080 -12.943 -24.781  1.00 69.19           C
ATOM   3794 1HD  LYS A 251       4.297 -13.758 -25.471  1.00 69.19           H
ATOM   3795 2HD  LYS A 251       3.536 -12.185 -25.344  1.00 69.19           H
ATOM   3796  CE  LYS A 251       5.390 -12.353 -24.253  1.00 69.19           C
ATOM   3797 1HE  LYS A 251       5.187 -11.429 -23.712  1.00 69.19           H
ATOM   3798 2HE  LYS A 251       5.846 -13.044 -23.544  1.00 69.19           H
ATOM   3799  NZ  LYS A 251       6.325 -12.088 -25.368  1.00 69.19           N
ATOM   3800 1HZ  LYS A 251       7.226 -11.809 -24.995  1.00 69.19           H
ATOM   3801 2HZ  LYS A 251       6.436 -12.928 -25.924  1.00 69.19           H
ATOM   3802 3HZ  LYS A 251       5.955 -11.344 -25.950  1.00 69.19           H
ATOM   3803  HN  LYS A 251       0.090 -15.758 -24.548  1.00 69.19           H
ATOM   3804  N   ALA A 252      -0.539 -13.342 -22.553  1.00 67.82           N
ATOM   3805  CA  ALA A 252      -1.260 -12.350 -21.774  1.00 67.82           C
ATOM   3806  C   ALA A 252      -1.757 -12.989 -20.476  1.00 67.82           C
ATOM   3807  O   ALA A 252      -1.768 -12.345 -19.428  1.00 67.82           O
ATOM   3808  HA  ALA A 252      -0.564 -11.548 -21.531  1.00 67.82           H
ATOM   3809  CB  ALA A 252      -2.402 -11.774 -22.614  1.00 67.82           C
ATOM   3810 1HB  ALA A 252      -1.994 -11.306 -23.510  1.00 67.82           H
ATOM   3811 2HB  ALA A 252      -3.083 -12.576 -22.900  1.00 67.82           H
ATOM   3812 3HB  ALA A 252      -2.943 -11.030 -22.029  1.00 67.82           H
ATOM   3813  HN  ALA A 252      -0.925 -13.534 -23.455  1.00 67.82           H
ATOM   3814  N   LEU A 253      -2.154 -14.248 -20.587  1.00 73.16           N
ATOM   3815  CA  LEU A 253      -2.655 -14.980 -19.436  1.00 73.16           C
ATOM   3816  C   LEU A 253      -1.544 -15.098 -18.390  1.00 73.16           C
ATOM   3817  O   LEU A 253      -1.766 -14.826 -17.211  1.00 73.16           O
ATOM   3818  HA  LEU A 253      -3.471 -14.398 -19.009  1.00 73.16           H
ATOM   3819  CB  LEU A 253      -3.237 -16.327 -19.869  1.00 73.16           C
ATOM   3820 1HB  LEU A 253      -3.823 -16.172 -20.775  1.00 73.16           H
ATOM   3821 2HB  LEU A 253      -2.412 -16.989 -20.132  1.00 73.16           H
ATOM   3822  CG  LEU A 253      -4.117 -17.039 -18.840  1.00 73.16           C
ATOM   3823  HG  LEU A 253      -3.677 -16.892 -17.854  1.00 73.16           H
ATOM   3824  CD1 LEU A 253      -5.521 -16.430 -18.805  1.00 73.16           C
ATOM   3825 1HD1 LEU A 253      -5.453 -15.376 -18.537  1.00 73.16           H
ATOM   3826 2HD1 LEU A 253      -5.983 -16.526 -19.787  1.00 73.16           H
ATOM   3827 3HD1 LEU A 253      -6.126 -16.955 -18.065  1.00 73.16           H
ATOM   3828  CD2 LEU A 253      -4.153 -18.546 -19.099  1.00 73.16           C
ATOM   3829 1HD2 LEU A 253      -4.556 -18.735 -20.094  1.00 73.16           H
ATOM   3830 2HD2 LEU A 253      -3.143 -18.950 -19.033  1.00 73.16           H
ATOM   3831 3HD2 LEU A 253      -4.786 -19.028 -18.353  1.00 73.16           H
ATOM   3832  HN  LEU A 253      -2.138 -14.766 -21.443  1.00 73.16           H
ATOM   3833  N   LYS A 254      -0.373 -15.503 -18.859  1.00 74.81           N
ATOM   3834  CA  LYS A 254       0.757 -15.712 -17.971  1.00 74.81           C
ATOM   3835  C   LYS A 254       1.059 -14.412 -17.223  1.00 74.81           C
ATOM   3836  O   LYS A 254       1.188 -14.411 -15.999  1.00 74.81           O
ATOM   3837  HA  LYS A 254       0.466 -16.469 -17.244  1.00 74.81           H
ATOM   3838  CB  LYS A 254       1.953 -16.266 -18.747  1.00 74.81           C
ATOM   3839 1HB  LYS A 254       1.650 -17.151 -19.307  1.00 74.81           H
ATOM   3840 2HB  LYS A 254       2.292 -15.529 -19.476  1.00 74.81           H
ATOM   3841  CG  LYS A 254       3.102 -16.623 -17.802  1.00 74.81           C
ATOM   3842 1HG  LYS A 254       3.465 -15.722 -17.308  1.00 74.81           H
ATOM   3843 2HG  LYS A 254       2.741 -17.292 -17.021  1.00 74.81           H
ATOM   3844  CD  LYS A 254       4.250 -17.291 -18.563  1.00 74.81           C
ATOM   3845 1HD  LYS A 254       3.886 -18.188 -19.063  1.00 74.81           H
ATOM   3846 2HD  LYS A 254       4.616 -16.620 -19.339  1.00 74.81           H
ATOM   3847  CE  LYS A 254       5.395 -17.658 -17.616  1.00 74.81           C
ATOM   3848 1HE  LYS A 254       5.828 -16.752 -17.192  1.00 74.81           H
ATOM   3849 2HE  LYS A 254       5.011 -18.248 -16.783  1.00 74.81           H
ATOM   3850  NZ  LYS A 254       6.437 -18.424 -18.335  1.00 74.81           N
ATOM   3851 1HZ  LYS A 254       7.197 -18.640 -17.699  1.00 74.81           H
ATOM   3852 2HZ  LYS A 254       6.039 -19.285 -18.691  1.00 74.81           H
ATOM   3853 3HZ  LYS A 254       6.790 -17.870 -19.108  1.00 74.81           H
ATOM   3854  HN  LYS A 254      -0.191 -15.687 -19.825  1.00 74.81           H
ATOM   3855  N   VAL A 255       1.164 -13.336 -17.989  1.00 71.80           N
ATOM   3856  CA  VAL A 255       1.429 -12.029 -17.411  1.00 71.80           C
ATOM   3857  C   VAL A 255       0.422 -11.757 -16.292  1.00 71.80           C
ATOM   3858  O   VAL A 255       0.800 -11.331 -15.202  1.00 71.80           O
ATOM   3859  HA  VAL A 255       2.431 -12.056 -16.983  1.00 71.80           H
ATOM   3860  CB  VAL A 255       1.410 -10.960 -18.506  1.00 71.80           C
ATOM   3861  HB  VAL A 255       0.526 -11.127 -19.122  1.00 71.80           H
ATOM   3862  CG1 VAL A 255       1.303  -9.558 -17.901  1.00 71.80           C
ATOM   3863 1HG1 VAL A 255       0.382  -9.482 -17.322  1.00 71.80           H
ATOM   3864 2HG1 VAL A 255       2.158  -9.377 -17.250  1.00 71.80           H
ATOM   3865 3HG1 VAL A 255       1.291  -8.818 -18.701  1.00 71.80           H
ATOM   3866  CG2 VAL A 255       2.640 -11.076 -19.407  1.00 71.80           C
ATOM   3867 1HG2 VAL A 255       3.542 -10.947 -18.809  1.00 71.80           H
ATOM   3868 2HG2 VAL A 255       2.654 -12.058 -19.879  1.00 71.80           H
ATOM   3869 3HG2 VAL A 255       2.601 -10.304 -20.176  1.00 71.80           H
ATOM   3870  HN  VAL A 255       1.071 -13.347 -18.984  1.00 71.80           H
ATOM   3871  N   THR A 256      -0.841 -12.014 -16.600  1.00 72.70           N
ATOM   3872  CA  THR A 256      -1.922 -11.630 -15.708  1.00 72.70           C
ATOM   3873  C   THR A 256      -1.825 -12.401 -14.390  1.00 72.70           C
ATOM   3874  O   THR A 256      -1.951 -11.817 -13.315  1.00 72.70           O
ATOM   3875  HA  THR A 256      -1.811 -10.572 -15.469  1.00 72.70           H
ATOM   3876  CB  THR A 256      -3.244 -11.851 -16.446  1.00 72.70           C
ATOM   3877  HB  THR A 256      -3.335 -12.884 -16.782  1.00 72.70           H
ATOM   3878  OG1 THR A 256      -3.236 -10.868 -17.477  1.00 72.70           O
ATOM   3879  HG1 THR A 256      -3.221 -11.311 -18.373  1.00 72.70           H
ATOM   3880  CG2 THR A 256      -4.460 -11.485 -15.591  1.00 72.70           C
ATOM   3881 1HG2 THR A 256      -4.403 -10.433 -15.312  1.00 72.70           H
ATOM   3882 2HG2 THR A 256      -4.470 -12.100 -14.691  1.00 72.70           H
ATOM   3883 3HG2 THR A 256      -5.371 -11.660 -16.162  1.00 72.70           H
ATOM   3884  HN  THR A 256      -1.129 -12.474 -17.440  1.00 72.70           H
ATOM   3885  N   ILE A 257      -1.602 -13.701 -14.517  1.00 76.33           N
ATOM   3886  CA  ILE A 257      -1.541 -14.567 -13.352  1.00 76.33           C
ATOM   3887  C   ILE A 257      -0.370 -14.139 -12.464  1.00 76.33           C
ATOM   3888  O   ILE A 257      -0.490 -14.116 -11.241  1.00 76.33           O
ATOM   3889  HA  ILE A 257      -2.466 -14.428 -12.793  1.00 76.33           H
ATOM   3890  CB  ILE A 257      -1.485 -16.035 -13.778  1.00 76.33           C
ATOM   3891  HB  ILE A 257      -0.713 -16.141 -14.539  1.00 76.33           H
ATOM   3892  CG1 ILE A 257      -2.807 -16.472 -14.412  1.00 76.33           C
ATOM   3893 1HG1 ILE A 257      -3.579 -16.538 -13.644  1.00 76.33           H
ATOM   3894 2HG1 ILE A 257      -3.136 -15.722 -15.131  1.00 76.33           H
ATOM   3895  CG2 ILE A 257      -1.088 -16.932 -12.604  1.00 76.33           C
ATOM   3896 1HG2 ILE A 257      -0.105 -16.637 -12.237  1.00 76.33           H
ATOM   3897 2HG2 ILE A 257      -1.820 -16.828 -11.803  1.00 76.33           H
ATOM   3898 3HG2 ILE A 257      -1.056 -17.970 -12.934  1.00 76.33           H
ATOM   3899  CD1 ILE A 257      -2.659 -17.826 -15.110  1.00 76.33           C
ATOM   3900 1HD1 ILE A 257      -1.904 -17.750 -15.893  1.00 76.33           H
ATOM   3901 2HD1 ILE A 257      -2.354 -18.578 -14.383  1.00 76.33           H
ATOM   3902 3HD1 ILE A 257      -3.613 -18.113 -15.552  1.00 76.33           H
ATOM   3903  HN  ILE A 257      -1.464 -14.162 -15.394  1.00 76.33           H
ATOM   3904  N   THR A 258       0.736 -13.811 -13.116  1.00 77.88           N
ATOM   3905  CA  THR A 258       1.951 -13.461 -12.400  1.00 77.88           C
ATOM   3906  C   THR A 258       1.706 -12.255 -11.492  1.00 77.88           C
ATOM   3907  O   THR A 258       2.084 -12.267 -10.321  1.00 77.88           O
ATOM   3908  HA  THR A 258       2.222 -14.297 -11.755  1.00 77.88           H
ATOM   3909  CB  THR A 258       3.058 -13.231 -13.431  1.00 77.88           C
ATOM   3910  HB  THR A 258       2.796 -12.417 -14.107  1.00 77.88           H
ATOM   3911  OG1 THR A 258       3.233 -14.506 -14.043  1.00 77.88           O
ATOM   3912  HG1 THR A 258       2.589 -14.614 -14.799  1.00 77.88           H
ATOM   3913  CG2 THR A 258       4.412 -12.940 -12.781  1.00 77.88           C
ATOM   3914 1HG2 THR A 258       4.704 -13.784 -12.157  1.00 77.88           H
ATOM   3915 2HG2 THR A 258       4.334 -12.043 -12.166  1.00 77.88           H
ATOM   3916 3HG2 THR A 258       5.161 -12.784 -13.557  1.00 77.88           H
ATOM   3917  HN  THR A 258       0.809 -13.782 -14.113  1.00 77.88           H
ATOM   3918  N   VAL A 259       1.075 -11.241 -12.066  1.00 73.92           N
ATOM   3919  CA  VAL A 259       0.850  -9.997 -11.349  1.00 73.92           C
ATOM   3920  C   VAL A 259      -0.032 -10.269 -10.128  1.00 73.92           C
ATOM   3921  O   VAL A 259       0.249  -9.784  -9.034  1.00 73.92           O
ATOM   3922  HA  VAL A 259       1.819  -9.634 -11.007  1.00 73.92           H
ATOM   3923  CB  VAL A 259       0.257  -8.949 -12.292  1.00 73.92           C
ATOM   3924  HB  VAL A 259      -0.625  -9.382 -12.764  1.00 73.92           H
ATOM   3925  CG1 VAL A 259      -0.186  -7.704 -11.521  1.00 73.92           C
ATOM   3926 1HG1 VAL A 259      -0.943  -7.982 -10.787  1.00 73.92           H
ATOM   3927 2HG1 VAL A 259       0.673  -7.269 -11.009  1.00 73.92           H
ATOM   3928 3HG1 VAL A 259      -0.603  -6.975 -12.215  1.00 73.92           H
ATOM   3929  CG2 VAL A 259       1.249  -8.583 -13.398  1.00 73.92           C
ATOM   3930 1HG2 VAL A 259       2.158  -8.178 -12.952  1.00 73.92           H
ATOM   3931 2HG2 VAL A 259       1.495  -9.475 -13.976  1.00 73.92           H
ATOM   3932 3HG2 VAL A 259       0.803  -7.837 -14.055  1.00 73.92           H
ATOM   3933  HN  VAL A 259       0.721 -11.259 -13.001  1.00 73.92           H
ATOM   3934  N   LEU A 260      -1.081 -11.045 -10.358  1.00 75.87           N
ATOM   3935  CA  LEU A 260      -2.018 -11.370  -9.296  1.00 75.87           C
ATOM   3936  C   LEU A 260      -1.272 -12.076  -8.162  1.00 75.87           C
ATOM   3937  O   LEU A 260      -1.458 -11.746  -6.992  1.00 75.87           O
ATOM   3938  HA  LEU A 260      -2.418 -10.431  -8.914  1.00 75.87           H
ATOM   3939  CB  LEU A 260      -3.198 -12.173  -9.849  1.00 75.87           C
ATOM   3940 1HB  LEU A 260      -3.705 -11.566 -10.599  1.00 75.87           H
ATOM   3941 2HB  LEU A 260      -2.806 -13.051 -10.361  1.00 75.87           H
ATOM   3942  CG  LEU A 260      -4.234 -12.635  -8.823  1.00 75.87           C
ATOM   3943  HG  LEU A 260      -3.728 -13.253  -8.081  1.00 75.87           H
ATOM   3944  CD1 LEU A 260      -4.841 -11.443  -8.081  1.00 75.87           C
ATOM   3945 1HD1 LEU A 260      -4.053 -10.899  -7.560  1.00 75.87           H
ATOM   3946 2HD1 LEU A 260      -5.329 -10.780  -8.795  1.00 75.87           H
ATOM   3947 3HD1 LEU A 260      -5.574 -11.801  -7.357  1.00 75.87           H
ATOM   3948  CD2 LEU A 260      -5.305 -13.507  -9.481  1.00 75.87           C
ATOM   3949 1HD2 LEU A 260      -5.814 -12.935 -10.257  1.00 75.87           H
ATOM   3950 2HD2 LEU A 260      -4.837 -14.386  -9.925  1.00 75.87           H
ATOM   3951 3HD2 LEU A 260      -6.029 -13.823  -8.729  1.00 75.87           H
ATOM   3952  HN  LEU A 260      -1.295 -11.448 -11.248  1.00 75.87           H
ATOM   3953  N   THR A 261      -0.444 -13.035  -8.548  1.00 83.08           N
ATOM   3954  CA  THR A 261       0.218 -13.889  -7.577  1.00 83.08           C
ATOM   3955  C   THR A 261       1.152 -13.064  -6.689  1.00 83.08           C
ATOM   3956  O   THR A 261       1.192 -13.258  -5.475  1.00 83.08           O
ATOM   3957  HA  THR A 261      -0.542 -14.322  -6.926  1.00 83.08           H
ATOM   3958  CB  THR A 261       0.933 -15.007  -8.339  1.00 83.08           C
ATOM   3959  HB  THR A 261       1.758 -14.608  -8.929  1.00 83.08           H
ATOM   3960  OG1 THR A 261      -0.105 -15.640  -9.082  1.00 83.08           O
ATOM   3961  HG1 THR A 261      -0.091 -15.321 -10.030  1.00 83.08           H
ATOM   3962  CG2 THR A 261       1.453 -16.107  -7.412  1.00 83.08           C
ATOM   3963 1HG2 THR A 261       0.618 -16.552  -6.871  1.00 83.08           H
ATOM   3964 2HG2 THR A 261       2.160 -15.680  -6.701  1.00 83.08           H
ATOM   3965 3HG2 THR A 261       1.952 -16.875  -8.004  1.00 83.08           H
ATOM   3966  HN  THR A 261      -0.223 -13.232  -9.504  1.00 83.08           H
ATOM   3967  N   VAL A 262       1.880 -12.161  -7.330  1.00 81.71           N
ATOM   3968  CA  VAL A 262       2.860 -11.353  -6.625  1.00 81.71           C
ATOM   3969  C   VAL A 262       2.148 -10.494  -5.578  1.00 81.71           C
ATOM   3970  O   VAL A 262       2.622 -10.365  -4.450  1.00 81.71           O
ATOM   3971  HA  VAL A 262       3.542 -12.034  -6.116  1.00 81.71           H
ATOM   3972  CB  VAL A 262       3.673 -10.527  -7.624  1.00 81.71           C
ATOM   3973  HB  VAL A 262       2.972  -9.999  -8.270  1.00 81.71           H
ATOM   3974  CG1 VAL A 262       4.527  -9.482  -6.903  1.00 81.71           C
ATOM   3975 1HG1 VAL A 262       3.880  -8.810  -6.339  1.00 81.71           H
ATOM   3976 2HG1 VAL A 262       5.215  -9.982  -6.222  1.00 81.71           H
ATOM   3977 3HG1 VAL A 262       5.094  -8.908  -7.637  1.00 81.71           H
ATOM   3978  CG2 VAL A 262       4.538 -11.429  -8.506  1.00 81.71           C
ATOM   3979 1HG2 VAL A 262       5.227 -11.997  -7.880  1.00 81.71           H
ATOM   3980 2HG2 VAL A 262       3.899 -12.117  -9.059  1.00 81.71           H
ATOM   3981 3HG2 VAL A 262       5.105 -10.816  -9.206  1.00 81.71           H
ATOM   3982  HN  VAL A 262       1.808 -11.979  -8.311  1.00 81.71           H
ATOM   3983  N   PHE A 263       1.022  -9.930  -5.988  1.00 77.79           N
ATOM   3984  CA  PHE A 263       0.254  -9.066  -5.108  1.00 77.79           C
ATOM   3985  C   PHE A 263      -0.240  -9.835  -3.880  1.00 77.79           C
ATOM   3986  O   PHE A 263      -0.038  -9.399  -2.748  1.00 77.79           O
ATOM   3987  HA  PHE A 263       0.914  -8.260  -4.788  1.00 77.79           H
ATOM   3988  CB  PHE A 263      -0.955  -8.574  -5.906  1.00 77.79           C
ATOM   3989 1HB  PHE A 263      -0.601  -8.044  -6.791  1.00 77.79           H
ATOM   3990 2HB  PHE A 263      -1.521  -9.437  -6.258  1.00 77.79           H
ATOM   3991  CG  PHE A 263      -1.890  -7.655  -5.118  1.00 77.79           C
ATOM   3992  CD1 PHE A 263      -2.975  -8.173  -4.482  1.00 77.79           C
ATOM   3993  HD1 PHE A 263      -3.178  -9.242  -4.534  1.00 77.79           H
ATOM   3994  CD2 PHE A 263      -1.636  -6.321  -5.053  1.00 77.79           C
ATOM   3995  HD2 PHE A 263      -0.766  -5.906  -5.562  1.00 77.79           H
ATOM   3996  CE1 PHE A 263      -3.843  -7.320  -3.750  1.00 77.79           C
ATOM   3997  HE1 PHE A 263      -4.712  -7.735  -3.240  1.00 77.79           H
ATOM   3998  CE2 PHE A 263      -2.504  -5.468  -4.321  1.00 77.79           C
ATOM   3999  HE2 PHE A 263      -2.300  -4.398  -4.268  1.00 77.79           H
ATOM   4000  CZ  PHE A 263      -3.589  -5.985  -3.685  1.00 77.79           C
ATOM   4001  HZ  PHE A 263      -4.255  -5.331  -3.123  1.00 77.79           H
ATOM   4002  HN  PHE A 263       0.635 -10.054  -6.902  1.00 77.79           H
ATOM   4003  N   VAL A 264      -0.878 -10.965  -4.146  1.00 82.88           N
ATOM   4004  CA  VAL A 264      -1.494 -11.744  -3.086  1.00 82.88           C
ATOM   4005  C   VAL A 264      -0.422 -12.165  -2.079  1.00 82.88           C
ATOM   4006  O   VAL A 264      -0.609 -12.022  -0.872  1.00 82.88           O
ATOM   4007  HA  VAL A 264      -2.215 -11.101  -2.582  1.00 82.88           H
ATOM   4008  CB  VAL A 264      -2.253 -12.931  -3.682  1.00 82.88           C
ATOM   4009  HB  VAL A 264      -1.569 -13.473  -4.336  1.00 82.88           H
ATOM   4010  CG1 VAL A 264      -2.716 -13.893  -2.586  1.00 82.88           C
ATOM   4011 1HG1 VAL A 264      -1.849 -14.269  -2.043  1.00 82.88           H
ATOM   4012 2HG1 VAL A 264      -3.376 -13.367  -1.896  1.00 82.88           H
ATOM   4013 3HG1 VAL A 264      -3.253 -14.727  -3.037  1.00 82.88           H
ATOM   4014  CG2 VAL A 264      -3.435 -12.456  -4.530  1.00 82.88           C
ATOM   4015 1HG2 VAL A 264      -4.120 -11.880  -3.908  1.00 82.88           H
ATOM   4016 2HG2 VAL A 264      -3.070 -11.830  -5.344  1.00 82.88           H
ATOM   4017 3HG2 VAL A 264      -3.957 -13.320  -4.942  1.00 82.88           H
ATOM   4018  HN  VAL A 264      -0.976 -11.349  -5.064  1.00 82.88           H
ATOM   4019  N   LEU A 265       0.678 -12.676  -2.613  1.00 88.00           N
ATOM   4020  CA  LEU A 265       1.709 -13.269  -1.778  1.00 88.00           C
ATOM   4021  C   LEU A 265       2.343 -12.182  -0.909  1.00 88.00           C
ATOM   4022  O   LEU A 265       2.804 -12.457   0.198  1.00 88.00           O
ATOM   4023  HA  LEU A 265       1.223 -13.994  -1.124  1.00 88.00           H
ATOM   4024  CB  LEU A 265       2.717 -14.037  -2.636  1.00 88.00           C
ATOM   4025 1HB  LEU A 265       3.053 -13.382  -3.440  1.00 88.00           H
ATOM   4026 2HB  LEU A 265       3.589 -14.261  -2.022  1.00 88.00           H
ATOM   4027  CG  LEU A 265       2.214 -15.342  -3.256  1.00 88.00           C
ATOM   4028  HG  LEU A 265       1.352 -15.112  -3.882  1.00 88.00           H
ATOM   4029  CD1 LEU A 265       3.278 -15.964  -4.161  1.00 88.00           C
ATOM   4030 1HD1 LEU A 265       3.525 -15.269  -4.964  1.00 88.00           H
ATOM   4031 2HD1 LEU A 265       4.173 -16.177  -3.577  1.00 88.00           H
ATOM   4032 3HD1 LEU A 265       2.895 -16.891  -4.589  1.00 88.00           H
ATOM   4033  CD2 LEU A 265       1.740 -16.315  -2.175  1.00 88.00           C
ATOM   4034 1HD2 LEU A 265       2.568 -16.544  -1.503  1.00 88.00           H
ATOM   4035 2HD2 LEU A 265       0.927 -15.862  -1.608  1.00 88.00           H
ATOM   4036 3HD2 LEU A 265       1.388 -17.235  -2.643  1.00 88.00           H
ATOM   4037  HN  LEU A 265       0.869 -12.690  -3.594  1.00 88.00           H
ATOM   4038  N   SER A 266       2.346 -10.969  -1.442  1.00 87.08           N
ATOM   4039  CA  SER A 266       3.007  -9.860  -0.776  1.00 87.08           C
ATOM   4040  C   SER A 266       2.078  -9.253   0.278  1.00 87.08           C
ATOM   4041  O   SER A 266       2.521  -8.892   1.367  1.00 87.08           O
ATOM   4042  HA  SER A 266       3.890 -10.291  -0.305  1.00 87.08           H
ATOM   4043  CB  SER A 266       3.437  -8.790  -1.782  1.00 87.08           C
ATOM   4044 1HB  SER A 266       3.897  -7.957  -1.251  1.00 87.08           H
ATOM   4045 2HB  SER A 266       4.197  -9.202  -2.447  1.00 87.08           H
ATOM   4046  OG  SER A 266       2.340  -8.312  -2.555  1.00 87.08           O
ATOM   4047  HG  SER A 266       2.278  -8.822  -3.414  1.00 87.08           H
ATOM   4048  HN  SER A 266       1.908 -10.740  -2.312  1.00 87.08           H
ATOM   4049  N   GLN A 267       0.806  -9.161  -0.083  1.00 86.16           N
ATOM   4050  CA  GLN A 267      -0.137  -8.376   0.694  1.00 86.16           C
ATOM   4051  C   GLN A 267      -0.859  -9.267   1.709  1.00 86.16           C
ATOM   4052  O   GLN A 267      -1.168  -8.828   2.815  1.00 86.16           O
ATOM   4053  HA  GLN A 267       0.465  -7.633   1.217  1.00 86.16           H
ATOM   4054  CB  GLN A 267      -1.137  -7.661  -0.216  1.00 86.16           C
ATOM   4055 1HB  GLN A 267      -1.674  -8.393  -0.819  1.00 86.16           H
ATOM   4056 2HB  GLN A 267      -1.880  -7.142   0.390  1.00 86.16           H
ATOM   4057  CG  GLN A 267      -0.428  -6.660  -1.130  1.00 86.16           C
ATOM   4058 1HG  GLN A 267       0.292  -7.184  -1.759  1.00 86.16           H
ATOM   4059 2HG  GLN A 267      -1.153  -6.193  -1.797  1.00 86.16           H
ATOM   4060  CD  GLN A 267       0.289  -5.583  -0.313  1.00 86.16           C
ATOM   4061  OE1 GLN A 267      -0.238  -5.041   0.645  1.00 86.16           O
ATOM   4062  NE2 GLN A 267       1.516  -5.305  -0.743  1.00 86.16           N
ATOM   4063 1HE2 GLN A 267       1.889  -5.786  -1.536  1.00 86.16           H
ATOM   4064 2HE2 GLN A 267       2.065  -4.614  -0.274  1.00 86.16           H
ATOM   4065  HN  GLN A 267       0.420  -9.609  -0.889  1.00 86.16           H
ATOM   4066  N   PHE A 268      -1.106 -10.501   1.294  1.00 88.54           N
ATOM   4067  CA  PHE A 268      -1.965 -11.389   2.059  1.00 88.54           C
ATOM   4068  C   PHE A 268      -1.447 -11.554   3.490  1.00 88.54           C
ATOM   4069  O   PHE A 268      -2.187 -11.343   4.449  1.00 88.54           O
ATOM   4070  HA  PHE A 268      -2.957 -10.938   2.083  1.00 88.54           H
ATOM   4071  CB  PHE A 268      -1.938 -12.749   1.359  1.00 88.54           C
ATOM   4072 1HB  PHE A 268      -2.250 -12.620   0.323  1.00 88.54           H
ATOM   4073 2HB  PHE A 268      -0.911 -13.116   1.340  1.00 88.54           H
ATOM   4074  CG  PHE A 268      -2.829 -13.805   2.017  1.00 88.54           C
ATOM   4075  CD1 PHE A 268      -2.272 -14.791   2.771  1.00 88.54           C
ATOM   4076  HD1 PHE A 268      -1.191 -14.828   2.906  1.00 88.54           H
ATOM   4077  CD2 PHE A 268      -4.177 -13.758   1.848  1.00 88.54           C
ATOM   4078  HD2 PHE A 268      -4.623 -12.968   1.243  1.00 88.54           H
ATOM   4079  CE1 PHE A 268      -3.099 -15.771   3.381  1.00 88.54           C
ATOM   4080  HE1 PHE A 268      -2.653 -16.561   3.985  1.00 88.54           H
ATOM   4081  CE2 PHE A 268      -5.004 -14.738   2.458  1.00 88.54           C
ATOM   4082  HE2 PHE A 268      -6.085 -14.700   2.322  1.00 88.54           H
ATOM   4083  CZ  PHE A 268      -4.447 -15.723   3.212  1.00 88.54           C
ATOM   4084  HZ  PHE A 268      -5.082 -16.475   3.680  1.00 88.54           H
ATOM   4085  HN  PHE A 268      -0.731 -10.894   0.455  1.00 88.54           H
ATOM   4086  N   PRO A 269      -0.173 -11.933   3.658  1.00 93.16           N
ATOM   4087  CA  PRO A 269       0.350 -12.249   4.989  1.00 93.16           C
ATOM   4088  C   PRO A 269       0.100 -11.131   5.988  1.00 93.16           C
ATOM   4089  O   PRO A 269      -0.317 -11.385   7.117  1.00 93.16           O
ATOM   4090  HA  PRO A 269      -0.167 -13.118   5.398  1.00 93.16           H
ATOM   4091  CB  PRO A 269       1.845 -12.471   4.748  1.00 93.16           C
ATOM   4092 1HB  PRO A 269       2.414 -11.552   4.887  1.00 93.16           H
ATOM   4093 2HB  PRO A 269       2.257 -13.208   5.437  1.00 93.16           H
ATOM   4094  CG  PRO A 269       1.901 -12.956   3.304  1.00 93.16           C
ATOM   4095 1HG  PRO A 269       2.892 -12.823   2.871  1.00 93.16           H
ATOM   4096 2HG  PRO A 269       1.672 -14.019   3.225  1.00 93.16           H
ATOM   4097  CD  PRO A 269       0.856 -12.093   2.615  1.00 93.16           C
ATOM   4098 1HD  PRO A 269       1.266 -11.132   2.306  1.00 93.16           H
ATOM   4099 2HD  PRO A 269       0.463 -12.572   1.718  1.00 93.16           H
ATOM   4100  N   TYR A 270       0.363  -9.912   5.541  1.00 91.70           N
ATOM   4101  CA  TYR A 270       0.248  -8.755   6.413  1.00 91.70           C
ATOM   4102  C   TYR A 270      -1.198  -8.555   6.871  1.00 91.70           C
ATOM   4103  O   TYR A 270      -1.449  -8.280   8.043  1.00 91.70           O
ATOM   4104  HA  TYR A 270       0.878  -8.927   7.286  1.00 91.70           H
ATOM   4105  CB  TYR A 270       0.676  -7.550   5.572  1.00 91.70           C
ATOM   4106 1HB  TYR A 270       1.747  -7.615   5.380  1.00 91.70           H
ATOM   4107 2HB  TYR A 270       0.175  -7.599   4.605  1.00 91.70           H
ATOM   4108  CG  TYR A 270       0.369  -6.198   6.221  1.00 91.70           C
ATOM   4109  CD1 TYR A 270      -0.554  -5.350   5.644  1.00 91.70           C
ATOM   4110  HD1 TYR A 270      -1.065  -5.643   4.727  1.00 91.70           H
ATOM   4111  CD2 TYR A 270       1.016  -5.828   7.382  1.00 91.70           C
ATOM   4112  HD2 TYR A 270       1.746  -6.498   7.837  1.00 91.70           H
ATOM   4113  CE1 TYR A 270      -0.842  -4.078   6.255  1.00 91.70           C
ATOM   4114  HE1 TYR A 270      -1.569  -3.399   5.810  1.00 91.70           H
ATOM   4115  CE2 TYR A 270       0.728  -4.556   7.992  1.00 91.70           C
ATOM   4116  HE2 TYR A 270       1.232  -4.251   8.909  1.00 91.70           H
ATOM   4117  CZ  TYR A 270      -0.187  -3.744   7.399  1.00 91.70           C
ATOM   4118  OH  TYR A 270      -0.459  -2.543   7.975  1.00 91.70           O
ATOM   4119  HH  TYR A 270      -0.074  -2.511   8.898  1.00 91.70           H
ATOM   4120  HN  TYR A 270       0.650  -9.709   4.605  1.00 91.70           H
ATOM   4121  N   ASN A 271      -2.111  -8.700   5.922  1.00 89.98           N
ATOM   4122  CA  ASN A 271      -3.516  -8.448   6.191  1.00 89.98           C
ATOM   4123  C   ASN A 271      -4.063  -9.551   7.098  1.00 89.98           C
ATOM   4124  O   ASN A 271      -5.027  -9.336   7.832  1.00 89.98           O
ATOM   4125  HA  ASN A 271      -3.546  -7.466   6.664  1.00 89.98           H
ATOM   4126  CB  ASN A 271      -4.334  -8.451   4.898  1.00 89.98           C
ATOM   4127 1HB  ASN A 271      -4.055  -9.310   4.289  1.00 89.98           H
ATOM   4128 2HB  ASN A 271      -5.393  -8.557   5.133  1.00 89.98           H
ATOM   4129  CG  ASN A 271      -4.109  -7.162   4.104  1.00 89.98           C
ATOM   4130  OD1 ASN A 271      -4.533  -6.084   4.487  1.00 89.98           O
ATOM   4131  ND2 ASN A 271      -3.420  -7.333   2.979  1.00 89.98           N
ATOM   4132 1HD2 ASN A 271      -3.101  -8.245   2.722  1.00 89.98           H
ATOM   4133 2HD2 ASN A 271      -3.222  -6.549   2.391  1.00 89.98           H
ATOM   4134  HN  ASN A 271      -1.904  -8.984   4.986  1.00 89.98           H
ATOM   4135  N   CYS A 272      -3.425 -10.710   7.019  1.00 93.06           N
ATOM   4136  CA  CYS A 272      -3.755 -11.809   7.910  1.00 93.06           C
ATOM   4137  C   CYS A 272      -3.492 -11.356   9.348  1.00 93.06           C
ATOM   4138  O   CYS A 272      -4.342 -11.525  10.221  1.00 93.06           O
ATOM   4139  HA  CYS A 272      -4.812 -12.027   7.760  1.00 93.06           H
ATOM   4140  CB  CYS A 272      -2.973 -13.076   7.559  1.00 93.06           C
ATOM   4141 1HB  CYS A 272      -1.911 -12.846   7.475  1.00 93.06           H
ATOM   4142 2HB  CYS A 272      -3.078 -13.811   8.357  1.00 93.06           H
ATOM   4143  SG  CYS A 272      -3.587 -13.774   5.983  1.00 93.06           S
ATOM   4144  HG  CYS A 272      -2.997 -12.879   5.195  1.00 93.06           H
ATOM   4145  HN  CYS A 272      -2.696 -10.903   6.362  1.00 93.06           H
ATOM   4146  N   ILE A 273      -2.311 -10.790   9.550  1.00 93.73           N
ATOM   4147  CA  ILE A 273      -1.905 -10.360  10.877  1.00 93.73           C
ATOM   4148  C   ILE A 273      -2.785  -9.190  11.322  1.00 93.73           C
ATOM   4149  O   ILE A 273      -3.169  -9.106  12.487  1.00 93.73           O
ATOM   4150  HA  ILE A 273      -2.072 -11.196  11.557  1.00 93.73           H
ATOM   4151  CB  ILE A 273      -0.407 -10.048  10.904  1.00 93.73           C
ATOM   4152  HB  ILE A 273      -0.203  -9.290  10.148  1.00 93.73           H
ATOM   4153  CG1 ILE A 273       0.417 -11.284  10.539  1.00 93.73           C
ATOM   4154 1HG1 ILE A 273       0.143 -11.627   9.541  1.00 93.73           H
ATOM   4155 2HG1 ILE A 273       1.475 -11.024  10.508  1.00 93.73           H
ATOM   4156  CG2 ILE A 273       0.007  -9.462  12.255  1.00 93.73           C
ATOM   4157 1HG2 ILE A 273      -0.546  -8.539  12.435  1.00 93.73           H
ATOM   4158 2HG2 ILE A 273      -0.215 -10.178  13.046  1.00 93.73           H
ATOM   4159 3HG2 ILE A 273       1.076  -9.249  12.247  1.00 93.73           H
ATOM   4160  CD1 ILE A 273       0.193 -12.411  11.550  1.00 93.73           C
ATOM   4161 1HD1 ILE A 273       0.491 -12.073  12.543  1.00 93.73           H
ATOM   4162 2HD1 ILE A 273      -0.862 -12.685  11.561  1.00 93.73           H
ATOM   4163 3HD1 ILE A 273       0.791 -13.277  11.267  1.00 93.73           H
ATOM   4164  HN  ILE A 273      -1.640 -10.625   8.828  1.00 93.73           H
ATOM   4165  N   LEU A 274      -3.078  -8.317  10.369  1.00 92.07           N
ATOM   4166  CA  LEU A 274      -3.891  -7.146  10.652  1.00 92.07           C
ATOM   4167  C   LEU A 274      -5.272  -7.593  11.134  1.00 92.07           C
ATOM   4168  O   LEU A 274      -5.871  -6.950  11.994  1.00 92.07           O
ATOM   4169  HA  LEU A 274      -3.404  -6.598  11.459  1.00 92.07           H
ATOM   4170  CB  LEU A 274      -3.934  -6.218   9.436  1.00 92.07           C
ATOM   4171 1HB  LEU A 274      -2.922  -6.115   9.046  1.00 92.07           H
ATOM   4172 2HB  LEU A 274      -4.528  -6.698   8.659  1.00 92.07           H
ATOM   4173  CG  LEU A 274      -4.501  -4.818   9.681  1.00 92.07           C
ATOM   4174  HG  LEU A 274      -5.441  -4.920  10.224  1.00 92.07           H
ATOM   4175  CD1 LEU A 274      -3.560  -3.991  10.559  1.00 92.07           C
ATOM   4176 1HD1 LEU A 274      -3.428  -4.488  11.520  1.00 92.07           H
ATOM   4177 2HD1 LEU A 274      -2.593  -3.895  10.064  1.00 92.07           H
ATOM   4178 3HD1 LEU A 274      -3.987  -3.001  10.717  1.00 92.07           H
ATOM   4179  CD2 LEU A 274      -4.818  -4.116   8.359  1.00 92.07           C
ATOM   4180 1HD2 LEU A 274      -3.906  -4.025   7.769  1.00 92.07           H
ATOM   4181 2HD2 LEU A 274      -5.553  -4.699   7.805  1.00 92.07           H
ATOM   4182 3HD2 LEU A 274      -5.219  -3.123   8.562  1.00 92.07           H
ATOM   4183  HN  LEU A 274      -2.771  -8.400   9.421  1.00 92.07           H
ATOM   4184  N   LEU A 275      -5.737  -8.693  10.559  1.00 93.84           N
ATOM   4185  CA  LEU A 275      -7.012  -9.265  10.958  1.00 93.84           C
ATOM   4186  C   LEU A 275      -6.939  -9.686  12.427  1.00 93.84           C
ATOM   4187  O   LEU A 275      -7.840  -9.385  13.208  1.00 93.84           O
ATOM   4188  HA  LEU A 275      -7.765  -8.483  10.860  1.00 93.84           H
ATOM   4189  CB  LEU A 275      -7.410 -10.399  10.012  1.00 93.84           C
ATOM   4190 1HB  LEU A 275      -7.498  -9.991   9.005  1.00 93.84           H
ATOM   4191 2HB  LEU A 275      -6.600 -11.129   9.991  1.00 93.84           H
ATOM   4192  CG  LEU A 275      -8.710 -11.130  10.351  1.00 93.84           C
ATOM   4193  HG  LEU A 275      -8.640 -11.493  11.377  1.00 93.84           H
ATOM   4194  CD1 LEU A 275      -9.907 -10.179  10.289  1.00 93.84           C
ATOM   4195 1HD1 LEU A 275      -9.765  -9.369  11.004  1.00 93.84           H
ATOM   4196 2HD1 LEU A 275      -9.990  -9.766   9.283  1.00 93.84           H
ATOM   4197 3HD1 LEU A 275     -10.818 -10.725  10.534  1.00 93.84           H
ATOM   4198  CD2 LEU A 275      -8.902 -12.353   9.452  1.00 93.84           C
ATOM   4199 1HD2 LEU A 275      -8.942 -12.036   8.410  1.00 93.84           H
ATOM   4200 2HD2 LEU A 275      -8.068 -13.041   9.591  1.00 93.84           H
ATOM   4201 3HD2 LEU A 275      -9.834 -12.855   9.715  1.00 93.84           H
ATOM   4202  HN  LEU A 275      -5.259  -9.189   9.834  1.00 93.84           H
ATOM   4203  N   VAL A 276      -5.857 -10.376  12.759  1.00 94.74           N
ATOM   4204  CA  VAL A 276      -5.662 -10.854  14.117  1.00 94.74           C
ATOM   4205  C   VAL A 276      -5.692  -9.666  15.080  1.00 94.74           C
ATOM   4206  O   VAL A 276      -6.364  -9.713  16.109  1.00 94.74           O
ATOM   4207  HA  VAL A 276      -6.493 -11.519  14.354  1.00 94.74           H
ATOM   4208  CB  VAL A 276      -4.367 -11.663  14.206  1.00 94.74           C
ATOM   4209  HB  VAL A 276      -3.560 -11.049  13.806  1.00 94.74           H
ATOM   4210  CG1 VAL A 276      -4.027 -11.997  15.660  1.00 94.74           C
ATOM   4211 1HG1 VAL A 276      -3.901 -11.073  16.224  1.00 94.74           H
ATOM   4212 2HG1 VAL A 276      -4.836 -12.583  16.096  1.00 94.74           H
ATOM   4213 3HG1 VAL A 276      -3.102 -12.572  15.694  1.00 94.74           H
ATOM   4214  CG2 VAL A 276      -4.455 -12.934  13.358  1.00 94.74           C
ATOM   4215 1HG2 VAL A 276      -5.279 -13.552  13.714  1.00 94.74           H
ATOM   4216 2HG2 VAL A 276      -4.628 -12.664  12.316  1.00 94.74           H
ATOM   4217 3HG2 VAL A 276      -3.521 -13.490  13.439  1.00 94.74           H
ATOM   4218  HN  VAL A 276      -5.124 -10.608  12.119  1.00 94.74           H
ATOM   4219  N   GLN A 277      -4.954  -8.628  14.713  1.00 93.27           N
ATOM   4220  CA  GLN A 277      -4.873  -7.437  15.541  1.00 93.27           C
ATOM   4221  C   GLN A 277      -6.261  -6.815  15.713  1.00 93.27           C
ATOM   4222  O   GLN A 277      -6.560  -6.234  16.755  1.00 93.27           O
ATOM   4223  HA  GLN A 277      -4.499  -7.779  16.505  1.00 93.27           H
ATOM   4224  CB  GLN A 277      -3.889  -6.425  14.951  1.00 93.27           C
ATOM   4225 1HB  GLN A 277      -4.072  -6.314  13.882  1.00 93.27           H
ATOM   4226 2HB  GLN A 277      -4.051  -5.447  15.404  1.00 93.27           H
ATOM   4227  CG  GLN A 277      -2.443  -6.868  15.183  1.00 93.27           C
ATOM   4228 1HG  GLN A 277      -2.272  -7.021  16.248  1.00 93.27           H
ATOM   4229 2HG  GLN A 277      -2.268  -7.825  14.691  1.00 93.27           H
ATOM   4230  CD  GLN A 277      -1.458  -5.826  14.648  1.00 93.27           C
ATOM   4231  OE1 GLN A 277      -1.770  -5.027  13.781  1.00 93.27           O
ATOM   4232  NE2 GLN A 277      -0.254  -5.880  15.211  1.00 93.27           N
ATOM   4233 1HE2 GLN A 277      -0.063  -6.561  15.918  1.00 93.27           H
ATOM   4234 2HE2 GLN A 277       0.459  -5.239  14.928  1.00 93.27           H
ATOM   4235  HN  GLN A 277      -4.419  -8.594  13.869  1.00 93.27           H
ATOM   4236  N   THR A 278      -7.072  -6.959  14.675  1.00 93.63           N
ATOM   4237  CA  THR A 278      -8.406  -6.385  14.682  1.00 93.63           C
ATOM   4238  C   THR A 278      -9.305  -7.138  15.665  1.00 93.63           C
ATOM   4239  O   THR A 278     -10.054  -6.523  16.423  1.00 93.63           O
ATOM   4240  HA  THR A 278      -8.336  -5.356  15.037  1.00 93.63           H
ATOM   4241  CB  THR A 278      -8.934  -6.395  13.246  1.00 93.63           C
ATOM   4242  HB  THR A 278      -9.082  -7.416  12.893  1.00 93.63           H
ATOM   4243  OG1 THR A 278      -7.979  -5.626  12.520  1.00 93.63           O
ATOM   4244  HG1 THR A 278      -7.052  -5.914  12.761  1.00 93.63           H
ATOM   4245  CG2 THR A 278     -10.238  -5.609  13.096  1.00 93.63           C
ATOM   4246 1HG2 THR A 278     -10.072  -4.572  13.385  1.00 93.63           H
ATOM   4247 2HG2 THR A 278     -11.002  -6.048  13.737  1.00 93.63           H
ATOM   4248 3HG2 THR A 278     -10.568  -5.649  12.058  1.00 93.63           H
ATOM   4249  HN  THR A 278      -6.830  -7.456  13.841  1.00 93.63           H
ATOM   4250  N   ILE A 279      -9.201  -8.458  15.621  1.00 94.91           N
ATOM   4251  CA  ILE A 279      -9.997  -9.301  16.497  1.00 94.91           C
ATOM   4252  C   ILE A 279      -9.596  -9.040  17.951  1.00 94.91           C
ATOM   4253  O   ILE A 279     -10.455  -8.937  18.826  1.00 94.91           O
ATOM   4254  HA  ILE A 279     -11.040  -9.013  16.369  1.00 94.91           H
ATOM   4255  CB  ILE A 279      -9.878 -10.768  16.081  1.00 94.91           C
ATOM   4256  HB  ILE A 279      -8.820 -11.024  16.030  1.00 94.91           H
ATOM   4257  CG1 ILE A 279     -10.465 -10.992  14.686  1.00 94.91           C
ATOM   4258 1HG1 ILE A 279     -11.554 -10.965  14.738  1.00 94.91           H
ATOM   4259 2HG1 ILE A 279     -10.158 -10.183  14.024  1.00 94.91           H
ATOM   4260  CG2 ILE A 279     -10.515 -11.688  17.125  1.00 94.91           C
ATOM   4261 1HG2 ILE A 279     -10.011 -11.554  18.083  1.00 94.91           H
ATOM   4262 2HG2 ILE A 279     -11.571 -11.439  17.233  1.00 94.91           H
ATOM   4263 3HG2 ILE A 279     -10.417 -12.725  16.805  1.00 94.91           H
ATOM   4264  CD1 ILE A 279     -10.009 -12.333  14.108  1.00 94.91           C
ATOM   4265 1HD1 ILE A 279      -8.922 -12.346  14.035  1.00 94.91           H
ATOM   4266 2HD1 ILE A 279     -10.340 -13.141  14.760  1.00 94.91           H
ATOM   4267 3HD1 ILE A 279     -10.441 -12.467  13.116  1.00 94.91           H
ATOM   4268  HN  ILE A 279      -8.589  -8.950  15.003  1.00 94.91           H
ATOM   4269  N   ASP A 280      -8.292  -8.939  18.163  1.00 94.11           N
ATOM   4270  CA  ASP A 280      -7.764  -8.771  19.506  1.00 94.11           C
ATOM   4271  C   ASP A 280      -8.148  -7.386  20.030  1.00 94.11           C
ATOM   4272  O   ASP A 280      -8.392  -7.216  21.224  1.00 94.11           O
ATOM   4273  HA  ASP A 280      -8.207  -9.576  20.092  1.00 94.11           H
ATOM   4274  CB  ASP A 280      -6.237  -8.873  19.514  1.00 94.11           C
ATOM   4275 1HB  ASP A 280      -5.927  -9.773  18.984  1.00 94.11           H
ATOM   4276 2HB  ASP A 280      -5.810  -8.025  18.978  1.00 94.11           H
ATOM   4277  CG  ASP A 280      -5.697  -8.904  20.945  1.00 94.11           C
ATOM   4278  OD1 ASP A 280      -6.207  -9.736  21.726  1.00 94.11           O
ATOM   4279  OD2 ASP A 280      -4.786  -8.095  21.226  1.00 94.11           O
ATOM   4280  HN  ASP A 280      -7.604  -8.971  17.439  1.00 94.11           H
ATOM   4281  N   ALA A 281      -8.188  -6.431  19.113  1.00 92.39           N
ATOM   4282  CA  ALA A 281      -8.578  -5.075  19.460  1.00 92.39           C
ATOM   4283  C   ALA A 281     -10.001  -5.086  20.022  1.00 92.39           C
ATOM   4284  O   ALA A 281     -10.364  -4.222  20.820  1.00 92.39           O
ATOM   4285  HA  ALA A 281      -7.894  -4.721  20.232  1.00 92.39           H
ATOM   4286  CB  ALA A 281      -8.443  -4.174  18.231  1.00 92.39           C
ATOM   4287 1HB  ALA A 281      -7.409  -4.178  17.889  1.00 92.39           H
ATOM   4288 2HB  ALA A 281      -9.090  -4.545  17.436  1.00 92.39           H
ATOM   4289 3HB  ALA A 281      -8.736  -3.157  18.492  1.00 92.39           H
ATOM   4290  HN  ALA A 281      -7.962  -6.571  18.149  1.00 92.39           H
ATOM   4291  N   TYR A 282     -10.768  -6.073  19.585  1.00 90.89           N
ATOM   4292  CA  TYR A 282     -12.141  -6.213  20.041  1.00 90.89           C
ATOM   4293  C   TYR A 282     -12.218  -7.115  21.275  1.00 90.89           C
ATOM   4294  O   TYR A 282     -12.830  -6.750  22.278  1.00 90.89           O
ATOM   4295  HA  TYR A 282     -12.511  -5.222  20.302  1.00 90.89           H
ATOM   4296  CB  TYR A 282     -12.902  -6.875  18.891  1.00 90.89           C
ATOM   4297 1HB  TYR A 282     -12.757  -6.285  17.986  1.00 90.89           H
ATOM   4298 2HB  TYR A 282     -12.473  -7.859  18.703  1.00 90.89           H
ATOM   4299  CG  TYR A 282     -14.403  -7.029  19.146  1.00 90.89           C
ATOM   4300  CD1 TYR A 282     -14.918  -8.256  19.515  1.00 90.89           C
ATOM   4301  HD1 TYR A 282     -14.255  -9.114  19.624  1.00 90.89           H
ATOM   4302  CD2 TYR A 282     -15.242  -5.942  19.008  1.00 90.89           C
ATOM   4303  HD2 TYR A 282     -14.835  -4.974  18.717  1.00 90.89           H
ATOM   4304  CE1 TYR A 282     -16.330  -8.401  19.755  1.00 90.89           C
ATOM   4305  HE1 TYR A 282     -16.749  -9.364  20.047  1.00 90.89           H
ATOM   4306  CE2 TYR A 282     -16.654  -6.088  19.248  1.00 90.89           C
ATOM   4307  HE2 TYR A 282     -17.328  -5.237  19.142  1.00 90.89           H
ATOM   4308  CZ  TYR A 282     -17.129  -7.310  19.610  1.00 90.89           C
ATOM   4309  OH  TYR A 282     -18.462  -7.447  19.837  1.00 90.89           O
ATOM   4310  HH  TYR A 282     -18.921  -6.566  19.725  1.00 90.89           H
ATOM   4311  HN  TYR A 282     -10.467  -6.767  18.931  1.00 90.89           H
ATOM   4312  N   ALA A 283     -11.590  -8.276  21.160  1.00 92.55           N
ATOM   4313  CA  ALA A 283     -11.833  -9.355  22.103  1.00 92.55           C
ATOM   4314  C   ALA A 283     -10.785  -9.299  23.216  1.00 92.55           C
ATOM   4315  O   ALA A 283     -10.986  -9.859  24.292  1.00 92.55           O
ATOM   4316  HA  ALA A 283     -12.821  -9.200  22.537  1.00 92.55           H
ATOM   4317  CB  ALA A 283     -11.825 -10.693  21.361  1.00 92.55           C
ATOM   4318 1HB  ALA A 283     -12.607 -10.692  20.602  1.00 92.55           H
ATOM   4319 2HB  ALA A 283     -10.856 -10.838  20.885  1.00 92.55           H
ATOM   4320 3HB  ALA A 283     -12.007 -11.502  22.069  1.00 92.55           H
ATOM   4321  HN  ALA A 283     -10.928  -8.485  20.440  1.00 92.55           H
ATOM   4322  N   MET A 284      -9.688  -8.617  22.918  1.00 90.34           N
ATOM   4323  CA  MET A 284      -8.586  -8.525  23.860  1.00 90.34           C
ATOM   4324  C   MET A 284      -8.231  -9.901  24.426  1.00 90.34           C
ATOM   4325  O   MET A 284      -8.101 -10.063  25.638  1.00 90.34           O
ATOM   4326  HA  MET A 284      -7.744  -8.131  23.290  1.00 90.34           H
ATOM   4327  CB  MET A 284      -8.970  -7.585  25.005  1.00 90.34           C
ATOM   4328 1HB  MET A 284      -9.894  -7.930  25.469  1.00 90.34           H
ATOM   4329 2HB  MET A 284      -8.198  -7.610  25.775  1.00 90.34           H
ATOM   4330  CG  MET A 284      -9.149  -6.152  24.501  1.00 90.34           C
ATOM   4331 1HG  MET A 284      -8.196  -5.759  24.149  1.00 90.34           H
ATOM   4332 2HG  MET A 284      -9.833  -6.139  23.652  1.00 90.34           H
ATOM   4333  SD  MET A 284      -9.786  -5.120  25.811  1.00 90.34           S
ATOM   4334  CE  MET A 284     -11.426  -4.799  25.183  1.00 90.34           C
ATOM   4335 1HE  MET A 284     -11.354  -4.296  24.218  1.00 90.34           H
ATOM   4336 2HE  MET A 284     -11.960  -5.741  25.062  1.00 90.34           H
ATOM   4337 3HE  MET A 284     -11.966  -4.162  25.884  1.00 90.34           H
ATOM   4338  HN  MET A 284      -9.547  -8.134  22.054  1.00 90.34           H
ATOM   4339  N   PHE A 285      -8.086 -10.858  23.521  1.00 91.29           N
ATOM   4340  CA  PHE A 285      -7.924 -12.246  23.919  1.00 91.29           C
ATOM   4341  C   PHE A 285      -6.447 -12.590  24.123  1.00 91.29           C
ATOM   4342  O   PHE A 285      -6.120 -13.598  24.747  1.00 91.29           O
ATOM   4343  HA  PHE A 285      -8.458 -12.377  24.860  1.00 91.29           H
ATOM   4344  CB  PHE A 285      -8.483 -13.105  22.784  1.00 91.29           C
ATOM   4345 1HB  PHE A 285      -8.619 -14.125  23.146  1.00 91.29           H
ATOM   4346 2HB  PHE A 285      -9.470 -12.731  22.510  1.00 91.29           H
ATOM   4347  CG  PHE A 285      -7.601 -13.136  21.534  1.00 91.29           C
ATOM   4348  CD1 PHE A 285      -7.787 -12.218  20.548  1.00 91.29           C
ATOM   4349  HD1 PHE A 285      -8.564 -11.461  20.648  1.00 91.29           H
ATOM   4350  CD2 PHE A 285      -6.631 -14.081  21.409  1.00 91.29           C
ATOM   4351  HD2 PHE A 285      -6.483 -14.817  22.200  1.00 91.29           H
ATOM   4352  CE1 PHE A 285      -6.968 -12.247  19.388  1.00 91.29           C
ATOM   4353  HE1 PHE A 285      -7.117 -11.511  18.597  1.00 91.29           H
ATOM   4354  CE2 PHE A 285      -5.813 -14.110  20.249  1.00 91.29           C
ATOM   4355  HE2 PHE A 285      -5.036 -14.868  20.149  1.00 91.29           H
ATOM   4356  CZ  PHE A 285      -5.998 -13.192  19.263  1.00 91.29           C
ATOM   4357  HZ  PHE A 285      -5.370 -13.214  18.373  1.00 91.29           H
ATOM   4358  HN  PHE A 285      -8.077 -10.698  22.534  1.00 91.29           H
ATOM   4359  N   ILE A 286      -5.593 -11.732  23.583  1.00 91.85           N
ATOM   4360  CA  ILE A 286      -4.158 -11.918  23.720  1.00 91.85           C
ATOM   4361  C   ILE A 286      -3.691 -11.300  25.039  1.00 91.85           C
ATOM   4362  O   ILE A 286      -3.344 -10.121  25.088  1.00 91.85           O
ATOM   4363  HA  ILE A 286      -3.970 -12.991  23.755  1.00 91.85           H
ATOM   4364  CB  ILE A 286      -3.428 -11.370  22.492  1.00 91.85           C
ATOM   4365  HB  ILE A 286      -3.620 -10.299  22.430  1.00 91.85           H
ATOM   4366  CG1 ILE A 286      -3.968 -12.000  21.206  1.00 91.85           C
ATOM   4367 1HG1 ILE A 286      -3.678 -13.050  21.163  1.00 91.85           H
ATOM   4368 2HG1 ILE A 286      -5.057 -11.970  21.212  1.00 91.85           H
ATOM   4369  CG2 ILE A 286      -1.915 -11.551  22.628  1.00 91.85           C
ATOM   4370 1HG2 ILE A 286      -1.563 -11.017  23.511  1.00 91.85           H
ATOM   4371 2HG2 ILE A 286      -1.683 -12.611  22.728  1.00 91.85           H
ATOM   4372 3HG2 ILE A 286      -1.420 -11.153  21.742  1.00 91.85           H
ATOM   4373  CD1 ILE A 286      -3.438 -11.268  19.972  1.00 91.85           C
ATOM   4374 1HD1 ILE A 286      -3.750 -10.224  20.007  1.00 91.85           H
ATOM   4375 2HD1 ILE A 286      -2.349 -11.321  19.957  1.00 91.85           H
ATOM   4376 3HD1 ILE A 286      -3.837 -11.736  19.072  1.00 91.85           H
ATOM   4377  HN  ILE A 286      -5.867 -10.923  23.062  1.00 91.85           H
ATOM   4378  N   SER A 287      -3.698 -12.125  26.076  1.00 89.49           N
ATOM   4379  CA  SER A 287      -3.249 -11.683  27.386  1.00 89.49           C
ATOM   4380  C   SER A 287      -1.794 -12.098  27.608  1.00 89.49           C
ATOM   4381  O   SER A 287      -1.122 -11.570  28.493  1.00 89.49           O
ATOM   4382  HA  SER A 287      -3.340 -10.597  27.371  1.00 89.49           H
ATOM   4383  CB  SER A 287      -4.138 -12.253  28.494  1.00 89.49           C
ATOM   4384 1HB  SER A 287      -3.753 -11.941  29.464  1.00 89.49           H
ATOM   4385 2HB  SER A 287      -5.142 -11.839  28.401  1.00 89.49           H
ATOM   4386  OG  SER A 287      -4.206 -13.675  28.445  1.00 89.49           O
ATOM   4387  HG  SER A 287      -4.829 -14.012  29.151  1.00 89.49           H
ATOM   4388  HN  SER A 287      -4.002 -13.076  26.032  1.00 89.49           H
ATOM   4389  N   ASN A 288      -1.348 -13.039  26.789  1.00 92.61           N
ATOM   4390  CA  ASN A 288      -0.028 -13.620  26.963  1.00 92.61           C
ATOM   4391  C   ASN A 288       1.008 -12.740  26.261  1.00 92.61           C
ATOM   4392  O   ASN A 288       0.912 -12.500  25.058  1.00 92.61           O
ATOM   4393  HA  ASN A 288       0.125 -13.665  28.041  1.00 92.61           H
ATOM   4394  CB  ASN A 288       0.045 -15.018  26.347  1.00 92.61           C
ATOM   4395 1HB  ASN A 288      -0.792 -15.620  26.702  1.00 92.61           H
ATOM   4396 2HB  ASN A 288      -0.051 -14.948  25.263  1.00 92.61           H
ATOM   4397  CG  ASN A 288       1.363 -15.707  26.704  1.00 92.61           C
ATOM   4398  OD1 ASN A 288       2.421 -15.100  26.741  1.00 92.61           O
ATOM   4399  ND2 ASN A 288       1.242 -17.006  26.965  1.00 92.61           N
ATOM   4400 1HD2 ASN A 288       0.344 -17.444  26.917  1.00 92.61           H
ATOM   4401 2HD2 ASN A 288       2.048 -17.544  27.209  1.00 92.61           H
ATOM   4402  HN  ASN A 288      -1.872 -13.404  26.019  1.00 92.61           H
ATOM   4403  N   CYS A 289       1.975 -12.282  27.042  1.00 92.12           N
ATOM   4404  CA  CYS A 289       2.962 -11.341  26.539  1.00 92.12           C
ATOM   4405  C   CYS A 289       3.785 -12.041  25.455  1.00 92.12           C
ATOM   4406  O   CYS A 289       4.190 -11.416  24.477  1.00 92.12           O
ATOM   4407  HA  CYS A 289       2.408 -10.500  26.121  1.00 92.12           H
ATOM   4408  CB  CYS A 289       3.845 -10.793  27.661  1.00 92.12           C
ATOM   4409 1HB  CYS A 289       3.226 -10.320  28.424  1.00 92.12           H
ATOM   4410 2HB  CYS A 289       4.380 -11.609  28.146  1.00 92.12           H
ATOM   4411  SG  CYS A 289       5.037  -9.580  26.984  1.00 92.12           S
ATOM   4412  HN  CYS A 289       2.091 -12.543  28.001  1.00 92.12           H
ATOM   4413  N   ALA A 290       4.007 -13.330  25.667  1.00 93.76           N
ATOM   4414  CA  ALA A 290       4.826 -14.108  24.753  1.00 93.76           C
ATOM   4415  C   ALA A 290       4.157 -14.143  23.378  1.00 93.76           C
ATOM   4416  O   ALA A 290       4.817 -13.955  22.357  1.00 93.76           O
ATOM   4417  HA  ALA A 290       5.791 -13.609  24.666  1.00 93.76           H
ATOM   4418  CB  ALA A 290       5.046 -15.508  25.330  1.00 93.76           C
ATOM   4419 1HB  ALA A 290       5.551 -15.429  26.293  1.00 93.76           H
ATOM   4420 2HB  ALA A 290       4.083 -16.001  25.464  1.00 93.76           H
ATOM   4421 3HB  ALA A 290       5.661 -16.091  24.644  1.00 93.76           H
ATOM   4422  HN  ALA A 290       3.639 -13.841  26.444  1.00 93.76           H
ATOM   4423  N   VAL A 291       2.854 -14.384  23.395  1.00 94.00           N
ATOM   4424  CA  VAL A 291       2.090 -14.454  22.161  1.00 94.00           C
ATOM   4425  C   VAL A 291       2.076 -13.077  21.496  1.00 94.00           C
ATOM   4426  O   VAL A 291       2.263 -12.966  20.285  1.00 94.00           O
ATOM   4427  HA  VAL A 291       2.596 -15.158  21.501  1.00 94.00           H
ATOM   4428  CB  VAL A 291       0.687 -14.995  22.445  1.00 94.00           C
ATOM   4429  HB  VAL A 291       0.212 -14.332  23.168  1.00 94.00           H
ATOM   4430  CG1 VAL A 291      -0.167 -14.995  21.176  1.00 94.00           C
ATOM   4431 1HG1 VAL A 291      -0.256 -13.977  20.797  1.00 94.00           H
ATOM   4432 2HG1 VAL A 291       0.304 -15.624  20.421  1.00 94.00           H
ATOM   4433 3HG1 VAL A 291      -1.159 -15.384  21.406  1.00 94.00           H
ATOM   4434  CG2 VAL A 291       0.753 -16.394  23.062  1.00 94.00           C
ATOM   4435 1HG2 VAL A 291       1.256 -17.071  22.372  1.00 94.00           H
ATOM   4436 2HG2 VAL A 291       1.308 -16.352  23.999  1.00 94.00           H
ATOM   4437 3HG2 VAL A 291      -0.257 -16.754  23.253  1.00 94.00           H
ATOM   4438  HN  VAL A 291       2.323 -14.529  24.230  1.00 94.00           H
ATOM   4439  N   SER A 292       1.853 -12.060  22.316  1.00 93.04           N
ATOM   4440  CA  SER A 292       1.771 -10.699  21.816  1.00 93.04           C
ATOM   4441  C   SER A 292       3.090 -10.306  21.148  1.00 93.04           C
ATOM   4442  O   SER A 292       3.092  -9.686  20.086  1.00 93.04           O
ATOM   4443  HA  SER A 292       0.961 -10.708  21.086  1.00 93.04           H
ATOM   4444  CB  SER A 292       1.432  -9.718  22.940  1.00 93.04           C
ATOM   4445 1HB  SER A 292       0.563 -10.082  23.489  1.00 93.04           H
ATOM   4446 2HB  SER A 292       2.261  -9.676  23.647  1.00 93.04           H
ATOM   4447  OG  SER A 292       1.165  -8.409  22.445  1.00 93.04           O
ATOM   4448  HG  SER A 292       0.280  -8.394  21.979  1.00 93.04           H
ATOM   4449  HN  SER A 292       1.730 -12.156  23.304  1.00 93.04           H
ATOM   4450  N   THR A 293       4.181 -10.682  21.800  1.00 93.13           N
ATOM   4451  CA  THR A 293       5.504 -10.352  21.298  1.00 93.13           C
ATOM   4452  C   THR A 293       5.710 -10.950  19.904  1.00 93.13           C
ATOM   4453  O   THR A 293       6.190 -10.270  18.998  1.00 93.13           O
ATOM   4454  HA  THR A 293       5.572  -9.269  21.194  1.00 93.13           H
ATOM   4455  CB  THR A 293       6.532 -10.832  22.323  1.00 93.13           C
ATOM   4456  HB  THR A 293       6.416 -11.897  22.522  1.00 93.13           H
ATOM   4457  OG1 THR A 293       6.334  -9.973  23.443  1.00 93.13           O
ATOM   4458  HG1 THR A 293       5.729 -10.411  24.107  1.00 93.13           H
ATOM   4459  CG2 THR A 293       7.971 -10.548  21.887  1.00 93.13           C
ATOM   4460 1HG2 THR A 293       8.106  -9.475  21.754  1.00 93.13           H
ATOM   4461 2HG2 THR A 293       8.172 -11.059  20.945  1.00 93.13           H
ATOM   4462 3HG2 THR A 293       8.660 -10.909  22.650  1.00 93.13           H
ATOM   4463  HN  THR A 293       4.171 -11.202  22.654  1.00 93.13           H
ATOM   4464  N   ASN A 294       5.337 -12.215  19.777  1.00 94.79           N
ATOM   4465  CA  ASN A 294       5.533 -12.930  18.528  1.00 94.79           C
ATOM   4466  C   ASN A 294       4.658 -12.302  17.442  1.00 94.79           C
ATOM   4467  O   ASN A 294       5.078 -12.183  16.292  1.00 94.79           O
ATOM   4468  HA  ASN A 294       6.597 -12.840  18.310  1.00 94.79           H
ATOM   4469  CB  ASN A 294       5.131 -14.400  18.667  1.00 94.79           C
ATOM   4470 1HB  ASN A 294       4.164 -14.471  19.165  1.00 94.79           H
ATOM   4471 2HB  ASN A 294       5.013 -14.844  17.678  1.00 94.79           H
ATOM   4472  CG  ASN A 294       6.179 -15.183  19.461  1.00 94.79           C
ATOM   4473  OD1 ASN A 294       7.309 -14.756  19.635  1.00 94.79           O
ATOM   4474  ND2 ASN A 294       5.743 -16.348  19.930  1.00 94.79           N
ATOM   4475 1HD2 ASN A 294       4.804 -16.639  19.751  1.00 94.79           H
ATOM   4476 2HD2 ASN A 294       6.355 -16.933  20.463  1.00 94.79           H
ATOM   4477  HN  ASN A 294       4.908 -12.747  20.507  1.00 94.79           H
ATOM   4478  N   ILE A 295       3.456 -11.915  17.845  1.00 93.71           N
ATOM   4479  CA  ILE A 295       2.499 -11.349  16.910  1.00 93.71           C
ATOM   4480  C   ILE A 295       3.044 -10.026  16.368  1.00 93.71           C
ATOM   4481  O   ILE A 295       2.910  -9.735  15.180  1.00 93.71           O
ATOM   4482  HA  ILE A 295       2.401 -12.048  16.079  1.00 93.71           H
ATOM   4483  CB  ILE A 295       1.121 -11.225  17.563  1.00 93.71           C
ATOM   4484  HB  ILE A 295       1.256 -10.850  18.577  1.00 93.71           H
ATOM   4485  CG1 ILE A 295       0.441 -12.591  17.672  1.00 93.71           C
ATOM   4486 1HG1 ILE A 295       0.169 -12.946  16.678  1.00 93.71           H
ATOM   4487 2HG1 ILE A 295       1.140 -13.317  18.089  1.00 93.71           H
ATOM   4488  CG2 ILE A 295       0.251 -10.210  16.818  1.00 93.71           C
ATOM   4489 1HG2 ILE A 295       0.735  -9.233  16.837  1.00 93.71           H
ATOM   4490 2HG2 ILE A 295       0.121 -10.531  15.785  1.00 93.71           H
ATOM   4491 3HG2 ILE A 295      -0.723 -10.141  17.303  1.00 93.71           H
ATOM   4492  CD1 ILE A 295      -0.808 -12.513  18.552  1.00 93.71           C
ATOM   4493 1HD1 ILE A 295      -0.528 -12.181  19.551  1.00 93.71           H
ATOM   4494 2HD1 ILE A 295      -1.514 -11.805  18.118  1.00 93.71           H
ATOM   4495 3HD1 ILE A 295      -1.272 -13.498  18.612  1.00 93.71           H
ATOM   4496  HN  ILE A 295       3.134 -11.983  18.790  1.00 93.71           H
ATOM   4497  N   ASP A 296       3.647  -9.259  17.265  1.00 93.59           N
ATOM   4498  CA  ASP A 296       4.178  -7.957  16.900  1.00 93.59           C
ATOM   4499  C   ASP A 296       5.341  -8.140  15.923  1.00 93.59           C
ATOM   4500  O   ASP A 296       5.475  -7.382  14.963  1.00 93.59           O
ATOM   4501  HA  ASP A 296       3.340  -7.420  16.455  1.00 93.59           H
ATOM   4502  CB  ASP A 296       4.706  -7.213  18.129  1.00 93.59           C
ATOM   4503 1HB  ASP A 296       5.396  -7.854  18.677  1.00 93.59           H
ATOM   4504 2HB  ASP A 296       5.269  -6.335  17.813  1.00 93.59           H
ATOM   4505  CG  ASP A 296       3.558  -6.787  19.046  1.00 93.59           C
ATOM   4506  OD1 ASP A 296       2.407  -6.796  18.558  1.00 93.59           O
ATOM   4507  OD2 ASP A 296       3.857  -6.462  20.216  1.00 93.59           O
ATOM   4508  HN  ASP A 296       3.775  -9.514  18.223  1.00 93.59           H
ATOM   4509  N   ILE A 297       6.152  -9.150  16.201  1.00 94.58           N
ATOM   4510  CA  ILE A 297       7.267  -9.477  15.328  1.00 94.58           C
ATOM   4511  C   ILE A 297       6.731  -9.887  13.955  1.00 94.58           C
ATOM   4512  O   ILE A 297       7.247  -9.451  12.927  1.00 94.58           O
ATOM   4513  HA  ILE A 297       7.864  -8.573  15.209  1.00 94.58           H
ATOM   4514  CB  ILE A 297       8.165 -10.532  15.978  1.00 94.58           C
ATOM   4515  HB  ILE A 297       7.530 -11.331  16.362  1.00 94.58           H
ATOM   4516  CG1 ILE A 297       8.924  -9.946  17.170  1.00 94.58           C
ATOM   4517 1HG1 ILE A 297       9.660  -9.223  16.817  1.00 94.58           H
ATOM   4518 2HG1 ILE A 297       8.232  -9.407  17.817  1.00 94.58           H
ATOM   4519  CG2 ILE A 297       9.108 -11.158  14.949  1.00 94.58           C
ATOM   4520 1HG2 ILE A 297       8.523 -11.634  14.162  1.00 94.58           H
ATOM   4521 2HG2 ILE A 297       9.738 -10.382  14.514  1.00 94.58           H
ATOM   4522 3HG2 ILE A 297       9.735 -11.904  15.438  1.00 94.58           H
ATOM   4523  CD1 ILE A 297       9.625 -11.047  17.968  1.00 94.58           C
ATOM   4524 1HD1 ILE A 297       8.883 -11.754  18.340  1.00 94.58           H
ATOM   4525 2HD1 ILE A 297      10.333 -11.568  17.324  1.00 94.58           H
ATOM   4526 3HD1 ILE A 297      10.157 -10.603  18.810  1.00 94.58           H
ATOM   4527  HN  ILE A 297       6.057  -9.739  17.003  1.00 94.58           H
ATOM   4528  N   CYS A 298       5.702 -10.722  13.982  1.00 94.76           N
ATOM   4529  CA  CYS A 298       5.092 -11.198  12.752  1.00 94.76           C
ATOM   4530  C   CYS A 298       4.608  -9.986  11.955  1.00 94.76           C
ATOM   4531  O   CYS A 298       4.753  -9.943  10.734  1.00 94.76           O
ATOM   4532  HA  CYS A 298       5.868 -11.736  12.206  1.00 94.76           H
ATOM   4533  CB  CYS A 298       3.959 -12.189  13.029  1.00 94.76           C
ATOM   4534 1HB  CYS A 298       3.316 -11.806  13.821  1.00 94.76           H
ATOM   4535 2HB  CYS A 298       3.339 -12.302  12.140  1.00 94.76           H
ATOM   4536  SG  CYS A 298       4.652 -13.811  13.518  1.00 94.76           S
ATOM   4537  HG  CYS A 298       5.004 -13.447  14.747  1.00 94.76           H
ATOM   4538  HN  CYS A 298       5.286 -11.070  14.822  1.00 94.76           H
ATOM   4539  N   PHE A 299       4.043  -9.030  12.677  1.00 93.49           N
ATOM   4540  CA  PHE A 299       3.528  -7.824  12.051  1.00 93.49           C
ATOM   4541  C   PHE A 299       4.634  -7.081  11.300  1.00 93.49           C
ATOM   4542  O   PHE A 299       4.444  -6.669  10.156  1.00 93.49           O
ATOM   4543  HA  PHE A 299       2.754  -8.130  11.347  1.00 93.49           H
ATOM   4544  CB  PHE A 299       3.000  -6.928  13.174  1.00 93.49           C
ATOM   4545 1HB  PHE A 299       2.233  -7.470  13.727  1.00 93.49           H
ATOM   4546 2HB  PHE A 299       3.811  -6.722  13.872  1.00 93.49           H
ATOM   4547  CG  PHE A 299       2.415  -5.600  12.687  1.00 93.49           C
ATOM   4548  CD1 PHE A 299       3.195  -4.487  12.651  1.00 93.49           C
ATOM   4549  HD1 PHE A 299       4.236  -4.540  12.969  1.00 93.49           H
ATOM   4550  CD2 PHE A 299       1.116  -5.534  12.291  1.00 93.49           C
ATOM   4551  HD2 PHE A 299       0.491  -6.427  12.320  1.00 93.49           H
ATOM   4552  CE1 PHE A 299       2.652  -3.255  12.199  1.00 93.49           C
ATOM   4553  HE1 PHE A 299       3.277  -2.362  12.171  1.00 93.49           H
ATOM   4554  CE2 PHE A 299       0.573  -4.302  11.839  1.00 93.49           C
ATOM   4555  HE2 PHE A 299      -0.468  -4.249  11.521  1.00 93.49           H
ATOM   4556  CZ  PHE A 299       1.353  -3.188  11.803  1.00 93.49           C
ATOM   4557  HZ  PHE A 299       0.936  -2.242  11.456  1.00 93.49           H
ATOM   4558  HN  PHE A 299       3.934  -9.070  13.671  1.00 93.49           H
ATOM   4559  N   GLN A 300       5.766  -6.933  11.972  1.00 93.58           N
ATOM   4560  CA  GLN A 300       6.885  -6.202  11.402  1.00 93.58           C
ATOM   4561  C   GLN A 300       7.366  -6.883  10.119  1.00 93.58           C
ATOM   4562  O   GLN A 300       7.600  -6.220   9.110  1.00 93.58           O
ATOM   4563  HA  GLN A 300       6.496  -5.211  11.171  1.00 93.58           H
ATOM   4564  CB  GLN A 300       8.025  -6.070  12.413  1.00 93.58           C
ATOM   4565 1HB  GLN A 300       8.250  -7.045  12.844  1.00 93.58           H
ATOM   4566 2HB  GLN A 300       8.928  -5.730  11.906  1.00 93.58           H
ATOM   4567  CG  GLN A 300       7.659  -5.086  13.527  1.00 93.58           C
ATOM   4568 1HG  GLN A 300       7.405  -4.119  13.094  1.00 93.58           H
ATOM   4569 2HG  GLN A 300       6.774  -5.442  14.054  1.00 93.58           H
ATOM   4570  CD  GLN A 300       8.816  -4.921  14.514  1.00 93.58           C
ATOM   4571  OE1 GLN A 300       9.873  -5.516  14.378  1.00 93.58           O
ATOM   4572  NE2 GLN A 300       8.559  -4.082  15.513  1.00 93.58           N
ATOM   4573 1HE2 GLN A 300       7.671  -3.625  15.567  1.00 93.58           H
ATOM   4574 2HE2 GLN A 300       9.254  -3.907  16.211  1.00 93.58           H
ATOM   4575  HN  GLN A 300       5.924  -7.301  12.888  1.00 93.58           H
ATOM   4576  N   VAL A 301       7.498  -8.199  10.200  1.00 95.40           N
ATOM   4577  CA  VAL A 301       8.044  -8.966   9.093  1.00 95.40           C
ATOM   4578  C   VAL A 301       7.130  -8.817   7.875  1.00 95.40           C
ATOM   4579  O   VAL A 301       7.589  -8.475   6.787  1.00 95.40           O
ATOM   4580  HA  VAL A 301       9.020  -8.546   8.852  1.00 95.40           H
ATOM   4581  CB  VAL A 301       8.246 -10.423   9.515  1.00 95.40           C
ATOM   4582  HB  VAL A 301       7.300 -10.792   9.909  1.00 95.40           H
ATOM   4583  CG1 VAL A 301       8.627 -11.293   8.315  1.00 95.40           C
ATOM   4584 1HG1 VAL A 301       7.832 -11.252   7.570  1.00 95.40           H
ATOM   4585 2HG1 VAL A 301       9.554 -10.923   7.878  1.00 95.40           H
ATOM   4586 3HG1 VAL A 301       8.765 -12.323   8.643  1.00 95.40           H
ATOM   4587  CG2 VAL A 301       9.293 -10.532  10.625  1.00 95.40           C
ATOM   4588 1HG2 VAL A 301      10.244 -10.136  10.268  1.00 95.40           H
ATOM   4589 2HG2 VAL A 301       8.964  -9.959  11.492  1.00 95.40           H
ATOM   4590 3HG2 VAL A 301       9.417 -11.578  10.906  1.00 95.40           H
ATOM   4591  HN  VAL A 301       7.240  -8.739  11.001  1.00 95.40           H
ATOM   4592  N   THR A 302       5.851  -9.082   8.100  1.00 94.45           N
ATOM   4593  CA  THR A 302       4.892  -9.119   7.009  1.00 94.45           C
ATOM   4594  C   THR A 302       4.694  -7.719   6.425  1.00 94.45           C
ATOM   4595  O   THR A 302       4.454  -7.571   5.228  1.00 94.45           O
ATOM   4596  HA  THR A 302       5.299  -9.743   6.214  1.00 94.45           H
ATOM   4597  CB  THR A 302       3.599  -9.745   7.537  1.00 94.45           C
ATOM   4598  HB  THR A 302       2.841  -9.790   6.756  1.00 94.45           H
ATOM   4599  OG1 THR A 302       3.267  -8.949   8.672  1.00 94.45           O
ATOM   4600  HG1 THR A 302       3.608  -9.383   9.506  1.00 94.45           H
ATOM   4601  CG2 THR A 302       3.819 -11.144   8.115  1.00 94.45           C
ATOM   4602 1HG2 THR A 302       4.527 -11.089   8.942  1.00 94.45           H
ATOM   4603 2HG2 THR A 302       4.217 -11.799   7.340  1.00 94.45           H
ATOM   4604 3HG2 THR A 302       2.871 -11.542   8.476  1.00 94.45           H
ATOM   4605  HN  THR A 302       5.469  -9.269   9.005  1.00 94.45           H
ATOM   4606  N   GLN A 303       4.803  -6.728   7.297  1.00 92.84           N
ATOM   4607  CA  GLN A 303       4.682  -5.343   6.875  1.00 92.84           C
ATOM   4608  C   GLN A 303       5.781  -4.996   5.868  1.00 92.84           C
ATOM   4609  O   GLN A 303       5.516  -4.363   4.848  1.00 92.84           O
ATOM   4610  HA  GLN A 303       3.705  -5.271   6.396  1.00 92.84           H
ATOM   4611  CB  GLN A 303       4.721  -4.398   8.077  1.00 92.84           C
ATOM   4612 1HB  GLN A 303       3.897  -4.627   8.752  1.00 92.84           H
ATOM   4613 2HB  GLN A 303       5.644  -4.553   8.637  1.00 92.84           H
ATOM   4614  CG  GLN A 303       4.630  -2.937   7.630  1.00 92.84           C
ATOM   4615 1HG  GLN A 303       5.579  -2.628   7.191  1.00 92.84           H
ATOM   4616 2HG  GLN A 303       3.872  -2.838   6.853  1.00 92.84           H
ATOM   4617  CD  GLN A 303       4.285  -2.024   8.807  1.00 92.84           C
ATOM   4618  OE1 GLN A 303       5.146  -1.515   9.505  1.00 92.84           O
ATOM   4619  NE2 GLN A 303       2.979  -1.845   8.988  1.00 92.84           N
ATOM   4620 1HE2 GLN A 303       2.324  -2.292   8.379  1.00 92.84           H
ATOM   4621 2HE2 GLN A 303       2.653  -1.263   9.734  1.00 92.84           H
ATOM   4622  HN  GLN A 303       4.971  -6.859   8.274  1.00 92.84           H
ATOM   4623  N   THR A 304       6.992  -5.427   6.191  1.00 94.05           N
ATOM   4624  CA  THR A 304       8.138  -5.142   5.344  1.00 94.05           C
ATOM   4625  C   THR A 304       7.954  -5.782   3.967  1.00 94.05           C
ATOM   4626  O   THR A 304       8.284  -5.177   2.948  1.00 94.05           O
ATOM   4627  HA  THR A 304       8.193  -4.065   5.191  1.00 94.05           H
ATOM   4628  CB  THR A 304       9.395  -5.620   6.073  1.00 94.05           C
ATOM   4629  HB  THR A 304       9.368  -6.699   6.229  1.00 94.05           H
ATOM   4630  OG1 THR A 304       9.431  -4.829   7.258  1.00 94.05           O
ATOM   4631  HG1 THR A 304       8.938  -5.293   7.994  1.00 94.05           H
ATOM   4632  CG2 THR A 304      10.680  -5.243   5.334  1.00 94.05           C
ATOM   4633 1HG2 THR A 304      10.739  -4.159   5.239  1.00 94.05           H
ATOM   4634 2HG2 THR A 304      10.675  -5.695   4.342  1.00 94.05           H
ATOM   4635 3HG2 THR A 304      11.542  -5.606   5.894  1.00 94.05           H
ATOM   4636  HN  THR A 304       7.195  -5.959   7.013  1.00 94.05           H
ATOM   4637  N   ILE A 305       7.428  -6.998   3.979  1.00 93.66           N
ATOM   4638  CA  ILE A 305       7.185  -7.721   2.743  1.00 93.66           C
ATOM   4639  C   ILE A 305       6.223  -6.916   1.867  1.00 93.66           C
ATOM   4640  O   ILE A 305       6.397  -6.844   0.652  1.00 93.66           O
ATOM   4641  HA  ILE A 305       8.138  -7.807   2.221  1.00 93.66           H
ATOM   4642  CB  ILE A 305       6.702  -9.143   3.040  1.00 93.66           C
ATOM   4643  HB  ILE A 305       5.874  -9.082   3.745  1.00 93.66           H
ATOM   4644  CG1 ILE A 305       7.804  -9.968   3.707  1.00 93.66           C
ATOM   4645 1HG1 ILE A 305       8.591 -10.182   2.984  1.00 93.66           H
ATOM   4646 2HG1 ILE A 305       8.259  -9.390   4.511  1.00 93.66           H
ATOM   4647  CG2 ILE A 305       6.169  -9.816   1.773  1.00 93.66           C
ATOM   4648 1HG2 ILE A 305       5.333  -9.238   1.379  1.00 93.66           H
ATOM   4649 2HG2 ILE A 305       6.961  -9.865   1.027  1.00 93.66           H
ATOM   4650 3HG2 ILE A 305       5.832 -10.825   2.013  1.00 93.66           H
ATOM   4651  CD1 ILE A 305       7.246 -11.279   4.265  1.00 93.66           C
ATOM   4652 1HD1 ILE A 305       6.477 -11.060   5.005  1.00 93.66           H
ATOM   4653 2HD1 ILE A 305       6.814 -11.864   3.454  1.00 93.66           H
ATOM   4654 3HD1 ILE A 305       8.050 -11.846   4.734  1.00 93.66           H
ATOM   4655  HN  ILE A 305       7.171  -7.488   4.813  1.00 93.66           H
ATOM   4656  N   ALA A 306       5.230  -6.329   2.519  1.00 90.60           N
ATOM   4657  CA  ALA A 306       4.203  -5.588   1.808  1.00 90.60           C
ATOM   4658  C   ALA A 306       4.834  -4.366   1.136  1.00 90.60           C
ATOM   4659  O   ALA A 306       4.403  -3.951   0.062  1.00 90.60           O
ATOM   4660  HA  ALA A 306       3.792  -6.242   1.039  1.00 90.60           H
ATOM   4661  CB  ALA A 306       3.084  -5.205   2.778  1.00 90.60           C
ATOM   4662 1HB  ALA A 306       2.649  -6.109   3.205  1.00 90.60           H
ATOM   4663 2HB  ALA A 306       3.492  -4.586   3.577  1.00 90.60           H
ATOM   4664 3HB  ALA A 306       2.314  -4.649   2.244  1.00 90.60           H
ATOM   4665  HN  ALA A 306       5.120  -6.356   3.513  1.00 90.60           H
ATOM   4666  N   PHE A 307       5.847  -3.825   1.798  1.00 91.97           N
ATOM   4667  CA  PHE A 307       6.474  -2.599   1.334  1.00 91.97           C
ATOM   4668  C   PHE A 307       7.292  -2.848   0.065  1.00 91.97           C
ATOM   4669  O   PHE A 307       7.401  -1.971  -0.790  1.00 91.97           O
ATOM   4670  HA  PHE A 307       5.675  -1.890   1.115  1.00 91.97           H
ATOM   4671  CB  PHE A 307       7.412  -2.127   2.447  1.00 91.97           C
ATOM   4672 1HB  PHE A 307       8.041  -2.961   2.756  1.00 91.97           H
ATOM   4673 2HB  PHE A 307       8.074  -1.358   2.048  1.00 91.97           H
ATOM   4674  CG  PHE A 307       6.689  -1.571   3.675  1.00 91.97           C
ATOM   4675  CD1 PHE A 307       5.330  -1.583   3.728  1.00 91.97           C
ATOM   4676  HD1 PHE A 307       4.756  -1.989   2.895  1.00 91.97           H
ATOM   4677  CD2 PHE A 307       7.405  -1.064   4.714  1.00 91.97           C
ATOM   4678  HD2 PHE A 307       8.494  -1.054   4.672  1.00 91.97           H
ATOM   4679  CE1 PHE A 307       4.659  -1.066   4.868  1.00 91.97           C
ATOM   4680  HE1 PHE A 307       3.570  -1.076   4.910  1.00 91.97           H
ATOM   4681  CE2 PHE A 307       6.734  -0.547   5.854  1.00 91.97           C
ATOM   4682  HE2 PHE A 307       7.308  -0.141   6.687  1.00 91.97           H
ATOM   4683  CZ  PHE A 307       5.375  -0.559   5.907  1.00 91.97           C
ATOM   4684  HZ  PHE A 307       4.860  -0.163   6.782  1.00 91.97           H
ATOM   4685  HN  PHE A 307       6.238  -4.209   2.634  1.00 91.97           H
ATOM   4686  N   PHE A 308       7.847  -4.048  -0.017  1.00 91.77           N
ATOM   4687  CA  PHE A 308       8.637  -4.430  -1.175  1.00 91.77           C
ATOM   4688  C   PHE A 308       7.806  -4.347  -2.457  1.00 91.77           C
ATOM   4689  O   PHE A 308       8.356  -4.217  -3.550  1.00 91.77           O
ATOM   4690  HA  PHE A 308       9.473  -3.734  -1.240  1.00 91.77           H
ATOM   4691  CB  PHE A 308       9.076  -5.880  -0.959  1.00 91.77           C
ATOM   4692 1HB  PHE A 308       8.355  -6.374  -0.308  1.00 91.77           H
ATOM   4693 2HB  PHE A 308       9.053  -6.402  -1.915  1.00 91.77           H
ATOM   4694  CG  PHE A 308      10.473  -6.023  -0.350  1.00 91.77           C
ATOM   4695  CD1 PHE A 308      11.574  -5.909  -1.140  1.00 91.77           C
ATOM   4696  HD1 PHE A 308      11.461  -5.715  -2.207  1.00 91.77           H
ATOM   4697  CD2 PHE A 308      10.613  -6.265   0.981  1.00 91.77           C
ATOM   4698  HD2 PHE A 308       9.731  -6.357   1.614  1.00 91.77           H
ATOM   4699  CE1 PHE A 308      12.870  -6.042  -0.576  1.00 91.77           C
ATOM   4700  HE1 PHE A 308      13.752  -5.950  -1.209  1.00 91.77           H
ATOM   4701  CE2 PHE A 308      11.909  -6.398   1.545  1.00 91.77           C
ATOM   4702  HE2 PHE A 308      12.022  -6.592   2.612  1.00 91.77           H
ATOM   4703  CZ  PHE A 308      13.010  -6.283   0.755  1.00 91.77           C
ATOM   4704  HZ  PHE A 308      14.005  -6.385   1.189  1.00 91.77           H
ATOM   4705  HN  PHE A 308       7.765  -4.752   0.689  1.00 91.77           H
ATOM   4706  N   HIS A 309       6.496  -4.425  -2.281  1.00 87.38           N
ATOM   4707  CA  HIS A 309       5.587  -4.430  -3.414  1.00 87.38           C
ATOM   4708  C   HIS A 309       5.749  -3.132  -4.208  1.00 87.38           C
ATOM   4709  O   HIS A 309       5.651  -3.134  -5.434  1.00 87.38           O
ATOM   4710  HA  HIS A 309       5.878  -5.270  -4.045  1.00 87.38           H
ATOM   4711  CB  HIS A 309       4.147  -4.668  -2.956  1.00 87.38           C
ATOM   4712 1HB  HIS A 309       4.120  -5.554  -2.321  1.00 87.38           H
ATOM   4713 2HB  HIS A 309       3.828  -3.827  -2.341  1.00 87.38           H
ATOM   4714  CG  HIS A 309       3.163  -4.847  -4.087  1.00 87.38           C
ATOM   4715  ND1 HIS A 309       2.504  -3.786  -4.683  1.00 87.38           N
ATOM   4716  HD1 HIS A 309       2.605  -2.822  -4.436  1.00 87.38           H
ATOM   4717  CD2 HIS A 309       2.735  -5.974  -4.727  1.00 87.38           C
ATOM   4718  HD2 HIS A 309       3.056  -6.992  -4.506  1.00 87.38           H
ATOM   4719  CE1 HIS A 309       1.717  -4.264  -5.635  1.00 87.38           C
ATOM   4720  HE1 HIS A 309       1.068  -3.676  -6.284  1.00 87.38           H
ATOM   4721  NE2 HIS A 309       1.861  -5.620  -5.660  1.00 87.38           N
ATOM   4722  HN  HIS A 309       6.054  -4.484  -1.385  1.00 87.38           H
ATOM   4723  N   SER A 310       5.994  -2.055  -3.476  1.00 87.95           N
ATOM   4724  CA  SER A 310       6.037  -0.734  -4.079  1.00 87.95           C
ATOM   4725  C   SER A 310       7.286  -0.598  -4.953  1.00 87.95           C
ATOM   4726  O   SER A 310       7.387   0.326  -5.758  1.00 87.95           O
ATOM   4727  HA  SER A 310       5.135  -0.665  -4.687  1.00 87.95           H
ATOM   4728  CB  SER A 310       6.016   0.360  -3.011  1.00 87.95           C
ATOM   4729 1HB  SER A 310       6.791   0.160  -2.271  1.00 87.95           H
ATOM   4730 2HB  SER A 310       6.253   1.320  -3.470  1.00 87.95           H
ATOM   4731  OG  SER A 310       4.751   0.446  -2.360  1.00 87.95           O
ATOM   4732  HG  SER A 310       4.081   0.871  -2.968  1.00 87.95           H
ATOM   4733  HN  SER A 310       6.162  -2.075  -2.490  1.00 87.95           H
ATOM   4734  N   CYS A 311       8.205  -1.533  -4.765  1.00 90.62           N
ATOM   4735  CA  CYS A 311       9.431  -1.546  -5.546  1.00 90.62           C
ATOM   4736  C   CYS A 311       9.320  -2.654  -6.595  1.00 90.62           C
ATOM   4737  O   CYS A 311      10.169  -2.764  -7.479  1.00 90.62           O
ATOM   4738  HA  CYS A 311       9.508  -0.569  -6.023  1.00 90.62           H
ATOM   4739  CB  CYS A 311      10.665  -1.720  -4.660  1.00 90.62           C
ATOM   4740 1HB  CYS A 311      11.568  -1.519  -5.236  1.00 90.62           H
ATOM   4741 2HB  CYS A 311      10.641  -1.000  -3.842  1.00 90.62           H
ATOM   4742  SG  CYS A 311      10.719  -3.422  -3.989  1.00 90.62           S
ATOM   4743  HG  CYS A 311      11.840  -3.262  -3.292  1.00 90.62           H
ATOM   4744  HN  CYS A 311       8.124  -2.271  -4.095  1.00 90.62           H
ATOM   4745  N   LEU A 312       8.267  -3.448  -6.463  1.00 87.08           N
ATOM   4746  CA  LEU A 312       8.082  -4.596  -7.333  1.00 87.08           C
ATOM   4747  C   LEU A 312       7.341  -4.158  -8.598  1.00 87.08           C
ATOM   4748  O   LEU A 312       7.521  -4.746  -9.663  1.00 87.08           O
ATOM   4749  HA  LEU A 312       9.071  -4.953  -7.619  1.00 87.08           H
ATOM   4750  CB  LEU A 312       7.391  -5.734  -6.579  1.00 87.08           C
ATOM   4751 1HB  LEU A 312       6.529  -5.323  -6.052  1.00 87.08           H
ATOM   4752 2HB  LEU A 312       7.007  -6.447  -7.309  1.00 87.08           H
ATOM   4753  CG  LEU A 312       8.256  -6.493  -5.571  1.00 87.08           C
ATOM   4754  HG  LEU A 312       8.632  -5.780  -4.838  1.00 87.08           H
ATOM   4755  CD1 LEU A 312       7.428  -7.530  -4.810  1.00 87.08           C
ATOM   4756 1HD1 LEU A 312       6.623  -7.029  -4.272  1.00 87.08           H
ATOM   4757 2HD1 LEU A 312       7.004  -8.245  -5.515  1.00 87.08           H
ATOM   4758 3HD1 LEU A 312       8.067  -8.055  -4.100  1.00 87.08           H
ATOM   4759  CD2 LEU A 312       9.472  -7.121  -6.256  1.00 87.08           C
ATOM   4760 1HD2 LEU A 312       9.137  -7.818  -7.024  1.00 87.08           H
ATOM   4761 2HD2 LEU A 312      10.075  -6.337  -6.714  1.00 87.08           H
ATOM   4762 3HD2 LEU A 312      10.070  -7.654  -5.517  1.00 87.08           H
ATOM   4763  HN  LEU A 312       7.551  -3.316  -5.778  1.00 87.08           H
ATOM   4764  N   ASN A 313       6.523  -3.128  -8.439  1.00 78.75           N
ATOM   4765  CA  ASN A 313       5.657  -2.685  -9.520  1.00 78.75           C
ATOM   4766  C   ASN A 313       6.507  -2.377 -10.754  1.00 78.75           C
ATOM   4767  O   ASN A 313       6.271  -2.928 -11.828  1.00 78.75           O
ATOM   4768  HA  ASN A 313       4.964  -3.509  -9.687  1.00 78.75           H
ATOM   4769  CB  ASN A 313       4.903  -1.411  -9.135  1.00 78.75           C
ATOM   4770 1HB  ASN A 313       5.575  -0.729  -8.615  1.00 78.75           H
ATOM   4771 2HB  ASN A 313       4.563  -0.900 -10.035  1.00 78.75           H
ATOM   4772  CG  ASN A 313       3.704  -1.733  -8.240  1.00 78.75           C
ATOM   4773  OD1 ASN A 313       3.149  -2.820  -8.269  1.00 78.75           O
ATOM   4774  ND2 ASN A 313       3.336  -0.731  -7.447  1.00 78.75           N
ATOM   4775 1HD2 ASN A 313       3.834   0.136  -7.473  1.00 78.75           H
ATOM   4776 2HD2 ASN A 313       2.561  -0.844  -6.825  1.00 78.75           H
ATOM   4777  HN  ASN A 313       6.446  -2.600  -7.593  1.00 78.75           H
ATOM   4778  N   PRO A 314       7.507  -1.494 -10.625  1.00 79.14           N
ATOM   4779  CA  PRO A 314       8.343  -1.127 -11.771  1.00 79.14           C
ATOM   4780  C   PRO A 314       8.932  -2.343 -12.468  1.00 79.14           C
ATOM   4781  O   PRO A 314       8.993  -2.390 -13.695  1.00 79.14           O
ATOM   4782  HA  PRO A 314       7.740  -0.629 -12.530  1.00 79.14           H
ATOM   4783  CB  PRO A 314       9.429  -0.242 -11.158  1.00 79.14           C
ATOM   4784 1HB  PRO A 314      10.306  -0.823 -10.873  1.00 79.14           H
ATOM   4785 2HB  PRO A 314       9.768   0.521 -11.860  1.00 79.14           H
ATOM   4786  CG  PRO A 314       8.742   0.374  -9.946  1.00 79.14           C
ATOM   4787 1HG  PRO A 314       9.462   0.742  -9.215  1.00 79.14           H
ATOM   4788 2HG  PRO A 314       8.121   1.226 -10.222  1.00 79.14           H
ATOM   4789  CD  PRO A 314       7.916  -0.781  -9.401  1.00 79.14           C
ATOM   4790 1HD  PRO A 314       8.502  -1.421  -8.742  1.00 79.14           H
ATOM   4791 2HD  PRO A 314       7.061  -0.430  -8.824  1.00 79.14           H
ATOM   4792  N   VAL A 315       9.353  -3.303 -11.658  1.00 81.24           N
ATOM   4793  CA  VAL A 315      10.044  -4.471 -12.177  1.00 81.24           C
ATOM   4794  C   VAL A 315       9.097  -5.257 -13.085  1.00 81.24           C
ATOM   4795  O   VAL A 315       9.497  -5.725 -14.150  1.00 81.24           O
ATOM   4796  HA  VAL A 315      10.887  -4.117 -12.772  1.00 81.24           H
ATOM   4797  CB  VAL A 315      10.598  -5.308 -11.022  1.00 81.24           C
ATOM   4798  HB  VAL A 315       9.762  -5.591 -10.383  1.00 81.24           H
ATOM   4799  CG1 VAL A 315      11.249  -6.592 -11.540  1.00 81.24           C
ATOM   4800 1HG1 VAL A 315      10.509  -7.184 -12.077  1.00 81.24           H
ATOM   4801 2HG1 VAL A 315      12.069  -6.339 -12.212  1.00 81.24           H
ATOM   4802 3HG1 VAL A 315      11.634  -7.168 -10.698  1.00 81.24           H
ATOM   4803  CG2 VAL A 315      11.582  -4.495 -10.179  1.00 81.24           C
ATOM   4804 1HG2 VAL A 315      12.413  -4.169 -10.804  1.00 81.24           H
ATOM   4805 2HG2 VAL A 315      11.074  -3.624  -9.766  1.00 81.24           H
ATOM   4806 3HG2 VAL A 315      11.960  -5.114  -9.365  1.00 81.24           H
ATOM   4807  HN  VAL A 315       9.229  -3.292 -10.665  1.00 81.24           H
ATOM   4808  N   LEU A 316       7.858  -5.378 -12.631  1.00 76.14           N
ATOM   4809  CA  LEU A 316       6.857  -6.121 -13.377  1.00 76.14           C
ATOM   4810  C   LEU A 316       6.712  -5.513 -14.774  1.00 76.14           C
ATOM   4811  O   LEU A 316       6.605  -6.238 -15.762  1.00 76.14           O
ATOM   4812  HA  LEU A 316       7.219  -7.144 -13.482  1.00 76.14           H
ATOM   4813  CB  LEU A 316       5.543  -6.184 -12.595  1.00 76.14           C
ATOM   4814 1HB  LEU A 316       5.243  -5.166 -12.345  1.00 76.14           H
ATOM   4815 2HB  LEU A 316       4.773  -6.591 -13.250  1.00 76.14           H
ATOM   4816  CG  LEU A 316       5.568  -7.010 -11.308  1.00 76.14           C
ATOM   4817  HG  LEU A 316       6.391  -6.653 -10.688  1.00 76.14           H
ATOM   4818  CD1 LEU A 316       4.280  -6.813 -10.505  1.00 76.14           C
ATOM   4819 1HD1 LEU A 316       4.172  -5.761 -10.243  1.00 76.14           H
ATOM   4820 2HD1 LEU A 316       3.426  -7.127 -11.106  1.00 76.14           H
ATOM   4821 3HD1 LEU A 316       4.324  -7.412  -9.595  1.00 76.14           H
ATOM   4822  CD2 LEU A 316       5.836  -8.486 -11.608  1.00 76.14           C
ATOM   4823 1HD2 LEU A 316       5.050  -8.873 -12.257  1.00 76.14           H
ATOM   4824 2HD2 LEU A 316       6.800  -8.586 -12.106  1.00 76.14           H
ATOM   4825 3HD2 LEU A 316       5.848  -9.050 -10.676  1.00 76.14           H
ATOM   4826  HN  LEU A 316       7.536  -4.980 -11.772  1.00 76.14           H
ATOM   4827  N   TYR A 317       6.715  -4.189 -14.811  1.00 71.34           N
ATOM   4828  CA  TYR A 317       6.524  -3.475 -16.062  1.00 71.34           C
ATOM   4829  C   TYR A 317       7.705  -3.700 -17.008  1.00 71.34           C
ATOM   4830  O   TYR A 317       7.522  -3.821 -18.218  1.00 71.34           O
ATOM   4831  HA  TYR A 317       5.616  -3.854 -16.530  1.00 71.34           H
ATOM   4832  CB  TYR A 317       6.455  -1.991 -15.695  1.00 71.34           C
ATOM   4833 1HB  TYR A 317       7.415  -1.686 -15.277  1.00 71.34           H
ATOM   4834 2HB  TYR A 317       6.303  -1.409 -16.604  1.00 71.34           H
ATOM   4835  CG  TYR A 317       5.349  -1.648 -14.695  1.00 71.34           C
ATOM   4836  CD1 TYR A 317       4.190  -2.397 -14.665  1.00 71.34           C
ATOM   4837  HD1 TYR A 317       4.063  -3.232 -15.353  1.00 71.34           H
ATOM   4838  CD2 TYR A 317       5.510  -0.589 -13.824  1.00 71.34           C
ATOM   4839  HD2 TYR A 317       6.425   0.002 -13.848  1.00 71.34           H
ATOM   4840  CE1 TYR A 317       3.149  -2.074 -13.725  1.00 71.34           C
ATOM   4841  HE1 TYR A 317       2.228  -2.657 -13.690  1.00 71.34           H
ATOM   4842  CE2 TYR A 317       4.468  -0.266 -12.884  1.00 71.34           C
ATOM   4843  HE2 TYR A 317       4.582   0.567 -12.191  1.00 71.34           H
ATOM   4844  CZ  TYR A 317       3.339  -1.024 -12.880  1.00 71.34           C
ATOM   4845  OH  TYR A 317       2.356  -0.720 -11.992  1.00 71.34           O
ATOM   4846  HH  TYR A 317       1.620  -1.395 -12.051  1.00 71.34           H
ATOM   4847  HN  TYR A 317       6.844  -3.607 -14.008  1.00 71.34           H
ATOM   4848  N   VAL A 318       8.892  -3.748 -16.420  1.00 69.88           N
ATOM   4849  CA  VAL A 318      10.105  -3.940 -17.197  1.00 69.88           C
ATOM   4850  C   VAL A 318      10.051  -5.303 -17.890  1.00 69.88           C
ATOM   4851  O   VAL A 318      10.123  -5.383 -19.115  1.00 69.88           O
ATOM   4852  HA  VAL A 318      10.134  -3.160 -17.958  1.00 69.88           H
ATOM   4853  CB  VAL A 318      11.333  -3.773 -16.300  1.00 69.88           C
ATOM   4854  HB  VAL A 318      11.216  -4.439 -15.445  1.00 69.88           H
ATOM   4855  CG1 VAL A 318      12.610  -4.176 -17.039  1.00 69.88           C
ATOM   4856 1HG1 VAL A 318      12.540  -5.220 -17.344  1.00 69.88           H
ATOM   4857 2HG1 VAL A 318      12.734  -3.547 -17.921  1.00 69.88           H
ATOM   4858 3HG1 VAL A 318      13.468  -4.048 -16.378  1.00 69.88           H
ATOM   4859  CG2 VAL A 318      11.434  -2.341 -15.770  1.00 69.88           C
ATOM   4860 1HG2 VAL A 318      11.517  -1.649 -16.607  1.00 69.88           H
ATOM   4861 2HG2 VAL A 318      10.542  -2.105 -15.189  1.00 69.88           H
ATOM   4862 3HG2 VAL A 318      12.316  -2.251 -15.135  1.00 69.88           H
ATOM   4863  HN  VAL A 318       9.031  -3.659 -15.434  1.00 69.88           H
ATOM   4864  N   PHE A 319       9.926  -6.340 -17.076  1.00 69.61           N
ATOM   4865  CA  PHE A 319      10.104  -7.698 -17.562  1.00 69.61           C
ATOM   4866  C   PHE A 319       8.896  -8.148 -18.387  1.00 69.61           C
ATOM   4867  O   PHE A 319       9.039  -8.918 -19.335  1.00 69.61           O
ATOM   4868  HA  PHE A 319      10.993  -7.703 -18.191  1.00 69.61           H
ATOM   4869  CB  PHE A 319      10.230  -8.600 -16.332  1.00 69.61           C
ATOM   4870 1HB  PHE A 319       9.487  -8.298 -15.594  1.00 69.61           H
ATOM   4871 2HB  PHE A 319       9.995  -9.625 -16.620  1.00 69.61           H
ATOM   4872  CG  PHE A 319      11.615  -8.574 -15.681  1.00 69.61           C
ATOM   4873  CD1 PHE A 319      12.681  -9.113 -16.330  1.00 69.61           C
ATOM   4874  HD1 PHE A 319      12.550  -9.564 -17.314  1.00 69.61           H
ATOM   4875  CD2 PHE A 319      11.779  -8.011 -14.454  1.00 69.61           C
ATOM   4876  HD2 PHE A 319      10.924  -7.579 -13.934  1.00 69.61           H
ATOM   4877  CE1 PHE A 319      13.966  -9.089 -15.726  1.00 69.61           C
ATOM   4878  HE1 PHE A 319      14.821  -9.522 -16.246  1.00 69.61           H
ATOM   4879  CE2 PHE A 319      13.063  -7.987 -13.850  1.00 69.61           C
ATOM   4880  HE2 PHE A 319      13.195  -7.536 -12.866  1.00 69.61           H
ATOM   4881  CZ  PHE A 319      14.130  -8.527 -14.499  1.00 69.61           C
ATOM   4882  HZ  PHE A 319      15.116  -8.508 -14.035  1.00 69.61           H
ATOM   4883  HN  PHE A 319       9.708  -6.265 -16.103  1.00 69.61           H
ATOM   4884  N   VAL A 320       7.733  -7.647 -17.996  1.00 67.27           N
ATOM   4885  CA  VAL A 320       6.480  -8.200 -18.479  1.00 67.27           C
ATOM   4886  C   VAL A 320       5.893  -7.270 -19.543  1.00 67.27           C
ATOM   4887  O   VAL A 320       5.197  -7.721 -20.451  1.00 67.27           O
ATOM   4888  HA  VAL A 320       6.701  -9.163 -18.939  1.00 67.27           H
ATOM   4889  CB  VAL A 320       5.528  -8.443 -17.306  1.00 67.27           C
ATOM   4890  HB  VAL A 320       5.117  -7.480 -17.003  1.00 67.27           H
ATOM   4891  CG1 VAL A 320       4.362  -9.342 -17.723  1.00 67.27           C
ATOM   4892 1HG1 VAL A 320       3.807  -8.865 -18.531  1.00 67.27           H
ATOM   4893 2HG1 VAL A 320       4.748 -10.302 -18.065  1.00 67.27           H
ATOM   4894 3HG1 VAL A 320       3.701  -9.498 -16.870  1.00 67.27           H
ATOM   4895  CG2 VAL A 320       6.274  -9.033 -16.108  1.00 67.27           C
ATOM   4896 1HG2 VAL A 320       6.726  -9.983 -16.393  1.00 67.27           H
ATOM   4897 2HG2 VAL A 320       7.054  -8.342 -15.788  1.00 67.27           H
ATOM   4898 3HG2 VAL A 320       5.574  -9.196 -15.288  1.00 67.27           H
ATOM   4899  HN  VAL A 320       7.640  -6.879 -17.362  1.00 67.27           H
ATOM   4900  N   GLY A 321       6.195  -5.988 -19.394  1.00 68.73           N
ATOM   4901  CA  GLY A 321       5.679  -4.987 -20.311  1.00 68.73           C
ATOM   4902  C   GLY A 321       6.550  -4.893 -21.566  1.00 68.73           C
ATOM   4903  O   GLY A 321       7.633  -4.311 -21.533  1.00 68.73           O
ATOM   4904 1HA  GLY A 321       4.656  -5.237 -20.592  1.00 68.73           H
ATOM   4905 2HA  GLY A 321       5.645  -4.017 -19.815  1.00 68.73           H
ATOM   4906  HN  GLY A 321       6.779  -5.633 -18.664  1.00 68.73           H
ATOM   4907  N   GLU A 322       6.043  -5.476 -22.644  1.00 73.83           N
ATOM   4908  CA  GLU A 322       6.701  -5.363 -23.934  1.00 73.83           C
ATOM   4909  C   GLU A 322       6.758  -3.899 -24.375  1.00 73.83           C
ATOM   4910  O   GLU A 322       7.798  -3.424 -24.829  1.00 73.83           O
ATOM   4911  HA  GLU A 322       7.712  -5.742 -23.778  1.00 73.83           H
ATOM   4912  CB  GLU A 322       5.999  -6.226 -24.985  1.00 73.83           C
ATOM   4913 1HB  GLU A 322       4.922  -6.067 -24.930  1.00 73.83           H
ATOM   4914 2HB  GLU A 322       6.416  -6.017 -25.970  1.00 73.83           H
ATOM   4915  CG  GLU A 322       6.238  -7.714 -24.721  1.00 73.83           C
ATOM   4916 1HG  GLU A 322       7.305  -7.897 -24.590  1.00 73.83           H
ATOM   4917 2HG  GLU A 322       5.748  -8.006 -23.793  1.00 73.83           H
ATOM   4918  CD  GLU A 322       5.708  -8.567 -25.875  1.00 73.83           C
ATOM   4919  OE1 GLU A 322       6.052  -9.769 -25.898  1.00 73.83           O
ATOM   4920  OE2 GLU A 322       4.970  -7.999 -26.708  1.00 73.83           O
ATOM   4921  HN  GLU A 322       5.202  -6.015 -22.644  1.00 73.83           H
ATOM   4922  N   ARG A 323       5.627  -3.226 -24.227  1.00 75.41           N
ATOM   4923  CA  ARG A 323       5.536  -1.825 -24.600  1.00 75.41           C
ATOM   4924  C   ARG A 323       6.567  -1.001 -23.827  1.00 75.41           C
ATOM   4925  O   ARG A 323       7.270  -0.176 -24.408  1.00 75.41           O
ATOM   4926  HA  ARG A 323       5.742  -1.807 -25.670  1.00 75.41           H
ATOM   4927  CB  ARG A 323       4.137  -1.270 -24.321  1.00 75.41           C
ATOM   4928 1HB  ARG A 323       3.723  -1.748 -23.434  1.00 75.41           H
ATOM   4929 2HB  ARG A 323       4.201  -0.203 -24.107  1.00 75.41           H
ATOM   4930  CG  ARG A 323       3.207  -1.502 -25.514  1.00 75.41           C
ATOM   4931 1HG  ARG A 323       3.681  -1.137 -26.425  1.00 75.41           H
ATOM   4932 2HG  ARG A 323       3.040  -2.571 -25.647  1.00 75.41           H
ATOM   4933  CD  ARG A 323       1.867  -0.793 -25.310  1.00 75.41           C
ATOM   4934 1HD  ARG A 323       1.369  -1.186 -24.423  1.00 75.41           H
ATOM   4935 2HD  ARG A 323       2.031   0.271 -25.137  1.00 75.41           H
ATOM   4936  NE  ARG A 323       1.007  -0.985 -26.499  1.00 75.41           N
ATOM   4937  HE  ARG A 323       1.392  -1.471 -27.283  1.00 75.41           H
ATOM   4938  CZ  ARG A 323      -0.257  -0.548 -26.590  1.00 75.41           C
ATOM   4939  NH1 ARG A 323      -0.825   0.110 -25.570  1.00 75.41           N
ATOM   4940 1HH1 ARG A 323      -0.305   0.278 -24.732  1.00 75.41           H
ATOM   4941 2HH1 ARG A 323      -1.768   0.433 -25.646  1.00 75.41           H
ATOM   4942  NH2 ARG A 323      -0.944  -0.778 -27.717  1.00 75.41           N
ATOM   4943 1HH2 ARG A 323      -1.888  -0.459 -27.801  1.00 75.41           H
ATOM   4944 2HH2 ARG A 323      -0.513  -1.269 -28.474  1.00 75.41           H
ATOM   4945  HN  ARG A 323       4.784  -3.621 -23.861  1.00 75.41           H
ATOM   4946  N   PHE A 324       6.625  -1.254 -22.527  1.00 76.70           N
ATOM   4947  CA  PHE A 324       7.486  -0.478 -21.651  1.00 76.70           C
ATOM   4948  C   PHE A 324       8.955  -0.632 -22.048  1.00 76.70           C
ATOM   4949  O   PHE A 324       9.704   0.344 -22.062  1.00 76.70           O
ATOM   4950  HA  PHE A 324       7.192   0.567 -21.752  1.00 76.70           H
ATOM   4951  CB  PHE A 324       7.292  -1.024 -20.235  1.00 76.70           C
ATOM   4952 1HB  PHE A 324       6.225  -1.092 -20.026  1.00 76.70           H
ATOM   4953 2HB  PHE A 324       7.691  -2.037 -20.190  1.00 76.70           H
ATOM   4954  CG  PHE A 324       7.958  -0.180 -19.146  1.00 76.70           C
ATOM   4955  CD1 PHE A 324       9.222  -0.471 -18.738  1.00 76.70           C
ATOM   4956  HD1 PHE A 324       9.761  -1.306 -19.186  1.00 76.70           H
ATOM   4957  CD2 PHE A 324       7.285   0.862 -18.587  1.00 76.70           C
ATOM   4958  HD2 PHE A 324       6.272   1.095 -18.915  1.00 76.70           H
ATOM   4959  CE1 PHE A 324       9.840   0.312 -17.727  1.00 76.70           C
ATOM   4960  HE1 PHE A 324      10.853   0.079 -17.400  1.00 76.70           H
ATOM   4961  CE2 PHE A 324       7.903   1.645 -17.577  1.00 76.70           C
ATOM   4962  HE2 PHE A 324       7.364   2.480 -17.129  1.00 76.70           H
ATOM   4963  CZ  PHE A 324       9.167   1.354 -17.168  1.00 76.70           C
ATOM   4964  HZ  PHE A 324       9.641   1.955 -16.393  1.00 76.70           H
ATOM   4965  HN  PHE A 324       6.099  -1.973 -22.074  1.00 76.70           H
ATOM   4966  N   ARG A 325       9.324  -1.866 -22.362  1.00 79.80           N
ATOM   4967  CA  ARG A 325      10.682  -2.155 -22.790  1.00 79.80           C
ATOM   4968  C   ARG A 325      11.018  -1.364 -24.056  1.00 79.80           C
ATOM   4969  O   ARG A 325      12.117  -0.826 -24.183  1.00 79.80           O
ATOM   4970  HA  ARG A 325      11.310  -1.844 -21.955  1.00 79.80           H
ATOM   4971  CB  ARG A 325      10.866  -3.648 -23.065  1.00 79.80           C
ATOM   4972 1HB  ARG A 325       9.939  -4.067 -23.456  1.00 79.80           H
ATOM   4973 2HB  ARG A 325      11.627  -3.789 -23.833  1.00 79.80           H
ATOM   4974  CG  ARG A 325      11.273  -4.394 -21.793  1.00 79.80           C
ATOM   4975 1HG  ARG A 325      12.193  -3.965 -21.394  1.00 79.80           H
ATOM   4976 2HG  ARG A 325      10.505  -4.266 -21.031  1.00 79.80           H
ATOM   4977  CD  ARG A 325      11.478  -5.884 -22.073  1.00 79.80           C
ATOM   4978 1HD  ARG A 325      11.971  -6.018 -23.036  1.00 79.80           H
ATOM   4979 2HD  ARG A 325      12.133  -6.318 -21.317  1.00 79.80           H
ATOM   4980  NE  ARG A 325      10.174  -6.584 -22.071  1.00 79.80           N
ATOM   4981  HE  ARG A 325       9.354  -6.047 -21.871  1.00 79.80           H
ATOM   4982  CZ  ARG A 325      10.022  -7.891 -22.322  1.00 79.80           C
ATOM   4983  NH1 ARG A 325      11.086  -8.659 -22.597  1.00 79.80           N
ATOM   4984 1HH1 ARG A 325      12.001  -8.257 -22.616  1.00 79.80           H
ATOM   4985 2HH1 ARG A 325      10.964  -9.634 -22.783  1.00 79.80           H
ATOM   4986  NH2 ARG A 325       8.791  -8.420 -22.294  1.00 79.80           N
ATOM   4987 1HH2 ARG A 325       8.661  -9.394 -22.479  1.00 79.80           H
ATOM   4988 2HH2 ARG A 325       8.003  -7.840 -22.088  1.00 79.80           H
ATOM   4989  HN  ARG A 325       8.714  -2.657 -22.327  1.00 79.80           H
ATOM   4990  N   ARG A 326      10.052  -1.320 -24.962  1.00 80.85           N
ATOM   4991  CA  ARG A 326      10.218  -0.572 -26.197  1.00 80.85           C
ATOM   4992  C   ARG A 326      10.402   0.917 -25.895  1.00 80.85           C
ATOM   4993  O   ARG A 326      11.279   1.565 -26.464  1.00 80.85           O
ATOM   4994  HA  ARG A 326      11.111  -0.992 -26.659  1.00 80.85           H
ATOM   4995  CB  ARG A 326       9.009  -0.753 -27.117  1.00 80.85           C
ATOM   4996 1HB  ARG A 326       8.091  -0.569 -26.557  1.00 80.85           H
ATOM   4997 2HB  ARG A 326       9.045  -0.017 -27.920  1.00 80.85           H
ATOM   4998  CG  ARG A 326       8.977  -2.162 -27.710  1.00 80.85           C
ATOM   4999 1HG  ARG A 326       9.912  -2.361 -28.234  1.00 80.85           H
ATOM   5000 2HG  ARG A 326       8.899  -2.897 -26.909  1.00 80.85           H
ATOM   5001  CD  ARG A 326       7.801  -2.325 -28.676  1.00 80.85           C
ATOM   5002 1HD  ARG A 326       6.920  -1.823 -28.276  1.00 80.85           H
ATOM   5003 2HD  ARG A 326       8.034  -1.850 -29.629  1.00 80.85           H
ATOM   5004  NE  ARG A 326       7.513  -3.761 -28.885  1.00 80.85           N
ATOM   5005  HE  ARG A 326       7.456  -4.350 -28.078  1.00 80.85           H
ATOM   5006  CZ  ARG A 326       7.323  -4.322 -30.087  1.00 80.85           C
ATOM   5007  NH1 ARG A 326       7.387  -3.581 -31.201  1.00 80.85           N
ATOM   5008 1HH1 ARG A 326       7.578  -2.601 -31.139  1.00 80.85           H
ATOM   5009 2HH1 ARG A 326       7.244  -4.007 -32.094  1.00 80.85           H
ATOM   5010  NH2 ARG A 326       7.067  -5.636 -30.158  1.00 80.85           N
ATOM   5011 1HH2 ARG A 326       6.923  -6.070 -31.047  1.00 80.85           H
ATOM   5012 2HH2 ARG A 326       7.021  -6.182 -29.321  1.00 80.85           H
ATOM   5013  HN  ARG A 326       9.171  -1.782 -24.863  1.00 80.85           H
ATOM   5014  N   ASP A 327       9.562   1.415 -25.000  1.00 81.53           N
ATOM   5015  CA  ASP A 327       9.575   2.829 -24.668  1.00 81.53           C
ATOM   5016  C   ASP A 327      10.884   3.169 -23.953  1.00 81.53           C
ATOM   5017  O   ASP A 327      11.487   4.209 -24.215  1.00 81.53           O
ATOM   5018  HA  ASP A 327       9.474   3.349 -25.621  1.00 81.53           H
ATOM   5019  CB  ASP A 327       8.419   3.186 -23.731  1.00 81.53           C
ATOM   5020 1HB  ASP A 327       8.483   2.585 -22.824  1.00 81.53           H
ATOM   5021 2HB  ASP A 327       8.500   4.230 -23.429  1.00 81.53           H
ATOM   5022  CG  ASP A 327       7.069   2.949 -24.412  1.00 81.53           C
ATOM   5023  OD1 ASP A 327       7.029   3.082 -25.654  1.00 81.53           O
ATOM   5024  OD2 ASP A 327       6.108   2.641 -23.674  1.00 81.53           O
ATOM   5025  HN  ASP A 327       8.883   0.871 -24.507  1.00 81.53           H
ATOM   5026  N   LEU A 328      11.286   2.272 -23.064  1.00 82.66           N
ATOM   5027  CA  LEU A 328      12.502   2.473 -22.295  1.00 82.66           C
ATOM   5028  C   LEU A 328      13.683   2.645 -23.253  1.00 82.66           C
ATOM   5029  O   LEU A 328      14.461   3.588 -23.123  1.00 82.66           O
ATOM   5030  HA  LEU A 328      12.382   3.396 -21.728  1.00 82.66           H
ATOM   5031  CB  LEU A 328      12.690   1.341 -21.284  1.00 82.66           C
ATOM   5032 1HB  LEU A 328      11.840   1.345 -20.601  1.00 82.66           H
ATOM   5033 2HB  LEU A 328      12.663   0.393 -21.821  1.00 82.66           H
ATOM   5034  CG  LEU A 328      13.975   1.389 -20.454  1.00 82.66           C
ATOM   5035  HG  LEU A 328      14.821   1.457 -21.139  1.00 82.66           H
ATOM   5036  CD1 LEU A 328      14.009   2.635 -19.568  1.00 82.66           C
ATOM   5037 1HD1 LEU A 328      13.963   3.527 -20.193  1.00 82.66           H
ATOM   5038 2HD1 LEU A 328      13.156   2.622 -18.890  1.00 82.66           H
ATOM   5039 3HD1 LEU A 328      14.933   2.644 -18.989  1.00 82.66           H
ATOM   5040  CD2 LEU A 328      14.152   0.103 -19.644  1.00 82.66           C
ATOM   5041 1HD2 LEU A 328      13.305  -0.020 -18.969  1.00 82.66           H
ATOM   5042 2HD2 LEU A 328      14.205  -0.749 -20.321  1.00 82.66           H
ATOM   5043 3HD2 LEU A 328      15.073   0.164 -19.063  1.00 82.66           H
ATOM   5044  HN  LEU A 328      10.796   1.423 -22.866  1.00 82.66           H
ATOM   5045  N   VAL A 329      13.780   1.717 -24.194  1.00 82.65           N
ATOM   5046  CA  VAL A 329      14.893   1.711 -25.128  1.00 82.65           C
ATOM   5047  C   VAL A 329      14.846   2.981 -25.980  1.00 82.65           C
ATOM   5048  O   VAL A 329      15.885   3.543 -26.320  1.00 82.65           O
ATOM   5049  HA  VAL A 329      15.813   1.715 -24.543  1.00 82.65           H
ATOM   5050  CB  VAL A 329      14.868   0.430 -25.964  1.00 82.65           C
ATOM   5051  HB  VAL A 329      13.881   0.344 -26.417  1.00 82.65           H
ATOM   5052  CG1 VAL A 329      15.900   0.491 -27.092  1.00 82.65           C
ATOM   5053 1HG1 VAL A 329      15.677   1.337 -27.742  1.00 82.65           H
ATOM   5054 2HG1 VAL A 329      16.896   0.612 -26.667  1.00 82.65           H
ATOM   5055 3HG1 VAL A 329      15.861  -0.432 -27.670  1.00 82.65           H
ATOM   5056  CG2 VAL A 329      15.090  -0.803 -25.084  1.00 82.65           C
ATOM   5057 1HG2 VAL A 329      16.058  -0.727 -24.590  1.00 82.65           H
ATOM   5058 2HG2 VAL A 329      14.302  -0.860 -24.334  1.00 82.65           H
ATOM   5059 3HG2 VAL A 329      15.068  -1.699 -25.704  1.00 82.65           H
ATOM   5060  HN  VAL A 329      13.115   0.981 -24.324  1.00 82.65           H
ATOM   5061  N   LYS A 330      13.629   3.396 -26.299  1.00 82.00           N
[truncated: 117,320 more chars]
