# Supplementary material for: Noncanonical roles of chemokine regions in CCR9 activation revealed by structural modeling and mutational mapping
Source: Nat Commun. 2025 Aug 18;16:7695. doi: 10.1038/s41467-025-62321-9 (PMC12361432; doi:10.1038/s41467-025-62321-9)
Supplement: Supplementary file 4 — Supplementary Data 2 [file 41467_2025_62321_MOESM4_ESM.zip › CCR9_CCL25_rnk145.pdb]

SSBOND   1 CYS A   38    CYS A  289 
SSBOND   2 CYS A  119    CYS A  198 
SSBOND   3 CYS B    7    CYS B   35 
SSBOND   4 CYS B    8    CYS B   52 
ATOM      1  N   GLU A  20      -1.858  -3.937  60.745  1.00 45.97           N
ATOM      2  CA  GLU A  20      -2.142  -3.680  59.344  1.00 45.97           C
ATOM      3  C   GLU A  20      -0.890  -3.915  58.497  1.00 45.97           C
ATOM      4  O   GLU A  20      -0.986  -4.168  57.297  1.00 45.97           O
ATOM      5  HA  GLU A  20      -2.915  -4.397  59.068  1.00 45.97           H
ATOM      6  CB  GLU A  20      -2.680  -2.262  59.144  1.00 45.97           C
ATOM      7 1HB  GLU A  20      -2.240  -1.594  59.885  1.00 45.97           H
ATOM      8 2HB  GLU A  20      -2.502  -1.942  58.117  1.00 45.97           H
ATOM      9  CG  GLU A  20      -4.195  -2.215  59.353  1.00 45.97           C
ATOM     10 1HG  GLU A  20      -4.645  -3.135  58.979  1.00 45.97           H
ATOM     11 2HG  GLU A  20      -4.417  -2.162  60.419  1.00 45.97           H
ATOM     12  CD  GLU A  20      -4.811  -1.011  58.638  1.00 45.97           C
ATOM     13  OE1 GLU A  20      -6.058  -0.927  58.639  1.00 45.97           O
ATOM     14  OE2 GLU A  20      -4.020  -0.202  58.105  1.00 45.97           O
ATOM     15  HN  GLU A  20      -0.911  -4.185  60.946  1.00 45.97           H
ATOM     16  N   SER A  21       0.257  -3.824  59.155  1.00 50.84           N
ATOM     17  CA  SER A  21       1.528  -3.844  58.451  1.00 50.84           C
ATOM     18  C   SER A  21       1.825  -5.257  57.946  1.00 50.84           C
ATOM     19  O   SER A  21       2.244  -5.437  56.804  1.00 50.84           O
ATOM     20  HA  SER A  21       1.404  -3.157  57.614  1.00 50.84           H
ATOM     21  CB  SER A  21       2.663  -3.352  59.351  1.00 50.84           C
ATOM     22 1HB  SER A  21       3.533  -3.113  58.739  1.00 50.84           H
ATOM     23 2HB  SER A  21       2.360  -2.430  59.847  1.00 50.84           H
ATOM     24  OG  SER A  21       3.025  -4.321  60.331  1.00 50.84           O
ATOM     25  HG  SER A  21       3.758  -3.964  60.911  1.00 50.84           H
ATOM     26  HN  SER A  21       0.325  -3.739  60.149  1.00 50.84           H
ATOM     27  N   THR A  22       1.595  -6.224  58.823  1.00 52.73           N
ATOM     28  CA  THR A  22       1.915  -7.607  58.512  1.00 52.73           C
ATOM     29  C   THR A  22       0.997  -8.132  57.406  1.00 52.73           C
ATOM     30  O   THR A  22       1.469  -8.657  56.399  1.00 52.73           O
ATOM     31  HA  THR A  22       2.934  -7.646  58.126  1.00 52.73           H
ATOM     32  CB  THR A  22       1.829  -8.416  59.808  1.00 52.73           C
ATOM     33  HB  THR A  22       1.370  -9.388  59.630  1.00 52.73           H
ATOM     34  OG1 THR A  22       1.126  -7.559  60.705  1.00 52.73           O
ATOM     35  HG1 THR A  22       0.805  -8.081  61.495  1.00 52.73           H
ATOM     36  CG2 THR A  22       3.194  -8.609  60.470  1.00 52.73           C
ATOM     37 1HG2 THR A  22       3.623  -7.636  60.709  1.00 52.73           H
ATOM     38 2HG2 THR A  22       3.857  -9.140  59.786  1.00 52.73           H
ATOM     39 3HG2 THR A  22       3.076  -9.189  61.385  1.00 52.73           H
ATOM     40  HN  THR A  22       1.199  -6.076  59.729  1.00 52.73           H
ATOM     41  N   SER A  23      -0.299  -7.971  57.631  1.00 53.59           N
ATOM     42  CA  SER A  23      -1.290  -8.478  56.697  1.00 53.59           C
ATOM     43  C   SER A  23      -1.082  -7.846  55.320  1.00 53.59           C
ATOM     44  O   SER A  23      -1.194  -8.524  54.299  1.00 53.59           O
ATOM     45  HA  SER A  23      -1.121  -9.554  56.654  1.00 53.59           H
ATOM     46  CB  SER A  23      -2.710  -8.205  57.198  1.00 53.59           C
ATOM     47 1HB  SER A  23      -3.429  -8.563  56.462  1.00 53.59           H
ATOM     48 2HB  SER A  23      -2.885  -8.768  58.115  1.00 53.59           H
ATOM     49  OG  SER A  23      -2.932  -6.819  57.443  1.00 53.59           O
ATOM     50  HG  SER A  23      -3.871  -6.673  57.754  1.00 53.59           H
ATOM     51  HN  SER A  23      -0.674  -7.504  58.433  1.00 53.59           H
ATOM     52  N   SER A  24      -0.785  -6.555  55.335  1.00 57.93           N
ATOM     53  CA  SER A  24      -0.571  -5.822  54.099  1.00 57.93           C
ATOM     54  C   SER A  24       0.692  -6.329  53.401  1.00 57.93           C
ATOM     55  O   SER A  24       0.843  -6.171  52.190  1.00 57.93           O
ATOM     56  HA  SER A  24      -1.452  -6.023  53.489  1.00 57.93           H
ATOM     57  CB  SER A  24      -0.466  -4.318  54.362  1.00 57.93           C
ATOM     58 1HB  SER A  24      -0.598  -3.777  53.425  1.00 57.93           H
ATOM     59 2HB  SER A  24      -1.273  -4.009  55.025  1.00 57.93           H
ATOM     60  OG  SER A  24       0.787  -3.964  54.941  1.00 57.93           O
ATOM     61  HG  SER A  24       0.965  -4.533  55.744  1.00 57.93           H
ATOM     62  HN  SER A  24      -0.689  -6.013  56.170  1.00 57.93           H
ATOM     63  N   MET A  25       1.569  -6.927  54.194  1.00 60.45           N
ATOM     64  CA  MET A  25       2.802  -7.481  53.664  1.00 60.45           C
ATOM     65  C   MET A  25       2.555  -8.843  53.011  1.00 60.45           C
ATOM     66  O   MET A  25       3.128  -9.147  51.966  1.00 60.45           O
ATOM     67  HA  MET A  25       3.146  -6.769  52.914  1.00 60.45           H
ATOM     68  CB  MET A  25       3.822  -7.634  54.794  1.00 60.45           C
ATOM     69 1HB  MET A  25       3.723  -6.803  55.492  1.00 60.45           H
ATOM     70 2HB  MET A  25       3.615  -8.547  55.354  1.00 60.45           H
ATOM     71  CG  MET A  25       5.248  -7.680  54.244  1.00 60.45           C
ATOM     72 1HG  MET A  25       5.916  -8.130  54.978  1.00 60.45           H
ATOM     73 2HG  MET A  25       5.284  -8.307  53.353  1.00 60.45           H
ATOM     74  SD  MET A  25       5.803  -6.030  53.848  1.00 60.45           S
ATOM     75  CE  MET A  25       7.502  -6.137  54.382  1.00 60.45           C
ATOM     76 1HE  MET A  25       7.535  -6.372  55.446  1.00 60.45           H
ATOM     77 2HE  MET A  25       8.011  -6.921  53.821  1.00 60.45           H
ATOM     78 3HE  MET A  25       8.000  -5.183  54.205  1.00 60.45           H
ATOM     79  HN  MET A  25       1.447  -7.035  55.181  1.00 60.45           H
ATOM     80  N   GLU A  26       1.701  -9.626  53.654  1.00 61.07           N
ATOM     81  CA  GLU A  26       1.357 -10.940  53.140  1.00 61.07           C
ATOM     82  C   GLU A  26       0.560 -10.809  51.840  1.00 61.07           C
ATOM     83  O   GLU A  26       0.839 -11.503  50.864  1.00 61.07           O
ATOM     84  HA  GLU A  26       2.309 -11.432  52.941  1.00 61.07           H
ATOM     85  CB  GLU A  26       0.581 -11.750  54.180  1.00 61.07           C
ATOM     86 1HB  GLU A  26      -0.183 -11.123  54.638  1.00 61.07           H
ATOM     87 2HB  GLU A  26       0.178 -12.652  53.718  1.00 61.07           H
ATOM     88  CG  GLU A  26       1.502 -12.219  55.308  1.00 61.07           C
ATOM     89 1HG  GLU A  26       2.330 -12.792  54.892  1.00 61.07           H
ATOM     90 2HG  GLU A  26       1.934 -11.354  55.813  1.00 61.07           H
ATOM     91  CD  GLU A  26       0.738 -13.076  56.319  1.00 61.07           C
ATOM     92  OE1 GLU A  26       1.398 -13.922  56.960  1.00 61.07           O
ATOM     93  OE2 GLU A  26      -0.490 -12.866  56.429  1.00 61.07           O
ATOM     94  HN  GLU A  26       1.249  -9.375  54.511  1.00 61.07           H
ATOM     95  N   ASP A  27      -0.417  -9.914  51.871  1.00 57.92           N
ATOM     96  CA  ASP A  27      -1.269  -9.697  50.714  1.00 57.92           C
ATOM     97  C   ASP A  27      -0.399  -9.360  49.501  1.00 57.92           C
ATOM     98  O   ASP A  27      -0.676  -9.809  48.390  1.00 57.92           O
ATOM     99  HA  ASP A  27      -1.820 -10.628  50.585  1.00 57.92           H
ATOM    100  CB  ASP A  27      -2.227  -8.527  50.947  1.00 57.92           C
ATOM    101 1HB  ASP A  27      -1.694  -7.706  51.426  1.00 57.92           H
ATOM    102 2HB  ASP A  27      -2.593  -8.155  49.990  1.00 57.92           H
ATOM    103  CG  ASP A  27      -3.409  -8.953  51.820  1.00 57.92           C
ATOM    104  OD1 ASP A  27      -3.607 -10.180  51.949  1.00 57.92           O
ATOM    105  OD2 ASP A  27      -4.088  -8.041  52.340  1.00 57.92           O
ATOM    106  HN  ASP A  27      -0.629  -9.344  52.665  1.00 57.92           H
ATOM    107  N   TYR A  28       0.636  -8.573  49.755  1.00 61.10           N
ATOM    108  CA  TYR A  28       1.545  -8.167  48.697  1.00 61.10           C
ATOM    109  C   TYR A  28       2.400  -9.345  48.226  1.00 61.10           C
ATOM    110  O   TYR A  28       2.805  -9.398  47.066  1.00 61.10           O
ATOM    111  HA  TYR A  28       0.948  -7.804  47.861  1.00 61.10           H
ATOM    112  CB  TYR A  28       2.458  -7.103  49.311  1.00 61.10           C
ATOM    113 1HB  TYR A  28       1.841  -6.323  49.756  1.00 61.10           H
ATOM    114 2HB  TYR A  28       3.033  -7.555  50.119  1.00 61.10           H
ATOM    115  CG  TYR A  28       3.425  -6.462  48.313  1.00 61.10           C
ATOM    116  CD1 TYR A  28       4.671  -7.017  48.106  1.00 61.10           C
ATOM    117  HD1 TYR A  28       4.967  -7.913  48.653  1.00 61.10           H
ATOM    118  CD2 TYR A  28       3.050  -5.329  47.621  1.00 61.10           C
ATOM    119  HD2 TYR A  28       2.066  -4.890  47.785  1.00 61.10           H
ATOM    120  CE1 TYR A  28       5.581  -6.414  47.167  1.00 61.10           C
ATOM    121  HE1 TYR A  28       6.568  -6.842  46.994  1.00 61.10           H
ATOM    122  CE2 TYR A  28       3.960  -4.725  46.682  1.00 61.10           C
ATOM    123  HE2 TYR A  28       3.677  -3.830  46.128  1.00 61.10           H
ATOM    124  CZ  TYR A  28       5.181  -5.298  46.501  1.00 61.10           C
ATOM    125  OH  TYR A  28       6.040  -4.728  45.614  1.00 61.10           O
ATOM    126  HH  TYR A  28       6.539  -5.438  45.117  1.00 61.10           H
ATOM    127  HN  TYR A  28       0.857  -8.216  50.663  1.00 61.10           H
ATOM    128  N   VAL A  29       2.649 -10.261  49.150  1.00 60.59           N
ATOM    129  CA  VAL A  29       3.501 -11.403  48.862  1.00 60.59           C
ATOM    130  C   VAL A  29       2.687 -12.467  48.124  1.00 60.59           C
ATOM    131  O   VAL A  29       3.207 -13.151  47.243  1.00 60.59           O
ATOM    132  HA  VAL A  29       4.303 -11.058  48.209  1.00 60.59           H
ATOM    133  CB  VAL A  29       4.133 -11.923  50.155  1.00 60.59           C
ATOM    134  HB  VAL A  29       3.331 -12.109  50.869  1.00 60.59           H
ATOM    135  CG1 VAL A  29       4.864 -13.245  49.914  1.00 60.59           C
ATOM    136 1HG1 VAL A  29       4.157 -13.989  49.546  1.00 60.59           H
ATOM    137 2HG1 VAL A  29       5.651 -13.096  49.175  1.00 60.59           H
ATOM    138 3HG1 VAL A  29       5.304 -13.593  50.849  1.00 60.59           H
ATOM    139  CG2 VAL A  29       5.072 -10.880  50.764  1.00 60.59           C
ATOM    140 1HG2 VAL A  29       5.867 -10.649  50.055  1.00 60.59           H
ATOM    141 2HG2 VAL A  29       4.511  -9.974  50.990  1.00 60.59           H
ATOM    142 3HG2 VAL A  29       5.508 -11.276  51.682  1.00 60.59           H
ATOM    143  HN  VAL A  29       2.280 -10.233  50.079  1.00 60.59           H
ATOM    144  N   ASN A  30       1.424 -12.575  48.510  1.00 61.97           N
ATOM    145  CA  ASN A  30       0.576 -13.641  48.005  1.00 61.97           C
ATOM    146  C   ASN A  30      -0.059 -13.200  46.685  1.00 61.97           C
ATOM    147  O   ASN A  30      -0.644 -14.013  45.971  1.00 61.97           O
ATOM    148  HA  ASN A  30       1.236 -14.499  47.883  1.00 61.97           H
ATOM    149  CB  ASN A  30      -0.552 -13.960  48.989  1.00 61.97           C
ATOM    150 1HB  ASN A  30      -0.956 -13.034  49.396  1.00 61.97           H
ATOM    151 2HB  ASN A  30      -1.366 -14.460  48.465  1.00 61.97           H
ATOM    152  CG  ASN A  30      -0.050 -14.849  50.129  1.00 61.97           C
ATOM    153  OD1 ASN A  30       0.995 -15.473  50.049  1.00 61.97           O
ATOM    154  ND2 ASN A  30      -0.850 -14.870  51.190  1.00 61.97           N
ATOM    155 1HD2 ASN A  30      -1.695 -14.334  51.191  1.00 61.97           H
ATOM    156 2HD2 ASN A  30      -0.608 -15.423  51.988  1.00 61.97           H
ATOM    157  HN  ASN A  30       0.981 -11.951  49.154  1.00 61.97           H
ATOM    158  N   PHE A  31       0.077 -11.913  46.401  1.00 64.54           N
ATOM    159  CA  PHE A  31      -0.434 -11.363  45.156  1.00 64.54           C
ATOM    160  C   PHE A  31       0.236 -12.023  43.950  1.00 64.54           C
ATOM    161  O   PHE A  31       1.460 -11.996  43.823  1.00 64.54           O
ATOM    162  HA  PHE A  31      -1.505 -11.564  45.130  1.00 64.54           H
ATOM    163  CB  PHE A  31      -0.101  -9.870  45.157  1.00 64.54           C
ATOM    164 1HB  PHE A  31      -0.475  -9.424  46.079  1.00 64.54           H
ATOM    165 2HB  PHE A  31       0.983  -9.750  45.162  1.00 64.54           H
ATOM    166  CG  PHE A  31      -0.678  -9.103  43.966  1.00 64.54           C
ATOM    167  CD1 PHE A  31       0.096  -8.859  42.874  1.00 64.54           C
ATOM    168  HD1 PHE A  31       1.127  -9.211  42.848  1.00 64.54           H
ATOM    169  CD2 PHE A  31      -1.965  -8.665  43.998  1.00 64.54           C
ATOM    170  HD2 PHE A  31      -2.585  -8.860  44.873  1.00 64.54           H
ATOM    171  CE1 PHE A  31      -0.440  -8.148  41.768  1.00 64.54           C
ATOM    172  HE1 PHE A  31       0.180  -7.952  40.893  1.00 64.54           H
ATOM    173  CE2 PHE A  31      -2.501  -7.953  42.892  1.00 64.54           C
ATOM    174  HE2 PHE A  31      -3.533  -7.601  42.919  1.00 64.54           H
ATOM    175  CZ  PHE A  31      -1.727  -7.709  41.801  1.00 64.54           C
ATOM    176  HZ  PHE A  31      -2.139  -7.163  40.952  1.00 64.54           H
ATOM    177  HN  PHE A  31       0.525 -11.251  47.002  1.00 64.54           H
ATOM    178  N   ASN A  32      -0.594 -12.599  43.093  1.00 65.50           N
ATOM    179  CA  ASN A  32      -0.101 -13.230  41.881  1.00 65.50           C
ATOM    180  C   ASN A  32       0.250 -12.149  40.856  1.00 65.50           C
ATOM    181  O   ASN A  32      -0.619 -11.673  40.128  1.00 65.50           O
ATOM    182  HA  ASN A  32       0.769 -13.808  42.192  1.00 65.50           H
ATOM    183  CB  ASN A  32      -1.163 -14.141  41.262  1.00 65.50           C
ATOM    184 1HB  ASN A  32      -1.644 -14.728  42.045  1.00 65.50           H
ATOM    185 2HB  ASN A  32      -1.939 -13.535  40.795  1.00 65.50           H
ATOM    186  CG  ASN A  32      -0.544 -15.077  40.223  1.00 65.50           C
ATOM    187  OD1 ASN A  32       0.648 -15.057  39.963  1.00 65.50           O
ATOM    188  ND2 ASN A  32      -1.417 -15.897  39.645  1.00 65.50           N
ATOM    189 1HD2 ASN A  32      -2.383 -15.862  39.904  1.00 65.50           H
ATOM    190 2HD2 ASN A  32      -1.109 -16.548  38.951  1.00 65.50           H
ATOM    191  HN  ASN A  32      -1.586 -12.640  43.217  1.00 65.50           H
ATOM    192  N   PHE A  33       1.527 -11.794  40.833  1.00 65.89           N
ATOM    193  CA  PHE A  33       2.025 -10.858  39.838  1.00 65.89           C
ATOM    194  C   PHE A  33       2.246 -11.554  38.494  1.00 65.89           C
ATOM    195  O   PHE A  33       3.341 -11.503  37.937  1.00 65.89           O
ATOM    196  HA  PHE A  33       1.272 -10.078  39.723  1.00 65.89           H
ATOM    197  CB  PHE A  33       3.366 -10.331  40.353  1.00 65.89           C
ATOM    198 1HB  PHE A  33       4.044 -11.171  40.496  1.00 65.89           H
ATOM    199 2HB  PHE A  33       3.809  -9.690  39.590  1.00 65.89           H
ATOM    200  CG  PHE A  33       3.265  -9.546  41.662  1.00 65.89           C
ATOM    201  CD1 PHE A  33       3.023  -8.208  41.636  1.00 65.89           C
ATOM    202  HD1 PHE A  33       2.901  -7.695  40.682  1.00 65.89           H
ATOM    203  CD2 PHE A  33       3.417 -10.186  42.852  1.00 65.89           C
ATOM    204  HD2 PHE A  33       3.611 -11.259  42.873  1.00 65.89           H
ATOM    205  CE1 PHE A  33       2.929  -7.479  42.851  1.00 65.89           C
ATOM    206  HE1 PHE A  33       2.735  -6.407  42.830  1.00 65.89           H
ATOM    207  CE2 PHE A  33       3.323  -9.458  44.067  1.00 65.89           C
ATOM    208  HE2 PHE A  33       3.445  -9.971  45.021  1.00 65.89           H
ATOM    209  CZ  PHE A  33       3.081  -8.120  44.041  1.00 65.89           C
ATOM    210  HZ  PHE A  33       3.009  -7.561  44.974  1.00 65.89           H
ATOM    211  HN  PHE A  33       2.214 -12.132  41.476  1.00 65.89           H
ATOM    212  N   THR A  34       1.187 -12.188  38.010  1.00 69.56           N
ATOM    213  CA  THR A  34       1.107 -12.546  36.605  1.00 69.56           C
ATOM    214  C   THR A  34       1.462 -11.345  35.727  1.00 69.56           C
ATOM    215  O   THR A  34       0.845 -10.287  35.837  1.00 69.56           O
ATOM    216  HA  THR A  34       1.849 -13.319  36.404  1.00 69.56           H
ATOM    217  CB  THR A  34      -0.294 -13.101  36.337  1.00 69.56           C
ATOM    218  HB  THR A  34      -1.022 -12.295  36.253  1.00 69.56           H
ATOM    219  OG1 THR A  34      -0.513 -14.019  37.405  1.00 69.56           O
ATOM    220  HG1 THR A  34       0.240 -14.675  37.452  1.00 69.56           H
ATOM    221  CG2 THR A  34      -0.349 -13.971  35.080  1.00 69.56           C
ATOM    222 1HG2 THR A  34       0.331 -14.816  35.193  1.00 69.56           H
ATOM    223 2HG2 THR A  34      -0.052 -13.379  34.215  1.00 69.56           H
ATOM    224 3HG2 THR A  34      -1.365 -14.339  34.937  1.00 69.56           H
ATOM    225  HN  THR A  34       0.396 -12.455  38.560  1.00 69.56           H
ATOM    226  N   ASP A  35       2.456 -11.549  34.874  1.00 79.60           N
ATOM    227  CA  ASP A  35       3.079 -10.440  34.171  1.00 79.60           C
ATOM    228  C   ASP A  35       2.200 -10.035  32.986  1.00 79.60           C
ATOM    229  O   ASP A  35       2.504 -10.367  31.841  1.00 79.60           O
ATOM    230  HA  ASP A  35       3.170  -9.646  34.913  1.00 79.60           H
ATOM    231  CB  ASP A  35       4.453 -10.835  33.628  1.00 79.60           C
ATOM    232 1HB  ASP A  35       4.858 -11.658  34.216  1.00 79.60           H
ATOM    233 2HB  ASP A  35       4.354 -11.193  32.603  1.00 79.60           H
ATOM    234  CG  ASP A  35       5.420  -9.649  33.667  1.00 79.60           C
ATOM    235  OD1 ASP A  35       4.993  -8.586  34.168  1.00 79.60           O
ATOM    236  OD2 ASP A  35       6.562  -9.833  33.195  1.00 79.60           O
ATOM    237  HN  ASP A  35       2.834 -12.450  34.661  1.00 79.60           H
ATOM    238  N   PHE A  36       1.128  -9.323  33.301  1.00 89.29           N
ATOM    239  CA  PHE A  36       0.237  -8.816  32.272  1.00 89.29           C
ATOM    240  C   PHE A  36       0.817  -7.562  31.614  1.00 89.29           C
ATOM    241  O   PHE A  36       0.329  -7.119  30.575  1.00 89.29           O
ATOM    242  HA  PHE A  36       0.129  -9.600  31.523  1.00 89.29           H
ATOM    243  CB  PHE A  36      -1.081  -8.453  32.959  1.00 89.29           C
ATOM    244 1HB  PHE A  36      -0.870  -7.793  33.801  1.00 89.29           H
ATOM    245 2HB  PHE A  36      -1.701  -7.891  32.261  1.00 89.29           H
ATOM    246  CG  PHE A  36      -1.873  -9.661  33.463  1.00 89.29           C
ATOM    247  CD1 PHE A  36      -2.003 -10.764  32.678  1.00 89.29           C
ATOM    248  HD1 PHE A  36      -1.543 -10.788  31.690  1.00 89.29           H
ATOM    249  CD2 PHE A  36      -2.448  -9.632  34.695  1.00 89.29           C
ATOM    250  HD2 PHE A  36      -2.344  -8.748  35.324  1.00 89.29           H
ATOM    251  CE1 PHE A  36      -2.738 -11.886  33.145  1.00 89.29           C
ATOM    252  HE1 PHE A  36      -2.843 -12.770  32.516  1.00 89.29           H
ATOM    253  CE2 PHE A  36      -3.183 -10.754  35.162  1.00 89.29           C
ATOM    254  HE2 PHE A  36      -3.644 -10.730  36.150  1.00 89.29           H
ATOM    255  CZ  PHE A  36      -3.313 -11.857  34.377  1.00 89.29           C
ATOM    256  HZ  PHE A  36      -3.877 -12.717  34.736  1.00 89.29           H
ATOM    257  HN  PHE A  36       0.865  -9.093  34.238  1.00 89.29           H
ATOM    258  N   TYR A  37       1.851  -7.025  32.246  1.00 91.12           N
ATOM    259  CA  TYR A  37       2.641  -5.974  31.629  1.00 91.12           C
ATOM    260  C   TYR A  37       3.750  -6.562  30.755  1.00 91.12           C
ATOM    261  O   TYR A  37       4.653  -7.230  31.256  1.00 91.12           O
ATOM    262  HA  TYR A  37       1.976  -5.375  31.007  1.00 91.12           H
ATOM    263  CB  TYR A  37       3.277  -5.193  32.782  1.00 91.12           C
ATOM    264 1HB  TYR A  37       2.489  -4.843  33.448  1.00 91.12           H
ATOM    265 2HB  TYR A  37       3.907  -5.869  33.360  1.00 91.12           H
ATOM    266  CG  TYR A  37       4.116  -3.995  32.333  1.00 91.12           C
ATOM    267  CD1 TYR A  37       5.462  -4.153  32.077  1.00 91.12           C
ATOM    268  HD1 TYR A  37       5.928  -5.132  32.193  1.00 91.12           H
ATOM    269  CD2 TYR A  37       3.526  -2.756  32.186  1.00 91.12           C
ATOM    270  HD2 TYR A  37       2.462  -2.631  32.389  1.00 91.12           H
ATOM    271  CE1 TYR A  37       6.252  -3.025  31.655  1.00 91.12           C
ATOM    272  HE1 TYR A  37       7.317  -3.136  31.449  1.00 91.12           H
ATOM    273  CE2 TYR A  37       4.316  -1.628  31.764  1.00 91.12           C
ATOM    274  HE2 TYR A  37       3.862  -0.644  31.644  1.00 91.12           H
ATOM    275  CZ  TYR A  37       5.640  -1.818  31.519  1.00 91.12           C
ATOM    276  OH  TYR A  37       6.386  -0.753  31.121  1.00 91.12           O
ATOM    277  HH  TYR A  37       7.061  -1.043  30.442  1.00 91.12           H
ATOM    278  HN  TYR A  37       2.149  -7.297  33.161  1.00 91.12           H
ATOM    279  N   CYS A  38       3.645  -6.293  29.461  1.00 91.92           N
ATOM    280  CA  CYS A  38       4.563  -6.877  28.499  1.00 91.92           C
ATOM    281  C   CYS A  38       5.566  -5.801  28.078  1.00 91.92           C
ATOM    282  O   CYS A  38       5.189  -4.797  27.475  1.00 91.92           O
ATOM    283  HA  CYS A  38       5.068  -7.699  29.006  1.00 91.92           H
ATOM    284  CB  CYS A  38       3.823  -7.468  27.297  1.00 91.92           C
ATOM    285 1HB  CYS A  38       3.023  -8.124  27.640  1.00 91.92           H
ATOM    286 2HB  CYS A  38       3.356  -6.671  26.719  1.00 91.92           H
ATOM    287  SG  CYS A  38       4.990  -8.404  26.242  1.00 91.92           S
ATOM    288  HN  CYS A  38       2.950  -5.689  29.070  1.00 91.92           H
ATOM    289  N   GLU A  39       6.825  -6.046  28.413  1.00 90.48           N
ATOM    290  CA  GLU A  39       7.909  -5.223  27.904  1.00 90.48           C
ATOM    291  C   GLU A  39       8.280  -5.653  26.483  1.00 90.48           C
ATOM    292  O   GLU A  39       8.600  -6.816  26.246  1.00 90.48           O
ATOM    293  HA  GLU A  39       7.519  -4.205  27.893  1.00 90.48           H
ATOM    294  CB  GLU A  39       9.125  -5.285  28.831  1.00 90.48           C
ATOM    295 1HB  GLU A  39       9.344  -6.323  29.081  1.00 90.48           H
ATOM    296 2HB  GLU A  39       9.965  -4.766  28.369  1.00 90.48           H
ATOM    297  CG  GLU A  39       8.846  -4.562  30.150  1.00 90.48           C
ATOM    298 1HG  GLU A  39       8.492  -3.551  29.948  1.00 90.48           H
ATOM    299 2HG  GLU A  39       8.050  -5.076  30.689  1.00 90.48           H
ATOM    300  CD  GLU A  39      10.103  -4.504  31.020  1.00 90.48           C
ATOM    301  OE1 GLU A  39      10.003  -3.929  32.125  1.00 90.48           O
ATOM    302  OE2 GLU A  39      11.137  -5.036  30.560  1.00 90.48           O
ATOM    303  HN  GLU A  39       7.107  -6.790  29.018  1.00 90.48           H
ATOM    304  N   LYS A  40       8.224  -4.690  25.575  1.00 90.19           N
ATOM    305  CA  LYS A  40       8.401  -4.982  24.163  1.00 90.19           C
ATOM    306  C   LYS A  40       9.853  -4.707  23.767  1.00 90.19           C
ATOM    307  O   LYS A  40      10.139  -4.414  22.607  1.00 90.19           O
ATOM    308  HA  LYS A  40       8.200  -6.044  24.021  1.00 90.19           H
ATOM    309  CB  LYS A  40       7.378  -4.213  23.324  1.00 90.19           C
ATOM    310 1HB  LYS A  40       7.507  -3.141  23.479  1.00 90.19           H
ATOM    311 2HB  LYS A  40       7.552  -4.405  22.266  1.00 90.19           H
ATOM    312  CG  LYS A  40       5.950  -4.618  23.694  1.00 90.19           C
ATOM    313 1HG  LYS A  40       5.792  -4.472  24.763  1.00 90.19           H
ATOM    314 2HG  LYS A  40       5.239  -3.973  23.176  1.00 90.19           H
ATOM    315  CD  LYS A  40       5.682  -6.079  23.328  1.00 90.19           C
ATOM    316 1HD  LYS A  40       5.994  -6.263  22.300  1.00 90.19           H
ATOM    317 2HD  LYS A  40       6.279  -6.732  23.964  1.00 90.19           H
ATOM    318  CE  LYS A  40       4.199  -6.420  23.485  1.00 90.19           C
ATOM    319 1HE  LYS A  40       3.978  -6.636  24.530  1.00 90.19           H
ATOM    320 2HE  LYS A  40       3.590  -5.562  23.201  1.00 90.19           H
ATOM    321  NZ  LYS A  40       3.844  -7.587  22.646  1.00 90.19           N
ATOM    322 1HZ  LYS A  40       2.868  -7.822  22.789  1.00 90.19           H
ATOM    323 2HZ  LYS A  40       3.997  -7.360  21.669  1.00 90.19           H
ATOM    324 3HZ  LYS A  40       4.424  -8.378  22.904  1.00 90.19           H
ATOM    325  HN  LYS A  40       8.063  -3.727  25.790  1.00 90.19           H
ATOM    326  N   ASN A  41      10.731  -4.809  24.753  1.00 89.79           N
ATOM    327  CA  ASN A  41      12.135  -4.499  24.540  1.00 89.79           C
ATOM    328  C   ASN A  41      12.687  -5.392  23.427  1.00 89.79           C
ATOM    329  O   ASN A  41      13.387  -4.916  22.535  1.00 89.79           O
ATOM    330  HA  ASN A  41      12.158  -3.442  24.277  1.00 89.79           H
ATOM    331  CB  ASN A  41      12.954  -4.760  25.806  1.00 89.79           C
ATOM    332 1HB  ASN A  41      12.643  -5.702  26.257  1.00 89.79           H
ATOM    333 2HB  ASN A  41      14.008  -4.864  25.546  1.00 89.79           H
ATOM    334  CG  ASN A  41      12.782  -3.623  26.814  1.00 89.79           C
ATOM    335  OD1 ASN A  41      12.225  -2.578  26.522  1.00 89.79           O
ATOM    336  ND2 ASN A  41      13.290  -3.884  28.016  1.00 89.79           N
ATOM    337 1HD2 ASN A  41      13.735  -4.762  28.190  1.00 89.79           H
ATOM    338 2HD2 ASN A  41      13.228  -3.201  28.744  1.00 89.79           H
ATOM    339  HN  ASN A  41      10.498  -5.098  25.682  1.00 89.79           H
ATOM    340  N   ASN A  42      12.351  -6.671  23.516  1.00 91.55           N
ATOM    341  CA  ASN A  42      12.855  -7.645  22.563  1.00 91.55           C
ATOM    342  C   ASN A  42      12.356  -7.287  21.162  1.00 91.55           C
ATOM    343  O   ASN A  42      13.088  -7.427  20.184  1.00 91.55           O
ATOM    344  HA  ASN A  42      13.940  -7.591  22.646  1.00 91.55           H
ATOM    345  CB  ASN A  42      12.355  -9.052  22.898  1.00 91.55           C
ATOM    346 1HB  ASN A  42      11.270  -9.041  23.005  1.00 91.55           H
ATOM    347 2HB  ASN A  42      12.587  -9.729  22.076  1.00 91.55           H
ATOM    348  CG  ASN A  42      12.995  -9.569  24.188  1.00 91.55           C
ATOM    349  OD1 ASN A  42      13.934  -8.997  24.718  1.00 91.55           O
ATOM    350  ND2 ASN A  42      12.437 -10.679  24.661  1.00 91.55           N
ATOM    351 1HD2 ASN A  42      11.669 -11.098  24.178  1.00 91.55           H
ATOM    352 2HD2 ASN A  42      12.786 -11.095  25.501  1.00 91.55           H
ATOM    353  HN  ASN A  42      11.747  -7.042  24.221  1.00 91.55           H
ATOM    354  N   VAL A  43      11.112  -6.832  21.110  1.00 92.27           N
ATOM    355  CA  VAL A  43      10.502  -6.467  19.843  1.00 92.27           C
ATOM    356  C   VAL A  43      11.248  -5.272  19.247  1.00 92.27           C
ATOM    357  O   VAL A  43      11.526  -5.243  18.050  1.00 92.27           O
ATOM    358  HA  VAL A  43      10.608  -7.318  19.169  1.00 92.27           H
ATOM    359  CB  VAL A  43       9.008  -6.202  20.039  1.00 92.27           C
ATOM    360  HB  VAL A  43       8.904  -5.349  20.710  1.00 92.27           H
ATOM    361  CG1 VAL A  43       8.336  -5.841  18.712  1.00 92.27           C
ATOM    362 1HG1 VAL A  43       8.800  -4.943  18.303  1.00 92.27           H
ATOM    363 2HG1 VAL A  43       8.455  -6.665  18.009  1.00 92.27           H
ATOM    364 3HG1 VAL A  43       7.275  -5.657  18.881  1.00 92.27           H
ATOM    365  CG2 VAL A  43       8.319  -7.401  20.693  1.00 92.27           C
ATOM    366 1HG2 VAL A  43       8.438  -8.279  20.058  1.00 92.27           H
ATOM    367 2HG2 VAL A  43       8.771  -7.593  21.667  1.00 92.27           H
ATOM    368 3HG2 VAL A  43       7.258  -7.186  20.821  1.00 92.27           H
ATOM    369  HN  VAL A  43      10.526  -6.712  21.911  1.00 92.27           H
ATOM    370  N   ARG A  44      11.551  -4.314  20.111  1.00 91.02           N
ATOM    371  CA  ARG A  44      12.207  -3.093  19.676  1.00 91.02           C
ATOM    372  C   ARG A  44      13.638  -3.392  19.225  1.00 91.02           C
ATOM    373  O   ARG A  44      14.121  -2.810  18.254  1.00 91.02           O
ATOM    374  HA  ARG A  44      11.601  -2.733  18.844  1.00 91.02           H
ATOM    375  CB  ARG A  44      12.239  -2.054  20.798  1.00 91.02           C
ATOM    376 1HB  ARG A  44      12.651  -2.503  21.702  1.00 91.02           H
ATOM    377 2HB  ARG A  44      12.901  -1.234  20.521  1.00 91.02           H
ATOM    378  CG  ARG A  44      10.838  -1.512  21.084  1.00 91.02           C
ATOM    379 1HG  ARG A  44      10.371  -1.192  20.153  1.00 91.02           H
ATOM    380 2HG  ARG A  44      10.214  -2.305  21.498  1.00 91.02           H
ATOM    381  CD  ARG A  44      10.893  -0.337  22.063  1.00 91.02           C
ATOM    382 1HD  ARG A  44      11.727   0.318  21.810  1.00 91.02           H
ATOM    383 2HD  ARG A  44       9.984   0.258  21.981  1.00 91.02           H
ATOM    384  NE  ARG A  44      11.045  -0.838  23.447  1.00 91.02           N
ATOM    385  HE  ARG A  44      11.359  -1.779  23.573  1.00 91.02           H
ATOM    386  CZ  ARG A  44      10.790  -0.109  24.542  1.00 91.02           C
ATOM    387  NH1 ARG A  44      10.367   1.158  24.432  1.00 91.02           N
ATOM    388 1HH1 ARG A  44      10.241   1.566  23.528  1.00 91.02           H
ATOM    389 2HH1 ARG A  44      10.179   1.695  25.254  1.00 91.02           H
ATOM    390  NH2 ARG A  44      10.963  -0.666  25.748  1.00 91.02           N
ATOM    391 1HH2 ARG A  44      10.777  -0.136  26.575  1.00 91.02           H
ATOM    392 2HH2 ARG A  44      11.279  -1.612  25.821  1.00 91.02           H
ATOM    393  HN  ARG A  44      11.356  -4.363  21.091  1.00 91.02           H
ATOM    394  N   GLN A  45      14.277  -4.297  19.951  1.00 92.27           N
ATOM    395  CA  GLN A  45      15.655  -4.653  19.661  1.00 92.27           C
ATOM    396  C   GLN A  45      15.756  -5.309  18.283  1.00 92.27           C
ATOM    397  O   GLN A  45      16.674  -5.016  17.518  1.00 92.27           O
ATOM    398  HA  GLN A  45      16.204  -3.711  19.664  1.00 92.27           H
ATOM    399  CB  GLN A  45      16.226  -5.568  20.747  1.00 92.27           C
ATOM    400 1HB  GLN A  45      16.082  -5.111  21.726  1.00 92.27           H
ATOM    401 2HB  GLN A  45      15.682  -6.513  20.753  1.00 92.27           H
ATOM    402  CG  GLN A  45      17.715  -5.832  20.515  1.00 92.27           C
ATOM    403 1HG  GLN A  45      17.862  -6.259  19.522  1.00 92.27           H
ATOM    404 2HG  GLN A  45      18.263  -4.891  20.542  1.00 92.27           H
ATOM    405  CD  GLN A  45      18.274  -6.785  21.573  1.00 92.27           C
ATOM    406  OE1 GLN A  45      17.548  -7.405  22.333  1.00 92.27           O
ATOM    407  NE2 GLN A  45      19.601  -6.867  21.580  1.00 92.27           N
ATOM    408 1HE2 GLN A  45      20.139  -6.331  20.929  1.00 92.27           H
ATOM    409 2HE2 GLN A  45      20.062  -7.464  22.237  1.00 92.27           H
ATOM    410  HN  GLN A  45      13.869  -4.783  20.724  1.00 92.27           H
ATOM    411  N   PHE A  46      14.799  -6.183  18.007  1.00 94.06           N
ATOM    412  CA  PHE A  46      14.738  -6.843  16.715  1.00 94.06           C
ATOM    413  C   PHE A  46      14.524  -5.828  15.590  1.00 94.06           C
ATOM    414  O   PHE A  46      15.225  -5.859  14.579  1.00 94.06           O
ATOM    415  HA  PHE A  46      15.690  -7.352  16.566  1.00 94.06           H
ATOM    416  CB  PHE A  46      13.544  -7.799  16.756  1.00 94.06           C
ATOM    417 1HB  PHE A  46      13.740  -8.577  17.495  1.00 94.06           H
ATOM    418 2HB  PHE A  46      12.665  -7.252  17.096  1.00 94.06           H
ATOM    419  CG  PHE A  46      13.228  -8.460  15.413  1.00 94.06           C
ATOM    420  CD1 PHE A  46      12.201  -7.997  14.652  1.00 94.06           C
ATOM    421  HD1 PHE A  46      11.602  -7.154  14.999  1.00 94.06           H
ATOM    422  CD2 PHE A  46      13.975  -9.511  14.980  1.00 94.06           C
ATOM    423  HD2 PHE A  46      14.799  -9.882  15.590  1.00 94.06           H
ATOM    424  CE1 PHE A  46      11.908  -8.610  13.405  1.00 94.06           C
ATOM    425  HE1 PHE A  46      11.085  -8.239  12.795  1.00 94.06           H
ATOM    426  CE2 PHE A  46      13.683 -10.124  13.733  1.00 94.06           C
ATOM    427  HE2 PHE A  46      14.281 -10.966  13.386  1.00 94.06           H
ATOM    428  CZ  PHE A  46      12.655  -9.661  12.972  1.00 94.06           C
ATOM    429  HZ  PHE A  46      12.430 -10.131  12.015  1.00 94.06           H
ATOM    430  HN  PHE A  46      14.076  -6.441  18.648  1.00 94.06           H
ATOM    431  N   ALA A  47      13.553  -4.952  15.803  1.00 93.26           N
ATOM    432  CA  ALA A  47      13.188  -3.978  14.789  1.00 93.26           C
ATOM    433  C   ALA A  47      14.411  -3.126  14.443  1.00 93.26           C
ATOM    434  O   ALA A  47      14.640  -2.807  13.277  1.00 93.26           O
ATOM    435  HA  ALA A  47      12.874  -4.525  13.900  1.00 93.26           H
ATOM    436  CB  ALA A  47      12.013  -3.135  15.290  1.00 93.26           C
ATOM    437 1HB  ALA A  47      11.161  -3.784  15.493  1.00 93.26           H
ATOM    438 2HB  ALA A  47      12.302  -2.617  16.204  1.00 93.26           H
ATOM    439 3HB  ALA A  47      11.740  -2.404  14.529  1.00 93.26           H
ATOM    440  HN  ALA A  47      13.021  -4.902  16.649  1.00 93.26           H
ATOM    441  N   SER A  48      15.164  -2.781  15.477  1.00 93.40           N
ATOM    442  CA  SER A  48      16.233  -1.808  15.332  1.00 93.40           C
ATOM    443  C   SER A  48      17.312  -2.351  14.394  1.00 93.40           C
ATOM    444  O   SER A  48      18.040  -1.582  13.769  1.00 93.40           O
ATOM    445  HA  SER A  48      15.762  -0.924  14.903  1.00 93.40           H
ATOM    446  CB  SER A  48      16.841  -1.452  16.691  1.00 93.40           C
ATOM    447 1HB  SER A  48      17.456  -0.558  16.589  1.00 93.40           H
ATOM    448 2HB  SER A  48      16.043  -1.212  17.393  1.00 93.40           H
ATOM    449  OG  SER A  48      17.632  -2.514  17.216  1.00 93.40           O
ATOM    450  HG  SER A  48      17.105  -3.365  17.217  1.00 93.40           H
ATOM    451  HN  SER A  48      15.054  -3.154  16.398  1.00 93.40           H
ATOM    452  N   HIS A  49      17.381  -3.672  14.324  1.00 94.59           N
ATOM    453  CA  HIS A  49      18.385  -4.327  13.504  1.00 94.59           C
ATOM    454  C   HIS A  49      17.780  -4.692  12.146  1.00 94.59           C
ATOM    455  O   HIS A  49      18.448  -4.593  11.118  1.00 94.59           O
ATOM    456  HA  HIS A  49      19.186  -3.604  13.352  1.00 94.59           H
ATOM    457  CB  HIS A  49      18.978  -5.535  14.232  1.00 94.59           C
ATOM    458 1HB  HIS A  49      18.169  -6.202  14.527  1.00 94.59           H
ATOM    459 2HB  HIS A  49      19.612  -6.089  13.539  1.00 94.59           H
ATOM    460  CG  HIS A  49      19.788  -5.178  15.455  1.00 94.59           C
ATOM    461  ND1 HIS A  49      19.217  -4.979  16.700  1.00 94.59           N
ATOM    462  HD1 HIS A  49      18.243  -5.049  16.915  1.00 94.59           H
ATOM    463  CD2 HIS A  49      21.129  -4.986  15.612  1.00 94.59           C
ATOM    464  HD2 HIS A  49      21.880  -5.065  14.826  1.00 94.59           H
ATOM    465  CE1 HIS A  49      20.180  -4.682  17.560  1.00 94.59           C
ATOM    466  HE1 HIS A  49      20.049  -4.470  18.621  1.00 94.59           H
ATOM    467  NE2 HIS A  49      21.365  -4.686  16.883  1.00 94.59           N
ATOM    468  HN  HIS A  49      16.767  -4.291  14.815  1.00 94.59           H
ATOM    469  N   PHE A  50      16.522  -5.106  12.186  1.00 95.41           N
ATOM    470  CA  PHE A  50      15.909  -5.748  11.037  1.00 95.41           C
ATOM    471  C   PHE A  50      15.386  -4.710  10.042  1.00 95.41           C
ATOM    472  O   PHE A  50      15.617  -4.825   8.840  1.00 95.41           O
ATOM    473  HA  PHE A  50      16.677  -6.354  10.557  1.00 95.41           H
ATOM    474  CB  PHE A  50      14.731  -6.573  11.561  1.00 95.41           C
ATOM    475 1HB  PHE A  50      15.101  -7.291  12.293  1.00 95.41           H
ATOM    476 2HB  PHE A  50      14.041  -5.910  12.084  1.00 95.41           H
ATOM    477  CG  PHE A  50      13.965  -7.325  10.471  1.00 95.41           C
ATOM    478  CD1 PHE A  50      12.729  -6.901  10.092  1.00 95.41           C
ATOM    479  HD1 PHE A  50      12.285  -6.025  10.565  1.00 95.41           H
ATOM    480  CD2 PHE A  50      14.519  -8.419   9.882  1.00 95.41           C
ATOM    481  HD2 PHE A  50      15.509  -8.759  10.186  1.00 95.41           H
ATOM    482  CE1 PHE A  50      12.018  -7.600   9.081  1.00 95.41           C
ATOM    483  HE1 PHE A  50      11.028  -7.260   8.778  1.00 95.41           H
ATOM    484  CE2 PHE A  50      13.807  -9.117   8.871  1.00 95.41           C
ATOM    485  HE2 PHE A  50      14.251  -9.994   8.399  1.00 95.41           H
ATOM    486  CZ  PHE A  50      12.572  -8.693   8.492  1.00 95.41           C
ATOM    487  HZ  PHE A  50      12.026  -9.229   7.716  1.00 95.41           H
ATOM    488  HN  PHE A  50      15.927  -5.008  12.984  1.00 95.41           H
ATOM    489  N   LEU A  51      14.691  -3.718  10.581  1.00 95.20           N
ATOM    490  CA  LEU A  51      13.850  -2.863   9.762  1.00 95.20           C
ATOM    491  C   LEU A  51      14.733  -1.921   8.941  1.00 95.20           C
ATOM    492  O   LEU A  51      14.595  -1.841   7.721  1.00 95.20           O
ATOM    493  HA  LEU A  51      13.300  -3.506   9.076  1.00 95.20           H
ATOM    494  CB  LEU A  51      12.818  -2.138  10.629  1.00 95.20           C
ATOM    495 1HB  LEU A  51      13.350  -1.532  11.362  1.00 95.20           H
ATOM    496 2HB  LEU A  51      12.257  -1.452   9.994  1.00 95.20           H
ATOM    497  CG  LEU A  51      11.822  -3.030  11.373  1.00 95.20           C
ATOM    498  HG  LEU A  51      12.379  -3.659  12.067  1.00 95.20           H
ATOM    499  CD1 LEU A  51      10.849  -2.191  12.204  1.00 95.20           C
ATOM    500 1HD1 LEU A  51      11.407  -1.605  12.934  1.00 95.20           H
ATOM    501 2HD1 LEU A  51      10.295  -1.520  11.547  1.00 95.20           H
ATOM    502 3HD1 LEU A  51      10.153  -2.850  12.722  1.00 95.20           H
ATOM    503  CD2 LEU A  51      11.091  -3.962  10.404  1.00 95.20           C
ATOM    504 1HD2 LEU A  51      10.548  -3.369   9.669  1.00 95.20           H
ATOM    505 2HD2 LEU A  51      11.816  -4.597   9.895  1.00 95.20           H
ATOM    506 3HD2 LEU A  51      10.390  -4.585  10.959  1.00 95.20           H
ATOM    507  HN  LEU A  51      14.697  -3.497  11.556  1.00 95.20           H
ATOM    508  N   PRO A  52      15.653  -1.195   9.590  1.00 95.98           N
ATOM    509  CA  PRO A  52      16.343  -0.085   8.929  1.00 95.98           C
ATOM    510  C   PRO A  52      16.978  -0.503   7.613  1.00 95.98           C
ATOM    511  O   PRO A  52      16.750   0.128   6.582  1.00 95.98           O
ATOM    512  HA  PRO A  52      15.629   0.696   8.666  1.00 95.98           H
ATOM    513  CB  PRO A  52      17.393   0.351   9.953  1.00 95.98           C
ATOM    514 1HB  PRO A  52      18.343  -0.160   9.796  1.00 95.98           H
ATOM    515 2HB  PRO A  52      17.593   1.421   9.892  1.00 95.98           H
ATOM    516  CG  PRO A  52      16.763  -0.028  11.288  1.00 95.98           C
ATOM    517 1HG  PRO A  52      17.509  -0.111  12.079  1.00 95.98           H
ATOM    518 2HG  PRO A  52      16.042   0.718  11.622  1.00 95.98           H
ATOM    519  CD  PRO A  52      16.102  -1.363  10.984  1.00 95.98           C
ATOM    520 1HD  PRO A  52      16.803  -2.193  11.081  1.00 95.98           H
ATOM    521 2HD  PRO A  52      15.274  -1.569  11.662  1.00 95.98           H
ATOM    522  N   PRO A  53      17.787  -1.571   7.616  1.00 97.00           N
ATOM    523  CA  PRO A  53      18.455  -2.016   6.390  1.00 97.00           C
ATOM    524  C   PRO A  53      17.478  -2.221   5.244  1.00 97.00           C
ATOM    525  O   PRO A  53      17.755  -1.834   4.110  1.00 97.00           O
ATOM    526  HA  PRO A  53      19.146  -1.249   6.041  1.00 97.00           H
ATOM    527  CB  PRO A  53      19.132  -3.325   6.800  1.00 97.00           C
ATOM    528 1HB  PRO A  53      18.492  -4.185   6.607  1.00 97.00           H
ATOM    529 2HB  PRO A  53      20.058  -3.487   6.249  1.00 97.00           H
ATOM    530  CG  PRO A  53      19.389  -3.137   8.291  1.00 97.00           C
ATOM    531 1HG  PRO A  53      19.538  -4.090   8.799  1.00 97.00           H
ATOM    532 2HG  PRO A  53      20.287  -2.547   8.475  1.00 97.00           H
ATOM    533  CD  PRO A  53      18.132  -2.427   8.766  1.00 97.00           C
ATOM    534 1HD  PRO A  53      17.332  -3.131   8.995  1.00 97.00           H
ATOM    535 2HD  PRO A  53      18.312  -1.848   9.671  1.00 97.00           H
ATOM    536  N   LEU A  54      16.349  -2.832   5.573  1.00 96.26           N
ATOM    537  CA  LEU A  54      15.386  -3.223   4.557  1.00 96.26           C
ATOM    538  C   LEU A  54      14.698  -1.973   4.005  1.00 96.26           C
ATOM    539  O   LEU A  54      14.507  -1.848   2.796  1.00 96.26           O
ATOM    540  HA  LEU A  54      15.940  -3.698   3.747  1.00 96.26           H
ATOM    541  CB  LEU A  54      14.414  -4.266   5.113  1.00 96.26           C
ATOM    542 1HB  LEU A  54      13.955  -3.861   6.015  1.00 96.26           H
ATOM    543 2HB  LEU A  54      13.615  -4.412   4.387  1.00 96.26           H
ATOM    544  CG  LEU A  54      15.016  -5.631   5.450  1.00 96.26           C
ATOM    545  HG  LEU A  54      15.829  -5.480   6.160  1.00 96.26           H
ATOM    546  CD1 LEU A  54      13.984  -6.532   6.131  1.00 96.26           C
ATOM    547 1HD1 LEU A  54      13.644  -6.063   7.054  1.00 96.26           H
ATOM    548 2HD1 LEU A  54      13.134  -6.680   5.464  1.00 96.26           H
ATOM    549 3HD1 LEU A  54      14.438  -7.497   6.359  1.00 96.26           H
ATOM    550  CD2 LEU A  54      15.618  -6.287   4.206  1.00 96.26           C
ATOM    551 1HD2 LEU A  54      14.840  -6.424   3.455  1.00 96.26           H
ATOM    552 2HD2 LEU A  54      16.404  -5.649   3.803  1.00 96.26           H
ATOM    553 3HD2 LEU A  54      16.039  -7.256   4.474  1.00 96.26           H
ATOM    554  HN  LEU A  54      16.089  -3.059   6.511  1.00 96.26           H
ATOM    555  N   TYR A  55      14.343  -1.080   4.917  1.00 95.36           N
ATOM    556  CA  TYR A  55      13.625   0.127   4.543  1.00 95.36           C
ATOM    557  C   TYR A  55      14.482   1.017   3.641  1.00 95.36           C
ATOM    558  O   TYR A  55      13.969   1.645   2.715  1.00 95.36           O
ATOM    559  HA  TYR A  55      12.727  -0.170   4.002  1.00 95.36           H
ATOM    560  CB  TYR A  55      13.341   0.870   5.850  1.00 95.36           C
ATOM    561 1HB  TYR A  55      14.246   0.877   6.457  1.00 95.36           H
ATOM    562 2HB  TYR A  55      13.103   1.909   5.621  1.00 95.36           H
ATOM    563  CG  TYR A  55      12.198   0.269   6.671  1.00 95.36           C
ATOM    564  CD1 TYR A  55      11.528  -0.846   6.210  1.00 95.36           C
ATOM    565  HD1 TYR A  55      11.814  -1.298   5.260  1.00 95.36           H
ATOM    566  CD2 TYR A  55      11.837   0.843   7.874  1.00 95.36           C
ATOM    567  HD2 TYR A  55      12.366   1.723   8.238  1.00 95.36           H
ATOM    568  CE1 TYR A  55      10.453  -1.411   6.983  1.00 95.36           C
ATOM    569  HE1 TYR A  55       9.916  -2.291   6.630  1.00 95.36           H
ATOM    570  CE2 TYR A  55      10.762   0.277   8.647  1.00 95.36           C
ATOM    571  HE2 TYR A  55      10.466   0.720   9.598  1.00 95.36           H
ATOM    572  CZ  TYR A  55      10.123  -0.821   8.163  1.00 95.36           C
ATOM    573  OH  TYR A  55       9.107  -1.355   8.893  1.00 95.36           O
ATOM    574  HH  TYR A  55       8.658  -2.083   8.374  1.00 95.36           H
ATOM    575  HN  TYR A  55      14.538  -1.171   5.894  1.00 95.36           H
ATOM    576  N   TRP A  56      15.772   1.043   3.941  1.00 96.97           N
ATOM    577  CA  TRP A  56      16.719   1.772   3.114  1.00 96.97           C
ATOM    578  C   TRP A  56      16.774   1.090   1.745  1.00 96.97           C
ATOM    579  O   TRP A  56      16.787   1.760   0.714  1.00 96.97           O
ATOM    580  HA  TRP A  56      16.351   2.792   3.008  1.00 96.97           H
ATOM    581  CB  TRP A  56      18.086   1.859   3.794  1.00 96.97           C
ATOM    582 1HB  TRP A  56      18.254   0.948   4.368  1.00 96.97           H
ATOM    583 2HB  TRP A  56      18.860   1.899   3.027  1.00 96.97           H
ATOM    584  CG  TRP A  56      18.245   3.066   4.721  1.00 96.97           C
ATOM    585  CD1 TRP A  56      18.380   3.070   6.054  1.00 96.97           C
ATOM    586  HD1 TRP A  56      18.394   2.173   6.672  1.00 96.97           H
ATOM    587  CD2 TRP A  56      18.280   4.454   4.327  1.00 96.97           C
ATOM    588  NE1 TRP A  56      18.498   4.354   6.546  1.00 96.97           N
ATOM    589  HE1 TRP A  56      18.609   4.612   7.506  1.00 96.97           H
ATOM    590  CE2 TRP A  56      18.435   5.222   5.462  1.00 96.97           C
ATOM    591  CE3 TRP A  56      18.183   5.041   3.053  1.00 96.97           C
ATOM    592  HE3 TRP A  56      18.059   4.456   2.141  1.00 96.97           H
ATOM    593  CZ2 TRP A  56      18.508   6.620   5.438  1.00 96.97           C
ATOM    594  HZ2 TRP A  56      18.631   7.205   6.350  1.00 96.97           H
ATOM    595  CZ3 TRP A  56      18.257   6.439   3.045  1.00 96.97           C
ATOM    596  HZ3 TRP A  56      18.187   6.945   2.083  1.00 96.97           H
ATOM    597  CH2 TRP A  56      18.413   7.227   4.180  1.00 96.97           C
ATOM    598  HH2 TRP A  56      18.462   8.312   4.090  1.00 96.97           H
ATOM    599  HN  TRP A  56      16.171   0.578   4.731  1.00 96.97           H
ATOM    600  N   LEU A  57      16.804  -0.234   1.780  1.00 96.94           N
ATOM    601  CA  LEU A  57      16.876  -1.014   0.556  1.00 96.94           C
ATOM    602  C   LEU A  57      15.645  -0.721  -0.304  1.00 96.94           C
ATOM    603  O   LEU A  57      15.770  -0.390  -1.482  1.00 96.94           O
ATOM    604  HA  LEU A  57      17.763  -0.686   0.012  1.00 96.94           H
ATOM    605  CB  LEU A  57      17.064  -2.498   0.876  1.00 96.94           C
ATOM    606 1HB  LEU A  57      18.000  -2.616   1.423  1.00 96.94           H
ATOM    607 2HB  LEU A  57      16.262  -2.809   1.546  1.00 96.94           H
ATOM    608  CG  LEU A  57      17.085  -3.446  -0.325  1.00 96.94           C
ATOM    609  HG  LEU A  57      16.185  -3.269  -0.915  1.00 96.94           H
ATOM    610  CD1 LEU A  57      18.284  -3.157  -1.231  1.00 96.94           C
ATOM    611 1HD1 LEU A  57      18.225  -2.132  -1.596  1.00 96.94           H
ATOM    612 2HD1 LEU A  57      19.206  -3.289  -0.665  1.00 96.94           H
ATOM    613 3HD1 LEU A  57      18.274  -3.845  -2.076  1.00 96.94           H
ATOM    614  CD2 LEU A  57      17.047  -4.906   0.129  1.00 96.94           C
ATOM    615 1HD2 LEU A  57      17.915  -5.115   0.753  1.00 96.94           H
ATOM    616 2HD2 LEU A  57      16.137  -5.086   0.700  1.00 96.94           H
ATOM    617 3HD2 LEU A  57      17.063  -5.558  -0.745  1.00 96.94           H
ATOM    618  HN  LEU A  57      16.780  -0.772   2.623  1.00 96.94           H
ATOM    619  N   VAL A  58      14.483  -0.853   0.319  1.00 96.08           N
ATOM    620  CA  VAL A  58      13.228  -0.690  -0.395  1.00 96.08           C
ATOM    621  C   VAL A  58      13.149   0.731  -0.958  1.00 96.08           C
ATOM    622  O   VAL A  58      12.733   0.927  -2.099  1.00 96.08           O
ATOM    623  HA  VAL A  58      13.227  -1.397  -1.225  1.00 96.08           H
ATOM    624  CB  VAL A  58      12.055  -1.035   0.523  1.00 96.08           C
ATOM    625  HB  VAL A  58      12.143  -0.427   1.424  1.00 96.08           H
ATOM    626  CG1 VAL A  58      10.719  -0.697  -0.143  1.00 96.08           C
ATOM    627 1HG1 VAL A  58      10.685   0.369  -0.367  1.00 96.08           H
ATOM    628 2HG1 VAL A  58      10.620  -1.267  -1.067  1.00 96.08           H
ATOM    629 3HG1 VAL A  58       9.902  -0.953   0.532  1.00 96.08           H
ATOM    630  CG2 VAL A  58      12.101  -2.506   0.943  1.00 96.08           C
ATOM    631 1HG2 VAL A  58      12.049  -3.138   0.057  1.00 96.08           H
ATOM    632 2HG2 VAL A  58      13.032  -2.703   1.476  1.00 96.08           H
ATOM    633 3HG2 VAL A  58      11.256  -2.725   1.595  1.00 96.08           H
ATOM    634  HN  VAL A  58      14.391  -1.068   1.291  1.00 96.08           H
ATOM    635  N   PHE A  59      13.554   1.684  -0.132  1.00 97.21           N
ATOM    636  CA  PHE A  59      13.557   3.078  -0.542  1.00 97.21           C
ATOM    637  C   PHE A  59      14.362   3.269  -1.829  1.00 97.21           C
ATOM    638  O   PHE A  59      13.858   3.825  -2.804  1.00 97.21           O
ATOM    639  HA  PHE A  59      12.520   3.366  -0.718  1.00 97.21           H
ATOM    640  CB  PHE A  59      14.220   3.874   0.583  1.00 97.21           C
ATOM    641 1HB  PHE A  59      13.578   3.845   1.463  1.00 97.21           H
ATOM    642 2HB  PHE A  59      15.156   3.387   0.856  1.00 97.21           H
ATOM    643  CG  PHE A  59      14.507   5.334   0.227  1.00 97.21           C
ATOM    644  CD1 PHE A  59      15.791   5.779   0.162  1.00 97.21           C
ATOM    645  HD1 PHE A  59      16.615   5.095   0.364  1.00 97.21           H
ATOM    646  CD2 PHE A  59      13.479   6.188  -0.024  1.00 97.21           C
ATOM    647  HD2 PHE A  59      12.450   5.831   0.028  1.00 97.21           H
ATOM    648  CE1 PHE A  59      16.057   7.134  -0.168  1.00 97.21           C
ATOM    649  HE1 PHE A  59      17.086   7.490  -0.220  1.00 97.21           H
ATOM    650  CE2 PHE A  59      13.745   7.543  -0.355  1.00 97.21           C
ATOM    651  HE2 PHE A  59      12.920   8.227  -0.556  1.00 97.21           H
ATOM    652  CZ  PHE A  59      15.028   7.987  -0.419  1.00 97.21           C
ATOM    653  HZ  PHE A  59      15.233   9.027  -0.673  1.00 97.21           H
ATOM    654  HN  PHE A  59      13.875   1.517   0.800  1.00 97.21           H
ATOM    655  N   ILE A  60      15.600   2.797  -1.791  1.00 97.43           N
ATOM    656  CA  ILE A  60      16.532   3.053  -2.875  1.00 97.43           C
ATOM    657  C   ILE A  60      15.989   2.435  -4.165  1.00 97.43           C
ATOM    658  O   ILE A  60      15.875   3.116  -5.184  1.00 97.43           O
ATOM    659  HA  ILE A  60      16.590   4.134  -3.008  1.00 97.43           H
ATOM    660  CB  ILE A  60      17.934   2.567  -2.503  1.00 97.43           C
ATOM    661  HB  ILE A  60      17.851   1.552  -2.114  1.00 97.43           H
ATOM    662  CG1 ILE A  60      18.536   3.429  -1.391  1.00 97.43           C
ATOM    663 1HG1 ILE A  60      18.814   4.403  -1.793  1.00 97.43           H
ATOM    664 2HG1 ILE A  60      17.789   3.604  -0.617  1.00 97.43           H
ATOM    665  CG2 ILE A  60      18.839   2.505  -3.735  1.00 97.43           C
ATOM    666 1HG2 ILE A  60      18.412   1.817  -4.465  1.00 97.43           H
ATOM    667 2HG2 ILE A  60      18.919   3.499  -4.176  1.00 97.43           H
ATOM    668 3HG2 ILE A  60      19.829   2.156  -3.442  1.00 97.43           H
ATOM    669  CD1 ILE A  60      19.765   2.753  -0.779  1.00 97.43           C
ATOM    670 1HD1 ILE A  60      19.478   1.790  -0.357  1.00 97.43           H
ATOM    671 2HD1 ILE A  60      20.519   2.602  -1.551  1.00 97.43           H
ATOM    672 3HD1 ILE A  60      20.173   3.387   0.008  1.00 97.43           H
ATOM    673  HN  ILE A  60      15.966   2.251  -1.038  1.00 97.43           H
ATOM    674  N   VAL A  61      15.669   1.152  -4.080  1.00 95.87           N
ATOM    675  CA  VAL A  61      15.282   0.398  -5.260  1.00 95.87           C
ATOM    676  C   VAL A  61      13.970   0.960  -5.811  1.00 95.87           C
ATOM    677  O   VAL A  61      13.815   1.111  -7.022  1.00 95.87           O
ATOM    678  HA  VAL A  61      16.063   0.533  -6.008  1.00 95.87           H
ATOM    679  CB  VAL A  61      15.200  -1.092  -4.925  1.00 95.87           C
ATOM    680  HB  VAL A  61      14.483  -1.214  -4.112  1.00 95.87           H
ATOM    681  CG1 VAL A  61      14.692  -1.897  -6.123  1.00 95.87           C
ATOM    682 1HG1 VAL A  61      13.699  -1.546  -6.402  1.00 95.87           H
ATOM    683 2HG1 VAL A  61      15.373  -1.765  -6.964  1.00 95.87           H
ATOM    684 3HG1 VAL A  61      14.643  -2.953  -5.857  1.00 95.87           H
ATOM    685  CG2 VAL A  61      16.552  -1.621  -4.442  1.00 95.87           C
ATOM    686 1HG2 VAL A  61      17.297  -1.480  -5.224  1.00 95.87           H
ATOM    687 2HG2 VAL A  61      16.856  -1.078  -3.548  1.00 95.87           H
ATOM    688 3HG2 VAL A  61      16.465  -2.683  -4.210  1.00 95.87           H
ATOM    689  HN  VAL A  61      15.672   0.631  -3.227  1.00 95.87           H
ATOM    690  N   GLY A  62      13.058   1.255  -4.896  1.00 96.14           N
ATOM    691  CA  GLY A  62      11.742   1.735  -5.278  1.00 96.14           C
ATOM    692  C   GLY A  62      11.830   3.120  -5.924  1.00 96.14           C
ATOM    693  O   GLY A  62      11.163   3.387  -6.922  1.00 96.14           O
ATOM    694 1HA  GLY A  62      11.282   1.034  -5.975  1.00 96.14           H
ATOM    695 2HA  GLY A  62      11.098   1.780  -4.400  1.00 96.14           H
ATOM    696  HN  GLY A  62      13.207   1.170  -3.911  1.00 96.14           H
ATOM    697  N   ALA A  63      12.659   3.964  -5.328  1.00 96.78           N
ATOM    698  CA  ALA A  63      12.793   5.334  -5.792  1.00 96.78           C
ATOM    699  C   ALA A  63      13.321   5.332  -7.228  1.00 96.78           C
ATOM    700  O   ALA A  63      12.804   6.048  -8.084  1.00 96.78           O
ATOM    701  HA  ALA A  63      11.802   5.788  -5.779  1.00 96.78           H
ATOM    702  CB  ALA A  63      13.703   6.110  -4.837  1.00 96.78           C
ATOM    703 1HB  ALA A  63      13.268   6.106  -3.837  1.00 96.78           H
ATOM    704 2HB  ALA A  63      14.685   5.639  -4.807  1.00 96.78           H
ATOM    705 3HB  ALA A  63      13.803   7.138  -5.185  1.00 96.78           H
ATOM    706  HN  ALA A  63      13.231   3.726  -4.543  1.00 96.78           H
ATOM    707  N   LEU A  64      14.345   4.520  -7.447  1.00 95.31           N
ATOM    708  CA  LEU A  64      14.961   4.429  -8.760  1.00 95.31           C
ATOM    709  C   LEU A  64      13.940   3.882  -9.760  1.00 95.31           C
ATOM    710  O   LEU A  64      13.778   4.429 -10.849  1.00 95.31           O
ATOM    711  HA  LEU A  64      15.234   5.440  -9.063  1.00 95.31           H
ATOM    712  CB  LEU A  64      16.253   3.613  -8.690  1.00 95.31           C
ATOM    713 1HB  LEU A  64      16.026   2.650  -8.232  1.00 95.31           H
ATOM    714 2HB  LEU A  64      16.587   3.411  -9.708  1.00 95.31           H
ATOM    715  CG  LEU A  64      17.410   4.253  -7.920  1.00 95.31           C
ATOM    716  HG  LEU A  64      17.055   4.511  -6.923  1.00 95.31           H
ATOM    717  CD1 LEU A  64      18.566   3.265  -7.748  1.00 95.31           C
ATOM    718 1HD1 LEU A  64      18.219   2.392  -7.195  1.00 95.31           H
ATOM    719 2HD1 LEU A  64      18.928   2.954  -8.728  1.00 95.31           H
ATOM    720 3HD1 LEU A  64      19.375   3.746  -7.198  1.00 95.31           H
ATOM    721  CD2 LEU A  64      17.861   5.552  -8.590  1.00 95.31           C
ATOM    722 1HD2 LEU A  64      18.192   5.342  -9.607  1.00 95.31           H
ATOM    723 2HD2 LEU A  64      17.028   6.255  -8.617  1.00 95.31           H
ATOM    724 3HD2 LEU A  64      18.684   5.986  -8.022  1.00 95.31           H
ATOM    725  HN  LEU A  64      14.752   3.932  -6.747  1.00 95.31           H
ATOM    726  N   GLY A  65      13.279   2.808  -9.354  1.00 93.65           N
ATOM    727  CA  GLY A  65      12.390   2.092 -10.253  1.00 93.65           C
ATOM    728  C   GLY A  65      11.235   2.986 -10.709  1.00 93.65           C
ATOM    729  O   GLY A  65      10.975   3.110 -11.904  1.00 93.65           O
ATOM    730 1HA  GLY A  65      12.949   1.744 -11.122  1.00 93.65           H
ATOM    731 2HA  GLY A  65      11.995   1.208  -9.753  1.00 93.65           H
ATOM    732  HN  GLY A  65      13.343   2.427  -8.431  1.00 93.65           H
ATOM    733  N   ASN A  66      10.572   3.587  -9.731  1.00 94.50           N
ATOM    734  CA  ASN A  66       9.359   4.339 -10.001  1.00 94.50           C
ATOM    735  C   ASN A  66       9.721   5.642 -10.716  1.00 94.50           C
ATOM    736  O   ASN A  66       8.960   6.128 -11.551  1.00 94.50           O
ATOM    737  HA  ASN A  66       8.745   3.682 -10.617  1.00 94.50           H
ATOM    738  CB  ASN A  66       8.633   4.699  -8.703  1.00 94.50           C
ATOM    739 1HB  ASN A  66       9.345   5.104  -7.984  1.00 94.50           H
ATOM    740 2HB  ASN A  66       7.898   5.480  -8.897  1.00 94.50           H
ATOM    741  CG  ASN A  66       7.938   3.474  -8.106  1.00 94.50           C
ATOM    742  OD1 ASN A  66       7.032   2.898  -8.685  1.00 94.50           O
ATOM    743  ND2 ASN A  66       8.411   3.108  -6.918  1.00 94.50           N
ATOM    744 1HD2 ASN A  66       9.157   3.624  -6.497  1.00 94.50           H
ATOM    745 2HD2 ASN A  66       8.022   2.318  -6.446  1.00 94.50           H
ATOM    746  HN  ASN A  66      10.851   3.565  -8.771  1.00 94.50           H
ATOM    747  N   SER A  67      10.883   6.171 -10.363  1.00 94.38           N
ATOM    748  CA  SER A  67      11.395   7.361 -11.022  1.00 94.38           C
ATOM    749  C   SER A  67      11.611   7.083 -12.511  1.00 94.38           C
ATOM    750  O   SER A  67      11.363   7.948 -13.349  1.00 94.38           O
ATOM    751  HA  SER A  67      10.627   8.121 -10.882  1.00 94.38           H
ATOM    752  CB  SER A  67      12.700   7.830 -10.374  1.00 94.38           C
ATOM    753 1HB  SER A  67      13.440   7.031 -10.430  1.00 94.38           H
ATOM    754 2HB  SER A  67      13.100   8.674 -10.936  1.00 94.38           H
ATOM    755  OG  SER A  67      12.514   8.211  -9.014  1.00 94.38           O
ATOM    756  HG  SER A  67      12.985   7.566  -8.411  1.00 94.38           H
ATOM    757  HN  SER A  67      11.470   5.801  -9.643  1.00 94.38           H
ATOM    758  N   LEU A  68      12.071   5.873 -12.793  1.00 91.61           N
ATOM    759  CA  LEU A  68      12.305   5.464 -14.168  1.00 91.61           C
ATOM    760  C   LEU A  68      10.971   5.422 -14.917  1.00 91.61           C
ATOM    761  O   LEU A  68      10.893   5.826 -16.076  1.00 91.61           O
ATOM    762  HA  LEU A  68      12.937   6.221 -14.631  1.00 91.61           H
ATOM    763  CB  LEU A  68      13.075   4.142 -14.210  1.00 91.61           C
ATOM    764 1HB  LEU A  68      13.997   4.263 -13.641  1.00 91.61           H
ATOM    765 2HB  LEU A  68      12.483   3.383 -13.699  1.00 91.61           H
ATOM    766  CG  LEU A  68      13.432   3.618 -15.602  1.00 91.61           C
ATOM    767  HG  LEU A  68      12.518   3.568 -16.193  1.00 91.61           H
ATOM    768  CD1 LEU A  68      14.383   4.577 -16.322  1.00 91.61           C
ATOM    769 1HD1 LEU A  68      13.905   5.552 -16.427  1.00 91.61           H
ATOM    770 2HD1 LEU A  68      15.300   4.683 -15.742  1.00 91.61           H
ATOM    771 3HD1 LEU A  68      14.621   4.181 -17.309  1.00 91.61           H
ATOM    772  CD2 LEU A  68      14.000   2.199 -15.525  1.00 91.61           C
ATOM    773 1HD2 LEU A  68      14.900   2.201 -14.911  1.00 91.61           H
ATOM    774 2HD2 LEU A  68      13.258   1.535 -15.082  1.00 91.61           H
ATOM    775 3HD2 LEU A  68      14.245   1.851 -16.529  1.00 91.61           H
ATOM    776  HN  LEU A  68      12.283   5.180 -12.104  1.00 91.61           H
ATOM    777  N   VAL A  69       9.954   4.931 -14.223  1.00 91.18           N
ATOM    778  CA  VAL A  69       8.637   4.797 -14.820  1.00 91.18           C
ATOM    779  C   VAL A  69       8.149   6.171 -15.283  1.00 91.18           C
ATOM    780  O   VAL A  69       7.672   6.319 -16.407  1.00 91.18           O
ATOM    781  HA  VAL A  69       8.734   4.148 -15.691  1.00 91.18           H
ATOM    782  CB  VAL A  69       7.681   4.124 -13.833  1.00 91.18           C
ATOM    783  HB  VAL A  69       7.718   4.682 -12.897  1.00 91.18           H
ATOM    784  CG1 VAL A  69       6.241   4.166 -14.348  1.00 91.18           C
ATOM    785 1HG1 VAL A  69       5.933   5.203 -14.482  1.00 91.18           H
ATOM    786 2HG1 VAL A  69       6.182   3.644 -15.303  1.00 91.18           H
ATOM    787 3HG1 VAL A  69       5.583   3.681 -13.627  1.00 91.18           H
ATOM    788  CG2 VAL A  69       8.117   2.687 -13.540  1.00 91.18           C
ATOM    789 1HG2 VAL A  69       8.123   2.113 -14.467  1.00 91.18           H
ATOM    790 2HG2 VAL A  69       9.118   2.692 -13.109  1.00 91.18           H
ATOM    791 3HG2 VAL A  69       7.420   2.233 -12.836  1.00 91.18           H
ATOM    792  HN  VAL A  69      10.020   4.629 -13.272  1.00 91.18           H
ATOM    793  N   ILE A  70       8.285   7.143 -14.392  1.00 91.98           N
ATOM    794  CA  ILE A  70       7.814   8.488 -14.674  1.00 91.98           C
ATOM    795  C   ILE A  70       8.587   9.054 -15.868  1.00 91.98           C
ATOM    796  O   ILE A  70       8.000   9.670 -16.756  1.00 91.98           O
ATOM    797  HA  ILE A  70       6.762   8.416 -14.947  1.00 91.98           H
ATOM    798  CB  ILE A  70       7.897   9.359 -13.419  1.00 91.98           C
ATOM    799  HB  ILE A  70       8.913   9.300 -13.029  1.00 91.98           H
ATOM    800  CG1 ILE A  70       6.963   8.837 -12.326  1.00 91.98           C
ATOM    801 1HG1 ILE A  70       5.929   8.898 -12.667  1.00 91.98           H
ATOM    802 2HG1 ILE A  70       7.173   7.785 -12.135  1.00 91.98           H
ATOM    803  CG2 ILE A  70       7.626  10.828 -13.752  1.00 91.98           C
ATOM    804 1HG2 ILE A  70       8.365  11.180 -14.471  1.00 91.98           H
ATOM    805 2HG2 ILE A  70       6.628  10.925 -14.179  1.00 91.98           H
ATOM    806 3HG2 ILE A  70       7.691  11.424 -12.842  1.00 91.98           H
ATOM    807  CD1 ILE A  70       7.128   9.639 -11.034  1.00 91.98           C
ATOM    808 1HD1 ILE A  70       8.156   9.555 -10.683  1.00 91.98           H
ATOM    809 2HD1 ILE A  70       6.893  10.686 -11.224  1.00 91.98           H
ATOM    810 3HD1 ILE A  70       6.452   9.247 -10.274  1.00 91.98           H
ATOM    811  HN  ILE A  70       8.706   7.022 -13.493  1.00 91.98           H
ATOM    812  N   LEU A  71       9.892   8.825 -15.849  1.00 89.87           N
ATOM    813  CA  LEU A  71      10.763   9.381 -16.870  1.00 89.87           C
ATOM    814  C   LEU A  71      10.392   8.787 -18.231  1.00 89.87           C
ATOM    815  O   LEU A  71      10.330   9.503 -19.228  1.00 89.87           O
ATOM    816  HA  LEU A  71      10.585  10.456 -16.902  1.00 89.87           H
ATOM    817  CB  LEU A  71      12.231   9.177 -16.490  1.00 89.87           C
ATOM    818 1HB  LEU A  71      12.403   9.643 -15.520  1.00 89.87           H
ATOM    819 2HB  LEU A  71      12.409   8.109 -16.366  1.00 89.87           H
ATOM    820  CG  LEU A  71      13.262   9.727 -17.478  1.00 89.87           C
ATOM    821  HG  LEU A  71      12.810  10.560 -18.016  1.00 89.87           H
ATOM    822  CD1 LEU A  71      14.488  10.275 -16.744  1.00 89.87           C
ATOM    823 1HD1 LEU A  71      14.181  11.079 -16.075  1.00 89.87           H
ATOM    824 2HD1 LEU A  71      14.951   9.477 -16.163  1.00 89.87           H
ATOM    825 3HD1 LEU A  71      15.205  10.659 -17.470  1.00 89.87           H
ATOM    826  CD2 LEU A  71      13.642   8.670 -18.518  1.00 89.87           C
ATOM    827 1HD2 LEU A  71      14.068   7.802 -18.015  1.00 89.87           H
ATOM    828 2HD2 LEU A  71      12.753   8.370 -19.072  1.00 89.87           H
ATOM    829 3HD2 LEU A  71      14.376   9.087 -19.208  1.00 89.87           H
ATOM    830  HN  LEU A  71      10.353   8.272 -15.156  1.00 89.87           H
ATOM    831  N   VAL A  72      10.156   7.483 -18.227  1.00 86.98           N
ATOM    832  CA  VAL A  72       9.805   6.783 -19.450  1.00 86.98           C
ATOM    833  C   VAL A  72       8.497   7.353 -20.002  1.00 86.98           C
ATOM    834  O   VAL A  72       8.372   7.578 -21.205  1.00 86.98           O
ATOM    835  HA  VAL A  72      10.600   6.965 -20.174  1.00 86.98           H
ATOM    836  CB  VAL A  72       9.738   5.276 -19.190  1.00 86.98           C
ATOM    837  HB  VAL A  72       9.086   5.113 -18.331  1.00 86.98           H
ATOM    838  CG1 VAL A  72       9.131   4.540 -20.386  1.00 86.98           C
ATOM    839 1HG1 VAL A  72       8.121   4.909 -20.566  1.00 86.98           H
ATOM    840 2HG1 VAL A  72       9.745   4.715 -21.270  1.00 86.98           H
ATOM    841 3HG1 VAL A  72       9.095   3.471 -20.174  1.00 86.98           H
ATOM    842  CG2 VAL A  72      11.119   4.717 -18.845  1.00 86.98           C
ATOM    843 1HG2 VAL A  72      11.802   4.898 -19.675  1.00 86.98           H
ATOM    844 2HG2 VAL A  72      11.497   5.210 -17.949  1.00 86.98           H
ATOM    845 3HG2 VAL A  72      11.043   3.645 -18.665  1.00 86.98           H
ATOM    846  HN  VAL A  72      10.201   6.909 -17.409  1.00 86.98           H
ATOM    847  N   TYR A  73       7.554   7.570 -19.096  1.00 85.82           N
ATOM    848  CA  TYR A  73       6.254   8.094 -19.479  1.00 85.82           C
ATOM    849  C   TYR A  73       6.391   9.455 -20.163  1.00 85.82           C
ATOM    850  O   TYR A  73       5.691   9.740 -21.133  1.00 85.82           O
ATOM    851  HA  TYR A  73       5.800   7.389 -20.177  1.00 85.82           H
ATOM    852  CB  TYR A  73       5.469   8.267 -18.178  1.00 85.82           C
ATOM    853 1HB  TYR A  73       5.394   7.300 -17.680  1.00 85.82           H
ATOM    854 2HB  TYR A  73       6.028   8.925 -17.513  1.00 85.82           H
ATOM    855  CG  TYR A  73       4.062   8.836 -18.371  1.00 85.82           C
ATOM    856  CD1 TYR A  73       3.868  10.202 -18.401  1.00 85.82           C
ATOM    857  HD1 TYR A  73       4.718  10.875 -18.287  1.00 85.82           H
ATOM    858  CD2 TYR A  73       2.987   7.983 -18.515  1.00 85.82           C
ATOM    859  HD2 TYR A  73       3.140   6.904 -18.491  1.00 85.82           H
ATOM    860  CE1 TYR A  73       2.544  10.737 -18.583  1.00 85.82           C
ATOM    861  HE1 TYR A  73       2.377  11.814 -18.608  1.00 85.82           H
ATOM    862  CE2 TYR A  73       1.662   8.518 -18.697  1.00 85.82           C
ATOM    863  HE2 TYR A  73       0.804   7.856 -18.812  1.00 85.82           H
ATOM    864  CZ  TYR A  73       1.506   9.869 -18.722  1.00 85.82           C
ATOM    865  OH  TYR A  73       0.256  10.375 -18.894  1.00 85.82           O
ATOM    866  HH  TYR A  73      -0.381   9.641 -19.131  1.00 85.82           H
ATOM    867  HN  TYR A  73       7.668   7.395 -18.118  1.00 85.82           H
ATOM    868  N   TRP A  74       7.299  10.261 -19.630  1.00 86.58           N
ATOM    869  CA  TRP A  74       7.421  11.642 -20.064  1.00 86.58           C
ATOM    870  C   TRP A  74       8.004  11.643 -21.479  1.00 86.58           C
ATOM    871  O   TRP A  74       7.447  12.262 -22.384  1.00 86.58           O
ATOM    872  HA  TRP A  74       6.422  12.078 -20.073  1.00 86.58           H
ATOM    873  CB  TRP A  74       8.254  12.457 -19.073  1.00 86.58           C
ATOM    874 1HB  TRP A  74       8.064  12.088 -18.065  1.00 86.58           H
ATOM    875 2HB  TRP A  74       9.311  12.290 -19.280  1.00 86.58           H
ATOM    876  CG  TRP A  74       7.973  13.960 -19.112  1.00 86.58           C
ATOM    877  CD1 TRP A  74       8.523  14.882 -19.915  1.00 86.58           C
ATOM    878  HD1 TRP A  74       9.273  14.664 -20.675  1.00 86.58           H
ATOM    879  CD2 TRP A  74       7.045  14.683 -18.276  1.00 86.58           C
ATOM    880  NE1 TRP A  74       8.019  16.141 -19.658  1.00 86.58           N
ATOM    881  HE1 TRP A  74       8.275  16.987 -20.126  1.00 86.58           H
ATOM    882  CE2 TRP A  74       7.093  16.016 -18.630  1.00 86.58           C
ATOM    883  CE3 TRP A  74       6.195  14.226 -17.255  1.00 86.58           C
ATOM    884  HE3 TRP A  74       6.139  13.179 -16.957  1.00 86.58           H
ATOM    885  CZ2 TRP A  74       6.313  17.001 -18.013  1.00 86.58           C
ATOM    886  HZ2 TRP A  74       6.368  18.048 -18.311  1.00 86.58           H
ATOM    887  CZ3 TRP A  74       5.422  15.223 -16.647  1.00 86.58           C
ATOM    888  HZ3 TRP A  74       4.744  14.923 -15.848  1.00 86.58           H
ATOM    889  CH2 TRP A  74       5.457  16.569 -16.992  1.00 86.58           C
ATOM    890  HH2 TRP A  74       4.823  17.285 -16.470  1.00 86.58           H
ATOM    891  HN  TRP A  74       7.942   9.984 -18.916  1.00 86.58           H
ATOM    892  N   TYR A  75       9.120  10.943 -21.625  1.00 82.14           N
ATOM    893  CA  TYR A  75       9.917  11.049 -22.835  1.00 82.14           C
ATOM    894  C   TYR A  75       9.381  10.120 -23.927  1.00 82.14           C
ATOM    895  O   TYR A  75       9.802  10.205 -25.080  1.00 82.14           O
ATOM    896  HA  TYR A  75       9.861  12.079 -23.186  1.00 82.14           H
ATOM    897  CB  TYR A  75      11.329  10.603 -22.451  1.00 82.14           C
ATOM    898 1HB  TYR A  75      11.259   9.726 -21.807  1.00 82.14           H
ATOM    899 2HB  TYR A  75      11.860  10.295 -23.352  1.00 82.14           H
ATOM    900  CG  TYR A  75      12.148  11.679 -21.736  1.00 82.14           C
ATOM    901  CD1 TYR A  75      12.738  12.693 -22.462  1.00 82.14           C
ATOM    902  HD1 TYR A  75      12.621  12.727 -23.545  1.00 82.14           H
ATOM    903  CD2 TYR A  75      12.296  11.636 -20.364  1.00 82.14           C
ATOM    904  HD2 TYR A  75      11.830  10.835 -19.791  1.00 82.14           H
ATOM    905  CE1 TYR A  75      13.509  13.706 -21.789  1.00 82.14           C
ATOM    906  HE1 TYR A  75      13.981  14.512 -22.351  1.00 82.14           H
ATOM    907  CE2 TYR A  75      13.067  12.649 -19.691  1.00 82.14           C
ATOM    908  HE2 TYR A  75      13.193  12.627 -18.609  1.00 82.14           H
ATOM    909  CZ  TYR A  75      13.636  13.634 -20.437  1.00 82.14           C
ATOM    910  OH  TYR A  75      14.364  14.591 -19.801  1.00 82.14           O
ATOM    911  HH  TYR A  75      14.722  15.246 -20.466  1.00 82.14           H
ATOM    912  HN  TYR A  75       9.479  10.313 -20.936  1.00 82.14           H
ATOM    913  N   CYS A  76       8.461   9.256 -23.526  1.00 76.44           N
ATOM    914  CA  CYS A  76       7.833   8.342 -24.464  1.00 76.44           C
ATOM    915  C   CYS A  76       7.025   9.165 -25.470  1.00 76.44           C
ATOM    916  O   CYS A  76       6.071   9.845 -25.097  1.00 76.44           O
ATOM    917  HA  CYS A  76       8.638   7.803 -24.963  1.00 76.44           H
ATOM    918  CB  CYS A  76       6.965   7.304 -23.749  1.00 76.44           C
ATOM    919 1HB  CYS A  76       7.570   6.738 -23.041  1.00 76.44           H
ATOM    920 2HB  CYS A  76       6.186   7.805 -23.174  1.00 76.44           H
ATOM    921  SG  CYS A  76       6.208   6.171 -24.971  1.00 76.44           S
ATOM    922  HG  CYS A  76       7.355   5.679 -25.432  1.00 76.44           H
ATOM    923  HN  CYS A  76       8.145   9.174 -22.581  1.00 76.44           H
ATOM    924  N   THR A  77       7.439   9.078 -26.726  1.00 70.39           N
ATOM    925  CA  THR A  77       6.866   9.919 -27.762  1.00 70.39           C
ATOM    926  C   THR A  77       5.529   9.346 -28.237  1.00 70.39           C
ATOM    927  O   THR A  77       4.837   9.964 -29.044  1.00 70.39           O
ATOM    928  HA  THR A  77       6.659  10.900 -27.334  1.00 70.39           H
ATOM    929  CB  THR A  77       7.899  10.059 -28.882  1.00 70.39           C
ATOM    930  HB  THR A  77       7.708  10.951 -29.479  1.00 70.39           H
ATOM    931  OG1 THR A  77       7.821   8.821 -29.584  1.00 70.39           O
ATOM    932  HG1 THR A  77       7.131   8.880 -30.306  1.00 70.39           H
ATOM    933  CG2 THR A  77       9.335  10.097 -28.353  1.00 70.39           C
ATOM    934 1HG2 THR A  77       9.547   9.174 -27.814  1.00 70.39           H
ATOM    935 2HG2 THR A  77       9.452  10.947 -27.681  1.00 70.39           H
ATOM    936 3HG2 THR A  77      10.027  10.197 -29.189  1.00 70.39           H
ATOM    937  HN  THR A  77       8.149   8.447 -27.038  1.00 70.39           H
ATOM    938  N   ARG A  78       5.207   8.171 -27.716  1.00 71.47           N
ATOM    939  CA  ARG A  78       4.011   7.466 -28.143  1.00 71.47           C
ATOM    940  C   ARG A  78       2.782   8.018 -27.418  1.00 71.47           C
ATOM    941  O   ARG A  78       2.871   8.428 -26.262  1.00 71.47           O
ATOM    942  HA  ARG A  78       3.948   7.648 -29.216  1.00 71.47           H
ATOM    943  CB  ARG A  78       4.127   5.966 -27.866  1.00 71.47           C
ATOM    944 1HB  ARG A  78       3.486   5.414 -28.553  1.00 71.47           H
ATOM    945 2HB  ARG A  78       5.150   5.636 -28.051  1.00 71.47           H
ATOM    946  CG  ARG A  78       3.735   5.643 -26.422  1.00 71.47           C
ATOM    947 1HG  ARG A  78       4.317   6.259 -25.737  1.00 71.47           H
ATOM    948 2HG  ARG A  78       2.686   5.892 -26.263  1.00 71.47           H
ATOM    949  CD  ARG A  78       3.967   4.164 -26.109  1.00 71.47           C
ATOM    950 1HD  ARG A  78       3.139   3.568 -26.493  1.00 71.47           H
ATOM    951 2HD  ARG A  78       4.870   3.815 -26.609  1.00 71.47           H
ATOM    952  NE  ARG A  78       4.093   3.970 -24.647  1.00 71.47           N
ATOM    953  HE  ARG A  78       5.012   3.897 -24.261  1.00 71.47           H
ATOM    954  CZ  ARG A  78       3.051   3.886 -23.808  1.00 71.47           C
ATOM    955  NH1 ARG A  78       1.797   3.976 -24.270  1.00 71.47           N
ATOM    956 1HH1 ARG A  78       1.632   4.108 -25.247  1.00 71.47           H
ATOM    957 2HH1 ARG A  78       1.025   3.912 -23.637  1.00 71.47           H
ATOM    958  NH2 ARG A  78       3.283   3.709 -22.500  1.00 71.47           N
ATOM    959 1HH2 ARG A  78       2.517   3.644 -21.860  1.00 71.47           H
ATOM    960 2HH2 ARG A  78       4.223   3.643 -22.163  1.00 71.47           H
ATOM    961  HN  ARG A  78       5.746   7.704 -27.016  1.00 71.47           H
ATOM    962  N   VAL A  79       1.663   8.010 -28.128  1.00 76.86           N
ATOM    963  CA  VAL A  79       0.402   8.433 -27.542  1.00 76.86           C
ATOM    964  C   VAL A  79       0.183   7.690 -26.223  1.00 76.86           C
ATOM    965  O   VAL A  79       0.338   6.471 -26.160  1.00 76.86           O
ATOM    966  HA  VAL A  79       0.478   9.501 -27.335  1.00 76.86           H
ATOM    967  CB  VAL A  79      -0.736   8.224 -28.543  1.00 76.86           C
ATOM    968  HB  VAL A  79      -0.898   7.151 -28.647  1.00 76.86           H
ATOM    969  CG1 VAL A  79      -2.037   8.847 -28.032  1.00 76.86           C
ATOM    970 1HG1 VAL A  79      -2.314   8.384 -27.085  1.00 76.86           H
ATOM    971 2HG1 VAL A  79      -1.893   9.918 -27.885  1.00 76.86           H
ATOM    972 3HG1 VAL A  79      -2.829   8.684 -28.762  1.00 76.86           H
ATOM    973  CG2 VAL A  79      -0.365   8.779 -29.919  1.00 76.86           C
ATOM    974 1HG2 VAL A  79      -0.164   9.847 -29.838  1.00 76.86           H
ATOM    975 2HG2 VAL A  79       0.524   8.269 -30.290  1.00 76.86           H
ATOM    976 3HG2 VAL A  79      -1.192   8.617 -30.611  1.00 76.86           H
ATOM    977  HN  VAL A  79       1.609   7.722 -29.084  1.00 76.86           H
ATOM    978  N   LYS A  80      -0.175   8.455 -25.202  1.00 80.84           N
ATOM    979  CA  LYS A  80      -0.455   7.879 -23.898  1.00 80.84           C
ATOM    980  C   LYS A  80      -1.754   7.074 -23.969  1.00 80.84           C
ATOM    981  O   LYS A  80      -2.563   7.273 -24.874  1.00 80.84           O
ATOM    982  HA  LYS A  80       0.361   7.197 -23.659  1.00 80.84           H
ATOM    983  CB  LYS A  80      -0.464   8.968 -22.822  1.00 80.84           C
ATOM    984 1HB  LYS A  80      -1.366   9.572 -22.918  1.00 80.84           H
ATOM    985 2HB  LYS A  80      -0.493   8.508 -21.835  1.00 80.84           H
ATOM    986  CG  LYS A  80       0.771   9.864 -22.939  1.00 80.84           C
ATOM    987 1HG  LYS A  80       0.771  10.365 -23.906  1.00 80.84           H
ATOM    988 2HG  LYS A  80       0.733  10.642 -22.176  1.00 80.84           H
ATOM    989  CD  LYS A  80       2.056   9.049 -22.781  1.00 80.84           C
ATOM    990 1HD  LYS A  80       2.075   8.580 -21.797  1.00 80.84           H
ATOM    991 2HD  LYS A  80       2.074   8.245 -23.517  1.00 80.84           H
ATOM    992  CE  LYS A  80       3.292   9.935 -22.954  1.00 80.84           C
ATOM    993 1HE  LYS A  80       3.166  10.578 -23.824  1.00 80.84           H
ATOM    994 2HE  LYS A  80       3.402  10.587 -22.088  1.00 80.84           H
ATOM    995  NZ  LYS A  80       4.506   9.104 -23.115  1.00 80.84           N
ATOM    996 1HZ  LYS A  80       5.291   9.697 -23.361  1.00 80.84           H
ATOM    997 2HZ  LYS A  80       4.706   8.625 -22.244  1.00 80.84           H
ATOM    998 3HZ  LYS A  80       4.354   8.422 -23.849  1.00 80.84           H
ATOM    999  HN  LYS A  80      -0.274   9.449 -25.255  1.00 80.84           H
ATOM   1000  N   THR A  81      -1.914   6.182 -23.002  1.00 81.69           N
ATOM   1001  CA  THR A  81      -3.166   5.463 -22.847  1.00 81.69           C
ATOM   1002  C   THR A  81      -3.699   5.620 -21.421  1.00 81.69           C
ATOM   1003  O   THR A  81      -2.983   6.084 -20.535  1.00 81.69           O
ATOM   1004  HA  THR A  81      -3.904   5.909 -23.514  1.00 81.69           H
ATOM   1005  CB  THR A  81      -2.928   4.006 -23.249  1.00 81.69           C
ATOM   1006  HB  THR A  81      -3.865   3.450 -23.270  1.00 81.69           H
ATOM   1007  OG1 THR A  81      -1.959   3.542 -22.313  1.00 81.69           O
ATOM   1008  HG1 THR A  81      -1.053   3.890 -22.558  1.00 81.69           H
ATOM   1009  CG2 THR A  81      -2.229   3.880 -24.604  1.00 81.69           C
ATOM   1010 1HG2 THR A  81      -1.261   4.379 -24.561  1.00 81.69           H
ATOM   1011 2HG2 THR A  81      -2.843   4.345 -25.375  1.00 81.69           H
ATOM   1012 3HG2 THR A  81      -2.084   2.826 -24.841  1.00 81.69           H
ATOM   1013  HN  THR A  81      -1.207   5.950 -22.333  1.00 81.69           H
ATOM   1014  N   MET A  82      -4.951   5.226 -21.244  1.00 83.34           N
ATOM   1015  CA  MET A  82      -5.569   5.263 -19.930  1.00 83.34           C
ATOM   1016  C   MET A  82      -4.760   4.446 -18.920  1.00 83.34           C
ATOM   1017  O   MET A  82      -4.542   4.886 -17.792  1.00 83.34           O
ATOM   1018  HA  MET A  82      -5.574   6.313 -19.637  1.00 83.34           H
ATOM   1019  CB  MET A  82      -6.991   4.703 -20.017  1.00 83.34           C
ATOM   1020 1HB  MET A  82      -7.591   5.328 -20.678  1.00 83.34           H
ATOM   1021 2HB  MET A  82      -6.966   3.706 -20.457  1.00 83.34           H
ATOM   1022  CG  MET A  82      -7.642   4.642 -18.634  1.00 83.34           C
ATOM   1023 1HG  MET A  82      -7.275   3.772 -18.089  1.00 83.34           H
ATOM   1024 2HG  MET A  82      -7.366   5.522 -18.054  1.00 83.34           H
ATOM   1025  SD  MET A  82      -9.417   4.552 -18.799  1.00 83.34           S
ATOM   1026  CE  MET A  82      -9.901   4.875 -17.111  1.00 83.34           C
ATOM   1027 1HE  MET A  82      -9.478   4.110 -16.459  1.00 83.34           H
ATOM   1028 2HE  MET A  82      -9.533   5.855 -16.808  1.00 83.34           H
ATOM   1029 3HE  MET A  82     -10.988   4.855 -17.035  1.00 83.34           H
ATOM   1030  HN  MET A  82      -5.540   4.886 -21.978  1.00 83.34           H
ATOM   1031  N   THR A  83      -4.337   3.271 -19.362  1.00 82.72           N
ATOM   1032  CA  THR A  83      -3.469   2.435 -18.550  1.00 82.72           C
ATOM   1033  C   THR A  83      -2.231   3.219 -18.111  1.00 82.72           C
ATOM   1034  O   THR A  83      -1.830   3.155 -16.950  1.00 82.72           O
ATOM   1035  HA  THR A  83      -4.009   2.157 -17.645  1.00 82.72           H
ATOM   1036  CB  THR A  83      -3.138   1.176 -19.354  1.00 82.72           C
ATOM   1037  HB  THR A  83      -2.601   1.429 -20.269  1.00 82.72           H
ATOM   1038  OG1 THR A  83      -4.399   0.539 -19.537  1.00 82.72           O
ATOM   1039  HG1 THR A  83      -5.135   1.143 -19.231  1.00 82.72           H
ATOM   1040  CG2 THR A  83      -2.322   0.164 -18.548  1.00 82.72           C
ATOM   1041 1HG2 THR A  83      -2.888  -0.140 -17.667  1.00 82.72           H
ATOM   1042 2HG2 THR A  83      -1.382   0.620 -18.236  1.00 82.72           H
ATOM   1043 3HG2 THR A  83      -2.114  -0.710 -19.166  1.00 82.72           H
ATOM   1044  HN  THR A  83      -4.576   2.890 -20.255  1.00 82.72           H
ATOM   1045  N   ASP A  84      -1.659   3.942 -19.063  1.00 84.22           N
ATOM   1046  CA  ASP A  84      -0.415   4.652 -18.819  1.00 84.22           C
ATOM   1047  C   ASP A  84      -0.642   5.713 -17.740  1.00 84.22           C
ATOM   1048  O   ASP A  84       0.235   5.960 -16.914  1.00 84.22           O
ATOM   1049  HA  ASP A  84       0.296   3.886 -18.508  1.00 84.22           H
ATOM   1050  CB  ASP A  84       0.072   5.361 -20.084  1.00 84.22           C
ATOM   1051 1HB  ASP A  84      -0.636   6.141 -20.364  1.00 84.22           H
ATOM   1052 2HB  ASP A  84       1.025   5.852 -19.886  1.00 84.22           H
ATOM   1053  CG  ASP A  84       0.232   4.372 -21.240  1.00 84.22           C
ATOM   1054  OD1 ASP A  84       0.944   3.366 -21.032  1.00 84.22           O
ATOM   1055  OD2 ASP A  84      -0.362   4.644 -22.306  1.00 84.22           O
ATOM   1056  HN  ASP A  84      -2.031   4.046 -19.986  1.00 84.22           H
ATOM   1057  N   MET A  85      -1.824   6.311 -17.782  1.00 89.15           N
ATOM   1058  CA  MET A  85      -2.173   7.347 -16.825  1.00 89.15           C
ATOM   1059  C   MET A  85      -2.192   6.792 -15.400  1.00 89.15           C
ATOM   1060  O   MET A  85      -1.684   7.425 -14.476  1.00 89.15           O
ATOM   1061  HA  MET A  85      -1.395   8.105 -16.917  1.00 89.15           H
ATOM   1062  CB  MET A  85      -3.550   7.917 -17.170  1.00 89.15           C
ATOM   1063 1HB  MET A  85      -3.564   8.239 -18.211  1.00 89.15           H
ATOM   1064 2HB  MET A  85      -4.306   7.139 -17.067  1.00 89.15           H
ATOM   1065  CG  MET A  85      -3.898   9.098 -16.261  1.00 89.15           C
ATOM   1066 1HG  MET A  85      -4.900   9.461 -16.489  1.00 89.15           H
ATOM   1067 2HG  MET A  85      -3.905   8.775 -15.219  1.00 89.15           H
ATOM   1068  SD  MET A  85      -2.709  10.410 -16.483  1.00 89.15           S
ATOM   1069  CE  MET A  85      -3.136  10.940 -18.133  1.00 89.15           C
ATOM   1070 1HE  MET A  85      -3.011  10.107 -18.826  1.00 89.15           H
ATOM   1071 2HE  MET A  85      -4.173  11.274 -18.150  1.00 89.15           H
ATOM   1072 3HE  MET A  85      -2.485  11.761 -18.432  1.00 89.15           H
ATOM   1073  HN  MET A  85      -2.534   6.099 -18.454  1.00 89.15           H
ATOM   1074  N   PHE A  86      -2.785   5.614 -15.265  1.00 89.38           N
ATOM   1075  CA  PHE A  86      -2.886   4.972 -13.966  1.00 89.38           C
ATOM   1076  C   PHE A  86      -1.516   4.492 -13.483  1.00 89.38           C
ATOM   1077  O   PHE A  86      -1.206   4.582 -12.296  1.00 89.38           O
ATOM   1078  HA  PHE A  86      -3.276   5.713 -13.268  1.00 89.38           H
ATOM   1079  CB  PHE A  86      -3.807   3.762 -14.136  1.00 89.38           C
ATOM   1080 1HB  PHE A  86      -3.413   3.127 -14.930  1.00 89.38           H
ATOM   1081 2HB  PHE A  86      -3.789   3.173 -13.219  1.00 89.38           H
ATOM   1082  CG  PHE A  86      -5.257   4.124 -14.464  1.00 89.38           C
ATOM   1083  CD1 PHE A  86      -5.843   5.194 -13.863  1.00 89.38           C
ATOM   1084  HD1 PHE A  86      -5.280   5.794 -13.148  1.00 89.38           H
ATOM   1085  CD2 PHE A  86      -5.959   3.375 -15.356  1.00 89.38           C
ATOM   1086  HD2 PHE A  86      -5.489   2.518 -15.838  1.00 89.38           H
ATOM   1087  CE1 PHE A  86      -7.188   5.530 -14.168  1.00 89.38           C
ATOM   1088  HE1 PHE A  86      -7.658   6.387 -13.687  1.00 89.38           H
ATOM   1089  CE2 PHE A  86      -7.305   3.712 -15.661  1.00 89.38           C
ATOM   1090  HE2 PHE A  86      -7.868   3.112 -16.376  1.00 89.38           H
ATOM   1091  CZ  PHE A  86      -7.891   4.782 -15.060  1.00 89.38           C
ATOM   1092  HZ  PHE A  86      -8.924   5.040 -15.294  1.00 89.38           H
ATOM   1093  HN  PHE A  86      -3.190   5.102 -16.022  1.00 89.38           H
ATOM   1094  N   LEU A  87      -0.733   3.992 -14.428  1.00 87.50           N
ATOM   1095  CA  LEU A  87       0.601   3.508 -14.116  1.00 87.50           C
ATOM   1096  C   LEU A  87       1.448   4.666 -13.585  1.00 87.50           C
ATOM   1097  O   LEU A  87       2.267   4.480 -12.686  1.00 87.50           O
ATOM   1098  HA  LEU A  87       0.501   2.763 -13.326  1.00 87.50           H
ATOM   1099  CB  LEU A  87       1.213   2.804 -15.328  1.00 87.50           C
ATOM   1100 1HB  LEU A  87       1.129   3.467 -16.189  1.00 87.50           H
ATOM   1101 2HB  LEU A  87       2.276   2.658 -15.141  1.00 87.50           H
ATOM   1102  CG  LEU A  87       0.599   1.452 -15.699  1.00 87.50           C
ATOM   1103  HG  LEU A  87      -0.467   1.598 -15.876  1.00 87.50           H
ATOM   1104  CD1 LEU A  87       1.203   0.913 -16.998  1.00 87.50           C
ATOM   1105 1HD1 LEU A  87       1.012   1.618 -17.807  1.00 87.50           H
ATOM   1106 2HD1 LEU A  87       2.279   0.786 -16.872  1.00 87.50           H
ATOM   1107 3HD1 LEU A  87       0.749  -0.048 -17.238  1.00 87.50           H
ATOM   1108  CD2 LEU A  87       0.733   0.454 -14.547  1.00 87.50           C
ATOM   1109 1HD2 LEU A  87       1.788   0.307 -14.315  1.00 87.50           H
ATOM   1110 2HD2 LEU A  87       0.218   0.843 -13.669  1.00 87.50           H
ATOM   1111 3HD2 LEU A  87       0.289  -0.498 -14.838  1.00 87.50           H
ATOM   1112  HN  LEU A  87      -0.996   3.916 -15.390  1.00 87.50           H
ATOM   1113  N   LEU A  88       1.222   5.836 -14.164  1.00 91.01           N
ATOM   1114  CA  LEU A  88       1.928   7.032 -13.735  1.00 91.01           C
ATOM   1115  C   LEU A  88       1.580   7.327 -12.275  1.00 91.01           C
ATOM   1116  O   LEU A  88       2.471   7.496 -11.443  1.00 91.01           O
ATOM   1117  HA  LEU A  88       2.995   6.823 -13.801  1.00 91.01           H
ATOM   1118  CB  LEU A  88       1.635   8.196 -14.684  1.00 91.01           C
ATOM   1119 1HB  LEU A  88       2.059   7.958 -15.660  1.00 91.01           H
ATOM   1120 2HB  LEU A  88       0.556   8.270 -14.815  1.00 91.01           H
ATOM   1121  CG  LEU A  88       2.163   9.565 -14.250  1.00 91.01           C
ATOM   1122  HG  LEU A  88       1.850   9.740 -13.220  1.00 91.01           H
ATOM   1123  CD1 LEU A  88       3.693   9.593 -14.268  1.00 91.01           C
ATOM   1124 1HD1 LEU A  88       4.079   8.836 -13.584  1.00 91.01           H
ATOM   1125 2HD1 LEU A  88       4.048   9.386 -15.277  1.00 91.01           H
ATOM   1126 3HD1 LEU A  88       4.042  10.577 -13.955  1.00 91.01           H
ATOM   1127  CD2 LEU A  88       1.559  10.682 -15.103  1.00 91.01           C
ATOM   1128 1HD2 LEU A  88       1.821  10.522 -16.149  1.00 91.01           H
ATOM   1129 2HD2 LEU A  88       0.474  10.675 -14.995  1.00 91.01           H
ATOM   1130 3HD2 LEU A  88       1.951  11.643 -14.773  1.00 91.01           H
ATOM   1131  HN  LEU A  88       0.572   5.974 -14.911  1.00 91.01           H
ATOM   1132  N   ASN A  89       0.284   7.381 -12.007  1.00 93.73           N
ATOM   1133  CA  ASN A  89      -0.193   7.768 -10.690  1.00 93.73           C
ATOM   1134  C   ASN A  89       0.230   6.709  -9.669  1.00 93.73           C
ATOM   1135  O   ASN A  89       0.433   7.020  -8.496  1.00 93.73           O
ATOM   1136  HA  ASN A  89       0.260   8.740 -10.495  1.00 93.73           H
ATOM   1137  CB  ASN A  89      -1.720   7.866 -10.664  1.00 93.73           C
ATOM   1138 1HB  ASN A  89      -2.150   7.052 -11.246  1.00 93.73           H
ATOM   1139 2HB  ASN A  89      -2.078   7.752  -9.641  1.00 93.73           H
ATOM   1140  CG  ASN A  89      -2.192   9.208 -11.228  1.00 93.73           C
ATOM   1141  OD1 ASN A  89      -2.435  10.163 -10.508  1.00 93.73           O
ATOM   1142  ND2 ASN A  89      -2.308   9.227 -12.553  1.00 93.73           N
ATOM   1143 1HD2 ASN A  89      -2.093   8.409 -13.085  1.00 93.73           H
ATOM   1144 2HD2 ASN A  89      -2.611  10.060 -13.016  1.00 93.73           H
ATOM   1145  HN  ASN A  89      -0.433   7.167 -12.670  1.00 93.73           H
ATOM   1146  N   LEU A  90       0.349   5.481 -10.152  1.00 91.83           N
ATOM   1147  CA  LEU A  90       0.764   4.380  -9.300  1.00 91.83           C
ATOM   1148  C   LEU A  90       2.200   4.618  -8.829  1.00 91.83           C
ATOM   1149  O   LEU A  90       2.506   4.453  -7.649  1.00 91.83           O
ATOM   1150  HA  LEU A  90       0.111   4.376  -8.428  1.00 91.83           H
ATOM   1151  CB  LEU A  90       0.567   3.043 -10.019  1.00 91.83           C
ATOM   1152 1HB  LEU A  90      -0.374   3.084 -10.568  1.00 91.83           H
ATOM   1153 2HB  LEU A  90       1.361   2.929 -10.756  1.00 91.83           H
ATOM   1154  CG  LEU A  90       0.553   1.799  -9.129  1.00 91.83           C
ATOM   1155  HG  LEU A  90       1.324   1.915  -8.368  1.00 91.83           H
ATOM   1156  CD1 LEU A  90      -0.785   1.662  -8.400  1.00 91.83           C
ATOM   1157 1HD1 LEU A  90      -0.951   2.540  -7.775  1.00 91.83           H
ATOM   1158 2HD1 LEU A  90      -1.590   1.578  -9.130  1.00 91.83           H
ATOM   1159 3HD1 LEU A  90      -0.768   0.769  -7.774  1.00 91.83           H
ATOM   1160  CD2 LEU A  90       0.898   0.545  -9.934  1.00 91.83           C
ATOM   1161 1HD2 LEU A  90       0.166   0.413 -10.732  1.00 91.83           H
ATOM   1162 2HD2 LEU A  90       1.892   0.653 -10.368  1.00 91.83           H
ATOM   1163 3HD2 LEU A  90       0.880  -0.325  -9.278  1.00 91.83           H
ATOM   1164  HN  LEU A  90       0.168   5.235 -11.104  1.00 91.83           H
ATOM   1165  N   ALA A  91       3.044   5.003  -9.776  1.00 93.93           N
ATOM   1166  CA  ALA A  91       4.447   5.234  -9.480  1.00 93.93           C
ATOM   1167  C   ALA A  91       4.573   6.416  -8.517  1.00 93.93           C
ATOM   1168  O   ALA A  91       5.432   6.416  -7.637  1.00 93.93           O
ATOM   1169  HA  ALA A  91       4.835   4.338  -8.994  1.00 93.93           H
ATOM   1170  CB  ALA A  91       5.214   5.459 -10.784  1.00 93.93           C
ATOM   1171 1HB  ALA A  91       5.117   4.579 -11.419  1.00 93.93           H
ATOM   1172 2HB  ALA A  91       4.805   6.327 -11.301  1.00 93.93           H
ATOM   1173 3HB  ALA A  91       6.267   5.632 -10.561  1.00 93.93           H
ATOM   1174  HN  ALA A  91       2.782   5.158 -10.729  1.00 93.93           H
ATOM   1175  N   ILE A  92       3.705   7.397  -8.718  1.00 95.34           N
ATOM   1176  CA  ILE A  92       3.705   8.580  -7.875  1.00 95.34           C
ATOM   1177  C   ILE A  92       3.336   8.183  -6.445  1.00 95.34           C
ATOM   1178  O   ILE A  92       3.985   8.609  -5.491  1.00 95.34           O
ATOM   1179  HA  ILE A  92       4.719   8.979  -7.872  1.00 95.34           H
ATOM   1180  CB  ILE A  92       2.796   9.659  -8.467  1.00 95.34           C
ATOM   1181  HB  ILE A  92       1.837   9.202  -8.711  1.00 95.34           H
ATOM   1182  CG1 ILE A  92       3.377  10.211  -9.771  1.00 95.34           C
ATOM   1183 1HG1 ILE A  92       4.261  10.811  -9.554  1.00 95.34           H
ATOM   1184 2HG1 ILE A  92       3.700   9.387 -10.407  1.00 95.34           H
ATOM   1185  CG2 ILE A  92       2.524  10.767  -7.448  1.00 95.34           C
ATOM   1186 1HG2 ILE A  92       2.035  10.341  -6.571  1.00 95.34           H
ATOM   1187 2HG2 ILE A  92       3.466  11.228  -7.151  1.00 95.34           H
ATOM   1188 3HG2 ILE A  92       1.875  11.521  -7.895  1.00 95.34           H
ATOM   1189  CD1 ILE A  92       2.346  11.062 -10.515  1.00 95.34           C
ATOM   1190 1HD1 ILE A  92       1.474  10.451 -10.751  1.00 95.34           H
ATOM   1191 2HD1 ILE A  92       2.043  11.898  -9.885  1.00 95.34           H
ATOM   1192 3HD1 ILE A  92       2.785  11.441 -11.437  1.00 95.34           H
ATOM   1193  HN  ILE A  92       3.012   7.391  -9.439  1.00 95.34           H
ATOM   1194  N   ALA A  93       2.295   7.370  -6.340  1.00 95.14           N
ATOM   1195  CA  ALA A  93       1.804   6.946  -5.040  1.00 95.14           C
ATOM   1196  C   ALA A  93       2.921   6.218  -4.291  1.00 95.14           C
ATOM   1197  O   ALA A  93       3.152   6.474  -3.110  1.00 95.14           O
ATOM   1198  HA  ALA A  93       1.527   7.841  -4.482  1.00 95.14           H
ATOM   1199  CB  ALA A  93       0.560   6.075  -5.223  1.00 95.14           C
ATOM   1200 1HB  ALA A  93      -0.214   6.648  -5.734  1.00 95.14           H
ATOM   1201 2HB  ALA A  93       0.815   5.198  -5.818  1.00 95.14           H
ATOM   1202 3HB  ALA A  93       0.192   5.757  -4.247  1.00 95.14           H
ATOM   1203  HN  ALA A  93       1.790   7.004  -7.122  1.00 95.14           H
ATOM   1204  N   ASP A  94       3.586   5.323  -5.008  1.00 94.06           N
ATOM   1205  CA  ASP A  94       4.647   4.528  -4.415  1.00 94.06           C
ATOM   1206  C   ASP A  94       5.753   5.456  -3.909  1.00 94.06           C
ATOM   1207  O   ASP A  94       6.257   5.281  -2.801  1.00 94.06           O
ATOM   1208  HA  ASP A  94       4.170   3.970  -3.609  1.00 94.06           H
ATOM   1209  CB  ASP A  94       5.262   3.576  -5.443  1.00 94.06           C
ATOM   1210 1HB  ASP A  94       5.379   4.091  -6.396  1.00 94.06           H
ATOM   1211 2HB  ASP A  94       6.258   3.277  -5.117  1.00 94.06           H
ATOM   1212  CG  ASP A  94       4.388   2.334  -5.632  1.00 94.06           C
ATOM   1213  OD1 ASP A  94       3.693   1.975  -4.657  1.00 94.06           O
ATOM   1214  OD2 ASP A  94       4.434   1.773  -6.748  1.00 94.06           O
ATOM   1215  HN  ASP A  94       3.410   5.139  -5.975  1.00 94.06           H
ATOM   1216  N   LEU A  95       6.099   6.423  -4.746  1.00 96.39           N
ATOM   1217  CA  LEU A  95       7.172   7.347  -4.421  1.00 96.39           C
ATOM   1218  C   LEU A  95       6.838   8.070  -3.115  1.00 96.39           C
ATOM   1219  O   LEU A  95       7.694   8.212  -2.243  1.00 96.39           O
ATOM   1220  HA  LEU A  95       8.075   6.756  -4.267  1.00 96.39           H
ATOM   1221  CB  LEU A  95       7.441   8.290  -5.595  1.00 96.39           C
ATOM   1222 1HB  LEU A  95       6.484   8.619  -5.998  1.00 96.39           H
ATOM   1223 2HB  LEU A  95       7.948   9.177  -5.213  1.00 96.39           H
ATOM   1224  CG  LEU A  95       8.275   7.714  -6.741  1.00 96.39           C
ATOM   1225  HG  LEU A  95       7.766   6.829  -7.122  1.00 96.39           H
ATOM   1226  CD1 LEU A  95       8.379   8.709  -7.898  1.00 96.39           C
ATOM   1227 1HD1 LEU A  95       7.381   8.937  -8.272  1.00 96.39           H
ATOM   1228 2HD1 LEU A  95       8.853   9.626  -7.547  1.00 96.39           H
ATOM   1229 3HD1 LEU A  95       8.976   8.274  -8.699  1.00 96.39           H
ATOM   1230  CD2 LEU A  95       9.651   7.265  -6.246  1.00 96.39           C
ATOM   1231 1HD2 LEU A  95      10.182   8.118  -5.823  1.00 96.39           H
ATOM   1232 2HD2 LEU A  95       9.530   6.497  -5.482  1.00 96.39           H
ATOM   1233 3HD2 LEU A  95      10.223   6.859  -7.080  1.00 96.39           H
ATOM   1234  HN  LEU A  95       5.660   6.580  -5.631  1.00 96.39           H
ATOM   1235  N   LEU A  96       5.591   8.508  -3.020  1.00 95.61           N
ATOM   1236  CA  LEU A  96       5.164   9.312  -1.887  1.00 95.61           C
ATOM   1237  C   LEU A  96       5.405   8.531  -0.594  1.00 95.61           C
ATOM   1238  O   LEU A  96       5.835   9.100   0.408  1.00 95.61           O
ATOM   1239  HA  LEU A  96       5.785  10.208  -1.870  1.00 95.61           H
ATOM   1240  CB  LEU A  96       3.715   9.768  -2.070  1.00 95.61           C
ATOM   1241 1HB  LEU A  96       3.119   8.906  -2.368  1.00 95.61           H
ATOM   1242 2HB  LEU A  96       3.335  10.100  -1.103  1.00 95.61           H
ATOM   1243  CG  LEU A  96       3.487  10.887  -3.088  1.00 95.61           C
ATOM   1244  HG  LEU A  96       3.791  10.523  -4.069  1.00 95.61           H
ATOM   1245  CD1 LEU A  96       2.004  11.251  -3.180  1.00 95.61           C
ATOM   1246 1HD1 LEU A  96       1.434  10.375  -3.490  1.00 95.61           H
ATOM   1247 2HD1 LEU A  96       1.651  11.588  -2.205  1.00 95.61           H
ATOM   1248 3HD1 LEU A  96       1.870  12.048  -3.910  1.00 95.61           H
ATOM   1249  CD2 LEU A  96       4.357  12.104  -2.768  1.00 95.61           C
ATOM   1250 1HD2 LEU A  96       4.108  12.479  -1.775  1.00 95.61           H
ATOM   1251 2HD2 LEU A  96       5.408  11.817  -2.794  1.00 95.61           H
ATOM   1252 3HD2 LEU A  96       4.176  12.885  -3.507  1.00 95.61           H
ATOM   1253  HN  LEU A  96       4.881   8.323  -3.699  1.00 95.61           H
ATOM   1254  N   PHE A  97       5.117   7.239  -0.658  1.00 95.34           N
ATOM   1255  CA  PHE A  97       5.289   6.376   0.498  1.00 95.34           C
ATOM   1256  C   PHE A  97       6.772   6.137   0.790  1.00 95.34           C
ATOM   1257  O   PHE A  97       7.211   6.259   1.932  1.00 95.34           O
ATOM   1258  HA  PHE A  97       4.829   6.879   1.349  1.00 95.34           H
ATOM   1259  CB  PHE A  97       4.627   5.038   0.160  1.00 95.34           C
ATOM   1260 1HB  PHE A  97       3.545   5.171   0.157  1.00 95.34           H
ATOM   1261 2HB  PHE A  97       4.915   4.747  -0.850  1.00 95.34           H
ATOM   1262  CG  PHE A  97       4.985   3.905   1.124  1.00 95.34           C
ATOM   1263  CD1 PHE A  97       5.601   2.786   0.658  1.00 95.34           C
ATOM   1264  HD1 PHE A  97       5.840   2.696  -0.401  1.00 95.34           H
ATOM   1265  CD2 PHE A  97       4.687   4.017   2.446  1.00 95.34           C
ATOM   1266  HD2 PHE A  97       4.192   4.914   2.819  1.00 95.34           H
ATOM   1267  CE1 PHE A  97       5.934   1.734   1.553  1.00 95.34           C
ATOM   1268  HE1 PHE A  97       6.428   0.837   1.180  1.00 95.34           H
ATOM   1269  CE2 PHE A  97       5.019   2.966   3.340  1.00 95.34           C
ATOM   1270  HE2 PHE A  97       4.780   3.056   4.400  1.00 95.34           H
ATOM   1271  CZ  PHE A  97       5.636   1.847   2.875  1.00 95.34           C
ATOM   1272  HZ  PHE A  97       5.891   1.039   3.562  1.00 95.34           H
ATOM   1273  HN  PHE A  97       4.774   6.782  -1.479  1.00 95.34           H
ATOM   1274  N   LEU A  98       7.503   5.802  -0.264  1.00 96.41           N
ATOM   1275  CA  LEU A  98       8.887   5.386  -0.112  1.00 96.41           C
ATOM   1276  C   LEU A  98       9.666   6.479   0.621  1.00 96.41           C
ATOM   1277  O   LEU A  98      10.553   6.184   1.421  1.00 96.41           O
ATOM   1278  HA  LEU A  98       8.892   4.487   0.503  1.00 96.41           H
ATOM   1279  CB  LEU A  98       9.484   5.010  -1.470  1.00 96.41           C
ATOM   1280 1HB  LEU A  98       9.291   5.824  -2.168  1.00 96.41           H
ATOM   1281 2HB  LEU A  98      10.566   4.935  -1.359  1.00 96.41           H
ATOM   1282  CG  LEU A  98       8.971   3.709  -2.091  1.00 96.41           C
ATOM   1283  HG  LEU A  98       7.888   3.678  -1.973  1.00 96.41           H
ATOM   1284  CD1 LEU A  98       9.264   3.666  -3.592  1.00 96.41           C
ATOM   1285 1HD1 LEU A  98       8.772   4.506  -4.083  1.00 96.41           H
ATOM   1286 2HD1 LEU A  98      10.340   3.730  -3.754  1.00 96.41           H
ATOM   1287 3HD1 LEU A  98       8.889   2.731  -4.009  1.00 96.41           H
ATOM   1288  CD2 LEU A  98       9.540   2.491  -1.361  1.00 96.41           C
ATOM   1289 1HD2 LEU A  98      10.628   2.504  -1.425  1.00 96.41           H
ATOM   1290 2HD2 LEU A  98       9.238   2.521  -0.314  1.00 96.41           H
ATOM   1291 3HD2 LEU A  98       9.160   1.580  -1.823  1.00 96.41           H
ATOM   1292  HN  LEU A  98       7.165   5.812  -1.205  1.00 96.41           H
ATOM   1293  N   VAL A  99       9.307   7.719   0.323  1.00 96.63           N
ATOM   1294  CA  VAL A  99      10.002   8.859   0.897  1.00 96.63           C
ATOM   1295  C   VAL A  99       9.842   8.834   2.419  1.00 96.63           C
ATOM   1296  O   VAL A  99      10.593   9.493   3.136  1.00 96.63           O
ATOM   1297  HA  VAL A  99      11.060   8.756   0.654  1.00 96.63           H
ATOM   1298  CB  VAL A  99       9.494  10.155   0.264  1.00 96.63           C
ATOM   1299  HB  VAL A  99       8.405  10.141   0.298  1.00 96.63           H
ATOM   1300  CG1 VAL A  99       9.972  11.375   1.054  1.00 96.63           C
ATOM   1301 1HG1 VAL A  99       9.598  11.316   2.076  1.00 96.63           H
ATOM   1302 2HG1 VAL A  99      11.062  11.396   1.067  1.00 96.63           H
ATOM   1303 3HG1 VAL A  99       9.596  12.284   0.583  1.00 96.63           H
ATOM   1304  CG2 VAL A  99       9.918  10.252  -1.203  1.00 96.63           C
ATOM   1305 1HG2 VAL A  99      11.006  10.234  -1.269  1.00 96.63           H
ATOM   1306 2HG2 VAL A  99       9.506   9.408  -1.756  1.00 96.63           H
ATOM   1307 3HG2 VAL A  99       9.544  11.183  -1.629  1.00 96.63           H
ATOM   1308  HN  VAL A  99       8.558   7.951  -0.298  1.00 96.63           H
ATOM   1309  N   THR A 100       8.859   8.066   2.866  1.00 95.88           N
ATOM   1310  CA  THR A 100       8.551   7.995   4.284  1.00 95.88           C
ATOM   1311  C   THR A 100       9.398   6.915   4.960  1.00 95.88           C
ATOM   1312  O   THR A 100       9.532   6.901   6.183  1.00 95.88           O
ATOM   1313  HA  THR A 100       8.821   8.947   4.743  1.00 95.88           H
ATOM   1314  CB  THR A 100       7.046   7.767   4.431  1.00 95.88           C
ATOM   1315  HB  THR A 100       6.716   7.982   5.447  1.00 95.88           H
ATOM   1316  OG1 THR A 100       6.854   6.425   3.993  1.00 95.88           O
ATOM   1317  HG1 THR A 100       6.780   6.397   2.996  1.00 95.88           H
ATOM   1318  CG2 THR A 100       6.228   8.601   3.442  1.00 95.88           C
ATOM   1319 1HG2 THR A 100       6.510   8.337   2.423  1.00 95.88           H
ATOM   1320 2HG2 THR A 100       6.425   9.660   3.611  1.00 95.88           H
ATOM   1321 3HG2 THR A 100       5.167   8.401   3.589  1.00 95.88           H
ATOM   1322  HN  THR A 100       8.279   7.501   2.279  1.00 95.88           H
ATOM   1323  N   LEU A 101       9.949   6.037   4.135  1.00 95.74           N
ATOM   1324  CA  LEU A 101      10.643   4.866   4.643  1.00 95.74           C
ATOM   1325  C   LEU A 101      11.871   5.312   5.439  1.00 95.74           C
ATOM   1326  O   LEU A 101      12.168   4.753   6.494  1.00 95.74           O
ATOM   1327  HA  LEU A 101       9.962   4.350   5.319  1.00 95.74           H
ATOM   1328  CB  LEU A 101      10.968   3.899   3.502  1.00 95.74           C
ATOM   1329 1HB  LEU A 101      11.464   4.458   2.709  1.00 95.74           H
ATOM   1330 2HB  LEU A 101      11.682   3.163   3.869  1.00 95.74           H
ATOM   1331  CG  LEU A 101       9.777   3.155   2.895  1.00 95.74           C
ATOM   1332  HG  LEU A 101       9.126   3.885   2.415  1.00 95.74           H
ATOM   1333  CD1 LEU A 101      10.237   2.177   1.811  1.00 95.74           C
ATOM   1334 1HD1 LEU A 101      10.746   2.726   1.019  1.00 95.74           H
ATOM   1335 2HD1 LEU A 101      10.920   1.448   2.246  1.00 95.74           H
ATOM   1336 3HD1 LEU A 101       9.371   1.661   1.396  1.00 95.74           H
ATOM   1337  CD2 LEU A 101       8.953   2.460   3.981  1.00 95.74           C
ATOM   1338 1HD2 LEU A 101       9.580   1.743   4.510  1.00 95.74           H
ATOM   1339 2HD2 LEU A 101       8.578   3.204   4.684  1.00 95.74           H
ATOM   1340 3HD2 LEU A 101       8.113   1.938   3.522  1.00 95.74           H
ATOM   1341  HN  LEU A 101       9.926   6.116   3.138  1.00 95.74           H
ATOM   1342  N   PRO A 102      12.604   6.322   4.952  1.00 95.76           N
ATOM   1343  CA  PRO A 102      13.795   6.800   5.659  1.00 95.76           C
ATOM   1344  C   PRO A 102      13.505   7.142   7.111  1.00 95.76           C
ATOM   1345  O   PRO A 102      14.303   6.836   7.996  1.00 95.76           O
ATOM   1346  HA  PRO A 102      14.549   6.014   5.697  1.00 95.76           H
ATOM   1347  CB  PRO A 102      14.221   8.033   4.859  1.00 95.76           C
ATOM   1348 1HB  PRO A 102      13.778   8.944   5.261  1.00 95.76           H
ATOM   1349 2HB  PRO A 102      15.302   8.170   4.879  1.00 95.76           H
ATOM   1350  CG  PRO A 102      13.715   7.734   3.453  1.00 95.76           C
ATOM   1351 1HG  PRO A 102      13.623   8.640   2.855  1.00 95.76           H
ATOM   1352 2HG  PRO A 102      14.394   7.076   2.911  1.00 95.76           H
ATOM   1353  CD  PRO A 102      12.368   7.079   3.709  1.00 95.76           C
ATOM   1354 1HD  PRO A 102      11.576   7.817   3.834  1.00 95.76           H
ATOM   1355 2HD  PRO A 102      12.069   6.432   2.884  1.00 95.76           H
ATOM   1356  N   PHE A 103      12.359   7.774   7.320  1.00 95.09           N
ATOM   1357  CA  PHE A 103      11.983   8.222   8.650  1.00 95.09           C
ATOM   1358  C   PHE A 103      11.668   7.034   9.561  1.00 95.09           C
ATOM   1359  O   PHE A 103      12.023   7.039  10.738  1.00 95.09           O
ATOM   1360  HA  PHE A 103      12.830   8.775   9.056  1.00 95.09           H
ATOM   1361  CB  PHE A 103      10.724   9.078   8.494  1.00 95.09           C
ATOM   1362 1HB  PHE A 103       9.959   8.492   7.985  1.00 95.09           H
ATOM   1363 2HB  PHE A 103      10.335   9.317   9.484  1.00 95.09           H
ATOM   1364  CG  PHE A 103      10.948  10.379   7.722  1.00 95.09           C
ATOM   1365  CD1 PHE A 103      11.313  11.509   8.385  1.00 95.09           C
ATOM   1366  HD1 PHE A 103      11.447  11.487   9.466  1.00 95.09           H
ATOM   1367  CD2 PHE A 103      10.781  10.407   6.372  1.00 95.09           C
ATOM   1368  HD2 PHE A 103      10.488   9.501   5.841  1.00 95.09           H
ATOM   1369  CE1 PHE A 103      11.521  12.717   7.668  1.00 95.09           C
ATOM   1370  HE1 PHE A 103      11.813  13.623   8.199  1.00 95.09           H
ATOM   1371  CE2 PHE A 103      10.988  11.615   5.656  1.00 95.09           C
ATOM   1372  HE2 PHE A 103      10.855  11.637   4.574  1.00 95.09           H
ATOM   1373  CZ  PHE A 103      11.354  12.745   6.319  1.00 95.09           C
ATOM   1374  HZ  PHE A 103      11.513  13.672   5.768  1.00 95.09           H
ATOM   1375  HN  PHE A 103      11.695   7.980   6.601  1.00 95.09           H
ATOM   1376  N   TRP A 104      11.006   6.044   8.981  1.00 93.25           N
ATOM   1377  CA  TRP A 104      10.677   4.833   9.713  1.00 93.25           C
ATOM   1378  C   TRP A 104      11.987   4.157  10.122  1.00 93.25           C
ATOM   1379  O   TRP A 104      12.088   3.599  11.213  1.00 93.25           O
ATOM   1380  HA  TRP A 104      10.114   5.123  10.601  1.00 93.25           H
ATOM   1381  CB  TRP A 104       9.767   3.922   8.887  1.00 93.25           C
ATOM   1382 1HB  TRP A 104      10.128   3.901   7.859  1.00 93.25           H
ATOM   1383 2HB  TRP A 104       9.841   2.905   9.272  1.00 93.25           H
ATOM   1384  CG  TRP A 104       8.297   4.346   8.887  1.00 93.25           C
ATOM   1385  CD1 TRP A 104       7.550   4.733   7.843  1.00 93.25           C
ATOM   1386  HD1 TRP A 104       7.914   4.796   6.818  1.00 93.25           H
ATOM   1387  CD2 TRP A 104       7.420   4.411  10.031  1.00 93.25           C
ATOM   1388  NE1 TRP A 104       6.261   5.041   8.230  1.00 93.25           N
ATOM   1389  HE1 TRP A 104       5.522   5.352   7.633  1.00 93.25           H
ATOM   1390  CE2 TRP A 104       6.180   4.839   9.603  1.00 93.25           C
ATOM   1391  CE3 TRP A 104       7.667   4.117  11.384  1.00 93.25           C
ATOM   1392  HE3 TRP A 104       8.637   3.778  11.747  1.00 93.25           H
ATOM   1393  CZ2 TRP A 104       5.090   5.012  10.464  1.00 93.25           C
ATOM   1394  HZ2 TRP A 104       4.119   5.351  10.100  1.00 93.25           H
ATOM   1395  CZ3 TRP A 104       6.567   4.296  12.231  1.00 93.25           C
ATOM   1396  HZ3 TRP A 104       6.704   4.082  13.291  1.00 93.25           H
ATOM   1397  CH2 TRP A 104       5.312   4.726  11.816  1.00 93.25           C
ATOM   1398  HH2 TRP A 104       4.505   4.840  12.540  1.00 93.25           H
ATOM   1399  HN  TRP A 104      10.696   6.060   8.030  1.00 93.25           H
ATOM   1400  N   ALA A 105      12.959   4.230   9.224  1.00 94.84           N
ATOM   1401  CA  ALA A 105      14.234   3.571   9.447  1.00 94.84           C
ATOM   1402  C   ALA A 105      14.909   4.178  10.679  1.00 94.84           C
ATOM   1403  O   ALA A 105      15.404   3.453  11.540  1.00 94.84           O
ATOM   1404  HA  ALA A 105      14.035   2.516   9.635  1.00 94.84           H
ATOM   1405  CB  ALA A 105      15.098   3.693   8.190  1.00 94.84           C
ATOM   1406 1HB  ALA A 105      14.587   3.221   7.351  1.00 94.84           H
ATOM   1407 2HB  ALA A 105      15.268   4.746   7.966  1.00 94.84           H
ATOM   1408 3HB  ALA A 105      16.055   3.199   8.357  1.00 94.84           H
ATOM   1409  HN  ALA A 105      12.885   4.726   8.359  1.00 94.84           H
ATOM   1410  N   ILE A 106      14.906   5.502  10.723  1.00 94.32           N
ATOM   1411  CA  ILE A 106      15.544   6.215  11.816  1.00 94.32           C
ATOM   1412  C   ILE A 106      14.811   5.901  13.122  1.00 94.32           C
ATOM   1413  O   ILE A 106      15.442   5.667  14.152  1.00 94.32           O
ATOM   1414  HA  ILE A 106      16.566   5.845  11.896  1.00 94.32           H
ATOM   1415  CB  ILE A 106      15.629   7.711  11.504  1.00 94.32           C
ATOM   1416  HB  ILE A 106      14.651   8.042  11.152  1.00 94.32           H
ATOM   1417  CG1 ILE A 106      16.629   7.980  10.378  1.00 94.32           C
ATOM   1418 1HG1 ILE A 106      17.645   7.868  10.755  1.00 94.32           H
ATOM   1419 2HG1 ILE A 106      16.499   7.241   9.587  1.00 94.32           H
ATOM   1420  CG2 ILE A 106      15.953   8.517  12.763  1.00 94.32           C
ATOM   1421 1HG2 ILE A 106      15.171   8.359  13.507  1.00 94.32           H
ATOM   1422 2HG2 ILE A 106      16.910   8.190  13.167  1.00 94.32           H
ATOM   1423 3HG2 ILE A 106      16.007   9.576  12.512  1.00 94.32           H
ATOM   1424  CD1 ILE A 106      16.443   9.386   9.804  1.00 94.32           C
ATOM   1425 1HD1 ILE A 106      15.434   9.486   9.406  1.00 94.32           H
ATOM   1426 2HD1 ILE A 106      16.598  10.123  10.592  1.00 94.32           H
ATOM   1427 3HD1 ILE A 106      17.167   9.551   9.006  1.00 94.32           H
ATOM   1428  HN  ILE A 106      14.480   6.084  10.031  1.00 94.32           H
ATOM   1429  N   ALA A 107      13.489   5.904  13.036  1.00 93.22           N
ATOM   1430  CA  ALA A 107      12.662   5.714  14.216  1.00 93.22           C
ATOM   1431  C   ALA A 107      12.904   4.313  14.782  1.00 93.22           C
ATOM   1432  O   ALA A 107      12.869   4.116  15.995  1.00 93.22           O
ATOM   1433  HA  ALA A 107      12.965   6.453  14.957  1.00 93.22           H
ATOM   1434  CB  ALA A 107      11.194   5.950  13.854  1.00 93.22           C
ATOM   1435 1HB  ALA A 107      11.071   6.968  13.485  1.00 93.22           H
ATOM   1436 2HB  ALA A 107      10.892   5.244  13.081  1.00 93.22           H
ATOM   1437 3HB  ALA A 107      10.574   5.807  14.739  1.00 93.22           H
ATOM   1438  HN  ALA A 107      12.984   6.034  12.183  1.00 93.22           H
ATOM   1439  N   ALA A 108      13.145   3.377  13.876  1.00 92.72           N
ATOM   1440  CA  ALA A 108      13.359   1.994  14.267  1.00 92.72           C
ATOM   1441  C   ALA A 108      14.766   1.846  14.849  1.00 92.72           C
ATOM   1442  O   ALA A 108      14.987   1.041  15.753  1.00 92.72           O
ATOM   1443  HA  ALA A 108      12.629   1.750  15.039  1.00 92.72           H
ATOM   1444  CB  ALA A 108      13.127   1.080  13.063  1.00 92.72           C
ATOM   1445 1HB  ALA A 108      12.105   1.202  12.706  1.00 92.72           H
ATOM   1446 2HB  ALA A 108      13.824   1.344  12.267  1.00 92.72           H
ATOM   1447 3HB  ALA A 108      13.288   0.043  13.357  1.00 92.72           H
ATOM   1448  HN  ALA A 108      13.193   3.550  12.892  1.00 92.72           H
ATOM   1449  N   ALA A 109      15.683   2.634  14.307  1.00 92.33           N
ATOM   1450  CA  ALA A 109      17.084   2.513  14.670  1.00 92.33           C
ATOM   1451  C   ALA A 109      17.274   2.975  16.116  1.00 92.33           C
ATOM   1452  O   ALA A 109      18.122   2.447  16.834  1.00 92.33           O
ATOM   1453  HA  ALA A 109      17.356   1.460  14.595  1.00 92.33           H
ATOM   1454  CB  ALA A 109      17.938   3.313  13.684  1.00 92.33           C
ATOM   1455 1HB  ALA A 109      17.789   2.926  12.676  1.00 92.33           H
ATOM   1456 2HB  ALA A 109      17.644   4.363  13.718  1.00 92.33           H
ATOM   1457 3HB  ALA A 109      18.990   3.222  13.957  1.00 92.33           H
ATOM   1458  HN  ALA A 109      15.481   3.345  13.633  1.00 92.33           H
ATOM   1459  N   ASP A 110      16.472   3.957  16.500  1.00 88.08           N
ATOM   1460  CA  ASP A 110      16.625   4.582  17.802  1.00 88.08           C
ATOM   1461  C   ASP A 110      15.248   4.982  18.336  1.00 88.08           C
ATOM   1462  O   ASP A 110      14.562   4.175  18.961  1.00 88.08           O
ATOM   1463  HA  ASP A 110      17.111   3.832  18.425  1.00 88.08           H
ATOM   1464  CB  ASP A 110      17.481   5.847  17.709  1.00 88.08           C
ATOM   1465 1HB  ASP A 110      18.451   5.602  17.277  1.00 88.08           H
ATOM   1466 2HB  ASP A 110      17.006   6.564  17.039  1.00 88.08           H
ATOM   1467  CG  ASP A 110      17.676   6.480  19.088  1.00 88.08           C
ATOM   1468  OD1 ASP A 110      17.326   5.802  20.078  1.00 88.08           O
ATOM   1469  OD2 ASP A 110      18.169   7.628  19.121  1.00 88.08           O
ATOM   1470  HN  ASP A 110      15.729   4.324  15.939  1.00 88.08           H
ATOM   1471  N   GLN A 111      14.884   6.229  18.070  1.00 88.87           N
ATOM   1472  CA  GLN A 111      13.597   6.742  18.506  1.00 88.87           C
ATOM   1473  C   GLN A 111      13.098   7.816  17.538  1.00 88.87           C
ATOM   1474  O   GLN A 111      13.837   8.256  16.658  1.00 88.87           O
ATOM   1475  HA  GLN A 111      12.922   5.886  18.488  1.00 88.87           H
ATOM   1476  CB  GLN A 111      13.679   7.286  19.934  1.00 88.87           C
ATOM   1477 1HB  GLN A 111      12.694   7.626  20.254  1.00 88.87           H
ATOM   1478 2HB  GLN A 111      13.978   6.489  20.614  1.00 88.87           H
ATOM   1479  CG  GLN A 111      14.678   8.442  20.023  1.00 88.87           C
ATOM   1480 1HG  GLN A 111      15.666   8.098  19.717  1.00 88.87           H
ATOM   1481 2HG  GLN A 111      14.387   9.233  19.332  1.00 88.87           H
ATOM   1482  CD  GLN A 111      14.744   9.000  21.446  1.00 88.87           C
ATOM   1483  OE1 GLN A 111      13.739   9.215  22.104  1.00 88.87           O
ATOM   1484  NE2 GLN A 111      15.980   9.222  21.883  1.00 88.87           N
ATOM   1485 1HE2 GLN A 111      16.762   9.024  21.293  1.00 88.87           H
ATOM   1486 2HE2 GLN A 111      16.128   9.587  22.803  1.00 88.87           H
ATOM   1487  HN  GLN A 111      15.451   6.881  17.567  1.00 88.87           H
ATOM   1488  N   TRP A 112      11.847   8.208  17.732  1.00 91.76           N
ATOM   1489  CA  TRP A 112      11.242   9.225  16.889  1.00 91.76           C
ATOM   1490  C   TRP A 112      11.833  10.580  17.284  1.00 91.76           C
ATOM   1491  O   TRP A 112      11.507  11.119  18.341  1.00 91.76           O
ATOM   1492  HA  TRP A 112      11.497   8.995  15.854  1.00 91.76           H
ATOM   1493  CB  TRP A 112       9.716   9.186  16.991  1.00 91.76           C
ATOM   1494 1HB  TRP A 112       9.378   8.162  16.836  1.00 91.76           H
ATOM   1495 2HB  TRP A 112       9.423   9.468  18.003  1.00 91.76           H
ATOM   1496  CG  TRP A 112       9.002  10.101  15.995  1.00 91.76           C
ATOM   1497  CD1 TRP A 112       8.583  11.360  16.184  1.00 91.76           C
ATOM   1498  HD1 TRP A 112       8.706  11.914  17.114  1.00 91.76           H
ATOM   1499  CD2 TRP A 112       8.637   9.774  14.637  1.00 91.76           C
ATOM   1500  NE1 TRP A 112       7.978  11.867  15.052  1.00 91.76           N
ATOM   1501  HE1 TRP A 112       7.587  12.781  14.949  1.00 91.76           H
ATOM   1502  CE2 TRP A 112       8.011  10.872  14.082  1.00 91.76           C
ATOM   1503  CE3 TRP A 112       8.829   8.591  13.903  1.00 91.76           C
ATOM   1504  HE3 TRP A 112       9.320   7.711  14.319  1.00 91.76           H
ATOM   1505  CZ2 TRP A 112       7.527  10.895  12.768  1.00 91.76           C
ATOM   1506  HZ2 TRP A 112       7.036  11.775  12.353  1.00 91.76           H
ATOM   1507  CZ3 TRP A 112       8.339   8.630  12.592  1.00 91.76           C
ATOM   1508  HZ3 TRP A 112       8.462   7.737  11.978  1.00 91.76           H
ATOM   1509  CH2 TRP A 112       7.707   9.727  12.018  1.00 91.76           C
ATOM   1510  HH2 TRP A 112       7.353   9.678  10.988  1.00 91.76           H
ATOM   1511  HN  TRP A 112      11.252   7.844  18.448  1.00 91.76           H
ATOM   1512  N   LYS A 113      12.693  11.091  16.415  1.00 91.96           N
ATOM   1513  CA  LYS A 113      13.423  12.311  16.714  1.00 91.96           C
ATOM   1514  C   LYS A 113      12.712  13.499  16.063  1.00 91.96           C
ATOM   1515  O   LYS A 113      13.178  14.634  16.158  1.00 91.96           O
ATOM   1516  HA  LYS A 113      13.403  12.447  17.795  1.00 91.96           H
ATOM   1517  CB  LYS A 113      14.890  12.172  16.302  1.00 91.96           C
ATOM   1518 1HB  LYS A 113      14.954  11.950  15.237  1.00 91.96           H
ATOM   1519 2HB  LYS A 113      15.408  13.117  16.462  1.00 91.96           H
ATOM   1520  CG  LYS A 113      15.581  11.065  17.102  1.00 91.96           C
ATOM   1521 1HG  LYS A 113      15.529  11.293  18.166  1.00 91.96           H
ATOM   1522 2HG  LYS A 113      15.055  10.121  16.952  1.00 91.96           H
ATOM   1523  CD  LYS A 113      17.043  10.913  16.677  1.00 91.96           C
ATOM   1524 1HD  LYS A 113      17.097  10.731  15.604  1.00 91.96           H
ATOM   1525 2HD  LYS A 113      17.580  11.841  16.871  1.00 91.96           H
ATOM   1526  CE  LYS A 113      17.715   9.762  17.429  1.00 91.96           C
ATOM   1527 1HE  LYS A 113      17.660   9.940  18.503  1.00 91.96           H
ATOM   1528 2HE  LYS A 113      17.183   8.831  17.232  1.00 91.96           H
ATOM   1529  NZ  LYS A 113      19.130   9.629  17.014  1.00 91.96           N
ATOM   1530 1HZ  LYS A 113      19.554   8.850  17.506  1.00 91.96           H
ATOM   1531 2HZ  LYS A 113      19.175   9.462  16.015  1.00 91.96           H
ATOM   1532 3HZ  LYS A 113      19.629  10.482  17.237  1.00 91.96           H
ATOM   1533  HN  LYS A 113      12.892  10.688  15.522  1.00 91.96           H
ATOM   1534  N   PHE A 114      11.596  13.198  15.415  1.00 93.77           N
ATOM   1535  CA  PHE A 114      10.940  14.172  14.560  1.00 93.77           C
ATOM   1536  C   PHE A 114       9.707  14.763  15.248  1.00 93.77           C
ATOM   1537  O   PHE A 114       9.267  14.259  16.280  1.00 93.77           O
ATOM   1538  HA  PHE A 114      11.660  14.967  14.364  1.00 93.77           H
ATOM   1539  CB  PHE A 114      10.499  13.433  13.296  1.00 93.77           C
ATOM   1540 1HB  PHE A 114       9.687  12.752  13.549  1.00 93.77           H
ATOM   1541 2HB  PHE A 114      10.099  14.156  12.585  1.00 93.77           H
ATOM   1542  CG  PHE A 114      11.617  12.639  12.617  1.00 93.77           C
ATOM   1543  CD1 PHE A 114      12.572  13.287  11.898  1.00 93.77           C
ATOM   1544  HD1 PHE A 114      12.541  14.373  11.804  1.00 93.77           H
ATOM   1545  CD2 PHE A 114      11.657  11.284  12.734  1.00 93.77           C
ATOM   1546  HD2 PHE A 114      10.892  10.765  13.311  1.00 93.77           H
ATOM   1547  CE1 PHE A 114      13.610  12.550  11.268  1.00 93.77           C
ATOM   1548  HE1 PHE A 114      14.375  13.069  10.691  1.00 93.77           H
ATOM   1549  CE2 PHE A 114      12.694  10.547  12.105  1.00 93.77           C
ATOM   1550  HE2 PHE A 114      12.726   9.462  12.199  1.00 93.77           H
ATOM   1551  CZ  PHE A 114      13.649  11.195  11.385  1.00 93.77           C
ATOM   1552  HZ  PHE A 114      14.446  10.629  10.902  1.00 93.77           H
ATOM   1553  HN  PHE A 114      11.142  12.308  15.468  1.00 93.77           H
ATOM   1554  N   GLN A 115       9.186  15.823  14.648  1.00 94.23           N
ATOM   1555  CA  GLN A 115       8.033  16.507  15.207  1.00 94.23           C
ATOM   1556  C   GLN A 115       6.762  15.689  14.969  1.00 94.23           C
ATOM   1557  O   GLN A 115       6.758  14.765  14.157  1.00 94.23           O
ATOM   1558  HA  GLN A 115       8.230  16.581  16.277  1.00 94.23           H
ATOM   1559  CB  GLN A 115       7.895  17.915  14.625  1.00 94.23           C
ATOM   1560 1HB  GLN A 115       7.878  17.863  13.536  1.00 94.23           H
ATOM   1561 2HB  GLN A 115       6.946  18.351  14.938  1.00 94.23           H
ATOM   1562  CG  GLN A 115       9.048  18.812  15.080  1.00 94.23           C
ATOM   1563 1HG  GLN A 115       9.170  18.734  16.160  1.00 94.23           H
ATOM   1564 2HG  GLN A 115       9.980  18.469  14.629  1.00 94.23           H
ATOM   1565  CD  GLN A 115       8.794  20.270  14.693  1.00 94.23           C
ATOM   1566  OE1 GLN A 115       7.887  20.592  13.944  1.00 94.23           O
ATOM   1567  NE2 GLN A 115       9.644  21.132  15.245  1.00 94.23           N
ATOM   1568 1HE2 GLN A 115      10.368  20.802  15.852  1.00 94.23           H
ATOM   1569 2HE2 GLN A 115       9.560  22.110  15.053  1.00 94.23           H
ATOM   1570  HN  GLN A 115       9.537  16.213  13.797  1.00 94.23           H
ATOM   1571  N   THR A 116       5.714  16.058  15.691  1.00 94.21           N
ATOM   1572  CA  THR A 116       4.454  15.340  15.603  1.00 94.21           C
ATOM   1573  C   THR A 116       3.896  15.415  14.180  1.00 94.21           C
ATOM   1574  O   THR A 116       3.291  14.460  13.695  1.00 94.21           O
ATOM   1575  HA  THR A 116       4.642  14.288  15.817  1.00 94.21           H
ATOM   1576  CB  THR A 116       3.507  15.915  16.658  1.00 94.21           C
ATOM   1577  HB  THR A 116       3.129  16.890  16.351  1.00 94.21           H
ATOM   1578  OG1 THR A 116       4.276  15.904  17.858  1.00 94.21           O
ATOM   1579  HG1 THR A 116       3.851  16.495  18.542  1.00 94.21           H
ATOM   1580  CG2 THR A 116       2.332  14.983  16.960  1.00 94.21           C
ATOM   1581 1HG2 THR A 116       2.710  14.031  17.331  1.00 94.21           H
ATOM   1582 2HG2 THR A 116       1.757  14.816  16.049  1.00 94.21           H
ATOM   1583 3HG2 THR A 116       1.692  15.439  17.715  1.00 94.21           H
ATOM   1584  HN  THR A 116       5.717  16.830  16.326  1.00 94.21           H
ATOM   1585  N   PHE A 117       4.120  16.560  13.551  1.00 95.38           N
ATOM   1586  CA  PHE A 117       3.647  16.772  12.193  1.00 95.38           C
ATOM   1587  C   PHE A 117       4.131  15.657  11.264  1.00 95.38           C
ATOM   1588  O   PHE A 117       3.349  15.104  10.492  1.00 95.38           O
ATOM   1589  HA  PHE A 117       2.558  16.768  12.225  1.00 95.38           H
ATOM   1590  CB  PHE A 117       4.232  18.104  11.719  1.00 95.38           C
ATOM   1591 1HB  PHE A 117       3.837  18.905  12.345  1.00 95.38           H
ATOM   1592 2HB  PHE A 117       5.312  18.088  11.865  1.00 95.38           H
ATOM   1593  CG  PHE A 117       3.934  18.428  10.254  1.00 95.38           C
ATOM   1594  CD1 PHE A 117       4.912  18.297   9.317  1.00 95.38           C
ATOM   1595  HD1 PHE A 117       5.907  17.962   9.610  1.00 95.38           H
ATOM   1596  CD2 PHE A 117       2.693  18.846   9.888  1.00 95.38           C
ATOM   1597  HD2 PHE A 117       1.910  18.951  10.638  1.00 95.38           H
ATOM   1598  CE1 PHE A 117       4.636  18.598   7.957  1.00 95.38           C
ATOM   1599  HE1 PHE A 117       5.419  18.493   7.206  1.00 95.38           H
ATOM   1600  CE2 PHE A 117       2.418  19.146   8.527  1.00 95.38           C
ATOM   1601  HE2 PHE A 117       1.423  19.482   8.234  1.00 95.38           H
ATOM   1602  CZ  PHE A 117       3.395  19.016   7.591  1.00 95.38           C
ATOM   1603  HZ  PHE A 117       3.183  19.246   6.547  1.00 95.38           H
ATOM   1604  HN  PHE A 117       4.613  17.332  13.952  1.00 95.38           H
ATOM   1605  N   MET A 118       5.418  15.361  11.368  1.00 95.01           N
ATOM   1606  CA  MET A 118       6.022  14.340  10.527  1.00 95.01           C
ATOM   1607  C   MET A 118       5.404  12.968  10.802  1.00 95.01           C
ATOM   1608  O   MET A 118       5.244  12.161   9.887  1.00 95.01           O
ATOM   1609  HA  MET A 118       5.810  14.643   9.501  1.00 95.01           H
ATOM   1610  CB  MET A 118       7.528  14.285  10.792  1.00 95.01           C
ATOM   1611 1HB  MET A 118       7.939  15.295  10.786  1.00 95.01           H
ATOM   1612 2HB  MET A 118       7.711  13.872  11.783  1.00 95.01           H
ATOM   1613  CG  MET A 118       8.239  13.433   9.738  1.00 95.01           C
ATOM   1614 1HG  MET A 118       9.309  13.404   9.944  1.00 95.01           H
ATOM   1615 2HG  MET A 118       7.877  12.406   9.785  1.00 95.01           H
ATOM   1616  SD  MET A 118       7.949  14.108   8.111  1.00 95.01           S
ATOM   1617  CE  MET A 118       8.892  15.619   8.230  1.00 95.01           C
ATOM   1618 1HE  MET A 118       8.496  16.231   9.040  1.00 95.01           H
ATOM   1619 2HE  MET A 118       9.936  15.381   8.431  1.00 95.01           H
ATOM   1620 3HE  MET A 118       8.819  16.167   7.290  1.00 95.01           H
ATOM   1621  HN  MET A 118       6.044  15.803  12.010  1.00 95.01           H
ATOM   1622  N   CYS A 119       5.075  12.745  12.066  1.00 93.83           N
ATOM   1623  CA  CYS A 119       4.477  11.484  12.472  1.00 93.83           C
ATOM   1624  C   CYS A 119       3.138  11.332  11.749  1.00 93.83           C
ATOM   1625  O   CYS A 119       2.836  10.269  11.210  1.00 93.83           O
ATOM   1626  HA  CYS A 119       5.171  10.698  12.172  1.00 93.83           H
ATOM   1627  CB  CYS A 119       4.319  11.397  13.992  1.00 93.83           C
ATOM   1628 1HB  CYS A 119       5.300  11.399  14.468  1.00 93.83           H
ATOM   1629 2HB  CYS A 119       3.784  12.272  14.360  1.00 93.83           H
ATOM   1630  SG  CYS A 119       3.410   9.874  14.440  1.00 93.83           S
ATOM   1631  HN  CYS A 119       5.210  13.406  12.804  1.00 93.83           H
ATOM   1632  N   LYS A 120       2.369  12.412  11.761  1.00 94.87           N
ATOM   1633  CA  LYS A 120       1.065  12.409  11.120  1.00 94.87           C
ATOM   1634  C   LYS A 120       1.230  12.061   9.640  1.00 94.87           C
ATOM   1635  O   LYS A 120       0.532  11.190   9.122  1.00 94.87           O
ATOM   1636  HA  LYS A 120       0.470  11.629  11.595  1.00 94.87           H
ATOM   1637  CB  LYS A 120       0.347  13.738  11.363  1.00 94.87           C
ATOM   1638 1HB  LYS A 120       1.004  14.566  11.098  1.00 94.87           H
ATOM   1639 2HB  LYS A 120      -0.528  13.806  10.715  1.00 94.87           H
ATOM   1640  CG  LYS A 120      -0.084  13.870  12.825  1.00 94.87           C
ATOM   1641 1HG  LYS A 120      -0.743  13.043  13.090  1.00 94.87           H
ATOM   1642 2HG  LYS A 120       0.790  13.800  13.473  1.00 94.87           H
ATOM   1643  CD  LYS A 120      -0.801  15.199  13.068  1.00 94.87           C
ATOM   1644 1HD  LYS A 120      -0.107  16.025  12.911  1.00 94.87           H
ATOM   1645 2HD  LYS A 120      -1.608  15.319  12.345  1.00 94.87           H
ATOM   1646  CE  LYS A 120      -1.368  15.265  14.488  1.00 94.87           C
ATOM   1647 1HE  LYS A 120      -1.568  14.258  14.853  1.00 94.87           H
ATOM   1648 2HE  LYS A 120      -0.632  15.707  15.159  1.00 94.87           H
ATOM   1649  NZ  LYS A 120      -2.613  16.064  14.512  1.00 94.87           N
ATOM   1650 1HZ  LYS A 120      -2.955  16.128  15.465  1.00 94.87           H
ATOM   1651 2HZ  LYS A 120      -2.424  16.995  14.158  1.00 94.87           H
ATOM   1652 3HZ  LYS A 120      -3.313  15.617  13.931  1.00 94.87           H
ATOM   1653  HN  LYS A 120       2.624  13.275  12.197  1.00 94.87           H
ATOM   1654  N   VAL A 121       2.158  12.758   9.000  1.00 94.91           N
ATOM   1655  CA  VAL A 121       2.350  12.609   7.568  1.00 94.91           C
ATOM   1656  C   VAL A 121       2.773  11.171   7.260  1.00 94.91           C
ATOM   1657  O   VAL A 121       2.206  10.529   6.378  1.00 94.91           O
ATOM   1658  HA  VAL A 121       1.392  12.804   7.085  1.00 94.91           H
ATOM   1659  CB  VAL A 121       3.354  13.648   7.064  1.00 94.91           C
ATOM   1660  HB  VAL A 121       4.247  13.580   7.686  1.00 94.91           H
ATOM   1661  CG1 VAL A 121       3.765  13.359   5.619  1.00 94.91           C
ATOM   1662 1HG1 VAL A 121       4.225  12.372   5.563  1.00 94.91           H
ATOM   1663 2HG1 VAL A 121       2.883  13.386   4.979  1.00 94.91           H
ATOM   1664 3HG1 VAL A 121       4.479  14.112   5.286  1.00 94.91           H
ATOM   1665  CG2 VAL A 121       2.793  15.065   7.202  1.00 94.91           C
ATOM   1666 1HG2 VAL A 121       1.877  15.151   6.616  1.00 94.91           H
ATOM   1667 2HG2 VAL A 121       2.574  15.269   8.250  1.00 94.91           H
ATOM   1668 3HG2 VAL A 121       3.527  15.783   6.837  1.00 94.91           H
ATOM   1669  HN  VAL A 121       2.770  13.412   9.443  1.00 94.91           H
ATOM   1670  N   VAL A 122       3.766  10.708   8.006  1.00 93.45           N
ATOM   1671  CA  VAL A 122       4.423   9.453   7.682  1.00 93.45           C
ATOM   1672  C   VAL A 122       3.413   8.309   7.799  1.00 93.45           C
ATOM   1673  O   VAL A 122       3.379   7.418   6.952  1.00 93.45           O
ATOM   1674  HA  VAL A 122       4.762   9.517   6.648  1.00 93.45           H
ATOM   1675  CB  VAL A 122       5.651   9.260   8.573  1.00 93.45           C
ATOM   1676  HB  VAL A 122       5.357   9.475   9.600  1.00 93.45           H
ATOM   1677  CG1 VAL A 122       6.146   7.814   8.518  1.00 93.45           C
ATOM   1678 1HG1 VAL A 122       5.356   7.146   8.863  1.00 93.45           H
ATOM   1679 2HG1 VAL A 122       6.415   7.560   7.493  1.00 93.45           H
ATOM   1680 3HG1 VAL A 122       7.020   7.704   9.161  1.00 93.45           H
ATOM   1681  CG2 VAL A 122       6.766  10.236   8.189  1.00 93.45           C
ATOM   1682 1HG2 VAL A 122       7.056  10.066   7.152  1.00 93.45           H
ATOM   1683 2HG2 VAL A 122       6.408  11.259   8.304  1.00 93.45           H
ATOM   1684 3HG2 VAL A 122       7.627  10.077   8.838  1.00 93.45           H
ATOM   1685  HN  VAL A 122       4.121  11.174   8.816  1.00 93.45           H
ATOM   1686  N   ASN A 123       2.616   8.372   8.855  1.00 92.39           N
ATOM   1687  CA  ASN A 123       1.606   7.355   9.091  1.00 92.39           C
ATOM   1688  C   ASN A 123       0.570   7.400   7.966  1.00 92.39           C
ATOM   1689  O   ASN A 123       0.119   6.359   7.491  1.00 92.39           O
ATOM   1690  HA  ASN A 123       2.150   6.411   9.119  1.00 92.39           H
ATOM   1691  CB  ASN A 123       0.877   7.599  10.415  1.00 92.39           C
ATOM   1692 1HB  ASN A 123       0.787   8.671  10.592  1.00 92.39           H
ATOM   1693 2HB  ASN A 123      -0.135   7.199  10.355  1.00 92.39           H
ATOM   1694  CG  ASN A 123       1.622   6.944  11.580  1.00 92.39           C
ATOM   1695  OD1 ASN A 123       2.392   6.012  11.413  1.00 92.39           O
ATOM   1696  ND2 ASN A 123       1.352   7.483  12.765  1.00 92.39           N
ATOM   1697 1HD2 ASN A 123       0.710   8.247  12.833  1.00 92.39           H
ATOM   1698 2HD2 ASN A 123       1.790   7.124  13.589  1.00 92.39           H
ATOM   1699  HN  ASN A 123       2.653   9.099   9.541  1.00 92.39           H
ATOM   1700  N   SER A 124       0.223   8.617   7.573  1.00 93.58           N
ATOM   1701  CA  SER A 124      -0.883   8.819   6.653  1.00 93.58           C
ATOM   1702  C   SER A 124      -0.472   8.402   5.240  1.00 93.58           C
ATOM   1703  O   SER A 124      -1.278   7.849   4.493  1.00 93.58           O
ATOM   1704  HA  SER A 124      -1.686   8.181   7.022  1.00 93.58           H
ATOM   1705  CB  SER A 124      -1.348  10.277   6.662  1.00 93.58           C
ATOM   1706 1HB  SER A 124      -0.552  10.913   6.273  1.00 93.58           H
ATOM   1707 2HB  SER A 124      -2.201  10.390   5.994  1.00 93.58           H
ATOM   1708  OG  SER A 124      -1.708  10.714   7.970  1.00 93.58           O
ATOM   1709  HG  SER A 124      -1.083  11.434   8.274  1.00 93.58           H
ATOM   1710  HN  SER A 124       0.683   9.453   7.871  1.00 93.58           H
ATOM   1711  N   MET A 125       0.781   8.682   4.915  1.00 93.45           N
ATOM   1712  CA  MET A 125       1.258   8.510   3.554  1.00 93.45           C
ATOM   1713  C   MET A 125       1.179   7.043   3.126  1.00 93.45           C
ATOM   1714  O   MET A 125       0.855   6.745   1.978  1.00 93.45           O
ATOM   1715  HA  MET A 125       0.596   9.113   2.932  1.00 93.45           H
ATOM   1716  CB  MET A 125       2.707   8.993   3.455  1.00 93.45           C
ATOM   1717 1HB  MET A 125       3.262   8.672   4.337  1.00 93.45           H
ATOM   1718 2HB  MET A 125       3.189   8.536   2.591  1.00 93.45           H
ATOM   1719  CG  MET A 125       2.770  10.517   3.334  1.00 93.45           C
ATOM   1720 1HG  MET A 125       2.245  10.979   4.170  1.00 93.45           H
ATOM   1721 2HG  MET A 125       3.806  10.852   3.385  1.00 93.45           H
ATOM   1722  SD  MET A 125       2.036  11.037   1.792  1.00 93.45           S
ATOM   1723  CE  MET A 125       1.531  12.692   2.232  1.00 93.45           C
ATOM   1724 1HE  MET A 125       0.829  12.648   3.064  1.00 93.45           H
ATOM   1725 2HE  MET A 125       2.406  13.273   2.525  1.00 93.45           H
ATOM   1726 3HE  MET A 125       1.051  13.165   1.376  1.00 93.45           H
ATOM   1727  HN  MET A 125       1.464   9.021   5.563  1.00 93.45           H
ATOM   1728  N   TYR A 126       1.480   6.167   4.073  1.00 86.71           N
ATOM   1729  CA  TYR A 126       1.418   4.738   3.818  1.00 86.71           C
ATOM   1730  C   TYR A 126      -0.003   4.308   3.447  1.00 86.71           C
ATOM   1731  O   TYR A 126      -0.200   3.570   2.483  1.00 86.71           O
ATOM   1732  HA  TYR A 126       2.086   4.516   2.985  1.00 86.71           H
ATOM   1733  CB  TYR A 126       1.818   4.057   5.128  1.00 86.71           C
ATOM   1734 1HB  TYR A 126       2.879   4.232   5.307  1.00 86.71           H
ATOM   1735 2HB  TYR A 126       1.275   4.525   5.949  1.00 86.71           H
ATOM   1736  CG  TYR A 126       1.552   2.551   5.153  1.00 86.71           C
ATOM   1737  CD1 TYR A 126       0.747   2.008   6.134  1.00 86.71           C
ATOM   1738  HD1 TYR A 126       0.301   2.653   6.891  1.00 86.71           H
ATOM   1739  CD2 TYR A 126       2.117   1.735   4.195  1.00 86.71           C
ATOM   1740  HD2 TYR A 126       2.753   2.163   3.420  1.00 86.71           H
ATOM   1741  CE1 TYR A 126       0.497   0.590   6.158  1.00 86.71           C
ATOM   1742  HE1 TYR A 126      -0.136   0.149   6.927  1.00 86.71           H
ATOM   1743  CE2 TYR A 126       1.867   0.317   4.218  1.00 86.71           C
ATOM   1744  HE2 TYR A 126       2.308  -0.340   3.467  1.00 86.71           H
ATOM   1745  CZ  TYR A 126       1.070  -0.186   5.199  1.00 86.71           C
ATOM   1746  OH  TYR A 126       0.834  -1.525   5.221  1.00 86.71           O
ATOM   1747  HH  TYR A 126       1.307  -1.968   4.460  1.00 86.71           H
ATOM   1748  HN  TYR A 126       1.761   6.419   4.999  1.00 86.71           H
ATOM   1749  N   LYS A 127      -0.956   4.790   4.231  1.00 87.35           N
ATOM   1750  CA  LYS A 127      -2.347   4.415   4.035  1.00 87.35           C
ATOM   1751  C   LYS A 127      -2.843   4.990   2.707  1.00 87.35           C
ATOM   1752  O   LYS A 127      -3.626   4.352   2.005  1.00 87.35           O
ATOM   1753  HA  LYS A 127      -2.387   3.327   3.977  1.00 87.35           H
ATOM   1754  CB  LYS A 127      -3.190   4.836   5.241  1.00 87.35           C
ATOM   1755 1HB  LYS A 127      -2.997   5.882   5.477  1.00 87.35           H
ATOM   1756 2HB  LYS A 127      -4.248   4.755   4.995  1.00 87.35           H
ATOM   1757  CG  LYS A 127      -2.876   3.966   6.460  1.00 87.35           C
ATOM   1758 1HG  LYS A 127      -1.815   4.038   6.699  1.00 87.35           H
ATOM   1759 2HG  LYS A 127      -3.423   4.336   7.326  1.00 87.35           H
ATOM   1760  CD  LYS A 127      -3.247   2.504   6.201  1.00 87.35           C
ATOM   1761 1HD  LYS A 127      -4.289   2.441   5.887  1.00 87.35           H
ATOM   1762 2HD  LYS A 127      -2.643   2.111   5.383  1.00 87.35           H
ATOM   1763  CE  LYS A 127      -3.034   1.654   7.455  1.00 87.35           C
ATOM   1764 1HE  LYS A 127      -2.010   1.769   7.810  1.00 87.35           H
ATOM   1765 2HE  LYS A 127      -3.689   2.003   8.254  1.00 87.35           H
ATOM   1766  NZ  LYS A 127      -3.309   0.229   7.167  1.00 87.35           N
ATOM   1767 1HZ  LYS A 127      -3.173  -0.318   8.010  1.00 87.35           H
ATOM   1768 2HZ  LYS A 127      -4.266   0.126   6.848  1.00 87.35           H
ATOM   1769 3HZ  LYS A 127      -2.675  -0.099   6.447  1.00 87.35           H
ATOM   1770  HN  LYS A 127      -0.792   5.423   4.987  1.00 87.35           H
ATOM   1771  N   MET A 128      -2.367   6.188   2.403  1.00 92.03           N
ATOM   1772  CA  MET A 128      -2.734   6.846   1.160  1.00 92.03           C
ATOM   1773  C   MET A 128      -2.240   6.048  -0.049  1.00 92.03           C
ATOM   1774  O   MET A 128      -2.982   5.847  -1.009  1.00 92.03           O
ATOM   1775  HA  MET A 128      -3.824   6.883   1.159  1.00 92.03           H
ATOM   1776  CB  MET A 128      -2.129   8.251   1.127  1.00 92.03           C
ATOM   1777 1HB  MET A 128      -2.427   8.800   2.021  1.00 92.03           H
ATOM   1778 2HB  MET A 128      -1.041   8.182   1.143  1.00 92.03           H
ATOM   1779  CG  MET A 128      -2.579   9.013  -0.120  1.00 92.03           C
ATOM   1780 1HG  MET A 128      -2.286   8.466  -1.016  1.00 92.03           H
ATOM   1781 2HG  MET A 128      -3.666   9.091  -0.136  1.00 92.03           H
ATOM   1782  SD  MET A 128      -1.851  10.642  -0.136  1.00 92.03           S
ATOM   1783  CE  MET A 128      -2.817  11.426   1.144  1.00 92.03           C
ATOM   1784 1HE  MET A 128      -3.871  11.409   0.866  1.00 92.03           H
ATOM   1785 2HE  MET A 128      -2.680  10.889   2.083  1.00 92.03           H
ATOM   1786 3HE  MET A 128      -2.490  12.459   1.265  1.00 92.03           H
ATOM   1787  HN  MET A 128      -1.743   6.707   2.987  1.00 92.03           H
ATOM   1788  N   ASN A 129      -0.991   5.617   0.038  1.00 90.49           N
ATOM   1789  CA  ASN A 129      -0.406   4.802  -1.013  1.00 90.49           C
ATOM   1790  C   ASN A 129      -1.263   3.552  -1.220  1.00 90.49           C
ATOM   1791  O   ASN A 129      -1.643   3.234  -2.346  1.00 90.49           O
ATOM   1792  HA  ASN A 129      -0.385   5.443  -1.894  1.00 90.49           H
ATOM   1793  CB  ASN A 129       1.007   4.349  -0.638  1.00 90.49           C
ATOM   1794 1HB  ASN A 129       1.689   5.199  -0.684  1.00 90.49           H
ATOM   1795 2HB  ASN A 129       1.016   3.989   0.390  1.00 90.49           H
ATOM   1796  CG  ASN A 129       1.496   3.244  -1.576  1.00 90.49           C
ATOM   1797  OD1 ASN A 129       1.293   2.063  -1.345  1.00 90.49           O
ATOM   1798  ND2 ASN A 129       2.150   3.691  -2.644  1.00 90.49           N
ATOM   1799 1HD2 ASN A 129       2.282   4.674  -2.775  1.00 90.49           H
ATOM   1800 2HD2 ASN A 129       2.509   3.045  -3.318  1.00 90.49           H
ATOM   1801  HN  ASN A 129      -0.383   5.815   0.807  1.00 90.49           H
ATOM   1802  N   PHE A 130      -1.543   2.876  -0.115  1.00 84.61           N
ATOM   1803  CA  PHE A 130      -2.220   1.591  -0.175  1.00 84.61           C
ATOM   1804  C   PHE A 130      -3.540   1.702  -0.941  1.00 84.61           C
ATOM   1805  O   PHE A 130      -3.754   0.990  -1.921  1.00 84.61           O
ATOM   1806  HA  PHE A 130      -1.557   0.900  -0.696  1.00 84.61           H
ATOM   1807  CB  PHE A 130      -2.514   1.173   1.267  1.00 84.61           C
ATOM   1808 1HB  PHE A 130      -1.602   1.270   1.856  1.00 84.61           H
ATOM   1809 2HB  PHE A 130      -3.244   1.862   1.692  1.00 84.61           H
ATOM   1810  CG  PHE A 130      -3.043  -0.256   1.405  1.00 84.61           C
ATOM   1811  CD1 PHE A 130      -4.361  -0.517   1.193  1.00 84.61           C
ATOM   1812  HD1 PHE A 130      -5.041   0.292   0.926  1.00 84.61           H
ATOM   1813  CD2 PHE A 130      -2.195  -1.266   1.739  1.00 84.61           C
ATOM   1814  HD2 PHE A 130      -1.139  -1.057   1.908  1.00 84.61           H
ATOM   1815  CE1 PHE A 130      -4.852  -1.843   1.321  1.00 84.61           C
ATOM   1816  HE1 PHE A 130      -5.908  -2.052   1.152  1.00 84.61           H
ATOM   1817  CE2 PHE A 130      -2.686  -2.592   1.867  1.00 84.61           C
ATOM   1818  HE2 PHE A 130      -2.007  -3.401   2.134  1.00 84.61           H
ATOM   1819  CZ  PHE A 130      -4.004  -2.853   1.655  1.00 84.61           C
ATOM   1820  HZ  PHE A 130      -4.381  -3.871   1.753  1.00 84.61           H
ATOM   1821  HN  PHE A 130      -1.317   3.191   0.806  1.00 84.61           H
ATOM   1822  N   TYR A 131      -4.390   2.600  -0.465  1.00 86.28           N
ATOM   1823  CA  TYR A 131      -5.734   2.717  -1.005  1.00 86.28           C
ATOM   1824  C   TYR A 131      -5.700   3.148  -2.472  1.00 86.28           C
ATOM   1825  O   TYR A 131      -6.458   2.631  -3.292  1.00 86.28           O
ATOM   1826  HA  TYR A 131      -6.212   1.741  -0.931  1.00 86.28           H
ATOM   1827  CB  TYR A 131      -6.425   3.807  -0.182  1.00 86.28           C
ATOM   1828 1HB  TYR A 131      -5.814   4.709  -0.207  1.00 86.28           H
ATOM   1829 2HB  TYR A 131      -7.377   4.053  -0.651  1.00 86.28           H
ATOM   1830  CG  TYR A 131      -6.677   3.419   1.277  1.00 86.28           C
ATOM   1831  CD1 TYR A 131      -7.180   2.171   1.582  1.00 86.28           C
ATOM   1832  HD1 TYR A 131      -7.398   1.461   0.784  1.00 86.28           H
ATOM   1833  CD2 TYR A 131      -6.400   4.318   2.287  1.00 86.28           C
ATOM   1834  HD2 TYR A 131      -6.003   5.304   2.046  1.00 86.28           H
ATOM   1835  CE1 TYR A 131      -7.417   1.806   2.955  1.00 86.28           C
ATOM   1836  HE1 TYR A 131      -7.814   0.824   3.210  1.00 86.28           H
ATOM   1837  CE2 TYR A 131      -6.637   3.953   3.660  1.00 86.28           C
ATOM   1838  HE2 TYR A 131      -6.424   4.653   4.467  1.00 86.28           H
ATOM   1839  CZ  TYR A 131      -7.134   2.715   3.926  1.00 86.28           C
ATOM   1840  OH  TYR A 131      -7.358   2.371   5.222  1.00 86.28           O
ATOM   1841  HH  TYR A 131      -7.219   3.164   5.816  1.00 86.28           H
ATOM   1842  HN  TYR A 131      -4.173   3.238   0.273  1.00 86.28           H
ATOM   1843  N   SER A 132      -4.814   4.090  -2.759  1.00 90.26           N
ATOM   1844  CA  SER A 132      -4.699   4.624  -4.106  1.00 90.26           C
ATOM   1845  C   SER A 132      -4.226   3.530  -5.064  1.00 90.26           C
ATOM   1846  O   SER A 132      -4.736   3.412  -6.177  1.00 90.26           O
ATOM   1847  HA  SER A 132      -5.703   4.957  -4.371  1.00 90.26           H
ATOM   1848  CB  SER A 132      -3.740   5.816  -4.146  1.00 90.26           C
ATOM   1849 1HB  SER A 132      -3.635   6.162  -5.174  1.00 90.26           H
ATOM   1850 2HB  SER A 132      -4.163   6.641  -3.573  1.00 90.26           H
ATOM   1851  OG  SER A 132      -2.456   5.485  -3.624  1.00 90.26           O
ATOM   1852  HG  SER A 132      -2.322   5.929  -2.738  1.00 90.26           H
ATOM   1853  HN  SER A 132      -4.183   4.486  -2.092  1.00 90.26           H
ATOM   1854  N   CYS A 133      -3.256   2.757  -4.597  1.00 84.82           N
ATOM   1855  CA  CYS A 133      -2.681   1.702  -5.415  1.00 84.82           C
ATOM   1856  C   CYS A 133      -3.780   0.687  -5.733  1.00 84.82           C
ATOM   1857  O   CYS A 133      -3.934   0.273  -6.881  1.00 84.82           O
ATOM   1858  HA  CYS A 133      -2.316   2.176  -6.326  1.00 84.82           H
ATOM   1859  CB  CYS A 133      -1.480   1.047  -4.729  1.00 84.82           C
ATOM   1860 1HB  CYS A 133      -1.701   0.877  -3.675  1.00 84.82           H
ATOM   1861 2HB  CYS A 133      -1.284   0.072  -5.174  1.00 84.82           H
ATOM   1862  SG  CYS A 133      -0.005   2.117  -4.894  1.00 84.82           S
ATOM   1863  HG  CYS A 133      -0.382   3.014  -3.988  1.00 84.82           H
ATOM   1864  HN  CYS A 133      -2.866   2.842  -3.681  1.00 84.82           H
ATOM   1865  N   VAL A 134      -4.517   0.316  -4.697  1.00 81.19           N
ATOM   1866  CA  VAL A 134      -5.576  -0.668  -4.845  1.00 81.19           C
ATOM   1867  C   VAL A 134      -6.561  -0.193  -5.915  1.00 81.19           C
ATOM   1868  O   VAL A 134      -6.922  -0.952  -6.813  1.00 81.19           O
ATOM   1869  HA  VAL A 134      -5.117  -1.598  -5.180  1.00 81.19           H
ATOM   1870  CB  VAL A 134      -6.243  -0.928  -3.493  1.00 81.19           C
ATOM   1871  HB  VAL A 134      -6.317   0.024  -2.967  1.00 81.19           H
ATOM   1872  CG1 VAL A 134      -7.660  -1.475  -3.676  1.00 81.19           C
ATOM   1873 1HG1 VAL A 134      -8.260  -0.752  -4.228  1.00 81.19           H
ATOM   1874 2HG1 VAL A 134      -7.618  -2.412  -4.231  1.00 81.19           H
ATOM   1875 3HG1 VAL A 134      -8.110  -1.651  -2.699  1.00 81.19           H
ATOM   1876  CG2 VAL A 134      -5.396  -1.872  -2.637  1.00 81.19           C
ATOM   1877 1HG2 VAL A 134      -5.276  -2.823  -3.156  1.00 81.19           H
ATOM   1878 2HG2 VAL A 134      -4.417  -1.426  -2.464  1.00 81.19           H
ATOM   1879 3HG2 VAL A 134      -5.893  -2.040  -1.681  1.00 81.19           H
ATOM   1880  HN  VAL A 134      -4.400   0.674  -3.770  1.00 81.19           H
ATOM   1881  N   LEU A 135      -6.968   1.061  -5.785  1.00 85.69           N
ATOM   1882  CA  LEU A 135      -7.998   1.608  -6.652  1.00 85.69           C
ATOM   1883  C   LEU A 135      -7.456   1.708  -8.079  1.00 85.69           C
ATOM   1884  O   LEU A 135      -8.188   1.482  -9.042  1.00 85.69           O
ATOM   1885  HA  LEU A 135      -8.834   0.909  -6.648  1.00 85.69           H
ATOM   1886  CB  LEU A 135      -8.516   2.937  -6.097  1.00 85.69           C
ATOM   1887 1HB  LEU A 135      -7.668   3.609  -5.967  1.00 85.69           H
ATOM   1888 2HB  LEU A 135      -9.170   3.389  -6.843  1.00 85.69           H
ATOM   1889  CG  LEU A 135      -9.277   2.859  -4.772  1.00 85.69           C
ATOM   1890  HG  LEU A 135      -8.699   2.245  -4.082  1.00 85.69           H
ATOM   1891  CD1 LEU A 135      -9.416   4.244  -4.137  1.00 85.69           C
ATOM   1892 1HD1 LEU A 135      -8.425   4.657  -3.948  1.00 85.69           H
ATOM   1893 2HD1 LEU A 135      -9.960   4.902  -4.815  1.00 85.69           H
ATOM   1894 3HD1 LEU A 135      -9.961   4.160  -3.197  1.00 85.69           H
ATOM   1895  CD2 LEU A 135     -10.633   2.175  -4.958  1.00 85.69           C
ATOM   1896 1HD2 LEU A 135     -11.231   2.742  -5.672  1.00 85.69           H
ATOM   1897 2HD2 LEU A 135     -10.481   1.164  -5.334  1.00 85.69           H
ATOM   1898 3HD2 LEU A 135     -11.153   2.133  -4.001  1.00 85.69           H
ATOM   1899  HN  LEU A 135      -6.608   1.698  -5.103  1.00 85.69           H
ATOM   1900  N   LEU A 136      -6.178   2.046  -8.171  1.00 87.40           N
ATOM   1901  CA  LEU A 136      -5.537   2.205  -9.465  1.00 87.40           C
ATOM   1902  C   LEU A 136      -5.461   0.845 -10.163  1.00 87.40           C
ATOM   1903  O   LEU A 136      -5.744   0.738 -11.355  1.00 87.40           O
ATOM   1904  HA  LEU A 136      -6.166   2.864 -10.063  1.00 87.40           H
ATOM   1905  CB  LEU A 136      -4.179   2.892  -9.310  1.00 87.40           C
ATOM   1906 1HB  LEU A 136      -3.638   2.405  -8.498  1.00 87.40           H
ATOM   1907 2HB  LEU A 136      -3.604   2.726 -10.221  1.00 87.40           H
ATOM   1908  CG  LEU A 136      -4.216   4.396  -9.030  1.00 87.40           C
ATOM   1909  HG  LEU A 136      -4.939   4.577  -8.234  1.00 87.40           H
ATOM   1910  CD1 LEU A 136      -2.859   4.895  -8.531  1.00 87.40           C
ATOM   1911 1HD1 LEU A 136      -2.596   4.374  -7.610  1.00 87.40           H
ATOM   1912 2HD1 LEU A 136      -2.099   4.699  -9.288  1.00 87.40           H
ATOM   1913 3HD1 LEU A 136      -2.914   5.966  -8.340  1.00 87.40           H
ATOM   1914  CD2 LEU A 136      -4.696   5.170 -10.259  1.00 87.40           C
ATOM   1915 1HD2 LEU A 136      -4.016   4.987 -11.092  1.00 87.40           H
ATOM   1916 2HD2 LEU A 136      -5.699   4.840 -10.529  1.00 87.40           H
ATOM   1917 3HD2 LEU A 136      -4.713   6.236 -10.033  1.00 87.40           H
ATOM   1918  HN  LEU A 136      -5.585   2.210  -7.383  1.00 87.40           H
ATOM   1919  N   ILE A 137      -5.079  -0.161  -9.389  1.00 79.54           N
ATOM   1920  CA  ILE A 137      -4.937  -1.504  -9.924  1.00 79.54           C
ATOM   1921  C   ILE A 137      -6.290  -1.984 -10.453  1.00 79.54           C
ATOM   1922  O   ILE A 137      -6.360  -2.610 -11.510  1.00 79.54           O
ATOM   1923  HA  ILE A 137      -4.238  -1.451 -10.759  1.00 79.54           H
ATOM   1924  CB  ILE A 137      -4.321  -2.435  -8.877  1.00 79.54           C
ATOM   1925  HB  ILE A 137      -4.824  -2.259  -7.926  1.00 79.54           H
ATOM   1926  CG1 ILE A 137      -2.838  -2.122  -8.669  1.00 79.54           C
ATOM   1927 1HG1 ILE A 137      -2.270  -2.438  -9.544  1.00 79.54           H
ATOM   1928 2HG1 ILE A 137      -2.701  -1.045  -8.572  1.00 79.54           H
ATOM   1929  CG2 ILE A 137      -4.551  -3.902  -9.245  1.00 79.54           C
ATOM   1930 1HG2 ILE A 137      -5.621  -4.099  -9.302  1.00 79.54           H
ATOM   1931 2HG2 ILE A 137      -4.092  -4.111 -10.212  1.00 79.54           H
ATOM   1932 3HG2 ILE A 137      -4.103  -4.542  -8.485  1.00 79.54           H
ATOM   1933  CD1 ILE A 137      -2.299  -2.825  -7.422  1.00 79.54           C
ATOM   1934 1HD1 ILE A 137      -2.853  -2.488  -6.546  1.00 79.54           H
ATOM   1935 2HD1 ILE A 137      -2.416  -3.903  -7.533  1.00 79.54           H
ATOM   1936 3HD1 ILE A 137      -1.243  -2.585  -7.298  1.00 79.54           H
ATOM   1937  HN  ILE A 137      -4.869  -0.069  -8.416  1.00 79.54           H
ATOM   1938  N   MET A 138      -7.331  -1.672  -9.695  1.00 79.05           N
ATOM   1939  CA  MET A 138      -8.685  -1.981 -10.119  1.00 79.05           C
ATOM   1940  C   MET A 138      -8.991  -1.351 -11.480  1.00 79.05           C
ATOM   1941  O   MET A 138      -9.475  -2.027 -12.386  1.00 79.05           O
ATOM   1942  HA  MET A 138      -8.728  -3.067 -10.197  1.00 79.05           H
ATOM   1943  CB  MET A 138      -9.678  -1.457  -9.080  1.00 79.05           C
ATOM   1944 1HB  MET A 138      -9.563  -2.014  -8.150  1.00 79.05           H
ATOM   1945 2HB  MET A 138      -9.459  -0.413  -8.856  1.00 79.05           H
ATOM   1946  CG  MET A 138     -11.117  -1.586  -9.583  1.00 79.05           C
ATOM   1947 1HG  MET A 138     -11.258  -0.968 -10.470  1.00 79.05           H
ATOM   1948 2HG  MET A 138     -11.318  -2.616  -9.877  1.00 79.05           H
ATOM   1949  SD  MET A 138     -12.258  -1.084  -8.305  1.00 79.05           S
ATOM   1950  CE  MET A 138     -12.035   0.686  -8.368  1.00 79.05           C
ATOM   1951 1HE  MET A 138     -10.995   0.929  -8.153  1.00 79.05           H
ATOM   1952 2HE  MET A 138     -12.296   1.050  -9.362  1.00 79.05           H
ATOM   1953 3HE  MET A 138     -12.679   1.160  -7.627  1.00 79.05           H
ATOM   1954  HN  MET A 138      -7.259  -1.217  -8.807  1.00 79.05           H
ATOM   1955  N   CYS A 139      -8.695  -0.063 -11.580  1.00 84.02           N
ATOM   1956  CA  CYS A 139      -9.052   0.696 -12.766  1.00 84.02           C
ATOM   1957  C   CYS A 139      -8.266   0.133 -13.952  1.00 84.02           C
ATOM   1958  O   CYS A 139      -8.787   0.050 -15.063  1.00 84.02           O
ATOM   1959  HA  CYS A 139     -10.124   0.562 -12.913  1.00 84.02           H
ATOM   1960  CB  CYS A 139      -8.802   2.194 -12.575  1.00 84.02           C
ATOM   1961 1HB  CYS A 139      -7.782   2.359 -12.228  1.00 84.02           H
ATOM   1962 2HB  CYS A 139      -8.902   2.712 -13.529  1.00 84.02           H
ATOM   1963  SG  CYS A 139      -9.992   2.878 -11.365  1.00 84.02           S
ATOM   1964  HG  CYS A 139      -9.359   2.435 -10.282  1.00 84.02           H
ATOM   1965  HN  CYS A 139      -8.222   0.458 -10.870  1.00 84.02           H
ATOM   1966  N   ILE A 140      -7.025  -0.240 -13.675  1.00 80.53           N
ATOM   1967  CA  ILE A 140      -6.172  -0.820 -14.698  1.00 80.53           C
ATOM   1968  C   ILE A 140      -6.827  -2.092 -15.240  1.00 80.53           C
ATOM   1969  O   ILE A 140      -6.822  -2.331 -16.447  1.00 80.53           O
ATOM   1970  HA  ILE A 140      -6.097  -0.097 -15.510  1.00 80.53           H
ATOM   1971  CB  ILE A 140      -4.758  -1.039 -14.156  1.00 80.53           C
ATOM   1972  HB  ILE A 140      -4.838  -1.500 -13.171  1.00 80.53           H
ATOM   1973  CG1 ILE A 140      -4.028   0.293 -13.974  1.00 80.53           C
ATOM   1974 1HG1 ILE A 140      -3.751   0.696 -14.948  1.00 80.53           H
ATOM   1975 2HG1 ILE A 140      -4.696   1.017 -13.507  1.00 80.53           H
ATOM   1976  CG2 ILE A 140      -3.974  -2.006 -15.045  1.00 80.53           C
ATOM   1977 1HG2 ILE A 140      -4.488  -2.967 -15.079  1.00 80.53           H
ATOM   1978 2HG2 ILE A 140      -3.902  -1.597 -16.052  1.00 80.53           H
ATOM   1979 3HG2 ILE A 140      -2.973  -2.144 -14.636  1.00 80.53           H
ATOM   1980  CD1 ILE A 140      -2.775   0.118 -13.113  1.00 80.53           C
ATOM   1981 1HD1 ILE A 140      -3.059  -0.262 -12.131  1.00 80.53           H
ATOM   1982 2HD1 ILE A 140      -2.099  -0.588 -13.594  1.00 80.53           H
ATOM   1983 3HD1 ILE A 140      -2.276   1.080 -12.999  1.00 80.53           H
ATOM   1984  HN  ILE A 140      -6.603  -0.151 -12.773  1.00 80.53           H
ATOM   1985  N   SER A 141      -7.374  -2.875 -14.323  1.00 74.60           N
ATOM   1986  CA  SER A 141      -7.921  -4.174 -14.677  1.00 74.60           C
ATOM   1987  C   SER A 141      -9.167  -3.997 -15.548  1.00 74.60           C
ATOM   1988  O   SER A 141      -9.363  -4.734 -16.514  1.00 74.60           O
ATOM   1989  HA  SER A 141      -7.132  -4.677 -15.236  1.00 74.60           H
ATOM   1990  CB  SER A 141      -8.259  -4.989 -13.427  1.00 74.60           C
ATOM   1991 1HB  SER A 141      -9.059  -4.494 -12.877  1.00 74.60           H
ATOM   1992 2HB  SER A 141      -8.635  -5.968 -13.723  1.00 74.60           H
ATOM   1993  OG  SER A 141      -7.129  -5.153 -12.575  1.00 74.60           O
ATOM   1994  HG  SER A 141      -7.095  -4.412 -11.905  1.00 74.60           H
ATOM   1995  HN  SER A 141      -7.447  -2.636 -13.355  1.00 74.60           H
ATOM   1996  N   VAL A 142      -9.976  -3.017 -15.176  1.00 77.13           N
ATOM   1997  CA  VAL A 142     -11.169  -2.699 -15.942  1.00 77.13           C
ATOM   1998  C   VAL A 142     -10.760  -2.209 -17.333  1.00 77.13           C
ATOM   1999  O   VAL A 142     -11.357  -2.604 -18.334  1.00 77.13           O
ATOM   2000  HA  VAL A 142     -11.746  -3.617 -16.049  1.00 77.13           H
ATOM   2001  CB  VAL A 142     -12.026  -1.687 -15.180  1.00 77.13           C
ATOM   2002  HB  VAL A 142     -11.402  -0.822 -14.953  1.00 77.13           H
ATOM   2003  CG1 VAL A 142     -13.200  -1.207 -16.036  1.00 77.13           C
ATOM   2004 1HG1 VAL A 142     -12.820  -0.732 -16.941  1.00 77.13           H
ATOM   2005 2HG1 VAL A 142     -13.823  -2.059 -16.308  1.00 77.13           H
ATOM   2006 3HG1 VAL A 142     -13.793  -0.489 -15.470  1.00 77.13           H
ATOM   2007  CG2 VAL A 142     -12.518  -2.272 -13.855  1.00 77.13           C
ATOM   2008 1HG2 VAL A 142     -13.118  -3.161 -14.050  1.00 77.13           H
ATOM   2009 2HG2 VAL A 142     -11.661  -2.541 -13.236  1.00 77.13           H
ATOM   2010 3HG2 VAL A 142     -13.125  -1.532 -13.333  1.00 77.13           H
ATOM   2011  HN  VAL A 142      -9.828  -2.446 -14.368  1.00 77.13           H
ATOM   2012  N   ASP A 143      -9.747  -1.356 -17.351  1.00 77.78           N
ATOM   2013  CA  ASP A 143      -9.312  -0.736 -18.591  1.00 77.78           C
ATOM   2014  C   ASP A 143      -8.804  -1.818 -19.547  1.00 77.78           C
ATOM   2015  O   ASP A 143      -9.064  -1.762 -20.748  1.00 77.78           O
ATOM   2016  HA  ASP A 143     -10.192  -0.220 -18.976  1.00 77.78           H
ATOM   2017  CB  ASP A 143      -8.170   0.251 -18.343  1.00 77.78           C
ATOM   2018 1HB  ASP A 143      -8.434   0.920 -17.525  1.00 77.78           H
ATOM   2019 2HB  ASP A 143      -7.276  -0.292 -18.035  1.00 77.78           H
ATOM   2020  CG  ASP A 143      -7.869   1.068 -19.601  1.00 77.78           C
ATOM   2021  OD1 ASP A 143      -8.837   1.629 -20.158  1.00 77.78           O
ATOM   2022  OD2 ASP A 143      -6.677   1.114 -19.976  1.00 77.78           O
ATOM   2023  HN  ASP A 143      -9.227  -1.089 -16.540  1.00 77.78           H
ATOM   2024  N   ARG A 144      -8.089  -2.777 -18.977  1.00 72.79           N
ATOM   2025  CA  ARG A 144      -7.556  -3.878 -19.760  1.00 72.79           C
ATOM   2026  C   ARG A 144      -8.695  -4.680 -20.393  1.00 72.79           C
ATOM   2027  O   ARG A 144      -8.631  -5.035 -21.569  1.00 72.79           O
ATOM   2028  HA  ARG A 144      -6.938  -3.405 -20.524  1.00 72.79           H
ATOM   2029  CB  ARG A 144      -6.706  -4.810 -18.894  1.00 72.79           C
ATOM   2030 1HB  ARG A 144      -7.163  -4.914 -17.909  1.00 72.79           H
ATOM   2031 2HB  ARG A 144      -6.680  -5.804 -19.340  1.00 72.79           H
ATOM   2032  CG  ARG A 144      -5.281  -4.273 -18.746  1.00 72.79           C
ATOM   2033 1HG  ARG A 144      -4.834  -4.143 -19.732  1.00 72.79           H
ATOM   2034 2HG  ARG A 144      -5.305  -3.291 -18.275  1.00 72.79           H
ATOM   2035  CD  ARG A 144      -4.420  -5.225 -17.912  1.00 72.79           C
ATOM   2036 1HD  ARG A 144      -4.696  -5.149 -16.860  1.00 72.79           H
ATOM   2037 2HD  ARG A 144      -4.603  -6.255 -18.216  1.00 72.79           H
ATOM   2038  NE  ARG A 144      -2.988  -4.894 -18.084  1.00 72.79           N
ATOM   2039  HE  ARG A 144      -2.755  -4.093 -18.635  1.00 72.79           H
ATOM   2040  CZ  ARG A 144      -1.984  -5.602 -17.549  1.00 72.79           C
ATOM   2041  NH1 ARG A 144      -2.238  -6.685 -16.802  1.00 72.79           N
ATOM   2042 1HH1 ARG A 144      -3.183  -6.971 -16.641  1.00 72.79           H
ATOM   2043 2HH1 ARG A 144      -1.483  -7.208 -16.406  1.00 72.79           H
ATOM   2044  NH2 ARG A 144      -0.722  -5.210 -17.771  1.00 72.79           N
ATOM   2045 1HH2 ARG A 144       0.038  -5.727 -17.378  1.00 72.79           H
ATOM   2046 2HH2 ARG A 144      -0.541  -4.400 -18.329  1.00 72.79           H
ATOM   2047  HN  ARG A 144      -7.873  -2.809 -18.001  1.00 72.79           H
ATOM   2048  N   TYR A 145      -9.712  -4.942 -19.585  1.00 71.10           N
ATOM   2049  CA  TYR A 145     -10.871  -5.681 -20.055  1.00 71.10           C
ATOM   2050  C   TYR A 145     -11.515  -4.985 -21.256  1.00 71.10           C
ATOM   2051  O   TYR A 145     -11.778  -5.618 -22.277  1.00 71.10           O
ATOM   2052  HA  TYR A 145     -10.537  -6.674 -20.357  1.00 71.10           H
ATOM   2053  CB  TYR A 145     -11.865  -5.691 -18.893  1.00 71.10           C
ATOM   2054 1HB  TYR A 145     -11.476  -6.330 -18.100  1.00 71.10           H
ATOM   2055 2HB  TYR A 145     -11.939  -4.684 -18.483  1.00 71.10           H
ATOM   2056  CG  TYR A 145     -13.266  -6.174 -19.276  1.00 71.10           C
ATOM   2057  CD1 TYR A 145     -14.326  -5.291 -19.267  1.00 71.10           C
ATOM   2058  HD1 TYR A 145     -14.166  -4.250 -18.987  1.00 71.10           H
ATOM   2059  CD2 TYR A 145     -13.468  -7.492 -19.630  1.00 71.10           C
ATOM   2060  HD2 TYR A 145     -12.630  -8.189 -19.637  1.00 71.10           H
ATOM   2061  CE1 TYR A 145     -15.644  -5.746 -19.627  1.00 71.10           C
ATOM   2062  HE1 TYR A 145     -16.491  -5.059 -19.625  1.00 71.10           H
ATOM   2063  CE2 TYR A 145     -14.786  -7.947 -19.991  1.00 71.10           C
ATOM   2064  HE2 TYR A 145     -14.959  -8.985 -20.273  1.00 71.10           H
ATOM   2065  CZ  TYR A 145     -15.809  -7.051 -19.972  1.00 71.10           C
ATOM   2066  OH  TYR A 145     -17.054  -7.480 -20.312  1.00 71.10           O
ATOM   2067  HH  TYR A 145     -17.028  -8.452 -20.546  1.00 71.10           H
ATOM   2068  HN  TYR A 145      -9.752  -4.658 -18.627  1.00 71.10           H
ATOM   2069  N   ILE A 146     -11.750  -3.691 -21.094  1.00 73.75           N
ATOM   2070  CA  ILE A 146     -12.414  -2.916 -22.127  1.00 73.75           C
ATOM   2071  C   ILE A 146     -11.576  -2.954 -23.406  1.00 73.75           C
ATOM   2072  O   ILE A 146     -12.116  -3.089 -24.503  1.00 73.75           O
ATOM   2073  HA  ILE A 146     -13.373  -3.393 -22.328  1.00 73.75           H
ATOM   2074  CB  ILE A 146     -12.710  -1.500 -21.628  1.00 73.75           C
ATOM   2075  HB  ILE A 146     -11.791  -1.085 -21.213  1.00 73.75           H
ATOM   2076  CG1 ILE A 146     -13.745  -1.521 -20.502  1.00 73.75           C
ATOM   2077 1HG1 ILE A 146     -14.720  -1.794 -20.904  1.00 73.75           H
ATOM   2078 2HG1 ILE A 146     -13.477  -2.283 -19.770  1.00 73.75           H
ATOM   2079  CG2 ILE A 146     -13.136  -0.589 -22.781  1.00 73.75           C
ATOM   2080 1HG2 ILE A 146     -12.335  -0.540 -23.520  1.00 73.75           H
ATOM   2081 2HG2 ILE A 146     -14.035  -0.991 -23.248  1.00 73.75           H
ATOM   2082 3HG2 ILE A 146     -13.339   0.411 -22.399  1.00 73.75           H
ATOM   2083  CD1 ILE A 146     -13.836  -0.156 -19.815  1.00 73.75           C
ATOM   2084 1HD1 ILE A 146     -12.865   0.103 -19.393  1.00 73.75           H
ATOM   2085 2HD1 ILE A 146     -14.128   0.599 -20.545  1.00 73.75           H
ATOM   2086 3HD1 ILE A 146     -14.579  -0.199 -19.019  1.00 73.75           H
ATOM   2087  HN  ILE A 146     -11.495  -3.175 -20.276  1.00 73.75           H
ATOM   2088  N   ALA A 147     -10.269  -2.833 -23.223  1.00 74.16           N
ATOM   2089  CA  ALA A 147      -9.360  -2.745 -24.353  1.00 74.16           C
ATOM   2090  C   ALA A 147      -9.424  -4.045 -25.156  1.00 74.16           C
ATOM   2091  O   ALA A 147      -9.210  -4.042 -26.368  1.00 74.16           O
ATOM   2092  HA  ALA A 147      -9.694  -1.921 -24.984  1.00 74.16           H
ATOM   2093  CB  ALA A 147      -7.948  -2.440 -23.850  1.00 74.16           C
ATOM   2094 1HB  ALA A 147      -7.951  -1.492 -23.312  1.00 74.16           H
ATOM   2095 2HB  ALA A 147      -7.620  -3.236 -23.182  1.00 74.16           H
ATOM   2096 3HB  ALA A 147      -7.266  -2.374 -24.698  1.00 74.16           H
ATOM   2097  HN  ALA A 147      -9.831  -2.794 -22.325  1.00 74.16           H
ATOM   2098  N   ILE A 148      -9.720  -5.126 -24.449  1.00 69.35           N
ATOM   2099  CA  ILE A 148      -9.759  -6.439 -25.070  1.00 69.35           C
ATOM   2100  C   ILE A 148     -11.149  -6.677 -25.663  1.00 69.35           C
ATOM   2101  O   ILE A 148     -11.275  -7.066 -26.823  1.00 69.35           O
ATOM   2102  HA  ILE A 148      -9.033  -6.438 -25.883  1.00 69.35           H
ATOM   2103  CB  ILE A 148      -9.322  -7.516 -24.075  1.00 69.35           C
ATOM   2104  HB  ILE A 148      -9.898  -7.388 -23.158  1.00 69.35           H
ATOM   2105  CG1 ILE A 148      -7.846  -7.356 -23.707  1.00 69.35           C
ATOM   2106 1HG1 ILE A 148      -7.224  -7.598 -24.568  1.00 69.35           H
ATOM   2107 2HG1 ILE A 148      -7.642  -6.316 -23.449  1.00 69.35           H
ATOM   2108  CG2 ILE A 148      -9.631  -8.915 -24.610  1.00 69.35           C
ATOM   2109 1HG2 ILE A 148     -10.703  -9.011 -24.780  1.00 69.35           H
ATOM   2110 2HG2 ILE A 148      -9.099  -9.071 -25.549  1.00 69.35           H
ATOM   2111 3HG2 ILE A 148      -9.310  -9.661 -23.883  1.00 69.35           H
ATOM   2112  CD1 ILE A 148      -7.472  -8.260 -22.531  1.00 69.35           C
ATOM   2113 1HD1 ILE A 148      -8.079  -7.998 -21.664  1.00 69.35           H
ATOM   2114 2HD1 ILE A 148      -7.655  -9.301 -22.801  1.00 69.35           H
ATOM   2115 3HD1 ILE A 148      -6.418  -8.127 -22.290  1.00 69.35           H
ATOM   2116  HN  ILE A 148      -9.930  -5.115 -23.472  1.00 69.35           H
ATOM   2117  N   ALA A 149     -12.158  -6.435 -24.839  1.00 69.73           N
ATOM   2118  CA  ALA A 149     -13.512  -6.843 -25.173  1.00 69.73           C
ATOM   2119  C   ALA A 149     -14.063  -5.922 -26.264  1.00 69.73           C
ATOM   2120  O   ALA A 149     -14.807  -6.365 -27.138  1.00 69.73           O
ATOM   2121  HA  ALA A 149     -13.467  -7.861 -25.558  1.00 69.73           H
ATOM   2122  CB  ALA A 149     -14.376  -6.831 -23.910  1.00 69.73           C
ATOM   2123 1HB  ALA A 149     -13.958  -7.523 -23.178  1.00 69.73           H
ATOM   2124 2HB  ALA A 149     -14.393  -5.825 -23.491  1.00 69.73           H
ATOM   2125 3HB  ALA A 149     -15.391  -7.137 -24.161  1.00 69.73           H
ATOM   2126  HN  ALA A 149     -12.062  -5.970 -23.959  1.00 69.73           H
ATOM   2127  N   GLN A 150     -13.675  -4.658 -26.178  1.00 72.51           N
ATOM   2128  CA  GLN A 150     -14.237  -3.642 -27.052  1.00 72.51           C
ATOM   2129  C   GLN A 150     -13.124  -2.933 -27.827  1.00 72.51           C
ATOM   2130  O   GLN A 150     -13.142  -1.712 -27.968  1.00 72.51           O
ATOM   2131  HA  GLN A 150     -14.884  -4.181 -27.744  1.00 72.51           H
ATOM   2132  CB  GLN A 150     -15.077  -2.639 -26.258  1.00 72.51           C
ATOM   2133 1HB  GLN A 150     -14.447  -2.130 -25.528  1.00 72.51           H
ATOM   2134 2HB  GLN A 150     -15.468  -1.875 -26.930  1.00 72.51           H
ATOM   2135  CG  GLN A 150     -16.234  -3.339 -25.543  1.00 72.51           C
ATOM   2136 1HG  GLN A 150     -16.701  -4.057 -26.216  1.00 72.51           H
ATOM   2137 2HG  GLN A 150     -15.852  -3.901 -24.690  1.00 72.51           H
ATOM   2138  CD  GLN A 150     -17.276  -2.325 -25.066  1.00 72.51           C
ATOM   2139  OE1 GLN A 150     -17.184  -1.135 -25.319  1.00 72.51           O
ATOM   2140  NE2 GLN A 150     -18.270  -2.861 -24.364  1.00 72.51           N
ATOM   2141 1HE2 GLN A 150     -18.286  -3.846 -24.191  1.00 72.51           H
ATOM   2142 2HE2 GLN A 150     -19.002  -2.279 -24.008  1.00 72.51           H
ATOM   2143  HN  GLN A 150     -12.992  -4.325 -25.528  1.00 72.51           H
ATOM   2144  N   ALA A 151     -12.181  -3.731 -28.308  1.00 66.29           N
ATOM   2145  CA  ALA A 151     -10.953  -3.188 -28.862  1.00 66.29           C
ATOM   2146  C   ALA A 151     -11.294  -2.067 -29.846  1.00 66.29           C
ATOM   2147  O   ALA A 151     -10.654  -1.016 -29.842  1.00 66.29           O
ATOM   2148  HA  ALA A 151     -10.372  -2.772 -28.038  1.00 66.29           H
ATOM   2149  CB  ALA A 151     -10.147  -4.312 -29.516  1.00 66.29           C
ATOM   2150 1HB  ALA A 151      -9.905  -5.068 -28.769  1.00 66.29           H
ATOM   2151 2HB  ALA A 151     -10.736  -4.765 -30.313  1.00 66.29           H
ATOM   2152 3HB  ALA A 151      -9.225  -3.904 -29.931  1.00 66.29           H
ATOM   2153  HN  ALA A 151     -12.247  -4.728 -28.323  1.00 66.29           H
ATOM   2154  N   MET A 152     -12.302  -2.328 -30.665  1.00 68.34           N
ATOM   2155  CA  MET A 152     -12.694  -1.382 -31.695  1.00 68.34           C
ATOM   2156  C   MET A 152     -13.161  -0.061 -31.079  1.00 68.34           C
ATOM   2157  O   MET A 152     -12.655   1.004 -31.428  1.00 68.34           O
ATOM   2158  HA  MET A 152     -11.799  -1.214 -32.295  1.00 68.34           H
ATOM   2159  CB  MET A 152     -13.823  -1.980 -32.536  1.00 68.34           C
ATOM   2160 1HB  MET A 152     -14.528  -2.500 -31.887  1.00 68.34           H
ATOM   2161 2HB  MET A 152     -14.375  -1.182 -33.032  1.00 68.34           H
ATOM   2162  CG  MET A 152     -13.272  -2.952 -33.582  1.00 68.34           C
ATOM   2163 1HG  MET A 152     -12.306  -3.339 -33.257  1.00 68.34           H
ATOM   2164 2HG  MET A 152     -13.940  -3.808 -33.683  1.00 68.34           H
ATOM   2165  SD  MET A 152     -13.100  -2.125 -35.154  1.00 68.34           S
ATOM   2166  CE  MET A 152     -14.776  -2.249 -35.755  1.00 68.34           C
ATOM   2167 1HE  MET A 152     -15.057  -3.299 -35.835  1.00 68.34           H
ATOM   2168 2HE  MET A 152     -15.449  -1.746 -35.060  1.00 68.34           H
ATOM   2169 3HE  MET A 152     -14.847  -1.778 -36.735  1.00 68.34           H
ATOM   2170  HN  MET A 152     -12.846  -3.166 -30.632  1.00 68.34           H
ATOM   2171  N   ARG A 153     -14.121  -0.175 -30.173  1.00 68.92           N
ATOM   2172  CA  ARG A 153     -14.696   1.000 -29.541  1.00 68.92           C
ATOM   2173  C   ARG A 153     -13.644   1.713 -28.689  1.00 68.92           C
ATOM   2174  O   ARG A 153     -13.664   2.937 -28.567  1.00 68.92           O
ATOM   2175  HA  ARG A 153     -15.023   1.629 -30.368  1.00 68.92           H
ATOM   2176  CB  ARG A 153     -15.887   0.622 -28.658  1.00 68.92           C
ATOM   2177 1HB  ARG A 153     -15.615  -0.211 -28.010  1.00 68.92           H
ATOM   2178 2HB  ARG A 153     -16.143   1.460 -28.008  1.00 68.92           H
ATOM   2179  CG  ARG A 153     -17.100   0.240 -29.508  1.00 68.92           C
ATOM   2180 1HG  ARG A 153     -17.346   1.057 -30.186  1.00 68.92           H
ATOM   2181 2HG  ARG A 153     -16.858  -0.625 -30.125  1.00 68.92           H
ATOM   2182  CD  ARG A 153     -18.309  -0.078 -28.625  1.00 68.92           C
ATOM   2183 1HD  ARG A 153     -18.118  -0.980 -28.043  1.00 68.92           H
ATOM   2184 2HD  ARG A 153     -18.475   0.731 -27.915  1.00 68.92           H
ATOM   2185  NE  ARG A 153     -19.513  -0.266 -29.465  1.00 68.92           N
ATOM   2186  HE  ARG A 153     -19.412  -0.178 -30.456  1.00 68.92           H
ATOM   2187  CZ  ARG A 153     -20.731  -0.547 -28.981  1.00 68.92           C
ATOM   2188  NH1 ARG A 153     -20.925  -0.677 -27.662  1.00 68.92           N
ATOM   2189 1HH1 ARG A 153     -20.158  -0.564 -27.030  1.00 68.92           H
ATOM   2190 2HH1 ARG A 153     -21.836  -0.887 -27.309  1.00 68.92           H
ATOM   2191  NH2 ARG A 153     -21.751  -0.697 -29.837  1.00 68.92           N
ATOM   2192 1HH2 ARG A 153     -22.666  -0.907 -29.492  1.00 68.92           H
ATOM   2193 2HH2 ARG A 153     -21.598  -0.598 -30.820  1.00 68.92           H
ATOM   2194  HN  ARG A 153     -14.504  -1.048 -29.871  1.00 68.92           H
ATOM   2195  N   ALA A 154     -12.750   0.917 -28.121  1.00 69.62           N
ATOM   2196  CA  ALA A 154     -11.742   1.447 -27.218  1.00 69.62           C
ATOM   2197  C   ALA A 154     -10.830   2.406 -27.986  1.00 69.62           C
ATOM   2198  O   ALA A 154     -10.265   3.330 -27.404  1.00 69.62           O
ATOM   2199  HA  ALA A 154     -12.258   2.000 -26.433  1.00 69.62           H
ATOM   2200  CB  ALA A 154     -10.968   0.291 -26.581  1.00 69.62           C
ATOM   2201 1HB  ALA A 154     -11.657  -0.344 -26.024  1.00 69.62           H
ATOM   2202 2HB  ALA A 154     -10.484  -0.296 -27.362  1.00 69.62           H
ATOM   2203 3HB  ALA A 154     -10.212   0.689 -25.904  1.00 69.62           H
ATOM   2204  HN  ALA A 154     -12.708  -0.071 -28.268  1.00 69.62           H
ATOM   2205  N   HIS A 155     -10.716   2.153 -29.282  1.00 70.29           N
ATOM   2206  CA  HIS A 155      -9.827   2.938 -30.121  1.00 70.29           C
ATOM   2207  C   HIS A 155     -10.455   4.306 -30.395  1.00 70.29           C
ATOM   2208  O   HIS A 155      -9.797   5.336 -30.252  1.00 70.29           O
ATOM   2209  HA  HIS A 155      -8.905   3.078 -29.557  1.00 70.29           H
ATOM   2210  CB  HIS A 155      -9.479   2.179 -31.403  1.00 70.29           C
ATOM   2211 1HB  HIS A 155      -9.197   1.158 -31.143  1.00 70.29           H
ATOM   2212 2HB  HIS A 155     -10.369   2.114 -32.028  1.00 70.29           H
ATOM   2213  CG  HIS A 155      -8.363   2.805 -32.204  1.00 70.29           C
ATOM   2214  ND1 HIS A 155      -8.585   3.767 -33.174  1.00 70.29           N
ATOM   2215  HD1 HIS A 155      -9.476   4.136 -33.438  1.00 70.29           H
ATOM   2216  CD2 HIS A 155      -7.015   2.598 -32.169  1.00 70.29           C
ATOM   2217  HD2 HIS A 155      -6.495   1.900 -31.513  1.00 70.29           H
ATOM   2218  CE1 HIS A 155      -7.417   4.115 -33.693  1.00 70.29           C
ATOM   2219  HE1 HIS A 155      -7.260   4.853 -34.481  1.00 70.29           H
ATOM   2220  NE2 HIS A 155      -6.445   3.389 -33.069  1.00 70.29           N
ATOM   2221  HN  HIS A 155     -11.216   1.429 -29.756  1.00 70.29           H
ATOM   2222  N   THR A 156     -11.721   4.273 -30.785  1.00 72.63           N
ATOM   2223  CA  THR A 156     -12.411   5.486 -31.190  1.00 72.63           C
ATOM   2224  C   THR A 156     -12.586   6.425 -29.995  1.00 72.63           C
ATOM   2225  O   THR A 156     -12.569   7.645 -30.152  1.00 72.63           O
ATOM   2226  HA  THR A 156     -11.790   6.008 -31.919  1.00 72.63           H
ATOM   2227  CB  THR A 156     -13.734   5.082 -31.844  1.00 72.63           C
ATOM   2228  HB  THR A 156     -14.440   5.912 -31.840  1.00 72.63           H
ATOM   2229  OG1 THR A 156     -14.141   3.926 -31.116  1.00 72.63           O
ATOM   2230  HG1 THR A 156     -14.121   4.115 -30.134  1.00 72.63           H
ATOM   2231  CG2 THR A 156     -13.549   4.575 -33.275  1.00 72.63           C
ATOM   2232 1HG2 THR A 156     -12.897   3.702 -33.270  1.00 72.63           H
ATOM   2233 2HG2 THR A 156     -13.101   5.360 -33.884  1.00 72.63           H
ATOM   2234 3HG2 THR A 156     -14.519   4.301 -33.692  1.00 72.63           H
ATOM   2235  HN  THR A 156     -12.272   3.440 -30.826  1.00 72.63           H
ATOM   2236  N   TRP A 157     -12.749   5.821 -28.827  1.00 76.90           N
ATOM   2237  CA  TRP A 157     -13.098   6.576 -27.636  1.00 76.90           C
ATOM   2238  C   TRP A 157     -11.811   6.851 -26.856  1.00 76.90           C
ATOM   2239  O   TRP A 157     -11.853   7.112 -25.655  1.00 76.90           O
ATOM   2240  HA  TRP A 157     -13.547   7.516 -27.957  1.00 76.90           H
ATOM   2241  CB  TRP A 157     -14.153   5.839 -26.809  1.00 76.90           C
ATOM   2242 1HB  TRP A 157     -13.873   4.788 -26.735  1.00 76.90           H
ATOM   2243 2HB  TRP A 157     -14.152   6.241 -25.796  1.00 76.90           H
ATOM   2244  CG  TRP A 157     -15.570   5.935 -27.378  1.00 76.90           C
ATOM   2245  CD1 TRP A 157     -15.941   5.981 -28.665  1.00 76.90           C
ATOM   2246  HD1 TRP A 157     -15.246   5.955 -29.505  1.00 76.90           H
ATOM   2247  CD2 TRP A 157     -16.798   5.996 -26.623  1.00 76.90           C
ATOM   2248  NE1 TRP A 157     -17.312   6.067 -28.794  1.00 76.90           N
ATOM   2249  HE1 TRP A 157     -17.824   6.114 -29.652  1.00 76.90           H
ATOM   2250  CE2 TRP A 157     -17.850   6.076 -27.512  1.00 76.90           C
ATOM   2251  CE3 TRP A 157     -17.013   5.983 -25.233  1.00 76.90           C
ATOM   2252  HE3 TRP A 157     -16.199   5.920 -24.511  1.00 76.90           H
ATOM   2253  CZ2 TRP A 157     -19.189   6.150 -27.111  1.00 76.90           C
ATOM   2254  HZ2 TRP A 157     -20.003   6.213 -27.834  1.00 76.90           H
ATOM   2255  CZ3 TRP A 157     -18.357   6.058 -24.849  1.00 76.90           C
ATOM   2256  HZ3 TRP A 157     -18.580   6.052 -23.782  1.00 76.90           H
ATOM   2257  CH2 TRP A 157     -19.427   6.139 -25.732  1.00 76.90           C
ATOM   2258  HH2 TRP A 157     -20.447   6.194 -25.352  1.00 76.90           H
ATOM   2259  HN  TRP A 157     -12.647   4.836 -28.688  1.00 76.90           H
ATOM   2260  N   ARG A 158     -10.698   6.782 -27.571  1.00 76.61           N
ATOM   2261  CA  ARG A 158      -9.394   6.816 -26.930  1.00 76.61           C
ATOM   2262  C   ARG A 158      -9.225   8.115 -26.140  1.00 76.61           C
ATOM   2263  O   ARG A 158      -8.767   8.097 -24.999  1.00 76.61           O
ATOM   2264  HA  ARG A 158      -9.386   5.950 -26.268  1.00 76.61           H
ATOM   2265  CB  ARG A 158      -8.270   6.704 -27.962  1.00 76.61           C
ATOM   2266 1HB  ARG A 158      -8.415   5.809 -28.567  1.00 76.61           H
ATOM   2267 2HB  ARG A 158      -8.308   7.557 -28.640  1.00 76.61           H
ATOM   2268  CG  ARG A 158      -6.902   6.650 -27.280  1.00 76.61           C
ATOM   2269 1HG  ARG A 158      -6.759   7.543 -26.672  1.00 76.61           H
ATOM   2270 2HG  ARG A 158      -6.863   5.795 -26.604  1.00 76.61           H
ATOM   2271  CD  ARG A 158      -5.778   6.542 -28.312  1.00 76.61           C
ATOM   2272 1HD  ARG A 158      -5.951   5.685 -28.962  1.00 76.61           H
ATOM   2273 2HD  ARG A 158      -5.770   7.428 -28.947  1.00 76.61           H
ATOM   2274  NE  ARG A 158      -4.473   6.401 -27.627  1.00 76.61           N
ATOM   2275  HE  ARG A 158      -4.433   6.607 -26.649  1.00 76.61           H
ATOM   2276  CZ  ARG A 158      -3.344   6.014 -28.235  1.00 76.61           C
ATOM   2277  NH1 ARG A 158      -3.340   5.726 -29.544  1.00 76.61           N
ATOM   2278 1HH1 ARG A 158      -4.185   5.798 -30.074  1.00 76.61           H
ATOM   2279 2HH1 ARG A 158      -2.493   5.438 -29.990  1.00 76.61           H
ATOM   2280  NH2 ARG A 158      -2.218   5.921 -27.515  1.00 76.61           N
ATOM   2281 1HH2 ARG A 158      -1.366   5.634 -27.953  1.00 76.61           H
ATOM   2282 2HH2 ARG A 158      -2.229   6.138 -26.539  1.00 76.61           H
ATOM   2283  HN  ARG A 158     -10.677   6.704 -28.568  1.00 76.61           H
ATOM   2284  N   GLU A 159      -9.603   9.213 -26.779  1.00 79.40           N
ATOM   2285  CA  GLU A 159      -9.422  10.525 -26.184  1.00 79.40           C
ATOM   2286  C   GLU A 159     -10.323  10.680 -24.957  1.00 79.40           C
ATOM   2287  O   GLU A 159      -9.867  11.107 -23.897  1.00 79.40           O
ATOM   2288  HA  GLU A 159      -8.376  10.565 -25.881  1.00 79.40           H
ATOM   2289  CB  GLU A 159      -9.691  11.633 -27.205  1.00 79.40           C
ATOM   2290 1HB  GLU A 159     -10.585  11.392 -27.781  1.00 79.40           H
ATOM   2291 2HB  GLU A 159      -9.753  12.594 -26.696  1.00 79.40           H
ATOM   2292  CG  GLU A 159      -8.539  11.748 -28.205  1.00 79.40           C
ATOM   2293 1HG  GLU A 159      -7.589  11.748 -27.672  1.00 79.40           H
ATOM   2294 2HG  GLU A 159      -8.536  10.878 -28.863  1.00 79.40           H
ATOM   2295  CD  GLU A 159      -8.663  13.024 -29.039  1.00 79.40           C
ATOM   2296  OE1 GLU A 159      -7.608  13.493 -29.519  1.00 79.40           O
ATOM   2297  OE2 GLU A 159      -9.809  13.503 -29.178  1.00 79.40           O
ATOM   2298  HN  GLU A 159     -10.025   9.214 -27.686  1.00 79.40           H
ATOM   2299  N   LYS A 160     -11.586  10.325 -25.141  1.00 82.98           N
ATOM   2300  CA  LYS A 160     -12.553  10.410 -24.060  1.00 82.98           C
ATOM   2301  C   LYS A 160     -12.057   9.583 -22.872  1.00 82.98           C
ATOM   2302  O   LYS A 160     -12.165  10.011 -21.724  1.00 82.98           O
ATOM   2303  HA  LYS A 160     -12.610  11.454 -23.754  1.00 82.98           H
ATOM   2304  CB  LYS A 160     -13.944  10.006 -24.552  1.00 82.98           C
ATOM   2305 1HB  LYS A 160     -13.877   9.083 -25.129  1.00 82.98           H
ATOM   2306 2HB  LYS A 160     -14.591   9.801 -23.699  1.00 82.98           H
ATOM   2307  CG  LYS A 160     -14.562  11.108 -25.414  1.00 82.98           C
ATOM   2308 1HG  LYS A 160     -14.543  12.053 -24.872  1.00 82.98           H
ATOM   2309 2HG  LYS A 160     -13.967  11.247 -26.317  1.00 82.98           H
ATOM   2310  CD  LYS A 160     -16.003  10.763 -25.796  1.00 82.98           C
ATOM   2311 1HD  LYS A 160     -16.014   9.867 -26.416  1.00 82.98           H
ATOM   2312 2HD  LYS A 160     -16.577  10.536 -24.898  1.00 82.98           H
ATOM   2313  CE  LYS A 160     -16.663  11.919 -26.550  1.00 82.98           C
ATOM   2314 1HE  LYS A 160     -16.646  12.819 -25.936  1.00 82.98           H
ATOM   2315 2HE  LYS A 160     -16.097  12.141 -27.455  1.00 82.98           H
ATOM   2316  NZ  LYS A 160     -18.059  11.579 -26.903  1.00 82.98           N
ATOM   2317 1HZ  LYS A 160     -18.482  12.356 -27.398  1.00 82.98           H
ATOM   2318 2HZ  LYS A 160     -18.067  10.756 -27.496  1.00 82.98           H
ATOM   2319 3HZ  LYS A 160     -18.585  11.390 -26.057  1.00 82.98           H
ATOM   2320  HN  LYS A 160     -11.951   9.986 -26.009  1.00 82.98           H
ATOM   2321  N   ARG A 161     -11.523   8.412 -23.189  1.00 83.12           N
ATOM   2322  CA  ARG A 161     -11.022   7.516 -22.161  1.00 83.12           C
ATOM   2323  C   ARG A 161      -9.883   8.182 -21.386  1.00 83.12           C
ATOM   2324  O   ARG A 161      -9.758   7.994 -20.177  1.00 83.12           O
ATOM   2325  HA  ARG A 161     -11.878   7.326 -21.514  1.00 83.12           H
ATOM   2326  CB  ARG A 161     -10.517   6.206 -22.771  1.00 83.12           C
ATOM   2327 1HB  ARG A 161      -9.856   6.423 -23.610  1.00 83.12           H
ATOM   2328 2HB  ARG A 161      -9.928   5.661 -22.033  1.00 83.12           H
ATOM   2329  CG  ARG A 161     -11.683   5.337 -23.245  1.00 83.12           C
ATOM   2330 1HG  ARG A 161     -12.250   4.981 -22.384  1.00 83.12           H
ATOM   2331 2HG  ARG A 161     -12.365   5.935 -23.850  1.00 83.12           H
ATOM   2332  CD  ARG A 161     -11.182   4.144 -24.061  1.00 83.12           C
ATOM   2333 1HD  ARG A 161     -12.020   3.653 -24.555  1.00 83.12           H
ATOM   2334 2HD  ARG A 161     -10.506   4.488 -24.845  1.00 83.12           H
ATOM   2335  NE  ARG A 161     -10.483   3.184 -23.178  1.00 83.12           N
ATOM   2336  HE  ARG A 161     -10.678   3.222 -22.198  1.00 83.12           H
ATOM   2337  CZ  ARG A 161      -9.606   2.267 -23.609  1.00 83.12           C
ATOM   2338  NH1 ARG A 161      -9.308   2.172 -24.912  1.00 83.12           N
ATOM   2339 1HH1 ARG A 161      -9.740   2.787 -25.570  1.00 83.12           H
ATOM   2340 2HH1 ARG A 161      -8.652   1.485 -25.225  1.00 83.12           H
ATOM   2341  NH2 ARG A 161      -9.032   1.448 -22.718  1.00 83.12           N
ATOM   2342 1HH2 ARG A 161      -8.376   0.758 -23.023  1.00 83.12           H
ATOM   2343 2HH2 ARG A 161      -9.261   1.526 -21.747  1.00 83.12           H
ATOM   2344  HN  ARG A 161     -11.431   8.075 -24.126  1.00 83.12           H
ATOM   2345  N   LEU A 162      -9.082   8.946 -22.114  1.00 84.74           N
ATOM   2346  CA  LEU A 162      -7.955   9.636 -21.510  1.00 84.74           C
ATOM   2347  C   LEU A 162      -8.473  10.695 -20.535  1.00 84.74           C
ATOM   2348  O   LEU A 162      -7.934  10.854 -19.441  1.00 84.74           O
ATOM   2349  HA  LEU A 162      -7.383   8.899 -20.947  1.00 84.74           H
ATOM   2350  CB  LEU A 162      -7.029  10.197 -22.592  1.00 84.74           C
ATOM   2351 1HB  LEU A 162      -6.884   9.430 -23.352  1.00 84.74           H
ATOM   2352 2HB  LEU A 162      -7.533  11.034 -23.075  1.00 84.74           H
ATOM   2353  CG  LEU A 162      -5.653  10.671 -22.117  1.00 84.74           C
ATOM   2354  HG  LEU A 162      -5.776  11.162 -21.152  1.00 84.74           H
ATOM   2355  CD1 LEU A 162      -4.708   9.486 -21.906  1.00 84.74           C
ATOM   2356 1HD1 LEU A 162      -5.126   8.818 -21.153  1.00 84.74           H
ATOM   2357 2HD1 LEU A 162      -4.587   8.946 -22.845  1.00 84.74           H
ATOM   2358 3HD1 LEU A 162      -3.738   9.851 -21.569  1.00 84.74           H
ATOM   2359  CD2 LEU A 162      -5.068  11.707 -23.079  1.00 84.74           C
ATOM   2360 1HD2 LEU A 162      -4.963  11.264 -24.070  1.00 84.74           H
ATOM   2361 2HD2 LEU A 162      -5.734  12.568 -23.135  1.00 84.74           H
ATOM   2362 3HD2 LEU A 162      -4.091  12.026 -22.719  1.00 84.74           H
ATOM   2363  HN  LEU A 162      -9.192   9.095 -23.096  1.00 84.74           H
ATOM   2364  N   LEU A 163      -9.515  11.391 -20.966  1.00 87.41           N
ATOM   2365  CA  LEU A 163     -10.100  12.443 -20.153  1.00 87.41           C
ATOM   2366  C   LEU A 163     -10.626  11.841 -18.849  1.00 87.41           C
ATOM   2367  O   LEU A 163     -10.310  12.328 -17.764  1.00 87.41           O
ATOM   2368  HA  LEU A 163      -9.306  13.150 -19.912  1.00 87.41           H
ATOM   2369  CB  LEU A 163     -11.160  13.208 -20.949  1.00 87.41           C
ATOM   2370 1HB  LEU A 163     -10.805  13.321 -21.973  1.00 87.41           H
ATOM   2371 2HB  LEU A 163     -12.064  12.601 -20.989  1.00 87.41           H
ATOM   2372  CG  LEU A 163     -11.532  14.592 -20.412  1.00 87.41           C
ATOM   2373  HG  LEU A 163     -11.218  14.650 -19.370  1.00 87.41           H
ATOM   2374  CD1 LEU A 163     -10.788  15.693 -21.170  1.00 87.41           C
ATOM   2375 1HD1 LEU A 163      -9.713  15.551 -21.055  1.00 87.41           H
ATOM   2376 2HD1 LEU A 163     -11.049  15.646 -22.228  1.00 87.41           H
ATOM   2377 3HD1 LEU A 163     -11.071  16.666 -20.769  1.00 87.41           H
ATOM   2378  CD2 LEU A 163     -13.048  14.801 -20.439  1.00 87.41           C
ATOM   2379 1HD2 LEU A 163     -13.408  14.715 -21.465  1.00 87.41           H
ATOM   2380 2HD2 LEU A 163     -13.530  14.045 -19.820  1.00 87.41           H
ATOM   2381 3HD2 LEU A 163     -13.285  15.792 -20.053  1.00 87.41           H
ATOM   2382  HN  LEU A 163      -9.956  11.246 -21.852  1.00 87.41           H
ATOM   2383  N   TYR A 164     -11.420  10.791 -18.997  1.00 88.65           N
ATOM   2384  CA  TYR A 164     -11.997  10.120 -17.844  1.00 88.65           C
ATOM   2385  C   TYR A 164     -10.904   9.582 -16.919  1.00 88.65           C
ATOM   2386  O   TYR A 164     -11.064   9.580 -15.699  1.00 88.65           O
ATOM   2387  HA  TYR A 164     -12.599  10.847 -17.299  1.00 88.65           H
ATOM   2388  CB  TYR A 164     -12.803   8.944 -18.400  1.00 88.65           C
ATOM   2389 1HB  TYR A 164     -12.197   8.419 -19.139  1.00 88.65           H
ATOM   2390 2HB  TYR A 164     -13.002   8.240 -17.593  1.00 88.65           H
ATOM   2391  CG  TYR A 164     -14.130   9.348 -19.045  1.00 88.65           C
ATOM   2392  CD1 TYR A 164     -14.980  10.215 -18.389  1.00 88.65           C
ATOM   2393  HD1 TYR A 164     -14.706  10.611 -17.411  1.00 88.65           H
ATOM   2394  CD2 TYR A 164     -14.477   8.847 -20.283  1.00 88.65           C
ATOM   2395  HD2 TYR A 164     -13.805   8.162 -20.801  1.00 88.65           H
ATOM   2396  CE1 TYR A 164     -16.229  10.595 -18.996  1.00 88.65           C
ATOM   2397  HE1 TYR A 164     -16.910  11.279 -18.488  1.00 88.65           H
ATOM   2398  CE2 TYR A 164     -15.726   9.227 -20.890  1.00 88.65           C
ATOM   2399  HE2 TYR A 164     -16.012   8.838 -21.867  1.00 88.65           H
ATOM   2400  CZ  TYR A 164     -16.541  10.083 -20.216  1.00 88.65           C
ATOM   2401  OH  TYR A 164     -17.720  10.442 -20.790  1.00 88.65           O
ATOM   2402  HH  TYR A 164     -17.829   9.978 -21.669  1.00 88.65           H
ATOM   2403  HN  TYR A 164     -11.670  10.399 -19.883  1.00 88.65           H
ATOM   2404  N   SER A 165      -9.817   9.140 -17.534  1.00 89.20           N
ATOM   2405  CA  SER A 165      -8.704   8.588 -16.782  1.00 89.20           C
ATOM   2406  C   SER A 165      -8.148   9.641 -15.821  1.00 89.20           C
ATOM   2407  O   SER A 165      -7.716   9.313 -14.717  1.00 89.20           O
ATOM   2408  HA  SER A 165      -9.119   7.746 -16.228  1.00 89.20           H
ATOM   2409  CB  SER A 165      -7.601   8.088 -17.717  1.00 89.20           C
ATOM   2410 1HB  SER A 165      -6.967   7.379 -17.184  1.00 89.20           H
ATOM   2411 2HB  SER A 165      -8.050   7.548 -18.551  1.00 89.20           H
ATOM   2412  OG  SER A 165      -6.801   9.155 -18.218  1.00 89.20           O
ATOM   2413  HG  SER A 165      -6.059   8.791 -18.781  1.00 89.20           H
ATOM   2414  HN  SER A 165      -9.691   9.154 -18.526  1.00 89.20           H
ATOM   2415  N   LYS A 166      -8.177  10.885 -16.277  1.00 91.67           N
ATOM   2416  CA  LYS A 166      -7.686  11.989 -15.469  1.00 91.67           C
ATOM   2417  C   LYS A 166      -8.609  12.184 -14.265  1.00 91.67           C
ATOM   2418  O   LYS A 166      -8.142  12.313 -13.134  1.00 91.67           O
ATOM   2419  HA  LYS A 166      -6.697  11.713 -15.105  1.00 91.67           H
ATOM   2420  CB  LYS A 166      -7.519  13.246 -16.326  1.00 91.67           C
ATOM   2421 1HB  LYS A 166      -8.438  13.440 -16.878  1.00 91.67           H
ATOM   2422 2HB  LYS A 166      -7.347  14.109 -15.682  1.00 91.67           H
ATOM   2423  CG  LYS A 166      -6.353  13.092 -17.304  1.00 91.67           C
ATOM   2424 1HG  LYS A 166      -5.433  12.897 -16.751  1.00 91.67           H
ATOM   2425 2HG  LYS A 166      -6.526  12.230 -17.949  1.00 91.67           H
ATOM   2426  CD  LYS A 166      -6.184  14.350 -18.158  1.00 91.67           C
ATOM   2427 1HD  LYS A 166      -7.085  14.517 -18.747  1.00 91.67           H
ATOM   2428 2HD  LYS A 166      -6.059  15.219 -17.512  1.00 91.67           H
ATOM   2429  CE  LYS A 166      -4.976  14.223 -19.088  1.00 91.67           C
ATOM   2430 1HE  LYS A 166      -4.087  13.975 -18.508  1.00 91.67           H
ATOM   2431 2HE  LYS A 166      -5.135  13.405 -19.791  1.00 91.67           H
ATOM   2432  NZ  LYS A 166      -4.756  15.485 -19.828  1.00 91.67           N
ATOM   2433 1HZ  LYS A 166      -3.964  15.378 -20.453  1.00 91.67           H
ATOM   2434 2HZ  LYS A 166      -5.585  15.709 -20.369  1.00 91.67           H
ATOM   2435 3HZ  LYS A 166      -4.569  16.234 -19.171  1.00 91.67           H
ATOM   2436  HN  LYS A 166      -8.526  11.143 -17.177  1.00 91.67           H
ATOM   2437  N   MET A 167      -9.903  12.199 -14.548  1.00 93.79           N
ATOM   2438  CA  MET A 167     -10.895  12.403 -13.505  1.00 93.79           C
ATOM   2439  C   MET A 167     -10.828  11.288 -12.459  1.00 93.79           C
ATOM   2440  O   MET A 167     -10.860  11.556 -11.259  1.00 93.79           O
ATOM   2441  HA  MET A 167     -10.644  13.358 -13.045  1.00 93.79           H
ATOM   2442  CB  MET A 167     -12.292  12.435 -14.129  1.00 93.79           C
ATOM   2443 1HB  MET A 167     -12.447  11.538 -14.730  1.00 93.79           H
ATOM   2444 2HB  MET A 167     -13.046  12.424 -13.341  1.00 93.79           H
ATOM   2445  CG  MET A 167     -12.475  13.678 -15.001  1.00 93.79           C
ATOM   2446 1HG  MET A 167     -12.274  14.576 -14.416  1.00 93.79           H
ATOM   2447 2HG  MET A 167     -11.757  13.666 -15.822  1.00 93.79           H
ATOM   2448  SD  MET A 167     -14.138  13.732 -15.648  1.00 93.79           S
ATOM   2449  CE  MET A 167     -15.043  14.065 -14.146  1.00 93.79           C
ATOM   2450 1HE  MET A 167     -14.871  13.261 -13.431  1.00 93.79           H
ATOM   2451 2HE  MET A 167     -14.704  15.009 -13.719  1.00 93.79           H
ATOM   2452 3HE  MET A 167     -16.108  14.131 -14.371  1.00 93.79           H
ATOM   2453  HN  MET A 167     -10.276  12.075 -15.467  1.00 93.79           H
ATOM   2454  N   VAL A 168     -10.736  10.062 -12.953  1.00 93.03           N
ATOM   2455  CA  VAL A 168     -10.708   8.903 -12.077  1.00 93.03           C
ATOM   2456  C   VAL A 168      -9.505   9.009 -11.137  1.00 93.03           C
ATOM   2457  O   VAL A 168      -9.620   8.734  -9.943  1.00 93.03           O
ATOM   2458  HA  VAL A 168     -11.621   8.918 -11.481  1.00 93.03           H
ATOM   2459  CB  VAL A 168     -10.705   7.618 -12.908  1.00 93.03           C
ATOM   2460  HB  VAL A 168      -9.917   7.705 -13.657  1.00 93.03           H
ATOM   2461  CG1 VAL A 168     -10.392   6.401 -12.035  1.00 93.03           C
ATOM   2462 1HG1 VAL A 168      -9.409   6.525 -11.579  1.00 93.03           H
ATOM   2463 2HG1 VAL A 168     -11.146   6.310 -11.254  1.00 93.03           H
ATOM   2464 3HG1 VAL A 168     -10.396   5.502 -12.651  1.00 93.03           H
ATOM   2465  CG2 VAL A 168     -12.035   7.438 -13.643  1.00 93.03           C
ATOM   2466 1HG2 VAL A 168     -12.846   7.383 -12.918  1.00 93.03           H
ATOM   2467 2HG2 VAL A 168     -12.199   8.285 -14.309  1.00 93.03           H
ATOM   2468 3HG2 VAL A 168     -12.006   6.518 -14.226  1.00 93.03           H
ATOM   2469  HN  VAL A 168     -10.682   9.855 -13.930  1.00 93.03           H
ATOM   2470  N   CYS A 169      -8.380   9.409 -11.710  1.00 92.89           N
ATOM   2471  CA  CYS A 169      -7.153   9.537 -10.942  1.00 92.89           C
ATOM   2472  C   CYS A 169      -7.396  10.537  -9.810  1.00 92.89           C
ATOM   2473  O   CYS A 169      -7.055  10.272  -8.659  1.00 92.89           O
ATOM   2474  HA  CYS A 169      -6.929   8.547 -10.543  1.00 92.89           H
ATOM   2475  CB  CYS A 169      -5.973   9.950 -11.825  1.00 92.89           C
ATOM   2476 1HB  CYS A 169      -6.238  10.830 -12.411  1.00 92.89           H
ATOM   2477 2HB  CYS A 169      -5.122  10.226 -11.202  1.00 92.89           H
ATOM   2478  SG  CYS A 169      -5.512   8.573 -12.938  1.00 92.89           S
ATOM   2479  HG  CYS A 169      -6.379   8.876 -13.900  1.00 92.89           H
ATOM   2480  HN  CYS A 169      -8.298   9.643 -12.679  1.00 92.89           H
ATOM   2481  N   PHE A 170      -7.985  11.666 -10.177  1.00 95.04           N
ATOM   2482  CA  PHE A 170      -8.245  12.722  -9.214  1.00 95.04           C
ATOM   2483  C   PHE A 170      -9.154  12.226  -8.088  1.00 95.04           C
ATOM   2484  O   PHE A 170      -8.882  12.468  -6.913  1.00 95.04           O
ATOM   2485  HA  PHE A 170      -7.284  13.023  -8.797  1.00 95.04           H
ATOM   2486  CB  PHE A 170      -8.955  13.849  -9.967  1.00 95.04           C
ATOM   2487 1HB  PHE A 170      -8.331  14.163 -10.804  1.00 95.04           H
ATOM   2488 2HB  PHE A 170      -9.883  13.463 -10.389  1.00 95.04           H
ATOM   2489  CG  PHE A 170      -9.275  15.070  -9.102  1.00 95.04           C
ATOM   2490  CD1 PHE A 170     -10.527  15.238  -8.599  1.00 95.04           C
ATOM   2491  HD1 PHE A 170     -11.303  14.503  -8.813  1.00 95.04           H
ATOM   2492  CD2 PHE A 170      -8.306  15.987  -8.836  1.00 95.04           C
ATOM   2493  HD2 PHE A 170      -7.303  15.852  -9.239  1.00 95.04           H
ATOM   2494  CE1 PHE A 170     -10.824  16.372  -7.797  1.00 95.04           C
ATOM   2495  HE1 PHE A 170     -11.828  16.507  -7.394  1.00 95.04           H
ATOM   2496  CE2 PHE A 170      -8.603  17.120  -8.033  1.00 95.04           C
ATOM   2497  HE2 PHE A 170      -7.827  17.856  -7.820  1.00 95.04           H
ATOM   2498  CZ  PHE A 170      -9.855  17.289  -7.531  1.00 95.04           C
ATOM   2499  HZ  PHE A 170     -10.083  18.158  -6.914  1.00 95.04           H
ATOM   2500  HN  PHE A 170      -8.282  11.863 -11.112  1.00 95.04           H
ATOM   2501  N   THR A 171     -10.216  11.540  -8.486  1.00 95.57           N
ATOM   2502  CA  THR A 171     -11.174  11.019  -7.526  1.00 95.57           C
ATOM   2503  C   THR A 171     -10.483  10.070  -6.544  1.00 95.57           C
ATOM   2504  O   THR A 171     -10.786  10.077  -5.352  1.00 95.57           O
ATOM   2505  HA  THR A 171     -11.564  11.853  -6.943  1.00 95.57           H
ATOM   2506  CB  THR A 171     -12.315  10.362  -8.305  1.00 95.57           C
ATOM   2507  HB  THR A 171     -11.966   9.474  -8.831  1.00 95.57           H
ATOM   2508  OG1 THR A 171     -12.819  11.409  -9.131  1.00 95.57           O
ATOM   2509  HG1 THR A 171     -13.248  11.023  -9.947  1.00 95.57           H
ATOM   2510  CG2 THR A 171     -13.499   9.992  -7.409  1.00 95.57           C
ATOM   2511 1HG2 THR A 171     -13.890  10.892  -6.934  1.00 95.57           H
ATOM   2512 2HG2 THR A 171     -13.169   9.291  -6.642  1.00 95.57           H
ATOM   2513 3HG2 THR A 171     -14.280   9.530  -8.012  1.00 95.57           H
ATOM   2514  HN  THR A 171     -10.425  11.339  -9.443  1.00 95.57           H
ATOM   2515  N   ILE A 172      -9.568   9.277  -7.082  1.00 94.07           N
ATOM   2516  CA  ILE A 172      -8.867   8.291  -6.278  1.00 94.07           C
ATOM   2517  C   ILE A 172      -8.039   9.006  -5.209  1.00 94.07           C
ATOM   2518  O   ILE A 172      -8.052   8.614  -4.043  1.00 94.07           O
ATOM   2519  HA  ILE A 172      -9.620   7.679  -5.780  1.00 94.07           H
ATOM   2520  CB  ILE A 172      -8.045   7.358  -7.170  1.00 94.07           C
ATOM   2521  HB  ILE A 172      -7.529   7.965  -7.915  1.00 94.07           H
ATOM   2522  CG1 ILE A 172      -8.950   6.385  -7.928  1.00 94.07           C
ATOM   2523 1HG1 ILE A 172      -9.407   5.687  -7.227  1.00 94.07           H
ATOM   2524 2HG1 ILE A 172      -9.762   6.935  -8.405  1.00 94.07           H
ATOM   2525  CG2 ILE A 172      -6.971   6.629  -6.359  1.00 94.07           C
ATOM   2526 1HG2 ILE A 172      -6.301   7.359  -5.905  1.00 94.07           H
ATOM   2527 2HG2 ILE A 172      -7.447   6.036  -5.578  1.00 94.07           H
ATOM   2528 3HG2 ILE A 172      -6.402   5.973  -7.018  1.00 94.07           H
ATOM   2529  CD1 ILE A 172      -8.160   5.612  -8.985  1.00 94.07           C
ATOM   2530 1HD1 ILE A 172      -7.725   6.312  -9.698  1.00 94.07           H
ATOM   2531 2HD1 ILE A 172      -7.365   5.044  -8.502  1.00 94.07           H
ATOM   2532 3HD1 ILE A 172      -8.828   4.927  -9.509  1.00 94.07           H
ATOM   2533  HN  ILE A 172      -9.306   9.300  -8.047  1.00 94.07           H
ATOM   2534  N   TRP A 173      -7.339  10.044  -5.644  1.00 94.68           N
ATOM   2535  CA  TRP A 173      -6.451  10.773  -4.755  1.00 94.68           C
ATOM   2536  C   TRP A 173      -7.293  11.351  -3.615  1.00 94.68           C
ATOM   2537  O   TRP A 173      -6.920  11.247  -2.448  1.00 94.68           O
ATOM   2538  HA  TRP A 173      -5.722  10.067  -4.358  1.00 94.68           H
ATOM   2539  CB  TRP A 173      -5.666  11.841  -5.519  1.00 94.68           C
ATOM   2540 1HB  TRP A 173      -6.323  12.302  -6.257  1.00 94.68           H
ATOM   2541 2HB  TRP A 173      -5.369  12.626  -4.824  1.00 94.68           H
ATOM   2542  CG  TRP A 173      -4.420  11.309  -6.228  1.00 94.68           C
ATOM   2543  CD1 TRP A 173      -4.207  11.192  -7.546  1.00 94.68           C
ATOM   2544  HD1 TRP A 173      -4.929  11.475  -8.312  1.00 94.68           H
ATOM   2545  CD2 TRP A 173      -3.215  10.823  -5.600  1.00 94.68           C
ATOM   2546  NE1 TRP A 173      -2.958  10.668  -7.812  1.00 94.68           N
ATOM   2547  HE1 TRP A 173      -2.572  10.488  -8.717  1.00 94.68           H
ATOM   2548  CE2 TRP A 173      -2.336  10.436  -6.591  1.00 94.68           C
ATOM   2549  CE3 TRP A 173      -2.879  10.713  -4.239  1.00 94.68           C
ATOM   2550  HE3 TRP A 173      -3.555  11.011  -3.438  1.00 94.68           H
ATOM   2551  CZ2 TRP A 173      -1.064   9.914  -6.327  1.00 94.68           C
ATOM   2552  HZ2 TRP A 173      -0.387   9.616  -7.128  1.00 94.68           H
ATOM   2553  CZ3 TRP A 173      -1.604  10.189  -3.992  1.00 94.68           C
ATOM   2554  HZ3 TRP A 173      -1.293  10.083  -2.953  1.00 94.68           H
ATOM   2555  CH2 TRP A 173      -0.707   9.796  -4.979  1.00 94.68           C
ATOM   2556  HH2 TRP A 173       0.269   9.396  -4.703  1.00 94.68           H
ATOM   2557  HN  TRP A 173      -7.372  10.386  -6.583  1.00 94.68           H
ATOM   2558  N   VAL A 174      -8.414  11.949  -3.995  1.00 95.73           N
ATOM   2559  CA  VAL A 174      -9.279  12.600  -3.026  1.00 95.73           C
ATOM   2560  C   VAL A 174      -9.785  11.562  -2.022  1.00 95.73           C
ATOM   2561  O   VAL A 174      -9.775  11.804  -0.816  1.00 95.73           O
ATOM   2562  HA  VAL A 174      -8.681  13.340  -2.495  1.00 95.73           H
ATOM   2563  CB  VAL A 174     -10.411  13.335  -3.747  1.00 95.73           C
ATOM   2564  HB  VAL A 174     -10.902  12.625  -4.412  1.00 95.73           H
ATOM   2565  CG1 VAL A 174     -11.455  13.844  -2.751  1.00 95.73           C
ATOM   2566 1HG1 VAL A 174     -11.878  13.001  -2.205  1.00 95.73           H
ATOM   2567 2HG1 VAL A 174     -10.983  14.532  -2.049  1.00 95.73           H
ATOM   2568 3HG1 VAL A 174     -12.249  14.363  -3.290  1.00 95.73           H
ATOM   2569  CG2 VAL A 174      -9.865  14.480  -4.602  1.00 95.73           C
ATOM   2570 1HG2 VAL A 174      -9.337  15.189  -3.964  1.00 95.73           H
ATOM   2571 2HG2 VAL A 174      -9.177  14.080  -5.347  1.00 95.73           H
ATOM   2572 3HG2 VAL A 174     -10.690  14.985  -5.103  1.00 95.73           H
ATOM   2573  HN  VAL A 174      -8.731  11.992  -4.942  1.00 95.73           H
ATOM   2574  N   LEU A 175     -10.214  10.428  -2.556  1.00 93.24           N
ATOM   2575  CA  LEU A 175     -10.834   9.402  -1.735  1.00 93.24           C
ATOM   2576  C   LEU A 175      -9.792   8.826  -0.774  1.00 93.24           C
ATOM   2577  O   LEU A 175     -10.083   8.596   0.398  1.00 93.24           O
ATOM   2578  HA  LEU A 175     -11.617   9.881  -1.148  1.00 93.24           H
ATOM   2579  CB  LEU A 175     -11.508   8.347  -2.615  1.00 93.24           C
ATOM   2580 1HB  LEU A 175     -12.166   8.857  -3.319  1.00 93.24           H
ATOM   2581 2HB  LEU A 175     -10.739   7.847  -3.203  1.00 93.24           H
ATOM   2582  CG  LEU A 175     -12.322   7.281  -1.879  1.00 93.24           C
ATOM   2583  HG  LEU A 175     -12.443   7.598  -0.843  1.00 93.24           H
ATOM   2584  CD1 LEU A 175     -13.725   7.152  -2.478  1.00 93.24           C
ATOM   2585 1HD1 LEU A 175     -14.244   8.107  -2.396  1.00 93.24           H
ATOM   2586 2HD1 LEU A 175     -13.647   6.870  -3.528  1.00 93.24           H
ATOM   2587 3HD1 LEU A 175     -14.282   6.388  -1.936  1.00 93.24           H
ATOM   2588  CD2 LEU A 175     -11.582   5.942  -1.859  1.00 93.24           C
ATOM   2589 1HD2 LEU A 175     -11.410   5.607  -2.882  1.00 93.24           H
ATOM   2590 2HD2 LEU A 175     -10.625   6.064  -1.351  1.00 93.24           H
ATOM   2591 3HD2 LEU A 175     -12.183   5.203  -1.330  1.00 93.24           H
ATOM   2592  HN  LEU A 175     -10.145  10.207  -3.529  1.00 93.24           H
ATOM   2593  N   ALA A 176      -8.598   8.608  -1.307  1.00 93.00           N
ATOM   2594  CA  ALA A 176      -7.519   8.039  -0.518  1.00 93.00           C
ATOM   2595  C   ALA A 176      -7.168   8.996   0.623  1.00 93.00           C
ATOM   2596  O   ALA A 176      -6.885   8.560   1.738  1.00 93.00           O
ATOM   2597  HA  ALA A 176      -7.875   7.099  -0.097  1.00 93.00           H
ATOM   2598  CB  ALA A 176      -6.321   7.750  -1.425  1.00 93.00           C
ATOM   2599 1HB  ALA A 176      -6.615   7.043  -2.201  1.00 93.00           H
ATOM   2600 2HB  ALA A 176      -5.983   8.677  -1.888  1.00 93.00           H
ATOM   2601 3HB  ALA A 176      -5.512   7.323  -0.833  1.00 93.00           H
ATOM   2602  HN  ALA A 176      -8.364   8.813  -2.257  1.00 93.00           H
ATOM   2603  N   ALA A 177      -7.198  10.282   0.305  1.00 93.81           N
ATOM   2604  CA  ALA A 177      -6.850  11.302   1.280  1.00 93.81           C
ATOM   2605  C   ALA A 177      -7.849  11.255   2.439  1.00 93.81           C
ATOM   2606  O   ALA A 177      -7.456  11.307   3.603  1.00 93.81           O
ATOM   2607  HA  ALA A 177      -5.855  11.072   1.660  1.00 93.81           H
ATOM   2608  CB  ALA A 177      -6.814  12.670   0.596  1.00 93.81           C
ATOM   2609 1HB  ALA A 177      -6.069  12.659  -0.199  1.00 93.81           H
ATOM   2610 2HB  ALA A 177      -7.794  12.891   0.173  1.00 93.81           H
ATOM   2611 3HB  ALA A 177      -6.553  13.435   1.328  1.00 93.81           H
ATOM   2612  HN  ALA A 177      -7.453  10.629  -0.597  1.00 93.81           H
ATOM   2613  N   ALA A 178      -9.120  11.158   2.079  1.00 93.93           N
ATOM   2614  CA  ALA A 178     -10.182  11.178   3.070  1.00 93.93           C
ATOM   2615  C   ALA A 178     -10.041   9.961   3.987  1.00 93.93           C
ATOM   2616  O   ALA A 178     -10.305  10.048   5.185  1.00 93.93           O
ATOM   2617  HA  ALA A 178     -10.065  12.085   3.664  1.00 93.93           H
ATOM   2618  CB  ALA A 178     -11.539  11.223   2.365  1.00 93.93           C
ATOM   2619 1HB  ALA A 178     -11.599  12.121   1.750  1.00 93.93           H
ATOM   2620 2HB  ALA A 178     -11.649  10.342   1.732  1.00 93.93           H
ATOM   2621 3HB  ALA A 178     -12.335  11.238   3.109  1.00 93.93           H
ATOM   2622  HN  ALA A 178      -9.428  11.067   1.132  1.00 93.93           H
ATOM   2623  N   LEU A 179      -9.626   8.854   3.388  1.00 91.59           N
ATOM   2624  CA  LEU A 179      -9.533   7.600   4.115  1.00 91.59           C
ATOM   2625  C   LEU A 179      -8.347   7.661   5.080  1.00 91.59           C
ATOM   2626  O   LEU A 179      -8.199   6.798   5.943  1.00 91.59           O
ATOM   2627  HA  LEU A 179     -10.447   7.492   4.699  1.00 91.59           H
ATOM   2628  CB  LEU A 179      -9.474   6.420   3.143  1.00 91.59           C
ATOM   2629 1HB  LEU A 179      -8.696   6.620   2.406  1.00 91.59           H
ATOM   2630 2HB  LEU A 179      -9.168   5.533   3.697  1.00 91.59           H
ATOM   2631  CG  LEU A 179     -10.772   6.100   2.398  1.00 91.59           C
ATOM   2632  HG  LEU A 179     -11.093   6.998   1.871  1.00 91.59           H
ATOM   2633  CD1 LEU A 179     -10.545   5.014   1.344  1.00 91.59           C
ATOM   2634 1HD1 LEU A 179      -9.803   5.356   0.623  1.00 91.59           H
ATOM   2635 2HD1 LEU A 179     -10.187   4.106   1.830  1.00 91.59           H
ATOM   2636 3HD1 LEU A 179     -11.483   4.805   0.830  1.00 91.59           H
ATOM   2637  CD2 LEU A 179     -11.887   5.726   3.376  1.00 91.59           C
ATOM   2638 1HD2 LEU A 179     -11.588   4.849   3.950  1.00 91.59           H
ATOM   2639 2HD2 LEU A 179     -12.070   6.559   4.054  1.00 91.59           H
ATOM   2640 3HD2 LEU A 179     -12.798   5.503   2.820  1.00 91.59           H
ATOM   2641  HN  LEU A 179      -9.356   8.806   2.426  1.00 91.59           H
ATOM   2642  N   CYS A 180      -7.532   8.691   4.900  1.00 92.38           N
ATOM   2643  CA  CYS A 180      -6.320   8.832   5.690  1.00 92.38           C
ATOM   2644  C   CYS A 180      -6.600   9.817   6.827  1.00 92.38           C
ATOM   2645  O   CYS A 180      -5.700  10.161   7.591  1.00 92.38           O
ATOM   2646  HA  CYS A 180      -6.085   7.843   6.083  1.00 92.38           H
ATOM   2647  CB  CYS A 180      -5.134   9.275   4.831  1.00 92.38           C
ATOM   2648 1HB  CYS A 180      -5.363  10.221   4.341  1.00 92.38           H
ATOM   2649 2HB  CYS A 180      -4.261   9.446   5.462  1.00 92.38           H
ATOM   2650  SG  CYS A 180      -4.758   7.997   3.577  1.00 92.38           S
ATOM   2651  HG  CYS A 180      -5.895   8.127   2.900  1.00 92.38           H
ATOM   2652  HN  CYS A 180      -7.688   9.418   4.232  1.00 92.38           H
ATOM   2653  N   ILE A 181      -7.853  10.242   6.904  1.00 93.53           N
ATOM   2654  CA  ILE A 181      -8.256  11.204   7.916  1.00 93.53           C
ATOM   2655  C   ILE A 181      -7.925  10.648   9.302  1.00 93.53           C
ATOM   2656  O   ILE A 181      -7.339  11.343  10.130  1.00 93.53           O
ATOM   2657  HA  ILE A 181      -7.670  12.109   7.758  1.00 93.53           H
ATOM   2658  CB  ILE A 181      -9.728  11.581   7.740  1.00 93.53           C
ATOM   2659  HB  ILE A 181     -10.294  10.669   7.549  1.00 93.53           H
ATOM   2660  CG1 ILE A 181      -9.919  12.494   6.527  1.00 93.53           C
ATOM   2661 1HG1 ILE A 181      -9.436  13.453   6.709  1.00 93.53           H
ATOM   2662 2HG1 ILE A 181      -9.434  12.053   5.656  1.00 93.53           H
ATOM   2663  CG2 ILE A 181     -10.291  12.203   9.019  1.00 93.53           C
ATOM   2664 1HG2 ILE A 181     -10.209  11.488   9.838  1.00 93.53           H
ATOM   2665 2HG2 ILE A 181      -9.727  13.103   9.265  1.00 93.53           H
ATOM   2666 3HG2 ILE A 181     -11.339  12.462   8.867  1.00 93.53           H
ATOM   2667  CD1 ILE A 181     -11.405  12.712   6.233  1.00 93.53           C
ATOM   2668 1HD1 ILE A 181     -11.880  11.753   6.027  1.00 93.53           H
ATOM   2669 2HD1 ILE A 181     -11.881  13.175   7.098  1.00 93.53           H
ATOM   2670 3HD1 ILE A 181     -11.512  13.364   5.367  1.00 93.53           H
ATOM   2671  HN  ILE A 181      -8.584   9.942   6.291  1.00 93.53           H
ATOM   2672  N   PRO A 182      -8.293   9.389   9.579  1.00 91.72           N
ATOM   2673  CA  PRO A 182      -8.088   8.820  10.913  1.00 91.72           C
ATOM   2674  C   PRO A 182      -6.650   8.959  11.385  1.00 91.72           C
ATOM   2675  O   PRO A 182      -6.402   9.350  12.525  1.00 91.72           O
ATOM   2676  HA  PRO A 182      -8.683   9.363  11.648  1.00 91.72           H
ATOM   2677  CB  PRO A 182      -8.491   7.353  10.747  1.00 91.72           C
ATOM   2678 1HB  PRO A 182      -7.635   6.728  10.493  1.00 91.72           H
ATOM   2679 2HB  PRO A 182      -8.919   6.948  11.664  1.00 91.72           H
ATOM   2680  CG  PRO A 182      -9.515   7.394   9.618  1.00 91.72           C
ATOM   2681 1HG  PRO A 182      -9.635   6.419   9.146  1.00 91.72           H
ATOM   2682 2HG  PRO A 182     -10.502   7.685   9.977  1.00 91.72           H
ATOM   2683  CD  PRO A 182      -8.927   8.422   8.665  1.00 91.72           C
ATOM   2684 1HD  PRO A 182      -8.200   7.976   7.987  1.00 91.72           H
ATOM   2685 2HD  PRO A 182      -9.696   8.884   8.045  1.00 91.72           H
ATOM   2686  N   GLU A 183      -5.732   8.633  10.487  1.00 92.25           N
ATOM   2687  CA  GLU A 183      -4.317   8.663  10.819  1.00 92.25           C
ATOM   2688  C   GLU A 183      -3.893  10.081  11.206  1.00 92.25           C
ATOM   2689  O   GLU A 183      -3.109  10.266  12.135  1.00 92.25           O
ATOM   2690  HA  GLU A 183      -4.206   7.997  11.674  1.00 92.25           H
ATOM   2691  CB  GLU A 183      -3.471   8.134   9.659  1.00 92.25           C
ATOM   2692 1HB  GLU A 183      -3.869   8.507   8.715  1.00 92.25           H
ATOM   2693 2HB  GLU A 183      -2.425   8.395   9.818  1.00 92.25           H
ATOM   2694  CG  GLU A 183      -3.529   6.607   9.589  1.00 92.25           C
ATOM   2695 1HG  GLU A 183      -2.781   6.243   8.884  1.00 92.25           H
ATOM   2696 2HG  GLU A 183      -3.282   6.185  10.563  1.00 92.25           H
ATOM   2697  CD  GLU A 183      -4.918   6.130   9.158  1.00 92.25           C
ATOM   2698  OE1 GLU A 183      -5.213   4.942   9.410  1.00 92.25           O
ATOM   2699  OE2 GLU A 183      -5.652   6.964   8.587  1.00 92.25           O
ATOM   2700  HN  GLU A 183      -5.941   8.352   9.551  1.00 92.25           H
ATOM   2701  N   ILE A 184      -4.430  11.046  10.473  1.00 94.36           N
ATOM   2702  CA  ILE A 184      -4.021  12.430  10.643  1.00 94.36           C
ATOM   2703  C   ILE A 184      -4.424  12.908  12.039  1.00 94.36           C
ATOM   2704  O   ILE A 184      -3.704  13.684  12.665  1.00 94.36           O
ATOM   2705  HA  ILE A 184      -2.934  12.461  10.568  1.00 94.36           H
ATOM   2706  CB  ILE A 184      -4.578  13.295   9.511  1.00 94.36           C
ATOM   2707  HB  ILE A 184      -5.657  13.150   9.469  1.00 94.36           H
ATOM   2708  CG1 ILE A 184      -4.011  12.861   8.158  1.00 94.36           C
ATOM   2709 1HG1 ILE A 184      -2.945  13.085   8.117  1.00 94.36           H
ATOM   2710 2HG1 ILE A 184      -4.113  11.781   8.047  1.00 94.36           H
ATOM   2711  CG2 ILE A 184      -4.332  14.780   9.785  1.00 94.36           C
ATOM   2712 1HG2 ILE A 184      -4.823  15.064  10.716  1.00 94.36           H
ATOM   2713 2HG2 ILE A 184      -3.261  14.962   9.869  1.00 94.36           H
ATOM   2714 3HG2 ILE A 184      -4.738  15.373   8.965  1.00 94.36           H
ATOM   2715  CD1 ILE A 184      -4.731  13.568   7.009  1.00 94.36           C
ATOM   2716 1HD1 ILE A 184      -5.792  13.321   7.038  1.00 94.36           H
ATOM   2717 2HD1 ILE A 184      -4.606  14.646   7.110  1.00 94.36           H
ATOM   2718 3HD1 ILE A 184      -4.309  13.241   6.059  1.00 94.36           H
ATOM   2719  HN  ILE A 184      -5.130  10.894   9.775  1.00 94.36           H
ATOM   2720  N   LEU A 185      -5.574  12.426  12.486  1.00 93.58           N
ATOM   2721  CA  LEU A 185      -6.178  12.939  13.704  1.00 93.58           C
ATOM   2722  C   LEU A 185      -5.439  12.366  14.915  1.00 93.58           C
ATOM   2723  O   LEU A 185      -5.032  13.110  15.806  1.00 93.58           O
ATOM   2724  HA  LEU A 185      -6.050  14.021  13.701  1.00 93.58           H
ATOM   2725  CB  LEU A 185      -7.682  12.661  13.714  1.00 93.58           C
ATOM   2726 1HB  LEU A 185      -7.837  11.600  13.517  1.00 93.58           H
ATOM   2727 2HB  LEU A 185      -8.061  12.857  14.717  1.00 93.58           H
ATOM   2728  CG  LEU A 185      -8.520  13.463  12.717  1.00 93.58           C
ATOM   2729  HG  LEU A 185      -8.168  13.233  11.711  1.00 93.58           H
ATOM   2730  CD1 LEU A 185      -9.993  13.056  12.784  1.00 93.58           C
ATOM   2731 1HD1 LEU A 185     -10.088  11.996  12.547  1.00 93.58           H
ATOM   2732 2HD1 LEU A 185     -10.375  13.239  13.788  1.00 93.58           H
ATOM   2733 3HD1 LEU A 185     -10.565  13.642  12.065  1.00 93.58           H
ATOM   2734  CD2 LEU A 185      -8.331  14.967  12.927  1.00 93.58           C
ATOM   2735 1HD2 LEU A 185      -8.640  15.234  13.938  1.00 93.58           H
ATOM   2736 2HD2 LEU A 185      -7.281  15.224  12.789  1.00 93.58           H
ATOM   2737 3HD2 LEU A 185      -8.937  15.514  12.205  1.00 93.58           H
ATOM   2738  HN  LEU A 185      -6.090  11.699  12.032  1.00 93.58           H
ATOM   2739  N   TYR A 186      -5.287  11.050  14.908  1.00 92.77           N
ATOM   2740  CA  TYR A 186      -4.950  10.329  16.123  1.00 92.77           C
ATOM   2741  C   TYR A 186      -3.442  10.086  16.217  1.00 92.77           C
ATOM   2742  O   TYR A 186      -2.944   9.644  17.251  1.00 92.77           O
ATOM   2743  HA  TYR A 186      -5.266  10.935  16.972  1.00 92.77           H
ATOM   2744  CB  TYR A 186      -5.667   8.981  16.026  1.00 92.77           C
ATOM   2745 1HB  TYR A 186      -5.305   8.451  15.145  1.00 92.77           H
ATOM   2746 2HB  TYR A 186      -5.401   8.376  16.893  1.00 92.77           H
ATOM   2747  CG  TYR A 186      -7.191   9.090  15.947  1.00 92.77           C
ATOM   2748  CD1 TYR A 186      -7.871   9.903  16.831  1.00 92.77           C
ATOM   2749  HD1 TYR A 186      -7.322  10.467  17.586  1.00 92.77           H
ATOM   2750  CD2 TYR A 186      -7.886   8.376  14.992  1.00 92.77           C
ATOM   2751  HD2 TYR A 186      -7.349   7.734  14.294  1.00 92.77           H
ATOM   2752  CE1 TYR A 186      -9.305  10.007  16.757  1.00 92.77           C
ATOM   2753  HE1 TYR A 186      -9.854  10.645  17.450  1.00 92.77           H
ATOM   2754  CE2 TYR A 186      -9.320   8.480  14.918  1.00 92.77           C
ATOM   2755  HE2 TYR A 186      -9.881   7.921  14.169  1.00 92.77           H
ATOM   2756  CZ  TYR A 186      -9.959   9.290  15.804  1.00 92.77           C
ATOM   2757  OH  TYR A 186     -11.314   9.387  15.734  1.00 92.77           O
ATOM   2758  HH  TYR A 186     -11.640   8.999  14.873  1.00 92.77           H
ATOM   2759  HN  TYR A 186      -5.390  10.480  14.093  1.00 92.77           H
ATOM   2760  N   SER A 187      -2.758  10.386  15.123  1.00 93.42           N
ATOM   2761  CA  SER A 187      -1.312  10.248  15.083  1.00 93.42           C
ATOM   2762  C   SER A 187      -0.665  11.246  16.045  1.00 93.42           C
ATOM   2763  O   SER A 187      -0.861  12.453  15.917  1.00 93.42           O
ATOM   2764  HA  SER A 187      -1.111   9.225  15.401  1.00 93.42           H
ATOM   2765  CB  SER A 187      -0.778  10.454  13.665  1.00 93.42           C
ATOM   2766 1HB  SER A 187      -1.098  11.428  13.295  1.00 93.42           H
ATOM   2767 2HB  SER A 187       0.312  10.464  13.686  1.00 93.42           H
ATOM   2768  OG  SER A 187      -1.225   9.437  12.772  1.00 93.42           O
ATOM   2769  HG  SER A 187      -1.753   9.845  12.026  1.00 93.42           H
ATOM   2770  HN  SER A 187      -3.174  10.717  14.276  1.00 93.42           H
ATOM   2771  N   GLN A 188       0.094  10.705  16.987  1.00 92.61           N
ATOM   2772  CA  GLN A 188       0.742  11.530  17.992  1.00 92.61           C
ATOM   2773  C   GLN A 188       2.091  10.926  18.386  1.00 92.61           C
ATOM   2774  O   GLN A 188       2.396   9.790  18.025  1.00 92.61           O
ATOM   2775  HA  GLN A 188       0.895  12.499  17.517  1.00 92.61           H
ATOM   2776  CB  GLN A 188      -0.157  11.709  19.217  1.00 92.61           C
ATOM   2777 1HB  GLN A 188      -0.399  10.735  19.641  1.00 92.61           H
ATOM   2778 2HB  GLN A 188       0.376  12.268  19.986  1.00 92.61           H
ATOM   2779  CG  GLN A 188      -1.447  12.445  18.847  1.00 92.61           C
ATOM   2780 1HG  GLN A 188      -1.206  13.350  18.290  1.00 92.61           H
ATOM   2781 2HG  GLN A 188      -2.052  11.819  18.193  1.00 92.61           H
ATOM   2782  CD  GLN A 188      -2.249  12.809  20.099  1.00 92.61           C
ATOM   2783  OE1 GLN A 188      -1.803  12.644  21.223  1.00 92.61           O
ATOM   2784  NE2 GLN A 188      -3.453  13.310  19.843  1.00 92.61           N
ATOM   2785 1HE2 GLN A 188      -3.759  13.419  18.897  1.00 92.61           H
ATOM   2786 2HE2 GLN A 188      -4.054  13.578  20.596  1.00 92.61           H
ATOM   2787  HN  GLN A 188       0.268   9.724  17.069  1.00 92.61           H
ATOM   2788  N   ILE A 189       2.864  11.712  19.121  1.00 92.61           N
ATOM   2789  CA  ILE A 189       4.100  11.216  19.701  1.00 92.61           C
ATOM   2790  C   ILE A 189       3.849  10.806  21.153  1.00 92.61           C
ATOM   2791  O   ILE A 189       3.351  11.600  21.949  1.00 92.61           O
ATOM   2792  HA  ILE A 189       4.393  10.330  19.138  1.00 92.61           H
ATOM   2793  CB  ILE A 189       5.219  12.247  19.538  1.00 92.61           C
ATOM   2794  HB  ILE A 189       4.896  13.178  20.002  1.00 92.61           H
ATOM   2795  CG1 ILE A 189       5.480  12.544  18.060  1.00 92.61           C
ATOM   2796 1HG1 ILE A 189       5.886  11.658  17.573  1.00 92.61           H
ATOM   2797 2HG1 ILE A 189       4.539  12.779  17.562  1.00 92.61           H
ATOM   2798  CG2 ILE A 189       6.489  11.797  20.265  1.00 92.61           C
ATOM   2799 1HG2 ILE A 189       6.276  11.677  21.327  1.00 92.61           H
ATOM   2800 2HG2 ILE A 189       6.826  10.846  19.852  1.00 92.61           H
ATOM   2801 3HG2 ILE A 189       7.268  12.548  20.132  1.00 92.61           H
ATOM   2802  CD1 ILE A 189       6.454  13.713  17.899  1.00 92.61           C
ATOM   2803 1HD1 ILE A 189       6.034  14.603  18.366  1.00 92.61           H
ATOM   2804 2HD1 ILE A 189       7.401  13.464  18.378  1.00 92.61           H
ATOM   2805 3HD1 ILE A 189       6.622  13.903  16.839  1.00 92.61           H
ATOM   2806  HN  ILE A 189       2.657  12.670  19.322  1.00 92.61           H
ATOM   2807  N   LYS A 190       4.205   9.566  21.455  1.00 88.38           N
ATOM   2808  CA  LYS A 190       4.107   9.068  22.816  1.00 88.38           C
ATOM   2809  C   LYS A 190       5.513   8.873  23.386  1.00 88.38           C
ATOM   2810  O   LYS A 190       6.361   8.245  22.754  1.00 88.38           O
ATOM   2811  HA  LYS A 190       3.599   9.831  23.407  1.00 88.38           H
ATOM   2812  CB  LYS A 190       3.243   7.807  22.865  1.00 88.38           C
ATOM   2813 1HB  LYS A 190       2.346   7.952  22.262  1.00 88.38           H
ATOM   2814 2HB  LYS A 190       3.788   6.971  22.428  1.00 88.38           H
ATOM   2815  CG  LYS A 190       2.847   7.468  24.304  1.00 88.38           C
ATOM   2816 1HG  LYS A 190       3.732   7.480  24.940  1.00 88.38           H
ATOM   2817 2HG  LYS A 190       2.169   8.231  24.687  1.00 88.38           H
ATOM   2818  CD  LYS A 190       2.175   6.096  24.379  1.00 88.38           C
ATOM   2819 1HD  LYS A 190       1.399   6.024  23.617  1.00 88.38           H
ATOM   2820 2HD  LYS A 190       2.906   5.317  24.163  1.00 88.38           H
ATOM   2821  CE  LYS A 190       1.563   5.860  25.761  1.00 88.38           C
ATOM   2822 1HE  LYS A 190       2.275   6.149  26.535  1.00 88.38           H
ATOM   2823 2HE  LYS A 190       0.682   6.490  25.888  1.00 88.38           H
ATOM   2824  NZ  LYS A 190       1.191   4.437  25.928  1.00 88.38           N
ATOM   2825 1HZ  LYS A 190       0.440   4.362  26.605  1.00 88.38           H
ATOM   2826 2HZ  LYS A 190       0.883   4.062  25.037  1.00 88.38           H
ATOM   2827 3HZ  LYS A 190       1.995   3.914  26.255  1.00 88.38           H
ATOM   2828  HN  LYS A 190       4.555   8.907  20.788  1.00 88.38           H
ATOM   2829  N   GLU A 191       5.718   9.422  24.574  1.00 85.27           N
ATOM   2830  CA  GLU A 191       6.956   9.196  25.300  1.00 85.27           C
ATOM   2831  C   GLU A 191       6.774   8.073  26.323  1.00 85.27           C
ATOM   2832  O   GLU A 191       5.865   8.122  27.150  1.00 85.27           O
ATOM   2833  HA  GLU A 191       7.683   8.896  24.546  1.00 85.27           H
ATOM   2834  CB  GLU A 191       7.437  10.481  25.977  1.00 85.27           C
ATOM   2835 1HB  GLU A 191       6.602  10.963  26.486  1.00 85.27           H
ATOM   2836 2HB  GLU A 191       8.274  10.257  26.638  1.00 85.27           H
ATOM   2837  CG  GLU A 191       7.960  11.482  24.944  1.00 85.27           C
ATOM   2838 1HG  GLU A 191       8.731  11.011  24.335  1.00 85.27           H
ATOM   2839 2HG  GLU A 191       7.153  11.770  24.271  1.00 85.27           H
ATOM   2840  CD  GLU A 191       8.531  12.726  25.627  1.00 85.27           C
ATOM   2841  OE1 GLU A 191       8.993  13.619  24.884  1.00 85.27           O
ATOM   2842  OE2 GLU A 191       8.492  12.757  26.876  1.00 85.27           O
ATOM   2843  HN  GLU A 191       5.056  10.010  25.040  1.00 85.27           H
ATOM   2844  N   GLU A 192       7.655   7.087  26.234  1.00 77.19           N
ATOM   2845  CA  GLU A 192       7.579   5.934  27.115  1.00 77.19           C
ATOM   2846  C   GLU A 192       8.982   5.494  27.536  1.00 77.19           C
ATOM   2847  O   GLU A 192       9.822   5.190  26.690  1.00 77.19           O
ATOM   2848  HA  GLU A 192       7.020   6.272  27.988  1.00 77.19           H
ATOM   2849  CB  GLU A 192       6.821   4.784  26.449  1.00 77.19           C
ATOM   2850 1HB  GLU A 192       5.786   5.079  26.273  1.00 77.19           H
ATOM   2851 2HB  GLU A 192       7.342   4.477  25.542  1.00 77.19           H
ATOM   2852  CG  GLU A 192       6.779   3.555  27.359  1.00 77.19           C
ATOM   2853 1HG  GLU A 192       7.671   2.949  27.200  1.00 77.19           H
ATOM   2854 2HG  GLU A 192       6.790   3.870  28.403  1.00 77.19           H
ATOM   2855  CD  GLU A 192       5.530   2.714  27.088  1.00 77.19           C
ATOM   2856  OE1 GLU A 192       4.724   2.574  28.034  1.00 77.19           O
ATOM   2857  OE2 GLU A 192       5.409   2.230  25.942  1.00 77.19           O
ATOM   2858  HN  GLU A 192       8.408   7.067  25.577  1.00 77.19           H
ATOM   2859  N   SER A 193       9.194   5.474  28.844  1.00 73.55           N
ATOM   2860  CA  SER A 193      10.444   4.976  29.392  1.00 73.55           C
ATOM   2861  C   SER A 193      11.626   5.697  28.741  1.00 73.55           C
ATOM   2862  O   SER A 193      12.688   5.107  28.547  1.00 73.55           O
ATOM   2863  HA  SER A 193      10.401   5.197  30.458  1.00 73.55           H
ATOM   2864  CB  SER A 193      10.570   3.464  29.191  1.00 73.55           C
ATOM   2865 1HB  SER A 193      11.592   3.153  29.406  1.00 73.55           H
ATOM   2866 2HB  SER A 193       9.924   2.949  29.903  1.00 73.55           H
ATOM   2867  OG  SER A 193      10.223   3.071  27.866  1.00 73.55           O
ATOM   2868  HG  SER A 193      10.126   2.077  27.819  1.00 73.55           H
ATOM   2869  HN  SER A 193       8.531   5.790  29.523  1.00 73.55           H
ATOM   2870  N   GLY A 194      11.402   6.964  28.422  1.00 77.40           N
ATOM   2871  CA  GLY A 194      12.453   7.790  27.854  1.00 77.40           C
ATOM   2872  C   GLY A 194      12.592   7.543  26.350  1.00 77.40           C
ATOM   2873  O   GLY A 194      13.536   8.023  25.724  1.00 77.40           O
ATOM   2874 1HA  GLY A 194      12.232   8.842  28.035  1.00 77.40           H
ATOM   2875 2HA  GLY A 194      13.399   7.573  28.351  1.00 77.40           H
ATOM   2876  HN  GLY A 194      10.523   7.424  28.546  1.00 77.40           H
ATOM   2877  N   ILE A 195      11.638   6.796  25.815  1.00 85.38           N
ATOM   2878  CA  ILE A 195      11.619   6.516  24.389  1.00 85.38           C
ATOM   2879  C   ILE A 195      10.410   7.207  23.755  1.00 85.38           C
ATOM   2880  O   ILE A 195       9.274   6.988  24.174  1.00 85.38           O
ATOM   2881  HA  ILE A 195      12.525   6.943  23.960  1.00 85.38           H
ATOM   2882  CB  ILE A 195      11.666   5.007  24.139  1.00 85.38           C
ATOM   2883  HB  ILE A 195      10.850   4.543  24.694  1.00 85.38           H
ATOM   2884  CG1 ILE A 195      12.970   4.405  24.665  1.00 85.38           C
ATOM   2885 1HG1 ILE A 195      13.797   4.695  24.016  1.00 85.38           H
ATOM   2886 2HG1 ILE A 195      13.187   4.805  25.655  1.00 85.38           H
ATOM   2887  CG2 ILE A 195      11.444   4.690  22.659  1.00 85.38           C
ATOM   2888 1HG2 ILE A 195      10.468   5.065  22.349  1.00 85.38           H
ATOM   2889 2HG2 ILE A 195      12.222   5.167  22.064  1.00 85.38           H
ATOM   2890 3HG2 ILE A 195      11.483   3.611  22.509  1.00 85.38           H
ATOM   2891  CD1 ILE A 195      12.881   2.879  24.734  1.00 85.38           C
ATOM   2892 1HD1 ILE A 195      12.069   2.593  25.403  1.00 85.38           H
ATOM   2893 2HD1 ILE A 195      12.689   2.481  23.738  1.00 85.38           H
ATOM   2894 3HD1 ILE A 195      13.821   2.477  25.111  1.00 85.38           H
ATOM   2895  HN  ILE A 195      10.890   6.386  26.337  1.00 85.38           H
ATOM   2896  N   ALA A 196      10.695   8.027  22.754  1.00 91.28           N
ATOM   2897  CA  ALA A 196       9.640   8.674  21.993  1.00 91.28           C
ATOM   2898  C   ALA A 196       9.170   7.735  20.880  1.00 91.28           C
ATOM   2899  O   ALA A 196       9.983   7.215  20.118  1.00 91.28           O
ATOM   2900  HA  ALA A 196       8.809   8.863  22.672  1.00 91.28           H
ATOM   2901  CB  ALA A 196      10.148  10.012  21.452  1.00 91.28           C
ATOM   2902 1HB  ALA A 196      10.442  10.653  22.283  1.00 91.28           H
ATOM   2903 2HB  ALA A 196      11.009   9.839  20.805  1.00 91.28           H
ATOM   2904 3HB  ALA A 196       9.357  10.497  20.881  1.00 91.28           H
ATOM   2905  HN  ALA A 196      11.625   8.251  22.462  1.00 91.28           H
ATOM   2906  N   ILE A 197       7.860   7.547  20.822  1.00 90.22           N
ATOM   2907  CA  ILE A 197       7.275   6.653  19.838  1.00 90.22           C
ATOM   2908  C   ILE A 197       6.182   7.395  19.066  1.00 90.22           C
ATOM   2909  O   ILE A 197       5.308   8.019  19.666  1.00 90.22           O
ATOM   2910  HA  ILE A 197       8.064   6.376  19.138  1.00 90.22           H
ATOM   2911  CB  ILE A 197       6.790   5.365  20.505  1.00 90.22           C
ATOM   2912  HB  ILE A 197       6.050   5.630  21.261  1.00 90.22           H
ATOM   2913  CG1 ILE A 197       7.938   4.654  21.226  1.00 90.22           C
ATOM   2914 1HG1 ILE A 197       8.684   4.334  20.499  1.00 90.22           H
ATOM   2915 2HG1 ILE A 197       8.431   5.350  21.905  1.00 90.22           H
ATOM   2916  CG2 ILE A 197       6.095   4.451  19.494  1.00 90.22           C
ATOM   2917 1HG2 ILE A 197       5.235   4.969  19.067  1.00 90.22           H
ATOM   2918 2HG2 ILE A 197       6.794   4.191  18.699  1.00 90.22           H
ATOM   2919 3HG2 ILE A 197       5.759   3.543  19.995  1.00 90.22           H
ATOM   2920  CD1 ILE A 197       7.427   3.443  22.009  1.00 90.22           C
ATOM   2921 1HD1 ILE A 197       6.699   3.771  22.751  1.00 90.22           H
ATOM   2922 2HD1 ILE A 197       6.956   2.739  21.323  1.00 90.22           H
ATOM   2923 3HD1 ILE A 197       8.263   2.957  22.511  1.00 90.22           H
ATOM   2924  HN  ILE A 197       7.204   7.993  21.431  1.00 90.22           H
ATOM   2925  N   CYS A 198       6.268   7.304  17.747  1.00 92.48           N
ATOM   2926  CA  CYS A 198       5.199   7.791  16.892  1.00 92.48           C
ATOM   2927  C   CYS A 198       4.100   6.728  16.843  1.00 92.48           C
ATOM   2928  O   CYS A 198       4.302   5.647  16.292  1.00 92.48           O
ATOM   2929  HA  CYS A 198       4.828   8.710  17.347  1.00 92.48           H
ATOM   2930  CB  CYS A 198       5.710   8.149  15.495  1.00 92.48           C
ATOM   2931 1HB  CYS A 198       6.350   9.030  15.547  1.00 92.48           H
ATOM   2932 2HB  CYS A 198       6.319   7.335  15.103  1.00 92.48           H
ATOM   2933  SG  CYS A 198       4.298   8.468  14.375  1.00 92.48           S
ATOM   2934  HN  CYS A 198       7.048   6.907  17.263  1.00 92.48           H
ATOM   2935  N   THR A 199       2.961   7.072  17.427  1.00 91.75           N
ATOM   2936  CA  THR A 199       1.862   6.128  17.537  1.00 91.75           C
ATOM   2937  C   THR A 199       0.530   6.826  17.255  1.00 91.75           C
ATOM   2938  O   THR A 199       0.480   8.049  17.132  1.00 91.75           O
ATOM   2939  HA  THR A 199       1.989   5.361  16.773  1.00 91.75           H
ATOM   2940  CB  THR A 199       1.929   5.484  18.923  1.00 91.75           C
ATOM   2941  HB  THR A 199       2.949   5.185  19.165  1.00 91.75           H
ATOM   2942  OG1 THR A 199       0.977   4.425  18.860  1.00 91.75           O
ATOM   2943  HG1 THR A 199       1.117   3.793  19.623  1.00 91.75           H
ATOM   2944  CG2 THR A 199       1.392   6.402  20.023  1.00 91.75           C
ATOM   2945 1HG2 THR A 199       0.350   6.646  19.816  1.00 91.75           H
ATOM   2946 2HG2 THR A 199       1.981   7.319  20.050  1.00 91.75           H
ATOM   2947 3HG2 THR A 199       1.462   5.896  20.986  1.00 91.75           H
ATOM   2948  HN  THR A 199       2.785   7.974  17.820  1.00 91.75           H
ATOM   2949  N   MET A 200      -0.516   6.019  17.161  1.00 91.99           N
ATOM   2950  CA  MET A 200      -1.871   6.539  17.227  1.00 91.99           C
ATOM   2951  C   MET A 200      -2.441   6.407  18.641  1.00 91.99           C
ATOM   2952  O   MET A 200      -2.412   5.326  19.227  1.00 91.99           O
ATOM   2953  HA  MET A 200      -1.795   7.592  16.956  1.00 91.99           H
ATOM   2954  CB  MET A 200      -2.760   5.774  16.244  1.00 91.99           C
ATOM   2955 1HB  MET A 200      -2.682   4.704  16.435  1.00 91.99           H
ATOM   2956 2HB  MET A 200      -3.803   6.050  16.401  1.00 91.99           H
ATOM   2957  CG  MET A 200      -2.360   6.070  14.798  1.00 91.99           C
ATOM   2958 1HG  MET A 200      -2.310   7.147  14.639  1.00 91.99           H
ATOM   2959 2HG  MET A 200      -1.365   5.672  14.598  1.00 91.99           H
ATOM   2960  SD  MET A 200      -3.543   5.343  13.676  1.00 91.99           S
ATOM   2961  CE  MET A 200      -3.449   3.636  14.190  1.00 91.99           C
ATOM   2962 1HE  MET A 200      -2.430   3.272  14.057  1.00 91.99           H
ATOM   2963 2HE  MET A 200      -3.728   3.557  15.240  1.00 91.99           H
ATOM   2964 3HE  MET A 200      -4.131   3.037  13.586  1.00 91.99           H
ATOM   2965  HN  MET A 200      -0.449   5.028  17.043  1.00 91.99           H
ATOM   2966  N   VAL A 201      -2.947   7.522  19.147  1.00 92.56           N
ATOM   2967  CA  VAL A 201      -3.643   7.517  20.423  1.00 92.56           C
ATOM   2968  C   VAL A 201      -5.126   7.809  20.191  1.00 92.56           C
ATOM   2969  O   VAL A 201      -5.475   8.804  19.558  1.00 92.56           O
ATOM   2970  HA  VAL A 201      -3.544   6.518  20.847  1.00 92.56           H
ATOM   2971  CB  VAL A 201      -2.981   8.507  21.383  1.00 92.56           C
ATOM   2972  HB  VAL A 201      -3.123   9.510  20.981  1.00 92.56           H
ATOM   2973  CG1 VAL A 201      -3.641   8.457  22.763  1.00 92.56           C
ATOM   2974 1HG1 VAL A 201      -4.696   8.711  22.671  1.00 92.56           H
ATOM   2975 2HG1 VAL A 201      -3.544   7.452  23.175  1.00 92.56           H
ATOM   2976 3HG1 VAL A 201      -3.151   9.170  23.426  1.00 92.56           H
ATOM   2977  CG2 VAL A 201      -1.476   8.251  21.485  1.00 92.56           C
ATOM   2978 1HG2 VAL A 201      -1.304   7.239  21.853  1.00 92.56           H
ATOM   2979 2HG2 VAL A 201      -1.021   8.362  20.500  1.00 92.56           H
ATOM   2980 3HG2 VAL A 201      -1.031   8.969  22.174  1.00 92.56           H
ATOM   2981  HN  VAL A 201      -2.888   8.416  18.702  1.00 92.56           H
ATOM   2982  N   TYR A 202      -5.960   6.924  20.716  1.00 91.52           N
ATOM   2983  CA  TYR A 202      -7.397   7.054  20.542  1.00 91.52           C
ATOM   2984  C   TYR A 202      -8.039   7.720  21.761  1.00 91.52           C
ATOM   2985  O   TYR A 202      -8.227   7.081  22.795  1.00 91.52           O
ATOM   2986  HA  TYR A 202      -7.575   7.673  19.663  1.00 91.52           H
ATOM   2987  CB  TYR A 202      -7.936   5.628  20.413  1.00 91.52           C
ATOM   2988 1HB  TYR A 202      -7.604   5.045  21.271  1.00 91.52           H
ATOM   2989 2HB  TYR A 202      -9.025   5.657  20.450  1.00 91.52           H
ATOM   2990  CG  TYR A 202      -7.504   4.913  19.131  1.00 91.52           C
ATOM   2991  CD1 TYR A 202      -8.197   5.124  17.956  1.00 91.52           C
ATOM   2992  HD1 TYR A 202      -9.052   5.800  17.942  1.00 91.52           H
ATOM   2993  CD2 TYR A 202      -6.422   4.058  19.149  1.00 91.52           C
ATOM   2994  HD2 TYR A 202      -5.875   3.891  20.077  1.00 91.52           H
ATOM   2995  CE1 TYR A 202      -7.791   4.452  16.749  1.00 91.52           C
ATOM   2996  HE1 TYR A 202      -8.329   4.610  15.815  1.00 91.52           H
ATOM   2997  CE2 TYR A 202      -6.015   3.385  17.942  1.00 91.52           C
ATOM   2998  HE2 TYR A 202      -5.162   2.707  17.943  1.00 91.52           H
ATOM   2999  CZ  TYR A 202      -6.720   3.616  16.802  1.00 91.52           C
ATOM   3000  OH  TYR A 202      -6.335   2.981  15.662  1.00 91.52           O
ATOM   3001  HH  TYR A 202      -5.740   2.209  15.885  1.00 91.52           H
ATOM   3002  HN  TYR A 202      -5.669   6.131  21.252  1.00 91.52           H
ATOM   3003  N   PRO A 203      -8.385   9.011  21.663  1.00 81.16           N
ATOM   3004  CA  PRO A 203      -9.088   9.689  22.754  1.00 81.16           C
ATOM   3005  C   PRO A 203     -10.509   9.177  22.931  1.00 81.16           C
ATOM   3006  O   PRO A 203     -11.062   8.548  22.031  1.00 81.16           O
ATOM   3007  HA  PRO A 203      -8.593   9.486  23.704  1.00 81.16           H
ATOM   3008  CB  PRO A 203      -9.062  11.162  22.342  1.00 81.16           C
ATOM   3009 1HB  PRO A 203      -9.953  11.690  22.684  1.00 81.16           H
ATOM   3010 2HB  PRO A 203      -8.203  11.682  22.765  1.00 81.16           H
ATOM   3011  CG  PRO A 203      -8.993  11.111  20.843  1.00 81.16           C
ATOM   3012 1HG  PRO A 203      -9.987  11.011  20.406  1.00 81.16           H
ATOM   3013 2HG  PRO A 203      -8.557  12.024  20.437  1.00 81.16           H
ATOM   3014  CD  PRO A 203      -8.140   9.917  20.526  1.00 81.16           C
ATOM   3015 1HD  PRO A 203      -8.426   9.460  19.579  1.00 81.16           H
ATOM   3016 2HD  PRO A 203      -7.087  10.186  20.447  1.00 81.16           H
ATOM   3017  N   SER A 204     -11.066   9.464  24.099  1.00 73.05           N
ATOM   3018  CA  SER A 204     -12.463   9.161  24.355  1.00 73.05           C
ATOM   3019  C   SER A 204     -12.577   7.897  25.210  1.00 73.05           C
ATOM   3020  O   SER A 204     -11.687   7.048  25.190  1.00 73.05           O
ATOM   3021  HA  SER A 204     -12.851  10.024  24.896  1.00 73.05           H
ATOM   3022  CB  SER A 204     -13.239   8.988  23.047  1.00 73.05           C
ATOM   3023 1HB  SER A 204     -14.294   9.198  23.221  1.00 73.05           H
ATOM   3024 2HB  SER A 204     -12.885   9.716  22.317  1.00 73.05           H
ATOM   3025  OG  SER A 204     -13.099   7.675  22.513  1.00 73.05           O
ATOM   3026  HG  SER A 204     -13.577   7.609  21.638  1.00 73.05           H
ATOM   3027  HN  SER A 204     -10.580   9.894  24.860  1.00 73.05           H
ATOM   3028  N   ASP A 205     -13.679   7.812  25.940  1.00 75.02           N
ATOM   3029  CA  ASP A 205     -13.953   6.635  26.747  1.00 75.02           C
ATOM   3030  C   ASP A 205     -14.167   5.431  25.828  1.00 75.02           C
ATOM   3031  O   ASP A 205     -14.026   4.286  26.256  1.00 75.02           O
ATOM   3032  HA  ASP A 205     -13.081   6.519  27.390  1.00 75.02           H
ATOM   3033  CB  ASP A 205     -15.221   6.823  27.583  1.00 75.02           C
ATOM   3034 1HB  ASP A 205     -16.053   7.095  26.933  1.00 75.02           H
ATOM   3035 2HB  ASP A 205     -15.487   5.882  28.064  1.00 75.02           H
ATOM   3036  CG  ASP A 205     -15.022   7.907  28.645  1.00 75.02           C
ATOM   3037  OD1 ASP A 205     -13.938   7.897  29.269  1.00 75.02           O
ATOM   3038  OD2 ASP A 205     -15.957   8.720  28.808  1.00 75.02           O
ATOM   3039  HN  ASP A 205     -14.376   8.527  25.986  1.00 75.02           H
ATOM   3040  N   GLU A 206     -14.505   5.730  24.582  1.00 85.47           N
ATOM   3041  CA  GLU A 206     -14.815   4.686  23.620  1.00 85.47           C
ATOM   3042  C   GLU A 206     -13.616   4.438  22.702  1.00 85.47           C
ATOM   3043  O   GLU A 206     -13.782   4.015  21.559  1.00 85.47           O
ATOM   3044  HA  GLU A 206     -15.017   3.795  24.214  1.00 85.47           H
ATOM   3045  CB  GLU A 206     -16.062   5.042  22.808  1.00 85.47           C
ATOM   3046 1HB  GLU A 206     -15.941   6.028  22.361  1.00 85.47           H
ATOM   3047 2HB  GLU A 206     -16.260   4.258  22.077  1.00 85.47           H
ATOM   3048  CG  GLU A 206     -17.299   5.114  23.707  1.00 85.47           C
ATOM   3049 1HG  GLU A 206     -17.094   5.757  24.563  1.00 85.47           H
ATOM   3050 2HG  GLU A 206     -18.125   5.567  23.158  1.00 85.47           H
ATOM   3051  CD  GLU A 206     -17.705   3.722  24.194  1.00 85.47           C
ATOM   3052  OE1 GLU A 206     -18.740   3.644  24.890  1.00 85.47           O
ATOM   3053  OE2 GLU A 206     -16.971   2.767  23.858  1.00 85.47           O
ATOM   3054  HN  GLU A 206     -14.569   6.663  24.229  1.00 85.47           H
ATOM   3055  N   SER A 207     -12.435   4.711  23.238  1.00 90.08           N
ATOM   3056  CA  SER A 207     -11.214   4.587  22.459  1.00 90.08           C
ATOM   3057  C   SER A 207     -11.079   3.162  21.921  1.00 90.08           C
ATOM   3058  O   SER A 207     -10.563   2.955  20.824  1.00 90.08           O
ATOM   3059  HA  SER A 207     -11.322   5.297  21.639  1.00 90.08           H
ATOM   3060  CB  SER A 207      -9.988   4.958  23.296  1.00 90.08           C
ATOM   3061 1HB  SER A 207      -9.083   4.679  22.756  1.00 90.08           H
ATOM   3062 2HB  SER A 207      -9.957   6.039  23.434  1.00 90.08           H
ATOM   3063  OG  SER A 207      -9.997   4.317  24.569  1.00 90.08           O
ATOM   3064  HG  SER A 207      -9.285   4.707  25.153  1.00 90.08           H
ATOM   3065  HN  SER A 207     -12.305   5.011  24.183  1.00 90.08           H
ATOM   3066  N   THR A 208     -11.550   2.215  22.719  1.00 90.72           N
ATOM   3067  CA  THR A 208     -11.469   0.813  22.346  1.00 90.72           C
ATOM   3068  C   THR A 208     -12.346   0.535  21.124  1.00 90.72           C
ATOM   3069  O   THR A 208     -11.911  -0.122  20.179  1.00 90.72           O
ATOM   3070  HA  THR A 208     -10.441   0.592  22.058  1.00 90.72           H
ATOM   3071  CB  THR A 208     -11.848  -0.025  23.569  1.00 90.72           C
ATOM   3072  HB  THR A 208     -11.782  -1.090  23.347  1.00 90.72           H
ATOM   3073  OG1 THR A 208     -13.144   0.449  23.926  1.00 90.72           O
ATOM   3074  HG1 THR A 208     -13.595  -0.210  24.528  1.00 90.72           H
ATOM   3075  CG2 THR A 208     -10.984   0.297  24.790  1.00 90.72           C
ATOM   3076 1HG2 THR A 208     -11.103   1.348  25.053  1.00 90.72           H
ATOM   3077 2HG2 THR A 208      -9.938   0.097  24.557  1.00 90.72           H
ATOM   3078 3HG2 THR A 208     -11.295  -0.325  25.629  1.00 90.72           H
ATOM   3079  HN  THR A 208     -11.980   2.392  23.604  1.00 90.72           H
ATOM   3080  N   LYS A 209     -13.566   1.049  21.181  1.00 92.04           N
ATOM   3081  CA  LYS A 209     -14.500   0.887  20.080  1.00 92.04           C
ATOM   3082  C   LYS A 209     -13.947   1.593  18.840  1.00 92.04           C
ATOM   3083  O   LYS A 209     -14.064   1.084  17.727  1.00 92.04           O
ATOM   3084  HA  LYS A 209     -14.571  -0.180  19.866  1.00 92.04           H
ATOM   3085  CB  LYS A 209     -15.896   1.361  20.486  1.00 92.04           C
ATOM   3086 1HB  LYS A 209     -15.841   2.380  20.870  1.00 92.04           H
ATOM   3087 2HB  LYS A 209     -16.545   1.386  19.610  1.00 92.04           H
ATOM   3088  CG  LYS A 209     -16.500   0.442  21.549  1.00 92.04           C
ATOM   3089 1HG  LYS A 209     -16.366  -0.599  21.254  1.00 92.04           H
ATOM   3090 2HG  LYS A 209     -15.972   0.576  22.493  1.00 92.04           H
ATOM   3091  CD  LYS A 209     -17.989   0.734  21.745  1.00 92.04           C
ATOM   3092 1HD  LYS A 209     -18.152   1.811  21.769  1.00 92.04           H
ATOM   3093 2HD  LYS A 209     -18.554   0.345  20.898  1.00 92.04           H
ATOM   3094  CE  LYS A 209     -18.505   0.105  23.041  1.00 92.04           C
ATOM   3095 1HE  LYS A 209     -18.978  -0.853  22.824  1.00 92.04           H
ATOM   3096 2HE  LYS A 209     -17.670  -0.096  23.712  1.00 92.04           H
ATOM   3097  NZ  LYS A 209     -19.476   1.005  23.703  1.00 92.04           N
ATOM   3098 1HZ  LYS A 209     -20.033   0.475  24.363  1.00 92.04           H
ATOM   3099 2HZ  LYS A 209     -18.976   1.739  24.194  1.00 92.04           H
ATOM   3100 3HZ  LYS A 209     -20.083   1.420  23.004  1.00 92.04           H
ATOM   3101  HN  LYS A 209     -13.919   1.567  21.961  1.00 92.04           H
ATOM   3102  N   LEU A 210     -13.355   2.755  19.075  1.00 92.79           N
ATOM   3103  CA  LEU A 210     -12.829   3.561  17.986  1.00 92.79           C
ATOM   3104  C   LEU A 210     -11.697   2.800  17.294  1.00 92.79           C
ATOM   3105  O   LEU A 210     -11.668   2.702  16.069  1.00 92.79           O
ATOM   3106  HA  LEU A 210     -13.637   3.706  17.269  1.00 92.79           H
ATOM   3107  CB  LEU A 210     -12.420   4.945  18.494  1.00 92.79           C
ATOM   3108 1HB  LEU A 210     -13.282   5.401  18.981  1.00 92.79           H
ATOM   3109 2HB  LEU A 210     -11.653   4.818  19.257  1.00 92.79           H
ATOM   3110  CG  LEU A 210     -11.893   5.918  17.437  1.00 92.79           C
ATOM   3111  HG  LEU A 210     -11.053   5.446  16.927  1.00 92.79           H
ATOM   3112  CD1 LEU A 210     -12.959   6.209  16.379  1.00 92.79           C
ATOM   3113 1HD1 LEU A 210     -13.245   5.279  15.887  1.00 92.79           H
ATOM   3114 2HD1 LEU A 210     -13.833   6.651  16.856  1.00 92.79           H
ATOM   3115 3HD1 LEU A 210     -12.558   6.903  15.640  1.00 92.79           H
ATOM   3116  CD2 LEU A 210     -11.365   7.199  18.086  1.00 92.79           C
ATOM   3117 1HD2 LEU A 210     -12.169   7.685  18.638  1.00 92.79           H
ATOM   3118 2HD2 LEU A 210     -10.553   6.952  18.769  1.00 92.79           H
ATOM   3119 3HD2 LEU A 210     -10.996   7.873  17.312  1.00 92.79           H
ATOM   3120  HN  LEU A 210     -13.232   3.146  19.988  1.00 92.79           H
ATOM   3121  N   LYS A 211     -10.791   2.280  18.110  1.00 92.95           N
ATOM   3122  CA  LYS A 211      -9.668   1.517  17.593  1.00 92.95           C
ATOM   3123  C   LYS A 211     -10.193   0.357  16.744  1.00 92.95           C
ATOM   3124  O   LYS A 211      -9.749   0.159  15.614  1.00 92.95           O
ATOM   3125  HA  LYS A 211      -9.090   2.181  16.950  1.00 92.95           H
ATOM   3126  CB  LYS A 211      -8.749   1.077  18.733  1.00 92.95           C
ATOM   3127 1HB  LYS A 211      -8.325   1.954  19.224  1.00 92.95           H
ATOM   3128 2HB  LYS A 211      -9.327   0.540  19.486  1.00 92.95           H
ATOM   3129  CG  LYS A 211      -7.621   0.182  18.215  1.00 92.95           C
ATOM   3130 1HG  LYS A 211      -8.031  -0.776  17.895  1.00 92.95           H
ATOM   3131 2HG  LYS A 211      -7.162   0.640  17.339  1.00 92.95           H
ATOM   3132  CD  LYS A 211      -6.561  -0.045  19.294  1.00 92.95           C
ATOM   3133 1HD  LYS A 211      -6.195   0.915  19.657  1.00 92.95           H
ATOM   3134 2HD  LYS A 211      -7.007  -0.559  20.145  1.00 92.95           H
ATOM   3135  CE  LYS A 211      -5.392  -0.869  18.750  1.00 92.95           C
ATOM   3136 1HE  LYS A 211      -5.745  -1.856  18.449  1.00 92.95           H
ATOM   3137 2HE  LYS A 211      -4.986  -0.391  17.858  1.00 92.95           H
ATOM   3138  NZ  LYS A 211      -4.332  -1.005  19.774  1.00 92.95           N
ATOM   3139 1HZ  LYS A 211      -3.481  -1.338  19.336  1.00 92.95           H
ATOM   3140 2HZ  LYS A 211      -4.161  -0.103  20.204  1.00 92.95           H
ATOM   3141 3HZ  LYS A 211      -4.630  -1.667  20.482  1.00 92.95           H
ATOM   3142  HN  LYS A 211     -10.816   2.374  19.105  1.00 92.95           H
ATOM   3143  N   SER A 212     -11.132  -0.379  17.321  1.00 92.51           N
ATOM   3144  CA  SER A 212     -11.669  -1.557  16.662  1.00 92.51           C
ATOM   3145  C   SER A 212     -12.276  -1.171  15.312  1.00 92.51           C
ATOM   3146  O   SER A 212     -12.093  -1.875  14.320  1.00 92.51           O
ATOM   3147  HA  SER A 212     -10.818  -2.223  16.522  1.00 92.51           H
ATOM   3148  CB  SER A 212     -12.718  -2.247  17.537  1.00 92.51           C
ATOM   3149 1HB  SER A 212     -13.519  -1.545  17.765  1.00 92.51           H
ATOM   3150 2HB  SER A 212     -13.166  -3.073  16.983  1.00 92.51           H
ATOM   3151  OG  SER A 212     -12.159  -2.739  18.752  1.00 92.51           O
ATOM   3152  HG  SER A 212     -12.173  -2.023  19.450  1.00 92.51           H
ATOM   3153  HN  SER A 212     -11.523  -0.182  18.220  1.00 92.51           H
ATOM   3154  N   ALA A 213     -12.986  -0.052  15.317  1.00 92.98           N
ATOM   3155  CA  ALA A 213     -13.655   0.415  14.114  1.00 92.98           C
ATOM   3156  C   ALA A 213     -12.608   0.750  13.050  1.00 92.98           C
ATOM   3157  O   ALA A 213     -12.745   0.354  11.894  1.00 92.98           O
ATOM   3158  HA  ALA A 213     -14.285  -0.396  13.749  1.00 92.98           H
ATOM   3159  CB  ALA A 213     -14.543   1.613  14.456  1.00 92.98           C
ATOM   3160 1HB  ALA A 213     -15.288   1.314  15.194  1.00 92.98           H
ATOM   3161 2HB  ALA A 213     -13.929   2.415  14.865  1.00 92.98           H
ATOM   3162 3HB  ALA A 213     -15.045   1.962  13.554  1.00 92.98           H
ATOM   3163  HN  ALA A 213     -13.107   0.530  16.121  1.00 92.98           H
ATOM   3164  N   VAL A 214     -11.587   1.476  13.479  1.00 91.08           N
ATOM   3165  CA  VAL A 214     -10.551   1.925  12.565  1.00 91.08           C
ATOM   3166  C   VAL A 214      -9.829   0.708  11.982  1.00 91.08           C
ATOM   3167  O   VAL A 214      -9.511   0.680  10.794  1.00 91.08           O
ATOM   3168  HA  VAL A 214     -11.039   2.464  11.753  1.00 91.08           H
ATOM   3169  CB  VAL A 214      -9.606   2.894  13.278  1.00 91.08           C
ATOM   3170  HB  VAL A 214      -9.292   2.430  14.213  1.00 91.08           H
ATOM   3171  CG1 VAL A 214      -8.354   3.157  12.439  1.00 91.08           C
ATOM   3172 1HG1 VAL A 214      -7.827   2.218  12.269  1.00 91.08           H
ATOM   3173 2HG1 VAL A 214      -8.642   3.591  11.482  1.00 91.08           H
ATOM   3174 3HG1 VAL A 214      -7.700   3.849  12.970  1.00 91.08           H
ATOM   3175  CG2 VAL A 214     -10.321   4.203  13.621  1.00 91.08           C
ATOM   3176 1HG2 VAL A 214     -10.678   4.673  12.704  1.00 91.08           H
ATOM   3177 2HG2 VAL A 214     -11.168   3.994  14.275  1.00 91.08           H
ATOM   3178 3HG2 VAL A 214      -9.627   4.874  14.127  1.00 91.08           H
ATOM   3179  HN  VAL A 214     -11.461   1.758  14.431  1.00 91.08           H
ATOM   3180  N   LEU A 215      -9.592  -0.269  12.846  1.00 91.88           N
ATOM   3181  CA  LEU A 215      -8.907  -1.482  12.433  1.00 91.88           C
ATOM   3182  C   LEU A 215      -9.767  -2.226  11.409  1.00 91.88           C
ATOM   3183  O   LEU A 215      -9.262  -2.685  10.386  1.00 91.88           O
ATOM   3184  HA  LEU A 215      -7.976  -1.184  11.951  1.00 91.88           H
ATOM   3185  CB  LEU A 215      -8.535  -2.328  13.653  1.00 91.88           C
ATOM   3186 1HB  LEU A 215      -9.327  -2.230  14.394  1.00 91.88           H
ATOM   3187 2HB  LEU A 215      -8.509  -3.375  13.350  1.00 91.88           H
ATOM   3188  CG  LEU A 215      -7.202  -1.988  14.323  1.00 91.88           C
ATOM   3189  HG  LEU A 215      -7.064  -0.907  14.279  1.00 91.88           H
ATOM   3190  CD1 LEU A 215      -7.216  -2.381  15.802  1.00 91.88           C
ATOM   3191 1HD1 LEU A 215      -8.013  -1.841  16.314  1.00 91.88           H
ATOM   3192 2HD1 LEU A 215      -7.389  -3.453  15.891  1.00 91.88           H
ATOM   3193 3HD1 LEU A 215      -6.257  -2.128  16.254  1.00 91.88           H
ATOM   3194  CD2 LEU A 215      -6.032  -2.625  13.572  1.00 91.88           C
ATOM   3195 1HD2 LEU A 215      -6.152  -3.708  13.564  1.00 91.88           H
ATOM   3196 2HD2 LEU A 215      -6.012  -2.253  12.548  1.00 91.88           H
ATOM   3197 3HD2 LEU A 215      -5.097  -2.367  14.070  1.00 91.88           H
ATOM   3198  HN  LEU A 215      -9.859  -0.241  13.809  1.00 91.88           H
ATOM   3199  N   THR A 216     -11.052  -2.320  11.720  1.00 92.67           N
ATOM   3200  CA  THR A 216     -11.982  -3.020  10.851  1.00 92.67           C
ATOM   3201  C   THR A 216     -11.997  -2.382   9.461  1.00 92.67           C
ATOM   3202  O   THR A 216     -11.956  -3.083   8.451  1.00 92.67           O
ATOM   3203  HA  THR A 216     -11.633  -4.045  10.728  1.00 92.67           H
ATOM   3204  CB  THR A 216     -13.352  -3.025  11.532  1.00 92.67           C
ATOM   3205  HB  THR A 216     -13.735  -2.011  11.644  1.00 92.67           H
ATOM   3206  OG1 THR A 216     -13.134  -3.738  12.746  1.00 92.67           O
ATOM   3207  HG1 THR A 216     -13.034  -3.096  13.506  1.00 92.67           H
ATOM   3208  CG2 THR A 216     -14.377  -3.877  10.779  1.00 92.67           C
ATOM   3209 1HG2 THR A 216     -14.025  -4.907  10.726  1.00 92.67           H
ATOM   3210 2HG2 THR A 216     -14.505  -3.484   9.771  1.00 92.67           H
ATOM   3211 3HG2 THR A 216     -15.331  -3.846  11.305  1.00 92.67           H
ATOM   3212  HN  THR A 216     -11.457  -1.929  12.546  1.00 92.67           H
ATOM   3213  N   LEU A 217     -12.056  -1.058   9.453  1.00 89.01           N
ATOM   3214  CA  LEU A 217     -12.087  -0.318   8.203  1.00 89.01           C
ATOM   3215  C   LEU A 217     -10.825  -0.632   7.397  1.00 89.01           C
ATOM   3216  O   LEU A 217     -10.887  -0.800   6.180  1.00 89.01           O
ATOM   3217  HA  LEU A 217     -12.952  -0.666   7.639  1.00 89.01           H
ATOM   3218  CB  LEU A 217     -12.292   1.175   8.469  1.00 89.01           C
ATOM   3219 1HB  LEU A 217     -13.182   1.295   9.086  1.00 89.01           H
ATOM   3220 2HB  LEU A 217     -11.447   1.538   9.055  1.00 89.01           H
ATOM   3221  CG  LEU A 217     -12.438   2.063   7.232  1.00 89.01           C
ATOM   3222  HG  LEU A 217     -11.603   1.856   6.562  1.00 89.01           H
ATOM   3223  CD1 LEU A 217     -13.723   1.733   6.469  1.00 89.01           C
ATOM   3224 1HD1 LEU A 217     -13.698   0.691   6.150  1.00 89.01           H
ATOM   3225 2HD1 LEU A 217     -14.583   1.894   7.119  1.00 89.01           H
ATOM   3226 3HD1 LEU A 217     -13.802   2.379   5.595  1.00 89.01           H
ATOM   3227  CD2 LEU A 217     -12.359   3.544   7.608  1.00 89.01           C
ATOM   3228 1HD2 LEU A 217     -13.160   3.784   8.308  1.00 89.01           H
ATOM   3229 2HD2 LEU A 217     -11.396   3.750   8.074  1.00 89.01           H
ATOM   3230 3HD2 LEU A 217     -12.466   4.153   6.711  1.00 89.01           H
ATOM   3231  HN  LEU A 217     -12.081  -0.495  10.278  1.00 89.01           H
ATOM   3232  N   LYS A 218      -9.709  -0.701   8.109  1.00 86.59           N
ATOM   3233  CA  LYS A 218      -8.431  -0.967   7.472  1.00 86.59           C
ATOM   3234  C   LYS A 218      -8.465  -2.355   6.830  1.00 86.59           C
ATOM   3235  O   LYS A 218      -7.916  -2.556   5.747  1.00 86.59           O
ATOM   3236  HA  LYS A 218      -8.298  -0.225   6.684  1.00 86.59           H
ATOM   3237  CB  LYS A 218      -7.286  -0.778   8.469  1.00 86.59           C
ATOM   3238 1HB  LYS A 218      -7.539  -1.257   9.415  1.00 86.59           H
ATOM   3239 2HB  LYS A 218      -6.388  -1.269   8.094  1.00 86.59           H
ATOM   3240  CG  LYS A 218      -7.002   0.707   8.703  1.00 86.59           C
ATOM   3241 1HG  LYS A 218      -6.593   1.150   7.794  1.00 86.59           H
ATOM   3242 2HG  LYS A 218      -7.933   1.229   8.921  1.00 86.59           H
ATOM   3243  CD  LYS A 218      -6.018   0.902   9.859  1.00 86.59           C
ATOM   3244 1HD  LYS A 218      -6.404   0.416  10.755  1.00 86.59           H
ATOM   3245 2HD  LYS A 218      -5.070   0.421   9.619  1.00 86.59           H
ATOM   3246  CE  LYS A 218      -5.788   2.388  10.137  1.00 86.59           C
ATOM   3247 1HE  LYS A 218      -5.574   2.910   9.205  1.00 86.59           H
ATOM   3248 2HE  LYS A 218      -6.693   2.832  10.551  1.00 86.59           H
ATOM   3249  NZ  LYS A 218      -4.664   2.570  11.083  1.00 86.59           N
ATOM   3250 1HZ  LYS A 218      -4.743   3.475  11.533  1.00 86.59           H
ATOM   3251 2HZ  LYS A 218      -4.692   1.840  11.786  1.00 86.59           H
ATOM   3252 3HZ  LYS A 218      -3.786   2.519  10.578  1.00 86.59           H
ATOM   3253  HN  LYS A 218      -9.670  -0.580   9.101  1.00 86.59           H
ATOM   3254  N   VAL A 219      -9.114  -3.278   7.525  1.00 87.87           N
ATOM   3255  CA  VAL A 219      -9.169  -4.657   7.070  1.00 87.87           C
ATOM   3256  C   VAL A 219     -10.051  -4.743   5.823  1.00 87.87           C
ATOM   3257  O   VAL A 219      -9.706  -5.427   4.860  1.00 87.87           O
ATOM   3258  HA  VAL A 219      -8.155  -4.956   6.803  1.00 87.87           H
ATOM   3259  CB  VAL A 219      -9.648  -5.564   8.205  1.00 87.87           C
ATOM   3260  HB  VAL A 219     -10.544  -5.117   8.635  1.00 87.87           H
ATOM   3261  CG1 VAL A 219     -10.022  -6.951   7.678  1.00 87.87           C
ATOM   3262 1HG1 VAL A 219     -10.822  -6.857   6.944  1.00 87.87           H
ATOM   3263 2HG1 VAL A 219      -9.150  -7.408   7.209  1.00 87.87           H
ATOM   3264 3HG1 VAL A 219     -10.359  -7.575   8.505  1.00 87.87           H
ATOM   3265  CG2 VAL A 219      -8.595  -5.662   9.310  1.00 87.87           C
ATOM   3266 1HG2 VAL A 219      -7.674  -6.075   8.898  1.00 87.87           H
ATOM   3267 2HG2 VAL A 219      -8.398  -4.670   9.715  1.00 87.87           H
ATOM   3268 3HG2 VAL A 219      -8.961  -6.313  10.104  1.00 87.87           H
ATOM   3269  HN  VAL A 219      -9.595  -3.096   8.382  1.00 87.87           H
ATOM   3270  N   ILE A 220     -11.172  -4.039   5.880  1.00 88.25           N
ATOM   3271  CA  ILE A 220     -12.146  -4.093   4.803  1.00 88.25           C
ATOM   3272  C   ILE A 220     -11.549  -3.451   3.549  1.00 88.25           C
ATOM   3273  O   ILE A 220     -11.504  -4.075   2.490  1.00 88.25           O
ATOM   3274  HA  ILE A 220     -12.342  -5.145   4.592  1.00 88.25           H
ATOM   3275  CB  ILE A 220     -13.469  -3.466   5.245  1.00 88.25           C
ATOM   3276  HB  ILE A 220     -13.252  -2.505   5.712  1.00 88.25           H
ATOM   3277  CG1 ILE A 220     -14.163  -4.333   6.296  1.00 88.25           C
ATOM   3278 1HG1 ILE A 220     -14.498  -5.266   5.841  1.00 88.25           H
ATOM   3279 2HG1 ILE A 220     -13.454  -4.598   7.080  1.00 88.25           H
ATOM   3280  CG2 ILE A 220     -14.373  -3.189   4.042  1.00 88.25           C
ATOM   3281 1HG2 ILE A 220     -13.871  -2.502   3.361  1.00 88.25           H
ATOM   3282 2HG2 ILE A 220     -14.586  -4.124   3.524  1.00 88.25           H
ATOM   3283 3HG2 ILE A 220     -15.307  -2.743   4.385  1.00 88.25           H
ATOM   3284  CD1 ILE A 220     -15.359  -3.601   6.909  1.00 88.25           C
ATOM   3285 1HD1 ILE A 220     -15.018  -2.682   7.385  1.00 88.25           H
ATOM   3286 2HD1 ILE A 220     -16.077  -3.360   6.125  1.00 88.25           H
ATOM   3287 3HD1 ILE A 220     -15.834  -4.241   7.653  1.00 88.25           H
ATOM   3288  HN  ILE A 220     -11.418  -3.441   6.642  1.00 88.25           H
ATOM   3289  N   LEU A 221     -11.107  -2.213   3.710  1.00 82.73           N
ATOM   3290  CA  LEU A 221     -10.618  -1.440   2.581  1.00 82.73           C
ATOM   3291  C   LEU A 221      -9.209  -1.912   2.217  1.00 82.73           C
ATOM   3292  O   LEU A 221      -8.766  -1.736   1.083  1.00 82.73           O
ATOM   3293  HA  LEU A 221     -11.279  -1.640   1.737  1.00 82.73           H
ATOM   3294  CB  LEU A 221     -10.707   0.059   2.879  1.00 82.73           C
ATOM   3295 1HB  LEU A 221     -10.082   0.274   3.746  1.00 82.73           H
ATOM   3296 2HB  LEU A 221     -10.280   0.602   2.036  1.00 82.73           H
ATOM   3297  CG  LEU A 221     -12.110   0.607   3.147  1.00 82.73           C
ATOM   3298  HG  LEU A 221     -12.507   0.112   4.033  1.00 82.73           H
ATOM   3299  CD1 LEU A 221     -12.063   2.106   3.450  1.00 82.73           C
ATOM   3300 1HD1 LEU A 221     -11.446   2.280   4.331  1.00 82.73           H
ATOM   3301 2HD1 LEU A 221     -11.637   2.636   2.598  1.00 82.73           H
ATOM   3302 3HD1 LEU A 221     -13.073   2.471   3.637  1.00 82.73           H
ATOM   3303  CD2 LEU A 221     -13.055   0.286   1.988  1.00 82.73           C
ATOM   3304 1HD2 LEU A 221     -12.672   0.736   1.072  1.00 82.73           H
ATOM   3305 2HD2 LEU A 221     -13.120  -0.795   1.861  1.00 82.73           H
ATOM   3306 3HD2 LEU A 221     -14.045   0.687   2.204  1.00 82.73           H
ATOM   3307  HN  LEU A 221     -11.079  -1.739   4.590  1.00 82.73           H
ATOM   3308  N   GLY A 222      -8.545  -2.503   3.199  1.00 75.31           N
ATOM   3309  CA  GLY A 222      -7.156  -2.894   3.034  1.00 75.31           C
ATOM   3310  C   GLY A 222      -7.040  -4.158   2.179  1.00 75.31           C
ATOM   3311  O   GLY A 222      -6.176  -4.246   1.308  1.00 75.31           O
ATOM   3312 1HA  GLY A 222      -6.599  -2.082   2.566  1.00 75.31           H
ATOM   3313 2HA  GLY A 222      -6.704  -3.069   4.010  1.00 75.31           H
ATOM   3314  HN  GLY A 222      -8.940  -2.713   4.093  1.00 75.31           H
ATOM   3315  N   PHE A 223      -7.924  -5.105   2.458  1.00 76.15           N
ATOM   3316  CA  PHE A 223      -7.761  -6.455   1.944  1.00 76.15           C
ATOM   3317  C   PHE A 223      -8.975  -6.875   1.113  1.00 76.15           C
ATOM   3318  O   PHE A 223      -8.859  -7.104  -0.090  1.00 76.15           O
ATOM   3319  HA  PHE A 223      -6.873  -6.456   1.313  1.00 76.15           H
ATOM   3320  CB  PHE A 223      -7.642  -7.382   3.155  1.00 76.15           C
ATOM   3321 1HB  PHE A 223      -6.827  -7.032   3.789  1.00 76.15           H
ATOM   3322 2HB  PHE A 223      -8.556  -7.314   3.744  1.00 76.15           H
ATOM   3323  CG  PHE A 223      -7.393  -8.848   2.793  1.00 76.15           C
ATOM   3324  CD1 PHE A 223      -8.312  -9.795   3.123  1.00 76.15           C
ATOM   3325  HD1 PHE A 223      -9.226  -9.510   3.645  1.00 76.15           H
ATOM   3326  CD2 PHE A 223      -6.254  -9.204   2.142  1.00 76.15           C
ATOM   3327  HD2 PHE A 223      -5.517  -8.446   1.878  1.00 76.15           H
ATOM   3328  CE1 PHE A 223      -8.082 -11.155   2.787  1.00 76.15           C
ATOM   3329  HE1 PHE A 223      -8.818 -11.914   3.052  1.00 76.15           H
ATOM   3330  CE2 PHE A 223      -6.023 -10.565   1.806  1.00 76.15           C
ATOM   3331  HE2 PHE A 223      -5.110 -10.850   1.285  1.00 76.15           H
ATOM   3332  CZ  PHE A 223      -6.942 -11.512   2.136  1.00 76.15           C
ATOM   3333  HZ  PHE A 223      -6.765 -12.556   1.878  1.00 76.15           H
ATOM   3334  HN  PHE A 223      -8.737  -4.963   3.022  1.00 76.15           H
ATOM   3335  N   PHE A 224     -10.112  -6.963   1.787  1.00 83.35           N
ATOM   3336  CA  PHE A 224     -11.255  -7.672   1.238  1.00 83.35           C
ATOM   3337  C   PHE A 224     -11.748  -7.005  -0.048  1.00 83.35           C
ATOM   3338  O   PHE A 224     -11.969  -7.676  -1.055  1.00 83.35           O
ATOM   3339  HA  PHE A 224     -10.929  -8.688   1.015  1.00 83.35           H
ATOM   3340  CB  PHE A 224     -12.366  -7.612   2.288  1.00 83.35           C
ATOM   3341 1HB  PHE A 224     -12.369  -6.621   2.743  1.00 83.35           H
ATOM   3342 2HB  PHE A 224     -13.328  -7.738   1.792  1.00 83.35           H
ATOM   3343  CG  PHE A 224     -12.237  -8.664   3.391  1.00 83.35           C
ATOM   3344  CD1 PHE A 224     -12.626  -9.946   3.158  1.00 83.35           C
ATOM   3345  HD1 PHE A 224     -13.030 -10.224   2.184  1.00 83.35           H
ATOM   3346  CD2 PHE A 224     -11.733  -8.317   4.606  1.00 83.35           C
ATOM   3347  HD2 PHE A 224     -11.421  -7.289   4.793  1.00 83.35           H
ATOM   3348  CE1 PHE A 224     -12.506 -10.922   4.182  1.00 83.35           C
ATOM   3349  HE1 PHE A 224     -12.818 -11.950   3.994  1.00 83.35           H
ATOM   3350  CE2 PHE A 224     -11.613  -9.293   5.630  1.00 83.35           C
ATOM   3351  HE2 PHE A 224     -11.209  -9.015   6.603  1.00 83.35           H
ATOM   3352  CZ  PHE A 224     -12.002 -10.575   5.396  1.00 83.35           C
ATOM   3353  HZ  PHE A 224     -11.909 -11.325   6.182  1.00 83.35           H
ATOM   3354  HN  PHE A 224     -10.259  -6.561   2.691  1.00 83.35           H
ATOM   3355  N   LEU A 225     -11.907  -5.691   0.028  1.00 81.34           N
ATOM   3356  CA  LEU A 225     -12.424  -4.934  -1.099  1.00 81.34           C
ATOM   3357  C   LEU A 225     -11.482  -5.098  -2.293  1.00 81.34           C
ATOM   3358  O   LEU A 225     -11.912  -5.484  -3.379  1.00 81.34           O
ATOM   3359  HA  LEU A 225     -13.392  -5.359  -1.362  1.00 81.34           H
ATOM   3360  CB  LEU A 225     -12.662  -3.476  -0.700  1.00 81.34           C
ATOM   3361 1HB  LEU A 225     -13.358  -3.459   0.139  1.00 81.34           H
ATOM   3362 2HB  LEU A 225     -11.721  -3.059  -0.342  1.00 81.34           H
ATOM   3363  CG  LEU A 225     -13.208  -2.561  -1.798  1.00 81.34           C
ATOM   3364  HG  LEU A 225     -12.575  -2.669  -2.679  1.00 81.34           H
ATOM   3365  CD1 LEU A 225     -14.624  -2.976  -2.204  1.00 81.34           C
ATOM   3366 1HD1 LEU A 225     -14.609  -4.000  -2.578  1.00 81.34           H
ATOM   3367 2HD1 LEU A 225     -15.283  -2.915  -1.339  1.00 81.34           H
ATOM   3368 3HD1 LEU A 225     -14.987  -2.309  -2.986  1.00 81.34           H
ATOM   3369  CD2 LEU A 225     -13.141  -1.093  -1.372  1.00 81.34           C
ATOM   3370 1HD2 LEU A 225     -13.736  -0.949  -0.469  1.00 81.34           H
ATOM   3371 2HD2 LEU A 225     -12.105  -0.819  -1.172  1.00 81.34           H
ATOM   3372 3HD2 LEU A 225     -13.535  -0.464  -2.170  1.00 81.34           H
ATOM   3373  HN  LEU A 225     -11.690  -5.148   0.839  1.00 81.34           H
ATOM   3374  N   PRO A 226     -10.185  -4.810  -2.116  1.00 74.60           N
ATOM   3375  CA  PRO A 226      -9.212  -5.019  -3.191  1.00 74.60           C
ATOM   3376  C   PRO A 226      -9.265  -6.431  -3.750  1.00 74.60           C
ATOM   3377  O   PRO A 226      -9.275  -6.622  -4.965  1.00 74.60           O
ATOM   3378  HA  PRO A 226      -9.442  -4.370  -4.036  1.00 74.60           H
ATOM   3379  CB  PRO A 226      -7.867  -4.721  -2.526  1.00 74.60           C
ATOM   3380 1HB  PRO A 226      -7.413  -5.624  -2.117  1.00 74.60           H
ATOM   3381 2HB  PRO A 226      -7.154  -4.298  -3.233  1.00 74.60           H
ATOM   3382  CG  PRO A 226      -8.229  -3.727  -1.429  1.00 74.60           C
ATOM   3383 1HG  PRO A 226      -7.465  -3.685  -0.652  1.00 74.60           H
ATOM   3384 2HG  PRO A 226      -8.326  -2.713  -1.817  1.00 74.60           H
ATOM   3385  CD  PRO A 226      -9.549  -4.266  -0.903  1.00 74.60           C
ATOM   3386 1HD  PRO A 226      -9.398  -5.040  -0.149  1.00 74.60           H
ATOM   3387 2HD  PRO A 226     -10.149  -3.485  -0.437  1.00 74.60           H
ATOM   3388  N   PHE A 227      -9.296  -7.393  -2.839  1.00 79.24           N
ATOM   3389  CA  PHE A 227      -9.181  -8.790  -3.221  1.00 79.24           C
ATOM   3390  C   PHE A 227     -10.366  -9.220  -4.089  1.00 79.24           C
ATOM   3391  O   PHE A 227     -10.182  -9.856  -5.125  1.00 79.24           O
ATOM   3392  HA  PHE A 227      -8.259  -8.895  -3.792  1.00 79.24           H
ATOM   3393  CB  PHE A 227      -9.187  -9.609  -1.929  1.00 79.24           C
ATOM   3394 1HB  PHE A 227      -8.344  -9.301  -1.311  1.00 79.24           H
ATOM   3395 2HB  PHE A 227     -10.093  -9.379  -1.369  1.00 79.24           H
ATOM   3396  CG  PHE A 227      -9.112 -11.121  -2.150  1.00 79.24           C
ATOM   3397  CD1 PHE A 227     -10.232 -11.883  -2.028  1.00 79.24           C
ATOM   3398  HD1 PHE A 227     -11.183 -11.416  -1.772  1.00 79.24           H
ATOM   3399  CD2 PHE A 227      -7.925 -11.704  -2.470  1.00 79.24           C
ATOM   3400  HD2 PHE A 227      -7.027 -11.093  -2.568  1.00 79.24           H
ATOM   3401  CE1 PHE A 227     -10.162 -13.286  -2.233  1.00 79.24           C
ATOM   3402  HE1 PHE A 227     -11.060 -13.897  -2.135  1.00 79.24           H
ATOM   3403  CE2 PHE A 227      -7.855 -13.107  -2.675  1.00 79.24           C
ATOM   3404  HE2 PHE A 227      -6.904 -13.574  -2.931  1.00 79.24           H
ATOM   3405  CZ  PHE A 227      -8.975 -13.869  -2.553  1.00 79.24           C
ATOM   3406  HZ  PHE A 227      -8.922 -14.946  -2.711  1.00 79.24           H
ATOM   3407  HN  PHE A 227      -9.397  -7.230  -1.857  1.00 79.24           H
ATOM   3408  N   VAL A 228     -11.556  -8.856  -3.633  1.00 83.02           N
ATOM   3409  CA  VAL A 228     -12.772  -9.222  -4.338  1.00 83.02           C
ATOM   3410  C   VAL A 228     -12.754  -8.599  -5.735  1.00 83.02           C
ATOM   3411  O   VAL A 228     -13.071  -9.265  -6.720  1.00 83.02           O
ATOM   3412  HA  VAL A 228     -12.780 -10.308  -4.438  1.00 83.02           H
ATOM   3413  CB  VAL A 228     -13.996  -8.813  -3.517  1.00 83.02           C
ATOM   3414  HB  VAL A 228     -13.861  -7.777  -3.207  1.00 83.02           H
ATOM   3415  CG1 VAL A 228     -15.272  -8.890  -4.359  1.00 83.02           C
ATOM   3416 1HG1 VAL A 228     -15.184  -8.219  -5.213  1.00 83.02           H
ATOM   3417 2HG1 VAL A 228     -15.413  -9.912  -4.712  1.00 83.02           H
ATOM   3418 3HG1 VAL A 228     -16.127  -8.594  -3.751  1.00 83.02           H
ATOM   3419  CG2 VAL A 228     -14.120  -9.668  -2.254  1.00 83.02           C
ATOM   3420 1HG2 VAL A 228     -14.222 -10.717  -2.534  1.00 83.02           H
ATOM   3421 2HG2 VAL A 228     -13.229  -9.541  -1.640  1.00 83.02           H
ATOM   3422 3HG2 VAL A 228     -14.999  -9.356  -1.689  1.00 83.02           H
ATOM   3423  HN  VAL A 228     -11.695  -8.321  -2.799  1.00 83.02           H
ATOM   3424  N   VAL A 229     -12.379  -7.329  -5.777  1.00 75.06           N
ATOM   3425  CA  VAL A 229     -12.403  -6.583  -7.023  1.00 75.06           C
ATOM   3426  C   VAL A 229     -11.459  -7.246  -8.028  1.00 75.06           C
ATOM   3427  O   VAL A 229     -11.831  -7.474  -9.178  1.00 75.06           O
ATOM   3428  HA  VAL A 229     -13.420  -6.628  -7.415  1.00 75.06           H
ATOM   3429  CB  VAL A 229     -12.062  -5.115  -6.761  1.00 75.06           C
ATOM   3430  HB  VAL A 229     -11.194  -5.085  -6.102  1.00 75.06           H
ATOM   3431  CG1 VAL A 229     -11.689  -4.397  -8.060  1.00 75.06           C
ATOM   3432 1HG1 VAL A 229     -10.822  -4.883  -8.508  1.00 75.06           H
ATOM   3433 2HG1 VAL A 229     -12.529  -4.442  -8.753  1.00 75.06           H
ATOM   3434 3HG1 VAL A 229     -11.451  -3.356  -7.845  1.00 75.06           H
ATOM   3435  CG2 VAL A 229     -13.215  -4.402  -6.052  1.00 75.06           C
ATOM   3436 1HG2 VAL A 229     -14.108  -4.446  -6.675  1.00 75.06           H
ATOM   3437 2HG2 VAL A 229     -13.413  -4.890  -5.098  1.00 75.06           H
ATOM   3438 3HG2 VAL A 229     -12.945  -3.360  -5.877  1.00 75.06           H
ATOM   3439  HN  VAL A 229     -12.065  -6.812  -4.981  1.00 75.06           H
ATOM   3440  N   MET A 230     -10.255  -7.537  -7.557  1.00 75.53           N
ATOM   3441  CA  MET A 230      -9.241  -8.130  -8.411  1.00 75.53           C
ATOM   3442  C   MET A 230      -9.681  -9.509  -8.909  1.00 75.53           C
ATOM   3443  O   MET A 230      -9.547  -9.818 -10.092  1.00 75.53           O
ATOM   3444  HA  MET A 230      -9.133  -7.449  -9.256  1.00 75.53           H
ATOM   3445  CB  MET A 230      -7.931  -8.263  -7.632  1.00 75.53           C
ATOM   3446 1HB  MET A 230      -8.137  -8.631  -6.627  1.00 75.53           H
ATOM   3447 2HB  MET A 230      -7.289  -8.999  -8.116  1.00 75.53           H
ATOM   3448  CG  MET A 230      -7.203  -6.919  -7.550  1.00 75.53           C
ATOM   3449 1HG  MET A 230      -7.108  -6.487  -8.546  1.00 75.53           H
ATOM   3450 2HG  MET A 230      -7.785  -6.218  -6.952  1.00 75.53           H
ATOM   3451  SD  MET A 230      -5.587  -7.143  -6.826  1.00 75.53           S
ATOM   3452  CE  MET A 230      -5.637  -5.885  -5.561  1.00 75.53           C
ATOM   3453 1HE  MET A 230      -5.783  -4.909  -6.025  1.00 75.53           H
ATOM   3454 2HE  MET A 230      -6.461  -6.089  -4.877  1.00 75.53           H
ATOM   3455 3HE  MET A 230      -4.698  -5.887  -5.009  1.00 75.53           H
ATOM   3456  HN  MET A 230      -9.969  -7.374  -6.613  1.00 75.53           H
ATOM   3457  N   ALA A 231     -10.197 -10.300  -7.980  1.00 79.19           N
ATOM   3458  CA  ALA A 231     -10.617 -11.654  -8.300  1.00 79.19           C
ATOM   3459  C   ALA A 231     -11.639 -11.611  -9.438  1.00 79.19           C
ATOM   3460  O   ALA A 231     -11.545 -12.383 -10.391  1.00 79.19           O
ATOM   3461  HA  ALA A 231      -9.738 -12.205  -8.633  1.00 79.19           H
ATOM   3462  CB  ALA A 231     -11.173 -12.327  -7.043  1.00 79.19           C
ATOM   3463 1HB  ALA A 231     -10.400 -12.359  -6.276  1.00 79.19           H
ATOM   3464 2HB  ALA A 231     -12.027 -11.759  -6.675  1.00 79.19           H
ATOM   3465 3HB  ALA A 231     -11.488 -13.342  -7.284  1.00 79.19           H
ATOM   3466  HN  ALA A 231     -10.329 -10.031  -7.026  1.00 79.19           H
ATOM   3467  N   CYS A 232     -12.591 -10.700  -9.301  1.00 79.45           N
ATOM   3468  CA  CYS A 232     -13.634 -10.551 -10.302  1.00 79.45           C
ATOM   3469  C   CYS A 232     -12.979 -10.138 -11.622  1.00 79.45           C
ATOM   3470  O   CYS A 232     -13.264 -10.718 -12.668  1.00 79.45           O
ATOM   3471  HA  CYS A 232     -14.117 -11.524 -10.397  1.00 79.45           H
ATOM   3472  CB  CYS A 232     -14.705  -9.552  -9.859  1.00 79.45           C
ATOM   3473 1HB  CYS A 232     -14.235  -8.627  -9.525  1.00 79.45           H
ATOM   3474 2HB  CYS A 232     -15.347  -9.297 -10.703  1.00 79.45           H
ATOM   3475  SG  CYS A 232     -15.707 -10.267  -8.506  1.00 79.45           S
ATOM   3476  HG  CYS A 232     -14.857  -9.966  -7.529  1.00 79.45           H
ATOM   3477  HN  CYS A 232     -12.657 -10.071  -8.526  1.00 79.45           H
ATOM   3478  N   CYS A 233     -12.114  -9.139 -11.529  1.00 72.51           N
ATOM   3479  CA  CYS A 233     -11.533  -8.539 -12.718  1.00 72.51           C
ATOM   3480  C   CYS A 233     -10.788  -9.629 -13.491  1.00 72.51           C
ATOM   3481  O   CYS A 233     -10.983  -9.784 -14.696  1.00 72.51           O
ATOM   3482  HA  CYS A 233     -12.362  -8.145 -13.306  1.00 72.51           H
ATOM   3483  CB  CYS A 233     -10.620  -7.362 -12.369  1.00 72.51           C
ATOM   3484 1HB  CYS A 233      -9.940  -7.644 -11.565  1.00 72.51           H
ATOM   3485 2HB  CYS A 233     -10.004  -7.101 -13.230  1.00 72.51           H
ATOM   3486  SG  CYS A 233     -11.625  -5.920 -11.860  1.00 72.51           S
ATOM   3487  HG  CYS A 233     -11.902  -6.367 -10.638  1.00 72.51           H
ATOM   3488  HN  CYS A 233     -11.810  -8.742 -10.663  1.00 72.51           H
ATOM   3489  N   TYR A 234      -9.951 -10.357 -12.767  1.00 74.05           N
ATOM   3490  CA  TYR A 234      -9.094 -11.352 -13.388  1.00 74.05           C
ATOM   3491  C   TYR A 234      -9.913 -12.540 -13.896  1.00 74.05           C
ATOM   3492  O   TYR A 234      -9.573 -13.144 -14.913  1.00 74.05           O
ATOM   3493  HA  TYR A 234      -8.588 -10.882 -14.232  1.00 74.05           H
ATOM   3494  CB  TYR A 234      -8.144 -11.835 -12.291  1.00 74.05           C
ATOM   3495 1HB  TYR A 234      -8.695 -11.908 -11.353  1.00 74.05           H
ATOM   3496 2HB  TYR A 234      -7.801 -12.840 -12.538  1.00 74.05           H
ATOM   3497  CG  TYR A 234      -6.925 -10.934 -12.081  1.00 74.05           C
ATOM   3498  CD1 TYR A 234      -6.002 -10.775 -13.094  1.00 74.05           C
ATOM   3499  HD1 TYR A 234      -6.140 -11.292 -14.043  1.00 74.05           H
ATOM   3500  CD2 TYR A 234      -6.751 -10.279 -10.879  1.00 74.05           C
ATOM   3501  HD2 TYR A 234      -7.480 -10.405 -10.079  1.00 74.05           H
ATOM   3502  CE1 TYR A 234      -4.855  -9.926 -12.897  1.00 74.05           C
ATOM   3503  HE1 TYR A 234      -4.118  -9.792 -13.688  1.00 74.05           H
ATOM   3504  CE2 TYR A 234      -5.604  -9.430 -10.681  1.00 74.05           C
ATOM   3505  HE2 TYR A 234      -5.454  -8.908  -9.737  1.00 74.05           H
ATOM   3506  CZ  TYR A 234      -4.713  -9.296 -11.700  1.00 74.05           C
ATOM   3507  OH  TYR A 234      -3.631  -8.494 -11.514  1.00 74.05           O
ATOM   3508  HH  TYR A 234      -3.639  -8.118 -10.587  1.00 74.05           H
ATOM   3509  HN  TYR A 234      -9.852 -10.275 -11.775  1.00 74.05           H
ATOM   3510  N   THR A 235     -10.977 -12.840 -13.166  1.00 81.91           N
ATOM   3511  CA  THR A 235     -11.898 -13.886 -13.578  1.00 81.91           C
ATOM   3512  C   THR A 235     -12.451 -13.589 -14.974  1.00 81.91           C
ATOM   3513  O   THR A 235     -12.496 -14.473 -15.828  1.00 81.91           O
ATOM   3514  HA  THR A 235     -11.345 -14.823 -13.647  1.00 81.91           H
ATOM   3515  CB  THR A 235     -12.983 -14.010 -12.508  1.00 81.91           C
ATOM   3516  HB  THR A 235     -13.562 -13.089 -12.432  1.00 81.91           H
ATOM   3517  OG1 THR A 235     -12.270 -14.386 -11.332  1.00 81.91           O
ATOM   3518  HG1 THR A 235     -12.234 -13.618 -10.694  1.00 81.91           H
ATOM   3519  CG2 THR A 235     -13.927 -15.187 -12.764  1.00 81.91           C
ATOM   3520 1HG2 THR A 235     -13.356 -16.115 -12.772  1.00 81.91           H
ATOM   3521 2HG2 THR A 235     -14.419 -15.054 -13.727  1.00 81.91           H
ATOM   3522 3HG2 THR A 235     -14.678 -15.229 -11.975  1.00 81.91           H
ATOM   3523  HN  THR A 235     -11.213 -12.384 -12.308  1.00 81.91           H
ATOM   3524  N   ILE A 236     -12.859 -12.343 -15.161  1.00 78.21           N
ATOM   3525  CA  ILE A 236     -13.425 -11.923 -16.431  1.00 78.21           C
ATOM   3526  C   ILE A 236     -12.338 -11.968 -17.508  1.00 78.21           C
ATOM   3527  O   ILE A 236     -12.568 -12.472 -18.606  1.00 78.21           O
ATOM   3528  HA  ILE A 236     -14.202 -12.640 -16.696  1.00 78.21           H
ATOM   3529  CB  ILE A 236     -14.097 -10.556 -16.293  1.00 78.21           C
ATOM   3530  HB  ILE A 236     -13.379  -9.865 -15.851  1.00 78.21           H
ATOM   3531  CG1 ILE A 236     -15.297 -10.628 -15.347  1.00 78.21           C
ATOM   3532 1HG1 ILE A 236     -16.119 -11.150 -15.836  1.00 78.21           H
ATOM   3533 2HG1 ILE A 236     -15.033 -11.207 -14.462  1.00 78.21           H
ATOM   3534  CG2 ILE A 236     -14.480  -9.992 -17.663  1.00 78.21           C
ATOM   3535 1HG2 ILE A 236     -13.585  -9.881 -18.274  1.00 78.21           H
ATOM   3536 2HG2 ILE A 236     -15.173 -10.674 -18.156  1.00 78.21           H
ATOM   3537 3HG2 ILE A 236     -14.956  -9.020 -17.536  1.00 78.21           H
ATOM   3538  CD1 ILE A 236     -15.752  -9.228 -14.930  1.00 78.21           C
ATOM   3539 1HD1 ILE A 236     -14.934  -8.717 -14.420  1.00 78.21           H
ATOM   3540 2HD1 ILE A 236     -16.038  -8.660 -15.815  1.00 78.21           H
ATOM   3541 3HD1 ILE A 236     -16.606  -9.308 -14.258  1.00 78.21           H
ATOM   3542  HN  ILE A 236     -12.808 -11.627 -14.464  1.00 78.21           H
ATOM   3543  N   ILE A 237     -11.178 -11.435 -17.155  1.00 74.57           N
ATOM   3544  CA  ILE A 237     -10.078 -11.343 -18.100  1.00 74.57           C
ATOM   3545  C   ILE A 237      -9.735 -12.743 -18.614  1.00 74.57           C
ATOM   3546  O   ILE A 237      -9.608 -12.952 -19.819  1.00 74.57           O
ATOM   3547  HA  ILE A 237     -10.420 -10.741 -18.942  1.00 74.57           H
ATOM   3548  CB  ILE A 237      -8.891 -10.611 -17.472  1.00 74.57           C
ATOM   3549  HB  ILE A 237      -8.747 -10.997 -16.463  1.00 74.57           H
ATOM   3550  CG1 ILE A 237      -9.176  -9.113 -17.346  1.00 74.57           C
ATOM   3551 1HG1 ILE A 237      -9.174  -8.655 -18.335  1.00 74.57           H
ATOM   3552 2HG1 ILE A 237     -10.170  -8.962 -16.926  1.00 74.57           H
ATOM   3553  CG2 ILE A 237      -7.603 -10.886 -18.250  1.00 74.57           C
ATOM   3554 1HG2 ILE A 237      -7.396 -11.956 -18.243  1.00 74.57           H
ATOM   3555 2HG2 ILE A 237      -7.719 -10.545 -19.278  1.00 74.57           H
ATOM   3556 3HG2 ILE A 237      -6.775 -10.354 -17.782  1.00 74.57           H
ATOM   3557  CD1 ILE A 237      -8.133  -8.429 -16.460  1.00 74.57           C
ATOM   3558 1HD1 ILE A 237      -8.154  -8.874 -15.465  1.00 74.57           H
ATOM   3559 2HD1 ILE A 237      -7.142  -8.562 -16.895  1.00 74.57           H
ATOM   3560 3HD1 ILE A 237      -8.359  -7.365 -16.387  1.00 74.57           H
ATOM   3561  HN  ILE A 237     -10.984 -11.070 -16.244  1.00 74.57           H
ATOM   3562  N   ILE A 238      -9.594 -13.666 -17.673  1.00 75.38           N
ATOM   3563  CA  ILE A 238      -9.229 -15.031 -18.012  1.00 75.38           C
ATOM   3564  C   ILE A 238     -10.278 -15.613 -18.963  1.00 75.38           C
ATOM   3565  O   ILE A 238      -9.934 -16.259 -19.951  1.00 75.38           O
ATOM   3566  HA  ILE A 238      -8.273 -14.993 -18.534  1.00 75.38           H
ATOM   3567  CB  ILE A 238      -9.021 -15.861 -16.744  1.00 75.38           C
ATOM   3568  HB  ILE A 238      -9.857 -15.671 -16.071  1.00 75.38           H
ATOM   3569  CG1 ILE A 238      -7.746 -15.434 -16.013  1.00 75.38           C
ATOM   3570 1HG1 ILE A 238      -6.873 -15.787 -16.561  1.00 75.38           H
ATOM   3571 2HG1 ILE A 238      -7.686 -14.346 -15.985  1.00 75.38           H
ATOM   3572  CG2 ILE A 238      -9.026 -17.357 -17.061  1.00 75.38           C
ATOM   3573 1HG2 ILE A 238      -9.983 -17.632 -17.505  1.00 75.38           H
ATOM   3574 2HG2 ILE A 238      -8.222 -17.583 -17.762  1.00 75.38           H
ATOM   3575 3HG2 ILE A 238      -8.875 -17.924 -16.142  1.00 75.38           H
ATOM   3576  CD1 ILE A 238      -7.720 -15.988 -14.587  1.00 75.38           C
ATOM   3577 1HD1 ILE A 238      -8.582 -15.613 -14.035  1.00 75.38           H
ATOM   3578 2HD1 ILE A 238      -7.756 -17.077 -14.620  1.00 75.38           H
ATOM   3579 3HD1 ILE A 238      -6.804 -15.670 -14.090  1.00 75.38           H
ATOM   3580  HN  ILE A 238      -9.724 -13.493 -16.697  1.00 75.38           H
ATOM   3581  N   HIS A 239     -11.535 -15.363 -18.630  1.00 80.34           N
ATOM   3582  CA  HIS A 239     -12.637 -15.902 -19.409  1.00 80.34           C
ATOM   3583  C   HIS A 239     -12.554 -15.378 -20.845  1.00 80.34           C
ATOM   3584  O   HIS A 239     -12.694 -16.144 -21.797  1.00 80.34           O
ATOM   3585  HA  HIS A 239     -12.513 -16.985 -19.419  1.00 80.34           H
ATOM   3586  CB  HIS A 239     -13.978 -15.591 -18.742  1.00 80.34           C
ATOM   3587 1HB  HIS A 239     -13.948 -15.940 -17.710  1.00 80.34           H
ATOM   3588 2HB  HIS A 239     -14.114 -14.510 -18.709  1.00 80.34           H
ATOM   3589  CG  HIS A 239     -15.167 -16.213 -19.434  1.00 80.34           C
ATOM   3590  ND1 HIS A 239     -15.930 -15.535 -20.368  1.00 80.34           N
ATOM   3591  HD1 HIS A 239     -15.781 -14.594 -20.673  1.00 80.34           H
ATOM   3592  CD2 HIS A 239     -15.716 -17.457 -19.319  1.00 80.34           C
ATOM   3593  HD2 HIS A 239     -15.359 -18.252 -18.665  1.00 80.34           H
ATOM   3594  CE1 HIS A 239     -16.892 -16.343 -20.789  1.00 80.34           C
ATOM   3595  HE1 HIS A 239     -17.657 -16.099 -21.526  1.00 80.34           H
ATOM   3596  NE2 HIS A 239     -16.758 -17.533 -20.137  1.00 80.34           N
ATOM   3597  HN  HIS A 239     -11.806 -14.805 -17.845  1.00 80.34           H
ATOM   3598  N   THR A 240     -12.326 -14.078 -20.954  1.00 74.81           N
ATOM   3599  CA  THR A 240     -12.260 -13.437 -22.256  1.00 74.81           C
ATOM   3600  C   THR A 240     -11.052 -13.949 -23.043  1.00 74.81           C
ATOM   3601  O   THR A 240     -11.148 -14.198 -24.243  1.00 74.81           O
ATOM   3602  HA  THR A 240     -13.150 -13.714 -22.821  1.00 74.81           H
ATOM   3603  CB  THR A 240     -12.245 -11.922 -22.038  1.00 74.81           C
ATOM   3604  HB  THR A 240     -11.305 -11.604 -21.588  1.00 74.81           H
ATOM   3605  OG1 THR A 240     -13.414 -11.672 -21.263  1.00 74.81           O
ATOM   3606  HG1 THR A 240     -13.197 -11.728 -20.288  1.00 74.81           H
ATOM   3607  CG2 THR A 240     -12.481 -11.141 -23.332  1.00 74.81           C
ATOM   3608 1HG2 THR A 240     -13.453 -11.411 -23.747  1.00 74.81           H
ATOM   3609 2HG2 THR A 240     -11.699 -11.385 -24.051  1.00 74.81           H
ATOM   3610 3HG2 THR A 240     -12.460 -10.072 -23.120  1.00 74.81           H
ATOM   3611  HN  THR A 240     -12.189 -13.467 -20.175  1.00 74.81           H
ATOM   3612  N   LEU A 241      -9.942 -14.093 -22.333  1.00 73.10           N
ATOM   3613  CA  LEU A 241      -8.704 -14.525 -22.959  1.00 73.10           C
ATOM   3614  C   LEU A 241      -8.907 -15.911 -23.576  1.00 73.10           C
ATOM   3615  O   LEU A 241      -8.510 -16.151 -24.715  1.00 73.10           O
ATOM   3616  HA  LEU A 241      -8.480 -13.820 -23.760  1.00 73.10           H
ATOM   3617  CB  LEU A 241      -7.547 -14.460 -21.960  1.00 73.10           C
ATOM   3618 1HB  LEU A 241      -7.893 -14.861 -21.008  1.00 73.10           H
ATOM   3619 2HB  LEU A 241      -6.752 -15.116 -22.313  1.00 73.10           H
ATOM   3620  CG  LEU A 241      -6.953 -13.072 -21.712  1.00 73.10           C
ATOM   3621  HG  LEU A 241      -7.758 -12.408 -21.396  1.00 73.10           H
ATOM   3622  CD1 LEU A 241      -5.927 -13.110 -20.577  1.00 73.10           C
ATOM   3623 1HD1 LEU A 241      -6.410 -13.453 -19.662  1.00 73.10           H
ATOM   3624 2HD1 LEU A 241      -5.120 -13.794 -20.841  1.00 73.10           H
ATOM   3625 3HD1 LEU A 241      -5.521 -12.111 -20.422  1.00 73.10           H
ATOM   3626  CD2 LEU A 241      -6.365 -12.489 -22.998  1.00 73.10           C
ATOM   3627 1HD2 LEU A 241      -5.577 -13.146 -23.367  1.00 73.10           H
ATOM   3628 2HD2 LEU A 241      -7.149 -12.404 -23.750  1.00 73.10           H
ATOM   3629 3HD2 LEU A 241      -5.949 -11.502 -22.793  1.00 73.10           H
ATOM   3630  HN  LEU A 241      -9.881 -13.919 -21.350  1.00 73.10           H
ATOM   3631  N   ILE A 242      -9.524 -16.786 -22.796  1.00 74.57           N
ATOM   3632  CA  ILE A 242      -9.763 -18.148 -23.243  1.00 74.57           C
ATOM   3633  C   ILE A 242     -10.509 -18.119 -24.578  1.00 74.57           C
ATOM   3634  O   ILE A 242     -10.231 -18.924 -25.466  1.00 74.57           O
ATOM   3635  HA  ILE A 242      -8.791 -18.615 -23.400  1.00 74.57           H
ATOM   3636  CB  ILE A 242     -10.480 -18.950 -22.155  1.00 74.57           C
ATOM   3637  HB  ILE A 242     -11.293 -18.341 -21.761  1.00 74.57           H
ATOM   3638  CG1 ILE A 242      -9.538 -19.257 -20.989  1.00 74.57           C
ATOM   3639 1HG1 ILE A 242      -8.820 -20.020 -21.288  1.00 74.57           H
ATOM   3640 2HG1 ILE A 242      -8.967 -18.364 -20.734  1.00 74.57           H
ATOM   3641  CG2 ILE A 242     -11.107 -20.220 -22.734  1.00 74.57           C
ATOM   3642 1HG2 ILE A 242     -11.831 -19.949 -23.503  1.00 74.57           H
ATOM   3643 2HG2 ILE A 242     -10.328 -20.843 -23.172  1.00 74.57           H
ATOM   3644 3HG2 ILE A 242     -11.610 -20.771 -21.940  1.00 74.57           H
ATOM   3645  CD1 ILE A 242     -10.320 -19.736 -19.764  1.00 74.57           C
ATOM   3646 1HD1 ILE A 242     -11.020 -18.961 -19.453  1.00 74.57           H
ATOM   3647 2HD1 ILE A 242     -10.870 -20.643 -20.017  1.00 74.57           H
ATOM   3648 3HD1 ILE A 242      -9.626 -19.947 -18.950  1.00 74.57           H
ATOM   3649  HN  ILE A 242      -9.859 -16.578 -21.877  1.00 74.57           H
ATOM   3650  N   GLN A 243     -11.442 -17.184 -24.679  1.00 72.88           N
ATOM   3651  CA  GLN A 243     -12.273 -17.080 -25.866  1.00 72.88           C
ATOM   3652  C   GLN A 243     -11.429 -16.653 -27.069  1.00 72.88           C
ATOM   3653  O   GLN A 243     -11.739 -17.005 -28.206  1.00 72.88           O
ATOM   3654  HA  GLN A 243     -12.670 -18.082 -26.030  1.00 72.88           H
ATOM   3655  CB  GLN A 243     -13.435 -16.111 -25.639  1.00 72.88           C
ATOM   3656 1HB  GLN A 243     -13.051 -15.154 -25.284  1.00 72.88           H
ATOM   3657 2HB  GLN A 243     -13.942 -15.919 -26.584  1.00 72.88           H
ATOM   3658  CG  GLN A 243     -14.430 -16.676 -24.625  1.00 72.88           C
ATOM   3659 1HG  GLN A 243     -14.736 -17.677 -24.929  1.00 72.88           H
ATOM   3660 2HG  GLN A 243     -13.949 -16.771 -23.651  1.00 72.88           H
ATOM   3661  CD  GLN A 243     -15.661 -15.776 -24.504  1.00 72.88           C
ATOM   3662  OE1 GLN A 243     -15.664 -14.626 -24.914  1.00 72.88           O
ATOM   3663  NE2 GLN A 243     -16.704 -16.360 -23.921  1.00 72.88           N
ATOM   3664 1HE2 GLN A 243     -16.635 -17.307 -23.607  1.00 72.88           H
ATOM   3665 2HE2 GLN A 243     -17.556 -15.852 -23.796  1.00 72.88           H
ATOM   3666  HN  GLN A 243     -11.633 -16.507 -23.968  1.00 72.88           H
ATOM   3667  N   ALA A 244     -10.378 -15.901 -26.777  1.00 66.13           N
ATOM   3668  CA  ALA A 244      -9.767 -15.047 -27.781  1.00 66.13           C
ATOM   3669  C   ALA A 244      -9.010 -15.914 -28.789  1.00 66.13           C
ATOM   3670  O   ALA A 244      -7.797 -15.779 -28.942  1.00 66.13           O
ATOM   3671  HA  ALA A 244     -10.567 -14.518 -28.298  1.00 66.13           H
ATOM   3672  CB  ALA A 244      -8.860 -14.022 -27.096  1.00 66.13           C
ATOM   3673 1HB  ALA A 244      -9.451 -13.413 -26.413  1.00 66.13           H
ATOM   3674 2HB  ALA A 244      -8.081 -14.542 -26.539  1.00 66.13           H
ATOM   3675 3HB  ALA A 244      -8.401 -13.382 -27.850  1.00 66.13           H
ATOM   3676  HN  ALA A 244      -9.947 -15.868 -25.875  1.00 66.13           H
ATOM   3677  N   LYS A 245      -9.757 -16.785 -29.450  1.00 58.53           N
ATOM   3678  CA  LYS A 245      -9.159 -17.744 -30.364  1.00 58.53           C
ATOM   3679  C   LYS A 245      -7.664 -17.446 -30.501  1.00 58.53           C
ATOM   3680  O   LYS A 245      -6.876 -18.337 -30.813  1.00 58.53           O
ATOM   3681  HA  LYS A 245      -9.275 -18.733 -29.922  1.00 58.53           H
ATOM   3682  CB  LYS A 245      -9.908 -17.753 -31.698  1.00 58.53           C
ATOM   3683 1HB  LYS A 245     -10.075 -16.729 -32.033  1.00 58.53           H
ATOM   3684 2HB  LYS A 245      -9.299 -18.242 -32.458  1.00 58.53           H
ATOM   3685  CG  LYS A 245     -11.250 -18.478 -31.568  1.00 58.53           C
ATOM   3686 1HG  LYS A 245     -11.106 -19.425 -31.048  1.00 58.53           H
ATOM   3687 2HG  LYS A 245     -11.932 -17.882 -30.961  1.00 58.53           H
ATOM   3688  CD  LYS A 245     -11.871 -18.732 -32.942  1.00 58.53           C
ATOM   3689 1HD  LYS A 245     -12.084 -17.781 -33.431  1.00 58.53           H
ATOM   3690 2HD  LYS A 245     -11.159 -19.262 -33.575  1.00 58.53           H
ATOM   3691  CE  LYS A 245     -13.159 -19.549 -32.819  1.00 58.53           C
ATOM   3692 1HE  LYS A 245     -12.967 -20.459 -32.251  1.00 58.53           H
ATOM   3693 2HE  LYS A 245     -13.906 -18.980 -32.265  1.00 58.53           H
ATOM   3694  NZ  LYS A 245     -13.684 -19.894 -34.159  1.00 58.53           N
ATOM   3695 1HZ  LYS A 245     -14.526 -20.450 -34.059  1.00 58.53           H
ATOM   3696 2HZ  LYS A 245     -13.898 -19.044 -34.668  1.00 58.53           H
ATOM   3697 3HZ  LYS A 245     -12.986 -20.426 -34.668  1.00 58.53           H
ATOM   3698  HN  LYS A 245     -10.753 -16.843 -29.370  1.00 58.53           H
ATOM   3699  N   LYS A 246      -7.319 -16.189 -30.261  1.00 56.73           N
ATOM   3700  CA  LYS A 246      -5.963 -15.727 -30.501  1.00 56.73           C
ATOM   3701  C   LYS A 246      -5.001 -16.476 -29.577  1.00 56.73           C
ATOM   3702  O   LYS A 246      -5.314 -16.713 -28.411  1.00 56.73           O
ATOM   3703  HA  LYS A 246      -5.712 -15.973 -31.533  1.00 56.73           H
ATOM   3704  CB  LYS A 246      -5.884 -14.205 -30.367  1.00 56.73           C
ATOM   3705 1HB  LYS A 246      -6.454 -13.882 -29.496  1.00 56.73           H
ATOM   3706 2HB  LYS A 246      -4.850 -13.904 -30.200  1.00 56.73           H
ATOM   3707  CG  LYS A 246      -6.426 -13.515 -31.621  1.00 56.73           C
ATOM   3708 1HG  LYS A 246      -5.968 -13.953 -32.508  1.00 56.73           H
ATOM   3709 2HG  LYS A 246      -7.499 -13.686 -31.700  1.00 56.73           H
ATOM   3710  CD  LYS A 246      -6.145 -12.012 -31.585  1.00 56.73           C
ATOM   3711 1HD  LYS A 246      -6.750 -11.543 -30.809  1.00 56.73           H
ATOM   3712 2HD  LYS A 246      -5.101 -11.840 -31.322  1.00 56.73           H
ATOM   3713  CE  LYS A 246      -6.449 -11.364 -32.938  1.00 56.73           C
ATOM   3714 1HE  LYS A 246      -5.891 -11.872 -33.724  1.00 56.73           H
ATOM   3715 2HE  LYS A 246      -7.507 -11.479 -33.173  1.00 56.73           H
ATOM   3716  NZ  LYS A 246      -6.093  -9.928 -32.917  1.00 56.73           N
ATOM   3717 1HZ  LYS A 246      -6.325  -9.509 -33.810  1.00 56.73           H
ATOM   3718 2HZ  LYS A 246      -6.611  -9.462 -32.180  1.00 56.73           H
ATOM   3719 3HZ  LYS A 246      -5.098  -9.829 -32.745  1.00 56.73           H
ATOM   3720  HN  LYS A 246      -7.946 -15.495 -29.909  1.00 56.73           H
ATOM   3721  N   SER A 247      -3.851 -16.828 -30.132  1.00 56.32           N
ATOM   3722  CA  SER A 247      -2.893 -17.649 -29.411  1.00 56.32           C
ATOM   3723  C   SER A 247      -2.256 -16.839 -28.280  1.00 56.32           C
ATOM   3724  O   SER A 247      -1.930 -17.386 -27.228  1.00 56.32           O
ATOM   3725  HA  SER A 247      -3.471 -18.480 -29.008  1.00 56.32           H
ATOM   3726  CB  SER A 247      -1.813 -18.188 -30.351  1.00 56.32           C
ATOM   3727 1HB  SER A 247      -1.348 -19.067 -29.904  1.00 56.32           H
ATOM   3728 2HB  SER A 247      -2.273 -18.512 -31.285  1.00 56.32           H
ATOM   3729  OG  SER A 247      -0.812 -17.213 -30.630  1.00 56.32           O
ATOM   3730  HG  SER A 247      -0.109 -17.604 -31.224  1.00 56.32           H
ATOM   3731  HN  SER A 247      -3.571 -16.563 -31.054  1.00 56.32           H
ATOM   3732  N   SER A 248      -2.097 -15.549 -28.536  1.00 58.98           N
ATOM   3733  CA  SER A 248      -1.344 -14.694 -27.634  1.00 58.98           C
ATOM   3734  C   SER A 248      -1.986 -14.704 -26.246  1.00 58.98           C
ATOM   3735  O   SER A 248      -1.453 -14.114 -25.307  1.00 58.98           O
ATOM   3736  HA  SER A 248      -0.343 -15.125 -27.596  1.00 58.98           H
ATOM   3737  CB  SER A 248      -1.262 -13.264 -28.171  1.00 58.98           C
ATOM   3738 1HB  SER A 248      -0.615 -12.670 -27.524  1.00 58.98           H
ATOM   3739 2HB  SER A 248      -0.802 -13.273 -29.159  1.00 58.98           H
ATOM   3740  OG  SER A 248      -2.545 -12.649 -28.251  1.00 58.98           O
ATOM   3741  HG  SER A 248      -2.456 -11.715 -28.596  1.00 58.98           H
ATOM   3742  HN  SER A 248      -2.471 -15.088 -29.341  1.00 58.98           H
ATOM   3743  N   LYS A 249      -3.122 -15.381 -26.159  1.00 62.28           N
ATOM   3744  CA  LYS A 249      -3.759 -15.613 -24.873  1.00 62.28           C
ATOM   3745  C   LYS A 249      -2.699 -16.031 -23.852  1.00 62.28           C
ATOM   3746  O   LYS A 249      -2.606 -15.447 -22.774  1.00 62.28           O
ATOM   3747  HA  LYS A 249      -4.195 -14.668 -24.550  1.00 62.28           H
ATOM   3748  CB  LYS A 249      -4.905 -16.616 -25.016  1.00 62.28           C
ATOM   3749 1HB  LYS A 249      -4.540 -17.527 -25.491  1.00 62.28           H
ATOM   3750 2HB  LYS A 249      -5.272 -16.897 -24.029  1.00 62.28           H
ATOM   3751  CG  LYS A 249      -6.049 -16.027 -25.844  1.00 62.28           C
ATOM   3752 1HG  LYS A 249      -6.603 -15.305 -25.243  1.00 62.28           H
ATOM   3753 2HG  LYS A 249      -5.643 -15.485 -26.699  1.00 62.28           H
ATOM   3754  CD  LYS A 249      -6.995 -17.126 -26.332  1.00 62.28           C
ATOM   3755 1HD  LYS A 249      -6.427 -17.892 -26.860  1.00 62.28           H
ATOM   3756 2HD  LYS A 249      -7.467 -17.611 -25.478  1.00 62.28           H
ATOM   3757  CE  LYS A 249      -8.070 -16.553 -27.258  1.00 62.28           C
ATOM   3758 1HE  LYS A 249      -8.432 -15.605 -26.861  1.00 62.28           H
ATOM   3759 2HE  LYS A 249      -7.641 -16.344 -28.238  1.00 62.28           H
ATOM   3760  NZ  LYS A 249      -9.196 -17.503 -27.395  1.00 62.28           N
ATOM   3761 1HZ  LYS A 249     -10.000 -17.021 -27.783  1.00 62.28           H
ATOM   3762 2HZ  LYS A 249      -8.926 -18.261 -28.013  1.00 62.28           H
ATOM   3763 3HZ  LYS A 249      -9.435 -17.878 -26.484  1.00 62.28           H
ATOM   3764  HN  LYS A 249      -3.604 -15.767 -26.945  1.00 62.28           H
ATOM   3765  N   HIS A 250      -1.926 -17.040 -24.228  1.00 69.23           N
ATOM   3766  CA  HIS A 250      -1.120 -17.766 -23.262  1.00 69.23           C
ATOM   3767  C   HIS A 250      -0.130 -16.808 -22.596  1.00 69.23           C
ATOM   3768  O   HIS A 250       0.079 -16.868 -21.386  1.00 69.23           O
ATOM   3769  HA  HIS A 250      -1.806 -18.148 -22.506  1.00 69.23           H
ATOM   3770  CB  HIS A 250      -0.434 -18.965 -23.918  1.00 69.23           C
ATOM   3771 1HB  HIS A 250       0.071 -18.631 -24.824  1.00 69.23           H
ATOM   3772 2HB  HIS A 250       0.336 -19.344 -23.246  1.00 69.23           H
ATOM   3773  CG  HIS A 250      -1.374 -20.094 -24.270  1.00 69.23           C
ATOM   3774  ND1 HIS A 250      -1.882 -20.968 -23.326  1.00 69.23           N
ATOM   3775  HD1 HIS A 250      -1.688 -20.948 -22.345  1.00 69.23           H
ATOM   3776  CD2 HIS A 250      -1.892 -20.480 -25.472  1.00 69.23           C
ATOM   3777  HD2 HIS A 250      -1.697 -20.004 -26.432  1.00 69.23           H
ATOM   3778  CE1 HIS A 250      -2.669 -21.838 -23.942  1.00 69.23           C
ATOM   3779  HE1 HIS A 250      -3.216 -22.654 -23.470  1.00 69.23           H
ATOM   3780  NE2 HIS A 250      -2.673 -21.534 -25.272  1.00 69.23           N
ATOM   3781  HN  HIS A 250      -1.847 -17.362 -25.172  1.00 69.23           H
ATOM   3782  N   LYS A 251       0.453 -15.946 -23.417  1.00 69.13           N
ATOM   3783  CA  LYS A 251       1.413 -14.974 -22.922  1.00 69.13           C
ATOM   3784  C   LYS A 251       0.703 -13.992 -21.988  1.00 69.13           C
ATOM   3785  O   LYS A 251       1.152 -13.761 -20.867  1.00 69.13           O
ATOM   3786  HA  LYS A 251       2.162 -15.518 -22.347  1.00 69.13           H
ATOM   3787  CB  LYS A 251       2.140 -14.299 -24.087  1.00 69.13           C
ATOM   3788 1HB  LYS A 251       2.432 -15.048 -24.822  1.00 69.13           H
ATOM   3789 2HB  LYS A 251       1.465 -13.606 -24.589  1.00 69.13           H
ATOM   3790  CG  LYS A 251       3.379 -13.547 -23.598  1.00 69.13           C
ATOM   3791 1HG  LYS A 251       3.076 -12.704 -22.976  1.00 69.13           H
ATOM   3792 2HG  LYS A 251       3.984 -14.203 -22.972  1.00 69.13           H
ATOM   3793  CD  LYS A 251       4.216 -13.043 -24.775  1.00 69.13           C
ATOM   3794 1HD  LYS A 251       4.377 -13.855 -25.485  1.00 69.13           H
ATOM   3795 2HD  LYS A 251       3.671 -12.261 -25.305  1.00 69.13           H
ATOM   3796  CE  LYS A 251       5.564 -12.500 -24.298  1.00 69.13           C
ATOM   3797 1HE  LYS A 251       5.411 -11.595 -23.711  1.00 69.13           H
ATOM   3798 2HE  LYS A 251       6.044 -13.227 -23.643  1.00 69.13           H
ATOM   3799  NZ  LYS A 251       6.443 -12.207 -25.452  1.00 69.13           N
ATOM   3800 1HZ  LYS A 251       7.368 -11.961 -25.118  1.00 69.13           H
ATOM   3801 2HZ  LYS A 251       6.505 -13.026 -26.046  1.00 69.13           H
ATOM   3802 3HZ  LYS A 251       6.058 -11.433 -25.982  1.00 69.13           H
ATOM   3803  HN  LYS A 251       0.278 -15.905 -24.401  1.00 69.13           H
ATOM   3804  N   ALA A 252      -0.394 -13.440 -22.485  1.00 67.85           N
ATOM   3805  CA  ALA A 252      -1.137 -12.442 -21.733  1.00 67.85           C
ATOM   3806  C   ALA A 252      -1.643 -13.065 -20.431  1.00 67.85           C
ATOM   3807  O   ALA A 252      -1.668 -12.406 -19.392  1.00 67.85           O
ATOM   3808  HA  ALA A 252      -0.452 -11.629 -21.495  1.00 67.85           H
ATOM   3809  CB  ALA A 252      -2.274 -11.893 -22.598  1.00 67.85           C
ATOM   3810 1HB  ALA A 252      -1.859 -11.436 -23.496  1.00 67.85           H
ATOM   3811 2HB  ALA A 252      -2.942 -12.707 -22.879  1.00 67.85           H
ATOM   3812 3HB  ALA A 252      -2.830 -11.145 -22.033  1.00 67.85           H
ATOM   3813  HN  ALA A 252      -0.776 -13.664 -23.382  1.00 67.85           H
ATOM   3814  N   LEU A 253      -2.035 -14.327 -20.528  1.00 73.44           N
ATOM   3815  CA  LEU A 253      -2.561 -15.038 -19.375  1.00 73.44           C
ATOM   3816  C   LEU A 253      -1.455 -15.194 -18.329  1.00 73.44           C
ATOM   3817  O   LEU A 253      -1.663 -14.903 -17.153  1.00 73.44           O
ATOM   3818  HA  LEU A 253      -3.356 -14.426 -18.949  1.00 73.44           H
ATOM   3819  CB  LEU A 253      -3.192 -16.364 -19.806  1.00 73.44           C
ATOM   3820 1HB  LEU A 253      -3.768 -16.191 -20.715  1.00 73.44           H
ATOM   3821 2HB  LEU A 253      -2.391 -17.057 -20.063  1.00 73.44           H
ATOM   3822  CG  LEU A 253      -4.102 -17.038 -18.778  1.00 73.44           C
ATOM   3823  HG  LEU A 253      -3.671 -16.887 -17.788  1.00 73.44           H
ATOM   3824  CD1 LEU A 253      -5.490 -16.395 -18.769  1.00 73.44           C
ATOM   3825 1HD1 LEU A 253      -5.399 -15.339 -18.516  1.00 73.44           H
ATOM   3826 2HD1 LEU A 253      -5.943 -16.494 -19.756  1.00 73.44           H
ATOM   3827 3HD1 LEU A 253      -6.117 -16.893 -18.030  1.00 73.44           H
ATOM   3828  CD2 LEU A 253      -4.172 -18.548 -19.015  1.00 73.44           C
ATOM   3829 1HD2 LEU A 253      -4.567 -18.742 -20.012  1.00 73.44           H
ATOM   3830 2HD2 LEU A 253      -3.173 -18.976 -18.931  1.00 73.44           H
ATOM   3831 3HD2 LEU A 253      -4.826 -19.003 -18.271  1.00 73.44           H
ATOM   3832  HN  LEU A 253      -1.998 -14.860 -21.373  1.00 73.44           H
ATOM   3833  N   LYS A 254      -0.303 -15.652 -18.797  1.00 75.48           N
ATOM   3834  CA  LYS A 254       0.824 -15.887 -17.910  1.00 75.48           C
ATOM   3835  C   LYS A 254       1.162 -14.592 -17.169  1.00 75.48           C
ATOM   3836  O   LYS A 254       1.289 -14.589 -15.945  1.00 75.48           O
ATOM   3837  HA  LYS A 254       0.514 -16.633 -17.178  1.00 75.48           H
ATOM   3838  CB  LYS A 254       2.003 -16.477 -18.687  1.00 75.48           C
ATOM   3839 1HB  LYS A 254       1.676 -17.359 -19.238  1.00 75.48           H
ATOM   3840 2HB  LYS A 254       2.356 -15.755 -19.423  1.00 75.48           H
ATOM   3841  CG  LYS A 254       3.147 -16.854 -17.744  1.00 75.48           C
ATOM   3842 1HG  LYS A 254       3.526 -15.959 -17.250  1.00 75.48           H
ATOM   3843 2HG  LYS A 254       2.776 -17.516 -16.962  1.00 75.48           H
ATOM   3844  CD  LYS A 254       4.282 -17.541 -18.506  1.00 75.48           C
ATOM   3845 1HD  LYS A 254       3.901 -18.430 -19.009  1.00 75.48           H
ATOM   3846 2HD  LYS A 254       4.661 -16.875 -19.280  1.00 75.48           H
ATOM   3847  CE  LYS A 254       5.419 -17.932 -17.560  1.00 75.48           C
ATOM   3848 1HE  LYS A 254       5.859 -17.036 -17.121  1.00 75.48           H
ATOM   3849 2HE  LYS A 254       5.027 -18.531 -16.738  1.00 75.48           H
ATOM   3850  NZ  LYS A 254       6.458 -18.696 -18.286  1.00 75.48           N
ATOM   3851 1HZ  LYS A 254       7.213 -18.929 -17.651  1.00 75.48           H
ATOM   3852 2HZ  LYS A 254       6.053 -19.549 -18.657  1.00 75.48           H
ATOM   3853 3HZ  LYS A 254       6.819 -18.135 -19.050  1.00 75.48           H
ATOM   3854  HN  LYS A 254      -0.134 -15.862 -19.760  1.00 75.48           H
ATOM   3855  N   VAL A 255       1.298 -13.524 -17.941  1.00 73.15           N
ATOM   3856  CA  VAL A 255       1.591 -12.221 -17.370  1.00 73.15           C
ATOM   3857  C   VAL A 255       0.594 -11.924 -16.248  1.00 73.15           C
ATOM   3858  O   VAL A 255       0.986 -11.515 -15.156  1.00 73.15           O
ATOM   3859  HA  VAL A 255       2.594 -12.266 -16.945  1.00 73.15           H
ATOM   3860  CB  VAL A 255       1.589 -11.156 -18.468  1.00 73.15           C
ATOM   3861  HB  VAL A 255       0.717 -11.327 -19.099  1.00 73.15           H
ATOM   3862  CG1 VAL A 255       1.469  -9.752 -17.871  1.00 73.15           C
ATOM   3863 1HG1 VAL A 255       0.538  -9.676 -17.308  1.00 73.15           H
ATOM   3864 2HG1 VAL A 255       2.312  -9.567 -17.206  1.00 73.15           H
ATOM   3865 3HG1 VAL A 255       1.469  -9.015 -18.674  1.00 73.15           H
ATOM   3866  CG2 VAL A 255       2.836 -11.272 -19.347  1.00 73.15           C
ATOM   3867 1HG2 VAL A 255       3.727 -11.139 -18.734  1.00 73.15           H
ATOM   3868 2HG2 VAL A 255       2.860 -12.257 -19.815  1.00 73.15           H
ATOM   3869 3HG2 VAL A 255       2.809 -10.504 -20.120  1.00 73.15           H
ATOM   3870  HN  VAL A 255       1.212 -13.540 -18.937  1.00 73.15           H
ATOM   3871  N   THR A 256      -0.676 -12.142 -16.556  1.00 73.58           N
ATOM   3872  CA  THR A 256      -1.744 -11.734 -15.659  1.00 73.58           C
ATOM   3873  C   THR A 256      -1.662 -12.510 -14.343  1.00 73.58           C
ATOM   3874  O   THR A 256      -1.770 -11.926 -13.266  1.00 73.58           O
ATOM   3875  HA  THR A 256      -1.606 -10.680 -15.418  1.00 73.58           H
ATOM   3876  CB  THR A 256      -3.074 -11.920 -16.392  1.00 73.58           C
ATOM   3877  HB  THR A 256      -3.212 -12.960 -16.689  1.00 73.58           H
ATOM   3878  OG1 THR A 256      -3.016 -10.978 -17.460  1.00 73.58           O
ATOM   3879  HG1 THR A 256      -2.987 -11.457 -18.337  1.00 73.58           H
ATOM   3880  CG2 THR A 256      -4.272 -11.464 -15.557  1.00 73.58           C
ATOM   3881 1HG2 THR A 256      -4.166 -10.406 -15.317  1.00 73.58           H
ATOM   3882 2HG2 THR A 256      -4.313 -12.043 -14.634  1.00 73.58           H
ATOM   3883 3HG2 THR A 256      -5.190 -11.618 -16.124  1.00 73.58           H
ATOM   3884  HN  THR A 256      -0.979 -12.588 -17.398  1.00 73.58           H
ATOM   3885  N   ILE A 257      -1.471 -13.815 -14.473  1.00 76.95           N
ATOM   3886  CA  ILE A 257      -1.431 -14.685 -13.310  1.00 76.95           C
ATOM   3887  C   ILE A 257      -0.252 -14.285 -12.420  1.00 76.95           C
ATOM   3888  O   ILE A 257      -0.373 -14.263 -11.197  1.00 76.95           O
ATOM   3889  HA  ILE A 257      -2.353 -14.527 -12.752  1.00 76.95           H
ATOM   3890  CB  ILE A 257      -1.406 -16.153 -13.740  1.00 76.95           C
ATOM   3891  HB  ILE A 257      -0.638 -16.272 -14.504  1.00 76.95           H
ATOM   3892  CG1 ILE A 257      -2.738 -16.562 -14.371  1.00 76.95           C
ATOM   3893 1HG1 ILE A 257      -3.507 -16.622 -13.601  1.00 76.95           H
ATOM   3894 2HG1 ILE A 257      -3.058 -15.798 -15.081  1.00 76.95           H
ATOM   3895  CG2 ILE A 257      -1.024 -17.061 -12.569  1.00 76.95           C
ATOM   3896 1HG2 ILE A 257      -0.034 -16.787 -12.205  1.00 76.95           H
ATOM   3897 2HG2 ILE A 257      -1.752 -16.944 -11.766  1.00 76.95           H
ATOM   3898 3HG2 ILE A 257      -1.014 -18.098 -12.903  1.00 76.95           H
ATOM   3899  CD1 ILE A 257      -2.617 -17.910 -15.085  1.00 76.95           C
ATOM   3900 1HD1 ILE A 257      -1.865 -17.838 -15.871  1.00 76.95           H
ATOM   3901 2HD1 ILE A 257      -2.320 -18.675 -14.367  1.00 76.95           H
ATOM   3902 3HD1 ILE A 257      -3.578 -18.176 -15.524  1.00 76.95           H
ATOM   3903  HN  ILE A 257      -1.346 -14.277 -15.351  1.00 76.95           H
ATOM   3904  N   THR A 258       0.861 -13.978 -13.070  1.00 78.84           N
ATOM   3905  CA  THR A 258       2.080 -13.649 -12.351  1.00 78.84           C
ATOM   3906  C   THR A 258       1.857 -12.431 -11.452  1.00 78.84           C
ATOM   3907  O   THR A 258       2.224 -12.447 -10.278  1.00 78.84           O
ATOM   3908  HA  THR A 258       2.332 -14.485 -11.700  1.00 78.84           H
ATOM   3909  CB  THR A 258       3.196 -13.448 -13.379  1.00 78.84           C
ATOM   3910  HB  THR A 258       2.967 -12.614 -14.043  1.00 78.84           H
ATOM   3911  OG1 THR A 258       3.320 -14.720 -14.010  1.00 78.84           O
ATOM   3912  HG1 THR A 258       2.669 -14.792 -14.765  1.00 78.84           H
ATOM   3913  CG2 THR A 258       4.560 -13.221 -12.726  1.00 78.84           C
ATOM   3914 1HG2 THR A 258       4.819 -14.085 -12.115  1.00 78.84           H
ATOM   3915 2HG2 THR A 258       4.519 -12.331 -12.098  1.00 78.84           H
ATOM   3916 3HG2 THR A 258       5.316 -13.084 -13.500  1.00 78.84           H
ATOM   3917  HN  THR A 258       0.938 -13.953 -14.067  1.00 78.84           H
ATOM   3918  N   VAL A 259       1.256 -11.405 -12.037  1.00 74.55           N
ATOM   3919  CA  VAL A 259       1.050 -10.154 -11.327  1.00 74.55           C
ATOM   3920  C   VAL A 259       0.156 -10.404 -10.111  1.00 74.55           C
ATOM   3921  O   VAL A 259       0.441  -9.921  -9.016  1.00 74.55           O
ATOM   3922  HA  VAL A 259       2.024  -9.809 -10.981  1.00 74.55           H
ATOM   3923  CB  VAL A 259       0.484  -9.099 -12.279  1.00 74.55           C
ATOM   3924  HB  VAL A 259      -0.402  -9.519 -12.756  1.00 74.55           H
ATOM   3925  CG1 VAL A 259       0.057  -7.844 -11.516  1.00 74.55           C
ATOM   3926 1HG1 VAL A 259      -0.711  -8.106 -10.788  1.00 74.55           H
ATOM   3927 2HG1 VAL A 259       0.919  -7.422 -10.999  1.00 74.55           H
ATOM   3928 3HG1 VAL A 259      -0.342  -7.111 -12.216  1.00 74.55           H
ATOM   3929  CG2 VAL A 259       1.491  -8.756 -13.379  1.00 74.55           C
ATOM   3930 1HG2 VAL A 259       2.403  -8.365 -12.927  1.00 74.55           H
ATOM   3931 2HG2 VAL A 259       1.725  -9.654 -13.951  1.00 74.55           H
ATOM   3932 3HG2 VAL A 259       1.063  -8.004 -14.041  1.00 74.55           H
ATOM   3933  HN  VAL A 259       0.913 -11.420 -12.976  1.00 74.55           H
ATOM   3934  N   LEU A 260      -0.909 -11.158 -10.344  1.00 76.13           N
ATOM   3935  CA  LEU A 260      -1.864 -11.450  -9.289  1.00 76.13           C
ATOM   3936  C   LEU A 260      -1.149 -12.171  -8.145  1.00 76.13           C
ATOM   3937  O   LEU A 260      -1.349 -11.841  -6.977  1.00 76.13           O
ATOM   3938  HA  LEU A 260      -2.240 -10.497  -8.916  1.00 76.13           H
ATOM   3939  CB  LEU A 260      -3.061 -12.221  -9.849  1.00 76.13           C
ATOM   3940 1HB  LEU A 260      -3.558 -11.593 -10.589  1.00 76.13           H
ATOM   3941 2HB  LEU A 260      -2.688 -13.099 -10.376  1.00 76.13           H
ATOM   3942  CG  LEU A 260      -4.103 -12.678  -8.826  1.00 76.13           C
ATOM   3943  HG  LEU A 260      -3.607 -13.316  -8.095  1.00 76.13           H
ATOM   3944  CD1 LEU A 260      -4.683 -11.484  -8.064  1.00 76.13           C
ATOM   3945 1HD1 LEU A 260      -3.882 -10.964  -7.539  1.00 76.13           H
ATOM   3946 2HD1 LEU A 260      -5.160 -10.801  -8.767  1.00 76.13           H
ATOM   3947 3HD1 LEU A 260      -5.421 -11.837  -7.344  1.00 76.13           H
ATOM   3948  CD2 LEU A 260      -5.194 -13.518  -9.493  1.00 76.13           C
ATOM   3949 1HD2 LEU A 260      -5.694 -12.924 -10.258  1.00 76.13           H
ATOM   3950 2HD2 LEU A 260      -4.745 -14.399  -9.951  1.00 76.13           H
ATOM   3951 3HD2 LEU A 260      -5.922 -13.829  -8.743  1.00 76.13           H
ATOM   3952  HN  LEU A 260      -1.122 -11.565 -11.232  1.00 76.13           H
ATOM   3953  N   THR A 261      -0.330 -13.143  -8.520  1.00 83.46           N
ATOM   3954  CA  THR A 261       0.315 -13.999  -7.539  1.00 83.46           C
ATOM   3955  C   THR A 261       1.250 -13.178  -6.648  1.00 83.46           C
ATOM   3956  O   THR A 261       1.275 -13.363  -5.432  1.00 83.46           O
ATOM   3957  HA  THR A 261      -0.454 -14.421  -6.893  1.00 83.46           H
ATOM   3958  CB  THR A 261       1.027 -15.126  -8.290  1.00 83.46           C
ATOM   3959  HB  THR A 261       1.857 -14.737  -8.880  1.00 83.46           H
ATOM   3960  OG1 THR A 261      -0.012 -15.758  -9.033  1.00 83.46           O
ATOM   3961  HG1 THR A 261      -0.002 -15.434  -9.979  1.00 83.46           H
ATOM   3962  CG2 THR A 261       1.536 -16.223  -7.354  1.00 83.46           C
ATOM   3963 1HG2 THR A 261       0.696 -16.658  -6.813  1.00 83.46           H
ATOM   3964 2HG2 THR A 261       2.243 -15.795  -6.643  1.00 83.46           H
ATOM   3965 3HG2 THR A 261       2.033 -16.998  -7.938  1.00 83.46           H
ATOM   3966  HN  THR A 261      -0.106 -13.348  -9.473  1.00 83.46           H
ATOM   3967  N   VAL A 262       1.995 -12.288  -7.288  1.00 81.82           N
ATOM   3968  CA  VAL A 262       2.975 -11.484  -6.577  1.00 81.82           C
ATOM   3969  C   VAL A 262       2.260 -10.611  -5.545  1.00 81.82           C
ATOM   3970  O   VAL A 262       2.720 -10.480  -4.412  1.00 81.82           O
ATOM   3971  HA  VAL A 262       3.645 -12.167  -6.055  1.00 81.82           H
ATOM   3972  CB  VAL A 262       3.807 -10.673  -7.573  1.00 81.82           C
ATOM   3973  HB  VAL A 262       3.119 -10.138  -8.227  1.00 81.82           H
ATOM   3974  CG1 VAL A 262       4.670  -9.637  -6.850  1.00 81.82           C
ATOM   3975 1HG1 VAL A 262       4.028  -8.954  -6.293  1.00 81.82           H
ATOM   3976 2HG1 VAL A 262       5.346 -10.144  -6.161  1.00 81.82           H
ATOM   3977 3HG1 VAL A 262       5.251  -9.075  -7.581  1.00 81.82           H
ATOM   3978  CG2 VAL A 262       4.667 -11.591  -8.445  1.00 81.82           C
ATOM   3979 1HG2 VAL A 262       5.342 -12.166  -7.811  1.00 81.82           H
ATOM   3980 2HG2 VAL A 262       4.023 -12.272  -9.001  1.00 81.82           H
ATOM   3981 3HG2 VAL A 262       5.248 -10.989  -9.143  1.00 81.82           H
ATOM   3982  HN  VAL A 262       1.938 -12.114  -8.271  1.00 81.82           H
ATOM   3983  N   PHE A 263       1.146 -10.035  -5.973  1.00 77.61           N
ATOM   3984  CA  PHE A 263       0.378  -9.155  -5.109  1.00 77.61           C
ATOM   3985  C   PHE A 263      -0.139  -9.907  -3.881  1.00 77.61           C
ATOM   3986  O   PHE A 263       0.053  -9.463  -2.750  1.00 77.61           O
ATOM   3987  HA  PHE A 263       1.044  -8.354  -4.789  1.00 77.61           H
ATOM   3988  CB  PHE A 263      -0.815  -8.656  -5.926  1.00 77.61           C
ATOM   3989 1HB  PHE A 263      -0.445  -8.129  -6.806  1.00 77.61           H
ATOM   3990 2HB  PHE A 263      -1.383  -9.515  -6.284  1.00 77.61           H
ATOM   3991  CG  PHE A 263      -1.755  -7.729  -5.153  1.00 77.61           C
ATOM   3992  CD1 PHE A 263      -2.855  -8.237  -4.535  1.00 77.61           C
ATOM   3993  HD1 PHE A 263      -3.066  -9.305  -4.590  1.00 77.61           H
ATOM   3994  CD2 PHE A 263      -1.491  -6.396  -5.083  1.00 77.61           C
ATOM   3995  HD2 PHE A 263      -0.609  -5.989  -5.579  1.00 77.61           H
ATOM   3996  CE1 PHE A 263      -3.727  -7.376  -3.817  1.00 77.61           C
ATOM   3997  HE1 PHE A 263      -4.608  -7.784  -3.321  1.00 77.61           H
ATOM   3998  CE2 PHE A 263      -2.363  -5.536  -4.365  1.00 77.61           C
ATOM   3999  HE2 PHE A 263      -2.151  -4.468  -4.310  1.00 77.61           H
ATOM   4000  CZ  PHE A 263      -3.462  -6.044  -3.747  1.00 77.61           C
ATOM   4001  HZ  PHE A 263      -4.132  -5.384  -3.196  1.00 77.61           H
ATOM   4002  HN  PHE A 263       0.768 -10.162  -6.891  1.00 77.61           H
ATOM   4003  N   VAL A 264      -0.785 -11.033  -4.145  1.00 82.96           N
ATOM   4004  CA  VAL A 264      -1.423 -11.796  -3.086  1.00 82.96           C
ATOM   4005  C   VAL A 264      -0.367 -12.222  -2.063  1.00 82.96           C
ATOM   4006  O   VAL A 264      -0.565 -12.065  -0.859  1.00 82.96           O
ATOM   4007  HA  VAL A 264      -2.142 -11.141  -2.595  1.00 82.96           H
ATOM   4008  CB  VAL A 264      -2.189 -12.979  -3.681  1.00 82.96           C
ATOM   4009  HB  VAL A 264      -1.505 -13.532  -4.324  1.00 82.96           H
ATOM   4010  CG1 VAL A 264      -2.671 -13.929  -2.582  1.00 82.96           C
ATOM   4011 1HG1 VAL A 264      -1.813 -14.311  -2.029  1.00 82.96           H
ATOM   4012 2HG1 VAL A 264      -3.332 -13.391  -1.902  1.00 82.96           H
ATOM   4013 3HG1 VAL A 264      -3.213 -14.760  -3.033  1.00 82.96           H
ATOM   4014  CG2 VAL A 264      -3.358 -12.498  -4.542  1.00 82.96           C
ATOM   4015 1HG2 VAL A 264      -4.043 -11.911  -3.930  1.00 82.96           H
ATOM   4016 2HG2 VAL A 264      -2.979 -11.881  -5.357  1.00 82.96           H
ATOM   4017 3HG2 VAL A 264      -3.886 -13.359  -4.953  1.00 82.96           H
ATOM   4018  HN  VAL A 264      -0.877 -11.424  -5.061  1.00 82.96           H
ATOM   4019  N   LEU A 265       0.732 -12.751  -2.581  1.00 88.05           N
ATOM   4020  CA  LEU A 265       1.750 -13.343  -1.729  1.00 88.05           C
ATOM   4021  C   LEU A 265       2.383 -12.251  -0.864  1.00 88.05           C
ATOM   4022  O   LEU A 265       2.832 -12.519   0.249  1.00 88.05           O
ATOM   4023  HA  LEU A 265       1.253 -14.058  -1.074  1.00 88.05           H
ATOM   4024  CB  LEU A 265       2.762 -14.125  -2.569  1.00 88.05           C
ATOM   4025 1HB  LEU A 265       3.114 -13.479  -3.373  1.00 88.05           H
ATOM   4026 2HB  LEU A 265       3.625 -14.354  -1.942  1.00 88.05           H
ATOM   4027  CG  LEU A 265       2.255 -15.430  -3.186  1.00 88.05           C
ATOM   4028  HG  LEU A 265       1.405 -15.197  -3.826  1.00 88.05           H
ATOM   4029  CD1 LEU A 265       3.326 -16.070  -4.072  1.00 88.05           C
ATOM   4030 1HD1 LEU A 265       3.591 -15.383  -4.876  1.00 88.05           H
ATOM   4031 2HD1 LEU A 265       4.211 -16.287  -3.473  1.00 88.05           H
ATOM   4032 3HD1 LEU A 265       2.940 -16.996  -4.498  1.00 88.05           H
ATOM   4033  CD2 LEU A 265       1.757 -16.391  -2.105  1.00 88.05           C
ATOM   4034 1HD2 LEU A 265       2.573 -16.622  -1.420  1.00 88.05           H
ATOM   4035 2HD2 LEU A 265       0.941 -15.925  -1.553  1.00 88.05           H
ATOM   4036 3HD2 LEU A 265       1.403 -17.310  -2.571  1.00 88.05           H
ATOM   4037  HN  LEU A 265       0.932 -12.780  -3.560  1.00 88.05           H
ATOM   4038  N   SER A 266       2.397 -11.043  -1.408  1.00 86.90           N
ATOM   4039  CA  SER A 266       3.058  -9.932  -0.745  1.00 86.90           C
ATOM   4040  C   SER A 266       2.127  -9.320   0.304  1.00 86.90           C
ATOM   4041  O   SER A 266       2.568  -8.958   1.394  1.00 86.90           O
ATOM   4042  HA  SER A 266       3.940 -10.362  -0.270  1.00 86.90           H
ATOM   4043  CB  SER A 266       3.492  -8.867  -1.755  1.00 86.90           C
ATOM   4044 1HB  SER A 266       3.937  -8.025  -1.225  1.00 86.90           H
ATOM   4045 2HB  SER A 266       4.264  -9.278  -2.406  1.00 86.90           H
ATOM   4046  OG  SER A 266       2.400  -8.406  -2.547  1.00 86.90           O
ATOM   4047  HG  SER A 266       2.382  -8.892  -3.421  1.00 86.90           H
ATOM   4048  HN  SER A 266       1.969 -10.819  -2.283  1.00 86.90           H
ATOM   4049  N   GLN A 267       0.857  -9.224  -0.062  1.00 86.05           N
ATOM   4050  CA  GLN A 267      -0.086  -8.433   0.710  1.00 86.05           C
ATOM   4051  C   GLN A 267      -0.821  -9.319   1.718  1.00 86.05           C
ATOM   4052  O   GLN A 267      -1.145  -8.875   2.819  1.00 86.05           O
ATOM   4053  HA  GLN A 267       0.518  -7.695   1.238  1.00 86.05           H
ATOM   4054  CB  GLN A 267      -1.074  -7.709  -0.206  1.00 86.05           C
ATOM   4055 1HB  GLN A 267      -1.605  -8.436  -0.820  1.00 86.05           H
ATOM   4056 2HB  GLN A 267      -1.822  -7.192   0.395  1.00 86.05           H
ATOM   4057  CG  GLN A 267      -0.352  -6.704  -1.106  1.00 86.05           C
ATOM   4058 1HG  GLN A 267       0.368  -7.227  -1.736  1.00 86.05           H
ATOM   4059 2HG  GLN A 267      -1.070  -6.226  -1.772  1.00 86.05           H
ATOM   4060  CD  GLN A 267       0.367  -5.641  -0.274  1.00 86.05           C
ATOM   4061  OE1 GLN A 267      -0.127  -5.166   0.735  1.00 86.05           O
ATOM   4062  NE2 GLN A 267       1.559  -5.295  -0.752  1.00 86.05           N
ATOM   4063 1HE2 GLN A 267       1.907  -5.723  -1.586  1.00 86.05           H
ATOM   4064 2HE2 GLN A 267       2.108  -4.606  -0.277  1.00 86.05           H
ATOM   4065  HN  GLN A 267       0.472  -9.673  -0.868  1.00 86.05           H
ATOM   4066  N   PHE A 268      -1.062 -10.555   1.306  1.00 88.54           N
ATOM   4067  CA  PHE A 268      -1.927 -11.441   2.066  1.00 88.54           C
ATOM   4068  C   PHE A 268      -1.413 -11.617   3.496  1.00 88.54           C
ATOM   4069  O   PHE A 268      -2.154 -11.412   4.456  1.00 88.54           O
ATOM   4070  HA  PHE A 268      -2.917 -10.984   2.091  1.00 88.54           H
ATOM   4071  CB  PHE A 268      -1.908 -12.798   1.359  1.00 88.54           C
ATOM   4072 1HB  PHE A 268      -2.222 -12.662   0.324  1.00 88.54           H
ATOM   4073 2HB  PHE A 268      -0.884 -13.169   1.335  1.00 88.54           H
ATOM   4074  CG  PHE A 268      -2.803 -13.853   2.014  1.00 88.54           C
ATOM   4075  CD1 PHE A 268      -2.253 -14.817   2.801  1.00 88.54           C
ATOM   4076  HD1 PHE A 268      -1.176 -14.837   2.965  1.00 88.54           H
ATOM   4077  CD2 PHE A 268      -4.147 -13.827   1.808  1.00 88.54           C
ATOM   4078  HD2 PHE A 268      -4.587 -13.055   1.178  1.00 88.54           H
ATOM   4079  CE1 PHE A 268      -3.083 -15.796   3.408  1.00 88.54           C
ATOM   4080  HE1 PHE A 268      -2.643 -16.568   4.039  1.00 88.54           H
ATOM   4081  CE2 PHE A 268      -4.977 -14.806   2.416  1.00 88.54           C
ATOM   4082  HE2 PHE A 268      -6.054 -14.785   2.251  1.00 88.54           H
ATOM   4083  CZ  PHE A 268      -4.428 -15.770   3.203  1.00 88.54           C
ATOM   4084  HZ  PHE A 268      -5.065 -16.521   3.669  1.00 88.54           H
ATOM   4085  HN  PHE A 268      -0.679 -10.951   0.472  1.00 88.54           H
ATOM   4086  N   PRO A 269      -0.139 -11.997   3.664  1.00 93.27           N
ATOM   4087  CA  PRO A 269       0.386 -12.310   4.995  1.00 93.27           C
ATOM   4088  C   PRO A 269       0.139 -11.188   5.991  1.00 93.27           C
ATOM   4089  O   PRO A 269      -0.274 -11.437   7.122  1.00 93.27           O
ATOM   4090  HA  PRO A 269      -0.132 -13.176   5.408  1.00 93.27           H
ATOM   4091  CB  PRO A 269       1.879 -12.536   4.752  1.00 93.27           C
ATOM   4092 1HB  PRO A 269       2.451 -11.617   4.887  1.00 93.27           H
ATOM   4093 2HB  PRO A 269       2.292 -13.271   5.443  1.00 93.27           H
ATOM   4094  CG  PRO A 269       1.933 -13.026   3.310  1.00 93.27           C
ATOM   4095 1HG  PRO A 269       2.924 -12.896   2.875  1.00 93.27           H
ATOM   4096 2HG  PRO A 269       1.701 -14.088   3.235  1.00 93.27           H
ATOM   4097  CD  PRO A 269       0.889 -12.163   2.620  1.00 93.27           C
ATOM   4098 1HD  PRO A 269       1.299 -11.203   2.307  1.00 93.27           H
ATOM   4099 2HD  PRO A 269       0.493 -12.644   1.726  1.00 93.27           H
ATOM   4100  N   TYR A 270       0.401  -9.971   5.539  1.00 91.91           N
ATOM   4101  CA  TYR A 270       0.289  -8.810   6.406  1.00 91.91           C
ATOM   4102  C   TYR A 270      -1.156  -8.605   6.862  1.00 91.91           C
ATOM   4103  O   TYR A 270      -1.407  -8.323   8.033  1.00 91.91           O
ATOM   4104  HA  TYR A 270       0.918  -8.982   7.280  1.00 91.91           H
ATOM   4105  CB  TYR A 270       0.721  -7.610   5.561  1.00 91.91           C
ATOM   4106 1HB  TYR A 270       1.793  -7.674   5.377  1.00 91.91           H
ATOM   4107 2HB  TYR A 270       0.227  -7.665   4.591  1.00 91.91           H
ATOM   4108  CG  TYR A 270       0.408  -6.255   6.200  1.00 91.91           C
ATOM   4109  CD1 TYR A 270      -0.524  -5.418   5.622  1.00 91.91           C
ATOM   4110  HD1 TYR A 270      -1.038  -5.722   4.710  1.00 91.91           H
ATOM   4111  CD2 TYR A 270       1.059  -5.870   7.355  1.00 91.91           C
ATOM   4112  HD2 TYR A 270       1.796  -6.531   7.811  1.00 91.91           H
ATOM   4113  CE1 TYR A 270      -0.818  -4.143   6.223  1.00 91.91           C
ATOM   4114  HE1 TYR A 270      -1.553  -3.473   5.777  1.00 91.91           H
ATOM   4115  CE2 TYR A 270       0.765  -4.595   7.956  1.00 91.91           C
ATOM   4116  HE2 TYR A 270       1.272  -4.279   8.868  1.00 91.91           H
ATOM   4117  CZ  TYR A 270      -0.159  -3.795   7.361  1.00 91.91           C
ATOM   4118  OH  TYR A 270      -0.437  -2.591   7.929  1.00 91.91           O
ATOM   4119  HH  TYR A 270      -0.037  -2.544   8.844  1.00 91.91           H
ATOM   4120  HN  TYR A 270       0.685  -9.772   4.601  1.00 91.91           H
ATOM   4121  N   ASN A 271      -2.070  -8.753   5.914  1.00 89.88           N
ATOM   4122  CA  ASN A 271      -3.476  -8.504   6.183  1.00 89.88           C
ATOM   4123  C   ASN A 271      -4.015  -9.599   7.106  1.00 89.88           C
ATOM   4124  O   ASN A 271      -4.965  -9.373   7.854  1.00 89.88           O
ATOM   4125  HA  ASN A 271      -3.509  -7.517   6.644  1.00 89.88           H
ATOM   4126  CB  ASN A 271      -4.296  -8.528   4.892  1.00 89.88           C
ATOM   4127 1HB  ASN A 271      -4.000  -9.382   4.284  1.00 89.88           H
ATOM   4128 2HB  ASN A 271      -5.352  -8.657   5.131  1.00 89.88           H
ATOM   4129  CG  ASN A 271      -4.102  -7.236   4.096  1.00 89.88           C
ATOM   4130  OD1 ASN A 271      -4.509  -6.159   4.501  1.00 89.88           O
ATOM   4131  ND2 ASN A 271      -3.460  -7.402   2.944  1.00 89.88           N
ATOM   4132 1HD2 ASN A 271      -3.152  -8.313   2.670  1.00 89.88           H
ATOM   4133 2HD2 ASN A 271      -3.284  -6.616   2.351  1.00 89.88           H
ATOM   4134  HN  ASN A 271      -1.863  -9.037   4.978  1.00 89.88           H
ATOM   4135  N   CYS A 272      -3.386 -10.762   7.023  1.00 93.19           N
ATOM   4136  CA  CYS A 272      -3.716 -11.858   7.918  1.00 93.19           C
ATOM   4137  C   CYS A 272      -3.447 -11.402   9.354  1.00 93.19           C
ATOM   4138  O   CYS A 272      -4.293 -11.569  10.231  1.00 93.19           O
ATOM   4139  HA  CYS A 272      -4.775 -12.073   7.773  1.00 93.19           H
ATOM   4140  CB  CYS A 272      -2.940 -13.129   7.568  1.00 93.19           C
ATOM   4141 1HB  CYS A 272      -1.877 -12.902   7.476  1.00 93.19           H
ATOM   4142 2HB  CYS A 272      -3.042 -13.860   8.370  1.00 93.19           H
ATOM   4143  SG  CYS A 272      -3.566 -13.832   5.999  1.00 93.19           S
ATOM   4144  HG  CYS A 272      -2.979 -12.941   5.204  1.00 93.19           H
ATOM   4145  HN  CYS A 272      -2.664 -10.961   6.360  1.00 93.19           H
ATOM   4146  N   ILE A 273      -2.265 -10.837   9.550  1.00 93.80           N
ATOM   4147  CA  ILE A 273      -1.852 -10.405  10.874  1.00 93.80           C
ATOM   4148  C   ILE A 273      -2.729  -9.234  11.321  1.00 93.80           C
ATOM   4149  O   ILE A 273      -3.107  -9.146  12.488  1.00 93.80           O
ATOM   4150  HA  ILE A 273      -2.016 -11.239  11.556  1.00 93.80           H
ATOM   4151  CB  ILE A 273      -0.354 -10.093  10.894  1.00 93.80           C
ATOM   4152  HB  ILE A 273      -0.153  -9.335  10.136  1.00 93.80           H
ATOM   4153  CG1 ILE A 273       0.468 -11.330  10.525  1.00 93.80           C
ATOM   4154 1HG1 ILE A 273       0.184 -11.677   9.532  1.00 93.80           H
ATOM   4155 2HG1 ILE A 273       1.525 -11.068  10.480  1.00 93.80           H
ATOM   4156  CG2 ILE A 273       0.067  -9.506  12.242  1.00 93.80           C
ATOM   4157 1HG2 ILE A 273      -0.485  -8.584  12.425  1.00 93.80           H
ATOM   4158 2HG2 ILE A 273      -0.151 -10.222  13.034  1.00 93.80           H
ATOM   4159 3HG2 ILE A 273       1.136  -9.294  12.229  1.00 93.80           H
ATOM   4160  CD1 ILE A 273       0.258 -12.451  11.544  1.00 93.80           C
ATOM   4161 1HD1 ILE A 273       0.566 -12.108  12.531  1.00 93.80           H
ATOM   4162 2HD1 ILE A 273      -0.796 -12.727  11.568  1.00 93.80           H
ATOM   4163 3HD1 ILE A 273       0.854 -13.318  11.258  1.00 93.80           H
ATOM   4164  HN  ILE A 273      -1.596 -10.673   8.824  1.00 93.80           H
ATOM   4165  N   LEU A 274      -3.029  -8.363  10.368  1.00 92.20           N
ATOM   4166  CA  LEU A 274      -3.840  -7.192  10.653  1.00 92.20           C
ATOM   4167  C   LEU A 274      -5.221  -7.638  11.135  1.00 92.20           C
ATOM   4168  O   LEU A 274      -5.821  -6.994  11.994  1.00 92.20           O
ATOM   4169  HA  LEU A 274      -3.352  -6.645  11.460  1.00 92.20           H
ATOM   4170  CB  LEU A 274      -3.883  -6.262   9.439  1.00 92.20           C
ATOM   4171 1HB  LEU A 274      -2.870  -6.154   9.052  1.00 92.20           H
ATOM   4172 2HB  LEU A 274      -4.472  -6.744   8.658  1.00 92.20           H
ATOM   4173  CG  LEU A 274      -4.457  -4.865   9.683  1.00 92.20           C
ATOM   4174  HG  LEU A 274      -5.403  -4.973  10.214  1.00 92.20           H
ATOM   4175  CD1 LEU A 274      -3.529  -4.039  10.576  1.00 92.20           C
ATOM   4176 1HD1 LEU A 274      -3.408  -4.541  11.537  1.00 92.20           H
ATOM   4177 2HD1 LEU A 274      -2.557  -3.938  10.094  1.00 92.20           H
ATOM   4178 3HD1 LEU A 274      -3.961  -3.051  10.734  1.00 92.20           H
ATOM   4179  CD2 LEU A 274      -4.760  -4.157   8.361  1.00 92.20           C
ATOM   4180 1HD2 LEU A 274      -3.841  -4.061   7.782  1.00 92.20           H
ATOM   4181 2HD2 LEU A 274      -5.487  -4.740   7.795  1.00 92.20           H
ATOM   4182 3HD2 LEU A 274      -5.167  -3.167   8.564  1.00 92.20           H
ATOM   4183  HN  LEU A 274      -2.728  -8.448   9.418  1.00 92.20           H
ATOM   4184  N   LEU A 275      -5.687  -8.738  10.561  1.00 94.10           N
ATOM   4185  CA  LEU A 275      -6.959  -9.312  10.964  1.00 94.10           C
ATOM   4186  C   LEU A 275      -6.881  -9.733  12.433  1.00 94.10           C
ATOM   4187  O   LEU A 275      -7.781  -9.435  13.217  1.00 94.10           O
ATOM   4188  HA  LEU A 275      -7.714  -8.532  10.868  1.00 94.10           H
ATOM   4189  CB  LEU A 275      -7.358 -10.447  10.020  1.00 94.10           C
ATOM   4190 1HB  LEU A 275      -7.443 -10.042   9.012  1.00 94.10           H
ATOM   4191 2HB  LEU A 275      -6.550 -11.179  10.002  1.00 94.10           H
ATOM   4192  CG  LEU A 275      -8.661 -11.175  10.358  1.00 94.10           C
ATOM   4193  HG  LEU A 275      -8.599 -11.524  11.389  1.00 94.10           H
ATOM   4194  CD1 LEU A 275      -9.857 -10.225  10.274  1.00 94.10           C
ATOM   4195 1HD1 LEU A 275      -9.721  -9.406  10.980  1.00 94.10           H
ATOM   4196 2HD1 LEU A 275      -9.933  -9.825   9.263  1.00 94.10           H
ATOM   4197 3HD1 LEU A 275     -10.770 -10.768  10.519  1.00 94.10           H
ATOM   4198  CD2 LEU A 275      -8.845 -12.409   9.473  1.00 94.10           C
ATOM   4199 1HD2 LEU A 275      -8.877 -12.105   8.427  1.00 94.10           H
ATOM   4200 2HD2 LEU A 275      -8.012 -13.095   9.627  1.00 94.10           H
ATOM   4201 3HD2 LEU A 275      -9.779 -12.908   9.735  1.00 94.10           H
ATOM   4202  HN  LEU A 275      -5.211  -9.234   9.835  1.00 94.10           H
ATOM   4203  N   VAL A 276      -5.796 -10.419  12.763  1.00 94.82           N
ATOM   4204  CA  VAL A 276      -5.597 -10.898  14.120  1.00 94.82           C
ATOM   4205  C   VAL A 276      -5.625  -9.711  15.084  1.00 94.82           C
ATOM   4206  O   VAL A 276      -6.297  -9.758  16.114  1.00 94.82           O
ATOM   4207  HA  VAL A 276      -6.427 -11.564  14.359  1.00 94.82           H
ATOM   4208  CB  VAL A 276      -4.301 -11.707  14.204  1.00 94.82           C
ATOM   4209  HB  VAL A 276      -3.494 -11.089  13.810  1.00 94.82           H
ATOM   4210  CG1 VAL A 276      -3.963 -12.050  15.656  1.00 94.82           C
ATOM   4211 1HG1 VAL A 276      -3.839 -11.130  16.228  1.00 94.82           H
ATOM   4212 2HG1 VAL A 276      -4.771 -12.640  16.088  1.00 94.82           H
ATOM   4213 3HG1 VAL A 276      -3.037 -12.625  15.688  1.00 94.82           H
ATOM   4214  CG2 VAL A 276      -4.387 -12.971  13.347  1.00 94.82           C
ATOM   4215 1HG2 VAL A 276      -5.210 -13.593  13.699  1.00 94.82           H
ATOM   4216 2HG2 VAL A 276      -4.559 -12.695  12.307  1.00 94.82           H
ATOM   4217 3HG2 VAL A 276      -3.453 -13.527  13.426  1.00 94.82           H
ATOM   4218  HN  VAL A 276      -5.063 -10.648  12.122  1.00 94.82           H
ATOM   4219  N   GLN A 277      -4.887  -8.673  14.717  1.00 93.30           N
ATOM   4220  CA  GLN A 277      -4.802  -7.484  15.547  1.00 93.30           C
ATOM   4221  C   GLN A 277      -6.188  -6.861  15.726  1.00 93.30           C
ATOM   4222  O   GLN A 277      -6.480  -6.276  16.768  1.00 93.30           O
ATOM   4223  HA  GLN A 277      -4.425  -7.829  16.510  1.00 93.30           H
ATOM   4224  CB  GLN A 277      -3.818  -6.472  14.957  1.00 93.30           C
ATOM   4225 1HB  GLN A 277      -4.008  -6.355  13.890  1.00 93.30           H
ATOM   4226 2HB  GLN A 277      -3.974  -5.496  15.417  1.00 93.30           H
ATOM   4227  CG  GLN A 277      -2.372  -6.920  15.176  1.00 93.30           C
ATOM   4228 1HG  GLN A 277      -2.191  -7.067  16.241  1.00 93.30           H
ATOM   4229 2HG  GLN A 277      -2.208  -7.882  14.690  1.00 93.30           H
ATOM   4230  CD  GLN A 277      -1.388  -5.888  14.623  1.00 93.30           C
ATOM   4231  OE1 GLN A 277      -1.707  -5.089  13.759  1.00 93.30           O
ATOM   4232  NE2 GLN A 277      -0.177  -5.949  15.169  1.00 93.30           N
ATOM   4233 1HE2 GLN A 277       0.020  -6.629  15.875  1.00 93.30           H
ATOM   4234 2HE2 GLN A 277       0.537  -5.314  14.873  1.00 93.30           H
ATOM   4235  HN  GLN A 277      -4.354  -8.637  13.871  1.00 93.30           H
ATOM   4236  N   THR A 278      -7.006  -7.009  14.694  1.00 93.85           N
ATOM   4237  CA  THR A 278      -8.339  -6.432  14.706  1.00 93.85           C
ATOM   4238  C   THR A 278      -9.237  -7.186  15.689  1.00 93.85           C
ATOM   4239  O   THR A 278      -9.990  -6.573  16.444  1.00 93.85           O
ATOM   4240  HA  THR A 278      -8.265  -5.405  15.064  1.00 93.85           H
ATOM   4241  CB  THR A 278      -8.870  -6.436  13.271  1.00 93.85           C
ATOM   4242  HB  THR A 278      -9.019  -7.455  12.915  1.00 93.85           H
ATOM   4243  OG1 THR A 278      -7.916  -5.664  12.546  1.00 93.85           O
ATOM   4244  HG1 THR A 278      -7.263  -6.268  12.090  1.00 93.85           H
ATOM   4245  CG2 THR A 278     -10.173  -5.648  13.127  1.00 93.85           C
ATOM   4246 1HG2 THR A 278     -10.006  -4.612  13.420  1.00 93.85           H
ATOM   4247 2HG2 THR A 278     -10.937  -6.088  13.768  1.00 93.85           H
ATOM   4248 3HG2 THR A 278     -10.506  -5.683  12.090  1.00 93.85           H
ATOM   4249  HN  THR A 278      -6.770  -7.511  13.861  1.00 93.85           H
ATOM   4250  N   ILE A 279      -9.129  -8.506  15.646  1.00 95.26           N
ATOM   4251  CA  ILE A 279      -9.921  -9.350  16.524  1.00 95.26           C
ATOM   4252  C   ILE A 279      -9.507  -9.099  17.976  1.00 95.26           C
ATOM   4253  O   ILE A 279     -10.356  -9.015  18.862  1.00 95.26           O
ATOM   4254  HA  ILE A 279     -10.964  -9.056  16.407  1.00 95.26           H
ATOM   4255  CB  ILE A 279      -9.813 -10.816  16.099  1.00 95.26           C
ATOM   4256  HB  ILE A 279      -8.757 -11.077  16.037  1.00 95.26           H
ATOM   4257  CG1 ILE A 279     -10.413 -11.028  14.707  1.00 95.26           C
ATOM   4258 1HG1 ILE A 279     -11.501 -10.999  14.769  1.00 95.26           H
ATOM   4259 2HG1 ILE A 279     -10.109 -10.215  14.048  1.00 95.26           H
ATOM   4260  CG2 ILE A 279     -10.446 -11.738  17.143  1.00 95.26           C
ATOM   4261 1HG2 ILE A 279      -9.933 -11.612  18.097  1.00 95.26           H
ATOM   4262 2HG2 ILE A 279     -11.499 -11.485  17.261  1.00 95.26           H
ATOM   4263 3HG2 ILE A 279     -10.355 -12.774  16.815  1.00 95.26           H
ATOM   4264  CD1 ILE A 279      -9.966 -12.367  14.116  1.00 95.26           C
ATOM   4265 1HD1 ILE A 279      -8.879 -12.383  14.034  1.00 95.26           H
ATOM   4266 2HD1 ILE A 279     -10.294 -13.178  14.766  1.00 95.26           H
ATOM   4267 3HD1 ILE A 279     -10.407 -12.492  13.127  1.00 95.26           H
ATOM   4268  HN  ILE A 279      -8.515  -8.997  15.028  1.00 95.26           H
ATOM   4269  N   ASP A 280      -8.202  -8.987  18.174  1.00 94.41           N
ATOM   4270  CA  ASP A 280      -7.659  -8.825  19.513  1.00 94.41           C
ATOM   4271  C   ASP A 280      -8.046  -7.446  20.051  1.00 94.41           C
ATOM   4272  O   ASP A 280      -8.270  -7.285  21.250  1.00 94.41           O
ATOM   4273  HA  ASP A 280      -8.092  -9.637  20.097  1.00 94.41           H
ATOM   4274  CB  ASP A 280      -6.132  -8.918  19.503  1.00 94.41           C
ATOM   4275 1HB  ASP A 280      -5.822  -9.812  18.962  1.00 94.41           H
ATOM   4276 2HB  ASP A 280      -5.716  -8.062  18.972  1.00 94.41           H
ATOM   4277  CG  ASP A 280      -5.577  -8.961  20.928  1.00 94.41           C
ATOM   4278  OD1 ASP A 280      -6.068  -9.809  21.704  1.00 94.41           O
ATOM   4279  OD2 ASP A 280      -4.674  -8.144  21.210  1.00 94.41           O
ATOM   4280  HN  ASP A 280      -7.521  -9.006  17.442  1.00 94.41           H
ATOM   4281  N   ALA A 281      -8.113  -6.487  19.139  1.00 92.57           N
ATOM   4282  CA  ALA A 281      -8.511  -5.138  19.501  1.00 92.57           C
ATOM   4283  C   ALA A 281      -9.913  -5.171  20.112  1.00 92.57           C
ATOM   4284  O   ALA A 281     -10.240  -4.352  20.969  1.00 92.57           O
ATOM   4285  HA  ALA A 281      -7.807  -4.772  20.248  1.00 92.57           H
ATOM   4286  CB  ALA A 281      -8.434  -4.235  18.268  1.00 92.57           C
ATOM   4287 1HB  ALA A 281      -7.411  -4.223  17.890  1.00 92.57           H
ATOM   4288 2HB  ALA A 281      -9.102  -4.617  17.495  1.00 92.57           H
ATOM   4289 3HB  ALA A 281      -8.733  -3.223  18.539  1.00 92.57           H
ATOM   4290  HN  ALA A 281      -7.901  -6.621  18.171  1.00 92.57           H
ATOM   4291  N   TYR A 282     -10.705  -6.126  19.646  1.00 91.15           N
ATOM   4292  CA  TYR A 282     -12.072  -6.262  20.119  1.00 91.15           C
ATOM   4293  C   TYR A 282     -12.141  -7.186  21.337  1.00 91.15           C
ATOM   4294  O   TYR A 282     -12.761  -6.846  22.343  1.00 91.15           O
ATOM   4295  HA  TYR A 282     -12.430  -5.272  20.402  1.00 91.15           H
ATOM   4296  CB  TYR A 282     -12.855  -6.896  18.968  1.00 91.15           C
ATOM   4297 1HB  TYR A 282     -12.721  -6.290  18.073  1.00 91.15           H
ATOM   4298 2HB  TYR A 282     -12.435  -7.879  18.754  1.00 91.15           H
ATOM   4299  CG  TYR A 282     -14.353  -7.048  19.244  1.00 91.15           C
ATOM   4300  CD1 TYR A 282     -14.871  -8.282  19.581  1.00 91.15           C
ATOM   4301  HD1 TYR A 282     -14.213  -9.148  19.651  1.00 91.15           H
ATOM   4302  CD2 TYR A 282     -15.185  -5.951  19.155  1.00 91.15           C
ATOM   4303  HD2 TYR A 282     -14.776  -4.976  18.889  1.00 91.15           H
ATOM   4304  CE1 TYR A 282     -16.280  -8.424  19.840  1.00 91.15           C
ATOM   4305  HE1 TYR A 282     -16.702  -9.393  20.107  1.00 91.15           H
ATOM   4306  CE2 TYR A 282     -16.594  -6.093  19.414  1.00 91.15           C
ATOM   4307  HE2 TYR A 282     -17.263  -5.235  19.348  1.00 91.15           H
ATOM   4308  CZ  TYR A 282     -17.072  -7.323  19.744  1.00 91.15           C
ATOM   4309  OH  TYR A 282     -18.403  -7.458  19.989  1.00 91.15           O
ATOM   4310  HH  TYR A 282     -18.858  -6.571  19.906  1.00 91.15           H
ATOM   4311  HN  TYR A 282     -10.427  -6.797  18.959  1.00 91.15           H
ATOM   4312  N   ALA A 283     -11.495  -8.335  21.206  1.00 92.96           N
ATOM   4313  CA  ALA A 283     -11.721  -9.431  22.133  1.00 92.96           C
ATOM   4314  C   ALA A 283     -10.655  -9.392  23.230  1.00 92.96           C
ATOM   4315  O   ALA A 283     -10.840  -9.969  24.300  1.00 92.96           O
ATOM   4316  HA  ALA A 283     -12.702  -9.286  22.586  1.00 92.96           H
ATOM   4317  CB  ALA A 283     -11.722 -10.756  21.368  1.00 92.96           C
ATOM   4318 1HB  ALA A 283     -12.515 -10.743  20.621  1.00 92.96           H
ATOM   4319 2HB  ALA A 283     -10.760 -10.890  20.874  1.00 92.96           H
ATOM   4320 3HB  ALA A 283     -11.891 -11.577  22.064  1.00 92.96           H
ATOM   4321  HN  ALA A 283     -10.829  -8.523  20.483  1.00 92.96           H
ATOM   4322  N   MET A 284      -9.563  -8.706  22.926  1.00 91.00           N
ATOM   4323  CA  MET A 284      -8.459  -8.603  23.865  1.00 91.00           C
ATOM   4324  C   MET A 284      -8.086  -9.977  24.427  1.00 91.00           C
ATOM   4325  O   MET A 284      -7.931 -10.135  25.636  1.00 91.00           O
ATOM   4326  HA  MET A 284      -7.624  -8.199  23.293  1.00 91.00           H
ATOM   4327  CB  MET A 284      -8.850  -7.671  25.013  1.00 91.00           C
ATOM   4328 1HB  MET A 284      -9.691  -8.095  25.561  1.00 91.00           H
ATOM   4329 2HB  MET A 284      -8.021  -7.587  25.717  1.00 91.00           H
ATOM   4330  CG  MET A 284      -9.223  -6.282  24.490  1.00 91.00           C
ATOM   4331 1HG  MET A 284      -8.354  -5.812  24.030  1.00 91.00           H
ATOM   4332 2HG  MET A 284      -9.985  -6.370  23.715  1.00 91.00           H
ATOM   4333  SD  MET A 284      -9.828  -5.267  25.828  1.00 91.00           S
ATOM   4334  CE  MET A 284     -11.229  -4.503  25.028  1.00 91.00           C
ATOM   4335 1HE  MET A 284     -10.888  -3.936  24.162  1.00 91.00           H
ATOM   4336 2HE  MET A 284     -11.928  -5.274  24.706  1.00 91.00           H
ATOM   4337 3HE  MET A 284     -11.725  -3.831  25.729  1.00 91.00           H
ATOM   4338  HN  MET A 284      -9.427  -8.227  22.059  1.00 91.00           H
ATOM   4339  N   PHE A 285      -7.954 -10.935  23.521  1.00 91.51           N
ATOM   4340  CA  PHE A 285      -7.775 -12.321  23.918  1.00 91.51           C
ATOM   4341  C   PHE A 285      -6.293 -12.648  24.112  1.00 91.51           C
ATOM   4342  O   PHE A 285      -5.952 -13.653  24.734  1.00 91.51           O
ATOM   4343  HA  PHE A 285      -8.301 -12.457  24.863  1.00 91.51           H
ATOM   4344  CB  PHE A 285      -8.333 -13.186  22.787  1.00 91.51           C
ATOM   4345 1HB  PHE A 285      -8.439 -14.210  23.145  1.00 91.51           H
ATOM   4346 2HB  PHE A 285      -9.332 -12.833  22.532  1.00 91.51           H
ATOM   4347  CG  PHE A 285      -7.471 -13.190  21.523  1.00 91.51           C
ATOM   4348  CD1 PHE A 285      -7.692 -12.268  20.547  1.00 91.51           C
ATOM   4349  HD1 PHE A 285      -8.482 -11.528  20.666  1.00 91.51           H
ATOM   4350  CD2 PHE A 285      -6.485 -14.114  21.375  1.00 91.51           C
ATOM   4351  HD2 PHE A 285      -6.308 -14.852  22.157  1.00 91.51           H
ATOM   4352  CE1 PHE A 285      -6.892 -12.272  19.374  1.00 91.51           C
ATOM   4353  HE1 PHE A 285      -7.069 -11.533  18.592  1.00 91.51           H
ATOM   4354  CE2 PHE A 285      -5.685 -14.117  20.202  1.00 91.51           C
ATOM   4355  HE2 PHE A 285      -4.894 -14.858  20.083  1.00 91.51           H
ATOM   4356  CZ  PHE A 285      -5.905 -13.196  19.226  1.00 91.51           C
ATOM   4357  HZ  PHE A 285      -5.291 -13.198  18.325  1.00 91.51           H
ATOM   4358  HN  PHE A 285      -7.968 -10.777  22.534  1.00 91.51           H
ATOM   4359  N   ILE A 286      -5.452 -11.782  23.566  1.00 92.12           N
ATOM   4360  CA  ILE A 286      -4.015 -11.953  23.691  1.00 92.12           C
ATOM   4361  C   ILE A 286      -3.545 -11.338  25.011  1.00 92.12           C
ATOM   4362  O   ILE A 286      -3.179 -10.165  25.058  1.00 92.12           O
ATOM   4363  HA  ILE A 286      -3.815 -13.025  23.719  1.00 92.12           H
ATOM   4364  CB  ILE A 286      -3.299 -11.391  22.461  1.00 92.12           C
ATOM   4365  HB  ILE A 286      -3.494 -10.320  22.413  1.00 92.12           H
ATOM   4366  CG1 ILE A 286      -3.850 -12.010  21.175  1.00 92.12           C
ATOM   4367 1HG1 ILE A 286      -3.564 -13.061  21.122  1.00 92.12           H
ATOM   4368 2HG1 ILE A 286      -4.940 -11.977  21.190  1.00 92.12           H
ATOM   4369  CG2 ILE A 286      -1.784 -11.569  22.579  1.00 92.12           C
ATOM   4370 1HG2 ILE A 286      -1.424 -11.044  23.464  1.00 92.12           H
ATOM   4371 2HG2 ILE A 286      -1.548 -12.630  22.666  1.00 92.12           H
ATOM   4372 3HG2 ILE A 286      -1.300 -11.161  21.692  1.00 92.12           H
ATOM   4373  CD1 ILE A 286      -3.328 -11.270  19.943  1.00 92.12           C
ATOM   4374 1HD1 ILE A 286      -3.637 -10.225  19.988  1.00 92.12           H
ATOM   4375 2HD1 ILE A 286      -2.240 -11.326  19.919  1.00 92.12           H
ATOM   4376 3HD1 ILE A 286      -3.735 -11.730  19.043  1.00 92.12           H
ATOM   4377  HN  ILE A 286      -5.738 -10.976  23.048  1.00 92.12           H
ATOM   4378  N   SER A 287      -3.569 -12.159  26.051  1.00 89.64           N
ATOM   4379  CA  SER A 287      -3.123 -11.719  27.362  1.00 89.64           C
ATOM   4380  C   SER A 287      -1.664 -12.126  27.582  1.00 89.64           C
ATOM   4381  O   SER A 287      -0.992 -11.589  28.461  1.00 89.64           O
ATOM   4382  HA  SER A 287      -3.219 -10.633  27.350  1.00 89.64           H
ATOM   4383  CB  SER A 287      -4.008 -12.296  28.468  1.00 89.64           C
ATOM   4384 1HB  SER A 287      -3.627 -11.980  29.439  1.00 89.64           H
ATOM   4385 2HB  SER A 287      -5.016 -11.892  28.374  1.00 89.64           H
ATOM   4386  OG  SER A 287      -4.062 -13.719  28.421  1.00 89.64           O
ATOM   4387  HG  SER A 287      -4.683 -14.062  29.125  1.00 89.64           H
ATOM   4388  HN  SER A 287      -3.886 -13.106  26.009  1.00 89.64           H
ATOM   4389  N   ASN A 288      -1.219 -13.073  26.769  1.00 92.59           N
ATOM   4390  CA  ASN A 288       0.103 -13.649  26.945  1.00 92.59           C
ATOM   4391  C   ASN A 288       1.137 -12.766  26.243  1.00 92.59           C
ATOM   4392  O   ASN A 288       1.038 -12.524  25.041  1.00 92.59           O
ATOM   4393  HA  ASN A 288       0.256 -13.692  28.023  1.00 92.59           H
ATOM   4394  CB  ASN A 288       0.181 -15.048  26.330  1.00 92.59           C
ATOM   4395 1HB  ASN A 288      -0.652 -15.653  26.688  1.00 92.59           H
ATOM   4396 2HB  ASN A 288       0.083 -14.979  25.246  1.00 92.59           H
ATOM   4397  CG  ASN A 288       1.503 -15.730  26.685  1.00 92.59           C
ATOM   4398  OD1 ASN A 288       2.560 -15.121  26.705  1.00 92.59           O
ATOM   4399  ND2 ASN A 288       1.386 -17.026  26.963  1.00 92.59           N
ATOM   4400 1HD2 ASN A 288       0.489 -17.465  26.928  1.00 92.59           H
ATOM   4401 2HD2 ASN A 288       2.195 -17.560  27.207  1.00 92.59           H
ATOM   4402  HN  ASN A 288      -1.743 -13.444  26.003  1.00 92.59           H
ATOM   4403  N   CYS A 289       2.106 -12.309  27.023  1.00 92.14           N
ATOM   4404  CA  CYS A 289       3.091 -11.367  26.519  1.00 92.14           C
ATOM   4405  C   CYS A 289       3.920 -12.069  25.442  1.00 92.14           C
ATOM   4406  O   CYS A 289       4.322 -11.447  24.460  1.00 92.14           O
ATOM   4407  HA  CYS A 289       2.535 -10.530  26.096  1.00 92.14           H
ATOM   4408  CB  CYS A 289       3.968 -10.811  27.643  1.00 92.14           C
ATOM   4409 1HB  CYS A 289       3.345 -10.338  28.402  1.00 92.14           H
ATOM   4410 2HB  CYS A 289       4.504 -11.624  28.133  1.00 92.14           H
ATOM   4411  SG  CYS A 289       5.158  -9.597  26.966  1.00 92.14           S
ATOM   4412  HN  CYS A 289       2.223 -12.572  27.980  1.00 92.14           H
ATOM   4413  N   ALA A 290       4.152 -13.354  25.662  1.00 93.84           N
ATOM   4414  CA  ALA A 290       4.976 -14.133  24.753  1.00 93.84           C
ATOM   4415  C   ALA A 290       4.308 -14.176  23.377  1.00 93.84           C
ATOM   4416  O   ALA A 290       4.969 -13.992  22.357  1.00 93.84           O
ATOM   4417  HA  ALA A 290       5.939 -13.630  24.665  1.00 93.84           H
ATOM   4418  CB  ALA A 290       5.200 -15.529  25.337  1.00 93.84           C
ATOM   4419 1HB  ALA A 290       5.703 -15.444  26.300  1.00 93.84           H
ATOM   4420 2HB  ALA A 290       4.239 -16.026  25.471  1.00 93.84           H
ATOM   4421 3HB  ALA A 290       5.818 -16.113  24.654  1.00 93.84           H
ATOM   4422  HN  ALA A 290       3.789 -13.862  26.444  1.00 93.84           H
ATOM   4423  N   VAL A 291       3.006 -14.420  23.394  1.00 94.13           N
ATOM   4424  CA  VAL A 291       2.242 -14.495  22.160  1.00 94.13           C
ATOM   4425  C   VAL A 291       2.224 -13.119  21.493  1.00 94.13           C
ATOM   4426  O   VAL A 291       2.409 -13.010  20.281  1.00 94.13           O
ATOM   4427  HA  VAL A 291       2.751 -15.198  21.501  1.00 94.13           H
ATOM   4428  CB  VAL A 291       0.841 -15.041  22.444  1.00 94.13           C
ATOM   4429  HB  VAL A 291       0.363 -14.378  23.165  1.00 94.13           H
ATOM   4430  CG1 VAL A 291      -0.012 -15.047  21.174  1.00 94.13           C
ATOM   4431 1HG1 VAL A 291      -0.103 -14.031  20.792  1.00 94.13           H
ATOM   4432 2HG1 VAL A 291       0.462 -15.677  20.421  1.00 94.13           H
ATOM   4433 3HG1 VAL A 291      -1.003 -15.440  21.404  1.00 94.13           H
ATOM   4434  CG2 VAL A 291       0.912 -16.437  23.065  1.00 94.13           C
ATOM   4435 1HG2 VAL A 291       1.418 -17.115  22.377  1.00 94.13           H
ATOM   4436 2HG2 VAL A 291       1.465 -16.391  24.002  1.00 94.13           H
ATOM   4437 3HG2 VAL A 291      -0.097 -16.801  23.256  1.00 94.13           H
ATOM   4438  HN  VAL A 291       2.475 -14.566  24.229  1.00 94.13           H
ATOM   4439  N   SER A 292       1.999 -12.102  22.312  1.00 93.17           N
ATOM   4440  CA  SER A 292       1.912 -10.741  21.809  1.00 93.17           C
ATOM   4441  C   SER A 292       3.229 -10.345  21.140  1.00 93.17           C
ATOM   4442  O   SER A 292       3.227  -9.729  20.075  1.00 93.17           O
ATOM   4443  HA  SER A 292       1.101 -10.754  21.081  1.00 93.17           H
ATOM   4444  CB  SER A 292       1.571  -9.760  22.933  1.00 93.17           C
ATOM   4445 1HB  SER A 292       0.713 -10.133  23.492  1.00 93.17           H
ATOM   4446 2HB  SER A 292       2.407  -9.704  23.631  1.00 93.17           H
ATOM   4447  OG  SER A 292       1.281  -8.457  22.434  1.00 93.17           O
ATOM   4448  HG  SER A 292       0.390  -8.455  21.981  1.00 93.17           H
ATOM   4449  HN  SER A 292       1.878 -12.196  23.300  1.00 93.17           H
ATOM   4450  N   THR A 293       4.322 -10.714  21.791  1.00 93.37           N
ATOM   4451  CA  THR A 293       5.643 -10.385  21.284  1.00 93.37           C
ATOM   4452  C   THR A 293       5.843 -10.982  19.890  1.00 93.37           C
ATOM   4453  O   THR A 293       6.314 -10.300  18.981  1.00 93.37           O
ATOM   4454  HA  THR A 293       5.711  -9.302  21.181  1.00 93.37           H
ATOM   4455  CB  THR A 293       6.675 -10.867  22.306  1.00 93.37           C
ATOM   4456  HB  THR A 293       6.563 -11.934  22.498  1.00 93.37           H
ATOM   4457  OG1 THR A 293       6.475 -10.015  23.430  1.00 93.37           O
ATOM   4458  HG1 THR A 293       5.876 -10.461  24.095  1.00 93.37           H
ATOM   4459  CG2 THR A 293       8.112 -10.576  21.868  1.00 93.37           C
ATOM   4460 1HG2 THR A 293       8.242  -9.501  21.741  1.00 93.37           H
ATOM   4461 2HG2 THR A 293       8.313 -11.080  20.923  1.00 93.37           H
ATOM   4462 3HG2 THR A 293       8.804 -10.938  22.628  1.00 93.37           H
ATOM   4463  HN  THR A 293       4.314 -11.229  22.649  1.00 93.37           H
ATOM   4464  N   ASN A 294       5.476 -12.249  19.765  1.00 94.95           N
ATOM   4465  CA  ASN A 294       5.677 -12.966  18.518  1.00 94.95           C
ATOM   4466  C   ASN A 294       4.794 -12.349  17.431  1.00 94.95           C
ATOM   4467  O   ASN A 294       5.212 -12.231  16.280  1.00 94.95           O
ATOM   4468  HA  ASN A 294       6.740 -12.867  18.298  1.00 94.95           H
ATOM   4469  CB  ASN A 294       5.288 -14.439  18.661  1.00 94.95           C
ATOM   4470 1HB  ASN A 294       4.320 -14.517  19.156  1.00 94.95           H
ATOM   4471 2HB  ASN A 294       5.178 -14.888  17.674  1.00 94.95           H
ATOM   4472  CG  ASN A 294       6.340 -15.208  19.463  1.00 94.95           C
ATOM   4473  OD1 ASN A 294       7.463 -14.767  19.647  1.00 94.95           O
ATOM   4474  ND2 ASN A 294       5.916 -16.380  19.928  1.00 94.95           N
ATOM   4475 1HD2 ASN A 294       4.982 -16.684  19.741  1.00 94.95           H
ATOM   4476 2HD2 ASN A 294       6.532 -16.957  20.464  1.00 94.95           H
ATOM   4477  HN  ASN A 294       5.049 -12.782  20.495  1.00 94.95           H
ATOM   4478  N   ILE A 295       3.591 -11.970  17.835  1.00 93.79           N
ATOM   4479  CA  ILE A 295       2.628 -11.415  16.899  1.00 93.79           C
ATOM   4480  C   ILE A 295       3.161 -10.091  16.349  1.00 93.79           C
ATOM   4481  O   ILE A 295       3.019  -9.805  15.161  1.00 93.79           O
ATOM   4482  HA  ILE A 295       2.532 -12.119  16.072  1.00 93.79           H
ATOM   4483  CB  ILE A 295       1.250 -11.298  17.555  1.00 93.79           C
ATOM   4484  HB  ILE A 295       1.384 -10.910  18.564  1.00 93.79           H
ATOM   4485  CG1 ILE A 295       0.585 -12.670  17.683  1.00 93.79           C
ATOM   4486 1HG1 ILE A 295       0.318 -13.042  16.694  1.00 93.79           H
ATOM   4487 2HG1 ILE A 295       1.291 -13.381  18.111  1.00 93.79           H
ATOM   4488  CG2 ILE A 295       0.367 -10.301  16.801  1.00 93.79           C
ATOM   4489 1HG2 ILE A 295       0.841  -9.320  16.806  1.00 93.79           H
ATOM   4490 2HG2 ILE A 295       0.237 -10.637  15.772  1.00 93.79           H
ATOM   4491 3HG2 ILE A 295      -0.606 -10.237  17.288  1.00 93.79           H
ATOM   4492  CD1 ILE A 295      -0.666 -12.593  18.560  1.00 93.79           C
ATOM   4493 1HD1 ILE A 295      -0.391 -12.244  19.556  1.00 93.79           H
ATOM   4494 2HD1 ILE A 295      -1.379 -11.899  18.116  1.00 93.79           H
ATOM   4495 3HD1 ILE A 295      -1.118 -13.582  18.635  1.00 93.79           H
ATOM   4496  HN  ILE A 295       3.271 -12.037  18.780  1.00 93.79           H
ATOM   4497  N   ASP A 296       3.765  -9.318  17.240  1.00 93.85           N
ATOM   4498  CA  ASP A 296       4.282  -8.011  16.868  1.00 93.85           C
ATOM   4499  C   ASP A 296       5.446  -8.187  15.891  1.00 93.85           C
ATOM   4500  O   ASP A 296       5.581  -7.423  14.937  1.00 93.85           O
ATOM   4501  HA  ASP A 296       3.438  -7.486  16.421  1.00 93.85           H
ATOM   4502  CB  ASP A 296       4.802  -7.256  18.093  1.00 93.85           C
ATOM   4503 1HB  ASP A 296       5.495  -7.889  18.647  1.00 93.85           H
ATOM   4504 2HB  ASP A 296       5.361  -6.377  17.772  1.00 93.85           H
ATOM   4505  CG  ASP A 296       3.650  -6.831  19.005  1.00 93.85           C
ATOM   4506  OD1 ASP A 296       2.500  -6.853  18.515  1.00 93.85           O
ATOM   4507  OD2 ASP A 296       3.945  -6.494  20.172  1.00 93.85           O
ATOM   4508  HN  ASP A 296       3.904  -9.570  18.197  1.00 93.85           H
ATOM   4509  N   ILE A 297       6.258  -9.198  16.163  1.00 94.71           N
ATOM   4510  CA  ILE A 297       7.373  -9.518  15.289  1.00 94.71           C
ATOM   4511  C   ILE A 297       6.838  -9.947  13.922  1.00 94.71           C
ATOM   4512  O   ILE A 297       7.344  -9.513  12.888  1.00 94.71           O
ATOM   4513  HA  ILE A 297       7.959  -8.608  15.160  1.00 94.71           H
ATOM   4514  CB  ILE A 297       8.287 -10.555  15.945  1.00 94.71           C
ATOM   4515  HB  ILE A 297       7.666 -11.363  16.330  1.00 94.71           H
ATOM   4516  CG1 ILE A 297       9.035  -9.953  17.136  1.00 94.71           C
ATOM   4517 1HG1 ILE A 297       9.749  -9.209  16.782  1.00 94.71           H
ATOM   4518 2HG1 ILE A 297       8.331  -9.434  17.787  1.00 94.71           H
ATOM   4519  CG2 ILE A 297       9.243 -11.170  14.920  1.00 94.71           C
ATOM   4520 1HG2 ILE A 297       8.667 -11.659  14.134  1.00 94.71           H
ATOM   4521 2HG2 ILE A 297       9.861 -10.386  14.483  1.00 94.71           H
ATOM   4522 3HG2 ILE A 297       9.881 -11.904  15.412  1.00 94.71           H
ATOM   4523  CD1 ILE A 297       9.769 -11.036  17.928  1.00 94.71           C
ATOM   4524 1HD1 ILE A 297       9.048 -11.765  18.300  1.00 94.71           H
ATOM   4525 2HD1 ILE A 297      10.489 -11.536  17.280  1.00 94.71           H
ATOM   4526 3HD1 ILE A 297      10.292 -10.581  18.769  1.00 94.71           H
ATOM   4527  HN  ILE A 297       6.163  -9.792  16.962  1.00 94.71           H
ATOM   4528  N   CYS A 298       5.820 -10.795  13.960  1.00 94.95           N
ATOM   4529  CA  CYS A 298       5.207 -11.284  12.737  1.00 94.95           C
ATOM   4530  C   CYS A 298       4.713 -10.080  11.933  1.00 94.95           C
ATOM   4531  O   CYS A 298       4.845 -10.050  10.710  1.00 94.95           O
ATOM   4532  HA  CYS A 298       5.983 -11.822  12.191  1.00 94.95           H
ATOM   4533  CB  CYS A 298       4.081 -12.278  13.027  1.00 94.95           C
ATOM   4534 1HB  CYS A 298       3.439 -11.892  13.819  1.00 94.95           H
ATOM   4535 2HB  CYS A 298       3.456 -12.401  12.142  1.00 94.95           H
ATOM   4536  SG  CYS A 298       4.783 -13.893  13.523  1.00 94.95           S
ATOM   4537  HG  CYS A 298       5.137 -13.520  14.750  1.00 94.95           H
ATOM   4538  HN  CYS A 298       5.417 -11.147  14.805  1.00 94.95           H
ATOM   4539  N   PHE A 299       4.154  -9.118  12.652  1.00 93.71           N
ATOM   4540  CA  PHE A 299       3.631  -7.919  12.019  1.00 93.71           C
ATOM   4541  C   PHE A 299       4.735  -7.162  11.279  1.00 93.71           C
ATOM   4542  O   PHE A 299       4.546  -6.737  10.141  1.00 93.71           O
ATOM   4543  HA  PHE A 299       2.869  -8.236  11.306  1.00 93.71           H
ATOM   4544  CB  PHE A 299       3.078  -7.030  13.135  1.00 93.71           C
ATOM   4545 1HB  PHE A 299       2.310  -7.580  13.678  1.00 93.71           H
ATOM   4546 2HB  PHE A 299       3.878  -6.815  13.843  1.00 93.71           H
ATOM   4547  CG  PHE A 299       2.485  -5.708  12.641  1.00 93.71           C
ATOM   4548  CD1 PHE A 299       3.235  -4.574  12.670  1.00 93.71           C
ATOM   4549  HD1 PHE A 299       4.258  -4.606  13.045  1.00 93.71           H
ATOM   4550  CD2 PHE A 299       1.209  -5.668  12.173  1.00 93.71           C
ATOM   4551  HD2 PHE A 299       0.608  -6.578  12.150  1.00 93.71           H
ATOM   4552  CE1 PHE A 299       2.684  -3.348  12.212  1.00 93.71           C
ATOM   4553  HE1 PHE A 299       3.285  -2.438  12.235  1.00 93.71           H
ATOM   4554  CE2 PHE A 299       0.659  -4.442  11.715  1.00 93.71           C
ATOM   4555  HE2 PHE A 299      -0.364  -4.410  11.340  1.00 93.71           H
ATOM   4556  CZ  PHE A 299       1.408  -3.308  11.744  1.00 93.71           C
ATOM   4557  HZ  PHE A 299       0.985  -2.366  11.392  1.00 93.71           H
ATOM   4558  HN  PHE A 299       4.057  -9.148  13.646  1.00 93.71           H
ATOM   4559  N   GLN A 300       5.865  -7.017  11.956  1.00 93.83           N
ATOM   4560  CA  GLN A 300       6.983  -6.276  11.398  1.00 93.83           C
ATOM   4561  C   GLN A 300       7.474  -6.944  10.113  1.00 93.83           C
ATOM   4562  O   GLN A 300       7.736  -6.269   9.118  1.00 93.83           O
ATOM   4563  HA  GLN A 300       6.588  -5.285  11.172  1.00 93.83           H
ATOM   4564  CB  GLN A 300       8.117  -6.144  12.416  1.00 93.83           C
ATOM   4565 1HB  GLN A 300       8.330  -7.118  12.857  1.00 93.83           H
ATOM   4566 2HB  GLN A 300       9.026  -5.816  11.912  1.00 93.83           H
ATOM   4567  CG  GLN A 300       7.751  -5.148  13.519  1.00 93.83           C
ATOM   4568 1HG  GLN A 300       7.640  -4.152  13.091  1.00 93.83           H
ATOM   4569 2HG  GLN A 300       6.788  -5.418  13.953  1.00 93.83           H
ATOM   4570  CD  GLN A 300       8.821  -5.124  14.612  1.00 93.83           C
ATOM   4571  OE1 GLN A 300       9.760  -5.902  14.615  1.00 93.83           O
ATOM   4572  NE2 GLN A 300       8.627  -4.189  15.538  1.00 93.83           N
ATOM   4573 1HE2 GLN A 300       7.835  -3.581  15.477  1.00 93.83           H
ATOM   4574 2HE2 GLN A 300       9.273  -4.093  16.295  1.00 93.83           H
ATOM   4575  HN  GLN A 300       6.023  -7.396  12.869  1.00 93.83           H
ATOM   4576  N   VAL A 301       7.585  -8.263  10.175  1.00 95.28           N
ATOM   4577  CA  VAL A 301       8.123  -9.022   9.059  1.00 95.28           C
ATOM   4578  C   VAL A 301       7.194  -8.875   7.852  1.00 95.28           C
ATOM   4579  O   VAL A 301       7.625  -8.455   6.780  1.00 95.28           O
ATOM   4580  HA  VAL A 301       9.094  -8.596   8.808  1.00 95.28           H
ATOM   4581  CB  VAL A 301       8.338 -10.480   9.472  1.00 95.28           C
ATOM   4582  HB  VAL A 301       7.397 -10.858   9.871  1.00 95.28           H
ATOM   4583  CG1 VAL A 301       8.718 -11.341   8.267  1.00 95.28           C
ATOM   4584 1HG1 VAL A 301       7.919 -11.303   7.526  1.00 95.28           H
ATOM   4585 2HG1 VAL A 301       9.641 -10.963   7.826  1.00 95.28           H
ATOM   4586 3HG1 VAL A 301       8.866 -12.372   8.589  1.00 95.28           H
ATOM   4587  CG2 VAL A 301       9.392 -10.586  10.577  1.00 95.28           C
ATOM   4588 1HG2 VAL A 301      10.338 -10.182  10.216  1.00 95.28           H
ATOM   4589 2HG2 VAL A 301       9.064 -10.020  11.448  1.00 95.28           H
ATOM   4590 3HG2 VAL A 301       9.526 -11.632  10.852  1.00 95.28           H
ATOM   4591  HN  VAL A 301       7.316  -8.810  10.967  1.00 95.28           H
ATOM   4592  N   THR A 302       5.935  -9.228   8.068  1.00 94.41           N
ATOM   4593  CA  THR A 302       4.980  -9.301   6.975  1.00 94.41           C
ATOM   4594  C   THR A 302       4.748  -7.913   6.376  1.00 94.41           C
ATOM   4595  O   THR A 302       4.498  -7.784   5.179  1.00 94.41           O
ATOM   4596  HA  THR A 302       5.407  -9.922   6.188  1.00 94.41           H
ATOM   4597  CB  THR A 302       3.703  -9.955   7.507  1.00 94.41           C
ATOM   4598  HB  THR A 302       2.950 -10.031   6.722  1.00 94.41           H
ATOM   4599  OG1 THR A 302       3.344  -9.154   8.629  1.00 94.41           O
ATOM   4600  HG1 THR A 302       3.708  -9.558   9.468  1.00 94.41           H
ATOM   4601  CG2 THR A 302       3.959 -11.340   8.104  1.00 94.41           C
ATOM   4602 1HG2 THR A 302       4.662 -11.254   8.933  1.00 94.41           H
ATOM   4603 2HG2 THR A 302       4.378 -11.994   7.339  1.00 94.41           H
ATOM   4604 3HG2 THR A 302       3.020 -11.759   8.466  1.00 94.41           H
ATOM   4605  HN  THR A 302       5.566  -9.460   8.968  1.00 94.41           H
ATOM   4606  N   GLN A 303       4.839  -6.909   7.236  1.00 92.78           N
ATOM   4607  CA  GLN A 303       4.659  -5.534   6.803  1.00 92.78           C
ATOM   4608  C   GLN A 303       5.774  -5.132   5.834  1.00 92.78           C
ATOM   4609  O   GLN A 303       5.521  -4.459   4.837  1.00 92.78           O
ATOM   4610  HA  GLN A 303       3.698  -5.515   6.290  1.00 92.78           H
ATOM   4611  CB  GLN A 303       4.606  -4.584   8.002  1.00 92.78           C
ATOM   4612 1HB  GLN A 303       3.797  -4.880   8.669  1.00 92.78           H
ATOM   4613 2HB  GLN A 303       5.533  -4.659   8.571  1.00 92.78           H
ATOM   4614  CG  GLN A 303       4.396  -3.138   7.547  1.00 92.78           C
ATOM   4615 1HG  GLN A 303       5.285  -2.785   7.025  1.00 92.78           H
ATOM   4616 2HG  GLN A 303       3.570  -3.093   6.837  1.00 92.78           H
ATOM   4617  CD  GLN A 303       4.102  -2.226   8.739  1.00 92.78           C
ATOM   4618  OE1 GLN A 303       4.939  -1.989   9.594  1.00 92.78           O
ATOM   4619  NE2 GLN A 303       2.868  -1.728   8.748  1.00 92.78           N
ATOM   4620 1HE2 GLN A 303       2.229  -1.963   8.015  1.00 92.78           H
ATOM   4621 2HE2 GLN A 303       2.580  -1.120   9.487  1.00 92.78           H
ATOM   4622  HN  GLN A 303       5.032  -7.023   8.211  1.00 92.78           H
ATOM   4623  N   THR A 304       6.983  -5.563   6.162  1.00 93.90           N
ATOM   4624  CA  THR A 304       8.140  -5.235   5.347  1.00 93.90           C
ATOM   4625  C   THR A 304       8.003  -5.853   3.954  1.00 93.90           C
ATOM   4626  O   THR A 304       8.359  -5.228   2.956  1.00 93.90           O
ATOM   4627  HA  THR A 304       8.173  -4.154   5.216  1.00 93.90           H
ATOM   4628  CB  THR A 304       9.392  -5.697   6.096  1.00 93.90           C
ATOM   4629  HB  THR A 304       9.417  -6.784   6.180  1.00 93.90           H
ATOM   4630  OG1 THR A 304       9.340  -4.987   7.330  1.00 93.90           O
ATOM   4631  HG1 THR A 304       8.989  -5.582   8.053  1.00 93.90           H
ATOM   4632  CG2 THR A 304      10.683  -5.207   5.438  1.00 93.90           C
ATOM   4633 1HG2 THR A 304      10.688  -4.117   5.416  1.00 93.90           H
ATOM   4634 2HG2 THR A 304      10.740  -5.591   4.420  1.00 93.90           H
ATOM   4635 3HG2 THR A 304      11.540  -5.562   6.009  1.00 93.90           H
ATOM   4636  HN  THR A 304       7.178  -6.124   6.967  1.00 93.90           H
ATOM   4637  N   ILE A 305       7.487  -7.073   3.931  1.00 93.44           N
ATOM   4638  CA  ILE A 305       7.249  -7.761   2.674  1.00 93.44           C
ATOM   4639  C   ILE A 305       6.273  -6.943   1.826  1.00 93.44           C
ATOM   4640  O   ILE A 305       6.441  -6.831   0.613  1.00 93.44           O
ATOM   4641  HA  ILE A 305       8.201  -7.817   2.146  1.00 93.44           H
ATOM   4642  CB  ILE A 305       6.788  -9.198   2.928  1.00 93.44           C
ATOM   4643  HB  ILE A 305       5.933  -9.168   3.603  1.00 93.44           H
ATOM   4644  CG1 ILE A 305       7.883 -10.010   3.622  1.00 93.44           C
ATOM   4645 1HG1 ILE A 305       8.695 -10.205   2.922  1.00 93.44           H
ATOM   4646 2HG1 ILE A 305       8.303  -9.432   4.445  1.00 93.44           H
ATOM   4647  CG2 ILE A 305       6.317  -9.860   1.631  1.00 93.44           C
ATOM   4648 1HG2 ILE A 305       5.484  -9.294   1.216  1.00 93.44           H
ATOM   4649 2HG2 ILE A 305       7.138  -9.878   0.914  1.00 93.44           H
ATOM   4650 3HG2 ILE A 305       5.995 -10.880   1.841  1.00 93.44           H
ATOM   4651  CD1 ILE A 305       7.330 -11.335   4.152  1.00 93.44           C
ATOM   4652 1HD1 ILE A 305       6.534 -11.135   4.870  1.00 93.44           H
ATOM   4653 2HD1 ILE A 305       6.933 -11.920   3.323  1.00 93.44           H
ATOM   4654 3HD1 ILE A 305       8.129 -11.892   4.641  1.00 93.44           H
ATOM   4655  HN  ILE A 305       7.233  -7.589   4.749  1.00 93.44           H
ATOM   4656  N   ALA A 306       5.273  -6.391   2.499  1.00 90.39           N
ATOM   4657  CA  ALA A 306       4.234  -5.641   1.814  1.00 90.39           C
ATOM   4658  C   ALA A 306       4.854  -4.408   1.152  1.00 90.39           C
ATOM   4659  O   ALA A 306       4.403  -3.976   0.092  1.00 90.39           O
ATOM   4660  HA  ALA A 306       3.814  -6.285   1.042  1.00 90.39           H
ATOM   4661  CB  ALA A 306       3.129  -5.276   2.807  1.00 90.39           C
ATOM   4662 1HB  ALA A 306       2.703  -6.187   3.227  1.00 90.39           H
ATOM   4663 2HB  ALA A 306       3.548  -4.668   3.609  1.00 90.39           H
ATOM   4664 3HB  ALA A 306       2.350  -4.713   2.293  1.00 90.39           H
ATOM   4665  HN  ALA A 306       5.168  -6.450   3.491  1.00 90.39           H
ATOM   4666  N   PHE A 307       5.877  -3.877   1.805  1.00 91.87           N
ATOM   4667  CA  PHE A 307       6.498  -2.646   1.347  1.00 91.87           C
ATOM   4668  C   PHE A 307       7.321  -2.885   0.079  1.00 91.87           C
ATOM   4669  O   PHE A 307       7.418  -2.007  -0.777  1.00 91.87           O
ATOM   4670  HA  PHE A 307       5.696  -1.940   1.130  1.00 91.87           H
ATOM   4671  CB  PHE A 307       7.431  -2.173   2.464  1.00 91.87           C
ATOM   4672 1HB  PHE A 307       8.070  -3.003   2.766  1.00 91.87           H
ATOM   4673 2HB  PHE A 307       8.084  -1.393   2.073  1.00 91.87           H
ATOM   4674  CG  PHE A 307       6.702  -1.636   3.697  1.00 91.87           C
ATOM   4675  CD1 PHE A 307       5.343  -1.645   3.742  1.00 91.87           C
ATOM   4676  HD1 PHE A 307       4.773  -2.036   2.899  1.00 91.87           H
ATOM   4677  CD2 PHE A 307       7.413  -1.148   4.749  1.00 91.87           C
ATOM   4678  HD2 PHE A 307       8.503  -1.140   4.713  1.00 91.87           H
ATOM   4679  CE1 PHE A 307       4.666  -1.146   4.886  1.00 91.87           C
ATOM   4680  HE1 PHE A 307       3.577  -1.154   4.922  1.00 91.87           H
ATOM   4681  CE2 PHE A 307       6.737  -0.649   5.894  1.00 91.87           C
ATOM   4682  HE2 PHE A 307       7.307  -0.258   6.736  1.00 91.87           H
ATOM   4683  CZ  PHE A 307       5.377  -0.659   5.938  1.00 91.87           C
ATOM   4684  HZ  PHE A 307       4.858  -0.276   6.817  1.00 91.87           H
ATOM   4685  HN  PHE A 307       6.280  -4.272   2.630  1.00 91.87           H
ATOM   4686  N   PHE A 308       7.892  -4.078  -0.001  1.00 91.53           N
ATOM   4687  CA  PHE A 308       8.680  -4.454  -1.162  1.00 91.53           C
ATOM   4688  C   PHE A 308       7.845  -4.373  -2.441  1.00 91.53           C
ATOM   4689  O   PHE A 308       8.390  -4.232  -3.535  1.00 91.53           O
ATOM   4690  HA  PHE A 308       9.512  -3.753  -1.228  1.00 91.53           H
ATOM   4691  CB  PHE A 308       9.127  -5.902  -0.949  1.00 91.53           C
ATOM   4692 1HB  PHE A 308       8.403  -6.405  -0.308  1.00 91.53           H
ATOM   4693 2HB  PHE A 308       9.117  -6.419  -1.909  1.00 91.53           H
ATOM   4694  CG  PHE A 308      10.519  -6.039  -0.327  1.00 91.53           C
ATOM   4695  CD1 PHE A 308      11.627  -5.906  -1.105  1.00 91.53           C
ATOM   4696  HD1 PHE A 308      11.524  -5.703  -2.170  1.00 91.53           H
ATOM   4697  CD2 PHE A 308      10.647  -6.293   1.003  1.00 91.53           C
ATOM   4698  HD2 PHE A 308       9.759  -6.399   1.625  1.00 91.53           H
ATOM   4699  CE1 PHE A 308      12.918  -6.033  -0.527  1.00 91.53           C
ATOM   4700  HE1 PHE A 308      13.806  -5.927  -1.150  1.00 91.53           H
ATOM   4701  CE2 PHE A 308      11.938  -6.420   1.580  1.00 91.53           C
ATOM   4702  HE2 PHE A 308      12.041  -6.623   2.646  1.00 91.53           H
ATOM   4703  CZ  PHE A 308      13.046  -6.287   0.803  1.00 91.53           C
ATOM   4704  HZ  PHE A 308      14.037  -6.385   1.246  1.00 91.53           H
ATOM   4705  HN  PHE A 308       7.823  -4.780   0.708  1.00 91.53           H
ATOM   4706  N   HIS A 309       6.536  -4.467  -2.262  1.00 86.88           N
ATOM   4707  CA  HIS A 309       5.623  -4.458  -3.392  1.00 86.88           C
ATOM   4708  C   HIS A 309       5.794  -3.157  -4.180  1.00 86.88           C
ATOM   4709  O   HIS A 309       5.720  -3.156  -5.407  1.00 86.88           O
ATOM   4710  HA  HIS A 309       5.904  -5.297  -4.028  1.00 86.88           H
ATOM   4711  CB  HIS A 309       4.182  -4.685  -2.930  1.00 86.88           C
ATOM   4712 1HB  HIS A 309       4.142  -5.597  -2.334  1.00 86.88           H
ATOM   4713 2HB  HIS A 309       3.888  -3.865  -2.275  1.00 86.88           H
ATOM   4714  CG  HIS A 309       3.185  -4.793  -4.058  1.00 86.88           C
ATOM   4715  ND1 HIS A 309       2.544  -3.693  -4.600  1.00 86.88           N
ATOM   4716  HD1 HIS A 309       2.669  -2.743  -4.313  1.00 86.88           H
ATOM   4717  CD2 HIS A 309       2.725  -5.881  -4.740  1.00 86.88           C
ATOM   4718  HD2 HIS A 309       3.025  -6.915  -4.568  1.00 86.88           H
ATOM   4719  CE1 HIS A 309       1.737  -4.111  -5.564  1.00 86.88           C
ATOM   4720  HE1 HIS A 309       1.096  -3.482  -6.181  1.00 86.88           H
ATOM   4721  NE2 HIS A 309       1.850  -5.468  -5.649  1.00 86.88           N
ATOM   4722  HN  HIS A 309       6.098  -4.548  -1.366  1.00 86.88           H
ATOM   4723  N   SER A 310       6.021  -2.081  -3.440  1.00 87.77           N
ATOM   4724  CA  SER A 310       6.051  -0.756  -4.037  1.00 87.77           C
ATOM   4725  C   SER A 310       7.304  -0.600  -4.901  1.00 87.77           C
ATOM   4726  O   SER A 310       7.401   0.334  -5.697  1.00 87.77           O
ATOM   4727  HA  SER A 310       5.152  -0.696  -4.651  1.00 87.77           H
ATOM   4728  CB  SER A 310       6.008   0.332  -2.963  1.00 87.77           C
ATOM   4729 1HB  SER A 310       6.780   0.137  -2.218  1.00 87.77           H
ATOM   4730 2HB  SER A 310       6.238   1.297  -3.415  1.00 87.77           H
ATOM   4731  OG  SER A 310       4.737   0.400  -2.322  1.00 87.77           O
ATOM   4732  HG  SER A 310       4.069   0.825  -2.932  1.00 87.77           H
ATOM   4733  HN  SER A 310       6.182  -2.104  -2.454  1.00 87.77           H
ATOM   4734  N   CYS A 311       8.231  -1.528  -4.717  1.00 90.60           N
ATOM   4735  CA  CYS A 311       9.461  -1.522  -5.491  1.00 90.60           C
ATOM   4736  C   CYS A 311       9.370  -2.627  -6.545  1.00 90.60           C
ATOM   4737  O   CYS A 311      10.220  -2.718  -7.429  1.00 90.60           O
ATOM   4738  HA  CYS A 311       9.528  -0.541  -5.963  1.00 90.60           H
ATOM   4739  CB  CYS A 311      10.692  -1.684  -4.598  1.00 90.60           C
ATOM   4740 1HB  CYS A 311      11.596  -1.473  -5.170  1.00 90.60           H
ATOM   4741 2HB  CYS A 311      10.657  -0.964  -3.781  1.00 90.60           H
ATOM   4742  SG  CYS A 311      10.760  -3.386  -3.929  1.00 90.60           S
ATOM   4743  HG  CYS A 311      11.889  -3.222  -3.246  1.00 90.60           H
ATOM   4744  HN  CYS A 311       8.153  -2.272  -4.054  1.00 90.60           H
ATOM   4745  N   LEU A 312       8.331  -3.439  -6.417  1.00 86.82           N
ATOM   4746  CA  LEU A 312       8.172  -4.594  -7.284  1.00 86.82           C
ATOM   4747  C   LEU A 312       7.433  -4.173  -8.556  1.00 86.82           C
ATOM   4748  O   LEU A 312       7.632  -4.761  -9.618  1.00 86.82           O
ATOM   4749  HA  LEU A 312       9.170  -4.934  -7.562  1.00 86.82           H
ATOM   4750  CB  LEU A 312       7.496  -5.741  -6.531  1.00 86.82           C
ATOM   4751 1HB  LEU A 312       6.632  -5.342  -6.000  1.00 86.82           H
ATOM   4752 2HB  LEU A 312       7.119  -6.456  -7.261  1.00 86.82           H
ATOM   4753  CG  LEU A 312       8.373  -6.493  -5.528  1.00 86.82           C
ATOM   4754  HG  LEU A 312       8.759  -5.775  -4.805  1.00 86.82           H
ATOM   4755  CD1 LEU A 312       7.554  -7.524  -4.748  1.00 86.82           C
ATOM   4756 1HD1 LEU A 312       6.757  -7.018  -4.204  1.00 86.82           H
ATOM   4757 2HD1 LEU A 312       7.121  -8.244  -5.442  1.00 86.82           H
ATOM   4758 3HD1 LEU A 312       8.202  -8.044  -4.043  1.00 86.82           H
ATOM   4759  CD2 LEU A 312       9.580  -7.127  -6.223  1.00 86.82           C
ATOM   4760 1HD2 LEU A 312       9.235  -7.830  -6.981  1.00 86.82           H
ATOM   4761 2HD2 LEU A 312      10.179  -6.348  -6.694  1.00 86.82           H
ATOM   4762 3HD2 LEU A 312      10.187  -7.656  -5.487  1.00 86.82           H
ATOM   4763  HN  LEU A 312       7.608  -3.319  -5.737  1.00 86.82           H
ATOM   4764  N   ASN A 313       6.594  -3.158  -8.406  1.00 79.14           N
ATOM   4765  CA  ASN A 313       5.730  -2.734  -9.495  1.00 79.14           C
ATOM   4766  C   ASN A 313       6.584  -2.422 -10.726  1.00 79.14           C
ATOM   4767  O   ASN A 313       6.369  -2.990 -11.795  1.00 79.14           O
ATOM   4768  HA  ASN A 313       5.049  -3.568  -9.661  1.00 79.14           H
ATOM   4769  CB  ASN A 313       4.956  -1.468  -9.123  1.00 79.14           C
ATOM   4770 1HB  ASN A 313       5.609  -0.784  -8.580  1.00 79.14           H
ATOM   4771 2HB  ASN A 313       4.638  -0.953 -10.029  1.00 79.14           H
ATOM   4772  CG  ASN A 313       3.735  -1.804  -8.265  1.00 79.14           C
ATOM   4773  OD1 ASN A 313       3.194  -2.897  -8.310  1.00 79.14           O
ATOM   4774  ND2 ASN A 313       3.332  -0.807  -7.483  1.00 79.14           N
ATOM   4775 1HD2 ASN A 313       3.820   0.065  -7.494  1.00 79.14           H
ATOM   4776 2HD2 ASN A 313       2.541  -0.930  -6.884  1.00 79.14           H
ATOM   4777  HN  ASN A 313       6.500  -2.630  -7.562  1.00 79.14           H
ATOM   4778  N   PRO A 314       7.564  -1.517 -10.598  1.00 79.37           N
ATOM   4779  CA  PRO A 314       8.399  -1.143 -11.742  1.00 79.37           C
ATOM   4780  C   PRO A 314       9.018  -2.352 -12.425  1.00 79.37           C
ATOM   4781  O   PRO A 314       9.091  -2.408 -13.651  1.00 79.37           O
ATOM   4782  HA  PRO A 314       7.791  -0.664 -12.509  1.00 79.37           H
ATOM   4783  CB  PRO A 314       9.464  -0.229 -11.131  1.00 79.37           C
ATOM   4784 1HB  PRO A 314      10.351  -0.789 -10.834  1.00 79.37           H
ATOM   4785 2HB  PRO A 314       9.791   0.534 -11.837  1.00 79.37           H
ATOM   4786  CG  PRO A 314       8.755   0.382  -9.928  1.00 79.37           C
ATOM   4787 1HG  PRO A 314       9.463   0.772  -9.196  1.00 79.37           H
ATOM   4788 2HG  PRO A 314       8.119   1.219 -10.215  1.00 79.37           H
ATOM   4789  CD  PRO A 314       7.951  -0.785  -9.379  1.00 79.37           C
ATOM   4790 1HD  PRO A 314       8.545  -1.407  -8.710  1.00 79.37           H
ATOM   4791 2HD  PRO A 314       7.085  -0.447  -8.809  1.00 79.37           H
ATOM   4792  N   VAL A 315       9.452  -3.297 -11.604  1.00 81.37           N
ATOM   4793  CA  VAL A 315      10.179  -4.450 -12.107  1.00 81.37           C
ATOM   4794  C   VAL A 315       9.259  -5.271 -13.014  1.00 81.37           C
ATOM   4795  O   VAL A 315       9.683  -5.752 -14.063  1.00 81.37           O
ATOM   4796  HA  VAL A 315      11.015  -4.079 -12.700  1.00 81.37           H
ATOM   4797  CB  VAL A 315      10.747  -5.261 -10.941  1.00 81.37           C
ATOM   4798  HB  VAL A 315       9.913  -5.576 -10.314  1.00 81.37           H
ATOM   4799  CG1 VAL A 315      11.459  -6.519 -11.443  1.00 81.37           C
ATOM   4800 1HG1 VAL A 315      10.752  -7.142 -11.991  1.00 81.37           H
ATOM   4801 2HG1 VAL A 315      12.278  -6.234 -12.103  1.00 81.37           H
ATOM   4802 3HG1 VAL A 315      11.853  -7.077 -10.594  1.00 81.37           H
ATOM   4803  CG2 VAL A 315      11.683  -4.407 -10.084  1.00 81.37           C
ATOM   4804 1HG2 VAL A 315      12.510  -4.048 -10.696  1.00 81.37           H
ATOM   4805 2HG2 VAL A 315      11.132  -3.556  -9.682  1.00 81.37           H
ATOM   4806 3HG2 VAL A 315      12.073  -5.007  -9.262  1.00 81.37           H
ATOM   4807  HN  VAL A 315       9.315  -3.283 -10.613  1.00 81.37           H
ATOM   4808  N   LEU A 316       8.016  -5.406 -12.575  1.00 76.55           N
ATOM   4809  CA  LEU A 316       7.035  -6.167 -13.329  1.00 76.55           C
ATOM   4810  C   LEU A 316       6.896  -5.567 -14.730  1.00 76.55           C
ATOM   4811  O   LEU A 316       6.802  -6.297 -15.715  1.00 76.55           O
ATOM   4812  HA  LEU A 316       7.414  -7.184 -13.425  1.00 76.55           H
ATOM   4813  CB  LEU A 316       5.714  -6.248 -12.561  1.00 76.55           C
ATOM   4814 1HB  LEU A 316       5.398  -5.235 -12.313  1.00 76.55           H
ATOM   4815 2HB  LEU A 316       4.955  -6.664 -13.225  1.00 76.55           H
ATOM   4816  CG  LEU A 316       5.735  -7.076 -11.275  1.00 76.55           C
ATOM   4817  HG  LEU A 316       6.543  -6.706 -10.644  1.00 76.55           H
ATOM   4818  CD1 LEU A 316       4.433  -6.903 -10.490  1.00 76.55           C
ATOM   4819 1HD1 LEU A 316       4.304  -5.853 -10.228  1.00 76.55           H
ATOM   4820 2HD1 LEU A 316       3.593  -7.231 -11.102  1.00 76.55           H
ATOM   4821 3HD1 LEU A 316       4.475  -7.502  -9.580  1.00 76.55           H
ATOM   4822  CD2 LEU A 316       6.033  -8.547 -11.574  1.00 76.55           C
ATOM   4823 1HD2 LEU A 316       5.263  -8.946 -12.234  1.00 76.55           H
ATOM   4824 2HD2 LEU A 316       7.006  -8.629 -12.059  1.00 76.55           H
ATOM   4825 3HD2 LEU A 316       6.042  -9.112 -10.642  1.00 76.55           H
ATOM   4826  HN  LEU A 316       7.677  -5.006 -11.724  1.00 76.55           H
ATOM   4827  N   TYR A 317       6.888  -4.243 -14.773  1.00 72.74           N
ATOM   4828  CA  TYR A 317       6.703  -3.537 -16.030  1.00 72.74           C
ATOM   4829  C   TYR A 317       7.887  -3.769 -16.969  1.00 72.74           C
ATOM   4830  O   TYR A 317       7.709  -3.898 -18.180  1.00 72.74           O
ATOM   4831  HA  TYR A 317       5.796  -3.918 -16.499  1.00 72.74           H
ATOM   4832  CB  TYR A 317       6.635  -2.051 -15.672  1.00 72.74           C
ATOM   4833 1HB  TYR A 317       7.595  -1.743 -15.259  1.00 72.74           H
ATOM   4834 2HB  TYR A 317       6.480  -1.475 -16.584  1.00 72.74           H
ATOM   4835  CG  TYR A 317       5.530  -1.701 -14.672  1.00 72.74           C
ATOM   4836  CD1 TYR A 317       4.400  -2.489 -14.589  1.00 72.74           C
ATOM   4837  HD1 TYR A 317       4.294  -3.360 -15.236  1.00 72.74           H
ATOM   4838  CD2 TYR A 317       5.665  -0.599 -13.853  1.00 72.74           C
ATOM   4839  HD2 TYR A 317       6.558   0.023 -13.919  1.00 72.74           H
ATOM   4840  CE1 TYR A 317       3.361  -2.160 -13.649  1.00 72.74           C
ATOM   4841  HE1 TYR A 317       2.463  -2.773 -13.573  1.00 72.74           H
ATOM   4842  CE2 TYR A 317       4.626  -0.270 -12.912  1.00 72.74           C
ATOM   4843  HE2 TYR A 317       4.719   0.598 -12.260  1.00 72.74           H
ATOM   4844  CZ  TYR A 317       3.525  -1.067 -12.856  1.00 72.74           C
ATOM   4845  OH  TYR A 317       2.543  -0.756 -11.968  1.00 72.74           O
ATOM   4846  HH  TYR A 317       1.830  -1.457 -11.987  1.00 72.74           H
ATOM   4847  HN  TYR A 317       7.005  -3.656 -13.972  1.00 72.74           H
ATOM   4848  N   VAL A 318       9.072  -3.816 -16.377  1.00 71.46           N
ATOM   4849  CA  VAL A 318      10.287  -4.011 -17.148  1.00 71.46           C
ATOM   4850  C   VAL A 318      10.240  -5.381 -17.828  1.00 71.46           C
ATOM   4851  O   VAL A 318      10.339  -5.475 -19.051  1.00 71.46           O
ATOM   4852  HA  VAL A 318      10.317  -3.239 -17.917  1.00 71.46           H
ATOM   4853  CB  VAL A 318      11.512  -3.833 -16.249  1.00 71.46           C
ATOM   4854  HB  VAL A 318      11.399  -4.498 -15.393  1.00 71.46           H
ATOM   4855  CG1 VAL A 318      12.795  -4.227 -16.984  1.00 71.46           C
ATOM   4856 1HG1 VAL A 318      12.733  -5.272 -17.288  1.00 71.46           H
ATOM   4857 2HG1 VAL A 318      12.915  -3.598 -17.867  1.00 71.46           H
ATOM   4858 3HG1 VAL A 318      13.650  -4.090 -16.322  1.00 71.46           H
ATOM   4859  CG2 VAL A 318      11.601  -2.400 -15.721  1.00 71.46           C
ATOM   4860 1HG2 VAL A 318      11.679  -1.708 -16.560  1.00 71.46           H
ATOM   4861 2HG2 VAL A 318      10.706  -2.169 -15.143  1.00 71.46           H
ATOM   4862 3HG2 VAL A 318      12.480  -2.300 -15.085  1.00 71.46           H
ATOM   4863  HN  VAL A 318       9.207  -3.723 -15.390  1.00 71.46           H
ATOM   4864  N   PHE A 319      10.088  -6.409 -17.007  1.00 71.30           N
ATOM   4865  CA  PHE A 319      10.253  -7.774 -17.478  1.00 71.30           C
ATOM   4866  C   PHE A 319       9.055  -8.212 -18.323  1.00 71.30           C
ATOM   4867  O   PHE A 319       9.210  -8.967 -19.281  1.00 71.30           O
ATOM   4868  HA  PHE A 319      11.155  -7.798 -18.089  1.00 71.30           H
ATOM   4869  CB  PHE A 319      10.342  -8.667 -16.239  1.00 71.30           C
ATOM   4870 1HB  PHE A 319       9.588  -8.348 -15.519  1.00 71.30           H
ATOM   4871 2HB  PHE A 319      10.099  -9.691 -16.523  1.00 71.30           H
ATOM   4872  CG  PHE A 319      11.712  -8.654 -15.559  1.00 71.30           C
ATOM   4873  CD1 PHE A 319      12.798  -9.155 -16.207  1.00 71.30           C
ATOM   4874  HD1 PHE A 319      12.691  -9.566 -17.211  1.00 71.30           H
ATOM   4875  CD2 PHE A 319      11.845  -8.141 -14.306  1.00 71.30           C
ATOM   4876  HD2 PHE A 319      10.975  -7.740 -13.786  1.00 71.30           H
ATOM   4877  CE1 PHE A 319      14.070  -9.143 -15.576  1.00 71.30           C
ATOM   4878  HE1 PHE A 319      14.940  -9.545 -16.095  1.00 71.30           H
ATOM   4879  CE2 PHE A 319      13.117  -8.129 -13.675  1.00 71.30           C
ATOM   4880  HE2 PHE A 319      13.224  -7.718 -12.671  1.00 71.30           H
ATOM   4881  CZ  PHE A 319      14.203  -8.630 -14.323  1.00 71.30           C
ATOM   4882  HZ  PHE A 319      15.179  -8.621 -13.839  1.00 71.30           H
ATOM   4883  HN  PHE A 319       9.856  -6.322 -16.038  1.00 71.30           H
ATOM   4884  N   VAL A 320       7.888  -7.718 -17.937  1.00 67.87           N
ATOM   4885  CA  VAL A 320       6.640  -8.276 -18.430  1.00 67.87           C
ATOM   4886  C   VAL A 320       6.062  -7.350 -19.502  1.00 67.87           C
ATOM   4887  O   VAL A 320       5.386  -7.806 -20.423  1.00 67.87           O
ATOM   4888  HA  VAL A 320       6.867  -9.240 -18.885  1.00 67.87           H
ATOM   4889  CB  VAL A 320       5.677  -8.516 -17.266  1.00 67.87           C
ATOM   4890  HB  VAL A 320       5.264  -7.552 -16.968  1.00 67.87           H
ATOM   4891  CG1 VAL A 320       4.514  -9.414 -17.692  1.00 67.87           C
ATOM   4892 1HG1 VAL A 320       3.967  -8.938 -18.506  1.00 67.87           H
ATOM   4893 2HG1 VAL A 320       4.902 -10.375 -18.029  1.00 67.87           H
ATOM   4894 3HG1 VAL A 320       3.845  -9.569 -16.846  1.00 67.87           H
ATOM   4895  CG2 VAL A 320       6.412  -9.106 -16.060  1.00 67.87           C
ATOM   4896 1HG2 VAL A 320       6.865 -10.057 -16.340  1.00 67.87           H
ATOM   4897 2HG2 VAL A 320       7.189  -8.415 -15.734  1.00 67.87           H
ATOM   4898 3HG2 VAL A 320       5.704  -9.267 -15.247  1.00 67.87           H
ATOM   4899  HN  VAL A 320       7.787  -6.954 -17.300  1.00 67.87           H
ATOM   4900  N   GLY A 321       6.348  -6.065 -19.347  1.00 69.92           N
ATOM   4901  CA  GLY A 321       5.856  -5.070 -20.284  1.00 69.92           C
ATOM   4902  C   GLY A 321       6.753  -4.990 -21.520  1.00 69.92           C
ATOM   4903  O   GLY A 321       7.814  -4.368 -21.483  1.00 69.92           O
ATOM   4904 1HA  GLY A 321       4.838  -5.320 -20.584  1.00 69.92           H
ATOM   4905 2HA  GLY A 321       5.814  -4.096 -19.797  1.00 69.92           H
ATOM   4906  HN  GLY A 321       6.904  -5.703 -18.599  1.00 69.92           H
ATOM   4907  N   GLU A 322       6.295  -5.628 -22.587  1.00 74.77           N
ATOM   4908  CA  GLU A 322       6.917  -5.452 -23.889  1.00 74.77           C
ATOM   4909  C   GLU A 322       6.901  -3.976 -24.290  1.00 74.77           C
ATOM   4910  O   GLU A 322       7.907  -3.445 -24.758  1.00 74.77           O
ATOM   4911  HA  GLU A 322       7.945  -5.791 -23.766  1.00 74.77           H
ATOM   4912  CB  GLU A 322       6.227  -6.316 -24.947  1.00 74.77           C
ATOM   4913 1HB  GLU A 322       5.148  -6.173 -24.891  1.00 74.77           H
ATOM   4914 2HB  GLU A 322       6.641  -6.092 -25.930  1.00 74.77           H
ATOM   4915  CG  GLU A 322       6.489  -7.802 -24.698  1.00 74.77           C
ATOM   4916 1HG  GLU A 322       7.563  -7.980 -24.634  1.00 74.77           H
ATOM   4917 2HG  GLU A 322       6.060  -8.095 -23.739  1.00 74.77           H
ATOM   4918  CD  GLU A 322       5.890  -8.660 -25.814  1.00 74.77           C
ATOM   4919  OE1 GLU A 322       6.132  -9.885 -25.781  1.00 74.77           O
ATOM   4920  OE2 GLU A 322       5.203  -8.070 -26.676  1.00 74.77           O
ATOM   4921  HN  GLU A 322       5.515  -6.253 -22.573  1.00 74.77           H
ATOM   4922  N   ARG A 323       5.748  -3.354 -24.093  1.00 75.54           N
ATOM   4923  CA  ARG A 323       5.571  -1.965 -24.480  1.00 75.54           C
ATOM   4924  C   ARG A 323       6.556  -1.073 -23.721  1.00 75.54           C
ATOM   4925  O   ARG A 323       7.163  -0.177 -24.304  1.00 75.54           O
ATOM   4926  HA  ARG A 323       5.770  -1.946 -25.551  1.00 75.54           H
ATOM   4927  CB  ARG A 323       4.143  -1.492 -24.197  1.00 75.54           C
ATOM   4928 1HB  ARG A 323       3.441  -2.299 -24.405  1.00 75.54           H
ATOM   4929 2HB  ARG A 323       4.040  -1.245 -23.140  1.00 75.54           H
ATOM   4930  CG  ARG A 323       3.792  -0.270 -25.048  1.00 75.54           C
ATOM   4931 1HG  ARG A 323       4.463   0.553 -24.804  1.00 75.54           H
ATOM   4932 2HG  ARG A 323       3.941  -0.502 -26.103  1.00 75.54           H
ATOM   4933  CD  ARG A 323       2.342   0.161 -24.816  1.00 75.54           C
ATOM   4934 1HD  ARG A 323       1.699  -0.716 -24.750  1.00 75.54           H
ATOM   4935 2HD  ARG A 323       2.259   0.689 -23.866  1.00 75.54           H
ATOM   4936  NE  ARG A 323       1.891   1.036 -25.921  1.00 75.54           N
ATOM   4937  HE  ARG A 323       2.510   1.170 -26.695  1.00 75.54           H
ATOM   4938  CZ  ARG A 323       0.706   1.661 -25.949  1.00 75.54           C
ATOM   4939  NH1 ARG A 323      -0.162   1.517 -24.938  1.00 75.54           N
ATOM   4940 1HH1 ARG A 323       0.072   0.941 -24.155  1.00 75.54           H
ATOM   4941 2HH1 ARG A 323      -1.045   1.987 -24.967  1.00 75.54           H
ATOM   4942  NH2 ARG A 323       0.402   2.431 -27.002  1.00 75.54           N
ATOM   4943 1HH2 ARG A 323      -0.478   2.904 -27.038  1.00 75.54           H
ATOM   4944 2HH2 ARG A 323       1.056   2.533 -27.752  1.00 75.54           H
ATOM   4945  HN  ARG A 323       4.945  -3.783 -23.678  1.00 75.54           H
ATOM   4946  N   PHE A 324       6.683  -1.351 -22.432  1.00 77.11           N
ATOM   4947  CA  PHE A 324       7.532  -0.542 -21.573  1.00 77.11           C
ATOM   4948  C   PHE A 324       9.002  -0.669 -21.978  1.00 77.11           C
ATOM   4949  O   PHE A 324       9.723   0.327 -22.030  1.00 77.11           O
ATOM   4950  HA  PHE A 324       7.213   0.494 -21.686  1.00 77.11           H
ATOM   4951  CB  PHE A 324       7.361  -1.073 -20.148  1.00 77.11           C
ATOM   4952 1HB  PHE A 324       6.297  -1.149 -19.924  1.00 77.11           H
ATOM   4953 2HB  PHE A 324       7.771  -2.082 -20.095  1.00 77.11           H
ATOM   4954  CG  PHE A 324       8.031  -0.209 -19.078  1.00 77.11           C
ATOM   4955  CD1 PHE A 324       9.294  -0.499 -18.663  1.00 77.11           C
ATOM   4956  HD1 PHE A 324       9.828  -1.346 -19.092  1.00 77.11           H
ATOM   4957  CD2 PHE A 324       7.365   0.848 -18.541  1.00 77.11           C
ATOM   4958  HD2 PHE A 324       6.353   1.080 -18.874  1.00 77.11           H
ATOM   4959  CE1 PHE A 324       9.916   0.303 -17.669  1.00 77.11           C
ATOM   4960  HE1 PHE A 324      10.928   0.071 -17.337  1.00 77.11           H
ATOM   4961  CE2 PHE A 324       7.987   1.650 -17.548  1.00 77.11           C
ATOM   4962  HE2 PHE A 324       7.453   2.497 -17.118  1.00 77.11           H
ATOM   4963  CZ  PHE A 324       9.250   1.360 -17.133  1.00 77.11           C
ATOM   4964  HZ  PHE A 324       9.727   1.976 -16.371  1.00 77.11           H
ATOM   4965  HN  PHE A 324       6.221  -2.110 -21.974  1.00 77.11           H
ATOM   4966  N   ARG A 325       9.402  -1.901 -22.256  1.00 80.25           N
ATOM   4967  CA  ARG A 325      10.768  -2.167 -22.674  1.00 80.25           C
ATOM   4968  C   ARG A 325      11.105  -1.364 -23.932  1.00 80.25           C
ATOM   4969  O   ARG A 325      12.186  -0.786 -24.032  1.00 80.25           O
ATOM   4970  HA  ARG A 325      11.383  -1.853 -21.831  1.00 80.25           H
ATOM   4971  CB  ARG A 325      10.976  -3.656 -22.957  1.00 80.25           C
ATOM   4972 1HB  ARG A 325      10.080  -4.072 -23.418  1.00 80.25           H
ATOM   4973 2HB  ARG A 325      11.790  -3.784 -23.672  1.00 80.25           H
ATOM   4974  CG  ARG A 325      11.296  -4.420 -21.671  1.00 80.25           C
ATOM   4975 1HG  ARG A 325      12.177  -3.987 -21.196  1.00 80.25           H
ATOM   4976 2HG  ARG A 325      10.471  -4.315 -20.967  1.00 80.25           H
ATOM   4977  CD  ARG A 325      11.543  -5.902 -21.959  1.00 80.25           C
ATOM   4978 1HD  ARG A 325      12.114  -6.011 -22.881  1.00 80.25           H
ATOM   4979 2HD  ARG A 325      12.140  -6.342 -21.161  1.00 80.25           H
ATOM   4980  NE  ARG A 325      10.252  -6.616 -22.077  1.00 80.25           N
ATOM   4981  HE  ARG A 325       9.412  -6.093 -21.934  1.00 80.25           H
ATOM   4982  CZ  ARG A 325      10.139  -7.921 -22.362  1.00 80.25           C
ATOM   4983  NH1 ARG A 325      11.231  -8.671 -22.562  1.00 80.25           N
ATOM   4984 1HH1 ARG A 325      12.139  -8.258 -22.499  1.00 80.25           H
ATOM   4985 2HH1 ARG A 325      11.138  -9.643 -22.775  1.00 80.25           H
ATOM   4986  NH2 ARG A 325       8.916  -8.464 -22.444  1.00 80.25           N
ATOM   4987 1HH2 ARG A 325       8.814  -9.436 -22.656  1.00 80.25           H
ATOM   4988 2HH2 ARG A 325       8.106  -7.897 -22.293  1.00 80.25           H
ATOM   4989  HN  ARG A 325       8.812  -2.706 -22.200  1.00 80.25           H
ATOM   4990  N   ARG A 326      10.159  -1.353 -24.860  1.00 81.05           N
ATOM   4991  CA  ARG A 326      10.332  -0.609 -26.095  1.00 81.05           C
ATOM   4992  C   ARG A 326      10.473   0.886 -25.799  1.00 81.05           C
ATOM   4993  O   ARG A 326      11.345   1.552 -26.354  1.00 81.05           O
ATOM   4994  HA  ARG A 326      11.244  -1.009 -26.537  1.00 81.05           H
ATOM   4995  CB  ARG A 326       9.146  -0.825 -27.038  1.00 81.05           C
ATOM   4996 1HB  ARG A 326       8.213  -0.733 -26.483  1.00 81.05           H
ATOM   4997 2HB  ARG A 326       9.139  -0.048 -27.803  1.00 81.05           H
ATOM   4998  CG  ARG A 326       9.218  -2.201 -27.702  1.00 81.05           C
ATOM   4999 1HG  ARG A 326      10.129  -2.276 -28.296  1.00 81.05           H
ATOM   5000 2HG  ARG A 326       9.271  -2.976 -26.937  1.00 81.05           H
ATOM   5001  CD  ARG A 326       7.999  -2.443 -28.595  1.00 81.05           C
ATOM   5002 1HD  ARG A 326       7.087  -2.183 -28.059  1.00 81.05           H
ATOM   5003 2HD  ARG A 326       8.048  -1.799 -29.473  1.00 81.05           H
ATOM   5004  NE  ARG A 326       7.952  -3.862 -29.013  1.00 81.05           N
ATOM   5005  HE  ARG A 326       8.110  -4.562 -28.316  1.00 81.05           H
ATOM   5006  CZ  ARG A 326       7.709  -4.269 -30.267  1.00 81.05           C
ATOM   5007  NH1 ARG A 326       7.490  -3.375 -31.241  1.00 81.05           N
ATOM   5008 1HH1 ARG A 326       7.506  -2.397 -31.035  1.00 81.05           H
ATOM   5009 2HH1 ARG A 326       7.309  -3.687 -32.174  1.00 81.05           H
ATOM   5010  NH2 ARG A 326       7.690  -5.582 -30.532  1.00 81.05           N
ATOM   5011 1HH2 ARG A 326       7.510  -5.902 -31.462  1.00 81.05           H
ATOM   5012 2HH2 ARG A 326       7.854  -6.242 -29.799  1.00 81.05           H
ATOM   5013  HN  ARG A 326       9.290  -1.840 -24.777  1.00 81.05           H
ATOM   5014  N   ASP A 327       9.602   1.368 -24.925  1.00 81.44           N
ATOM   5015  CA  ASP A 327       9.587   2.781 -24.585  1.00 81.44           C
ATOM   5016  C   ASP A 327      10.891   3.143 -23.871  1.00 81.44           C
ATOM   5017  O   ASP A 327      11.470   4.198 -24.126  1.00 81.44           O
ATOM   5018  HA  ASP A 327       9.473   3.303 -25.535  1.00 81.44           H
ATOM   5019  CB  ASP A 327       8.426   3.109 -23.644  1.00 81.44           C
ATOM   5020 1HB  ASP A 327       8.501   2.500 -22.743  1.00 81.44           H
ATOM   5021 2HB  ASP A 327       8.491   4.151 -23.330  1.00 81.44           H
ATOM   5022  CG  ASP A 327       7.080   2.858 -24.326  1.00 81.44           C
ATOM   5023  OD1 ASP A 327       7.031   3.025 -25.563  1.00 81.44           O
ATOM   5024  OD2 ASP A 327       6.130   2.505 -23.594  1.00 81.44           O
ATOM   5025  HN  ASP A 327       8.917   0.813 -24.454  1.00 81.44           H
ATOM   5026  N   LEU A 328      11.315   2.248 -22.992  1.00 83.17           N
ATOM   5027  CA  LEU A 328      12.512   2.483 -22.201  1.00 83.17           C
ATOM   5028  C   LEU A 328      13.709   2.660 -23.137  1.00 83.17           C
ATOM   5029  O   LEU A 328      14.455   3.631 -23.020  1.00 83.17           O
ATOM   5030  HA  LEU A 328      12.362   3.413 -21.652  1.00 83.17           H
ATOM   5031  CB  LEU A 328      12.698   1.372 -21.166  1.00 83.17           C
ATOM   5032 1HB  LEU A 328      11.850   1.394 -20.482  1.00 83.17           H
ATOM   5033 2HB  LEU A 328      12.665   0.413 -21.683  1.00 83.17           H
ATOM   5034  CG  LEU A 328      13.985   1.432 -20.342  1.00 83.17           C
ATOM   5035  HG  LEU A 328      14.829   1.492 -21.029  1.00 83.17           H
ATOM   5036  CD1 LEU A 328      14.020   2.690 -19.472  1.00 83.17           C
ATOM   5037 1HD1 LEU A 328      13.971   3.574 -20.108  1.00 83.17           H
ATOM   5038 2HD1 LEU A 328      13.169   2.685 -18.791  1.00 83.17           H
ATOM   5039 3HD1 LEU A 328      14.946   2.708 -18.896  1.00 83.17           H
ATOM   5040  CD2 LEU A 328      14.166   0.158 -19.514  1.00 83.17           C
ATOM   5041 1HD2 LEU A 328      13.321   0.042 -18.836  1.00 83.17           H
ATOM   5042 2HD2 LEU A 328      14.218  -0.703 -20.180  1.00 83.17           H
ATOM   5043 3HD2 LEU A 328      15.089   0.227 -18.938  1.00 83.17           H
ATOM   5044  HN  LEU A 328      10.858   1.376 -22.816  1.00 83.17           H
ATOM   5045  N   VAL A 329      13.857   1.705 -24.044  1.00 82.88           N
ATOM   5046  CA  VAL A 329      14.999   1.696 -24.942  1.00 82.88           C
ATOM   5047  C   VAL A 329      14.972   2.958 -25.806  1.00 82.88           C
ATOM   5048  O   VAL A 329      16.018   3.533 -26.104  1.00 82.88           O
ATOM   5049  HA  VAL A 329      15.900   1.710 -24.329  1.00 82.88           H
ATOM   5050  CB  VAL A 329      15.006   0.407 -25.766  1.00 82.88           C
ATOM   5051  HB  VAL A 329      14.061   0.349 -26.305  1.00 82.88           H
ATOM   5052  CG1 VAL A 329      16.135   0.423 -26.799  1.00 82.88           C
ATOM   5053 1HG1 VAL A 329      15.999   1.268 -27.473  1.00 82.88           H
ATOM   5054 2HG1 VAL A 329      17.094   0.517 -26.288  1.00 82.88           H
ATOM   5055 3HG1 VAL A 329      16.117  -0.505 -27.371  1.00 82.88           H
ATOM   5056  CG2 VAL A 329      15.108  -0.822 -24.861  1.00 82.88           C
ATOM   5057 1HG2 VAL A 329      16.031  -0.772 -24.283  1.00 82.88           H
ATOM   5058 2HG2 VAL A 329      14.255  -0.846 -24.183  1.00 82.88           H
ATOM   5059 3HG2 VAL A 329      15.111  -1.724 -25.472  1.00 82.88           H
ATOM   5060  HN  VAL A 329      13.214   0.949 -24.169  1.00 82.88           H
ATOM   5061  N   LYS A 330      13.765   3.353 -26.184  1.00 82.24           N
[truncated: 117,320 more chars]
