# Supplementary material for: Noncanonical roles of chemokine regions in CCR9 activation revealed by structural modeling and mutational mapping
Source: Nat Commun. 2025 Aug 18;16:7695. doi: 10.1038/s41467-025-62321-9 (PMC12361432; doi:10.1038/s41467-025-62321-9)
Supplement: Supplementary file 4 — Supplementary Data 2 [file 41467_2025_62321_MOESM4_ESM.zip › CCR9_CCL25_rnk146.pdb]

SSBOND   1 CYS A   38    CYS A  289 
SSBOND   2 CYS A  119    CYS A  198 
SSBOND   3 CYS B    7    CYS B   35 
SSBOND   4 CYS B    8    CYS B   52 
ATOM      1  N   GLU A  20      -4.225  -4.733  60.653  1.00 46.75           N
ATOM      2  CA  GLU A  20      -4.329  -4.341  59.258  1.00 46.75           C
ATOM      3  C   GLU A  20      -3.001  -4.582  58.538  1.00 46.75           C
ATOM      4  O   GLU A  20      -2.975  -4.773  57.323  1.00 46.75           O
ATOM      5  HA  GLU A  20      -5.102  -4.983  58.834  1.00 46.75           H
ATOM      6  CB  GLU A  20      -4.765  -2.880  59.130  1.00 46.75           C
ATOM      7 1HB  GLU A  20      -4.289  -2.286  59.910  1.00 46.75           H
ATOM      8 2HB  GLU A  20      -4.553  -2.521  58.124  1.00 46.75           H
ATOM      9  CG  GLU A  20      -6.276  -2.740  59.329  1.00 46.75           C
ATOM     10 1HG  GLU A  20      -6.787  -3.582  58.864  1.00 46.75           H
ATOM     11 2HG  GLU A  20      -6.511  -2.772  60.393  1.00 46.75           H
ATOM     12  CD  GLU A  20      -6.788  -1.429  58.728  1.00 46.75           C
ATOM     13  OE1 GLU A  20      -8.005  -1.372  58.446  1.00 46.75           O
ATOM     14  OE2 GLU A  20      -5.951  -0.515  58.563  1.00 46.75           O
ATOM     15  HN  GLU A  20      -3.324  -5.065  60.933  1.00 46.75           H
ATOM     16  N   SER A  21      -1.930  -4.565  59.318  1.00 53.26           N
ATOM     17  CA  SER A  21      -0.594  -4.676  58.758  1.00 53.26           C
ATOM     18  C   SER A  21      -0.360  -6.097  58.240  1.00 53.26           C
ATOM     19  O   SER A  21       0.187  -6.284  57.155  1.00 53.26           O
ATOM     20  HA  SER A  21      -0.565  -3.960  57.937  1.00 53.26           H
ATOM     21  CB  SER A  21       0.470  -4.307  59.793  1.00 53.26           C
ATOM     22 1HB  SER A  21       1.407  -4.079  59.285  1.00 53.26           H
ATOM     23 2HB  SER A  21       0.165  -3.402  60.319  1.00 53.26           H
ATOM     24  OG  SER A  21       0.684  -5.354  60.736  1.00 53.26           O
ATOM     25  HG  SER A  21       1.379  -5.079  61.400  1.00 53.26           H
ATOM     26  HN  SER A  21      -1.965  -4.478  60.314  1.00 53.26           H
ATOM     27  N   THR A  22      -0.786  -7.062  59.042  1.00 54.08           N
ATOM     28  CA  THR A  22      -0.494  -8.457  58.755  1.00 54.08           C
ATOM     29  C   THR A  22      -1.313  -8.937  57.554  1.00 54.08           C
ATOM     30  O   THR A  22      -0.765  -9.515  56.617  1.00 54.08           O
ATOM     31  HA  THR A  22       0.557  -8.538  58.478  1.00 54.08           H
ATOM     32  CB  THR A  22      -0.752  -9.265  60.028  1.00 54.08           C
ATOM     33  HB  THR A  22      -1.456 -10.075  59.839  1.00 54.08           H
ATOM     34  OG1 THR A  22      -1.175  -8.291  60.978  1.00 54.08           O
ATOM     35  HG1 THR A  22      -1.589  -8.742  61.769  1.00 54.08           H
ATOM     36  CG2 THR A  22       0.534  -9.837  60.628  1.00 54.08           C
ATOM     37 1HG2 THR A  22       1.212  -9.022  60.880  1.00 54.08           H
ATOM     38 2HG2 THR A  22       1.012 -10.496  59.903  1.00 54.08           H
ATOM     39 3HG2 THR A  22       0.295 -10.402  61.529  1.00 54.08           H
ATOM     40  HN  THR A  22      -1.321  -6.905  59.872  1.00 54.08           H
ATOM     41  N   SER A  23      -2.611  -8.679  57.622  1.00 55.87           N
ATOM     42  CA  SER A  23      -3.508  -9.066  56.547  1.00 55.87           C
ATOM     43  C   SER A  23      -3.101  -8.367  55.248  1.00 55.87           C
ATOM     44  O   SER A  23      -3.172  -8.958  54.172  1.00 55.87           O
ATOM     45  HA  SER A  23      -3.394 -10.146  56.451  1.00 55.87           H
ATOM     46  CB  SER A  23      -4.960  -8.736  56.895  1.00 55.87           C
ATOM     47 1HB  SER A  23      -5.610  -9.056  56.081  1.00 55.87           H
ATOM     48 2HB  SER A  23      -5.258  -9.298  57.781  1.00 55.87           H
ATOM     49  OG  SER A  23      -5.149  -7.343  57.132  1.00 55.87           O
ATOM     50  HG  SER A  23      -6.109  -7.159  57.340  1.00 55.87           H
ATOM     51  HN  SER A  23      -3.049  -8.216  58.392  1.00 55.87           H
ATOM     52  N   SER A  24      -2.683  -7.118  55.393  1.00 61.71           N
ATOM     53  CA  SER A  24      -2.242  -6.339  54.248  1.00 61.71           C
ATOM     54  C   SER A  24      -0.978  -6.959  53.649  1.00 61.71           C
ATOM     55  O   SER A  24      -0.700  -6.788  52.463  1.00 61.71           O
ATOM     56  HA  SER A  24      -3.065  -6.384  53.534  1.00 61.71           H
ATOM     57  CB  SER A  24      -1.985  -4.883  54.638  1.00 61.71           C
ATOM     58 1HB  SER A  24      -2.085  -4.248  53.757  1.00 61.71           H
ATOM     59 2HB  SER A  24      -2.743  -4.559  55.351  1.00 61.71           H
ATOM     60  OG  SER A  24      -0.691  -4.703  55.207  1.00 61.71           O
ATOM     61  HG  SER A  24      -0.589  -5.282  56.016  1.00 61.71           H
ATOM     62  HN  SER A  24      -2.643  -6.639  56.270  1.00 61.71           H
ATOM     63  N   MET A  25      -0.245  -7.667  54.497  1.00 64.99           N
ATOM     64  CA  MET A  25       0.976  -8.323  54.064  1.00 64.99           C
ATOM     65  C   MET A  25       0.666  -9.623  53.319  1.00 64.99           C
ATOM     66  O   MET A  25       1.281  -9.918  52.295  1.00 64.99           O
ATOM     67  HA  MET A  25       1.465  -7.618  53.391  1.00 64.99           H
ATOM     68  CB  MET A  25       1.851  -8.628  55.281  1.00 64.99           C
ATOM     69 1HB  MET A  25       1.767  -7.819  56.006  1.00 64.99           H
ATOM     70 2HB  MET A  25       1.495  -9.534  55.772  1.00 64.99           H
ATOM     71  CG  MET A  25       3.316  -8.805  54.874  1.00 64.99           C
ATOM     72 1HG  MET A  25       3.859  -9.330  55.659  1.00 64.99           H
ATOM     73 2HG  MET A  25       3.380  -9.419  53.976  1.00 64.99           H
ATOM     74  SD  MET A  25       4.063  -7.211  54.577  1.00 64.99           S
ATOM     75  CE  MET A  25       5.786  -7.675  54.562  1.00 64.99           C
ATOM     76 1HE  MET A  25       6.052  -8.117  55.522  1.00 64.99           H
ATOM     77 2HE  MET A  25       5.960  -8.401  53.767  1.00 64.99           H
ATOM     78 3HE  MET A  25       6.399  -6.791  54.387  1.00 64.99           H
ATOM     79  HN  MET A  25      -0.474  -7.794  55.462  1.00 64.99           H
ATOM     80  N   GLU A  26      -0.288 -10.365  53.862  1.00 67.01           N
ATOM     81  CA  GLU A  26      -0.695 -11.621  53.255  1.00 67.01           C
ATOM     82  C   GLU A  26      -1.337 -11.368  51.890  1.00 67.01           C
ATOM     83  O   GLU A  26      -1.027 -12.053  50.917  1.00 67.01           O
ATOM     84  HA  GLU A  26       0.224 -12.194  53.131  1.00 67.01           H
ATOM     85  CB  GLU A  26      -1.645 -12.391  54.174  1.00 67.01           C
ATOM     86 1HB  GLU A  26      -2.403 -11.715  54.568  1.00 67.01           H
ATOM     87 2HB  GLU A  26      -2.064 -13.243  53.638  1.00 67.01           H
ATOM     88  CG  GLU A  26      -0.897 -12.966  55.379  1.00 67.01           C
ATOM     89 1HG  GLU A  26      -0.080 -13.600  55.036  1.00 67.01           H
ATOM     90 2HG  GLU A  26      -0.451 -12.155  55.955  1.00 67.01           H
ATOM     91  CD  GLU A  26      -1.838 -13.776  56.273  1.00 67.01           C
ATOM     92  OE1 GLU A  26      -1.313 -14.614  57.037  1.00 67.01           O
ATOM     93  OE2 GLU A  26      -3.062 -13.538  56.172  1.00 67.01           O
ATOM     94  HN  GLU A  26      -0.778 -10.122  54.699  1.00 67.01           H
ATOM     95  N   ASP A  27      -2.221 -10.381  51.862  1.00 62.70           N
ATOM     96  CA  ASP A  27      -2.934 -10.050  50.640  1.00 62.70           C
ATOM     97  C   ASP A  27      -1.924  -9.766  49.526  1.00 62.70           C
ATOM     98  O   ASP A  27      -2.137 -10.150  48.377  1.00 62.70           O
ATOM     99  HA  ASP A  27      -3.557 -10.919  50.426  1.00 62.70           H
ATOM    100  CB  ASP A  27      -3.795  -8.799  50.826  1.00 62.70           C
ATOM    101 1HB  ASP A  27      -3.237  -8.048  51.385  1.00 62.70           H
ATOM    102 2HB  ASP A  27      -4.028  -8.365  49.854  1.00 62.70           H
ATOM    103  CG  ASP A  27      -5.093  -9.132  51.566  1.00 62.70           C
ATOM    104  OD1 ASP A  27      -5.392 -10.341  51.670  1.00 62.70           O
ATOM    105  OD2 ASP A  27      -5.755  -8.170  52.012  1.00 62.70           O
ATOM    106  HN  ASP A  27      -2.453  -9.815  52.653  1.00 62.70           H
ATOM    107  N   TYR A  28      -0.846  -9.095  49.906  1.00 67.57           N
ATOM    108  CA  TYR A  28       0.188  -8.738  48.950  1.00 67.57           C
ATOM    109  C   TYR A  28       0.981  -9.972  48.514  1.00 67.57           C
ATOM    110  O   TYR A  28       1.404 -10.068  47.363  1.00 67.57           O
ATOM    111  HA  TYR A  28      -0.296  -8.300  48.077  1.00 67.57           H
ATOM    112  CB  TYR A  28       1.126  -7.777  49.682  1.00 67.57           C
ATOM    113 1HB  TYR A  28       0.556  -6.906  50.007  1.00 67.57           H
ATOM    114 2HB  TYR A  28       1.501  -8.266  50.581  1.00 67.57           H
ATOM    115  CG  TYR A  28       2.315  -7.306  48.842  1.00 67.57           C
ATOM    116  CD1 TYR A  28       3.533  -7.943  48.952  1.00 67.57           C
ATOM    117  HD1 TYR A  28       3.649  -8.783  49.637  1.00 67.57           H
ATOM    118  CD2 TYR A  28       2.168  -6.242  47.974  1.00 67.57           C
ATOM    119  HD2 TYR A  28       1.205  -5.738  47.888  1.00 67.57           H
ATOM    120  CE1 TYR A  28       4.652  -7.500  48.161  1.00 67.57           C
ATOM    121  HE1 TYR A  28       5.620  -7.995  48.238  1.00 67.57           H
ATOM    122  CE2 TYR A  28       3.286  -5.799  47.183  1.00 67.57           C
ATOM    123  HE2 TYR A  28       3.184  -4.960  46.494  1.00 67.57           H
ATOM    124  CZ  TYR A  28       4.473  -6.449  47.316  1.00 67.57           C
ATOM    125  OH  TYR A  28       5.530  -6.031  46.568  1.00 67.57           O
ATOM    126  HH  TYR A  28       5.252  -5.273  45.978  1.00 67.57           H
ATOM    127  HN  TYR A  28      -0.674  -8.797  50.845  1.00 67.57           H
ATOM    128  N   VAL A  29       1.159 -10.886  49.457  1.00 65.16           N
ATOM    129  CA  VAL A  29       1.970 -12.066  49.212  1.00 65.16           C
ATOM    130  C   VAL A  29       1.182 -13.050  48.344  1.00 65.16           C
ATOM    131  O   VAL A  29       1.757 -13.738  47.502  1.00 65.16           O
ATOM    132  HA  VAL A  29       2.857 -11.748  48.665  1.00 65.16           H
ATOM    133  CB  VAL A  29       2.424 -12.674  50.541  1.00 65.16           C
ATOM    134  HB  VAL A  29       1.540 -12.828  51.159  1.00 65.16           H
ATOM    135  CG1 VAL A  29       3.089 -14.035  50.323  1.00 65.16           C
ATOM    136 1HG1 VAL A  29       2.378 -14.714  49.853  1.00 65.16           H
ATOM    137 2HG1 VAL A  29       3.959 -13.915  49.678  1.00 65.16           H
ATOM    138 3HG1 VAL A  29       3.402 -14.444  51.284  1.00 65.16           H
ATOM    139  CG2 VAL A  29       3.359 -11.720  51.288  1.00 65.16           C
ATOM    140 1HG2 VAL A  29       4.239 -11.521  50.676  1.00 65.16           H
ATOM    141 2HG2 VAL A  29       2.838 -10.785  51.492  1.00 65.16           H
ATOM    142 3HG2 VAL A  29       3.667 -12.177  52.229  1.00 65.16           H
ATOM    143  HN  VAL A  29       0.761 -10.829  50.373  1.00 65.16           H
ATOM    144  N   ASN A  30      -0.121 -13.084  48.579  1.00 68.08           N
ATOM    145  CA  ASN A  30      -0.976 -14.055  47.916  1.00 68.08           C
ATOM    146  C   ASN A  30      -1.399 -13.507  46.551  1.00 68.08           C
ATOM    147  O   ASN A  30      -1.990 -14.226  45.747  1.00 68.08           O
ATOM    148  HA  ASN A  30      -0.372 -14.959  47.834  1.00 68.08           H
ATOM    149  CB  ASN A  30      -2.242 -14.322  48.732  1.00 68.08           C
ATOM    150 1HB  ASN A  30      -2.658 -13.378  49.084  1.00 68.08           H
ATOM    151 2HB  ASN A  30      -2.997 -14.785  48.097  1.00 68.08           H
ATOM    152  CG  ASN A  30      -1.944 -15.231  49.926  1.00 68.08           C
ATOM    153  OD1 ASN A  30      -0.936 -15.916  49.981  1.00 68.08           O
ATOM    154  ND2 ASN A  30      -2.875 -15.199  50.875  1.00 68.08           N
ATOM    155 1HD2 ASN A  30      -3.679 -14.615  50.768  1.00 68.08           H
ATOM    156 2HD2 ASN A  30      -2.770 -15.760  51.697  1.00 68.08           H
ATOM    157  HN  ASN A  30      -0.593 -12.466  49.208  1.00 68.08           H
ATOM    158  N   PHE A  31      -1.079 -12.240  46.333  1.00 73.28           N
ATOM    159  CA  PHE A  31      -1.395 -11.596  45.069  1.00 73.28           C
ATOM    160  C   PHE A  31      -0.613 -12.233  43.919  1.00 73.28           C
ATOM    161  O   PHE A  31       0.616 -12.254  43.936  1.00 73.28           O
ATOM    162  HA  PHE A  31      -2.463 -11.728  44.897  1.00 73.28           H
ATOM    163  CB  PHE A  31      -0.982 -10.129  45.200  1.00 73.28           C
ATOM    164 1HB  PHE A  31      -1.468  -9.702  46.078  1.00 73.28           H
ATOM    165 2HB  PHE A  31       0.092 -10.078  45.375  1.00 73.28           H
ATOM    166  CG  PHE A  31      -1.326  -9.274  43.978  1.00 73.28           C
ATOM    167  CD1 PHE A  31      -0.387  -9.045  43.022  1.00 73.28           C
ATOM    168  HD1 PHE A  31       0.611  -9.471  43.126  1.00 73.28           H
ATOM    169  CD2 PHE A  31      -2.572  -8.744  43.848  1.00 73.28           C
ATOM    170  HD2 PHE A  31      -3.325  -8.927  44.615  1.00 73.28           H
ATOM    171  CE1 PHE A  31      -0.706  -8.252  41.888  1.00 73.28           C
ATOM    172  HE1 PHE A  31       0.047  -8.069  41.122  1.00 73.28           H
ATOM    173  CE2 PHE A  31      -2.891  -7.951  42.715  1.00 73.28           C
ATOM    174  HE2 PHE A  31      -3.890  -7.525  42.611  1.00 73.28           H
ATOM    175  CZ  PHE A  31      -1.952  -7.722  41.758  1.00 73.28           C
ATOM    176  HZ  PHE A  31      -2.197  -7.113  40.888  1.00 73.28           H
ATOM    177  HN  PHE A  31      -0.614 -11.658  47.000  1.00 73.28           H
ATOM    178  N   ASN A  32      -1.359 -12.736  42.946  1.00 69.73           N
ATOM    179  CA  ASN A  32      -0.751 -13.337  41.771  1.00 69.73           C
ATOM    180  C   ASN A  32      -0.276 -12.232  40.826  1.00 69.73           C
ATOM    181  O   ASN A  32      -1.065 -11.687  40.057  1.00 69.73           O
ATOM    182  HA  ASN A  32       0.072 -13.942  42.152  1.00 69.73           H
ATOM    183  CB  ASN A  32      -1.757 -14.207  41.014  1.00 69.73           C
ATOM    184 1HB  ASN A  32      -2.315 -14.822  41.720  1.00 69.73           H
ATOM    185 2HB  ASN A  32      -2.481 -13.571  40.504  1.00 69.73           H
ATOM    186  CG  ASN A  32      -1.050 -15.103  39.996  1.00 69.73           C
ATOM    187  OD1 ASN A  32       0.157 -15.059  39.824  1.00 69.73           O
ATOM    188  ND2 ASN A  32      -1.866 -15.917  39.332  1.00 69.73           N
ATOM    189 1HD2 ASN A  32      -2.848 -15.903  39.521  1.00 69.73           H
ATOM    190 2HD2 ASN A  32      -1.498 -16.542  38.644  1.00 69.73           H
ATOM    191  HN  ASN A  32      -2.359 -12.738  42.952  1.00 69.73           H
ATOM    192  N   PHE A  33       1.012 -11.934  40.916  1.00 70.63           N
ATOM    193  CA  PHE A  33       1.620 -10.967  40.018  1.00 70.63           C
ATOM    194  C   PHE A  33       1.896 -11.589  38.648  1.00 70.63           C
ATOM    195  O   PHE A  33       3.018 -11.526  38.147  1.00 70.63           O
ATOM    196  HA  PHE A  33       0.917 -10.142  39.906  1.00 70.63           H
ATOM    197  CB  PHE A  33       2.949 -10.545  40.649  1.00 70.63           C
ATOM    198 1HB  PHE A  33       3.547 -11.435  40.842  1.00 70.63           H
ATOM    199 2HB  PHE A  33       3.502  -9.937  39.934  1.00 70.63           H
ATOM    200  CG  PHE A  33       2.796  -9.759  41.953  1.00 70.63           C
ATOM    201  CD1 PHE A  33       2.592  -8.415  41.917  1.00 70.63           C
ATOM    202  HD1 PHE A  33       2.537  -7.897  40.959  1.00 70.63           H
ATOM    203  CD2 PHE A  33       2.864 -10.404  43.148  1.00 70.63           C
ATOM    204  HD2 PHE A  33       3.028 -11.481  43.177  1.00 70.63           H
ATOM    205  CE1 PHE A  33       2.450  -7.685  43.127  1.00 70.63           C
ATOM    206  HE1 PHE A  33       2.286  -6.608  43.098  1.00 70.63           H
ATOM    207  CE2 PHE A  33       2.723  -9.675  44.358  1.00 70.63           C
ATOM    208  HE2 PHE A  33       2.778 -10.192  45.316  1.00 70.63           H
ATOM    209  CZ  PHE A  33       2.518  -8.331  44.322  1.00 70.63           C
ATOM    210  HZ  PHE A  33       2.409  -7.771  45.251  1.00 70.63           H
ATOM    211  HN  PHE A  33       1.634 -12.339  41.585  1.00 70.63           H
ATOM    212  N   THR A  34       0.853 -12.176  38.080  1.00 71.81           N
ATOM    213  CA  THR A  34       0.872 -12.537  36.672  1.00 71.81           C
ATOM    214  C   THR A  34       1.350 -11.355  35.826  1.00 71.81           C
ATOM    215  O   THR A  34       0.894 -10.228  36.013  1.00 71.81           O
ATOM    216  HA  THR A  34       1.593 -13.342  36.533  1.00 71.81           H
ATOM    217  CB  THR A  34      -0.526 -13.031  36.292  1.00 71.81           C
ATOM    218  HB  THR A  34      -1.202 -12.193  36.123  1.00 71.81           H
ATOM    219  OG1 THR A  34      -0.885 -13.908  37.356  1.00 71.81           O
ATOM    220  HG1 THR A  34      -1.875 -14.052  37.361  1.00 71.81           H
ATOM    221  CG2 THR A  34      -0.511 -13.932  35.055  1.00 71.81           C
ATOM    222 1HG2 THR A  34       0.112 -14.805  35.249  1.00 71.81           H
ATOM    223 2HG2 THR A  34      -0.109 -13.378  34.207  1.00 71.81           H
ATOM    224 3HG2 THR A  34      -1.528 -14.254  34.829  1.00 71.81           H
ATOM    225  HN  THR A  34       0.008 -12.405  38.563  1.00 71.81           H
ATOM    226  N   ASP A  35       2.261 -11.654  34.912  1.00 81.10           N
ATOM    227  CA  ASP A  35       2.933 -10.610  34.156  1.00 81.10           C
ATOM    228  C   ASP A  35       2.061 -10.207  32.965  1.00 81.10           C
ATOM    229  O   ASP A  35       2.354 -10.567  31.826  1.00 81.10           O
ATOM    230  HA  ASP A  35       3.078  -9.793  34.863  1.00 81.10           H
ATOM    231  CB  ASP A  35       4.277 -11.101  33.613  1.00 81.10           C
ATOM    232 1HB  ASP A  35       4.647 -11.918  34.233  1.00 81.10           H
ATOM    233 2HB  ASP A  35       4.143 -11.500  32.607  1.00 81.10           H
ATOM    234  CG  ASP A  35       5.304  -9.968  33.585  1.00 81.10           C
ATOM    235  OD1 ASP A  35       4.961  -8.878  34.093  1.00 81.10           O
ATOM    236  OD2 ASP A  35       6.410 -10.217  33.058  1.00 81.10           O
ATOM    237  HN  ASP A  35       2.542 -12.586  34.685  1.00 81.10           H
ATOM    238  N   PHE A  36       1.007  -9.464  33.270  1.00 90.27           N
ATOM    239  CA  PHE A  36       0.120  -8.964  32.234  1.00 90.27           C
ATOM    240  C   PHE A  36       0.718  -7.735  31.546  1.00 90.27           C
ATOM    241  O   PHE A  36       0.245  -7.319  30.489  1.00 90.27           O
ATOM    242  HA  PHE A  36      -0.006  -9.762  31.502  1.00 90.27           H
ATOM    243  CB  PHE A  36      -1.188  -8.563  32.919  1.00 90.27           C
ATOM    244 1HB  PHE A  36      -0.960  -7.906  33.759  1.00 90.27           H
ATOM    245 2HB  PHE A  36      -1.792  -7.986  32.219  1.00 90.27           H
ATOM    246  CG  PHE A  36      -2.013  -9.747  33.426  1.00 90.27           C
ATOM    247  CD1 PHE A  36      -2.115 -10.877  32.675  1.00 90.27           C
ATOM    248  HD1 PHE A  36      -1.608 -10.938  31.712  1.00 90.27           H
ATOM    249  CD2 PHE A  36      -2.645  -9.671  34.628  1.00 90.27           C
ATOM    250  HD2 PHE A  36      -2.564  -8.766  35.230  1.00 90.27           H
ATOM    251  CE1 PHE A  36      -2.881 -11.976  33.146  1.00 90.27           C
ATOM    252  HE1 PHE A  36      -2.962 -12.881  32.544  1.00 90.27           H
ATOM    253  CE2 PHE A  36      -3.411 -10.770  35.099  1.00 90.27           C
ATOM    254  HE2 PHE A  36      -3.918 -10.709  36.062  1.00 90.27           H
ATOM    255  CZ  PHE A  36      -3.513 -11.899  34.348  1.00 90.27           C
ATOM    256  HZ  PHE A  36      -4.100 -12.743  34.709  1.00 90.27           H
ATOM    257  HN  PHE A  36       0.756  -9.205  34.202  1.00 90.27           H
ATOM    258  N   TYR A  37       1.750  -7.189  32.173  1.00 91.57           N
ATOM    259  CA  TYR A  37       2.515  -6.116  31.561  1.00 91.57           C
ATOM    260  C   TYR A  37       3.648  -6.675  30.697  1.00 91.57           C
ATOM    261  O   TYR A  37       4.572  -7.304  31.210  1.00 91.57           O
ATOM    262  HA  TYR A  37       1.839  -5.538  30.932  1.00 91.57           H
ATOM    263  CB  TYR A  37       3.119  -5.316  32.717  1.00 91.57           C
ATOM    264 1HB  TYR A  37       2.315  -4.983  33.374  1.00 91.57           H
ATOM    265 2HB  TYR A  37       3.758  -5.974  33.306  1.00 91.57           H
ATOM    266  CG  TYR A  37       3.933  -4.100  32.274  1.00 91.57           C
ATOM    267  CD1 TYR A  37       5.297  -4.210  32.097  1.00 91.57           C
ATOM    268  HD1 TYR A  37       5.795  -5.164  32.274  1.00 91.57           H
ATOM    269  CD2 TYR A  37       3.304  -2.892  32.050  1.00 91.57           C
ATOM    270  HD2 TYR A  37       2.226  -2.805  32.190  1.00 91.57           H
ATOM    271  CE1 TYR A  37       6.064  -3.064  31.680  1.00 91.57           C
ATOM    272  HE1 TYR A  37       7.142  -3.138  31.536  1.00 91.57           H
ATOM    273  CE2 TYR A  37       4.070  -1.747  31.633  1.00 91.57           C
ATOM    274  HE2 TYR A  37       3.586  -0.787  31.453  1.00 91.57           H
ATOM    275  CZ  TYR A  37       5.413  -1.890  31.468  1.00 91.57           C
ATOM    276  OH  TYR A  37       6.137  -0.808  31.074  1.00 91.57           O
ATOM    277  HH  TYR A  37       5.525  -0.048  30.855  1.00 91.57           H
ATOM    278  HN  TYR A  37       2.063  -7.468  33.081  1.00 91.57           H
ATOM    279  N   CYS A  38       3.539  -6.424  29.401  1.00 92.01           N
ATOM    280  CA  CYS A  38       4.470  -7.001  28.446  1.00 92.01           C
ATOM    281  C   CYS A  38       5.461  -5.915  28.025  1.00 92.01           C
ATOM    282  O   CYS A  38       5.074  -4.917  27.419  1.00 92.01           O
ATOM    283  HA  CYS A  38       4.982  -7.814  28.961  1.00 92.01           H
ATOM    284  CB  CYS A  38       3.743  -7.608  27.244  1.00 92.01           C
ATOM    285 1HB  CYS A  38       2.955  -8.279  27.586  1.00 92.01           H
ATOM    286 2HB  CYS A  38       3.262  -6.821  26.664  1.00 92.01           H
ATOM    287  SG  CYS A  38       4.929  -8.523  26.192  1.00 92.01           S
ATOM    288  HN  CYS A  38       2.833  -5.839  29.002  1.00 92.01           H
ATOM    289  N   GLU A  39       6.722  -6.146  28.362  1.00 90.48           N
ATOM    290  CA  GLU A  39       7.796  -5.302  27.866  1.00 90.48           C
ATOM    291  C   GLU A  39       8.200  -5.730  26.454  1.00 90.48           C
ATOM    292  O   GLU A  39       8.569  -6.883  26.233  1.00 90.48           O
ATOM    293  HA  GLU A  39       7.384  -4.293  27.844  1.00 90.48           H
ATOM    294  CB  GLU A  39       8.997  -5.332  28.813  1.00 90.48           C
ATOM    295 1HB  GLU A  39       9.248  -6.365  29.057  1.00 90.48           H
ATOM    296 2HB  GLU A  39       9.827  -4.781  28.371  1.00 90.48           H
ATOM    297  CG  GLU A  39       8.672  -4.634  30.135  1.00 90.48           C
ATOM    298 1HG  GLU A  39       8.301  -3.628  29.937  1.00 90.48           H
ATOM    299 2HG  GLU A  39       7.874  -5.172  30.648  1.00 90.48           H
ATOM    300  CD  GLU A  39       9.906  -4.561  31.035  1.00 90.48           C
ATOM    301  OE1 GLU A  39       9.765  -4.012  32.150  1.00 90.48           O
ATOM    302  OE2 GLU A  39      10.964  -5.056  30.589  1.00 90.48           O
ATOM    303  HN  GLU A  39       7.013  -6.893  28.960  1.00 90.48           H
ATOM    304  N   LYS A  40       8.115  -4.780  25.535  1.00 89.99           N
ATOM    305  CA  LYS A  40       8.317  -5.079  24.128  1.00 89.99           C
ATOM    306  C   LYS A  40       9.772  -4.788  23.753  1.00 89.99           C
ATOM    307  O   LYS A  40      10.073  -4.505  22.594  1.00 89.99           O
ATOM    308  HA  LYS A  40       8.132  -6.145  23.991  1.00 89.99           H
ATOM    309  CB  LYS A  40       7.299  -4.328  23.268  1.00 89.99           C
ATOM    310 1HB  LYS A  40       7.421  -3.254  23.407  1.00 89.99           H
ATOM    311 2HB  LYS A  40       7.483  -4.536  22.214  1.00 89.99           H
ATOM    312  CG  LYS A  40       5.869  -4.734  23.632  1.00 89.99           C
ATOM    313 1HG  LYS A  40       5.703  -4.581  24.698  1.00 89.99           H
ATOM    314 2HG  LYS A  40       5.160  -4.096  23.104  1.00 89.99           H
ATOM    315  CD  LYS A  40       5.608  -6.199  23.275  1.00 89.99           C
ATOM    316 1HD  LYS A  40       5.922  -6.389  22.249  1.00 89.99           H
ATOM    317 2HD  LYS A  40       6.207  -6.846  23.917  1.00 89.99           H
ATOM    318  CE  LYS A  40       4.126  -6.546  23.433  1.00 89.99           C
ATOM    319 1HE  LYS A  40       3.905  -6.755  24.480  1.00 89.99           H
ATOM    320 2HE  LYS A  40       3.514  -5.693  23.142  1.00 89.99           H
ATOM    321  NZ  LYS A  40       3.778  -7.721  22.603  1.00 89.99           N
ATOM    322 1HZ  LYS A  40       2.800  -7.953  22.739  1.00 89.99           H
ATOM    323 2HZ  LYS A  40       3.940  -7.504  21.626  1.00 89.99           H
ATOM    324 3HZ  LYS A  40       4.354  -8.510  22.875  1.00 89.99           H
ATOM    325  HN  LYS A  40       7.913  -3.822  25.738  1.00 89.99           H
ATOM    326  N   ASN A  41      10.635  -4.868  24.755  1.00 89.51           N
ATOM    327  CA  ASN A  41      12.037  -4.538  24.563  1.00 89.51           C
ATOM    328  C   ASN A  41      12.621  -5.431  23.466  1.00 89.51           C
ATOM    329  O   ASN A  41      13.349  -4.955  22.596  1.00 89.51           O
ATOM    330  HA  ASN A  41      12.048  -3.482  24.291  1.00 89.51           H
ATOM    331  CB  ASN A  41      12.840  -4.776  25.843  1.00 89.51           C
ATOM    332 1HB  ASN A  41      12.493  -5.688  26.330  1.00 89.51           H
ATOM    333 2HB  ASN A  41      13.890  -4.927  25.595  1.00 89.51           H
ATOM    334  CG  ASN A  41      12.702  -3.594  26.805  1.00 89.51           C
ATOM    335  OD1 ASN A  41      12.307  -2.501  26.433  1.00 89.51           O
ATOM    336  ND2 ASN A  41      13.048  -3.874  28.058  1.00 89.51           N
ATOM    337 1HD2 ASN A  41      13.364  -4.792  28.297  1.00 89.51           H
ATOM    338 2HD2 ASN A  41      12.992  -3.165  28.762  1.00 89.51           H
ATOM    339  HN  ASN A  41      10.391  -5.152  25.682  1.00 89.51           H
ATOM    340  N   ASN A  42      12.280  -6.709  23.543  1.00 91.51           N
ATOM    341  CA  ASN A  42      12.803  -7.681  22.598  1.00 91.51           C
ATOM    342  C   ASN A  42      12.324  -7.325  21.189  1.00 91.51           C
ATOM    343  O   ASN A  42      13.079  -7.444  20.225  1.00 91.51           O
ATOM    344  HA  ASN A  42      13.887  -7.623  22.697  1.00 91.51           H
ATOM    345  CB  ASN A  42      12.303  -9.090  22.925  1.00 91.51           C
ATOM    346 1HB  ASN A  42      11.218  -9.080  23.027  1.00 91.51           H
ATOM    347 2HB  ASN A  42      12.539  -9.763  22.101  1.00 91.51           H
ATOM    348  CG  ASN A  42      12.939  -9.611  24.215  1.00 91.51           C
ATOM    349  OD1 ASN A  42      13.881  -9.047  24.746  1.00 91.51           O
ATOM    350  ND2 ASN A  42      12.372 -10.717  24.689  1.00 91.51           N
ATOM    351 1HD2 ASN A  42      11.601 -11.131  24.204  1.00 91.51           H
ATOM    352 2HD2 ASN A  42      12.717 -11.136  25.529  1.00 91.51           H
ATOM    353  HN  ASN A  42      11.660  -7.081  24.233  1.00 91.51           H
ATOM    354  N   VAL A  43      11.073  -6.895  21.115  1.00 92.09           N
ATOM    355  CA  VAL A  43      10.480  -6.535  19.838  1.00 92.09           C
ATOM    356  C   VAL A  43      11.224  -5.333  19.255  1.00 92.09           C
ATOM    357  O   VAL A  43      11.504  -5.292  18.058  1.00 92.09           O
ATOM    358  HA  VAL A  43      10.606  -7.385  19.166  1.00 92.09           H
ATOM    359  CB  VAL A  43       8.981  -6.285  20.009  1.00 92.09           C
ATOM    360  HB  VAL A  43       8.857  -5.429  20.673  1.00 92.09           H
ATOM    361  CG1 VAL A  43       8.326  -5.939  18.670  1.00 92.09           C
ATOM    362 1HG1 VAL A  43       8.786  -5.039  18.263  1.00 92.09           H
ATOM    363 2HG1 VAL A  43       8.465  -6.765  17.973  1.00 92.09           H
ATOM    364 3HG1 VAL A  43       7.260  -5.765  18.821  1.00 92.09           H
ATOM    365  CG2 VAL A  43       8.295  -7.488  20.660  1.00 92.09           C
ATOM    366 1HG2 VAL A  43       8.432  -8.368  20.033  1.00 92.09           H
ATOM    367 2HG2 VAL A  43       8.733  -7.669  21.642  1.00 92.09           H
ATOM    368 3HG2 VAL A  43       7.230  -7.283  20.770  1.00 92.09           H
ATOM    369  HN  VAL A  43      10.470  -6.790  21.905  1.00 92.09           H
ATOM    370  N   ARG A  44      11.524  -4.383  20.128  1.00 90.77           N
ATOM    371  CA  ARG A  44      12.175  -3.155  19.705  1.00 90.77           C
ATOM    372  C   ARG A  44      13.610  -3.441  19.259  1.00 90.77           C
ATOM    373  O   ARG A  44      14.098  -2.843  18.301  1.00 90.77           O
ATOM    374  HA  ARG A  44      11.571  -2.792  18.873  1.00 90.77           H
ATOM    375  CB  ARG A  44      12.196  -2.124  20.835  1.00 90.77           C
ATOM    376 1HB  ARG A  44      12.572  -2.587  21.747  1.00 90.77           H
ATOM    377 2HB  ARG A  44      12.882  -1.315  20.582  1.00 90.77           H
ATOM    378  CG  ARG A  44      10.798  -1.555  21.084  1.00 90.77           C
ATOM    379 1HG  ARG A  44      10.397  -1.146  20.157  1.00 90.77           H
ATOM    380 2HG  ARG A  44      10.126  -2.355  21.397  1.00 90.77           H
ATOM    381  CD  ARG A  44      10.833  -0.464  22.156  1.00 90.77           C
ATOM    382 1HD  ARG A  44      11.818   0.002  22.180  1.00 90.77           H
ATOM    383 2HD  ARG A  44      10.115   0.320  21.912  1.00 90.77           H
ATOM    384  NE  ARG A  44      10.515  -1.044  23.480  1.00 90.77           N
ATOM    385  HE  ARG A  44      10.097  -1.952  23.506  1.00 90.77           H
ATOM    386  CZ  ARG A  44      10.754  -0.429  24.646  1.00 90.77           C
ATOM    387  NH1 ARG A  44      11.313   0.789  24.671  1.00 90.77           N
ATOM    388 1HH1 ARG A  44      11.555   1.245  23.815  1.00 90.77           H
ATOM    389 2HH1 ARG A  44      11.488   1.241  25.546  1.00 90.77           H
ATOM    390  NH2 ARG A  44      10.425  -1.050  25.787  1.00 90.77           N
ATOM    391 1HH2 ARG A  44      10.596  -0.605  26.666  1.00 90.77           H
ATOM    392 2HH2 ARG A  44      10.008  -1.958  25.760  1.00 90.77           H
ATOM    393  HN  ARG A  44      11.330  -4.442  21.108  1.00 90.77           H
ATOM    394  N   GLN A  45      14.247  -4.356  19.975  1.00 92.22           N
ATOM    395  CA  GLN A  45      15.626  -4.710  19.681  1.00 92.22           C
ATOM    396  C   GLN A  45      15.726  -5.350  18.295  1.00 92.22           C
ATOM    397  O   GLN A  45      16.640  -5.044  17.531  1.00 92.22           O
ATOM    398  HA  GLN A  45      16.176  -3.769  19.695  1.00 92.22           H
ATOM    399  CB  GLN A  45      16.194  -5.639  20.756  1.00 92.22           C
ATOM    400 1HB  GLN A  45      16.049  -5.194  21.740  1.00 92.22           H
ATOM    401 2HB  GLN A  45      15.650  -6.584  20.750  1.00 92.22           H
ATOM    402  CG  GLN A  45      17.683  -5.901  20.523  1.00 92.22           C
ATOM    403 1HG  GLN A  45      17.830  -6.328  19.531  1.00 92.22           H
ATOM    404 2HG  GLN A  45      18.230  -4.958  20.548  1.00 92.22           H
ATOM    405  CD  GLN A  45      18.245  -6.851  21.582  1.00 92.22           C
ATOM    406  OE1 GLN A  45      17.521  -7.468  22.347  1.00 92.22           O
ATOM    407  NE2 GLN A  45      19.572  -6.934  21.585  1.00 92.22           N
ATOM    408 1HE2 GLN A  45      20.108  -6.401  20.930  1.00 92.22           H
ATOM    409 2HE2 GLN A  45      20.035  -7.530  22.241  1.00 92.22           H
ATOM    410  HN  GLN A  45      13.838  -4.851  20.741  1.00 92.22           H
ATOM    411  N   PHE A  46      14.773  -6.226  18.012  1.00 93.93           N
ATOM    412  CA  PHE A  46      14.715  -6.875  16.714  1.00 93.93           C
ATOM    413  C   PHE A  46      14.505  -5.851  15.597  1.00 93.93           C
ATOM    414  O   PHE A  46      15.212  -5.871  14.590  1.00 93.93           O
ATOM    415  HA  PHE A  46      15.667  -7.384  16.564  1.00 93.93           H
ATOM    416  CB  PHE A  46      13.519  -7.830  16.744  1.00 93.93           C
ATOM    417 1HB  PHE A  46      13.714  -8.617  17.473  1.00 93.93           H
ATOM    418 2HB  PHE A  46      12.641  -7.286  17.090  1.00 93.93           H
ATOM    419  CG  PHE A  46      13.203  -8.474  15.393  1.00 93.93           C
ATOM    420  CD1 PHE A  46      12.161  -8.015  14.649  1.00 93.93           C
ATOM    421  HD1 PHE A  46      11.553  -7.188  15.014  1.00 93.93           H
ATOM    422  CD2 PHE A  46      13.962  -9.506  14.937  1.00 93.93           C
ATOM    423  HD2 PHE A  46      14.797  -9.874  15.534  1.00 93.93           H
ATOM    424  CE1 PHE A  46      11.867  -8.613  13.394  1.00 93.93           C
ATOM    425  HE1 PHE A  46      11.033  -8.245  12.798  1.00 93.93           H
ATOM    426  CE2 PHE A  46      13.668 -10.103  13.683  1.00 93.93           C
ATOM    427  HE2 PHE A  46      14.277 -10.930  13.317  1.00 93.93           H
ATOM    428  CZ  PHE A  46      12.627  -9.644  12.938  1.00 93.93           C
ATOM    429  HZ  PHE A  46      12.401 -10.103  11.975  1.00 93.93           H
ATOM    430  HN  PHE A  46      14.050  -6.492  18.651  1.00 93.93           H
ATOM    431  N   ALA A  47      13.531  -4.979  15.812  1.00 93.09           N
ATOM    432  CA  ALA A  47      13.159  -4.007  14.798  1.00 93.09           C
ATOM    433  C   ALA A  47      14.377  -3.146  14.453  1.00 93.09           C
ATOM    434  O   ALA A  47      14.603  -2.823  13.288  1.00 93.09           O
ATOM    435  HA  ALA A  47      12.850  -4.556  13.909  1.00 93.09           H
ATOM    436  CB  ALA A  47      11.979  -3.172  15.299  1.00 93.09           C
ATOM    437 1HB  ALA A  47      11.131  -3.827  15.502  1.00 93.09           H
ATOM    438 2HB  ALA A  47      12.263  -2.653  16.214  1.00 93.09           H
ATOM    439 3HB  ALA A  47      11.701  -2.443  14.538  1.00 93.09           H
ATOM    440  HN  ALA A  47      13.000  -4.931  16.658  1.00 93.09           H
ATOM    441  N   SER A  48      15.129  -2.800  15.487  1.00 93.23           N
ATOM    442  CA  SER A  48      16.189  -1.816  15.345  1.00 93.23           C
ATOM    443  C   SER A  48      17.279  -2.353  14.415  1.00 93.23           C
ATOM    444  O   SER A  48      18.005  -1.579  13.793  1.00 93.23           O
ATOM    445  HA  SER A  48      15.712  -0.938  14.910  1.00 93.23           H
ATOM    446  CB  SER A  48      16.786  -1.450  16.706  1.00 93.23           C
ATOM    447 1HB  SER A  48      17.441  -0.586  16.593  1.00 93.23           H
ATOM    448 2HB  SER A  48      15.986  -1.158  17.386  1.00 93.23           H
ATOM    449  OG  SER A  48      17.521  -2.530  17.275  1.00 93.23           O
ATOM    450  HG  SER A  48      17.903  -2.257  18.158  1.00 93.23           H
ATOM    451  HN  SER A  48      15.023  -3.177  16.407  1.00 93.23           H
ATOM    452  N   HIS A  49      17.358  -3.674  14.348  1.00 94.50           N
ATOM    453  CA  HIS A  49      18.369  -4.322  13.530  1.00 94.50           C
ATOM    454  C   HIS A  49      17.771  -4.686  12.169  1.00 94.50           C
ATOM    455  O   HIS A  49      18.442  -4.577  11.144  1.00 94.50           O
ATOM    456  HA  HIS A  49      19.167  -3.595  13.384  1.00 94.50           H
ATOM    457  CB  HIS A  49      18.964  -5.529  14.257  1.00 94.50           C
ATOM    458 1HB  HIS A  49      18.157  -6.203  14.543  1.00 94.50           H
ATOM    459 2HB  HIS A  49      19.606  -6.076  13.567  1.00 94.50           H
ATOM    460  CG  HIS A  49      19.762  -5.172  15.489  1.00 94.50           C
ATOM    461  ND1 HIS A  49      19.175  -4.924  16.717  1.00 94.50           N
ATOM    462  HD1 HIS A  49      18.195  -4.955  16.913  1.00 94.50           H
ATOM    463  CD2 HIS A  49      21.106  -5.024  15.668  1.00 94.50           C
ATOM    464  HD2 HIS A  49      21.869  -5.148  14.899  1.00 94.50           H
ATOM    465  CE1 HIS A  49      20.131  -4.641  17.589  1.00 94.50           C
ATOM    466  HE1 HIS A  49      19.988  -4.400  18.642  1.00 94.50           H
ATOM    467  NE2 HIS A  49      21.328  -4.702  16.936  1.00 94.50           N
ATOM    468  HN  HIS A  49      16.749  -4.296  14.840  1.00 94.50           H
ATOM    469  N   PHE A  50      16.517  -5.110  12.204  1.00 95.41           N
ATOM    470  CA  PHE A  50      15.912  -5.752  11.049  1.00 95.41           C
ATOM    471  C   PHE A  50      15.403  -4.713  10.048  1.00 95.41           C
ATOM    472  O   PHE A  50      15.655  -4.825   8.849  1.00 95.41           O
ATOM    473  HA  PHE A  50      16.682  -6.362  10.577  1.00 95.41           H
ATOM    474  CB  PHE A  50      14.726  -6.571  11.562  1.00 95.41           C
ATOM    475 1HB  PHE A  50      15.087  -7.296  12.292  1.00 95.41           H
ATOM    476 2HB  PHE A  50      14.038  -5.906  12.086  1.00 95.41           H
ATOM    477  CG  PHE A  50      13.960  -7.312  10.465  1.00 95.41           C
ATOM    478  CD1 PHE A  50      12.731  -6.875  10.080  1.00 95.41           C
ATOM    479  HD1 PHE A  50      12.292  -5.996  10.553  1.00 95.41           H
ATOM    480  CD2 PHE A  50      14.507  -8.408   9.875  1.00 95.41           C
ATOM    481  HD2 PHE A  50      15.492  -8.758  10.183  1.00 95.41           H
ATOM    482  CE1 PHE A  50      12.019  -7.563   9.061  1.00 95.41           C
ATOM    483  HE1 PHE A  50      11.034  -7.212   8.753  1.00 95.41           H
ATOM    484  CE2 PHE A  50      13.796  -9.096   8.856  1.00 95.41           C
ATOM    485  HE2 PHE A  50      14.235  -9.974   8.383  1.00 95.41           H
ATOM    486  CZ  PHE A  50      12.567  -8.658   8.471  1.00 95.41           C
ATOM    487  HZ  PHE A  50      12.021  -9.186   7.689  1.00 95.41           H
ATOM    488  HN  PHE A  50      15.918  -5.022  13.000  1.00 95.41           H
ATOM    489  N   LEU A  51      14.697  -3.724  10.577  1.00 95.15           N
ATOM    490  CA  LEU A  51      13.861  -2.874   9.746  1.00 95.15           C
ATOM    491  C   LEU A  51      14.749  -1.931   8.932  1.00 95.15           C
ATOM    492  O   LEU A  51      14.616  -1.846   7.712  1.00 95.15           O
ATOM    493  HA  LEU A  51      13.321  -3.522   9.056  1.00 95.15           H
ATOM    494  CB  LEU A  51      12.817  -2.152  10.600  1.00 95.15           C
ATOM    495 1HB  LEU A  51      13.338  -1.545  11.340  1.00 95.15           H
ATOM    496 2HB  LEU A  51      12.263  -1.466   9.959  1.00 95.15           H
ATOM    497  CG  LEU A  51      11.813  -3.046  11.331  1.00 95.15           C
ATOM    498  HG  LEU A  51      12.365  -3.691  12.014  1.00 95.15           H
ATOM    499  CD1 LEU A  51      10.849  -2.211  12.176  1.00 95.15           C
ATOM    500 1HD1 LEU A  51      11.414  -1.643  12.916  1.00 95.15           H
ATOM    501 2HD1 LEU A  51      10.301  -1.525  11.531  1.00 95.15           H
ATOM    502 3HD1 LEU A  51      10.147  -2.871  12.685  1.00 95.15           H
ATOM    503  CD2 LEU A  51      11.073  -3.956  10.348  1.00 95.15           C
ATOM    504 1HD2 LEU A  51      10.534  -3.346   9.623  1.00 95.15           H
ATOM    505 2HD2 LEU A  51      11.791  -4.589   9.828  1.00 95.15           H
ATOM    506 3HD2 LEU A  51      10.365  -4.581  10.894  1.00 95.15           H
ATOM    507  HN  LEU A  51      14.691  -3.501  11.551  1.00 95.15           H
ATOM    508  N   PRO A  52      15.667  -1.208   9.588  1.00 95.82           N
ATOM    509  CA  PRO A  52      16.356  -0.092   8.936  1.00 95.82           C
ATOM    510  C   PRO A  52      16.994  -0.500   7.618  1.00 95.82           C
ATOM    511  O   PRO A  52      16.765   0.137   6.591  1.00 95.82           O
ATOM    512  HA  PRO A  52      15.642   0.689   8.678  1.00 95.82           H
ATOM    513  CB  PRO A  52      17.404   0.337   9.965  1.00 95.82           C
ATOM    514 1HB  PRO A  52      18.355  -0.171   9.805  1.00 95.82           H
ATOM    515 2HB  PRO A  52      17.603   1.408   9.911  1.00 95.82           H
ATOM    516  CG  PRO A  52      16.773  -0.053  11.296  1.00 95.82           C
ATOM    517 1HG  PRO A  52      17.518  -0.140  12.087  1.00 95.82           H
ATOM    518 2HG  PRO A  52      16.052   0.690  11.635  1.00 95.82           H
ATOM    519  CD  PRO A  52      16.115  -1.386  10.982  1.00 95.82           C
ATOM    520 1HD  PRO A  52      16.816  -2.216  11.073  1.00 95.82           H
ATOM    521 2HD  PRO A  52      15.286  -1.598  11.657  1.00 95.82           H
ATOM    522  N   PRO A  53      17.805  -1.566   7.614  1.00 96.97           N
ATOM    523  CA  PRO A  53      18.476  -2.000   6.386  1.00 96.97           C
ATOM    524  C   PRO A  53      17.502  -2.199   5.236  1.00 96.97           C
ATOM    525  O   PRO A  53      17.781  -1.802   4.106  1.00 96.97           O
ATOM    526  HA  PRO A  53      19.167  -1.229   6.044  1.00 96.97           H
ATOM    527  CB  PRO A  53      19.155  -3.310   6.788  1.00 96.97           C
ATOM    528 1HB  PRO A  53      18.517  -4.171   6.587  1.00 96.97           H
ATOM    529 2HB  PRO A  53      20.083  -3.467   6.237  1.00 96.97           H
ATOM    530  CG  PRO A  53      19.409  -3.134   8.280  1.00 96.97           C
ATOM    531 1HG  PRO A  53      19.560  -4.090   8.781  1.00 96.97           H
ATOM    532 2HG  PRO A  53      20.305  -2.543   8.471  1.00 96.97           H
ATOM    533  CD  PRO A  53      18.149  -2.430   8.758  1.00 96.97           C
ATOM    534 1HD  PRO A  53      17.350  -3.138   8.980  1.00 96.97           H
ATOM    535 2HD  PRO A  53      18.326  -1.858   9.668  1.00 96.97           H
ATOM    536  N   LEU A  54      16.374  -2.814   5.558  1.00 96.30           N
ATOM    537  CA  LEU A  54      15.419  -3.209   4.537  1.00 96.30           C
ATOM    538  C   LEU A  54      14.724  -1.962   3.985  1.00 96.30           C
ATOM    539  O   LEU A  54      14.545  -1.830   2.775  1.00 96.30           O
ATOM    540  HA  LEU A  54      15.980  -3.677   3.728  1.00 96.30           H
ATOM    541  CB  LEU A  54      14.452  -4.260   5.085  1.00 96.30           C
ATOM    542 1HB  LEU A  54      13.974  -3.855   5.977  1.00 96.30           H
ATOM    543 2HB  LEU A  54      13.665  -4.421   4.347  1.00 96.30           H
ATOM    544  CG  LEU A  54      15.065  -5.616   5.439  1.00 96.30           C
ATOM    545  HG  LEU A  54      15.866  -5.450   6.160  1.00 96.30           H
ATOM    546  CD1 LEU A  54      14.034  -6.526   6.110  1.00 96.30           C
ATOM    547 1HD1 LEU A  54      13.675  -6.055   7.025  1.00 96.30           H
ATOM    548 2HD1 LEU A  54      13.197  -6.688   5.431  1.00 96.30           H
ATOM    549 3HD1 LEU A  54      14.497  -7.483   6.351  1.00 96.30           H
ATOM    550  CD2 LEU A  54      15.695  -6.272   4.208  1.00 96.30           C
ATOM    551 1HD2 LEU A  54      14.930  -6.423   3.447  1.00 96.30           H
ATOM    552 2HD2 LEU A  54      16.478  -5.626   3.813  1.00 96.30           H
ATOM    553 3HD2 LEU A  54      16.123  -7.234   4.489  1.00 96.30           H
ATOM    554  HN  LEU A  54      16.109  -3.042   6.495  1.00 96.30           H
ATOM    555  N   TYR A  55      14.350  -1.079   4.899  1.00 95.52           N
ATOM    556  CA  TYR A  55      13.629   0.126   4.525  1.00 95.52           C
ATOM    557  C   TYR A  55      14.487   1.024   3.633  1.00 95.52           C
ATOM    558  O   TYR A  55      13.977   1.660   2.711  1.00 95.52           O
ATOM    559  HA  TYR A  55      12.737  -0.173   3.976  1.00 95.52           H
ATOM    560  CB  TYR A  55      13.331   0.862   5.833  1.00 95.52           C
ATOM    561 1HB  TYR A  55      14.230   0.866   6.449  1.00 95.52           H
ATOM    562 2HB  TYR A  55      13.095   1.902   5.607  1.00 95.52           H
ATOM    563  CG  TYR A  55      12.180   0.256   6.639  1.00 95.52           C
ATOM    564  CD1 TYR A  55      11.505  -0.846   6.157  1.00 95.52           C
ATOM    565  HD1 TYR A  55      11.792  -1.286   5.202  1.00 95.52           H
ATOM    566  CD2 TYR A  55      11.817   0.813   7.849  1.00 95.52           C
ATOM    567  HD2 TYR A  55      12.350   1.685   8.230  1.00 95.52           H
ATOM    568  CE1 TYR A  55      10.422  -1.416   6.916  1.00 95.52           C
ATOM    569  HE1 TYR A  55       9.881  -2.287   6.547  1.00 95.52           H
ATOM    570  CE2 TYR A  55      10.734   0.243   8.608  1.00 95.52           C
ATOM    571  HE2 TYR A  55      10.437   0.673   9.565  1.00 95.52           H
ATOM    572  CZ  TYR A  55      10.090  -0.843   8.104  1.00 95.52           C
ATOM    573  OH  TYR A  55       9.067  -1.382   8.821  1.00 95.52           O
ATOM    574  HH  TYR A  55       8.850  -0.794   9.600  1.00 95.52           H
ATOM    575  HN  TYR A  55      14.533  -1.175   5.878  1.00 95.52           H
ATOM    576  N   TRP A  56      15.777   1.049   3.938  1.00 96.99           N
ATOM    577  CA  TRP A  56      16.725   1.787   3.120  1.00 96.99           C
ATOM    578  C   TRP A  56      16.792   1.113   1.749  1.00 96.99           C
ATOM    579  O   TRP A  56      16.809   1.788   0.721  1.00 96.99           O
ATOM    580  HA  TRP A  56      16.353   2.806   3.017  1.00 96.99           H
ATOM    581  CB  TRP A  56      18.088   1.877   3.809  1.00 96.99           C
ATOM    582 1HB  TRP A  56      18.248   0.973   4.397  1.00 96.99           H
ATOM    583 2HB  TRP A  56      18.867   1.904   3.048  1.00 96.99           H
ATOM    584  CG  TRP A  56      18.245   3.096   4.722  1.00 96.99           C
ATOM    585  CD1 TRP A  56      18.357   3.117   6.057  1.00 96.99           C
ATOM    586  HD1 TRP A  56      18.351   2.228   6.687  1.00 96.99           H
ATOM    587  CD2 TRP A  56      18.302   4.477   4.309  1.00 96.99           C
ATOM    588  NE1 TRP A  56      18.482   4.407   6.533  1.00 96.99           N
ATOM    589  HE1 TRP A  56      18.580   4.677   7.490  1.00 96.99           H
ATOM    590  CE2 TRP A  56      18.447   5.260   5.436  1.00 96.99           C
ATOM    591  CE3 TRP A  56      18.233   5.047   3.025  1.00 96.99           C
ATOM    592  HE3 TRP A  56      18.118   4.451   2.120  1.00 96.99           H
ATOM    593  CZ2 TRP A  56      18.536   6.656   5.393  1.00 96.99           C
ATOM    594  HZ2 TRP A  56      18.651   7.252   6.299  1.00 96.99           H
ATOM    595  CZ3 TRP A  56      18.323   6.444   3.000  1.00 96.99           C
ATOM    596  HZ3 TRP A  56      18.275   6.937   2.029  1.00 96.99           H
ATOM    597  CH2 TRP A  56      18.470   7.246   4.125  1.00 96.99           C
ATOM    598  HH2 TRP A  56      18.532   8.329   4.021  1.00 96.99           H
ATOM    599  HN  TRP A  56      16.174   0.577   4.725  1.00 96.99           H
ATOM    600  N   LEU A  57      16.828  -0.212   1.777  1.00 97.01           N
ATOM    601  CA  LEU A  57      16.911  -0.984   0.549  1.00 97.01           C
ATOM    602  C   LEU A  57      15.681  -0.697  -0.314  1.00 97.01           C
ATOM    603  O   LEU A  57      15.807  -0.364  -1.491  1.00 97.01           O
ATOM    604  HA  LEU A  57      17.797  -0.647   0.010  1.00 97.01           H
ATOM    605  CB  LEU A  57      17.110  -2.468   0.862  1.00 97.01           C
ATOM    606 1HB  LEU A  57      18.041  -2.580   1.419  1.00 97.01           H
ATOM    607 2HB  LEU A  57      16.304  -2.792   1.521  1.00 97.01           H
ATOM    608  CG  LEU A  57      17.154  -3.409  -0.344  1.00 97.01           C
ATOM    609  HG  LEU A  57      16.263  -3.232  -0.947  1.00 97.01           H
ATOM    610  CD1 LEU A  57      18.366  -3.110  -1.229  1.00 97.01           C
ATOM    611 1HD1 LEU A  57      18.309  -2.083  -1.588  1.00 97.01           H
ATOM    612 2HD1 LEU A  57      19.280  -3.242  -0.650  1.00 97.01           H
ATOM    613 3HD1 LEU A  57      18.372  -3.793  -2.079  1.00 97.01           H
ATOM    614  CD2 LEU A  57      17.115  -4.872   0.100  1.00 97.01           C
ATOM    615 1HD2 LEU A  57      17.974  -5.082   0.737  1.00 97.01           H
ATOM    616 2HD2 LEU A  57      16.196  -5.059   0.656  1.00 97.01           H
ATOM    617 3HD2 LEU A  57      17.147  -5.519  -0.777  1.00 97.01           H
ATOM    618  HN  LEU A  57      16.802  -0.754   2.616  1.00 97.01           H
ATOM    619  N   VAL A  58      14.518  -0.837   0.306  1.00 96.04           N
ATOM    620  CA  VAL A  58      13.264  -0.678  -0.411  1.00 96.04           C
ATOM    621  C   VAL A  58      13.179   0.743  -0.972  1.00 96.04           C
ATOM    622  O   VAL A  58      12.767   0.939  -2.114  1.00 96.04           O
ATOM    623  HA  VAL A  58      13.268  -1.383  -1.242  1.00 96.04           H
ATOM    624  CB  VAL A  58      12.090  -1.030   0.504  1.00 96.04           C
ATOM    625  HB  VAL A  58      12.173  -0.424   1.406  1.00 96.04           H
ATOM    626  CG1 VAL A  58      10.754  -0.697  -0.164  1.00 96.04           C
ATOM    627 1HG1 VAL A  58      10.716   0.370  -0.387  1.00 96.04           H
ATOM    628 2HG1 VAL A  58      10.659  -1.265  -1.090  1.00 96.04           H
ATOM    629 3HG1 VAL A  58       9.937  -0.957   0.508  1.00 96.04           H
ATOM    630  CG2 VAL A  58      12.142  -2.501   0.921  1.00 96.04           C
ATOM    631 1HG2 VAL A  58      12.095  -3.132   0.033  1.00 96.04           H
ATOM    632 2HG2 VAL A  58      13.072  -2.695   1.456  1.00 96.04           H
ATOM    633 3HG2 VAL A  58      11.296  -2.725   1.571  1.00 96.04           H
ATOM    634  HN  VAL A  58      14.424  -1.054   1.278  1.00 96.04           H
ATOM    635  N   PHE A  59      13.576   1.697  -0.143  1.00 97.16           N
ATOM    636  CA  PHE A  59      13.575   3.092  -0.552  1.00 97.16           C
ATOM    637  C   PHE A  59      14.383   3.288  -1.836  1.00 97.16           C
ATOM    638  O   PHE A  59      13.879   3.839  -2.813  1.00 97.16           O
ATOM    639  HA  PHE A  59      12.537   3.375  -0.731  1.00 97.16           H
ATOM    640  CB  PHE A  59      14.231   3.889   0.577  1.00 97.16           C
ATOM    641 1HB  PHE A  59      13.583   3.860   1.453  1.00 97.16           H
ATOM    642 2HB  PHE A  59      15.166   3.403   0.856  1.00 97.16           H
ATOM    643  CG  PHE A  59      14.518   5.349   0.222  1.00 97.16           C
ATOM    644  CD1 PHE A  59      15.802   5.795   0.162  1.00 97.16           C
ATOM    645  HD1 PHE A  59      16.626   5.111   0.367  1.00 97.16           H
ATOM    646  CD2 PHE A  59      13.490   6.202  -0.034  1.00 97.16           C
ATOM    647  HD2 PHE A  59      12.461   5.845   0.015  1.00 97.16           H
ATOM    648  CE1 PHE A  59      16.068   7.150  -0.167  1.00 97.16           C
ATOM    649  HE1 PHE A  59      17.097   7.507  -0.215  1.00 97.16           H
ATOM    650  CE2 PHE A  59      13.757   7.557  -0.363  1.00 97.16           C
ATOM    651  HE2 PHE A  59      12.933   8.241  -0.568  1.00 97.16           H
ATOM    652  CZ  PHE A  59      15.040   8.003  -0.423  1.00 97.16           C
ATOM    653  HZ  PHE A  59      15.245   9.043  -0.676  1.00 97.16           H
ATOM    654  HN  PHE A  59      13.894   1.531   0.790  1.00 97.16           H
ATOM    655  N   ILE A  60      15.624   2.826  -1.792  1.00 97.38           N
ATOM    656  CA  ILE A  60      16.560   3.091  -2.871  1.00 97.38           C
ATOM    657  C   ILE A  60      16.028   2.474  -4.166  1.00 97.38           C
ATOM    658  O   ILE A  60      15.923   3.154  -5.185  1.00 97.38           O
ATOM    659  HA  ILE A  60      16.612   4.172  -3.000  1.00 97.38           H
ATOM    660  CB  ILE A  60      17.964   2.613  -2.493  1.00 97.38           C
ATOM    661  HB  ILE A  60      17.886   1.597  -2.107  1.00 97.38           H
ATOM    662  CG1 ILE A  60      18.555   3.476  -1.377  1.00 97.38           C
ATOM    663 1HG1 ILE A  60      18.828   4.454  -1.774  1.00 97.38           H
ATOM    664 2HG1 ILE A  60      17.803   3.645  -0.606  1.00 97.38           H
ATOM    665  CG2 ILE A  60      18.874   2.561  -3.721  1.00 97.38           C
ATOM    666 1HG2 ILE A  60      18.456   1.872  -4.455  1.00 97.38           H
ATOM    667 2HG2 ILE A  60      18.951   3.556  -4.160  1.00 97.38           H
ATOM    668 3HG2 ILE A  60      19.866   2.218  -3.424  1.00 97.38           H
ATOM    669  CD1 ILE A  60      19.786   2.808  -0.761  1.00 97.38           C
ATOM    670 1HD1 ILE A  60      19.503   1.842  -0.343  1.00 97.38           H
ATOM    671 2HD1 ILE A  60      20.544   2.664  -1.530  1.00 97.38           H
ATOM    672 3HD1 ILE A  60      20.186   3.443   0.030  1.00 97.38           H
ATOM    673  HN  ILE A  60      15.991   2.280  -1.039  1.00 97.38           H
ATOM    674  N   VAL A  61      15.706   1.191  -4.083  1.00 95.83           N
ATOM    675  CA  VAL A  61      15.325   0.437  -5.266  1.00 95.83           C
ATOM    676  C   VAL A  61      14.012   0.994  -5.819  1.00 95.83           C
ATOM    677  O   VAL A  61      13.859   1.147  -7.030  1.00 95.83           O
ATOM    678  HA  VAL A  61      16.108   0.578  -6.011  1.00 95.83           H
ATOM    679  CB  VAL A  61      15.250  -1.054  -4.934  1.00 95.83           C
ATOM    680  HB  VAL A  61      14.532  -1.182  -4.124  1.00 95.83           H
ATOM    681  CG1 VAL A  61      14.751  -1.859  -6.136  1.00 95.83           C
ATOM    682 1HG1 VAL A  61      13.757  -1.513  -6.417  1.00 95.83           H
ATOM    683 2HG1 VAL A  61      15.434  -1.721  -6.974  1.00 95.83           H
ATOM    684 3HG1 VAL A  61      14.707  -2.916  -5.872  1.00 95.83           H
ATOM    685  CG2 VAL A  61      16.603  -1.577  -4.448  1.00 95.83           C
ATOM    686 1HG2 VAL A  61      17.351  -1.430  -5.227  1.00 95.83           H
ATOM    687 2HG2 VAL A  61      16.902  -1.034  -3.551  1.00 95.83           H
ATOM    688 3HG2 VAL A  61      16.522  -2.639  -4.219  1.00 95.83           H
ATOM    689  HN  VAL A  61      15.702   0.669  -3.230  1.00 95.83           H
ATOM    690  N   GLY A  62      13.096   1.280  -4.905  1.00 95.98           N
ATOM    691  CA  GLY A  62      11.778   1.756  -5.290  1.00 95.98           C
ATOM    692  C   GLY A  62      11.861   3.143  -5.931  1.00 95.98           C
ATOM    693  O   GLY A  62      11.190   3.411  -6.926  1.00 95.98           O
ATOM    694 1HA  GLY A  62      11.324   1.054  -5.990  1.00 95.98           H
ATOM    695 2HA  GLY A  62      11.131   1.795  -4.413  1.00 95.98           H
ATOM    696  HN  GLY A  62      13.243   1.193  -3.920  1.00 95.98           H
ATOM    697  N   ALA A  63      12.691   3.986  -5.336  1.00 96.69           N
ATOM    698  CA  ALA A  63      12.822   5.358  -5.797  1.00 96.69           C
ATOM    699  C   ALA A  63      13.351   5.361  -7.232  1.00 96.69           C
ATOM    700  O   ALA A  63      12.832   6.076  -8.087  1.00 96.69           O
ATOM    701  HA  ALA A  63      11.830   5.809  -5.783  1.00 96.69           H
ATOM    702  CB  ALA A  63      13.729   6.134  -4.839  1.00 96.69           C
ATOM    703 1HB  ALA A  63      13.293   6.127  -3.840  1.00 96.69           H
ATOM    704 2HB  ALA A  63      14.712   5.666  -4.810  1.00 96.69           H
ATOM    705 3HB  ALA A  63      13.826   7.163  -5.185  1.00 96.69           H
ATOM    706  HN  ALA A  63      13.266   3.747  -4.554  1.00 96.69           H
ATOM    707  N   LEU A  64      14.378   4.553  -7.452  1.00 95.31           N
ATOM    708  CA  LEU A  64      14.994   4.466  -8.765  1.00 95.31           C
ATOM    709  C   LEU A  64      13.976   3.915  -9.765  1.00 95.31           C
ATOM    710  O   LEU A  64      13.812   4.463 -10.855  1.00 95.31           O
ATOM    711  HA  LEU A  64      15.263   5.478  -9.068  1.00 95.31           H
ATOM    712  CB  LEU A  64      16.290   3.655  -8.696  1.00 95.31           C
ATOM    713 1HB  LEU A  64      16.068   2.691  -8.237  1.00 95.31           H
ATOM    714 2HB  LEU A  64      16.623   3.453  -9.714  1.00 95.31           H
ATOM    715  CG  LEU A  64      17.445   4.300  -7.929  1.00 95.31           C
ATOM    716  HG  LEU A  64      17.091   4.560  -6.932  1.00 95.31           H
ATOM    717  CD1 LEU A  64      18.605   3.317  -7.756  1.00 95.31           C
ATOM    718 1HD1 LEU A  64      18.262   2.445  -7.200  1.00 95.31           H
ATOM    719 2HD1 LEU A  64      18.967   3.005  -8.735  1.00 95.31           H
ATOM    720 3HD1 LEU A  64      19.413   3.802  -7.207  1.00 95.31           H
ATOM    721  CD2 LEU A  64      17.892   5.600  -8.602  1.00 95.31           C
ATOM    722 1HD2 LEU A  64      18.222   5.388  -9.619  1.00 95.31           H
ATOM    723 2HD2 LEU A  64      17.056   6.300  -8.630  1.00 95.31           H
ATOM    724 3HD2 LEU A  64      18.714   6.038  -8.037  1.00 95.31           H
ATOM    725  HN  LEU A  64      14.788   3.966  -6.753  1.00 95.31           H
ATOM    726  N   GLY A  65      13.319   2.838  -9.360  1.00 93.37           N
ATOM    727  CA  GLY A  65      12.433   2.119 -10.260  1.00 93.37           C
ATOM    728  C   GLY A  65      11.277   3.009 -10.719  1.00 93.37           C
ATOM    729  O   GLY A  65      11.021   3.133 -11.916  1.00 93.37           O
ATOM    730 1HA  GLY A  65      12.995   1.770 -11.127  1.00 93.37           H
ATOM    731 2HA  GLY A  65      12.039   1.235  -9.759  1.00 93.37           H
ATOM    732  HN  GLY A  65      13.384   2.457  -8.438  1.00 93.37           H
ATOM    733  N   ASN A  66      10.609   3.607  -9.743  1.00 94.16           N
ATOM    734  CA  ASN A  66       9.392   4.352 -10.017  1.00 94.16           C
ATOM    735  C   ASN A  66       9.749   5.658 -10.730  1.00 94.16           C
ATOM    736  O   ASN A  66       8.983   6.145 -11.561  1.00 94.16           O
ATOM    737  HA  ASN A  66       8.784   3.692 -10.636  1.00 94.16           H
ATOM    738  CB  ASN A  66       8.660   4.706  -8.721  1.00 94.16           C
ATOM    739 1HB  ASN A  66       9.367   5.114  -7.999  1.00 94.16           H
ATOM    740 2HB  ASN A  66       7.921   5.484  -8.917  1.00 94.16           H
ATOM    741  CG  ASN A  66       7.969   3.477  -8.128  1.00 94.16           C
ATOM    742  OD1 ASN A  66       7.071   2.894  -8.714  1.00 94.16           O
ATOM    743  ND2 ASN A  66       8.437   3.115  -6.937  1.00 94.16           N
ATOM    744 1HD2 ASN A  66       9.176   3.637  -6.511  1.00 94.16           H
ATOM    745 2HD2 ASN A  66       8.049   2.322  -6.467  1.00 94.16           H
ATOM    746  HN  ASN A  66      10.886   3.588  -8.783  1.00 94.16           H
ATOM    747  N   SER A  67      10.911   6.189 -10.379  1.00 94.14           N
ATOM    748  CA  SER A  67      11.419   7.380 -11.038  1.00 94.14           C
ATOM    749  C   SER A  67      11.638   7.102 -12.527  1.00 94.14           C
ATOM    750  O   SER A  67      11.387   7.965 -13.366  1.00 94.14           O
ATOM    751  HA  SER A  67      10.648   8.138 -10.899  1.00 94.14           H
ATOM    752  CB  SER A  67      12.721   7.855 -10.390  1.00 94.14           C
ATOM    753 1HB  SER A  67      13.465   7.060 -10.446  1.00 94.14           H
ATOM    754 2HB  SER A  67      13.118   8.702 -10.950  1.00 94.14           H
ATOM    755  OG  SER A  67      12.534   8.232  -9.029  1.00 94.14           O
ATOM    756  HG  SER A  67      13.010   7.591  -8.427  1.00 94.14           H
ATOM    757  HN  SER A  67      11.500   5.819  -9.661  1.00 94.14           H
ATOM    758  N   LEU A  68      12.103   5.894 -12.808  1.00 91.45           N
ATOM    759  CA  LEU A  68      12.340   5.485 -14.182  1.00 91.45           C
ATOM    760  C   LEU A  68      11.008   5.433 -14.932  1.00 91.45           C
ATOM    761  O   LEU A  68      10.928   5.835 -16.092  1.00 91.45           O
ATOM    762  HA  LEU A  68      12.968   6.246 -14.646  1.00 91.45           H
ATOM    763  CB  LEU A  68      13.120   4.169 -14.223  1.00 91.45           C
ATOM    764 1HB  LEU A  68      14.043   4.299 -13.657  1.00 91.45           H
ATOM    765 2HB  LEU A  68      12.535   3.407 -13.707  1.00 91.45           H
ATOM    766  CG  LEU A  68      13.477   3.644 -15.614  1.00 91.45           C
ATOM    767  HG  LEU A  68      12.560   3.576 -16.199  1.00 91.45           H
ATOM    768  CD1 LEU A  68      14.408   4.614 -16.345  1.00 91.45           C
ATOM    769 1HD1 LEU A  68      13.915   5.580 -16.452  1.00 91.45           H
ATOM    770 2HD1 LEU A  68      15.327   4.737 -15.771  1.00 91.45           H
ATOM    771 3HD1 LEU A  68      14.646   4.216 -17.331  1.00 91.45           H
ATOM    772  CD2 LEU A  68      14.067   2.234 -15.534  1.00 91.45           C
ATOM    773 1HD2 LEU A  68      14.971   2.253 -14.925  1.00 91.45           H
ATOM    774 2HD2 LEU A  68      13.339   1.561 -15.082  1.00 91.45           H
ATOM    775 3HD2 LEU A  68      14.312   1.885 -16.537  1.00 91.45           H
ATOM    776  HN  LEU A  68      12.316   5.202 -12.119  1.00 91.45           H
ATOM    777  N   VAL A  69       9.994   4.936 -14.239  1.00 90.79           N
ATOM    778  CA  VAL A  69       8.678   4.791 -14.837  1.00 90.79           C
ATOM    779  C   VAL A  69       8.180   6.161 -15.301  1.00 90.79           C
ATOM    780  O   VAL A  69       7.697   6.303 -16.423  1.00 90.79           O
ATOM    781  HA  VAL A  69       8.781   4.142 -15.706  1.00 90.79           H
ATOM    782  CB  VAL A  69       7.726   4.112 -13.849  1.00 90.79           C
ATOM    783  HB  VAL A  69       7.756   4.674 -12.915  1.00 90.79           H
ATOM    784  CG1 VAL A  69       6.287   4.140 -14.368  1.00 90.79           C
ATOM    785 1HG1 VAL A  69       5.970   5.173 -14.505  1.00 90.79           H
ATOM    786 2HG1 VAL A  69       6.235   3.614 -15.321  1.00 90.79           H
ATOM    787 3HG1 VAL A  69       5.632   3.651 -13.647  1.00 90.79           H
ATOM    788  CG2 VAL A  69       8.175   2.680 -13.552  1.00 90.79           C
ATOM    789 1HG2 VAL A  69       8.188   2.104 -14.477  1.00 90.79           H
ATOM    790 2HG2 VAL A  69       9.175   2.695 -13.119  1.00 90.79           H
ATOM    791 3HG2 VAL A  69       7.481   2.221 -12.847  1.00 90.79           H
ATOM    792  HN  VAL A  69      10.062   4.635 -13.287  1.00 90.79           H
ATOM    793  N   ILE A  70       8.315   7.136 -14.413  1.00 91.53           N
ATOM    794  CA  ILE A  70       7.833   8.478 -14.696  1.00 91.53           C
ATOM    795  C   ILE A  70       8.598   9.048 -15.892  1.00 91.53           C
ATOM    796  O   ILE A  70       8.004   9.655 -16.781  1.00 91.53           O
ATOM    797  HA  ILE A  70       6.780   8.396 -14.967  1.00 91.53           H
ATOM    798  CB  ILE A  70       7.912   9.351 -13.442  1.00 91.53           C
ATOM    799  HB  ILE A  70       8.929   9.299 -13.054  1.00 91.53           H
ATOM    800  CG1 ILE A  70       6.983   8.823 -12.347  1.00 91.53           C
ATOM    801 1HG1 ILE A  70       5.947   8.893 -12.679  1.00 91.53           H
ATOM    802 2HG1 ILE A  70       7.190   7.767 -12.168  1.00 91.53           H
ATOM    803  CG2 ILE A  70       7.629  10.817 -13.776  1.00 91.53           C
ATOM    804 1HG2 ILE A  70       8.364  11.174 -14.497  1.00 91.53           H
ATOM    805 2HG2 ILE A  70       6.630  10.906 -14.202  1.00 91.53           H
ATOM    806 3HG2 ILE A  70       7.692  11.415 -12.867  1.00 91.53           H
ATOM    807  CD1 ILE A  70       7.164   9.611 -11.048  1.00 91.53           C
ATOM    808 1HD1 ILE A  70       8.195   9.518 -10.707  1.00 91.53           H
ATOM    809 2HD1 ILE A  70       6.933  10.661 -11.225  1.00 91.53           H
ATOM    810 3HD1 ILE A  70       6.492   9.215 -10.286  1.00 91.53           H
ATOM    811  HN  ILE A  70       8.744   7.021 -13.517  1.00 91.53           H
ATOM    812  N   LEU A  71       9.905   8.833 -15.875  1.00 89.55           N
ATOM    813  CA  LEU A  71      10.769   9.392 -16.901  1.00 89.55           C
ATOM    814  C   LEU A  71      10.398   8.791 -18.257  1.00 89.55           C
ATOM    815  O   LEU A  71      10.334   9.502 -19.259  1.00 89.55           O
ATOM    816  HA  LEU A  71      10.582  10.465 -16.936  1.00 89.55           H
ATOM    817  CB  LEU A  71      12.240   9.201 -16.525  1.00 89.55           C
ATOM    818 1HB  LEU A  71      12.421   9.710 -15.578  1.00 89.55           H
ATOM    819 2HB  LEU A  71      12.416   8.139 -16.355  1.00 89.55           H
ATOM    820  CG  LEU A  71      13.264   9.704 -17.545  1.00 89.55           C
ATOM    821  HG  LEU A  71      12.786  10.465 -18.162  1.00 89.55           H
ATOM    822  CD1 LEU A  71      14.453  10.367 -16.848  1.00 89.55           C
ATOM    823 1HD1 LEU A  71      14.102  11.214 -16.259  1.00 89.55           H
ATOM    824 2HD1 LEU A  71      14.939   9.645 -16.192  1.00 89.55           H
ATOM    825 3HD1 LEU A  71      15.165  10.715 -17.596  1.00 89.55           H
ATOM    826  CD2 LEU A  71      13.704   8.576 -18.480  1.00 89.55           C
ATOM    827 1HD2 LEU A  71      14.157   7.775 -17.896  1.00 89.55           H
ATOM    828 2HD2 LEU A  71      12.837   8.189 -19.016  1.00 89.55           H
ATOM    829 3HD2 LEU A  71      14.431   8.960 -19.196  1.00 89.55           H
ATOM    830  HN  LEU A  71      10.374   8.289 -15.178  1.00 89.55           H
ATOM    831  N   VAL A  72      10.164   7.487 -18.246  1.00 86.58           N
ATOM    832  CA  VAL A  72       9.819   6.778 -19.467  1.00 86.58           C
ATOM    833  C   VAL A  72       8.506   7.336 -20.022  1.00 86.58           C
ATOM    834  O   VAL A  72       8.377   7.546 -21.227  1.00 86.58           O
ATOM    835  HA  VAL A  72      10.612   6.964 -20.191  1.00 86.58           H
ATOM    836  CB  VAL A  72       9.763   5.272 -19.200  1.00 86.58           C
ATOM    837  HB  VAL A  72       9.111   5.108 -18.342  1.00 86.58           H
ATOM    838  CG1 VAL A  72       9.165   4.526 -20.394  1.00 86.58           C
ATOM    839 1HG1 VAL A  72       8.152   4.886 -20.578  1.00 86.58           H
ATOM    840 2HG1 VAL A  72       9.779   4.702 -21.278  1.00 86.58           H
ATOM    841 3HG1 VAL A  72       9.137   3.458 -20.178  1.00 86.58           H
ATOM    842  CG2 VAL A  72      11.148   4.726 -18.850  1.00 86.58           C
ATOM    843 1HG2 VAL A  72      11.831   4.909 -19.680  1.00 86.58           H
ATOM    844 2HG2 VAL A  72      11.521   5.226 -17.956  1.00 86.58           H
ATOM    845 3HG2 VAL A  72      11.080   3.654 -18.665  1.00 86.58           H
ATOM    846  HN  VAL A  72      10.206   6.918 -17.425  1.00 86.58           H
ATOM    847  N   TYR A  73       7.566   7.559 -19.116  1.00 85.06           N
ATOM    848  CA  TYR A  73       6.264   8.078 -19.501  1.00 85.06           C
ATOM    849  C   TYR A  73       6.397   9.436 -20.193  1.00 85.06           C
ATOM    850  O   TYR A  73       5.703   9.709 -21.171  1.00 85.06           O
ATOM    851  HA  TYR A  73       5.811   7.368 -20.194  1.00 85.06           H
ATOM    852  CB  TYR A  73       5.479   8.257 -18.200  1.00 85.06           C
ATOM    853 1HB  TYR A  73       5.417   7.295 -17.690  1.00 85.06           H
ATOM    854 2HB  TYR A  73       6.032   8.930 -17.544  1.00 85.06           H
ATOM    855  CG  TYR A  73       4.065   8.806 -18.396  1.00 85.06           C
ATOM    856  CD1 TYR A  73       3.855  10.169 -18.441  1.00 85.06           C
ATOM    857  HD1 TYR A  73       4.696  10.854 -18.337  1.00 85.06           H
ATOM    858  CD2 TYR A  73       3.000   7.939 -18.528  1.00 85.06           C
ATOM    859  HD2 TYR A  73       3.166   6.862 -18.492  1.00 85.06           H
ATOM    860  CE1 TYR A  73       2.524  10.687 -18.626  1.00 85.06           C
ATOM    861  HE1 TYR A  73       2.344  11.761 -18.664  1.00 85.06           H
ATOM    862  CE2 TYR A  73       1.669   8.456 -18.713  1.00 85.06           C
ATOM    863  HE2 TYR A  73       0.819   7.782 -18.819  1.00 85.06           H
ATOM    864  CZ  TYR A  73       1.497   9.805 -18.753  1.00 85.06           C
ATOM    865  OH  TYR A  73       0.239  10.293 -18.928  1.00 85.06           O
ATOM    866  HH  TYR A  73      -0.395   9.544 -19.118  1.00 85.06           H
ATOM    867  HN  TYR A  73       7.681   7.393 -18.137  1.00 85.06           H
ATOM    868  N   TRP A  74       7.295  10.251 -19.658  1.00 85.89           N
ATOM    869  CA  TRP A  74       7.408  11.631 -20.098  1.00 85.89           C
ATOM    870  C   TRP A  74       7.995  11.630 -21.511  1.00 85.89           C
ATOM    871  O   TRP A  74       7.451  12.265 -22.413  1.00 85.89           O
ATOM    872  HA  TRP A  74       6.406  12.060 -20.111  1.00 85.89           H
ATOM    873  CB  TRP A  74       8.233  12.456 -19.108  1.00 85.89           C
ATOM    874 1HB  TRP A  74       8.084  12.057 -18.105  1.00 85.89           H
ATOM    875 2HB  TRP A  74       9.291  12.336 -19.344  1.00 85.89           H
ATOM    876  CG  TRP A  74       7.893  13.947 -19.105  1.00 85.89           C
ATOM    877  CD1 TRP A  74       8.258  14.879 -19.996  1.00 85.89           C
ATOM    878  HD1 TRP A  74       8.872  14.681 -20.875  1.00 85.89           H
ATOM    879  CD2 TRP A  74       7.098  14.645 -18.123  1.00 85.89           C
ATOM    880  NE1 TRP A  74       7.759  16.122 -19.662  1.00 85.89           N
ATOM    881  HE1 TRP A  74       7.896  16.971 -20.171  1.00 85.89           H
ATOM    882  CE2 TRP A  74       7.032  15.975 -18.486  1.00 85.89           C
ATOM    883  CE3 TRP A  74       6.457  14.169 -16.966  1.00 85.89           C
ATOM    884  HE3 TRP A  74       6.494  13.124 -16.658  1.00 85.89           H
ATOM    885  CZ2 TRP A  74       6.334  16.938 -17.747  1.00 85.89           C
ATOM    886  HZ2 TRP A  74       6.297  17.983 -18.055  1.00 85.89           H
ATOM    887  CZ3 TRP A  74       5.764  15.144 -16.238  1.00 85.89           C
ATOM    888  HZ3 TRP A  74       5.249  14.828 -15.331  1.00 85.89           H
ATOM    889  CH2 TRP A  74       5.688  16.486 -16.590  1.00 85.89           C
ATOM    890  HH2 TRP A  74       5.127  17.184 -15.969  1.00 85.89           H
ATOM    891  HN  TRP A  74       7.935   9.983 -18.938  1.00 85.89           H
ATOM    892  N   TYR A  75       9.097  10.910 -21.659  1.00 81.44           N
ATOM    893  CA  TYR A  75       9.901  11.013 -22.865  1.00 81.44           C
ATOM    894  C   TYR A  75       9.378  10.075 -23.954  1.00 81.44           C
ATOM    895  O   TYR A  75       9.810  10.149 -25.103  1.00 81.44           O
ATOM    896  HA  TYR A  75       9.843  12.041 -23.222  1.00 81.44           H
ATOM    897  CB  TYR A  75      11.313  10.576 -22.468  1.00 81.44           C
ATOM    898 1HB  TYR A  75      11.244   9.712 -21.808  1.00 81.44           H
ATOM    899 2HB  TYR A  75      11.847  10.253 -23.362  1.00 81.44           H
ATOM    900  CG  TYR A  75      12.129  11.667 -21.771  1.00 81.44           C
ATOM    901  CD1 TYR A  75      12.771  12.633 -22.519  1.00 81.44           C
ATOM    902  HD1 TYR A  75      12.697  12.619 -23.607  1.00 81.44           H
ATOM    903  CD2 TYR A  75      12.222  11.685 -20.394  1.00 81.44           C
ATOM    904  HD2 TYR A  75      11.716  10.922 -19.804  1.00 81.44           H
ATOM    905  CE1 TYR A  75      13.538  13.660 -21.863  1.00 81.44           C
ATOM    906  HE1 TYR A  75      14.050  14.429 -22.442  1.00 81.44           H
ATOM    907  CE2 TYR A  75      12.990  12.712 -19.738  1.00 81.44           C
ATOM    908  HE2 TYR A  75      13.072  12.738 -18.652  1.00 81.44           H
ATOM    909  CZ  TYR A  75      13.610  13.649 -20.505  1.00 81.44           C
ATOM    910  OH  TYR A  75      14.335  14.618 -19.886  1.00 81.44           O
ATOM    911  HH  TYR A  75      14.730  15.237 -20.565  1.00 81.44           H
ATOM    912  HN  TYR A  75       9.442  10.268 -20.975  1.00 81.44           H
ATOM    913  N   CYS A  76       8.454   9.213 -23.555  1.00 75.13           N
ATOM    914  CA  CYS A  76       7.829   8.297 -24.494  1.00 75.13           C
ATOM    915  C   CYS A  76       6.994   9.116 -25.480  1.00 75.13           C
ATOM    916  O   CYS A  76       6.020   9.758 -25.091  1.00 75.13           O
ATOM    917  HA  CYS A  76       8.637   7.777 -25.008  1.00 75.13           H
ATOM    918  CB  CYS A  76       6.989   7.238 -23.777  1.00 75.13           C
ATOM    919 1HB  CYS A  76       7.613   6.675 -23.082  1.00 75.13           H
ATOM    920 2HB  CYS A  76       6.209   7.719 -23.186  1.00 75.13           H
ATOM    921  SG  CYS A  76       6.236   6.103 -24.999  1.00 75.13           S
ATOM    922  HG  CYS A  76       7.380   5.567 -25.414  1.00 75.13           H
ATOM    923  HN  CYS A  76       8.133   9.135 -22.611  1.00 75.13           H
ATOM    924  N   THR A  77       7.407   9.067 -26.739  1.00 67.82           N
ATOM    925  CA  THR A  77       6.805   9.910 -27.757  1.00 67.82           C
ATOM    926  C   THR A  77       5.506   9.284 -28.268  1.00 67.82           C
ATOM    927  O   THR A  77       4.806   9.878 -29.087  1.00 67.82           O
ATOM    928  HA  THR A  77       6.543  10.865 -27.302  1.00 67.82           H
ATOM    929  CB  THR A  77       7.844  10.137 -28.857  1.00 67.82           C
ATOM    930  HB  THR A  77       7.558  10.973 -29.496  1.00 67.82           H
ATOM    931  OG1 THR A  77       7.943   8.873 -29.507  1.00 67.82           O
ATOM    932  HG1 THR A  77       8.291   8.992 -30.437  1.00 67.82           H
ATOM    933  CG2 THR A  77       9.247  10.380 -28.297  1.00 67.82           C
ATOM    934 1HG2 THR A  77       9.560   9.514 -27.714  1.00 67.82           H
ATOM    935 2HG2 THR A  77       9.235  11.263 -27.659  1.00 67.82           H
ATOM    936 3HG2 THR A  77       9.945  10.535 -29.120  1.00 67.82           H
ATOM    937  HN  THR A  77       8.137   8.466 -27.064  1.00 67.82           H
ATOM    938  N   ARG A  78       5.222   8.092 -27.763  1.00 69.75           N
ATOM    939  CA  ARG A  78       4.023   7.376 -28.164  1.00 69.75           C
ATOM    940  C   ARG A  78       2.800   7.938 -27.437  1.00 69.75           C
ATOM    941  O   ARG A  78       2.899   8.363 -26.287  1.00 69.75           O
ATOM    942  HA  ARG A  78       3.949   7.538 -29.240  1.00 69.75           H
ATOM    943  CB  ARG A  78       4.147   5.881 -27.860  1.00 69.75           C
ATOM    944 1HB  ARG A  78       3.527   5.313 -28.554  1.00 69.75           H
ATOM    945 2HB  ARG A  78       5.177   5.559 -28.015  1.00 69.75           H
ATOM    946  CG  ARG A  78       3.723   5.578 -26.422  1.00 69.75           C
ATOM    947 1HG  ARG A  78       4.298   6.195 -25.731  1.00 69.75           H
ATOM    948 2HG  ARG A  78       2.674   5.839 -26.285  1.00 69.75           H
ATOM    949  CD  ARG A  78       3.934   4.099 -26.089  1.00 69.75           C
ATOM    950 1HD  ARG A  78       3.105   3.508 -26.479  1.00 69.75           H
ATOM    951 2HD  ARG A  78       4.841   3.735 -26.572  1.00 69.75           H
ATOM    952  NE  ARG A  78       4.036   3.920 -24.623  1.00 69.75           N
ATOM    953  HE  ARG A  78       4.947   3.923 -24.213  1.00 69.75           H
ATOM    954  CZ  ARG A  78       2.982   3.754 -23.812  1.00 69.75           C
ATOM    955  NH1 ARG A  78       1.737   3.741 -24.307  1.00 69.75           N
ATOM    956 1HH1 ARG A  78       1.589   3.856 -25.290  1.00 69.75           H
ATOM    957 2HH1 ARG A  78       0.957   3.616 -23.695  1.00 69.75           H
ATOM    958  NH2 ARG A  78       3.192   3.600 -22.497  1.00 69.75           N
ATOM    959 1HH2 ARG A  78       2.417   3.475 -21.878  1.00 69.75           H
ATOM    960 2HH2 ARG A  78       4.125   3.611 -22.136  1.00 69.75           H
ATOM    961  HN  ARG A  78       5.793   7.618 -27.093  1.00 69.75           H
ATOM    962  N   VAL A  79       1.675   7.921 -28.137  1.00 75.75           N
ATOM    963  CA  VAL A  79       0.422   8.364 -27.550  1.00 75.75           C
ATOM    964  C   VAL A  79       0.195   7.630 -26.227  1.00 75.75           C
ATOM    965  O   VAL A  79       0.363   6.414 -26.152  1.00 75.75           O
ATOM    966  HA  VAL A  79       0.513   9.432 -27.348  1.00 75.75           H
ATOM    967  CB  VAL A  79      -0.721   8.167 -28.548  1.00 75.75           C
ATOM    968  HB  VAL A  79      -0.899   7.096 -28.646  1.00 75.75           H
ATOM    969  CG1 VAL A  79      -2.011   8.813 -28.038  1.00 75.75           C
ATOM    970 1HG1 VAL A  79      -2.294   8.359 -27.088  1.00 75.75           H
ATOM    971 2HG1 VAL A  79      -1.851   9.882 -27.897  1.00 75.75           H
ATOM    972 3HG1 VAL A  79      -2.807   8.657 -28.766  1.00 75.75           H
ATOM    973  CG2 VAL A  79      -0.345   8.710 -29.928  1.00 75.75           C
ATOM    974 1HG2 VAL A  79      -0.127   9.775 -29.852  1.00 75.75           H
ATOM    975 2HG2 VAL A  79       0.536   8.184 -30.297  1.00 75.75           H
ATOM    976 3HG2 VAL A  79      -1.175   8.556 -30.617  1.00 75.75           H
ATOM    977  HN  VAL A  79       1.612   7.612 -29.086  1.00 75.75           H
ATOM    978  N   LYS A  80      -0.183   8.400 -25.218  1.00 78.57           N
ATOM    979  CA  LYS A  80      -0.469   7.833 -23.911  1.00 78.57           C
ATOM    980  C   LYS A  80      -1.772   7.034 -23.981  1.00 78.57           C
ATOM    981  O   LYS A  80      -2.595   7.257 -24.867  1.00 78.57           O
ATOM    982  HA  LYS A  80       0.343   7.149 -23.666  1.00 78.57           H
ATOM    983  CB  LYS A  80      -0.477   8.928 -22.842  1.00 78.57           C
ATOM    984 1HB  LYS A  80      -1.356   9.560 -22.968  1.00 78.57           H
ATOM    985 2HB  LYS A  80      -0.550   8.475 -21.853  1.00 78.57           H
ATOM    986  CG  LYS A  80       0.789   9.783 -22.924  1.00 78.57           C
ATOM    987 1HG  LYS A  80       0.792  10.346 -23.858  1.00 78.57           H
ATOM    988 2HG  LYS A  80       0.794  10.511 -22.113  1.00 78.57           H
ATOM    989  CD  LYS A  80       2.045   8.913 -22.844  1.00 78.57           C
ATOM    990 1HD  LYS A  80       1.973   8.243 -21.987  1.00 78.57           H
ATOM    991 2HD  LYS A  80       2.116   8.287 -23.733  1.00 78.57           H
ATOM    992  CE  LYS A  80       3.303   9.775 -22.720  1.00 78.57           C
ATOM    993 1HE  LYS A  80       3.216  10.650 -23.363  1.00 78.57           H
ATOM    994 2HE  LYS A  80       3.401  10.140 -21.697  1.00 78.57           H
ATOM    995  NZ  LYS A  80       4.505   8.996 -23.092  1.00 78.57           N
ATOM    996 1HZ  LYS A  80       5.337   9.509 -22.823  1.00 78.57           H
ATOM    997 2HZ  LYS A  80       4.489   8.102 -22.614  1.00 78.57           H
ATOM    998 3HZ  LYS A  80       4.511   8.843 -24.094  1.00 78.57           H
ATOM    999  HN  LYS A  80      -0.294   9.392 -25.282  1.00 78.57           H
ATOM   1000  N   THR A  81      -1.919   6.118 -23.034  1.00 79.97           N
ATOM   1001  CA  THR A  81      -3.175   5.407 -22.869  1.00 79.97           C
ATOM   1002  C   THR A  81      -3.718   5.604 -21.452  1.00 79.97           C
ATOM   1003  O   THR A  81      -3.007   6.090 -20.573  1.00 79.97           O
ATOM   1004  HA  THR A  81      -3.906   5.837 -23.554  1.00 79.97           H
ATOM   1005  CB  THR A  81      -2.938   3.939 -23.230  1.00 79.97           C
ATOM   1006  HB  THR A  81      -3.881   3.397 -23.294  1.00 79.97           H
ATOM   1007  OG1 THR A  81      -2.031   3.478 -22.232  1.00 79.97           O
ATOM   1008  HG1 THR A  81      -1.093   3.712 -22.488  1.00 79.97           H
ATOM   1009  CG2 THR A  81      -2.165   3.776 -24.540  1.00 79.97           C
ATOM   1010 1HG2 THR A  81      -1.193   4.261 -24.451  1.00 79.97           H
ATOM   1011 2HG2 THR A  81      -2.727   4.234 -25.353  1.00 79.97           H
ATOM   1012 3HG2 THR A  81      -2.024   2.715 -24.749  1.00 79.97           H
ATOM   1013  HN  THR A  81      -1.200   5.862 -22.388  1.00 79.97           H
ATOM   1014  N   MET A  82      -4.973   5.218 -21.274  1.00 81.48           N
ATOM   1015  CA  MET A  82      -5.590   5.262 -19.960  1.00 81.48           C
ATOM   1016  C   MET A  82      -4.785   4.445 -18.948  1.00 81.48           C
ATOM   1017  O   MET A  82      -4.567   4.886 -17.821  1.00 81.48           O
ATOM   1018  HA  MET A  82      -5.590   6.313 -19.671  1.00 81.48           H
ATOM   1019  CB  MET A  82      -7.014   4.709 -20.046  1.00 81.48           C
ATOM   1020 1HB  MET A  82      -7.617   5.345 -20.693  1.00 81.48           H
ATOM   1021 2HB  MET A  82      -6.996   3.718 -20.500  1.00 81.48           H
ATOM   1022  CG  MET A  82      -7.656   4.629 -18.659  1.00 81.48           C
ATOM   1023 1HG  MET A  82      -7.303   3.740 -18.137  1.00 81.48           H
ATOM   1024 2HG  MET A  82      -7.357   5.490 -18.061  1.00 81.48           H
ATOM   1025  SD  MET A  82      -9.434   4.582 -18.811  1.00 81.48           S
ATOM   1026  CE  MET A  82      -9.899   4.946 -17.127  1.00 81.48           C
ATOM   1027 1HE  MET A  82      -9.490   4.182 -16.464  1.00 81.48           H
ATOM   1028 2HE  MET A  82      -9.504   5.921 -16.843  1.00 81.48           H
ATOM   1029 3HE  MET A  82     -10.985   4.955 -17.043  1.00 81.48           H
ATOM   1030  HN  MET A  82      -5.563   4.880 -22.008  1.00 81.48           H
ATOM   1031  N   THR A  83      -4.364   3.268 -19.387  1.00 81.41           N
ATOM   1032  CA  THR A  83      -3.507   2.426 -18.570  1.00 81.41           C
ATOM   1033  C   THR A  83      -2.265   3.202 -18.126  1.00 81.41           C
ATOM   1034  O   THR A  83      -1.877   3.146 -16.960  1.00 81.41           O
ATOM   1035  HA  THR A  83      -4.053   2.154 -17.667  1.00 81.41           H
ATOM   1036  CB  THR A  83      -3.181   1.164 -19.370  1.00 81.41           C
ATOM   1037  HB  THR A  83      -2.616   1.408 -20.269  1.00 81.41           H
ATOM   1038  OG1 THR A  83      -4.450   0.553 -19.587  1.00 81.41           O
ATOM   1039  HG1 THR A  83      -5.179   1.152 -19.254  1.00 81.41           H
ATOM   1040  CG2 THR A  83      -2.407   0.132 -18.546  1.00 81.41           C
ATOM   1041 1HG2 THR A  83      -3.002  -0.163 -17.682  1.00 81.41           H
ATOM   1042 2HG2 THR A  83      -1.467   0.568 -18.209  1.00 81.41           H
ATOM   1043 3HG2 THR A  83      -2.202  -0.744 -19.162  1.00 81.41           H
ATOM   1044  HN  THR A  83      -4.598   2.888 -20.282  1.00 81.41           H
ATOM   1045  N   ASP A  84      -1.675   3.908 -19.079  1.00 83.15           N
ATOM   1046  CA  ASP A  84      -0.426   4.607 -18.829  1.00 83.15           C
ATOM   1047  C   ASP A  84      -0.649   5.673 -17.755  1.00 83.15           C
ATOM   1048  O   ASP A  84       0.226   5.917 -16.926  1.00 83.15           O
ATOM   1049  HA  ASP A  84       0.275   3.835 -18.511  1.00 83.15           H
ATOM   1050  CB  ASP A  84       0.076   5.307 -20.094  1.00 83.15           C
ATOM   1051 1HB  ASP A  84      -0.631   6.082 -20.390  1.00 83.15           H
ATOM   1052 2HB  ASP A  84       1.024   5.803 -19.887  1.00 83.15           H
ATOM   1053  CG  ASP A  84       0.255   4.309 -21.239  1.00 83.15           C
ATOM   1054  OD1 ASP A  84       0.930   3.285 -20.999  1.00 83.15           O
ATOM   1055  OD2 ASP A  84      -0.288   4.592 -22.329  1.00 83.15           O
ATOM   1056  HN  ASP A  84      -2.036   4.006 -20.007  1.00 83.15           H
ATOM   1057  N   MET A  85      -1.826   6.280 -17.805  1.00 88.12           N
ATOM   1058  CA  MET A  85      -2.172   7.322 -16.853  1.00 88.12           C
ATOM   1059  C   MET A  85      -2.192   6.775 -15.425  1.00 88.12           C
ATOM   1060  O   MET A  85      -1.685   7.413 -14.504  1.00 88.12           O
ATOM   1061  HA  MET A  85      -1.391   8.077 -16.949  1.00 88.12           H
ATOM   1062  CB  MET A  85      -3.547   7.896 -17.200  1.00 88.12           C
ATOM   1063 1HB  MET A  85      -3.559   8.216 -18.242  1.00 88.12           H
ATOM   1064 2HB  MET A  85      -4.305   7.120 -17.096  1.00 88.12           H
ATOM   1065  CG  MET A  85      -3.892   9.079 -16.294  1.00 88.12           C
ATOM   1066 1HG  MET A  85      -4.893   9.444 -16.524  1.00 88.12           H
ATOM   1067 2HG  MET A  85      -3.901   8.760 -15.252  1.00 88.12           H
ATOM   1068  SD  MET A  85      -2.700  10.389 -16.519  1.00 88.12           S
ATOM   1069  CE  MET A  85      -3.148  10.937 -18.158  1.00 88.12           C
ATOM   1070 1HE  MET A  85      -3.037  10.111 -18.861  1.00 88.12           H
ATOM   1071 2HE  MET A  85      -4.184  11.276 -18.157  1.00 88.12           H
ATOM   1072 3HE  MET A  85      -2.497  11.759 -18.457  1.00 88.12           H
ATOM   1073  HN  MET A  85      -2.535   6.072 -18.479  1.00 88.12           H
ATOM   1074  N   PHE A  86      -2.785   5.598 -15.285  1.00 88.70           N
ATOM   1075  CA  PHE A  86      -2.886   4.961 -13.983  1.00 88.70           C
ATOM   1076  C   PHE A  86      -1.517   4.477 -13.501  1.00 88.70           C
ATOM   1077  O   PHE A  86      -1.202   4.575 -12.316  1.00 88.70           O
ATOM   1078  HA  PHE A  86      -3.271   5.707 -13.287  1.00 88.70           H
ATOM   1079  CB  PHE A  86      -3.812   3.754 -14.146  1.00 88.70           C
ATOM   1080 1HB  PHE A  86      -3.424   3.116 -14.939  1.00 88.70           H
ATOM   1081 2HB  PHE A  86      -3.794   3.168 -13.227  1.00 88.70           H
ATOM   1082  CG  PHE A  86      -5.262   4.122 -14.470  1.00 88.70           C
ATOM   1083  CD1 PHE A  86      -5.837   5.204 -13.880  1.00 88.70           C
ATOM   1084  HD1 PHE A  86      -5.266   5.809 -13.177  1.00 88.70           H
ATOM   1085  CD2 PHE A  86      -5.975   3.366 -15.348  1.00 88.70           C
ATOM   1086  HD2 PHE A  86      -5.514   2.499 -15.820  1.00 88.70           H
ATOM   1087  CE1 PHE A  86      -7.183   5.545 -14.181  1.00 88.70           C
ATOM   1088  HE1 PHE A  86      -7.644   6.412 -13.708  1.00 88.70           H
ATOM   1089  CE2 PHE A  86      -7.320   3.707 -15.649  1.00 88.70           C
ATOM   1090  HE2 PHE A  86      -7.892   3.102 -16.352  1.00 88.70           H
ATOM   1091  CZ  PHE A  86      -7.896   4.789 -15.059  1.00 88.70           C
ATOM   1092  HZ  PHE A  86      -8.928   5.051 -15.290  1.00 88.70           H
ATOM   1093  HN  PHE A  86      -3.190   5.082 -16.040  1.00 88.70           H
ATOM   1094  N   LEU A  87      -0.741   3.964 -14.444  1.00 86.74           N
ATOM   1095  CA  LEU A  87       0.589   3.468 -14.132  1.00 86.74           C
ATOM   1096  C   LEU A  87       1.448   4.620 -13.606  1.00 86.74           C
ATOM   1097  O   LEU A  87       2.266   4.429 -12.708  1.00 86.74           O
ATOM   1098  HA  LEU A  87       0.483   2.727 -13.339  1.00 86.74           H
ATOM   1099  CB  LEU A  87       1.192   2.753 -15.342  1.00 86.74           C
ATOM   1100 1HB  LEU A  87       1.133   3.422 -16.201  1.00 86.74           H
ATOM   1101 2HB  LEU A  87       2.250   2.579 -15.146  1.00 86.74           H
ATOM   1102  CG  LEU A  87       0.547   1.420 -15.724  1.00 86.74           C
ATOM   1103  HG  LEU A  87      -0.515   1.592 -15.901  1.00 86.74           H
ATOM   1104  CD1 LEU A  87       1.139   0.877 -17.026  1.00 86.74           C
ATOM   1105 1HD1 LEU A  87       0.966   1.592 -17.830  1.00 86.74           H
ATOM   1106 2HD1 LEU A  87       2.211   0.723 -16.902  1.00 86.74           H
ATOM   1107 3HD1 LEU A  87       0.663  -0.072 -17.275  1.00 86.74           H
ATOM   1108  CD2 LEU A  87       0.656   0.410 -14.580  1.00 86.74           C
ATOM   1109 1HD2 LEU A  87       1.707   0.236 -14.348  1.00 86.74           H
ATOM   1110 2HD2 LEU A  87       0.150   0.803 -13.699  1.00 86.74           H
ATOM   1111 3HD2 LEU A  87       0.190  -0.529 -14.878  1.00 86.74           H
ATOM   1112  HN  LEU A  87      -1.006   3.886 -15.405  1.00 86.74           H
ATOM   1113  N   LEU A  88       1.232   5.790 -14.189  1.00 90.40           N
ATOM   1114  CA  LEU A  88       1.946   6.982 -13.762  1.00 90.40           C
ATOM   1115  C   LEU A  88       1.601   7.282 -12.302  1.00 90.40           C
ATOM   1116  O   LEU A  88       2.492   7.451 -11.472  1.00 90.40           O
ATOM   1117  HA  LEU A  88       3.012   6.764 -13.827  1.00 90.40           H
ATOM   1118  CB  LEU A  88       1.663   8.146 -14.713  1.00 90.40           C
ATOM   1119 1HB  LEU A  88       2.085   7.903 -15.689  1.00 90.40           H
ATOM   1120 2HB  LEU A  88       0.584   8.227 -14.845  1.00 90.40           H
ATOM   1121  CG  LEU A  88       2.200   9.511 -14.281  1.00 90.40           C
ATOM   1122  HG  LEU A  88       1.894   9.688 -13.250  1.00 90.40           H
ATOM   1123  CD1 LEU A  88       3.730   9.532 -14.308  1.00 90.40           C
ATOM   1124 1HD1 LEU A  88       4.116   8.773 -13.627  1.00 90.40           H
ATOM   1125 2HD1 LEU A  88       4.078   9.324 -15.320  1.00 90.40           H
ATOM   1126 3HD1 LEU A  88       4.086  10.514 -13.996  1.00 90.40           H
ATOM   1127  CD2 LEU A  88       1.597  10.632 -15.130  1.00 90.40           C
ATOM   1128 1HD2 LEU A  88       1.852  10.472 -16.178  1.00 90.40           H
ATOM   1129 2HD2 LEU A  88       0.513  10.631 -15.016  1.00 90.40           H
ATOM   1130 3HD2 LEU A  88       1.996  11.592 -14.802  1.00 90.40           H
ATOM   1131  HN  LEU A  88       0.585   5.931 -14.938  1.00 90.40           H
ATOM   1132  N   ASN A  89       0.305   7.340 -12.034  1.00 93.02           N
ATOM   1133  CA  ASN A  89      -0.171   7.734 -10.718  1.00 93.02           C
ATOM   1134  C   ASN A  89       0.252   6.680  -9.692  1.00 93.02           C
ATOM   1135  O   ASN A  89       0.463   6.997  -8.523  1.00 93.02           O
ATOM   1136  HA  ASN A  89       0.284   8.706 -10.529  1.00 93.02           H
ATOM   1137  CB  ASN A  89      -1.697   7.835 -10.692  1.00 93.02           C
ATOM   1138 1HB  ASN A  89      -2.129   7.021 -11.273  1.00 93.02           H
ATOM   1139 2HB  ASN A  89      -2.055   7.720  -9.668  1.00 93.02           H
ATOM   1140  CG  ASN A  89      -2.167   9.177 -11.255  1.00 93.02           C
ATOM   1141  OD1 ASN A  89      -2.419  10.129 -10.534  1.00 93.02           O
ATOM   1142  ND2 ASN A  89      -2.272   9.201 -12.580  1.00 93.02           N
ATOM   1143 1HD2 ASN A  89      -2.051   8.385 -13.114  1.00 93.02           H
ATOM   1144 2HD2 ASN A  89      -2.573  10.035 -13.044  1.00 93.02           H
ATOM   1145  HN  ASN A  89      -0.414   7.125 -12.696  1.00 93.02           H
ATOM   1146  N   LEU A  90       0.362   5.448 -10.168  1.00 91.36           N
ATOM   1147  CA  LEU A  90       0.781   4.351  -9.312  1.00 91.36           C
ATOM   1148  C   LEU A  90       2.216   4.596  -8.842  1.00 91.36           C
ATOM   1149  O   LEU A  90       2.523   4.432  -7.662  1.00 91.36           O
ATOM   1150  HA  LEU A  90       0.127   4.349  -8.440  1.00 91.36           H
ATOM   1151  CB  LEU A  90       0.588   3.011 -10.026  1.00 91.36           C
ATOM   1152 1HB  LEU A  90      -0.343   3.054 -10.591  1.00 91.36           H
ATOM   1153 2HB  LEU A  90       1.394   2.888 -10.750  1.00 91.36           H
ATOM   1154  CG  LEU A  90       0.551   1.773  -9.129  1.00 91.36           C
ATOM   1155  HG  LEU A  90       1.298   1.897  -8.345  1.00 91.36           H
ATOM   1156  CD1 LEU A  90      -0.808   1.633  -8.442  1.00 91.36           C
ATOM   1157 1HD1 LEU A  90      -0.997   2.514  -7.829  1.00 91.36           H
ATOM   1158 2HD1 LEU A  90      -1.589   1.542  -9.196  1.00 91.36           H
ATOM   1159 3HD1 LEU A  90      -0.807   0.745  -7.810  1.00 91.36           H
ATOM   1160  CD2 LEU A  90       0.928   0.515  -9.915  1.00 91.36           C
ATOM   1161 1HD2 LEU A  90       0.222   0.374 -10.735  1.00 91.36           H
ATOM   1162 2HD2 LEU A  90       1.935   0.626 -10.318  1.00 91.36           H
ATOM   1163 3HD2 LEU A  90       0.894  -0.351  -9.254  1.00 91.36           H
ATOM   1164  HN  LEU A  90       0.171   5.196 -11.116  1.00 91.36           H
ATOM   1165  N   ALA A  91       3.057   4.985  -9.789  1.00 93.55           N
ATOM   1166  CA  ALA A  91       4.462   5.213  -9.495  1.00 93.55           C
ATOM   1167  C   ALA A  91       4.592   6.400  -8.539  1.00 93.55           C
ATOM   1168  O   ALA A  91       5.449   6.400  -7.657  1.00 93.55           O
ATOM   1169  HA  ALA A  91       4.848   4.319  -9.006  1.00 93.55           H
ATOM   1170  CB  ALA A  91       5.228   5.429 -10.802  1.00 93.55           C
ATOM   1171 1HB  ALA A  91       5.128   4.546 -11.432  1.00 93.55           H
ATOM   1172 2HB  ALA A  91       4.821   6.296 -11.323  1.00 93.55           H
ATOM   1173 3HB  ALA A  91       6.282   5.600 -10.581  1.00 93.55           H
ATOM   1174  HN  ALA A  91       2.793   5.143 -10.741  1.00 93.55           H
ATOM   1175  N   ILE A  92       3.728   7.383  -8.747  1.00 95.05           N
ATOM   1176  CA  ILE A  92       3.732   8.571  -7.910  1.00 95.05           C
ATOM   1177  C   ILE A  92       3.366   8.182  -6.477  1.00 95.05           C
ATOM   1178  O   ILE A  92       4.017   8.613  -5.527  1.00 95.05           O
ATOM   1179  HA  ILE A  92       4.747   8.969  -7.911  1.00 95.05           H
ATOM   1180  CB  ILE A  92       2.824   9.649  -8.506  1.00 95.05           C
ATOM   1181  HB  ILE A  92       1.863   9.192  -8.743  1.00 95.05           H
ATOM   1182  CG1 ILE A  92       3.401  10.191  -9.815  1.00 95.05           C
ATOM   1183 1HG1 ILE A  92       4.289  10.787  -9.605  1.00 95.05           H
ATOM   1184 2HG1 ILE A  92       3.717   9.362 -10.448  1.00 95.05           H
ATOM   1185  CG2 ILE A  92       2.557  10.763  -7.492  1.00 95.05           C
ATOM   1186 1HG2 ILE A  92       2.071  10.344  -6.611  1.00 95.05           H
ATOM   1187 2HG2 ILE A  92       3.501  11.224  -7.201  1.00 95.05           H
ATOM   1188 3HG2 ILE A  92       1.909  11.516  -7.941  1.00 95.05           H
ATOM   1189  CD1 ILE A  92       2.371  11.045 -10.557  1.00 95.05           C
ATOM   1190 1HD1 ILE A  92       1.495  10.438 -10.786  1.00 95.05           H
ATOM   1191 2HD1 ILE A  92       2.077  11.886  -9.930  1.00 95.05           H
ATOM   1192 3HD1 ILE A  92       2.808  11.417 -11.483  1.00 95.05           H
ATOM   1193  HN  ILE A  92       3.037   7.377  -9.469  1.00 95.05           H
ATOM   1194  N   ALA A  93       2.324   7.370  -6.366  1.00 94.95           N
ATOM   1195  CA  ALA A  93       1.836   6.953  -5.062  1.00 94.95           C
ATOM   1196  C   ALA A  93       2.954   6.225  -4.313  1.00 94.95           C
ATOM   1197  O   ALA A  93       3.190   6.488  -3.135  1.00 94.95           O
ATOM   1198  HA  ALA A  93       1.563   7.851  -4.507  1.00 94.95           H
ATOM   1199  CB  ALA A  93       0.590   6.084  -5.238  1.00 94.95           C
ATOM   1200 1HB  ALA A  93      -0.184   6.657  -5.749  1.00 94.95           H
ATOM   1201 2HB  ALA A  93       0.841   5.204  -5.830  1.00 94.95           H
ATOM   1202 3HB  ALA A  93       0.224   5.771  -4.260  1.00 94.95           H
ATOM   1203  HN  ALA A  93       1.818   7.000  -7.145  1.00 94.95           H
ATOM   1204  N   ASP A  94       3.612   5.324  -5.027  1.00 93.87           N
ATOM   1205  CA  ASP A  94       4.674   4.529  -4.434  1.00 93.87           C
ATOM   1206  C   ASP A  94       5.780   5.458  -3.930  1.00 93.87           C
ATOM   1207  O   ASP A  94       6.286   5.284  -2.822  1.00 93.87           O
ATOM   1208  HA  ASP A  94       4.198   3.972  -3.627  1.00 93.87           H
ATOM   1209  CB  ASP A  94       5.288   3.576  -5.461  1.00 93.87           C
ATOM   1210 1HB  ASP A  94       5.411   4.091  -6.413  1.00 93.87           H
ATOM   1211 2HB  ASP A  94       6.282   3.273  -5.132  1.00 93.87           H
ATOM   1212  CG  ASP A  94       4.409   2.338  -5.654  1.00 93.87           C
ATOM   1213  OD1 ASP A  94       3.719   1.974  -4.677  1.00 93.87           O
ATOM   1214  OD2 ASP A  94       4.448   1.784  -6.773  1.00 93.87           O
ATOM   1215  HN  ASP A  94       3.431   5.134  -5.992  1.00 93.87           H
ATOM   1216  N   LEU A  95       6.124   6.425  -4.768  1.00 96.25           N
ATOM   1217  CA  LEU A  95       7.198   7.349  -4.444  1.00 96.25           C
ATOM   1218  C   LEU A  95       6.866   8.072  -3.138  1.00 96.25           C
ATOM   1219  O   LEU A  95       7.721   8.207  -2.264  1.00 96.25           O
ATOM   1220  HA  LEU A  95       8.102   6.759  -4.292  1.00 96.25           H
ATOM   1221  CB  LEU A  95       7.465   8.292  -5.619  1.00 96.25           C
ATOM   1222 1HB  LEU A  95       6.506   8.621  -6.021  1.00 96.25           H
ATOM   1223 2HB  LEU A  95       7.972   9.179  -5.239  1.00 96.25           H
ATOM   1224  CG  LEU A  95       8.297   7.716  -6.766  1.00 96.25           C
ATOM   1225  HG  LEU A  95       7.777   6.843  -7.160  1.00 96.25           H
ATOM   1226  CD1 LEU A  95       8.422   8.722  -7.912  1.00 96.25           C
ATOM   1227 1HD1 LEU A  95       7.429   8.968  -8.289  1.00 96.25           H
ATOM   1228 2HD1 LEU A  95       8.907   9.628  -7.549  1.00 96.25           H
ATOM   1229 3HD1 LEU A  95       9.018   8.287  -8.714  1.00 96.25           H
ATOM   1230  CD2 LEU A  95       9.664   7.242  -6.268  1.00 96.25           C
ATOM   1231 1HD2 LEU A  95      10.204   8.083  -5.833  1.00 96.25           H
ATOM   1232 2HD2 LEU A  95       9.527   6.468  -5.513  1.00 96.25           H
ATOM   1233 3HD2 LEU A  95      10.235   6.837  -7.104  1.00 96.25           H
ATOM   1234  HN  LEU A  95       5.684   6.582  -5.652  1.00 96.25           H
ATOM   1235  N   LEU A  96       5.622   8.519  -3.045  1.00 95.54           N
ATOM   1236  CA  LEU A  96       5.199   9.327  -1.914  1.00 95.54           C
ATOM   1237  C   LEU A  96       5.432   8.545  -0.619  1.00 95.54           C
ATOM   1238  O   LEU A  96       5.865   9.112   0.383  1.00 95.54           O
ATOM   1239  HA  LEU A  96       5.825  10.218  -1.897  1.00 95.54           H
ATOM   1240  CB  LEU A  96       3.753   9.792  -2.099  1.00 95.54           C
ATOM   1241 1HB  LEU A  96       3.150   8.933  -2.393  1.00 95.54           H
ATOM   1242 2HB  LEU A  96       3.375  10.131  -1.134  1.00 95.54           H
ATOM   1243  CG  LEU A  96       3.534  10.908  -3.122  1.00 95.54           C
ATOM   1244  HG  LEU A  96       3.840  10.540  -4.101  1.00 95.54           H
ATOM   1245  CD1 LEU A  96       2.052  11.277  -3.222  1.00 95.54           C
ATOM   1246 1HD1 LEU A  96       1.480  10.402  -3.531  1.00 95.54           H
ATOM   1247 2HD1 LEU A  96       1.697  11.619  -2.250  1.00 95.54           H
ATOM   1248 3HD1 LEU A  96       1.924  12.073  -3.956  1.00 95.54           H
ATOM   1249  CD2 LEU A  96       4.407  12.124  -2.803  1.00 95.54           C
ATOM   1250 1HD2 LEU A  96       4.154  12.503  -1.813  1.00 95.54           H
ATOM   1251 2HD2 LEU A  96       5.457  11.832  -2.824  1.00 95.54           H
ATOM   1252 3HD2 LEU A  96       4.231  12.902  -3.546  1.00 95.54           H
ATOM   1253  HN  LEU A  96       4.911   8.338  -3.725  1.00 95.54           H
ATOM   1254  N   PHE A  97       5.136   7.255  -0.683  1.00 95.16           N
ATOM   1255  CA  PHE A  97       5.298   6.393   0.475  1.00 95.16           C
ATOM   1256  C   PHE A  97       6.778   6.147   0.774  1.00 95.16           C
ATOM   1257  O   PHE A  97       7.212   6.265   1.919  1.00 95.16           O
ATOM   1258  HA  PHE A  97       4.837   6.900   1.323  1.00 95.16           H
ATOM   1259  CB  PHE A  97       4.630   5.059   0.136  1.00 95.16           C
ATOM   1260 1HB  PHE A  97       3.548   5.195   0.136  1.00 95.16           H
ATOM   1261 2HB  PHE A  97       4.914   4.769  -0.876  1.00 95.16           H
ATOM   1262  CG  PHE A  97       4.987   3.922   1.096  1.00 95.16           C
ATOM   1263  CD1 PHE A  97       5.609   2.807   0.628  1.00 95.16           C
ATOM   1264  HD1 PHE A  97       5.854   2.723  -0.430  1.00 95.16           H
ATOM   1265  CD2 PHE A  97       4.681   4.027   2.417  1.00 95.16           C
ATOM   1266  HD2 PHE A  97       4.182   4.921   2.792  1.00 95.16           H
ATOM   1267  CE1 PHE A  97       5.940   1.752   1.520  1.00 95.16           C
ATOM   1268  HE1 PHE A  97       6.439   0.858   1.145  1.00 95.16           H
ATOM   1269  CE2 PHE A  97       5.012   2.972   3.308  1.00 95.16           C
ATOM   1270  HE2 PHE A  97       4.768   3.056   4.367  1.00 95.16           H
ATOM   1271  CZ  PHE A  97       5.635   1.857   2.841  1.00 95.16           C
ATOM   1272  HZ  PHE A  97       5.889   1.047   3.525  1.00 95.16           H
ATOM   1273  HN  PHE A  97       4.792   6.800  -1.504  1.00 95.16           H
ATOM   1274  N   LEU A  98       7.513   5.810  -0.276  1.00 96.28           N
ATOM   1275  CA  LEU A  98       8.894   5.388  -0.119  1.00 96.28           C
ATOM   1276  C   LEU A  98       9.675   6.479   0.618  1.00 96.28           C
ATOM   1277  O   LEU A  98      10.560   6.180   1.418  1.00 96.28           O
ATOM   1278  HA  LEU A  98       8.893   4.489   0.497  1.00 96.28           H
ATOM   1279  CB  LEU A  98       9.496   5.009  -1.473  1.00 96.28           C
ATOM   1280 1HB  LEU A  98       9.305   5.822  -2.174  1.00 96.28           H
ATOM   1281 2HB  LEU A  98      10.578   4.934  -1.359  1.00 96.28           H
ATOM   1282  CG  LEU A  98       8.985   3.708  -2.094  1.00 96.28           C
ATOM   1283  HG  LEU A  98       7.901   3.679  -1.982  1.00 96.28           H
ATOM   1284  CD1 LEU A  98       9.286   3.660  -3.593  1.00 96.28           C
ATOM   1285 1HD1 LEU A  98       8.798   4.499  -4.089  1.00 96.28           H
ATOM   1286 2HD1 LEU A  98      10.363   3.722  -3.750  1.00 96.28           H
ATOM   1287 3HD1 LEU A  98       8.912   2.725  -4.009  1.00 96.28           H
ATOM   1288  CD2 LEU A  98       9.548   2.491  -1.357  1.00 96.28           C
ATOM   1289 1HD2 LEU A  98      10.636   2.502  -1.416  1.00 96.28           H
ATOM   1290 2HD2 LEU A  98       9.240   2.524  -0.312  1.00 96.28           H
ATOM   1291 3HD2 LEU A  98       9.168   1.579  -1.819  1.00 96.28           H
ATOM   1292  HN  LEU A  98       7.179   5.822  -1.219  1.00 96.28           H
ATOM   1293  N   VAL A  99       9.318   7.720   0.322  1.00 96.64           N
ATOM   1294  CA  VAL A  99      10.014   8.857   0.900  1.00 96.64           C
ATOM   1295  C   VAL A  99       9.855   8.826   2.422  1.00 96.64           C
ATOM   1296  O   VAL A  99      10.611   9.477   3.142  1.00 96.64           O
ATOM   1297  HA  VAL A  99      11.072   8.754   0.657  1.00 96.64           H
ATOM   1298  CB  VAL A  99       9.507  10.156   0.272  1.00 96.64           C
ATOM   1299  HB  VAL A  99       8.418  10.144   0.310  1.00 96.64           H
ATOM   1300  CG1 VAL A  99       9.991  11.373   1.063  1.00 96.64           C
ATOM   1301 1HG1 VAL A  99       9.622  11.312   2.086  1.00 96.64           H
ATOM   1302 2HG1 VAL A  99      11.081  11.391   1.070  1.00 96.64           H
ATOM   1303 3HG1 VAL A  99       9.617  12.283   0.594  1.00 96.64           H
ATOM   1304  CG2 VAL A  99       9.925  10.254  -1.197  1.00 96.64           C
ATOM   1305 1HG2 VAL A  99      11.012  10.234  -1.267  1.00 96.64           H
ATOM   1306 2HG2 VAL A  99       9.508   9.413  -1.750  1.00 96.64           H
ATOM   1307 3HG2 VAL A  99       9.551  11.187  -1.619  1.00 96.64           H
ATOM   1308  HN  VAL A  99       8.571   7.954  -0.300  1.00 96.64           H
ATOM   1309  N   THR A 100       8.866   8.064   2.866  1.00 95.80           N
ATOM   1310  CA  THR A 100       8.557   7.991   4.284  1.00 95.80           C
ATOM   1311  C   THR A 100       9.399   6.905   4.957  1.00 95.80           C
ATOM   1312  O   THR A 100       9.528   6.884   6.180  1.00 95.80           O
ATOM   1313  HA  THR A 100       8.831   8.940   4.745  1.00 95.80           H
ATOM   1314  CB  THR A 100       7.050   7.768   4.429  1.00 95.80           C
ATOM   1315  HB  THR A 100       6.721   7.986   5.444  1.00 95.80           H
ATOM   1316  OG1 THR A 100       6.855   6.425   3.993  1.00 95.80           O
ATOM   1317  HG1 THR A 100       6.785   6.395   2.996  1.00 95.80           H
ATOM   1318  CG2 THR A 100       6.237   8.603   3.438  1.00 95.80           C
ATOM   1319 1HG2 THR A 100       6.520   8.336   2.420  1.00 95.80           H
ATOM   1320 2HG2 THR A 100       6.437   9.661   3.605  1.00 95.80           H
ATOM   1321 3HG2 THR A 100       5.175   8.407   3.583  1.00 95.80           H
ATOM   1322  HN  THR A 100       8.283   7.506   2.277  1.00 95.80           H
ATOM   1323  N   LEU A 101       9.952   6.031   4.129  1.00 95.62           N
ATOM   1324  CA  LEU A 101      10.640   4.854   4.633  1.00 95.62           C
ATOM   1325  C   LEU A 101      11.866   5.291   5.437  1.00 95.62           C
ATOM   1326  O   LEU A 101      12.155   4.727   6.491  1.00 95.62           O
ATOM   1327  HA  LEU A 101       9.954   4.337   5.304  1.00 95.62           H
ATOM   1328  CB  LEU A 101      10.965   3.892   3.489  1.00 95.62           C
ATOM   1329 1HB  LEU A 101      11.464   4.454   2.699  1.00 95.62           H
ATOM   1330 2HB  LEU A 101      11.677   3.152   3.853  1.00 95.62           H
ATOM   1331  CG  LEU A 101       9.774   3.153   2.875  1.00 95.62           C
ATOM   1332  HG  LEU A 101       9.132   3.887   2.386  1.00 95.62           H
ATOM   1333  CD1 LEU A 101      10.235   2.168   1.799  1.00 95.62           C
ATOM   1334 1HD1 LEU A 101      10.755   2.710   1.009  1.00 95.62           H
ATOM   1335 2HD1 LEU A 101      10.910   1.436   2.243  1.00 95.62           H
ATOM   1336 3HD1 LEU A 101       9.369   1.656   1.380  1.00 95.62           H
ATOM   1337  CD2 LEU A 101       8.936   2.470   3.957  1.00 95.62           C
ATOM   1338 1HD2 LEU A 101       9.554   1.751   4.495  1.00 95.62           H
ATOM   1339 2HD2 LEU A 101       8.561   3.219   4.654  1.00 95.62           H
ATOM   1340 3HD2 LEU A 101       8.096   1.952   3.494  1.00 95.62           H
ATOM   1341  HN  LEU A 101       9.935   6.116   3.133  1.00 95.62           H
ATOM   1342  N   PRO A 102      12.607   6.298   4.956  1.00 95.69           N
ATOM   1343  CA  PRO A 102      13.798   6.766   5.669  1.00 95.69           C
ATOM   1344  C   PRO A 102      13.505   7.106   7.121  1.00 95.69           C
ATOM   1345  O   PRO A 102      14.295   6.788   8.009  1.00 95.69           O
ATOM   1346  HA  PRO A 102      14.547   5.975   5.707  1.00 95.69           H
ATOM   1347  CB  PRO A 102      14.235   7.999   4.875  1.00 95.69           C
ATOM   1348 1HB  PRO A 102      13.796   8.912   5.278  1.00 95.69           H
ATOM   1349 2HB  PRO A 102      15.317   8.129   4.899  1.00 95.69           H
ATOM   1350  CG  PRO A 102      13.734   7.707   3.466  1.00 95.69           C
ATOM   1351 1HG  PRO A 102      13.650   8.616   2.870  1.00 95.69           H
ATOM   1352 2HG  PRO A 102      14.411   7.047   2.924  1.00 95.69           H
ATOM   1353  CD  PRO A 102      12.381   7.060   3.714  1.00 95.69           C
ATOM   1354 1HD  PRO A 102      11.594   7.803   3.838  1.00 95.69           H
ATOM   1355 2HD  PRO A 102      12.082   6.417   2.886  1.00 95.69           H
ATOM   1356  N   PHE A 103      12.364   7.749   7.326  1.00 95.02           N
ATOM   1357  CA  PHE A 103      11.983   8.191   8.657  1.00 95.02           C
ATOM   1358  C   PHE A 103      11.656   6.998   9.558  1.00 95.02           C
ATOM   1359  O   PHE A 103      11.996   6.996  10.740  1.00 95.02           O
ATOM   1360  HA  PHE A 103      12.831   8.735   9.072  1.00 95.02           H
ATOM   1361  CB  PHE A 103      10.731   9.055   8.500  1.00 95.02           C
ATOM   1362 1HB  PHE A 103       9.965   8.477   7.982  1.00 95.02           H
ATOM   1363 2HB  PHE A 103      10.338   9.291   9.489  1.00 95.02           H
ATOM   1364  CG  PHE A 103      10.967  10.360   7.737  1.00 95.02           C
ATOM   1365  CD1 PHE A 103      11.329  11.485   8.410  1.00 95.02           C
ATOM   1366  HD1 PHE A 103      11.450  11.457   9.492  1.00 95.02           H
ATOM   1367  CD2 PHE A 103      10.815  10.395   6.386  1.00 95.02           C
ATOM   1368  HD2 PHE A 103      10.525   9.493   5.847  1.00 95.02           H
ATOM   1369  CE1 PHE A 103      11.548  12.696   7.701  1.00 95.02           C
ATOM   1370  HE1 PHE A 103      11.838  13.598   8.241  1.00 95.02           H
ATOM   1371  CE2 PHE A 103      11.034  11.606   5.677  1.00 95.02           C
ATOM   1372  HE2 PHE A 103      10.912  11.634   4.595  1.00 95.02           H
ATOM   1373  CZ  PHE A 103      11.396  12.731   6.350  1.00 95.02           C
ATOM   1374  HZ  PHE A 103      11.564  13.661   5.807  1.00 95.02           H
ATOM   1375  HN  PHE A 103      11.708   7.968   6.604  1.00 95.02           H
ATOM   1376  N   TRP A 104      10.998   6.012   8.965  1.00 93.23           N
ATOM   1377  CA  TRP A 104      10.656   4.799   9.688  1.00 93.23           C
ATOM   1378  C   TRP A 104      11.959   4.120  10.115  1.00 93.23           C
ATOM   1379  O   TRP A 104      12.041   3.559  11.207  1.00 93.23           O
ATOM   1380  HA  TRP A 104      10.080   5.087  10.567  1.00 93.23           H
ATOM   1381  CB  TRP A 104       9.758   3.893   8.844  1.00 93.23           C
ATOM   1382 1HB  TRP A 104      10.132   3.879   7.820  1.00 93.23           H
ATOM   1383 2HB  TRP A 104       9.830   2.873   9.223  1.00 93.23           H
ATOM   1384  CG  TRP A 104       8.287   4.313   8.829  1.00 93.23           C
ATOM   1385  CD1 TRP A 104       7.549   4.695   7.777  1.00 93.23           C
ATOM   1386  HD1 TRP A 104       7.923   4.757   6.755  1.00 93.23           H
ATOM   1387  CD2 TRP A 104       7.400   4.379   9.965  1.00 93.23           C
ATOM   1388  NE1 TRP A 104       6.257   5.002   8.152  1.00 93.23           N
ATOM   1389  HE1 TRP A 104       5.522   5.310   7.546  1.00 93.23           H
ATOM   1390  CE2 TRP A 104       6.163   4.803   9.524  1.00 93.23           C
ATOM   1391  CE3 TRP A 104       7.635   4.089  11.321  1.00 93.23           C
ATOM   1392  HE3 TRP A 104       8.602   3.753  11.694  1.00 93.23           H
ATOM   1393  CZ2 TRP A 104       5.064   4.976  10.374  1.00 93.23           C
ATOM   1394  HZ2 TRP A 104       4.097   5.312  10.001  1.00 93.23           H
ATOM   1395  CZ3 TRP A 104       6.526   4.267  12.157  1.00 93.23           C
ATOM   1396  HZ3 TRP A 104       6.654   4.057  13.219  1.00 93.23           H
ATOM   1397  CH2 TRP A 104       5.275   4.694  11.729  1.00 93.23           C
ATOM   1398  HH2 TRP A 104       4.461   4.808  12.445  1.00 93.23           H
ATOM   1399  HN  TRP A 104      10.702   6.033   8.010  1.00 93.23           H
ATOM   1400  N   ALA A 105      12.944   4.193   9.233  1.00 94.76           N
ATOM   1401  CA  ALA A 105      14.216   3.533   9.474  1.00 94.76           C
ATOM   1402  C   ALA A 105      14.878   4.147  10.708  1.00 94.76           C
ATOM   1403  O   ALA A 105      15.347   3.428  11.589  1.00 94.76           O
ATOM   1404  HA  ALA A 105      14.011   2.480   9.668  1.00 94.76           H
ATOM   1405  CB  ALA A 105      15.093   3.642   8.226  1.00 94.76           C
ATOM   1406 1HB  ALA A 105      14.590   3.165   7.385  1.00 94.76           H
ATOM   1407 2HB  ALA A 105      15.268   4.693   7.995  1.00 94.76           H
ATOM   1408 3HB  ALA A 105      16.047   3.146   8.407  1.00 94.76           H
ATOM   1409  HN  ALA A 105      12.884   4.691   8.367  1.00 94.76           H
ATOM   1410  N   ILE A 106      14.897   5.472  10.733  1.00 94.17           N
ATOM   1411  CA  ILE A 106      15.530   6.192  11.825  1.00 94.17           C
ATOM   1412  C   ILE A 106      14.794   5.882  13.130  1.00 94.17           C
ATOM   1413  O   ILE A 106      15.422   5.646  14.160  1.00 94.17           O
ATOM   1414  HA  ILE A 106      16.553   5.823  11.909  1.00 94.17           H
ATOM   1415  CB  ILE A 106      15.613   7.686  11.505  1.00 94.17           C
ATOM   1416  HB  ILE A 106      14.634   8.015  11.156  1.00 94.17           H
ATOM   1417  CG1 ILE A 106      16.609   7.950  10.375  1.00 94.17           C
ATOM   1418 1HG1 ILE A 106      17.627   7.841  10.749  1.00 94.17           H
ATOM   1419 2HG1 ILE A 106      16.477   7.207   9.588  1.00 94.17           H
ATOM   1420  CG2 ILE A 106      15.941   8.497  12.760  1.00 94.17           C
ATOM   1421 1HG2 ILE A 106      15.163   8.342  13.507  1.00 94.17           H
ATOM   1422 2HG2 ILE A 106      16.901   8.172  13.162  1.00 94.17           H
ATOM   1423 3HG2 ILE A 106      15.994   9.556  12.505  1.00 94.17           H
ATOM   1424  CD1 ILE A 106      16.420   9.354   9.795  1.00 94.17           C
ATOM   1425 1HD1 ILE A 106      15.409   9.451   9.400  1.00 94.17           H
ATOM   1426 2HD1 ILE A 106      16.577  10.095  10.579  1.00 94.17           H
ATOM   1427 3HD1 ILE A 106      17.141   9.516   8.993  1.00 94.17           H
ATOM   1428  HN  ILE A 106      14.490   6.050  10.026  1.00 94.17           H
ATOM   1429  N   ALA A 107      13.472   5.892  13.042  1.00 92.99           N
ATOM   1430  CA  ALA A 107      12.643   5.706  14.221  1.00 92.99           C
ATOM   1431  C   ALA A 107      12.878   4.305  14.789  1.00 92.99           C
ATOM   1432  O   ALA A 107      12.826   4.105  16.001  1.00 92.99           O
ATOM   1433  HA  ALA A 107      12.948   6.445  14.962  1.00 92.99           H
ATOM   1434  CB  ALA A 107      11.176   5.949  13.858  1.00 92.99           C
ATOM   1435 1HB  ALA A 107      11.058   6.967  13.487  1.00 92.99           H
ATOM   1436 2HB  ALA A 107      10.872   5.243  13.084  1.00 92.99           H
ATOM   1437 3HB  ALA A 107      10.555   5.809  14.742  1.00 92.99           H
ATOM   1438  HN  ALA A 107      12.969   6.024  12.188  1.00 92.99           H
ATOM   1439  N   ALA A 108      13.132   3.370  13.885  1.00 92.57           N
ATOM   1440  CA  ALA A 108      13.340   1.986  14.278  1.00 92.57           C
ATOM   1441  C   ALA A 108      14.742   1.834  14.871  1.00 92.57           C
ATOM   1442  O   ALA A 108      14.955   1.024  15.771  1.00 92.57           O
ATOM   1443  HA  ALA A 108      12.603   1.744  15.043  1.00 92.57           H
ATOM   1444  CB  ALA A 108      13.116   1.073  13.070  1.00 92.57           C
ATOM   1445 1HB  ALA A 108      12.097   1.198  12.705  1.00 92.57           H
ATOM   1446 2HB  ALA A 108      13.819   1.336  12.280  1.00 92.57           H
ATOM   1447 3HB  ALA A 108      13.272   0.036  13.365  1.00 92.57           H
ATOM   1448  HN  ALA A 108      13.196   3.544  12.902  1.00 92.57           H
ATOM   1449  N   ALA A 109      15.663   2.627  14.342  1.00 92.01           N
ATOM   1450  CA  ALA A 109      17.062   2.501  14.713  1.00 92.01           C
ATOM   1451  C   ALA A 109      17.244   2.960  16.162  1.00 92.01           C
ATOM   1452  O   ALA A 109      18.085   2.427  16.884  1.00 92.01           O
ATOM   1453  HA  ALA A 109      17.332   1.447  14.638  1.00 92.01           H
ATOM   1454  CB  ALA A 109      17.924   3.302  13.736  1.00 92.01           C
ATOM   1455 1HB  ALA A 109      17.781   2.917  12.726  1.00 92.01           H
ATOM   1456 2HB  ALA A 109      17.633   4.351  13.770  1.00 92.01           H
ATOM   1457 3HB  ALA A 109      18.974   3.207  14.015  1.00 92.01           H
ATOM   1458  HN  ALA A 109      15.466   3.343  13.672  1.00 92.01           H
ATOM   1459  N   ASP A 110      16.441   3.943  16.543  1.00 87.79           N
ATOM   1460  CA  ASP A 110      16.590   4.567  17.846  1.00 87.79           C
ATOM   1461  C   ASP A 110      15.211   4.965  18.376  1.00 87.79           C
ATOM   1462  O   ASP A 110      14.537   4.166  19.025  1.00 87.79           O
ATOM   1463  HA  ASP A 110      17.076   3.817  18.470  1.00 87.79           H
ATOM   1464  CB  ASP A 110      17.444   5.833  17.756  1.00 87.79           C
ATOM   1465 1HB  ASP A 110      18.418   5.590  17.331  1.00 87.79           H
ATOM   1466 2HB  ASP A 110      16.972   6.548  17.083  1.00 87.79           H
ATOM   1467  CG  ASP A 110      17.629   6.469  19.136  1.00 87.79           C
ATOM   1468  OD1 ASP A 110      17.269   5.794  20.124  1.00 87.79           O
ATOM   1469  OD2 ASP A 110      18.126   7.615  19.170  1.00 87.79           O
ATOM   1470  HN  ASP A 110      15.702   4.312  15.979  1.00 87.79           H
ATOM   1471  N   GLN A 111      14.831   6.199  18.080  1.00 88.44           N
ATOM   1472  CA  GLN A 111      13.544   6.712  18.519  1.00 88.44           C
ATOM   1473  C   GLN A 111      13.047   7.792  17.556  1.00 88.44           C
ATOM   1474  O   GLN A 111      13.786   8.234  16.678  1.00 88.44           O
ATOM   1475  HA  GLN A 111      12.869   5.857  18.497  1.00 88.44           H
ATOM   1476  CB  GLN A 111      13.627   7.249  19.949  1.00 88.44           C
ATOM   1477 1HB  GLN A 111      12.642   7.586  20.273  1.00 88.44           H
ATOM   1478 2HB  GLN A 111      13.928   6.449  20.626  1.00 88.44           H
ATOM   1479  CG  GLN A 111      14.625   8.405  20.044  1.00 88.44           C
ATOM   1480 1HG  GLN A 111      15.610   8.068  19.722  1.00 88.44           H
ATOM   1481 2HG  GLN A 111      14.325   9.205  19.367  1.00 88.44           H
ATOM   1482  CD  GLN A 111      14.706   8.944  21.474  1.00 88.44           C
ATOM   1483  OE1 GLN A 111      13.707   9.173  22.136  1.00 88.44           O
ATOM   1484  NE2 GLN A 111      15.947   9.133  21.911  1.00 88.44           N
ATOM   1485 1HE2 GLN A 111      16.724   8.924  21.316  1.00 88.44           H
ATOM   1486 2HE2 GLN A 111      16.104   9.482  22.835  1.00 88.44           H
ATOM   1487  HN  GLN A 111      15.384   6.843  17.552  1.00 88.44           H
ATOM   1488  N   TRP A 112      11.797   8.185  17.753  1.00 91.40           N
ATOM   1489  CA  TRP A 112      11.194   9.208  16.916  1.00 91.40           C
ATOM   1490  C   TRP A 112      11.788  10.559  17.319  1.00 91.40           C
ATOM   1491  O   TRP A 112      11.452  11.101  18.371  1.00 91.40           O
ATOM   1492  HA  TRP A 112      11.447   8.983  15.880  1.00 91.40           H
ATOM   1493  CB  TRP A 112       9.667   9.171  17.020  1.00 91.40           C
ATOM   1494 1HB  TRP A 112       9.327   8.148  16.864  1.00 91.40           H
ATOM   1495 2HB  TRP A 112       9.375   9.453  18.032  1.00 91.40           H
ATOM   1496  CG  TRP A 112       8.954  10.088  16.024  1.00 91.40           C
ATOM   1497  CD1 TRP A 112       8.530  11.345  16.217  1.00 91.40           C
ATOM   1498  HD1 TRP A 112       8.646  11.895  17.151  1.00 91.40           H
ATOM   1499  CD2 TRP A 112       8.597   9.767  14.664  1.00 91.40           C
ATOM   1500  NE1 TRP A 112       7.927  11.854  15.085  1.00 91.40           N
ATOM   1501  HE1 TRP A 112       7.533  12.768  14.985  1.00 91.40           H
ATOM   1502  CE2 TRP A 112       7.969  10.865  14.110  1.00 91.40           C
ATOM   1503  CE3 TRP A 112       8.797   8.588  13.924  1.00 91.40           C
ATOM   1504  HE3 TRP A 112       9.289   7.708  14.338  1.00 91.40           H
ATOM   1505  CZ2 TRP A 112       7.491  10.892  12.795  1.00 91.40           C
ATOM   1506  HZ2 TRP A 112       6.998  11.772  12.381  1.00 91.40           H
ATOM   1507  CZ3 TRP A 112       8.313   8.631  12.611  1.00 91.40           C
ATOM   1508  HZ3 TRP A 112       8.442   7.742  11.994  1.00 91.40           H
ATOM   1509  CH2 TRP A 112       7.679   9.728  12.040  1.00 91.40           C
ATOM   1510  HH2 TRP A 112       7.330   9.683  11.008  1.00 91.40           H
ATOM   1511  HN  TRP A 112      11.201   7.818  18.468  1.00 91.40           H
ATOM   1512  N   LYS A 113      12.661  11.065  16.460  1.00 91.72           N
ATOM   1513  CA  LYS A 113      13.391  12.284  16.765  1.00 91.72           C
ATOM   1514  C   LYS A 113      12.680  13.474  16.119  1.00 91.72           C
ATOM   1515  O   LYS A 113      13.138  14.610  16.230  1.00 91.72           O
ATOM   1516  HA  LYS A 113      13.370  12.415  17.847  1.00 91.72           H
ATOM   1517  CB  LYS A 113      14.858  12.146  16.354  1.00 91.72           C
ATOM   1518 1HB  LYS A 113      14.922  11.883  15.298  1.00 91.72           H
ATOM   1519 2HB  LYS A 113      15.365  13.104  16.474  1.00 91.72           H
ATOM   1520  CG  LYS A 113      15.566  11.081  17.194  1.00 91.72           C
ATOM   1521 1HG  LYS A 113      15.550  11.372  18.245  1.00 91.72           H
ATOM   1522 2HG  LYS A 113      15.028  10.136  17.117  1.00 91.72           H
ATOM   1523  CD  LYS A 113      17.012  10.890  16.733  1.00 91.72           C
ATOM   1524 1HD  LYS A 113      17.028  10.611  15.680  1.00 91.72           H
ATOM   1525 2HD  LYS A 113      17.553  11.833  16.822  1.00 91.72           H
ATOM   1526  CE  LYS A 113      17.715   9.813  17.563  1.00 91.72           C
ATOM   1527 1HE  LYS A 113      17.756  10.121  18.608  1.00 91.72           H
ATOM   1528 2HE  LYS A 113      17.142   8.887  17.526  1.00 91.72           H
ATOM   1529  NZ  LYS A 113      19.084   9.578  17.054  1.00 91.72           N
ATOM   1530 1HZ  LYS A 113      19.507   8.811  17.564  1.00 91.72           H
ATOM   1531 2HZ  LYS A 113      19.043   9.346  16.067  1.00 91.72           H
ATOM   1532 3HZ  LYS A 113      19.641  10.416  17.181  1.00 91.72           H
ATOM   1533  HN  LYS A 113      12.872  10.657  15.571  1.00 91.72           H
ATOM   1534  N   PHE A 114      11.572  13.173  15.457  1.00 93.46           N
ATOM   1535  CA  PHE A 114      10.930  14.147  14.591  1.00 93.46           C
ATOM   1536  C   PHE A 114       9.697  14.752  15.266  1.00 93.46           C
ATOM   1537  O   PHE A 114       9.231  14.244  16.284  1.00 93.46           O
ATOM   1538  HA  PHE A 114      11.658  14.934  14.394  1.00 93.46           H
ATOM   1539  CB  PHE A 114      10.492  13.402  13.328  1.00 93.46           C
ATOM   1540 1HB  PHE A 114       9.674  12.727  13.582  1.00 93.46           H
ATOM   1541 2HB  PHE A 114      10.099  14.123  12.611  1.00 93.46           H
ATOM   1542  CG  PHE A 114      11.609  12.598  12.660  1.00 93.46           C
ATOM   1543  CD1 PHE A 114      12.568  13.237  11.938  1.00 93.46           C
ATOM   1544  HD1 PHE A 114      12.540  14.322  11.834  1.00 93.46           H
ATOM   1545  CD2 PHE A 114      11.644  11.245  12.790  1.00 93.46           C
ATOM   1546  HD2 PHE A 114      10.875  10.733  13.369  1.00 93.46           H
ATOM   1547  CE1 PHE A 114      13.605  12.491  11.318  1.00 93.46           C
ATOM   1548  HE1 PHE A 114      14.373  13.003  10.738  1.00 93.46           H
ATOM   1549  CE2 PHE A 114      12.681  10.499  12.170  1.00 93.46           C
ATOM   1550  HE2 PHE A 114      12.708   9.414  12.273  1.00 93.46           H
ATOM   1551  CZ  PHE A 114      13.639  11.137  11.447  1.00 93.46           C
ATOM   1552  HZ  PHE A 114      14.435  10.565  10.971  1.00 93.46           H
ATOM   1553  HN  PHE A 114      11.116  12.285  15.506  1.00 93.46           H
ATOM   1554  N   GLN A 115       9.205  15.829  14.671  1.00 93.99           N
ATOM   1555  CA  GLN A 115       8.057  16.529  15.220  1.00 93.99           C
ATOM   1556  C   GLN A 115       6.781  15.715  14.994  1.00 93.99           C
ATOM   1557  O   GLN A 115       6.762  14.800  14.173  1.00 93.99           O
ATOM   1558  HA  GLN A 115       8.255  16.616  16.289  1.00 93.99           H
ATOM   1559  CB  GLN A 115       7.929  17.930  14.618  1.00 93.99           C
ATOM   1560 1HB  GLN A 115       7.947  17.865  13.530  1.00 93.99           H
ATOM   1561 2HB  GLN A 115       6.967  18.362  14.896  1.00 93.99           H
ATOM   1562  CG  GLN A 115       9.061  18.839  15.099  1.00 93.99           C
ATOM   1563 1HG  GLN A 115      10.022  18.369  14.892  1.00 93.99           H
ATOM   1564 2HG  GLN A 115       9.038  19.778  14.545  1.00 93.99           H
ATOM   1565  CD  GLN A 115       8.938  19.122  16.598  1.00 93.99           C
ATOM   1566  OE1 GLN A 115       7.885  18.983  17.198  1.00 93.99           O
ATOM   1567  NE2 GLN A 115      10.070  19.526  17.167  1.00 93.99           N
ATOM   1568 1HE2 GLN A 115      10.900  19.620  16.617  1.00 93.99           H
ATOM   1569 2HE2 GLN A 115      10.092  19.736  18.144  1.00 93.99           H
ATOM   1570  HN  GLN A 115       9.577  16.222  13.830  1.00 93.99           H
ATOM   1571  N   THR A 116       5.746  16.079  15.736  1.00 94.18           N
ATOM   1572  CA  THR A 116       4.485  15.361  15.665  1.00 94.18           C
ATOM   1573  C   THR A 116       3.909  15.433  14.249  1.00 94.18           C
ATOM   1574  O   THR A 116       3.307  14.473  13.770  1.00 94.18           O
ATOM   1575  HA  THR A 116       4.676  14.309  15.879  1.00 94.18           H
ATOM   1576  CB  THR A 116       3.551  15.938  16.731  1.00 94.18           C
ATOM   1577  HB  THR A 116       3.231  16.945  16.464  1.00 94.18           H
ATOM   1578  OG1 THR A 116       4.296  15.830  17.941  1.00 94.18           O
ATOM   1579  HG1 THR A 116       3.898  16.422  18.642  1.00 94.18           H
ATOM   1580  CG2 THR A 116       2.322  15.059  16.971  1.00 94.18           C
ATOM   1581 1HG2 THR A 116       2.641  14.071  17.304  1.00 94.18           H
ATOM   1582 2HG2 THR A 116       1.756  14.965  16.044  1.00 94.18           H
ATOM   1583 3HG2 THR A 116       1.693  15.514  17.736  1.00 94.18           H
ATOM   1584  HN  THR A 116       5.759  16.848  16.376  1.00 94.18           H
ATOM   1585  N   PHE A 117       4.114  16.581  13.620  1.00 95.19           N
ATOM   1586  CA  PHE A 117       3.631  16.787  12.265  1.00 95.19           C
ATOM   1587  C   PHE A 117       4.114  15.672  11.335  1.00 95.19           C
ATOM   1588  O   PHE A 117       3.332  15.122  10.561  1.00 95.19           O
ATOM   1589  HA  PHE A 117       2.542  16.778  12.304  1.00 95.19           H
ATOM   1590  CB  PHE A 117       4.206  18.121  11.783  1.00 95.19           C
ATOM   1591 1HB  PHE A 117       3.814  18.921  12.410  1.00 95.19           H
ATOM   1592 2HB  PHE A 117       5.288  18.109  11.921  1.00 95.19           H
ATOM   1593  CG  PHE A 117       3.897  18.440  10.319  1.00 95.19           C
ATOM   1594  CD1 PHE A 117       4.866  18.306   9.375  1.00 95.19           C
ATOM   1595  HD1 PHE A 117       5.864  17.972   9.661  1.00 95.19           H
ATOM   1596  CD2 PHE A 117       2.653  18.857   9.963  1.00 95.19           C
ATOM   1597  HD2 PHE A 117       1.876  18.964  10.720  1.00 95.19           H
ATOM   1598  CE1 PHE A 117       4.579  18.603   8.016  1.00 95.19           C
ATOM   1599  HE1 PHE A 117       5.356  18.496   7.259  1.00 95.19           H
ATOM   1600  CE2 PHE A 117       2.365  19.153   8.604  1.00 95.19           C
ATOM   1601  HE2 PHE A 117       1.368  19.487   8.318  1.00 95.19           H
ATOM   1602  CZ  PHE A 117       3.335  19.020   7.659  1.00 95.19           C
ATOM   1603  HZ  PHE A 117       3.114  19.247   6.616  1.00 95.19           H
ATOM   1604  HN  PHE A 117       4.598  17.359  14.019  1.00 95.19           H
ATOM   1605  N   MET A 118       5.400  15.371  11.442  1.00 94.95           N
ATOM   1606  CA  MET A 118       6.006  14.360  10.592  1.00 94.95           C
ATOM   1607  C   MET A 118       5.396  12.983  10.858  1.00 94.95           C
ATOM   1608  O   MET A 118       5.255  12.175   9.941  1.00 94.95           O
ATOM   1609  HA  MET A 118       5.789  14.669   9.569  1.00 94.95           H
ATOM   1610  CB  MET A 118       7.513  14.310  10.851  1.00 94.95           C
ATOM   1611 1HB  MET A 118       7.910  15.324  10.902  1.00 94.95           H
ATOM   1612 2HB  MET A 118       7.704  13.845  11.818  1.00 94.95           H
ATOM   1613  CG  MET A 118       8.233  13.528   9.751  1.00 94.95           C
ATOM   1614 1HG  MET A 118       9.300  13.477   9.969  1.00 94.95           H
ATOM   1615 2HG  MET A 118       7.864  12.503   9.721  1.00 94.95           H
ATOM   1616  SD  MET A 118       7.972  14.317   8.171  1.00 94.95           S
ATOM   1617  CE  MET A 118       8.946  15.795   8.397  1.00 94.95           C
ATOM   1618 1HE  MET A 118       8.556  16.361   9.244  1.00 94.95           H
ATOM   1619 2HE  MET A 118       9.983  15.521   8.590  1.00 94.95           H
ATOM   1620 3HE  MET A 118       8.893  16.407   7.497  1.00 94.95           H
ATOM   1621  HN  MET A 118       6.023  15.804  12.094  1.00 94.95           H
ATOM   1622  N   CYS A 119       5.050  12.757  12.117  1.00 93.76           N
ATOM   1623  CA  CYS A 119       4.454  11.493  12.514  1.00 93.76           C
ATOM   1624  C   CYS A 119       3.119  11.340  11.783  1.00 93.76           C
ATOM   1625  O   CYS A 119       2.826  10.280  11.233  1.00 93.76           O
ATOM   1626  HA  CYS A 119       5.151  10.710  12.215  1.00 93.76           H
ATOM   1627  CB  CYS A 119       4.288  11.398  14.032  1.00 93.76           C
ATOM   1628 1HB  CYS A 119       5.266  11.392  14.514  1.00 93.76           H
ATOM   1629 2HB  CYS A 119       3.756  12.274  14.403  1.00 93.76           H
ATOM   1630  SG  CYS A 119       3.368   9.877  14.468  1.00 93.76           S
ATOM   1631  HN  CYS A 119       5.172  13.418  12.857  1.00 93.76           H
ATOM   1632  N   LYS A 120       2.345  12.416  11.801  1.00 94.83           N
ATOM   1633  CA  LYS A 120       1.043  12.411  11.157  1.00 94.83           C
ATOM   1634  C   LYS A 120       1.212  12.064   9.677  1.00 94.83           C
ATOM   1635  O   LYS A 120       0.514  11.196   9.155  1.00 94.83           O
ATOM   1636  HA  LYS A 120       0.447  11.629  11.629  1.00 94.83           H
ATOM   1637  CB  LYS A 120       0.320  13.738  11.399  1.00 94.83           C
ATOM   1638 1HB  LYS A 120       0.977  14.567  11.136  1.00 94.83           H
ATOM   1639 2HB  LYS A 120      -0.553  13.805  10.750  1.00 94.83           H
ATOM   1640  CG  LYS A 120      -0.113  13.868  12.861  1.00 94.83           C
ATOM   1641 1HG  LYS A 120      -0.825  13.079  13.104  1.00 94.83           H
ATOM   1642 2HG  LYS A 120       0.749  13.730  13.513  1.00 94.83           H
ATOM   1643  CD  LYS A 120      -0.747  15.235  13.126  1.00 94.83           C
ATOM   1644 1HD  LYS A 120      -0.010  16.020  12.961  1.00 94.83           H
ATOM   1645 2HD  LYS A 120      -1.559  15.406  12.418  1.00 94.83           H
ATOM   1646  CE  LYS A 120      -1.283  15.323  14.556  1.00 94.83           C
ATOM   1647 1HE  LYS A 120      -1.082  14.391  15.084  1.00 94.83           H
ATOM   1648 2HE  LYS A 120      -0.764  16.114  15.097  1.00 94.83           H
ATOM   1649  NZ  LYS A 120      -2.738  15.592  14.549  1.00 94.83           N
ATOM   1650 1HZ  LYS A 120      -3.084  15.608  15.502  1.00 94.83           H
ATOM   1651 2HZ  LYS A 120      -2.914  16.489  14.111  1.00 94.83           H
ATOM   1652 3HZ  LYS A 120      -3.214  14.863  14.029  1.00 94.83           H
ATOM   1653  HN  LYS A 120       2.594  13.277  12.244  1.00 94.83           H
ATOM   1654  N   VAL A 121       2.142  12.761   9.041  1.00 94.93           N
ATOM   1655  CA  VAL A 121       2.338  12.615   7.609  1.00 94.93           C
ATOM   1656  C   VAL A 121       2.767  11.179   7.300  1.00 94.93           C
ATOM   1657  O   VAL A 121       2.199  10.533   6.422  1.00 94.93           O
ATOM   1658  HA  VAL A 121       1.381  12.807   7.125  1.00 94.93           H
ATOM   1659  CB  VAL A 121       3.340  13.659   7.109  1.00 94.93           C
ATOM   1660  HB  VAL A 121       4.233  13.590   7.730  1.00 94.93           H
ATOM   1661  CG1 VAL A 121       3.749  13.377   5.662  1.00 94.93           C
ATOM   1662 1HG1 VAL A 121       4.212  12.391   5.601  1.00 94.93           H
ATOM   1663 2HG1 VAL A 121       2.867  13.404   5.023  1.00 94.93           H
ATOM   1664 3HG1 VAL A 121       4.461  14.133   5.332  1.00 94.93           H
ATOM   1665  CG2 VAL A 121       2.775  15.073   7.253  1.00 94.93           C
ATOM   1666 1HG2 VAL A 121       1.859  15.160   6.669  1.00 94.93           H
ATOM   1667 2HG2 VAL A 121       2.557  15.273   8.303  1.00 94.93           H
ATOM   1668 3HG2 VAL A 121       3.507  15.795   6.891  1.00 94.93           H
ATOM   1669  HN  VAL A 121       2.755  13.413   9.488  1.00 94.93           H
ATOM   1670  N   VAL A 122       3.767  10.722   8.040  1.00 93.63           N
ATOM   1671  CA  VAL A 122       4.425   9.468   7.716  1.00 93.63           C
ATOM   1672  C   VAL A 122       3.415   8.324   7.826  1.00 93.63           C
ATOM   1673  O   VAL A 122       3.382   7.437   6.975  1.00 93.63           O
ATOM   1674  HA  VAL A 122       4.770   9.534   6.684  1.00 93.63           H
ATOM   1675  CB  VAL A 122       5.650   9.273   8.613  1.00 93.63           C
ATOM   1676  HB  VAL A 122       5.352   9.490   9.639  1.00 93.63           H
ATOM   1677  CG1 VAL A 122       6.141   7.825   8.562  1.00 93.63           C
ATOM   1678 1HG1 VAL A 122       5.347   7.160   8.904  1.00 93.63           H
ATOM   1679 2HG1 VAL A 122       6.413   7.569   7.538  1.00 93.63           H
ATOM   1680 3HG1 VAL A 122       7.011   7.713   9.208  1.00 93.63           H
ATOM   1681  CG2 VAL A 122       6.768  10.245   8.233  1.00 93.63           C
ATOM   1682 1HG2 VAL A 122       7.063  10.073   7.197  1.00 93.63           H
ATOM   1683 2HG2 VAL A 122       6.413  11.269   8.345  1.00 93.63           H
ATOM   1684 3HG2 VAL A 122       7.626  10.084   8.886  1.00 93.63           H
ATOM   1685  HN  VAL A 122       4.127  11.193   8.846  1.00 93.63           H
ATOM   1686  N   ASN A 123       2.616   8.382   8.881  1.00 92.48           N
ATOM   1687  CA  ASN A 123       1.609   7.361   9.114  1.00 92.48           C
ATOM   1688  C   ASN A 123       0.576   7.403   7.987  1.00 92.48           C
ATOM   1689  O   ASN A 123       0.133   6.361   7.506  1.00 92.48           O
ATOM   1690  HA  ASN A 123       2.157   6.419   9.142  1.00 92.48           H
ATOM   1691  CB  ASN A 123       0.877   7.601  10.436  1.00 92.48           C
ATOM   1692 1HB  ASN A 123       0.779   8.672  10.612  1.00 92.48           H
ATOM   1693 2HB  ASN A 123      -0.133   7.194  10.375  1.00 92.48           H
ATOM   1694  CG  ASN A 123       1.624   6.952  11.603  1.00 92.48           C
ATOM   1695  OD1 ASN A 123       2.439   6.061  11.433  1.00 92.48           O
ATOM   1696  ND2 ASN A 123       1.303   7.449  12.794  1.00 92.48           N
ATOM   1697 1HD2 ASN A 123       0.625   8.181  12.864  1.00 92.48           H
ATOM   1698 2HD2 ASN A 123       1.738   7.090  13.619  1.00 92.48           H
ATOM   1699  HN  ASN A 123       2.649   9.107   9.569  1.00 92.48           H
ATOM   1700  N   SER A 124       0.222   8.619   7.597  1.00 93.48           N
ATOM   1701  CA  SER A 124      -0.885   8.817   6.677  1.00 93.48           C
ATOM   1702  C   SER A 124      -0.469   8.413   5.261  1.00 93.48           C
ATOM   1703  O   SER A 124      -1.272   7.869   4.506  1.00 93.48           O
ATOM   1704  HA  SER A 124      -1.682   8.169   7.041  1.00 93.48           H
ATOM   1705  CB  SER A 124      -1.362  10.271   6.695  1.00 93.48           C
ATOM   1706 1HB  SER A 124      -0.575  10.916   6.306  1.00 93.48           H
ATOM   1707 2HB  SER A 124      -2.220  10.379   6.032  1.00 93.48           H
ATOM   1708  OG  SER A 124      -1.721  10.699   8.006  1.00 93.48           O
ATOM   1709  HG  SER A 124      -1.099  11.420   8.313  1.00 93.48           H
ATOM   1710  HN  SER A 124       0.677   9.457   7.898  1.00 93.48           H
ATOM   1711  N   MET A 125       0.787   8.695   4.945  1.00 93.26           N
ATOM   1712  CA  MET A 125       1.270   8.534   3.584  1.00 93.26           C
ATOM   1713  C   MET A 125       1.192   7.071   3.144  1.00 93.26           C
ATOM   1714  O   MET A 125       0.875   6.781   1.992  1.00 93.26           O
ATOM   1715  HA  MET A 125       0.611   9.142   2.965  1.00 93.26           H
ATOM   1716  CB  MET A 125       2.719   9.017   3.496  1.00 93.26           C
ATOM   1717 1HB  MET A 125       3.272   8.680   4.372  1.00 93.26           H
ATOM   1718 2HB  MET A 125       3.201   8.575   2.624  1.00 93.26           H
ATOM   1719  CG  MET A 125       2.783  10.543   3.402  1.00 93.26           C
ATOM   1720 1HG  MET A 125       2.261  10.990   4.247  1.00 93.26           H
ATOM   1721 2HG  MET A 125       3.820  10.876   3.456  1.00 93.26           H
ATOM   1722  SD  MET A 125       2.046  11.092   1.871  1.00 93.26           S
ATOM   1723  CE  MET A 125       1.568  12.748   2.334  1.00 93.26           C
ATOM   1724 1HE  MET A 125       0.871  12.705   3.171  1.00 93.26           H
ATOM   1725 2HE  MET A 125       2.453  13.313   2.627  1.00 93.26           H
ATOM   1726 3HE  MET A 125       1.088  13.238   1.487  1.00 93.26           H
ATOM   1727  HN  MET A 125       1.467   9.028   5.598  1.00 93.26           H
ATOM   1728  N   TYR A 126       1.486   6.187   4.086  1.00 86.61           N
ATOM   1729  CA  TYR A 126       1.419   4.760   3.821  1.00 86.61           C
ATOM   1730  C   TYR A 126      -0.001   4.340   3.436  1.00 86.61           C
ATOM   1731  O   TYR A 126      -0.196   3.621   2.457  1.00 86.61           O
ATOM   1732  HA  TYR A 126       2.092   4.540   2.992  1.00 86.61           H
ATOM   1733  CB  TYR A 126       1.805   4.068   5.130  1.00 86.61           C
ATOM   1734 1HB  TYR A 126       2.861   4.250   5.327  1.00 86.61           H
ATOM   1735 2HB  TYR A 126       1.245   4.523   5.948  1.00 86.61           H
ATOM   1736  CG  TYR A 126       1.552   2.559   5.135  1.00 86.61           C
ATOM   1737  CD1 TYR A 126       0.775   1.993   6.125  1.00 86.61           C
ATOM   1738  HD1 TYR A 126       0.342   2.621   6.904  1.00 86.61           H
ATOM   1739  CD2 TYR A 126       2.101   1.765   4.149  1.00 86.61           C
ATOM   1740  HD2 TYR A 126       2.714   2.212   3.367  1.00 86.61           H
ATOM   1741  CE1 TYR A 126       0.538   0.573   6.130  1.00 86.61           C
ATOM   1742  HE1 TYR A 126      -0.074   0.113   6.906  1.00 86.61           H
ATOM   1743  CE2 TYR A 126       1.863   0.345   4.154  1.00 86.61           C
ATOM   1744  HE2 TYR A 126       2.291  -0.295   3.381  1.00 86.61           H
ATOM   1745  CZ  TYR A 126       1.093  -0.181   5.144  1.00 86.61           C
ATOM   1746  OH  TYR A 126       0.869  -1.523   5.148  1.00 86.61           O
ATOM   1747  HH  TYR A 126       1.328  -1.949   4.368  1.00 86.61           H
ATOM   1748  HN  TYR A 126       1.766   6.431   5.015  1.00 86.61           H
ATOM   1749  N   LYS A 127      -0.957   4.807   4.226  1.00 87.39           N
ATOM   1750  CA  LYS A 127      -2.346   4.431   4.023  1.00 87.39           C
ATOM   1751  C   LYS A 127      -2.843   5.025   2.704  1.00 87.39           C
ATOM   1752  O   LYS A 127      -3.642   4.406   2.003  1.00 87.39           O
ATOM   1753  HA  LYS A 127      -2.382   3.344   3.948  1.00 87.39           H
ATOM   1754  CB  LYS A 127      -3.191   4.830   5.235  1.00 87.39           C
ATOM   1755 1HB  LYS A 127      -3.019   5.879   5.473  1.00 87.39           H
ATOM   1756 2HB  LYS A 127      -4.249   4.728   4.994  1.00 87.39           H
ATOM   1757  CG  LYS A 127      -2.852   3.963   6.449  1.00 87.39           C
ATOM   1758 1HG  LYS A 127      -1.794   4.063   6.688  1.00 87.39           H
ATOM   1759 2HG  LYS A 127      -3.410   4.313   7.317  1.00 87.39           H
ATOM   1760  CD  LYS A 127      -3.183   2.493   6.182  1.00 87.39           C
ATOM   1761 1HD  LYS A 127      -4.241   2.393   5.940  1.00 87.39           H
ATOM   1762 2HD  LYS A 127      -2.624   2.142   5.315  1.00 87.39           H
ATOM   1763  CE  LYS A 127      -2.848   1.626   7.398  1.00 87.39           C
ATOM   1764 1HE  LYS A 127      -1.843   1.859   7.751  1.00 87.39           H
ATOM   1765 2HE  LYS A 127      -3.534   1.853   8.214  1.00 87.39           H
ATOM   1766  NZ  LYS A 127      -2.938   0.190   7.051  1.00 87.39           N
ATOM   1767 1HZ  LYS A 127      -2.695  -0.369   7.861  1.00 87.39           H
ATOM   1768 2HZ  LYS A 127      -3.884  -0.029   6.760  1.00 87.39           H
ATOM   1769 3HZ  LYS A 127      -2.296  -0.016   6.294  1.00 87.39           H
ATOM   1770  HN  LYS A 127      -0.795   5.431   4.991  1.00 87.39           H
ATOM   1771  N   MET A 128      -2.350   6.218   2.405  1.00 91.87           N
ATOM   1772  CA  MET A 128      -2.714   6.890   1.170  1.00 91.87           C
ATOM   1773  C   MET A 128      -2.230   6.099  -0.048  1.00 91.87           C
ATOM   1774  O   MET A 128      -2.985   5.889  -0.995  1.00 91.87           O
ATOM   1775  HA  MET A 128      -3.802   6.938   1.171  1.00 91.87           H
ATOM   1776  CB  MET A 128      -2.095   8.289   1.148  1.00 91.87           C
ATOM   1777 1HB  MET A 128      -2.399   8.839   2.039  1.00 91.87           H
ATOM   1778 2HB  MET A 128      -1.008   8.211   1.178  1.00 91.87           H
ATOM   1779  CG  MET A 128      -2.521   9.058  -0.104  1.00 91.87           C
ATOM   1780 1HG  MET A 128      -2.242   8.499  -0.997  1.00 91.87           H
ATOM   1781 2HG  MET A 128      -3.606   9.168  -0.122  1.00 91.87           H
ATOM   1782  SD  MET A 128      -1.747  10.667  -0.126  1.00 91.87           S
ATOM   1783  CE  MET A 128      -2.717  11.495   1.124  1.00 91.87           C
ATOM   1784 1HE  MET A 128      -3.765  11.503   0.824  1.00 91.87           H
ATOM   1785 2HE  MET A 128      -2.615  10.967   2.072  1.00 91.87           H
ATOM   1786 3HE  MET A 128      -2.363  12.519   1.238  1.00 91.87           H
ATOM   1787  HN  MET A 128      -1.715   6.723   2.990  1.00 91.87           H
ATOM   1788  N   ASN A 129      -0.974   5.683   0.018  1.00 90.09           N
ATOM   1789  CA  ASN A 129      -0.397   4.874  -1.042  1.00 90.09           C
ATOM   1790  C   ASN A 129      -1.238   3.609  -1.227  1.00 90.09           C
ATOM   1791  O   ASN A 129      -1.608   3.264  -2.349  1.00 90.09           O
ATOM   1792  HA  ASN A 129      -0.404   5.512  -1.925  1.00 90.09           H
ATOM   1793  CB  ASN A 129       1.030   4.446  -0.694  1.00 90.09           C
ATOM   1794 1HB  ASN A 129       1.702   5.299  -0.786  1.00 90.09           H
ATOM   1795 2HB  ASN A 129       1.072   4.117   0.345  1.00 90.09           H
ATOM   1796  CG  ASN A 129       1.503   3.316  -1.611  1.00 90.09           C
ATOM   1797  OD1 ASN A 129       1.296   2.142  -1.351  1.00 90.09           O
ATOM   1798  ND2 ASN A 129       2.147   3.735  -2.697  1.00 90.09           N
ATOM   1799 1HD2 ASN A 129       2.283   4.713  -2.851  1.00 90.09           H
ATOM   1800 2HD2 ASN A 129       2.496   3.071  -3.359  1.00 90.09           H
ATOM   1801  HN  ASN A 129      -0.355   5.889   0.777  1.00 90.09           H
ATOM   1802  N   PHE A 130      -1.516   2.952  -0.111  1.00 84.39           N
ATOM   1803  CA  PHE A 130      -2.150   1.646  -0.149  1.00 84.39           C
ATOM   1804  C   PHE A 130      -3.494   1.710  -0.878  1.00 84.39           C
ATOM   1805  O   PHE A 130      -3.733   0.948  -1.813  1.00 84.39           O
ATOM   1806  HA  PHE A 130      -1.479   0.976  -0.686  1.00 84.39           H
ATOM   1807  CB  PHE A 130      -2.390   1.223   1.302  1.00 84.39           C
ATOM   1808 1HB  PHE A 130      -1.433   1.184   1.822  1.00 84.39           H
ATOM   1809 2HB  PHE A 130      -2.992   1.985   1.797  1.00 84.39           H
ATOM   1810  CG  PHE A 130      -3.088  -0.131   1.448  1.00 84.39           C
ATOM   1811  CD1 PHE A 130      -4.445  -0.206   1.398  1.00 84.39           C
ATOM   1812  HD1 PHE A 130      -5.036   0.699   1.254  1.00 84.39           H
ATOM   1813  CD2 PHE A 130      -2.351  -1.260   1.627  1.00 84.39           C
ATOM   1814  HD2 PHE A 130      -1.264  -1.201   1.667  1.00 84.39           H
ATOM   1815  CE1 PHE A 130      -5.093  -1.462   1.534  1.00 84.39           C
ATOM   1816  HE1 PHE A 130      -6.180  -1.522   1.494  1.00 84.39           H
ATOM   1817  CE2 PHE A 130      -2.999  -2.517   1.762  1.00 84.39           C
ATOM   1818  HE2 PHE A 130      -2.408  -3.422   1.906  1.00 84.39           H
ATOM   1819  CZ  PHE A 130      -4.356  -2.591   1.713  1.00 84.39           C
ATOM   1820  HZ  PHE A 130      -4.853  -3.556   1.817  1.00 84.39           H
ATOM   1821  HN  PHE A 130      -1.315   3.298   0.806  1.00 84.39           H
ATOM   1822  N   TYR A 131      -4.335   2.626  -0.422  1.00 86.28           N
ATOM   1823  CA  TYR A 131      -5.680   2.742  -0.960  1.00 86.28           C
ATOM   1824  C   TYR A 131      -5.647   3.160  -2.431  1.00 86.28           C
ATOM   1825  O   TYR A 131      -6.394   2.625  -3.249  1.00 86.28           O
ATOM   1826  HA  TYR A 131      -6.160   1.766  -0.878  1.00 86.28           H
ATOM   1827  CB  TYR A 131      -6.368   3.839  -0.145  1.00 86.28           C
ATOM   1828 1HB  TYR A 131      -5.748   4.735  -0.166  1.00 86.28           H
ATOM   1829 2HB  TYR A 131      -7.313   4.094  -0.623  1.00 86.28           H
ATOM   1830  CG  TYR A 131      -6.636   3.456   1.312  1.00 86.28           C
ATOM   1831  CD1 TYR A 131      -7.126   2.202   1.617  1.00 86.28           C
ATOM   1832  HD1 TYR A 131      -7.321   1.485   0.820  1.00 86.28           H
ATOM   1833  CD2 TYR A 131      -6.389   4.364   2.321  1.00 86.28           C
ATOM   1834  HD2 TYR A 131      -6.002   5.355   2.080  1.00 86.28           H
ATOM   1835  CE1 TYR A 131      -7.379   1.842   2.988  1.00 86.28           C
ATOM   1836  HE1 TYR A 131      -7.766   0.855   3.243  1.00 86.28           H
ATOM   1837  CE2 TYR A 131      -6.641   4.004   3.692  1.00 86.28           C
ATOM   1838  HE2 TYR A 131      -6.450   4.712   4.498  1.00 86.28           H
ATOM   1839  CZ  TYR A 131      -7.124   2.761   3.958  1.00 86.28           C
ATOM   1840  OH  TYR A 131      -7.362   2.420   5.253  1.00 86.28           O
ATOM   1841  HH  TYR A 131      -7.237   3.217   5.844  1.00 86.28           H
ATOM   1842  HN  TYR A 131      -4.112   3.281   0.301  1.00 86.28           H
ATOM   1843  N   SER A 132      -4.775   4.113  -2.723  1.00 90.20           N
ATOM   1844  CA  SER A 132      -4.679   4.654  -4.068  1.00 90.20           C
ATOM   1845  C   SER A 132      -4.225   3.563  -5.040  1.00 90.20           C
ATOM   1846  O   SER A 132      -4.747   3.457  -6.148  1.00 90.20           O
ATOM   1847  HA  SER A 132      -5.685   4.992  -4.316  1.00 90.20           H
ATOM   1848  CB  SER A 132      -3.716   5.842  -4.117  1.00 90.20           C
ATOM   1849 1HB  SER A 132      -3.618   6.187  -5.147  1.00 90.20           H
ATOM   1850 2HB  SER A 132      -4.132   6.670  -3.543  1.00 90.20           H
ATOM   1851  OG  SER A 132      -2.430   5.509  -3.604  1.00 90.20           O
ATOM   1852  HG  SER A 132      -2.293   5.943  -2.714  1.00 90.20           H
ATOM   1853  HN  SER A 132      -4.142   4.514  -2.061  1.00 90.20           H
ATOM   1854  N   CYS A 133      -3.257   2.779  -4.589  1.00 84.34           N
ATOM   1855  CA  CYS A 133      -2.708   1.717  -5.415  1.00 84.34           C
ATOM   1856  C   CYS A 133      -3.825   0.716  -5.714  1.00 84.34           C
ATOM   1857  O   CYS A 133      -3.997   0.296  -6.858  1.00 84.34           O
ATOM   1858  HA  CYS A 133      -2.352   2.186  -6.332  1.00 84.34           H
ATOM   1859  CB  CYS A 133      -1.505   1.047  -4.748  1.00 84.34           C
ATOM   1860 1HB  CYS A 133      -1.712   0.876  -3.692  1.00 84.34           H
ATOM   1861 2HB  CYS A 133      -1.325   0.071  -5.200  1.00 84.34           H
ATOM   1862  SG  CYS A 133      -0.020   2.102  -4.930  1.00 84.34           S
ATOM   1863  HG  CYS A 133      -0.375   3.000  -4.016  1.00 84.34           H
ATOM   1864  HN  CYS A 133      -2.849   2.861  -3.679  1.00 84.34           H
ATOM   1865  N   VAL A 134      -4.555   0.361  -4.667  1.00 80.85           N
ATOM   1866  CA  VAL A 134      -5.629  -0.609  -4.797  1.00 80.85           C
ATOM   1867  C   VAL A 134      -6.615  -0.132  -5.865  1.00 80.85           C
ATOM   1868  O   VAL A 134      -6.991  -0.895  -6.754  1.00 80.85           O
ATOM   1869  HA  VAL A 134      -5.185  -1.549  -5.125  1.00 80.85           H
ATOM   1870  CB  VAL A 134      -6.289  -0.845  -3.437  1.00 80.85           C
ATOM   1871  HB  VAL A 134      -6.396   0.121  -2.944  1.00 80.85           H
ATOM   1872  CG1 VAL A 134      -7.686  -1.446  -3.603  1.00 80.85           C
ATOM   1873 1HG1 VAL A 134      -8.309  -0.763  -4.180  1.00 80.85           H
ATOM   1874 2HG1 VAL A 134      -7.612  -2.400  -4.125  1.00 80.85           H
ATOM   1875 3HG1 VAL A 134      -8.132  -1.604  -2.621  1.00 80.85           H
ATOM   1876  CG2 VAL A 134      -5.412  -1.731  -2.549  1.00 80.85           C
ATOM   1877 1HG2 VAL A 134      -5.259  -2.694  -3.035  1.00 80.85           H
ATOM   1878 2HG2 VAL A 134      -4.449  -1.246  -2.391  1.00 80.85           H
ATOM   1879 3HG2 VAL A 134      -5.905  -1.883  -1.589  1.00 80.85           H
ATOM   1880  HN  VAL A 134      -4.424   0.724  -3.745  1.00 80.85           H
ATOM   1881  N   LEU A 135      -7.006   1.128  -5.743  1.00 85.55           N
ATOM   1882  CA  LEU A 135      -8.035   1.679  -6.609  1.00 85.55           C
ATOM   1883  C   LEU A 135      -7.498   1.768  -8.039  1.00 85.55           C
ATOM   1884  O   LEU A 135      -8.236   1.548  -8.998  1.00 85.55           O
ATOM   1885  HA  LEU A 135      -8.876   0.986  -6.599  1.00 85.55           H
ATOM   1886  CB  LEU A 135      -8.540   3.014  -6.058  1.00 85.55           C
ATOM   1887 1HB  LEU A 135      -7.687   3.682  -5.938  1.00 85.55           H
ATOM   1888 2HB  LEU A 135      -9.197   3.466  -6.801  1.00 85.55           H
ATOM   1889  CG  LEU A 135      -9.292   2.948  -4.727  1.00 85.55           C
ATOM   1890  HG  LEU A 135      -8.710   2.337  -4.036  1.00 85.55           H
ATOM   1891  CD1 LEU A 135      -9.420   4.338  -4.101  1.00 85.55           C
ATOM   1892 1HD1 LEU A 135      -8.427   4.750  -3.921  1.00 85.55           H
ATOM   1893 2HD1 LEU A 135      -9.967   4.993  -4.779  1.00 85.55           H
ATOM   1894 3HD1 LEU A 135      -9.958   4.263  -3.155  1.00 85.55           H
ATOM   1895  CD2 LEU A 135     -10.652   2.268  -4.897  1.00 85.55           C
ATOM   1896 1HD2 LEU A 135     -11.253   2.832  -5.610  1.00 85.55           H
ATOM   1897 2HD2 LEU A 135     -10.506   1.253  -5.267  1.00 85.55           H
ATOM   1898 3HD2 LEU A 135     -11.164   2.235  -3.936  1.00 85.55           H
ATOM   1899  HN  LEU A 135      -6.634   1.766  -5.070  1.00 85.55           H
ATOM   1900  N   LEU A 136      -6.217   2.092  -8.137  1.00 86.97           N
ATOM   1901  CA  LEU A 136      -5.581   2.244  -9.434  1.00 86.97           C
ATOM   1902  C   LEU A 136      -5.534   0.886 -10.138  1.00 86.97           C
ATOM   1903  O   LEU A 136      -5.832   0.788 -11.327  1.00 86.97           O
ATOM   1904  HA  LEU A 136      -6.201   2.918 -10.025  1.00 86.97           H
ATOM   1905  CB  LEU A 136      -4.210   2.907  -9.284  1.00 86.97           C
ATOM   1906 1HB  LEU A 136      -3.677   2.414  -8.470  1.00 86.97           H
ATOM   1907 2HB  LEU A 136      -3.638   2.724 -10.195  1.00 86.97           H
ATOM   1908  CG  LEU A 136      -4.218   4.413  -9.014  1.00 86.97           C
ATOM   1909  HG  LEU A 136      -4.932   4.612  -8.214  1.00 86.97           H
ATOM   1910  CD1 LEU A 136      -2.849   4.890  -8.527  1.00 86.97           C
ATOM   1911 1HD1 LEU A 136      -2.590   4.371  -7.604  1.00 86.97           H
ATOM   1912 2HD1 LEU A 136      -2.098   4.676  -9.287  1.00 86.97           H
ATOM   1913 3HD1 LEU A 136      -2.883   5.964  -8.342  1.00 86.97           H
ATOM   1914  CD2 LEU A 136      -4.692   5.188 -10.245  1.00 86.97           C
ATOM   1915 1HD2 LEU A 136      -4.022   4.987 -11.080  1.00 86.97           H
ATOM   1916 2HD2 LEU A 136      -5.702   4.874 -10.505  1.00 86.97           H
ATOM   1917 3HD2 LEU A 136      -4.688   6.256 -10.025  1.00 86.97           H
ATOM   1918  HN  LEU A 136      -5.618   2.248  -7.352  1.00 86.97           H
ATOM   1919  N   ILE A 137      -5.156  -0.128  -9.372  1.00 78.66           N
ATOM   1920  CA  ILE A 137      -5.036  -1.470  -9.915  1.00 78.66           C
ATOM   1921  C   ILE A 137      -6.400  -1.931 -10.432  1.00 78.66           C
ATOM   1922  O   ILE A 137      -6.488  -2.562 -11.485  1.00 78.66           O
ATOM   1923  HA  ILE A 137      -4.346  -1.421 -10.757  1.00 78.66           H
ATOM   1924  CB  ILE A 137      -4.420  -2.413  -8.880  1.00 78.66           C
ATOM   1925  HB  ILE A 137      -4.923  -2.250  -7.927  1.00 78.66           H
ATOM   1926  CG1 ILE A 137      -2.937  -2.101  -8.667  1.00 78.66           C
ATOM   1927 1HG1 ILE A 137      -2.367  -2.414  -9.541  1.00 78.66           H
ATOM   1928 2HG1 ILE A 137      -2.800  -1.024  -8.565  1.00 78.66           H
ATOM   1929  CG2 ILE A 137      -4.648  -3.876  -9.266  1.00 78.66           C
ATOM   1930 1HG2 ILE A 137      -5.718  -4.074  -9.326  1.00 78.66           H
ATOM   1931 2HG2 ILE A 137      -4.187  -4.072 -10.235  1.00 78.66           H
ATOM   1932 3HG2 ILE A 137      -4.200  -4.525  -8.513  1.00 78.66           H
ATOM   1933  CD1 ILE A 137      -2.401  -2.809  -7.421  1.00 78.66           C
ATOM   1934 1HD1 ILE A 137      -2.957  -2.476  -6.545  1.00 78.66           H
ATOM   1935 2HD1 ILE A 137      -2.518  -3.887  -7.537  1.00 78.66           H
ATOM   1936 3HD1 ILE A 137      -1.345  -2.570  -7.294  1.00 78.66           H
ATOM   1937  HN  ILE A 137      -4.936  -0.043  -8.401  1.00 78.66           H
ATOM   1938  N   MET A 138      -7.430  -1.599  -9.668  1.00 78.44           N
ATOM   1939  CA  MET A 138      -8.792  -1.893 -10.079  1.00 78.44           C
ATOM   1940  C   MET A 138      -9.100  -1.271 -11.442  1.00 78.44           C
ATOM   1941  O   MET A 138      -9.603  -1.947 -12.338  1.00 78.44           O
ATOM   1942  HA  MET A 138      -8.850  -2.979 -10.147  1.00 78.44           H
ATOM   1943  CB  MET A 138      -9.769  -1.347  -9.036  1.00 78.44           C
ATOM   1944 1HB  MET A 138      -9.631  -1.874  -8.092  1.00 78.44           H
ATOM   1945 2HB  MET A 138      -9.556  -0.295  -8.848  1.00 78.44           H
ATOM   1946  CG  MET A 138     -11.217  -1.504  -9.506  1.00 78.44           C
ATOM   1947 1HG  MET A 138     -11.408  -0.842 -10.351  1.00 78.44           H
ATOM   1948 2HG  MET A 138     -11.386  -2.523  -9.855  1.00 78.44           H
ATOM   1949  SD  MET A 138     -12.337  -1.124  -8.169  1.00 78.44           S
ATOM   1950  CE  MET A 138     -12.253   0.659  -8.192  1.00 78.44           C
ATOM   1951 1HE  MET A 138     -11.226   0.977  -8.013  1.00 78.44           H
ATOM   1952 2HE  MET A 138     -12.583   1.026  -9.164  1.00 78.44           H
ATOM   1953 3HE  MET A 138     -12.900   1.064  -7.413  1.00 78.44           H
ATOM   1954  HN  MET A 138      -7.345  -1.138  -8.784  1.00 78.44           H
ATOM   1955  N   CYS A 139      -8.785   0.011 -11.556  1.00 83.67           N
ATOM   1956  CA  CYS A 139      -9.142   0.767 -12.746  1.00 83.67           C
ATOM   1957  C   CYS A 139      -8.363   0.192 -13.931  1.00 83.67           C
ATOM   1958  O   CYS A 139      -8.889   0.102 -15.039  1.00 83.67           O
ATOM   1959  HA  CYS A 139     -10.215   0.638 -12.888  1.00 83.67           H
ATOM   1960  CB  CYS A 139      -8.882   2.263 -12.564  1.00 83.67           C
ATOM   1961 1HB  CYS A 139      -7.856   2.426 -12.234  1.00 83.67           H
ATOM   1962 2HB  CYS A 139      -8.996   2.779 -13.518  1.00 83.67           H
ATOM   1963  SG  CYS A 139     -10.050   2.957 -11.337  1.00 83.67           S
ATOM   1964  HG  CYS A 139      -9.393   2.528 -10.263  1.00 83.67           H
ATOM   1965  HN  CYS A 139      -8.297   0.532 -10.856  1.00 83.67           H
ATOM   1966  N   ILE A 140      -7.121  -0.181 -13.657  1.00 79.69           N
ATOM   1967  CA  ILE A 140      -6.276  -0.773 -14.679  1.00 79.69           C
ATOM   1968  C   ILE A 140      -6.944  -2.040 -15.218  1.00 79.69           C
ATOM   1969  O   ILE A 140      -6.935  -2.286 -16.423  1.00 79.69           O
ATOM   1970  HA  ILE A 140      -6.194  -0.053 -15.493  1.00 79.69           H
ATOM   1971  CB  ILE A 140      -4.864  -1.007 -14.137  1.00 79.69           C
ATOM   1972  HB  ILE A 140      -4.948  -1.459 -13.150  1.00 79.69           H
ATOM   1973  CG1 ILE A 140      -4.117   0.318 -13.966  1.00 79.69           C
ATOM   1974 1HG1 ILE A 140      -3.849   0.717 -14.944  1.00 79.69           H
ATOM   1975 2HG1 ILE A 140      -4.771   1.049 -13.491  1.00 79.69           H
ATOM   1976  CG2 ILE A 140      -4.093  -1.989 -15.021  1.00 79.69           C
ATOM   1977 1HG2 ILE A 140      -4.619  -2.944 -15.048  1.00 79.69           H
ATOM   1978 2HG2 ILE A 140      -4.017  -1.587 -16.031  1.00 79.69           H
ATOM   1979 3HG2 ILE A 140      -3.093  -2.137 -14.613  1.00 79.69           H
ATOM   1980  CD1 ILE A 140      -2.855   0.130 -13.122  1.00 79.69           C
ATOM   1981 1HD1 ILE A 140      -3.129  -0.247 -12.136  1.00 79.69           H
ATOM   1982 2HD1 ILE A 140      -2.193  -0.584 -13.612  1.00 79.69           H
ATOM   1983 3HD1 ILE A 140      -2.343   1.086 -13.015  1.00 79.69           H
ATOM   1984  HN  ILE A 140      -6.694  -0.085 -12.758  1.00 79.69           H
ATOM   1985  N   SER A 141      -7.509  -2.809 -14.299  1.00 74.53           N
ATOM   1986  CA  SER A 141      -8.054  -4.111 -14.644  1.00 74.53           C
ATOM   1987  C   SER A 141      -9.303  -3.941 -15.513  1.00 74.53           C
ATOM   1988  O   SER A 141      -9.506  -4.690 -16.467  1.00 74.53           O
ATOM   1989  HA  SER A 141      -7.266  -4.615 -15.203  1.00 74.53           H
ATOM   1990  CB  SER A 141      -8.387  -4.920 -13.389  1.00 74.53           C
ATOM   1991 1HB  SER A 141      -9.182  -4.420 -12.836  1.00 74.53           H
ATOM   1992 2HB  SER A 141      -8.768  -5.899 -13.679  1.00 74.53           H
ATOM   1993  OG  SER A 141      -7.251  -5.084 -12.544  1.00 74.53           O
ATOM   1994  HG  SER A 141      -7.242  -4.372 -11.842  1.00 74.53           H
ATOM   1995  HN  SER A 141      -7.596  -2.557 -13.335  1.00 74.53           H
ATOM   1996  N   VAL A 142     -10.106  -2.952 -15.150  1.00 76.56           N
ATOM   1997  CA  VAL A 142     -11.295  -2.632 -15.922  1.00 76.56           C
ATOM   1998  C   VAL A 142     -10.879  -2.151 -17.314  1.00 76.56           C
ATOM   1999  O   VAL A 142     -11.477  -2.545 -18.315  1.00 76.56           O
ATOM   2000  HA  VAL A 142     -11.876  -3.549 -16.027  1.00 76.56           H
ATOM   2001  CB  VAL A 142     -12.151  -1.613 -15.168  1.00 76.56           C
ATOM   2002  HB  VAL A 142     -11.525  -0.747 -14.949  1.00 76.56           H
ATOM   2003  CG1 VAL A 142     -13.324  -1.139 -16.028  1.00 76.56           C
ATOM   2004 1HG1 VAL A 142     -12.943  -0.672 -16.936  1.00 76.56           H
ATOM   2005 2HG1 VAL A 142     -13.949  -1.992 -16.292  1.00 76.56           H
ATOM   2006 3HG1 VAL A 142     -13.916  -0.415 -15.468  1.00 76.56           H
ATOM   2007  CG2 VAL A 142     -12.642  -2.187 -13.838  1.00 76.56           C
ATOM   2008 1HG2 VAL A 142     -13.244  -3.076 -14.026  1.00 76.56           H
ATOM   2009 2HG2 VAL A 142     -11.786  -2.451 -13.217  1.00 76.56           H
ATOM   2010 3HG2 VAL A 142     -13.248  -1.441 -13.322  1.00 76.56           H
ATOM   2011  HN  VAL A 142      -9.957  -2.376 -14.347  1.00 76.56           H
ATOM   2012  N   ASP A 143      -9.859  -1.307 -17.333  1.00 77.42           N
ATOM   2013  CA  ASP A 143      -9.417  -0.694 -18.574  1.00 77.42           C
ATOM   2014  C   ASP A 143      -8.918  -1.784 -19.526  1.00 77.42           C
ATOM   2015  O   ASP A 143      -9.175  -1.729 -20.727  1.00 77.42           O
ATOM   2016  HA  ASP A 143     -10.291  -0.171 -18.962  1.00 77.42           H
ATOM   2017  CB  ASP A 143      -8.265   0.282 -18.327  1.00 77.42           C
ATOM   2018 1HB  ASP A 143      -8.528   0.963 -17.518  1.00 77.42           H
ATOM   2019 2HB  ASP A 143      -7.380  -0.268 -18.007  1.00 77.42           H
ATOM   2020  CG  ASP A 143      -7.946   1.083 -19.591  1.00 77.42           C
ATOM   2021  OD1 ASP A 143      -8.902   1.653 -20.159  1.00 77.42           O
ATOM   2022  OD2 ASP A 143      -6.752   1.108 -19.961  1.00 77.42           O
ATOM   2023  HN  ASP A 143      -9.338  -1.040 -16.522  1.00 77.42           H
ATOM   2024  N   ARG A 144      -8.213  -2.748 -18.952  1.00 72.29           N
ATOM   2025  CA  ARG A 144      -7.690  -3.857 -19.732  1.00 72.29           C
ATOM   2026  C   ARG A 144      -8.836  -4.647 -20.367  1.00 72.29           C
ATOM   2027  O   ARG A 144      -8.771  -5.007 -21.541  1.00 72.29           O
ATOM   2028  HA  ARG A 144      -7.065  -3.392 -20.494  1.00 72.29           H
ATOM   2029  CB  ARG A 144      -6.853  -4.796 -18.861  1.00 72.29           C
ATOM   2030 1HB  ARG A 144      -7.309  -4.886 -17.875  1.00 72.29           H
ATOM   2031 2HB  ARG A 144      -6.844  -5.794 -19.300  1.00 72.29           H
ATOM   2032  CG  ARG A 144      -5.419  -4.282 -18.720  1.00 72.29           C
ATOM   2033 1HG  ARG A 144      -4.978  -4.149 -19.708  1.00 72.29           H
ATOM   2034 2HG  ARG A 144      -5.425  -3.304 -18.239  1.00 72.29           H
ATOM   2035  CD  ARG A 144      -4.566  -5.253 -17.902  1.00 72.29           C
ATOM   2036 1HD  ARG A 144      -4.843  -5.195 -16.849  1.00 72.29           H
ATOM   2037 2HD  ARG A 144      -4.754  -6.277 -18.225  1.00 72.29           H
ATOM   2038  NE  ARG A 144      -3.132  -4.928 -18.065  1.00 72.29           N
ATOM   2039  HE  ARG A 144      -2.892  -4.121 -18.605  1.00 72.29           H
ATOM   2040  CZ  ARG A 144      -2.133  -5.647 -17.534  1.00 72.29           C
ATOM   2041  NH1 ARG A 144      -2.395  -6.737 -16.801  1.00 72.29           N
ATOM   2042 1HH1 ARG A 144      -3.342  -7.020 -16.647  1.00 72.29           H
ATOM   2043 2HH1 ARG A 144      -1.644  -7.268 -16.408  1.00 72.29           H
ATOM   2044  NH2 ARG A 144      -0.868  -5.259 -17.747  1.00 72.29           N
ATOM   2045 1HH2 ARG A 144      -0.112  -5.784 -17.358  1.00 72.29           H
ATOM   2046 2HH2 ARG A 144      -0.681  -4.444 -18.296  1.00 72.29           H
ATOM   2047  HN  ARG A 144      -7.999  -2.779 -17.976  1.00 72.29           H
ATOM   2048  N   TYR A 145      -9.859  -4.893 -19.562  1.00 71.18           N
ATOM   2049  CA  TYR A 145     -11.025  -5.621 -20.034  1.00 71.18           C
ATOM   2050  C   TYR A 145     -11.654  -4.925 -21.243  1.00 71.18           C
ATOM   2051  O   TYR A 145     -11.911  -5.559 -22.265  1.00 71.18           O
ATOM   2052  HA  TYR A 145     -10.701  -6.620 -20.327  1.00 71.18           H
ATOM   2053  CB  TYR A 145     -12.026  -5.612 -18.877  1.00 71.18           C
ATOM   2054 1HB  TYR A 145     -11.648  -6.250 -18.078  1.00 71.18           H
ATOM   2055 2HB  TYR A 145     -12.090  -4.601 -18.474  1.00 71.18           H
ATOM   2056  CG  TYR A 145     -13.429  -6.081 -19.264  1.00 71.18           C
ATOM   2057  CD1 TYR A 145     -14.488  -5.197 -19.225  1.00 71.18           C
ATOM   2058  HD1 TYR A 145     -14.324  -4.164 -18.917  1.00 71.18           H
ATOM   2059  CD2 TYR A 145     -13.637  -7.389 -19.654  1.00 71.18           C
ATOM   2060  HD2 TYR A 145     -12.801  -8.087 -19.685  1.00 71.18           H
ATOM   2061  CE1 TYR A 145     -15.809  -5.638 -19.589  1.00 71.18           C
ATOM   2062  HE1 TYR A 145     -16.654  -4.950 -19.562  1.00 71.18           H
ATOM   2063  CE2 TYR A 145     -14.958  -7.830 -20.019  1.00 71.18           C
ATOM   2064  HE2 TYR A 145     -15.136  -8.860 -20.328  1.00 71.18           H
ATOM   2065  CZ  TYR A 145     -15.979  -6.933 -19.968  1.00 71.18           C
ATOM   2066  OH  TYR A 145     -17.227  -7.351 -20.313  1.00 71.18           O
ATOM   2067  HH  TYR A 145     -17.206  -8.318 -20.566  1.00 71.18           H
ATOM   2068  HN  TYR A 145      -9.900  -4.605 -18.605  1.00 71.18           H
ATOM   2069  N   ILE A 146     -11.883  -3.630 -21.085  1.00 73.92           N
ATOM   2070  CA  ILE A 146     -12.536  -2.854 -22.126  1.00 73.92           C
ATOM   2071  C   ILE A 146     -11.685  -2.897 -23.398  1.00 73.92           C
ATOM   2072  O   ILE A 146     -12.216  -3.023 -24.500  1.00 73.92           O
ATOM   2073  HA  ILE A 146     -13.494  -3.329 -22.336  1.00 73.92           H
ATOM   2074  CB  ILE A 146     -12.831  -1.436 -21.632  1.00 73.92           C
ATOM   2075  HB  ILE A 146     -11.913  -1.021 -21.216  1.00 73.92           H
ATOM   2076  CG1 ILE A 146     -13.870  -1.452 -20.509  1.00 73.92           C
ATOM   2077 1HG1 ILE A 146     -14.844  -1.724 -20.914  1.00 73.92           H
ATOM   2078 2HG1 ILE A 146     -13.606  -2.215 -19.776  1.00 73.92           H
ATOM   2079  CG2 ILE A 146     -13.253  -0.529 -22.790  1.00 73.92           C
ATOM   2080 1HG2 ILE A 146     -12.451  -0.482 -23.526  1.00 73.92           H
ATOM   2081 2HG2 ILE A 146     -14.152  -0.931 -23.257  1.00 73.92           H
ATOM   2082 3HG2 ILE A 146     -13.457   0.473 -22.411  1.00 73.92           H
ATOM   2083  CD1 ILE A 146     -13.958  -0.087 -19.824  1.00 73.92           C
ATOM   2084 1HD1 ILE A 146     -12.987   0.169 -19.399  1.00 73.92           H
ATOM   2085 2HD1 ILE A 146     -14.246   0.668 -20.555  1.00 73.92           H
ATOM   2086 3HD1 ILE A 146     -14.703  -0.127 -19.029  1.00 73.92           H
ATOM   2087  HN  ILE A 146     -11.632  -3.112 -20.267  1.00 73.92           H
ATOM   2088  N   ALA A 147     -10.379  -2.790 -23.201  1.00 74.43           N
ATOM   2089  CA  ALA A 147      -9.458  -2.704 -24.322  1.00 74.43           C
ATOM   2090  C   ALA A 147      -9.521  -4.003 -25.129  1.00 74.43           C
ATOM   2091  O   ALA A 147      -9.269  -4.002 -26.333  1.00 74.43           O
ATOM   2092  HA  ALA A 147      -9.782  -1.877 -24.955  1.00 74.43           H
ATOM   2093  CB  ALA A 147      -8.050  -2.407 -23.804  1.00 74.43           C
ATOM   2094 1HB  ALA A 147      -8.054  -1.460 -23.264  1.00 74.43           H
ATOM   2095 2HB  ALA A 147      -7.733  -3.206 -23.135  1.00 74.43           H
ATOM   2096 3HB  ALA A 147      -7.360  -2.342 -24.646  1.00 74.43           H
ATOM   2097  HN  ALA A 147      -9.950  -2.763 -22.299  1.00 74.43           H
ATOM   2098  N   ILE A 148      -9.858  -5.079 -24.433  1.00 69.89           N
ATOM   2099  CA  ILE A 148      -9.898  -6.391 -25.056  1.00 69.89           C
ATOM   2100  C   ILE A 148     -11.289  -6.627 -25.648  1.00 69.89           C
ATOM   2101  O   ILE A 148     -11.416  -7.002 -26.813  1.00 69.89           O
ATOM   2102  HA  ILE A 148      -9.172  -6.388 -25.870  1.00 69.89           H
ATOM   2103  CB  ILE A 148      -9.461  -7.469 -24.063  1.00 69.89           C
ATOM   2104  HB  ILE A 148     -10.048  -7.353 -23.152  1.00 69.89           H
ATOM   2105  CG1 ILE A 148      -7.990  -7.295 -23.677  1.00 69.89           C
ATOM   2106 1HG1 ILE A 148      -7.357  -7.512 -24.538  1.00 69.89           H
ATOM   2107 2HG1 ILE A 148      -7.804  -6.259 -23.397  1.00 69.89           H
ATOM   2108  CG2 ILE A 148      -9.748  -8.868 -24.611  1.00 69.89           C
ATOM   2109 1HG2 ILE A 148     -10.818  -8.974 -24.793  1.00 69.89           H
ATOM   2110 2HG2 ILE A 148      -9.204  -9.012 -25.544  1.00 69.89           H
ATOM   2111 3HG2 ILE A 148      -9.428  -9.616 -23.885  1.00 69.89           H
ATOM   2112  CD1 ILE A 148      -7.615  -8.219 -22.516  1.00 69.89           C
ATOM   2113 1HD1 ILE A 148      -8.234  -7.983 -21.650  1.00 69.89           H
ATOM   2114 2HD1 ILE A 148      -7.780  -9.256 -22.809  1.00 69.89           H
ATOM   2115 3HD1 ILE A 148      -6.565  -8.075 -22.262  1.00 69.89           H
ATOM   2116  HN  ILE A 148     -10.100  -5.064 -23.463  1.00 69.89           H
ATOM   2117  N   ALA A 149     -12.297  -6.399 -24.819  1.00 70.15           N
ATOM   2118  CA  ALA A 149     -13.651  -6.801 -25.158  1.00 70.15           C
ATOM   2119  C   ALA A 149     -14.195  -5.875 -26.249  1.00 70.15           C
ATOM   2120  O   ALA A 149     -14.929  -6.316 -27.132  1.00 70.15           O
ATOM   2121  HA  ALA A 149     -13.608  -7.819 -25.546  1.00 70.15           H
ATOM   2122  CB  ALA A 149     -14.518  -6.789 -23.898  1.00 70.15           C
ATOM   2123 1HB  ALA A 149     -14.106  -7.484 -23.167  1.00 70.15           H
ATOM   2124 2HB  ALA A 149     -14.533  -5.784 -23.476  1.00 70.15           H
ATOM   2125 3HB  ALA A 149     -15.534  -7.091 -24.153  1.00 70.15           H
ATOM   2126  HN  ALA A 149     -12.199  -5.949 -23.931  1.00 70.15           H
ATOM   2127  N   GLN A 150     -13.813  -4.610 -26.151  1.00 73.48           N
ATOM   2128  CA  GLN A 150     -14.366  -3.592 -27.029  1.00 73.48           C
ATOM   2129  C   GLN A 150     -13.244  -2.885 -27.792  1.00 73.48           C
ATOM   2130  O   GLN A 150     -13.253  -1.662 -27.922  1.00 73.48           O
ATOM   2131  HA  GLN A 150     -15.007  -4.129 -27.728  1.00 73.48           H
ATOM   2132  CB  GLN A 150     -15.211  -2.589 -26.242  1.00 73.48           C
ATOM   2133 1HB  GLN A 150     -14.586  -2.076 -25.511  1.00 73.48           H
ATOM   2134 2HB  GLN A 150     -15.602  -1.828 -26.917  1.00 73.48           H
ATOM   2135  CG  GLN A 150     -16.369  -3.289 -25.528  1.00 73.48           C
ATOM   2136 1HG  GLN A 150     -16.831  -4.013 -26.200  1.00 73.48           H
ATOM   2137 2HG  GLN A 150     -15.990  -3.846 -24.672  1.00 73.48           H
ATOM   2138  CD  GLN A 150     -17.418  -2.277 -25.062  1.00 73.48           C
ATOM   2139  OE1 GLN A 150     -17.323  -1.087 -25.312  1.00 73.48           O
ATOM   2140  NE2 GLN A 150     -18.419  -2.815 -24.371  1.00 73.48           N
ATOM   2141 1HE2 GLN A 150     -18.437  -3.800 -24.201  1.00 73.48           H
ATOM   2142 2HE2 GLN A 150     -19.155  -2.234 -24.023  1.00 73.48           H
ATOM   2143  HN  GLN A 150     -13.142  -4.278 -25.489  1.00 73.48           H
ATOM   2144  N   ALA A 151     -12.306  -3.684 -28.278  1.00 67.95           N
ATOM   2145  CA  ALA A 151     -11.063  -3.146 -28.803  1.00 67.95           C
ATOM   2146  C   ALA A 151     -11.375  -2.005 -29.773  1.00 67.95           C
ATOM   2147  O   ALA A 151     -10.728  -0.960 -29.737  1.00 67.95           O
ATOM   2148  HA  ALA A 151     -10.491  -2.752 -27.964  1.00 67.95           H
ATOM   2149  CB  ALA A 151     -10.259  -4.269 -29.463  1.00 67.95           C
ATOM   2150 1HB  ALA A 151     -10.038  -5.040 -28.725  1.00 67.95           H
ATOM   2151 2HB  ALA A 151     -10.840  -4.702 -30.277  1.00 67.95           H
ATOM   2152 3HB  ALA A 151      -9.327  -3.865 -29.857  1.00 67.95           H
ATOM   2153  HN  ALA A 151     -12.385  -4.681 -28.315  1.00 67.95           H
ATOM   2154  N   MET A 152     -12.368  -2.245 -30.618  1.00 69.88           N
ATOM   2155  CA  MET A 152     -12.727  -1.280 -31.644  1.00 69.88           C
ATOM   2156  C   MET A 152     -13.211   0.030 -31.019  1.00 69.88           C
ATOM   2157  O   MET A 152     -12.707   1.103 -31.348  1.00 69.88           O
ATOM   2158  HA  MET A 152     -11.814  -1.103 -32.213  1.00 69.88           H
ATOM   2159  CB  MET A 152     -13.830  -1.862 -32.529  1.00 69.88           C
ATOM   2160 1HB  MET A 152     -14.566  -2.374 -31.909  1.00 69.88           H
ATOM   2161 2HB  MET A 152     -14.352  -1.056 -33.044  1.00 69.88           H
ATOM   2162  CG  MET A 152     -13.252  -2.839 -33.555  1.00 69.88           C
ATOM   2163 1HG  MET A 152     -12.213  -3.064 -33.311  1.00 69.88           H
ATOM   2164 2HG  MET A 152     -13.798  -3.782 -33.520  1.00 69.88           H
ATOM   2165  SD  MET A 152     -13.354  -2.136 -35.192  1.00 69.88           S
ATOM   2166  CE  MET A 152     -15.061  -2.490 -35.576  1.00 69.88           C
ATOM   2167 1HE  MET A 152     -15.225  -3.567 -35.545  1.00 69.88           H
ATOM   2168 2HE  MET A 152     -15.706  -2.003 -34.844  1.00 69.88           H
ATOM   2169 3HE  MET A 152     -15.295  -2.115 -36.572  1.00 69.88           H
ATOM   2170  HN  MET A 152     -12.921  -3.078 -30.610  1.00 69.88           H
ATOM   2171  N   ARG A 153     -14.183  -0.101 -30.128  1.00 70.23           N
ATOM   2172  CA  ARG A 153     -14.757   1.061 -29.471  1.00 70.23           C
ATOM   2173  C   ARG A 153     -13.701   1.762 -28.613  1.00 70.23           C
ATOM   2174  O   ARG A 153     -13.699   2.987 -28.502  1.00 70.23           O
ATOM   2175  HA  ARG A 153     -15.091   1.705 -30.285  1.00 70.23           H
ATOM   2176  CB  ARG A 153     -15.941   0.665 -28.587  1.00 70.23           C
ATOM   2177 1HB  ARG A 153     -15.663  -0.180 -27.958  1.00 70.23           H
ATOM   2178 2HB  ARG A 153     -16.193   1.489 -27.920  1.00 70.23           H
ATOM   2179  CG  ARG A 153     -17.160   0.298 -29.436  1.00 70.23           C
ATOM   2180 1HG  ARG A 153     -17.404   1.123 -30.105  1.00 70.23           H
ATOM   2181 2HG  ARG A 153     -16.926  -0.563 -30.062  1.00 70.23           H
ATOM   2182  CD  ARG A 153     -18.368  -0.022 -28.552  1.00 70.23           C
ATOM   2183 1HD  ARG A 153     -18.176  -0.925 -27.973  1.00 70.23           H
ATOM   2184 2HD  ARG A 153     -18.530   0.786 -27.838  1.00 70.23           H
ATOM   2185  NE  ARG A 153     -19.574  -0.206 -29.390  1.00 70.23           N
ATOM   2186  HE  ARG A 153     -19.475  -0.114 -30.380  1.00 70.23           H
ATOM   2187  CZ  ARG A 153     -20.790  -0.488 -28.903  1.00 70.23           C
ATOM   2188  NH1 ARG A 153     -20.981  -0.622 -27.584  1.00 70.23           N
ATOM   2189 1HH1 ARG A 153     -20.212  -0.512 -26.954  1.00 70.23           H
ATOM   2190 2HH1 ARG A 153     -21.892  -0.832 -27.229  1.00 70.23           H
ATOM   2191  NH2 ARG A 153     -21.813  -0.634 -29.757  1.00 70.23           N
ATOM   2192 1HH2 ARG A 153     -22.727  -0.844 -29.410  1.00 70.23           H
ATOM   2193 2HH2 ARG A 153     -21.662  -0.532 -30.740  1.00 70.23           H
ATOM   2194  HN  ARG A 153     -14.577  -0.978 -29.855  1.00 70.23           H
ATOM   2195  N   ALA A 154     -12.829   0.954 -28.029  1.00 71.19           N
ATOM   2196  CA  ALA A 154     -11.813   1.474 -27.130  1.00 71.19           C
ATOM   2197  C   ALA A 154     -10.881   2.407 -27.905  1.00 71.19           C
ATOM   2198  O   ALA A 154     -10.313   3.337 -27.335  1.00 71.19           O
ATOM   2199  HA  ALA A 154     -12.320   2.045 -26.352  1.00 71.19           H
ATOM   2200  CB  ALA A 154     -11.063   0.310 -26.478  1.00 71.19           C
ATOM   2201 1HB  ALA A 154     -11.766  -0.305 -25.916  1.00 71.19           H
ATOM   2202 2HB  ALA A 154     -10.589  -0.295 -27.251  1.00 71.19           H
ATOM   2203 3HB  ALA A 154     -10.301   0.701 -25.804  1.00 71.19           H
ATOM   2204  HN  ALA A 154     -12.809  -0.037 -28.161  1.00 71.19           H
ATOM   2205  N   HIS A 155     -10.751   2.125 -29.193  1.00 72.03           N
ATOM   2206  CA  HIS A 155      -9.852   2.890 -30.040  1.00 72.03           C
ATOM   2207  C   HIS A 155     -10.469   4.258 -30.340  1.00 72.03           C
ATOM   2208  O   HIS A 155      -9.806   5.285 -30.204  1.00 72.03           O
ATOM   2209  HA  HIS A 155      -8.933   3.032 -29.472  1.00 72.03           H
ATOM   2210  CB  HIS A 155      -9.501   2.107 -31.307  1.00 72.03           C
ATOM   2211 1HB  HIS A 155      -9.225   1.090 -31.029  1.00 72.03           H
ATOM   2212 2HB  HIS A 155     -10.389   2.036 -31.935  1.00 72.03           H
ATOM   2213  CG  HIS A 155      -8.379   2.716 -32.114  1.00 72.03           C
ATOM   2214  ND1 HIS A 155      -8.594   3.649 -33.112  1.00 72.03           N
ATOM   2215  HD1 HIS A 155      -9.483   4.008 -33.396  1.00 72.03           H
ATOM   2216  CD2 HIS A 155      -7.031   2.515 -32.059  1.00 72.03           C
ATOM   2217  HD2 HIS A 155      -6.515   1.837 -31.378  1.00 72.03           H
ATOM   2218  CE1 HIS A 155      -7.421   3.987 -33.629  1.00 72.03           C
ATOM   2219  HE1 HIS A 155      -7.258   4.703 -34.434  1.00 72.03           H
ATOM   2220  NE2 HIS A 155      -6.454   3.283 -32.974  1.00 72.03           N
ATOM   2221  HN  HIS A 155     -11.247   1.391 -29.658  1.00 72.03           H
ATOM   2222  N   THR A 156     -11.731   4.227 -30.742  1.00 73.54           N
ATOM   2223  CA  THR A 156     -12.413   5.441 -31.158  1.00 73.54           C
ATOM   2224  C   THR A 156     -12.586   6.389 -29.970  1.00 73.54           C
ATOM   2225  O   THR A 156     -12.545   7.608 -30.133  1.00 73.54           O
ATOM   2226  HA  THR A 156     -11.788   5.954 -31.888  1.00 73.54           H
ATOM   2227  CB  THR A 156     -13.737   5.038 -31.811  1.00 73.54           C
ATOM   2228  HB  THR A 156     -14.453   5.859 -31.777  1.00 73.54           H
ATOM   2229  OG1 THR A 156     -14.123   3.857 -31.114  1.00 73.54           O
ATOM   2230  HG1 THR A 156     -14.212   4.050 -30.137  1.00 73.54           H
ATOM   2231  CG2 THR A 156     -13.559   4.576 -33.258  1.00 73.54           C
ATOM   2232 1HG2 THR A 156     -12.895   3.711 -33.284  1.00 73.54           H
ATOM   2233 2HG2 THR A 156     -13.126   5.384 -33.847  1.00 73.54           H
ATOM   2234 3HG2 THR A 156     -14.529   4.302 -33.674  1.00 73.54           H
ATOM   2235  HN  THR A 156     -12.283   3.395 -30.786  1.00 73.54           H
ATOM   2236  N   TRP A 157     -12.774   5.795 -28.801  1.00 77.23           N
ATOM   2237  CA  TRP A 157     -13.113   6.564 -27.616  1.00 77.23           C
ATOM   2238  C   TRP A 157     -11.823   6.825 -26.836  1.00 77.23           C
ATOM   2239  O   TRP A 157     -11.862   7.091 -25.636  1.00 77.23           O
ATOM   2240  HA  TRP A 157     -13.548   7.508 -27.945  1.00 77.23           H
ATOM   2241  CB  TRP A 157     -14.179   5.848 -26.784  1.00 77.23           C
ATOM   2242 1HB  TRP A 157     -13.898   4.801 -26.675  1.00 77.23           H
ATOM   2243 2HB  TRP A 157     -14.195   6.280 -25.783  1.00 77.23           H
ATOM   2244  CG  TRP A 157     -15.587   5.924 -27.379  1.00 77.23           C
ATOM   2245  CD1 TRP A 157     -15.933   6.018 -28.670  1.00 77.23           C
ATOM   2246  HD1 TRP A 157     -15.222   6.054 -29.495  1.00 77.23           H
ATOM   2247  CD2 TRP A 157     -16.831   5.908 -26.648  1.00 77.23           C
ATOM   2248  NE1 TRP A 157     -17.304   6.064 -28.824  1.00 77.23           N
ATOM   2249  HE1 TRP A 157     -17.801   6.134 -29.689  1.00 77.23           H
ATOM   2250  CE2 TRP A 157     -17.867   5.995 -27.555  1.00 77.23           C
ATOM   2251  CE3 TRP A 157     -17.073   5.823 -25.265  1.00 77.23           C
ATOM   2252  HE3 TRP A 157     -16.272   5.754 -24.529  1.00 77.23           H
ATOM   2253  CZ2 TRP A 157     -19.216   6.005 -27.180  1.00 77.23           C
ATOM   2254  HZ2 TRP A 157     -20.017   6.075 -27.916  1.00 77.23           H
ATOM   2255  CZ3 TRP A 157     -18.426   5.835 -24.906  1.00 77.23           C
ATOM   2256  HZ3 TRP A 157     -18.670   5.771 -23.846  1.00 77.23           H
ATOM   2257  CH2 TRP A 157     -19.481   5.922 -25.807  1.00 77.23           C
ATOM   2258  HH2 TRP A 157     -20.510   5.925 -25.447  1.00 77.23           H
ATOM   2259  HN  TRP A 157     -12.698   4.808 -28.657  1.00 77.23           H
ATOM   2260  N   ARG A 158     -10.710   6.741 -27.551  1.00 76.67           N
ATOM   2261  CA  ARG A 158      -9.406   6.784 -26.912  1.00 76.67           C
ATOM   2262  C   ARG A 158      -9.245   8.083 -26.120  1.00 76.67           C
ATOM   2263  O   ARG A 158      -8.802   8.064 -24.973  1.00 76.67           O
ATOM   2264  HA  ARG A 158      -9.390   5.917 -26.252  1.00 76.67           H
ATOM   2265  CB  ARG A 158      -8.283   6.684 -27.947  1.00 76.67           C
ATOM   2266 1HB  ARG A 158      -8.414   5.782 -28.545  1.00 76.67           H
ATOM   2267 2HB  ARG A 158      -8.337   7.531 -28.631  1.00 76.67           H
ATOM   2268  CG  ARG A 158      -6.912   6.657 -27.267  1.00 76.67           C
ATOM   2269 1HG  ARG A 158      -6.790   7.547 -26.650  1.00 76.67           H
ATOM   2270 2HG  ARG A 158      -6.850   5.796 -26.600  1.00 76.67           H
ATOM   2271  CD  ARG A 158      -5.788   6.589 -28.302  1.00 76.67           C
ATOM   2272 1HD  ARG A 158      -5.953   5.748 -28.976  1.00 76.67           H
ATOM   2273 2HD  ARG A 158      -5.790   7.492 -28.913  1.00 76.67           H
ATOM   2274  NE  ARG A 158      -4.482   6.442 -27.622  1.00 76.67           N
ATOM   2275  HE  ARG A 158      -4.431   6.672 -26.650  1.00 76.67           H
ATOM   2276  CZ  ARG A 158      -3.363   6.020 -28.227  1.00 76.67           C
ATOM   2277  NH1 ARG A 158      -3.373   5.698 -29.528  1.00 76.67           N
ATOM   2278 1HH1 ARG A 158      -4.220   5.772 -30.054  1.00 76.67           H
ATOM   2279 2HH1 ARG A 158      -2.534   5.384 -29.972  1.00 76.67           H
ATOM   2280  NH2 ARG A 158      -2.234   5.925 -27.512  1.00 76.67           N
ATOM   2281 1HH2 ARG A 158      -1.390   5.612 -27.948  1.00 76.67           H
ATOM   2282 2HH2 ARG A 158      -2.235   6.168 -26.542  1.00 76.67           H
ATOM   2283  HN  ARG A 158     -10.691   6.645 -28.546  1.00 76.67           H
ATOM   2284  N   GLU A 159      -9.615   9.181 -26.764  1.00 79.62           N
ATOM   2285  CA  GLU A 159      -9.435  10.494 -26.168  1.00 79.62           C
ATOM   2286  C   GLU A 159     -10.341  10.651 -24.945  1.00 79.62           C
ATOM   2287  O   GLU A 159      -9.890  11.081 -23.885  1.00 79.62           O
ATOM   2288  HA  GLU A 159      -8.390  10.532 -25.861  1.00 79.62           H
ATOM   2289  CB  GLU A 159      -9.698  11.601 -27.191  1.00 79.62           C
ATOM   2290 1HB  GLU A 159     -10.595  11.366 -27.764  1.00 79.62           H
ATOM   2291 2HB  GLU A 159      -9.751  12.564 -26.684  1.00 79.62           H
ATOM   2292  CG  GLU A 159      -8.548  11.705 -28.194  1.00 79.62           C
ATOM   2293 1HG  GLU A 159      -7.595  11.654 -27.667  1.00 79.62           H
ATOM   2294 2HG  GLU A 159      -8.579  10.856 -28.878  1.00 79.62           H
ATOM   2295  CD  GLU A 159      -8.629  13.010 -28.989  1.00 79.62           C
ATOM   2296  OE1 GLU A 159      -7.572  13.420 -29.516  1.00 79.62           O
ATOM   2297  OE2 GLU A 159      -9.746  13.568 -29.050  1.00 79.62           O
ATOM   2298  HN  GLU A 159     -10.029   9.183 -27.674  1.00 79.62           H
ATOM   2299  N   LYS A 160     -11.603  10.294 -25.134  1.00 83.07           N
ATOM   2300  CA  LYS A 160     -12.575  10.382 -24.058  1.00 83.07           C
ATOM   2301  C   LYS A 160     -12.084   9.562 -22.864  1.00 83.07           C
ATOM   2302  O   LYS A 160     -12.198   9.996 -21.719  1.00 83.07           O
ATOM   2303  HA  LYS A 160     -12.635  11.428 -23.757  1.00 83.07           H
ATOM   2304  CB  LYS A 160     -13.964   9.974 -24.555  1.00 83.07           C
ATOM   2305 1HB  LYS A 160     -13.894   9.041 -25.114  1.00 83.07           H
ATOM   2306 2HB  LYS A 160     -14.618   9.787 -23.703  1.00 83.07           H
ATOM   2307  CG  LYS A 160     -14.571  11.062 -25.442  1.00 83.07           C
ATOM   2308 1HG  LYS A 160     -14.513  12.025 -24.934  1.00 83.07           H
ATOM   2309 2HG  LYS A 160     -13.991  11.152 -26.361  1.00 83.07           H
ATOM   2310  CD  LYS A 160     -16.028  10.744 -25.781  1.00 83.07           C
ATOM   2311 1HD  LYS A 160     -16.079   9.816 -26.350  1.00 83.07           H
ATOM   2312 2HD  LYS A 160     -16.592  10.585 -24.862  1.00 83.07           H
ATOM   2313  CE  LYS A 160     -16.664  11.879 -26.586  1.00 83.07           C
ATOM   2314 1HE  LYS A 160     -16.588  12.814 -26.031  1.00 83.07           H
ATOM   2315 2HE  LYS A 160     -16.122  12.018 -27.521  1.00 83.07           H
ATOM   2316  NZ  LYS A 160     -18.086  11.580 -26.870  1.00 83.07           N
ATOM   2317 1HZ  LYS A 160     -18.491  12.340 -27.404  1.00 83.07           H
ATOM   2318 2HZ  LYS A 160     -18.150  10.720 -27.404  1.00 83.07           H
ATOM   2319 3HZ  LYS A 160     -18.590  11.474 -25.997  1.00 83.07           H
ATOM   2320  HN  LYS A 160     -11.963   9.950 -26.002  1.00 83.07           H
ATOM   2321  N   ARG A 161     -11.546   8.391 -23.172  1.00 82.57           N
ATOM   2322  CA  ARG A 161     -11.052   7.498 -22.138  1.00 82.57           C
ATOM   2323  C   ARG A 161      -9.909   8.161 -21.367  1.00 82.57           C
ATOM   2324  O   ARG A 161      -9.782   7.977 -20.157  1.00 82.57           O
ATOM   2325  HA  ARG A 161     -11.911   7.320 -21.490  1.00 82.57           H
ATOM   2326  CB  ARG A 161     -10.558   6.180 -22.737  1.00 82.57           C
ATOM   2327 1HB  ARG A 161      -9.884   6.385 -23.568  1.00 82.57           H
ATOM   2328 2HB  ARG A 161      -9.986   5.629 -21.991  1.00 82.57           H
ATOM   2329  CG  ARG A 161     -11.730   5.325 -23.222  1.00 82.57           C
ATOM   2330 1HG  ARG A 161     -12.305   4.971 -22.367  1.00 82.57           H
ATOM   2331 2HG  ARG A 161     -12.402   5.933 -23.829  1.00 82.57           H
ATOM   2332  CD  ARG A 161     -11.235   4.131 -24.041  1.00 82.57           C
ATOM   2333 1HD  ARG A 161     -12.075   3.652 -24.546  1.00 82.57           H
ATOM   2334 2HD  ARG A 161     -10.549   4.470 -24.817  1.00 82.57           H
ATOM   2335  NE  ARG A 161     -10.556   3.157 -23.157  1.00 82.57           N
ATOM   2336  HE  ARG A 161     -10.765   3.187 -22.179  1.00 82.57           H
ATOM   2337  CZ  ARG A 161      -9.680   2.238 -23.584  1.00 82.57           C
ATOM   2338  NH1 ARG A 161      -9.363   2.153 -24.883  1.00 82.57           N
ATOM   2339 1HH1 ARG A 161      -9.782   2.777 -25.542  1.00 82.57           H
ATOM   2340 2HH1 ARG A 161      -8.708   1.464 -25.194  1.00 82.57           H
ATOM   2341  NH2 ARG A 161      -9.125   1.406 -22.693  1.00 82.57           N
ATOM   2342 1HH2 ARG A 161      -8.469   0.714 -22.995  1.00 82.57           H
ATOM   2343 2HH2 ARG A 161      -9.366   1.477 -21.725  1.00 82.57           H
ATOM   2344  HN  ARG A 161     -11.447   8.050 -24.107  1.00 82.57           H
ATOM   2345  N   LEU A 162      -9.104   8.917 -22.099  1.00 84.08           N
ATOM   2346  CA  LEU A 162      -7.969   9.600 -21.501  1.00 84.08           C
ATOM   2347  C   LEU A 162      -8.476  10.681 -20.545  1.00 84.08           C
ATOM   2348  O   LEU A 162      -7.912  10.878 -19.470  1.00 84.08           O
ATOM   2349  HA  LEU A 162      -7.412   8.862 -20.924  1.00 84.08           H
ATOM   2350  CB  LEU A 162      -7.030  10.129 -22.587  1.00 84.08           C
ATOM   2351 1HB  LEU A 162      -6.943   9.372 -23.365  1.00 84.08           H
ATOM   2352 2HB  LEU A 162      -7.493  11.004 -23.044  1.00 84.08           H
ATOM   2353  CG  LEU A 162      -5.622  10.513 -22.127  1.00 84.08           C
ATOM   2354  HG  LEU A 162      -5.692  10.923 -21.120  1.00 84.08           H
ATOM   2355  CD1 LEU A 162      -4.716   9.283 -22.052  1.00 84.08           C
ATOM   2356 1HD1 LEU A 162      -5.132   8.567 -21.344  1.00 84.08           H
ATOM   2357 2HD1 LEU A 162      -4.648   8.821 -23.037  1.00 84.08           H
ATOM   2358 3HD1 LEU A 162      -3.721   9.584 -21.723  1.00 84.08           H
ATOM   2359  CD2 LEU A 162      -5.033  11.606 -23.020  1.00 84.08           C
ATOM   2360 1HD2 LEU A 162      -4.979  11.246 -24.048  1.00 84.08           H
ATOM   2361 2HD2 LEU A 162      -5.667  12.491 -22.978  1.00 84.08           H
ATOM   2362 3HD2 LEU A 162      -4.032  11.860 -22.671  1.00 84.08           H
ATOM   2363  HN  LEU A 162      -9.218   9.067 -23.081  1.00 84.08           H
ATOM   2364  N   LEU A 163      -9.535  11.354 -20.972  1.00 86.96           N
ATOM   2365  CA  LEU A 163     -10.122  12.413 -20.168  1.00 86.96           C
ATOM   2366  C   LEU A 163     -10.645  11.821 -18.857  1.00 86.96           C
ATOM   2367  O   LEU A 163     -10.315  12.309 -17.777  1.00 86.96           O
ATOM   2368  HA  LEU A 163      -9.330  13.124 -19.934  1.00 86.96           H
ATOM   2369  CB  LEU A 163     -11.185  13.167 -20.969  1.00 86.96           C
ATOM   2370 1HB  LEU A 163     -10.830  13.276 -21.994  1.00 86.96           H
ATOM   2371 2HB  LEU A 163     -12.086  12.554 -21.007  1.00 86.96           H
ATOM   2372  CG  LEU A 163     -11.567  14.551 -20.441  1.00 86.96           C
ATOM   2373  HG  LEU A 163     -11.343  14.584 -19.375  1.00 86.96           H
ATOM   2374  CD1 LEU A 163     -10.731  15.643 -21.112  1.00 86.96           C
ATOM   2375 1HD1 LEU A 163      -9.675  15.470 -20.907  1.00 86.96           H
ATOM   2376 2HD1 LEU A 163     -10.901  15.621 -22.188  1.00 86.96           H
ATOM   2377 3HD1 LEU A 163     -11.023  16.617 -20.718  1.00 86.96           H
ATOM   2378  CD2 LEU A 163     -13.068  14.802 -20.595  1.00 86.96           C
ATOM   2379 1HD2 LEU A 163     -13.340  14.743 -21.649  1.00 86.96           H
ATOM   2380 2HD2 LEU A 163     -13.622  14.049 -20.034  1.00 86.96           H
ATOM   2381 3HD2 LEU A 163     -13.312  15.793 -20.212  1.00 86.96           H
ATOM   2382  HN  LEU A 163      -9.989  11.187 -21.847  1.00 86.96           H
ATOM   2383  N   TYR A 164     -11.451  10.779 -18.995  1.00 88.14           N
ATOM   2384  CA  TYR A 164     -12.033  10.125 -17.835  1.00 88.14           C
ATOM   2385  C   TYR A 164     -10.943   9.581 -16.909  1.00 88.14           C
ATOM   2386  O   TYR A 164     -11.107   9.573 -15.690  1.00 88.14           O
ATOM   2387  HA  TYR A 164     -12.625  10.862 -17.294  1.00 88.14           H
ATOM   2388  CB  TYR A 164     -12.853   8.953 -18.380  1.00 88.14           C
ATOM   2389 1HB  TYR A 164     -12.243   8.393 -19.088  1.00 88.14           H
ATOM   2390 2HB  TYR A 164     -13.090   8.277 -17.559  1.00 88.14           H
ATOM   2391  CG  TYR A 164     -14.153   9.372 -19.069  1.00 88.14           C
ATOM   2392  CD1 TYR A 164     -14.963  10.329 -18.492  1.00 88.14           C
ATOM   2393  HD1 TYR A 164     -14.676  10.787 -17.545  1.00 88.14           H
ATOM   2394  CD2 TYR A 164     -14.517   8.792 -20.267  1.00 88.14           C
ATOM   2395  HD2 TYR A 164     -13.878   8.036 -20.723  1.00 88.14           H
ATOM   2396  CE1 TYR A 164     -16.187  10.723 -19.140  1.00 88.14           C
ATOM   2397  HE1 TYR A 164     -16.835  11.478 -18.696  1.00 88.14           H
ATOM   2398  CE2 TYR A 164     -15.741   9.186 -20.916  1.00 88.14           C
ATOM   2399  HE2 TYR A 164     -16.040   8.736 -21.862  1.00 88.14           H
ATOM   2400  CZ  TYR A 164     -16.515  10.132 -20.320  1.00 88.14           C
ATOM   2401  OH  TYR A 164     -17.671  10.504 -20.933  1.00 88.14           O
ATOM   2402  HH  TYR A 164     -17.798   9.977 -21.773  1.00 88.14           H
ATOM   2403  HN  TYR A 164     -11.708  10.384 -19.876  1.00 88.14           H
ATOM   2404  N   SER A 165      -9.855   9.140 -17.522  1.00 88.15           N
ATOM   2405  CA  SER A 165      -8.741   8.591 -16.768  1.00 88.15           C
ATOM   2406  C   SER A 165      -8.174   9.653 -15.824  1.00 88.15           C
ATOM   2407  O   SER A 165      -7.716   9.334 -14.728  1.00 88.15           O
ATOM   2408  HA  SER A 165      -9.158   7.759 -16.201  1.00 88.15           H
ATOM   2409  CB  SER A 165      -7.646   8.072 -17.702  1.00 88.15           C
ATOM   2410 1HB  SER A 165      -7.007   7.375 -17.160  1.00 88.15           H
ATOM   2411 2HB  SER A 165      -8.101   7.516 -18.522  1.00 88.15           H
ATOM   2412  OG  SER A 165      -6.850   9.130 -18.232  1.00 88.15           O
ATOM   2413  HG  SER A 165      -6.129   8.756 -18.815  1.00 88.15           H
ATOM   2414  HN  SER A 165      -9.727   9.154 -18.514  1.00 88.15           H
ATOM   2415  N   LYS A 166      -8.223  10.895 -16.284  1.00 90.63           N
ATOM   2416  CA  LYS A 166      -7.720  12.006 -15.494  1.00 90.63           C
ATOM   2417  C   LYS A 166      -8.630  12.217 -14.282  1.00 90.63           C
ATOM   2418  O   LYS A 166      -8.150  12.366 -13.159  1.00 90.63           O
ATOM   2419  HA  LYS A 166      -6.728  11.731 -15.137  1.00 90.63           H
ATOM   2420  CB  LYS A 166      -7.558  13.253 -16.365  1.00 90.63           C
ATOM   2421 1HB  LYS A 166      -8.474  13.428 -16.931  1.00 90.63           H
ATOM   2422 2HB  LYS A 166      -7.405  14.127 -15.732  1.00 90.63           H
ATOM   2423  CG  LYS A 166      -6.379  13.101 -17.327  1.00 90.63           C
ATOM   2424 1HG  LYS A 166      -5.458  12.965 -16.760  1.00 90.63           H
ATOM   2425 2HG  LYS A 166      -6.514  12.206 -17.935  1.00 90.63           H
ATOM   2426  CD  LYS A 166      -6.249  14.326 -18.235  1.00 90.63           C
ATOM   2427 1HD  LYS A 166      -7.158  14.443 -18.825  1.00 90.63           H
ATOM   2428 2HD  LYS A 166      -6.146  15.224 -17.626  1.00 90.63           H
ATOM   2429  CE  LYS A 166      -5.043  14.193 -19.167  1.00 90.63           C
ATOM   2430 1HE  LYS A 166      -4.145  13.989 -18.583  1.00 90.63           H
ATOM   2431 2HE  LYS A 166      -5.186  13.345 -19.837  1.00 90.63           H
ATOM   2432  NZ  LYS A 166      -4.858  15.431 -19.955  1.00 90.63           N
ATOM   2433 1HZ  LYS A 166      -4.067  15.319 -20.580  1.00 90.63           H
ATOM   2434 2HZ  LYS A 166      -5.695  15.614 -20.498  1.00 90.63           H
ATOM   2435 3HZ  LYS A 166      -4.686  16.209 -19.328  1.00 90.63           H
ATOM   2436  HN  LYS A 166      -8.596  11.146 -17.177  1.00 90.63           H
ATOM   2437  N   MET A 167      -9.928  12.222 -14.550  1.00 93.22           N
ATOM   2438  CA  MET A 167     -10.908  12.432 -13.498  1.00 93.22           C
ATOM   2439  C   MET A 167     -10.836  11.320 -12.450  1.00 93.22           C
ATOM   2440  O   MET A 167     -10.858  11.590 -11.251  1.00 93.22           O
ATOM   2441  HA  MET A 167     -10.648  13.387 -13.042  1.00 93.22           H
ATOM   2442  CB  MET A 167     -12.311  12.470 -14.108  1.00 93.22           C
ATOM   2443 1HB  MET A 167     -12.475  11.574 -14.707  1.00 93.22           H
ATOM   2444 2HB  MET A 167     -13.057  12.463 -13.313  1.00 93.22           H
ATOM   2445  CG  MET A 167     -12.497  13.714 -14.979  1.00 93.22           C
ATOM   2446 1HG  MET A 167     -12.282  14.610 -14.398  1.00 93.22           H
ATOM   2447 2HG  MET A 167     -11.791  13.696 -15.809  1.00 93.22           H
ATOM   2448  SD  MET A 167     -14.168  13.778 -15.603  1.00 93.22           S
ATOM   2449  CE  MET A 167     -15.052  14.113 -14.088  1.00 93.22           C
ATOM   2450 1HE  MET A 167     -14.875  13.305 -13.378  1.00 93.22           H
ATOM   2451 2HE  MET A 167     -14.701  15.054 -13.664  1.00 93.22           H
ATOM   2452 3HE  MET A 167     -16.119  14.185 -14.298  1.00 93.22           H
ATOM   2453  HN  MET A 167     -10.311  12.085 -15.463  1.00 93.22           H
ATOM   2454  N   VAL A 168     -10.752  10.092 -12.942  1.00 92.68           N
ATOM   2455  CA  VAL A 168     -10.725   8.935 -12.064  1.00 92.68           C
ATOM   2456  C   VAL A 168      -9.517   9.036 -11.130  1.00 92.68           C
ATOM   2457  O   VAL A 168      -9.632   8.784  -9.932  1.00 92.68           O
ATOM   2458  HA  VAL A 168     -11.635   8.956 -11.464  1.00 92.68           H
ATOM   2459  CB  VAL A 168     -10.733   7.649 -12.893  1.00 92.68           C
ATOM   2460  HB  VAL A 168      -9.951   7.731 -13.648  1.00 92.68           H
ATOM   2461  CG1 VAL A 168     -10.419   6.432 -12.021  1.00 92.68           C
ATOM   2462 1HG1 VAL A 168      -9.433   6.552 -11.572  1.00 92.68           H
ATOM   2463 2HG1 VAL A 168     -11.169   6.345 -11.234  1.00 92.68           H
ATOM   2464 3HG1 VAL A 168     -10.432   5.531 -12.635  1.00 92.68           H
ATOM   2465  CG2 VAL A 168     -12.069   7.473 -13.619  1.00 92.68           C
ATOM   2466 1HG2 VAL A 168     -12.876   7.423 -12.888  1.00 92.68           H
ATOM   2467 2HG2 VAL A 168     -12.234   8.320 -14.285  1.00 92.68           H
ATOM   2468 3HG2 VAL A 168     -12.048   6.552 -14.201  1.00 92.68           H
ATOM   2469  HN  VAL A 168     -10.702   9.883 -13.919  1.00 92.68           H
ATOM   2470  N   CYS A 169      -8.387   9.405 -11.715  1.00 92.18           N
ATOM   2471  CA  CYS A 169      -7.158   9.536 -10.951  1.00 92.18           C
ATOM   2472  C   CYS A 169      -7.399  10.539  -9.821  1.00 92.18           C
ATOM   2473  O   CYS A 169      -7.057  10.275  -8.669  1.00 92.18           O
ATOM   2474  HA  CYS A 169      -6.931   8.548 -10.550  1.00 92.18           H
ATOM   2475  CB  CYS A 169      -5.982   9.949 -11.839  1.00 92.18           C
ATOM   2476 1HB  CYS A 169      -6.272  10.783 -12.477  1.00 92.18           H
ATOM   2477 2HB  CYS A 169      -5.153  10.294 -11.221  1.00 92.18           H
ATOM   2478  SG  CYS A 169      -5.447   8.533 -12.867  1.00 92.18           S
ATOM   2479  HG  CYS A 169      -6.409   8.651 -13.778  1.00 92.18           H
ATOM   2480  HN  CYS A 169      -8.303   9.613 -12.689  1.00 92.18           H
ATOM   2481  N   PHE A 170      -7.985  11.668 -10.190  1.00 94.54           N
ATOM   2482  CA  PHE A 170      -8.232  12.731  -9.231  1.00 94.54           C
ATOM   2483  C   PHE A 170      -9.142  12.249  -8.099  1.00 94.54           C
ATOM   2484  O   PHE A 170      -8.862  12.492  -6.926  1.00 94.54           O
ATOM   2485  HA  PHE A 170      -7.266  13.025  -8.818  1.00 94.54           H
ATOM   2486  CB  PHE A 170      -8.933  13.862  -9.986  1.00 94.54           C
ATOM   2487 1HB  PHE A 170      -8.311  14.163 -10.829  1.00 94.54           H
ATOM   2488 2HB  PHE A 170      -9.868  13.483 -10.400  1.00 94.54           H
ATOM   2489  CG  PHE A 170      -9.233  15.092  -9.128  1.00 94.54           C
ATOM   2490  CD1 PHE A 170     -10.478  15.275  -8.613  1.00 94.54           C
ATOM   2491  HD1 PHE A 170     -11.263  14.545  -8.812  1.00 94.54           H
ATOM   2492  CD2 PHE A 170      -8.254  16.003  -8.879  1.00 94.54           C
ATOM   2493  HD2 PHE A 170      -7.256  15.856  -9.291  1.00 94.54           H
ATOM   2494  CE1 PHE A 170     -10.757  16.417  -7.816  1.00 94.54           C
ATOM   2495  HE1 PHE A 170     -11.755  16.564  -7.404  1.00 94.54           H
ATOM   2496  CE2 PHE A 170      -8.532  17.145  -8.082  1.00 94.54           C
ATOM   2497  HE2 PHE A 170      -7.748  17.874  -7.882  1.00 94.54           H
ATOM   2498  CZ  PHE A 170      -9.778  17.328  -7.567  1.00 94.54           C
ATOM   2499  HZ  PHE A 170      -9.991  18.204  -6.955  1.00 94.54           H
ATOM   2500  HN  PHE A 170      -8.290  11.861 -11.122  1.00 94.54           H
ATOM   2501  N   THR A 171     -10.212  11.574  -8.490  1.00 95.49           N
ATOM   2502  CA  THR A 171     -11.171  11.066  -7.524  1.00 95.49           C
ATOM   2503  C   THR A 171     -10.487  10.110  -6.546  1.00 95.49           C
ATOM   2504  O   THR A 171     -10.787  10.116  -5.353  1.00 95.49           O
ATOM   2505  HA  THR A 171     -11.548  11.906  -6.940  1.00 95.49           H
ATOM   2506  CB  THR A 171     -12.325  10.423  -8.296  1.00 95.49           C
ATOM   2507  HB  THR A 171     -11.991   9.527  -8.820  1.00 95.49           H
ATOM   2508  OG1 THR A 171     -12.816  11.473  -9.126  1.00 95.49           O
ATOM   2509  HG1 THR A 171     -12.383  11.428 -10.026  1.00 95.49           H
ATOM   2510  CG2 THR A 171     -13.511  10.075  -7.395  1.00 95.49           C
ATOM   2511 1HG2 THR A 171     -13.888  10.983  -6.923  1.00 95.49           H
ATOM   2512 2HG2 THR A 171     -13.189   9.373  -6.626  1.00 95.49           H
ATOM   2513 3HG2 THR A 171     -14.301   9.621  -7.993  1.00 95.49           H
ATOM   2514  HN  THR A 171     -10.428  11.373  -9.446  1.00 95.49           H
ATOM   2515  N   ILE A 172      -9.580   9.309  -7.087  1.00 93.95           N
ATOM   2516  CA  ILE A 172      -8.882   8.319  -6.285  1.00 93.95           C
ATOM   2517  C   ILE A 172      -8.046   9.030  -5.218  1.00 93.95           C
ATOM   2518  O   ILE A 172      -8.057   8.638  -4.052  1.00 93.95           O
ATOM   2519  HA  ILE A 172      -9.637   7.713  -5.784  1.00 93.95           H
ATOM   2520  CB  ILE A 172      -8.069   7.382  -7.179  1.00 93.95           C
ATOM   2521  HB  ILE A 172      -7.553   7.985  -7.927  1.00 93.95           H
ATOM   2522  CG1 ILE A 172      -8.983   6.413  -7.932  1.00 93.95           C
ATOM   2523 1HG1 ILE A 172      -9.446   5.722  -7.228  1.00 93.95           H
ATOM   2524 2HG1 ILE A 172      -9.789   6.967  -8.413  1.00 93.95           H
ATOM   2525  CG2 ILE A 172      -6.996   6.647  -6.372  1.00 93.95           C
ATOM   2526 1HG2 ILE A 172      -6.320   7.374  -5.922  1.00 93.95           H
ATOM   2527 2HG2 ILE A 172      -7.471   6.058  -5.588  1.00 93.95           H
ATOM   2528 3HG2 ILE A 172      -6.433   5.988  -7.033  1.00 93.95           H
ATOM   2529  CD1 ILE A 172      -8.199   5.626  -8.985  1.00 93.95           C
ATOM   2530 1HD1 ILE A 172      -7.757   6.318  -9.702  1.00 93.95           H
ATOM   2531 2HD1 ILE A 172      -7.409   5.054  -8.498  1.00 93.95           H
ATOM   2532 3HD1 ILE A 172      -8.873   4.945  -9.505  1.00 93.95           H
ATOM   2533  HN  ILE A 172      -9.321   9.330  -8.052  1.00 93.95           H
ATOM   2534  N   TRP A 173      -7.341  10.063  -5.656  1.00 94.52           N
ATOM   2535  CA  TRP A 173      -6.446  10.787  -4.770  1.00 94.52           C
ATOM   2536  C   TRP A 173      -7.280  11.370  -3.628  1.00 94.52           C
ATOM   2537  O   TRP A 173      -6.900  11.268  -2.462  1.00 94.52           O
ATOM   2538  HA  TRP A 173      -5.720  10.075  -4.376  1.00 94.52           H
ATOM   2539  CB  TRP A 173      -5.656  11.850  -5.537  1.00 94.52           C
ATOM   2540 1HB  TRP A 173      -6.312  12.313  -6.274  1.00 94.52           H
ATOM   2541 2HB  TRP A 173      -5.352  12.633  -4.843  1.00 94.52           H
ATOM   2542  CG  TRP A 173      -4.415  11.309  -6.250  1.00 94.52           C
ATOM   2543  CD1 TRP A 173      -4.208  11.186  -7.568  1.00 94.52           C
ATOM   2544  HD1 TRP A 173      -4.933  11.468  -8.332  1.00 94.52           H
ATOM   2545  CD2 TRP A 173      -3.209  10.821  -5.625  1.00 94.52           C
ATOM   2546  NE1 TRP A 173      -2.963  10.656  -7.838  1.00 94.52           N
ATOM   2547  HE1 TRP A 173      -2.582  10.470  -8.743  1.00 94.52           H
ATOM   2548  CE2 TRP A 173      -2.336  10.427  -6.618  1.00 94.52           C
ATOM   2549  CE3 TRP A 173      -2.867  10.716  -4.265  1.00 94.52           C
ATOM   2550  HE3 TRP A 173      -3.539  11.020  -3.462  1.00 94.52           H
ATOM   2551  CZ2 TRP A 173      -1.065   9.901  -6.358  1.00 94.52           C
ATOM   2552  HZ2 TRP A 173      -0.393   9.597  -7.161  1.00 94.52           H
ATOM   2553  CZ3 TRP A 173      -1.593  10.189  -4.021  1.00 94.52           C
ATOM   2554  HZ3 TRP A 173      -1.278  10.085  -2.983  1.00 94.52           H
ATOM   2555  CH2 TRP A 173      -0.703   9.787  -5.010  1.00 94.52           C
ATOM   2556  HH2 TRP A 173       0.273   9.386  -4.738  1.00 94.52           H
ATOM   2557  HN  TRP A 173      -7.375  10.406  -6.595  1.00 94.52           H
ATOM   2558  N   VAL A 174      -8.400  11.970  -4.002  1.00 95.80           N
ATOM   2559  CA  VAL A 174      -9.258  12.627  -3.031  1.00 95.80           C
ATOM   2560  C   VAL A 174      -9.768  11.593  -2.025  1.00 95.80           C
ATOM   2561  O   VAL A 174      -9.753  11.835  -0.819  1.00 95.80           O
ATOM   2562  HA  VAL A 174      -8.652  13.362  -2.501  1.00 95.80           H
ATOM   2563  CB  VAL A 174     -10.387  13.371  -3.748  1.00 95.80           C
ATOM   2564  HB  VAL A 174     -10.887  12.664  -4.410  1.00 95.80           H
ATOM   2565  CG1 VAL A 174     -11.421  13.892  -2.749  1.00 95.80           C
ATOM   2566 1HG1 VAL A 174     -11.849  13.054  -2.199  1.00 95.80           H
ATOM   2567 2HG1 VAL A 174     -10.940  14.577  -2.051  1.00 95.80           H
ATOM   2568 3HG1 VAL A 174     -12.212  14.416  -3.285  1.00 95.80           H
ATOM   2569  CG2 VAL A 174      -9.833  14.509  -4.608  1.00 95.80           C
ATOM   2570 1HG2 VAL A 174      -9.297  15.215  -3.975  1.00 95.80           H
ATOM   2571 2HG2 VAL A 174      -9.153  14.101  -5.356  1.00 95.80           H
ATOM   2572 3HG2 VAL A 174     -10.657  15.021  -5.107  1.00 95.80           H
ATOM   2573  HN  VAL A 174      -8.724  12.011  -4.948  1.00 95.80           H
ATOM   2574  N   LEU A 175     -10.207  10.462  -2.559  1.00 93.50           N
ATOM   2575  CA  LEU A 175     -10.834   9.441  -1.737  1.00 93.50           C
ATOM   2576  C   LEU A 175      -9.795   8.857  -0.777  1.00 93.50           C
ATOM   2577  O   LEU A 175     -10.091   8.618   0.392  1.00 93.50           O
ATOM   2578  HA  LEU A 175     -11.612   9.927  -1.149  1.00 93.50           H
ATOM   2579  CB  LEU A 175     -11.518   8.392  -2.615  1.00 93.50           C
ATOM   2580 1HB  LEU A 175     -12.162   8.907  -3.328  1.00 93.50           H
ATOM   2581 2HB  LEU A 175     -10.752   7.875  -3.194  1.00 93.50           H
ATOM   2582  CG  LEU A 175     -12.355   7.344  -1.880  1.00 93.50           C
ATOM   2583  HG  LEU A 175     -12.431   7.640  -0.833  1.00 93.50           H
ATOM   2584  CD1 LEU A 175     -13.779   7.288  -2.438  1.00 93.50           C
ATOM   2585 1HD1 LEU A 175     -14.254   8.262  -2.319  1.00 93.50           H
ATOM   2586 2HD1 LEU A 175     -13.744   7.028  -3.496  1.00 93.50           H
ATOM   2587 3HD1 LEU A 175     -14.352   6.535  -1.897  1.00 93.50           H
ATOM   2588  CD2 LEU A 175     -11.673   5.975  -1.913  1.00 93.50           C
ATOM   2589 1HD2 LEU A 175     -11.546   5.657  -2.948  1.00 93.50           H
ATOM   2590 2HD2 LEU A 175     -10.697   6.044  -1.432  1.00 93.50           H
ATOM   2591 3HD2 LEU A 175     -12.289   5.249  -1.383  1.00 93.50           H
ATOM   2592  HN  LEU A 175     -10.141  10.240  -3.532  1.00 93.50           H
ATOM   2593  N   ALA A 176      -8.600   8.643  -1.308  1.00 93.07           N
ATOM   2594  CA  ALA A 176      -7.522   8.072  -0.519  1.00 93.07           C
ATOM   2595  C   ALA A 176      -7.170   9.027   0.623  1.00 93.07           C
ATOM   2596  O   ALA A 176      -6.886   8.591   1.737  1.00 93.07           O
ATOM   2597  HA  ALA A 176      -7.881   7.133  -0.098  1.00 93.07           H
ATOM   2598  CB  ALA A 176      -6.325   7.780  -1.426  1.00 93.07           C
ATOM   2599 1HB  ALA A 176      -6.620   7.074  -2.202  1.00 93.07           H
ATOM   2600 2HB  ALA A 176      -5.985   8.706  -1.888  1.00 93.07           H
ATOM   2601 3HB  ALA A 176      -5.516   7.351  -0.833  1.00 93.07           H
ATOM   2602  HN  ALA A 176      -8.364   8.853  -2.257  1.00 93.07           H
ATOM   2603  N   ALA A 177      -7.199  10.314   0.305  1.00 93.92           N
ATOM   2604  CA  ALA A 177      -6.850  11.333   1.280  1.00 93.92           C
ATOM   2605  C   ALA A 177      -7.846  11.286   2.440  1.00 93.92           C
ATOM   2606  O   ALA A 177      -7.452  11.333   3.604  1.00 93.92           O
ATOM   2607  HA  ALA A 177      -5.854  11.103   1.658  1.00 93.92           H
ATOM   2608  CB  ALA A 177      -6.814  12.702   0.597  1.00 93.92           C
ATOM   2609 1HB  ALA A 177      -6.071  12.691  -0.199  1.00 93.92           H
ATOM   2610 2HB  ALA A 177      -7.795  12.923   0.176  1.00 93.92           H
ATOM   2611 3HB  ALA A 177      -6.552  13.466   1.329  1.00 93.92           H
ATOM   2612  HN  ALA A 177      -7.456  10.661  -0.596  1.00 93.92           H
ATOM   2613  N   ALA A 178      -9.119  11.194   2.082  1.00 94.21           N
ATOM   2614  CA  ALA A 178     -10.179  11.216   3.076  1.00 94.21           C
ATOM   2615  C   ALA A 178     -10.042   9.996   3.989  1.00 94.21           C
ATOM   2616  O   ALA A 178     -10.296  10.083   5.189  1.00 94.21           O
ATOM   2617  HA  ALA A 178     -10.057  12.120   3.672  1.00 94.21           H
ATOM   2618  CB  ALA A 178     -11.537  11.269   2.372  1.00 94.21           C
ATOM   2619 1HB  ALA A 178     -11.594  12.169   1.760  1.00 94.21           H
ATOM   2620 2HB  ALA A 178     -11.652  10.390   1.738  1.00 94.21           H
ATOM   2621 3HB  ALA A 178     -12.332  11.285   3.118  1.00 94.21           H
ATOM   2622  HN  ALA A 178      -9.428  11.105   1.136  1.00 94.21           H
ATOM   2623  N   LEU A 179      -9.642   8.886   3.385  1.00 91.94           N
ATOM   2624  CA  LEU A 179      -9.551   7.630   4.109  1.00 91.94           C
ATOM   2625  C   LEU A 179      -8.363   7.687   5.072  1.00 91.94           C
ATOM   2626  O   LEU A 179      -8.219   6.823   5.936  1.00 91.94           O
ATOM   2627  HA  LEU A 179     -10.465   7.524   4.694  1.00 91.94           H
ATOM   2628  CB  LEU A 179      -9.498   6.452   3.135  1.00 91.94           C
ATOM   2629 1HB  LEU A 179      -8.730   6.657   2.390  1.00 91.94           H
ATOM   2630 2HB  LEU A 179      -9.180   5.566   3.685  1.00 91.94           H
ATOM   2631  CG  LEU A 179     -10.803   6.125   2.406  1.00 91.94           C
ATOM   2632  HG  LEU A 179     -11.164   7.036   1.927  1.00 91.94           H
ATOM   2633  CD1 LEU A 179     -10.569   5.094   1.300  1.00 91.94           C
ATOM   2634 1HD1 LEU A 179      -9.855   5.492   0.578  1.00 91.94           H
ATOM   2635 2HD1 LEU A 179     -10.173   4.177   1.735  1.00 91.94           H
ATOM   2636 3HD1 LEU A 179     -11.513   4.880   0.797  1.00 91.94           H
ATOM   2637  CD2 LEU A 179     -11.883   5.674   3.391  1.00 91.94           C
ATOM   2638 1HD2 LEU A 179     -11.545   4.782   3.918  1.00 91.94           H
ATOM   2639 2HD2 LEU A 179     -12.075   6.471   4.110  1.00 91.94           H
ATOM   2640 3HD2 LEU A 179     -12.800   5.448   2.846  1.00 91.94           H
ATOM   2641  HN  LEU A 179      -9.382   8.837   2.420  1.00 91.94           H
ATOM   2642  N   CYS A 180      -7.543   8.711   4.890  1.00 92.38           N
ATOM   2643  CA  CYS A 180      -6.326   8.844   5.673  1.00 92.38           C
ATOM   2644  C   CYS A 180      -6.595   9.827   6.814  1.00 92.38           C
ATOM   2645  O   CYS A 180      -5.690  10.156   7.581  1.00 92.38           O
ATOM   2646  HA  CYS A 180      -6.095   7.853   6.063  1.00 92.38           H
ATOM   2647  CB  CYS A 180      -5.142   9.282   4.809  1.00 92.38           C
ATOM   2648 1HB  CYS A 180      -5.372  10.226   4.315  1.00 92.38           H
ATOM   2649 2HB  CYS A 180      -4.268   9.455   5.436  1.00 92.38           H
ATOM   2650  SG  CYS A 180      -4.770   7.998   3.560  1.00 92.38           S
ATOM   2651  HG  CYS A 180      -5.915   8.117   2.893  1.00 92.38           H
ATOM   2652  HN  CYS A 180      -7.698   9.440   4.224  1.00 92.38           H
ATOM   2653  N   ILE A 181      -7.841  10.269   6.891  1.00 93.45           N
ATOM   2654  CA  ILE A 181      -8.232  11.234   7.905  1.00 93.45           C
ATOM   2655  C   ILE A 181      -7.906  10.672   9.290  1.00 93.45           C
ATOM   2656  O   ILE A 181      -7.310  11.359  10.118  1.00 93.45           O
ATOM   2657  HA  ILE A 181      -7.635  12.133   7.748  1.00 93.45           H
ATOM   2658  CB  ILE A 181      -9.700  11.630   7.731  1.00 93.45           C
ATOM   2659  HB  ILE A 181     -10.278  10.724   7.545  1.00 93.45           H
ATOM   2660  CG1 ILE A 181      -9.882  12.540   6.515  1.00 93.45           C
ATOM   2661 1HG1 ILE A 181      -9.387  13.494   6.693  1.00 93.45           H
ATOM   2662 2HG1 ILE A 181      -9.403  12.090   5.645  1.00 93.45           H
ATOM   2663  CG2 ILE A 181     -10.252  12.263   9.009  1.00 93.45           C
ATOM   2664 1HG2 ILE A 181     -10.177  11.550   9.830  1.00 93.45           H
ATOM   2665 2HG2 ILE A 181      -9.676  13.157   9.250  1.00 93.45           H
ATOM   2666 3HG2 ILE A 181     -11.297  12.535   8.858  1.00 93.45           H
ATOM   2667  CD1 ILE A 181     -11.365  12.775   6.223  1.00 93.45           C
ATOM   2668 1HD1 ILE A 181     -11.852  11.820   6.021  1.00 93.45           H
ATOM   2669 2HD1 ILE A 181     -11.835  13.246   7.086  1.00 93.45           H
ATOM   2670 3HD1 ILE A 181     -11.466  13.425   5.354  1.00 93.45           H
ATOM   2671  HN  ILE A 181      -8.576   9.980   6.278  1.00 93.45           H
ATOM   2672  N   PRO A 182      -8.291   9.419   9.567  1.00 91.35           N
ATOM   2673  CA  PRO A 182      -8.092   8.845  10.900  1.00 91.35           C
ATOM   2674  C   PRO A 182      -6.652   8.965  11.371  1.00 91.35           C
ATOM   2675  O   PRO A 182      -6.397   9.354  12.510  1.00 91.35           O
ATOM   2676  HA  PRO A 182      -8.679   9.395  11.636  1.00 91.35           H
ATOM   2677  CB  PRO A 182      -8.514   7.384  10.733  1.00 91.35           C
ATOM   2678 1HB  PRO A 182      -7.667   6.748  10.477  1.00 91.35           H
ATOM   2679 2HB  PRO A 182      -8.946   6.984  11.650  1.00 91.35           H
ATOM   2680  CG  PRO A 182      -9.538   7.439   9.605  1.00 91.35           C
ATOM   2681 1HG  PRO A 182      -9.672   6.467   9.132  1.00 91.35           H
ATOM   2682 2HG  PRO A 182     -10.521   7.743   9.965  1.00 91.35           H
ATOM   2683  CD  PRO A 182      -8.938   8.461   8.652  1.00 91.35           C
ATOM   2684 1HD  PRO A 182      -8.218   8.006   7.973  1.00 91.35           H
ATOM   2685 2HD  PRO A 182      -9.701   8.933   8.033  1.00 91.35           H
ATOM   2686  N   GLU A 183      -5.739   8.625  10.473  1.00 92.03           N
ATOM   2687  CA  GLU A 183      -4.324   8.636  10.803  1.00 92.03           C
ATOM   2688  C   GLU A 183      -3.880  10.048  11.189  1.00 92.03           C
ATOM   2689  O   GLU A 183      -3.087  10.223  12.113  1.00 92.03           O
ATOM   2690  HA  GLU A 183      -4.221   7.969  11.658  1.00 92.03           H
ATOM   2691  CB  GLU A 183      -3.486   8.096   9.642  1.00 92.03           C
ATOM   2692 1HB  GLU A 183      -3.881   8.472   8.698  1.00 92.03           H
ATOM   2693 2HB  GLU A 183      -2.436   8.345   9.800  1.00 92.03           H
ATOM   2694  CG  GLU A 183      -3.561   6.569   9.575  1.00 92.03           C
ATOM   2695 1HG  GLU A 183      -2.815   6.195   8.874  1.00 92.03           H
ATOM   2696 2HG  GLU A 183      -3.322   6.147  10.551  1.00 92.03           H
ATOM   2697  CD  GLU A 183      -4.954   6.108   9.141  1.00 92.03           C
ATOM   2698  OE1 GLU A 183      -5.259   4.920   9.383  1.00 92.03           O
ATOM   2699  OE2 GLU A 183      -5.682   6.953   8.577  1.00 92.03           O
ATOM   2700  HN  GLU A 183      -5.952   8.346   9.536  1.00 92.03           H
ATOM   2701  N   ILE A 184      -4.411  11.021  10.462  1.00 94.24           N
ATOM   2702  CA  ILE A 184      -3.993  12.401  10.640  1.00 94.24           C
ATOM   2703  C   ILE A 184      -4.392  12.874  12.039  1.00 94.24           C
ATOM   2704  O   ILE A 184      -3.659  13.629  12.675  1.00 94.24           O
ATOM   2705  HA  ILE A 184      -2.906  12.426  10.564  1.00 94.24           H
ATOM   2706  CB  ILE A 184      -4.546  13.277   9.513  1.00 94.24           C
ATOM   2707  HB  ILE A 184      -5.626  13.141   9.474  1.00 94.24           H
ATOM   2708  CG1 ILE A 184      -3.986  12.844   8.157  1.00 94.24           C
ATOM   2709 1HG1 ILE A 184      -2.916  13.051   8.118  1.00 94.24           H
ATOM   2710 2HG1 ILE A 184      -4.106  11.767   8.037  1.00 94.24           H
ATOM   2711  CG2 ILE A 184      -4.287  14.759   9.794  1.00 94.24           C
ATOM   2712 1HG2 ILE A 184      -4.773  15.042  10.727  1.00 94.24           H
ATOM   2713 2HG2 ILE A 184      -3.214  14.931   9.876  1.00 94.24           H
ATOM   2714 3HG2 ILE A 184      -4.690  15.359   8.978  1.00 94.24           H
ATOM   2715  CD1 ILE A 184      -4.694  13.573   7.013  1.00 94.24           C
ATOM   2716 1HD1 ILE A 184      -5.759  13.343   7.041  1.00 94.24           H
ATOM   2717 2HD1 ILE A 184      -4.551  14.648   7.124  1.00 94.24           H
ATOM   2718 3HD1 ILE A 184      -4.277  13.246   6.061  1.00 94.24           H
ATOM   2719  HN  ILE A 184      -5.112  10.878   9.764  1.00 94.24           H
ATOM   2720  N   LEU A 185      -5.554  12.410  12.477  1.00 93.47           N
ATOM   2721  CA  LEU A 185      -6.155  12.928  13.694  1.00 93.47           C
ATOM   2722  C   LEU A 185      -5.418  12.355  14.906  1.00 93.47           C
ATOM   2723  O   LEU A 185      -4.974  13.101  15.777  1.00 93.47           O
ATOM   2724  HA  LEU A 185      -6.023  14.010  13.689  1.00 93.47           H
ATOM   2725  CB  LEU A 185      -7.661  12.656  13.705  1.00 93.47           C
ATOM   2726 1HB  LEU A 185      -7.820  11.597  13.502  1.00 93.47           H
ATOM   2727 2HB  LEU A 185      -8.037  12.849  14.709  1.00 93.47           H
ATOM   2728  CG  LEU A 185      -8.496  13.468  12.713  1.00 93.47           C
ATOM   2729  HG  LEU A 185      -8.151  13.235  11.705  1.00 93.47           H
ATOM   2730  CD1 LEU A 185      -9.973  13.073  12.788  1.00 93.47           C
ATOM   2731 1HD1 LEU A 185     -10.078  12.015  12.550  1.00 93.47           H
ATOM   2732 2HD1 LEU A 185     -10.348  13.259  13.794  1.00 93.47           H
ATOM   2733 3HD1 LEU A 185     -10.544  13.665  12.072  1.00 93.47           H
ATOM   2734  CD2 LEU A 185      -8.293  14.969  12.924  1.00 93.47           C
ATOM   2735 1HD2 LEU A 185      -8.594  15.238  13.937  1.00 93.47           H
ATOM   2736 2HD2 LEU A 185      -7.241  15.217  12.781  1.00 93.47           H
ATOM   2737 3HD2 LEU A 185      -8.898  15.523  12.206  1.00 93.47           H
ATOM   2738  HN  LEU A 185      -6.080  11.696  12.016  1.00 93.47           H
ATOM   2739  N   TYR A 186      -5.310  11.034  14.923  1.00 92.42           N
ATOM   2740  CA  TYR A 186      -4.998  10.325  16.151  1.00 92.42           C
ATOM   2741  C   TYR A 186      -3.495  10.061  16.265  1.00 92.42           C
ATOM   2742  O   TYR A 186      -3.017   9.612  17.306  1.00 92.42           O
ATOM   2743  HA  TYR A 186      -5.315  10.946  16.989  1.00 92.42           H
ATOM   2744  CB  TYR A 186      -5.733   8.986  16.064  1.00 92.42           C
ATOM   2745 1HB  TYR A 186      -5.366   8.437  15.197  1.00 92.42           H
ATOM   2746 2HB  TYR A 186      -5.490   8.391  16.944  1.00 92.42           H
ATOM   2747  CG  TYR A 186      -7.254   9.117  15.959  1.00 92.42           C
ATOM   2748  CD1 TYR A 186      -7.939   9.929  16.840  1.00 92.42           C
ATOM   2749  HD1 TYR A 186      -7.397  10.477  17.611  1.00 92.42           H
ATOM   2750  CD2 TYR A 186      -7.941   8.424  14.983  1.00 92.42           C
ATOM   2751  HD2 TYR A 186      -7.400   7.783  14.287  1.00 92.42           H
ATOM   2752  CE1 TYR A 186      -9.370  10.052  16.742  1.00 92.42           C
ATOM   2753  HE1 TYR A 186      -9.924  10.690  17.431  1.00 92.42           H
ATOM   2754  CE2 TYR A 186      -9.372   8.547  14.885  1.00 92.42           C
ATOM   2755  HE2 TYR A 186      -9.927   8.005  14.119  1.00 92.42           H
ATOM   2756  CZ  TYR A 186     -10.016   9.356  15.769  1.00 92.42           C
ATOM   2757  OH  TYR A 186     -11.368   9.472  15.675  1.00 92.42           O
ATOM   2758  HH  TYR A 186     -11.710  10.071  16.400  1.00 92.42           H
ATOM   2759  HN  TYR A 186      -5.433  10.453  14.118  1.00 92.42           H
ATOM   2760  N   SER A 187      -2.792  10.351  15.180  1.00 93.11           N
ATOM   2761  CA  SER A 187      -1.344  10.235  15.174  1.00 93.11           C
ATOM   2762  C   SER A 187      -0.731  11.285  16.104  1.00 93.11           C
ATOM   2763  O   SER A 187      -0.934  12.482  15.913  1.00 93.11           O
ATOM   2764  HA  SER A 187      -1.133   9.230  15.540  1.00 93.11           H
ATOM   2765  CB  SER A 187      -0.785  10.390  13.758  1.00 93.11           C
ATOM   2766 1HB  SER A 187      -1.120  11.338  13.338  1.00 93.11           H
ATOM   2767 2HB  SER A 187       0.304  10.426  13.800  1.00 93.11           H
ATOM   2768  OG  SER A 187      -1.190   9.323  12.905  1.00 93.11           O
ATOM   2769  HG  SER A 187      -1.689   9.685  12.118  1.00 93.11           H
ATOM   2770  HN  SER A 187      -3.195  10.660  14.319  1.00 93.11           H
ATOM   2771  N   GLN A 188       0.007  10.796  17.090  1.00 92.53           N
ATOM   2772  CA  GLN A 188       0.760  11.676  17.968  1.00 92.53           C
ATOM   2773  C   GLN A 188       2.020  10.970  18.474  1.00 92.53           C
ATOM   2774  O   GLN A 188       2.195   9.773  18.254  1.00 92.53           O
ATOM   2775  HA  GLN A 188       1.038  12.532  17.352  1.00 92.53           H
ATOM   2776  CB  GLN A 188      -0.105  12.157  19.134  1.00 92.53           C
ATOM   2777 1HB  GLN A 188       0.446  12.892  19.722  1.00 92.53           H
ATOM   2778 2HB  GLN A 188      -0.993  12.659  18.750  1.00 92.53           H
ATOM   2779  CG  GLN A 188      -0.519  10.987  20.029  1.00 92.53           C
ATOM   2780 1HG  GLN A 188      -1.062  10.249  19.440  1.00 92.53           H
ATOM   2781 2HG  GLN A 188       0.369  10.492  20.421  1.00 92.53           H
ATOM   2782  CD  GLN A 188      -1.395  11.467  21.188  1.00 92.53           C
ATOM   2783  OE1 GLN A 188      -1.957  12.550  21.169  1.00 92.53           O
ATOM   2784  NE2 GLN A 188      -1.480  10.603  22.196  1.00 92.53           N
ATOM   2785 1HE2 GLN A 188      -0.994   9.730  22.148  1.00 92.53           H
ATOM   2786 2HE2 GLN A 188      -2.031  10.826  23.000  1.00 92.53           H
ATOM   2787  HN  GLN A 188       0.096   9.821  17.292  1.00 92.53           H
ATOM   2788  N   ILE A 189       2.864  11.742  19.142  1.00 92.49           N
ATOM   2789  CA  ILE A 189       4.072  11.193  19.734  1.00 92.49           C
ATOM   2790  C   ILE A 189       3.789  10.796  21.185  1.00 92.49           C
ATOM   2791  O   ILE A 189       3.267  11.596  21.960  1.00 92.49           O
ATOM   2792  HA  ILE A 189       4.331  10.294  19.175  1.00 92.49           H
ATOM   2793  CB  ILE A 189       5.237  12.173  19.581  1.00 92.49           C
ATOM   2794  HB  ILE A 189       4.957  13.113  20.056  1.00 92.49           H
ATOM   2795  CG1 ILE A 189       5.509  12.475  18.106  1.00 92.49           C
ATOM   2796 1HG1 ILE A 189       5.884  11.579  17.611  1.00 92.49           H
ATOM   2797 2HG1 ILE A 189       4.578  12.747  17.609  1.00 92.49           H
ATOM   2798  CG2 ILE A 189       6.485  11.657  20.300  1.00 92.49           C
ATOM   2799 1HG2 ILE A 189       6.269  11.535  21.361  1.00 92.49           H
ATOM   2800 2HG2 ILE A 189       6.778  10.696  19.876  1.00 92.49           H
ATOM   2801 3HG2 ILE A 189       7.298  12.372  20.175  1.00 92.49           H
ATOM   2802  CD1 ILE A 189       6.523  13.610  17.957  1.00 92.49           C
ATOM   2803 1HD1 ILE A 189       6.134  14.510  18.432  1.00 92.49           H
ATOM   2804 2HD1 ILE A 189       7.461  13.325  18.434  1.00 92.49           H
ATOM   2805 3HD1 ILE A 189       6.698  13.804  16.899  1.00 92.49           H
ATOM   2806  HN  ILE A 189       2.734  12.724  19.281  1.00 92.49           H
ATOM   2807  N   LYS A 190       4.145   9.562  21.507  1.00 88.18           N
ATOM   2808  CA  LYS A 190       4.020   9.079  22.872  1.00 88.18           C
ATOM   2809  C   LYS A 190       5.413   8.794  23.438  1.00 88.18           C
ATOM   2810  O   LYS A 190       6.201   8.075  22.825  1.00 88.18           O
ATOM   2811  HA  LYS A 190       3.565   9.876  23.460  1.00 88.18           H
ATOM   2812  CB  LYS A 190       3.075   7.877  22.931  1.00 88.18           C
ATOM   2813 1HB  LYS A 190       2.150   8.110  22.404  1.00 88.18           H
ATOM   2814 2HB  LYS A 190       3.528   7.028  22.418  1.00 88.18           H
ATOM   2815  CG  LYS A 190       2.761   7.497  24.379  1.00 88.18           C
ATOM   2816 1HG  LYS A 190       3.679   7.205  24.889  1.00 88.18           H
ATOM   2817 2HG  LYS A 190       2.365   8.363  24.909  1.00 88.18           H
ATOM   2818  CD  LYS A 190       1.751   6.349  24.438  1.00 88.18           C
ATOM   2819 1HD  LYS A 190       0.776   6.701  24.102  1.00 88.18           H
ATOM   2820 2HD  LYS A 190       2.057   5.556  23.756  1.00 88.18           H
ATOM   2821  CE  LYS A 190       1.637   5.792  25.859  1.00 88.18           C
ATOM   2822 1HE  LYS A 190       2.631   5.663  26.286  1.00 88.18           H
ATOM   2823 2HE  LYS A 190       1.106   6.502  26.493  1.00 88.18           H
ATOM   2824  NZ  LYS A 190       0.923   4.495  25.851  1.00 88.18           N
ATOM   2825 1HZ  LYS A 190       0.994   4.065  26.766  1.00 88.18           H
ATOM   2826 2HZ  LYS A 190      -0.053   4.648  25.623  1.00 88.18           H
ATOM   2827 3HZ  LYS A 190       1.340   3.884  25.157  1.00 88.18           H
ATOM   2828  HN  LYS A 190       4.513   8.897  20.856  1.00 88.18           H
ATOM   2829  N   GLU A 191       5.675   9.374  24.600  1.00 85.05           N
ATOM   2830  CA  GLU A 191       6.918   9.110  25.305  1.00 85.05           C
ATOM   2831  C   GLU A 191       6.724   7.980  26.318  1.00 85.05           C
ATOM   2832  O   GLU A 191       5.907   8.093  27.231  1.00 85.05           O
ATOM   2833  HA  GLU A 191       7.626   8.800  24.536  1.00 85.05           H
ATOM   2834  CB  GLU A 191       7.440  10.376  25.988  1.00 85.05           C
ATOM   2835 1HB  GLU A 191       6.624  10.874  26.511  1.00 85.05           H
ATOM   2836 2HB  GLU A 191       8.277  10.123  26.638  1.00 85.05           H
ATOM   2837  CG  GLU A 191       7.978  11.372  24.959  1.00 85.05           C
ATOM   2838 1HG  GLU A 191       8.732  10.887  24.338  1.00 85.05           H
ATOM   2839 2HG  GLU A 191       7.172  11.686  24.295  1.00 85.05           H
ATOM   2840  CD  GLU A 191       8.586  12.596  25.646  1.00 85.05           C
ATOM   2841  OE1 GLU A 191       9.118  13.454  24.910  1.00 85.05           O
ATOM   2842  OE2 GLU A 191       8.505  12.645  26.893  1.00 85.05           O
ATOM   2843  HN  GLU A 191       5.056  10.011  25.059  1.00 85.05           H
ATOM   2844  N   GLU A 192       7.489   6.916  26.124  1.00 77.23           N
ATOM   2845  CA  GLU A 192       7.455   5.792  27.043  1.00 77.23           C
ATOM   2846  C   GLU A 192       8.875   5.407  27.464  1.00 77.23           C
ATOM   2847  O   GLU A 192       9.726   5.137  26.618  1.00 77.23           O
ATOM   2848  HA  GLU A 192       6.894   6.143  27.909  1.00 77.23           H
ATOM   2849  CB  GLU A 192       6.725   4.598  26.423  1.00 77.23           C
ATOM   2850 1HB  GLU A 192       5.993   4.952  25.698  1.00 77.23           H
ATOM   2851 2HB  GLU A 192       7.451   3.904  25.999  1.00 77.23           H
ATOM   2852  CG  GLU A 192       5.951   3.817  27.486  1.00 77.23           C
ATOM   2853 1HG  GLU A 192       6.627   3.517  28.287  1.00 77.23           H
ATOM   2854 2HG  GLU A 192       5.192   4.458  27.933  1.00 77.23           H
ATOM   2855  CD  GLU A 192       5.287   2.578  26.881  1.00 77.23           C
ATOM   2856  OE1 GLU A 192       4.631   1.850  27.656  1.00 77.23           O
ATOM   2857  OE2 GLU A 192       5.451   2.388  25.656  1.00 77.23           O
ATOM   2858  HN  GLU A 192       8.123   6.816  25.356  1.00 77.23           H
ATOM   2859  N   SER A 193       9.087   5.395  28.772  1.00 73.44           N
ATOM   2860  CA  SER A 193      10.343   4.915  29.322  1.00 73.44           C
ATOM   2861  C   SER A 193      11.514   5.676  28.695  1.00 73.44           C
ATOM   2862  O   SER A 193      12.585   5.110  28.485  1.00 73.44           O
ATOM   2863  HA  SER A 193      10.286   5.116  30.392  1.00 73.44           H
ATOM   2864  CB  SER A 193      10.505   3.411  29.095  1.00 73.44           C
ATOM   2865 1HB  SER A 193      11.509   3.106  29.390  1.00 73.44           H
ATOM   2866 2HB  SER A 193       9.807   2.870  29.734  1.00 73.44           H
ATOM   2867  OG  SER A 193      10.281   3.049  27.735  1.00 73.44           O
ATOM   2868  HG  SER A 193       9.324   2.790  27.604  1.00 73.44           H
ATOM   2869  HN  SER A 193       8.420   5.705  29.450  1.00 73.44           H
ATOM   2870  N   GLY A 194      11.269   6.947  28.414  1.00 77.43           N
ATOM   2871  CA  GLY A 194      12.305   7.806  27.868  1.00 77.43           C
ATOM   2872  C   GLY A 194      12.479   7.569  26.366  1.00 77.43           C
ATOM   2873  O   GLY A 194      13.424   8.071  25.760  1.00 77.43           O
ATOM   2874 1HA  GLY A 194      12.050   8.850  28.047  1.00 77.43           H
ATOM   2875 2HA  GLY A 194      13.248   7.616  28.380  1.00 77.43           H
ATOM   2876  HN  GLY A 194      10.383   7.390  28.554  1.00 77.43           H
ATOM   2877  N   ILE A 195      11.551   6.803  25.809  1.00 84.75           N
ATOM   2878  CA  ILE A 195      11.569   6.522  24.384  1.00 84.75           C
ATOM   2879  C   ILE A 195      10.354   7.177  23.724  1.00 84.75           C
ATOM   2880  O   ILE A 195       9.216   6.903  24.100  1.00 84.75           O
ATOM   2881  HA  ILE A 195      12.472   6.975  23.973  1.00 84.75           H
ATOM   2882  CB  ILE A 195      11.667   5.015  24.136  1.00 84.75           C
ATOM   2883  HB  ILE A 195      10.902   4.521  24.736  1.00 84.75           H
ATOM   2884  CG1 ILE A 195      13.021   4.471  24.593  1.00 84.75           C
ATOM   2885 1HG1 ILE A 195      13.791   4.749  23.873  1.00 84.75           H
ATOM   2886 2HG1 ILE A 195      13.297   4.924  25.545  1.00 84.75           H
ATOM   2887  CG2 ILE A 195      11.378   4.681  22.671  1.00 84.75           C
ATOM   2888 1HG2 ILE A 195      10.373   5.013  22.414  1.00 84.75           H
ATOM   2889 2HG2 ILE A 195      12.103   5.187  22.034  1.00 84.75           H
ATOM   2890 3HG2 ILE A 195      11.454   3.604  22.523  1.00 84.75           H
ATOM   2891  CD1 ILE A 195      12.979   2.948  24.739  1.00 84.75           C
ATOM   2892 1HD1 ILE A 195      12.226   2.675  25.478  1.00 84.75           H
ATOM   2893 2HD1 ILE A 195      12.727   2.498  23.779  1.00 84.75           H
ATOM   2894 3HD1 ILE A 195      13.955   2.588  25.065  1.00 84.75           H
ATOM   2895  HN  ILE A 195      10.799   6.380  26.314  1.00 84.75           H
ATOM   2896  N   ALA A 196      10.638   8.030  22.750  1.00 90.95           N
ATOM   2897  CA  ALA A 196       9.582   8.672  21.987  1.00 90.95           C
ATOM   2898  C   ALA A 196       9.107   7.723  20.884  1.00 90.95           C
ATOM   2899  O   ALA A 196       9.916   7.202  20.118  1.00 90.95           O
ATOM   2900  HA  ALA A 196       8.753   8.869  22.667  1.00 90.95           H
ATOM   2901  CB  ALA A 196      10.090  10.004  21.431  1.00 90.95           C
ATOM   2902 1HB  ALA A 196      10.388  10.651  22.255  1.00 90.95           H
ATOM   2903 2HB  ALA A 196      10.948   9.823  20.783  1.00 90.95           H
ATOM   2904 3HB  ALA A 196       9.298  10.485  20.858  1.00 90.95           H
ATOM   2905  HN  ALA A 196      11.567   8.283  22.482  1.00 90.95           H
ATOM   2906  N   ILE A 197       7.797   7.528  20.839  1.00 89.85           N
ATOM   2907  CA  ILE A 197       7.207   6.637  19.855  1.00 89.85           C
ATOM   2908  C   ILE A 197       6.117   7.385  19.084  1.00 89.85           C
ATOM   2909  O   ILE A 197       5.246   8.011  19.685  1.00 89.85           O
ATOM   2910  HA  ILE A 197       7.993   6.356  19.155  1.00 89.85           H
ATOM   2911  CB  ILE A 197       6.715   5.352  20.523  1.00 89.85           C
ATOM   2912  HB  ILE A 197       5.983   5.621  21.285  1.00 89.85           H
ATOM   2913  CG1 ILE A 197       7.861   4.630  21.234  1.00 89.85           C
ATOM   2914 1HG1 ILE A 197       8.598   4.301  20.501  1.00 89.85           H
ATOM   2915 2HG1 ILE A 197       8.368   5.320  21.908  1.00 89.85           H
ATOM   2916  CG2 ILE A 197       6.005   4.446  19.515  1.00 89.85           C
ATOM   2917 1HG2 ILE A 197       5.147   4.972  19.095  1.00 89.85           H
ATOM   2918 2HG2 ILE A 197       6.696   4.182  18.714  1.00 89.85           H
ATOM   2919 3HG2 ILE A 197       5.665   3.540  20.016  1.00 89.85           H
ATOM   2920  CD1 ILE A 197       7.345   3.424  22.023  1.00 89.85           C
ATOM   2921 1HD1 ILE A 197       6.627   3.760  22.771  1.00 89.85           H
ATOM   2922 2HD1 ILE A 197       6.860   2.725  21.342  1.00 89.85           H
ATOM   2923 3HD1 ILE A 197       8.180   2.930  22.518  1.00 89.85           H
ATOM   2924  HN  ILE A 197       7.145   7.966  21.458  1.00 89.85           H
ATOM   2925  N   CYS A 198       6.202   7.295  17.765  1.00 92.26           N
ATOM   2926  CA  CYS A 198       5.134   7.786  16.911  1.00 92.26           C
ATOM   2927  C   CYS A 198       4.041   6.718  16.847  1.00 92.26           C
ATOM   2928  O   CYS A 198       4.248   5.646  16.280  1.00 92.26           O
ATOM   2929  HA  CYS A 198       4.757   8.698  17.374  1.00 92.26           H
ATOM   2930  CB  CYS A 198       5.649   8.160  15.520  1.00 92.26           C
ATOM   2931 1HB  CYS A 198       6.280   9.047  15.583  1.00 92.26           H
ATOM   2932 2HB  CYS A 198       6.268   7.356  15.123  1.00 92.26           H
ATOM   2933  SG  CYS A 198       4.240   8.476  14.395  1.00 92.26           S
ATOM   2934  HN  CYS A 198       6.981   6.897  17.281  1.00 92.26           H
ATOM   2935  N   THR A 199       2.901   7.047  17.436  1.00 91.62           N
ATOM   2936  CA  THR A 199       1.800   6.101  17.517  1.00 91.62           C
ATOM   2937  C   THR A 199       0.466   6.815  17.289  1.00 91.62           C
ATOM   2938  O   THR A 199       0.410   8.044  17.274  1.00 91.62           O
ATOM   2939  HA  THR A 199       1.914   5.372  16.715  1.00 91.62           H
ATOM   2940  CB  THR A 199       1.886   5.392  18.870  1.00 91.62           C
ATOM   2941  HB  THR A 199       2.911   5.093  19.088  1.00 91.62           H
ATOM   2942  OG1 THR A 199       0.945   4.327  18.763  1.00 91.62           O
ATOM   2943  HG1 THR A 199       1.095   3.664  19.497  1.00 91.62           H
ATOM   2944  CG2 THR A 199       1.349   6.250  20.017  1.00 91.62           C
ATOM   2945 1HG2 THR A 199       0.303   6.492  19.831  1.00 91.62           H
ATOM   2946 2HG2 THR A 199       1.929   7.171  20.084  1.00 91.62           H
ATOM   2947 3HG2 THR A 199       1.433   5.699  20.953  1.00 91.62           H
ATOM   2948  HN  THR A 199       2.723   7.939  17.851  1.00 91.62           H
ATOM   2949  N   MET A 200      -0.575   6.014  17.117  1.00 91.54           N
ATOM   2950  CA  MET A 200      -1.933   6.524  17.197  1.00 91.54           C
ATOM   2951  C   MET A 200      -2.497   6.366  18.610  1.00 91.54           C
ATOM   2952  O   MET A 200      -2.309   5.329  19.244  1.00 91.54           O
ATOM   2953  HA  MET A 200      -1.864   7.582  16.942  1.00 91.54           H
ATOM   2954  CB  MET A 200      -2.821   5.770  16.205  1.00 91.54           C
ATOM   2955 1HB  MET A 200      -2.744   4.698  16.385  1.00 91.54           H
ATOM   2956 2HB  MET A 200      -3.864   6.045  16.363  1.00 91.54           H
ATOM   2957  CG  MET A 200      -2.419   6.081  14.762  1.00 91.54           C
ATOM   2958 1HG  MET A 200      -2.325   7.158  14.626  1.00 91.54           H
ATOM   2959 2HG  MET A 200      -1.443   5.646  14.546  1.00 91.54           H
ATOM   2960  SD  MET A 200      -3.638   5.429  13.634  1.00 91.54           S
ATOM   2961  CE  MET A 200      -3.601   3.706  14.099  1.00 91.54           C
ATOM   2962 1HE  MET A 200      -2.598   3.309  13.944  1.00 91.54           H
ATOM   2963 2HE  MET A 200      -3.873   3.607  15.150  1.00 91.54           H
ATOM   2964 3HE  MET A 200      -4.311   3.149  13.487  1.00 91.54           H
ATOM   2965  HN  MET A 200      -0.502   5.035  16.928  1.00 91.54           H
ATOM   2966  N   VAL A 201      -3.177   7.409  19.062  1.00 91.95           N
ATOM   2967  CA  VAL A 201      -3.826   7.373  20.361  1.00 91.95           C
ATOM   2968  C   VAL A 201      -5.320   7.657  20.188  1.00 91.95           C
ATOM   2969  O   VAL A 201      -5.699   8.636  19.547  1.00 91.95           O
ATOM   2970  HA  VAL A 201      -3.705   6.367  20.762  1.00 91.95           H
ATOM   2971  CB  VAL A 201      -3.139   8.350  21.317  1.00 91.95           C
ATOM   2972  HB  VAL A 201      -3.234   9.352  20.898  1.00 91.95           H
ATOM   2973  CG1 VAL A 201      -3.820   8.347  22.688  1.00 91.95           C
ATOM   2974 1HG1 VAL A 201      -4.863   8.643  22.576  1.00 91.95           H
ATOM   2975 2HG1 VAL A 201      -3.770   7.346  23.116  1.00 91.95           H
ATOM   2976 3HG1 VAL A 201      -3.311   9.050  23.347  1.00 91.95           H
ATOM   2977  CG2 VAL A 201      -1.647   8.035  21.445  1.00 91.95           C
ATOM   2978 1HG2 VAL A 201      -1.522   7.023  21.830  1.00 91.95           H
ATOM   2979 2HG2 VAL A 201      -1.174   8.112  20.466  1.00 91.95           H
ATOM   2980 3HG2 VAL A 201      -1.183   8.744  22.130  1.00 91.95           H
ATOM   2981  HN  VAL A 201      -3.287   8.266  18.558  1.00 91.95           H
ATOM   2982  N   TYR A 202      -6.127   6.783  20.771  1.00 90.61           N
ATOM   2983  CA  TYR A 202      -7.569   6.886  20.629  1.00 90.61           C
ATOM   2984  C   TYR A 202      -8.196   7.547  21.858  1.00 90.61           C
ATOM   2985  O   TYR A 202      -7.819   7.246  22.989  1.00 90.61           O
ATOM   2986  HA  TYR A 202      -7.778   7.497  19.751  1.00 90.61           H
ATOM   2987  CB  TYR A 202      -8.086   5.450  20.518  1.00 90.61           C
ATOM   2988 1HB  TYR A 202      -7.743   4.884  21.384  1.00 90.61           H
ATOM   2989 2HB  TYR A 202      -9.175   5.463  20.557  1.00 90.61           H
ATOM   2990  CG  TYR A 202      -7.643   4.726  19.245  1.00 90.61           C
ATOM   2991  CD1 TYR A 202      -8.367   4.876  18.079  1.00 90.61           C
ATOM   2992  HD1 TYR A 202      -9.253   5.510  18.066  1.00 90.61           H
ATOM   2993  CD2 TYR A 202      -6.521   3.923  19.263  1.00 90.61           C
ATOM   2994  HD2 TYR A 202      -5.950   3.804  20.184  1.00 90.61           H
ATOM   2995  CE1 TYR A 202      -7.950   4.194  16.881  1.00 90.61           C
ATOM   2996  HE1 TYR A 202      -8.512   4.304  15.954  1.00 90.61           H
ATOM   2997  CE2 TYR A 202      -6.105   3.241  18.065  1.00 90.61           C
ATOM   2998  HE2 TYR A 202      -5.221   2.604  18.065  1.00 90.61           H
ATOM   2999  CZ  TYR A 202      -6.840   3.411  16.933  1.00 90.61           C
ATOM   3000  OH  TYR A 202      -6.446   2.767  15.801  1.00 90.61           O
ATOM   3001  HH  TYR A 202      -5.748   2.086  16.020  1.00 90.61           H
ATOM   3002  HN  TYR A 202      -5.811   6.017  21.331  1.00 90.61           H
ATOM   3003  N   PRO A 203      -9.160   8.457  21.661  1.00 81.49           N
ATOM   3004  CA  PRO A 203      -9.691   9.248  22.774  1.00 81.49           C
ATOM   3005  C   PRO A 203     -10.495   8.404  23.749  1.00 81.49           C
ATOM   3006  O   PRO A 203     -11.077   7.390  23.365  1.00 81.49           O
ATOM   3007  HA  PRO A 203      -8.874   9.663  23.364  1.00 81.49           H
ATOM   3008  CB  PRO A 203     -10.559  10.304  22.087  1.00 81.49           C
ATOM   3009 1HB  PRO A 203     -11.416  10.580  22.701  1.00 81.49           H
ATOM   3010 2HB  PRO A 203     -10.000  11.219  21.892  1.00 81.49           H
ATOM   3011  CG  PRO A 203     -10.987   9.637  20.811  1.00 81.49           C
ATOM   3012 1HG  PRO A 203     -11.871   9.018  20.966  1.00 81.49           H
ATOM   3013 2HG  PRO A 203     -11.244  10.372  20.048  1.00 81.49           H
ATOM   3014  CD  PRO A 203      -9.812   8.805  20.385  1.00 81.49           C
ATOM   3015 1HD  PRO A 203     -10.127   7.915  19.840  1.00 81.49           H
ATOM   3016 2HD  PRO A 203      -9.142   9.361  19.730  1.00 81.49           H
ATOM   3017  N   SER A 204     -10.506   8.848  24.997  1.00 70.69           N
ATOM   3018  CA  SER A 204     -10.696   7.938  26.114  1.00 70.69           C
ATOM   3019  C   SER A 204     -11.939   7.076  25.880  1.00 70.69           C
ATOM   3020  O   SER A 204     -11.847   5.851  25.823  1.00 70.69           O
ATOM   3021  HA  SER A 204      -9.800   7.318  26.137  1.00 70.69           H
ATOM   3022  CB  SER A 204     -10.821   8.703  27.433  1.00 70.69           C
ATOM   3023 1HB  SER A 204     -11.072   8.006  28.233  1.00 70.69           H
ATOM   3024 2HB  SER A 204      -9.859   9.147  27.687  1.00 70.69           H
ATOM   3025  OG  SER A 204     -11.812   9.725  27.365  1.00 70.69           O
ATOM   3026  HG  SER A 204     -12.682   9.381  27.718  1.00 70.69           H
ATOM   3027  HN  SER A 204     -10.388   9.808  25.250  1.00 70.69           H
ATOM   3028  N   ASP A 205     -13.072   7.750  25.752  1.00 68.70           N
ATOM   3029  CA  ASP A 205     -14.333   7.188  26.205  1.00 68.70           C
ATOM   3030  C   ASP A 205     -14.660   5.946  25.374  1.00 68.70           C
ATOM   3031  O   ASP A 205     -15.015   4.903  25.922  1.00 68.70           O
ATOM   3032  HA  ASP A 205     -14.181   6.956  27.259  1.00 68.70           H
ATOM   3033  CB  ASP A 205     -15.477   8.189  26.030  1.00 68.70           C
ATOM   3034 1HB  ASP A 205     -15.493   8.552  25.002  1.00 68.70           H
ATOM   3035 2HB  ASP A 205     -16.430   7.692  26.208  1.00 68.70           H
ATOM   3036  CG  ASP A 205     -15.324   9.369  26.991  1.00 68.70           C
ATOM   3037  OD1 ASP A 205     -14.395   9.306  27.825  1.00 68.70           O
ATOM   3038  OD2 ASP A 205     -16.140  10.309  26.871  1.00 68.70           O
ATOM   3039  HN  ASP A 205     -13.137   8.663  25.348  1.00 68.70           H
ATOM   3040  N   GLU A 206     -14.531   6.098  24.064  1.00 82.28           N
ATOM   3041  CA  GLU A 206     -14.835   5.011  23.150  1.00 82.28           C
ATOM   3042  C   GLU A 206     -13.577   4.589  22.388  1.00 82.28           C
ATOM   3043  O   GLU A 206     -13.657   4.167  21.236  1.00 82.28           O
ATOM   3044  HA  GLU A 206     -15.179   4.190  23.780  1.00 82.28           H
ATOM   3045  CB  GLU A 206     -15.955   5.403  22.184  1.00 82.28           C
ATOM   3046 1HB  GLU A 206     -15.701   6.341  21.690  1.00 82.28           H
ATOM   3047 2HB  GLU A 206     -16.143   4.586  21.488  1.00 82.28           H
ATOM   3048  CG  GLU A 206     -17.267   5.641  22.934  1.00 82.28           C
ATOM   3049 1HG  GLU A 206     -17.196   5.227  23.940  1.00 82.28           H
ATOM   3050 2HG  GLU A 206     -17.440   6.712  23.041  1.00 82.28           H
ATOM   3051  CD  GLU A 206     -18.445   5.001  22.196  1.00 82.28           C
ATOM   3052  OE1 GLU A 206     -19.276   4.375  22.888  1.00 82.28           O
ATOM   3053  OE2 GLU A 206     -18.487   5.153  20.955  1.00 82.28           O
ATOM   3054  HN  GLU A 206     -14.224   6.944  23.627  1.00 82.28           H
ATOM   3055  N   SER A 207     -12.444   4.718  23.064  1.00 87.67           N
ATOM   3056  CA  SER A 207     -11.162   4.465  22.429  1.00 87.67           C
ATOM   3057  C   SER A 207     -11.161   3.077  21.785  1.00 87.67           C
ATOM   3058  O   SER A 207     -10.724   2.917  20.647  1.00 87.67           O
ATOM   3059  HA  SER A 207     -11.059   5.239  21.669  1.00 87.67           H
ATOM   3060  CB  SER A 207     -10.016   4.584  23.436  1.00 87.67           C
ATOM   3061 1HB  SER A 207      -9.110   4.157  23.006  1.00 87.67           H
ATOM   3062 2HB  SER A 207      -9.811   5.637  23.629  1.00 87.67           H
ATOM   3063  OG  SER A 207     -10.314   3.926  24.664  1.00 87.67           O
ATOM   3064  HG  SER A 207     -10.593   4.597  25.352  1.00 87.67           H
ATOM   3065  HN  SER A 207     -12.394   4.989  24.025  1.00 87.67           H
ATOM   3066  N   THR A 208     -11.656   2.109  22.542  1.00 88.95           N
ATOM   3067  CA  THR A 208     -11.600   0.721  22.114  1.00 88.95           C
ATOM   3068  C   THR A 208     -12.467   0.512  20.870  1.00 88.95           C
ATOM   3069  O   THR A 208     -12.037  -0.125  19.910  1.00 88.95           O
ATOM   3070  HA  THR A 208     -10.573   0.490  21.830  1.00 88.95           H
ATOM   3071  CB  THR A 208     -12.013  -0.156  23.297  1.00 88.95           C
ATOM   3072  HB  THR A 208     -11.997  -1.211  23.023  1.00 88.95           H
ATOM   3073  OG1 THR A 208     -13.284   0.359  23.684  1.00 88.95           O
ATOM   3074  HG1 THR A 208     -13.759  -0.302  24.265  1.00 88.95           H
ATOM   3075  CG2 THR A 208     -11.130   0.065  24.527  1.00 88.95           C
ATOM   3076 1HG2 THR A 208     -11.199   1.107  24.841  1.00 88.95           H
ATOM   3077 2HG2 THR A 208     -10.096  -0.171  24.278  1.00 88.95           H
ATOM   3078 3HG2 THR A 208     -11.467  -0.582  25.337  1.00 88.95           H
ATOM   3079  HN  THR A 208     -12.087   2.259  23.432  1.00 88.95           H
ATOM   3080  N   LYS A 209     -13.671   1.061  20.928  1.00 90.85           N
ATOM   3081  CA  LYS A 209     -14.597   0.955  19.813  1.00 90.85           C
ATOM   3082  C   LYS A 209     -13.964   1.582  18.570  1.00 90.85           C
ATOM   3083  O   LYS A 209     -14.028   1.012  17.482  1.00 90.85           O
ATOM   3084  HA  LYS A 209     -14.757  -0.106  19.621  1.00 90.85           H
ATOM   3085  CB  LYS A 209     -15.953   1.558  20.184  1.00 90.85           C
ATOM   3086 1HB  LYS A 209     -15.813   2.562  20.583  1.00 90.85           H
ATOM   3087 2HB  LYS A 209     -16.569   1.654  19.289  1.00 90.85           H
ATOM   3088  CG  LYS A 209     -16.676   0.689  21.215  1.00 90.85           C
ATOM   3089 1HG  LYS A 209     -16.745  -0.335  20.849  1.00 90.85           H
ATOM   3090 2HG  LYS A 209     -16.099   0.659  22.139  1.00 90.85           H
ATOM   3091  CD  LYS A 209     -18.078   1.230  21.501  1.00 90.85           C
ATOM   3092 1HD  LYS A 209     -18.021   2.292  21.738  1.00 90.85           H
ATOM   3093 2HD  LYS A 209     -18.697   1.135  20.609  1.00 90.85           H
ATOM   3094  CE  LYS A 209     -18.730   0.476  22.663  1.00 90.85           C
ATOM   3095 1HE  LYS A 209     -18.934  -0.553  22.368  1.00 90.85           H
ATOM   3096 2HE  LYS A 209     -18.044   0.436  23.508  1.00 90.85           H
ATOM   3097  NZ  LYS A 209     -19.989   1.140  23.070  1.00 90.85           N
ATOM   3098 1HZ  LYS A 209     -20.391   0.647  23.859  1.00 90.85           H
ATOM   3099 2HZ  LYS A 209     -19.795   2.100  23.334  1.00 90.85           H
ATOM   3100 3HZ  LYS A 209     -20.643   1.129  22.295  1.00 90.85           H
ATOM   3101  HN  LYS A 209     -14.016   1.570  21.717  1.00 90.85           H
ATOM   3102  N   LEU A 210     -13.368   2.748  18.772  1.00 91.74           N
ATOM   3103  CA  LEU A 210     -12.811   3.506  17.664  1.00 91.74           C
ATOM   3104  C   LEU A 210     -11.680   2.702  17.020  1.00 91.74           C
ATOM   3105  O   LEU A 210     -11.620   2.578  15.797  1.00 91.74           O
ATOM   3106  HA  LEU A 210     -13.604   3.639  16.928  1.00 91.74           H
ATOM   3107  CB  LEU A 210     -12.387   4.901  18.129  1.00 91.74           C
ATOM   3108 1HB  LEU A 210     -13.244   5.381  18.602  1.00 91.74           H
ATOM   3109 2HB  LEU A 210     -11.621   4.789  18.897  1.00 91.74           H
ATOM   3110  CG  LEU A 210     -11.849   5.835  17.044  1.00 91.74           C
ATOM   3111  HG  LEU A 210     -11.017   5.336  16.546  1.00 91.74           H
ATOM   3112  CD1 LEU A 210     -12.914   6.109  15.980  1.00 91.74           C
ATOM   3113 1HD1 LEU A 210     -13.214   5.170  15.515  1.00 91.74           H
ATOM   3114 2HD1 LEU A 210     -13.781   6.578  16.446  1.00 91.74           H
ATOM   3115 3HD1 LEU A 210     -12.505   6.776  15.220  1.00 91.74           H
ATOM   3116  CD2 LEU A 210     -11.301   7.127  17.654  1.00 91.74           C
ATOM   3117 1HD2 LEU A 210     -12.098   7.640  18.193  1.00 91.74           H
ATOM   3118 2HD2 LEU A 210     -10.491   6.888  18.343  1.00 91.74           H
ATOM   3119 3HD2 LEU A 210     -10.925   7.772  16.860  1.00 91.74           H
ATOM   3120  HN  LEU A 210     -13.263   3.174  19.671  1.00 91.74           H
ATOM   3121  N   LYS A 211     -10.811   2.177  17.871  1.00 91.94           N
ATOM   3122  CA  LYS A 211      -9.697   1.371  17.400  1.00 91.94           C
ATOM   3123  C   LYS A 211     -10.233   0.205  16.568  1.00 91.94           C
ATOM   3124  O   LYS A 211      -9.770  -0.031  15.453  1.00 91.94           O
ATOM   3125  HA  LYS A 211      -9.085   2.003  16.756  1.00 91.94           H
ATOM   3126  CB  LYS A 211      -8.818   0.935  18.574  1.00 91.94           C
ATOM   3127 1HB  LYS A 211      -8.411   1.814  19.075  1.00 91.94           H
ATOM   3128 2HB  LYS A 211      -9.422   0.403  19.308  1.00 91.94           H
ATOM   3129  CG  LYS A 211      -7.674   0.037  18.099  1.00 91.94           C
ATOM   3130 1HG  LYS A 211      -8.073  -0.921  17.767  1.00 91.94           H
ATOM   3131 2HG  LYS A 211      -7.182   0.493  17.239  1.00 91.94           H
ATOM   3132  CD  LYS A 211      -6.654  -0.189  19.216  1.00 91.94           C
ATOM   3133 1HD  LYS A 211      -6.311   0.772  19.601  1.00 91.94           H
ATOM   3134 2HD  LYS A 211      -7.128  -0.713  20.046  1.00 91.94           H
ATOM   3135  CE  LYS A 211      -5.457  -0.998  18.711  1.00 91.94           C
ATOM   3136 1HE  LYS A 211      -5.782  -1.998  18.425  1.00 91.94           H
ATOM   3137 2HE  LYS A 211      -5.045  -0.529  17.817  1.00 91.94           H
ATOM   3138  NZ  LYS A 211      -4.414  -1.088  19.757  1.00 91.94           N
ATOM   3139 1HZ  LYS A 211      -3.548  -1.416  19.343  1.00 91.94           H
ATOM   3140 2HZ  LYS A 211      -4.267  -0.173  20.168  1.00 91.94           H
ATOM   3141 3HZ  LYS A 211      -4.712  -1.738  20.476  1.00 91.94           H
ATOM   3142  HN  LYS A 211     -10.858   2.294  18.862  1.00 91.94           H
ATOM   3143  N   SER A 212     -11.201  -0.495  17.141  1.00 91.62           N
ATOM   3144  CA  SER A 212     -11.766  -1.664  16.490  1.00 91.62           C
ATOM   3145  C   SER A 212     -12.323  -1.281  15.117  1.00 91.62           C
ATOM   3146  O   SER A 212     -12.124  -2.001  14.140  1.00 91.62           O
ATOM   3147  HA  SER A 212     -10.937  -2.364  16.385  1.00 91.62           H
ATOM   3148  CB  SER A 212     -12.862  -2.297  17.349  1.00 91.62           C
ATOM   3149 1HB  SER A 212     -12.490  -2.440  18.364  1.00 91.62           H
ATOM   3150 2HB  SER A 212     -13.711  -1.617  17.414  1.00 91.62           H
ATOM   3151  OG  SER A 212     -13.296  -3.549  16.824  1.00 91.62           O
ATOM   3152  HG  SER A 212     -12.513  -4.158  16.698  1.00 91.62           H
ATOM   3153  HN  SER A 212     -11.598  -0.274  18.032  1.00 91.62           H
ATOM   3154  N   ALA A 213     -13.009  -0.148  15.088  1.00 92.14           N
ATOM   3155  CA  ALA A 213     -13.650   0.307  13.866  1.00 92.14           C
ATOM   3156  C   ALA A 213     -12.579   0.635  12.824  1.00 92.14           C
ATOM   3157  O   ALA A 213     -12.685   0.227  11.669  1.00 92.14           O
ATOM   3158  HA  ALA A 213     -14.270  -0.509  13.492  1.00 92.14           H
ATOM   3159  CB  ALA A 213     -14.549   1.506  14.176  1.00 92.14           C
ATOM   3160 1HB  ALA A 213     -15.311   1.211  14.898  1.00 92.14           H
ATOM   3161 2HB  ALA A 213     -13.946   2.313  14.592  1.00 92.14           H
ATOM   3162 3HB  ALA A 213     -15.030   1.846  13.259  1.00 92.14           H
ATOM   3163  HN  ALA A 213     -13.130   0.453  15.877  1.00 92.14           H
ATOM   3164  N   VAL A 214     -11.571   1.370  13.271  1.00 90.48           N
ATOM   3165  CA  VAL A 214     -10.514   1.813  12.378  1.00 90.48           C
ATOM   3166  C   VAL A 214      -9.790   0.592  11.807  1.00 90.48           C
ATOM   3167  O   VAL A 214      -9.456   0.560  10.624  1.00 90.48           O
ATOM   3168  HA  VAL A 214     -10.982   2.357  11.558  1.00 90.48           H
ATOM   3169  CB  VAL A 214      -9.577   2.775  13.111  1.00 90.48           C
ATOM   3170  HB  VAL A 214      -9.284   2.306  14.050  1.00 90.48           H
ATOM   3171  CG1 VAL A 214      -8.307   3.031  12.297  1.00 90.48           C
ATOM   3172 1HG1 VAL A 214      -7.783   2.089  12.135  1.00 90.48           H
ATOM   3173 2HG1 VAL A 214      -8.574   3.469  11.335  1.00 90.48           H
ATOM   3174 3HG1 VAL A 214      -7.659   3.718  12.841  1.00 90.48           H
ATOM   3175  CG2 VAL A 214     -10.290   4.087  13.444  1.00 90.48           C
ATOM   3176 1HG2 VAL A 214     -10.625   4.562  12.522  1.00 90.48           H
ATOM   3177 2HG2 VAL A 214     -11.150   3.882  14.081  1.00 90.48           H
ATOM   3178 3HG2 VAL A 214      -9.601   4.752  13.965  1.00 90.48           H
ATOM   3179  HN  VAL A 214     -11.470   1.662  14.222  1.00 90.48           H
ATOM   3180  N   LEU A 215      -9.568  -0.384  12.675  1.00 91.17           N
ATOM   3181  CA  LEU A 215      -8.876  -1.598  12.276  1.00 91.17           C
ATOM   3182  C   LEU A 215      -9.716  -2.339  11.234  1.00 91.17           C
ATOM   3183  O   LEU A 215      -9.193  -2.786  10.214  1.00 91.17           O
ATOM   3184  HA  LEU A 215      -7.935  -1.301  11.814  1.00 91.17           H
ATOM   3185  CB  LEU A 215      -8.530  -2.446  13.502  1.00 91.17           C
ATOM   3186 1HB  LEU A 215      -9.356  -2.378  14.211  1.00 91.17           H
ATOM   3187 2HB  LEU A 215      -8.462  -3.488  13.191  1.00 91.17           H
ATOM   3188  CG  LEU A 215      -7.238  -2.074  14.232  1.00 91.17           C
ATOM   3189  HG  LEU A 215      -7.179  -0.987  14.288  1.00 91.17           H
ATOM   3190  CD1 LEU A 215      -7.248  -2.601  15.668  1.00 91.17           C
ATOM   3191 1HD1 LEU A 215      -8.090  -2.170  16.208  1.00 91.17           H
ATOM   3192 2HD1 LEU A 215      -7.342  -3.687  15.655  1.00 91.17           H
ATOM   3193 3HD1 LEU A 215      -6.317  -2.323  16.163  1.00 91.17           H
ATOM   3194  CD2 LEU A 215      -6.011  -2.553  13.453  1.00 91.17           C
ATOM   3195 1HD2 LEU A 215      -6.051  -3.637  13.344  1.00 91.17           H
ATOM   3196 2HD2 LEU A 215      -6.002  -2.088  12.467  1.00 91.17           H
ATOM   3197 3HD2 LEU A 215      -5.106  -2.276  13.994  1.00 91.17           H
ATOM   3198  HN  LEU A 215      -9.852  -0.355  13.634  1.00 91.17           H
ATOM   3199  N   THR A 216     -11.004  -2.446  11.525  1.00 92.03           N
ATOM   3200  CA  THR A 216     -11.914  -3.160  10.645  1.00 92.03           C
ATOM   3201  C   THR A 216     -11.903  -2.536   9.248  1.00 92.03           C
ATOM   3202  O   THR A 216     -11.858  -3.249   8.247  1.00 92.03           O
ATOM   3203  HA  THR A 216     -11.557  -4.185  10.540  1.00 92.03           H
ATOM   3204  CB  THR A 216     -13.297  -3.164  11.298  1.00 92.03           C
ATOM   3205  HB  THR A 216     -13.691  -2.152  11.383  1.00 92.03           H
ATOM   3206  OG1 THR A 216     -13.097  -3.852  12.531  1.00 92.03           O
ATOM   3207  HG1 THR A 216     -13.056  -3.197  13.285  1.00 92.03           H
ATOM   3208  CG2 THR A 216     -14.299  -4.039  10.542  1.00 92.03           C
ATOM   3209 1HG2 THR A 216     -13.937  -5.067  10.516  1.00 92.03           H
ATOM   3210 2HG2 THR A 216     -14.410  -3.667   9.523  1.00 92.03           H
ATOM   3211 3HG2 THR A 216     -15.264  -4.007  11.048  1.00 92.03           H
ATOM   3212  HN  THR A 216     -11.426  -2.057  12.344  1.00 92.03           H
ATOM   3213  N   LEU A 217     -11.945  -1.212   9.226  1.00 88.61           N
ATOM   3214  CA  LEU A 217     -11.973  -0.486   7.968  1.00 88.61           C
ATOM   3215  C   LEU A 217     -10.716  -0.821   7.162  1.00 88.61           C
ATOM   3216  O   LEU A 217     -10.783  -1.002   5.948  1.00 88.61           O
ATOM   3217  HA  LEU A 217     -12.843  -0.832   7.410  1.00 88.61           H
ATOM   3218  CB  LEU A 217     -12.162   1.012   8.218  1.00 88.61           C
ATOM   3219 1HB  LEU A 217     -13.055   1.148   8.829  1.00 88.61           H
ATOM   3220 2HB  LEU A 217     -11.317   1.372   8.804  1.00 88.61           H
ATOM   3221  CG  LEU A 217     -12.293   1.889   6.971  1.00 88.61           C
ATOM   3222  HG  LEU A 217     -11.449   1.677   6.315  1.00 88.61           H
ATOM   3223  CD1 LEU A 217     -13.567   1.551   6.194  1.00 88.61           C
ATOM   3224 1HD1 LEU A 217     -13.537   0.506   5.885  1.00 88.61           H
ATOM   3225 2HD1 LEU A 217     -14.436   1.717   6.831  1.00 88.61           H
ATOM   3226 3HD1 LEU A 217     -13.635   2.189   5.313  1.00 88.61           H
ATOM   3227  CD2 LEU A 217     -12.220   3.373   7.335  1.00 88.61           C
ATOM   3228 1HD2 LEU A 217     -13.030   3.619   8.022  1.00 88.61           H
ATOM   3229 2HD2 LEU A 217     -11.263   3.584   7.812  1.00 88.61           H
ATOM   3230 3HD2 LEU A 217     -12.316   3.974   6.431  1.00 88.61           H
ATOM   3231  HN  LEU A 217     -11.961  -0.639  10.045  1.00 88.61           H
ATOM   3232  N   LYS A 218      -9.599  -0.892   7.872  1.00 86.48           N
ATOM   3233  CA  LYS A 218      -8.321  -1.148   7.230  1.00 86.48           C
ATOM   3234  C   LYS A 218      -8.341  -2.542   6.600  1.00 86.48           C
ATOM   3235  O   LYS A 218      -7.835  -2.735   5.496  1.00 86.48           O
ATOM   3236  HA  LYS A 218      -8.200  -0.411   6.436  1.00 86.48           H
ATOM   3237  CB  LYS A 218      -7.173  -0.938   8.220  1.00 86.48           C
ATOM   3238 1HB  LYS A 218      -7.405  -1.435   9.163  1.00 86.48           H
ATOM   3239 2HB  LYS A 218      -6.265  -1.399   7.833  1.00 86.48           H
ATOM   3240  CG  LYS A 218      -6.930   0.552   8.470  1.00 86.48           C
ATOM   3241 1HG  LYS A 218      -6.535   1.016   7.566  1.00 86.48           H
ATOM   3242 2HG  LYS A 218      -7.875   1.046   8.694  1.00 86.48           H
ATOM   3243  CD  LYS A 218      -5.951   0.762   9.627  1.00 86.48           C
ATOM   3244 1HD  LYS A 218      -6.330   0.269  10.522  1.00 86.48           H
ATOM   3245 2HD  LYS A 218      -4.995   0.297   9.387  1.00 86.48           H
ATOM   3246  CE  LYS A 218      -5.744   2.252   9.907  1.00 86.48           C
ATOM   3247 1HE  LYS A 218      -5.467   2.765   8.986  1.00 86.48           H
ATOM   3248 2HE  LYS A 218      -6.678   2.696  10.251  1.00 86.48           H
ATOM   3249  NZ  LYS A 218      -4.690   2.446  10.927  1.00 86.48           N
ATOM   3250 1HZ  LYS A 218      -4.663   3.421  11.204  1.00 86.48           H
ATOM   3251 2HZ  LYS A 218      -4.894   1.870  11.737  1.00 86.48           H
ATOM   3252 3HZ  LYS A 218      -3.792   2.179  10.540  1.00 86.48           H
ATOM   3253  HN  LYS A 218      -9.559  -0.779   8.864  1.00 86.48           H
ATOM   3254  N   VAL A 219      -8.932  -3.477   7.328  1.00 87.60           N
ATOM   3255  CA  VAL A 219      -8.951  -4.864   6.893  1.00 87.60           C
ATOM   3256  C   VAL A 219      -9.807  -4.986   5.631  1.00 87.60           C
ATOM   3257  O   VAL A 219      -9.417  -5.653   4.674  1.00 87.60           O
ATOM   3258  HA  VAL A 219      -7.927  -5.147   6.651  1.00 87.60           H
ATOM   3259  CB  VAL A 219      -9.435  -5.763   8.033  1.00 87.60           C
ATOM   3260  HB  VAL A 219     -10.363  -5.343   8.420  1.00 87.60           H
ATOM   3261  CG1 VAL A 219      -9.733  -7.176   7.527  1.00 87.60           C
ATOM   3262 1HG1 VAL A 219     -10.509  -7.132   6.763  1.00 87.60           H
ATOM   3263 2HG1 VAL A 219      -8.828  -7.608   7.101  1.00 87.60           H
ATOM   3264 3HG1 VAL A 219     -10.075  -7.794   8.357  1.00 87.60           H
ATOM   3265  CG2 VAL A 219      -8.419  -5.793   9.176  1.00 87.60           C
ATOM   3266 1HG2 VAL A 219      -7.468  -6.177   8.808  1.00 87.60           H
ATOM   3267 2HG2 VAL A 219      -8.278  -4.784   9.564  1.00 87.60           H
ATOM   3268 3HG2 VAL A 219      -8.787  -6.439   9.973  1.00 87.60           H
ATOM   3269  HN  VAL A 219      -9.391  -3.301   8.199  1.00 87.60           H
ATOM   3270  N   ILE A 220     -10.959  -4.331   5.670  1.00 87.83           N
ATOM   3271  CA  ILE A 220     -11.910  -4.425   4.575  1.00 87.83           C
ATOM   3272  C   ILE A 220     -11.296  -3.806   3.318  1.00 87.83           C
ATOM   3273  O   ILE A 220     -11.255  -4.441   2.265  1.00 87.83           O
ATOM   3274  HA  ILE A 220     -12.088  -5.484   4.387  1.00 87.83           H
ATOM   3275  CB  ILE A 220     -13.250  -3.804   4.975  1.00 87.83           C
ATOM   3276  HB  ILE A 220     -13.054  -2.834   5.431  1.00 87.83           H
ATOM   3277  CG1 ILE A 220     -13.959  -4.661   6.025  1.00 87.83           C
ATOM   3278 1HG1 ILE A 220     -14.289  -5.597   5.574  1.00 87.83           H
ATOM   3279 2HG1 ILE A 220     -13.261  -4.920   6.821  1.00 87.83           H
ATOM   3280  CG2 ILE A 220     -14.128  -3.558   3.747  1.00 87.83           C
ATOM   3281 1HG2 ILE A 220     -13.618  -2.877   3.066  1.00 87.83           H
ATOM   3282 2HG2 ILE A 220     -14.319  -4.504   3.241  1.00 87.83           H
ATOM   3283 3HG2 ILE A 220     -15.075  -3.116   4.060  1.00 87.83           H
ATOM   3284  CD1 ILE A 220     -15.162  -3.922   6.615  1.00 87.83           C
ATOM   3285 1HD1 ILE A 220     -14.826  -2.999   7.087  1.00 87.83           H
ATOM   3286 2HD1 ILE A 220     -15.870  -3.687   5.819  1.00 87.83           H
ATOM   3287 3HD1 ILE A 220     -15.649  -4.554   7.358  1.00 87.83           H
ATOM   3288  HN  ILE A 220     -11.244  -3.747   6.429  1.00 87.83           H
ATOM   3289  N   LEU A 221     -10.834  -2.573   3.469  1.00 82.54           N
ATOM   3290  CA  LEU A 221     -10.408  -1.788   2.323  1.00 82.54           C
ATOM   3291  C   LEU A 221      -9.010  -2.238   1.894  1.00 82.54           C
ATOM   3292  O   LEU A 221      -8.595  -1.992   0.763  1.00 82.54           O
ATOM   3293  HA  LEU A 221     -11.102  -1.995   1.509  1.00 82.54           H
ATOM   3294  CB  LEU A 221     -10.504  -0.293   2.632  1.00 82.54           C
ATOM   3295 1HB  LEU A 221      -9.902  -0.085   3.517  1.00 82.54           H
ATOM   3296 2HB  LEU A 221     -10.057   0.259   1.805  1.00 82.54           H
ATOM   3297  CG  LEU A 221     -11.914   0.253   2.869  1.00 82.54           C
ATOM   3298  HG  LEU A 221     -12.337  -0.257   3.735  1.00 82.54           H
ATOM   3299  CD1 LEU A 221     -11.875   1.747   3.199  1.00 82.54           C
ATOM   3300 1HD1 LEU A 221     -11.283   1.904   4.101  1.00 82.54           H
ATOM   3301 2HD1 LEU A 221     -11.424   2.291   2.369  1.00 82.54           H
ATOM   3302 3HD1 LEU A 221     -12.890   2.109   3.363  1.00 82.54           H
ATOM   3303  CD2 LEU A 221     -12.826  -0.047   1.678  1.00 82.54           C
ATOM   3304 1HD2 LEU A 221     -12.417   0.419   0.781  1.00 82.54           H
ATOM   3305 2HD2 LEU A 221     -12.889  -1.125   1.531  1.00 82.54           H
ATOM   3306 3HD2 LEU A 221     -13.821   0.352   1.873  1.00 82.54           H
ATOM   3307  HN  LEU A 221     -10.749  -2.112   4.352  1.00 82.54           H
ATOM   3308  N   GLY A 222      -8.322  -2.889   2.821  1.00 75.51           N
ATOM   3309  CA  GLY A 222      -6.910  -3.180   2.638  1.00 75.51           C
ATOM   3310  C   GLY A 222      -6.705  -4.617   2.154  1.00 75.51           C
ATOM   3311  O   GLY A 222      -5.626  -4.968   1.680  1.00 75.51           O
ATOM   3312 1HA  GLY A 222      -6.482  -2.485   1.917  1.00 75.51           H
ATOM   3313 2HA  GLY A 222      -6.380  -3.031   3.579  1.00 75.51           H
ATOM   3314  HN  GLY A 222      -8.713  -3.214   3.682  1.00 75.51           H
ATOM   3315  N   PHE A 223      -7.759  -5.409   2.289  1.00 75.95           N
ATOM   3316  CA  PHE A 223      -7.734  -6.777   1.800  1.00 75.95           C
ATOM   3317  C   PHE A 223      -8.951  -7.067   0.918  1.00 75.95           C
ATOM   3318  O   PHE A 223      -8.817  -7.243  -0.292  1.00 75.95           O
ATOM   3319  HA  PHE A 223      -6.824  -6.894   1.210  1.00 75.95           H
ATOM   3320  CB  PHE A 223      -7.778  -7.691   3.026  1.00 75.95           C
ATOM   3321 1HB  PHE A 223      -7.037  -7.350   3.748  1.00 75.95           H
ATOM   3322 2HB  PHE A 223      -8.754  -7.597   3.502  1.00 75.95           H
ATOM   3323  CG  PHE A 223      -7.521  -9.167   2.712  1.00 75.95           C
ATOM   3324  CD1 PHE A 223      -8.489 -10.091   2.950  1.00 75.95           C
ATOM   3325  HD1 PHE A 223      -9.449  -9.782   3.365  1.00 75.95           H
ATOM   3326  CD2 PHE A 223      -6.325  -9.553   2.194  1.00 75.95           C
ATOM   3327  HD2 PHE A 223      -5.549  -8.812   2.003  1.00 75.95           H
ATOM   3328  CE1 PHE A 223      -8.251 -11.461   2.659  1.00 75.95           C
ATOM   3329  HE1 PHE A 223      -9.027 -12.202   2.850  1.00 75.95           H
ATOM   3330  CE2 PHE A 223      -6.086 -10.922   1.902  1.00 75.95           C
ATOM   3331  HE2 PHE A 223      -5.127 -11.232   1.487  1.00 75.95           H
ATOM   3332  CZ  PHE A 223      -7.054 -11.847   2.141  1.00 75.95           C
ATOM   3333  HZ  PHE A 223      -6.871 -12.898   1.917  1.00 75.95           H
ATOM   3334  HN  PHE A 223      -8.616  -5.131   2.722  1.00 75.95           H
ATOM   3335  N   PHE A 224     -10.109  -7.107   1.559  1.00 82.66           N
ATOM   3336  CA  PHE A 224     -11.271  -7.746   0.966  1.00 82.66           C
ATOM   3337  C   PHE A 224     -11.720  -7.006  -0.296  1.00 82.66           C
ATOM   3338  O   PHE A 224     -11.994  -7.628  -1.321  1.00 82.66           O
ATOM   3339  HA  PHE A 224     -10.982  -8.764   0.704  1.00 82.66           H
ATOM   3340  CB  PHE A 224     -12.394  -7.687   2.004  1.00 82.66           C
ATOM   3341 1HB  PHE A 224     -12.405  -6.695   2.456  1.00 82.66           H
ATOM   3342 2HB  PHE A 224     -13.350  -7.818   1.498  1.00 82.66           H
ATOM   3343  CG  PHE A 224     -12.272  -8.735   3.112  1.00 82.66           C
ATOM   3344  CD1 PHE A 224     -12.613 -10.028   2.865  1.00 82.66           C
ATOM   3345  HD1 PHE A 224     -12.973 -10.318   1.878  1.00 82.66           H
ATOM   3346  CD2 PHE A 224     -11.823  -8.373   4.344  1.00 82.66           C
ATOM   3347  HD2 PHE A 224     -11.550  -7.337   4.541  1.00 82.66           H
ATOM   3348  CE1 PHE A 224     -12.501 -11.001   3.894  1.00 82.66           C
ATOM   3349  HE1 PHE A 224     -12.774 -12.037   3.696  1.00 82.66           H
ATOM   3350  CE2 PHE A 224     -11.710  -9.346   5.372  1.00 82.66           C
ATOM   3351  HE2 PHE A 224     -11.351  -9.056   6.359  1.00 82.66           H
ATOM   3352  CZ  PHE A 224     -12.052 -10.639   5.126  1.00 82.66           C
ATOM   3353  HZ  PHE A 224     -11.965 -11.385   5.915  1.00 82.66           H
ATOM   3354  HN  PHE A 224     -10.261  -6.713   2.466  1.00 82.66           H
ATOM   3355  N   LEU A 225     -11.782  -5.687  -0.179  1.00 80.95           N
ATOM   3356  CA  LEU A 225     -12.267  -4.862  -1.272  1.00 80.95           C
ATOM   3357  C   LEU A 225     -11.391  -5.088  -2.505  1.00 80.95           C
ATOM   3358  O   LEU A 225     -11.900  -5.350  -3.594  1.00 80.95           O
ATOM   3359  HA  LEU A 225     -13.280  -5.189  -1.503  1.00 80.95           H
ATOM   3360  CB  LEU A 225     -12.352  -3.397  -0.839  1.00 80.95           C
ATOM   3361 1HB  LEU A 225     -13.009  -3.332   0.028  1.00 80.95           H
ATOM   3362 2HB  LEU A 225     -11.362  -3.076  -0.513  1.00 80.95           H
ATOM   3363  CG  LEU A 225     -12.853  -2.412  -1.898  1.00 80.95           C
ATOM   3364  HG  LEU A 225     -12.259  -2.551  -2.801  1.00 80.95           H
ATOM   3365  CD1 LEU A 225     -14.310  -2.699  -2.267  1.00 80.95           C
ATOM   3366 1HD1 LEU A 225     -14.393  -3.711  -2.663  1.00 80.95           H
ATOM   3367 2HD1 LEU A 225     -14.935  -2.604  -1.379  1.00 80.95           H
ATOM   3368 3HD1 LEU A 225     -14.641  -1.985  -3.021  1.00 80.95           H
ATOM   3369  CD2 LEU A 225     -12.651  -0.966  -1.442  1.00 80.95           C
ATOM   3370 1HD2 LEU A 225     -13.203  -0.796  -0.517  1.00 80.95           H
ATOM   3371 2HD2 LEU A 225     -11.590  -0.784  -1.270  1.00 80.95           H
ATOM   3372 3HD2 LEU A 225     -13.015  -0.287  -2.213  1.00 80.95           H
ATOM   3373  HN  LEU A 225     -11.508  -5.185   0.641  1.00 80.95           H
ATOM   3374  N   PRO A 226     -10.062  -4.993  -2.359  1.00 74.37           N
ATOM   3375  CA  PRO A 226      -9.163  -5.174  -3.501  1.00 74.37           C
ATOM   3376  C   PRO A 226      -9.145  -6.610  -4.000  1.00 74.37           C
ATOM   3377  O   PRO A 226      -9.126  -6.852  -5.206  1.00 74.37           O
ATOM   3378  HA  PRO A 226      -9.508  -4.583  -4.350  1.00 74.37           H
ATOM   3379  CB  PRO A 226      -7.798  -4.744  -2.959  1.00 74.37           C
ATOM   3380 1HB  PRO A 226      -6.987  -5.309  -3.420  1.00 74.37           H
ATOM   3381 2HB  PRO A 226      -7.602  -3.690  -3.156  1.00 74.37           H
ATOM   3382  CG  PRO A 226      -7.896  -5.022  -1.487  1.00 74.37           C
ATOM   3383 1HG  PRO A 226      -7.652  -6.061  -1.264  1.00 74.37           H
ATOM   3384 2HG  PRO A 226      -7.200  -4.403  -0.921  1.00 74.37           H
ATOM   3385  CD  PRO A 226      -9.318  -4.710  -1.119  1.00 74.37           C
ATOM   3386 1HD  PRO A 226      -9.664  -5.330  -0.292  1.00 74.37           H
ATOM   3387 2HD  PRO A 226      -9.433  -3.671  -0.810  1.00 74.37           H
ATOM   3388  N   PHE A 227      -9.151  -7.533  -3.049  1.00 78.16           N
ATOM   3389  CA  PHE A 227      -9.052  -8.945  -3.376  1.00 78.16           C
ATOM   3390  C   PHE A 227     -10.225  -9.389  -4.252  1.00 78.16           C
ATOM   3391  O   PHE A 227     -10.030 -10.058  -5.266  1.00 78.16           O
ATOM   3392  HA  PHE A 227      -8.119  -9.085  -3.923  1.00 78.16           H
ATOM   3393  CB  PHE A 227      -9.098  -9.715  -2.055  1.00 78.16           C
ATOM   3394 1HB  PHE A 227      -8.246  -9.417  -1.443  1.00 78.16           H
ATOM   3395 2HB  PHE A 227      -9.997  -9.427  -1.510  1.00 78.16           H
ATOM   3396  CG  PHE A 227      -9.083 -11.236  -2.220  1.00 78.16           C
ATOM   3397  CD1 PHE A 227     -10.233 -11.946  -2.076  1.00 78.16           C
ATOM   3398  HD1 PHE A 227     -11.166 -11.433  -1.843  1.00 78.16           H
ATOM   3399  CD2 PHE A 227      -7.919 -11.877  -2.511  1.00 78.16           C
ATOM   3400  HD2 PHE A 227      -6.997 -11.307  -2.626  1.00 78.16           H
ATOM   3401  CE1 PHE A 227     -10.219 -13.358  -2.229  1.00 78.16           C
ATOM   3402  HE1 PHE A 227     -11.141 -13.928  -2.113  1.00 78.16           H
ATOM   3403  CE2 PHE A 227      -7.905 -13.288  -2.664  1.00 78.16           C
ATOM   3404  HE2 PHE A 227      -6.973 -13.802  -2.897  1.00 78.16           H
ATOM   3405  CZ  PHE A 227      -9.056 -13.999  -2.519  1.00 78.16           C
ATOM   3406  HZ  PHE A 227      -9.045 -15.083  -2.637  1.00 78.16           H
ATOM   3407  HN  PHE A 227      -9.223  -7.329  -2.073  1.00 78.16           H
ATOM   3408  N   VAL A 228     -11.419  -8.999  -3.829  1.00 82.44           N
ATOM   3409  CA  VAL A 228     -12.626  -9.372  -4.546  1.00 82.44           C
ATOM   3410  C   VAL A 228     -12.593  -8.758  -5.947  1.00 82.44           C
ATOM   3411  O   VAL A 228     -12.905  -9.428  -6.930  1.00 82.44           O
ATOM   3412  HA  VAL A 228     -12.630 -10.458  -4.640  1.00 82.44           H
ATOM   3413  CB  VAL A 228     -13.861  -8.961  -3.742  1.00 82.44           C
ATOM   3414  HB  VAL A 228     -13.727  -7.926  -3.429  1.00 82.44           H
ATOM   3415  CG1 VAL A 228     -15.124  -9.033  -4.602  1.00 82.44           C
ATOM   3416 1HG1 VAL A 228     -15.022  -8.361  -5.454  1.00 82.44           H
ATOM   3417 2HG1 VAL A 228     -15.263 -10.053  -4.959  1.00 82.44           H
ATOM   3418 3HG1 VAL A 228     -15.987  -8.735  -4.006  1.00 82.44           H
ATOM   3419  CG2 VAL A 228     -14.005  -9.818  -2.483  1.00 82.44           C
ATOM   3420 1HG2 VAL A 228     -14.106 -10.866  -2.766  1.00 82.44           H
ATOM   3421 2HG2 VAL A 228     -13.123  -9.694  -1.855  1.00 82.44           H
ATOM   3422 3HG2 VAL A 228     -14.891  -9.504  -1.930  1.00 82.44           H
ATOM   3423  HN  VAL A 228     -11.568  -8.438  -3.014  1.00 82.44           H
ATOM   3424  N   VAL A 229     -12.212  -7.490  -5.993  1.00 74.48           N
ATOM   3425  CA  VAL A 229     -12.231  -6.748  -7.243  1.00 74.48           C
ATOM   3426  C   VAL A 229     -11.292  -7.422  -8.245  1.00 74.48           C
ATOM   3427  O   VAL A 229     -11.663  -7.644  -9.397  1.00 74.48           O
ATOM   3428  HA  VAL A 229     -13.248  -6.788  -7.634  1.00 74.48           H
ATOM   3429  CB  VAL A 229     -11.879  -5.281  -6.986  1.00 74.48           C
ATOM   3430  HB  VAL A 229     -10.996  -5.256  -6.347  1.00 74.48           H
ATOM   3431  CG1 VAL A 229     -11.535  -4.563  -8.292  1.00 74.48           C
ATOM   3432 1HG1 VAL A 229     -10.681  -5.051  -8.761  1.00 74.48           H
ATOM   3433 2HG1 VAL A 229     -12.392  -4.604  -8.965  1.00 74.48           H
ATOM   3434 3HG1 VAL A 229     -11.289  -3.523  -8.081  1.00 74.48           H
ATOM   3435  CG2 VAL A 229     -13.013  -4.566  -6.248  1.00 74.48           C
ATOM   3436 1HG2 VAL A 229     -13.920  -4.607  -6.851  1.00 74.48           H
ATOM   3437 2HG2 VAL A 229     -13.189  -5.056  -5.291  1.00 74.48           H
ATOM   3438 3HG2 VAL A 229     -12.736  -3.526  -6.079  1.00 74.48           H
ATOM   3439  HN  VAL A 229     -11.896  -6.971  -5.199  1.00 74.48           H
ATOM   3440  N   MET A 230     -10.093  -7.729  -7.770  1.00 74.96           N
ATOM   3441  CA  MET A 230      -9.083  -8.331  -8.623  1.00 74.96           C
ATOM   3442  C   MET A 230      -9.548  -9.690  -9.149  1.00 74.96           C
ATOM   3443  O   MET A 230      -9.393  -9.989 -10.332  1.00 74.96           O
ATOM   3444  HA  MET A 230      -8.949  -7.639  -9.454  1.00 74.96           H
ATOM   3445  CB  MET A 230      -7.785  -8.506  -7.831  1.00 74.96           C
ATOM   3446 1HB  MET A 230      -8.009  -8.913  -6.845  1.00 74.96           H
ATOM   3447 2HB  MET A 230      -7.142  -9.228  -8.335  1.00 74.96           H
ATOM   3448  CG  MET A 230      -7.048  -7.174  -7.685  1.00 74.96           C
ATOM   3449 1HG  MET A 230      -6.989  -6.673  -8.651  1.00 74.96           H
ATOM   3450 2HG  MET A 230      -7.602  -6.514  -7.017  1.00 74.96           H
ATOM   3451  SD  MET A 230      -5.406  -7.452  -7.042  1.00 74.96           S
ATOM   3452  CE  MET A 230      -5.213  -5.987  -6.041  1.00 74.96           C
ATOM   3453 1HE  MET A 230      -5.297  -5.102  -6.672  1.00 74.96           H
ATOM   3454 2HE  MET A 230      -5.990  -5.963  -5.277  1.00 74.96           H
ATOM   3455 3HE  MET A 230      -4.233  -6.000  -5.563  1.00 74.96           H
ATOM   3456  HN  MET A 230      -9.810  -7.572  -6.824  1.00 74.96           H
ATOM   3457  N   ALA A 231     -10.109 -10.478  -8.243  1.00 78.45           N
ATOM   3458  CA  ALA A 231     -10.565 -11.813  -8.593  1.00 78.45           C
ATOM   3459  C   ALA A 231     -11.601 -11.716  -9.714  1.00 78.45           C
ATOM   3460  O   ALA A 231     -11.539 -12.465 -10.689  1.00 78.45           O
ATOM   3461  HA  ALA A 231      -9.703 -12.374  -8.954  1.00 78.45           H
ATOM   3462  CB  ALA A 231     -11.118 -12.506  -7.346  1.00 78.45           C
ATOM   3463 1HB  ALA A 231     -10.335 -12.576  -6.591  1.00 78.45           H
ATOM   3464 2HB  ALA A 231     -11.954 -11.929  -6.950  1.00 78.45           H
ATOM   3465 3HB  ALA A 231     -11.460 -13.508  -7.609  1.00 78.45           H
ATOM   3466  HN  ALA A 231     -10.254 -10.219  -7.289  1.00 78.45           H
ATOM   3467  N   CYS A 232     -12.531 -10.788  -9.540  1.00 78.84           N
ATOM   3468  CA  CYS A 232     -13.590 -10.596 -10.516  1.00 78.84           C
ATOM   3469  C   CYS A 232     -12.952 -10.163 -11.837  1.00 78.84           C
ATOM   3470  O   CYS A 232     -13.335 -10.644 -12.903  1.00 78.84           O
ATOM   3471  HA  CYS A 232     -14.092 -11.557 -10.626  1.00 78.84           H
ATOM   3472  CB  CYS A 232     -14.633  -9.589 -10.028  1.00 78.84           C
ATOM   3473 1HB  CYS A 232     -14.140  -8.679  -9.686  1.00 78.84           H
ATOM   3474 2HB  CYS A 232     -15.289  -9.306 -10.851  1.00 78.84           H
ATOM   3475  SG  CYS A 232     -15.616 -10.316  -8.667  1.00 78.84           S
ATOM   3476  HG  CYS A 232     -14.754 -10.021  -7.699  1.00 78.84           H
ATOM   3477  HN  CYS A 232     -12.568 -10.175  -8.750  1.00 78.84           H
ATOM   3478  N   CYS A 233     -11.990  -9.258 -11.725  1.00 71.98           N
ATOM   3479  CA  CYS A 233     -11.390  -8.653 -12.902  1.00 71.98           C
ATOM   3480  C   CYS A 233     -10.666  -9.747 -13.689  1.00 71.98           C
ATOM   3481  O   CYS A 233     -10.846  -9.868 -14.900  1.00 71.98           O
ATOM   3482  HA  CYS A 233     -12.207  -8.231 -13.487  1.00 71.98           H
ATOM   3483  CB  CYS A 233     -10.453  -7.502 -12.530  1.00 71.98           C
ATOM   3484 1HB  CYS A 233      -9.747  -7.828 -11.767  1.00 71.98           H
ATOM   3485 2HB  CYS A 233      -9.868  -7.204 -13.400  1.00 71.98           H
ATOM   3486  SG  CYS A 233     -11.424  -6.078 -11.915  1.00 71.98           S
ATOM   3487  HG  CYS A 233     -11.689  -6.597 -10.719  1.00 71.98           H
ATOM   3488  HN  CYS A 233     -11.622  -8.940 -10.851  1.00 71.98           H
ATOM   3489  N   TYR A 234      -9.864 -10.517 -12.969  1.00 73.08           N
ATOM   3490  CA  TYR A 234      -8.997 -11.495 -13.604  1.00 73.08           C
ATOM   3491  C   TYR A 234      -9.805 -12.676 -14.143  1.00 73.08           C
ATOM   3492  O   TYR A 234      -9.465 -13.244 -15.179  1.00 73.08           O
ATOM   3493  HA  TYR A 234      -8.487 -11.004 -14.433  1.00 73.08           H
ATOM   3494  CB  TYR A 234      -8.053 -11.995 -12.508  1.00 73.08           C
ATOM   3495 1HB  TYR A 234      -8.607 -12.074 -11.573  1.00 73.08           H
ATOM   3496 2HB  TYR A 234      -7.716 -13.000 -12.764  1.00 73.08           H
ATOM   3497  CG  TYR A 234      -6.829 -11.104 -12.286  1.00 73.08           C
ATOM   3498  CD1 TYR A 234      -5.914 -10.922 -13.303  1.00 73.08           C
ATOM   3499  HD1 TYR A 234      -6.063 -11.414 -14.265  1.00 73.08           H
ATOM   3500  CD2 TYR A 234      -6.640 -10.482 -11.069  1.00 73.08           C
ATOM   3501  HD2 TYR A 234      -7.363 -10.625 -10.266  1.00 73.08           H
ATOM   3502  CE1 TYR A 234      -4.762 -10.084 -13.094  1.00 73.08           C
ATOM   3503  HE1 TYR A 234      -4.032  -9.932 -13.889  1.00 73.08           H
ATOM   3504  CE2 TYR A 234      -5.489  -9.643 -10.860  1.00 73.08           C
ATOM   3505  HE2 TYR A 234      -5.328  -9.146  -9.904  1.00 73.08           H
ATOM   3506  CZ  TYR A 234      -4.607  -9.485 -11.883  1.00 73.08           C
ATOM   3507  OH  TYR A 234      -3.519  -8.693 -11.686  1.00 73.08           O
ATOM   3508  HH  TYR A 234      -3.508  -8.355 -10.745  1.00 73.08           H
ATOM   3509  HN  TYR A 234      -9.800 -10.480 -11.971  1.00 73.08           H
ATOM   3510  N   THR A 235     -10.860 -13.011 -13.415  1.00 81.20           N
ATOM   3511  CA  THR A 235     -11.772 -14.054 -13.854  1.00 81.20           C
ATOM   3512  C   THR A 235     -12.351 -13.712 -15.228  1.00 81.20           C
ATOM   3513  O   THR A 235     -12.422 -14.570 -16.107  1.00 81.20           O
ATOM   3514  HA  THR A 235     -11.208 -14.979 -13.966  1.00 81.20           H
ATOM   3515  CB  THR A 235     -12.840 -14.234 -12.773  1.00 81.20           C
ATOM   3516  HB  THR A 235     -13.638 -14.890 -13.121  1.00 81.20           H
ATOM   3517  OG1 THR A 235     -13.234 -12.904 -12.448  1.00 81.20           O
ATOM   3518  HG1 THR A 235     -13.946 -12.595 -13.079  1.00 81.20           H
ATOM   3519  CG2 THR A 235     -12.263 -14.782 -11.466  1.00 81.20           C
ATOM   3520 1HG2 THR A 235     -11.511 -14.091 -11.083  1.00 81.20           H
ATOM   3521 2HG2 THR A 235     -11.804 -15.753 -11.650  1.00 81.20           H
ATOM   3522 3HG2 THR A 235     -13.063 -14.891 -10.733  1.00 81.20           H
ATOM   3523  HN  THR A 235     -11.096 -12.585 -12.541  1.00 81.20           H
ATOM   3524  N   ILE A 236     -12.750 -12.456 -15.371  1.00 76.78           N
ATOM   3525  CA  ILE A 236     -13.314 -11.989 -16.626  1.00 76.78           C
ATOM   3526  C   ILE A 236     -12.229 -12.000 -17.704  1.00 76.78           C
ATOM   3527  O   ILE A 236     -12.471 -12.438 -18.828  1.00 76.78           O
ATOM   3528  HA  ILE A 236     -14.096 -12.692 -16.915  1.00 76.78           H
ATOM   3529  CB  ILE A 236     -13.980 -10.624 -16.438  1.00 76.78           C
ATOM   3530  HB  ILE A 236     -13.265  -9.959 -15.953  1.00 76.78           H
ATOM   3531  CG1 ILE A 236     -15.196 -10.729 -15.516  1.00 76.78           C
ATOM   3532 1HG1 ILE A 236     -16.001 -11.257 -16.029  1.00 76.78           H
ATOM   3533 2HG1 ILE A 236     -14.940 -11.318 -14.636  1.00 76.78           H
ATOM   3534  CG2 ILE A 236     -14.336  -9.997 -17.788  1.00 76.78           C
ATOM   3535 1HG2 ILE A 236     -13.429  -9.866 -18.378  1.00 76.78           H
ATOM   3536 2HG2 ILE A 236     -15.025 -10.652 -18.322  1.00 76.78           H
ATOM   3537 3HG2 ILE A 236     -14.808  -9.028 -17.625  1.00 76.78           H
ATOM   3538  CD1 ILE A 236     -15.680  -9.343 -15.086  1.00 76.78           C
ATOM   3539 1HD1 ILE A 236     -14.881  -8.828 -14.553  1.00 76.78           H
ATOM   3540 2HD1 ILE A 236     -15.959  -8.766 -15.968  1.00 76.78           H
ATOM   3541 3HD1 ILE A 236     -16.546  -9.447 -14.432  1.00 76.78           H
ATOM   3542  HN  ILE A 236     -12.692 -11.766 -14.651  1.00 76.78           H
ATOM   3543  N   ILE A 237     -11.057 -11.514 -17.325  1.00 73.70           N
ATOM   3544  CA  ILE A 237      -9.948 -11.417 -18.259  1.00 73.70           C
ATOM   3545  C   ILE A 237      -9.612 -12.812 -18.791  1.00 73.70           C
ATOM   3546  O   ILE A 237      -9.484 -13.006 -19.998  1.00 73.70           O
ATOM   3547  HA  ILE A 237     -10.279 -10.800 -19.095  1.00 73.70           H
ATOM   3548  CB  ILE A 237      -8.761 -10.703 -17.610  1.00 73.70           C
ATOM   3549  HB  ILE A 237      -8.639 -11.093 -16.599  1.00 73.70           H
ATOM   3550  CG1 ILE A 237      -9.026  -9.201 -17.486  1.00 73.70           C
ATOM   3551 1HG1 ILE A 237      -9.010  -8.743 -18.475  1.00 73.70           H
ATOM   3552 2HG1 ILE A 237     -10.021  -9.036 -17.075  1.00 73.70           H
ATOM   3553  CG2 ILE A 237      -7.464 -10.996 -18.367  1.00 73.70           C
ATOM   3554 1HG2 ILE A 237      -7.274 -12.069 -18.359  1.00 73.70           H
ATOM   3555 2HG2 ILE A 237      -7.559 -10.652 -19.397  1.00 73.70           H
ATOM   3556 3HG2 ILE A 237      -6.637 -10.476 -17.885  1.00 73.70           H
ATOM   3557  CD1 ILE A 237      -7.980  -8.532 -16.591  1.00 73.70           C
ATOM   3558 1HD1 ILE A 237      -8.016  -8.976 -15.597  1.00 73.70           H
ATOM   3559 2HD1 ILE A 237      -6.989  -8.678 -17.019  1.00 73.70           H
ATOM   3560 3HD1 ILE A 237      -8.192  -7.465 -16.521  1.00 73.70           H
ATOM   3561  HN  ILE A 237     -10.859 -11.190 -16.399  1.00 73.70           H
ATOM   3562  N   ILE A 238      -9.477 -13.747 -17.862  1.00 74.76           N
ATOM   3563  CA  ILE A 238      -9.130 -15.112 -18.220  1.00 74.76           C
ATOM   3564  C   ILE A 238     -10.180 -15.664 -19.185  1.00 74.76           C
ATOM   3565  O   ILE A 238      -9.839 -16.282 -20.193  1.00 74.76           O
ATOM   3566  HA  ILE A 238      -8.170 -15.081 -18.735  1.00 74.76           H
ATOM   3567  CB  ILE A 238      -8.941 -15.964 -16.963  1.00 74.76           C
ATOM   3568  HB  ILE A 238      -9.791 -15.792 -16.303  1.00 74.76           H
ATOM   3569  CG1 ILE A 238      -7.684 -15.544 -16.199  1.00 74.76           C
ATOM   3570 1HG1 ILE A 238      -6.798 -15.895 -16.728  1.00 74.76           H
ATOM   3571 2HG1 ILE A 238      -7.622 -14.456 -16.163  1.00 74.76           H
ATOM   3572  CG2 ILE A 238      -8.931 -17.455 -17.307  1.00 74.76           C
ATOM   3573 1HG2 ILE A 238      -9.878 -17.726 -17.774  1.00 74.76           H
ATOM   3574 2HG2 ILE A 238      -8.113 -17.663 -17.996  1.00 74.76           H
ATOM   3575 3HG2 ILE A 238      -8.796 -18.037 -16.396  1.00 74.76           H
ATOM   3576  CD1 ILE A 238      -7.692 -16.107 -14.777  1.00 74.76           C
ATOM   3577 1HD1 ILE A 238      -8.566 -15.734 -14.243  1.00 74.76           H
ATOM   3578 2HD1 ILE A 238      -7.729 -17.196 -14.817  1.00 74.76           H
ATOM   3579 3HD1 ILE A 238      -6.787 -15.793 -14.256  1.00 74.76           H
ATOM   3580  HN  ILE A 238      -9.600 -13.585 -16.883  1.00 74.76           H
ATOM   3581  N   HIS A 239     -11.437 -15.422 -18.843  1.00 79.36           N
ATOM   3582  CA  HIS A 239     -12.540 -15.922 -19.646  1.00 79.36           C
ATOM   3583  C   HIS A 239     -12.442 -15.356 -21.064  1.00 79.36           C
ATOM   3584  O   HIS A 239     -12.603 -16.087 -22.040  1.00 79.36           O
ATOM   3585  HA  HIS A 239     -12.431 -17.006 -19.688  1.00 79.36           H
ATOM   3586  CB  HIS A 239     -13.882 -15.615 -18.977  1.00 79.36           C
ATOM   3587 1HB  HIS A 239     -13.847 -15.957 -17.942  1.00 79.36           H
ATOM   3588 2HB  HIS A 239     -14.024 -14.535 -18.950  1.00 79.36           H
ATOM   3589  CG  HIS A 239     -15.069 -16.248 -19.662  1.00 79.36           C
ATOM   3590  ND1 HIS A 239     -15.800 -15.602 -20.643  1.00 79.36           N
ATOM   3591  HD1 HIS A 239     -15.627 -14.681 -20.991  1.00 79.36           H
ATOM   3592  CD2 HIS A 239     -15.644 -17.474 -19.498  1.00 79.36           C
ATOM   3593  HD2 HIS A 239     -15.315 -18.243 -18.799  1.00 79.36           H
ATOM   3594  CE1 HIS A 239     -16.769 -16.412 -21.044  1.00 79.36           C
ATOM   3595  HE1 HIS A 239     -17.514 -16.191 -21.808  1.00 79.36           H
ATOM   3596  NE2 HIS A 239     -16.671 -17.572 -20.333  1.00 79.36           N
ATOM   3597  HN  HIS A 239     -11.706 -14.896 -18.036  1.00 79.36           H
ATOM   3598  N   THR A 240     -12.177 -14.060 -21.132  1.00 73.98           N
ATOM   3599  CA  THR A 240     -12.126 -13.373 -22.411  1.00 73.98           C
ATOM   3600  C   THR A 240     -10.937 -13.871 -23.236  1.00 73.98           C
ATOM   3601  O   THR A 240     -11.044 -14.029 -24.451  1.00 73.98           O
ATOM   3602  HA  THR A 240     -13.029 -13.619 -22.970  1.00 73.98           H
ATOM   3603  CB  THR A 240     -12.088 -11.868 -22.139  1.00 73.98           C
ATOM   3604  HB  THR A 240     -11.112 -11.566 -21.758  1.00 73.98           H
ATOM   3605  OG1 THR A 240     -13.187 -11.646 -21.259  1.00 73.98           O
ATOM   3606  HG1 THR A 240     -12.863 -11.586 -20.315  1.00 73.98           H
ATOM   3607  CG2 THR A 240     -12.430 -11.039 -23.379  1.00 73.98           C
ATOM   3608 1HG2 THR A 240     -13.433 -11.294 -23.720  1.00 73.98           H
ATOM   3609 2HG2 THR A 240     -11.711 -11.256 -24.169  1.00 73.98           H
ATOM   3610 3HG2 THR A 240     -12.388  -9.979 -23.130  1.00 73.98           H
ATOM   3611  HN  THR A 240     -12.001 -13.482 -20.335  1.00 73.98           H
ATOM   3612  N   LEU A 241      -9.833 -14.104 -22.543  1.00 72.65           N
ATOM   3613  CA  LEU A 241      -8.622 -14.570 -23.198  1.00 72.65           C
ATOM   3614  C   LEU A 241      -8.869 -15.959 -23.789  1.00 72.65           C
ATOM   3615  O   LEU A 241      -8.441 -16.248 -24.905  1.00 72.65           O
ATOM   3616  HA  LEU A 241      -8.407 -13.881 -24.014  1.00 72.65           H
ATOM   3617  CB  LEU A 241      -7.436 -14.514 -22.233  1.00 72.65           C
ATOM   3618 1HB  LEU A 241      -7.760 -14.899 -21.267  1.00 72.65           H
ATOM   3619 2HB  LEU A 241      -6.662 -15.188 -22.601  1.00 72.65           H
ATOM   3620  CG  LEU A 241      -6.811 -13.134 -22.018  1.00 72.65           C
ATOM   3621  HG  LEU A 241      -7.600 -12.446 -21.715  1.00 72.65           H
ATOM   3622  CD1 LEU A 241      -5.782 -13.169 -20.886  1.00 72.65           C
ATOM   3623 1HD1 LEU A 241      -6.269 -13.480 -19.962  1.00 72.65           H
ATOM   3624 2HD1 LEU A 241      -4.991 -13.875 -21.136  1.00 72.65           H
ATOM   3625 3HD1 LEU A 241      -5.354 -12.175 -20.754  1.00 72.65           H
ATOM   3626  CD2 LEU A 241      -6.214 -12.593 -23.319  1.00 72.65           C
ATOM   3627 1HD2 LEU A 241      -5.442 -13.275 -23.675  1.00 72.65           H
ATOM   3628 2HD2 LEU A 241      -6.999 -12.508 -24.071  1.00 72.65           H
ATOM   3629 3HD2 LEU A 241      -5.777 -11.611 -23.137  1.00 72.65           H
ATOM   3630  HN  LEU A 241      -9.757 -13.981 -21.553  1.00 72.65           H
ATOM   3631  N   ILE A 242      -9.559 -16.783 -23.013  1.00 73.77           N
ATOM   3632  CA  ILE A 242      -9.882 -18.130 -23.452  1.00 73.77           C
ATOM   3633  C   ILE A 242     -10.775 -18.058 -24.692  1.00 73.77           C
ATOM   3634  O   ILE A 242     -10.619 -18.849 -25.621  1.00 73.77           O
ATOM   3635  HA  ILE A 242      -8.946 -18.616 -23.729  1.00 73.77           H
ATOM   3636  CB  ILE A 242     -10.488 -18.937 -22.303  1.00 73.77           C
ATOM   3637  HB  ILE A 242     -11.265 -18.333 -21.834  1.00 73.77           H
ATOM   3638  CG1 ILE A 242      -9.440 -19.237 -21.230  1.00 73.77           C
ATOM   3639 1HG1 ILE A 242      -8.737 -19.983 -21.601  1.00 73.77           H
ATOM   3640 2HG1 ILE A 242      -8.865 -18.336 -21.016  1.00 73.77           H
ATOM   3641  CG2 ILE A 242     -11.158 -20.212 -22.821  1.00 73.77           C
ATOM   3642 1HG2 ILE A 242     -11.952 -19.946 -23.519  1.00 73.77           H
ATOM   3643 2HG2 ILE A 242     -10.418 -20.830 -23.330  1.00 73.77           H
ATOM   3644 3HG2 ILE A 242     -11.581 -20.766 -21.984  1.00 73.77           H
ATOM   3645  CD1 ILE A 242     -10.098 -19.744 -19.945  1.00 73.77           C
ATOM   3646 1HD1 ILE A 242     -10.782 -18.986 -19.564  1.00 73.77           H
ATOM   3647 2HD1 ILE A 242     -10.652 -20.659 -20.158  1.00 73.77           H
ATOM   3648 3HD1 ILE A 242      -9.330 -19.950 -19.200  1.00 73.77           H
ATOM   3649  HN  ILE A 242      -9.896 -16.544 -22.103  1.00 73.77           H
ATOM   3650  N   GLN A 243     -11.693 -17.103 -24.666  1.00 71.77           N
ATOM   3651  CA  GLN A 243     -12.675 -16.979 -25.729  1.00 71.77           C
ATOM   3652  C   GLN A 243     -12.014 -16.449 -27.003  1.00 71.77           C
ATOM   3653  O   GLN A 243     -12.473 -16.733 -28.109  1.00 71.77           O
ATOM   3654  HA  GLN A 243     -13.048 -17.989 -25.898  1.00 71.77           H
ATOM   3655  CB  GLN A 243     -13.838 -16.082 -25.301  1.00 71.77           C
ATOM   3656 1HB  GLN A 243     -13.451 -15.197 -24.793  1.00 71.77           H
ATOM   3657 2HB  GLN A 243     -14.377 -15.733 -26.181  1.00 71.77           H
ATOM   3658  CG  GLN A 243     -14.796 -16.831 -24.372  1.00 71.77           C
ATOM   3659 1HG  GLN A 243     -15.021 -17.811 -24.792  1.00 71.77           H
ATOM   3660 2HG  GLN A 243     -14.316 -17.000 -23.408  1.00 71.77           H
ATOM   3661  CD  GLN A 243     -16.093 -16.045 -24.172  1.00 71.77           C
ATOM   3662  OE1 GLN A 243     -16.165 -14.848 -24.399  1.00 71.77           O
ATOM   3663  NE2 GLN A 243     -17.110 -16.782 -23.736  1.00 71.77           N
ATOM   3664 1HE2 GLN A 243     -16.984 -17.760 -23.570  1.00 71.77           H
ATOM   3665 2HE2 GLN A 243     -18.002 -16.358 -23.575  1.00 71.77           H
ATOM   3666  HN  GLN A 243     -11.771 -16.422 -23.937  1.00 71.77           H
ATOM   3667  N   ALA A 244     -10.948 -15.688 -26.806  1.00 65.25           N
ATOM   3668  CA  ALA A 244     -10.087 -15.305 -27.912  1.00 65.25           C
ATOM   3669  C   ALA A 244      -9.649 -16.560 -28.671  1.00 65.25           C
ATOM   3670  O   ALA A 244      -9.721 -17.667 -28.140  1.00 65.25           O
ATOM   3671  HA  ALA A 244     -10.668 -14.671 -28.581  1.00 65.25           H
ATOM   3672  CB  ALA A 244      -8.899 -14.501 -27.380  1.00 65.25           C
ATOM   3673 1HB  ALA A 244      -9.262 -13.606 -26.875  1.00 65.25           H
ATOM   3674 2HB  ALA A 244      -8.334 -15.112 -26.675  1.00 65.25           H
ATOM   3675 3HB  ALA A 244      -8.253 -14.214 -28.210  1.00 65.25           H
ATOM   3676  HN  ALA A 244     -10.670 -15.336 -25.912  1.00 65.25           H
ATOM   3677  N   LYS A 245      -9.205 -16.344 -29.900  1.00 57.48           N
ATOM   3678  CA  LYS A 245      -8.688 -17.433 -30.711  1.00 57.48           C
ATOM   3679  C   LYS A 245      -7.174 -17.277 -30.861  1.00 57.48           C
ATOM   3680  O   LYS A 245      -6.481 -18.226 -31.225  1.00 57.48           O
ATOM   3681  HA  LYS A 245      -8.888 -18.362 -30.176  1.00 57.48           H
ATOM   3682  CB  LYS A 245      -9.434 -17.510 -32.045  1.00 57.48           C
ATOM   3683 1HB  LYS A 245      -9.654 -16.504 -32.401  1.00 57.48           H
ATOM   3684 2HB  LYS A 245      -8.799 -17.982 -32.794  1.00 57.48           H
ATOM   3685  CG  LYS A 245     -10.736 -18.301 -31.900  1.00 57.48           C
ATOM   3686 1HG  LYS A 245     -10.539 -19.241 -31.385  1.00 57.48           H
ATOM   3687 2HG  LYS A 245     -11.440 -17.741 -31.284  1.00 57.48           H
ATOM   3688  CD  LYS A 245     -11.360 -18.584 -33.268  1.00 57.48           C
ATOM   3689 1HD  LYS A 245     -11.630 -17.645 -33.750  1.00 57.48           H
ATOM   3690 2HD  LYS A 245     -10.628 -19.074 -33.911  1.00 57.48           H
ATOM   3691  CE  LYS A 245     -12.601 -19.469 -33.132  1.00 57.48           C
ATOM   3692 1HE  LYS A 245     -12.353 -20.369 -32.570  1.00 57.48           H
ATOM   3693 2HE  LYS A 245     -13.370 -18.942 -32.568  1.00 57.48           H
ATOM   3694  NZ  LYS A 245     -13.122 -19.839 -34.467  1.00 57.48           N
ATOM   3695 1HZ  LYS A 245     -13.950 -20.414 -34.359  1.00 57.48           H
ATOM   3696 2HZ  LYS A 245     -13.359 -18.999 -34.982  1.00 57.48           H
ATOM   3697 3HZ  LYS A 245     -12.414 -20.358 -34.974  1.00 57.48           H
ATOM   3698  HN  LYS A 245      -9.195 -15.447 -30.342  1.00 57.48           H
ATOM   3699  N   LYS A 246      -6.704 -16.072 -30.574  1.00 55.96           N
ATOM   3700  CA  LYS A 246      -5.317 -15.727 -30.836  1.00 55.96           C
ATOM   3701  C   LYS A 246      -4.417 -16.451 -29.833  1.00 55.96           C
ATOM   3702  O   LYS A 246      -4.761 -16.568 -28.657  1.00 55.96           O
ATOM   3703  HA  LYS A 246      -5.075 -16.085 -31.837  1.00 55.96           H
ATOM   3704  CB  LYS A 246      -5.134 -14.208 -30.842  1.00 55.96           C
ATOM   3705 1HB  LYS A 246      -5.652 -13.772 -29.988  1.00 55.96           H
ATOM   3706 2HB  LYS A 246      -4.077 -13.965 -30.731  1.00 55.96           H
ATOM   3707  CG  LYS A 246      -5.671 -13.596 -32.137  1.00 55.96           C
ATOM   3708 1HG  LYS A 246      -5.246 -14.119 -32.994  1.00 55.96           H
ATOM   3709 2HG  LYS A 246      -6.752 -13.730 -32.186  1.00 55.96           H
ATOM   3710  CD  LYS A 246      -5.331 -12.107 -32.222  1.00 55.96           C
ATOM   3711 1HD  LYS A 246      -5.874 -11.562 -31.450  1.00 55.96           H
ATOM   3712 2HD  LYS A 246      -4.268 -11.961 -32.027  1.00 55.96           H
ATOM   3713  CE  LYS A 246      -5.685 -11.541 -33.599  1.00 55.96           C
ATOM   3714 1HE  LYS A 246      -5.121 -12.066 -34.370  1.00 55.96           H
ATOM   3715 2HE  LYS A 246      -6.742 -11.708 -33.807  1.00 55.96           H
ATOM   3716  NZ  LYS A 246      -5.385 -10.093 -33.657  1.00 55.96           N
ATOM   3717 1HZ  LYS A 246      -5.637  -9.732 -34.570  1.00 55.96           H
ATOM   3718 2HZ  LYS A 246      -5.917  -9.609 -32.943  1.00 55.96           H
ATOM   3719 3HZ  LYS A 246      -4.394  -9.946 -33.498  1.00 55.96           H
ATOM   3720  HN  LYS A 246      -7.252 -15.340 -30.170  1.00 55.96           H
ATOM   3721  N   SER A 247      -3.283 -16.919 -30.333  1.00 55.18           N
ATOM   3722  CA  SER A 247      -2.384 -17.724 -29.524  1.00 55.18           C
ATOM   3723  C   SER A 247      -1.813 -16.883 -28.381  1.00 55.18           C
ATOM   3724  O   SER A 247      -1.506 -17.408 -27.312  1.00 55.18           O
ATOM   3725  HA  SER A 247      -2.997 -18.536 -29.132  1.00 55.18           H
ATOM   3726  CB  SER A 247      -1.252 -18.306 -30.372  1.00 55.18           C
ATOM   3727 1HB  SER A 247      -0.764 -19.112 -29.823  1.00 55.18           H
ATOM   3728 2HB  SER A 247      -1.667 -18.744 -31.280  1.00 55.18           H
ATOM   3729  OG  SER A 247      -0.285 -17.319 -30.722  1.00 55.18           O
ATOM   3730  HG  SER A 247       0.439 -17.730 -31.276  1.00 55.18           H
ATOM   3731  HN  SER A 247      -2.976 -16.756 -31.271  1.00 55.18           H
ATOM   3732  N   SER A 248      -1.687 -15.591 -28.646  1.00 57.86           N
ATOM   3733  CA  SER A 248      -0.964 -14.709 -27.745  1.00 57.86           C
ATOM   3734  C   SER A 248      -1.617 -14.725 -26.361  1.00 57.86           C
ATOM   3735  O   SER A 248      -1.116 -14.100 -25.428  1.00 57.86           O
ATOM   3736  HA  SER A 248       0.047 -15.113 -27.696  1.00 57.86           H
ATOM   3737  CB  SER A 248      -0.916 -13.281 -28.293  1.00 57.86           C
ATOM   3738 1HB  SER A 248      -0.285 -12.667 -27.650  1.00 57.86           H
ATOM   3739 2HB  SER A 248      -0.454 -13.287 -29.280  1.00 57.86           H
ATOM   3740  OG  SER A 248      -2.214 -12.699 -28.379  1.00 57.86           O
ATOM   3741  HG  SER A 248      -2.147 -11.767 -28.736  1.00 57.86           H
ATOM   3742  HN  SER A 248      -2.068 -15.146 -29.457  1.00 57.86           H
ATOM   3743  N   LYS A 249      -2.724 -15.447 -26.273  1.00 61.40           N
ATOM   3744  CA  LYS A 249      -3.420 -15.598 -25.007  1.00 61.40           C
ATOM   3745  C   LYS A 249      -2.424 -16.038 -23.932  1.00 61.40           C
ATOM   3746  O   LYS A 249      -2.385 -15.465 -22.844  1.00 61.40           O
ATOM   3747  HA  LYS A 249      -3.815 -14.620 -24.732  1.00 61.40           H
ATOM   3748  CB  LYS A 249      -4.615 -16.541 -25.161  1.00 61.40           C
ATOM   3749 1HB  LYS A 249      -4.263 -17.544 -25.404  1.00 61.40           H
ATOM   3750 2HB  LYS A 249      -5.151 -16.613 -24.214  1.00 61.40           H
ATOM   3751  CG  LYS A 249      -5.565 -16.048 -26.254  1.00 61.40           C
ATOM   3752 1HG  LYS A 249      -6.247 -15.306 -25.841  1.00 61.40           H
ATOM   3753 2HG  LYS A 249      -4.994 -15.554 -27.041  1.00 61.40           H
ATOM   3754  CD  LYS A 249      -6.365 -17.209 -26.850  1.00 61.40           C
ATOM   3755 1HD  LYS A 249      -5.683 -17.943 -27.279  1.00 61.40           H
ATOM   3756 2HD  LYS A 249      -6.922 -17.714 -26.060  1.00 61.40           H
ATOM   3757  CE  LYS A 249      -7.332 -16.712 -27.926  1.00 61.40           C
ATOM   3758 1HE  LYS A 249      -8.043 -16.011 -27.489  1.00 61.40           H
ATOM   3759 2HE  LYS A 249      -6.782 -16.171 -28.696  1.00 61.40           H
ATOM   3760  NZ  LYS A 249      -8.059 -17.849 -28.534  1.00 61.40           N
ATOM   3761 1HZ  LYS A 249      -8.896 -17.509 -28.994  1.00 61.40           H
ATOM   3762 2HZ  LYS A 249      -7.462 -18.307 -29.214  1.00 61.40           H
ATOM   3763 3HZ  LYS A 249      -8.316 -18.512 -27.811  1.00 61.40           H
ATOM   3764  HN  LYS A 249      -3.145 -15.922 -27.046  1.00 61.40           H
ATOM   3765  N   HIS A 250      -1.644 -17.053 -24.274  1.00 67.85           N
ATOM   3766  CA  HIS A 250      -0.868 -17.770 -23.276  1.00 67.85           C
ATOM   3767  C   HIS A 250       0.115 -16.810 -22.602  1.00 67.85           C
ATOM   3768  O   HIS A 250       0.307 -16.863 -21.389  1.00 67.85           O
ATOM   3769  HA  HIS A 250      -1.576 -18.133 -22.531  1.00 67.85           H
ATOM   3770  CB  HIS A 250      -0.178 -18.987 -23.895  1.00 67.85           C
ATOM   3771 1HB  HIS A 250       0.356 -18.672 -24.791  1.00 67.85           H
ATOM   3772 2HB  HIS A 250       0.567 -19.365 -23.195  1.00 67.85           H
ATOM   3773  CG  HIS A 250      -1.122 -20.109 -24.258  1.00 67.85           C
ATOM   3774  ND1 HIS A 250      -1.640 -20.986 -23.320  1.00 67.85           N
ATOM   3775  HD1 HIS A 250      -1.452 -20.970 -22.338  1.00 67.85           H
ATOM   3776  CD2 HIS A 250      -1.635 -20.488 -25.464  1.00 67.85           C
ATOM   3777  HD2 HIS A 250      -1.432 -20.008 -26.421  1.00 67.85           H
ATOM   3778  CE1 HIS A 250      -2.428 -21.849 -23.945  1.00 67.85           C
ATOM   3779  HE1 HIS A 250      -2.982 -22.663 -23.479  1.00 67.85           H
ATOM   3780  NE2 HIS A 250      -2.423 -21.539 -25.273  1.00 67.85           N
ATOM   3781  HN  HIS A 250      -1.537 -17.385 -25.211  1.00 67.85           H
ATOM   3782  N   LYS A 251       0.711 -15.955 -23.420  1.00 68.88           N
ATOM   3783  CA  LYS A 251       1.652 -14.970 -22.916  1.00 68.88           C
ATOM   3784  C   LYS A 251       0.918 -13.996 -21.992  1.00 68.88           C
ATOM   3785  O   LYS A 251       1.348 -13.760 -20.864  1.00 68.88           O
ATOM   3786  HA  LYS A 251       2.401 -15.503 -22.330  1.00 68.88           H
ATOM   3787  CB  LYS A 251       2.385 -14.287 -24.073  1.00 68.88           C
ATOM   3788 1HB  LYS A 251       2.683 -15.032 -24.810  1.00 68.88           H
ATOM   3789 2HB  LYS A 251       1.711 -13.593 -24.575  1.00 68.88           H
ATOM   3790  CG  LYS A 251       3.620 -13.535 -23.572  1.00 68.88           C
ATOM   3791 1HG  LYS A 251       3.311 -12.701 -22.942  1.00 68.88           H
ATOM   3792 2HG  LYS A 251       4.226 -14.195 -22.952  1.00 68.88           H
ATOM   3793  CD  LYS A 251       4.456 -13.014 -24.743  1.00 68.88           C
ATOM   3794 1HD  LYS A 251       4.619 -13.816 -25.462  1.00 68.88           H
ATOM   3795 2HD  LYS A 251       3.912 -12.226 -25.262  1.00 68.88           H
ATOM   3796  CE  LYS A 251       5.804 -12.476 -24.257  1.00 68.88           C
ATOM   3797 1HE  LYS A 251       5.648 -11.586 -23.647  1.00 68.88           H
ATOM   3798 2HE  LYS A 251       6.290 -13.217 -23.621  1.00 68.88           H
ATOM   3799  NZ  LYS A 251       6.677 -12.150 -25.406  1.00 68.88           N
ATOM   3800 1HZ  LYS A 251       7.598 -11.894 -25.069  1.00 68.88           H
ATOM   3801 2HZ  LYS A 251       6.752 -12.959 -26.014  1.00 68.88           H
ATOM   3802 3HZ  LYS A 251       6.279 -11.375 -25.924  1.00 68.88           H
ATOM   3803  HN  LYS A 251       0.561 -15.929 -24.408  1.00 68.88           H
ATOM   3804  N   ALA A 252      -0.178 -13.456 -22.505  1.00 67.53           N
ATOM   3805  CA  ALA A 252      -0.936 -12.459 -21.769  1.00 67.53           C
ATOM   3806  C   ALA A 252      -1.463 -13.080 -20.474  1.00 67.53           C
ATOM   3807  O   ALA A 252      -1.498 -12.422 -19.435  1.00 67.53           O
ATOM   3808  HA  ALA A 252      -0.259 -11.642 -21.521  1.00 67.53           H
ATOM   3809  CB  ALA A 252      -2.060 -11.916 -22.654  1.00 67.53           C
ATOM   3810 1HB  ALA A 252      -1.631 -11.460 -23.546  1.00 67.53           H
ATOM   3811 2HB  ALA A 252      -2.720 -12.733 -22.945  1.00 67.53           H
ATOM   3812 3HB  ALA A 252      -2.629 -11.168 -22.101  1.00 67.53           H
ATOM   3813  HN  ALA A 252      -0.547 -13.688 -23.405  1.00 67.53           H
ATOM   3814  N   LEU A 253      -1.859 -14.340 -20.577  1.00 73.03           N
ATOM   3815  CA  LEU A 253      -2.399 -15.052 -19.431  1.00 73.03           C
ATOM   3816  C   LEU A 253      -1.305 -15.212 -18.374  1.00 73.03           C
ATOM   3817  O   LEU A 253      -1.526 -14.928 -17.198  1.00 73.03           O
ATOM   3818  HA  LEU A 253      -3.197 -14.438 -19.012  1.00 73.03           H
ATOM   3819  CB  LEU A 253      -3.029 -16.375 -19.870  1.00 73.03           C
ATOM   3820 1HB  LEU A 253      -3.604 -16.197 -20.780  1.00 73.03           H
ATOM   3821 2HB  LEU A 253      -2.229 -17.067 -20.129  1.00 73.03           H
ATOM   3822  CG  LEU A 253      -3.943 -17.054 -18.848  1.00 73.03           C
ATOM   3823  HG  LEU A 253      -3.514 -16.909 -17.857  1.00 73.03           H
ATOM   3824  CD1 LEU A 253      -5.330 -16.410 -18.839  1.00 73.03           C
ATOM   3825 1HD1 LEU A 253      -5.239 -15.355 -18.580  1.00 73.03           H
ATOM   3826 2HD1 LEU A 253      -5.781 -16.503 -19.827  1.00 73.03           H
ATOM   3827 3HD1 LEU A 253      -5.959 -16.912 -18.104  1.00 73.03           H
ATOM   3828  CD2 LEU A 253      -4.013 -18.563 -19.093  1.00 73.03           C
ATOM   3829 1HD2 LEU A 253      -4.406 -18.751 -20.093  1.00 73.03           H
ATOM   3830 2HD2 LEU A 253      -3.015 -18.992 -19.009  1.00 73.03           H
ATOM   3831 3HD2 LEU A 253      -4.669 -19.021 -18.353  1.00 73.03           H
ATOM   3832  HN  LEU A 253      -1.816 -14.872 -21.423  1.00 73.03           H
ATOM   3833  N   LYS A 254      -0.147 -15.668 -18.832  1.00 75.50           N
ATOM   3834  CA  LYS A 254       0.972 -15.900 -17.935  1.00 75.50           C
ATOM   3835  C   LYS A 254       1.307 -14.602 -17.198  1.00 75.50           C
ATOM   3836  O   LYS A 254       1.435 -14.594 -15.974  1.00 75.50           O
ATOM   3837  HA  LYS A 254       0.656 -16.642 -17.202  1.00 75.50           H
ATOM   3838  CB  LYS A 254       2.156 -16.495 -18.700  1.00 75.50           C
ATOM   3839 1HB  LYS A 254       1.833 -17.380 -19.247  1.00 75.50           H
ATOM   3840 2HB  LYS A 254       2.514 -15.778 -19.439  1.00 75.50           H
ATOM   3841  CG  LYS A 254       3.295 -16.865 -17.747  1.00 75.50           C
ATOM   3842 1HG  LYS A 254       3.680 -15.964 -17.269  1.00 75.50           H
ATOM   3843 2HG  LYS A 254       2.915 -17.509 -16.954  1.00 75.50           H
ATOM   3844  CD  LYS A 254       4.425 -17.577 -18.493  1.00 75.50           C
ATOM   3845 1HD  LYS A 254       4.040 -18.478 -18.969  1.00 75.50           H
ATOM   3846 2HD  LYS A 254       4.803 -16.934 -19.287  1.00 75.50           H
ATOM   3847  CE  LYS A 254       5.565 -17.943 -17.540  1.00 75.50           C
ATOM   3848 1HE  LYS A 254       6.006 -17.037 -17.125  1.00 75.50           H
ATOM   3849 2HE  LYS A 254       5.174 -18.520 -16.701  1.00 75.50           H
ATOM   3850  NZ  LYS A 254       6.601 -18.727 -18.249  1.00 75.50           N
ATOM   3851 1HZ  LYS A 254       7.358 -18.942 -17.610  1.00 75.50           H
ATOM   3852 2HZ  LYS A 254       6.195 -19.589 -18.594  1.00 75.50           H
ATOM   3853 3HZ  LYS A 254       6.959 -18.186 -19.028  1.00 75.50           H
ATOM   3854  HN  LYS A 254       0.030 -15.878 -19.793  1.00 75.50           H
ATOM   3855  N   VAL A 255       1.438 -13.535 -17.973  1.00 72.76           N
ATOM   3856  CA  VAL A 255       1.722 -12.228 -17.405  1.00 72.76           C
ATOM   3857  C   VAL A 255       0.711 -11.927 -16.297  1.00 72.76           C
ATOM   3858  O   VAL A 255       1.089 -11.514 -15.202  1.00 72.76           O
ATOM   3859  HA  VAL A 255       2.720 -12.269 -16.968  1.00 72.76           H
ATOM   3860  CB  VAL A 255       1.732 -11.169 -18.509  1.00 72.76           C
ATOM   3861  HB  VAL A 255       0.888 -11.366 -19.170  1.00 72.76           H
ATOM   3862  CG1 VAL A 255       1.554  -9.766 -17.925  1.00 72.76           C
ATOM   3863 1HG1 VAL A 255       0.603  -9.711 -17.396  1.00 72.76           H
ATOM   3864 2HG1 VAL A 255       2.368  -9.556 -17.231  1.00 72.76           H
ATOM   3865 3HG1 VAL A 255       1.565  -9.033 -18.731  1.00 72.76           H
ATOM   3866  CG2 VAL A 255       3.012 -11.258 -19.342  1.00 72.76           C
ATOM   3867 1HG2 VAL A 255       3.877 -11.099 -18.698  1.00 72.76           H
ATOM   3868 2HG2 VAL A 255       3.078 -12.243 -19.803  1.00 72.76           H
ATOM   3869 3HG2 VAL A 255       2.993 -10.494 -20.120  1.00 72.76           H
ATOM   3870  HN  VAL A 255       1.353 -13.554 -18.969  1.00 72.76           H
ATOM   3871  N   THR A 256      -0.555 -12.145 -16.620  1.00 73.08           N
ATOM   3872  CA  THR A 256      -1.634 -11.734 -15.738  1.00 73.08           C
ATOM   3873  C   THR A 256      -1.561 -12.496 -14.414  1.00 73.08           C
ATOM   3874  O   THR A 256      -1.688 -11.903 -13.344  1.00 73.08           O
ATOM   3875  HA  THR A 256      -1.504 -10.677 -15.506  1.00 73.08           H
ATOM   3876  CB  THR A 256      -2.956 -11.934 -16.482  1.00 73.08           C
ATOM   3877  HB  THR A 256      -3.065 -12.968 -16.810  1.00 73.08           H
ATOM   3878  OG1 THR A 256      -2.920 -10.960 -17.522  1.00 73.08           O
ATOM   3879  HG1 THR A 256      -2.901 -11.412 -18.414  1.00 73.08           H
ATOM   3880  CG2 THR A 256      -4.169 -11.534 -15.640  1.00 73.08           C
ATOM   3881 1HG2 THR A 256      -4.092 -10.481 -15.369  1.00 73.08           H
ATOM   3882 2HG2 THR A 256      -4.198 -12.141 -14.735  1.00 73.08           H
ATOM   3883 3HG2 THR A 256      -5.080 -11.696 -16.215  1.00 73.08           H
ATOM   3884  HN  THR A 256      -0.848 -12.593 -17.465  1.00 73.08           H
ATOM   3885  N   ILE A 257      -1.357 -13.800 -14.529  1.00 76.82           N
ATOM   3886  CA  ILE A 257      -1.306 -14.657 -13.357  1.00 76.82           C
ATOM   3887  C   ILE A 257      -0.140 -14.225 -12.465  1.00 76.82           C
ATOM   3888  O   ILE A 257      -0.289 -14.123 -11.248  1.00 76.82           O
ATOM   3889  HA  ILE A 257      -2.235 -14.511 -12.805  1.00 76.82           H
ATOM   3890  CB  ILE A 257      -1.251 -16.129 -13.770  1.00 76.82           C
ATOM   3891  HB  ILE A 257      -0.475 -16.243 -14.527  1.00 76.82           H
ATOM   3892  CG1 ILE A 257      -2.571 -16.569 -14.407  1.00 76.82           C
ATOM   3893 1HG1 ILE A 257      -3.343 -16.638 -13.641  1.00 76.82           H
ATOM   3894 2HG1 ILE A 257      -2.901 -15.818 -15.125  1.00 76.82           H
ATOM   3895  CG2 ILE A 257      -0.862 -17.017 -12.587  1.00 76.82           C
ATOM   3896 1HG2 ILE A 257       0.120 -16.721 -12.218  1.00 76.82           H
ATOM   3897 2HG2 ILE A 257      -1.598 -16.904 -11.790  1.00 76.82           H
ATOM   3898 3HG2 ILE A 257      -0.831 -18.058 -12.908  1.00 76.82           H
ATOM   3899  CD1 ILE A 257      -2.418 -17.920 -15.108  1.00 76.82           C
ATOM   3900 1HD1 ILE A 257      -1.663 -17.841 -15.889  1.00 76.82           H
ATOM   3901 2HD1 ILE A 257      -2.112 -18.673 -14.382  1.00 76.82           H
ATOM   3902 3HD1 ILE A 257      -3.371 -18.209 -15.551  1.00 76.82           H
ATOM   3903  HN  ILE A 257      -1.227 -14.271 -15.402  1.00 76.82           H
ATOM   3904  N   THR A 258       0.995 -13.983 -13.105  1.00 78.96           N
ATOM   3905  CA  THR A 258       2.211 -13.663 -12.377  1.00 78.96           C
ATOM   3906  C   THR A 258       1.990 -12.444 -11.480  1.00 78.96           C
ATOM   3907  O   THR A 258       2.374 -12.451 -10.311  1.00 78.96           O
ATOM   3908  HA  THR A 258       2.451 -14.502 -11.724  1.00 78.96           H
ATOM   3909  CB  THR A 258       3.335 -13.471 -13.397  1.00 78.96           C
ATOM   3910  HB  THR A 258       3.120 -12.633 -14.061  1.00 78.96           H
ATOM   3911  OG1 THR A 258       3.451 -14.742 -14.030  1.00 78.96           O
ATOM   3912  HG1 THR A 258       2.825 -14.796 -14.808  1.00 78.96           H
ATOM   3913  CG2 THR A 258       4.697 -13.259 -12.734  1.00 78.96           C
ATOM   3914 1HG2 THR A 258       4.943 -14.127 -12.123  1.00 78.96           H
ATOM   3915 2HG2 THR A 258       4.660 -12.370 -12.103  1.00 78.96           H
ATOM   3916 3HG2 THR A 258       5.459 -13.127 -13.502  1.00 78.96           H
ATOM   3917  HN  THR A 258       1.090 -14.003 -14.100  1.00 78.96           H
ATOM   3918  N   VAL A 259       1.372 -11.426 -12.060  1.00 73.98           N
ATOM   3919  CA  VAL A 259       1.161 -10.175 -11.350  1.00 73.98           C
ATOM   3920  C   VAL A 259       0.265 -10.428 -10.136  1.00 73.98           C
ATOM   3921  O   VAL A 259       0.538  -9.931  -9.045  1.00 73.98           O
ATOM   3922  HA  VAL A 259       2.133  -9.827 -11.002  1.00 73.98           H
ATOM   3923  CB  VAL A 259       0.593  -9.122 -12.304  1.00 73.98           C
ATOM   3924  HB  VAL A 259      -0.292  -9.543 -12.780  1.00 73.98           H
ATOM   3925  CG1 VAL A 259       0.165  -7.866 -11.541  1.00 73.98           C
ATOM   3926 1HG1 VAL A 259      -0.602  -8.128 -10.812  1.00 73.98           H
ATOM   3927 2HG1 VAL A 259       1.027  -7.443 -11.025  1.00 73.98           H
ATOM   3928 3HG1 VAL A 259      -0.235  -7.134 -12.242  1.00 73.98           H
ATOM   3929  CG2 VAL A 259       1.600  -8.779 -13.404  1.00 73.98           C
ATOM   3930 1HG2 VAL A 259       2.511  -8.387 -12.952  1.00 73.98           H
ATOM   3931 2HG2 VAL A 259       1.834  -9.677 -13.975  1.00 73.98           H
ATOM   3932 3HG2 VAL A 259       1.171  -8.028 -14.067  1.00 73.98           H
ATOM   3933  HN  VAL A 259       1.018 -11.445 -12.995  1.00 73.98           H
ATOM   3934  N   LEU A 260      -0.787 -11.200 -10.367  1.00 75.97           N
ATOM   3935  CA  LEU A 260      -1.745 -11.494  -9.315  1.00 75.97           C
ATOM   3936  C   LEU A 260      -1.032 -12.214  -8.169  1.00 75.97           C
ATOM   3937  O   LEU A 260      -1.215 -11.867  -7.003  1.00 75.97           O
ATOM   3938  HA  LEU A 260      -2.124 -10.542  -8.943  1.00 75.97           H
ATOM   3939  CB  LEU A 260      -2.939 -12.267  -9.879  1.00 75.97           C
ATOM   3940 1HB  LEU A 260      -3.429 -11.644 -10.628  1.00 75.97           H
ATOM   3941 2HB  LEU A 260      -2.564 -13.150 -10.395  1.00 75.97           H
ATOM   3942  CG  LEU A 260      -3.991 -12.713  -8.861  1.00 75.97           C
ATOM   3943  HG  LEU A 260      -3.500 -13.338  -8.114  1.00 75.97           H
ATOM   3944  CD1 LEU A 260      -4.585 -11.511  -8.124  1.00 75.97           C
ATOM   3945 1HD1 LEU A 260      -3.793 -10.979  -7.598  1.00 75.97           H
ATOM   3946 2HD1 LEU A 260      -5.057 -10.841  -8.843  1.00 75.97           H
ATOM   3947 3HD1 LEU A 260      -5.329 -11.857  -7.406  1.00 75.97           H
ATOM   3948  CD2 LEU A 260      -5.070 -13.569  -9.526  1.00 75.97           C
ATOM   3949 1HD2 LEU A 260      -5.563 -12.989 -10.307  1.00 75.97           H
ATOM   3950 2HD2 LEU A 260      -4.612 -14.454  -9.966  1.00 75.97           H
ATOM   3951 3HD2 LEU A 260      -5.804 -13.873  -8.780  1.00 75.97           H
ATOM   3952  HN  LEU A 260      -0.989 -11.620 -11.252  1.00 75.97           H
ATOM   3953  N   THR A 261      -0.234 -13.205  -8.540  1.00 83.60           N
ATOM   3954  CA  THR A 261       0.425 -14.044  -7.554  1.00 83.60           C
ATOM   3955  C   THR A 261       1.357 -13.205  -6.677  1.00 83.60           C
ATOM   3956  O   THR A 261       1.399 -13.385  -5.461  1.00 83.60           O
ATOM   3957  HA  THR A 261      -0.336 -14.467  -6.899  1.00 83.60           H
ATOM   3958  CB  THR A 261       1.143 -15.172  -8.298  1.00 83.60           C
ATOM   3959  HB  THR A 261       1.927 -14.776  -8.943  1.00 83.60           H
ATOM   3960  OG1 THR A 261       0.095 -15.872  -8.963  1.00 83.60           O
ATOM   3961  HG1 THR A 261      -0.076 -15.462  -9.859  1.00 83.60           H
ATOM   3962  CG2 THR A 261       1.741 -16.212  -7.348  1.00 83.60           C
ATOM   3963 1HG2 THR A 261       0.947 -16.657  -6.750  1.00 83.60           H
ATOM   3964 2HG2 THR A 261       2.465 -15.730  -6.691  1.00 83.60           H
ATOM   3965 3HG2 THR A 261       2.239 -16.990  -7.928  1.00 83.60           H
ATOM   3966  HN  THR A 261      -0.037 -13.437  -9.493  1.00 83.60           H
ATOM   3967  N   VAL A 262       2.080 -12.307  -7.329  1.00 81.73           N
ATOM   3968  CA  VAL A 262       3.058 -11.487  -6.634  1.00 81.73           C
ATOM   3969  C   VAL A 262       2.343 -10.618  -5.597  1.00 81.73           C
ATOM   3970  O   VAL A 262       2.811 -10.481  -4.467  1.00 81.73           O
ATOM   3971  HA  VAL A 262       3.743 -12.158  -6.116  1.00 81.73           H
ATOM   3972  CB  VAL A 262       3.867 -10.669  -7.642  1.00 81.73           C
ATOM   3973  HB  VAL A 262       3.165 -10.155  -8.298  1.00 81.73           H
ATOM   3974  CG1 VAL A 262       4.713  -9.608  -6.935  1.00 81.73           C
ATOM   3975 1HG1 VAL A 262       4.061  -8.933  -6.382  1.00 81.73           H
ATOM   3976 2HG1 VAL A 262       5.403 -10.094  -6.246  1.00 81.73           H
ATOM   3977 3HG1 VAL A 262       5.278  -9.042  -7.676  1.00 81.73           H
ATOM   3978  CG2 VAL A 262       4.740 -11.578  -8.510  1.00 81.73           C
ATOM   3979 1HG2 VAL A 262       5.431 -12.132  -7.875  1.00 81.73           H
ATOM   3980 2HG2 VAL A 262       4.107 -12.278  -9.055  1.00 81.73           H
ATOM   3981 3HG2 VAL A 262       5.305 -10.971  -9.218  1.00 81.73           H
ATOM   3982  HN  VAL A 262       2.007 -12.136  -8.311  1.00 81.73           H
ATOM   3983  N   PHE A 263       1.221 -10.053  -6.017  1.00 77.35           N
ATOM   3984  CA  PHE A 263       0.450  -9.181  -5.147  1.00 77.35           C
ATOM   3985  C   PHE A 263      -0.058  -9.941  -3.920  1.00 77.35           C
ATOM   3986  O   PHE A 263       0.129  -9.497  -2.789  1.00 77.35           O
ATOM   3987  HA  PHE A 263       1.113  -8.378  -4.826  1.00 77.35           H
ATOM   3988  CB  PHE A 263      -0.749  -8.686  -5.958  1.00 77.35           C
ATOM   3989 1HB  PHE A 263      -0.385  -8.150  -6.835  1.00 77.35           H
ATOM   3990 2HB  PHE A 263      -1.310  -9.547  -6.321  1.00 77.35           H
ATOM   3991  CG  PHE A 263      -1.695  -7.772  -5.176  1.00 77.35           C
ATOM   3992  CD1 PHE A 263      -2.804  -8.290  -4.583  1.00 77.35           C
ATOM   3993  HD1 PHE A 263      -3.019  -9.355  -4.665  1.00 77.35           H
ATOM   3994  CD2 PHE A 263      -1.426  -6.443  -5.074  1.00 77.35           C
ATOM   3995  HD2 PHE A 263      -0.537  -6.029  -5.549  1.00 77.35           H
ATOM   3996  CE1 PHE A 263      -3.682  -7.442  -3.858  1.00 77.35           C
ATOM   3997  HE1 PHE A 263      -4.571  -7.857  -3.383  1.00 77.35           H
ATOM   3998  CE2 PHE A 263      -2.304  -5.595  -4.348  1.00 77.35           C
ATOM   3999  HE2 PHE A 263      -2.089  -4.530  -4.266  1.00 77.35           H
ATOM   4000  CZ  PHE A 263      -3.414  -6.113  -3.755  1.00 77.35           C
ATOM   4001  HZ  PHE A 263      -4.087  -5.462  -3.198  1.00 77.35           H
ATOM   4002  HN  PHE A 263       0.838 -10.183  -6.932  1.00 77.35           H
ATOM   4003  N   VAL A 264      -0.692 -11.074  -4.186  1.00 82.88           N
ATOM   4004  CA  VAL A 264      -1.322 -11.845  -3.128  1.00 82.88           C
ATOM   4005  C   VAL A 264      -0.263 -12.261  -2.105  1.00 82.88           C
ATOM   4006  O   VAL A 264      -0.463 -12.109  -0.901  1.00 82.88           O
ATOM   4007  HA  VAL A 264      -2.048 -11.197  -2.636  1.00 82.88           H
ATOM   4008  CB  VAL A 264      -2.076 -13.035  -3.725  1.00 82.88           C
ATOM   4009  HB  VAL A 264      -1.385 -13.581  -4.367  1.00 82.88           H
ATOM   4010  CG1 VAL A 264      -2.552 -13.989  -2.628  1.00 82.88           C
ATOM   4011 1HG1 VAL A 264      -1.691 -14.363  -2.074  1.00 82.88           H
ATOM   4012 2HG1 VAL A 264      -3.219 -13.458  -1.949  1.00 82.88           H
ATOM   4013 3HG1 VAL A 264      -3.085 -14.826  -3.080  1.00 82.88           H
ATOM   4014  CG2 VAL A 264      -3.248 -12.564  -4.588  1.00 82.88           C
ATOM   4015 1HG2 VAL A 264      -3.939 -11.983  -3.977  1.00 82.88           H
ATOM   4016 2HG2 VAL A 264      -2.874 -11.943  -5.402  1.00 82.88           H
ATOM   4017 3HG2 VAL A 264      -3.767 -13.429  -5.000  1.00 82.88           H
ATOM   4018  HN  VAL A 264      -0.778 -11.465  -5.102  1.00 82.88           H
ATOM   4019  N   LEU A 265       0.842 -12.778  -2.623  1.00 87.91           N
ATOM   4020  CA  LEU A 265       1.865 -13.362  -1.772  1.00 87.91           C
ATOM   4021  C   LEU A 265       2.486 -12.267  -0.902  1.00 87.91           C
ATOM   4022  O   LEU A 265       2.948 -12.536   0.205  1.00 87.91           O
ATOM   4023  HA  LEU A 265       1.374 -14.084  -1.119  1.00 87.91           H
ATOM   4024  CB  LEU A 265       2.885 -14.133  -2.612  1.00 87.91           C
ATOM   4025 1HB  LEU A 265       3.228 -13.483  -3.417  1.00 87.91           H
ATOM   4026 2HB  LEU A 265       3.751 -14.350  -1.987  1.00 87.91           H
ATOM   4027  CG  LEU A 265       2.394 -15.445  -3.227  1.00 87.91           C
ATOM   4028  HG  LEU A 265       1.537 -15.223  -3.864  1.00 87.91           H
ATOM   4029  CD1 LEU A 265       3.470 -16.070  -4.117  1.00 87.91           C
ATOM   4030 1HD1 LEU A 265       3.722 -15.380  -4.922  1.00 87.91           H
ATOM   4031 2HD1 LEU A 265       4.359 -16.275  -3.522  1.00 87.91           H
ATOM   4032 3HD1 LEU A 265       3.094 -17.001  -4.542  1.00 87.91           H
ATOM   4033  CD2 LEU A 265       1.912 -16.412  -2.144  1.00 87.91           C
ATOM   4034 1HD2 LEU A 265       2.734 -16.632  -1.462  1.00 87.91           H
ATOM   4035 2HD2 LEU A 265       1.092 -15.957  -1.589  1.00 87.91           H
ATOM   4036 3HD2 LEU A 265       1.569 -17.336  -2.608  1.00 87.91           H
ATOM   4037  HN  LEU A 265       1.043 -12.801  -3.602  1.00 87.91           H
ATOM   4038  N   SER A 266       2.477 -11.055  -1.437  1.00 86.52           N
ATOM   4039  CA  SER A 266       3.123  -9.938  -0.770  1.00 86.52           C
ATOM   4040  C   SER A 266       2.180  -9.336   0.274  1.00 86.52           C
ATOM   4041  O   SER A 266       2.610  -8.971   1.367  1.00 86.52           O
ATOM   4042  HA  SER A 266       4.006 -10.359  -0.290  1.00 86.52           H
ATOM   4043  CB  SER A 266       3.552  -8.868  -1.777  1.00 86.52           C
ATOM   4044 1HB  SER A 266       3.992  -8.025  -1.244  1.00 86.52           H
ATOM   4045 2HB  SER A 266       4.327  -9.273  -2.427  1.00 86.52           H
ATOM   4046  OG  SER A 266       2.460  -8.411  -2.569  1.00 86.52           O
ATOM   4047  HG  SER A 266       2.421  -8.924  -3.426  1.00 86.52           H
ATOM   4048  HN  SER A 266       2.040 -10.831  -2.309  1.00 86.52           H
ATOM   4049  N   GLN A 267       0.912  -9.250  -0.100  1.00 85.66           N
ATOM   4050  CA  GLN A 267      -0.043  -8.467   0.666  1.00 85.66           C
ATOM   4051  C   GLN A 267      -0.783  -9.360   1.663  1.00 85.66           C
ATOM   4052  O   GLN A 267      -1.131  -8.919   2.757  1.00 85.66           O
ATOM   4053  HA  GLN A 267       0.552  -7.728   1.201  1.00 85.66           H
ATOM   4054  CB  GLN A 267      -1.026  -7.745  -0.258  1.00 85.66           C
ATOM   4055 1HB  GLN A 267      -1.556  -8.474  -0.872  1.00 85.66           H
ATOM   4056 2HB  GLN A 267      -1.776  -7.225   0.338  1.00 85.66           H
ATOM   4057  CG  GLN A 267      -0.299  -6.744  -1.158  1.00 85.66           C
ATOM   4058 1HG  GLN A 267       0.431  -7.268  -1.775  1.00 85.66           H
ATOM   4059 2HG  GLN A 267      -1.012  -6.276  -1.837  1.00 85.66           H
ATOM   4060  CD  GLN A 267       0.404  -5.669  -0.327  1.00 85.66           C
ATOM   4061  OE1 GLN A 267      -0.139  -5.127   0.621  1.00 85.66           O
ATOM   4062  NE2 GLN A 267       1.640  -5.393  -0.735  1.00 85.66           N
ATOM   4063 1HE2 GLN A 267       2.026  -5.874  -1.521  1.00 85.66           H
ATOM   4064 2HE2 GLN A 267       2.182  -4.703  -0.255  1.00 85.66           H
ATOM   4065  HN  GLN A 267       0.535  -9.703  -0.909  1.00 85.66           H
ATOM   4066  N   PHE A 268      -1.001 -10.600   1.250  1.00 88.17           N
ATOM   4067  CA  PHE A 268      -1.851 -11.503   2.008  1.00 88.17           C
ATOM   4068  C   PHE A 268      -1.331 -11.676   3.436  1.00 88.17           C
ATOM   4069  O   PHE A 268      -2.078 -11.505   4.398  1.00 88.17           O
ATOM   4070  HA  PHE A 268      -2.847 -11.061   2.037  1.00 88.17           H
ATOM   4071  CB  PHE A 268      -1.813 -12.856   1.295  1.00 88.17           C
ATOM   4072 1HB  PHE A 268      -2.143 -12.723   0.265  1.00 88.17           H
ATOM   4073 2HB  PHE A 268      -0.782 -13.206   1.257  1.00 88.17           H
ATOM   4074  CG  PHE A 268      -2.678 -13.932   1.957  1.00 88.17           C
ATOM   4075  CD1 PHE A 268      -2.100 -14.881   2.741  1.00 88.17           C
ATOM   4076  HD1 PHE A 268      -1.021 -14.875   2.899  1.00 88.17           H
ATOM   4077  CD2 PHE A 268      -4.023 -13.939   1.760  1.00 88.17           C
ATOM   4078  HD2 PHE A 268      -4.486 -13.179   1.131  1.00 88.17           H
ATOM   4079  CE1 PHE A 268      -2.902 -15.879   3.355  1.00 88.17           C
ATOM   4080  HE1 PHE A 268      -2.439 -16.639   3.984  1.00 88.17           H
ATOM   4081  CE2 PHE A 268      -4.825 -14.937   2.374  1.00 88.17           C
ATOM   4082  HE2 PHE A 268      -5.904 -14.943   2.216  1.00 88.17           H
ATOM   4083  CZ  PHE A 268      -4.248 -15.886   3.158  1.00 88.17           C
ATOM   4084  HZ  PHE A 268      -4.863 -16.652   3.630  1.00 88.17           H
ATOM   4085  HN  PHE A 268      -0.610 -10.989   0.416  1.00 88.17           H
ATOM   4086  N   PRO A 269      -0.046 -12.019   3.600  1.00 92.88           N
ATOM   4087  CA  PRO A 269       0.489 -12.328   4.928  1.00 92.88           C
ATOM   4088  C   PRO A 269       0.208 -11.223   5.934  1.00 92.88           C
ATOM   4089  O   PRO A 269      -0.202 -11.495   7.062  1.00 92.88           O
ATOM   4090  HA  PRO A 269      -0.001 -13.213   5.333  1.00 92.88           H
ATOM   4091  CB  PRO A 269       1.989 -12.504   4.683  1.00 92.88           C
ATOM   4092 1HB  PRO A 269       2.531 -11.569   4.826  1.00 92.88           H
ATOM   4093 2HB  PRO A 269       2.424 -13.232   5.367  1.00 92.88           H
ATOM   4094  CG  PRO A 269       2.057 -12.978   3.236  1.00 92.88           C
ATOM   4095 1HG  PRO A 269       3.043 -12.814   2.802  1.00 92.88           H
ATOM   4096 2HG  PRO A 269       1.858 -14.047   3.151  1.00 92.88           H
ATOM   4097  CD  PRO A 269       0.986 -12.143   2.554  1.00 92.88           C
ATOM   4098 1HD  PRO A 269       1.366 -11.167   2.250  1.00 92.88           H
ATOM   4099 2HD  PRO A 269       0.605 -12.628   1.655  1.00 92.88           H
ATOM   4100  N   TYR A 270       0.438  -9.994   5.496  1.00 91.45           N
ATOM   4101  CA  TYR A 270       0.280  -8.845   6.371  1.00 91.45           C
ATOM   4102  C   TYR A 270      -1.176  -8.692   6.815  1.00 91.45           C
ATOM   4103  O   TYR A 270      -1.449  -8.463   7.992  1.00 91.45           O
ATOM   4104  HA  TYR A 270       0.905  -9.003   7.250  1.00 91.45           H
ATOM   4105  CB  TYR A 270       0.679  -7.624   5.540  1.00 91.45           C
ATOM   4106 1HB  TYR A 270       1.749  -7.668   5.340  1.00 91.45           H
ATOM   4107 2HB  TYR A 270       0.172  -7.672   4.576  1.00 91.45           H
ATOM   4108  CG  TYR A 270       0.354  -6.286   6.206  1.00 91.45           C
ATOM   4109  CD1 TYR A 270      -0.603  -5.456   5.656  1.00 91.45           C
ATOM   4110  HD1 TYR A 270      -1.126  -5.755   4.748  1.00 91.45           H
ATOM   4111  CD2 TYR A 270       1.016  -5.908   7.356  1.00 91.45           C
ATOM   4112  HD2 TYR A 270       1.771  -6.563   7.790  1.00 91.45           H
ATOM   4113  CE1 TYR A 270      -0.909  -4.196   6.283  1.00 91.45           C
ATOM   4114  HE1 TYR A 270      -1.662  -3.531   5.859  1.00 91.45           H
ATOM   4115  CE2 TYR A 270       0.710  -4.648   7.982  1.00 91.45           C
ATOM   4116  HE2 TYR A 270       1.226  -4.337   8.891  1.00 91.45           H
ATOM   4117  CZ  TYR A 270      -0.237  -3.854   7.415  1.00 91.45           C
ATOM   4118  OH  TYR A 270      -0.527  -2.664   8.007  1.00 91.45           O
ATOM   4119  HH  TYR A 270      -0.023  -2.579   8.866  1.00 91.45           H
ATOM   4120  HN  TYR A 270       0.728  -9.778   4.563  1.00 91.45           H
ATOM   4121  N   ASN A 271      -2.073  -8.823   5.849  1.00 89.59           N
ATOM   4122  CA  ASN A 271      -3.487  -8.606   6.105  1.00 89.59           C
ATOM   4123  C   ASN A 271      -4.005  -9.701   7.039  1.00 89.59           C
ATOM   4124  O   ASN A 271      -4.952  -9.482   7.793  1.00 89.59           O
ATOM   4125  HA  ASN A 271      -3.548  -7.614   6.552  1.00 89.59           H
ATOM   4126  CB  ASN A 271      -4.298  -8.667   4.809  1.00 89.59           C
ATOM   4127 1HB  ASN A 271      -3.952  -9.501   4.199  1.00 89.59           H
ATOM   4128 2HB  ASN A 271      -5.346  -8.855   5.040  1.00 89.59           H
ATOM   4129  CG  ASN A 271      -4.170  -7.363   4.020  1.00 89.59           C
ATOM   4130  OD1 ASN A 271      -4.636  -6.312   4.428  1.00 89.59           O
ATOM   4131  ND2 ASN A 271      -3.514  -7.488   2.870  1.00 89.59           N
ATOM   4132 1HD2 ASN A 271      -3.156  -8.380   2.593  1.00 89.59           H
ATOM   4133 2HD2 ASN A 271      -3.378  -6.691   2.282  1.00 89.59           H
ATOM   4134  HN  ASN A 271      -1.848  -9.072   4.907  1.00 89.59           H
ATOM   4135  N   CYS A 272      -3.362 -10.856   6.959  1.00 92.94           N
ATOM   4136  CA  CYS A 272      -3.680 -11.954   7.856  1.00 92.94           C
ATOM   4137  C   CYS A 272      -3.417 -11.494   9.291  1.00 92.94           C
ATOM   4138  O   CYS A 272      -4.265 -11.662  10.166  1.00 92.94           O
ATOM   4139  HA  CYS A 272      -4.736 -12.182   7.710  1.00 92.94           H
ATOM   4140  CB  CYS A 272      -2.890 -13.217   7.507  1.00 92.94           C
ATOM   4141 1HB  CYS A 272      -1.832 -12.977   7.404  1.00 92.94           H
ATOM   4142 2HB  CYS A 272      -2.974 -13.944   8.315  1.00 92.94           H
ATOM   4143  SG  CYS A 272      -3.521 -13.940   5.949  1.00 92.94           S
ATOM   4144  HG  CYS A 272      -2.960 -13.044   5.142  1.00 92.94           H
ATOM   4145  HN  CYS A 272      -2.636 -11.048   6.298  1.00 92.94           H
ATOM   4146  N   ILE A 273      -2.238 -10.924   9.489  1.00 93.47           N
ATOM   4147  CA  ILE A 273      -1.830 -10.486  10.813  1.00 93.47           C
ATOM   4148  C   ILE A 273      -2.719  -9.322  11.257  1.00 93.47           C
ATOM   4149  O   ILE A 273      -3.104  -9.240  12.422  1.00 93.47           O
ATOM   4150  HA  ILE A 273      -1.989 -11.321  11.496  1.00 93.47           H
ATOM   4151  CB  ILE A 273      -0.335 -10.161  10.834  1.00 93.47           C
ATOM   4152  HB  ILE A 273      -0.139  -9.408  10.071  1.00 93.47           H
ATOM   4153  CG1 ILE A 273       0.499 -11.394  10.478  1.00 93.47           C
ATOM   4154 1HG1 ILE A 273       0.220 -11.752   9.487  1.00 93.47           H
ATOM   4155 2HG1 ILE A 273       1.554 -11.123  10.435  1.00 93.47           H
ATOM   4156  CG2 ILE A 273       0.076  -9.559  12.179  1.00 93.47           C
ATOM   4157 1HG2 ILE A 273      -0.484  -8.640  12.352  1.00 93.47           H
ATOM   4158 2HG2 ILE A 273      -0.138 -10.271  12.976  1.00 93.47           H
ATOM   4159 3HG2 ILE A 273       1.143  -9.338  12.166  1.00 93.47           H
ATOM   4160  CD1 ILE A 273       0.294 -12.509  11.506  1.00 93.47           C
ATOM   4161 1HD1 ILE A 273       0.596 -12.155  12.491  1.00 93.47           H
ATOM   4162 2HD1 ILE A 273      -0.758 -12.793  11.529  1.00 93.47           H
ATOM   4163 3HD1 ILE A 273       0.898 -13.373  11.229  1.00 93.47           H
ATOM   4164  HN  ILE A 273      -1.568 -10.759   8.765  1.00 93.47           H
ATOM   4165  N   LEU A 274      -3.018  -8.452  10.304  1.00 91.83           N
ATOM   4166  CA  LEU A 274      -3.835  -7.284  10.587  1.00 91.83           C
ATOM   4167  C   LEU A 274      -5.219  -7.736  11.058  1.00 91.83           C
ATOM   4168  O   LEU A 274      -5.830  -7.093  11.910  1.00 91.83           O
ATOM   4169  HA  LEU A 274      -3.355  -6.738  11.399  1.00 91.83           H
ATOM   4170  CB  LEU A 274      -3.873  -6.350   9.375  1.00 91.83           C
ATOM   4171 1HB  LEU A 274      -2.861  -6.255   8.983  1.00 91.83           H
ATOM   4172 2HB  LEU A 274      -4.474  -6.821   8.598  1.00 91.83           H
ATOM   4173  CG  LEU A 274      -4.427  -4.946   9.628  1.00 91.83           C
ATOM   4174  HG  LEU A 274      -5.363  -5.042  10.178  1.00 91.83           H
ATOM   4175  CD1 LEU A 274      -3.471  -4.129  10.501  1.00 91.83           C
ATOM   4176 1HD1 LEU A 274      -3.337  -4.630  11.460  1.00 91.83           H
ATOM   4177 2HD1 LEU A 274      -2.508  -4.040   9.999  1.00 91.83           H
ATOM   4178 3HD1 LEU A 274      -3.889  -3.136  10.664  1.00 91.83           H
ATOM   4179  CD2 LEU A 274      -4.746  -4.238   8.310  1.00 91.83           C
ATOM   4180 1HD2 LEU A 274      -3.838  -4.154   7.713  1.00 91.83           H
ATOM   4181 2HD2 LEU A 274      -5.491  -4.813   7.760  1.00 91.83           H
ATOM   4182 3HD2 LEU A 274      -5.138  -3.242   8.518  1.00 91.83           H
ATOM   4183  HN  LEU A 274      -2.714  -8.534   9.355  1.00 91.83           H
ATOM   4184  N   LEU A 275      -5.672  -8.841  10.484  1.00 93.74           N
ATOM   4185  CA  LEU A 275      -6.948  -9.417  10.874  1.00 93.74           C
ATOM   4186  C   LEU A 275      -6.880  -9.851  12.339  1.00 93.74           C
ATOM   4187  O   LEU A 275      -7.790  -9.568  13.117  1.00 93.74           O
ATOM   4188  HA  LEU A 275      -7.702  -8.636  10.779  1.00 93.74           H
ATOM   4189  CB  LEU A 275      -7.341 -10.544   9.916  1.00 93.74           C
ATOM   4190 1HB  LEU A 275      -7.434 -10.126   8.914  1.00 93.74           H
ATOM   4191 2HB  LEU A 275      -6.528 -11.269   9.886  1.00 93.74           H
ATOM   4192  CG  LEU A 275      -8.636 -11.287  10.251  1.00 93.74           C
ATOM   4193  HG  LEU A 275      -8.566 -11.652  11.275  1.00 93.74           H
ATOM   4194  CD1 LEU A 275      -9.840 -10.345  10.189  1.00 93.74           C
ATOM   4195 1HD1 LEU A 275      -9.706  -9.536  10.907  1.00 93.74           H
ATOM   4196 2HD1 LEU A 275      -9.925  -9.929   9.185  1.00 93.74           H
ATOM   4197 3HD1 LEU A 275     -10.748 -10.898  10.431  1.00 93.74           H
ATOM   4198  CD2 LEU A 275      -8.817 -12.508   9.347  1.00 93.74           C
ATOM   4199 1HD2 LEU A 275      -8.857 -12.187   8.306  1.00 93.74           H
ATOM   4200 2HD2 LEU A 275      -7.978 -13.190   9.485  1.00 93.74           H
ATOM   4201 3HD2 LEU A 275      -9.745 -13.018   9.606  1.00 93.74           H
ATOM   4202  HN  LEU A 275      -5.185  -9.339   9.767  1.00 93.74           H
ATOM   4203  N   VAL A 276      -5.793 -10.532  12.672  1.00 94.52           N
ATOM   4204  CA  VAL A 276      -5.600 -11.017  14.028  1.00 94.52           C
ATOM   4205  C   VAL A 276      -5.638  -9.834  14.999  1.00 94.52           C
ATOM   4206  O   VAL A 276      -6.308  -9.892  16.028  1.00 94.52           O
ATOM   4207  HA  VAL A 276      -6.429 -11.686  14.260  1.00 94.52           H
ATOM   4208  CB  VAL A 276      -4.302 -11.821  14.117  1.00 94.52           C
ATOM   4209  HB  VAL A 276      -3.495 -11.199  13.728  1.00 94.52           H
ATOM   4210  CG1 VAL A 276      -3.969 -12.168  15.569  1.00 94.52           C
ATOM   4211 1HG1 VAL A 276      -3.851 -11.249  16.144  1.00 94.52           H
ATOM   4212 2HG1 VAL A 276      -4.778 -12.761  15.995  1.00 94.52           H
ATOM   4213 3HG1 VAL A 276      -3.042 -12.739  15.603  1.00 94.52           H
ATOM   4214  CG2 VAL A 276      -4.379 -13.083  13.256  1.00 94.52           C
ATOM   4215 1HG2 VAL A 276      -5.202 -13.709  13.601  1.00 94.52           H
ATOM   4216 2HG2 VAL A 276      -4.547 -12.804  12.215  1.00 94.52           H
ATOM   4217 3HG2 VAL A 276      -3.443 -13.636  13.337  1.00 94.52           H
ATOM   4218  HN  VAL A 276      -5.054 -10.752  12.036  1.00 94.52           H
ATOM   4219  N   GLN A 277      -4.909  -8.788  14.635  1.00 92.95           N
ATOM   4220  CA  GLN A 277      -4.836  -7.601  15.470  1.00 92.95           C
ATOM   4221  C   GLN A 277      -6.227  -6.985  15.640  1.00 92.95           C
ATOM   4222  O   GLN A 277      -6.540  -6.434  16.694  1.00 92.95           O
ATOM   4223  HA  GLN A 277      -4.464  -7.947  16.434  1.00 92.95           H
ATOM   4224  CB  GLN A 277      -3.853  -6.583  14.889  1.00 92.95           C
ATOM   4225 1HB  GLN A 277      -4.038  -6.461  13.822  1.00 92.95           H
ATOM   4226 2HB  GLN A 277      -4.015  -5.610  15.354  1.00 92.95           H
ATOM   4227  CG  GLN A 277      -2.406  -7.027  15.114  1.00 92.95           C
ATOM   4228 1HG  GLN A 277      -2.232  -7.186  16.179  1.00 92.95           H
ATOM   4229 2HG  GLN A 277      -2.234  -7.982  14.617  1.00 92.95           H
ATOM   4230  CD  GLN A 277      -1.423  -5.984  14.581  1.00 92.95           C
ATOM   4231  OE1 GLN A 277      -1.730  -5.195  13.702  1.00 92.95           O
ATOM   4232  NE2 GLN A 277      -0.226  -6.023  15.160  1.00 92.95           N
ATOM   4233 1HE2 GLN A 277      -0.039  -6.696  15.876  1.00 92.95           H
ATOM   4234 2HE2 GLN A 277       0.486  -5.380  14.880  1.00 92.95           H
ATOM   4235  HN  GLN A 277      -4.377  -8.744  13.790  1.00 92.95           H
ATOM   4236  N   THR A 278      -7.023  -7.100  14.587  1.00 93.47           N
ATOM   4237  CA  THR A 278      -8.367  -6.550  14.602  1.00 93.47           C
ATOM   4238  C   THR A 278      -9.244  -7.313  15.597  1.00 93.47           C
ATOM   4239  O   THR A 278      -9.972  -6.705  16.381  1.00 93.47           O
ATOM   4240  HA  THR A 278      -8.313  -5.519  14.948  1.00 93.47           H
ATOM   4241  CB  THR A 278      -8.907  -6.581  13.170  1.00 93.47           C
ATOM   4242  HB  THR A 278      -9.056  -7.606  12.832  1.00 93.47           H
ATOM   4243  OG1 THR A 278      -7.959  -5.819  12.426  1.00 93.47           O
ATOM   4244  HG1 THR A 278      -7.283  -6.428  12.009  1.00 93.47           H
ATOM   4245  CG2 THR A 278     -10.213  -5.799  13.020  1.00 93.47           C
ATOM   4246 1HG2 THR A 278     -10.047  -4.757  13.294  1.00 93.47           H
ATOM   4247 2HG2 THR A 278     -10.972  -6.230  13.673  1.00 93.47           H
ATOM   4248 3HG2 THR A 278     -10.552  -5.853  11.985  1.00 93.47           H
ATOM   4249  HN  THR A 278      -6.763  -7.558  13.737  1.00 93.47           H
ATOM   4250  N   ILE A 279      -9.146  -8.632  15.534  1.00 94.79           N
ATOM   4251  CA  ILE A 279      -9.941  -9.485  16.402  1.00 94.79           C
ATOM   4252  C   ILE A 279      -9.544  -9.235  17.858  1.00 94.79           C
ATOM   4253  O   ILE A 279     -10.403  -9.153  18.734  1.00 94.79           O
ATOM   4254  HA  ILE A 279     -10.985  -9.197  16.275  1.00 94.79           H
ATOM   4255  CB  ILE A 279      -9.820 -10.948  15.973  1.00 94.79           C
ATOM   4256  HB  ILE A 279      -8.761 -11.200  15.916  1.00 94.79           H
ATOM   4257  CG1 ILE A 279     -10.411 -11.162  14.578  1.00 94.79           C
ATOM   4258 1HG1 ILE A 279     -11.500 -11.130  14.632  1.00 94.79           H
ATOM   4259 2HG1 ILE A 279     -10.101 -10.351  13.919  1.00 94.79           H
ATOM   4260  CG2 ILE A 279     -10.450 -11.878  17.012  1.00 94.79           C
ATOM   4261 1HG2 ILE A 279      -9.943 -11.751  17.968  1.00 94.79           H
ATOM   4262 2HG2 ILE A 279     -11.506 -11.633  17.125  1.00 94.79           H
ATOM   4263 3HG2 ILE A 279     -10.350 -12.912  16.682  1.00 94.79           H
ATOM   4264  CD1 ILE A 279      -9.964 -12.503  13.992  1.00 94.79           C
ATOM   4265 1HD1 ILE A 279      -8.876 -12.522  13.918  1.00 94.79           H
ATOM   4266 2HD1 ILE A 279     -10.297 -13.312  14.642  1.00 94.79           H
ATOM   4267 3HD1 ILE A 279     -10.398 -12.629  13.001  1.00 94.79           H
ATOM   4268  HN  ILE A 279      -8.539  -9.119  14.906  1.00 94.79           H
ATOM   4269  N   ASP A 280      -8.241  -9.121  18.071  1.00 93.85           N
ATOM   4270  CA  ASP A 280      -7.714  -8.959  19.415  1.00 93.85           C
ATOM   4271  C   ASP A 280      -8.109  -7.582  19.951  1.00 93.85           C
ATOM   4272  O   ASP A 280      -8.348  -7.422  21.147  1.00 93.85           O
ATOM   4273  HA  ASP A 280      -8.151  -9.773  19.994  1.00 93.85           H
ATOM   4274  CB  ASP A 280      -6.187  -9.049  19.423  1.00 93.85           C
ATOM   4275 1HB  ASP A 280      -5.869  -9.946  18.892  1.00 93.85           H
ATOM   4276 2HB  ASP A 280      -5.766  -8.197  18.888  1.00 93.85           H
ATOM   4277  CG  ASP A 280      -5.646  -9.078  20.854  1.00 93.85           C
ATOM   4278  OD1 ASP A 280      -6.143  -9.921  21.631  1.00 93.85           O
ATOM   4279  OD2 ASP A 280      -4.748  -8.256  21.138  1.00 93.85           O
ATOM   4280  HN  ASP A 280      -7.552  -9.139  17.346  1.00 93.85           H
ATOM   4281  N   ALA A 281      -8.167  -6.622  19.039  1.00 91.82           N
ATOM   4282  CA  ALA A 281      -8.566  -5.272  19.398  1.00 91.82           C
ATOM   4283  C   ALA A 281      -9.984  -5.300  19.973  1.00 91.82           C
ATOM   4284  O   ALA A 281     -10.338  -4.464  20.803  1.00 91.82           O
ATOM   4285  HA  ALA A 281      -7.879  -4.915  20.165  1.00 91.82           H
ATOM   4286  CB  ALA A 281      -8.452  -4.363  18.173  1.00 91.82           C
ATOM   4287 1HB  ALA A 281      -7.421  -4.355  17.821  1.00 91.82           H
ATOM   4288 2HB  ALA A 281      -9.103  -4.736  17.382  1.00 91.82           H
ATOM   4289 3HB  ALA A 281      -8.752  -3.350  18.442  1.00 91.82           H
ATOM   4290  HN  ALA A 281      -7.946  -6.755  18.073  1.00 91.82           H
ATOM   4291  N   TYR A 282     -10.757  -6.271  19.509  1.00 90.55           N
ATOM   4292  CA  TYR A 282     -12.128  -6.418  19.966  1.00 90.55           C
ATOM   4293  C   TYR A 282     -12.204  -7.339  21.186  1.00 90.55           C
ATOM   4294  O   TYR A 282     -12.831  -6.997  22.188  1.00 90.55           O
ATOM   4295  HA  TYR A 282     -12.499  -5.431  20.241  1.00 90.55           H
ATOM   4296  CB  TYR A 282     -12.892  -7.063  18.807  1.00 90.55           C
ATOM   4297 1HB  TYR A 282     -12.734  -6.470  17.907  1.00 90.55           H
ATOM   4298 2HB  TYR A 282     -12.474  -8.052  18.616  1.00 90.55           H
ATOM   4299  CG  TYR A 282     -14.396  -7.200  19.053  1.00 90.55           C
ATOM   4300  CD1 TYR A 282     -14.928  -8.421  19.415  1.00 90.55           C
ATOM   4301  HD1 TYR A 282     -14.276  -9.288  19.526  1.00 90.55           H
ATOM   4302  CD2 TYR A 282     -15.220  -6.102  18.912  1.00 90.55           C
ATOM   4303  HD2 TYR A 282     -14.800  -5.138  18.626  1.00 90.55           H
ATOM   4304  CE1 TYR A 282     -16.343  -8.550  19.646  1.00 90.55           C
ATOM   4305  HE1 TYR A 282     -16.776  -9.508  19.932  1.00 90.55           H
ATOM   4306  CE2 TYR A 282     -16.636  -6.231  19.143  1.00 90.55           C
ATOM   4307  HE2 TYR A 282     -17.299  -5.373  19.035  1.00 90.55           H
ATOM   4308  CZ  TYR A 282     -17.127  -7.448  19.498  1.00 90.55           C
ATOM   4309  OH  TYR A 282     -18.464  -7.570  19.717  1.00 90.55           O
ATOM   4310  HH  TYR A 282     -18.911  -6.683  19.604  1.00 90.55           H
ATOM   4311  HN  TYR A 282     -10.461  -6.948  18.835  1.00 90.55           H
ATOM   4312  N   ALA A 283     -11.557  -8.488  21.061  1.00 92.14           N
ATOM   4313  CA  ALA A 283     -11.796  -9.585  21.984  1.00 92.14           C
ATOM   4314  C   ALA A 283     -10.744  -9.549  23.094  1.00 92.14           C
ATOM   4315  O   ALA A 283     -10.940 -10.133  24.159  1.00 92.14           O
ATOM   4316  HA  ALA A 283     -12.782  -9.440  22.424  1.00 92.14           H
ATOM   4317  CB  ALA A 283     -11.788 -10.909  21.216  1.00 92.14           C
ATOM   4318 1HB  ALA A 283     -12.572 -10.894  20.459  1.00 92.14           H
ATOM   4319 2HB  ALA A 283     -10.820 -11.044  20.734  1.00 92.14           H
ATOM   4320 3HB  ALA A 283     -11.967 -11.731  21.909  1.00 92.14           H
ATOM   4321  HN  ALA A 283     -10.882  -8.675  20.347  1.00 92.14           H
ATOM   4322  N   MET A 284      -9.650  -8.858  22.808  1.00 89.93           N
ATOM   4323  CA  MET A 284      -8.556  -8.762  23.759  1.00 89.93           C
ATOM   4324  C   MET A 284      -8.191 -10.139  24.316  1.00 89.93           C
ATOM   4325  O   MET A 284      -8.063 -10.308  25.528  1.00 89.93           O
ATOM   4326  HA  MET A 284      -7.715  -8.355  23.198  1.00 89.93           H
ATOM   4327  CB  MET A 284      -8.958  -7.836  24.909  1.00 89.93           C
ATOM   4328 1HB  MET A 284      -9.875  -8.201  25.371  1.00 89.93           H
ATOM   4329 2HB  MET A 284      -8.186  -7.849  25.678  1.00 89.93           H
ATOM   4330  CG  MET A 284      -9.166  -6.404  24.412  1.00 89.93           C
ATOM   4331 1HG  MET A 284      -8.216  -5.982  24.082  1.00 89.93           H
ATOM   4332 2HG  MET A 284      -9.832  -6.402  23.549  1.00 89.93           H
ATOM   4333  SD  MET A 284      -9.858  -5.400  25.716  1.00 89.93           S
ATOM   4334  CE  MET A 284     -11.471  -5.067  25.028  1.00 89.93           C
ATOM   4335 1HE  MET A 284     -11.361  -4.544  24.078  1.00 89.93           H
ATOM   4336 2HE  MET A 284     -11.998  -6.007  24.866  1.00 89.93           H
ATOM   4337 3HE  MET A 284     -12.040  -4.446  25.720  1.00 89.93           H
ATOM   4338  HN  MET A 284      -9.507  -8.370  21.947  1.00 89.93           H
ATOM   4339  N   PHE A 285      -8.033 -11.088  23.405  1.00 91.13           N
ATOM   4340  CA  PHE A 285      -7.859 -12.477  23.794  1.00 91.13           C
ATOM   4341  C   PHE A 285      -6.378 -12.808  23.995  1.00 91.13           C
ATOM   4342  O   PHE A 285      -6.043 -13.821  24.607  1.00 91.13           O
ATOM   4343  HA  PHE A 285      -8.392 -12.619  24.734  1.00 91.13           H
ATOM   4344  CB  PHE A 285      -8.410 -13.334  22.653  1.00 91.13           C
ATOM   4345 1HB  PHE A 285      -8.530 -14.358  23.006  1.00 91.13           H
ATOM   4346 2HB  PHE A 285      -9.403 -12.970  22.386  1.00 91.13           H
ATOM   4347  CG  PHE A 285      -7.532 -13.341  21.400  1.00 91.13           C
ATOM   4348  CD1 PHE A 285      -7.731 -12.413  20.425  1.00 91.13           C
ATOM   4349  HD1 PHE A 285      -8.516 -11.665  20.537  1.00 91.13           H
ATOM   4350  CD2 PHE A 285      -6.554 -14.274  21.260  1.00 91.13           C
ATOM   4351  HD2 PHE A 285      -6.394 -15.018  22.041  1.00 91.13           H
ATOM   4352  CE1 PHE A 285      -6.916 -12.420  19.262  1.00 91.13           C
ATOM   4353  HE1 PHE A 285      -7.076 -11.676  18.481  1.00 91.13           H
ATOM   4354  CE2 PHE A 285      -5.739 -14.281  20.097  1.00 91.13           C
ATOM   4355  HE2 PHE A 285      -4.954 -15.029  19.985  1.00 91.13           H
ATOM   4356  CZ  PHE A 285      -5.937 -13.353  19.123  1.00 91.13           C
ATOM   4357  HZ  PHE A 285      -5.312 -13.358  18.230  1.00 91.13           H
ATOM   4358  HN  PHE A 285      -8.024 -10.921  22.419  1.00 91.13           H
ATOM   4359  N   ILE A 286      -5.533 -11.935  23.468  1.00 91.78           N
ATOM   4360  CA  ILE A 286      -4.096 -12.111  23.600  1.00 91.78           C
ATOM   4361  C   ILE A 286      -3.628 -11.482  24.913  1.00 91.78           C
ATOM   4362  O   ILE A 286      -3.271 -10.305  24.949  1.00 91.78           O
ATOM   4363  HA  ILE A 286      -3.901 -13.183  23.641  1.00 91.78           H
ATOM   4364  CB  ILE A 286      -3.375 -11.567  22.365  1.00 91.78           C
ATOM   4365  HB  ILE A 286      -3.565 -10.496  22.303  1.00 91.78           H
ATOM   4366  CG1 ILE A 286      -3.925 -12.199  21.085  1.00 91.78           C
ATOM   4367 1HG1 ILE A 286      -3.632 -13.248  21.038  1.00 91.78           H
ATOM   4368 2HG1 ILE A 286      -5.015 -12.174  21.102  1.00 91.78           H
ATOM   4369  CG2 ILE A 286      -1.861 -11.751  22.490  1.00 91.78           C
ATOM   4370 1HG2 ILE A 286      -1.501 -11.216  23.369  1.00 91.78           H
ATOM   4371 2HG2 ILE A 286      -1.630 -12.811  22.590  1.00 91.78           H
ATOM   4372 3HG2 ILE A 286      -1.372 -11.355  21.599  1.00 91.78           H
ATOM   4373  CD1 ILE A 286      -3.411 -11.464  19.846  1.00 91.78           C
ATOM   4374 1HD1 ILE A 286      -3.727 -10.422  19.884  1.00 91.78           H
ATOM   4375 2HD1 ILE A 286      -2.322 -11.514  19.820  1.00 91.78           H
ATOM   4376 3HD1 ILE A 286      -3.817 -11.934  18.950  1.00 91.78           H
ATOM   4377  HN  ILE A 286      -5.814 -11.121  22.960  1.00 91.78           H
ATOM   4378  N   SER A 287      -3.644 -12.294  25.960  1.00 89.37           N
ATOM   4379  CA  SER A 287      -3.192 -11.842  27.265  1.00 89.37           C
ATOM   4380  C   SER A 287      -1.732 -12.244  27.482  1.00 89.37           C
ATOM   4381  O   SER A 287      -1.057 -11.700  28.354  1.00 89.37           O
ATOM   4382  HA  SER A 287      -3.290 -10.756  27.244  1.00 89.37           H
ATOM   4383  CB  SER A 287      -4.071 -12.411  28.380  1.00 89.37           C
ATOM   4384 1HB  SER A 287      -3.701 -12.067  29.345  1.00 89.37           H
ATOM   4385 2HB  SER A 287      -5.086 -12.028  28.273  1.00 89.37           H
ATOM   4386  OG  SER A 287      -4.098 -13.836  28.364  1.00 89.37           O
ATOM   4387  HG  SER A 287      -4.703 -14.175  29.084  1.00 89.37           H
ATOM   4388  HN  SER A 287      -3.957 -13.243  25.927  1.00 89.37           H
ATOM   4389  N   ASN A 288      -1.287 -13.195  26.673  1.00 92.54           N
ATOM   4390  CA  ASN A 288       0.036 -13.769  26.849  1.00 92.54           C
ATOM   4391  C   ASN A 288       1.069 -12.881  26.154  1.00 92.54           C
ATOM   4392  O   ASN A 288       0.976 -12.638  24.951  1.00 92.54           O
ATOM   4393  HA  ASN A 288       0.186 -13.817  27.928  1.00 92.54           H
ATOM   4394  CB  ASN A 288       0.118 -15.165  26.229  1.00 92.54           C
ATOM   4395 1HB  ASN A 288      -0.718 -15.772  26.578  1.00 92.54           H
ATOM   4396 2HB  ASN A 288       0.028 -15.091  25.145  1.00 92.54           H
ATOM   4397  CG  ASN A 288       1.438 -15.849  26.590  1.00 92.54           C
ATOM   4398  OD1 ASN A 288       2.492 -15.237  26.637  1.00 92.54           O
ATOM   4399  ND2 ASN A 288       1.322 -17.150  26.843  1.00 92.54           N
ATOM   4400 1HD2 ASN A 288       0.426 -17.592  26.788  1.00 92.54           H
ATOM   4401 2HD2 ASN A 288       2.129 -17.685  27.089  1.00 92.54           H
ATOM   4402  HN  ASN A 288      -1.813 -13.572  25.911  1.00 92.54           H
ATOM   4403  N   CYS A 289       2.031 -12.420  26.939  1.00 92.23           N
ATOM   4404  CA  CYS A 289       3.014 -11.472  26.442  1.00 92.23           C
ATOM   4405  C   CYS A 289       3.848 -12.166  25.363  1.00 92.23           C
ATOM   4406  O   CYS A 289       4.250 -11.538  24.385  1.00 92.23           O
ATOM   4407  HA  CYS A 289       2.457 -10.635  26.022  1.00 92.23           H
ATOM   4408  CB  CYS A 289       3.887 -10.918  27.570  1.00 92.23           C
ATOM   4409 1HB  CYS A 289       3.261 -10.447  28.328  1.00 92.23           H
ATOM   4410 2HB  CYS A 289       4.422 -11.732  28.060  1.00 92.23           H
ATOM   4411  SG  CYS A 289       5.078  -9.702  26.899  1.00 92.23           S
ATOM   4412  HN  CYS A 289       2.145 -12.683  27.898  1.00 92.23           H
ATOM   4413  N   ALA A 290       4.083 -13.452  25.578  1.00 94.03           N
ATOM   4414  CA  ALA A 290       4.912 -14.223  24.668  1.00 94.03           C
ATOM   4415  C   ALA A 290       4.251 -14.261  23.289  1.00 94.03           C
ATOM   4416  O   ALA A 290       4.917 -14.071  22.272  1.00 94.03           O
ATOM   4417  HA  ALA A 290       5.875 -13.718  24.587  1.00 94.03           H
ATOM   4418  CB  ALA A 290       5.138 -15.623  25.245  1.00 94.03           C
ATOM   4419 1HB  ALA A 290       5.637 -15.542  26.211  1.00 94.03           H
ATOM   4420 2HB  ALA A 290       4.178 -16.122  25.372  1.00 94.03           H
ATOM   4421 3HB  ALA A 290       5.761 -16.201  24.562  1.00 94.03           H
ATOM   4422  HN  ALA A 290       3.718 -13.965  26.355  1.00 94.03           H
ATOM   4423  N   VAL A 291       2.949 -14.507  23.299  1.00 94.15           N
ATOM   4424  CA  VAL A 291       2.192 -14.578  22.061  1.00 94.15           C
ATOM   4425  C   VAL A 291       2.176 -13.199  21.398  1.00 94.15           C
ATOM   4426  O   VAL A 291       2.370 -13.085  20.188  1.00 94.15           O
ATOM   4427  HA  VAL A 291       2.705 -15.278  21.401  1.00 94.15           H
ATOM   4428  CB  VAL A 291       0.790 -15.125  22.336  1.00 94.15           C
ATOM   4429  HB  VAL A 291       0.307 -14.464  23.054  1.00 94.15           H
ATOM   4430  CG1 VAL A 291      -0.056 -15.132  21.061  1.00 94.15           C
ATOM   4431 1HG1 VAL A 291      -0.146 -14.115  20.679  1.00 94.15           H
ATOM   4432 2HG1 VAL A 291       0.424 -15.760  20.310  1.00 94.15           H
ATOM   4433 3HG1 VAL A 291      -1.047 -15.526  21.284  1.00 94.15           H
ATOM   4434  CG2 VAL A 291       0.859 -16.523  22.955  1.00 94.15           C
ATOM   4435 1HG2 VAL A 291       1.370 -17.199  22.270  1.00 94.15           H
ATOM   4436 2HG2 VAL A 291       1.407 -16.476  23.896  1.00 94.15           H
ATOM   4437 3HG2 VAL A 291      -0.151 -16.888  23.140  1.00 94.15           H
ATOM   4438  HN  VAL A 291       2.415 -14.656  24.130  1.00 94.15           H
ATOM   4439  N   SER A 292       1.943 -12.186  22.219  1.00 93.13           N
ATOM   4440  CA  SER A 292       1.852 -10.824  21.720  1.00 93.13           C
ATOM   4441  C   SER A 292       3.173 -10.417  21.064  1.00 93.13           C
ATOM   4442  O   SER A 292       3.178  -9.797  20.002  1.00 93.13           O
ATOM   4443  HA  SER A 292       1.048 -10.839  20.984  1.00 93.13           H
ATOM   4444  CB  SER A 292       1.495  -9.848  22.843  1.00 93.13           C
ATOM   4445 1HB  SER A 292       0.626 -10.222  23.385  1.00 93.13           H
ATOM   4446 2HB  SER A 292       2.318  -9.799  23.555  1.00 93.13           H
ATOM   4447  OG  SER A 292       1.217  -8.542  22.347  1.00 93.13           O
ATOM   4448  HG  SER A 292       0.335  -8.535  21.876  1.00 93.13           H
ATOM   4449  HN  SER A 292       1.817 -12.283  23.206  1.00 93.13           H
ATOM   4450  N   THR A 293       4.262 -10.784  21.724  1.00 93.39           N
ATOM   4451  CA  THR A 293       5.586 -10.445  21.230  1.00 93.39           C
ATOM   4452  C   THR A 293       5.801 -11.034  19.835  1.00 93.39           C
ATOM   4453  O   THR A 293       6.276 -10.345  18.933  1.00 93.39           O
ATOM   4454  HA  THR A 293       5.650  -9.361  21.134  1.00 93.39           H
ATOM   4455  CB  THR A 293       6.611 -10.928  22.258  1.00 93.39           C
ATOM   4456  HB  THR A 293       6.510 -11.999  22.436  1.00 93.39           H
ATOM   4457  OG1 THR A 293       6.388 -10.093  23.390  1.00 93.39           O
ATOM   4458  HG1 THR A 293       5.810 -10.565  24.056  1.00 93.39           H
ATOM   4459  CG2 THR A 293       8.050 -10.615  21.841  1.00 93.39           C
ATOM   4460 1HG2 THR A 293       8.169  -9.538  21.729  1.00 93.39           H
ATOM   4461 2HG2 THR A 293       8.268 -11.106  20.893  1.00 93.39           H
ATOM   4462 3HG2 THR A 293       8.737 -10.979  22.605  1.00 93.39           H
ATOM   4463  HN  THR A 293       4.249 -11.301  22.580  1.00 93.39           H
ATOM   4464  N   ASN A 294       5.440 -12.302  19.700  1.00 94.81           N
ATOM   4465  CA  ASN A 294       5.655 -13.012  18.450  1.00 94.81           C
ATOM   4466  C   ASN A 294       4.777 -12.393  17.360  1.00 94.81           C
ATOM   4467  O   ASN A 294       5.200 -12.272  16.212  1.00 94.81           O
ATOM   4468  HA  ASN A 294       6.719 -12.905  18.239  1.00 94.81           H
ATOM   4469  CB  ASN A 294       5.274 -14.488  18.583  1.00 94.81           C
ATOM   4470 1HB  ASN A 294       4.303 -14.574  19.072  1.00 94.81           H
ATOM   4471 2HB  ASN A 294       5.173 -14.931  17.593  1.00 94.81           H
ATOM   4472  CG  ASN A 294       6.326 -15.255  19.387  1.00 94.81           C
ATOM   4473  OD1 ASN A 294       7.444 -14.808  19.580  1.00 94.81           O
ATOM   4474  ND2 ASN A 294       5.906 -16.431  19.843  1.00 94.81           N
ATOM   4475 1HD2 ASN A 294       4.974 -16.739  19.649  1.00 94.81           H
ATOM   4476 2HD2 ASN A 294       6.521 -17.008  20.380  1.00 94.81           H
ATOM   4477  HN  ASN A 294       5.010 -12.841  20.424  1.00 94.81           H
ATOM   4478  N   ILE A 295       3.570 -12.018  17.759  1.00 93.68           N
ATOM   4479  CA  ILE A 295       2.613 -11.458  16.821  1.00 93.68           C
ATOM   4480  C   ILE A 295       3.154 -10.135  16.275  1.00 93.68           C
ATOM   4481  O   ILE A 295       3.024  -9.850  15.086  1.00 93.68           O
ATOM   4482  HA  ILE A 295       2.518 -12.160  15.992  1.00 93.68           H
ATOM   4483  CB  ILE A 295       1.233 -11.336  17.471  1.00 93.68           C
ATOM   4484  HB  ILE A 295       1.366 -10.954  18.484  1.00 93.68           H
ATOM   4485  CG1 ILE A 295       0.560 -12.704  17.589  1.00 93.68           C
ATOM   4486 1HG1 ILE A 295       0.287 -13.066  16.597  1.00 93.68           H
ATOM   4487 2HG1 ILE A 295       1.262 -13.425  18.008  1.00 93.68           H
ATOM   4488  CG2 ILE A 295       0.360 -10.329  16.720  1.00 93.68           C
ATOM   4489 1HG2 ILE A 295       0.840  -9.351  16.733  1.00 93.68           H
ATOM   4490 2HG2 ILE A 295       0.232 -10.658  15.688  1.00 93.68           H
ATOM   4491 3HG2 ILE A 295      -0.615 -10.262  17.203  1.00 93.68           H
ATOM   4492  CD1 ILE A 295      -0.688 -12.627  18.470  1.00 93.68           C
ATOM   4493 1HD1 ILE A 295      -0.408 -12.289  19.468  1.00 93.68           H
ATOM   4494 2HD1 ILE A 295      -1.398 -11.924  18.034  1.00 93.68           H
ATOM   4495 3HD1 ILE A 295      -1.148 -13.614  18.537  1.00 93.68           H
ATOM   4496  HN  ILE A 295       3.245 -12.092  18.702  1.00 93.68           H
ATOM   4497  N   ASP A 296       3.750  -9.362  17.171  1.00 93.71           N
ATOM   4498  CA  ASP A 296       4.276  -8.058  16.803  1.00 93.71           C
ATOM   4499  C   ASP A 296       5.445  -8.239  15.832  1.00 93.71           C
ATOM   4500  O   ASP A 296       5.582  -7.483  14.872  1.00 93.71           O
ATOM   4501  HA  ASP A 296       3.437  -7.528  16.351  1.00 93.71           H
ATOM   4502  CB  ASP A 296       4.794  -7.306  18.031  1.00 93.71           C
ATOM   4503 1HB  ASP A 296       5.500  -7.933  18.575  1.00 93.71           H
ATOM   4504 2HB  ASP A 296       5.337  -6.416  17.714  1.00 93.71           H
ATOM   4505  CG  ASP A 296       3.642  -6.907  18.955  1.00 93.71           C
ATOM   4506  OD1 ASP A 296       2.492  -6.917  18.466  1.00 93.71           O
ATOM   4507  OD2 ASP A 296       3.937  -6.599  20.130  1.00 93.71           O
ATOM   4508  HN  ASP A 296       3.876  -9.612  18.131  1.00 93.71           H
ATOM   4509  N   ILE A 297       6.257  -9.247  16.116  1.00 94.55           N
ATOM   4510  CA  ILE A 297       7.376  -9.573  15.249  1.00 94.55           C
ATOM   4511  C   ILE A 297       6.847  -9.983  13.873  1.00 94.55           C
ATOM   4512  O   ILE A 297       7.365  -9.543  12.848  1.00 94.55           O
ATOM   4513  HA  ILE A 297       7.974  -8.669  15.133  1.00 94.55           H
ATOM   4514  CB  ILE A 297       8.271 -10.628  15.903  1.00 94.55           C
ATOM   4515  HB  ILE A 297       7.636 -11.431  16.276  1.00 94.55           H
ATOM   4516  CG1 ILE A 297       9.016 -10.045  17.105  1.00 94.55           C
ATOM   4517 1HG1 ILE A 297       9.755  -9.321  16.764  1.00 94.55           H
ATOM   4518 2HG1 ILE A 297       8.316  -9.509  17.746  1.00 94.55           H
ATOM   4519  CG2 ILE A 297       9.227 -11.245  14.880  1.00 94.55           C
ATOM   4520 1HG2 ILE A 297       8.652 -11.720  14.085  1.00 94.55           H
ATOM   4521 2HG2 ILE A 297       9.859 -10.465  14.456  1.00 94.55           H
ATOM   4522 3HG2 ILE A 297       9.852 -11.992  15.372  1.00 94.55           H
ATOM   4523  CD1 ILE A 297       9.708 -11.148  17.908  1.00 94.55           C
ATOM   4524 1HD1 ILE A 297       8.963 -11.858  18.269  1.00 94.55           H
ATOM   4525 2HD1 ILE A 297      10.425 -11.667  17.271  1.00 94.55           H
ATOM   4526 3HD1 ILE A 297      10.230 -10.707  18.757  1.00 94.55           H
ATOM   4527  HN  ILE A 297       6.160  -9.834  16.920  1.00 94.55           H
ATOM   4528  N   CYS A 298       5.821 -10.822  13.895  1.00 94.69           N
ATOM   4529  CA  CYS A 298       5.217 -11.297  12.662  1.00 94.69           C
ATOM   4530  C   CYS A 298       4.727 -10.085  11.868  1.00 94.69           C
ATOM   4531  O   CYS A 298       4.872 -10.037  10.647  1.00 94.69           O
ATOM   4532  HA  CYS A 298       5.997 -11.828  12.115  1.00 94.69           H
ATOM   4533  CB  CYS A 298       4.090 -12.296  12.932  1.00 94.69           C
ATOM   4534 1HB  CYS A 298       3.436 -11.915  13.716  1.00 94.69           H
ATOM   4535 2HB  CYS A 298       3.479 -12.418  12.038  1.00 94.69           H
ATOM   4536  SG  CYS A 298       4.792 -13.910  13.434  1.00 94.69           S
ATOM   4537  HG  CYS A 298       5.121 -13.541  14.668  1.00 94.69           H
ATOM   4538  HN  CYS A 298       5.405 -11.174  14.733  1.00 94.69           H
ATOM   4539  N   PHE A 299       4.156  -9.134  12.593  1.00 93.47           N
ATOM   4540  CA  PHE A 299       3.638  -7.927  11.972  1.00 93.47           C
ATOM   4541  C   PHE A 299       4.746  -7.173  11.233  1.00 93.47           C
ATOM   4542  O   PHE A 299       4.560  -6.751  10.093  1.00 93.47           O
ATOM   4543  HA  PHE A 299       2.872  -8.234  11.259  1.00 93.47           H
ATOM   4544  CB  PHE A 299       3.096  -7.042  13.096  1.00 93.47           C
ATOM   4545 1HB  PHE A 299       2.336  -7.596  13.646  1.00 93.47           H
ATOM   4546 2HB  PHE A 299       3.903  -6.827  13.796  1.00 93.47           H
ATOM   4547  CG  PHE A 299       2.494  -5.722  12.612  1.00 93.47           C
ATOM   4548  CD1 PHE A 299       3.265  -4.602  12.559  1.00 93.47           C
ATOM   4549  HD1 PHE A 299       4.311  -4.646  12.860  1.00 93.47           H
ATOM   4550  CD2 PHE A 299       1.188  -5.667  12.236  1.00 93.47           C
ATOM   4551  HD2 PHE A 299       0.571  -6.564  12.279  1.00 93.47           H
ATOM   4552  CE1 PHE A 299       2.706  -3.376  12.110  1.00 93.47           C
ATOM   4553  HE1 PHE A 299       3.323  -2.479  12.067  1.00 93.47           H
ATOM   4554  CE2 PHE A 299       0.629  -4.441  11.787  1.00 93.47           C
ATOM   4555  HE2 PHE A 299      -0.417  -4.397  11.486  1.00 93.47           H
ATOM   4556  CZ  PHE A 299       1.400  -3.322  11.734  1.00 93.47           C
ATOM   4557  HZ  PHE A 299       0.971  -2.381  11.389  1.00 93.47           H
ATOM   4558  HN  PHE A 299       4.045  -9.179  13.586  1.00 93.47           H
ATOM   4559  N   GLN A 300       5.873  -7.025  11.914  1.00 93.62           N
ATOM   4560  CA  GLN A 300       6.988  -6.275  11.362  1.00 93.62           C
ATOM   4561  C   GLN A 300       7.486  -6.935  10.075  1.00 93.62           C
ATOM   4562  O   GLN A 300       7.758  -6.253   9.088  1.00 93.62           O
ATOM   4563  HA  GLN A 300       6.589  -5.285  11.140  1.00 93.62           H
ATOM   4564  CB  GLN A 300       8.119  -6.142  12.384  1.00 93.62           C
ATOM   4565 1HB  GLN A 300       8.343  -7.119  12.812  1.00 93.62           H
ATOM   4566 2HB  GLN A 300       9.025  -5.797  11.886  1.00 93.62           H
ATOM   4567  CG  GLN A 300       7.739  -5.166  13.498  1.00 93.62           C
ATOM   4568 1HG  GLN A 300       7.524  -4.186  13.071  1.00 93.62           H
ATOM   4569 2HG  GLN A 300       6.828  -5.506  13.990  1.00 93.62           H
ATOM   4570  CD  GLN A 300       8.865  -5.043  14.527  1.00 93.62           C
ATOM   4571  OE1 GLN A 300       9.912  -5.659  14.416  1.00 93.62           O
ATOM   4572  NE2 GLN A 300       8.591  -4.216  15.532  1.00 93.62           N
ATOM   4573 1HE2 GLN A 300       7.712  -3.741  15.564  1.00 93.62           H
ATOM   4574 2HE2 GLN A 300       9.265  -4.069  16.256  1.00 93.62           H
ATOM   4575  HN  GLN A 300       6.030  -7.407  12.825  1.00 93.62           H
ATOM   4576  N   VAL A 301       7.591  -8.255  10.126  1.00 95.21           N
ATOM   4577  CA  VAL A 301       8.128  -9.007   9.006  1.00 95.21           C
ATOM   4578  C   VAL A 301       7.200  -8.849   7.799  1.00 95.21           C
ATOM   4579  O   VAL A 301       7.643  -8.472   6.716  1.00 95.21           O
ATOM   4580  HA  VAL A 301       9.100  -8.581   8.759  1.00 95.21           H
ATOM   4581  CB  VAL A 301       8.340 -10.468   9.410  1.00 95.21           C
ATOM   4582  HB  VAL A 301       7.397 -10.847   9.803  1.00 95.21           H
ATOM   4583  CG1 VAL A 301       8.720 -11.322   8.198  1.00 95.21           C
ATOM   4584 1HG1 VAL A 301       7.923 -11.277   7.457  1.00 95.21           H
ATOM   4585 2HG1 VAL A 301       9.644 -10.942   7.762  1.00 95.21           H
ATOM   4586 3HG1 VAL A 301       8.865 -12.355   8.514  1.00 95.21           H
ATOM   4587  CG2 VAL A 301       9.391 -10.584  10.515  1.00 95.21           C
ATOM   4588 1HG2 VAL A 301      10.338 -10.179  10.159  1.00 95.21           H
ATOM   4589 2HG2 VAL A 301       9.062 -10.024  11.390  1.00 95.21           H
ATOM   4590 3HG2 VAL A 301       9.522 -11.632  10.783  1.00 95.21           H
ATOM   4591  HN  VAL A 301       7.316  -8.807  10.914  1.00 95.21           H
ATOM   4592  N   THR A 302       5.929  -9.147   8.027  1.00 94.17           N
ATOM   4593  CA  THR A 302       4.962  -9.181   6.943  1.00 94.17           C
ATOM   4594  C   THR A 302       4.756  -7.778   6.369  1.00 94.17           C
ATOM   4595  O   THR A 302       4.529  -7.621   5.170  1.00 94.17           O
ATOM   4596  HA  THR A 302       5.366  -9.798   6.141  1.00 94.17           H
ATOM   4597  CB  THR A 302       3.676  -9.814   7.477  1.00 94.17           C
ATOM   4598  HB  THR A 302       2.914  -9.863   6.699  1.00 94.17           H
ATOM   4599  OG1 THR A 302       3.344  -9.021   8.613  1.00 94.17           O
ATOM   4600  HG1 THR A 302       2.465  -9.314   8.990  1.00 94.17           H
ATOM   4601  CG2 THR A 302       3.907 -11.212   8.053  1.00 94.17           C
ATOM   4602 1HG2 THR A 302       4.618 -11.153   8.877  1.00 94.17           H
ATOM   4603 2HG2 THR A 302       4.304 -11.864   7.276  1.00 94.17           H
ATOM   4604 3HG2 THR A 302       2.962 -11.616   8.418  1.00 94.17           H
ATOM   4605  HN  THR A 302       5.559  -9.361   8.931  1.00 94.17           H
ATOM   4606  N   GLN A 303       4.842  -6.793   7.251  1.00 92.67           N
ATOM   4607  CA  GLN A 303       4.727  -5.405   6.837  1.00 92.67           C
ATOM   4608  C   GLN A 303       5.835  -5.055   5.841  1.00 92.67           C
ATOM   4609  O   GLN A 303       5.585  -4.390   4.837  1.00 92.67           O
ATOM   4610  HA  GLN A 303       3.755  -5.327   6.351  1.00 92.67           H
ATOM   4611  CB  GLN A 303       4.760  -4.468   8.046  1.00 92.67           C
ATOM   4612 1HB  GLN A 303       3.902  -4.665   8.687  1.00 92.67           H
ATOM   4613 2HB  GLN A 303       5.653  -4.665   8.639  1.00 92.67           H
ATOM   4614  CG  GLN A 303       4.748  -3.003   7.604  1.00 92.67           C
ATOM   4615 1HG  GLN A 303       5.737  -2.719   7.245  1.00 92.67           H
ATOM   4616 2HG  GLN A 303       4.057  -2.876   6.770  1.00 92.67           H
ATOM   4617  CD  GLN A 303       4.336  -2.086   8.758  1.00 92.67           C
ATOM   4618  OE1 GLN A 303       5.156  -1.583   9.508  1.00 92.67           O
ATOM   4619  NE2 GLN A 303       3.023  -1.898   8.857  1.00 92.67           N
ATOM   4620 1HE2 GLN A 303       2.404  -2.340   8.208  1.00 92.67           H
ATOM   4621 2HE2 GLN A 303       2.655  -1.313   9.580  1.00 92.67           H
ATOM   4622  HN  GLN A 303       4.987  -6.931   8.231  1.00 92.67           H
ATOM   4623  N   THR A 304       7.036  -5.519   6.154  1.00 94.00           N
ATOM   4624  CA  THR A 304       8.194  -5.212   5.331  1.00 94.00           C
ATOM   4625  C   THR A 304       8.037  -5.826   3.939  1.00 94.00           C
ATOM   4626  O   THR A 304       8.371  -5.196   2.937  1.00 94.00           O
ATOM   4627  HA  THR A 304       8.246  -4.131   5.200  1.00 94.00           H
ATOM   4628  CB  THR A 304       9.442  -5.698   6.072  1.00 94.00           C
ATOM   4629  HB  THR A 304       9.454  -6.785   6.143  1.00 94.00           H
ATOM   4630  OG1 THR A 304       9.401  -5.001   7.314  1.00 94.00           O
ATOM   4631  HG1 THR A 304       8.989  -5.579   8.018  1.00 94.00           H
ATOM   4632  CG2 THR A 304      10.737  -5.215   5.416  1.00 94.00           C
ATOM   4633 1HG2 THR A 304      10.755  -4.125   5.406  1.00 94.00           H
ATOM   4634 2HG2 THR A 304      10.787  -5.589   4.393  1.00 94.00           H
ATOM   4635 3HG2 THR A 304      11.591  -5.588   5.981  1.00 94.00           H
ATOM   4636  HN  THR A 304       7.224  -6.093   6.950  1.00 94.00           H
ATOM   4637  N   ILE A 305       7.528  -7.049   3.920  1.00 93.38           N
ATOM   4638  CA  ILE A 305       7.301  -7.747   2.666  1.00 93.38           C
ATOM   4639  C   ILE A 305       6.330  -6.936   1.805  1.00 93.38           C
ATOM   4640  O   ILE A 305       6.503  -6.840   0.591  1.00 93.38           O
ATOM   4641  HA  ILE A 305       8.257  -7.804   2.146  1.00 93.38           H
ATOM   4642  CB  ILE A 305       6.841  -9.182   2.926  1.00 93.38           C
ATOM   4643  HB  ILE A 305       5.999  -9.151   3.619  1.00 93.38           H
ATOM   4644  CG1 ILE A 305       7.947 -10.000   3.596  1.00 93.38           C
ATOM   4645 1HG1 ILE A 305       8.737 -10.208   2.875  1.00 93.38           H
ATOM   4646 2HG1 ILE A 305       8.396  -9.419   4.402  1.00 93.38           H
ATOM   4647  CG2 ILE A 305       6.341  -9.840   1.638  1.00 93.38           C
ATOM   4648 1HG2 ILE A 305       5.501  -9.271   1.242  1.00 93.38           H
ATOM   4649 2HG2 ILE A 305       7.147  -9.859   0.904  1.00 93.38           H
ATOM   4650 3HG2 ILE A 305       6.020 -10.860   1.852  1.00 93.38           H
ATOM   4651  CD1 ILE A 305       7.397 -11.315   4.152  1.00 93.38           C
ATOM   4652 1HD1 ILE A 305       6.624 -11.102   4.890  1.00 93.38           H
ATOM   4653 2HD1 ILE A 305       6.971 -11.903   3.339  1.00 93.38           H
ATOM   4654 3HD1 ILE A 305       8.204 -11.876   4.623  1.00 93.38           H
ATOM   4655  HN  ILE A 305       7.272  -7.561   4.740  1.00 93.38           H
ATOM   4656  N   ALA A 306       5.329  -6.374   2.467  1.00 90.25           N
ATOM   4657  CA  ALA A 306       4.293  -5.632   1.770  1.00 90.25           C
ATOM   4658  C   ALA A 306       4.912  -4.399   1.108  1.00 90.25           C
ATOM   4659  O   ALA A 306       4.469  -3.975   0.042  1.00 90.25           O
ATOM   4660  HA  ALA A 306       3.883  -6.282   0.996  1.00 90.25           H
ATOM   4661  CB  ALA A 306       3.176  -5.269   2.751  1.00 90.25           C
ATOM   4662 1HB  ALA A 306       2.751  -6.181   3.170  1.00 90.25           H
ATOM   4663 2HB  ALA A 306       3.584  -4.655   3.554  1.00 90.25           H
ATOM   4664 3HB  ALA A 306       2.399  -4.713   2.227  1.00 90.25           H
ATOM   4665  HN  ALA A 306       5.221  -6.420   3.460  1.00 90.25           H
ATOM   4666  N   PHE A 307       5.926  -3.860   1.768  1.00 91.86           N
ATOM   4667  CA  PHE A 307       6.544  -2.626   1.312  1.00 91.86           C
ATOM   4668  C   PHE A 307       7.375  -2.863   0.050  1.00 91.86           C
ATOM   4669  O   PHE A 307       7.475  -1.986  -0.806  1.00 91.86           O
ATOM   4670  HA  PHE A 307       5.740  -1.925   1.089  1.00 91.86           H
ATOM   4671  CB  PHE A 307       7.467  -2.147   2.434  1.00 91.86           C
ATOM   4672 1HB  PHE A 307       8.104  -2.975   2.746  1.00 91.86           H
ATOM   4673 2HB  PHE A 307       8.124  -1.370   2.043  1.00 91.86           H
ATOM   4674  CG  PHE A 307       6.728  -1.602   3.658  1.00 91.86           C
ATOM   4675  CD1 PHE A 307       5.369  -1.617   3.694  1.00 91.86           C
ATOM   4676  HD1 PHE A 307       4.806  -2.017   2.851  1.00 91.86           H
ATOM   4677  CD2 PHE A 307       7.431  -1.103   4.710  1.00 91.86           C
ATOM   4678  HD2 PHE A 307       8.521  -1.091   4.681  1.00 91.86           H
ATOM   4679  CE1 PHE A 307       4.683  -1.111   4.830  1.00 91.86           C
ATOM   4680  HE1 PHE A 307       3.594  -1.123   4.859  1.00 91.86           H
ATOM   4681  CE2 PHE A 307       6.745  -0.597   5.846  1.00 91.86           C
ATOM   4682  HE2 PHE A 307       7.308  -0.197   6.689  1.00 91.86           H
ATOM   4683  CZ  PHE A 307       5.386  -0.612   5.882  1.00 91.86           C
ATOM   4684  HZ  PHE A 307       4.860  -0.224   6.754  1.00 91.86           H
ATOM   4685  HN  PHE A 307       6.324  -4.250   2.598  1.00 91.86           H
ATOM   4686  N   PHE A 308       7.950  -4.055  -0.026  1.00 91.63           N
ATOM   4687  CA  PHE A 308       8.748  -4.428  -1.182  1.00 91.63           C
ATOM   4688  C   PHE A 308       7.919  -4.356  -2.466  1.00 91.63           C
ATOM   4689  O   PHE A 308       8.469  -4.210  -3.556  1.00 91.63           O
ATOM   4690  HA  PHE A 308       9.576  -3.722  -1.246  1.00 91.63           H
ATOM   4691  CB  PHE A 308       9.203  -5.872  -0.963  1.00 91.63           C
ATOM   4692 1HB  PHE A 308       8.484  -6.376  -0.318  1.00 91.63           H
ATOM   4693 2HB  PHE A 308       9.193  -6.395  -1.920  1.00 91.63           H
ATOM   4694  CG  PHE A 308      10.597  -5.998  -0.344  1.00 91.63           C
ATOM   4695  CD1 PHE A 308      11.702  -5.884  -1.129  1.00 91.63           C
ATOM   4696  HD1 PHE A 308      11.595  -5.703  -2.198  1.00 91.63           H
ATOM   4697  CD2 PHE A 308      10.731  -6.225   0.990  1.00 91.63           C
ATOM   4698  HD2 PHE A 308       9.845  -6.317   1.619  1.00 91.63           H
ATOM   4699  CE1 PHE A 308      12.995  -6.001  -0.554  1.00 91.63           C
ATOM   4700  HE1 PHE A 308      13.881  -5.910  -1.183  1.00 91.63           H
ATOM   4701  CE2 PHE A 308      12.024  -6.342   1.564  1.00 91.63           C
ATOM   4702  HE2 PHE A 308      12.131  -6.523   2.634  1.00 91.63           H
ATOM   4703  CZ  PHE A 308      13.129  -6.227   0.780  1.00 91.63           C
ATOM   4704  HZ  PHE A 308      14.122  -6.317   1.221  1.00 91.63           H
ATOM   4705  HN  PHE A 308       7.879  -4.756   0.683  1.00 91.63           H
ATOM   4706  N   HIS A 309       6.610  -4.462  -2.294  1.00 86.81           N
ATOM   4707  CA  HIS A 309       5.704  -4.470  -3.431  1.00 86.81           C
ATOM   4708  C   HIS A 309       5.851  -3.164  -4.213  1.00 86.81           C
ATOM   4709  O   HIS A 309       5.762  -3.158  -5.440  1.00 86.81           O
ATOM   4710  HA  HIS A 309       6.008  -5.302  -4.067  1.00 86.81           H
ATOM   4711  CB  HIS A 309       4.266  -4.731  -2.977  1.00 86.81           C
ATOM   4712 1HB  HIS A 309       4.250  -5.624  -2.352  1.00 86.81           H
ATOM   4713 2HB  HIS A 309       3.936  -3.900  -2.355  1.00 86.81           H
ATOM   4714  CG  HIS A 309       3.288  -4.911  -4.113  1.00 86.81           C
ATOM   4715  ND1 HIS A 309       2.610  -3.853  -4.693  1.00 86.81           N
ATOM   4716  HD1 HIS A 309       2.693  -2.891  -4.432  1.00 86.81           H
ATOM   4717  CD2 HIS A 309       2.881  -6.035  -4.770  1.00 86.81           C
ATOM   4718  HD2 HIS A 309       3.220  -7.051  -4.565  1.00 86.81           H
ATOM   4719  CE1 HIS A 309       1.832  -4.330  -5.654  1.00 86.81           C
ATOM   4720  HE1 HIS A 309       1.173  -3.745  -6.295  1.00 86.81           H
ATOM   4721  NE2 HIS A 309       2.001  -5.683  -5.700  1.00 86.81           N
ATOM   4722  HN  HIS A 309       6.168  -4.542  -1.401  1.00 86.81           H
ATOM   4723  N   SER A 310       6.074  -2.089  -3.472  1.00 87.46           N
ATOM   4724  CA  SER A 310       6.098  -0.763  -4.065  1.00 87.46           C
ATOM   4725  C   SER A 310       7.346  -0.600  -4.934  1.00 87.46           C
ATOM   4726  O   SER A 310       7.432   0.328  -5.736  1.00 87.46           O
ATOM   4727  HA  SER A 310       5.197  -0.703  -4.674  1.00 87.46           H
ATOM   4728  CB  SER A 310       6.057   0.323  -2.987  1.00 87.46           C
ATOM   4729 1HB  SER A 310       6.831   0.127  -2.245  1.00 87.46           H
ATOM   4730 2HB  SER A 310       6.285   1.289  -3.437  1.00 87.46           H
ATOM   4731  OG  SER A 310       4.788   0.388  -2.342  1.00 87.46           O
ATOM   4732  HG  SER A 310       4.118   0.818  -2.948  1.00 87.46           H
ATOM   4733  HN  SER A 310       6.237  -2.114  -2.485  1.00 87.46           H
ATOM   4734  N   CYS A 311       8.283  -1.518  -4.746  1.00 90.50           N
ATOM   4735  CA  CYS A 311       9.513  -1.502  -5.520  1.00 90.50           C
ATOM   4736  C   CYS A 311       9.429  -2.605  -6.578  1.00 90.50           C
ATOM   4737  O   CYS A 311      10.275  -2.682  -7.468  1.00 90.50           O
ATOM   4738  HA  CYS A 311       9.575  -0.520  -5.989  1.00 90.50           H
ATOM   4739  CB  CYS A 311      10.745  -1.661  -4.627  1.00 90.50           C
ATOM   4740 1HB  CYS A 311      11.648  -1.435  -5.196  1.00 90.50           H
ATOM   4741 2HB  CYS A 311      10.701  -0.948  -3.803  1.00 90.50           H
ATOM   4742  SG  CYS A 311      10.829  -3.368  -3.973  1.00 90.50           S
ATOM   4743  HG  CYS A 311      11.957  -3.199  -3.290  1.00 90.50           H
ATOM   4744  HN  CYS A 311       8.212  -2.261  -4.081  1.00 90.50           H
ATOM   4745  N   LEU A 312       8.401  -3.431  -6.446  1.00 86.52           N
ATOM   4746  CA  LEU A 312       8.249  -4.582  -7.319  1.00 86.52           C
ATOM   4747  C   LEU A 312       7.513  -4.157  -8.592  1.00 86.52           C
ATOM   4748  O   LEU A 312       7.722  -4.736  -9.657  1.00 86.52           O
ATOM   4749  HA  LEU A 312       9.249  -4.917  -7.595  1.00 86.52           H
ATOM   4750  CB  LEU A 312       7.574  -5.735  -6.574  1.00 86.52           C
ATOM   4751 1HB  LEU A 312       6.707  -5.340  -6.044  1.00 86.52           H
ATOM   4752 2HB  LEU A 312       7.201  -6.448  -7.309  1.00 86.52           H
ATOM   4753  CG  LEU A 312       8.450  -6.489  -5.571  1.00 86.52           C
ATOM   4754  HG  LEU A 312       8.824  -5.773  -4.839  1.00 86.52           H
ATOM   4755  CD1 LEU A 312       7.633  -7.533  -4.807  1.00 86.52           C
ATOM   4756 1HD1 LEU A 312       6.827  -7.038  -4.264  1.00 86.52           H
ATOM   4757 2HD1 LEU A 312       7.211  -8.250  -5.510  1.00 86.52           H
ATOM   4758 3HD1 LEU A 312       8.280  -8.054  -4.101  1.00 86.52           H
ATOM   4759  CD2 LEU A 312       9.667  -7.107  -6.262  1.00 86.52           C
ATOM   4760 1HD2 LEU A 312       9.333  -7.805  -7.029  1.00 86.52           H
ATOM   4761 2HD2 LEU A 312      10.262  -6.318  -6.722  1.00 86.52           H
ATOM   4762 3HD2 LEU A 312      10.272  -7.637  -5.526  1.00 86.52           H
ATOM   4763  HN  LEU A 312       7.682  -3.323  -5.759  1.00 86.52           H
ATOM   4764  N   ASN A 313       6.665  -3.150  -8.439  1.00 78.94           N
ATOM   4765  CA  ASN A 313       5.802  -2.726  -9.528  1.00 78.94           C
ATOM   4766  C   ASN A 313       6.658  -2.405 -10.755  1.00 78.94           C
ATOM   4767  O   ASN A 313       6.444  -2.964 -11.829  1.00 78.94           O
ATOM   4768  HA  ASN A 313       5.125  -3.563  -9.699  1.00 78.94           H
ATOM   4769  CB  ASN A 313       5.021  -1.466  -9.153  1.00 78.94           C
ATOM   4770 1HB  ASN A 313       5.675  -0.771  -8.627  1.00 78.94           H
ATOM   4771 2HB  ASN A 313       4.681  -0.962 -10.058  1.00 78.94           H
ATOM   4772  CG  ASN A 313       3.818  -1.808  -8.271  1.00 78.94           C
ATOM   4773  OD1 ASN A 313       3.310  -2.917  -8.273  1.00 78.94           O
ATOM   4774  ND2 ASN A 313       3.393  -0.797  -7.520  1.00 78.94           N
ATOM   4775 1HD2 ASN A 313       3.855   0.089  -7.565  1.00 78.94           H
ATOM   4776 2HD2 ASN A 313       2.611  -0.922  -6.909  1.00 78.94           H
ATOM   4777  HN  ASN A 313       6.563  -2.629  -7.591  1.00 78.94           H
ATOM   4778  N   PRO A 314       7.638  -1.501 -10.619  1.00 78.66           N
ATOM   4779  CA  PRO A 314       8.480  -1.124 -11.757  1.00 78.66           C
ATOM   4780  C   PRO A 314       9.102  -2.332 -12.439  1.00 78.66           C
ATOM   4781  O   PRO A 314       9.179  -2.386 -13.666  1.00 78.66           O
ATOM   4782  HA  PRO A 314       7.876  -0.643 -12.526  1.00 78.66           H
ATOM   4783  CB  PRO A 314       9.541  -0.213 -11.137  1.00 78.66           C
ATOM   4784 1HB  PRO A 314      10.426  -0.775 -10.837  1.00 78.66           H
ATOM   4785 2HB  PRO A 314       9.873   0.552 -11.839  1.00 78.66           H
ATOM   4786  CG  PRO A 314       8.826   0.395  -9.937  1.00 78.66           C
ATOM   4787 1HG  PRO A 314       9.530   0.783  -9.200  1.00 78.66           H
ATOM   4788 2HG  PRO A 314       8.192   1.234 -10.226  1.00 78.66           H
ATOM   4789  CD  PRO A 314       8.018  -0.772  -9.395  1.00 78.66           C
ATOM   4790 1HD  PRO A 314       8.608  -1.397  -8.725  1.00 78.66           H
ATOM   4791 2HD  PRO A 314       7.148  -0.435  -8.830  1.00 78.66           H
ATOM   4792  N   VAL A 315       9.533  -3.278 -11.618  1.00 81.17           N
ATOM   4793  CA  VAL A 315      10.261  -4.431 -12.121  1.00 81.17           C
ATOM   4794  C   VAL A 315       9.343  -5.251 -13.030  1.00 81.17           C
ATOM   4795  O   VAL A 315       9.770  -5.731 -14.079  1.00 81.17           O
ATOM   4796  HA  VAL A 315      11.098  -4.059 -12.712  1.00 81.17           H
ATOM   4797  CB  VAL A 315      10.828  -5.242 -10.954  1.00 81.17           C
ATOM   4798  HB  VAL A 315       9.992  -5.563 -10.332  1.00 81.17           H
ATOM   4799  CG1 VAL A 315      11.548  -6.495 -11.456  1.00 81.17           C
ATOM   4800 1HG1 VAL A 315      10.847  -7.120 -12.009  1.00 81.17           H
ATOM   4801 2HG1 VAL A 315      12.370  -6.204 -12.111  1.00 81.17           H
ATOM   4802 3HG1 VAL A 315      11.941  -7.053 -10.606  1.00 81.17           H
ATOM   4803  CG2 VAL A 315      11.755  -4.385 -10.090  1.00 81.17           C
ATOM   4804 1HG2 VAL A 315      12.584  -4.021 -10.697  1.00 81.17           H
ATOM   4805 2HG2 VAL A 315      11.198  -3.538  -9.689  1.00 81.17           H
ATOM   4806 3HG2 VAL A 315      12.144  -4.986  -9.268  1.00 81.17           H
ATOM   4807  HN  VAL A 315       9.393  -3.266 -10.628  1.00 81.17           H
ATOM   4808  N   LEU A 316       8.100  -5.387 -12.594  1.00 76.36           N
ATOM   4809  CA  LEU A 316       7.120  -6.149 -13.350  1.00 76.36           C
ATOM   4810  C   LEU A 316       6.984  -5.547 -14.750  1.00 76.36           C
ATOM   4811  O   LEU A 316       6.902  -6.276 -15.738  1.00 76.36           O
ATOM   4812  HA  LEU A 316       7.501  -7.165 -13.447  1.00 76.36           H
ATOM   4813  CB  LEU A 316       5.798  -6.232 -12.585  1.00 76.36           C
ATOM   4814 1HB  LEU A 316       5.480  -5.219 -12.338  1.00 76.36           H
ATOM   4815 2HB  LEU A 316       5.042  -6.650 -13.249  1.00 76.36           H
ATOM   4816  CG  LEU A 316       5.819  -7.058 -11.298  1.00 76.36           C
ATOM   4817  HG  LEU A 316       6.626  -6.686 -10.666  1.00 76.36           H
ATOM   4818  CD1 LEU A 316       4.516  -6.886 -10.514  1.00 76.36           C
ATOM   4819 1HD1 LEU A 316       4.385  -5.836 -10.253  1.00 76.36           H
ATOM   4820 2HD1 LEU A 316       3.678  -7.216 -11.128  1.00 76.36           H
ATOM   4821 3HD1 LEU A 316       4.558  -7.484  -9.604  1.00 76.36           H
ATOM   4822  CD2 LEU A 316       6.120  -8.529 -11.595  1.00 76.36           C
ATOM   4823 1HD2 LEU A 316       5.351  -8.930 -12.255  1.00 76.36           H
ATOM   4824 2HD2 LEU A 316       7.093  -8.610 -12.078  1.00 76.36           H
ATOM   4825 3HD2 LEU A 316       6.129  -9.093 -10.663  1.00 76.36           H
ATOM   4826  HN  LEU A 316       7.759  -4.989 -11.742  1.00 76.36           H
ATOM   4827  N   TYR A 317       6.963  -4.223 -14.791  1.00 72.89           N
ATOM   4828  CA  TYR A 317       6.786  -3.515 -16.048  1.00 72.89           C
ATOM   4829  C   TYR A 317       7.970  -3.757 -16.985  1.00 72.89           C
ATOM   4830  O   TYR A 317       7.792  -3.887 -18.196  1.00 72.89           O
ATOM   4831  HA  TYR A 317       5.877  -3.889 -16.519  1.00 72.89           H
ATOM   4832  CB  TYR A 317       6.729  -2.029 -15.690  1.00 72.89           C
ATOM   4833 1HB  TYR A 317       7.686  -1.731 -15.262  1.00 72.89           H
ATOM   4834 2HB  TYR A 317       6.596  -1.450 -16.605  1.00 72.89           H
ATOM   4835  CG  TYR A 317       5.613  -1.667 -14.708  1.00 72.89           C
ATOM   4836  CD1 TYR A 317       4.461  -2.425 -14.663  1.00 72.89           C
ATOM   4837  HD1 TYR A 317       4.346  -3.281 -15.327  1.00 72.89           H
ATOM   4838  CD2 TYR A 317       5.759  -0.582 -13.867  1.00 72.89           C
ATOM   4839  HD2 TYR A 317       6.669   0.016 -13.903  1.00 72.89           H
ATOM   4840  CE1 TYR A 317       3.411  -2.085 -13.738  1.00 72.89           C
ATOM   4841  HE1 TYR A 317       2.496  -2.675 -13.692  1.00 72.89           H
ATOM   4842  CE2 TYR A 317       4.709  -0.242 -12.942  1.00 72.89           C
ATOM   4843  HE2 TYR A 317       4.811   0.612 -12.273  1.00 72.89           H
ATOM   4844  CZ  TYR A 317       3.587  -1.010 -12.924  1.00 72.89           C
ATOM   4845  OH  TYR A 317       2.595  -0.689 -12.050  1.00 72.89           O
ATOM   4846  HH  TYR A 317       1.936  -1.438 -11.990  1.00 72.89           H
ATOM   4847  HN  TYR A 317       7.065  -3.637 -13.987  1.00 72.89           H
ATOM   4848  N   VAL A 318       9.153  -3.811 -16.391  1.00 71.40           N
ATOM   4849  CA  VAL A 318      10.370  -4.007 -17.161  1.00 71.40           C
ATOM   4850  C   VAL A 318      10.319  -5.373 -17.848  1.00 71.40           C
ATOM   4851  O   VAL A 318      10.425  -5.462 -19.070  1.00 71.40           O
ATOM   4852  HA  VAL A 318      10.403  -3.231 -17.926  1.00 71.40           H
ATOM   4853  CB  VAL A 318      11.593  -3.837 -16.259  1.00 71.40           C
ATOM   4854  HB  VAL A 318      11.477  -4.506 -15.406  1.00 71.40           H
ATOM   4855  CG1 VAL A 318      12.876  -4.233 -16.994  1.00 71.40           C
ATOM   4856 1HG1 VAL A 318      12.811  -5.276 -17.301  1.00 71.40           H
ATOM   4857 2HG1 VAL A 318      13.000  -3.601 -17.873  1.00 71.40           H
ATOM   4858 3HG1 VAL A 318      13.730  -4.102 -16.329  1.00 71.40           H
ATOM   4859  CG2 VAL A 318      11.686  -2.406 -15.725  1.00 71.40           C
ATOM   4860 1HG2 VAL A 318      11.769  -1.711 -16.560  1.00 71.40           H
ATOM   4861 2HG2 VAL A 318      10.791  -2.175 -15.147  1.00 71.40           H
ATOM   4862 3HG2 VAL A 318      12.565  -2.313 -15.086  1.00 71.40           H
ATOM   4863  HN  VAL A 318       9.287  -3.724 -15.404  1.00 71.40           H
ATOM   4864  N   PHE A 319      10.156  -6.405 -17.032  1.00 71.21           N
ATOM   4865  CA  PHE A 319      10.311  -7.768 -17.509  1.00 71.21           C
ATOM   4866  C   PHE A 319       9.103  -8.198 -18.344  1.00 71.21           C
ATOM   4867  O   PHE A 319       9.245  -8.947 -19.309  1.00 71.21           O
ATOM   4868  HA  PHE A 319      11.206  -7.794 -18.130  1.00 71.21           H
ATOM   4869  CB  PHE A 319      10.408  -8.666 -16.274  1.00 71.21           C
ATOM   4870 1HB  PHE A 319       9.658  -8.351 -15.549  1.00 71.21           H
ATOM   4871 2HB  PHE A 319      10.164  -9.689 -16.561  1.00 71.21           H
ATOM   4872  CG  PHE A 319      11.783  -8.654 -15.603  1.00 71.21           C
ATOM   4873  CD1 PHE A 319      12.861  -9.169 -16.252  1.00 71.21           C
ATOM   4874  HD1 PHE A 319      12.746  -9.591 -17.250  1.00 71.21           H
ATOM   4875  CD2 PHE A 319      11.926  -8.128 -14.357  1.00 71.21           C
ATOM   4876  HD2 PHE A 319      11.062  -7.715 -13.837  1.00 71.21           H
ATOM   4877  CE1 PHE A 319      14.137  -9.158 -15.628  1.00 71.21           C
ATOM   4878  HE1 PHE A 319      15.001  -9.571 -16.148  1.00 71.21           H
ATOM   4879  CE2 PHE A 319      13.202  -8.117 -13.733  1.00 71.21           C
ATOM   4880  HE2 PHE A 319      13.317  -7.695 -12.735  1.00 71.21           H
ATOM   4881  CZ  PHE A 319      14.280  -8.632 -14.382  1.00 71.21           C
ATOM   4882  HZ  PHE A 319      15.260  -8.623 -13.904  1.00 71.21           H
ATOM   4883  HN  PHE A 319       9.923  -6.320 -16.063  1.00 71.21           H
ATOM   4884  N   VAL A 320       7.940  -7.705 -17.941  1.00 67.84           N
ATOM   4885  CA  VAL A 320       6.686  -8.258 -18.423  1.00 67.84           C
ATOM   4886  C   VAL A 320       6.103  -7.330 -19.491  1.00 67.84           C
ATOM   4887  O   VAL A 320       5.417  -7.785 -20.406  1.00 67.84           O
ATOM   4888  HA  VAL A 320       6.905  -9.223 -18.879  1.00 67.84           H
ATOM   4889  CB  VAL A 320       5.732  -8.493 -17.250  1.00 67.84           C
ATOM   4890  HB  VAL A 320       5.332  -7.526 -16.945  1.00 67.84           H
ATOM   4891  CG1 VAL A 320       4.556  -9.377 -17.669  1.00 67.84           C
ATOM   4892 1HG1 VAL A 320       4.006  -8.892 -18.475  1.00 67.84           H
ATOM   4893 2HG1 VAL A 320       4.931 -10.341 -18.013  1.00 67.84           H
ATOM   4894 3HG1 VAL A 320       3.894  -9.529 -16.816  1.00 67.84           H
ATOM   4895  CG2 VAL A 320       6.473  -9.095 -16.054  1.00 67.84           C
ATOM   4896 1HG2 VAL A 320       6.914 -10.049 -16.343  1.00 67.84           H
ATOM   4897 2HG2 VAL A 320       7.260  -8.413 -15.733  1.00 67.84           H
ATOM   4898 3HG2 VAL A 320       5.771  -9.252 -15.235  1.00 67.84           H
ATOM   4899  HN  VAL A 320       7.848  -6.945 -17.299  1.00 67.84           H
ATOM   4900  N   GLY A 321       6.396  -6.047 -19.340  1.00 68.92           N
ATOM   4901  CA  GLY A 321       5.881  -5.048 -20.260  1.00 68.92           C
ATOM   4902  C   GLY A 321       6.746  -4.966 -21.520  1.00 68.92           C
ATOM   4903  O   GLY A 321       7.820  -4.369 -21.502  1.00 68.92           O
ATOM   4904 1HA  GLY A 321       4.855  -5.294 -20.534  1.00 68.92           H
ATOM   4905 2HA  GLY A 321       5.855  -4.075 -19.770  1.00 68.92           H
ATOM   4906  HN  GLY A 321       6.972  -5.688 -18.606  1.00 68.92           H
ATOM   4907  N   GLU A 322       6.244  -5.577 -22.584  1.00 74.12           N
ATOM   4908  CA  GLU A 322       6.873  -5.447 -23.887  1.00 74.12           C
ATOM   4909  C   GLU A 322       6.905  -3.978 -24.317  1.00 74.12           C
ATOM   4910  O   GLU A 322       7.932  -3.487 -24.783  1.00 74.12           O
ATOM   4911  HA  GLU A 322       7.889  -5.817 -23.757  1.00 74.12           H
ATOM   4912  CB  GLU A 322       6.156  -6.307 -24.930  1.00 74.12           C
ATOM   4913 1HB  GLU A 322       5.078  -6.173 -24.838  1.00 74.12           H
ATOM   4914 2HB  GLU A 322       6.536  -6.072 -25.924  1.00 74.12           H
ATOM   4915  CG  GLU A 322       6.437  -7.793 -24.702  1.00 74.12           C
ATOM   4916 1HG  GLU A 322       7.513  -7.956 -24.628  1.00 74.12           H
ATOM   4917 2HG  GLU A 322       6.001  -8.108 -23.754  1.00 74.12           H
ATOM   4918  CD  GLU A 322       5.865  -8.641 -25.839  1.00 74.12           C
ATOM   4919  OE1 GLU A 322       6.136  -9.861 -25.830  1.00 74.12           O
ATOM   4920  OE2 GLU A 322       5.168  -8.049 -26.693  1.00 74.12           O
ATOM   4921  HN  GLU A 322       5.425  -6.150 -22.565  1.00 74.12           H
ATOM   4922  N   ARG A 323       5.769  -3.319 -24.144  1.00 74.82           N
ATOM   4923  CA  ARG A 323       5.651  -1.921 -24.522  1.00 74.82           C
ATOM   4924  C   ARG A 323       6.664  -1.074 -23.750  1.00 74.82           C
ATOM   4925  O   ARG A 323       7.337  -0.223 -24.329  1.00 74.82           O
ATOM   4926  HA  ARG A 323       5.859  -1.903 -25.592  1.00 74.82           H
ATOM   4927  CB  ARG A 323       4.241  -1.394 -24.248  1.00 74.82           C
ATOM   4928 1HB  ARG A 323       3.921  -1.701 -23.252  1.00 74.82           H
ATOM   4929 2HB  ARG A 323       4.247  -0.304 -24.259  1.00 74.82           H
ATOM   4930  CG  ARG A 323       3.249  -1.914 -25.290  1.00 74.82           C
ATOM   4931 1HG  ARG A 323       3.629  -1.714 -26.292  1.00 74.82           H
ATOM   4932 2HG  ARG A 323       3.151  -2.996 -25.196  1.00 74.82           H
ATOM   4933  CD  ARG A 323       1.878  -1.256 -25.119  1.00 74.82           C
ATOM   4934 1HD  ARG A 323       1.503  -1.434 -24.111  1.00 74.82           H
ATOM   4935 2HD  ARG A 323       1.967  -0.176 -25.240  1.00 74.82           H
ATOM   4936  NE  ARG A 323       0.927  -1.799 -26.115  1.00 74.82           N
ATOM   4937  HE  ARG A 323       1.273  -2.462 -26.779  1.00 74.82           H
ATOM   4938  CZ  ARG A 323      -0.367  -1.458 -26.182  1.00 74.82           C
ATOM   4939  NH1 ARG A 323      -0.883  -0.574 -25.317  1.00 74.82           N
ATOM   4940 1HH1 ARG A 323      -0.301  -0.164 -24.615  1.00 74.82           H
ATOM   4941 2HH1 ARG A 323      -1.850  -0.326 -25.374  1.00 74.82           H
ATOM   4942  NH2 ARG A 323      -1.137  -2.015 -27.127  1.00 74.82           N
ATOM   4943 1HH2 ARG A 323      -2.105  -1.771 -27.190  1.00 74.82           H
ATOM   4944 2HH2 ARG A 323      -0.744  -2.674 -27.768  1.00 74.82           H
ATOM   4945  HN  ARG A 323       4.942  -3.723 -23.755  1.00 74.82           H
ATOM   4946  N   PHE A 324       6.740  -1.337 -22.453  1.00 75.93           N
ATOM   4947  CA  PHE A 324       7.585  -0.544 -21.577  1.00 75.93           C
ATOM   4948  C   PHE A 324       9.058  -0.674 -21.971  1.00 75.93           C
ATOM   4949  O   PHE A 324       9.787   0.316 -21.998  1.00 75.93           O
ATOM   4950  HA  PHE A 324       7.274   0.496 -21.681  1.00 75.93           H
ATOM   4951  CB  PHE A 324       7.398  -1.090 -20.160  1.00 75.93           C
ATOM   4952 1HB  PHE A 324       6.332  -1.166 -19.949  1.00 75.93           H
ATOM   4953 2HB  PHE A 324       7.805  -2.100 -20.115  1.00 75.93           H
ATOM   4954  CG  PHE A 324       8.060  -0.240 -19.073  1.00 75.93           C
ATOM   4955  CD1 PHE A 324       9.313  -0.544 -18.641  1.00 75.93           C
ATOM   4956  HD1 PHE A 324       9.846  -1.393 -19.068  1.00 75.93           H
ATOM   4957  CD2 PHE A 324       7.394   0.820 -18.540  1.00 75.93           C
ATOM   4958  HD2 PHE A 324       6.390   1.063 -18.887  1.00 75.93           H
ATOM   4959  CE1 PHE A 324       9.926   0.246 -17.632  1.00 75.93           C
ATOM   4960  HE1 PHE A 324      10.930   0.002 -17.285  1.00 75.93           H
ATOM   4961  CE2 PHE A 324       8.008   1.609 -17.532  1.00 75.93           C
ATOM   4962  HE2 PHE A 324       7.475   2.458 -17.104  1.00 75.93           H
ATOM   4963  CZ  PHE A 324       9.261   1.305 -17.099  1.00 75.93           C
ATOM   4964  HZ  PHE A 324       9.732   1.911 -16.325  1.00 75.93           H
ATOM   4965  HN  PHE A 324       6.237  -2.074 -22.001  1.00 75.93           H
ATOM   4966  N   ARG A 325       9.451  -1.904 -22.268  1.00 79.68           N
ATOM   4967  CA  ARG A 325      10.815  -2.172 -22.690  1.00 79.68           C
ATOM   4968  C   ARG A 325      11.150  -1.367 -23.947  1.00 79.68           C
ATOM   4969  O   ARG A 325      12.232  -0.792 -24.051  1.00 79.68           O
ATOM   4970  HA  ARG A 325      11.434  -1.861 -21.849  1.00 79.68           H
ATOM   4971  CB  ARG A 325      11.021  -3.661 -22.977  1.00 79.68           C
ATOM   4972 1HB  ARG A 325      10.129  -4.070 -23.452  1.00 79.68           H
ATOM   4973 2HB  ARG A 325      11.843  -3.789 -23.681  1.00 79.68           H
ATOM   4974  CG  ARG A 325      11.319  -4.432 -21.689  1.00 79.68           C
ATOM   4975 1HG  ARG A 325      12.190  -4.000 -21.197  1.00 79.68           H
ATOM   4976 2HG  ARG A 325      10.481  -4.332 -20.999  1.00 79.68           H
ATOM   4977  CD  ARG A 325      11.572  -5.912 -21.982  1.00 79.68           C
ATOM   4978 1HD  ARG A 325      12.185  -6.014 -22.877  1.00 79.68           H
ATOM   4979 2HD  ARG A 325      12.128  -6.364 -21.161  1.00 79.68           H
ATOM   4980  NE  ARG A 325      10.285  -6.618 -22.169  1.00 79.68           N
ATOM   4981  HE  ARG A 325       9.441  -6.097 -22.038  1.00 79.68           H
ATOM   4982  CZ  ARG A 325      10.179  -7.912 -22.502  1.00 79.68           C
ATOM   4983  NH1 ARG A 325      11.276  -8.658 -22.689  1.00 79.68           N
ATOM   4984 1HH1 ARG A 325      12.183  -8.250 -22.581  1.00 79.68           H
ATOM   4985 2HH1 ARG A 325      11.188  -9.622 -22.938  1.00 79.68           H
ATOM   4986  NH2 ARG A 325       8.959  -8.448 -22.645  1.00 79.68           N
ATOM   4987 1HH2 ARG A 325       8.863  -9.412 -22.893  1.00 79.68           H
ATOM   4988 2HH2 ARG A 325       8.145  -7.885 -22.503  1.00 79.68           H
ATOM   4989  HN  ARG A 325       8.857  -2.707 -22.223  1.00 79.68           H
ATOM   4990  N   ARG A 326      10.200  -1.351 -24.871  1.00 80.36           N
ATOM   4991  CA  ARG A 326      10.370  -0.604 -26.106  1.00 80.36           C
ATOM   4992  C   ARG A 326      10.496   0.891 -25.809  1.00 80.36           C
ATOM   4993  O   ARG A 326      11.355   1.569 -26.371  1.00 80.36           O
ATOM   4994  HA  ARG A 326      11.287  -0.996 -26.545  1.00 80.36           H
ATOM   4995  CB  ARG A 326       9.190  -0.832 -27.054  1.00 80.36           C
ATOM   4996 1HB  ARG A 326       8.254  -0.748 -26.501  1.00 80.36           H
ATOM   4997 2HB  ARG A 326       9.179  -0.055 -27.819  1.00 80.36           H
ATOM   4998  CG  ARG A 326       9.276  -2.208 -27.716  1.00 80.36           C
ATOM   4999 1HG  ARG A 326      10.177  -2.266 -28.327  1.00 80.36           H
ATOM   5000 2HG  ARG A 326       9.359  -2.979 -26.951  1.00 80.36           H
ATOM   5001  CD  ARG A 326       8.046  -2.475 -28.587  1.00 80.36           C
ATOM   5002 1HD  ARG A 326       7.138  -2.278 -28.017  1.00 80.36           H
ATOM   5003 2HD  ARG A 326       8.041  -1.798 -29.440  1.00 80.36           H
ATOM   5004  NE  ARG A 326       8.054  -3.879 -29.056  1.00 80.36           N
ATOM   5005  HE  ARG A 326       8.281  -4.593 -28.394  1.00 80.36           H
ATOM   5006  CZ  ARG A 326       7.776  -4.252 -30.312  1.00 80.36           C
ATOM   5007  NH1 ARG A 326       7.465  -3.337 -31.241  1.00 80.36           N
ATOM   5008 1HH1 ARG A 326       7.440  -2.368 -30.998  1.00 80.36           H
ATOM   5009 2HH1 ARG A 326       7.259  -3.624 -32.176  1.00 80.36           H
ATOM   5010  NH2 ARG A 326       7.813  -5.554 -30.626  1.00 80.36           N
ATOM   5011 1HH2 ARG A 326       7.608  -5.850 -31.560  1.00 80.36           H
ATOM   5012 2HH2 ARG A 326       8.046  -6.231 -29.928  1.00 80.36           H
ATOM   5013  HN  ARG A 326       9.329  -1.835 -24.786  1.00 80.36           H
ATOM   5014  N   ASP A 327       9.626   1.362 -24.927  1.00 80.36           N
ATOM   5015  CA  ASP A 327       9.606   2.772 -24.576  1.00 80.36           C
ATOM   5016  C   ASP A 327      10.912   3.134 -23.864  1.00 80.36           C
ATOM   5017  O   ASP A 327      11.485   4.193 -24.113  1.00 80.36           O
ATOM   5018  HA  ASP A 327       9.486   3.301 -25.521  1.00 80.36           H
ATOM   5019  CB  ASP A 327       8.448   3.087 -23.627  1.00 80.36           C
ATOM   5020 1HB  ASP A 327       8.521   2.461 -22.738  1.00 80.36           H
ATOM   5021 2HB  ASP A 327       8.516   4.122 -23.295  1.00 80.36           H
ATOM   5022  CG  ASP A 327       7.100   2.853 -24.312  1.00 80.36           C
ATOM   5023  OD1 ASP A 327       7.066   2.976 -25.556  1.00 80.36           O
ATOM   5024  OD2 ASP A 327       6.133   2.558 -23.577  1.00 80.36           O
ATOM   5025  HN  ASP A 327       8.946   0.800 -24.458  1.00 80.36           H
ATOM   5026  N   LEU A 328      11.343   2.234 -22.992  1.00 82.56           N
ATOM   5027  CA  LEU A 328      12.541   2.469 -22.205  1.00 82.56           C
ATOM   5028  C   LEU A 328      13.732   2.670 -23.145  1.00 82.56           C
ATOM   5029  O   LEU A 328      14.453   3.661 -23.036  1.00 82.56           O
ATOM   5030  HA  LEU A 328      12.387   3.389 -21.641  1.00 82.56           H
ATOM   5031  CB  LEU A 328      12.744   1.343 -21.189  1.00 82.56           C
ATOM   5032 1HB  LEU A 328      11.896   1.342 -20.504  1.00 82.56           H
ATOM   5033 2HB  LEU A 328      12.724   0.392 -21.721  1.00 82.56           H
ATOM   5034  CG  LEU A 328      14.031   1.408 -20.364  1.00 82.56           C
ATOM   5035  HG  LEU A 328      14.873   1.483 -21.051  1.00 82.56           H
ATOM   5036  CD1 LEU A 328      14.054   2.658 -19.482  1.00 82.56           C
ATOM   5037 1HD1 LEU A 328      13.997   3.547 -20.111  1.00 82.56           H
ATOM   5038 2HD1 LEU A 328      13.203   2.639 -18.802  1.00 82.56           H
ATOM   5039 3HD1 LEU A 328      14.980   2.679 -18.907  1.00 82.56           H
ATOM   5040  CD2 LEU A 328      14.224   0.128 -19.549  1.00 82.56           C
ATOM   5041 1HD2 LEU A 328      13.381  -0.002 -18.871  1.00 82.56           H
ATOM   5042 2HD2 LEU A 328      14.284  -0.727 -20.223  1.00 82.56           H
ATOM   5043 3HD2 LEU A 328      15.146   0.200 -18.972  1.00 82.56           H
ATOM   5044  HN  LEU A 328      10.889   1.360 -22.821  1.00 82.56           H
ATOM   5045  N   VAL A 329      13.901   1.715 -24.047  1.00 82.59           N
ATOM   5046  CA  VAL A 329      15.038   1.732 -24.951  1.00 82.59           C
ATOM   5047  C   VAL A 329      14.969   2.985 -25.827  1.00 82.59           C
ATOM   5048  O   VAL A 329      15.998   3.564 -26.172  1.00 82.59           O
ATOM   5049  HA  VAL A 329      15.942   1.780 -24.343  1.00 82.59           H
ATOM   5050  CB  VAL A 329      15.081   0.437 -25.764  1.00 82.59           C
ATOM   5051  HB  VAL A 329      14.140   0.350 -26.306  1.00 82.59           H
ATOM   5052  CG1 VAL A 329      16.214   0.471 -26.791  1.00 82.59           C
ATOM   5053 1HG1 VAL A 329      16.061   1.306 -27.474  1.00 82.59           H
ATOM   5054 2HG1 VAL A 329      17.168   0.592 -26.277  1.00 82.59           H
ATOM   5055 3HG1 VAL A 329      16.222  -0.462 -27.355  1.00 82.59           H
ATOM   5056  CG2 VAL A 329      15.209  -0.781 -24.847  1.00 82.59           C
ATOM   5057 1HG2 VAL A 329      16.127  -0.703 -24.265  1.00 82.59           H
ATOM   5058 2HG2 VAL A 329      14.353  -0.820 -24.172  1.00 82.59           H
ATOM   5059 3HG2 VAL A 329      15.237  -1.689 -25.450  1.00 82.59           H
ATOM   5060  HN  VAL A 329      13.279   0.941 -24.165  1.00 82.59           H
ATOM   5061  N   LYS A 330      13.745   3.367 -26.163  1.00 81.75           N
[truncated: 117,320 more chars]
