# Supplementary material for: Noncanonical roles of chemokine regions in CCR9 activation revealed by structural modeling and mutational mapping
Source: Nat Commun. 2025 Aug 18;16:7695. doi: 10.1038/s41467-025-62321-9 (PMC12361432; doi:10.1038/s41467-025-62321-9)
Supplement: Supplementary file 4 — Supplementary Data 2 [file 41467_2025_62321_MOESM4_ESM.zip › CCR9_CCL25_rnk147.pdb]

SSBOND   1 CYS A   38    CYS A  289 
SSBOND   2 CYS A  119    CYS A  198 
SSBOND   3 CYS B    7    CYS B   35 
SSBOND   4 CYS B    8    CYS B   52 
ATOM      1  N   GLU A  20      -5.014  -5.096  60.805  1.00 52.31           N
ATOM      2  CA  GLU A  20      -5.141  -4.501  59.485  1.00 52.31           C
ATOM      3  C   GLU A  20      -3.821  -4.619  58.721  1.00 52.31           C
ATOM      4  O   GLU A  20      -3.817  -4.734  57.496  1.00 52.31           O
ATOM      5  HA  GLU A  20      -5.915  -5.079  58.980  1.00 52.31           H
ATOM      6  CB  GLU A  20      -5.590  -3.041  59.583  1.00 52.31           C
ATOM      7 1HB  GLU A  20      -5.804  -2.792  60.622  1.00 52.31           H
ATOM      8 2HB  GLU A  20      -4.838  -2.395  59.131  1.00 52.31           H
ATOM      9  CG  GLU A  20      -6.884  -2.812  58.799  1.00 52.31           C
ATOM     10 1HG  GLU A  20      -6.846  -3.362  57.859  1.00 52.31           H
ATOM     11 2HG  GLU A  20      -7.730  -3.203  59.365  1.00 52.31           H
ATOM     12  CD  GLU A  20      -7.097  -1.323  58.517  1.00 52.31           C
ATOM     13  OE1 GLU A  20      -8.129  -1.007  57.887  1.00 52.31           O
ATOM     14  OE2 GLU A  20      -6.222  -0.535  58.936  1.00 52.31           O
ATOM     15  HN  GLU A  20      -4.111  -5.468  61.015  1.00 52.31           H
ATOM     16  N   SER A  21      -2.732  -4.586  59.475  1.00 58.09           N
ATOM     17  CA  SER A  21      -1.409  -4.687  58.884  1.00 58.09           C
ATOM     18  C   SER A  21      -1.179  -6.104  58.355  1.00 58.09           C
ATOM     19  O   SER A  21      -0.622  -6.285  57.274  1.00 58.09           O
ATOM     20  HA  SER A  21      -1.403  -3.968  58.065  1.00 58.09           H
ATOM     21  CB  SER A  21      -0.324  -4.315  59.896  1.00 58.09           C
ATOM     22 1HB  SER A  21       0.610  -4.118  59.369  1.00 58.09           H
ATOM     23 2HB  SER A  21      -0.603  -3.393  60.405  1.00 58.09           H
ATOM     24  OG  SER A  21      -0.116  -5.345  60.859  1.00 58.09           O
ATOM     25  HG  SER A  21       0.594  -5.069  61.506  1.00 58.09           H
ATOM     26  HN  SER A  21      -2.744  -4.492  60.471  1.00 58.09           H
ATOM     27  N   THR A  22      -1.620  -7.074  59.144  1.00 58.78           N
ATOM     28  CA  THR A  22      -1.339  -8.468  58.844  1.00 58.78           C
ATOM     29  C   THR A  22      -2.130  -8.919  57.615  1.00 58.78           C
ATOM     30  O   THR A  22      -1.562  -9.477  56.677  1.00 58.78           O
ATOM     31  HA  THR A  22      -0.281  -8.559  58.595  1.00 58.78           H
ATOM     32  CB  THR A  22      -1.641  -9.291  60.098  1.00 58.78           C
ATOM     33  HB  THR A  22      -2.713  -9.460  60.203  1.00 58.78           H
ATOM     34  OG1 THR A  22      -1.027  -8.556  61.153  1.00 58.78           O
ATOM     35  HG1 THR A  22      -1.358  -8.885  62.037  1.00 58.78           H
ATOM     36  CG2 THR A  22      -0.910 -10.635  60.106  1.00 58.78           C
ATOM     37 1HG2 THR A  22       0.166 -10.464  60.069  1.00 58.78           H
ATOM     38 2HG2 THR A  22      -1.215 -11.220  59.238  1.00 58.78           H
ATOM     39 3HG2 THR A  22      -1.160 -11.179  61.017  1.00 58.78           H
ATOM     40  HN  THR A  22      -2.158  -6.920  59.972  1.00 58.78           H
ATOM     41  N   SER A  23      -3.429  -8.661  57.659  1.00 61.20           N
ATOM     42  CA  SER A  23      -4.305  -9.042  56.565  1.00 61.20           C
ATOM     43  C   SER A  23      -3.875  -8.333  55.279  1.00 61.20           C
ATOM     44  O   SER A  23      -3.926  -8.916  54.197  1.00 61.20           O
ATOM     45  HA  SER A  23      -4.189 -10.121  56.464  1.00 61.20           H
ATOM     46  CB  SER A  23      -5.765  -8.715  56.889  1.00 61.20           C
ATOM     47 1HB  SER A  23      -6.397  -9.013  56.052  1.00 61.20           H
ATOM     48 2HB  SER A  23      -6.084  -9.299  57.752  1.00 61.20           H
ATOM     49  OG  SER A  23      -5.955  -7.329  57.157  1.00 61.20           O
ATOM     50  HG  SER A  23      -6.921  -7.144  57.336  1.00 61.20           H
ATOM     51  HN  SER A  23      -3.882  -8.202  58.423  1.00 61.20           H
ATOM     52  N   SER A  24      -3.462  -7.084  55.440  1.00 67.47           N
ATOM     53  CA  SER A  24      -3.024  -6.289  54.305  1.00 67.47           C
ATOM     54  C   SER A  24      -1.774  -6.912  53.681  1.00 67.47           C
ATOM     55  O   SER A  24      -1.521  -6.743  52.489  1.00 67.47           O
ATOM     56  HA  SER A  24      -3.855  -6.311  53.600  1.00 67.47           H
ATOM     57  CB  SER A  24      -2.747  -4.843  54.720  1.00 67.47           C
ATOM     58 1HB  SER A  24      -2.832  -4.193  53.849  1.00 67.47           H
ATOM     59 2HB  SER A  24      -3.504  -4.519  55.434  1.00 67.47           H
ATOM     60  OG  SER A  24      -1.454  -4.693  55.299  1.00 67.47           O
ATOM     61  HG  SER A  24      -1.366  -5.286  56.099  1.00 67.47           H
ATOM     62  HN  SER A  24      -3.424  -6.617  56.323  1.00 67.47           H
ATOM     63  N   MET A  25      -1.024  -7.618  54.515  1.00 70.49           N
ATOM     64  CA  MET A  25       0.191  -8.270  54.059  1.00 70.49           C
ATOM     65  C   MET A  25      -0.129  -9.566  53.312  1.00 70.49           C
ATOM     66  O   MET A  25       0.473  -9.857  52.279  1.00 70.49           O
ATOM     67  HA  MET A  25       0.669  -7.561  53.382  1.00 70.49           H
ATOM     68  CB  MET A  25       1.086  -8.581  55.260  1.00 70.49           C
ATOM     69 1HB  MET A  25       1.048  -7.755  55.970  1.00 70.49           H
ATOM     70 2HB  MET A  25       0.711  -9.464  55.779  1.00 70.49           H
ATOM     71  CG  MET A  25       2.532  -8.817  54.821  1.00 70.49           C
ATOM     72 1HG  MET A  25       3.082  -9.330  55.610  1.00 70.49           H
ATOM     73 2HG  MET A  25       2.554  -9.465  53.944  1.00 70.49           H
ATOM     74  SD  MET A  25       3.318  -7.259  54.446  1.00 70.49           S
ATOM     75  CE  MET A  25       5.020  -7.787  54.345  1.00 70.49           C
ATOM     76 1HE  MET A  25       5.324  -8.218  55.299  1.00 70.49           H
ATOM     77 2HE  MET A  25       5.123  -8.535  53.559  1.00 70.49           H
ATOM     78 3HE  MET A  25       5.653  -6.930  54.116  1.00 70.49           H
ATOM     79  HN  MET A  25      -1.235  -7.747  55.484  1.00 70.49           H
ATOM     80  N   GLU A  26      -1.077 -10.310  53.862  1.00 71.16           N
ATOM     81  CA  GLU A  26      -1.503 -11.556  53.247  1.00 71.16           C
ATOM     82  C   GLU A  26      -2.149 -11.282  51.887  1.00 71.16           C
ATOM     83  O   GLU A  26      -1.864 -11.973  50.910  1.00 71.16           O
ATOM     84  HA  GLU A  26      -0.592 -12.139  53.113  1.00 71.16           H
ATOM     85  CB  GLU A  26      -2.459 -12.321  54.164  1.00 71.16           C
ATOM     86 1HB  GLU A  26      -3.227 -11.646  54.541  1.00 71.16           H
ATOM     87 2HB  GLU A  26      -2.866 -13.182  53.634  1.00 71.16           H
ATOM     88  CG  GLU A  26      -1.722 -12.876  55.384  1.00 71.16           C
ATOM     89 1HG  GLU A  26      -0.914 -13.531  55.059  1.00 71.16           H
ATOM     90 2HG  GLU A  26      -1.265 -12.057  55.940  1.00 71.16           H
ATOM     91  CD  GLU A  26      -2.676 -13.649  56.297  1.00 71.16           C
ATOM     92  OE1 GLU A  26      -2.165 -14.471  57.087  1.00 71.16           O
ATOM     93  OE2 GLU A  26      -3.896 -13.400  56.184  1.00 71.16           O
ATOM     94  HN  GLU A  26      -1.550 -10.075  54.711  1.00 71.16           H
ATOM     95  N   ASP A  27      -3.007 -10.273  51.868  1.00 70.87           N
ATOM     96  CA  ASP A  27      -3.724  -9.924  50.653  1.00 70.87           C
ATOM     97  C   ASP A  27      -2.719  -9.662  49.530  1.00 70.87           C
ATOM     98  O   ASP A  27      -2.947 -10.052  48.385  1.00 70.87           O
ATOM     99  HA  ASP A  27      -4.369 -10.778  50.445  1.00 70.87           H
ATOM    100  CB  ASP A  27      -4.555  -8.654  50.850  1.00 70.87           C
ATOM    101 1HB  ASP A  27      -3.969  -7.912  51.392  1.00 70.87           H
ATOM    102 2HB  ASP A  27      -4.798  -8.220  49.880  1.00 70.87           H
ATOM    103  CG  ASP A  27      -5.843  -8.955  51.618  1.00 70.87           C
ATOM    104  OD1 ASP A  27      -6.175 -10.155  51.721  1.00 70.87           O
ATOM    105  OD2 ASP A  27      -6.467  -7.977  52.084  1.00 70.87           O
ATOM    106  HN  ASP A  27      -3.214  -9.700  52.660  1.00 70.87           H
ATOM    107  N   TYR A  28      -1.629  -9.004  49.895  1.00 72.47           N
ATOM    108  CA  TYR A  28      -0.604  -8.657  48.926  1.00 72.47           C
ATOM    109  C   TYR A  28       0.154  -9.901  48.460  1.00 72.47           C
ATOM    110  O   TYR A  28       0.536 -10.000  47.295  1.00 72.47           O
ATOM    111  HA  TYR A  28      -1.094  -8.197  48.068  1.00 72.47           H
ATOM    112  CB  TYR A  28       0.367  -7.725  49.655  1.00 72.47           C
ATOM    113 1HB  TYR A  28      -0.184  -6.862  50.027  1.00 72.47           H
ATOM    114 2HB  TYR A  28       0.770  -8.245  50.524  1.00 72.47           H
ATOM    115  CG  TYR A  28       1.528  -7.235  48.787  1.00 72.47           C
ATOM    116  CD1 TYR A  28       2.734  -7.907  48.804  1.00 72.47           C
ATOM    117  HD1 TYR A  28       2.858  -8.786  49.436  1.00 72.47           H
ATOM    118  CD2 TYR A  28       1.370  -6.121  47.988  1.00 72.47           C
ATOM    119  HD2 TYR A  28       0.418  -5.591  47.974  1.00 72.47           H
ATOM    120  CE1 TYR A  28       3.826  -7.445  47.988  1.00 72.47           C
ATOM    121  HE1 TYR A  28       4.784  -7.966  47.992  1.00 72.47           H
ATOM    122  CE2 TYR A  28       2.463  -5.660  47.171  1.00 72.47           C
ATOM    123  HE2 TYR A  28       2.351  -4.782  46.535  1.00 72.47           H
ATOM    124  CZ  TYR A  28       3.637  -6.345  47.212  1.00 72.47           C
ATOM    125  OH  TYR A  28       4.669  -5.909  46.441  1.00 72.47           O
ATOM    126  HH  TYR A  28       4.429  -5.040  46.007  1.00 72.47           H
ATOM    127  HN  TYR A  28      -1.442  -8.710  50.833  1.00 72.47           H
ATOM    128  N   VAL A  29       0.350 -10.820  49.395  1.00 69.80           N
ATOM    129  CA  VAL A  29       1.134 -12.012  49.120  1.00 69.80           C
ATOM    130  C   VAL A  29       0.314 -12.966  48.248  1.00 69.80           C
ATOM    131  O   VAL A  29       0.861 -13.644  47.380  1.00 69.80           O
ATOM    132  HA  VAL A  29       2.019 -11.703  48.564  1.00 69.80           H
ATOM    133  CB  VAL A  29       1.596 -12.649  50.432  1.00 69.80           C
ATOM    134  HB  VAL A  29       0.719 -12.787  51.065  1.00 69.80           H
ATOM    135  CG1 VAL A  29       2.218 -14.025  50.184  1.00 69.80           C
ATOM    136 1HG1 VAL A  29       1.480 -14.679  49.719  1.00 69.80           H
ATOM    137 2HG1 VAL A  29       3.079 -13.921  49.524  1.00 69.80           H
ATOM    138 3HG1 VAL A  29       2.538 -14.455  51.133  1.00 69.80           H
ATOM    139  CG2 VAL A  29       2.571 -11.732  51.173  1.00 69.80           C
ATOM    140 1HG2 VAL A  29       3.444 -11.548  50.547  1.00 69.80           H
ATOM    141 2HG2 VAL A  29       2.079 -10.785  51.398  1.00 69.80           H
ATOM    142 3HG2 VAL A  29       2.883 -12.209  52.102  1.00 69.80           H
ATOM    143  HN  VAL A  29      -0.016 -10.760  50.324  1.00 69.80           H
ATOM    144  N   ASN A  30      -0.984 -12.988  48.510  1.00 72.04           N
ATOM    145  CA  ASN A  30      -1.865 -13.938  47.852  1.00 72.04           C
ATOM    146  C   ASN A  30      -2.286 -13.378  46.491  1.00 72.04           C
ATOM    147  O   ASN A  30      -2.905 -14.079  45.692  1.00 72.04           O
ATOM    148  HA  ASN A  30      -1.282 -14.855  47.763  1.00 72.04           H
ATOM    149  CB  ASN A  30      -3.131 -14.179  48.676  1.00 72.04           C
ATOM    150 1HB  ASN A  30      -3.516 -13.228  49.043  1.00 72.04           H
ATOM    151 2HB  ASN A  30      -3.905 -14.613  48.043  1.00 72.04           H
ATOM    152  CG  ASN A  30      -2.848 -15.111  49.856  1.00 72.04           C
ATOM    153  OD1 ASN A  30      -1.902 -15.880  49.860  1.00 72.04           O
ATOM    154  ND2 ASN A  30      -3.720 -14.999  50.855  1.00 72.04           N
ATOM    155 1HD2 ASN A  30      -4.475 -14.347  50.788  1.00 72.04           H
ATOM    156 2HD2 ASN A  30      -3.620 -15.566  51.672  1.00 72.04           H
ATOM    157  HN  ASN A  30      -1.435 -12.374  49.158  1.00 72.04           H
ATOM    158  N   PHE A  31      -1.932 -12.121  46.270  1.00 77.61           N
ATOM    159  CA  PHE A  31      -2.250 -11.465  45.013  1.00 77.61           C
ATOM    160  C   PHE A  31      -1.500 -12.117  43.849  1.00 77.61           C
ATOM    161  O   PHE A  31      -0.271 -12.178  43.854  1.00 77.61           O
ATOM    162  HA  PHE A  31      -3.323 -11.569  44.855  1.00 77.61           H
ATOM    163  CB  PHE A  31      -1.799 -10.008  45.142  1.00 77.61           C
ATOM    164 1HB  PHE A  31      -2.257  -9.574  46.030  1.00 77.61           H
ATOM    165 2HB  PHE A  31      -0.720  -9.985  45.296  1.00 77.61           H
ATOM    166  CG  PHE A  31      -2.145  -9.140  43.931  1.00 77.61           C
ATOM    167  CD1 PHE A  31      -1.207  -8.898  42.977  1.00 77.61           C
ATOM    168  HD1 PHE A  31      -0.208  -9.323  43.075  1.00 77.61           H
ATOM    169  CD2 PHE A  31      -3.391  -8.610  43.808  1.00 77.61           C
ATOM    170  HD2 PHE A  31      -4.144  -8.803  44.573  1.00 77.61           H
ATOM    171  CE1 PHE A  31      -1.528  -8.092  41.853  1.00 77.61           C
ATOM    172  HE1 PHE A  31      -0.776  -7.898  41.088  1.00 77.61           H
ATOM    173  CE2 PHE A  31      -3.713  -7.804  42.684  1.00 77.61           C
ATOM    174  HE2 PHE A  31      -4.712  -7.379  42.586  1.00 77.61           H
ATOM    175  CZ  PHE A  31      -2.774  -7.562  41.730  1.00 77.61           C
ATOM    176  HZ  PHE A  31      -3.021  -6.943  40.867  1.00 77.61           H
ATOM    177  HN  PHE A  31      -1.439 -11.554  46.930  1.00 77.61           H
ATOM    178  N   ASN A  32      -2.271 -12.588  42.880  1.00 74.98           N
ATOM    179  CA  ASN A  32      -1.694 -13.197  41.694  1.00 74.98           C
ATOM    180  C   ASN A  32      -1.202 -12.099  40.750  1.00 74.98           C
ATOM    181  O   ASN A  32      -1.983 -11.540  39.982  1.00 74.98           O
ATOM    182  HA  ASN A  32      -0.882 -13.826  42.061  1.00 74.98           H
ATOM    183  CB  ASN A  32      -2.731 -14.035  40.945  1.00 74.98           C
ATOM    184 1HB  ASN A  32      -3.242 -14.699  41.643  1.00 74.98           H
ATOM    185 2HB  ASN A  32      -3.490 -13.381  40.514  1.00 74.98           H
ATOM    186  CG  ASN A  32      -2.074 -14.861  39.837  1.00 74.98           C
ATOM    187  OD1 ASN A  32      -0.890 -14.749  39.563  1.00 74.98           O
ATOM    188  ND2 ASN A  32      -2.905 -15.693  39.217  1.00 74.98           N
ATOM    189 1HD2 ASN A  32      -3.866 -15.736  39.490  1.00 74.98           H
ATOM    190 2HD2 ASN A  32      -2.569 -16.276  38.477  1.00 74.98           H
ATOM    191  HN  ASN A  32      -3.270 -12.559  42.896  1.00 74.98           H
ATOM    192  N   PHE A  33       0.091 -11.822  40.838  1.00 76.77           N
ATOM    193  CA  PHE A  33       0.722 -10.892  39.916  1.00 76.77           C
ATOM    194  C   PHE A  33       0.980 -11.554  38.561  1.00 76.77           C
ATOM    195  O   PHE A  33       2.124 -11.638  38.115  1.00 76.77           O
ATOM    196  HA  PHE A  33       0.038 -10.054  39.785  1.00 76.77           H
ATOM    197  CB  PHE A  33       2.061 -10.487  40.536  1.00 76.77           C
ATOM    198 1HB  PHE A  33       2.638 -11.387  40.749  1.00 76.77           H
ATOM    199 2HB  PHE A  33       2.628  -9.910  39.806  1.00 76.77           H
ATOM    200  CG  PHE A  33       1.929  -9.667  41.821  1.00 76.77           C
ATOM    201  CD1 PHE A  33       1.757  -8.320  41.753  1.00 76.77           C
ATOM    202  HD1 PHE A  33       1.713  -7.824  40.784  1.00 76.77           H
ATOM    203  CD2 PHE A  33       1.983 -10.286  43.031  1.00 76.77           C
ATOM    204  HD2 PHE A  33       2.121 -11.366  43.086  1.00 76.77           H
ATOM    205  CE1 PHE A  33       1.635  -7.559  42.946  1.00 76.77           C
ATOM    206  HE1 PHE A  33       1.497  -6.479  42.892  1.00 76.77           H
ATOM    207  CE2 PHE A  33       1.861  -9.525  44.224  1.00 76.77           C
ATOM    208  HE2 PHE A  33       1.904 -10.021  45.194  1.00 76.77           H
ATOM    209  CZ  PHE A  33       1.689  -8.177  44.156  1.00 76.77           C
ATOM    210  HZ  PHE A  33       1.595  -7.593  45.072  1.00 76.77           H
ATOM    211  HN  PHE A  33       0.703 -12.221  41.521  1.00 76.77           H
ATOM    212  N   THR A  34      -0.101 -12.006  37.944  1.00 76.92           N
ATOM    213  CA  THR A  34      -0.049 -12.425  36.553  1.00 76.92           C
ATOM    214  C   THR A  34       0.480 -11.290  35.674  1.00 76.92           C
ATOM    215  O   THR A  34       0.045 -10.146  35.802  1.00 76.92           O
ATOM    216  HA  THR A  34       0.658 -13.250  36.469  1.00 76.92           H
ATOM    217  CB  THR A  34      -1.445 -12.904  36.151  1.00 76.92           C
ATOM    218  HB  THR A  34      -2.139 -12.067  36.080  1.00 76.92           H
ATOM    219  OG1 THR A  34      -1.768 -13.890  37.128  1.00 76.92           O
ATOM    220  HG1 THR A  34      -0.980 -14.484  37.289  1.00 76.92           H
ATOM    221  CG2 THR A  34      -1.441 -13.676  34.830  1.00 76.92           C
ATOM    222 1HG2 THR A  34      -0.799 -14.552  34.923  1.00 76.92           H
ATOM    223 2HG2 THR A  34      -1.065 -13.033  34.034  1.00 76.92           H
ATOM    224 3HG2 THR A  34      -2.456 -13.993  34.592  1.00 76.92           H
ATOM    225  HN  THR A  34      -0.999 -12.089  38.376  1.00 76.92           H
ATOM    226  N   ASP A  35       1.411 -11.645  34.801  1.00 82.77           N
ATOM    227  CA  ASP A  35       2.148 -10.647  34.045  1.00 82.77           C
ATOM    228  C   ASP A  35       1.318 -10.213  32.835  1.00 82.77           C
ATOM    229  O   ASP A  35       1.600 -10.615  31.708  1.00 82.77           O
ATOM    230  HA  ASP A  35       2.324  -9.829  34.745  1.00 82.77           H
ATOM    231  CB  ASP A  35       3.473 -11.213  33.530  1.00 82.77           C
ATOM    232 1HB  ASP A  35       3.841 -11.973  34.220  1.00 82.77           H
ATOM    233 2HB  ASP A  35       3.314 -11.704  32.570  1.00 82.77           H
ATOM    234  CG  ASP A  35       4.519 -10.107  33.377  1.00 82.77           C
ATOM    235  OD1 ASP A  35       4.265  -9.007  33.913  1.00 82.77           O
ATOM    236  OD2 ASP A  35       5.549 -10.387  32.726  1.00 82.77           O
ATOM    237  HN  ASP A  35       1.663 -12.593  34.607  1.00 82.77           H
ATOM    238  N   PHE A  36       0.310  -9.399  33.111  1.00 90.91           N
ATOM    239  CA  PHE A  36      -0.533  -8.867  32.054  1.00 90.91           C
ATOM    240  C   PHE A  36       0.122  -7.657  31.386  1.00 90.91           C
ATOM    241  O   PHE A  36      -0.301  -7.231  30.312  1.00 90.91           O
ATOM    242  HA  PHE A  36      -0.666  -9.659  31.317  1.00 90.91           H
ATOM    243  CB  PHE A  36      -1.845  -8.425  32.707  1.00 90.91           C
ATOM    244 1HB  PHE A  36      -1.617  -7.773  33.550  1.00 90.91           H
ATOM    245 2HB  PHE A  36      -2.414  -7.833  31.991  1.00 90.91           H
ATOM    246  CG  PHE A  36      -2.717  -9.583  33.197  1.00 90.91           C
ATOM    247  CD1 PHE A  36      -2.844 -10.706  32.440  1.00 90.91           C
ATOM    248  HD1 PHE A  36      -2.325 -10.781  31.485  1.00 90.91           H
ATOM    249  CD2 PHE A  36      -3.364  -9.490  34.389  1.00 90.91           C
ATOM    250  HD2 PHE A  36      -3.263  -8.590  34.996  1.00 90.91           H
ATOM    251  CE1 PHE A  36      -3.653 -11.781  32.895  1.00 90.91           C
ATOM    252  HE1 PHE A  36      -3.755 -12.681  32.288  1.00 90.91           H
ATOM    253  CE2 PHE A  36      -4.174 -10.565  34.844  1.00 90.91           C
ATOM    254  HE2 PHE A  36      -4.693 -10.490  35.799  1.00 90.91           H
ATOM    255  CZ  PHE A  36      -4.301 -11.687  34.087  1.00 90.91           C
ATOM    256  HZ  PHE A  36      -4.922 -12.512  34.436  1.00 90.91           H
ATOM    257  HN  PHE A  36       0.067  -9.102  34.035  1.00 90.91           H
ATOM    258  N   TYR A  37       1.145  -7.137  32.049  1.00 92.38           N
ATOM    259  CA  TYR A  37       1.964  -6.090  31.461  1.00 92.38           C
ATOM    260  C   TYR A  37       3.084  -6.686  30.606  1.00 92.38           C
ATOM    261  O   TYR A  37       3.950  -7.394  31.117  1.00 92.38           O
ATOM    262  HA  TYR A  37       1.322  -5.476  30.830  1.00 92.38           H
ATOM    263  CB  TYR A  37       2.584  -5.330  32.636  1.00 92.38           C
ATOM    264 1HB  TYR A  37       1.786  -4.980  33.290  1.00 92.38           H
ATOM    265 2HB  TYR A  37       3.195  -6.019  33.218  1.00 92.38           H
ATOM    266  CG  TYR A  37       3.443  -4.135  32.219  1.00 92.38           C
ATOM    267  CD1 TYR A  37       4.785  -4.310  31.950  1.00 92.38           C
ATOM    268  HD1 TYR A  37       5.233  -5.300  32.034  1.00 92.38           H
ATOM    269  CD2 TYR A  37       2.875  -2.881  32.113  1.00 92.38           C
ATOM    270  HD2 TYR A  37       1.815  -2.743  32.325  1.00 92.38           H
ATOM    271  CE1 TYR A  37       5.594  -3.185  31.558  1.00 92.38           C
ATOM    272  HE1 TYR A  37       6.655  -3.310  31.342  1.00 92.38           H
ATOM    273  CE2 TYR A  37       3.684  -1.756  31.721  1.00 92.38           C
ATOM    274  HE2 TYR A  37       3.249  -0.761  31.633  1.00 92.38           H
ATOM    275  CZ  TYR A  37       5.003  -1.963  31.462  1.00 92.38           C
ATOM    276  OH  TYR A  37       5.767  -0.901  31.092  1.00 92.38           O
ATOM    277  HH  TYR A  37       6.469  -1.194  30.443  1.00 92.38           H
ATOM    278  HN  TYR A  37       1.416  -7.419  32.969  1.00 92.38           H
ATOM    279  N   CYS A  38       3.031  -6.376  29.319  1.00 91.95           N
ATOM    280  CA  CYS A  38       3.972  -6.949  28.372  1.00 91.95           C
ATOM    281  C   CYS A  38       5.002  -5.877  28.009  1.00 91.95           C
ATOM    282  O   CYS A  38       4.659  -4.859  27.410  1.00 91.95           O
ATOM    283  HA  CYS A  38       4.450  -7.790  28.875  1.00 91.95           H
ATOM    284  CB  CYS A  38       3.263  -7.501  27.134  1.00 91.95           C
ATOM    285 1HB  CYS A  38       2.440  -8.149  27.435  1.00 91.95           H
ATOM    286 2HB  CYS A  38       2.831  -6.684  26.557  1.00 91.95           H
ATOM    287  SG  CYS A  38       4.448  -8.436  26.099  1.00 91.95           S
ATOM    288  HN  CYS A  38       2.362  -5.747  28.922  1.00 91.95           H
ATOM    289  N   GLU A  39       6.243  -6.142  28.389  1.00 90.41           N
ATOM    290  CA  GLU A  39       7.359  -5.343  27.910  1.00 90.41           C
ATOM    291  C   GLU A  39       7.736  -5.757  26.487  1.00 90.41           C
ATOM    292  O   GLU A  39       8.065  -6.917  26.241  1.00 90.41           O
ATOM    293  HA  GLU A  39       7.000  -4.313  27.913  1.00 90.41           H
ATOM    294  CB  GLU A  39       8.559  -5.458  28.851  1.00 90.41           C
ATOM    295 1HB  GLU A  39       8.729  -6.504  29.105  1.00 90.41           H
ATOM    296 2HB  GLU A  39       9.428  -4.978  28.400  1.00 90.41           H
ATOM    297  CG  GLU A  39       8.297  -4.723  30.167  1.00 90.41           C
ATOM    298 1HG  GLU A  39       7.990  -3.697  29.960  1.00 90.41           H
ATOM    299 2HG  GLU A  39       7.473  -5.201  30.697  1.00 90.41           H
ATOM    300  CD  GLU A  39       9.545  -4.718  31.052  1.00 90.41           C
ATOM    301  OE1 GLU A  39       9.436  -4.203  32.185  1.00 90.41           O
ATOM    302  OE2 GLU A  39      10.581  -5.231  30.574  1.00 90.41           O
ATOM    303  HN  GLU A  39       6.492  -6.885  29.010  1.00 90.41           H
ATOM    304  N   LYS A  40       7.677  -4.787  25.586  1.00 90.28           N
ATOM    305  CA  LYS A  40       7.873  -5.064  24.174  1.00 90.28           C
ATOM    306  C   LYS A  40       9.328  -4.773  23.799  1.00 90.28           C
ATOM    307  O   LYS A  40       9.624  -4.447  22.651  1.00 90.28           O
ATOM    308  HA  LYS A  40       7.683  -6.126  24.019  1.00 90.28           H
ATOM    309  CB  LYS A  40       6.856  -4.294  23.330  1.00 90.28           C
ATOM    310 1HB  LYS A  40       6.976  -3.223  23.495  1.00 90.28           H
ATOM    311 2HB  LYS A  40       7.044  -4.475  22.272  1.00 90.28           H
ATOM    312  CG  LYS A  40       5.426  -4.712  23.679  1.00 90.28           C
ATOM    313 1HG  LYS A  40       5.262  -4.600  24.750  1.00 90.28           H
ATOM    314 2HG  LYS A  40       4.718  -4.052  23.177  1.00 90.28           H
ATOM    315  CD  LYS A  40       5.162  -6.161  23.265  1.00 90.28           C
ATOM    316 1HD  LYS A  40       5.507  -6.320  22.244  1.00 90.28           H
ATOM    317 2HD  LYS A  40       5.734  -6.835  23.903  1.00 90.28           H
ATOM    318  CE  LYS A  40       3.673  -6.498  23.365  1.00 90.28           C
ATOM    319 1HE  LYS A  40       3.417  -6.741  24.397  1.00 90.28           H
ATOM    320 2HE  LYS A  40       3.078  -5.628  23.087  1.00 90.28           H
ATOM    321  NZ  LYS A  40       3.339  -7.638  22.483  1.00 90.28           N
ATOM    322 1HZ  LYS A  40       2.353  -7.858  22.574  1.00 90.28           H
ATOM    323 2HZ  LYS A  40       3.543  -7.392  21.521  1.00 90.28           H
ATOM    324 3HZ  LYS A  40       3.891  -8.445  22.750  1.00 90.28           H
ATOM    325  HN  LYS A  40       7.498  -3.828  25.808  1.00 90.28           H
ATOM    326  N   ASN A  41      10.198  -4.902  24.790  1.00 88.77           N
ATOM    327  CA  ASN A  41      11.604  -4.592  24.597  1.00 88.77           C
ATOM    328  C   ASN A  41      12.169  -5.477  23.484  1.00 88.77           C
ATOM    329  O   ASN A  41      12.898  -4.999  22.616  1.00 88.77           O
ATOM    330  HA  ASN A  41      11.632  -3.533  24.342  1.00 88.77           H
ATOM    331  CB  ASN A  41      12.408  -4.864  25.870  1.00 88.77           C
ATOM    332 1HB  ASN A  41      12.091  -5.809  26.310  1.00 88.77           H
ATOM    333 2HB  ASN A  41      13.465  -4.967  25.622  1.00 88.77           H
ATOM    334  CG  ASN A  41      12.225  -3.735  26.886  1.00 88.77           C
ATOM    335  OD1 ASN A  41      11.974  -2.591  26.543  1.00 88.77           O
ATOM    336  ND2 ASN A  41      12.363  -4.118  28.152  1.00 88.77           N
ATOM    337 1HD2 ASN A  41      12.569  -5.073  28.365  1.00 88.77           H
ATOM    338 2HD2 ASN A  41      12.261  -3.451  28.890  1.00 88.77           H
ATOM    339  HN  ASN A  41       9.956  -5.212  25.710  1.00 88.77           H
ATOM    340  N   ASN A  42      11.810  -6.751  23.545  1.00 91.11           N
ATOM    341  CA  ASN A  42      12.320  -7.719  22.588  1.00 91.11           C
ATOM    342  C   ASN A  42      11.860  -7.330  21.182  1.00 91.11           C
ATOM    343  O   ASN A  42      12.620  -7.448  20.221  1.00 91.11           O
ATOM    344  HA  ASN A  42      13.404  -7.685  22.696  1.00 91.11           H
ATOM    345  CB  ASN A  42      11.789  -9.122  22.888  1.00 91.11           C
ATOM    346 1HB  ASN A  42      10.704  -9.090  22.991  1.00 91.11           H
ATOM    347 2HB  ASN A  42      12.010  -9.785  22.051  1.00 91.11           H
ATOM    348  CG  ASN A  42      12.412  -9.682  24.168  1.00 91.11           C
ATOM    349  OD1 ASN A  42      13.357  -9.140  24.718  1.00 91.11           O
ATOM    350  ND2 ASN A  42      11.833 -10.795  24.609  1.00 91.11           N
ATOM    351 1HD2 ASN A  42      11.061 -11.189  24.110  1.00 91.11           H
ATOM    352 2HD2 ASN A  42      12.170 -11.238  25.440  1.00 91.11           H
ATOM    353  HN  ASN A  42      11.185  -7.124  24.230  1.00 91.11           H
ATOM    354  N   VAL A  43      10.619  -6.873  21.105  1.00 91.73           N
ATOM    355  CA  VAL A  43      10.045  -6.476  19.830  1.00 91.73           C
ATOM    356  C   VAL A  43      10.833  -5.292  19.268  1.00 91.73           C
ATOM    357  O   VAL A  43      11.142  -5.256  18.078  1.00 91.73           O
ATOM    358  HA  VAL A  43      10.145  -7.320  19.147  1.00 91.73           H
ATOM    359  CB  VAL A  43       8.554  -6.177  19.998  1.00 91.73           C
ATOM    360  HB  VAL A  43       8.456  -5.337  20.686  1.00 91.73           H
ATOM    361  CG1 VAL A  43       7.923  -5.768  18.665  1.00 91.73           C
ATOM    362 1HG1 VAL A  43       8.419  -4.874  18.287  1.00 91.73           H
ATOM    363 2HG1 VAL A  43       8.038  -6.579  17.945  1.00 91.73           H
ATOM    364 3HG1 VAL A  43       6.864  -5.561  18.813  1.00 91.73           H
ATOM    365  CG2 VAL A  43       7.820  -7.372  20.609  1.00 91.73           C
ATOM    366 1HG2 VAL A  43       7.931  -8.238  19.957  1.00 91.73           H
ATOM    367 2HG2 VAL A  43       8.243  -7.597  21.587  1.00 91.73           H
ATOM    368 3HG2 VAL A  43       6.762  -7.132  20.717  1.00 91.73           H
ATOM    369  HN  VAL A  43      10.010  -6.773  21.892  1.00 91.73           H
ATOM    370  N   ARG A  44      11.136  -4.351  20.150  1.00 90.18           N
ATOM    371  CA  ARG A  44      11.819  -3.135  19.743  1.00 90.18           C
ATOM    372  C   ARG A  44      13.248  -3.451  19.299  1.00 90.18           C
ATOM    373  O   ARG A  44      13.748  -2.865  18.340  1.00 90.18           O
ATOM    374  HA  ARG A  44      11.227  -2.748  18.913  1.00 90.18           H
ATOM    375  CB  ARG A  44      11.859  -2.118  20.885  1.00 90.18           C
ATOM    376 1HB  ARG A  44      12.245  -2.593  21.787  1.00 90.18           H
ATOM    377 2HB  ARG A  44      12.546  -1.309  20.633  1.00 90.18           H
ATOM    378  CG  ARG A  44      10.467  -1.545  21.160  1.00 90.18           C
ATOM    379 1HG  ARG A  44      10.004  -1.241  20.221  1.00 90.18           H
ATOM    380 2HG  ARG A  44       9.832  -2.317  21.594  1.00 90.18           H
ATOM    381  CD  ARG A  44      10.544  -0.347  22.108  1.00 90.18           C
ATOM    382 1HD  ARG A  44      11.358   0.313  21.808  1.00 90.18           H
ATOM    383 2HD  ARG A  44       9.624   0.234  22.048  1.00 90.18           H
ATOM    384  NE  ARG A  44      10.758  -0.813  23.496  1.00 90.18           N
ATOM    385  HE  ARG A  44      11.694  -1.016  23.784  1.00 90.18           H
ATOM    386  CZ  ARG A  44       9.776  -0.981  24.392  1.00 90.18           C
ATOM    387  NH1 ARG A  44       8.503  -0.724  24.061  1.00 90.18           N
ATOM    388 1HH1 ARG A  44       8.280  -0.405  23.140  1.00 90.18           H
ATOM    389 2HH1 ARG A  44       7.775  -0.851  24.736  1.00 90.18           H
ATOM    390  NH2 ARG A  44      10.085  -1.409  25.624  1.00 90.18           N
ATOM    391 1HH2 ARG A  44       9.364  -1.539  26.304  1.00 90.18           H
ATOM    392 2HH2 ARG A  44      11.038  -1.598  25.862  1.00 90.18           H
ATOM    393  HN  ARG A  44      10.925  -4.411  21.126  1.00 90.18           H
ATOM    394  N   GLN A  45      13.866  -4.376  20.019  1.00 91.75           N
ATOM    395  CA  GLN A  45      15.245  -4.742  19.743  1.00 91.75           C
ATOM    396  C   GLN A  45      15.358  -5.377  18.355  1.00 91.75           C
ATOM    397  O   GLN A  45      16.284  -5.076  17.604  1.00 91.75           O
ATOM    398  HA  GLN A  45      15.803  -3.806  19.768  1.00 91.75           H
ATOM    399  CB  GLN A  45      15.790  -5.680  20.821  1.00 91.75           C
ATOM    400 1HB  GLN A  45      15.633  -5.239  21.805  1.00 91.75           H
ATOM    401 2HB  GLN A  45      15.240  -6.621  20.802  1.00 91.75           H
ATOM    402  CG  GLN A  45      17.281  -5.951  20.610  1.00 91.75           C
ATOM    403 1HG  GLN A  45      17.439  -6.384  19.622  1.00 91.75           H
ATOM    404 2HG  GLN A  45      17.833  -5.012  20.638  1.00 91.75           H
ATOM    405  CD  GLN A  45      17.823  -6.900  21.681  1.00 91.75           C
ATOM    406  OE1 GLN A  45      17.088  -7.483  22.460  1.00 91.75           O
ATOM    407  NE2 GLN A  45      19.147  -7.022  21.675  1.00 91.75           N
ATOM    408 1HE2 GLN A  45      19.693  -6.515  21.008  1.00 91.75           H
ATOM    409 2HE2 GLN A  45      19.597  -7.620  22.338  1.00 91.75           H
ATOM    410  HN  GLN A  45      13.441  -4.871  20.777  1.00 91.75           H
ATOM    411  N   PHE A  46      14.402  -6.245  18.057  1.00 93.68           N
ATOM    412  CA  PHE A  46      14.355  -6.889  16.756  1.00 93.68           C
ATOM    413  C   PHE A  46      14.179  -5.857  15.639  1.00 93.68           C
ATOM    414  O   PHE A  46      14.895  -5.891  14.640  1.00 93.68           O
ATOM    415  HA  PHE A  46      15.302  -7.411  16.619  1.00 93.68           H
ATOM    416  CB  PHE A  46      13.146  -7.826  16.763  1.00 93.68           C
ATOM    417 1HB  PHE A  46      13.317  -8.618  17.493  1.00 93.68           H
ATOM    418 2HB  PHE A  46      12.270  -7.269  17.097  1.00 93.68           H
ATOM    419  CG  PHE A  46      12.841  -8.460  15.405  1.00 93.68           C
ATOM    420  CD1 PHE A  46      11.833  -7.970  14.636  1.00 93.68           C
ATOM    421  HD1 PHE A  46      11.241  -7.125  14.987  1.00 93.68           H
ATOM    422  CD2 PHE A  46      13.580  -9.515  14.966  1.00 93.68           C
ATOM    423  HD2 PHE A  46      14.388  -9.908  15.582  1.00 93.68           H
ATOM    424  CE1 PHE A  46      11.550  -8.559  13.375  1.00 93.68           C
ATOM    425  HE1 PHE A  46      10.741  -8.166  12.759  1.00 93.68           H
ATOM    426  CE2 PHE A  46      13.298 -10.104  13.705  1.00 93.68           C
ATOM    427  HE2 PHE A  46      13.889 -10.949  13.354  1.00 93.68           H
ATOM    428  CZ  PHE A  46      12.289  -9.614  12.936  1.00 93.68           C
ATOM    429  HZ  PHE A  46      12.072 -10.066  11.968  1.00 93.68           H
ATOM    430  HN  PHE A  46      13.670  -6.509  18.686  1.00 93.68           H
ATOM    431  N   ALA A  47      13.223  -4.964  15.848  1.00 92.68           N
ATOM    432  CA  ALA A  47      12.881  -3.982  14.833  1.00 92.68           C
ATOM    433  C   ALA A  47      14.120  -3.147  14.500  1.00 92.68           C
ATOM    434  O   ALA A  47      14.369  -2.836  13.337  1.00 92.68           O
ATOM    435  HA  ALA A  47      12.568  -4.523  13.940  1.00 92.68           H
ATOM    436  CB  ALA A  47      11.714  -3.124  15.325  1.00 92.68           C
ATOM    437 1HB  ALA A  47      10.851  -3.761  15.518  1.00 92.68           H
ATOM    438 2HB  ALA A  47      12.001  -2.612  16.243  1.00 92.68           H
ATOM    439 3HB  ALA A  47      11.459  -2.387  14.563  1.00 92.68           H
ATOM    440  HN  ALA A  47      12.686  -4.906  16.690  1.00 92.68           H
ATOM    441  N   SER A  48      14.863  -2.809  15.543  1.00 92.61           N
ATOM    442  CA  SER A  48      15.939  -1.841  15.413  1.00 92.61           C
ATOM    443  C   SER A  48      17.037  -2.398  14.505  1.00 92.61           C
ATOM    444  O   SER A  48      17.778  -1.638  13.883  1.00 92.61           O
ATOM    445  HA  SER A  48      15.481  -0.960  14.963  1.00 92.61           H
ATOM    446  CB  SER A  48      16.517  -1.472  16.781  1.00 92.61           C
ATOM    447 1HB  SER A  48      17.181  -0.615  16.674  1.00 92.61           H
ATOM    448 2HB  SER A  48      15.709  -1.168  17.446  1.00 92.61           H
ATOM    449  OG  SER A  48      17.232  -2.556  17.368  1.00 92.61           O
ATOM    450  HG  SER A  48      17.591  -2.285  18.261  1.00 92.61           H
ATOM    451  HN  SER A  48      14.741  -3.184  16.463  1.00 92.61           H
ATOM    452  N   HIS A  49      17.108  -3.720  14.458  1.00 93.86           N
ATOM    453  CA  HIS A  49      18.124  -4.388  13.663  1.00 93.86           C
ATOM    454  C   HIS A  49      17.555  -4.731  12.285  1.00 93.86           C
ATOM    455  O   HIS A  49      18.252  -4.623  11.277  1.00 93.86           O
ATOM    456  HA  HIS A  49      18.943  -3.678  13.542  1.00 93.86           H
ATOM    457  CB  HIS A  49      18.673  -5.611  14.399  1.00 93.86           C
ATOM    458 1HB  HIS A  49      17.842  -6.263  14.670  1.00 93.86           H
ATOM    459 2HB  HIS A  49      19.312  -6.175  13.719  1.00 93.86           H
ATOM    460  CG  HIS A  49      19.459  -5.278  15.645  1.00 93.86           C
ATOM    461  ND1 HIS A  49      18.858  -5.028  16.866  1.00 93.86           N
ATOM    462  HD1 HIS A  49      17.874  -5.041  17.047  1.00 93.86           H
ATOM    463  CD2 HIS A  49      20.803  -5.156  15.845  1.00 93.86           C
ATOM    464  HD2 HIS A  49      21.575  -5.290  15.087  1.00 93.86           H
ATOM    465  CE1 HIS A  49      19.806  -4.768  17.754  1.00 93.86           C
ATOM    466  HE1 HIS A  49      19.651  -4.532  18.807  1.00 93.86           H
ATOM    467  NE2 HIS A  49      21.011  -4.848  17.119  1.00 93.86           N
ATOM    468  HN  HIS A  49      16.487  -4.331  14.950  1.00 93.86           H
ATOM    469  N   PHE A  50      16.294  -5.136  12.286  1.00 95.12           N
ATOM    470  CA  PHE A  50      15.708  -5.762  11.112  1.00 95.12           C
ATOM    471  C   PHE A  50      15.233  -4.709  10.109  1.00 95.12           C
ATOM    472  O   PHE A  50      15.498  -4.822   8.913  1.00 95.12           O
ATOM    473  HA  PHE A  50      16.483  -6.376  10.653  1.00 95.12           H
ATOM    474  CB  PHE A  50      14.503  -6.573  11.592  1.00 95.12           C
ATOM    475 1HB  PHE A  50      14.841  -7.316  12.314  1.00 95.12           H
ATOM    476 2HB  PHE A  50      13.816  -5.908  12.117  1.00 95.12           H
ATOM    477  CG  PHE A  50      13.744  -7.283  10.469  1.00 95.12           C
ATOM    478  CD1 PHE A  50      12.525  -6.824  10.077  1.00 95.12           C
ATOM    479  HD1 PHE A  50      12.089  -5.951  10.562  1.00 95.12           H
ATOM    480  CD2 PHE A  50      14.287  -8.373   9.864  1.00 95.12           C
ATOM    481  HD2 PHE A  50      15.264  -8.740  10.179  1.00 95.12           H
ATOM    482  CE1 PHE A  50      11.820  -7.483   9.035  1.00 95.12           C
ATOM    483  HE1 PHE A  50      10.844  -7.116   8.720  1.00 95.12           H
ATOM    484  CE2 PHE A  50      13.583  -9.032   8.822  1.00 95.12           C
ATOM    485  HE2 PHE A  50      14.019  -9.905   8.337  1.00 95.12           H
ATOM    486  CZ  PHE A  50      12.364  -8.573   8.429  1.00 95.12           C
ATOM    487  HZ  PHE A  50      11.824  -9.079   7.629  1.00 95.12           H
ATOM    488  HN  PHE A  50      15.677  -5.044  13.067  1.00 95.12           H
ATOM    489  N   LEU A  51      14.539  -3.709  10.633  1.00 94.87           N
ATOM    490  CA  LEU A  51      13.726  -2.844   9.796  1.00 94.87           C
ATOM    491  C   LEU A  51      14.638  -1.906   9.002  1.00 94.87           C
ATOM    492  O   LEU A  51      14.528  -1.815   7.780  1.00 94.87           O
ATOM    493  HA  LEU A  51      13.189  -3.480   9.093  1.00 94.87           H
ATOM    494  CB  LEU A  51      12.678  -2.114  10.639  1.00 94.87           C
ATOM    495 1HB  LEU A  51      13.195  -1.526  11.396  1.00 94.87           H
ATOM    496 2HB  LEU A  51      12.148  -1.411   9.996  1.00 94.87           H
ATOM    497  CG  LEU A  51      11.645  -3.000  11.338  1.00 94.87           C
ATOM    498  HG  LEU A  51      12.172  -3.659  12.028  1.00 94.87           H
ATOM    499  CD1 LEU A  51      10.674  -2.159  12.169  1.00 94.87           C
ATOM    500 1HD1 LEU A  51      11.229  -1.605  12.926  1.00 94.87           H
ATOM    501 2HD1 LEU A  51      10.150  -1.459  11.518  1.00 94.87           H
ATOM    502 3HD1 LEU A  51       9.951  -2.813  12.655  1.00 94.87           H
ATOM    503  CD2 LEU A  51      10.915  -3.891  10.331  1.00 94.87           C
ATOM    504 1HD2 LEU A  51      10.402  -3.267   9.599  1.00 94.87           H
ATOM    505 2HD2 LEU A  51      11.636  -4.530   9.822  1.00 94.87           H
ATOM    506 3HD2 LEU A  51      10.187  -4.510  10.855  1.00 94.87           H
ATOM    507  HN  LEU A  51      14.527  -3.488  11.608  1.00 94.87           H
ATOM    508  N   PRO A  52      15.551  -1.195   9.678  1.00 95.68           N
ATOM    509  CA  PRO A  52      16.261  -0.082   9.043  1.00 95.68           C
ATOM    510  C   PRO A  52      16.918  -0.488   7.734  1.00 95.68           C
ATOM    511  O   PRO A  52      16.718   0.160   6.708  1.00 95.68           O
ATOM    512  HA  PRO A  52      15.559   0.708   8.776  1.00 95.68           H
ATOM    513  CB  PRO A  52      17.295   0.333  10.092  1.00 95.68           C
ATOM    514 1HB  PRO A  52      18.244  -0.183   9.947  1.00 95.68           H
ATOM    515 2HB  PRO A  52      17.504   1.402  10.048  1.00 95.68           H
ATOM    516  CG  PRO A  52      16.637  -0.058  11.410  1.00 95.68           C
ATOM    517 1HG  PRO A  52      17.367  -0.155  12.213  1.00 95.68           H
ATOM    518 2HG  PRO A  52      15.916   0.690  11.740  1.00 95.68           H
ATOM    519  CD  PRO A  52      15.973  -1.384  11.078  1.00 95.68           C
ATOM    520 1HD  PRO A  52      16.665  -2.220  11.177  1.00 95.68           H
ATOM    521 2HD  PRO A  52      15.130  -1.591  11.737  1.00 95.68           H
ATOM    522  N   PRO A  53      17.714  -1.566   7.738  1.00 96.53           N
ATOM    523  CA  PRO A  53      18.392  -2.008   6.516  1.00 96.53           C
ATOM    524  C   PRO A  53      17.428  -2.191   5.355  1.00 96.53           C
ATOM    525  O   PRO A  53      17.724  -1.792   4.230  1.00 96.53           O
ATOM    526  HA  PRO A  53      19.098  -1.246   6.184  1.00 96.53           H
ATOM    527  CB  PRO A  53      19.048  -3.329   6.923  1.00 96.53           C
ATOM    528 1HB  PRO A  53      18.400  -4.180   6.714  1.00 96.53           H
ATOM    529 2HB  PRO A  53      19.979  -3.498   6.383  1.00 96.53           H
ATOM    530  CG  PRO A  53      19.288  -3.158   8.419  1.00 96.53           C
ATOM    531 1HG  PRO A  53      19.419  -4.117   8.920  1.00 96.53           H
ATOM    532 2HG  PRO A  53      20.190  -2.581   8.621  1.00 96.53           H
ATOM    533  CD  PRO A  53      18.033  -2.437   8.884  1.00 96.53           C
ATOM    534 1HD  PRO A  53      17.221  -3.133   9.095  1.00 96.53           H
ATOM    535 2HD  PRO A  53      18.208  -1.869   9.797  1.00 96.53           H
ATOM    536  N   LEU A  54      16.290  -2.795   5.663  1.00 95.58           N
ATOM    537  CA  LEU A  54      15.335  -3.162   4.630  1.00 95.58           C
ATOM    538  C   LEU A  54      14.680  -1.896   4.074  1.00 95.58           C
ATOM    539  O   LEU A  54      14.516  -1.759   2.863  1.00 95.58           O
ATOM    540  HA  LEU A  54      15.892  -3.644   3.827  1.00 95.58           H
ATOM    541  CB  LEU A  54      14.335  -4.188   5.167  1.00 95.58           C
ATOM    542 1HB  LEU A  54      13.879  -3.784   6.071  1.00 95.58           H
ATOM    543 2HB  LEU A  54      13.537  -4.305   4.433  1.00 95.58           H
ATOM    544  CG  LEU A  54      14.901  -5.572   5.489  1.00 95.58           C
ATOM    545  HG  LEU A  54      15.703  -5.452   6.218  1.00 95.58           H
ATOM    546  CD1 LEU A  54      13.836  -6.464   6.132  1.00 95.58           C
ATOM    547 1HD1 LEU A  54      13.488  -6.004   7.057  1.00 95.58           H
ATOM    548 2HD1 LEU A  54      12.998  -6.580   5.446  1.00 95.58           H
ATOM    549 3HD1 LEU A  54      14.265  -7.441   6.351  1.00 95.58           H
ATOM    550  CD2 LEU A  54      15.514  -6.218   4.245  1.00 95.58           C
ATOM    551 1HD2 LEU A  54      14.749  -6.324   3.476  1.00 95.58           H
ATOM    552 2HD2 LEU A  54      16.321  -5.589   3.870  1.00 95.58           H
ATOM    553 3HD2 LEU A  54      15.909  -7.200   4.502  1.00 95.58           H
ATOM    554  HN  LEU A  54      16.017  -3.033   6.595  1.00 95.58           H
ATOM    555  N   TYR A  55      14.323  -1.004   4.986  1.00 94.70           N
ATOM    556  CA  TYR A  55      13.634   0.218   4.607  1.00 94.70           C
ATOM    557  C   TYR A  55      14.518   1.092   3.714  1.00 94.70           C
ATOM    558  O   TYR A  55      14.026   1.737   2.789  1.00 94.70           O
ATOM    559  HA  TYR A  55      12.736  -0.059   4.056  1.00 94.70           H
ATOM    560  CB  TYR A  55      13.352   0.965   5.912  1.00 94.70           C
ATOM    561 1HB  TYR A  55      14.251   0.950   6.529  1.00 94.70           H
ATOM    562 2HB  TYR A  55      13.140   2.009   5.683  1.00 94.70           H
ATOM    563  CG  TYR A  55      12.188   0.389   6.720  1.00 94.70           C
ATOM    564  CD1 TYR A  55      11.493  -0.705   6.245  1.00 94.70           C
ATOM    565  HD1 TYR A  55      11.775  -1.159   5.295  1.00 94.70           H
ATOM    566  CD2 TYR A  55      11.832   0.963   7.924  1.00 94.70           C
ATOM    567  HD2 TYR A  55      12.380   1.827   8.299  1.00 94.70           H
ATOM    568  CE1 TYR A  55      10.397  -1.248   7.005  1.00 94.70           C
ATOM    569  HE1 TYR A  55       9.840  -2.111   6.642  1.00 94.70           H
ATOM    570  CE2 TYR A  55      10.736   0.420   8.684  1.00 94.70           C
ATOM    571  HE2 TYR A  55      10.444   0.864   9.636  1.00 94.70           H
ATOM    572  CZ  TYR A  55      10.072  -0.658   8.187  1.00 94.70           C
ATOM    573  OH  TYR A  55       9.037  -1.171   8.905  1.00 94.70           O
ATOM    574  HH  TYR A  55       8.799  -0.550   9.652  1.00 94.70           H
ATOM    575  HN  TYR A  55      14.497  -1.105   5.966  1.00 94.70           H
ATOM    576  N   TRP A  56      15.806   1.085   4.023  1.00 95.95           N
ATOM    577  CA  TRP A  56      16.775   1.796   3.207  1.00 95.95           C
ATOM    578  C   TRP A  56      16.832   1.114   1.838  1.00 95.95           C
ATOM    579  O   TRP A  56      16.854   1.785   0.807  1.00 95.95           O
ATOM    580  HA  TRP A  56      16.428   2.824   3.097  1.00 95.95           H
ATOM    581  CB  TRP A  56      18.137   1.858   3.901  1.00 95.95           C
ATOM    582 1HB  TRP A  56      18.272   0.953   4.494  1.00 95.95           H
ATOM    583 2HB  TRP A  56      18.920   1.862   3.143  1.00 95.95           H
ATOM    584  CG  TRP A  56      18.319   3.077   4.808  1.00 95.95           C
ATOM    585  CD1 TRP A  56      18.438   3.102   6.142  1.00 95.95           C
ATOM    586  HD1 TRP A  56      18.419   2.216   6.777  1.00 95.95           H
ATOM    587  CD2 TRP A  56      18.398   4.455   4.389  1.00 95.95           C
ATOM    588  NE1 TRP A  56      18.588   4.391   6.612  1.00 95.95           N
ATOM    589  HE1 TRP A  56      18.694   4.664   7.569  1.00 95.95           H
ATOM    590  CE2 TRP A  56      18.563   5.240   5.512  1.00 95.95           C
ATOM    591  CE3 TRP A  56      18.334   5.021   3.103  1.00 95.95           C
ATOM    592  HE3 TRP A  56      18.205   4.423   2.201  1.00 95.95           H
ATOM    593  CZ2 TRP A  56      18.676   6.635   5.464  1.00 95.95           C
ATOM    594  HZ2 TRP A  56      18.805   7.232   6.366  1.00 95.95           H
ATOM    595  CZ3 TRP A  56      18.448   6.416   3.072  1.00 95.95           C
ATOM    596  HZ3 TRP A  56      18.404   6.906   2.099  1.00 95.95           H
ATOM    597  CH2 TRP A  56      18.614   7.220   4.193  1.00 95.95           C
ATOM    598  HH2 TRP A  56      18.695   8.302   4.085  1.00 95.95           H
ATOM    599  HN  TRP A  56      16.190   0.606   4.813  1.00 95.95           H
ATOM    600  N   LEU A  57      16.855  -0.210   1.873  1.00 96.16           N
ATOM    601  CA  LEU A  57      16.926  -0.989   0.649  1.00 96.16           C
ATOM    602  C   LEU A  57      15.687  -0.708  -0.203  1.00 96.16           C
ATOM    603  O   LEU A  57      15.800  -0.419  -1.393  1.00 96.16           O
ATOM    604  HA  LEU A  57      17.806  -0.655   0.099  1.00 96.16           H
ATOM    605  CB  LEU A  57      17.129  -2.472   0.969  1.00 96.16           C
ATOM    606 1HB  LEU A  57      18.044  -2.575   1.552  1.00 96.16           H
ATOM    607 2HB  LEU A  57      16.307  -2.802   1.604  1.00 96.16           H
ATOM    608  CG  LEU A  57      17.216  -3.412  -0.235  1.00 96.16           C
ATOM    609  HG  LEU A  57      16.369  -3.207  -0.890  1.00 96.16           H
ATOM    610  CD1 LEU A  57      18.487  -3.150  -1.045  1.00 96.16           C
ATOM    611 1HD1 LEU A  57      18.483  -2.121  -1.405  1.00 96.16           H
ATOM    612 2HD1 LEU A  57      19.360  -3.311  -0.413  1.00 96.16           H
ATOM    613 3HD1 LEU A  57      18.523  -3.832  -1.895  1.00 96.16           H
ATOM    614  CD2 LEU A  57      17.106  -4.874   0.202  1.00 96.16           C
ATOM    615 1HD2 LEU A  57      17.918  -5.110   0.889  1.00 96.16           H
ATOM    616 2HD2 LEU A  57      16.150  -5.033   0.702  1.00 96.16           H
ATOM    617 3HD2 LEU A  57      17.170  -5.521  -0.673  1.00 96.16           H
ATOM    618  HN  LEU A  57      16.825  -0.748   2.715  1.00 96.16           H
ATOM    619  N   VAL A  58      14.532  -0.804   0.440  1.00 95.05           N
ATOM    620  CA  VAL A  58      13.270  -0.617  -0.256  1.00 95.05           C
ATOM    621  C   VAL A  58      13.223   0.792  -0.849  1.00 95.05           C
ATOM    622  O   VAL A  58      12.825   0.973  -1.999  1.00 95.05           O
ATOM    623  HA  VAL A  58      13.233  -1.342  -1.070  1.00 95.05           H
ATOM    624  CB  VAL A  58      12.103  -0.907   0.690  1.00 95.05           C
ATOM    625  HB  VAL A  58      12.247  -0.313   1.592  1.00 95.05           H
ATOM    626  CG1 VAL A  58      10.772  -0.492   0.060  1.00 95.05           C
ATOM    627 1HG1 VAL A  58      10.789   0.576  -0.156  1.00 95.05           H
ATOM    628 2HG1 VAL A  58      10.618  -1.047  -0.865  1.00 95.05           H
ATOM    629 3HG1 VAL A  58       9.959  -0.709   0.754  1.00 95.05           H
ATOM    630  CG2 VAL A  58      12.081  -2.382   1.097  1.00 95.05           C
ATOM    631 1HG2 VAL A  58      11.973  -3.003   0.208  1.00 95.05           H
ATOM    632 2HG2 VAL A  58      13.012  -2.633   1.604  1.00 95.05           H
ATOM    633 3HG2 VAL A  58      11.241  -2.560   1.769  1.00 95.05           H
ATOM    634  HN  VAL A  58      14.450  -1.004   1.416  1.00 95.05           H
ATOM    635  N   PHE A  59      13.636   1.755  -0.038  1.00 96.38           N
ATOM    636  CA  PHE A  59      13.646   3.143  -0.468  1.00 96.38           C
ATOM    637  C   PHE A  59      14.441   3.309  -1.765  1.00 96.38           C
ATOM    638  O   PHE A  59      13.936   3.864  -2.740  1.00 96.38           O
ATOM    639  HA  PHE A  59      12.610   3.436  -0.638  1.00 96.38           H
ATOM    640  CB  PHE A  59      14.326   3.950   0.640  1.00 96.38           C
ATOM    641 1HB  PHE A  59      13.708   3.910   1.536  1.00 96.38           H
ATOM    642 2HB  PHE A  59      15.277   3.477   0.888  1.00 96.38           H
ATOM    643  CG  PHE A  59      14.581   5.414   0.277  1.00 96.38           C
ATOM    644  CD1 PHE A  59      15.853   5.894   0.238  1.00 96.38           C
ATOM    645  HD1 PHE A  59      16.691   5.235   0.466  1.00 96.38           H
ATOM    646  CD2 PHE A  59      13.535   6.236  -0.008  1.00 96.38           C
ATOM    647  HD2 PHE A  59      12.516   5.851   0.023  1.00 96.38           H
ATOM    648  CE1 PHE A  59      16.089   7.253  -0.099  1.00 96.38           C
ATOM    649  HE1 PHE A  59      17.109   7.637  -0.130  1.00 96.38           H
ATOM    650  CE2 PHE A  59      13.771   7.595  -0.345  1.00 96.38           C
ATOM    651  HE2 PHE A  59      12.933   8.253  -0.572  1.00 96.38           H
ATOM    652  CZ  PHE A  59      15.043   8.075  -0.383  1.00 96.38           C
ATOM    653  HZ  PHE A  59      15.225   9.118  -0.642  1.00 96.38           H
ATOM    654  HN  PHE A  59      13.958   1.600   0.896  1.00 96.38           H
ATOM    655  N   ILE A  60      15.671   2.818  -1.735  1.00 96.48           N
ATOM    656  CA  ILE A  60      16.597   3.052  -2.829  1.00 96.48           C
ATOM    657  C   ILE A  60      16.045   2.412  -4.105  1.00 96.48           C
ATOM    658  O   ILE A  60      15.927   3.073  -5.135  1.00 96.48           O
ATOM    659  HA  ILE A  60      16.657   4.130  -2.982  1.00 96.48           H
ATOM    660  CB  ILE A  60      18.000   2.569  -2.456  1.00 96.48           C
ATOM    661  HB  ILE A  60      17.920   1.555  -2.065  1.00 96.48           H
ATOM    662  CG1 ILE A  60      18.601   3.435  -1.347  1.00 96.48           C
ATOM    663 1HG1 ILE A  60      18.862   4.415  -1.747  1.00 96.48           H
ATOM    664 2HG1 ILE A  60      17.859   3.597  -0.565  1.00 96.48           H
ATOM    665  CG2 ILE A  60      18.905   2.508  -3.689  1.00 96.48           C
ATOM    666 1HG2 ILE A  60      18.480   1.817  -4.417  1.00 96.48           H
ATOM    667 2HG2 ILE A  60      18.983   3.501  -4.132  1.00 96.48           H
ATOM    668 3HG2 ILE A  60      19.896   2.162  -3.395  1.00 96.48           H
ATOM    669  CD1 ILE A  60      19.844   2.775  -0.749  1.00 96.48           C
ATOM    670 1HD1 ILE A  60      19.575   1.806  -0.328  1.00 96.48           H
ATOM    671 2HD1 ILE A  60      20.593   2.637  -1.528  1.00 96.48           H
ATOM    672 3HD1 ILE A  60      20.251   3.411   0.037  1.00 96.48           H
ATOM    673  HN  ILE A  60      16.036   2.270  -0.982  1.00 96.48           H
ATOM    674  N   VAL A  61      15.723   1.131  -3.994  1.00 94.67           N
ATOM    675  CA  VAL A  61      15.331   0.355  -5.158  1.00 94.67           C
ATOM    676  C   VAL A  61      14.018   0.908  -5.717  1.00 94.67           C
ATOM    677  O   VAL A  61      13.863   1.042  -6.929  1.00 94.67           O
ATOM    678  HA  VAL A  61      16.110   0.474  -5.911  1.00 94.67           H
ATOM    679  CB  VAL A  61      15.248  -1.129  -4.794  1.00 94.67           C
ATOM    680  HB  VAL A  61      14.546  -1.232  -3.966  1.00 94.67           H
ATOM    681  CG1 VAL A  61      14.714  -1.952  -5.967  1.00 94.67           C
ATOM    682 1HG1 VAL A  61      13.717  -1.602  -6.234  1.00 94.67           H
ATOM    683 2HG1 VAL A  61      15.380  -1.840  -6.823  1.00 94.67           H
ATOM    684 3HG1 VAL A  61      14.665  -3.003  -5.681  1.00 94.67           H
ATOM    685  CG2 VAL A  61      16.606  -1.656  -4.327  1.00 94.67           C
ATOM    686 1HG2 VAL A  61      17.338  -1.533  -5.125  1.00 94.67           H
ATOM    687 2HG2 VAL A  61      16.930  -1.098  -3.448  1.00 94.67           H
ATOM    688 3HG2 VAL A  61      16.518  -2.712  -4.074  1.00 94.67           H
ATOM    689  HN  VAL A  61      15.725   0.627  -3.131  1.00 94.67           H
ATOM    690  N   GLY A  62      13.107   1.214  -4.805  1.00 94.88           N
ATOM    691  CA  GLY A  62      11.787   1.680  -5.194  1.00 94.88           C
ATOM    692  C   GLY A  62      11.866   3.051  -5.867  1.00 94.88           C
ATOM    693  O   GLY A  62      11.183   3.300  -6.860  1.00 94.88           O
ATOM    694 1HA  GLY A  62      11.330   0.962  -5.876  1.00 94.88           H
ATOM    695 2HA  GLY A  62      11.144   1.738  -4.316  1.00 94.88           H
ATOM    696  HN  GLY A  62      13.258   1.148  -3.819  1.00 94.88           H
ATOM    697  N   ALA A  63      12.705   3.906  -5.300  1.00 95.49           N
ATOM    698  CA  ALA A  63      12.829   5.269  -5.789  1.00 95.49           C
ATOM    699  C   ALA A  63      13.354   5.245  -7.225  1.00 95.49           C
ATOM    700  O   ALA A  63      12.838   5.951  -8.091  1.00 95.49           O
ATOM    701  HA  ALA A  63      11.834   5.715  -5.782  1.00 95.49           H
ATOM    702  CB  ALA A  63      13.734   6.068  -4.849  1.00 95.49           C
ATOM    703 1HB  ALA A  63      13.301   6.078  -3.849  1.00 95.49           H
ATOM    704 2HB  ALA A  63      14.720   5.604  -4.814  1.00 95.49           H
ATOM    705 3HB  ALA A  63      13.827   7.090  -5.216  1.00 95.49           H
ATOM    706  HN  ALA A  63      13.292   3.681  -4.523  1.00 95.49           H
ATOM    707  N   LEU A  64      14.375   4.427  -7.435  1.00 93.69           N
ATOM    708  CA  LEU A  64      14.984   4.312  -8.749  1.00 93.69           C
ATOM    709  C   LEU A  64      13.953   3.767  -9.739  1.00 93.69           C
ATOM    710  O   LEU A  64      13.794   4.305 -10.834  1.00 93.69           O
ATOM    711  HA  LEU A  64      15.271   5.315  -9.065  1.00 93.69           H
ATOM    712  CB  LEU A  64      16.265   3.478  -8.674  1.00 93.69           C
ATOM    713 1HB  LEU A  64      16.030   2.531  -8.188  1.00 93.69           H
ATOM    714 2HB  LEU A  64      16.582   3.244  -9.691  1.00 93.69           H
ATOM    715  CG  LEU A  64      17.442   4.120  -7.937  1.00 93.69           C
ATOM    716  HG  LEU A  64      17.102   4.418  -6.946  1.00 93.69           H
ATOM    717  CD1 LEU A  64      18.580   3.116  -7.741  1.00 93.69           C
ATOM    718 1HD1 LEU A  64      18.221   2.269  -7.156  1.00 93.69           H
ATOM    719 2HD1 LEU A  64      18.926   2.765  -8.714  1.00 93.69           H
ATOM    720 3HD1 LEU A  64      19.403   3.598  -7.215  1.00 93.69           H
ATOM    721  CD2 LEU A  64      17.912   5.387  -8.654  1.00 93.69           C
ATOM    722 1HD2 LEU A  64      18.229   5.136  -9.666  1.00 93.69           H
ATOM    723 2HD2 LEU A  64      17.093   6.105  -8.697  1.00 93.69           H
ATOM    724 3HD2 LEU A  64      18.749   5.823  -8.109  1.00 93.69           H
ATOM    725  HN  LEU A  64      14.784   3.851  -6.727  1.00 93.69           H
ATOM    726  N   GLY A  65      13.278   2.707  -9.318  1.00 91.87           N
ATOM    727  CA  GLY A  65      12.361   2.005 -10.200  1.00 91.87           C
ATOM    728  C   GLY A  65      11.233   2.928 -10.665  1.00 91.87           C
ATOM    729  O   GLY A  65      11.001   3.076 -11.864  1.00 91.87           O
ATOM    730 1HA  GLY A  65      12.904   1.624 -11.066  1.00 91.87           H
ATOM    731 2HA  GLY A  65      11.941   1.144  -9.682  1.00 91.87           H
ATOM    732  HN  GLY A  65      13.350   2.328  -8.396  1.00 91.87           H
ATOM    733  N   ASN A  66      10.561   3.526  -9.692  1.00 93.59           N
ATOM    734  CA  ASN A  66       9.363   4.298  -9.974  1.00 93.59           C
ATOM    735  C   ASN A  66       9.750   5.581 -10.712  1.00 93.59           C
ATOM    736  O   ASN A  66       9.008   6.057 -11.569  1.00 93.59           O
ATOM    737  HA  ASN A  66       8.736   3.642 -10.579  1.00 93.59           H
ATOM    738  CB  ASN A  66       8.645   4.693  -8.682  1.00 93.59           C
ATOM    739 1HB  ASN A  66       9.369   5.075  -7.962  1.00 93.59           H
ATOM    740 2HB  ASN A  66       7.942   5.500  -8.885  1.00 93.59           H
ATOM    741  CG  ASN A  66       7.901   3.499  -8.081  1.00 93.59           C
ATOM    742  OD1 ASN A  66       6.931   3.000  -8.627  1.00 93.59           O
ATOM    743  ND2 ASN A  66       8.407   3.071  -6.928  1.00 93.59           N
ATOM    744 1HD2 ASN A  66       9.205   3.525  -6.533  1.00 93.59           H
ATOM    745 2HD2 ASN A  66       7.989   2.294  -6.456  1.00 93.59           H
ATOM    746  HN  ASN A  66      10.822   3.488  -8.727  1.00 93.59           H
ATOM    747  N   SER A  67      10.912   6.105 -10.351  1.00 92.45           N
ATOM    748  CA  SER A  67      11.425   7.303 -10.993  1.00 92.45           C
ATOM    749  C   SER A  67      11.638   7.046 -12.486  1.00 92.45           C
ATOM    750  O   SER A  67      11.391   7.923 -13.313  1.00 92.45           O
ATOM    751  HA  SER A  67      10.657   8.063 -10.842  1.00 92.45           H
ATOM    752  CB  SER A  67      12.731   7.762 -10.342  1.00 92.45           C
ATOM    753 1HB  SER A  67      13.470   6.965 -10.411  1.00 92.45           H
ATOM    754 2HB  SER A  67      13.130   8.615 -10.891  1.00 92.45           H
ATOM    755  OG  SER A  67      12.548   8.122  -8.975  1.00 92.45           O
ATOM    756  HG  SER A  67      13.000   7.456  -8.382  1.00 92.45           H
ATOM    757  HN  SER A  67      11.499   5.726  -9.635  1.00 92.45           H
ATOM    758  N   LEU A  68      12.096   5.839 -12.787  1.00 88.71           N
ATOM    759  CA  LEU A  68      12.343   5.454 -14.166  1.00 88.71           C
ATOM    760  C   LEU A  68      11.014   5.400 -14.921  1.00 88.71           C
ATOM    761  O   LEU A  68      10.939   5.800 -16.082  1.00 88.71           O
ATOM    762  HA  LEU A  68      12.964   6.229 -14.615  1.00 88.71           H
ATOM    763  CB  LEU A  68      13.137   4.147 -14.223  1.00 88.71           C
ATOM    764 1HB  LEU A  68      14.081   4.296 -13.700  1.00 88.71           H
ATOM    765 2HB  LEU A  68      12.584   3.385 -13.674  1.00 88.71           H
ATOM    766  CG  LEU A  68      13.440   3.608 -15.623  1.00 88.71           C
ATOM    767  HG  LEU A  68      12.497   3.498 -16.158  1.00 88.71           H
ATOM    768  CD1 LEU A  68      14.298   4.596 -16.417  1.00 88.71           C
ATOM    769 1HD1 LEU A  68      13.766   5.542 -16.514  1.00 88.71           H
ATOM    770 2HD1 LEU A  68      15.240   4.761 -15.894  1.00 88.71           H
ATOM    771 3HD1 LEU A  68      14.499   4.188 -17.407  1.00 88.71           H
ATOM    772  CD2 LEU A  68      14.082   2.222 -15.549  1.00 88.71           C
ATOM    773 1HD2 LEU A  68      15.015   2.283 -14.988  1.00 88.71           H
ATOM    774 2HD2 LEU A  68      13.402   1.532 -15.048  1.00 88.71           H
ATOM    775 3HD2 LEU A  68      14.288   1.862 -16.557  1.00 88.71           H
ATOM    776  HN  LEU A  68      12.297   5.133 -12.108  1.00 88.71           H
ATOM    777  N   VAL A  69       9.997   4.902 -14.232  1.00 88.42           N
ATOM    778  CA  VAL A  69       8.676   4.786 -14.825  1.00 88.42           C
ATOM    779  C   VAL A  69       8.217   6.162 -15.311  1.00 88.42           C
ATOM    780  O   VAL A  69       7.759   6.304 -16.443  1.00 88.42           O
ATOM    781  HA  VAL A  69       8.759   4.121 -15.684  1.00 88.42           H
ATOM    782  CB  VAL A  69       7.708   4.151 -13.825  1.00 88.42           C
ATOM    783  HB  VAL A  69       7.694   4.773 -12.930  1.00 88.42           H
ATOM    784  CG1 VAL A  69       6.286   4.109 -14.390  1.00 88.42           C
ATOM    785 1HG1 VAL A  69       5.951   5.124 -14.605  1.00 88.42           H
ATOM    786 2HG1 VAL A  69       6.277   3.521 -15.307  1.00 88.42           H
ATOM    787 3HG1 VAL A  69       5.619   3.653 -13.659  1.00 88.42           H
ATOM    788  CG2 VAL A  69       8.178   2.753 -13.419  1.00 88.42           C
ATOM    789 1HG2 VAL A  69       8.234   2.117 -14.303  1.00 88.42           H
ATOM    790 2HG2 VAL A  69       9.163   2.820 -12.957  1.00 88.42           H
ATOM    791 3HG2 VAL A  69       7.472   2.324 -12.708  1.00 88.42           H
ATOM    792  HN  VAL A  69      10.066   4.583 -13.287  1.00 88.42           H
ATOM    793  N   ILE A  70       8.355   7.142 -14.429  1.00 89.79           N
ATOM    794  CA  ILE A  70       7.879   8.484 -14.721  1.00 89.79           C
ATOM    795  C   ILE A  70       8.641   9.040 -15.926  1.00 89.79           C
ATOM    796  O   ILE A  70       8.048   9.662 -16.806  1.00 89.79           O
ATOM    797  HA  ILE A  70       6.825   8.406 -14.985  1.00 89.79           H
ATOM    798  CB  ILE A  70       7.971   9.367 -13.475  1.00 89.79           C
ATOM    799  HB  ILE A  70       8.993   9.325 -13.101  1.00 89.79           H
ATOM    800  CG1 ILE A  70       7.061   8.841 -12.363  1.00 89.79           C
ATOM    801 1HG1 ILE A  70       6.023   8.864 -12.695  1.00 89.79           H
ATOM    802 2HG1 ILE A  70       7.305   7.800 -12.150  1.00 89.79           H
ATOM    803  CG2 ILE A  70       7.673  10.828 -13.816  1.00 89.79           C
ATOM    804 1HG2 ILE A  70       8.396  11.184 -14.550  1.00 89.79           H
ATOM    805 2HG2 ILE A  70       6.667  10.908 -14.228  1.00 89.79           H
ATOM    806 3HG2 ILE A  70       7.745  11.434 -12.912  1.00 89.79           H
ATOM    807  CD1 ILE A  70       7.212   9.677 -11.090  1.00 89.79           C
ATOM    808 1HD1 ILE A  70       8.246   9.632 -10.746  1.00 89.79           H
ATOM    809 2HD1 ILE A  70       6.944  10.712 -11.301  1.00 89.79           H
ATOM    810 3HD1 ILE A  70       6.555   9.281 -10.315  1.00 89.79           H
ATOM    811  HN  ILE A  70       8.783   7.031 -13.532  1.00 89.79           H
ATOM    812  N   LEU A  71       9.943   8.795 -15.927  1.00 86.39           N
ATOM    813  CA  LEU A  71      10.811   9.367 -16.942  1.00 86.39           C
ATOM    814  C   LEU A  71      10.380   8.862 -18.320  1.00 86.39           C
ATOM    815  O   LEU A  71      10.241   9.646 -19.257  1.00 86.39           O
ATOM    816  HA  LEU A  71      10.678  10.449 -16.914  1.00 86.39           H
ATOM    817  CB  LEU A  71      12.279   9.083 -16.614  1.00 86.39           C
ATOM    818 1HB  LEU A  71      12.450   9.327 -15.565  1.00 86.39           H
ATOM    819 2HB  LEU A  71      12.454   8.013 -16.725  1.00 86.39           H
ATOM    820  CG  LEU A  71      13.312   9.832 -17.458  1.00 86.39           C
ATOM    821  HG  LEU A  71      12.914  10.821 -17.686  1.00 86.39           H
ATOM    822  CD1 LEU A  71      14.613  10.036 -16.679  1.00 86.39           C
ATOM    823 1HD1 LEU A  71      14.410  10.616 -15.779  1.00 86.39           H
ATOM    824 2HD1 LEU A  71      15.025   9.066 -16.401  1.00 86.39           H
ATOM    825 3HD1 LEU A  71      15.329  10.570 -17.302  1.00 86.39           H
ATOM    826  CD2 LEU A  71      13.547   9.122 -18.793  1.00 86.39           C
ATOM    827 1HD2 LEU A  71      13.913   8.112 -18.607  1.00 86.39           H
ATOM    828 2HD2 LEU A  71      12.611   9.073 -19.349  1.00 86.39           H
ATOM    829 3HD2 LEU A  71      14.286   9.676 -19.373  1.00 86.39           H
ATOM    830  HN  LEU A  71      10.404   8.219 -15.252  1.00 86.39           H
ATOM    831  N   VAL A  72      10.180   7.554 -18.399  1.00 81.27           N
ATOM    832  CA  VAL A  72       9.876   6.919 -19.670  1.00 81.27           C
ATOM    833  C   VAL A  72       8.519   7.417 -20.172  1.00 81.27           C
ATOM    834  O   VAL A  72       8.349   7.671 -21.363  1.00 81.27           O
ATOM    835  HA  VAL A  72      10.645   7.222 -20.381  1.00 81.27           H
ATOM    836  CB  VAL A  72       9.938   5.398 -19.523  1.00 81.27           C
ATOM    837  HB  VAL A  72       9.252   5.110 -18.727  1.00 81.27           H
ATOM    838  CG1 VAL A  72       9.484   4.704 -20.809  1.00 81.27           C
ATOM    839 1HG1 VAL A  72       8.458   4.992 -21.035  1.00 81.27           H
ATOM    840 2HG1 VAL A  72      10.134   5.002 -21.632  1.00 81.27           H
ATOM    841 3HG1 VAL A  72       9.538   3.623 -20.678  1.00 81.27           H
ATOM    842  CG2 VAL A  72      11.342   4.943 -19.121  1.00 81.27           C
ATOM    843 1HG2 VAL A  72      12.057   5.249 -19.885  1.00 81.27           H
ATOM    844 2HG2 VAL A  72      11.612   5.397 -18.168  1.00 81.27           H
ATOM    845 3HG2 VAL A  72      11.358   3.857 -19.023  1.00 81.27           H
ATOM    846  HN  VAL A  72      10.223   6.933 -17.616  1.00 81.27           H
ATOM    847  N   TYR A  73       7.588   7.541 -19.238  1.00 82.95           N
ATOM    848  CA  TYR A  73       6.240   7.964 -19.576  1.00 82.95           C
ATOM    849  C   TYR A  73       6.251   9.332 -20.262  1.00 82.95           C
ATOM    850  O   TYR A  73       5.487   9.568 -21.197  1.00 82.95           O
ATOM    851  HA  TYR A  73       5.817   7.227 -20.259  1.00 82.95           H
ATOM    852  CB  TYR A  73       5.488   8.079 -18.249  1.00 82.95           C
ATOM    853 1HB  TYR A  73       5.463   7.099 -17.771  1.00 82.95           H
ATOM    854 2HB  TYR A  73       6.042   8.743 -17.585  1.00 82.95           H
ATOM    855  CG  TYR A  73       4.055   8.599 -18.387  1.00 82.95           C
ATOM    856  CD1 TYR A  73       3.805   9.954 -18.328  1.00 82.95           C
ATOM    857  HD1 TYR A  73       4.627  10.655 -18.182  1.00 82.95           H
ATOM    858  CD2 TYR A  73       3.014   7.712 -18.572  1.00 82.95           C
ATOM    859  HD2 TYR A  73       3.212   6.641 -18.619  1.00 82.95           H
ATOM    860  CE1 TYR A  73       2.457  10.444 -18.459  1.00 82.95           C
ATOM    861  HE1 TYR A  73       2.245  11.512 -18.414  1.00 82.95           H
ATOM    862  CE2 TYR A  73       1.666   8.201 -18.703  1.00 82.95           C
ATOM    863  HE2 TYR A  73       0.835   7.512 -18.849  1.00 82.95           H
ATOM    864  CZ  TYR A  73       1.454   9.543 -18.640  1.00 82.95           C
ATOM    865  OH  TYR A  73       0.181  10.005 -18.763  1.00 82.95           O
ATOM    866  HH  TYR A  73      -0.441   9.246 -18.952  1.00 82.95           H
ATOM    867  HN  TYR A  73       7.742   7.357 -18.267  1.00 82.95           H
ATOM    868  N   TRP A  74       7.125  10.198 -19.770  1.00 83.39           N
ATOM    869  CA  TRP A  74       7.134  11.583 -20.209  1.00 83.39           C
ATOM    870  C   TRP A  74       7.826  11.642 -21.572  1.00 83.39           C
ATOM    871  O   TRP A  74       7.300  12.233 -22.514  1.00 83.39           O
ATOM    872  HA  TRP A  74       6.099  11.910 -20.302  1.00 83.39           H
ATOM    873  CB  TRP A  74       7.794  12.485 -19.164  1.00 83.39           C
ATOM    874 1HB  TRP A  74       8.574  11.920 -18.652  1.00 83.39           H
ATOM    875 2HB  TRP A  74       8.284  13.315 -19.673  1.00 83.39           H
ATOM    876  CG  TRP A  74       6.823  13.045 -18.123  1.00 83.39           C
ATOM    877  CD1 TRP A  74       6.481  12.511 -16.942  1.00 83.39           C
ATOM    878  HD1 TRP A  74       6.870  11.567 -16.560  1.00 83.39           H
ATOM    879  CD2 TRP A  74       6.079  14.278 -18.217  1.00 83.39           C
ATOM    880  NE1 TRP A  74       5.574  13.306 -16.272  1.00 83.39           N
ATOM    881  HE1 TRP A  74       5.172  13.119 -15.376  1.00 83.39           H
ATOM    882  CE2 TRP A  74       5.321  14.415 -17.072  1.00 83.39           C
ATOM    883  CE3 TRP A  74       6.047  15.246 -19.237  1.00 83.39           C
ATOM    884  HE3 TRP A  74       6.635  15.161 -20.150  1.00 83.39           H
ATOM    885  CZ2 TRP A  74       4.477  15.506 -16.837  1.00 83.39           C
ATOM    886  HZ2 TRP A  74       3.888  15.591 -15.923  1.00 83.39           H
ATOM    887  CZ3 TRP A  74       5.197  16.330 -18.987  1.00 83.39           C
ATOM    888  HZ3 TRP A  74       5.135  17.110 -19.746  1.00 83.39           H
ATOM    889  CH2 TRP A  74       4.428  16.482 -17.839  1.00 83.39           C
ATOM    890  HH2 TRP A  74       3.790  17.358 -17.720  1.00 83.39           H
ATOM    891  HN  TRP A  74       7.816   9.967 -19.085  1.00 83.39           H
ATOM    892  N   TYR A  75       8.995  11.022 -21.634  1.00 75.31           N
ATOM    893  CA  TYR A  75       9.921  11.278 -22.724  1.00 75.31           C
ATOM    894  C   TYR A  75       9.735  10.261 -23.852  1.00 75.31           C
ATOM    895  O   TYR A  75      10.204  10.474 -24.969  1.00 75.31           O
ATOM    896  HA  TYR A  75       9.719  12.277 -23.110  1.00 75.31           H
ATOM    897  CB  TYR A  75      11.323  11.116 -22.134  1.00 75.31           C
ATOM    898 1HB  TYR A  75      11.345  10.218 -21.516  1.00 75.31           H
ATOM    899 2HB  TYR A  75      12.033  10.962 -22.946  1.00 75.31           H
ATOM    900  CG  TYR A  75      11.785  12.308 -21.292  1.00 75.31           C
ATOM    901  CD1 TYR A  75      12.212  13.465 -21.910  1.00 75.31           C
ATOM    902  HD1 TYR A  75      12.220  13.531 -22.998  1.00 75.31           H
ATOM    903  CD2 TYR A  75      11.775  12.224 -19.914  1.00 75.31           C
ATOM    904  HD2 TYR A  75      11.438  11.310 -19.426  1.00 75.31           H
ATOM    905  CE1 TYR A  75      12.646  14.587 -21.118  1.00 75.31           C
ATOM    906  HE1 TYR A  75      12.986  15.507 -21.594  1.00 75.31           H
ATOM    907  CE2 TYR A  75      12.209  13.346 -19.122  1.00 75.31           C
ATOM    908  HE2 TYR A  75      12.207  13.293 -18.034  1.00 75.31           H
ATOM    909  CZ  TYR A  75      12.624  14.471 -19.763  1.00 75.31           C
ATOM    910  OH  TYR A  75      13.034  15.530 -19.015  1.00 75.31           O
ATOM    911  HH  TYR A  75      13.306  16.286 -19.611  1.00 75.31           H
ATOM    912  HN  TYR A  75       9.312  10.357 -20.958  1.00 75.31           H
ATOM    913  N   CYS A  76       9.051   9.176 -23.520  1.00 67.63           N
ATOM    914  CA  CYS A  76       9.103   7.978 -24.340  1.00 67.63           C
ATOM    915  C   CYS A  76       7.670   7.576 -24.696  1.00 67.63           C
ATOM    916  O   CYS A  76       7.430   6.988 -25.749  1.00 67.63           O
ATOM    917  HA  CYS A  76       9.666   8.237 -25.237  1.00 67.63           H
ATOM    918  CB  CYS A  76       9.856   6.845 -23.640  1.00 67.63           C
ATOM    919 1HB  CYS A  76       9.670   6.883 -22.567  1.00 67.63           H
ATOM    920 2HB  CYS A  76       9.490   5.881 -23.993  1.00 67.63           H
ATOM    921  SG  CYS A  76      11.651   6.990 -23.968  1.00 67.63           S
ATOM    922  HG  CYS A  76      11.606   6.499 -25.203  1.00 67.63           H
ATOM    923  HN  CYS A  76       8.470   9.108 -22.709  1.00 67.63           H
ATOM    924  N   THR A  77       6.756   7.910 -23.797  1.00 65.56           N
ATOM    925  CA  THR A  77       5.346   7.644 -24.030  1.00 65.56           C
ATOM    926  C   THR A  77       4.779   8.629 -25.053  1.00 65.56           C
ATOM    927  O   THR A  77       4.269   9.687 -24.685  1.00 65.56           O
ATOM    928  HA  THR A  77       5.251   6.646 -24.459  1.00 65.56           H
ATOM    929  CB  THR A  77       4.628   7.689 -22.680  1.00 65.56           C
ATOM    930  HB  THR A  77       4.576   8.709 -22.300  1.00 65.56           H
ATOM    931  OG1 THR A  77       5.353   6.768 -21.869  1.00 65.56           O
ATOM    932  HG1 THR A  77       5.404   5.879 -22.324  1.00 65.56           H
ATOM    933  CG2 THR A  77       3.219   7.097 -22.746  1.00 65.56           C
ATOM    934 1HG2 THR A  77       3.277   6.055 -23.061  1.00 65.56           H
ATOM    935 2HG2 THR A  77       2.621   7.660 -23.463  1.00 65.56           H
ATOM    936 3HG2 THR A  77       2.754   7.154 -21.762  1.00 65.56           H
ATOM    937  HN  THR A  77       6.964   8.353 -22.925  1.00 65.56           H
ATOM    938  N   ARG A  78       4.887   8.248 -26.317  1.00 61.64           N
ATOM    939  CA  ARG A  78       4.323   9.048 -27.391  1.00 61.64           C
ATOM    940  C   ARG A  78       2.797   9.079 -27.285  1.00 61.64           C
ATOM    941  O   ARG A  78       2.192  10.150 -27.291  1.00 61.64           O
ATOM    942  HA  ARG A  78       4.746  10.043 -27.249  1.00 61.64           H
ATOM    943  CB  ARG A  78       4.721   8.492 -28.760  1.00 61.64           C
ATOM    944 1HB  ARG A  78       4.601   7.409 -28.765  1.00 61.64           H
ATOM    945 2HB  ARG A  78       4.056   8.891 -29.526  1.00 61.64           H
ATOM    946  CG  ARG A  78       6.170   8.852 -29.097  1.00 61.64           C
ATOM    947 1HG  ARG A  78       6.347   9.905 -28.879  1.00 61.64           H
ATOM    948 2HG  ARG A  78       6.848   8.277 -28.466  1.00 61.64           H
ATOM    949  CD  ARG A  78       6.475   8.573 -30.570  1.00 61.64           C
ATOM    950 1HD  ARG A  78       6.347   7.511 -30.782  1.00 61.64           H
ATOM    951 2HD  ARG A  78       5.771   9.111 -31.205  1.00 61.64           H
ATOM    952  NE  ARG A  78       7.860   8.987 -30.888  1.00 61.64           N
ATOM    953  HE  ARG A  78       8.448   9.275 -30.132  1.00 61.64           H
ATOM    954  CZ  ARG A  78       8.375   9.002 -32.125  1.00 61.64           C
ATOM    955  NH1 ARG A  78       7.632   8.627 -33.175  1.00 61.64           N
ATOM    956 1HH1 ARG A  78       6.686   8.334 -33.039  1.00 61.64           H
ATOM    957 2HH1 ARG A  78       8.024   8.641 -34.095  1.00 61.64           H
ATOM    958  NH2 ARG A  78       9.644   9.397 -32.295  1.00 61.64           N
ATOM    959 1HH2 ARG A  78      10.043   9.414 -33.212  1.00 61.64           H
ATOM    960 2HH2 ARG A  78      10.191   9.675 -31.506  1.00 61.64           H
ATOM    961  HN  ARG A  78       5.349   7.411 -26.612  1.00 61.64           H
ATOM    962  N   VAL A  79       2.219   7.890 -27.191  1.00 68.46           N
ATOM    963  CA  VAL A  79       0.771   7.760 -27.195  1.00 68.46           C
ATOM    964  C   VAL A  79       0.312   7.170 -25.860  1.00 68.46           C
ATOM    965  O   VAL A  79       0.331   5.954 -25.676  1.00 68.46           O
ATOM    966  HA  VAL A  79       0.351   8.761 -27.299  1.00 68.46           H
ATOM    967  CB  VAL A  79       0.324   6.931 -28.401  1.00 68.46           C
ATOM    968  HB  VAL A  79       0.175   5.905 -28.065  1.00 68.46           H
ATOM    969  CG1 VAL A  79      -1.007   7.443 -28.955  1.00 68.46           C
ATOM    970 1HG1 VAL A  79      -1.772   7.376 -28.182  1.00 68.46           H
ATOM    971 2HG1 VAL A  79      -0.895   8.481 -29.267  1.00 68.46           H
ATOM    972 3HG1 VAL A  79      -1.301   6.835 -29.811  1.00 68.46           H
ATOM    973  CG2 VAL A  79       1.402   6.917 -29.487  1.00 68.46           C
ATOM    974 1HG2 VAL A  79       1.597   7.937 -29.818  1.00 68.46           H
ATOM    975 2HG2 VAL A  79       2.318   6.484 -29.085  1.00 68.46           H
ATOM    976 3HG2 VAL A  79       1.058   6.321 -30.332  1.00 68.46           H
ATOM    977  HN  VAL A  79       2.720   7.029 -27.112  1.00 68.46           H
ATOM    978  N   LYS A  80      -0.088   8.059 -24.963  1.00 77.18           N
ATOM    979  CA  LYS A  80      -0.456   7.652 -23.618  1.00 77.18           C
ATOM    980  C   LYS A  80      -1.801   6.923 -23.660  1.00 77.18           C
ATOM    981  O   LYS A  80      -2.686   7.291 -24.431  1.00 77.18           O
ATOM    982  HA  LYS A  80       0.304   6.953 -23.269  1.00 77.18           H
ATOM    983  CB  LYS A  80      -0.437   8.852 -22.670  1.00 77.18           C
ATOM    984 1HB  LYS A  80      -1.134   9.612 -23.024  1.00 77.18           H
ATOM    985 2HB  LYS A  80      -0.776   8.545 -21.681  1.00 77.18           H
ATOM    986  CG  LYS A  80       0.969   9.449 -22.570  1.00 77.18           C
ATOM    987 1HG  LYS A  80       1.605   8.792 -21.978  1.00 77.18           H
ATOM    988 2HG  LYS A  80       1.412   9.512 -23.564  1.00 77.18           H
ATOM    989  CD  LYS A  80       0.930  10.840 -21.934  1.00 77.18           C
ATOM    990 1HD  LYS A  80       0.359  11.518 -22.568  1.00 77.18           H
ATOM    991 2HD  LYS A  80       0.414  10.790 -20.974  1.00 77.18           H
ATOM    992  CE  LYS A  80       2.343  11.390 -21.732  1.00 77.18           C
ATOM    993 1HE  LYS A  80       2.924  10.701 -21.118  1.00 77.18           H
ATOM    994 2HE  LYS A  80       2.851  11.466 -22.693  1.00 77.18           H
ATOM    995  NZ  LYS A  80       2.294  12.719 -21.083  1.00 77.18           N
ATOM    996 1HZ  LYS A  80       3.230  12.999 -20.813  1.00 77.18           H
ATOM    997 2HZ  LYS A  80       1.913  13.398 -21.733  1.00 77.18           H
ATOM    998 3HZ  LYS A  80       1.704  12.672 -20.259  1.00 77.18           H
ATOM    999  HN  LYS A  80      -0.164   9.040 -25.143  1.00 77.18           H
ATOM   1000  N   THR A  81      -1.912   5.903 -22.822  1.00 80.99           N
ATOM   1001  CA  THR A  81      -3.165   5.181 -22.684  1.00 80.99           C
ATOM   1002  C   THR A  81      -3.726   5.352 -21.270  1.00 80.99           C
ATOM   1003  O   THR A  81      -3.075   5.938 -20.407  1.00 80.99           O
ATOM   1004  HA  THR A  81      -3.891   5.617 -23.370  1.00 80.99           H
ATOM   1005  CB  THR A  81      -2.914   3.721 -23.066  1.00 80.99           C
ATOM   1006  HB  THR A  81      -3.854   3.179 -23.169  1.00 80.99           H
ATOM   1007  OG1 THR A  81      -2.036   3.243 -22.050  1.00 80.99           O
ATOM   1008  HG1 THR A  81      -1.087   3.429 -22.304  1.00 80.99           H
ATOM   1009  CG2 THR A  81      -2.103   3.584 -24.355  1.00 80.99           C
ATOM   1010 1HG2 THR A  81      -1.135   4.069 -24.228  1.00 80.99           H
ATOM   1011 2HG2 THR A  81      -2.642   4.058 -25.176  1.00 80.99           H
ATOM   1012 3HG2 THR A  81      -1.953   2.528 -24.580  1.00 80.99           H
ATOM   1013  HN  THR A  81      -1.166   5.570 -22.245  1.00 80.99           H
ATOM   1014  N   MET A  82      -4.928   4.828 -21.078  1.00 83.95           N
ATOM   1015  CA  MET A  82      -5.554   4.854 -19.767  1.00 83.95           C
ATOM   1016  C   MET A  82      -4.705   4.104 -18.739  1.00 83.95           C
ATOM   1017  O   MET A  82      -4.489   4.594 -17.631  1.00 83.95           O
ATOM   1018  HA  MET A  82      -5.621   5.907 -19.494  1.00 83.95           H
ATOM   1019  CB  MET A  82      -6.940   4.212 -19.850  1.00 83.95           C
ATOM   1020 1HB  MET A  82      -7.577   4.797 -20.514  1.00 83.95           H
ATOM   1021 2HB  MET A  82      -6.858   3.215 -20.284  1.00 83.95           H
ATOM   1022  CG  MET A  82      -7.586   4.120 -18.466  1.00 83.95           C
ATOM   1023 1HG  MET A  82      -7.183   3.265 -17.924  1.00 83.95           H
ATOM   1024 2HG  MET A  82      -7.345   5.009 -17.883  1.00 83.95           H
ATOM   1025  SD  MET A  82      -9.356   3.959 -18.628  1.00 83.95           S
ATOM   1026  CE  MET A  82      -9.854   4.310 -16.950  1.00 83.95           C
ATOM   1027 1HE  MET A  82      -9.403   3.581 -16.277  1.00 83.95           H
ATOM   1028 2HE  MET A  82      -9.524   5.312 -16.676  1.00 83.95           H
ATOM   1029 3HE  MET A  82     -10.940   4.252 -16.874  1.00 83.95           H
ATOM   1030  HN  MET A  82      -5.470   4.394 -21.797  1.00 83.95           H
ATOM   1031  N   THR A  83      -4.246   2.929 -19.142  1.00 83.75           N
ATOM   1032  CA  THR A  83      -3.354   2.146 -18.304  1.00 83.75           C
ATOM   1033  C   THR A  83      -2.140   2.981 -17.891  1.00 83.75           C
ATOM   1034  O   THR A  83      -1.762   2.997 -16.721  1.00 83.75           O
ATOM   1035  HA  THR A  83      -3.885   1.881 -17.390  1.00 83.75           H
ATOM   1036  CB  THR A  83      -2.984   0.872 -19.067  1.00 83.75           C
ATOM   1037  HB  THR A  83      -2.503   1.112 -20.015  1.00 83.75           H
ATOM   1038  OG1 THR A  83      -4.213   0.157 -19.165  1.00 83.75           O
ATOM   1039  HG1 THR A  83      -4.906   0.727 -19.607  1.00 83.75           H
ATOM   1040  CG2 THR A  83      -2.077  -0.055 -18.255  1.00 83.75           C
ATOM   1041 1HG2 THR A  83      -2.587  -0.349 -17.337  1.00 83.75           H
ATOM   1042 2HG2 THR A  83      -1.154   0.467 -18.006  1.00 83.75           H
ATOM   1043 3HG2 THR A  83      -1.846  -0.943 -18.842  1.00 83.75           H
ATOM   1044  HN  THR A  83      -4.473   2.512 -20.022  1.00 83.75           H
ATOM   1045  N   ASP A  84      -1.563   3.654 -18.875  1.00 83.78           N
ATOM   1046  CA  ASP A  84      -0.336   4.400 -18.653  1.00 83.78           C
ATOM   1047  C   ASP A  84      -0.593   5.500 -17.621  1.00 83.78           C
ATOM   1048  O   ASP A  84       0.287   5.828 -16.826  1.00 83.78           O
ATOM   1049  HA  ASP A  84       0.388   3.663 -18.306  1.00 83.78           H
ATOM   1050  CB  ASP A  84       0.145   5.066 -19.944  1.00 83.78           C
ATOM   1051 1HB  ASP A  84      -0.572   5.826 -20.254  1.00 83.78           H
ATOM   1052 2HB  ASP A  84       1.092   5.576 -19.763  1.00 83.78           H
ATOM   1053  CG  ASP A  84       0.321   4.035 -21.060  1.00 83.78           C
ATOM   1054  OD1 ASP A  84       0.869   2.955 -20.754  1.00 83.78           O
ATOM   1055  OD2 ASP A  84      -0.098   4.351 -22.195  1.00 83.78           O
ATOM   1056  HN  ASP A  84      -1.919   3.695 -19.809  1.00 83.78           H
ATOM   1057  N   MET A  85      -1.802   6.039 -17.666  1.00 89.19           N
ATOM   1058  CA  MET A  85      -2.187   7.091 -16.741  1.00 89.19           C
ATOM   1059  C   MET A  85      -2.202   6.577 -15.300  1.00 89.19           C
ATOM   1060  O   MET A  85      -1.724   7.253 -14.391  1.00 89.19           O
ATOM   1061  HA  MET A  85      -1.431   7.868 -16.849  1.00 89.19           H
ATOM   1062  CB  MET A  85      -3.577   7.613 -17.111  1.00 89.19           C
ATOM   1063 1HB  MET A  85      -3.598   7.887 -18.166  1.00 89.19           H
ATOM   1064 2HB  MET A  85      -4.315   6.822 -16.973  1.00 89.19           H
ATOM   1065  CG  MET A  85      -3.954   8.824 -16.256  1.00 89.19           C
ATOM   1066 1HG  MET A  85      -4.952   9.172 -16.523  1.00 89.19           H
ATOM   1067 2HG  MET A  85      -3.986   8.541 -15.204  1.00 89.19           H
ATOM   1068  SD  MET A  85      -2.767  10.135 -16.498  1.00 89.19           S
ATOM   1069  CE  MET A  85      -3.199  10.642 -18.154  1.00 89.19           C
ATOM   1070 1HE  MET A  85      -3.075   9.801 -18.836  1.00 89.19           H
ATOM   1071 2HE  MET A  85      -4.237  10.975 -18.173  1.00 89.19           H
ATOM   1072 3HE  MET A  85      -2.549  11.460 -18.465  1.00 89.19           H
ATOM   1073  HN  MET A  85      -2.511   5.769 -18.318  1.00 89.19           H
ATOM   1074  N   PHE A  86      -2.755   5.384 -15.137  1.00 90.56           N
ATOM   1075  CA  PHE A  86      -2.836   4.770 -13.823  1.00 90.56           C
ATOM   1076  C   PHE A  86      -1.448   4.365 -13.321  1.00 90.56           C
ATOM   1077  O   PHE A  86      -1.153   4.489 -12.133  1.00 90.56           O
ATOM   1078  HA  PHE A  86      -3.263   5.510 -13.146  1.00 90.56           H
ATOM   1079  CB  PHE A  86      -3.699   3.515 -13.967  1.00 90.56           C
ATOM   1080 1HB  PHE A  86      -3.278   2.885 -14.751  1.00 90.56           H
ATOM   1081 2HB  PHE A  86      -3.651   2.945 -13.040  1.00 90.56           H
ATOM   1082  CG  PHE A  86      -5.165   3.803 -14.297  1.00 90.56           C
ATOM   1083  CD1 PHE A  86      -5.789   4.877 -13.742  1.00 90.56           C
ATOM   1084  HD1 PHE A  86      -5.244   5.533 -13.063  1.00 90.56           H
ATOM   1085  CD2 PHE A  86      -5.845   2.985 -15.145  1.00 90.56           C
ATOM   1086  HD2 PHE A  86      -5.345   2.124 -15.589  1.00 90.56           H
ATOM   1087  CE1 PHE A  86      -7.149   5.144 -14.048  1.00 90.56           C
ATOM   1088  HE1 PHE A  86      -7.649   6.005 -13.604  1.00 90.56           H
ATOM   1089  CE2 PHE A  86      -7.206   3.252 -15.451  1.00 90.56           C
ATOM   1090  HE2 PHE A  86      -7.750   2.596 -16.130  1.00 90.56           H
ATOM   1091  CZ  PHE A  86      -7.829   4.326 -14.896  1.00 90.56           C
ATOM   1092  HZ  PHE A  86      -8.873   4.531 -15.131  1.00 90.56           H
ATOM   1093  HN  PHE A  86      -3.144   4.841 -15.882  1.00 90.56           H
ATOM   1094  N   LEU A  87      -0.633   3.889 -14.251  1.00 88.29           N
ATOM   1095  CA  LEU A  87       0.711   3.452 -13.915  1.00 88.29           C
ATOM   1096  C   LEU A  87       1.530   4.654 -13.440  1.00 88.29           C
ATOM   1097  O   LEU A  87       2.361   4.527 -12.542  1.00 88.29           O
ATOM   1098  HA  LEU A  87       0.628   2.743 -13.092  1.00 88.29           H
ATOM   1099  CB  LEU A  87       1.341   2.705 -15.093  1.00 88.29           C
ATOM   1100 1HB  LEU A  87       1.264   3.335 -15.980  1.00 88.29           H
ATOM   1101 2HB  LEU A  87       2.403   2.573 -14.887  1.00 88.29           H
ATOM   1102  CG  LEU A  87       0.739   1.337 -15.419  1.00 88.29           C
ATOM   1103  HG  LEU A  87      -0.308   1.480 -15.686  1.00 88.29           H
ATOM   1104  CD1 LEU A  87       1.432   0.707 -16.629  1.00 88.29           C
ATOM   1105 1HD1 LEU A  87       1.312   1.358 -17.496  1.00 88.29           H
ATOM   1106 2HD1 LEU A  87       2.493   0.580 -16.415  1.00 88.29           H
ATOM   1107 3HD1 LEU A  87       0.985  -0.264 -16.839  1.00 88.29           H
ATOM   1108  CD2 LEU A  87       0.773   0.418 -14.197  1.00 88.29           C
ATOM   1109 1HD2 LEU A  87       1.805   0.278 -13.876  1.00 88.29           H
ATOM   1110 2HD2 LEU A  87       0.198   0.868 -13.387  1.00 88.29           H
ATOM   1111 3HD2 LEU A  87       0.339  -0.548 -14.456  1.00 88.29           H
ATOM   1112  HN  LEU A  87      -0.878   3.801 -15.217  1.00 88.29           H
ATOM   1113  N   LEU A  88       1.267   5.793 -14.064  1.00 90.48           N
ATOM   1114  CA  LEU A  88       1.923   7.029 -13.673  1.00 90.48           C
ATOM   1115  C   LEU A  88       1.585   7.342 -12.214  1.00 90.48           C
ATOM   1116  O   LEU A  88       2.478   7.575 -11.402  1.00 90.48           O
ATOM   1117  HA  LEU A  88       2.998   6.867 -13.751  1.00 90.48           H
ATOM   1118  CB  LEU A  88       1.564   8.156 -14.644  1.00 90.48           C
ATOM   1119 1HB  LEU A  88       1.945   7.894 -15.631  1.00 90.48           H
ATOM   1120 2HB  LEU A  88       0.478   8.207 -14.724  1.00 90.48           H
ATOM   1121  CG  LEU A  88       2.087   9.547 -14.279  1.00 90.48           C
ATOM   1122  HG  LEU A  88       1.839   9.742 -13.235  1.00 90.48           H
ATOM   1123  CD1 LEU A  88       3.611   9.609 -14.401  1.00 90.48           C
ATOM   1124 1HD1 LEU A  88       4.059   8.879 -13.727  1.00 90.48           H
ATOM   1125 2HD1 LEU A  88       3.902   9.384 -15.427  1.00 90.48           H
ATOM   1126 3HD1 LEU A  88       3.956  10.609 -14.136  1.00 90.48           H
ATOM   1127  CD2 LEU A  88       1.400  10.628 -15.116  1.00 90.48           C
ATOM   1128 1HD2 LEU A  88       1.595  10.447 -16.173  1.00 90.48           H
ATOM   1129 2HD2 LEU A  88       0.325  10.599 -14.935  1.00 90.48           H
ATOM   1130 3HD2 LEU A  88       1.790  11.606 -14.837  1.00 90.48           H
ATOM   1131  HN  LEU A  88       0.621   5.879 -14.822  1.00 90.48           H
ATOM   1132  N   ASN A  89       0.291   7.337 -11.926  1.00 93.88           N
ATOM   1133  CA  ASN A  89      -0.184   7.735 -10.612  1.00 93.88           C
ATOM   1134  C   ASN A  89       0.268   6.703  -9.577  1.00 93.88           C
ATOM   1135  O   ASN A  89       0.496   7.042  -8.417  1.00 93.88           O
ATOM   1136  HA  ASN A  89       0.249   8.720 -10.437  1.00 93.88           H
ATOM   1137  CB  ASN A  89      -1.712   7.802 -10.577  1.00 93.88           C
ATOM   1138 1HB  ASN A  89      -2.130   6.964 -11.135  1.00 93.88           H
ATOM   1139 2HB  ASN A  89      -2.060   7.705  -9.548  1.00 93.88           H
ATOM   1140  CG  ASN A  89      -2.217   9.119 -11.169  1.00 93.88           C
ATOM   1141  OD1 ASN A  89      -2.498  10.078 -10.469  1.00 93.88           O
ATOM   1142  ND2 ASN A  89      -2.317   9.113 -12.495  1.00 93.88           N
ATOM   1143 1HD2 ASN A  89      -2.071   8.292 -13.011  1.00 93.88           H
ATOM   1144 2HD2 ASN A  89      -2.639   9.928 -12.977  1.00 93.88           H
ATOM   1145  HN  ASN A  89      -0.424   7.068 -12.571  1.00 93.88           H
ATOM   1146  N   LEU A  90       0.384   5.465 -10.034  1.00 92.30           N
ATOM   1147  CA  LEU A  90       0.824   4.386  -9.166  1.00 92.30           C
ATOM   1148  C   LEU A  90       2.259   4.657  -8.710  1.00 92.30           C
ATOM   1149  O   LEU A  90       2.573   4.525  -7.528  1.00 92.30           O
ATOM   1150  HA  LEU A  90       0.176   4.387  -8.290  1.00 92.30           H
ATOM   1151  CB  LEU A  90       0.644   3.034  -9.860  1.00 92.30           C
ATOM   1152 1HB  LEU A  90      -0.385   2.961 -10.210  1.00 92.30           H
ATOM   1153 2HB  LEU A  90       1.283   3.013 -10.743  1.00 92.30           H
ATOM   1154  CG  LEU A  90       0.953   1.798  -9.012  1.00 92.30           C
ATOM   1155  HG  LEU A  90       1.935   1.933  -8.559  1.00 92.30           H
ATOM   1156  CD1 LEU A  90      -0.055   1.650  -7.871  1.00 92.30           C
ATOM   1157 1HD1 LEU A  90      -0.013   2.532  -7.232  1.00 92.30           H
ATOM   1158 2HD1 LEU A  90      -1.059   1.548  -8.285  1.00 92.30           H
ATOM   1159 3HD1 LEU A  90       0.188   0.764  -7.285  1.00 92.30           H
ATOM   1160  CD2 LEU A  90       1.025   0.541  -9.881  1.00 92.30           C
ATOM   1161 1HD2 LEU A  90       0.069   0.391 -10.382  1.00 92.30           H
ATOM   1162 2HD2 LEU A  90       1.812   0.659 -10.627  1.00 92.30           H
ATOM   1163 3HD2 LEU A  90       1.246  -0.322  -9.253  1.00 92.30           H
ATOM   1164  HN  LEU A  90       0.184   5.196 -10.976  1.00 92.30           H
ATOM   1165  N   ALA A  91       3.091   5.030  -9.670  1.00 93.38           N
ATOM   1166  CA  ALA A  91       4.495   5.277  -9.390  1.00 93.38           C
ATOM   1167  C   ALA A  91       4.620   6.484  -8.457  1.00 93.38           C
ATOM   1168  O   ALA A  91       5.477   6.505  -7.575  1.00 93.38           O
ATOM   1169  HA  ALA A  91       4.893   4.396  -8.886  1.00 93.38           H
ATOM   1170  CB  ALA A  91       5.252   5.476 -10.705  1.00 93.38           C
ATOM   1171 1HB  ALA A  91       5.156   4.580 -11.318  1.00 93.38           H
ATOM   1172 2HB  ALA A  91       4.833   6.329 -11.239  1.00 93.38           H
ATOM   1173 3HB  ALA A  91       6.305   5.661 -10.494  1.00 93.38           H
ATOM   1174  HN  ALA A  91       2.821   5.164 -10.624  1.00 93.38           H
ATOM   1175  N   ILE A  92       3.752   7.459  -8.684  1.00 95.03           N
ATOM   1176  CA  ILE A  92       3.758   8.668  -7.878  1.00 95.03           C
ATOM   1177  C   ILE A  92       3.412   8.312  -6.431  1.00 95.03           C
ATOM   1178  O   ILE A  92       4.079   8.762  -5.501  1.00 95.03           O
ATOM   1179  HA  ILE A  92       4.770   9.072  -7.902  1.00 95.03           H
ATOM   1180  CB  ILE A  92       2.835   9.724  -8.490  1.00 95.03           C
ATOM   1181  HB  ILE A  92       1.879   9.251  -8.718  1.00 95.03           H
ATOM   1182  CG1 ILE A  92       3.404  10.252  -9.808  1.00 95.03           C
ATOM   1183 1HG1 ILE A  92       4.284  10.864  -9.608  1.00 95.03           H
ATOM   1184 2HG1 ILE A  92       3.730   9.418 -10.428  1.00 95.03           H
ATOM   1185  CG2 ILE A  92       2.554  10.850  -7.493  1.00 95.03           C
ATOM   1186 1HG2 ILE A  92       2.075  10.439  -6.605  1.00 95.03           H
ATOM   1187 2HG2 ILE A  92       3.493  11.328  -7.211  1.00 95.03           H
ATOM   1188 3HG2 ILE A  92       1.896  11.587  -7.953  1.00 95.03           H
ATOM   1189  CD1 ILE A  92       2.361  11.080 -10.562  1.00 95.03           C
ATOM   1190 1HD1 ILE A  92       1.493  10.458 -10.781  1.00 95.03           H
ATOM   1191 2HD1 ILE A  92       2.056  11.927  -9.949  1.00 95.03           H
ATOM   1192 3HD1 ILE A  92       2.792  11.443 -11.495  1.00 95.03           H
ATOM   1193  HN  ILE A  92       3.056   7.432  -9.401  1.00 95.03           H
ATOM   1194  N   ALA A  93       2.369   7.508  -6.286  1.00 95.18           N
ATOM   1195  CA  ALA A  93       1.889   7.135  -4.966  1.00 95.18           C
ATOM   1196  C   ALA A  93       3.004   6.411  -4.209  1.00 95.18           C
ATOM   1197  O   ALA A  93       3.230   6.674  -3.029  1.00 95.18           O
ATOM   1198  HA  ALA A  93       1.636   8.052  -4.433  1.00 95.18           H
ATOM   1199  CB  ALA A  93       0.627   6.281  -5.104  1.00 95.18           C
ATOM   1200 1HB  ALA A  93      -0.143   6.852  -5.622  1.00 95.18           H
ATOM   1201 2HB  ALA A  93       0.858   5.381  -5.674  1.00 95.18           H
ATOM   1202 3HB  ALA A  93       0.267   6.001  -4.113  1.00 95.18           H
ATOM   1203  HN  ALA A  93       1.855   7.115  -7.049  1.00 95.18           H
ATOM   1204  N   ASP A  94       3.670   5.512  -4.918  1.00 94.53           N
ATOM   1205  CA  ASP A  94       4.728   4.719  -4.317  1.00 94.53           C
ATOM   1206  C   ASP A  94       5.855   5.645  -3.855  1.00 94.53           C
ATOM   1207  O   ASP A  94       6.373   5.495  -2.750  1.00 94.53           O
ATOM   1208  HA  ASP A  94       4.256   4.192  -3.488  1.00 94.53           H
ATOM   1209  CB  ASP A  94       5.315   3.728  -5.325  1.00 94.53           C
ATOM   1210 1HB  ASP A  94       5.457   4.223  -6.286  1.00 94.53           H
ATOM   1211 2HB  ASP A  94       6.297   3.398  -4.987  1.00 94.53           H
ATOM   1212  CG  ASP A  94       4.397   2.516  -5.500  1.00 94.53           C
ATOM   1213  OD1 ASP A  94       3.703   2.182  -4.515  1.00 94.53           O
ATOM   1214  OD2 ASP A  94       4.409   1.952  -6.616  1.00 94.53           O
ATOM   1215  HN  ASP A  94       3.497   5.323  -5.885  1.00 94.53           H
ATOM   1216  N   LEU A  95       6.200   6.583  -4.725  1.00 95.64           N
ATOM   1217  CA  LEU A  95       7.291   7.501  -4.442  1.00 95.64           C
ATOM   1218  C   LEU A  95       6.987   8.266  -3.153  1.00 95.64           C
ATOM   1219  O   LEU A  95       7.858   8.421  -2.299  1.00 95.64           O
ATOM   1220  HA  LEU A  95       8.189   6.902  -4.285  1.00 95.64           H
ATOM   1221  CB  LEU A  95       7.556   8.406  -5.647  1.00 95.64           C
ATOM   1222 1HB  LEU A  95       6.596   8.729  -6.051  1.00 95.64           H
ATOM   1223 2HB  LEU A  95       8.072   9.300  -5.298  1.00 95.64           H
ATOM   1224  CG  LEU A  95       8.374   7.789  -6.783  1.00 95.64           C
ATOM   1225  HG  LEU A  95       7.833   6.922  -7.162  1.00 95.64           H
ATOM   1226  CD1 LEU A  95       8.525   8.771  -7.946  1.00 95.64           C
ATOM   1227 1HD1 LEU A  95       7.540   9.035  -8.329  1.00 95.64           H
ATOM   1228 2HD1 LEU A  95       9.033   9.671  -7.598  1.00 95.64           H
ATOM   1229 3HD1 LEU A  95       9.111   8.308  -8.739  1.00 95.64           H
ATOM   1230  CD2 LEU A  95       9.728   7.290  -6.274  1.00 95.64           C
ATOM   1231 1HD2 LEU A  95      10.288   8.125  -5.853  1.00 95.64           H
ATOM   1232 2HD2 LEU A  95       9.571   6.533  -5.506  1.00 95.64           H
ATOM   1233 3HD2 LEU A  95      10.290   6.856  -7.102  1.00 95.64           H
ATOM   1234  HN  LEU A  95       5.750   6.721  -5.607  1.00 95.64           H
ATOM   1235  N   LEU A  96       5.748   8.724  -3.052  1.00 95.07           N
ATOM   1236  CA  LEU A  96       5.347   9.559  -1.933  1.00 95.07           C
ATOM   1237  C   LEU A  96       5.572   8.796  -0.626  1.00 95.07           C
ATOM   1238  O   LEU A  96       5.995   9.378   0.371  1.00 95.07           O
ATOM   1239  HA  LEU A  96       5.991  10.439  -1.935  1.00 95.07           H
ATOM   1240  CB  LEU A  96       3.910  10.050  -2.119  1.00 95.07           C
ATOM   1241 1HB  LEU A  96       3.285   9.195  -2.378  1.00 95.07           H
ATOM   1242 2HB  LEU A  96       3.550  10.429  -1.162  1.00 95.07           H
ATOM   1243  CG  LEU A  96       3.703  11.137  -3.176  1.00 95.07           C
ATOM   1244  HG  LEU A  96       3.999  10.732  -4.144  1.00 95.07           H
ATOM   1245  CD1 LEU A  96       2.227  11.526  -3.281  1.00 95.07           C
ATOM   1246 1HD1 LEU A  96       1.640  10.651  -3.559  1.00 95.07           H
ATOM   1247 2HD1 LEU A  96       1.882  11.904  -2.318  1.00 95.07           H
ATOM   1248 3HD1 LEU A  96       2.109  12.300  -4.039  1.00 95.07           H
ATOM   1249  CD2 LEU A  96       4.597  12.347  -2.899  1.00 95.07           C
ATOM   1250 1HD2 LEU A  96       4.356  12.761  -1.921  1.00 95.07           H
ATOM   1251 2HD2 LEU A  96       5.642  12.038  -2.915  1.00 95.07           H
ATOM   1252 3HD2 LEU A  96       4.430  13.105  -3.666  1.00 95.07           H
ATOM   1253  HN  LEU A  96       5.025   8.533  -3.717  1.00 95.07           H
ATOM   1254  N   PHE A  97       5.280   7.505  -0.674  1.00 95.83           N
ATOM   1255  CA  PHE A  97       5.437   6.658   0.496  1.00 95.83           C
ATOM   1256  C   PHE A  97       6.916   6.395   0.788  1.00 95.83           C
ATOM   1257  O   PHE A  97       7.359   6.518   1.929  1.00 95.83           O
ATOM   1258  HA  PHE A  97       4.991   7.186   1.339  1.00 95.83           H
ATOM   1259  CB  PHE A  97       4.747   5.329   0.183  1.00 95.83           C
ATOM   1260 1HB  PHE A  97       3.668   5.483   0.182  1.00 95.83           H
ATOM   1261 2HB  PHE A  97       5.024   5.016  -0.823  1.00 95.83           H
ATOM   1262  CG  PHE A  97       5.086   4.205   1.164  1.00 95.83           C
ATOM   1263  CD1 PHE A  97       5.678   3.066   0.714  1.00 95.83           C
ATOM   1264  HD1 PHE A  97       5.911   2.955  -0.345  1.00 95.83           H
ATOM   1265  CD2 PHE A  97       4.796   4.345   2.485  1.00 95.83           C
ATOM   1266  HD2 PHE A  97       4.321   5.257   2.845  1.00 95.83           H
ATOM   1267  CE1 PHE A  97       5.993   2.023   1.624  1.00 95.83           C
ATOM   1268  HE1 PHE A  97       6.468   1.110   1.264  1.00 95.83           H
ATOM   1269  CE2 PHE A  97       5.111   3.301   3.395  1.00 95.83           C
ATOM   1270  HE2 PHE A  97       4.878   3.413   4.454  1.00 95.83           H
ATOM   1271  CZ  PHE A  97       5.703   2.163   2.946  1.00 95.83           C
ATOM   1272  HZ  PHE A  97       5.945   1.362   3.644  1.00 95.83           H
ATOM   1273  HN  PHE A  97       4.942   7.038  -1.491  1.00 95.83           H
ATOM   1274  N   LEU A  98       7.639   6.037  -0.263  1.00 95.59           N
ATOM   1275  CA  LEU A  98       9.013   5.591  -0.110  1.00 95.59           C
ATOM   1276  C   LEU A  98       9.818   6.674   0.611  1.00 95.59           C
ATOM   1277  O   LEU A  98      10.690   6.367   1.423  1.00 95.59           O
ATOM   1278  HA  LEU A  98       8.999   4.698   0.515  1.00 95.59           H
ATOM   1279  CB  LEU A  98       9.600   5.187  -1.464  1.00 95.59           C
ATOM   1280 1HB  LEU A  98       9.419   5.996  -2.171  1.00 95.59           H
ATOM   1281 2HB  LEU A  98      10.680   5.093  -1.356  1.00 95.59           H
ATOM   1282  CG  LEU A  98       9.061   3.888  -2.068  1.00 95.59           C
ATOM   1283  HG  LEU A  98       7.978   3.880  -1.949  1.00 95.59           H
ATOM   1284  CD1 LEU A  98       9.353   3.819  -3.568  1.00 95.59           C
ATOM   1285 1HD1 LEU A  98       8.877   4.662  -4.070  1.00 95.59           H
ATOM   1286 2HD1 LEU A  98      10.430   3.860  -3.731  1.00 95.59           H
ATOM   1287 3HD1 LEU A  98       8.960   2.886  -3.972  1.00 95.59           H
ATOM   1288  CD2 LEU A  98       9.606   2.669  -1.321  1.00 95.59           C
ATOM   1289 1HD2 LEU A  98      10.694   2.660  -1.386  1.00 95.59           H
ATOM   1290 2HD2 LEU A  98       9.305   2.719  -0.275  1.00 95.59           H
ATOM   1291 3HD2 LEU A  98       9.208   1.760  -1.771  1.00 95.59           H
ATOM   1292  HN  LEU A  98       7.301   6.048  -1.204  1.00 95.59           H
ATOM   1293  N   VAL A  99       9.497   7.918   0.289  1.00 95.64           N
ATOM   1294  CA  VAL A  99      10.220   9.047   0.850  1.00 95.64           C
ATOM   1295  C   VAL A  99      10.053   9.048   2.371  1.00 95.64           C
ATOM   1296  O   VAL A  99      10.825   9.689   3.083  1.00 95.64           O
ATOM   1297  HA  VAL A  99      11.276   8.912   0.613  1.00 95.64           H
ATOM   1298  CB  VAL A  99       9.750  10.347   0.196  1.00 95.64           C
ATOM   1299  HB  VAL A  99       8.661  10.376   0.251  1.00 95.64           H
ATOM   1300  CG1 VAL A  99      10.290  11.566   0.947  1.00 95.64           C
ATOM   1301 1HG1 VAL A  99       9.934  11.545   1.977  1.00 95.64           H
ATOM   1302 2HG1 VAL A  99      11.380  11.544   0.938  1.00 95.64           H
ATOM   1303 3HG1 VAL A  99       9.940  12.477   0.461  1.00 95.64           H
ATOM   1304  CG2 VAL A  99      10.147  10.393  -1.281  1.00 95.64           C
ATOM   1305 1HG2 VAL A  99      11.232  10.331  -1.368  1.00 95.64           H
ATOM   1306 2HG2 VAL A  99       9.692   9.553  -1.806  1.00 95.64           H
ATOM   1307 3HG2 VAL A  99       9.800  11.328  -1.722  1.00 95.64           H
ATOM   1308  HN  VAL A  99       8.760   8.160  -0.342  1.00 95.64           H
ATOM   1309  N   THR A 100       9.040   8.324   2.824  1.00 95.03           N
ATOM   1310  CA  THR A 100       8.725   8.282   4.242  1.00 95.03           C
ATOM   1311  C   THR A 100       9.523   7.175   4.932  1.00 95.03           C
ATOM   1312  O   THR A 100       9.641   7.161   6.157  1.00 95.03           O
ATOM   1313  HA  THR A 100       9.033   9.226   4.690  1.00 95.03           H
ATOM   1314  CB  THR A 100       7.210   8.119   4.385  1.00 95.03           C
ATOM   1315  HB  THR A 100       6.886   8.364   5.396  1.00 95.03           H
ATOM   1316  OG1 THR A 100       6.965   6.779   3.968  1.00 95.03           O
ATOM   1317  HG1 THR A 100       6.932   6.731   2.970  1.00 95.03           H
ATOM   1318  CG2 THR A 100       6.432   8.970   3.379  1.00 95.03           C
ATOM   1319 1HG2 THR A 100       6.707   8.678   2.366  1.00 95.03           H
ATOM   1320 2HG2 THR A 100       6.672  10.022   3.532  1.00 95.03           H
ATOM   1321 3HG2 THR A 100       5.363   8.817   3.525  1.00 95.03           H
ATOM   1322  HN  THR A 100       8.441   7.775   2.241  1.00 95.03           H
ATOM   1323  N   LEU A 101      10.051   6.273   4.118  1.00 94.77           N
ATOM   1324  CA  LEU A 101      10.697   5.081   4.639  1.00 94.77           C
ATOM   1325  C   LEU A 101      11.933   5.486   5.444  1.00 94.77           C
ATOM   1326  O   LEU A 101      12.202   4.919   6.502  1.00 94.77           O
ATOM   1327  HA  LEU A 101       9.991   4.594   5.311  1.00 94.77           H
ATOM   1328  CB  LEU A 101      10.996   4.095   3.507  1.00 94.77           C
ATOM   1329 1HB  LEU A 101      11.497   4.636   2.704  1.00 94.77           H
ATOM   1330 2HB  LEU A 101      11.701   3.351   3.877  1.00 94.77           H
ATOM   1331  CG  LEU A 101       9.788   3.365   2.917  1.00 94.77           C
ATOM   1332  HG  LEU A 101       9.150   4.101   2.428  1.00 94.77           H
ATOM   1333  CD1 LEU A 101      10.223   2.362   1.846  1.00 94.77           C
ATOM   1334 1HD1 LEU A 101      10.740   2.889   1.044  1.00 94.77           H
ATOM   1335 2HD1 LEU A 101      10.894   1.626   2.289  1.00 94.77           H
ATOM   1336 3HD1 LEU A 101       9.345   1.857   1.443  1.00 94.77           H
ATOM   1337  CD2 LEU A 101       8.956   2.704   4.017  1.00 94.77           C
ATOM   1338 1HD2 LEU A 101       9.571   1.983   4.555  1.00 94.77           H
ATOM   1339 2HD2 LEU A 101       8.599   3.466   4.710  1.00 94.77           H
ATOM   1340 3HD2 LEU A 101       8.103   2.192   3.570  1.00 94.77           H
ATOM   1341  HN  LEU A 101      10.043   6.348   3.120  1.00 94.77           H
ATOM   1342  N   PRO A 102      12.704   6.469   4.961  1.00 94.63           N
ATOM   1343  CA  PRO A 102      13.906   6.906   5.676  1.00 94.63           C
ATOM   1344  C   PRO A 102      13.619   7.259   7.126  1.00 94.63           C
ATOM   1345  O   PRO A 102      14.403   6.932   8.016  1.00 94.63           O
ATOM   1346  HA  PRO A 102      14.632   6.094   5.719  1.00 94.63           H
ATOM   1347  CB  PRO A 102      14.380   8.122   4.878  1.00 94.63           C
ATOM   1348 1HB  PRO A 102      13.967   9.049   5.276  1.00 94.63           H
ATOM   1349 2HB  PRO A 102      15.466   8.221   4.905  1.00 94.63           H
ATOM   1350  CG  PRO A 102      13.875   7.839   3.469  1.00 94.63           C
ATOM   1351 1HG  PRO A 102      13.818   8.748   2.869  1.00 94.63           H
ATOM   1352 2HG  PRO A 102      14.534   7.158   2.932  1.00 94.63           H
ATOM   1353  CD  PRO A 102      12.503   7.232   3.716  1.00 94.63           C
ATOM   1354 1HD  PRO A 102      11.737   7.998   3.835  1.00 94.63           H
ATOM   1355 2HD  PRO A 102      12.188   6.595   2.890  1.00 94.63           H
ATOM   1356  N   PHE A 103      12.491   7.925   7.327  1.00 94.41           N
ATOM   1357  CA  PHE A 103      12.112   8.372   8.657  1.00 94.41           C
ATOM   1358  C   PHE A 103      11.769   7.184   9.558  1.00 94.41           C
ATOM   1359  O   PHE A 103      12.115   7.175  10.738  1.00 94.41           O
ATOM   1360  HA  PHE A 103      12.966   8.906   9.074  1.00 94.41           H
ATOM   1361  CB  PHE A 103      10.870   9.251   8.497  1.00 94.41           C
ATOM   1362 1HB  PHE A 103      10.102   8.684   7.971  1.00 94.41           H
ATOM   1363 2HB  PHE A 103      10.474   9.485   9.485  1.00 94.41           H
ATOM   1364  CG  PHE A 103      11.126  10.557   7.743  1.00 94.41           C
ATOM   1365  CD1 PHE A 103      11.508  11.671   8.423  1.00 94.41           C
ATOM   1366  HD1 PHE A 103      11.632  11.634   9.505  1.00 94.41           H
ATOM   1367  CD2 PHE A 103      10.971  10.604   6.392  1.00 94.41           C
ATOM   1368  HD2 PHE A 103      10.665   9.711   5.847  1.00 94.41           H
ATOM   1369  CE1 PHE A 103      11.745  12.884   7.722  1.00 94.41           C
ATOM   1370  HE1 PHE A 103      12.051  13.777   8.267  1.00 94.41           H
ATOM   1371  CE2 PHE A 103      11.208  11.817   5.692  1.00 94.41           C
ATOM   1372  HE2 PHE A 103      11.084  11.854   4.610  1.00 94.41           H
ATOM   1373  CZ  PHE A 103      11.590  12.931   6.372  1.00 94.41           C
ATOM   1374  HZ  PHE A 103      11.772  13.862   5.835  1.00 94.41           H
ATOM   1375  HN  PHE A 103      11.842   8.158   6.603  1.00 94.41           H
ATOM   1376  N   TRP A 104      11.092   6.210   8.967  1.00 92.50           N
ATOM   1377  CA  TRP A 104      10.725   5.006   9.693  1.00 92.50           C
ATOM   1378  C   TRP A 104      12.014   4.297  10.116  1.00 92.50           C
ATOM   1379  O   TRP A 104      12.084   3.727  11.203  1.00 92.50           O
ATOM   1380  HA  TRP A 104      10.159   5.308  10.574  1.00 92.50           H
ATOM   1381  CB  TRP A 104       9.803   4.119   8.853  1.00 92.50           C
ATOM   1382 1HB  TRP A 104      10.174   4.094   7.829  1.00 92.50           H
ATOM   1383 2HB  TRP A 104       9.851   3.099   9.235  1.00 92.50           H
ATOM   1384  CG  TRP A 104       8.343   4.576   8.840  1.00 92.50           C
ATOM   1385  CD1 TRP A 104       7.610   4.967   7.789  1.00 92.50           C
ATOM   1386  HD1 TRP A 104       7.981   5.010   6.765  1.00 92.50           H
ATOM   1387  CD2 TRP A 104       7.463   4.673   9.979  1.00 92.50           C
ATOM   1388  NE1 TRP A 104       6.327   5.308   8.165  1.00 92.50           N
ATOM   1389  HE1 TRP A 104       5.598   5.629   7.560  1.00 92.50           H
ATOM   1390  CE2 TRP A 104       6.235   5.124   9.540  1.00 92.50           C
ATOM   1391  CE3 TRP A 104       7.696   4.390  11.337  1.00 92.50           C
ATOM   1392  HE3 TRP A 104       8.656   4.033  11.709  1.00 92.50           H
ATOM   1393  CZ2 TRP A 104       5.144   5.331  10.393  1.00 92.50           C
ATOM   1394  HZ2 TRP A 104       4.183   5.688  10.020  1.00 92.50           H
ATOM   1395  CZ3 TRP A 104       6.596   4.602  12.176  1.00 92.50           C
ATOM   1396  HZ3 TRP A 104       6.723   4.398  13.239  1.00 92.50           H
ATOM   1397  CH2 TRP A 104       5.353   5.056  11.749  1.00 92.50           C
ATOM   1398  HH2 TRP A 104       4.545   5.196  12.467  1.00 92.50           H
ATOM   1399  HN  TRP A 104      10.797   6.234   8.012  1.00 92.50           H
ATOM   1400  N   ALA A 105      13.001   4.357   9.234  1.00 94.10           N
ATOM   1401  CA  ALA A 105      14.258   3.667   9.470  1.00 94.10           C
ATOM   1402  C   ALA A 105      14.933   4.256  10.711  1.00 94.10           C
ATOM   1403  O   ALA A 105      15.398   3.518  11.578  1.00 94.10           O
ATOM   1404  HA  ALA A 105      14.030   2.617   9.655  1.00 94.10           H
ATOM   1405  CB  ALA A 105      15.138   3.769   8.223  1.00 94.10           C
ATOM   1406 1HB  ALA A 105      14.626   3.310   7.378  1.00 94.10           H
ATOM   1407 2HB  ALA A 105      15.336   4.818   8.003  1.00 94.10           H
ATOM   1408 3HB  ALA A 105      16.081   3.251   8.401  1.00 94.10           H
ATOM   1409  HN  ALA A 105      12.952   4.864   8.374  1.00 94.10           H
ATOM   1410  N   ILE A 106      14.964   5.580  10.756  1.00 93.69           N
ATOM   1411  CA  ILE A 106      15.599   6.276  11.862  1.00 93.69           C
ATOM   1412  C   ILE A 106      14.849   5.959  13.157  1.00 93.69           C
ATOM   1413  O   ILE A 106      15.466   5.694  14.187  1.00 93.69           O
ATOM   1414  HA  ILE A 106      16.616   5.892  11.949  1.00 93.69           H
ATOM   1415  CB  ILE A 106      15.705   7.773  11.562  1.00 93.69           C
ATOM   1416  HB  ILE A 106      14.733   8.121  11.213  1.00 93.69           H
ATOM   1417  CG1 ILE A 106      16.710   8.038  10.440  1.00 93.69           C
ATOM   1418 1HG1 ILE A 106      17.723   7.878  10.809  1.00 93.69           H
ATOM   1419 2HG1 ILE A 106      16.550   7.328   9.629  1.00 93.69           H
ATOM   1420  CG2 ILE A 106      16.039   8.563  12.829  1.00 93.69           C
ATOM   1421 1HG2 ILE A 106      15.255   8.409  13.571  1.00 93.69           H
ATOM   1422 2HG2 ILE A 106      16.992   8.219  13.232  1.00 93.69           H
ATOM   1423 3HG2 ILE A 106      16.108   9.624  12.588  1.00 93.69           H
ATOM   1424  CD1 ILE A 106      16.574   9.466   9.909  1.00 93.69           C
ATOM   1425 1HD1 ILE A 106      15.568   9.615   9.519  1.00 93.69           H
ATOM   1426 2HD1 ILE A 106      16.759  10.174  10.717  1.00 93.69           H
ATOM   1427 3HD1 ILE A 106      17.300   9.628   9.112  1.00 93.69           H
ATOM   1428  HN  ILE A 106      14.567   6.173  10.055  1.00 93.69           H
ATOM   1429  N   ALA A 107      13.528   5.997  13.062  1.00 92.31           N
ATOM   1430  CA  ALA A 107      12.688   5.817  14.234  1.00 92.31           C
ATOM   1431  C   ALA A 107      12.889   4.404  14.787  1.00 92.31           C
ATOM   1432  O   ALA A 107      12.853   4.197  15.999  1.00 92.31           O
ATOM   1433  HA  ALA A 107      13.006   6.540  14.985  1.00 92.31           H
ATOM   1434  CB  ALA A 107      11.230   6.097  13.865  1.00 92.31           C
ATOM   1435 1HB  ALA A 107      11.136   7.121  13.506  1.00 92.31           H
ATOM   1436 2HB  ALA A 107      10.914   5.407  13.082  1.00 92.31           H
ATOM   1437 3HB  ALA A 107      10.600   5.961  14.744  1.00 92.31           H
ATOM   1438  HN  ALA A 107      13.033   6.148  12.206  1.00 92.31           H
ATOM   1439  N   ALA A 108      13.095   3.469  13.872  1.00 91.73           N
ATOM   1440  CA  ALA A 108      13.264   2.076  14.250  1.00 91.73           C
ATOM   1441  C   ALA A 108      14.653   1.882  14.860  1.00 91.73           C
ATOM   1442  O   ALA A 108      14.831   1.062  15.759  1.00 91.73           O
ATOM   1443  HA  ALA A 108      12.510   1.843  15.002  1.00 91.73           H
ATOM   1444  CB  ALA A 108      13.033   1.183  13.029  1.00 91.73           C
ATOM   1445 1HB  ALA A 108      12.023   1.338  12.651  1.00 91.73           H
ATOM   1446 2HB  ALA A 108      13.754   1.438  12.252  1.00 91.73           H
ATOM   1447 3HB  ALA A 108      13.160   0.139  13.313  1.00 91.73           H
ATOM   1448  HN  ALA A 108      13.148   3.649  12.889  1.00 91.73           H
ATOM   1449  N   ALA A 109      15.603   2.651  14.347  1.00 91.60           N
ATOM   1450  CA  ALA A 109      16.993   2.482  14.733  1.00 91.60           C
ATOM   1451  C   ALA A 109      17.165   2.894  16.197  1.00 91.60           C
ATOM   1452  O   ALA A 109      17.957   2.298  16.924  1.00 91.60           O
ATOM   1453  HA  ALA A 109      17.240   1.425  14.631  1.00 91.60           H
ATOM   1454  CB  ALA A 109      17.887   3.290  13.791  1.00 91.60           C
ATOM   1455 1HB  ALA A 109      17.749   2.939  12.769  1.00 91.60           H
ATOM   1456 2HB  ALA A 109      17.619   4.345  13.852  1.00 91.60           H
ATOM   1457 3HB  ALA A 109      18.930   3.163  14.082  1.00 91.60           H
ATOM   1458  HN  ALA A 109      15.435   3.376  13.680  1.00 91.60           H
ATOM   1459  N   ASP A 110      16.409   3.911  16.584  1.00 87.77           N
ATOM   1460  CA  ASP A 110      16.558   4.493  17.907  1.00 87.77           C
ATOM   1461  C   ASP A 110      15.186   4.921  18.429  1.00 87.77           C
ATOM   1462  O   ASP A 110      14.455   4.113  19.000  1.00 87.77           O
ATOM   1463  HA  ASP A 110      17.010   3.709  18.516  1.00 87.77           H
ATOM   1464  CB  ASP A 110      17.456   5.731  17.866  1.00 87.77           C
ATOM   1465 1HB  ASP A 110      18.428   5.467  17.448  1.00 87.77           H
ATOM   1466 2HB  ASP A 110      17.019   6.480  17.206  1.00 87.77           H
ATOM   1467  CG  ASP A 110      17.641   6.321  19.265  1.00 87.77           C
ATOM   1468  OD1 ASP A 110      17.315   5.600  20.233  1.00 87.77           O
ATOM   1469  OD2 ASP A 110      18.103   7.481  19.336  1.00 87.77           O
ATOM   1470  HN  ASP A 110      15.706   4.335  16.013  1.00 87.77           H
ATOM   1471  N   GLN A 111      14.877   6.192  18.216  1.00 87.65           N
ATOM   1472  CA  GLN A 111      13.594   6.731  18.633  1.00 87.65           C
ATOM   1473  C   GLN A 111      13.124   7.805  17.650  1.00 87.65           C
ATOM   1474  O   GLN A 111      13.894   8.256  16.803  1.00 87.65           O
ATOM   1475  HA  GLN A 111      12.905   5.886  18.615  1.00 87.65           H
ATOM   1476  CB  GLN A 111      13.669   7.287  20.057  1.00 87.65           C
ATOM   1477 1HB  GLN A 111      12.692   7.666  20.355  1.00 87.65           H
ATOM   1478 2HB  GLN A 111      13.925   6.486  20.750  1.00 87.65           H
ATOM   1479  CG  GLN A 111      14.708   8.405  20.154  1.00 87.65           C
ATOM   1480 1HG  GLN A 111      15.689   8.022  19.871  1.00 87.65           H
ATOM   1481 2HG  GLN A 111      14.461   9.199  19.449  1.00 87.65           H
ATOM   1482  CD  GLN A 111      14.768   8.976  21.573  1.00 87.65           C
ATOM   1483  OE1 GLN A 111      13.760   9.196  22.224  1.00 87.65           O
ATOM   1484  NE2 GLN A 111      16.002   9.202  22.013  1.00 87.65           N
ATOM   1485 1HE2 GLN A 111      16.787   8.999  21.428  1.00 87.65           H
ATOM   1486 2HE2 GLN A 111      16.145   9.575  22.930  1.00 87.65           H
ATOM   1487  HN  GLN A 111      15.485   6.847  17.767  1.00 87.65           H
ATOM   1488  N   TRP A 112      11.862   8.183  17.794  1.00 90.16           N
ATOM   1489  CA  TRP A 112      11.295   9.231  16.962  1.00 90.16           C
ATOM   1490  C   TRP A 112      11.892  10.566  17.411  1.00 90.16           C
ATOM   1491  O   TRP A 112      11.586  11.053  18.498  1.00 90.16           O
ATOM   1492  HA  TRP A 112      11.576   9.025  15.930  1.00 90.16           H
ATOM   1493  CB  TRP A 112       9.766   9.210  17.021  1.00 90.16           C
ATOM   1494 1HB  TRP A 112       9.418   8.202  16.795  1.00 90.16           H
ATOM   1495 2HB  TRP A 112       9.449   9.436  18.039  1.00 90.16           H
ATOM   1496  CG  TRP A 112       9.093  10.194  16.061  1.00 90.16           C
ATOM   1497  CD1 TRP A 112       8.690  11.446  16.313  1.00 90.16           C
ATOM   1498  HD1 TRP A 112       8.796  11.943  17.278  1.00 90.16           H
ATOM   1499  CD2 TRP A 112       8.760   9.953  14.678  1.00 90.16           C
ATOM   1500  NE1 TRP A 112       8.123  12.029  15.198  1.00 90.16           N
ATOM   1501  HE1 TRP A 112       7.749  12.954  15.139  1.00 90.16           H
ATOM   1502  CE2 TRP A 112       8.167  11.092  14.172  1.00 90.16           C
ATOM   1503  CE3 TRP A 112       8.954   8.812  13.880  1.00 90.16           C
ATOM   1504  HE3 TRP A 112       9.420   7.901  14.256  1.00 90.16           H
ATOM   1505  CZ2 TRP A 112       7.719  11.200  12.850  1.00 90.16           C
ATOM   1506  HZ2 TRP A 112       7.253  12.111  12.474  1.00 90.16           H
ATOM   1507  CZ3 TRP A 112       8.501   8.936  12.562  1.00 90.16           C
ATOM   1508  HZ3 TRP A 112       8.626   8.079  11.900  1.00 90.16           H
ATOM   1509  CH2 TRP A 112       7.901  10.075  12.037  1.00 90.16           C
ATOM   1510  HH2 TRP A 112       7.575  10.093  10.997  1.00 90.16           H
ATOM   1511  HN  TRP A 112      11.233   7.787  18.463  1.00 90.16           H
ATOM   1512  N   LYS A 113      12.734  11.120  16.551  1.00 91.26           N
ATOM   1513  CA  LYS A 113      13.478  12.319  16.898  1.00 91.26           C
ATOM   1514  C   LYS A 113      12.800  13.536  16.266  1.00 91.26           C
ATOM   1515  O   LYS A 113      13.248  14.667  16.451  1.00 91.26           O
ATOM   1516  HA  LYS A 113      13.437  12.426  17.982  1.00 91.26           H
ATOM   1517  CB  LYS A 113      14.951  12.166  16.513  1.00 91.26           C
ATOM   1518 1HB  LYS A 113      15.030  11.921  15.454  1.00 91.26           H
ATOM   1519 2HB  LYS A 113      15.469  13.114  16.660  1.00 91.26           H
ATOM   1520  CG  LYS A 113      15.625  11.075  17.347  1.00 91.26           C
ATOM   1521 1HG  LYS A 113      15.574  11.336  18.404  1.00 91.26           H
ATOM   1522 2HG  LYS A 113      15.087  10.135  17.225  1.00 91.26           H
ATOM   1523  CD  LYS A 113      17.086  10.891  16.931  1.00 91.26           C
ATOM   1524 1HD  LYS A 113      17.138  10.659  15.867  1.00 91.26           H
ATOM   1525 2HD  LYS A 113      17.630  11.823  17.081  1.00 91.26           H
ATOM   1526  CE  LYS A 113      17.748   9.771  17.736  1.00 91.26           C
ATOM   1527 1HE  LYS A 113      17.732  10.020  18.798  1.00 91.26           H
ATOM   1528 2HE  LYS A 113      17.184   8.846  17.617  1.00 91.26           H
ATOM   1529  NZ  LYS A 113      19.145   9.568  17.290  1.00 91.26           N
ATOM   1530 1HZ  LYS A 113      19.546   8.780  17.785  1.00 91.26           H
ATOM   1531 2HZ  LYS A 113      19.158   9.384  16.293  1.00 91.26           H
ATOM   1532 3HZ  LYS A 113      19.687  10.402  17.487  1.00 91.26           H
ATOM   1533  HN  LYS A 113      12.910  10.765  15.633  1.00 91.26           H
ATOM   1534  N   PHE A 114      11.731  13.263  15.532  1.00 92.56           N
ATOM   1535  CA  PHE A 114      11.116  14.281  14.698  1.00 92.56           C
ATOM   1536  C   PHE A 114       9.887  14.883  15.383  1.00 92.56           C
ATOM   1537  O   PHE A 114       9.399  14.344  16.375  1.00 92.56           O
ATOM   1538  HA  PHE A 114      11.860  15.062  14.539  1.00 92.56           H
ATOM   1539  CB  PHE A 114      10.678  13.595  13.403  1.00 92.56           C
ATOM   1540 1HB  PHE A 114       9.863  12.905  13.626  1.00 92.56           H
ATOM   1541 2HB  PHE A 114      10.281  14.347  12.721  1.00 92.56           H
ATOM   1542  CG  PHE A 114      11.797  12.827  12.696  1.00 92.56           C
ATOM   1543  CD1 PHE A 114      12.750  13.502  11.999  1.00 92.56           C
ATOM   1544  HD1 PHE A 114      12.717  14.590  11.944  1.00 92.56           H
ATOM   1545  CD2 PHE A 114      11.838  11.469  12.765  1.00 92.56           C
ATOM   1546  HD2 PHE A 114      11.074  10.928  13.323  1.00 92.56           H
ATOM   1547  CE1 PHE A 114      13.788  12.789  11.344  1.00 92.56           C
ATOM   1548  HE1 PHE A 114      14.552  13.330  10.785  1.00 92.56           H
ATOM   1549  CE2 PHE A 114      12.877  10.756  12.109  1.00 92.56           C
ATOM   1550  HE2 PHE A 114      12.910   9.668  12.164  1.00 92.56           H
ATOM   1551  CZ  PHE A 114      13.830  11.432  11.412  1.00 92.56           C
ATOM   1552  HZ  PHE A 114      14.627  10.885  10.909  1.00 92.56           H
ATOM   1553  HN  PHE A 114      11.288  12.367  15.501  1.00 92.56           H
ATOM   1554  N   GLN A 115       9.423  15.992  14.827  1.00 93.12           N
ATOM   1555  CA  GLN A 115       8.282  16.692  15.393  1.00 93.12           C
ATOM   1556  C   GLN A 115       6.994  15.911  15.127  1.00 93.12           C
ATOM   1557  O   GLN A 115       6.969  15.019  14.281  1.00 93.12           O
ATOM   1558  HA  GLN A 115       8.473  16.737  16.465  1.00 93.12           H
ATOM   1559  CB  GLN A 115       8.184  18.116  14.842  1.00 93.12           C
ATOM   1560 1HB  GLN A 115       8.200  18.090  13.752  1.00 93.12           H
ATOM   1561 2HB  GLN A 115       7.233  18.559  15.136  1.00 93.12           H
ATOM   1562  CG  GLN A 115       9.337  18.983  15.353  1.00 93.12           C
ATOM   1563 1HG  GLN A 115      10.288  18.507  15.114  1.00 93.12           H
ATOM   1564 2HG  GLN A 115       9.325  19.947  14.844  1.00 93.12           H
ATOM   1565  CD  GLN A 115       9.233  19.197  16.864  1.00 93.12           C
ATOM   1566  OE1 GLN A 115       8.188  19.028  17.471  1.00 93.12           O
ATOM   1567  NE2 GLN A 115      10.372  19.578  17.436  1.00 93.12           N
ATOM   1568 1HE2 GLN A 115      11.194  19.698  16.881  1.00 93.12           H
ATOM   1569 2HE2 GLN A 115      10.405  19.743  18.422  1.00 93.12           H
ATOM   1570  HN  GLN A 115       9.811  16.411  14.006  1.00 93.12           H
ATOM   1571  N   THR A 116       5.956  16.275  15.864  1.00 93.73           N
ATOM   1572  CA  THR A 116       4.687  15.574  15.769  1.00 93.73           C
ATOM   1573  C   THR A 116       4.128  15.674  14.348  1.00 93.73           C
ATOM   1574  O   THR A 116       3.520  14.729  13.848  1.00 93.73           O
ATOM   1575  HA  THR A 116       4.862  14.517  15.969  1.00 93.73           H
ATOM   1576  CB  THR A 116       3.748  16.147  16.833  1.00 93.73           C
ATOM   1577  HB  THR A 116       3.447  17.164  16.579  1.00 93.73           H
ATOM   1578  OG1 THR A 116       4.476  16.006  18.050  1.00 93.73           O
ATOM   1579  HG1 THR A 116       4.074  16.586  18.758  1.00 93.73           H
ATOM   1580  CG2 THR A 116       2.503  15.283  17.041  1.00 93.73           C
ATOM   1581 1HG2 THR A 116       2.802  14.285  17.360  1.00 93.73           H
ATOM   1582 2HG2 THR A 116       1.947  15.215  16.106  1.00 93.73           H
ATOM   1583 3HG2 THR A 116       1.871  15.735  17.806  1.00 93.73           H
ATOM   1584  HN  THR A 116       5.972  17.033  16.517  1.00 93.73           H
ATOM   1585  N   PHE A 117       4.353  16.829  13.738  1.00 94.70           N
ATOM   1586  CA  PHE A 117       3.885  17.063  12.383  1.00 94.70           C
ATOM   1587  C   PHE A 117       4.365  15.960  11.438  1.00 94.70           C
ATOM   1588  O   PHE A 117       3.590  15.445  10.633  1.00 94.70           O
ATOM   1589  HA  PHE A 117       2.795  17.064  12.413  1.00 94.70           H
ATOM   1590  CB  PHE A 117       4.476  18.399  11.929  1.00 94.70           C
ATOM   1591 1HB  PHE A 117       4.097  19.191  12.577  1.00 94.70           H
ATOM   1592 2HB  PHE A 117       5.557  18.370  12.061  1.00 94.70           H
ATOM   1593  CG  PHE A 117       4.163  18.757  10.475  1.00 94.70           C
ATOM   1594  CD1 PHE A 117       5.128  18.639   9.524  1.00 94.70           C
ATOM   1595  HD1 PHE A 117       6.124  18.290   9.797  1.00 94.70           H
ATOM   1596  CD2 PHE A 117       2.921  19.192  10.133  1.00 94.70           C
ATOM   1597  HD2 PHE A 117       2.148  19.287  10.896  1.00 94.70           H
ATOM   1598  CE1 PHE A 117       4.838  18.971   8.174  1.00 94.70           C
ATOM   1599  HE1 PHE A 117       5.611  18.877   7.411  1.00 94.70           H
ATOM   1600  CE2 PHE A 117       2.631  19.524   8.783  1.00 94.70           C
ATOM   1601  HE2 PHE A 117       1.635  19.873   8.510  1.00 94.70           H
ATOM   1602  CZ  PHE A 117       3.596  19.406   7.832  1.00 94.70           C
ATOM   1603  HZ  PHE A 117       3.373  19.661   6.796  1.00 94.70           H
ATOM   1604  HN  PHE A 117       4.845  17.594  14.153  1.00 94.70           H
ATOM   1605  N   MET A 118       5.642  15.629  11.567  1.00 94.60           N
ATOM   1606  CA  MET A 118       6.243  14.618  10.714  1.00 94.60           C
ATOM   1607  C   MET A 118       5.615  13.245  10.965  1.00 94.60           C
ATOM   1608  O   MET A 118       5.464  12.449  10.040  1.00 94.60           O
ATOM   1609  HA  MET A 118       6.039  14.936   9.692  1.00 94.60           H
ATOM   1610  CB  MET A 118       7.747  14.549  10.986  1.00 94.60           C
ATOM   1611 1HB  MET A 118       8.161  15.556  11.015  1.00 94.60           H
ATOM   1612 2HB  MET A 118       7.923  14.103  11.965  1.00 94.60           H
ATOM   1613  CG  MET A 118       8.461  13.728   9.910  1.00 94.60           C
ATOM   1614 1HG  MET A 118       9.525  13.663  10.137  1.00 94.60           H
ATOM   1615 2HG  MET A 118       8.074  12.709   9.900  1.00 94.60           H
ATOM   1616  SD  MET A 118       8.226  14.483   8.309  1.00 94.60           S
ATOM   1617  CE  MET A 118       9.225  15.949   8.508  1.00 94.60           C
ATOM   1618 1HE  MET A 118       8.841  16.541   9.338  1.00 94.60           H
ATOM   1619 2HE  MET A 118      10.256  15.660   8.714  1.00 94.60           H
ATOM   1620 3HE  MET A 118       9.190  16.540   7.593  1.00 94.60           H
ATOM   1621  HN  MET A 118       6.261  16.038  12.237  1.00 94.60           H
ATOM   1622  N   CYS A 119       5.266  13.010  12.222  1.00 93.95           N
ATOM   1623  CA  CYS A 119       4.643  11.754  12.603  1.00 93.95           C
ATOM   1624  C   CYS A 119       3.310  11.635  11.862  1.00 93.95           C
ATOM   1625  O   CYS A 119       2.989  10.577  11.322  1.00 93.95           O
ATOM   1626  HA  CYS A 119       5.327  10.961  12.300  1.00 93.95           H
ATOM   1627  CB  CYS A 119       4.466  11.649  14.119  1.00 93.95           C
ATOM   1628 1HB  CYS A 119       5.440  11.612  14.606  1.00 93.95           H
ATOM   1629 2HB  CYS A 119       3.954  12.534  14.496  1.00 93.95           H
ATOM   1630  SG  CYS A 119       3.504  10.148  14.533  1.00 93.95           S
ATOM   1631  HN  CYS A 119       5.402  13.659  12.970  1.00 93.95           H
ATOM   1632  N   LYS A 120       2.569  12.733  11.861  1.00 94.77           N
ATOM   1633  CA  LYS A 120       1.276  12.763  11.200  1.00 94.77           C
ATOM   1634  C   LYS A 120       1.460  12.438   9.716  1.00 94.77           C
ATOM   1635  O   LYS A 120       0.776  11.569   9.178  1.00 94.77           O
ATOM   1636  HA  LYS A 120       0.660  11.985  11.650  1.00 94.77           H
ATOM   1637  CB  LYS A 120       0.575  14.099  11.454  1.00 94.77           C
ATOM   1638 1HB  LYS A 120       1.252  14.920  11.220  1.00 94.77           H
ATOM   1639 2HB  LYS A 120      -0.284  14.195  10.790  1.00 94.77           H
ATOM   1640  CG  LYS A 120       0.116  14.209  12.910  1.00 94.77           C
ATOM   1641 1HG  LYS A 120      -0.545  13.376  13.150  1.00 94.77           H
ATOM   1642 2HG  LYS A 120       0.978  14.134  13.573  1.00 94.77           H
ATOM   1643  CD  LYS A 120      -0.610  15.532  13.157  1.00 94.77           C
ATOM   1644 1HD  LYS A 120       0.083  16.363  13.025  1.00 94.77           H
ATOM   1645 2HD  LYS A 120      -1.403  15.660  12.420  1.00 94.77           H
ATOM   1646  CE  LYS A 120      -1.205  15.576  14.566  1.00 94.77           C
ATOM   1647 1HE  LYS A 120      -1.193  14.578  15.004  1.00 94.77           H
ATOM   1648 2HE  LYS A 120      -0.593  16.212  15.206  1.00 94.77           H
ATOM   1649  NZ  LYS A 120      -2.593  16.090  14.527  1.00 94.77           N
ATOM   1650 1HZ  LYS A 120      -2.976  16.100  15.466  1.00 94.77           H
ATOM   1651 2HZ  LYS A 120      -2.594  17.032  14.152  1.00 94.77           H
ATOM   1652 3HZ  LYS A 120      -3.159  15.491  13.937  1.00 94.77           H
ATOM   1653  HN  LYS A 120       2.839  13.590  12.301  1.00 94.77           H
ATOM   1654  N   VAL A 121       2.387  13.153   9.096  1.00 94.66           N
ATOM   1655  CA  VAL A 121       2.592  13.033   7.663  1.00 94.66           C
ATOM   1656  C   VAL A 121       2.987  11.593   7.328  1.00 94.66           C
ATOM   1657  O   VAL A 121       2.419  10.984   6.423  1.00 94.66           O
ATOM   1658  HA  VAL A 121       1.643  13.258   7.175  1.00 94.66           H
ATOM   1659  CB  VAL A 121       3.623  14.061   7.193  1.00 94.66           C
ATOM   1660  HB  VAL A 121       4.510  13.955   7.817  1.00 94.66           H
ATOM   1661  CG1 VAL A 121       4.034  13.801   5.742  1.00 94.66           C
ATOM   1662 1HG1 VAL A 121       4.471  12.806   5.661  1.00 94.66           H
ATOM   1663 2HG1 VAL A 121       3.156  13.867   5.099  1.00 94.66           H
ATOM   1664 3HG1 VAL A 121       4.767  14.546   5.434  1.00 94.66           H
ATOM   1665  CG2 VAL A 121       3.094  15.486   7.367  1.00 94.66           C
ATOM   1666 1HG2 VAL A 121       2.184  15.610   6.780  1.00 94.66           H
ATOM   1667 2HG2 VAL A 121       2.875  15.667   8.419  1.00 94.66           H
ATOM   1668 3HG2 VAL A 121       3.847  16.197   7.025  1.00 94.66           H
ATOM   1669  HN  VAL A 121       2.991  13.805   9.556  1.00 94.66           H
ATOM   1670  N   VAL A 122       3.959  11.091   8.075  1.00 93.20           N
ATOM   1671  CA  VAL A 122       4.583   9.823   7.739  1.00 93.20           C
ATOM   1672  C   VAL A 122       3.540   8.707   7.827  1.00 93.20           C
ATOM   1673  O   VAL A 122       3.475   7.843   6.954  1.00 93.20           O
ATOM   1674  HA  VAL A 122       4.936   9.893   6.710  1.00 93.20           H
ATOM   1675  CB  VAL A 122       5.795   9.580   8.641  1.00 93.20           C
ATOM   1676  HB  VAL A 122       5.492   9.775   9.670  1.00 93.20           H
ATOM   1677  CG1 VAL A 122       6.259   8.125   8.556  1.00 93.20           C
ATOM   1678 1HG1 VAL A 122       5.450   7.467   8.873  1.00 93.20           H
ATOM   1679 2HG1 VAL A 122       6.536   7.891   7.528  1.00 93.20           H
ATOM   1680 3HG1 VAL A 122       7.122   7.980   9.206  1.00 93.20           H
ATOM   1681  CG2 VAL A 122       6.935  10.541   8.297  1.00 93.20           C
ATOM   1682 1HG2 VAL A 122       7.236  10.391   7.260  1.00 93.20           H
ATOM   1683 2HG2 VAL A 122       6.599  11.568   8.433  1.00 93.20           H
ATOM   1684 3HG2 VAL A 122       7.784  10.347   8.953  1.00 93.20           H
ATOM   1685  HN  VAL A 122       4.320  11.535   8.896  1.00 93.20           H
ATOM   1686  N   ASN A 123       2.750   8.762   8.889  1.00 91.82           N
ATOM   1687  CA  ASN A 123       1.706   7.773   9.096  1.00 91.82           C
ATOM   1688  C   ASN A 123       0.681   7.873   7.964  1.00 91.82           C
ATOM   1689  O   ASN A 123       0.238   6.857   7.432  1.00 91.82           O
ATOM   1690  HA  ASN A 123       2.220   6.812   9.109  1.00 91.82           H
ATOM   1691  CB  ASN A 123       0.974   8.013  10.419  1.00 91.82           C
ATOM   1692 1HB  ASN A 123       0.937   9.082  10.629  1.00 91.82           H
ATOM   1693 2HB  ASN A 123      -0.057   7.669  10.336  1.00 91.82           H
ATOM   1694  CG  ASN A 123       1.670   7.285  11.570  1.00 91.82           C
ATOM   1695  OD1 ASN A 123       2.415   6.338  11.381  1.00 91.82           O
ATOM   1696  ND2 ASN A 123       1.385   7.778  12.772  1.00 91.82           N
ATOM   1697 1HD2 ASN A 123       0.765   8.558  12.859  1.00 91.82           H
ATOM   1698 2HD2 ASN A 123       1.791   7.370  13.590  1.00 91.82           H
ATOM   1699  HN  ASN A 123       2.814   9.464   9.598  1.00 91.82           H
ATOM   1700  N   SER A 124       0.336   9.108   7.630  1.00 93.27           N
ATOM   1701  CA  SER A 124      -0.761   9.354   6.709  1.00 93.27           C
ATOM   1702  C   SER A 124      -0.351   8.959   5.289  1.00 93.27           C
ATOM   1703  O   SER A 124      -1.160   8.427   4.531  1.00 93.27           O
ATOM   1704  HA  SER A 124      -1.579   8.725   7.060  1.00 93.27           H
ATOM   1705  CB  SER A 124      -1.194  10.821   6.748  1.00 93.27           C
ATOM   1706 1HB  SER A 124      -0.398  11.445   6.339  1.00 93.27           H
ATOM   1707 2HB  SER A 124      -2.066  10.959   6.110  1.00 93.27           H
ATOM   1708  OG  SER A 124      -1.501  11.252   8.071  1.00 93.27           O
ATOM   1709  HG  SER A 124      -0.844  11.945   8.367  1.00 93.27           H
ATOM   1710  HN  SER A 124       0.790   9.929   7.976  1.00 93.27           H
ATOM   1711  N   MET A 125       0.906   9.236   4.972  1.00 93.13           N
ATOM   1712  CA  MET A 125       1.413   8.983   3.634  1.00 93.13           C
ATOM   1713  C   MET A 125       1.347   7.492   3.295  1.00 93.13           C
ATOM   1714  O   MET A 125       1.010   7.121   2.172  1.00 93.13           O
ATOM   1715  HA  MET A 125       0.762   9.544   2.962  1.00 93.13           H
ATOM   1716  CB  MET A 125       2.861   9.466   3.537  1.00 93.13           C
ATOM   1717 1HB  MET A 125       3.419   9.132   4.412  1.00 93.13           H
ATOM   1718 2HB  MET A 125       3.340   9.020   2.665  1.00 93.13           H
ATOM   1719  CG  MET A 125       2.925  10.991   3.436  1.00 93.13           C
ATOM   1720 1HG  MET A 125       2.341  11.442   4.238  1.00 93.13           H
ATOM   1721 2HG  MET A 125       3.954  11.329   3.562  1.00 93.13           H
ATOM   1722  SD  MET A 125       2.298  11.525   1.852  1.00 93.13           S
ATOM   1723  CE  MET A 125       1.018  12.647   2.388  1.00 93.13           C
ATOM   1724 1HE  MET A 125       0.290  12.106   2.994  1.00 93.13           H
ATOM   1725 2HE  MET A 125       1.461  13.447   2.982  1.00 93.13           H
ATOM   1726 3HE  MET A 125       0.520  13.074   1.517  1.00 93.13           H
ATOM   1727  HN  MET A 125       1.571   9.625   5.609  1.00 93.13           H
ATOM   1728  N   TYR A 126       1.676   6.678   4.288  1.00 88.09           N
ATOM   1729  CA  TYR A 126       1.640   5.236   4.115  1.00 88.09           C
ATOM   1730  C   TYR A 126       0.231   4.761   3.754  1.00 88.09           C
ATOM   1731  O   TYR A 126       0.057   3.972   2.827  1.00 88.09           O
ATOM   1732  HA  TYR A 126       2.321   4.977   3.305  1.00 88.09           H
ATOM   1733  CB  TYR A 126       2.035   4.639   5.468  1.00 88.09           C
ATOM   1734 1HB  TYR A 126       3.094   4.830   5.642  1.00 88.09           H
ATOM   1735 2HB  TYR A 126       1.485   5.154   6.255  1.00 88.09           H
ATOM   1736  CG  TYR A 126       1.777   3.136   5.584  1.00 88.09           C
ATOM   1737  CD1 TYR A 126       1.035   2.643   6.638  1.00 88.09           C
ATOM   1738  HD1 TYR A 126       0.634   3.325   7.388  1.00 88.09           H
ATOM   1739  CD2 TYR A 126       2.285   2.273   4.634  1.00 88.09           C
ATOM   1740  HD2 TYR A 126       2.870   2.662   3.802  1.00 88.09           H
ATOM   1741  CE1 TYR A 126       0.792   1.228   6.748  1.00 88.09           C
ATOM   1742  HE1 TYR A 126       0.209   0.825   7.576  1.00 88.09           H
ATOM   1743  CE2 TYR A 126       2.042   0.858   4.744  1.00 88.09           C
ATOM   1744  HE2 TYR A 126       2.437   0.165   4.001  1.00 88.09           H
ATOM   1745  CZ  TYR A 126       1.307   0.405   5.795  1.00 88.09           C
ATOM   1746  OH  TYR A 126       1.078  -0.931   5.899  1.00 88.09           O
ATOM   1747  HH  TYR A 126       0.316  -1.100   6.524  1.00 88.09           H
ATOM   1748  HN  TYR A 126       1.961   6.988   5.194  1.00 88.09           H
ATOM   1749  N   LYS A 127      -0.738   5.263   4.505  1.00 89.03           N
ATOM   1750  CA  LYS A 127      -2.114   4.823   4.344  1.00 89.03           C
ATOM   1751  C   LYS A 127      -2.651   5.324   3.002  1.00 89.03           C
ATOM   1752  O   LYS A 127      -3.414   4.626   2.335  1.00 89.03           O
ATOM   1753  HA  LYS A 127      -2.108   3.733   4.329  1.00 89.03           H
ATOM   1754  CB  LYS A 127      -2.959   5.254   5.545  1.00 89.03           C
ATOM   1755 1HB  LYS A 127      -2.814   6.318   5.733  1.00 89.03           H
ATOM   1756 2HB  LYS A 127      -4.016   5.111   5.320  1.00 89.03           H
ATOM   1757  CG  LYS A 127      -2.584   4.454   6.794  1.00 89.03           C
ATOM   1758 1HG  LYS A 127      -1.528   4.599   7.020  1.00 89.03           H
ATOM   1759 2HG  LYS A 127      -3.147   4.827   7.650  1.00 89.03           H
ATOM   1760  CD  LYS A 127      -2.870   2.964   6.598  1.00 89.03           C
ATOM   1761 1HD  LYS A 127      -3.909   2.826   6.299  1.00 89.03           H
ATOM   1762 2HD  LYS A 127      -2.252   2.575   5.789  1.00 89.03           H
ATOM   1763  CE  LYS A 127      -2.595   2.179   7.881  1.00 89.03           C
ATOM   1764 1HE  LYS A 127      -1.606   2.431   8.264  1.00 89.03           H
ATOM   1765 2HE  LYS A 127      -3.315   2.462   8.649  1.00 89.03           H
ATOM   1766  NZ  LYS A 127      -2.678   0.724   7.627  1.00 89.03           N
ATOM   1767 1HZ  LYS A 127      -2.506   0.219   8.489  1.00 89.03           H
ATOM   1768 2HZ  LYS A 127      -3.603   0.494   7.280  1.00 89.03           H
ATOM   1769 3HZ  LYS A 127      -1.983   0.461   6.937  1.00 89.03           H
ATOM   1770  HN  LYS A 127      -0.597   5.956   5.212  1.00 89.03           H
ATOM   1771  N   MET A 128      -2.232   6.529   2.646  1.00 92.34           N
ATOM   1772  CA  MET A 128      -2.609   7.105   1.366  1.00 92.34           C
ATOM   1773  C   MET A 128      -2.153   6.214   0.209  1.00 92.34           C
ATOM   1774  O   MET A 128      -2.936   5.905  -0.688  1.00 92.34           O
ATOM   1775  HA  MET A 128      -3.698   7.164   1.380  1.00 92.34           H
ATOM   1776  CB  MET A 128      -1.979   8.491   1.224  1.00 92.34           C
ATOM   1777 1HB  MET A 128      -2.207   9.091   2.105  1.00 92.34           H
ATOM   1778 2HB  MET A 128      -0.894   8.398   1.174  1.00 92.34           H
ATOM   1779  CG  MET A 128      -2.493   9.201  -0.030  1.00 92.34           C
ATOM   1780 1HG  MET A 128      -2.238   8.621  -0.917  1.00 92.34           H
ATOM   1781 2HG  MET A 128      -3.580   9.273   0.002  1.00 92.34           H
ATOM   1782  SD  MET A 128      -1.778  10.833  -0.144  1.00 92.34           S
ATOM   1783  CE  MET A 128      -0.064  10.404  -0.400  1.00 92.34           C
ATOM   1784 1HE  MET A 128       0.295   9.821   0.448  1.00 92.34           H
ATOM   1785 2HE  MET A 128       0.030   9.814  -1.312  1.00 92.34           H
ATOM   1786 3HE  MET A 128       0.528  11.314  -0.493  1.00 92.34           H
ATOM   1787  HN  MET A 128      -1.647   7.108   3.213  1.00 92.34           H
ATOM   1788  N   ASN A 129      -0.887   5.828   0.265  1.00 91.28           N
ATOM   1789  CA  ASN A 129      -0.324   4.958  -0.753  1.00 91.28           C
ATOM   1790  C   ASN A 129      -1.098   3.638  -0.775  1.00 91.28           C
ATOM   1791  O   ASN A 129      -1.455   3.142  -1.843  1.00 91.28           O
ATOM   1792  HA  ASN A 129      -0.417   5.512  -1.687  1.00 91.28           H
ATOM   1793  CB  ASN A 129       1.143   4.640  -0.456  1.00 91.28           C
ATOM   1794 1HB  ASN A 129       1.752   5.530  -0.616  1.00 91.28           H
ATOM   1795 2HB  ASN A 129       1.254   4.362   0.592  1.00 91.28           H
ATOM   1796  CG  ASN A 129       1.649   3.503  -1.347  1.00 91.28           C
ATOM   1797  OD1 ASN A 129       1.536   2.331  -1.026  1.00 91.28           O
ATOM   1798  ND2 ASN A 129       2.212   3.913  -2.480  1.00 91.28           N
ATOM   1799 1HD2 ASN A 129       2.274   4.891  -2.682  1.00 91.28           H
ATOM   1800 2HD2 ASN A 129       2.574   3.244  -3.129  1.00 91.28           H
ATOM   1801  HN  ASN A 129      -0.251   6.098   0.989  1.00 91.28           H
ATOM   1802  N   PHE A 130      -1.335   3.108   0.416  1.00 86.67           N
ATOM   1803  CA  PHE A 130      -1.977   1.810   0.543  1.00 86.67           C
ATOM   1804  C   PHE A 130      -3.297   1.774  -0.229  1.00 86.67           C
ATOM   1805  O   PHE A 130      -3.516   0.883  -1.049  1.00 86.67           O
ATOM   1806  HA  PHE A 130      -1.294   1.070   0.126  1.00 86.67           H
ATOM   1807  CB  PHE A 130      -2.263   1.597   2.030  1.00 86.67           C
ATOM   1808 1HB  PHE A 130      -1.327   1.668   2.584  1.00 86.67           H
ATOM   1809 2HB  PHE A 130      -2.906   2.402   2.385  1.00 86.67           H
ATOM   1810  CG  PHE A 130      -2.927   0.256   2.350  1.00 86.67           C
ATOM   1811  CD1 PHE A 130      -4.183   0.226   2.869  1.00 86.67           C
ATOM   1812  HD1 PHE A 130      -4.718   1.157   3.058  1.00 86.67           H
ATOM   1813  CD2 PHE A 130      -2.260  -0.906   2.115  1.00 86.67           C
ATOM   1814  HD2 PHE A 130      -1.253  -0.882   1.699  1.00 86.67           H
ATOM   1815  CE1 PHE A 130      -4.800  -1.019   3.166  1.00 86.67           C
ATOM   1816  HE1 PHE A 130      -5.807  -1.043   3.582  1.00 86.67           H
ATOM   1817  CE2 PHE A 130      -2.877  -2.151   2.412  1.00 86.67           C
ATOM   1818  HE2 PHE A 130      -2.342  -3.082   2.223  1.00 86.67           H
ATOM   1819  CZ  PHE A 130      -4.133  -2.181   2.931  1.00 86.67           C
ATOM   1820  HZ  PHE A 130      -4.606  -3.136   3.159  1.00 86.67           H
ATOM   1821  HN  PHE A 130      -1.097   3.548   1.281  1.00 86.67           H
ATOM   1822  N   TYR A 131      -4.142   2.752   0.060  1.00 88.19           N
ATOM   1823  CA  TYR A 131      -5.456   2.813  -0.557  1.00 88.19           C
ATOM   1824  C   TYR A 131      -5.348   3.144  -2.046  1.00 88.19           C
ATOM   1825  O   TYR A 131      -6.033   2.542  -2.871  1.00 88.19           O
ATOM   1826  HA  TYR A 131      -5.927   1.836  -0.443  1.00 88.19           H
ATOM   1827  CB  TYR A 131      -6.203   3.944   0.152  1.00 88.19           C
ATOM   1828 1HB  TYR A 131      -5.565   4.827   0.177  1.00 88.19           H
ATOM   1829 2HB  TYR A 131      -7.085   4.206  -0.432  1.00 88.19           H
ATOM   1830  CG  TYR A 131      -6.637   3.605   1.580  1.00 88.19           C
ATOM   1831  CD1 TYR A 131      -7.392   2.476   1.821  1.00 88.19           C
ATOM   1832  HD1 TYR A 131      -7.680   1.826   0.995  1.00 88.19           H
ATOM   1833  CD2 TYR A 131      -6.272   4.429   2.625  1.00 88.19           C
ATOM   1834  HD2 TYR A 131      -5.676   5.321   2.434  1.00 88.19           H
ATOM   1835  CE1 TYR A 131      -7.801   2.157   3.165  1.00 88.19           C
ATOM   1836  HE1 TYR A 131      -8.398   1.268   3.370  1.00 88.19           H
ATOM   1837  CE2 TYR A 131      -6.681   4.110   3.969  1.00 88.19           C
ATOM   1838  HE2 TYR A 131      -6.400   4.752   4.804  1.00 88.19           H
ATOM   1839  CZ  TYR A 131      -7.425   2.990   4.172  1.00 88.19           C
ATOM   1840  OH  TYR A 131      -7.810   2.688   5.441  1.00 88.19           O
ATOM   1841  HH  TYR A 131      -7.642   3.468   6.044  1.00 88.19           H
ATOM   1842  HN  TYR A 131      -3.942   3.492   0.702  1.00 88.19           H
ATOM   1843  N   SER A 132      -4.481   4.101  -2.346  1.00 89.93           N
ATOM   1844  CA  SER A 132      -4.391   4.634  -3.694  1.00 89.93           C
ATOM   1845  C   SER A 132      -3.927   3.541  -4.659  1.00 89.93           C
ATOM   1846  O   SER A 132      -4.496   3.377  -5.737  1.00 89.93           O
ATOM   1847  HA  SER A 132      -5.401   4.960  -3.943  1.00 89.93           H
ATOM   1848  CB  SER A 132      -3.441   5.832  -3.751  1.00 89.93           C
ATOM   1849 1HB  SER A 132      -3.431   6.239  -4.762  1.00 89.93           H
ATOM   1850 2HB  SER A 132      -3.810   6.619  -3.093  1.00 89.93           H
ATOM   1851  OG  SER A 132      -2.114   5.478  -3.369  1.00 89.93           O
ATOM   1852  HG  SER A 132      -1.617   6.292  -3.068  1.00 89.93           H
ATOM   1853  HN  SER A 132      -3.850   4.509  -1.687  1.00 89.93           H
ATOM   1854  N   CYS A 133      -2.897   2.823  -4.237  1.00 84.38           N
ATOM   1855  CA  CYS A 133      -2.282   1.822  -5.093  1.00 84.38           C
ATOM   1856  C   CYS A 133      -3.315   0.728  -5.371  1.00 84.38           C
ATOM   1857  O   CYS A 133      -3.444   0.264  -6.503  1.00 84.38           O
ATOM   1858  HA  CYS A 133      -1.999   2.330  -6.015  1.00 84.38           H
ATOM   1859  CB  CYS A 133      -1.003   1.256  -4.472  1.00 84.38           C
ATOM   1860 1HB  CYS A 133      -1.182   0.988  -3.431  1.00 84.38           H
ATOM   1861 2HB  CYS A 133      -0.711   0.342  -4.991  1.00 84.38           H
ATOM   1862  SG  CYS A 133       0.343   2.491  -4.577  1.00 84.38           S
ATOM   1863  HG  CYS A 133      -0.097   3.261  -3.586  1.00 84.38           H
ATOM   1864  HN  CYS A 133      -2.484   2.915  -3.331  1.00 84.38           H
ATOM   1865  N   VAL A 134      -4.023   0.346  -4.318  1.00 83.08           N
ATOM   1866  CA  VAL A 134      -4.995  -0.729  -4.420  1.00 83.08           C
ATOM   1867  C   VAL A 134      -6.076  -0.340  -5.431  1.00 83.08           C
ATOM   1868  O   VAL A 134      -6.449  -1.142  -6.285  1.00 83.08           O
ATOM   1869  HA  VAL A 134      -4.472  -1.611  -4.789  1.00 83.08           H
ATOM   1870  CB  VAL A 134      -5.560  -1.057  -3.037  1.00 83.08           C
ATOM   1871  HB  VAL A 134      -5.748  -0.116  -2.520  1.00 83.08           H
ATOM   1872  CG1 VAL A 134      -6.890  -1.804  -3.151  1.00 83.08           C
ATOM   1873 1HG1 VAL A 134      -7.611  -1.184  -3.684  1.00 83.08           H
ATOM   1874 2HG1 VAL A 134      -6.738  -2.736  -3.695  1.00 83.08           H
ATOM   1875 3HG1 VAL A 134      -7.270  -2.024  -2.153  1.00 83.08           H
ATOM   1876  CG2 VAL A 134      -4.552  -1.855  -2.208  1.00 83.08           C
ATOM   1877 1HG2 VAL A 134      -4.319  -2.789  -2.720  1.00 83.08           H
ATOM   1878 2HG2 VAL A 134      -3.640  -1.271  -2.083  1.00 83.08           H
ATOM   1879 3HG2 VAL A 134      -4.979  -2.074  -1.229  1.00 83.08           H
ATOM   1880  HN  VAL A 134      -3.942   0.758  -3.411  1.00 83.08           H
ATOM   1881  N   LEU A 135      -6.549   0.891  -5.299  1.00 86.20           N
ATOM   1882  CA  LEU A 135      -7.613   1.379  -6.159  1.00 86.20           C
ATOM   1883  C   LEU A 135      -7.108   1.443  -7.602  1.00 86.20           C
ATOM   1884  O   LEU A 135      -7.854   1.155  -8.537  1.00 86.20           O
ATOM   1885  HA  LEU A 135      -8.429   0.659  -6.110  1.00 86.20           H
ATOM   1886  CB  LEU A 135      -8.153   2.713  -5.638  1.00 86.20           C
ATOM   1887 1HB  LEU A 135      -7.313   3.391  -5.493  1.00 86.20           H
ATOM   1888 2HB  LEU A 135      -8.788   3.151  -6.408  1.00 86.20           H
ATOM   1889  CG  LEU A 135      -8.952   2.649  -4.334  1.00 86.20           C
ATOM   1890  HG  LEU A 135      -8.355   2.115  -3.594  1.00 86.20           H
ATOM   1891  CD1 LEU A 135      -9.210   4.052  -3.781  1.00 86.20           C
ATOM   1892 1HD1 LEU A 135      -8.259   4.546  -3.584  1.00 86.20           H
ATOM   1893 2HD1 LEU A 135      -9.777   4.631  -4.510  1.00 86.20           H
ATOM   1894 3HD1 LEU A 135      -9.779   3.977  -2.854  1.00 86.20           H
ATOM   1895  CD2 LEU A 135     -10.249   1.860  -4.524  1.00 86.20           C
ATOM   1896 1HD2 LEU A 135     -10.860   2.343  -5.285  1.00 86.20           H
ATOM   1897 2HD2 LEU A 135     -10.013   0.843  -4.839  1.00 86.20           H
ATOM   1898 3HD2 LEU A 135     -10.797   1.830  -3.582  1.00 86.20           H
ATOM   1899  HN  LEU A 135      -6.217   1.547  -4.622  1.00 86.20           H
ATOM   1900  N   LEU A 136      -5.845   1.821  -7.738  1.00 88.59           N
ATOM   1901  CA  LEU A 136      -5.249   1.980  -9.053  1.00 88.59           C
ATOM   1902  C   LEU A 136      -5.146   0.612  -9.731  1.00 88.59           C
ATOM   1903  O   LEU A 136      -5.466   0.474 -10.910  1.00 88.59           O
ATOM   1904  HA  LEU A 136      -5.919   2.607  -9.642  1.00 88.59           H
ATOM   1905  CB  LEU A 136      -3.912   2.717  -8.950  1.00 88.59           C
ATOM   1906 1HB  LEU A 136      -3.343   2.283  -8.128  1.00 88.59           H
ATOM   1907 2HB  LEU A 136      -3.346   2.531  -9.863  1.00 88.59           H
ATOM   1908  CG  LEU A 136      -3.995   4.229  -8.733  1.00 88.59           C
ATOM   1909  HG  LEU A 136      -4.708   4.420  -7.931  1.00 88.59           H
ATOM   1910  CD1 LEU A 136      -2.646   4.793  -8.282  1.00 88.59           C
ATOM   1911 1HD1 LEU A 136      -2.350   4.321  -7.346  1.00 88.59           H
ATOM   1912 2HD1 LEU A 136      -1.895   4.590  -9.045  1.00 88.59           H
ATOM   1913 3HD1 LEU A 136      -2.734   5.870  -8.135  1.00 88.59           H
ATOM   1914  CD2 LEU A 136      -4.523   4.935  -9.984  1.00 88.59           C
ATOM   1915 1HD2 LEU A 136      -3.853   4.738 -10.821  1.00 88.59           H
ATOM   1916 2HD2 LEU A 136      -5.519   4.560 -10.219  1.00 88.59           H
ATOM   1917 3HD2 LEU A 136      -4.572   6.008  -9.802  1.00 88.59           H
ATOM   1918  HN  LEU A 136      -5.235   2.016  -6.970  1.00 88.59           H
ATOM   1919  N   ILE A 137      -4.698  -0.365  -8.955  1.00 81.41           N
ATOM   1920  CA  ILE A 137      -4.531  -1.713  -9.471  1.00 81.41           C
ATOM   1921  C   ILE A 137      -5.884  -2.244  -9.946  1.00 81.41           C
ATOM   1922  O   ILE A 137      -5.966  -2.912 -10.976  1.00 81.41           O
ATOM   1923  HA  ILE A 137      -3.862  -1.653 -10.330  1.00 81.41           H
ATOM   1924  CB  ILE A 137      -3.851  -2.604  -8.430  1.00 81.41           C
ATOM   1925  HB  ILE A 137      -4.335  -2.436  -7.468  1.00 81.41           H
ATOM   1926  CG1 ILE A 137      -2.377  -2.229  -8.265  1.00 81.41           C
ATOM   1927 1HG1 ILE A 137      -1.821  -2.529  -9.153  1.00 81.41           H
ATOM   1928 2HG1 ILE A 137      -2.281  -1.147  -8.179  1.00 81.41           H
ATOM   1929  CG2 ILE A 137      -4.031  -4.084  -8.774  1.00 81.41           C
ATOM   1930 1HG2 ILE A 137      -5.094  -4.325  -8.799  1.00 81.41           H
ATOM   1931 2HG2 ILE A 137      -3.589  -4.287  -9.749  1.00 81.41           H
ATOM   1932 3HG2 ILE A 137      -3.539  -4.696  -8.018  1.00 81.41           H
ATOM   1933  CD1 ILE A 137      -1.775  -2.901  -7.029  1.00 81.41           C
ATOM   1934 1HD1 ILE A 137      -2.319  -2.580  -6.140  1.00 81.41           H
ATOM   1935 2HD1 ILE A 137      -1.851  -3.983  -7.130  1.00 81.41           H
ATOM   1936 3HD1 ILE A 137      -0.727  -2.617  -6.936  1.00 81.41           H
ATOM   1937  HN  ILE A 137      -4.452  -0.247  -7.993  1.00 81.41           H
ATOM   1938  N   MET A 138      -6.913  -1.928  -9.173  1.00 81.44           N
ATOM   1939  CA  MET A 138      -8.267  -2.312  -9.534  1.00 81.44           C
ATOM   1940  C   MET A 138      -8.661  -1.721 -10.889  1.00 81.44           C
ATOM   1941  O   MET A 138      -9.192  -2.425 -11.747  1.00 81.44           O
ATOM   1942  HA  MET A 138      -8.257  -3.400  -9.594  1.00 81.44           H
ATOM   1943  CB  MET A 138      -9.240  -1.822  -8.460  1.00 81.44           C
ATOM   1944 1HB  MET A 138      -8.910  -2.167  -7.481  1.00 81.44           H
ATOM   1945 2HB  MET A 138      -9.238  -0.733  -8.432  1.00 81.44           H
ATOM   1946  CG  MET A 138     -10.658  -2.328  -8.734  1.00 81.44           C
ATOM   1947 1HG  MET A 138     -10.969  -2.037  -9.738  1.00 81.44           H
ATOM   1948 2HG  MET A 138     -10.678  -3.417  -8.697  1.00 81.44           H
ATOM   1949  SD  MET A 138     -11.789  -1.657  -7.527  1.00 81.44           S
ATOM   1950  CE  MET A 138     -11.786   0.059  -8.019  1.00 81.44           C
ATOM   1951 1HE  MET A 138     -10.773   0.456  -7.946  1.00 81.44           H
ATOM   1952 2HE  MET A 138     -12.135   0.142  -9.048  1.00 81.44           H
ATOM   1953 3HE  MET A 138     -12.447   0.626  -7.364  1.00 81.44           H
ATOM   1954  HN  MET A 138      -6.832  -1.420  -8.316  1.00 81.44           H
ATOM   1955  N   CYS A 139      -8.387  -0.433 -11.040  1.00 85.09           N
ATOM   1956  CA  CYS A 139      -8.786   0.282 -12.240  1.00 85.09           C
ATOM   1957  C   CYS A 139      -8.018  -0.303 -13.426  1.00 85.09           C
ATOM   1958  O   CYS A 139      -8.569  -0.450 -14.516  1.00 85.09           O
ATOM   1959  HA  CYS A 139      -9.858   0.123 -12.356  1.00 85.09           H
ATOM   1960  CB  CYS A 139      -8.561   1.789 -12.102  1.00 85.09           C
ATOM   1961 1HB  CYS A 139      -7.542   1.984 -11.767  1.00 85.09           H
ATOM   1962 2HB  CYS A 139      -8.675   2.273 -13.072  1.00 85.09           H
ATOM   1963  SG  CYS A 139      -9.756   2.493 -10.908  1.00 85.09           S
ATOM   1964  HG  CYS A 139      -9.116   2.088  -9.815  1.00 85.09           H
ATOM   1965  HN  CYS A 139      -7.901   0.118 -10.361  1.00 85.09           H
ATOM   1966  N   ILE A 140      -6.757  -0.622 -13.174  1.00 82.04           N
ATOM   1967  CA  ILE A 140      -5.911  -1.200 -14.205  1.00 82.04           C
ATOM   1968  C   ILE A 140      -6.537  -2.505 -14.700  1.00 82.04           C
ATOM   1969  O   ILE A 140      -6.529  -2.786 -15.898  1.00 82.04           O
ATOM   1970  HA  ILE A 140      -5.880  -0.495 -15.035  1.00 82.04           H
ATOM   1971  CB  ILE A 140      -4.478  -1.360 -13.694  1.00 82.04           C
ATOM   1972  HB  ILE A 140      -4.517  -1.805 -12.699  1.00 82.04           H
ATOM   1973  CG1 ILE A 140      -3.790  -0.001 -13.553  1.00 82.04           C
ATOM   1974 1HG1 ILE A 140      -3.525   0.380 -14.540  1.00 82.04           H
ATOM   1975 2HG1 ILE A 140      -4.481   0.716 -13.110  1.00 82.04           H
ATOM   1976  CG2 ILE A 140      -3.681  -2.316 -14.584  1.00 82.04           C
ATOM   1977 1HG2 ILE A 140      -4.162  -3.294 -14.589  1.00 82.04           H
ATOM   1978 2HG2 ILE A 140      -3.648  -1.923 -15.601  1.00 82.04           H
ATOM   1979 3HG2 ILE A 140      -2.667  -2.412 -14.199  1.00 82.04           H
ATOM   1980  CD1 ILE A 140      -2.533  -0.109 -12.687  1.00 82.04           C
ATOM   1981 1HD1 ILE A 140      -2.806  -0.466 -11.694  1.00 82.04           H
ATOM   1982 2HD1 ILE A 140      -1.835  -0.808 -13.146  1.00 82.04           H
ATOM   1983 3HD1 ILE A 140      -2.064   0.872 -12.604  1.00 82.04           H
ATOM   1984  HN  ILE A 140      -6.314  -0.492 -12.287  1.00 82.04           H
ATOM   1985  N   SER A 141      -7.064  -3.268 -13.754  1.00 76.97           N
ATOM   1986  CA  SER A 141      -7.604  -4.580 -14.065  1.00 76.97           C
ATOM   1987  C   SER A 141      -8.854  -4.439 -14.936  1.00 76.97           C
ATOM   1988  O   SER A 141      -9.054  -5.213 -15.871  1.00 76.97           O
ATOM   1989  HA  SER A 141      -6.814  -5.096 -14.610  1.00 76.97           H
ATOM   1990  CB  SER A 141      -7.933  -5.357 -12.788  1.00 76.97           C
ATOM   1991 1HB  SER A 141      -8.709  -4.831 -12.233  1.00 76.97           H
ATOM   1992 2HB  SER A 141      -8.337  -6.335 -13.053  1.00 76.97           H
ATOM   1993  OG  SER A 141      -6.788  -5.527 -11.957  1.00 76.97           O
ATOM   1994  HG  SER A 141      -6.705  -4.754 -11.328  1.00 76.97           H
ATOM   1995  HN  SER A 141      -7.125  -3.003 -12.791  1.00 76.97           H
ATOM   1996  N   VAL A 142      -9.662  -3.444 -14.599  1.00 78.43           N
ATOM   1997  CA  VAL A 142     -10.870  -3.172 -15.359  1.00 78.43           C
ATOM   1998  C   VAL A 142     -10.490  -2.739 -16.776  1.00 78.43           C
ATOM   1999  O   VAL A 142     -11.092  -3.191 -17.749  1.00 78.43           O
ATOM   2000  HA  VAL A 142     -11.439  -4.100 -15.416  1.00 78.43           H
ATOM   2001  CB  VAL A 142     -11.725  -2.136 -14.627  1.00 78.43           C
ATOM   2002  HB  VAL A 142     -11.109  -1.253 -14.455  1.00 78.43           H
ATOM   2003  CG1 VAL A 142     -12.924  -1.714 -15.479  1.00 78.43           C
ATOM   2004 1HG1 VAL A 142     -12.570  -1.278 -16.413  1.00 78.43           H
ATOM   2005 2HG1 VAL A 142     -13.541  -2.586 -15.696  1.00 78.43           H
ATOM   2006 3HG1 VAL A 142     -13.515  -0.977 -14.935  1.00 78.43           H
ATOM   2007  CG2 VAL A 142     -12.180  -2.663 -13.264  1.00 78.43           C
ATOM   2008 1HG2 VAL A 142     -12.771  -3.568 -13.404  1.00 78.43           H
ATOM   2009 2HG2 VAL A 142     -11.307  -2.890 -12.653  1.00 78.43           H
ATOM   2010 3HG2 VAL A 142     -12.786  -1.907 -12.766  1.00 78.43           H
ATOM   2011  HN  VAL A 142      -9.502  -2.832 -13.824  1.00 78.43           H
ATOM   2012  N   ASP A 143      -9.493  -1.870 -16.848  1.00 80.93           N
ATOM   2013  CA  ASP A 143      -9.092  -1.293 -18.120  1.00 80.93           C
ATOM   2014  C   ASP A 143      -8.588  -2.404 -19.043  1.00 80.93           C
ATOM   2015  O   ASP A 143      -8.876  -2.401 -20.239  1.00 80.93           O
ATOM   2016  HA  ASP A 143      -9.986  -0.804 -18.506  1.00 80.93           H
ATOM   2017  CB  ASP A 143      -7.959  -0.282 -17.934  1.00 80.93           C
ATOM   2018 1HB  ASP A 143      -8.211   0.408 -17.129  1.00 80.93           H
ATOM   2019 2HB  ASP A 143      -7.049  -0.802 -17.635  1.00 80.93           H
ATOM   2020  CG  ASP A 143      -7.705   0.500 -19.224  1.00 80.93           C
ATOM   2021  OD1 ASP A 143      -8.704   0.983 -19.801  1.00 80.93           O
ATOM   2022  OD2 ASP A 143      -6.519   0.598 -19.605  1.00 80.93           O
ATOM   2023  HN  ASP A 143      -8.963  -1.560 -16.058  1.00 80.93           H
ATOM   2024  N   ARG A 144      -7.845  -3.328 -18.452  1.00 74.58           N
ATOM   2025  CA  ARG A 144      -7.303  -4.447 -19.205  1.00 74.58           C
ATOM   2026  C   ARG A 144      -8.437  -5.290 -19.792  1.00 74.58           C
ATOM   2027  O   ARG A 144      -8.370  -5.709 -20.947  1.00 74.58           O
ATOM   2028  HA  ARG A 144      -6.706  -3.989 -19.994  1.00 74.58           H
ATOM   2029  CB  ARG A 144      -6.423  -5.332 -18.321  1.00 74.58           C
ATOM   2030 1HB  ARG A 144      -6.889  -5.451 -17.342  1.00 74.58           H
ATOM   2031 2HB  ARG A 144      -6.345  -6.327 -18.759  1.00 74.58           H
ATOM   2032  CG  ARG A 144      -5.027  -4.729 -18.157  1.00 74.58           C
ATOM   2033 1HG  ARG A 144      -4.574  -4.580 -19.138  1.00 74.58           H
ATOM   2034 2HG  ARG A 144      -5.103  -3.747 -17.690  1.00 74.58           H
ATOM   2035  CD  ARG A 144      -4.134  -5.636 -17.309  1.00 74.58           C
ATOM   2036 1HD  ARG A 144      -4.524  -5.698 -16.293  1.00 74.58           H
ATOM   2037 2HD  ARG A 144      -4.139  -6.648 -17.714  1.00 74.58           H
ATOM   2038  NE  ARG A 144      -2.751  -5.108 -17.288  1.00 74.58           N
ATOM   2039  HE  ARG A 144      -2.578  -4.229 -17.731  1.00 74.58           H
ATOM   2040  CZ  ARG A 144      -1.716  -5.735 -16.712  1.00 74.58           C
ATOM   2041  NH1 ARG A 144      -1.890  -6.917 -16.104  1.00 74.58           N
ATOM   2042 1HH1 ARG A 144      -2.797  -7.337 -16.077  1.00 74.58           H
ATOM   2043 2HH1 ARG A 144      -1.112  -7.378 -15.677  1.00 74.58           H
ATOM   2044  NH2 ARG A 144      -0.505  -5.163 -16.753  1.00 74.58           N
ATOM   2045 1HH2 ARG A 144       0.278  -5.618 -16.329  1.00 74.58           H
ATOM   2046 2HH2 ARG A 144      -0.384  -4.282 -17.209  1.00 74.58           H
ATOM   2047  HN  ARG A 144      -7.612  -3.321 -17.480  1.00 74.58           H
ATOM   2048  N   TYR A 145      -9.452  -5.514 -18.970  1.00 73.93           N
ATOM   2049  CA  TYR A 145     -10.611  -6.276 -19.402  1.00 73.93           C
ATOM   2050  C   TYR A 145     -11.264  -5.633 -20.628  1.00 73.93           C
ATOM   2051  O   TYR A 145     -11.529  -6.309 -21.620  1.00 73.93           O
ATOM   2052  HA  TYR A 145     -10.276  -7.280 -19.663  1.00 73.93           H
ATOM   2053  CB  TYR A 145     -11.599  -6.239 -18.235  1.00 73.93           C
ATOM   2054 1HB  TYR A 145     -11.229  -6.884 -17.438  1.00 73.93           H
ATOM   2055 2HB  TYR A 145     -11.635  -5.226 -17.834  1.00 73.93           H
ATOM   2056  CG  TYR A 145     -13.018  -6.675 -18.606  1.00 73.93           C
ATOM   2057  CD1 TYR A 145     -14.039  -5.747 -18.638  1.00 73.93           C
ATOM   2058  HD1 TYR A 145     -13.835  -4.704 -18.398  1.00 73.93           H
ATOM   2059  CD2 TYR A 145     -13.276  -7.996 -18.910  1.00 73.93           C
ATOM   2060  HD2 TYR A 145     -12.470  -8.729 -18.885  1.00 73.93           H
ATOM   2061  CE1 TYR A 145     -15.374  -6.158 -18.987  1.00 73.93           C
ATOM   2062  HE1 TYR A 145     -16.190  -5.435 -19.016  1.00 73.93           H
ATOM   2063  CE2 TYR A 145     -14.611  -8.407 -19.259  1.00 73.93           C
ATOM   2064  HE2 TYR A 145     -14.829  -9.447 -19.501  1.00 73.93           H
ATOM   2065  CZ  TYR A 145     -15.594  -7.467 -19.281  1.00 73.93           C
ATOM   2066  OH  TYR A 145     -16.855  -7.855 -19.611  1.00 73.93           O
ATOM   2067  HH  TYR A 145     -16.878  -8.841 -19.777  1.00 73.93           H
ATOM   2068  HN  TYR A 145      -9.490  -5.185 -18.026  1.00 73.93           H
ATOM   2069  N   ILE A 146     -11.504  -4.335 -20.518  1.00 73.58           N
ATOM   2070  CA  ILE A 146     -12.189  -3.608 -21.574  1.00 73.58           C
ATOM   2071  C   ILE A 146     -11.360  -3.680 -22.857  1.00 73.58           C
ATOM   2072  O   ILE A 146     -11.906  -3.866 -23.944  1.00 73.58           O
ATOM   2073  HA  ILE A 146     -13.141  -4.108 -21.749  1.00 73.58           H
ATOM   2074  CB  ILE A 146     -12.504  -2.180 -21.124  1.00 73.58           C
ATOM   2075  HB  ILE A 146     -11.585  -1.730 -20.749  1.00 73.58           H
ATOM   2076  CG1 ILE A 146     -13.511  -2.177 -19.973  1.00 73.58           C
ATOM   2077 1HG1 ILE A 146     -14.490  -2.485 -20.341  1.00 73.58           H
ATOM   2078 2HG1 ILE A 146     -13.211  -2.906 -19.220  1.00 73.58           H
ATOM   2079  CG2 ILE A 146     -12.977  -1.326 -22.302  1.00 73.58           C
ATOM   2080 1HG2 ILE A 146     -12.196  -1.289 -23.061  1.00 73.58           H
ATOM   2081 2HG2 ILE A 146     -13.878  -1.765 -22.730  1.00 73.58           H
ATOM   2082 3HG2 ILE A 146     -13.194  -0.316 -21.955  1.00 73.58           H
ATOM   2083  CD1 ILE A 146     -13.612  -0.790 -19.336  1.00 73.58           C
ATOM   2084 1HD1 ILE A 146     -12.637  -0.496 -18.948  1.00 73.58           H
ATOM   2085 2HD1 ILE A 146     -13.937  -0.068 -20.086  1.00 73.58           H
ATOM   2086 3HD1 ILE A 146     -14.335  -0.816 -18.521  1.00 73.58           H
ATOM   2087  HN  ILE A 146     -11.239  -3.782 -19.728  1.00 73.58           H
ATOM   2088  N   ALA A 147     -10.054  -3.529 -22.690  1.00 74.99           N
ATOM   2089  CA  ALA A 147      -9.157  -3.457 -23.831  1.00 74.99           C
ATOM   2090  C   ALA A 147      -9.190  -4.788 -24.585  1.00 74.99           C
ATOM   2091  O   ALA A 147      -8.975  -4.826 -25.795  1.00 74.99           O
ATOM   2092  HA  ALA A 147      -9.519  -2.668 -24.489  1.00 74.99           H
ATOM   2093  CB  ALA A 147      -7.750  -3.094 -23.351  1.00 74.99           C
ATOM   2094 1HB  ALA A 147      -7.776  -2.127 -22.849  1.00 74.99           H
ATOM   2095 2HB  ALA A 147      -7.394  -3.855 -22.657  1.00 74.99           H
ATOM   2096 3HB  ALA A 147      -7.077  -3.040 -24.207  1.00 74.99           H
ATOM   2097  HN  ALA A 147      -9.610  -3.456 -21.797  1.00 74.99           H
ATOM   2098  N   ILE A 148      -9.461  -5.848 -23.838  1.00 70.57           N
ATOM   2099  CA  ILE A 148      -9.453  -7.186 -24.405  1.00 70.57           C
ATOM   2100  C   ILE A 148     -10.841  -7.506 -24.964  1.00 70.57           C
ATOM   2101  O   ILE A 148     -10.969  -7.942 -26.108  1.00 70.57           O
ATOM   2102  HA  ILE A 148      -8.741  -7.187 -25.230  1.00 70.57           H
ATOM   2103  CB  ILE A 148      -8.955  -8.202 -23.376  1.00 70.57           C
ATOM   2104  HB  ILE A 148      -9.514  -8.054 -22.452  1.00 70.57           H
ATOM   2105  CG1 ILE A 148      -7.478  -7.975 -23.052  1.00 70.57           C
ATOM   2106 1HG1 ILE A 148      -6.869  -8.223 -23.921  1.00 70.57           H
ATOM   2107 2HG1 ILE A 148      -7.307  -6.921 -22.834  1.00 70.57           H
ATOM   2108  CG2 ILE A 148      -9.226  -9.634 -23.843  1.00 70.57           C
ATOM   2109 1HG2 ILE A 148     -10.298  -9.774 -23.982  1.00 70.57           H
ATOM   2110 2HG2 ILE A 148      -8.711  -9.811 -24.787  1.00 70.57           H
ATOM   2111 3HG2 ILE A 148      -8.863 -10.336 -23.093  1.00 70.57           H
ATOM   2112  CD1 ILE A 148      -7.041  -8.825 -21.857  1.00 70.57           C
ATOM   2113 1HD1 ILE A 148      -7.636  -8.557 -20.984  1.00 70.57           H
ATOM   2114 2HD1 ILE A 148      -7.190  -9.880 -22.088  1.00 70.57           H
ATOM   2115 3HD1 ILE A 148      -5.987  -8.645 -21.648  1.00 70.57           H
ATOM   2116  HN  ILE A 148      -9.683  -5.804 -22.864  1.00 70.57           H
ATOM   2117  N   ALA A 149     -11.846  -7.278 -24.132  1.00 70.25           N
ATOM   2118  CA  ALA A 149     -13.188  -7.747 -24.433  1.00 70.25           C
ATOM   2119  C   ALA A 149     -13.793  -6.876 -25.536  1.00 70.25           C
ATOM   2120  O   ALA A 149     -14.541  -7.367 -26.380  1.00 70.25           O
ATOM   2121  HA  ALA A 149     -13.109  -8.772 -24.794  1.00 70.25           H
ATOM   2122  CB  ALA A 149     -14.031  -7.739 -23.156  1.00 70.25           C
ATOM   2123 1HB  ALA A 149     -13.574  -8.395 -22.415  1.00 70.25           H
ATOM   2124 2HB  ALA A 149     -14.081  -6.724 -22.760  1.00 70.25           H
ATOM   2125 3HB  ALA A 149     -15.037  -8.090 -23.382  1.00 70.25           H
ATOM   2126  HN  ALA A 149     -11.755  -6.784 -23.267  1.00 70.25           H
ATOM   2127  N   GLN A 150     -13.446  -5.598 -25.493  1.00 73.10           N
ATOM   2128  CA  GLN A 150     -14.049  -4.628 -26.392  1.00 73.10           C
ATOM   2129  C   GLN A 150     -12.968  -3.920 -27.212  1.00 73.10           C
ATOM   2130  O   GLN A 150     -13.033  -2.709 -27.416  1.00 73.10           O
ATOM   2131  HA  GLN A 150     -14.694  -5.208 -27.052  1.00 73.10           H
ATOM   2132  CB  GLN A 150     -14.900  -3.619 -25.618  1.00 73.10           C
ATOM   2133 1HB  GLN A 150     -14.269  -3.063 -24.924  1.00 73.10           H
ATOM   2134 2HB  GLN A 150     -15.329  -2.894 -26.310  1.00 73.10           H
ATOM   2135  CG  GLN A 150     -16.019  -4.322 -24.848  1.00 73.10           C
ATOM   2136 1HG  GLN A 150     -16.522  -5.036 -25.500  1.00 73.10           H
ATOM   2137 2HG  GLN A 150     -15.595  -4.890 -24.020  1.00 73.10           H
ATOM   2138  CD  GLN A 150     -17.034  -3.310 -24.311  1.00 73.10           C
ATOM   2139  OE1 GLN A 150     -16.965  -2.122 -24.577  1.00 73.10           O
ATOM   2140  NE2 GLN A 150     -17.978  -3.847 -23.542  1.00 73.10           N
ATOM   2141 1HE2 GLN A 150     -17.977  -4.831 -23.363  1.00 73.10           H
ATOM   2142 2HE2 GLN A 150     -18.687  -3.266 -23.143  1.00 73.10           H
ATOM   2143  HN  GLN A 150     -12.767  -5.223 -24.861  1.00 73.10           H
ATOM   2144  N   ALA A 151     -12.000  -4.706 -27.658  1.00 70.32           N
ATOM   2145  CA  ALA A 151     -10.791  -4.148 -28.239  1.00 70.32           C
ATOM   2146  C   ALA A 151     -11.170  -3.087 -29.274  1.00 70.32           C
ATOM   2147  O   ALA A 151     -10.588  -2.004 -29.301  1.00 70.32           O
ATOM   2148  HA  ALA A 151     -10.225  -3.674 -27.436  1.00 70.32           H
ATOM   2149  CB  ALA A 151      -9.946  -5.273 -28.840  1.00 70.32           C
ATOM   2150 1HB  ALA A 151      -9.678  -5.983 -28.058  1.00 70.32           H
ATOM   2151 2HB  ALA A 151     -10.518  -5.783 -29.614  1.00 70.32           H
ATOM   2152 3HB  ALA A 151      -9.039  -4.853 -29.275  1.00 70.32           H
ATOM   2153  HN  ALA A 151     -12.032  -5.705 -27.629  1.00 70.32           H
ATOM   2154  N   MET A 152     -12.144  -3.435 -30.102  1.00 66.84           N
ATOM   2155  CA  MET A 152     -12.575  -2.546 -31.167  1.00 66.84           C
ATOM   2156  C   MET A 152     -13.064  -1.210 -30.602  1.00 66.84           C
ATOM   2157  O   MET A 152     -12.532  -0.156 -30.946  1.00 66.84           O
ATOM   2158  HA  MET A 152     -11.695  -2.385 -31.789  1.00 66.84           H
ATOM   2159  CB  MET A 152     -13.704  -3.208 -31.960  1.00 66.84           C
ATOM   2160 1HB  MET A 152     -14.401  -3.691 -31.274  1.00 66.84           H
ATOM   2161 2HB  MET A 152     -14.266  -2.448 -32.503  1.00 66.84           H
ATOM   2162  CG  MET A 152     -13.150  -4.241 -32.943  1.00 66.84           C
ATOM   2163 1HG  MET A 152     -12.260  -4.711 -32.526  1.00 66.84           H
ATOM   2164 2HG  MET A 152     -13.883  -5.032 -33.103  1.00 66.84           H
ATOM   2165  SD  MET A 152     -12.754  -3.455 -34.496  1.00 66.84           S
ATOM   2166  CE  MET A 152     -14.383  -3.360 -35.220  1.00 66.84           C
ATOM   2167 1HE  MET A 152     -14.793  -4.364 -35.324  1.00 66.84           H
ATOM   2168 2HE  MET A 152     -15.033  -2.767 -34.576  1.00 66.84           H
ATOM   2169 3HE  MET A 152     -14.317  -2.890 -36.202  1.00 66.84           H
ATOM   2170  HN  MET A 152     -12.635  -4.306 -30.053  1.00 66.84           H
ATOM   2171  N   ARG A 153     -14.070  -1.299 -29.744  1.00 72.27           N
ATOM   2172  CA  ARG A 153     -14.670  -0.108 -29.169  1.00 72.27           C
ATOM   2173  C   ARG A 153     -13.635   0.664 -28.348  1.00 72.27           C
ATOM   2174  O   ARG A 153     -13.648   1.894 -28.324  1.00 72.27           O
ATOM   2175  HA  ARG A 153     -15.006   0.476 -30.025  1.00 72.27           H
ATOM   2176  CB  ARG A 153     -15.856  -0.467 -28.272  1.00 72.27           C
ATOM   2177 1HB  ARG A 153     -15.575  -1.276 -27.598  1.00 72.27           H
ATOM   2178 2HB  ARG A 153     -16.120   0.389 -27.651  1.00 72.27           H
ATOM   2179  CG  ARG A 153     -17.067  -0.889 -29.107  1.00 72.27           C
ATOM   2180 1HG  ARG A 153     -17.315  -0.101 -29.818  1.00 72.27           H
ATOM   2181 2HG  ARG A 153     -16.819  -1.777 -29.689  1.00 72.27           H
ATOM   2182  CD  ARG A 153     -18.275  -1.179 -28.214  1.00 72.27           C
ATOM   2183 1HD  ARG A 153     -18.073  -2.044 -27.584  1.00 72.27           H
ATOM   2184 2HD  ARG A 153     -18.456  -0.335 -27.549  1.00 72.27           H
ATOM   2185  NE  ARG A 153     -19.472  -1.430 -29.048  1.00 72.27           N
ATOM   2186  HE  ARG A 153     -19.370  -1.379 -30.042  1.00 72.27           H
ATOM   2187  CZ  ARG A 153     -20.683  -1.723 -28.555  1.00 72.27           C
ATOM   2188  NH1 ARG A 153     -20.877  -1.804 -27.232  1.00 72.27           N
ATOM   2189 1HH1 ARG A 153     -20.115  -1.647 -26.604  1.00 72.27           H
ATOM   2190 2HH1 ARG A 153     -21.784  -2.023 -26.872  1.00 72.27           H
ATOM   2191  NH2 ARG A 153     -21.697  -1.932 -29.405  1.00 72.27           N
ATOM   2192 1HH2 ARG A 153     -22.607  -2.151 -29.054  1.00 72.27           H
ATOM   2193 2HH2 ARG A 153     -21.544  -1.869 -30.392  1.00 72.27           H
ATOM   2194  HN  ARG A 153     -14.473  -2.163 -29.444  1.00 72.27           H
ATOM   2195  N   ALA A 154     -12.762  -0.090 -27.696  1.00 71.61           N
ATOM   2196  CA  ALA A 154     -11.799   0.500 -26.781  1.00 71.61           C
ATOM   2197  C   ALA A 154     -10.851   1.411 -27.563  1.00 71.61           C
ATOM   2198  O   ALA A 154     -10.336   2.388 -27.022  1.00 71.61           O
ATOM   2199  HA  ALA A 154     -12.353   1.101 -26.059  1.00 71.61           H
ATOM   2200  CB  ALA A 154     -11.058  -0.610 -26.034  1.00 71.61           C
ATOM   2201 1HB  ALA A 154     -11.773  -1.210 -25.471  1.00 71.61           H
ATOM   2202 2HB  ALA A 154     -10.536  -1.244 -26.750  1.00 71.61           H
ATOM   2203 3HB  ALA A 154     -10.336  -0.167 -25.348  1.00 71.61           H
ATOM   2204  HN  ALA A 154     -12.706  -1.084 -27.784  1.00 71.61           H
ATOM   2205  N   HIS A 155     -10.648   1.058 -28.824  1.00 73.02           N
ATOM   2206  CA  HIS A 155      -9.775   1.834 -29.688  1.00 73.02           C
ATOM   2207  C   HIS A 155     -10.443   3.169 -30.027  1.00 73.02           C
ATOM   2208  O   HIS A 155      -9.829   4.226 -29.893  1.00 73.02           O
ATOM   2209  HA  HIS A 155      -8.865   2.027 -29.120  1.00 73.02           H
ATOM   2210  CB  HIS A 155      -9.389   1.032 -30.932  1.00 73.02           C
ATOM   2211 1HB  HIS A 155      -9.070   0.036 -30.625  1.00 73.02           H
ATOM   2212 2HB  HIS A 155     -10.271   0.905 -31.559  1.00 73.02           H
ATOM   2213  CG  HIS A 155      -8.291   1.665 -31.754  1.00 73.02           C
ATOM   2214  ND1 HIS A 155      -8.542   2.579 -32.763  1.00 73.02           N
ATOM   2215  HD1 HIS A 155      -9.444   2.906 -33.045  1.00 73.02           H
ATOM   2216  CD2 HIS A 155      -6.937   1.507 -31.706  1.00 73.02           C
ATOM   2217  HD2 HIS A 155      -6.396   0.855 -31.020  1.00 73.02           H
ATOM   2218  CE1 HIS A 155      -7.384   2.947 -33.291  1.00 73.02           C
ATOM   2219  HE1 HIS A 155      -7.249   3.657 -34.107  1.00 73.02           H
ATOM   2220  NE2 HIS A 155      -6.391   2.281 -32.635  1.00 73.02           N
ATOM   2221  HN  HIS A 155     -11.068   0.259 -29.256  1.00 73.02           H
ATOM   2222  N   THR A 156     -11.692   3.076 -30.458  1.00 73.51           N
ATOM   2223  CA  THR A 156     -12.412   4.249 -30.926  1.00 73.51           C
ATOM   2224  C   THR A 156     -12.614   5.242 -29.779  1.00 73.51           C
ATOM   2225  O   THR A 156     -12.626   6.453 -29.997  1.00 73.51           O
ATOM   2226  HA  THR A 156     -11.802   4.749 -31.678  1.00 73.51           H
ATOM   2227  CB  THR A 156     -13.722   3.778 -31.560  1.00 73.51           C
ATOM   2228  HB  THR A 156     -14.452   3.514 -30.795  1.00 73.51           H
ATOM   2229  OG1 THR A 156     -13.327   2.718 -32.426  1.00 73.51           O
ATOM   2230  HG1 THR A 156     -13.621   1.840 -32.048  1.00 73.51           H
ATOM   2231  CG2 THR A 156     -14.325   4.823 -32.501  1.00 73.51           C
ATOM   2232 1HG2 THR A 156     -13.621   5.038 -33.305  1.00 73.51           H
ATOM   2233 2HG2 THR A 156     -14.531   5.737 -31.945  1.00 73.51           H
ATOM   2234 3HG2 THR A 156     -15.253   4.438 -32.924  1.00 73.51           H
ATOM   2235  HN  THR A 156     -12.211   2.221 -30.492  1.00 73.51           H
ATOM   2236  N   TRP A 157     -12.767   4.693 -28.583  1.00 80.87           N
ATOM   2237  CA  TRP A 157     -13.139   5.499 -27.433  1.00 80.87           C
ATOM   2238  C   TRP A 157     -11.865   5.824 -26.651  1.00 80.87           C
ATOM   2239  O   TRP A 157     -11.925   6.159 -25.469  1.00 80.87           O
ATOM   2240  HA  TRP A 157     -13.595   6.418 -27.802  1.00 80.87           H
ATOM   2241  CB  TRP A 157     -14.196   4.788 -26.584  1.00 80.87           C
ATOM   2242 1HB  TRP A 157     -13.892   3.752 -26.437  1.00 80.87           H
ATOM   2243 2HB  TRP A 157     -14.230   5.254 -25.599  1.00 80.87           H
ATOM   2244  CG  TRP A 157     -15.600   4.811 -27.192  1.00 80.87           C
ATOM   2245  CD1 TRP A 157     -15.954   4.564 -28.460  1.00 80.87           C
ATOM   2246  HD1 TRP A 157     -15.253   4.305 -29.254  1.00 80.87           H
ATOM   2247  CD2 TRP A 157     -16.831   5.107 -26.500  1.00 80.87           C
ATOM   2248  NE1 TRP A 157     -17.318   4.680 -28.636  1.00 80.87           N
ATOM   2249  HE1 TRP A 157     -17.819   4.543 -29.491  1.00 80.87           H
ATOM   2250  CE2 TRP A 157     -17.868   5.020 -27.406  1.00 80.87           C
ATOM   2251  CE3 TRP A 157     -17.061   5.438 -25.153  1.00 80.87           C
ATOM   2252  HE3 TRP A 157     -16.259   5.512 -24.418  1.00 80.87           H
ATOM   2253  CZ2 TRP A 157     -19.206   5.250 -27.064  1.00 80.87           C
ATOM   2254  HZ2 TRP A 157     -20.008   5.175 -27.799  1.00 80.87           H
ATOM   2255  CZ3 TRP A 157     -18.404   5.664 -24.827  1.00 80.87           C
ATOM   2256  HZ3 TRP A 157     -18.638   5.924 -23.794  1.00 80.87           H
ATOM   2257  CH2 TRP A 157     -19.459   5.581 -25.727  1.00 80.87           C
ATOM   2258  HH2 TRP A 157     -20.479   5.773 -25.394  1.00 80.87           H
ATOM   2259  HN  TRP A 157     -12.643   3.719 -28.395  1.00 80.87           H
ATOM   2260  N   ARG A 158     -10.740   5.713 -27.343  1.00 80.73           N
ATOM   2261  CA  ARG A 158      -9.446   5.828 -26.692  1.00 80.73           C
ATOM   2262  C   ARG A 158      -9.341   7.163 -25.953  1.00 80.73           C
ATOM   2263  O   ARG A 158      -8.908   7.208 -24.802  1.00 80.73           O
ATOM   2264  HA  ARG A 158      -9.410   4.990 -25.995  1.00 80.73           H
ATOM   2265  CB  ARG A 158      -8.307   5.723 -27.707  1.00 80.73           C
ATOM   2266 1HB  ARG A 158      -8.385   4.782 -28.251  1.00 80.73           H
ATOM   2267 2HB  ARG A 158      -8.396   6.524 -28.442  1.00 80.73           H
ATOM   2268  CG  ARG A 158      -6.946   5.809 -27.015  1.00 80.73           C
ATOM   2269 1HG  ARG A 158      -6.909   6.697 -26.385  1.00 80.73           H
ATOM   2270 2HG  ARG A 158      -6.812   4.948 -26.360  1.00 80.73           H
ATOM   2271  CD  ARG A 158      -5.811   5.857 -28.040  1.00 80.73           C
ATOM   2272 1HD  ARG A 158      -5.838   4.966 -28.667  1.00 80.73           H
ATOM   2273 2HD  ARG A 158      -5.942   6.715 -28.700  1.00 80.73           H
ATOM   2274  NE  ARG A 158      -4.506   5.948 -27.348  1.00 80.73           N
ATOM   2275  HE  ARG A 158      -4.495   6.308 -26.415  1.00 80.73           H
ATOM   2276  CZ  ARG A 158      -3.339   5.578 -27.892  1.00 80.73           C
ATOM   2277  NH1 ARG A 158      -3.295   5.088 -29.139  1.00 80.73           N
ATOM   2278 1HH1 ARG A 158      -4.137   4.997 -29.670  1.00 80.73           H
ATOM   2279 2HH1 ARG A 158      -2.420   4.814 -29.538  1.00 80.73           H
ATOM   2280  NH2 ARG A 158      -2.217   5.705 -27.171  1.00 80.73           N
ATOM   2281 1HH2 ARG A 158      -1.338   5.433 -27.563  1.00 80.73           H
ATOM   2282 2HH2 ARG A 158      -2.258   6.071 -26.242  1.00 80.73           H
ATOM   2283  HN  ARG A 158     -10.704   5.548 -28.329  1.00 80.73           H
ATOM   2284  N   GLU A 159      -9.744   8.219 -26.644  1.00 82.16           N
ATOM   2285  CA  GLU A 159      -9.591   9.563 -26.114  1.00 82.16           C
ATOM   2286  C   GLU A 159     -10.500   9.762 -24.900  1.00 82.16           C
ATOM   2287  O   GLU A 159     -10.068  10.289 -23.876  1.00 82.16           O
ATOM   2288  HA  GLU A 159      -8.547   9.638 -25.811  1.00 82.16           H
ATOM   2289  CB  GLU A 159      -9.877  10.613 -27.191  1.00 82.16           C
ATOM   2290 1HB  GLU A 159     -10.825  10.388 -27.680  1.00 82.16           H
ATOM   2291 2HB  GLU A 159      -9.844  11.609 -26.750  1.00 82.16           H
ATOM   2292  CG  GLU A 159      -8.802  10.588 -28.279  1.00 82.16           C
ATOM   2293 1HG  GLU A 159      -7.814  10.609 -27.820  1.00 82.16           H
ATOM   2294 2HG  GLU A 159      -8.872   9.658 -28.843  1.00 82.16           H
ATOM   2295  CD  GLU A 159      -8.955  11.778 -29.228  1.00 82.16           C
ATOM   2296  OE1 GLU A 159      -7.984  12.043 -29.969  1.00 82.16           O
ATOM   2297  OE2 GLU A 159     -10.041  12.397 -29.191  1.00 82.16           O
ATOM   2298  HN  GLU A 159     -10.167   8.167 -27.549  1.00 82.16           H
ATOM   2299  N   LYS A 160     -11.743   9.330 -25.054  1.00 85.56           N
ATOM   2300  CA  LYS A 160     -12.708   9.425 -23.972  1.00 85.56           C
ATOM   2301  C   LYS A 160     -12.172   8.678 -22.749  1.00 85.56           C
ATOM   2302  O   LYS A 160     -12.286   9.161 -21.624  1.00 85.56           O
ATOM   2303  HA  LYS A 160     -12.809  10.480 -23.716  1.00 85.56           H
ATOM   2304  CB  LYS A 160     -14.083   8.938 -24.436  1.00 85.56           C
ATOM   2305 1HB  LYS A 160     -13.983   7.973 -24.931  1.00 85.56           H
ATOM   2306 2HB  LYS A 160     -14.730   8.788 -23.572  1.00 85.56           H
ATOM   2307  CG  LYS A 160     -14.726   9.944 -25.393  1.00 85.56           C
ATOM   2308 1HG  LYS A 160     -14.726  10.935 -24.939  1.00 85.56           H
ATOM   2309 2HG  LYS A 160     -14.136  10.012 -26.307  1.00 85.56           H
ATOM   2310  CD  LYS A 160     -16.160   9.535 -25.735  1.00 85.56           C
ATOM   2311 1HD  LYS A 160     -16.156   8.571 -26.245  1.00 85.56           H
ATOM   2312 2HD  LYS A 160     -16.735   9.407 -24.818  1.00 85.56           H
ATOM   2313  CE  LYS A 160     -16.833  10.584 -26.623  1.00 85.56           C
ATOM   2314 1HE  LYS A 160     -16.810  11.555 -26.129  1.00 85.56           H
ATOM   2315 2HE  LYS A 160     -16.279  10.688 -27.556  1.00 85.56           H
ATOM   2316  NZ  LYS A 160     -18.233  10.200 -26.910  1.00 85.56           N
ATOM   2317 1HZ  LYS A 160     -18.662  10.903 -27.501  1.00 85.56           H
ATOM   2318 2HZ  LYS A 160     -18.247   9.304 -27.385  1.00 85.56           H
ATOM   2319 3HZ  LYS A 160     -18.749  10.129 -26.040  1.00 85.56           H
ATOM   2320  HN  LYS A 160     -12.093   8.922 -25.898  1.00 85.56           H
ATOM   2321  N   ARG A 161     -11.599   7.513 -23.011  1.00 86.64           N
ATOM   2322  CA  ARG A 161     -11.063   6.686 -21.944  1.00 86.64           C
ATOM   2323  C   ARG A 161      -9.943   7.426 -21.210  1.00 86.64           C
ATOM   2324  O   ARG A 161      -9.799   7.295 -19.996  1.00 86.64           O
ATOM   2325  HA  ARG A 161     -11.909   6.500 -21.283  1.00 86.64           H
ATOM   2326  CB  ARG A 161     -10.518   5.365 -22.491  1.00 86.64           C
ATOM   2327 1HB  ARG A 161      -9.885   5.560 -23.357  1.00 86.64           H
ATOM   2328 2HB  ARG A 161      -9.892   4.886 -21.739  1.00 86.64           H
ATOM   2329  CG  ARG A 161     -11.658   4.424 -22.888  1.00 86.64           C
ATOM   2330 1HG  ARG A 161     -12.170   4.070 -21.994  1.00 86.64           H
ATOM   2331 2HG  ARG A 161     -12.393   4.968 -23.482  1.00 86.64           H
ATOM   2332  CD  ARG A 161     -11.130   3.230 -23.687  1.00 86.64           C
ATOM   2333 1HD  ARG A 161     -11.964   2.635 -24.059  1.00 86.64           H
ATOM   2334 2HD  ARG A 161     -10.575   3.581 -24.557  1.00 86.64           H
ATOM   2335  NE  ARG A 161     -10.256   2.396 -22.832  1.00 86.64           N
ATOM   2336  HE  ARG A 161     -10.425   2.398 -21.846  1.00 86.64           H
ATOM   2337  CZ  ARG A 161      -9.252   1.640 -23.297  1.00 86.64           C
ATOM   2338  NH1 ARG A 161      -8.981   1.600 -24.608  1.00 86.64           N
ATOM   2339 1HH1 ARG A 161      -9.529   2.138 -25.249  1.00 86.64           H
ATOM   2340 2HH1 ARG A 161      -8.230   1.033 -24.947  1.00 86.64           H
ATOM   2341  NH2 ARG A 161      -8.524   0.924 -22.430  1.00 86.64           N
ATOM   2342 1HH2 ARG A 161      -7.771   0.354 -22.760  1.00 86.64           H
ATOM   2343 2HH2 ARG A 161      -8.732   0.959 -21.452  1.00 86.64           H
ATOM   2344  HN  ARG A 161     -11.499   7.133 -23.931  1.00 86.64           H
ATOM   2345  N   LEU A 162      -9.179   8.189 -21.979  1.00 87.70           N
ATOM   2346  CA  LEU A 162      -8.060   8.929 -21.421  1.00 87.70           C
ATOM   2347  C   LEU A 162      -8.591  10.069 -20.551  1.00 87.70           C
ATOM   2348  O   LEU A 162      -7.971  10.434 -19.553  1.00 87.70           O
ATOM   2349  HA  LEU A 162      -7.498   8.243 -20.787  1.00 87.70           H
ATOM   2350  CB  LEU A 162      -7.117   9.393 -22.534  1.00 87.70           C
ATOM   2351 1HB  LEU A 162      -6.867   8.532 -23.153  1.00 87.70           H
ATOM   2352 2HB  LEU A 162      -7.655  10.097 -23.168  1.00 87.70           H
ATOM   2353  CG  LEU A 162      -5.814  10.053 -22.077  1.00 87.70           C
ATOM   2354  HG  LEU A 162      -6.061  10.833 -21.356  1.00 87.70           H
ATOM   2355  CD1 LEU A 162      -4.911   9.046 -21.362  1.00 87.70           C
ATOM   2356 1HD1 LEU A 162      -5.428   8.651 -20.487  1.00 87.70           H
ATOM   2357 2HD1 LEU A 162      -4.669   8.228 -22.041  1.00 87.70           H
ATOM   2358 3HD1 LEU A 162      -3.992   9.541 -21.048  1.00 87.70           H
ATOM   2359  CD2 LEU A 162      -5.102  10.730 -23.250  1.00 87.70           C
ATOM   2360 1HD2 LEU A 162      -4.869   9.986 -24.011  1.00 87.70           H
ATOM   2361 2HD2 LEU A 162      -5.751  11.495 -23.676  1.00 87.70           H
ATOM   2362 3HD2 LEU A 162      -4.179  11.191 -22.897  1.00 87.70           H
ATOM   2363  HN  LEU A 162      -9.314   8.304 -22.963  1.00 87.70           H
ATOM   2364  N   LEU A 163      -9.734  10.600 -20.960  1.00 90.36           N
ATOM   2365  CA  LEU A 163     -10.372  11.671 -20.212  1.00 90.36           C
ATOM   2366  C   LEU A 163     -10.865  11.126 -18.870  1.00 90.36           C
ATOM   2367  O   LEU A 163     -10.575  11.696 -17.820  1.00 90.36           O
ATOM   2368  HA  LEU A 163      -9.615  12.431 -20.019  1.00 90.36           H
ATOM   2369  CB  LEU A 163     -11.470  12.328 -21.050  1.00 90.36           C
ATOM   2370 1HB  LEU A 163     -11.044  12.615 -22.011  1.00 90.36           H
ATOM   2371 2HB  LEU A 163     -12.241  11.584 -21.251  1.00 90.36           H
ATOM   2372  CG  LEU A 163     -12.138  13.559 -20.433  1.00 90.36           C
ATOM   2373  HG  LEU A 163     -12.476  13.297 -19.430  1.00 90.36           H
ATOM   2374  CD1 LEU A 163     -11.140  14.710 -20.288  1.00 90.36           C
ATOM   2375 1HD1 LEU A 163     -10.318  14.398 -19.644  1.00 90.36           H
ATOM   2376 2HD1 LEU A 163     -10.751  14.979 -21.270  1.00 90.36           H
ATOM   2377 3HD1 LEU A 163     -11.641  15.572 -19.847  1.00 90.36           H
ATOM   2378  CD2 LEU A 163     -13.375  13.971 -21.234  1.00 90.36           C
ATOM   2379 1HD2 LEU A 163     -13.084  14.207 -22.257  1.00 90.36           H
ATOM   2380 2HD2 LEU A 163     -14.093  13.150 -21.241  1.00 90.36           H
ATOM   2381 3HD2 LEU A 163     -13.831  14.848 -20.773  1.00 90.36           H
ATOM   2382  HN  LEU A 163     -10.221  10.312 -21.784  1.00 90.36           H
ATOM   2383  N   TYR A 164     -11.603  10.028 -18.949  1.00 90.76           N
ATOM   2384  CA  TYR A 164     -12.159   9.413 -17.755  1.00 90.76           C
ATOM   2385  C   TYR A 164     -11.050   8.964 -16.802  1.00 90.76           C
ATOM   2386  O   TYR A 164     -11.217   9.012 -15.584  1.00 90.76           O
ATOM   2387  HA  TYR A 164     -12.781  10.155 -17.254  1.00 90.76           H
ATOM   2388  CB  TYR A 164     -12.931   8.183 -18.236  1.00 90.76           C
ATOM   2389 1HB  TYR A 164     -12.307   7.624 -18.933  1.00 90.76           H
ATOM   2390 2HB  TYR A 164     -13.121   7.530 -17.384  1.00 90.76           H
ATOM   2391  CG  TYR A 164     -14.263   8.510 -18.915  1.00 90.76           C
ATOM   2392  CD1 TYR A 164     -15.132   9.410 -18.333  1.00 90.76           C
ATOM   2393  HD1 TYR A 164     -14.870   9.888 -17.389  1.00 90.76           H
ATOM   2394  CD2 TYR A 164     -14.594   7.905 -20.111  1.00 90.76           C
ATOM   2395  HD2 TYR A 164     -13.908   7.194 -20.570  1.00 90.76           H
ATOM   2396  CE1 TYR A 164     -16.385   9.718 -18.972  1.00 90.76           C
ATOM   2397  HE1 TYR A 164     -17.080  10.426 -18.523  1.00 90.76           H
ATOM   2398  CE2 TYR A 164     -15.847   8.213 -20.750  1.00 90.76           C
ATOM   2399  HE2 TYR A 164     -16.121   7.742 -21.694  1.00 90.76           H
ATOM   2400  CZ  TYR A 164     -16.681   9.104 -20.149  1.00 90.76           C
ATOM   2401  OH  TYR A 164     -17.864   9.395 -20.753  1.00 90.76           O
ATOM   2402  HH  TYR A 164     -17.960   8.859 -21.592  1.00 90.76           H
ATOM   2403  HN  TYR A 164     -11.821   9.561 -19.806  1.00 90.76           H
ATOM   2404  N   SER A 165      -9.943   8.538 -17.392  1.00 91.50           N
ATOM   2405  CA  SER A 165      -8.820   8.048 -16.611  1.00 91.50           C
ATOM   2406  C   SER A 165      -8.276   9.165 -15.718  1.00 91.50           C
ATOM   2407  O   SER A 165      -7.826   8.910 -14.602  1.00 91.50           O
ATOM   2408  HA  SER A 165      -9.222   7.236 -16.005  1.00 91.50           H
ATOM   2409  CB  SER A 165      -7.712   7.508 -17.517  1.00 91.50           C
ATOM   2410 1HB  SER A 165      -7.060   6.852 -16.941  1.00 91.50           H
ATOM   2411 2HB  SER A 165      -8.155   6.902 -18.308  1.00 91.50           H
ATOM   2412  OG  SER A 165      -6.939   8.554 -18.098  1.00 91.50           O
ATOM   2413  HG  SER A 165      -7.542   9.277 -18.437  1.00 91.50           H
ATOM   2414  HN  SER A 165      -9.807   8.525 -18.382  1.00 91.50           H
ATOM   2415  N   LYS A 166      -8.336  10.381 -16.242  1.00 93.45           N
ATOM   2416  CA  LYS A 166      -7.909  11.545 -15.485  1.00 93.45           C
ATOM   2417  C   LYS A 166      -8.837  11.735 -14.284  1.00 93.45           C
ATOM   2418  O   LYS A 166      -8.374  11.934 -13.162  1.00 93.45           O
ATOM   2419  HA  LYS A 166      -6.903  11.343 -15.115  1.00 93.45           H
ATOM   2420  CB  LYS A 166      -7.819  12.772 -16.394  1.00 93.45           C
ATOM   2421 1HB  LYS A 166      -8.748  12.884 -16.953  1.00 93.45           H
ATOM   2422 2HB  LYS A 166      -7.704  13.671 -15.787  1.00 93.45           H
ATOM   2423  CG  LYS A 166      -6.643  12.651 -17.365  1.00 93.45           C
ATOM   2424 1HG  LYS A 166      -5.711  12.574 -16.805  1.00 93.45           H
ATOM   2425 2HG  LYS A 166      -6.741  11.735 -17.947  1.00 93.45           H
ATOM   2426  CD  LYS A 166      -6.582  13.856 -18.305  1.00 93.45           C
ATOM   2427 1HD  LYS A 166      -7.509  13.925 -18.874  1.00 93.45           H
ATOM   2428 2HD  LYS A 166      -6.497  14.773 -17.722  1.00 93.45           H
ATOM   2429  CE  LYS A 166      -5.395  13.744 -19.264  1.00 93.45           C
ATOM   2430 1HE  LYS A 166      -4.476  13.593 -18.698  1.00 93.45           H
ATOM   2431 2HE  LYS A 166      -5.521  12.872 -19.907  1.00 93.45           H
ATOM   2432  NZ  LYS A 166      -5.280  14.965 -20.092  1.00 93.45           N
ATOM   2433 1HZ  LYS A 166      -4.501  14.867 -20.733  1.00 93.45           H
ATOM   2434 2HZ  LYS A 166      -6.136  15.099 -20.618  1.00 93.45           H
ATOM   2435 3HZ  LYS A 166      -5.124  15.767 -19.491  1.00 93.45           H
ATOM   2436  HN  LYS A 166      -8.669  10.576 -17.165  1.00 93.45           H
ATOM   2437  N   MET A 167     -10.131  11.668 -14.560  1.00 94.82           N
ATOM   2438  CA  MET A 167     -11.129  11.886 -13.527  1.00 94.82           C
ATOM   2439  C   MET A 167     -11.035  10.816 -12.438  1.00 94.82           C
ATOM   2440  O   MET A 167     -11.149  11.120 -11.252  1.00 94.82           O
ATOM   2441  HA  MET A 167     -10.904  12.865 -13.104  1.00 94.82           H
ATOM   2442  CB  MET A 167     -12.526  11.858 -14.151  1.00 94.82           C
ATOM   2443 1HB  MET A 167     -12.673  10.915 -14.679  1.00 94.82           H
ATOM   2444 2HB  MET A 167     -13.280  11.904 -13.366  1.00 94.82           H
ATOM   2445  CG  MET A 167     -12.717  13.026 -15.120  1.00 94.82           C
ATOM   2446 1HG  MET A 167     -12.546  13.970 -14.603  1.00 94.82           H
ATOM   2447 2HG  MET A 167     -11.984  12.966 -15.925  1.00 94.82           H
ATOM   2448  SD  MET A 167     -14.368  12.993 -15.797  1.00 94.82           S
ATOM   2449  CE  MET A 167     -15.302  13.496 -14.361  1.00 94.82           C
ATOM   2450 1HE  MET A 167     -15.140  12.781 -13.554  1.00 94.82           H
ATOM   2451 2HE  MET A 167     -14.974  14.485 -14.042  1.00 94.82           H
ATOM   2452 3HE  MET A 167     -16.363  13.528 -14.611  1.00 94.82           H
ATOM   2453  HN  MET A 167     -10.500  11.470 -15.468  1.00 94.82           H
ATOM   2454  N   VAL A 168     -10.826   9.584 -12.880  1.00 94.62           N
ATOM   2455  CA  VAL A 168     -10.735   8.464 -11.960  1.00 94.62           C
ATOM   2456  C   VAL A 168      -9.525   8.659 -11.044  1.00 94.62           C
ATOM   2457  O   VAL A 168      -9.618   8.455  -9.835  1.00 94.62           O
ATOM   2458  HA  VAL A 168     -11.639   8.464 -11.351  1.00 94.62           H
ATOM   2459  CB  VAL A 168     -10.689   7.148 -12.740  1.00 94.62           C
ATOM   2460  HB  VAL A 168      -9.914   7.237 -13.501  1.00 94.62           H
ATOM   2461  CG1 VAL A 168     -10.315   5.981 -11.824  1.00 94.62           C
ATOM   2462 1HG1 VAL A 168      -9.333   6.163 -11.386  1.00 94.62           H
ATOM   2463 2HG1 VAL A 168     -11.056   5.890 -11.029  1.00 94.62           H
ATOM   2464 3HG1 VAL A 168     -10.289   5.058 -12.403  1.00 94.62           H
ATOM   2465  CG2 VAL A 168     -12.018   6.884 -13.449  1.00 94.62           C
ATOM   2466 1HG2 VAL A 168     -12.818   6.825 -12.711  1.00 94.62           H
ATOM   2467 2HG2 VAL A 168     -12.226   7.696 -14.146  1.00 94.62           H
ATOM   2468 3HG2 VAL A 168     -11.958   5.943 -13.996  1.00 94.62           H
ATOM   2469  HN  VAL A 168     -10.721   9.347 -13.846  1.00 94.62           H
ATOM   2470  N   CYS A 169      -8.417   9.052 -11.656  1.00 94.81           N
ATOM   2471  CA  CYS A 169      -7.188   9.267 -10.912  1.00 94.81           C
ATOM   2472  C   CYS A 169      -7.465  10.294  -9.812  1.00 94.81           C
ATOM   2473  O   CYS A 169      -7.119  10.075  -8.652  1.00 94.81           O
ATOM   2474  HA  CYS A 169      -6.909   8.305 -10.483  1.00 94.81           H
ATOM   2475  CB  CYS A 169      -6.043   9.707 -11.827  1.00 94.81           C
ATOM   2476 1HB  CYS A 169      -6.383  10.500 -12.493  1.00 94.81           H
ATOM   2477 2HB  CYS A 169      -5.228  10.118 -11.232  1.00 94.81           H
ATOM   2478  SG  CYS A 169      -5.443   8.282 -12.807  1.00 94.81           S
ATOM   2479  HG  CYS A 169      -6.436   8.294 -13.692  1.00 94.81           H
ATOM   2480  HN  CYS A 169      -8.352   9.222 -12.639  1.00 94.81           H
ATOM   2481  N   PHE A 170      -8.087  11.392 -10.215  1.00 96.16           N
ATOM   2482  CA  PHE A 170      -8.387  12.466  -9.284  1.00 96.16           C
ATOM   2483  C   PHE A 170      -9.257  11.965  -8.129  1.00 96.16           C
ATOM   2484  O   PHE A 170      -8.989  12.268  -6.968  1.00 96.16           O
ATOM   2485  HA  PHE A 170      -7.437  12.828  -8.890  1.00 96.16           H
ATOM   2486  CB  PHE A 170      -9.160  13.532 -10.064  1.00 96.16           C
ATOM   2487 1HB  PHE A 170      -8.567  13.839 -10.925  1.00 96.16           H
ATOM   2488 2HB  PHE A 170     -10.078  13.089 -10.450  1.00 96.16           H
ATOM   2489  CG  PHE A 170      -9.516  14.771  -9.240  1.00 96.16           C
ATOM   2490  CD1 PHE A 170     -10.764  14.904  -8.717  1.00 96.16           C
ATOM   2491  HD1 PHE A 170     -11.511  14.128  -8.884  1.00 96.16           H
ATOM   2492  CD2 PHE A 170      -8.584  15.739  -9.030  1.00 96.16           C
ATOM   2493  HD2 PHE A 170      -7.584  15.632  -9.450  1.00 96.16           H
ATOM   2494  CE1 PHE A 170     -11.095  16.054  -7.952  1.00 96.16           C
ATOM   2495  HE1 PHE A 170     -12.095  16.161  -7.533  1.00 96.16           H
ATOM   2496  CE2 PHE A 170      -8.914  16.889  -8.266  1.00 96.16           C
ATOM   2497  HE2 PHE A 170      -8.167  17.665  -8.098  1.00 96.16           H
ATOM   2498  CZ  PHE A 170     -10.163  17.022  -7.743  1.00 96.16           C
ATOM   2499  HZ  PHE A 170     -10.416  17.905  -7.155  1.00 96.16           H
ATOM   2500  HN  PHE A 170      -8.384  11.554 -11.156  1.00 96.16           H
ATOM   2501  N   THR A 171     -10.281  11.205  -8.489  1.00 96.27           N
ATOM   2502  CA  THR A 171     -11.221  10.701  -7.503  1.00 96.27           C
ATOM   2503  C   THR A 171     -10.503   9.811  -6.487  1.00 96.27           C
ATOM   2504  O   THR A 171     -10.804   9.855  -5.295  1.00 96.27           O
ATOM   2505  HA  THR A 171     -11.630  11.548  -6.953  1.00 96.27           H
ATOM   2506  CB  THR A 171     -12.349   9.984  -8.248  1.00 96.27           C
ATOM   2507  HB  THR A 171     -11.993   9.053  -8.690  1.00 96.27           H
ATOM   2508  OG1 THR A 171     -12.831  10.958  -9.170  1.00 96.27           O
ATOM   2509  HG1 THR A 171     -12.406  10.821 -10.065  1.00 96.27           H
ATOM   2510  CG2 THR A 171     -13.553   9.693  -7.350  1.00 96.27           C
ATOM   2511 1HG2 THR A 171     -13.950  10.631  -6.961  1.00 96.27           H
ATOM   2512 2HG2 THR A 171     -13.242   9.059  -6.520  1.00 96.27           H
ATOM   2513 3HG2 THR A 171     -14.323   9.184  -7.928  1.00 96.27           H
ATOM   2514  HN  THR A 171     -10.473  10.935  -9.433  1.00 96.27           H
ATOM   2515  N   ILE A 172      -9.566   9.024  -6.996  1.00 94.64           N
ATOM   2516  CA  ILE A 172      -8.835   8.091  -6.155  1.00 94.64           C
ATOM   2517  C   ILE A 172      -8.024   8.872  -5.119  1.00 94.64           C
ATOM   2518  O   ILE A 172      -8.011   8.518  -3.941  1.00 94.64           O
ATOM   2519  HA  ILE A 172      -9.569   7.480  -5.630  1.00 94.64           H
ATOM   2520  CB  ILE A 172      -7.989   7.147  -7.012  1.00 94.64           C
ATOM   2521  HB  ILE A 172      -7.487   7.738  -7.778  1.00 94.64           H
ATOM   2522  CG1 ILE A 172      -8.870   6.126  -7.736  1.00 94.64           C
ATOM   2523 1HG1 ILE A 172      -9.312   5.443  -7.011  1.00 94.64           H
ATOM   2524 2HG1 ILE A 172      -9.694   6.639  -8.233  1.00 94.64           H
ATOM   2525  CG2 ILE A 172      -6.901   6.472  -6.175  1.00 94.64           C
ATOM   2526 1HG2 ILE A 172      -6.249   7.233  -5.746  1.00 94.64           H
ATOM   2527 2HG2 ILE A 172      -7.364   5.897  -5.373  1.00 94.64           H
ATOM   2528 3HG2 ILE A 172      -6.315   5.807  -6.809  1.00 94.64           H
ATOM   2529  CD1 ILE A 172      -8.061   5.335  -8.765  1.00 94.64           C
ATOM   2530 1HD1 ILE A 172      -7.641   6.019  -9.502  1.00 94.64           H
ATOM   2531 2HD1 ILE A 172      -7.253   4.804  -8.261  1.00 94.64           H
ATOM   2532 3HD1 ILE A 172      -8.711   4.617  -9.265  1.00 94.64           H
ATOM   2533  HN  ILE A 172      -9.305   9.017  -7.961  1.00 94.64           H
ATOM   2534  N   TRP A 173      -7.368   9.920  -5.595  1.00 96.01           N
ATOM   2535  CA  TRP A 173      -6.501  10.712  -4.740  1.00 96.01           C
ATOM   2536  C   TRP A 173      -7.356  11.303  -3.617  1.00 96.01           C
ATOM   2537  O   TRP A 173      -6.978  11.245  -2.448  1.00 96.01           O
ATOM   2538  HA  TRP A 173      -5.746  10.046  -4.322  1.00 96.01           H
ATOM   2539  CB  TRP A 173      -5.757  11.777  -5.548  1.00 96.01           C
ATOM   2540 1HB  TRP A 173      -6.431  12.182  -6.303  1.00 96.01           H
ATOM   2541 2HB  TRP A 173      -5.488  12.600  -4.886  1.00 96.01           H
ATOM   2542  CG  TRP A 173      -4.492  11.263  -6.239  1.00 96.01           C
ATOM   2543  CD1 TRP A 173      -4.281  11.087  -7.550  1.00 96.01           C
ATOM   2544  HD1 TRP A 173      -5.019  11.298  -8.324  1.00 96.01           H
ATOM   2545  CD2 TRP A 173      -3.264  10.863  -5.595  1.00 96.01           C
ATOM   2546  NE1 TRP A 173      -3.012  10.605  -7.798  1.00 96.01           N
ATOM   2547  HE1 TRP A 173      -2.623  10.395  -8.696  1.00 96.01           H
ATOM   2548  CE2 TRP A 173      -2.374  10.464  -6.572  1.00 96.01           C
ATOM   2549  CE3 TRP A 173      -2.916  10.839  -4.233  1.00 96.01           C
ATOM   2550  HE3 TRP A 173      -3.600  11.149  -3.443  1.00 96.01           H
ATOM   2551  CZ2 TRP A 173      -1.079  10.013  -6.290  1.00 96.01           C
ATOM   2552  HZ2 TRP A 173      -0.394   9.703  -7.080  1.00 96.01           H
ATOM   2553  CZ3 TRP A 173      -1.618  10.385  -3.969  1.00 96.01           C
ATOM   2554  HZ3 TRP A 173      -1.297  10.346  -2.928  1.00 96.01           H
ATOM   2555  CH2 TRP A 173      -0.710   9.980  -4.940  1.00 96.01           C
ATOM   2556  HH2 TRP A 173       0.284   9.639  -4.652  1.00 96.01           H
ATOM   2557  HN  TRP A 173      -7.422  10.229  -6.545  1.00 96.01           H
ATOM   2558  N   VAL A 174      -8.493  11.859  -4.012  1.00 96.28           N
ATOM   2559  CA  VAL A 174      -9.375  12.515  -3.062  1.00 96.28           C
ATOM   2560  C   VAL A 174      -9.845  11.496  -2.022  1.00 96.28           C
ATOM   2561  O   VAL A 174      -9.860  11.786  -0.827  1.00 96.28           O
ATOM   2562  HA  VAL A 174      -8.797  13.290  -2.558  1.00 96.28           H
ATOM   2563  CB  VAL A 174     -10.531  13.190  -3.802  1.00 96.28           C
ATOM   2564  HB  VAL A 174     -10.999  12.445  -4.445  1.00 96.28           H
ATOM   2565  CG1 VAL A 174     -11.589  13.696  -2.820  1.00 96.28           C
ATOM   2566 1HG1 VAL A 174     -11.984  12.857  -2.247  1.00 96.28           H
ATOM   2567 2HG1 VAL A 174     -11.139  14.420  -2.141  1.00 96.28           H
ATOM   2568 3HG1 VAL A 174     -12.400  14.172  -3.373  1.00 96.28           H
ATOM   2569  CG2 VAL A 174     -10.023  14.325  -4.694  1.00 96.28           C
ATOM   2570 1HG2 VAL A 174      -9.518  15.071  -4.080  1.00 96.28           H
ATOM   2571 2HG2 VAL A 174      -9.324  13.926  -5.428  1.00 96.28           H
ATOM   2572 3HG2 VAL A 174     -10.865  14.788  -5.208  1.00 96.28           H
ATOM   2573  HN  VAL A 174      -8.812  11.865  -4.960  1.00 96.28           H
ATOM   2574  N   LEU A 175     -10.217  10.324  -2.514  1.00 94.30           N
ATOM   2575  CA  LEU A 175     -10.789   9.299  -1.657  1.00 94.30           C
ATOM   2576  C   LEU A 175      -9.732   8.831  -0.654  1.00 94.30           C
ATOM   2577  O   LEU A 175     -10.019   8.684   0.532  1.00 94.30           O
ATOM   2578  HA  LEU A 175     -11.610   9.756  -1.105  1.00 94.30           H
ATOM   2579  CB  LEU A 175     -11.383   8.167  -2.497  1.00 94.30           C
ATOM   2580 1HB  LEU A 175     -12.085   8.600  -3.210  1.00 94.30           H
ATOM   2581 2HB  LEU A 175     -10.580   7.713  -3.078  1.00 94.30           H
ATOM   2582  CG  LEU A 175     -12.102   7.062  -1.722  1.00 94.30           C
ATOM   2583  HG  LEU A 175     -11.420   6.677  -0.964  1.00 94.30           H
ATOM   2584  CD1 LEU A 175     -13.327   7.615  -0.989  1.00 94.30           C
ATOM   2585 1HD1 LEU A 175     -13.012   8.387  -0.287  1.00 94.30           H
ATOM   2586 2HD1 LEU A 175     -14.021   8.043  -1.713  1.00 94.30           H
ATOM   2587 3HD1 LEU A 175     -13.819   6.809  -0.446  1.00 94.30           H
ATOM   2588  CD2 LEU A 175     -12.463   5.893  -2.640  1.00 94.30           C
ATOM   2589 1HD2 LEU A 175     -13.119   6.246  -3.436  1.00 94.30           H
ATOM   2590 2HD2 LEU A 175     -11.554   5.479  -3.076  1.00 94.30           H
ATOM   2591 3HD2 LEU A 175     -12.974   5.122  -2.063  1.00 94.30           H
ATOM   2592  HN  LEU A 175     -10.133  10.070  -3.478  1.00 94.30           H
ATOM   2593  N   ALA A 176      -8.531   8.611  -1.168  1.00 94.30           N
ATOM   2594  CA  ALA A 176      -7.448   8.095  -0.348  1.00 94.30           C
ATOM   2595  C   ALA A 176      -7.094   9.124   0.728  1.00 94.30           C
ATOM   2596  O   ALA A 176      -6.737   8.760   1.847  1.00 94.30           O
ATOM   2597  HA  ALA A 176      -7.803   7.185   0.135  1.00 94.30           H
ATOM   2598  CB  ALA A 176      -6.254   7.747  -1.238  1.00 94.30           C
ATOM   2599 1HB  ALA A 176      -6.550   6.992  -1.965  1.00 94.30           H
ATOM   2600 2HB  ALA A 176      -5.917   8.643  -1.761  1.00 94.30           H
ATOM   2601 3HB  ALA A 176      -5.442   7.360  -0.622  1.00 94.30           H
ATOM   2602  HN  ALA A 176      -8.292   8.780  -2.125  1.00 94.30           H
ATOM   2603  N   ALA A 177      -7.206  10.389   0.351  1.00 94.82           N
ATOM   2604  CA  ALA A 177      -6.886  11.473   1.264  1.00 94.82           C
ATOM   2605  C   ALA A 177      -7.888  11.472   2.420  1.00 94.82           C
ATOM   2606  O   ALA A 177      -7.510  11.673   3.574  1.00 94.82           O
ATOM   2607  HA  ALA A 177      -5.887  11.291   1.660  1.00 94.82           H
ATOM   2608  CB  ALA A 177      -6.879  12.799   0.500  1.00 94.82           C
ATOM   2609 1HB  ALA A 177      -6.131  12.759  -0.291  1.00 94.82           H
ATOM   2610 2HB  ALA A 177      -7.862  12.971   0.062  1.00 94.82           H
ATOM   2611 3HB  ALA A 177      -6.639  13.612   1.186  1.00 94.82           H
ATOM   2612  HN  ALA A 177      -7.507  10.678  -0.558  1.00 94.82           H
ATOM   2613  N   ALA A 178      -9.146  11.244   2.072  1.00 94.87           N
ATOM   2614  CA  ALA A 178     -10.211  11.259   3.060  1.00 94.87           C
ATOM   2615  C   ALA A 178     -10.029  10.080   4.018  1.00 94.87           C
ATOM   2616  O   ALA A 178     -10.296  10.199   5.212  1.00 94.87           O
ATOM   2617  HA  ALA A 178     -10.129  12.189   3.622  1.00 94.87           H
ATOM   2618  CB  ALA A 178     -11.566  11.229   2.350  1.00 94.87           C
ATOM   2619 1HB  ALA A 178     -11.657  12.103   1.705  1.00 94.87           H
ATOM   2620 2HB  ALA A 178     -11.642  10.323   1.749  1.00 94.87           H
ATOM   2621 3HB  ALA A 178     -12.365  11.240   3.092  1.00 94.87           H
ATOM   2622  HN  ALA A 178      -9.440  11.051   1.136  1.00 94.87           H
ATOM   2623  N   LEU A 179      -9.575   8.968   3.458  1.00 92.78           N
ATOM   2624  CA  LEU A 179      -9.487   7.730   4.214  1.00 92.78           C
ATOM   2625  C   LEU A 179      -8.308   7.814   5.185  1.00 92.78           C
ATOM   2626  O   LEU A 179      -8.218   7.027   6.127  1.00 92.78           O
ATOM   2627  HA  LEU A 179     -10.406   7.636   4.793  1.00 92.78           H
ATOM   2628  CB  LEU A 179      -9.422   6.529   3.270  1.00 92.78           C
ATOM   2629 1HB  LEU A 179      -8.641   6.713   2.532  1.00 92.78           H
ATOM   2630 2HB  LEU A 179      -9.116   5.655   3.846  1.00 92.78           H
ATOM   2631  CG  LEU A 179     -10.716   6.188   2.528  1.00 92.78           C
ATOM   2632  HG  LEU A 179     -11.059   7.083   2.010  1.00 92.78           H
ATOM   2633  CD1 LEU A 179     -10.472   5.115   1.464  1.00 92.78           C
ATOM   2634 1HD1 LEU A 179      -9.741   5.479   0.742  1.00 92.78           H
ATOM   2635 2HD1 LEU A 179     -10.093   4.211   1.940  1.00 92.78           H
ATOM   2636 3HD1 LEU A 179     -11.408   4.892   0.952  1.00 92.78           H
ATOM   2637  CD2 LEU A 179     -11.819   5.783   3.507  1.00 92.78           C
ATOM   2638 1HD2 LEU A 179     -11.500   4.907   4.073  1.00 92.78           H
ATOM   2639 2HD2 LEU A 179     -12.016   6.606   4.193  1.00 92.78           H
ATOM   2640 3HD2 LEU A 179     -12.728   5.546   2.954  1.00 92.78           H
ATOM   2641  HN  LEU A 179      -9.270   8.905   2.507  1.00 92.78           H
ATOM   2642  N   CYS A 180      -7.434   8.774   4.924  1.00 93.37           N
ATOM   2643  CA  CYS A 180      -6.220   8.917   5.710  1.00 93.37           C
ATOM   2644  C   CYS A 180      -6.459   9.994   6.771  1.00 93.37           C
ATOM   2645  O   CYS A 180      -5.540  10.367   7.498  1.00 93.37           O
ATOM   2646  HA  CYS A 180      -6.034   7.949   6.177  1.00 93.37           H
ATOM   2647  CB  CYS A 180      -5.010   9.239   4.831  1.00 93.37           C
ATOM   2648 1HB  CYS A 180      -4.089   9.012   5.368  1.00 93.37           H
ATOM   2649 2HB  CYS A 180      -5.022   8.613   3.939  1.00 93.37           H
ATOM   2650  SG  CYS A 180      -5.036  11.006   4.355  1.00 93.37           S
ATOM   2651  HG  CYS A 180      -3.894  10.983   3.675  1.00 93.37           H
ATOM   2652  HN  CYS A 180      -7.544   9.446   4.191  1.00 93.37           H
ATOM   2653  N   ILE A 181      -7.697  10.463   6.824  1.00 94.32           N
ATOM   2654  CA  ILE A 181      -8.072  11.475   7.796  1.00 94.32           C
ATOM   2655  C   ILE A 181      -7.740  10.974   9.203  1.00 94.32           C
ATOM   2656  O   ILE A 181      -7.134  11.694   9.995  1.00 94.32           O
ATOM   2657  HA  ILE A 181      -7.470  12.361   7.594  1.00 94.32           H
ATOM   2658  CB  ILE A 181      -9.538  11.874   7.615  1.00 94.32           C
ATOM   2659  HB  ILE A 181     -10.124  10.966   7.474  1.00 94.32           H
ATOM   2660  CG1 ILE A 181      -9.723  12.731   6.362  1.00 94.32           C
ATOM   2661 1HG1 ILE A 181      -9.175  13.667   6.472  1.00 94.32           H
ATOM   2662 2HG1 ILE A 181      -9.302  12.215   5.499  1.00 94.32           H
ATOM   2663  CG2 ILE A 181     -10.076  12.568   8.869  1.00 94.32           C
ATOM   2664 1HG2 ILE A 181     -10.000  11.891   9.720  1.00 94.32           H
ATOM   2665 2HG2 ILE A 181      -9.491  13.466   9.066  1.00 94.32           H
ATOM   2666 3HG2 ILE A 181     -11.120  12.840   8.713  1.00 94.32           H
ATOM   2667  CD1 ILE A 181     -11.204  13.027   6.113  1.00 94.32           C
ATOM   2668 1HD1 ILE A 181     -11.744  12.090   5.979  1.00 94.32           H
ATOM   2669 2HD1 ILE A 181     -11.615  13.564   6.968  1.00 94.32           H
ATOM   2670 3HD1 ILE A 181     -11.307  13.638   5.216  1.00 94.32           H
ATOM   2671  HN  ILE A 181      -8.435  10.162   6.220  1.00 94.32           H
ATOM   2672  N   PRO A 182      -8.127   9.736   9.537  1.00 92.38           N
ATOM   2673  CA  PRO A 182      -7.921   9.221  10.893  1.00 92.38           C
ATOM   2674  C   PRO A 182      -6.477   9.356  11.348  1.00 92.38           C
ATOM   2675  O   PRO A 182      -6.213   9.776  12.473  1.00 92.38           O
ATOM   2676  HA  PRO A 182      -8.500   9.806  11.608  1.00 92.38           H
ATOM   2677  CB  PRO A 182      -8.351   7.756  10.794  1.00 92.38           C
ATOM   2678 1HB  PRO A 182      -7.508   7.106  10.561  1.00 92.38           H
ATOM   2679 2HB  PRO A 182      -8.778   7.399  11.731  1.00 92.38           H
ATOM   2680  CG  PRO A 182      -9.383   7.766   9.673  1.00 92.38           C
ATOM   2681 1HG  PRO A 182      -9.524   6.774   9.244  1.00 92.38           H
ATOM   2682 2HG  PRO A 182     -10.362   8.090  10.026  1.00 92.38           H
ATOM   2683  CD  PRO A 182      -8.786   8.741   8.671  1.00 92.38           C
ATOM   2684 1HD  PRO A 182      -8.072   8.254   8.007  1.00 92.38           H
ATOM   2685 2HD  PRO A 182      -9.551   9.190   8.037  1.00 92.38           H
ATOM   2686  N   GLU A 183      -5.571   8.991  10.451  1.00 92.62           N
ATOM   2687  CA  GLU A 183      -4.153   9.023  10.765  1.00 92.62           C
ATOM   2688  C   GLU A 183      -3.715  10.450  11.100  1.00 92.62           C
ATOM   2689  O   GLU A 183      -2.879  10.657  11.977  1.00 92.62           O
ATOM   2690  HA  GLU A 183      -4.035   8.385  11.641  1.00 92.62           H
ATOM   2691  CB  GLU A 183      -3.324   8.451   9.613  1.00 92.62           C
ATOM   2692 1HB  GLU A 183      -3.727   8.800   8.662  1.00 92.62           H
ATOM   2693 2HB  GLU A 183      -2.274   8.706   9.755  1.00 92.62           H
ATOM   2694  CG  GLU A 183      -3.398   6.923   9.590  1.00 92.62           C
ATOM   2695 1HG  GLU A 183      -2.661   6.531   8.889  1.00 92.62           H
ATOM   2696 2HG  GLU A 183      -3.145   6.528  10.574  1.00 92.62           H
ATOM   2697  CD  GLU A 183      -4.796   6.448   9.187  1.00 92.62           C
ATOM   2698  OE1 GLU A 183      -5.107   5.277   9.493  1.00 92.62           O
ATOM   2699  OE2 GLU A 183      -5.521   7.267   8.582  1.00 92.62           O
ATOM   2700  HN  GLU A 183      -5.793   8.680   9.527  1.00 92.62           H
ATOM   2701  N   ILE A 184      -4.301  11.399  10.382  1.00 94.16           N
ATOM   2702  CA  ILE A 184      -3.907  12.791  10.519  1.00 94.16           C
ATOM   2703  C   ILE A 184      -4.286  13.288  11.915  1.00 94.16           C
ATOM   2704  O   ILE A 184      -3.542  14.052  12.529  1.00 94.16           O
ATOM   2705  HA  ILE A 184      -2.823  12.835  10.419  1.00 94.16           H
ATOM   2706  CB  ILE A 184      -4.501  13.629   9.385  1.00 94.16           C
ATOM   2707  HB  ILE A 184      -5.579  13.466   9.369  1.00 94.16           H
ATOM   2708  CG1 ILE A 184      -3.956  13.181   8.028  1.00 94.16           C
ATOM   2709 1HG1 ILE A 184      -2.889  13.396   7.972  1.00 94.16           H
ATOM   2710 2HG1 ILE A 184      -4.068  12.101   7.925  1.00 94.16           H
ATOM   2711  CG2 ILE A 184      -4.274  15.122   9.630  1.00 94.16           C
ATOM   2712 1HG2 ILE A 184      -4.749  15.413  10.566  1.00 94.16           H
ATOM   2713 2HG2 ILE A 184      -3.204  15.321   9.689  1.00 94.16           H
ATOM   2714 3HG2 ILE A 184      -4.706  15.695   8.809  1.00 94.16           H
ATOM   2715  CD1 ILE A 184      -4.685  13.887   6.883  1.00 94.16           C
ATOM   2716 1HD1 ILE A 184      -5.748  13.649   6.929  1.00 94.16           H
ATOM   2717 2HD1 ILE A 184      -4.550  14.964   6.976  1.00 94.16           H
ATOM   2718 3HD1 ILE A 184      -4.278  13.550   5.930  1.00 94.16           H
ATOM   2719  HN  ILE A 184      -5.029  11.228   9.719  1.00 94.16           H
ATOM   2720  N   LEU A 185      -5.442  12.835  12.377  1.00 93.90           N
ATOM   2721  CA  LEU A 185      -6.030  13.381  13.588  1.00 93.90           C
ATOM   2722  C   LEU A 185      -5.297  12.814  14.806  1.00 93.90           C
ATOM   2723  O   LEU A 185      -4.852  13.566  15.672  1.00 93.90           O
ATOM   2724  HA  LEU A 185      -5.880  14.460  13.567  1.00 93.90           H
ATOM   2725  CB  LEU A 185      -7.540  13.134  13.610  1.00 93.90           C
ATOM   2726 1HB  LEU A 185      -7.716  12.069  13.455  1.00 93.90           H
ATOM   2727 2HB  LEU A 185      -7.914  13.377  14.604  1.00 93.90           H
ATOM   2728  CG  LEU A 185      -8.362  13.913  12.581  1.00 93.90           C
ATOM   2729  HG  LEU A 185      -8.015  13.636  11.586  1.00 93.90           H
ATOM   2730  CD1 LEU A 185      -9.843  13.538  12.665  1.00 93.90           C
ATOM   2731 1HD1 LEU A 185      -9.959  12.472  12.470  1.00 93.90           H
ATOM   2732 2HD1 LEU A 185     -10.220  13.769  13.661  1.00 93.90           H
ATOM   2733 3HD1 LEU A 185     -10.404  14.107  11.923  1.00 93.90           H
ATOM   2734  CD2 LEU A 185      -8.142  15.420  12.732  1.00 93.90           C
ATOM   2735 1HD2 LEU A 185      -8.445  15.733  13.731  1.00 93.90           H
ATOM   2736 2HD2 LEU A 185      -7.087  15.650  12.584  1.00 93.90           H
ATOM   2737 3HD2 LEU A 185      -8.738  15.950  11.989  1.00 93.90           H
ATOM   2738  HN  LEU A 185      -5.974  12.110  11.939  1.00 93.90           H
ATOM   2739  N   TYR A 186      -5.194  11.494  14.833  1.00 93.17           N
ATOM   2740  CA  TYR A 186      -4.918  10.790  16.074  1.00 93.17           C
ATOM   2741  C   TYR A 186      -3.430  10.453  16.194  1.00 93.17           C
ATOM   2742  O   TYR A 186      -2.984   9.954  17.226  1.00 93.17           O
ATOM   2743  HA  TYR A 186      -5.203  11.440  16.900  1.00 93.17           H
ATOM   2744  CB  TYR A 186      -5.719   9.488  16.007  1.00 93.17           C
ATOM   2745 1HB  TYR A 186      -5.380   8.908  15.150  1.00 93.17           H
ATOM   2746 2HB  TYR A 186      -5.506   8.896  16.898  1.00 93.17           H
ATOM   2747  CG  TYR A 186      -7.232   9.694  15.899  1.00 93.17           C
ATOM   2748  CD1 TYR A 186      -7.875  10.551  16.768  1.00 93.17           C
ATOM   2749  HD1 TYR A 186      -7.306  11.082  17.532  1.00 93.17           H
ATOM   2750  CD2 TYR A 186      -7.952   9.022  14.933  1.00 93.17           C
ATOM   2751  HD2 TYR A 186      -7.444   8.345  14.246  1.00 93.17           H
ATOM   2752  CE1 TYR A 186      -9.299  10.744  16.667  1.00 93.17           C
ATOM   2753  HE1 TYR A 186      -9.820  11.418  17.347  1.00 93.17           H
ATOM   2754  CE2 TYR A 186      -9.375   9.215  14.831  1.00 93.17           C
ATOM   2755  HE2 TYR A 186      -9.956   8.691  14.072  1.00 93.17           H
ATOM   2756  CZ  TYR A 186      -9.978  10.067  15.703  1.00 93.17           C
ATOM   2757  OH  TYR A 186     -11.323  10.250  15.607  1.00 93.17           O
ATOM   2758  HH  TYR A 186     -11.681   9.743  14.823  1.00 93.17           H
ATOM   2759  HN  TYR A 186      -5.295  10.908  14.028  1.00 93.17           H
ATOM   2760  N   SER A 187      -2.703  10.739  15.124  1.00 93.21           N
ATOM   2761  CA  SER A 187      -1.258  10.587  15.139  1.00 93.21           C
ATOM   2762  C   SER A 187      -0.633  11.623  16.075  1.00 93.21           C
ATOM   2763  O   SER A 187      -0.792  12.825  15.872  1.00 93.21           O
ATOM   2764  HA  SER A 187      -1.078   9.578  15.509  1.00 93.21           H
ATOM   2765  CB  SER A 187      -0.675  10.725  13.731  1.00 93.21           C
ATOM   2766 1HB  SER A 187      -0.969  11.686  13.309  1.00 93.21           H
ATOM   2767 2HB  SER A 187       0.413  10.721  13.787  1.00 93.21           H
ATOM   2768  OG  SER A 187      -1.110   9.677  12.868  1.00 93.21           O
ATOM   2769  HG  SER A 187      -1.564  10.061  12.065  1.00 93.21           H
ATOM   2770  HN  SER A 187      -3.085  11.068  14.260  1.00 93.21           H
ATOM   2771  N   GLN A 188       0.065  11.118  17.082  1.00 92.20           N
ATOM   2772  CA  GLN A 188       0.857  11.975  17.948  1.00 92.20           C
ATOM   2773  C   GLN A 188       2.082  11.220  18.466  1.00 92.20           C
ATOM   2774  O   GLN A 188       2.190  10.008  18.287  1.00 92.20           O
ATOM   2775  HA  GLN A 188       1.174  12.808  17.320  1.00 92.20           H
ATOM   2776  CB  GLN A 188       0.014  12.514  19.106  1.00 92.20           C
ATOM   2777 1HB  GLN A 188       0.595  13.237  19.678  1.00 92.20           H
ATOM   2778 2HB  GLN A 188      -0.854  13.042  18.713  1.00 92.20           H
ATOM   2779  CG  GLN A 188      -0.445  11.379  20.024  1.00 92.20           C
ATOM   2780 1HG  GLN A 188      -1.027  10.656  19.452  1.00 92.20           H
ATOM   2781 2HG  GLN A 188       0.424  10.850  20.416  1.00 92.20           H
ATOM   2782  CD  GLN A 188      -1.287  11.917  21.182  1.00 92.20           C
ATOM   2783  OE1 GLN A 188      -1.685  13.070  21.211  1.00 92.20           O
ATOM   2784  NE2 GLN A 188      -1.534  11.021  22.133  1.00 92.20           N
ATOM   2785 1HE2 GLN A 188      -1.178  10.091  22.048  1.00 92.20           H
ATOM   2786 2HE2 GLN A 188      -2.077  11.278  22.933  1.00 92.20           H
ATOM   2787  HN  GLN A 188       0.096  10.145  17.309  1.00 92.20           H
ATOM   2788  N   ILE A 189       2.974  11.967  19.100  1.00 91.79           N
ATOM   2789  CA  ILE A 189       4.138  11.369  19.731  1.00 91.79           C
ATOM   2790  C   ILE A 189       3.807  11.033  21.187  1.00 91.79           C
ATOM   2791  O   ILE A 189       3.308  11.881  21.925  1.00 91.79           O
ATOM   2792  HA  ILE A 189       4.356  10.441  19.203  1.00 91.79           H
ATOM   2793  CB  ILE A 189       5.360  12.277  19.572  1.00 91.79           C
ATOM   2794  HB  ILE A 189       5.133  13.239  20.033  1.00 91.79           H
ATOM   2795  CG1 ILE A 189       5.657  12.543  18.095  1.00 91.79           C
ATOM   2796 1HG1 ILE A 189       6.011  11.628  17.621  1.00 91.79           H
ATOM   2797 2HG1 ILE A 189       4.739  12.833  17.583  1.00 91.79           H
ATOM   2798  CG2 ILE A 189       6.572  11.699  20.305  1.00 91.79           C
ATOM   2799 1HG2 ILE A 189       6.343  11.604  21.367  1.00 91.79           H
ATOM   2800 2HG2 ILE A 189       6.810  10.718  19.896  1.00 91.79           H
ATOM   2801 3HG2 ILE A 189       7.426  12.364  20.176  1.00 91.79           H
ATOM   2802  CD1 ILE A 189       6.706  13.646  17.937  1.00 91.79           C
ATOM   2803 1HD1 ILE A 189       6.337  14.566  18.390  1.00 91.79           H
ATOM   2804 2HD1 ILE A 189       7.629  13.342  18.430  1.00 91.79           H
ATOM   2805 3HD1 ILE A 189       6.898  13.815  16.877  1.00 91.79           H
ATOM   2806  HN  ILE A 189       2.911  12.962  19.185  1.00 91.79           H
ATOM   2807  N   LYS A 190       4.099   9.794  21.555  1.00 88.70           N
ATOM   2808  CA  LYS A 190       3.973   9.377  22.941  1.00 88.70           C
ATOM   2809  C   LYS A 190       5.358   9.029  23.492  1.00 88.70           C
ATOM   2810  O   LYS A 190       6.109   8.282  22.867  1.00 88.70           O
ATOM   2811  HA  LYS A 190       3.581  10.224  23.504  1.00 88.70           H
ATOM   2812  CB  LYS A 190       2.957   8.240  23.068  1.00 88.70           C
ATOM   2813 1HB  LYS A 190       2.012   8.539  22.617  1.00 88.70           H
ATOM   2814 2HB  LYS A 190       3.311   7.368  22.518  1.00 88.70           H
ATOM   2815  CG  LYS A 190       2.733   7.867  24.535  1.00 88.70           C
ATOM   2816 1HG  LYS A 190       3.603   7.333  24.916  1.00 88.70           H
ATOM   2817 2HG  LYS A 190       2.627   8.772  25.132  1.00 88.70           H
ATOM   2818  CD  LYS A 190       1.484   6.996  24.694  1.00 88.70           C
ATOM   2819 1HD  LYS A 190       0.596   7.628  24.715  1.00 88.70           H
ATOM   2820 2HD  LYS A 190       1.385   6.336  23.833  1.00 88.70           H
ATOM   2821  CE  LYS A 190       1.556   6.164  25.976  1.00 88.70           C
ATOM   2822 1HE  LYS A 190       2.598   5.998  26.251  1.00 88.70           H
ATOM   2823 2HE  LYS A 190       1.094   6.711  26.798  1.00 88.70           H
ATOM   2824  NZ  LYS A 190       0.872   4.865  25.790  1.00 88.70           N
ATOM   2825 1HZ  LYS A 190       0.960   4.313  26.636  1.00 88.70           H
ATOM   2826 2HZ  LYS A 190      -0.110   5.026  25.592  1.00 88.70           H
ATOM   2827 3HZ  LYS A 190       1.296   4.368  25.015  1.00 88.70           H
ATOM   2828  HN  LYS A 190       4.416   9.084  20.927  1.00 88.70           H
ATOM   2829  N   GLU A 191       5.653   9.588  24.657  1.00 85.82           N
ATOM   2830  CA  GLU A 191       6.895   9.274  25.343  1.00 85.82           C
ATOM   2831  C   GLU A 191       6.670   8.156  26.364  1.00 85.82           C
ATOM   2832  O   GLU A 191       5.768   8.243  27.196  1.00 85.82           O
ATOM   2833  HA  GLU A 191       7.578   8.933  24.566  1.00 85.82           H
ATOM   2834  CB  GLU A 191       7.480  10.519  26.014  1.00 85.82           C
ATOM   2835 1HB  GLU A 191       6.695  11.048  26.554  1.00 85.82           H
ATOM   2836 2HB  GLU A 191       8.321  10.234  26.646  1.00 85.82           H
ATOM   2837  CG  GLU A 191       8.034  11.493  24.972  1.00 85.82           C
ATOM   2838 1HG  GLU A 191       8.759  10.982  24.340  1.00 85.82           H
ATOM   2839 2HG  GLU A 191       7.227  11.833  24.322  1.00 85.82           H
ATOM   2840  CD  GLU A 191       8.695  12.698  25.645  1.00 85.82           C
ATOM   2841  OE1 GLU A 191       9.207  13.556  24.895  1.00 85.82           O
ATOM   2842  OE2 GLU A 191       8.674  12.732  26.895  1.00 85.82           O
ATOM   2843  HN  GLU A 191       5.063  10.242  25.129  1.00 85.82           H
ATOM   2844  N   GLU A 192       7.505   7.133  26.267  1.00 76.36           N
ATOM   2845  CA  GLU A 192       7.369   5.971  27.128  1.00 76.36           C
ATOM   2846  C   GLU A 192       8.747   5.463  27.557  1.00 76.36           C
ATOM   2847  O   GLU A 192       9.570   5.107  26.716  1.00 76.36           O
ATOM   2848  HA  GLU A 192       6.815   6.320  28.000  1.00 76.36           H
ATOM   2849  CB  GLU A 192       6.568   4.866  26.436  1.00 76.36           C
ATOM   2850 1HB  GLU A 192       5.575   5.236  26.182  1.00 76.36           H
ATOM   2851 2HB  GLU A 192       7.123   4.495  25.575  1.00 76.36           H
ATOM   2852  CG  GLU A 192       6.367   3.669  27.368  1.00 76.36           C
ATOM   2853 1HG  GLU A 192       7.083   2.885  27.118  1.00 76.36           H
ATOM   2854 2HG  GLU A 192       6.566   3.967  28.397  1.00 76.36           H
ATOM   2855  CD  GLU A 192       4.943   3.120  27.256  1.00 76.36           C
ATOM   2856  OE1 GLU A 192       4.600   2.258  28.093  1.00 76.36           O
ATOM   2857  OE2 GLU A 192       4.230   3.575  26.336  1.00 76.36           O
ATOM   2858  HN  GLU A 192       8.263   7.089  25.615  1.00 76.36           H
ATOM   2859  N   SER A 193       8.955   5.446  28.866  1.00 72.29           N
ATOM   2860  CA  SER A 193      10.169   4.875  29.423  1.00 72.29           C
ATOM   2861  C   SER A 193      11.396   5.540  28.796  1.00 72.29           C
ATOM   2862  O   SER A 193      12.435   4.903  28.628  1.00 72.29           O
ATOM   2863  HA  SER A 193      10.124   5.085  30.491  1.00 72.29           H
ATOM   2864  CB  SER A 193      10.217   3.361  29.204  1.00 72.29           C
ATOM   2865 1HB  SER A 193      10.295   3.151  28.137  1.00 72.29           H
ATOM   2866 2HB  SER A 193      11.112   2.954  29.675  1.00 72.29           H
ATOM   2867  OG  SER A 193       9.065   2.709  29.732  1.00 72.29           O
ATOM   2868  HG  SER A 193       9.074   1.741  29.480  1.00 72.29           H
ATOM   2869  HN  SER A 193       8.313   5.812  29.539  1.00 72.29           H
ATOM   2870  N   GLY A 194      11.235   6.814  28.467  1.00 76.85           N
ATOM   2871  CA  GLY A 194      12.335   7.589  27.918  1.00 76.85           C
ATOM   2872  C   GLY A 194      12.484   7.343  26.416  1.00 76.85           C
ATOM   2873  O   GLY A 194      13.450   7.793  25.802  1.00 76.85           O
ATOM   2874 1HA  GLY A 194      12.163   8.650  28.101  1.00 76.85           H
ATOM   2875 2HA  GLY A 194      13.261   7.324  28.427  1.00 76.85           H
ATOM   2876  HN  GLY A 194      10.375   7.313  28.569  1.00 76.85           H
ATOM   2877  N   ILE A 195      11.512   6.628  25.866  1.00 84.09           N
ATOM   2878  CA  ILE A 195      11.485   6.378  24.435  1.00 84.09           C
ATOM   2879  C   ILE A 195      10.315   7.142  23.811  1.00 84.09           C
ATOM   2880  O   ILE A 195       9.167   6.967  24.217  1.00 84.09           O
ATOM   2881  HA  ILE A 195      12.413   6.767  24.018  1.00 84.09           H
ATOM   2882  CB  ILE A 195      11.456   4.874  24.155  1.00 84.09           C
ATOM   2883  HB  ILE A 195      10.549   4.461  24.596  1.00 84.09           H
ATOM   2884  CG1 ILE A 195      12.642   4.170  24.818  1.00 84.09           C
ATOM   2885 1HG1 ILE A 195      13.575   4.545  24.395  1.00 84.09           H
ATOM   2886 2HG1 ILE A 195      12.659   4.403  25.882  1.00 84.09           H
ATOM   2887  CG2 ILE A 195      11.393   4.598  22.651  1.00 84.09           C
ATOM   2888 1HG2 ILE A 195      10.491   5.048  22.237  1.00 84.09           H
ATOM   2889 2HG2 ILE A 195      12.270   5.028  22.166  1.00 84.09           H
ATOM   2890 3HG2 ILE A 195      11.374   3.522  22.480  1.00 84.09           H
ATOM   2891  CD1 ILE A 195      12.560   2.655  24.622  1.00 84.09           C
ATOM   2892 1HD1 ILE A 195      11.638   2.281  25.068  1.00 84.09           H
ATOM   2893 2HD1 ILE A 195      12.568   2.425  23.557  1.00 84.09           H
ATOM   2894 3HD1 ILE A 195      13.415   2.180  25.103  1.00 84.09           H
ATOM   2895  HN  ILE A 195      10.756   6.225  26.381  1.00 84.09           H
ATOM   2896  N   ALA A 196      10.647   7.973  22.834  1.00 90.62           N
ATOM   2897  CA  ALA A 196       9.629   8.667  22.064  1.00 90.62           C
ATOM   2898  C   ALA A 196       9.125   7.749  20.949  1.00 90.62           C
ATOM   2899  O   ALA A 196       9.916   7.219  20.170  1.00 90.62           O
ATOM   2900  HA  ALA A 196       8.803   8.896  22.736  1.00 90.62           H
ATOM   2901  CB  ALA A 196      10.203   9.978  21.523  1.00 90.62           C
ATOM   2902 1HB  ALA A 196      10.520  10.607  22.356  1.00 90.62           H
ATOM   2903 2HB  ALA A 196      11.060   9.764  20.884  1.00 90.62           H
ATOM   2904 3HB  ALA A 196       9.440  10.499  20.946  1.00 90.62           H
ATOM   2905  HN  ALA A 196      11.590   8.174  22.567  1.00 90.62           H
ATOM   2906  N   ILE A 197       7.810   7.588  20.908  1.00 89.20           N
ATOM   2907  CA  ILE A 197       7.194   6.709  19.929  1.00 89.20           C
ATOM   2908  C   ILE A 197       6.135   7.487  19.146  1.00 89.20           C
ATOM   2909  O   ILE A 197       5.257   8.114  19.736  1.00 89.20           O
ATOM   2910  HA  ILE A 197       7.974   6.393  19.236  1.00 89.20           H
ATOM   2911  CB  ILE A 197       6.653   5.448  20.607  1.00 89.20           C
ATOM   2912  HB  ILE A 197       5.930   5.750  21.364  1.00 89.20           H
ATOM   2913  CG1 ILE A 197       7.771   4.690  21.327  1.00 89.20           C
ATOM   2914 1HG1 ILE A 197       8.506   4.343  20.601  1.00 89.20           H
ATOM   2915 2HG1 ILE A 197       8.290   5.363  22.009  1.00 89.20           H
ATOM   2916  CG2 ILE A 197       5.913   4.560  19.604  1.00 89.20           C
ATOM   2917 1HG2 ILE A 197       5.077   5.113  19.178  1.00 89.20           H
ATOM   2918 2HG2 ILE A 197       6.596   4.264  18.808  1.00 89.20           H
ATOM   2919 3HG2 ILE A 197       5.540   3.671  20.112  1.00 89.20           H
ATOM   2920  CD1 ILE A 197       7.213   3.497  22.105  1.00 89.20           C
ATOM   2921 1HD1 ILE A 197       6.496   3.851  22.847  1.00 89.20           H
ATOM   2922 2HD1 ILE A 197       6.715   2.815  21.416  1.00 89.20           H
ATOM   2923 3HD1 ILE A 197       8.028   2.977  22.607  1.00 89.20           H
ATOM   2924  HN  ILE A 197       7.171   8.045  21.527  1.00 89.20           H
ATOM   2925  N   CYS A 198       6.253   7.421  17.828  1.00 91.87           N
ATOM   2926  CA  CYS A 198       5.212   7.941  16.957  1.00 91.87           C
ATOM   2927  C   CYS A 198       4.099   6.896  16.863  1.00 91.87           C
ATOM   2928  O   CYS A 198       4.290   5.830  16.280  1.00 91.87           O
ATOM   2929  HA  CYS A 198       4.846   8.857  17.419  1.00 91.87           H
ATOM   2930  CB  CYS A 198       5.763   8.314  15.579  1.00 91.87           C
ATOM   2931 1HB  CYS A 198       6.422   9.178  15.663  1.00 91.87           H
ATOM   2932 2HB  CYS A 198       6.362   7.493  15.183  1.00 91.87           H
ATOM   2933  SG  CYS A 198       4.384   8.688  14.435  1.00 91.87           S
ATOM   2934  HN  CYS A 198       7.039   7.023  17.356  1.00 91.87           H
ATOM   2935  N   THR A 199       2.959   7.238  17.445  1.00 91.17           N
ATOM   2936  CA  THR A 199       1.831   6.323  17.480  1.00 91.17           C
ATOM   2937  C   THR A 199       0.521   7.082  17.258  1.00 91.17           C
ATOM   2938  O   THR A 199       0.485   8.307  17.359  1.00 91.17           O
ATOM   2939  HA  THR A 199       1.936   5.618  16.655  1.00 91.17           H
ATOM   2940  CB  THR A 199       1.878   5.565  18.808  1.00 91.17           C
ATOM   2941  HB  THR A 199       2.891   5.229  19.029  1.00 91.17           H
ATOM   2942  OG1 THR A 199       0.908   4.533  18.653  1.00 91.17           O
ATOM   2943  HG1 THR A 199       0.958   3.898  19.424  1.00 91.17           H
ATOM   2944  CG2 THR A 199       1.350   6.400  19.977  1.00 91.17           C
ATOM   2945 1HG2 THR A 199       0.314   6.679  19.786  1.00 91.17           H
ATOM   2946 2HG2 THR A 199       1.955   7.300  20.083  1.00 91.17           H
ATOM   2947 3HG2 THR A 199       1.405   5.815  20.895  1.00 91.17           H
ATOM   2948  HN  THR A 199       2.800   8.121  17.887  1.00 91.17           H
ATOM   2949  N   MET A 200      -0.523   6.322  16.961  1.00 91.80           N
ATOM   2950  CA  MET A 200      -1.875   6.850  17.024  1.00 91.80           C
ATOM   2951  C   MET A 200      -2.453   6.707  18.434  1.00 91.80           C
ATOM   2952  O   MET A 200      -2.355   5.645  19.045  1.00 91.80           O
ATOM   2953  HA  MET A 200      -1.791   7.905  16.764  1.00 91.80           H
ATOM   2954  CB  MET A 200      -2.763   6.100  16.030  1.00 91.80           C
ATOM   2955 1HB  MET A 200      -2.668   5.026  16.189  1.00 91.80           H
ATOM   2956 2HB  MET A 200      -3.808   6.356  16.204  1.00 91.80           H
ATOM   2957  CG  MET A 200      -2.382   6.442  14.588  1.00 91.80           C
ATOM   2958 1HG  MET A 200      -2.373   7.524  14.453  1.00 91.80           H
ATOM   2959 2HG  MET A 200      -1.374   6.085  14.375  1.00 91.80           H
ATOM   2960  SD  MET A 200      -3.544   5.697  13.456  1.00 91.80           S
ATOM   2961  CE  MET A 200      -3.330   3.976  13.881  1.00 91.80           C
ATOM   2962 1HE  MET A 200      -2.294   3.685  13.708  1.00 91.80           H
ATOM   2963 2HE  MET A 200      -3.579   3.828  14.932  1.00 91.80           H
ATOM   2964 3HE  MET A 200      -3.988   3.365  13.263  1.00 91.80           H
ATOM   2965  HN  MET A 200      -0.456   5.364  16.681  1.00 91.80           H
ATOM   2966  N   VAL A 201      -3.045   7.794  18.908  1.00 92.27           N
ATOM   2967  CA  VAL A 201      -3.722   7.776  20.194  1.00 92.27           C
ATOM   2968  C   VAL A 201      -5.201   8.109  19.991  1.00 92.27           C
ATOM   2969  O   VAL A 201      -5.536   9.164  19.453  1.00 92.27           O
ATOM   2970  HA  VAL A 201      -3.641   6.766  20.594  1.00 92.27           H
ATOM   2971  CB  VAL A 201      -3.023   8.728  21.167  1.00 92.27           C
ATOM   2972  HB  VAL A 201      -3.076   9.734  20.748  1.00 92.27           H
ATOM   2973  CG1 VAL A 201      -3.732   8.745  22.522  1.00 92.27           C
ATOM   2974 1HG1 VAL A 201      -4.762   9.075  22.389  1.00 92.27           H
ATOM   2975 2HG1 VAL A 201      -3.724   7.742  22.949  1.00 92.27           H
ATOM   2976 3HG1 VAL A 201      -3.214   9.430  23.194  1.00 92.27           H
ATOM   2977  CG2 VAL A 201      -1.545   8.363  21.325  1.00 92.27           C
ATOM   2978 1HG2 VAL A 201      -1.462   7.347  21.710  1.00 92.27           H
ATOM   2979 2HG2 VAL A 201      -1.049   8.427  20.356  1.00 92.27           H
ATOM   2980 3HG2 VAL A 201      -1.073   9.056  22.021  1.00 92.27           H
ATOM   2981  HN  VAL A 201      -3.066   8.673  18.432  1.00 92.27           H
ATOM   2982  N   TYR A 202      -6.047   7.190  20.432  1.00 91.46           N
ATOM   2983  CA  TYR A 202      -7.483   7.373  20.305  1.00 91.46           C
ATOM   2984  C   TYR A 202      -8.059   8.066  21.541  1.00 91.46           C
ATOM   2985  O   TYR A 202      -7.613   7.818  22.661  1.00 91.46           O
ATOM   2986  HA  TYR A 202      -7.667   7.996  19.430  1.00 91.46           H
ATOM   2987  CB  TYR A 202      -8.080   5.968  20.199  1.00 91.46           C
ATOM   2988 1HB  TYR A 202      -7.774   5.388  21.070  1.00 91.46           H
ATOM   2989 2HB  TYR A 202      -9.167   6.042  20.232  1.00 91.46           H
ATOM   2990  CG  TYR A 202      -7.672   5.213  18.932  1.00 91.46           C
ATOM   2991  CD1 TYR A 202      -8.394   5.379  17.768  1.00 91.46           C
ATOM   2992  HD1 TYR A 202      -9.254   6.048  17.751  1.00 91.46           H
ATOM   2993  CD2 TYR A 202      -6.583   4.366  18.954  1.00 91.46           C
ATOM   2994  HD2 TYR A 202      -6.013   4.234  19.874  1.00 91.46           H
ATOM   2995  CE1 TYR A 202      -8.010   4.669  16.575  1.00 91.46           C
ATOM   2996  HE1 TYR A 202      -8.572   4.791  15.649  1.00 91.46           H
ATOM   2997  CE2 TYR A 202      -6.199   3.655  17.762  1.00 91.46           C
ATOM   2998  HE2 TYR A 202      -5.341   2.983  17.765  1.00 91.46           H
ATOM   2999  CZ  TYR A 202      -6.932   3.842  16.631  1.00 91.46           C
ATOM   3000  OH  TYR A 202      -6.570   3.171  15.505  1.00 91.46           O
ATOM   3001  HH  TYR A 202      -7.284   3.257  14.811  1.00 91.46           H
ATOM   3002  HN  TYR A 202      -5.767   6.335  20.868  1.00 91.46           H
ATOM   3003  N   PRO A 203      -9.056   8.944  21.364  1.00 83.50           N
ATOM   3004  CA  PRO A 203      -9.586   9.721  22.487  1.00 83.50           C
ATOM   3005  C   PRO A 203     -10.340   8.855  23.483  1.00 83.50           C
ATOM   3006  O   PRO A 203     -10.954   7.859  23.104  1.00 83.50           O
ATOM   3007  HA  PRO A 203      -8.769  10.164  23.057  1.00 83.50           H
ATOM   3008  CB  PRO A 203     -10.504  10.746  21.817  1.00 83.50           C
ATOM   3009 1HB  PRO A 203     -11.355  10.997  22.450  1.00 83.50           H
ATOM   3010 2HB  PRO A 203      -9.979  11.678  21.606  1.00 83.50           H
ATOM   3011  CG  PRO A 203     -10.939  10.061  20.553  1.00 83.50           C
ATOM   3012 1HG  PRO A 203     -11.799   9.415  20.731  1.00 83.50           H
ATOM   3013 2HG  PRO A 203     -11.237  10.785  19.795  1.00 83.50           H
ATOM   3014  CD  PRO A 203      -9.749   9.266  20.103  1.00 83.50           C
ATOM   3015 1HD  PRO A 203     -10.047   8.364  19.567  1.00 83.50           H
ATOM   3016 2HD  PRO A 203      -9.112   9.841  19.431  1.00 83.50           H
ATOM   3017  N   SER A 204     -10.272   9.262  24.742  1.00 71.84           N
ATOM   3018  CA  SER A 204     -10.613   8.368  25.836  1.00 71.84           C
ATOM   3019  C   SER A 204     -12.018   7.798  25.627  1.00 71.84           C
ATOM   3020  O   SER A 204     -12.277   6.642  25.956  1.00 71.84           O
ATOM   3021  HA  SER A 204      -9.869   7.573  25.802  1.00 71.84           H
ATOM   3022  CB  SER A 204     -10.528   9.089  27.183  1.00 71.84           C
ATOM   3023 1HB  SER A 204     -10.917   8.440  27.967  1.00 71.84           H
ATOM   3024 2HB  SER A 204      -9.483   9.287  27.423  1.00 71.84           H
ATOM   3025  OG  SER A 204     -11.253  10.316  27.179  1.00 71.84           O
ATOM   3026  HG  SER A 204     -12.228  10.137  27.313  1.00 71.84           H
ATOM   3027  HN  SER A 204      -9.991  10.180  25.019  1.00 71.84           H
ATOM   3028  N   ASP A 205     -12.887   8.637  25.083  1.00 73.53           N
ATOM   3029  CA  ASP A 205     -14.288   8.277  24.944  1.00 73.53           C
ATOM   3030  C   ASP A 205     -14.447   7.307  23.771  1.00 73.53           C
ATOM   3031  O   ASP A 205     -14.086   7.630  22.640  1.00 73.53           O
ATOM   3032  HA  ASP A 205     -14.564   7.826  25.897  1.00 73.53           H
ATOM   3033  CB  ASP A 205     -15.148   9.509  24.658  1.00 73.53           C
ATOM   3034 1HB  ASP A 205     -14.712  10.079  23.838  1.00 73.53           H
ATOM   3035 2HB  ASP A 205     -16.141   9.197  24.336  1.00 73.53           H
ATOM   3036  CG  ASP A 205     -15.263  10.397  25.899  1.00 73.53           C
ATOM   3037  OD1 ASP A 205     -15.057   9.854  27.006  1.00 73.53           O
ATOM   3038  OD2 ASP A 205     -15.555  11.598  25.712  1.00 73.53           O
ATOM   3039  HN  ASP A 205     -12.649   9.546  24.740  1.00 73.53           H
ATOM   3040  N   GLU A 206     -14.987   6.137  24.080  1.00 82.89           N
ATOM   3041  CA  GLU A 206     -15.237   5.135  23.059  1.00 82.89           C
ATOM   3042  C   GLU A 206     -13.957   4.848  22.272  1.00 82.89           C
ATOM   3043  O   GLU A 206     -14.015   4.459  21.106  1.00 82.89           O
ATOM   3044  HA  GLU A 206     -15.547   4.241  23.600  1.00 82.89           H
ATOM   3045  CB  GLU A 206     -16.368   5.573  22.126  1.00 82.89           C
ATOM   3046 1HB  GLU A 206     -16.104   6.515  21.646  1.00 82.89           H
ATOM   3047 2HB  GLU A 206     -16.589   4.775  21.417  1.00 82.89           H
ATOM   3048  CG  GLU A 206     -17.659   5.823  22.908  1.00 82.89           C
ATOM   3049 1HG  GLU A 206     -17.447   5.819  23.978  1.00 82.89           H
ATOM   3050 2HG  GLU A 206     -18.050   6.811  22.665  1.00 82.89           H
ATOM   3051  CD  GLU A 206     -18.710   4.759  22.587  1.00 82.89           C
ATOM   3052  OE1 GLU A 206     -19.202   4.138  23.553  1.00 82.89           O
ATOM   3053  OE2 GLU A 206     -18.998   4.592  21.382  1.00 82.89           O
ATOM   3054  HN  GLU A 206     -15.252   5.871  25.007  1.00 82.89           H
ATOM   3055  N   SER A 207     -12.831   5.051  22.941  1.00 89.15           N
ATOM   3056  CA  SER A 207     -11.539   4.898  22.294  1.00 89.15           C
ATOM   3057  C   SER A 207     -11.461   3.540  21.593  1.00 89.15           C
ATOM   3058  O   SER A 207     -11.000   3.450  20.457  1.00 89.15           O
ATOM   3059  HA  SER A 207     -11.483   5.708  21.566  1.00 89.15           H
ATOM   3060  CB  SER A 207     -10.398   5.041  23.303  1.00 89.15           C
ATOM   3061 1HB  SER A 207      -9.446   4.875  22.799  1.00 89.15           H
ATOM   3062 2HB  SER A 207     -10.381   6.060  23.690  1.00 89.15           H
ATOM   3063  OG  SER A 207     -10.526   4.125  24.387  1.00 89.15           O
ATOM   3064  HG  SER A 207      -9.935   4.405  25.144  1.00 89.15           H
ATOM   3065  HN  SER A 207     -12.793   5.314  23.905  1.00 89.15           H
ATOM   3066  N   THR A 208     -11.919   2.518  22.301  1.00 89.48           N
ATOM   3067  CA  THR A 208     -11.800   1.156  21.811  1.00 89.48           C
ATOM   3068  C   THR A 208     -12.647   0.965  20.551  1.00 89.48           C
ATOM   3069  O   THR A 208     -12.213   0.321  19.598  1.00 89.48           O
ATOM   3070  HA  THR A 208     -10.762   0.982  21.527  1.00 89.48           H
ATOM   3071  CB  THR A 208     -12.182   0.208  22.950  1.00 89.48           C
ATOM   3072  HB  THR A 208     -12.102  -0.832  22.634  1.00 89.48           H
ATOM   3073  OG1 THR A 208     -13.487   0.635  23.333  1.00 89.48           O
ATOM   3074  HG1 THR A 208     -13.936  -0.079  23.870  1.00 89.48           H
ATOM   3075  CG2 THR A 208     -11.335   0.428  24.204  1.00 89.48           C
ATOM   3076 1HG2 THR A 208     -11.469   1.450  24.558  1.00 89.48           H
ATOM   3077 2HG2 THR A 208     -10.284   0.261  23.967  1.00 89.48           H
ATOM   3078 3HG2 THR A 208     -11.648  -0.269  24.981  1.00 89.48           H
ATOM   3079  HN  THR A 208     -12.365   2.609  23.191  1.00 89.48           H
ATOM   3080  N   LYS A 209     -13.842   1.538  20.588  1.00 91.40           N
ATOM   3081  CA  LYS A 209     -14.761   1.424  19.469  1.00 91.40           C
ATOM   3082  C   LYS A 209     -14.136   2.072  18.232  1.00 91.40           C
ATOM   3083  O   LYS A 209     -14.210   1.522  17.135  1.00 91.40           O
ATOM   3084  HA  LYS A 209     -14.902   0.362  19.269  1.00 91.40           H
ATOM   3085  CB  LYS A 209     -16.130   2.000  19.839  1.00 91.40           C
ATOM   3086 1HB  LYS A 209     -16.004   2.983  20.293  1.00 91.40           H
ATOM   3087 2HB  LYS A 209     -16.726   2.139  18.937  1.00 91.40           H
ATOM   3088  CG  LYS A 209     -16.870   1.076  20.808  1.00 91.40           C
ATOM   3089 1HG  LYS A 209     -17.142   0.152  20.299  1.00 91.40           H
ATOM   3090 2HG  LYS A 209     -16.209   0.803  21.632  1.00 91.40           H
ATOM   3091  CD  LYS A 209     -18.127   1.752  21.358  1.00 91.40           C
ATOM   3092 1HD  LYS A 209     -17.845   2.569  22.022  1.00 91.40           H
ATOM   3093 2HD  LYS A 209     -18.697   2.189  20.539  1.00 91.40           H
ATOM   3094  CE  LYS A 209     -19.001   0.750  22.116  1.00 91.40           C
ATOM   3095 1HE  LYS A 209     -19.277  -0.073  21.457  1.00 91.40           H
ATOM   3096 2HE  LYS A 209     -18.437   0.320  22.944  1.00 91.40           H
ATOM   3097  NZ  LYS A 209     -20.220   1.412  22.631  1.00 91.40           N
ATOM   3098 1HZ  LYS A 209     -20.853   0.712  23.005  1.00 91.40           H
ATOM   3099 2HZ  LYS A 209     -19.967   2.064  23.365  1.00 91.40           H
ATOM   3100 3HZ  LYS A 209     -20.677   1.913  21.877  1.00 91.40           H
ATOM   3101  HN  LYS A 209     -14.182   2.071  21.363  1.00 91.40           H
ATOM   3102  N   LEU A 210     -13.534   3.232  18.452  1.00 92.65           N
ATOM   3103  CA  LEU A 210     -12.954   3.993  17.358  1.00 92.65           C
ATOM   3104  C   LEU A 210     -11.831   3.178  16.713  1.00 92.65           C
ATOM   3105  O   LEU A 210     -11.774   3.050  15.491  1.00 92.65           O
ATOM   3106  HA  LEU A 210     -13.738   4.147  16.616  1.00 92.65           H
ATOM   3107  CB  LEU A 210     -12.512   5.375  17.842  1.00 92.65           C
ATOM   3108 1HB  LEU A 210     -13.361   5.858  18.325  1.00 92.65           H
ATOM   3109 2HB  LEU A 210     -11.744   5.242  18.604  1.00 92.65           H
ATOM   3110  CG  LEU A 210     -11.967   6.319  16.768  1.00 92.65           C
ATOM   3111  HG  LEU A 210     -11.111   5.838  16.293  1.00 92.65           H
ATOM   3112  CD1 LEU A 210     -13.009   6.568  15.677  1.00 92.65           C
ATOM   3113 1HD1 LEU A 210     -13.277   5.622  15.207  1.00 92.65           H
ATOM   3114 2HD1 LEU A 210     -13.898   7.018  16.119  1.00 92.65           H
ATOM   3115 3HD1 LEU A 210     -12.596   7.242  14.927  1.00 92.65           H
ATOM   3116  CD2 LEU A 210     -11.464   7.624  17.390  1.00 92.65           C
ATOM   3117 1HD2 LEU A 210     -12.285   8.120  17.907  1.00 92.65           H
ATOM   3118 2HD2 LEU A 210     -10.667   7.405  18.100  1.00 92.65           H
ATOM   3119 3HD2 LEU A 210     -11.082   8.276  16.605  1.00 92.65           H
ATOM   3120  HN  LEU A 210     -13.438   3.650  19.355  1.00 92.65           H
ATOM   3121  N   LYS A 211     -10.965   2.647  17.565  1.00 92.80           N
ATOM   3122  CA  LYS A 211      -9.859   1.830  17.095  1.00 92.80           C
ATOM   3123  C   LYS A 211     -10.404   0.691  16.230  1.00 92.80           C
ATOM   3124  O   LYS A 211      -9.952   0.493  15.103  1.00 92.80           O
ATOM   3125  HA  LYS A 211      -9.226   2.463  16.474  1.00 92.80           H
ATOM   3126  CB  LYS A 211      -9.007   1.354  18.273  1.00 92.80           C
ATOM   3127 1HB  LYS A 211      -8.594   2.215  18.800  1.00 92.80           H
ATOM   3128 2HB  LYS A 211      -9.632   0.816  18.985  1.00 92.80           H
ATOM   3129  CG  LYS A 211      -7.870   0.448  17.796  1.00 92.80           C
ATOM   3130 1HG  LYS A 211      -8.280  -0.493  17.430  1.00 92.80           H
ATOM   3131 2HG  LYS A 211      -7.352   0.917  16.960  1.00 92.80           H
ATOM   3132  CD  LYS A 211      -6.878   0.171  18.928  1.00 92.80           C
ATOM   3133 1HD  LYS A 211      -6.529   1.114  19.349  1.00 92.80           H
ATOM   3134 2HD  LYS A 211      -7.378  -0.370  19.731  1.00 92.80           H
ATOM   3135  CE  LYS A 211      -5.684  -0.641  18.424  1.00 92.80           C
ATOM   3136 1HE  LYS A 211      -6.014  -1.636  18.123  1.00 92.80           H
ATOM   3137 2HE  LYS A 211      -5.260  -0.165  17.540  1.00 92.80           H
ATOM   3138  NZ  LYS A 211      -4.651  -0.754  19.478  1.00 92.80           N
ATOM   3139 1HZ  LYS A 211      -3.788  -1.094  19.070  1.00 92.80           H
ATOM   3140 2HZ  LYS A 211      -4.493   0.157  19.894  1.00 92.80           H
ATOM   3141 3HZ  LYS A 211      -4.966  -1.402  20.192  1.00 92.80           H
ATOM   3142  HN  LYS A 211     -11.010   2.768  18.556  1.00 92.80           H
ATOM   3143  N   SER A 212     -11.366  -0.027  16.791  1.00 91.88           N
ATOM   3144  CA  SER A 212     -11.916  -1.193  16.121  1.00 91.88           C
ATOM   3145  C   SER A 212     -12.477  -0.795  14.754  1.00 91.88           C
ATOM   3146  O   SER A 212     -12.269  -1.498  13.766  1.00 91.88           O
ATOM   3147  HA  SER A 212     -11.079  -1.881  16.006  1.00 91.88           H
ATOM   3148  CB  SER A 212     -13.005  -1.853  16.970  1.00 91.88           C
ATOM   3149 1HB  SER A 212     -12.587  -2.142  17.934  1.00 91.88           H
ATOM   3150 2HB  SER A 212     -13.796  -1.131  17.169  1.00 91.88           H
ATOM   3151  OG  SER A 212     -13.559  -2.999  16.330  1.00 91.88           O
ATOM   3152  HG  SER A 212     -12.829  -3.628  16.063  1.00 91.88           H
ATOM   3153  HN  SER A 212     -11.768   0.177  17.683  1.00 91.88           H
ATOM   3154  N   ALA A 213     -13.177   0.329  14.741  1.00 92.91           N
ATOM   3155  CA  ALA A 213     -13.815   0.800  13.524  1.00 92.91           C
ATOM   3156  C   ALA A 213     -12.742   1.124  12.483  1.00 92.91           C
ATOM   3157  O   ALA A 213     -12.850   0.717  11.327  1.00 92.91           O
ATOM   3158  HA  ALA A 213     -14.444  -0.006  13.146  1.00 92.91           H
ATOM   3159  CB  ALA A 213     -14.699   2.007  13.844  1.00 92.91           C
ATOM   3160 1HB  ALA A 213     -15.463   1.716  14.565  1.00 92.91           H
ATOM   3161 2HB  ALA A 213     -14.087   2.804  14.265  1.00 92.91           H
ATOM   3162 3HB  ALA A 213     -15.178   2.359  12.930  1.00 92.91           H
ATOM   3163  HN  ALA A 213     -13.311   0.914  15.542  1.00 92.91           H
ATOM   3164  N   VAL A 214     -11.730   1.853  12.930  1.00 92.01           N
ATOM   3165  CA  VAL A 214     -10.674   2.296  12.035  1.00 92.01           C
ATOM   3166  C   VAL A 214      -9.965   1.076  11.446  1.00 92.01           C
ATOM   3167  O   VAL A 214      -9.649   1.051  10.257  1.00 92.01           O
ATOM   3168  HA  VAL A 214     -11.143   2.855  11.225  1.00 92.01           H
ATOM   3169  CB  VAL A 214      -9.724   3.241  12.775  1.00 92.01           C
ATOM   3170  HB  VAL A 214      -9.434   2.760  13.709  1.00 92.01           H
ATOM   3171  CG1 VAL A 214      -8.453   3.488  11.960  1.00 92.01           C
ATOM   3172 1HG1 VAL A 214      -7.941   2.542  11.788  1.00 92.01           H
ATOM   3173 2HG1 VAL A 214      -8.717   3.937  11.002  1.00 92.01           H
ATOM   3174 3HG1 VAL A 214      -7.796   4.163  12.508  1.00 92.01           H
ATOM   3175  CG2 VAL A 214     -10.420   4.559  13.120  1.00 92.01           C
ATOM   3176 1HG2 VAL A 214     -10.752   5.045  12.203  1.00 92.01           H
ATOM   3177 2HG2 VAL A 214     -11.281   4.359  13.758  1.00 92.01           H
ATOM   3178 3HG2 VAL A 214      -9.722   5.211  13.645  1.00 92.01           H
ATOM   3179  HN  VAL A 214     -11.624   2.139  13.882  1.00 92.01           H
ATOM   3180  N   LEU A 215      -9.735   0.093  12.304  1.00 92.37           N
ATOM   3181  CA  LEU A 215      -9.048  -1.118  11.888  1.00 92.37           C
ATOM   3182  C   LEU A 215      -9.909  -1.863  10.867  1.00 92.37           C
ATOM   3183  O   LEU A 215      -9.408  -2.317   9.840  1.00 92.37           O
ATOM   3184  HA  LEU A 215      -8.120  -0.817  11.403  1.00 92.37           H
ATOM   3185  CB  LEU A 215      -8.668  -1.964  13.106  1.00 92.37           C
ATOM   3186 1HB  LEU A 215      -9.404  -1.786  13.890  1.00 92.37           H
ATOM   3187 2HB  LEU A 215      -8.743  -3.016  12.830  1.00 92.37           H
ATOM   3188  CG  LEU A 215      -7.275  -1.715  13.687  1.00 92.37           C
ATOM   3189  HG  LEU A 215      -6.932  -0.738  13.346  1.00 92.37           H
ATOM   3190  CD1 LEU A 215      -7.318  -1.671  15.215  1.00 92.37           C
ATOM   3191 1HD1 LEU A 215      -7.979  -0.866  15.537  1.00 92.37           H
ATOM   3192 2HD1 LEU A 215      -7.691  -2.621  15.596  1.00 92.37           H
ATOM   3193 3HD1 LEU A 215      -6.315  -1.493  15.602  1.00 92.37           H
ATOM   3194  CD2 LEU A 215      -6.273  -2.751  13.171  1.00 92.37           C
ATOM   3195 1HD2 LEU A 215      -6.600  -3.749  13.463  1.00 92.37           H
ATOM   3196 2HD2 LEU A 215      -6.215  -2.690  12.085  1.00 92.37           H
ATOM   3197 3HD2 LEU A 215      -5.291  -2.551  13.600  1.00 92.37           H
ATOM   3198  HN  LEU A 215     -10.009   0.114  13.265  1.00 92.37           H
ATOM   3199  N   THR A 216     -11.192  -1.966  11.185  1.00 92.97           N
ATOM   3200  CA  THR A 216     -12.126  -2.656  10.311  1.00 92.97           C
ATOM   3201  C   THR A 216     -12.109  -2.033   8.914  1.00 92.97           C
ATOM   3202  O   THR A 216     -12.075  -2.747   7.913  1.00 92.97           O
ATOM   3203  HA  THR A 216     -11.797  -3.690  10.205  1.00 92.97           H
ATOM   3204  CB  THR A 216     -13.504  -2.624  10.974  1.00 92.97           C
ATOM   3205  HB  THR A 216     -13.858  -1.599  11.088  1.00 92.97           H
ATOM   3206  OG1 THR A 216     -13.323  -3.350  12.187  1.00 92.97           O
ATOM   3207  HG1 THR A 216     -13.211  -2.715  12.952  1.00 92.97           H
ATOM   3208  CG2 THR A 216     -14.544  -3.440  10.204  1.00 92.97           C
ATOM   3209 1HG2 THR A 216     -14.222  -4.480  10.149  1.00 92.97           H
ATOM   3210 2HG2 THR A 216     -14.647  -3.038   9.196  1.00 92.97           H
ATOM   3211 3HG2 THR A 216     -15.504  -3.383  10.717  1.00 92.97           H
ATOM   3212  HN  THR A 216     -11.593  -1.589  12.019  1.00 92.97           H
ATOM   3213  N   LEU A 217     -12.135  -0.708   8.891  1.00 90.61           N
ATOM   3214  CA  LEU A 217     -12.172   0.018   7.633  1.00 90.61           C
ATOM   3215  C   LEU A 217     -10.929  -0.330   6.812  1.00 90.61           C
ATOM   3216  O   LEU A 217     -11.009  -0.490   5.595  1.00 90.61           O
ATOM   3217  HA  LEU A 217     -13.052  -0.321   7.087  1.00 90.61           H
ATOM   3218  CB  LEU A 217     -12.343   1.517   7.885  1.00 90.61           C
ATOM   3219 1HB  LEU A 217     -13.205   1.660   8.537  1.00 90.61           H
ATOM   3220 2HB  LEU A 217     -11.470   1.876   8.428  1.00 90.61           H
ATOM   3221  CG  LEU A 217     -12.530   2.389   6.641  1.00 90.61           C
ATOM   3222  HG  LEU A 217     -11.734   2.151   5.935  1.00 90.61           H
ATOM   3223  CD1 LEU A 217     -13.858   2.077   5.948  1.00 90.61           C
ATOM   3224 1HD1 LEU A 217     -13.873   1.030   5.646  1.00 90.61           H
ATOM   3225 2HD1 LEU A 217     -14.681   2.269   6.636  1.00 90.61           H
ATOM   3226 3HD1 LEU A 217     -13.965   2.711   5.067  1.00 90.61           H
ATOM   3227  CD2 LEU A 217     -12.399   3.873   6.987  1.00 90.61           C
ATOM   3228 1HD2 LEU A 217     -13.158   4.144   7.721  1.00 90.61           H
ATOM   3229 2HD2 LEU A 217     -11.409   4.063   7.402  1.00 90.61           H
ATOM   3230 3HD2 LEU A 217     -12.536   4.470   6.086  1.00 90.61           H
ATOM   3231  HN  LEU A 217     -12.130  -0.135   9.710  1.00 90.61           H
ATOM   3232  N   LYS A 218      -9.808  -0.436   7.510  1.00 88.75           N
ATOM   3233  CA  LYS A 218      -8.543  -0.727   6.856  1.00 88.75           C
ATOM   3234  C   LYS A 218      -8.610  -2.119   6.224  1.00 88.75           C
ATOM   3235  O   LYS A 218      -8.153  -2.316   5.099  1.00 88.75           O
ATOM   3236  HA  LYS A 218      -8.410   0.007   6.061  1.00 88.75           H
ATOM   3237  CB  LYS A 218      -7.381  -0.551   7.835  1.00 88.75           C
ATOM   3238 1HB  LYS A 218      -7.622  -1.033   8.783  1.00 88.75           H
ATOM   3239 2HB  LYS A 218      -6.492  -1.046   7.443  1.00 88.75           H
ATOM   3240  CG  LYS A 218      -7.083   0.931   8.072  1.00 88.75           C
ATOM   3241 1HG  LYS A 218      -6.590   1.351   7.195  1.00 88.75           H
ATOM   3242 2HG  LYS A 218      -8.017   1.477   8.204  1.00 88.75           H
ATOM   3243  CD  LYS A 218      -6.195   1.122   9.303  1.00 88.75           C
ATOM   3244 1HD  LYS A 218      -6.687   0.701  10.179  1.00 88.75           H
ATOM   3245 2HD  LYS A 218      -5.260   0.577   9.169  1.00 88.75           H
ATOM   3246  CE  LYS A 218      -5.897   2.604   9.540  1.00 88.75           C
ATOM   3247 1HE  LYS A 218      -5.294   2.995   8.721  1.00 88.75           H
ATOM   3248 2HE  LYS A 218      -6.828   3.171   9.549  1.00 88.75           H
ATOM   3249  NZ  LYS A 218      -5.184   2.791  10.823  1.00 88.75           N
ATOM   3250 1HZ  LYS A 218      -4.983   3.775  10.957  1.00 88.75           H
ATOM   3251 2HZ  LYS A 218      -5.764   2.457  11.584  1.00 88.75           H
ATOM   3252 3HZ  LYS A 218      -4.315   2.268  10.805  1.00 88.75           H
ATOM   3253  HN  LYS A 218      -9.755  -0.326   8.503  1.00 88.75           H
ATOM   3254  N   VAL A 219      -9.182  -3.048   6.975  1.00 90.03           N
ATOM   3255  CA  VAL A 219      -9.235  -4.434   6.541  1.00 90.03           C
ATOM   3256  C   VAL A 219     -10.119  -4.540   5.296  1.00 90.03           C
ATOM   3257  O   VAL A 219      -9.749  -5.194   4.322  1.00 90.03           O
ATOM   3258  HA  VAL A 219      -8.221  -4.735   6.278  1.00 90.03           H
ATOM   3259  CB  VAL A 219      -9.711  -5.325   7.690  1.00 90.03           C
ATOM   3260  HB  VAL A 219     -10.625  -4.889   8.096  1.00 90.03           H
ATOM   3261  CG1 VAL A 219     -10.044  -6.732   7.191  1.00 90.03           C
ATOM   3262 1HG1 VAL A 219     -10.834  -6.675   6.443  1.00 90.03           H
ATOM   3263 2HG1 VAL A 219      -9.154  -7.180   6.748  1.00 90.03           H
ATOM   3264 3HG1 VAL A 219     -10.380  -7.345   8.028  1.00 90.03           H
ATOM   3265  CG2 VAL A 219      -8.674  -5.372   8.814  1.00 90.03           C
ATOM   3266 1HG2 VAL A 219      -7.737  -5.772   8.427  1.00 90.03           H
ATOM   3267 2HG2 VAL A 219      -8.508  -4.365   9.198  1.00 90.03           H
ATOM   3268 3HG2 VAL A 219      -9.038  -6.012   9.618  1.00 90.03           H
ATOM   3269  HN  VAL A 219      -9.604  -2.868   7.864  1.00 90.03           H
ATOM   3270  N   ILE A 220     -11.269  -3.888   5.369  1.00 89.23           N
ATOM   3271  CA  ILE A 220     -12.264  -4.005   4.317  1.00 89.23           C
ATOM   3272  C   ILE A 220     -11.714  -3.386   3.030  1.00 89.23           C
ATOM   3273  O   ILE A 220     -11.640  -4.052   1.999  1.00 89.23           O
ATOM   3274  HA  ILE A 220     -12.433  -5.068   4.143  1.00 89.23           H
ATOM   3275  CB  ILE A 220     -13.596  -3.403   4.768  1.00 89.23           C
ATOM   3276  HB  ILE A 220     -13.400  -2.416   5.187  1.00 89.23           H
ATOM   3277  CG1 ILE A 220     -14.231  -4.246   5.876  1.00 89.23           C
ATOM   3278 1HG1 ILE A 220     -14.500  -5.227   5.483  1.00 89.23           H
ATOM   3279 2HG1 ILE A 220     -13.506  -4.411   6.673  1.00 89.23           H
ATOM   3280  CG2 ILE A 220     -14.542  -3.211   3.581  1.00 89.23           C
ATOM   3281 1HG2 ILE A 220     -14.082  -2.538   2.856  1.00 89.23           H
ATOM   3282 2HG2 ILE A 220     -14.735  -4.175   3.111  1.00 89.23           H
ATOM   3283 3HG2 ILE A 220     -15.481  -2.781   3.931  1.00 89.23           H
ATOM   3284  CD1 ILE A 220     -15.475  -3.559   6.443  1.00 89.23           C
ATOM   3285 1HD1 ILE A 220     -15.197  -2.590   6.858  1.00 89.23           H
ATOM   3286 2HD1 ILE A 220     -16.207  -3.418   5.648  1.00 89.23           H
ATOM   3287 3HD1 ILE A 220     -15.906  -4.180   7.229  1.00 89.23           H
ATOM   3288  HN  ILE A 220     -11.526  -3.289   6.128  1.00 89.23           H
ATOM   3289  N   LEU A 221     -11.343  -2.118   3.133  1.00 84.65           N
ATOM   3290  CA  LEU A 221     -11.024  -1.334   1.952  1.00 84.65           C
ATOM   3291  C   LEU A 221      -9.584  -1.624   1.525  1.00 84.65           C
ATOM   3292  O   LEU A 221      -9.227  -1.434   0.364  1.00 84.65           O
ATOM   3293  HA  LEU A 221     -11.693  -1.658   1.154  1.00 84.65           H
ATOM   3294  CB  LEU A 221     -11.305   0.149   2.203  1.00 84.65           C
ATOM   3295 1HB  LEU A 221     -10.737   0.463   3.079  1.00 84.65           H
ATOM   3296 2HB  LEU A 221     -10.923   0.719   1.356  1.00 84.65           H
ATOM   3297  CG  LEU A 221     -12.772   0.528   2.417  1.00 84.65           C
ATOM   3298  HG  LEU A 221     -13.128   0.018   3.312  1.00 84.65           H
ATOM   3299  CD1 LEU A 221     -12.920   2.031   2.664  1.00 84.65           C
ATOM   3300 1HD1 LEU A 221     -12.353   2.311   3.552  1.00 84.65           H
ATOM   3301 2HD1 LEU A 221     -12.539   2.579   1.802  1.00 84.65           H
ATOM   3302 3HD1 LEU A 221     -13.972   2.272   2.813  1.00 84.65           H
ATOM   3303  CD2 LEU A 221     -13.637   0.051   1.250  1.00 84.65           C
ATOM   3304 1HD2 LEU A 221     -13.289   0.512   0.326  1.00 84.65           H
ATOM   3305 2HD2 LEU A 221     -13.565  -1.034   1.164  1.00 84.65           H
ATOM   3306 3HD2 LEU A 221     -14.675   0.333   1.428  1.00 84.65           H
ATOM   3307  HN  LEU A 221     -11.258  -1.629   4.001  1.00 84.65           H
ATOM   3308  N   GLY A 222      -8.796  -2.079   2.488  1.00 79.05           N
ATOM   3309  CA  GLY A 222      -7.371  -2.257   2.267  1.00 79.05           C
ATOM   3310  C   GLY A 222      -7.093  -3.552   1.501  1.00 79.05           C
ATOM   3311  O   GLY A 222      -6.107  -3.645   0.770  1.00 79.05           O
ATOM   3312 1HA  GLY A 222      -6.977  -1.408   1.709  1.00 79.05           H
ATOM   3313 2HA  GLY A 222      -6.850  -2.278   3.224  1.00 79.05           H
ATOM   3314  HN  GLY A 222      -9.115  -2.323   3.404  1.00 79.05           H
ATOM   3315  N   PHE A 223      -7.979  -4.518   1.693  1.00 80.13           N
ATOM   3316  CA  PHE A 223      -7.718  -5.873   1.239  1.00 80.13           C
ATOM   3317  C   PHE A 223      -8.953  -6.472   0.563  1.00 80.13           C
ATOM   3318  O   PHE A 223      -8.924  -6.786  -0.626  1.00 80.13           O
ATOM   3319  HA  PHE A 223      -6.901  -5.822   0.519  1.00 80.13           H
ATOM   3320  CB  PHE A 223      -7.378  -6.703   2.479  1.00 80.13           C
ATOM   3321 1HB  PHE A 223      -6.535  -6.240   2.993  1.00 80.13           H
ATOM   3322 2HB  PHE A 223      -8.224  -6.674   3.166  1.00 80.13           H
ATOM   3323  CG  PHE A 223      -7.034  -8.162   2.176  1.00 80.13           C
ATOM   3324  CD1 PHE A 223      -7.883  -9.154   2.556  1.00 80.13           C
ATOM   3325  HD1 PHE A 223      -8.810  -8.909   3.075  1.00 80.13           H
ATOM   3326  CD2 PHE A 223      -5.878  -8.468   1.528  1.00 80.13           C
ATOM   3327  HD2 PHE A 223      -5.197  -7.673   1.224  1.00 80.13           H
ATOM   3328  CE1 PHE A 223      -7.564 -10.509   2.274  1.00 80.13           C
ATOM   3329  HE1 PHE A 223      -8.245 -11.304   2.579  1.00 80.13           H
ATOM   3330  CE2 PHE A 223      -5.559  -9.823   1.246  1.00 80.13           C
ATOM   3331  HE2 PHE A 223      -4.632 -10.068   0.727  1.00 80.13           H
ATOM   3332  CZ  PHE A 223      -6.408 -10.814   1.626  1.00 80.13           C
ATOM   3333  HZ  PHE A 223      -6.163 -11.854   1.410  1.00 80.13           H
ATOM   3334  HN  PHE A 223      -8.859  -4.386   2.149  1.00 80.13           H
ATOM   3335  N   PHE A 224     -10.010  -6.611   1.350  1.00 85.76           N
ATOM   3336  CA  PHE A 224     -11.137  -7.437   0.950  1.00 85.76           C
ATOM   3337  C   PHE A 224     -11.755  -6.928  -0.354  1.00 85.76           C
ATOM   3338  O   PHE A 224     -11.868  -7.675  -1.324  1.00 85.76           O
ATOM   3339  HA  PHE A 224     -10.760  -8.449   0.801  1.00 85.76           H
ATOM   3340  CB  PHE A 224     -12.180  -7.341   2.066  1.00 85.76           C
ATOM   3341 1HB  PHE A 224     -12.099  -6.364   2.542  1.00 85.76           H
ATOM   3342 2HB  PHE A 224     -13.175  -7.399   1.625  1.00 85.76           H
ATOM   3343  CG  PHE A 224     -12.048  -8.426   3.136  1.00 85.76           C
ATOM   3344  CD1 PHE A 224     -12.610  -9.649   2.938  1.00 85.76           C
ATOM   3345  HD1 PHE A 224     -13.154  -9.855   2.017  1.00 85.76           H
ATOM   3346  CD2 PHE A 224     -11.368  -8.168   4.286  1.00 85.76           C
ATOM   3347  HD2 PHE A 224     -10.918  -7.189   4.445  1.00 85.76           H
ATOM   3348  CE1 PHE A 224     -12.487 -10.656   3.932  1.00 85.76           C
ATOM   3349  HE1 PHE A 224     -12.938 -11.636   3.773  1.00 85.76           H
ATOM   3350  CE2 PHE A 224     -11.245  -9.176   5.279  1.00 85.76           C
ATOM   3351  HE2 PHE A 224     -10.701  -8.969   6.201  1.00 85.76           H
ATOM   3352  CZ  PHE A 224     -11.807 -10.398   5.081  1.00 85.76           C
ATOM   3353  HZ  PHE A 224     -11.713 -11.171   5.844  1.00 85.76           H
ATOM   3354  HN  PHE A 224     -10.103  -6.173   2.244  1.00 85.76           H
ATOM   3355  N   LEU A 225     -12.137  -5.660  -0.335  1.00 83.08           N
ATOM   3356  CA  LEU A 225     -12.804  -5.062  -1.479  1.00 83.08           C
ATOM   3357  C   LEU A 225     -11.917  -5.214  -2.717  1.00 83.08           C
ATOM   3358  O   LEU A 225     -12.356  -5.743  -3.737  1.00 83.08           O
ATOM   3359  HA  LEU A 225     -13.727  -5.616  -1.645  1.00 83.08           H
ATOM   3360  CB  LEU A 225     -13.193  -3.613  -1.176  1.00 83.08           C
ATOM   3361 1HB  LEU A 225     -13.960  -3.618  -0.401  1.00 83.08           H
ATOM   3362 2HB  LEU A 225     -12.323  -3.104  -0.760  1.00 83.08           H
ATOM   3363  CG  LEU A 225     -13.709  -2.795  -2.361  1.00 83.08           C
ATOM   3364  HG  LEU A 225     -13.020  -2.930  -3.195  1.00 83.08           H
ATOM   3365  CD1 LEU A 225     -15.078  -3.300  -2.820  1.00 83.08           C
ATOM   3366 1HD1 LEU A 225     -14.998  -4.344  -3.125  1.00 83.08           H
ATOM   3367 2HD1 LEU A 225     -15.791  -3.215  -2.000  1.00 83.08           H
ATOM   3368 3HD1 LEU A 225     -15.422  -2.702  -3.664  1.00 83.08           H
ATOM   3369  CD2 LEU A 225     -13.731  -1.302  -2.029  1.00 83.08           C
ATOM   3370 1HD2 LEU A 225     -14.384  -1.129  -1.174  1.00 83.08           H
ATOM   3371 2HD2 LEU A 225     -12.721  -0.969  -1.788  1.00 83.08           H
ATOM   3372 3HD2 LEU A 225     -14.102  -0.744  -2.889  1.00 83.08           H
ATOM   3373  HN  LEU A 225     -11.999  -5.045   0.442  1.00 83.08           H
ATOM   3374  N   PRO A 226     -10.660  -4.755  -2.651  1.00 76.55           N
ATOM   3375  CA  PRO A 226      -9.740  -4.910  -3.780  1.00 76.55           C
ATOM   3376  C   PRO A 226      -9.646  -6.351  -4.254  1.00 76.55           C
ATOM   3377  O   PRO A 226      -9.738  -6.622  -5.451  1.00 76.55           O
ATOM   3378  HA  PRO A 226     -10.107  -4.350  -4.641  1.00 76.55           H
ATOM   3379  CB  PRO A 226      -8.404  -4.404  -3.232  1.00 76.55           C
ATOM   3380 1HB  PRO A 226      -7.812  -5.215  -2.808  1.00 76.55           H
ATOM   3381 2HB  PRO A 226      -7.799  -3.943  -4.012  1.00 76.55           H
ATOM   3382  CG  PRO A 226      -8.819  -3.394  -2.168  1.00 76.55           C
ATOM   3383 1HG  PRO A 226      -8.018  -3.208  -1.453  1.00 76.55           H
ATOM   3384 2HG  PRO A 226      -9.072  -2.428  -2.605  1.00 76.55           H
ATOM   3385  CD  PRO A 226     -10.021  -4.060  -1.519  1.00 76.55           C
ATOM   3386 1HD  PRO A 226      -9.724  -4.758  -0.737  1.00 76.55           H
ATOM   3387 2HD  PRO A 226     -10.686  -3.331  -1.055  1.00 76.55           H
ATOM   3388  N   PHE A 227      -9.464  -7.246  -3.294  1.00 82.61           N
ATOM   3389  CA  PHE A 227      -9.250  -8.648  -3.608  1.00 82.61           C
ATOM   3390  C   PHE A 227     -10.429  -9.218  -4.400  1.00 82.61           C
ATOM   3391  O   PHE A 227     -10.235  -9.943  -5.374  1.00 82.61           O
ATOM   3392  HA  PHE A 227      -8.345  -8.710  -4.213  1.00 82.61           H
ATOM   3393  CB  PHE A 227      -9.138  -9.393  -2.277  1.00 82.61           C
ATOM   3394 1HB  PHE A 227      -8.295  -8.989  -1.716  1.00 82.61           H
ATOM   3395 2HB  PHE A 227     -10.034  -9.200  -1.687  1.00 82.61           H
ATOM   3396  CG  PHE A 227      -8.957 -10.905  -2.423  1.00 82.61           C
ATOM   3397  CD1 PHE A 227     -10.010 -11.739  -2.214  1.00 82.61           C
ATOM   3398  HD1 PHE A 227     -10.984 -11.331  -1.943  1.00 82.61           H
ATOM   3399  CD2 PHE A 227      -7.742 -11.415  -2.761  1.00 82.61           C
ATOM   3400  HD2 PHE A 227      -6.898 -10.747  -2.928  1.00 82.61           H
ATOM   3401  CE1 PHE A 227      -9.842 -13.143  -2.349  1.00 82.61           C
ATOM   3402  HE1 PHE A 227     -10.687 -13.811  -2.182  1.00 82.61           H
ATOM   3403  CE2 PHE A 227      -7.574 -12.819  -2.897  1.00 82.61           C
ATOM   3404  HE2 PHE A 227      -6.601 -13.227  -3.168  1.00 82.61           H
ATOM   3405  CZ  PHE A 227      -8.628 -13.653  -2.688  1.00 82.61           C
ATOM   3406  HZ  PHE A 227      -8.499 -14.730  -2.792  1.00 82.61           H
ATOM   3407  HN  PHE A 227      -9.461  -7.026  -2.318  1.00 82.61           H
ATOM   3408  N   VAL A 228     -11.626  -8.869  -3.951  1.00 84.63           N
ATOM   3409  CA  VAL A 228     -12.836  -9.343  -4.601  1.00 84.63           C
ATOM   3410  C   VAL A 228     -12.842  -8.879  -6.059  1.00 84.63           C
ATOM   3411  O   VAL A 228     -13.096  -9.671  -6.965  1.00 84.63           O
ATOM   3412  HA  VAL A 228     -12.817 -10.432  -4.580  1.00 84.63           H
ATOM   3413  CB  VAL A 228     -14.067  -8.875  -3.821  1.00 84.63           C
ATOM   3414  HB  VAL A 228     -13.972  -7.802  -3.656  1.00 84.63           H
ATOM   3415  CG1 VAL A 228     -15.348  -9.117  -4.621  1.00 84.63           C
ATOM   3416 1HG1 VAL A 228     -15.299  -8.565  -5.560  1.00 84.63           H
ATOM   3417 2HG1 VAL A 228     -15.450 -10.182  -4.830  1.00 84.63           H
ATOM   3418 3HG1 VAL A 228     -16.207  -8.776  -4.043  1.00 84.63           H
ATOM   3419  CG2 VAL A 228     -14.139  -9.556  -2.452  1.00 84.63           C
ATOM   3420 1HG2 VAL A 228     -14.199 -10.636  -2.586  1.00 84.63           H
ATOM   3421 2HG2 VAL A 228     -13.246  -9.311  -1.877  1.00 84.63           H
ATOM   3422 3HG2 VAL A 228     -15.022  -9.206  -1.918  1.00 84.63           H
ATOM   3423  HN  VAL A 228     -11.776  -8.276  -3.160  1.00 84.63           H
ATOM   3424  N   VAL A 229     -12.557  -7.597  -6.240  1.00 78.55           N
ATOM   3425  CA  VAL A 229     -12.669  -6.984  -7.552  1.00 78.55           C
ATOM   3426  C   VAL A 229     -11.630  -7.602  -8.490  1.00 78.55           C
ATOM   3427  O   VAL A 229     -11.936  -7.926  -9.636  1.00 78.55           O
ATOM   3428  HA  VAL A 229     -13.664  -7.208  -7.936  1.00 78.55           H
ATOM   3429  CB  VAL A 229     -12.538  -5.464  -7.433  1.00 78.55           C
ATOM   3430  HB  VAL A 229     -11.548  -5.244  -7.034  1.00 78.55           H
ATOM   3431  CG1 VAL A 229     -12.653  -4.795  -8.804  1.00 78.55           C
ATOM   3432 1HG1 VAL A 229     -11.861  -5.164  -9.456  1.00 78.55           H
ATOM   3433 2HG1 VAL A 229     -13.623  -5.028  -9.242  1.00 78.55           H
ATOM   3434 3HG1 VAL A 229     -12.556  -3.715  -8.690  1.00 78.55           H
ATOM   3435  CG2 VAL A 229     -13.573  -4.900  -6.458  1.00 78.55           C
ATOM   3436 1HG2 VAL A 229     -14.575  -5.137  -6.815  1.00 78.55           H
ATOM   3437 2HG2 VAL A 229     -13.424  -5.342  -5.473  1.00 78.55           H
ATOM   3438 3HG2 VAL A 229     -13.458  -3.818  -6.392  1.00 78.55           H
ATOM   3439  HN  VAL A 229     -12.256  -6.983  -5.511  1.00 78.55           H
ATOM   3440  N   MET A 230     -10.421  -7.747  -7.967  1.00 79.29           N
ATOM   3441  CA  MET A 230      -9.333  -8.317  -8.744  1.00 79.29           C
ATOM   3442  C   MET A 230      -9.657  -9.750  -9.172  1.00 79.29           C
ATOM   3443  O   MET A 230      -9.448 -10.120 -10.326  1.00 79.29           O
ATOM   3444  HA  MET A 230      -9.236  -7.681  -9.624  1.00 79.29           H
ATOM   3445  CB  MET A 230      -8.051  -8.312  -7.908  1.00 79.29           C
ATOM   3446 1HB  MET A 230      -8.281  -8.595  -6.881  1.00 79.29           H
ATOM   3447 2HB  MET A 230      -7.357  -9.057  -8.297  1.00 79.29           H
ATOM   3448  CG  MET A 230      -7.391  -6.932  -7.928  1.00 79.29           C
ATOM   3449 1HG  MET A 230      -7.248  -6.602  -8.957  1.00 79.29           H
ATOM   3450 2HG  MET A 230      -8.041  -6.201  -7.446  1.00 79.29           H
ATOM   3451  SD  MET A 230      -5.818  -6.996  -7.085  1.00 79.29           S
ATOM   3452  CE  MET A 230      -6.376  -7.234  -5.406  1.00 79.29           C
ATOM   3453 1HE  MET A 230      -7.004  -6.394  -5.109  1.00 79.29           H
ATOM   3454 2HE  MET A 230      -6.951  -8.158  -5.342  1.00 79.29           H
ATOM   3455 3HE  MET A 230      -5.514  -7.296  -4.742  1.00 79.29           H
ATOM   3456  HN  MET A 230     -10.180  -7.484  -7.033  1.00 79.29           H
ATOM   3457  N   ALA A 231     -10.164 -10.518  -8.218  1.00 81.71           N
ATOM   3458  CA  ALA A 231     -10.491 -11.911  -8.474  1.00 81.71           C
ATOM   3459  C   ALA A 231     -11.514 -11.989  -9.609  1.00 81.71           C
ATOM   3460  O   ALA A 231     -11.390 -12.823 -10.505  1.00 81.71           O
ATOM   3461  HA  ALA A 231      -9.576 -12.415  -8.785  1.00 81.71           H
ATOM   3462  CB  ALA A 231     -10.999 -12.561  -7.185  1.00 81.71           C
ATOM   3463 1HB  ALA A 231     -10.225 -12.505  -6.420  1.00 81.71           H
ATOM   3464 2HB  ALA A 231     -11.890 -12.036  -6.840  1.00 81.71           H
ATOM   3465 3HB  ALA A 231     -11.245 -13.605  -7.378  1.00 81.71           H
ATOM   3466  HN  ALA A 231     -10.350 -10.205  -7.287  1.00 81.71           H
ATOM   3467  N   CYS A 232     -12.503 -11.110  -9.534  1.00 80.48           N
ATOM   3468  CA  CYS A 232     -13.552 -11.076 -10.539  1.00 80.48           C
ATOM   3469  C   CYS A 232     -12.921 -10.694 -11.879  1.00 80.48           C
ATOM   3470  O   CYS A 232     -13.159 -11.350 -12.891  1.00 80.48           O
ATOM   3471  HA  CYS A 232     -13.976 -12.080 -10.583  1.00 80.48           H
ATOM   3472  CB  CYS A 232     -14.681 -10.121 -10.146  1.00 80.48           C
ATOM   3473 1HB  CYS A 232     -14.271  -9.141  -9.903  1.00 80.48           H
ATOM   3474 2HB  CYS A 232     -15.361  -9.983 -10.986  1.00 80.48           H
ATOM   3475  SG  CYS A 232     -15.593 -10.789  -8.707  1.00 80.48           S
ATOM   3476  HG  CYS A 232     -16.413  -9.751  -8.568  1.00 80.48           H
ATOM   3477  HN  CYS A 232     -12.593 -10.432  -8.805  1.00 80.48           H
ATOM   3478  N   CYS A 233     -12.129  -9.632 -11.842  1.00 74.27           N
ATOM   3479  CA  CYS A 233     -11.584  -9.062 -13.063  1.00 74.27           C
ATOM   3480  C   CYS A 233     -10.779 -10.147 -13.781  1.00 74.27           C
ATOM   3481  O   CYS A 233     -10.977 -10.386 -14.972  1.00 74.27           O
ATOM   3482  HA  CYS A 233     -12.434  -8.747 -13.667  1.00 74.27           H
ATOM   3483  CB  CYS A 233     -10.740  -7.818 -12.779  1.00 74.27           C
ATOM   3484 1HB  CYS A 233     -10.042  -8.020 -11.966  1.00 74.27           H
ATOM   3485 2HB  CYS A 233     -10.144  -7.565 -13.655  1.00 74.27           H
ATOM   3486  SG  CYS A 233     -11.825  -6.414 -12.334  1.00 74.27           S
ATOM   3487  HG  CYS A 233     -12.142  -6.860 -11.122  1.00 74.27           H
ATOM   3488  HN  CYS A 233     -11.859  -9.165 -11.000  1.00 74.27           H
ATOM   3489  N   TYR A 234      -9.887 -10.774 -13.028  1.00 77.00           N
ATOM   3490  CA  TYR A 234      -8.937 -11.705 -13.612  1.00 77.00           C
ATOM   3491  C   TYR A 234      -9.626 -13.007 -14.023  1.00 77.00           C
ATOM   3492  O   TYR A 234      -9.226 -13.646 -14.995  1.00 77.00           O
ATOM   3493  HA  TYR A 234      -8.506 -11.236 -14.497  1.00 77.00           H
ATOM   3494  CB  TYR A 234      -7.914 -12.008 -12.515  1.00 77.00           C
ATOM   3495 1HB  TYR A 234      -8.439 -12.131 -11.567  1.00 77.00           H
ATOM   3496 2HB  TYR A 234      -7.429 -12.958 -12.736  1.00 77.00           H
ATOM   3497  CG  TYR A 234      -6.841 -10.930 -12.350  1.00 77.00           C
ATOM   3498  CD1 TYR A 234      -6.084 -10.538 -13.435  1.00 77.00           C
ATOM   3499  HD1 TYR A 234      -6.250 -10.997 -14.409  1.00 77.00           H
ATOM   3500  CD2 TYR A 234      -6.631 -10.349 -11.115  1.00 77.00           C
ATOM   3501  HD2 TYR A 234      -7.229 -10.658 -10.258  1.00 77.00           H
ATOM   3502  CE1 TYR A 234      -5.074  -9.524 -13.279  1.00 77.00           C
ATOM   3503  HE1 TYR A 234      -4.469  -9.205 -14.128  1.00 77.00           H
ATOM   3504  CE2 TYR A 234      -5.621  -9.335 -10.960  1.00 77.00           C
ATOM   3505  HE2 TYR A 234      -5.444  -8.868  -9.991  1.00 77.00           H
ATOM   3506  CZ  TYR A 234      -4.892  -8.972 -12.050  1.00 77.00           C
ATOM   3507  OH  TYR A 234      -3.938  -8.014 -11.903  1.00 77.00           O
ATOM   3508  HH  TYR A 234      -3.970  -7.639 -10.976  1.00 77.00           H
ATOM   3509  HN  TYR A 234      -9.809 -10.655 -12.038  1.00 77.00           H
ATOM   3510  N   THR A 235     -10.651 -13.362 -13.262  1.00 81.45           N
ATOM   3511  CA  THR A 235     -11.477 -14.508 -13.606  1.00 81.45           C
ATOM   3512  C   THR A 235     -12.034 -14.358 -15.023  1.00 81.45           C
ATOM   3513  O   THR A 235     -11.970 -15.291 -15.821  1.00 81.45           O
ATOM   3514  HA  THR A 235     -10.849 -15.398 -13.602  1.00 81.45           H
ATOM   3515  CB  THR A 235     -12.564 -14.645 -12.537  1.00 81.45           C
ATOM   3516  HB  THR A 235     -13.152 -13.730 -12.461  1.00 81.45           H
ATOM   3517  OG1 THR A 235     -11.850 -15.017 -11.362  1.00 81.45           O
ATOM   3518  HG1 THR A 235     -11.596 -14.200 -10.843  1.00 81.45           H
ATOM   3519  CG2 THR A 235     -13.495 -15.830 -12.798  1.00 81.45           C
ATOM   3520 1HG2 THR A 235     -12.916 -16.753 -12.808  1.00 81.45           H
ATOM   3521 2HG2 THR A 235     -13.987 -15.700 -13.763  1.00 81.45           H
ATOM   3522 3HG2 THR A 235     -14.248 -15.881 -12.011  1.00 81.45           H
ATOM   3523  HN  THR A 235     -10.920 -12.884 -12.426  1.00 81.45           H
ATOM   3524  N   ILE A 236     -12.568 -13.175 -15.293  1.00 77.50           N
ATOM   3525  CA  ILE A 236     -13.178 -12.907 -16.584  1.00 77.50           C
ATOM   3526  C   ILE A 236     -12.088 -12.854 -17.657  1.00 77.50           C
ATOM   3527  O   ILE A 236     -12.251 -13.414 -18.740  1.00 77.50           O
ATOM   3528  HA  ILE A 236     -13.845 -13.739 -16.809  1.00 77.50           H
ATOM   3529  CB  ILE A 236     -14.037 -11.642 -16.517  1.00 77.50           C
ATOM   3530  HB  ILE A 236     -13.407 -10.818 -16.185  1.00 77.50           H
ATOM   3531  CG1 ILE A 236     -15.160 -11.796 -15.489  1.00 77.50           C
ATOM   3532 1HG1 ILE A 236     -15.919 -12.477 -15.873  1.00 77.50           H
ATOM   3533 2HG1 ILE A 236     -14.763 -12.242 -14.577  1.00 77.50           H
ATOM   3534  CG2 ILE A 236     -14.575 -11.272 -17.901  1.00 77.50           C
ATOM   3535 1HG2 ILE A 236     -13.740 -11.092 -18.579  1.00 77.50           H
ATOM   3536 2HG2 ILE A 236     -15.185 -12.089 -18.285  1.00 77.50           H
ATOM   3537 3HG2 ILE A 236     -15.182 -10.370 -17.825  1.00 77.50           H
ATOM   3538  CD1 ILE A 236     -15.796 -10.442 -15.166  1.00 77.50           C
ATOM   3539 1HD1 ILE A 236     -15.039  -9.772 -14.760  1.00 77.50           H
ATOM   3540 2HD1 ILE A 236     -16.213 -10.011 -16.076  1.00 77.50           H
ATOM   3541 3HD1 ILE A 236     -16.591 -10.580 -14.433  1.00 77.50           H
ATOM   3542  HN  ILE A 236     -12.588 -12.411 -14.648  1.00 77.50           H
ATOM   3543  N   ILE A 237     -11.002 -12.176 -17.318  1.00 74.97           N
ATOM   3544  CA  ILE A 237      -9.907 -11.999 -18.258  1.00 74.97           C
ATOM   3545  C   ILE A 237      -9.411 -13.371 -18.720  1.00 74.97           C
ATOM   3546  O   ILE A 237      -9.250 -13.605 -19.917  1.00 74.97           O
ATOM   3547  HA  ILE A 237     -10.302 -11.465 -19.122  1.00 74.97           H
ATOM   3548  CB  ILE A 237      -8.812 -11.124 -17.646  1.00 74.97           C
ATOM   3549  HB  ILE A 237      -8.656 -11.443 -16.615  1.00 74.97           H
ATOM   3550  CG1 ILE A 237      -9.242  -9.656 -17.604  1.00 74.97           C
ATOM   3551 1HG1 ILE A 237      -9.266  -9.251 -18.615  1.00 74.97           H
ATOM   3552 2HG1 ILE A 237     -10.255  -9.582 -17.207  1.00 74.97           H
ATOM   3553  CG2 ILE A 237      -7.484 -11.311 -18.383  1.00 74.97           C
ATOM   3554 1HG2 ILE A 237      -7.176 -12.354 -18.316  1.00 74.97           H
ATOM   3555 2HG2 ILE A 237      -7.608 -11.035 -19.430  1.00 74.97           H
ATOM   3556 3HG2 ILE A 237      -6.723 -10.677 -17.927  1.00 74.97           H
ATOM   3557  CD1 ILE A 237      -8.288  -8.829 -16.740  1.00 74.97           C
ATOM   3558 1HD1 ILE A 237      -8.285  -9.222 -15.723  1.00 74.97           H
ATOM   3559 2HD1 ILE A 237      -7.281  -8.887 -17.154  1.00 74.97           H
ATOM   3560 3HD1 ILE A 237      -8.617  -7.790 -16.727  1.00 74.97           H
ATOM   3561  HN  ILE A 237     -10.863 -11.752 -16.423  1.00 74.97           H
ATOM   3562  N   ILE A 238      -9.184 -14.241 -17.748  1.00 76.39           N
ATOM   3563  CA  ILE A 238      -8.652 -15.562 -18.035  1.00 76.39           C
ATOM   3564  C   ILE A 238      -9.603 -16.294 -18.986  1.00 76.39           C
ATOM   3565  O   ILE A 238      -9.163 -16.925 -19.945  1.00 76.39           O
ATOM   3566  HA  ILE A 238      -7.696 -15.427 -18.541  1.00 76.39           H
ATOM   3567  CB  ILE A 238      -8.375 -16.323 -16.737  1.00 76.39           C
ATOM   3568  HB  ILE A 238      -9.215 -16.163 -16.061  1.00 76.39           H
ATOM   3569  CG1 ILE A 238      -7.125 -15.781 -16.040  1.00 76.39           C
ATOM   3570 1HG1 ILE A 238      -6.237 -16.078 -16.597  1.00 76.39           H
ATOM   3571 2HG1 ILE A 238      -7.150 -14.691 -16.038  1.00 76.39           H
ATOM   3572  CG2 ILE A 238      -8.281 -17.828 -16.993  1.00 76.39           C
ATOM   3573 1HG2 ILE A 238      -9.222 -18.185 -17.412  1.00 76.39           H
ATOM   3574 2HG2 ILE A 238      -7.471 -18.028 -17.694  1.00 76.39           H
ATOM   3575 3HG2 ILE A 238      -8.084 -18.345 -16.053  1.00 76.39           H
ATOM   3576  CD1 ILE A 238      -7.031 -16.298 -14.604  1.00 76.39           C
ATOM   3577 1HD1 ILE A 238      -7.909 -15.978 -14.044  1.00 76.39           H
ATOM   3578 2HD1 ILE A 238      -6.982 -17.387 -14.612  1.00 76.39           H
ATOM   3579 3HD1 ILE A 238      -6.133 -15.897 -14.132  1.00 76.39           H
ATOM   3580  HN  ILE A 238      -9.356 -14.056 -16.780  1.00 76.39           H
ATOM   3581  N   HIS A 239     -10.888 -16.185 -18.685  1.00 81.49           N
ATOM   3582  CA  HIS A 239     -11.901 -16.872 -19.469  1.00 81.49           C
ATOM   3583  C   HIS A 239     -11.841 -16.391 -20.920  1.00 81.49           C
ATOM   3584  O   HIS A 239     -11.870 -17.199 -21.847  1.00 81.49           O
ATOM   3585  HA  HIS A 239     -11.655 -17.933 -19.436  1.00 81.49           H
ATOM   3586  CB  HIS A 239     -13.286 -16.694 -18.842  1.00 81.49           C
ATOM   3587 1HB  HIS A 239     -13.240 -16.993 -17.795  1.00 81.49           H
ATOM   3588 2HB  HIS A 239     -13.549 -15.637 -18.861  1.00 81.49           H
ATOM   3589  CG  HIS A 239     -14.376 -17.482 -19.529  1.00 81.49           C
ATOM   3590  ND1 HIS A 239     -15.211 -16.930 -20.485  1.00 81.49           N
ATOM   3591  HD1 HIS A 239     -15.182 -15.986 -20.811  1.00 81.49           H
ATOM   3592  CD2 HIS A 239     -14.758 -18.784 -19.389  1.00 81.49           C
ATOM   3593  HD2 HIS A 239     -14.307 -19.511 -18.714  1.00 81.49           H
ATOM   3594  CE1 HIS A 239     -16.054 -17.867 -20.894  1.00 81.49           C
ATOM   3595  HE1 HIS A 239     -16.836 -17.742 -21.643  1.00 81.49           H
ATOM   3596  NE2 HIS A 239     -15.772 -19.015 -20.213  1.00 81.49           N
ATOM   3597  HN  HIS A 239     -11.241 -15.640 -17.924  1.00 81.49           H
ATOM   3598  N   THR A 240     -11.758 -15.077 -21.071  1.00 74.31           N
ATOM   3599  CA  THR A 240     -11.736 -14.476 -22.394  1.00 74.31           C
ATOM   3600  C   THR A 240     -10.461 -14.874 -23.140  1.00 74.31           C
ATOM   3601  O   THR A 240     -10.498 -15.145 -24.339  1.00 74.31           O
ATOM   3602  HA  THR A 240     -12.577 -14.871 -22.965  1.00 74.31           H
ATOM   3603  CB  THR A 240     -11.897 -12.964 -22.229  1.00 74.31           C
ATOM   3604  HB  THR A 240     -11.009 -12.526 -21.772  1.00 74.31           H
ATOM   3605  OG1 THR A 240     -13.105 -12.822 -21.487  1.00 74.31           O
ATOM   3606  HG1 THR A 240     -12.904 -12.802 -20.508  1.00 74.31           H
ATOM   3607  CG2 THR A 240     -12.189 -12.258 -23.555  1.00 74.31           C
ATOM   3608 1HG2 THR A 240     -13.113 -12.649 -23.979  1.00 74.31           H
ATOM   3609 2HG2 THR A 240     -11.367 -12.435 -24.249  1.00 74.31           H
ATOM   3610 3HG2 THR A 240     -12.293 -11.187 -23.381  1.00 74.31           H
ATOM   3611  HN  THR A 240     -11.706 -14.429 -20.312  1.00 74.31           H
ATOM   3612  N   LEU A 241      -9.363 -14.897 -22.399  1.00 74.68           N
ATOM   3613  CA  LEU A 241      -8.067 -15.183 -22.990  1.00 74.68           C
ATOM   3614  C   LEU A 241      -8.051 -16.626 -23.500  1.00 74.68           C
ATOM   3615  O   LEU A 241      -7.468 -16.912 -24.544  1.00 74.68           O
ATOM   3616  HA  LEU A 241      -7.941 -14.515 -23.842  1.00 74.68           H
ATOM   3617  CB  LEU A 241      -6.944 -14.869 -21.999  1.00 74.68           C
ATOM   3618 1HB  LEU A 241      -7.236 -15.245 -21.019  1.00 74.68           H
ATOM   3619 2HB  LEU A 241      -6.055 -15.421 -22.301  1.00 74.68           H
ATOM   3620  CG  LEU A 241      -6.570 -13.392 -21.857  1.00 74.68           C
ATOM   3621  HG  LEU A 241      -7.458 -12.842 -21.547  1.00 74.68           H
ATOM   3622  CD1 LEU A 241      -5.514 -13.197 -20.766  1.00 74.68           C
ATOM   3623 1HD1 LEU A 241      -5.907 -13.551 -19.813  1.00 74.68           H
ATOM   3624 2HD1 LEU A 241      -4.618 -13.762 -21.022  1.00 74.68           H
ATOM   3625 3HD1 LEU A 241      -5.266 -12.139 -20.686  1.00 74.68           H
ATOM   3626  CD2 LEU A 241      -6.122 -12.808 -23.198  1.00 74.68           C
ATOM   3627 1HD2 LEU A 241      -5.252 -13.356 -23.561  1.00 74.68           H
ATOM   3628 2HD2 LEU A 241      -6.933 -12.895 -23.921  1.00 74.68           H
ATOM   3629 3HD2 LEU A 241      -5.861 -11.758 -23.069  1.00 74.68           H
ATOM   3630  HN  LEU A 241      -9.349 -14.725 -21.414  1.00 74.68           H
ATOM   3631  N   ILE A 242      -8.698 -17.496 -22.739  1.00 77.13           N
ATOM   3632  CA  ILE A 242      -8.755 -18.903 -23.094  1.00 77.13           C
ATOM   3633  C   ILE A 242      -9.506 -19.061 -24.418  1.00 77.13           C
ATOM   3634  O   ILE A 242      -9.101 -19.842 -25.277  1.00 77.13           O
ATOM   3635  HA  ILE A 242      -7.730 -19.247 -23.236  1.00 77.13           H
ATOM   3636  CB  ILE A 242      -9.352 -19.722 -21.947  1.00 77.13           C
ATOM   3637  HB  ILE A 242     -10.221 -19.187 -21.562  1.00 77.13           H
ATOM   3638  CG1 ILE A 242      -8.356 -19.857 -20.794  1.00 77.13           C
ATOM   3639 1HG1 ILE A 242      -7.540 -20.515 -21.089  1.00 77.13           H
ATOM   3640 2HG1 ILE A 242      -7.917 -18.884 -20.572  1.00 77.13           H
ATOM   3641  CG2 ILE A 242      -9.843 -21.083 -22.443  1.00 77.13           C
ATOM   3642 1HG2 ILE A 242     -10.609 -20.938 -23.204  1.00 77.13           H
ATOM   3643 2HG2 ILE A 242      -9.007 -21.638 -22.870  1.00 77.13           H
ATOM   3644 3HG2 ILE A 242     -10.263 -21.644 -21.608  1.00 77.13           H
ATOM   3645  CD1 ILE A 242      -9.039 -20.411 -19.542  1.00 77.13           C
ATOM   3646 1HD1 ILE A 242      -9.840 -19.737 -19.236  1.00 77.13           H
ATOM   3647 2HD1 ILE A 242      -9.456 -21.394 -19.761  1.00 77.13           H
ATOM   3648 3HD1 ILE A 242      -8.309 -20.497 -18.737  1.00 77.13           H
ATOM   3649  HN  ILE A 242      -9.176 -17.253 -21.894  1.00 77.13           H
ATOM   3650  N   GLN A 243     -10.588 -18.306 -24.540  1.00 73.62           N
ATOM   3651  CA  GLN A 243     -11.431 -18.392 -25.721  1.00 73.62           C
ATOM   3652  C   GLN A 243     -10.712 -17.792 -26.931  1.00 73.62           C
ATOM   3653  O   GLN A 243     -11.027 -18.125 -28.073  1.00 73.62           O
ATOM   3654  HA  GLN A 243     -11.598 -19.457 -25.880  1.00 73.62           H
ATOM   3655  CB  GLN A 243     -12.776 -17.703 -25.486  1.00 73.62           C
ATOM   3656 1HB  GLN A 243     -12.611 -16.691 -25.115  1.00 73.62           H
ATOM   3657 2HB  GLN A 243     -13.313 -17.613 -26.430  1.00 73.62           H
ATOM   3658  CG  GLN A 243     -13.626 -18.486 -24.483  1.00 73.62           C
ATOM   3659 1HG  GLN A 243     -13.735 -19.517 -24.821  1.00 73.62           H
ATOM   3660 2HG  GLN A 243     -13.119 -18.518 -23.519  1.00 73.62           H
ATOM   3661  CD  GLN A 243     -15.007 -17.849 -24.319  1.00 73.62           C
ATOM   3662  OE1 GLN A 243     -15.252 -16.724 -24.722  1.00 73.62           O
ATOM   3663  NE2 GLN A 243     -15.893 -18.629 -23.706  1.00 73.62           N
ATOM   3664 1HE2 GLN A 243     -15.627 -19.543 -23.399  1.00 73.62           H
ATOM   3665 2HE2 GLN A 243     -16.825 -18.302 -23.551  1.00 73.62           H
ATOM   3666  HN  GLN A 243     -10.891 -17.646 -23.853  1.00 73.62           H
ATOM   3667  N   ALA A 244      -9.760 -16.918 -26.640  1.00 69.49           N
ATOM   3668  CA  ALA A 244      -8.979 -16.285 -27.690  1.00 69.49           C
ATOM   3669  C   ALA A 244      -8.221 -17.358 -28.473  1.00 69.49           C
ATOM   3670  O   ALA A 244      -7.601 -18.241 -27.883  1.00 69.49           O
ATOM   3671  HA  ALA A 244      -9.673 -15.779 -28.361  1.00 69.49           H
ATOM   3672  CB  ALA A 244      -8.043 -15.243 -27.072  1.00 69.49           C
ATOM   3673 1HB  ALA A 244      -8.633 -14.488 -26.552  1.00 69.49           H
ATOM   3674 2HB  ALA A 244      -7.373 -15.732 -26.365  1.00 69.49           H
ATOM   3675 3HB  ALA A 244      -7.458 -14.769 -27.860  1.00 69.49           H
ATOM   3676  HN  ALA A 244      -9.520 -16.641 -25.710  1.00 69.49           H
ATOM   3677  N   LYS A 245      -8.296 -17.247 -29.792  1.00 61.35           N
ATOM   3678  CA  LYS A 245      -7.579 -18.163 -30.662  1.00 61.35           C
ATOM   3679  C   LYS A 245      -6.169 -17.624 -30.912  1.00 61.35           C
ATOM   3680  O   LYS A 245      -5.378 -18.249 -31.617  1.00 61.35           O
ATOM   3681  HA  LYS A 245      -7.497 -19.115 -30.138  1.00 61.35           H
ATOM   3682  CB  LYS A 245      -8.376 -18.419 -31.943  1.00 61.35           C
ATOM   3683 1HB  LYS A 245      -8.671 -17.469 -32.388  1.00 61.35           H
ATOM   3684 2HB  LYS A 245      -7.746 -18.929 -32.671  1.00 61.35           H
ATOM   3685  CG  LYS A 245      -9.620 -19.262 -31.656  1.00 61.35           C
ATOM   3686 1HG  LYS A 245      -9.342 -20.140 -31.073  1.00 61.35           H
ATOM   3687 2HG  LYS A 245     -10.322 -18.687 -31.051  1.00 61.35           H
ATOM   3688  CD  LYS A 245     -10.298 -19.700 -32.956  1.00 61.35           C
ATOM   3689 1HD  LYS A 245     -10.653 -18.823 -33.498  1.00 61.35           H
ATOM   3690 2HD  LYS A 245      -9.572 -20.199 -33.598  1.00 61.35           H
ATOM   3691  CE  LYS A 245     -11.470 -20.642 -32.673  1.00 61.35           C
ATOM   3692 1HE  LYS A 245     -11.130 -21.482 -32.068  1.00 61.35           H
ATOM   3693 2HE  LYS A 245     -12.232 -20.120 -32.095  1.00 61.35           H
ATOM   3694  NZ  LYS A 245     -12.053 -21.138 -33.939  1.00 61.35           N
ATOM   3695 1HZ  LYS A 245     -12.826 -21.762 -33.734  1.00 61.35           H
ATOM   3696 2HZ  LYS A 245     -12.389 -20.353 -34.487  1.00 61.35           H
ATOM   3697 3HZ  LYS A 245     -11.345 -21.639 -34.465  1.00 61.35           H
ATOM   3698  HN  LYS A 245      -8.833 -16.548 -30.264  1.00 61.35           H
ATOM   3699  N   LYS A 246      -5.898 -16.470 -30.321  1.00 61.15           N
ATOM   3700  CA  LYS A 246      -4.651 -15.770 -30.582  1.00 61.15           C
ATOM   3701  C   LYS A 246      -3.512 -16.473 -29.840  1.00 61.15           C
ATOM   3702  O   LYS A 246      -3.632 -16.775 -28.654  1.00 61.15           O
ATOM   3703  HA  LYS A 246      -4.458 -15.835 -31.652  1.00 61.15           H
ATOM   3704  CB  LYS A 246      -4.787 -14.286 -30.236  1.00 61.15           C
ATOM   3705 1HB  LYS A 246      -5.245 -14.178 -29.252  1.00 61.15           H
ATOM   3706 2HB  LYS A 246      -3.799 -13.830 -30.179  1.00 61.15           H
ATOM   3707  CG  LYS A 246      -5.633 -13.555 -31.280  1.00 61.15           C
ATOM   3708 1HG  LYS A 246      -5.283 -13.811 -32.280  1.00 61.15           H
ATOM   3709 2HG  LYS A 246      -6.669 -13.886 -31.211  1.00 61.15           H
ATOM   3710  CD  LYS A 246      -5.562 -12.040 -31.081  1.00 61.15           C
ATOM   3711 1HD  LYS A 246      -5.999 -11.775 -30.118  1.00 61.15           H
ATOM   3712 2HD  LYS A 246      -4.519 -11.721 -31.055  1.00 61.15           H
ATOM   3713  CE  LYS A 246      -6.298 -11.304 -32.202  1.00 61.15           C
ATOM   3714 1HE  LYS A 246      -5.902 -11.612 -33.169  1.00 61.15           H
ATOM   3715 2HE  LYS A 246      -7.354 -11.573 -32.189  1.00 61.15           H
ATOM   3716  NZ  LYS A 246      -6.153  -9.839 -32.043  1.00 61.15           N
ATOM   3717 1HZ  LYS A 246      -6.665  -9.367 -32.780  1.00 61.15           H
ATOM   3718 2HZ  LYS A 246      -6.522  -9.559 -31.141  1.00 61.15           H
ATOM   3719 3HZ  LYS A 246      -5.172  -9.589 -32.099  1.00 61.15           H
ATOM   3720  HN  LYS A 246      -6.511 -16.014 -29.675  1.00 61.15           H
ATOM   3721  N   SER A 247      -2.433 -16.713 -30.570  1.00 61.15           N
ATOM   3722  CA  SER A 247      -1.307 -17.448 -30.021  1.00 61.15           C
ATOM   3723  C   SER A 247      -0.716 -16.690 -28.831  1.00 61.15           C
ATOM   3724  O   SER A 247      -0.243 -17.301 -27.874  1.00 61.15           O
ATOM   3725  HA  SER A 247      -1.717 -18.406 -29.699  1.00 61.15           H
ATOM   3726  CB  SER A 247      -0.233 -17.686 -31.085  1.00 61.15           C
ATOM   3727 1HB  SER A 247       0.511 -18.384 -30.699  1.00 61.15           H
ATOM   3728 2HB  SER A 247      -0.686 -18.154 -31.959  1.00 61.15           H
ATOM   3729  OG  SER A 247       0.410 -16.476 -31.474  1.00 61.15           O
ATOM   3730  HG  SER A 247       1.092 -16.663 -32.181  1.00 61.15           H
ATOM   3731  HN  SER A 247      -2.321 -16.414 -31.518  1.00 61.15           H
ATOM   3732  N   SER A 248      -0.763 -15.369 -28.929  1.00 65.37           N
ATOM   3733  CA  SER A 248      -0.131 -14.521 -27.933  1.00 65.37           C
ATOM   3734  C   SER A 248      -0.883 -14.626 -26.604  1.00 65.37           C
ATOM   3735  O   SER A 248      -0.463 -14.049 -25.602  1.00 65.37           O
ATOM   3736  HA  SER A 248       0.884 -14.905 -27.829  1.00 65.37           H
ATOM   3737  CB  SER A 248      -0.080 -13.066 -28.401  1.00 65.37           C
ATOM   3738 1HB  SER A 248       0.447 -12.465 -27.659  1.00 65.37           H
ATOM   3739 2HB  SER A 248       0.492 -13.002 -29.327  1.00 65.37           H
ATOM   3740  OG  SER A 248      -1.382 -12.526 -28.610  1.00 65.37           O
ATOM   3741  HG  SER A 248      -1.314 -11.572 -28.904  1.00 65.37           H
ATOM   3742  HN  SER A 248      -1.222 -14.880 -29.671  1.00 65.37           H
ATOM   3743  N   LYS A 249      -1.982 -15.365 -26.639  1.00 69.86           N
ATOM   3744  CA  LYS A 249      -2.853 -15.466 -25.481  1.00 69.86           C
ATOM   3745  C   LYS A 249      -2.067 -16.055 -24.307  1.00 69.86           C
ATOM   3746  O   LYS A 249      -2.261 -15.651 -23.161  1.00 69.86           O
ATOM   3747  HA  LYS A 249      -3.163 -14.455 -25.216  1.00 69.86           H
ATOM   3748  CB  LYS A 249      -4.119 -16.252 -25.829  1.00 69.86           C
ATOM   3749 1HB  LYS A 249      -4.865 -16.112 -25.047  1.00 69.86           H
ATOM   3750 2HB  LYS A 249      -4.549 -15.864 -26.752  1.00 69.86           H
ATOM   3751  CG  LYS A 249      -3.812 -17.742 -25.989  1.00 69.86           C
ATOM   3752 1HG  LYS A 249      -2.945 -17.871 -26.637  1.00 69.86           H
ATOM   3753 2HG  LYS A 249      -3.553 -18.170 -25.021  1.00 69.86           H
ATOM   3754  CD  LYS A 249      -5.011 -18.488 -26.578  1.00 69.86           C
ATOM   3755 1HD  LYS A 249      -5.922 -18.186 -26.061  1.00 69.86           H
ATOM   3756 2HD  LYS A 249      -5.135 -18.216 -27.626  1.00 69.86           H
ATOM   3757  CE  LYS A 249      -4.829 -20.002 -26.457  1.00 69.86           C
ATOM   3758 1HE  LYS A 249      -4.066 -20.340 -27.158  1.00 69.86           H
ATOM   3759 2HE  LYS A 249      -4.475 -20.253 -25.456  1.00 69.86           H
ATOM   3760  NZ  LYS A 249      -6.104 -20.702 -26.727  1.00 69.86           N
ATOM   3761 1HZ  LYS A 249      -5.940 -21.702 -26.769  1.00 69.86           H
ATOM   3762 2HZ  LYS A 249      -6.765 -20.499 -25.985  1.00 69.86           H
ATOM   3763 3HZ  LYS A 249      -6.483 -20.385 -27.613  1.00 69.86           H
ATOM   3764  HN  LYS A 249      -2.279 -15.888 -27.438  1.00 69.86           H
ATOM   3765  N   HIS A 250      -1.198 -17.000 -24.633  1.00 74.09           N
ATOM   3766  CA  HIS A 250      -0.481 -17.742 -23.610  1.00 74.09           C
ATOM   3767  C   HIS A 250       0.439 -16.794 -22.838  1.00 74.09           C
ATOM   3768  O   HIS A 250       0.573 -16.908 -21.621  1.00 74.09           O
ATOM   3769  HA  HIS A 250      -1.232 -18.141 -22.929  1.00 74.09           H
ATOM   3770  CB  HIS A 250       0.268 -18.927 -24.223  1.00 74.09           C
ATOM   3771 1HB  HIS A 250       0.886 -18.567 -25.046  1.00 74.09           H
ATOM   3772 2HB  HIS A 250       0.944 -19.343 -23.476  1.00 74.09           H
ATOM   3773  CG  HIS A 250      -0.633 -20.026 -24.733  1.00 74.09           C
ATOM   3774  ND1 HIS A 250      -1.251 -20.938 -23.896  1.00 74.09           N
ATOM   3775  HD1 HIS A 250      -1.170 -20.965 -22.900  1.00 74.09           H
ATOM   3776  CD2 HIS A 250      -1.014 -20.349 -26.003  1.00 74.09           C
ATOM   3777  HD2 HIS A 250      -0.708 -19.831 -26.911  1.00 74.09           H
ATOM   3778  CE1 HIS A 250      -1.969 -21.768 -24.638  1.00 74.09           C
ATOM   3779  HE1 HIS A 250      -2.572 -22.598 -24.271  1.00 74.09           H
ATOM   3780  NE2 HIS A 250      -1.820 -21.402 -25.944  1.00 74.09           N
ATOM   3781  HN  HIS A 250      -0.981 -17.260 -25.574  1.00 74.09           H
ATOM   3782  N   LYS A 251       1.050 -15.880 -23.578  1.00 72.57           N
ATOM   3783  CA  LYS A 251       1.961 -14.920 -22.979  1.00 72.57           C
ATOM   3784  C   LYS A 251       1.180 -14.002 -22.037  1.00 72.57           C
ATOM   3785  O   LYS A 251       1.600 -13.766 -20.905  1.00 72.57           O
ATOM   3786  HA  LYS A 251       2.687 -15.481 -22.391  1.00 72.57           H
ATOM   3787  CB  LYS A 251       2.738 -14.170 -24.063  1.00 72.57           C
ATOM   3788 1HB  LYS A 251       3.194 -14.884 -24.749  1.00 72.57           H
ATOM   3789 2HB  LYS A 251       2.052 -13.560 -24.651  1.00 72.57           H
ATOM   3790  CG  LYS A 251       3.820 -13.282 -23.447  1.00 72.57           C
ATOM   3791 1HG  LYS A 251       3.356 -12.490 -22.860  1.00 72.57           H
ATOM   3792 2HG  LYS A 251       4.432 -13.870 -22.762  1.00 72.57           H
ATOM   3793  CD  LYS A 251       4.708 -12.667 -24.532  1.00 72.57           C
ATOM   3794 1HD  LYS A 251       5.161 -13.459 -25.128  1.00 72.57           H
ATOM   3795 2HD  LYS A 251       4.098 -12.068 -25.208  1.00 72.57           H
ATOM   3796  CE  LYS A 251       5.803 -11.795 -23.915  1.00 72.57           C
ATOM   3797 1HE  LYS A 251       5.357 -10.920 -23.442  1.00 72.57           H
ATOM   3798 2HE  LYS A 251       6.320 -12.350 -23.132  1.00 72.57           H
ATOM   3799  NZ  LYS A 251       6.770 -11.368 -24.950  1.00 72.57           N
ATOM   3800 1HZ  LYS A 251       7.456 -10.747 -24.536  1.00 72.57           H
ATOM   3801 2HZ  LYS A 251       7.238 -12.182 -25.332  1.00 72.57           H
ATOM   3802 3HZ  LYS A 251       6.279 -10.882 -25.692  1.00 72.57           H
ATOM   3803  HN  LYS A 251       0.931 -15.791 -24.567  1.00 72.57           H
ATOM   3804  N   ALA A 252       0.057 -13.508 -22.538  1.00 71.36           N
ATOM   3805  CA  ALA A 252      -0.767 -12.592 -21.769  1.00 71.36           C
ATOM   3806  C   ALA A 252      -1.218 -13.278 -20.478  1.00 71.36           C
ATOM   3807  O   ALA A 252      -1.258 -12.652 -19.420  1.00 71.36           O
ATOM   3808  HA  ALA A 252      -0.154 -11.727 -21.516  1.00 71.36           H
ATOM   3809  CB  ALA A 252      -1.947 -12.126 -22.624  1.00 71.36           C
ATOM   3810 1HB  ALA A 252      -1.574 -11.619 -23.514  1.00 71.36           H
ATOM   3811 2HB  ALA A 252      -2.544 -12.988 -22.921  1.00 71.36           H
ATOM   3812 3HB  ALA A 252      -2.565 -11.438 -22.047  1.00 71.36           H
ATOM   3813  HN  ALA A 252      -0.291 -13.725 -23.451  1.00 71.36           H
ATOM   3814  N   LEU A 253      -1.545 -14.555 -20.608  1.00 76.09           N
ATOM   3815  CA  LEU A 253      -2.024 -15.324 -19.472  1.00 76.09           C
ATOM   3816  C   LEU A 253      -0.931 -15.384 -18.404  1.00 76.09           C
ATOM   3817  O   LEU A 253      -1.189 -15.119 -17.231  1.00 76.09           O
ATOM   3818  HA  LEU A 253      -2.883 -14.795 -19.058  1.00 76.09           H
ATOM   3819  CB  LEU A 253      -2.516 -16.700 -19.926  1.00 76.09           C
ATOM   3820 1HB  LEU A 253      -2.967 -16.596 -20.913  1.00 76.09           H
ATOM   3821 2HB  LEU A 253      -1.652 -17.354 -20.037  1.00 76.09           H
ATOM   3822  CG  LEU A 253      -3.526 -17.388 -19.005  1.00 76.09           C
ATOM   3823  HG  LEU A 253      -3.333 -17.063 -17.983  1.00 76.09           H
ATOM   3824  CD1 LEU A 253      -4.957 -16.970 -19.350  1.00 76.09           C
ATOM   3825 1HD1 LEU A 253      -5.058 -15.890 -19.235  1.00 76.09           H
ATOM   3826 2HD1 LEU A 253      -5.178 -17.247 -20.381  1.00 76.09           H
ATOM   3827 3HD1 LEU A 253      -5.654 -17.473 -18.681  1.00 76.09           H
ATOM   3828  CD2 LEU A 253      -3.350 -18.908 -19.036  1.00 76.09           C
ATOM   3829 1HD2 LEU A 253      -3.501 -19.270 -20.053  1.00 76.09           H
ATOM   3830 2HD2 LEU A 253      -2.344 -19.164 -18.705  1.00 76.09           H
ATOM   3831 3HD2 LEU A 253      -4.080 -19.372 -18.373  1.00 76.09           H
ATOM   3832  HN  LEU A 253      -1.486 -15.063 -21.467  1.00 76.09           H
ATOM   3833  N   LYS A 254       0.268 -15.733 -18.848  1.00 78.47           N
ATOM   3834  CA  LYS A 254       1.387 -15.893 -17.935  1.00 78.47           C
ATOM   3835  C   LYS A 254       1.576 -14.602 -17.136  1.00 78.47           C
ATOM   3836  O   LYS A 254       1.705 -14.638 -15.913  1.00 78.47           O
ATOM   3837  HA  LYS A 254       1.131 -16.694 -17.242  1.00 78.47           H
ATOM   3838  CB  LYS A 254       2.639 -16.335 -18.695  1.00 78.47           C
ATOM   3839 1HB  LYS A 254       2.422 -17.236 -19.268  1.00 78.47           H
ATOM   3840 2HB  LYS A 254       2.926 -15.564 -19.410  1.00 78.47           H
ATOM   3841  CG  LYS A 254       3.798 -16.602 -17.733  1.00 78.47           C
ATOM   3842 1HG  LYS A 254       4.078 -15.677 -17.229  1.00 78.47           H
ATOM   3843 2HG  LYS A 254       3.480 -17.302 -16.960  1.00 78.47           H
ATOM   3844  CD  LYS A 254       5.008 -17.171 -18.477  1.00 78.47           C
ATOM   3845 1HD  LYS A 254       4.727 -18.094 -18.984  1.00 78.47           H
ATOM   3846 2HD  LYS A 254       5.329 -16.469 -19.247  1.00 78.47           H
ATOM   3847  CE  LYS A 254       6.166 -17.443 -17.514  1.00 78.47           C
ATOM   3848 1HE  LYS A 254       6.517 -16.505 -17.084  1.00 78.47           H
ATOM   3849 2HE  LYS A 254       5.821 -18.063 -16.687  1.00 78.47           H
ATOM   3850  NZ  LYS A 254       7.278 -18.118 -18.219  1.00 78.47           N
ATOM   3851 1HZ  LYS A 254       8.042 -18.278 -17.571  1.00 78.47           H
ATOM   3852 2HZ  LYS A 254       6.956 -19.007 -18.586  1.00 78.47           H
ATOM   3853 3HZ  LYS A 254       7.600 -17.534 -18.982  1.00 78.47           H
ATOM   3854  HN  LYS A 254       0.479 -15.905 -19.810  1.00 78.47           H
ATOM   3855  N   VAL A 255       1.586 -13.492 -17.859  1.00 75.27           N
ATOM   3856  CA  VAL A 255       1.795 -12.195 -17.237  1.00 75.27           C
ATOM   3857  C   VAL A 255       0.715 -11.962 -16.179  1.00 75.27           C
ATOM   3858  O   VAL A 255       1.012 -11.519 -15.071  1.00 75.27           O
ATOM   3859  HA  VAL A 255       2.768 -12.219 -16.746  1.00 75.27           H
ATOM   3860  CB  VAL A 255       1.831 -11.102 -18.307  1.00 75.27           C
ATOM   3861  HB  VAL A 255       0.940 -11.209 -18.926  1.00 75.27           H
ATOM   3862  CG1 VAL A 255       1.795  -9.711 -17.670  1.00 75.27           C
ATOM   3863 1HG1 VAL A 255       0.880  -9.601 -17.088  1.00 75.27           H
ATOM   3864 2HG1 VAL A 255       2.659  -9.589 -17.016  1.00 75.27           H
ATOM   3865 3HG1 VAL A 255       1.822  -8.952 -18.452  1.00 75.27           H
ATOM   3866  CG2 VAL A 255       3.054 -11.259 -19.212  1.00 75.27           C
ATOM   3867 1HG2 VAL A 255       3.962 -11.191 -18.612  1.00 75.27           H
ATOM   3868 2HG2 VAL A 255       3.018 -12.230 -19.706  1.00 75.27           H
ATOM   3869 3HG2 VAL A 255       3.055 -10.469 -19.963  1.00 75.27           H
ATOM   3870  HN  VAL A 255       1.456 -13.469 -18.850  1.00 75.27           H
ATOM   3871  N   THR A 256      -0.516 -12.271 -16.559  1.00 73.43           N
ATOM   3872  CA  THR A 256      -1.653 -12.015 -15.690  1.00 73.43           C
ATOM   3873  C   THR A 256      -1.505 -12.787 -14.377  1.00 73.43           C
ATOM   3874  O   THR A 256      -1.694 -12.226 -13.299  1.00 73.43           O
ATOM   3875  HA  THR A 256      -1.662 -10.955 -15.439  1.00 73.43           H
ATOM   3876  CB  THR A 256      -2.926 -12.368 -16.462  1.00 73.43           C
ATOM   3877  HB  THR A 256      -2.959 -13.433 -16.692  1.00 73.43           H
ATOM   3878  OG1 THR A 256      -2.902 -11.496 -17.589  1.00 73.43           O
ATOM   3879  HG1 THR A 256      -2.679 -12.012 -18.416  1.00 73.43           H
ATOM   3880  CG2 THR A 256      -4.197 -11.970 -15.709  1.00 73.43           C
ATOM   3881 1HG2 THR A 256      -4.195 -10.893 -15.538  1.00 73.43           H
ATOM   3882 2HG2 THR A 256      -4.230 -12.489 -14.751  1.00 73.43           H
ATOM   3883 3HG2 THR A 256      -5.071 -12.243 -16.301  1.00 73.43           H
ATOM   3884  HN  THR A 256      -0.742 -12.687 -17.439  1.00 73.43           H
ATOM   3885  N   ILE A 257      -1.167 -14.061 -14.511  1.00 77.63           N
ATOM   3886  CA  ILE A 257      -1.037 -14.926 -13.351  1.00 77.63           C
ATOM   3887  C   ILE A 257       0.074 -14.394 -12.445  1.00 77.63           C
ATOM   3888  O   ILE A 257      -0.089 -14.332 -11.227  1.00 77.63           O
ATOM   3889  HA  ILE A 257      -1.979 -14.883 -12.804  1.00 77.63           H
ATOM   3890  CB  ILE A 257      -0.833 -16.379 -13.787  1.00 77.63           C
ATOM   3891  HB  ILE A 257      -0.031 -16.404 -14.525  1.00 77.63           H
ATOM   3892  CG1 ILE A 257      -2.089 -16.930 -14.465  1.00 77.63           C
ATOM   3893 1HG1 ILE A 257      -2.872 -17.079 -13.721  1.00 77.63           H
ATOM   3894 2HG1 ILE A 257      -2.467 -16.203 -15.184  1.00 77.63           H
ATOM   3895  CG2 ILE A 257      -0.390 -17.248 -12.608  1.00 77.63           C
ATOM   3896 1HG2 ILE A 257       0.551 -16.867 -12.209  1.00 77.63           H
ATOM   3897 2HG2 ILE A 257      -1.152 -17.220 -11.830  1.00 77.63           H
ATOM   3898 3HG2 ILE A 257      -0.252 -18.275 -12.946  1.00 77.63           H
ATOM   3899  CD1 ILE A 257      -1.794 -18.253 -15.174  1.00 77.63           C
ATOM   3900 1HD1 ILE A 257      -1.028 -18.095 -15.934  1.00 77.63           H
ATOM   3901 2HD1 ILE A 257      -1.439 -18.984 -14.448  1.00 77.63           H
ATOM   3902 3HD1 ILE A 257      -2.703 -18.622 -15.648  1.00 77.63           H
ATOM   3903  HN  ILE A 257      -0.984 -14.501 -15.390  1.00 77.63           H
ATOM   3904  N   THR A 258       1.180 -14.024 -13.074  1.00 81.54           N
ATOM   3905  CA  THR A 258       2.346 -13.572 -12.334  1.00 81.54           C
ATOM   3906  C   THR A 258       1.987 -12.375 -11.451  1.00 81.54           C
ATOM   3907  O   THR A 258       2.348 -12.335 -10.276  1.00 81.54           O
ATOM   3908  HA  THR A 258       2.664 -14.375 -11.669  1.00 81.54           H
ATOM   3909  CB  THR A 258       3.459 -13.273 -13.341  1.00 81.54           C
ATOM   3910  HB  THR A 258       3.165 -12.471 -14.018  1.00 81.54           H
ATOM   3911  OG1 THR A 258       3.719 -14.532 -13.955  1.00 81.54           O
ATOM   3912  HG1 THR A 258       3.109 -14.664 -14.736  1.00 81.54           H
ATOM   3913  CG2 THR A 258       4.781 -12.908 -12.662  1.00 81.54           C
ATOM   3914 1HG2 THR A 258       5.109 -13.738 -12.036  1.00 81.54           H
ATOM   3915 2HG2 THR A 258       4.639 -12.021 -12.044  1.00 81.54           H
ATOM   3916 3HG2 THR A 258       5.535 -12.705 -13.422  1.00 81.54           H
ATOM   3917  HN  THR A 258       1.287 -14.029 -14.068  1.00 81.54           H
ATOM   3918  N   VAL A 259       1.281 -11.428 -12.052  1.00 76.28           N
ATOM   3919  CA  VAL A 259       0.925 -10.204 -11.355  1.00 76.28           C
ATOM   3920  C   VAL A 259       0.056 -10.546 -10.143  1.00 76.28           C
ATOM   3921  O   VAL A 259       0.287 -10.039  -9.046  1.00 76.28           O
ATOM   3922  HA  VAL A 259       1.849  -9.744 -11.005  1.00 76.28           H
ATOM   3923  CB  VAL A 259       0.247  -9.230 -12.321  1.00 76.28           C
ATOM   3924  HB  VAL A 259      -0.571  -9.759 -12.810  1.00 76.28           H
ATOM   3925  CG1 VAL A 259      -0.347  -8.037 -11.570  1.00 76.28           C
ATOM   3926 1HG1 VAL A 259      -1.089  -8.392 -10.853  1.00 76.28           H
ATOM   3927 2HG1 VAL A 259       0.446  -7.509 -11.041  1.00 76.28           H
ATOM   3928 3HG1 VAL A 259      -0.823  -7.361 -12.280  1.00 76.28           H
ATOM   3929  CG2 VAL A 259       1.221  -8.766 -13.405  1.00 76.28           C
ATOM   3930 1HG2 VAL A 259       2.069  -8.263 -12.940  1.00 76.28           H
ATOM   3931 2HG2 VAL A 259       1.575  -9.628 -13.969  1.00 76.28           H
ATOM   3932 3HG2 VAL A 259       0.714  -8.074 -14.078  1.00 76.28           H
ATOM   3933  HN  VAL A 259       0.953 -11.488 -12.995  1.00 76.28           H
ATOM   3934  N   LEU A 260      -0.925 -11.404 -10.382  1.00 78.73           N
ATOM   3935  CA  LEU A 260      -1.874 -11.764  -9.342  1.00 78.73           C
ATOM   3936  C   LEU A 260      -1.130 -12.448  -8.193  1.00 78.73           C
ATOM   3937  O   LEU A 260      -1.355 -12.130  -7.026  1.00 78.73           O
ATOM   3938  HA  LEU A 260      -2.314 -10.840  -8.966  1.00 78.73           H
ATOM   3939  CB  LEU A 260      -3.013 -12.603  -9.923  1.00 78.73           C
ATOM   3940 1HB  LEU A 260      -3.507 -12.021 -10.701  1.00 78.73           H
ATOM   3941 2HB  LEU A 260      -2.582 -13.480 -10.407  1.00 78.73           H
ATOM   3942  CG  LEU A 260      -4.074 -13.076  -8.927  1.00 78.73           C
ATOM   3943  HG  LEU A 260      -3.577 -13.651  -8.146  1.00 78.73           H
ATOM   3944  CD1 LEU A 260      -4.757 -11.887  -8.248  1.00 78.73           C
ATOM   3945 1HD1 LEU A 260      -4.013 -11.298  -7.713  1.00 78.73           H
ATOM   3946 2HD1 LEU A 260      -5.239 -11.265  -9.003  1.00 78.73           H
ATOM   3947 3HD1 LEU A 260      -5.506 -12.251  -7.545  1.00 78.73           H
ATOM   3948  CD2 LEU A 260      -5.083 -14.008  -9.601  1.00 78.73           C
ATOM   3949 1HD2 LEU A 260      -5.579 -13.479 -10.415  1.00 78.73           H
ATOM   3950 2HD2 LEU A 260      -4.563 -14.880  -9.998  1.00 78.73           H
ATOM   3951 3HD2 LEU A 260      -5.826 -14.329  -8.871  1.00 78.73           H
ATOM   3952  HN  LEU A 260      -1.077 -11.849 -11.264  1.00 78.73           H
ATOM   3953  N   THR A 261      -0.259 -13.375  -8.564  1.00 84.00           N
ATOM   3954  CA  THR A 261       0.444 -14.178  -7.578  1.00 84.00           C
ATOM   3955  C   THR A 261       1.309 -13.288  -6.683  1.00 84.00           C
ATOM   3956  O   THR A 261       1.337 -13.467  -5.466  1.00 84.00           O
ATOM   3957  HA  THR A 261      -0.294 -14.657  -6.935  1.00 84.00           H
ATOM   3958  CB  THR A 261       1.243 -15.249  -8.324  1.00 84.00           C
ATOM   3959  HB  THR A 261       1.994 -14.795  -8.970  1.00 84.00           H
ATOM   3960  OG1 THR A 261       0.249 -16.025  -8.987  1.00 84.00           O
ATOM   3961  HG1 THR A 261       0.032 -15.618  -9.874  1.00 84.00           H
ATOM   3962  CG2 THR A 261       1.920 -16.241  -7.375  1.00 84.00           C
ATOM   3963 1HG2 THR A 261       1.162 -16.745  -6.775  1.00 84.00           H
ATOM   3964 2HG2 THR A 261       2.606 -15.706  -6.719  1.00 84.00           H
ATOM   3965 3HG2 THR A 261       2.473 -16.979  -7.956  1.00 84.00           H
ATOM   3966  HN  THR A 261      -0.031 -13.579  -9.516  1.00 84.00           H
ATOM   3967  N   VAL A 262       1.992 -12.349  -7.320  1.00 84.50           N
ATOM   3968  CA  VAL A 262       2.938 -11.502  -6.613  1.00 84.50           C
ATOM   3969  C   VAL A 262       2.183 -10.627  -5.611  1.00 84.50           C
ATOM   3970  O   VAL A 262       2.638 -10.431  -4.485  1.00 84.50           O
ATOM   3971  HA  VAL A 262       3.619 -12.154  -6.066  1.00 84.50           H
ATOM   3972  CB  VAL A 262       3.763 -10.690  -7.613  1.00 84.50           C
ATOM   3973  HB  VAL A 262       3.070 -10.139  -8.250  1.00 84.50           H
ATOM   3974  CG1 VAL A 262       4.650  -9.671  -6.894  1.00 84.50           C
ATOM   3975 1HG1 VAL A 262       4.025  -8.988  -6.319  1.00 84.50           H
ATOM   3976 2HG1 VAL A 262       5.331 -10.194  -6.222  1.00 84.50           H
ATOM   3977 3HG1 VAL A 262       5.225  -9.108  -7.629  1.00 84.50           H
ATOM   3978  CG2 VAL A 262       4.596 -11.607  -8.510  1.00 84.50           C
ATOM   3979 1HG2 VAL A 262       5.276 -12.196  -7.894  1.00 84.50           H
ATOM   3980 2HG2 VAL A 262       3.935 -12.274  -9.062  1.00 84.50           H
ATOM   3981 3HG2 VAL A 262       5.173 -11.004  -9.211  1.00 84.50           H
ATOM   3982  HN  VAL A 262       1.908 -12.163  -8.299  1.00 84.50           H
ATOM   3983  N   PHE A 263       1.040 -10.124  -6.056  1.00 80.72           N
ATOM   3984  CA  PHE A 263       0.210  -9.287  -5.207  1.00 80.72           C
ATOM   3985  C   PHE A 263      -0.268 -10.059  -3.975  1.00 80.72           C
ATOM   3986  O   PHE A 263      -0.101  -9.599  -2.846  1.00 80.72           O
ATOM   3987  HA  PHE A 263       0.820  -8.442  -4.889  1.00 80.72           H
ATOM   3988  CB  PHE A 263      -1.006  -8.874  -6.038  1.00 80.72           C
ATOM   3989 1HB  PHE A 263      -0.664  -8.337  -6.923  1.00 80.72           H
ATOM   3990 2HB  PHE A 263      -1.516  -9.772  -6.388  1.00 80.72           H
ATOM   3991  CG  PHE A 263      -2.008  -7.998  -5.283  1.00 80.72           C
ATOM   3992  CD1 PHE A 263      -3.035  -8.572  -4.602  1.00 80.72           C
ATOM   3993  HD1 PHE A 263      -3.146  -9.656  -4.594  1.00 80.72           H
ATOM   3994  CD2 PHE A 263      -1.870  -6.645  -5.293  1.00 80.72           C
ATOM   3995  HD2 PHE A 263      -1.046  -6.185  -5.839  1.00 80.72           H
ATOM   3996  CE1 PHE A 263      -3.965  -7.758  -3.901  1.00 80.72           C
ATOM   3997  HE1 PHE A 263      -4.789  -8.218  -3.355  1.00 80.72           H
ATOM   3998  CE2 PHE A 263      -2.799  -5.831  -4.592  1.00 80.72           C
ATOM   3999  HE2 PHE A 263      -2.689  -4.747  -4.601  1.00 80.72           H
ATOM   4000  CZ  PHE A 263      -3.827  -6.405  -3.911  1.00 80.72           C
ATOM   4001  HZ  PHE A 263      -4.540  -5.781  -3.373  1.00 80.72           H
ATOM   4002  HN  PHE A 263       0.682 -10.280  -6.976  1.00 80.72           H
ATOM   4003  N   VAL A 264      -0.853 -11.220  -4.233  1.00 84.58           N
ATOM   4004  CA  VAL A 264      -1.458 -12.005  -3.171  1.00 84.58           C
ATOM   4005  C   VAL A 264      -0.391 -12.363  -2.135  1.00 84.58           C
ATOM   4006  O   VAL A 264      -0.606 -12.198  -0.935  1.00 84.58           O
ATOM   4007  HA  VAL A 264      -2.216 -11.384  -2.694  1.00 84.58           H
ATOM   4008  CB  VAL A 264      -2.154 -13.234  -3.761  1.00 84.58           C
ATOM   4009  HB  VAL A 264      -1.436 -13.753  -4.395  1.00 84.58           H
ATOM   4010  CG1 VAL A 264      -2.591 -14.199  -2.657  1.00 84.58           C
ATOM   4011 1HG1 VAL A 264      -1.717 -14.528  -2.096  1.00 84.58           H
ATOM   4012 2HG1 VAL A 264      -3.285 -13.693  -1.986  1.00 84.58           H
ATOM   4013 3HG1 VAL A 264      -3.083 -15.063  -3.104  1.00 84.58           H
ATOM   4014  CG2 VAL A 264      -3.343 -12.824  -4.634  1.00 84.58           C
ATOM   4015 1HG2 VAL A 264      -4.062 -12.271  -4.031  1.00 84.58           H
ATOM   4016 2HG2 VAL A 264      -2.993 -12.195  -5.452  1.00 84.58           H
ATOM   4017 3HG2 VAL A 264      -3.819 -13.717  -5.040  1.00 84.58           H
ATOM   4018  HN  VAL A 264      -0.916 -11.623  -5.146  1.00 84.58           H
ATOM   4019  N   LEU A 265       0.737 -12.845  -2.636  1.00 88.99           N
ATOM   4020  CA  LEU A 265       1.770 -13.386  -1.769  1.00 88.99           C
ATOM   4021  C   LEU A 265       2.347 -12.260  -0.908  1.00 88.99           C
ATOM   4022  O   LEU A 265       2.827 -12.503   0.198  1.00 88.99           O
ATOM   4023  HA  LEU A 265       1.296 -14.115  -1.111  1.00 88.99           H
ATOM   4024  CB  LEU A 265       2.822 -14.133  -2.591  1.00 88.99           C
ATOM   4025 1HB  LEU A 265       3.149 -13.483  -3.402  1.00 88.99           H
ATOM   4026 2HB  LEU A 265       3.690 -14.313  -1.956  1.00 88.99           H
ATOM   4027  CG  LEU A 265       2.379 -15.469  -3.191  1.00 88.99           C
ATOM   4028  HG  LEU A 265       1.529 -15.283  -3.847  1.00 88.99           H
ATOM   4029  CD1 LEU A 265       3.488 -16.078  -4.051  1.00 88.99           C
ATOM   4030 1HD1 LEU A 265       3.736 -15.395  -4.863  1.00 88.99           H
ATOM   4031 2HD1 LEU A 265       4.373 -16.247  -3.436  1.00 88.99           H
ATOM   4032 3HD1 LEU A 265       3.147 -17.027  -4.465  1.00 88.99           H
ATOM   4033  CD2 LEU A 265       1.906 -16.431  -2.100  1.00 88.99           C
ATOM   4034 1HD2 LEU A 265       2.721 -16.615  -1.400  1.00 88.99           H
ATOM   4035 2HD2 LEU A 265       1.063 -15.990  -1.568  1.00 88.99           H
ATOM   4036 3HD2 LEU A 265       1.597 -17.372  -2.554  1.00 88.99           H
ATOM   4037  HN  LEU A 265       0.949 -12.870  -3.613  1.00 88.99           H
ATOM   4038  N   SER A 266       2.283 -11.052  -1.449  1.00 88.48           N
ATOM   4039  CA  SER A 266       2.903  -9.909  -0.802  1.00 88.48           C
ATOM   4040  C   SER A 266       1.932  -9.286   0.203  1.00 88.48           C
ATOM   4041  O   SER A 266       2.330  -8.908   1.304  1.00 88.48           O
ATOM   4042  HA  SER A 266       3.780 -10.306  -0.291  1.00 88.48           H
ATOM   4043  CB  SER A 266       3.343  -8.865  -1.831  1.00 88.48           C
ATOM   4044 1HB  SER A 266       3.796  -8.017  -1.316  1.00 88.48           H
ATOM   4045 2HB  SER A 266       4.110  -9.293  -2.476  1.00 88.48           H
ATOM   4046  OG  SER A 266       2.253  -8.409  -2.628  1.00 88.48           O
ATOM   4047  HG  SER A 266       2.207  -8.934  -3.477  1.00 88.48           H
ATOM   4048  HN  SER A 266       1.819 -10.850  -2.311  1.00 88.48           H
ATOM   4049  N   GLN A 267       0.676  -9.199  -0.211  1.00 87.75           N
ATOM   4050  CA  GLN A 267      -0.300  -8.408   0.519  1.00 87.75           C
ATOM   4051  C   GLN A 267      -1.036  -9.280   1.537  1.00 87.75           C
ATOM   4052  O   GLN A 267      -1.373  -8.818   2.626  1.00 87.75           O
ATOM   4053  HA  GLN A 267       0.278  -7.641   1.036  1.00 87.75           H
ATOM   4054  CB  GLN A 267      -1.284  -7.733  -0.439  1.00 87.75           C
ATOM   4055 1HB  GLN A 267      -1.767  -8.487  -1.060  1.00 87.75           H
ATOM   4056 2HB  GLN A 267      -2.071  -7.239   0.132  1.00 87.75           H
ATOM   4057  CG  GLN A 267      -0.572  -6.711  -1.327  1.00 87.75           C
ATOM   4058 1HG  GLN A 267       0.206  -7.208  -1.907  1.00 87.75           H
ATOM   4059 2HG  GLN A 267      -1.280  -6.288  -2.040  1.00 87.75           H
ATOM   4060  CD  GLN A 267       0.046  -5.591  -0.488  1.00 87.75           C
ATOM   4061  OE1 GLN A 267      -0.525  -5.120   0.482  1.00 87.75           O
ATOM   4062  NE2 GLN A 267       1.241  -5.192  -0.914  1.00 87.75           N
ATOM   4063 1HE2 GLN A 267       1.654  -5.621  -1.718  1.00 87.75           H
ATOM   4064 2HE2 GLN A 267       1.727  -4.464  -0.430  1.00 87.75           H
ATOM   4065  HN  GLN A 267       0.324  -9.657  -1.027  1.00 87.75           H
ATOM   4066  N   PHE A 268      -1.264 -10.526   1.147  1.00 90.05           N
ATOM   4067  CA  PHE A 268      -2.114 -11.410   1.926  1.00 90.05           C
ATOM   4068  C   PHE A 268      -1.589 -11.556   3.356  1.00 90.05           C
ATOM   4069  O   PHE A 268      -2.333 -11.361   4.316  1.00 90.05           O
ATOM   4070  HA  PHE A 268      -3.108 -10.965   1.949  1.00 90.05           H
ATOM   4071  CB  PHE A 268      -2.082 -12.778   1.242  1.00 90.05           C
ATOM   4072 1HB  PHE A 268      -2.381 -12.659   0.200  1.00 90.05           H
ATOM   4073 2HB  PHE A 268      -1.056 -13.147   1.238  1.00 90.05           H
ATOM   4074  CG  PHE A 268      -2.982 -13.825   1.900  1.00 90.05           C
ATOM   4075  CD1 PHE A 268      -2.433 -14.836   2.625  1.00 90.05           C
ATOM   4076  HD1 PHE A 268      -1.350 -14.901   2.736  1.00 90.05           H
ATOM   4077  CD2 PHE A 268      -4.333 -13.744   1.762  1.00 90.05           C
ATOM   4078  HD2 PHE A 268      -4.774 -12.934   1.181  1.00 90.05           H
ATOM   4079  CE1 PHE A 268      -3.269 -15.807   3.236  1.00 90.05           C
ATOM   4080  HE1 PHE A 268      -2.828 -16.618   3.817  1.00 90.05           H
ATOM   4081  CE2 PHE A 268      -5.169 -14.715   2.373  1.00 90.05           C
ATOM   4082  HE2 PHE A 268      -6.251 -14.651   2.262  1.00 90.05           H
ATOM   4083  CZ  PHE A 268      -4.619 -15.726   3.098  1.00 90.05           C
ATOM   4084  HZ  PHE A 268      -5.261 -16.472   3.567  1.00 90.05           H
ATOM   4085  HN  PHE A 268      -0.880 -10.931   0.318  1.00 90.05           H
ATOM   4086  N   PRO A 269      -0.305 -11.900   3.523  1.00 93.64           N
ATOM   4087  CA  PRO A 269       0.233 -12.183   4.856  1.00 93.64           C
ATOM   4088  C   PRO A 269      -0.041 -11.057   5.840  1.00 93.64           C
ATOM   4089  O   PRO A 269      -0.458 -11.304   6.970  1.00 93.64           O
ATOM   4090  HA  PRO A 269      -0.260 -13.058   5.280  1.00 93.64           H
ATOM   4091  CB  PRO A 269       1.731 -12.370   4.610  1.00 93.64           C
ATOM   4092 1HB  PRO A 269       2.278 -11.435   4.732  1.00 93.64           H
ATOM   4093 2HB  PRO A 269       2.166 -13.086   5.307  1.00 93.64           H
ATOM   4094  CG  PRO A 269       1.793 -12.875   3.173  1.00 93.64           C
ATOM   4095 1HG  PRO A 269       2.778 -12.724   2.733  1.00 93.64           H
ATOM   4096 2HG  PRO A 269       1.590 -13.944   3.111  1.00 93.64           H
ATOM   4097  CD  PRO A 269       0.723 -12.049   2.477  1.00 93.64           C
ATOM   4098 1HD  PRO A 269       1.106 -11.082   2.151  1.00 93.64           H
ATOM   4099 2HD  PRO A 269       0.338 -12.551   1.590  1.00 93.64           H
ATOM   4100  N   TYR A 270       0.203  -9.839   5.379  1.00 92.63           N
ATOM   4101  CA  TYR A 270       0.077  -8.674   6.238  1.00 92.63           C
ATOM   4102  C   TYR A 270      -1.374  -8.476   6.682  1.00 92.63           C
ATOM   4103  O   TYR A 270      -1.638  -8.216   7.855  1.00 92.63           O
ATOM   4104  HA  TYR A 270       0.699  -8.836   7.118  1.00 92.63           H
ATOM   4105  CB  TYR A 270       0.507  -7.476   5.390  1.00 92.63           C
ATOM   4106 1HB  TYR A 270       1.581  -7.535   5.215  1.00 92.63           H
ATOM   4107 2HB  TYR A 270       0.021  -7.539   4.416  1.00 92.63           H
ATOM   4108  CG  TYR A 270       0.181  -6.120   6.019  1.00 92.63           C
ATOM   4109  CD1 TYR A 270      -0.781  -5.309   5.451  1.00 92.63           C
ATOM   4110  HD1 TYR A 270      -1.309  -5.635   4.555  1.00 92.63           H
ATOM   4111  CD2 TYR A 270       0.850  -5.707   7.154  1.00 92.63           C
ATOM   4112  HD2 TYR A 270       1.610  -6.347   7.602  1.00 92.63           H
ATOM   4113  CE1 TYR A 270      -1.087  -4.033   6.043  1.00 92.63           C
ATOM   4114  HE1 TYR A 270      -1.845  -3.383   5.605  1.00 92.63           H
ATOM   4115  CE2 TYR A 270       0.543  -4.430   7.745  1.00 92.63           C
ATOM   4116  HE2 TYR A 270       1.064  -4.092   8.641  1.00 92.63           H
ATOM   4117  CZ  TYR A 270      -0.410  -3.656   7.161  1.00 92.63           C
ATOM   4118  OH  TYR A 270      -0.700  -2.451   7.720  1.00 92.63           O
ATOM   4119  HH  TYR A 270      -0.196  -2.341   8.577  1.00 92.63           H
ATOM   4120  HN  TYR A 270       0.483  -9.642   4.439  1.00 92.63           H
ATOM   4121  N   ASN A 271      -2.276  -8.605   5.720  1.00 90.70           N
ATOM   4122  CA  ASN A 271      -3.681  -8.328   5.970  1.00 90.70           C
ATOM   4123  C   ASN A 271      -4.259  -9.419   6.873  1.00 90.70           C
ATOM   4124  O   ASN A 271      -5.230  -9.185   7.591  1.00 90.70           O
ATOM   4125  HA  ASN A 271      -3.699  -7.344   6.440  1.00 90.70           H
ATOM   4126  CB  ASN A 271      -4.481  -8.320   4.666  1.00 90.70           C
ATOM   4127 1HB  ASN A 271      -4.214  -9.190   4.066  1.00 90.70           H
ATOM   4128 2HB  ASN A 271      -5.545  -8.401   4.887  1.00 90.70           H
ATOM   4129  CG  ASN A 271      -4.216  -7.042   3.867  1.00 90.70           C
ATOM   4130  OD1 ASN A 271      -4.603  -5.950   4.248  1.00 90.70           O
ATOM   4131  ND2 ASN A 271      -3.536  -7.239   2.741  1.00 90.70           N
ATOM   4132 1HD2 ASN A 271      -3.247  -8.162   2.486  1.00 90.70           H
ATOM   4133 2HD2 ASN A 271      -3.313  -6.465   2.149  1.00 90.70           H
ATOM   4134  HN  ASN A 271      -2.062  -8.893   4.787  1.00 90.70           H
ATOM   4135  N   CYS A 272      -3.638 -10.588   6.807  1.00 93.50           N
ATOM   4136  CA  CYS A 272      -3.985 -11.671   7.711  1.00 93.50           C
ATOM   4137  C   CYS A 272      -3.720 -11.206   9.144  1.00 93.50           C
ATOM   4138  O   CYS A 272      -4.569 -11.365  10.019  1.00 93.50           O
ATOM   4139  HA  CYS A 272      -5.045 -11.877   7.560  1.00 93.50           H
ATOM   4140  CB  CYS A 272      -3.220 -12.953   7.377  1.00 93.50           C
ATOM   4141 1HB  CYS A 272      -2.163 -12.729   7.233  1.00 93.50           H
ATOM   4142 2HB  CYS A 272      -3.287 -13.654   8.209  1.00 93.50           H
ATOM   4143  SG  CYS A 272      -3.908 -13.716   5.862  1.00 93.50           S
ATOM   4144  HG  CYS A 272      -3.338 -12.869   5.009  1.00 93.50           H
ATOM   4145  HN  CYS A 272      -2.911 -10.799   6.154  1.00 93.50           H
ATOM   4146  N   ILE A 273      -2.538 -10.640   9.339  1.00 94.14           N
ATOM   4147  CA  ILE A 273      -2.135 -10.185  10.659  1.00 94.14           C
ATOM   4148  C   ILE A 273      -3.010  -9.000  11.074  1.00 94.14           C
ATOM   4149  O   ILE A 273      -3.412  -8.897  12.232  1.00 94.14           O
ATOM   4150  HA  ILE A 273      -2.311 -11.004  11.355  1.00 94.14           H
ATOM   4151  CB  ILE A 273      -0.636  -9.881  10.687  1.00 94.14           C
ATOM   4152  HB  ILE A 273      -0.423  -9.139   9.917  1.00 94.14           H
ATOM   4153  CG1 ILE A 273       0.183 -11.129  10.348  1.00 94.14           C
ATOM   4154 1HG1 ILE A 273      -0.098 -11.495   9.361  1.00 94.14           H
ATOM   4155 2HG1 ILE A 273       1.241 -10.873  10.305  1.00 94.14           H
ATOM   4156  CG2 ILE A 273      -0.224  -9.272  12.028  1.00 94.14           C
ATOM   4157 1HG2 ILE A 273      -0.772  -8.343  12.189  1.00 94.14           H
ATOM   4158 2HG2 ILE A 273      -0.454  -9.972  12.831  1.00 94.14           H
ATOM   4159 3HG2 ILE A 273       0.846  -9.066  12.021  1.00 94.14           H
ATOM   4160  CD1 ILE A 273      -0.040 -12.229  11.388  1.00 94.14           C
ATOM   4161 1HD1 ILE A 273       0.264 -11.867  12.371  1.00 94.14           H
ATOM   4162 2HD1 ILE A 273      -1.096 -12.499  11.411  1.00 94.14           H
ATOM   4163 3HD1 ILE A 273       0.553 -13.104  11.124  1.00 94.14           H
ATOM   4164  HN  ILE A 273      -1.863 -10.491   8.617  1.00 94.14           H
ATOM   4165  N   LEU A 274      -3.279  -8.136  10.106  1.00 92.77           N
ATOM   4166  CA  LEU A 274      -4.079  -6.951  10.362  1.00 92.77           C
ATOM   4167  C   LEU A 274      -5.471  -7.374  10.836  1.00 92.77           C
ATOM   4168  O   LEU A 274      -6.073  -6.708  11.677  1.00 92.77           O
ATOM   4169  HA  LEU A 274      -3.595  -6.396  11.165  1.00 92.77           H
ATOM   4170  CB  LEU A 274      -4.099  -6.042   9.132  1.00 92.77           C
ATOM   4171 1HB  LEU A 274      -3.077  -5.935   8.767  1.00 92.77           H
ATOM   4172 2HB  LEU A 274      -4.668  -6.539   8.346  1.00 92.77           H
ATOM   4173  CG  LEU A 274      -4.685  -4.644   9.340  1.00 92.77           C
ATOM   4174  HG  LEU A 274      -5.647  -4.748   9.840  1.00 92.77           H
ATOM   4175  CD1 LEU A 274      -3.789  -3.804  10.253  1.00 92.77           C
ATOM   4176 1HD1 LEU A 274      -3.699  -4.294  11.223  1.00 92.77           H
ATOM   4177 2HD1 LEU A 274      -2.801  -3.706   9.803  1.00 92.77           H
ATOM   4178 3HD1 LEU A 274      -4.228  -2.816  10.385  1.00 92.77           H
ATOM   4179  CD2 LEU A 274      -4.944  -3.952   8.000  1.00 92.77           C
ATOM   4180 1HD2 LEU A 274      -4.007  -3.861   7.451  1.00 92.77           H
ATOM   4181 2HD2 LEU A 274      -5.650  -4.544   7.417  1.00 92.77           H
ATOM   4182 3HD2 LEU A 274      -5.360  -2.961   8.177  1.00 92.77           H
ATOM   4183  HN  LEU A 274      -2.960  -8.235   9.163  1.00 92.77           H
ATOM   4184  N   LEU A 275      -5.942  -8.478  10.277  1.00 94.23           N
ATOM   4185  CA  LEU A 275      -7.231  -9.024  10.665  1.00 94.23           C
ATOM   4186  C   LEU A 275      -7.182  -9.438  12.137  1.00 94.23           C
ATOM   4187  O   LEU A 275      -8.082  -9.108  12.909  1.00 94.23           O
ATOM   4188  HA  LEU A 275      -7.969  -8.228  10.555  1.00 94.23           H
ATOM   4189  CB  LEU A 275      -7.641 -10.156   9.721  1.00 94.23           C
ATOM   4190 1HB  LEU A 275      -7.707  -9.753   8.710  1.00 94.23           H
ATOM   4191 2HB  LEU A 275      -6.848 -10.903   9.716  1.00 94.23           H
ATOM   4192  CG  LEU A 275      -8.962 -10.856  10.048  1.00 94.23           C
ATOM   4193  HG  LEU A 275      -8.909 -11.224  11.073  1.00 94.23           H
ATOM   4194  CD1 LEU A 275     -10.134  -9.876   9.979  1.00 94.23           C
ATOM   4195 1HD1 LEU A 275      -9.978  -9.072  10.698  1.00 94.23           H
ATOM   4196 2HD1 LEU A 275     -10.200  -9.457   8.975  1.00 94.23           H
ATOM   4197 3HD1 LEU A 275     -11.060 -10.400  10.215  1.00 94.23           H
ATOM   4198  CD2 LEU A 275      -9.176 -12.071   9.142  1.00 94.23           C
ATOM   4199 1HD2 LEU A 275      -9.200 -11.749   8.101  1.00 94.23           H
ATOM   4200 2HD2 LEU A 275      -8.360 -12.779   9.285  1.00 94.23           H
ATOM   4201 3HD2 LEU A 275     -10.122 -12.550   9.396  1.00 94.23           H
ATOM   4202  HN  LEU A 275      -5.459  -8.997   9.571  1.00 94.23           H
ATOM   4203  N   VAL A 276      -6.122 -10.154  12.482  1.00 95.05           N
ATOM   4204  CA  VAL A 276      -5.950 -10.627  13.846  1.00 95.05           C
ATOM   4205  C   VAL A 276      -5.964  -9.431  14.801  1.00 95.05           C
ATOM   4206  O   VAL A 276      -6.632  -9.465  15.833  1.00 95.05           O
ATOM   4207  HA  VAL A 276      -6.796 -11.272  14.079  1.00 95.05           H
ATOM   4208  CB  VAL A 276      -4.673 -11.462  13.952  1.00 95.05           C
ATOM   4209  HB  VAL A 276      -3.850 -10.869  13.553  1.00 95.05           H
ATOM   4210  CG1 VAL A 276      -4.351 -11.789  15.412  1.00 95.05           C
ATOM   4211 1HG1 VAL A 276      -4.210 -10.862  15.969  1.00 95.05           H
ATOM   4212 2HG1 VAL A 276      -5.176 -12.353  15.848  1.00 95.05           H
ATOM   4213 3HG1 VAL A 276      -3.439 -12.383  15.459  1.00 95.05           H
ATOM   4214  CG2 VAL A 276      -4.781 -12.739  13.116  1.00 95.05           C
ATOM   4215 1HG2 VAL A 276      -5.621 -13.336  13.472  1.00 95.05           H
ATOM   4216 2HG2 VAL A 276      -4.941 -12.476  12.070  1.00 95.05           H
ATOM   4217 3HG2 VAL A 276      -3.860 -13.314  13.210  1.00 95.05           H
ATOM   4218  HN  VAL A 276      -5.391 -10.411  11.850  1.00 95.05           H
ATOM   4219  N   GLN A 277      -5.218  -8.404  14.423  1.00 93.58           N
ATOM   4220  CA  GLN A 277      -5.123  -7.207  15.241  1.00 93.58           C
ATOM   4221  C   GLN A 277      -6.499  -6.553  15.386  1.00 93.58           C
ATOM   4222  O   GLN A 277      -6.813  -5.987  16.432  1.00 93.58           O
ATOM   4223  HA  GLN A 277      -4.771  -7.548  16.214  1.00 93.58           H
ATOM   4224  CB  GLN A 277      -4.107  -6.223  14.657  1.00 93.58           C
ATOM   4225 1HB  GLN A 277      -4.281  -6.108  13.587  1.00 93.58           H
ATOM   4226 2HB  GLN A 277      -4.245  -5.241  15.109  1.00 93.58           H
ATOM   4227  CG  GLN A 277      -2.675  -6.705  14.898  1.00 93.58           C
ATOM   4228 1HG  GLN A 277      -2.514  -6.855  15.966  1.00 93.58           H
ATOM   4229 2HG  GLN A 277      -2.527  -7.670  14.414  1.00 93.58           H
ATOM   4230  CD  GLN A 277      -1.659  -5.696  14.359  1.00 93.58           C
ATOM   4231  OE1 GLN A 277      -1.950  -4.884  13.497  1.00 93.58           O
ATOM   4232  NE2 GLN A 277      -0.454  -5.793  14.914  1.00 93.58           N
ATOM   4233 1HE2 GLN A 277      -0.282  -6.483  15.618  1.00 93.58           H
ATOM   4234 2HE2 GLN A 277       0.279  -5.176  14.628  1.00 93.58           H
ATOM   4235  HN  GLN A 277      -4.686  -8.380  13.576  1.00 93.58           H
ATOM   4236  N   THR A 278      -7.281  -6.653  14.322  1.00 93.52           N
ATOM   4237  CA  THR A 278      -8.607  -6.057  14.310  1.00 93.52           C
ATOM   4238  C   THR A 278      -9.523  -6.774  15.303  1.00 93.52           C
ATOM   4239  O   THR A 278     -10.250  -6.130  16.058  1.00 93.52           O
ATOM   4240  HA  THR A 278      -8.522  -5.022  14.642  1.00 93.52           H
ATOM   4241  CB  THR A 278      -9.127  -6.090  12.871  1.00 93.52           C
ATOM   4242  HB  THR A 278      -9.281  -7.116  12.537  1.00 93.52           H
ATOM   4243  OG1 THR A 278      -8.162  -5.343  12.136  1.00 93.52           O
ATOM   4244  HG1 THR A 278      -7.490  -5.960  11.727  1.00 93.52           H
ATOM   4245  CG2 THR A 278     -10.423  -5.297  12.698  1.00 93.52           C
ATOM   4246 1HG2 THR A 278     -10.250  -4.255  12.969  1.00 93.52           H
ATOM   4247 2HG2 THR A 278     -11.195  -5.717  13.344  1.00 93.52           H
ATOM   4248 3HG2 THR A 278     -10.748  -5.353  11.659  1.00 93.52           H
ATOM   4249  HN  THR A 278      -7.024  -7.128  13.481  1.00 93.52           H
ATOM   4250  N   ILE A 279      -9.458  -8.097  15.271  1.00 94.80           N
ATOM   4251  CA  ILE A 279     -10.288  -8.908  16.145  1.00 94.80           C
ATOM   4252  C   ILE A 279      -9.898  -8.646  17.601  1.00 94.80           C
ATOM   4253  O   ILE A 279     -10.764  -8.500  18.463  1.00 94.80           O
ATOM   4254  HA  ILE A 279     -11.321  -8.591  16.002  1.00 94.80           H
ATOM   4255  CB  ILE A 279     -10.208 -10.383  15.743  1.00 94.80           C
ATOM   4256  HB  ILE A 279      -9.157 -10.672  15.713  1.00 94.80           H
ATOM   4257  CG1 ILE A 279     -10.776 -10.600  14.339  1.00 94.80           C
ATOM   4258 1HG1 ILE A 279     -11.863 -10.521  14.366  1.00 94.80           H
ATOM   4259 2HG1 ILE A 279     -10.416  -9.816  13.672  1.00 94.80           H
ATOM   4260  CG2 ILE A 279     -10.892 -11.272  16.782  1.00 94.80           C
ATOM   4261 1HG2 ILE A 279     -10.403 -11.146  17.748  1.00 94.80           H
ATOM   4262 2HG2 ILE A 279     -11.942 -10.990  16.868  1.00 94.80           H
ATOM   4263 3HG2 ILE A 279     -10.821 -12.315  16.472  1.00 94.80           H
ATOM   4264  CD1 ILE A 279     -10.372 -11.970  13.790  1.00 94.80           C
ATOM   4265 1HD1 ILE A 279      -9.285 -12.036  13.741  1.00 94.80           H
ATOM   4266 2HD1 ILE A 279     -10.754 -12.751  14.447  1.00 94.80           H
ATOM   4267 3HD1 ILE A 279     -10.789 -12.098  12.791  1.00 94.80           H
ATOM   4268  HN  ILE A 279      -8.853  -8.612  14.665  1.00 94.80           H
ATOM   4269  N   ASP A 280      -8.594  -8.594  17.831  1.00 94.49           N
ATOM   4270  CA  ASP A 280      -8.078  -8.426  19.178  1.00 94.49           C
ATOM   4271  C   ASP A 280      -8.419  -7.021  19.679  1.00 94.49           C
ATOM   4272  O   ASP A 280      -8.654  -6.823  20.870  1.00 94.49           O
ATOM   4273  HA  ASP A 280      -8.558  -9.207  19.768  1.00 94.49           H
ATOM   4274  CB  ASP A 280      -6.556  -8.582  19.209  1.00 94.49           C
ATOM   4275 1HB  ASP A 280      -6.271  -9.498  18.692  1.00 94.49           H
ATOM   4276 2HB  ASP A 280      -6.092  -7.755  18.672  1.00 94.49           H
ATOM   4277  CG  ASP A 280      -6.037  -8.618  20.648  1.00 94.49           C
ATOM   4278  OD1 ASP A 280      -6.575  -9.437  21.424  1.00 94.49           O
ATOM   4279  OD2 ASP A 280      -5.115  -7.827  20.939  1.00 94.49           O
ATOM   4280  HN  ASP A 280      -7.897  -8.664  17.117  1.00 94.49           H
ATOM   4281  N   ALA A 281      -8.436  -6.082  18.745  1.00 92.52           N
ATOM   4282  CA  ALA A 281      -8.782  -4.709  19.070  1.00 92.52           C
ATOM   4283  C   ALA A 281     -10.206  -4.665  19.629  1.00 92.52           C
ATOM   4284  O   ALA A 281     -10.533  -3.796  20.436  1.00 92.52           O
ATOM   4285  HA  ALA A 281      -8.089  -4.364  19.837  1.00 92.52           H
ATOM   4286  CB  ALA A 281      -8.618  -3.832  17.826  1.00 92.52           C
ATOM   4287 1HB  ALA A 281      -7.583  -3.875  17.486  1.00 92.52           H
ATOM   4288 2HB  ALA A 281      -9.275  -4.196  17.036  1.00 92.52           H
ATOM   4289 3HB  ALA A 281      -8.878  -2.803  18.070  1.00 92.52           H
ATOM   4290  HN  ALA A 281      -8.218  -6.246  17.783  1.00 92.52           H
ATOM   4291  N   TYR A 282     -11.014  -5.614  19.178  1.00 90.89           N
ATOM   4292  CA  TYR A 282     -12.394  -5.695  19.625  1.00 90.89           C
ATOM   4293  C   TYR A 282     -12.520  -6.593  20.857  1.00 90.89           C
ATOM   4294  O   TYR A 282     -13.125  -6.204  21.854  1.00 90.89           O
ATOM   4295  HA  TYR A 282     -12.724  -4.689  19.882  1.00 90.89           H
ATOM   4296  CB  TYR A 282     -13.175  -6.324  18.469  1.00 90.89           C
ATOM   4297 1HB  TYR A 282     -12.992  -5.745  17.563  1.00 90.89           H
ATOM   4298 2HB  TYR A 282     -12.791  -7.328  18.288  1.00 90.89           H
ATOM   4299  CG  TYR A 282     -14.683  -6.406  18.709  1.00 90.89           C
ATOM   4300  CD1 TYR A 282     -15.265  -7.613  19.039  1.00 90.89           C
ATOM   4301  HD1 TYR A 282     -14.649  -8.508  19.130  1.00 90.89           H
ATOM   4302  CD2 TYR A 282     -15.463  -5.273  18.594  1.00 90.89           C
ATOM   4303  HD2 TYR A 282     -15.004  -4.320  18.333  1.00 90.89           H
ATOM   4304  CE1 TYR A 282     -16.685  -7.691  19.265  1.00 90.89           C
ATOM   4305  HE1 TYR A 282     -17.156  -8.638  19.527  1.00 90.89           H
ATOM   4306  CE2 TYR A 282     -16.883  -5.351  18.820  1.00 90.89           C
ATOM   4307  HE2 TYR A 282     -17.511  -4.464  18.733  1.00 90.89           H
ATOM   4308  CZ  TYR A 282     -17.424  -6.556  19.144  1.00 90.89           C
ATOM   4309  OH  TYR A 282     -18.765  -6.629  19.358  1.00 90.89           O
ATOM   4310  HH  TYR A 282     -19.020  -7.561  19.615  1.00 90.89           H
ATOM   4311  HN  TYR A 282     -10.740  -6.316  18.522  1.00 90.89           H
ATOM   4312  N   ALA A 283     -11.937  -7.779  20.748  1.00 92.54           N
ATOM   4313  CA  ALA A 283     -12.234  -8.847  21.687  1.00 92.54           C
ATOM   4314  C   ALA A 283     -11.194  -8.838  22.808  1.00 92.54           C
ATOM   4315  O   ALA A 283     -11.435  -9.377  23.887  1.00 92.54           O
ATOM   4316  HA  ALA A 283     -13.218  -8.651  22.113  1.00 92.54           H
ATOM   4317  CB  ALA A 283     -12.277 -10.183  20.942  1.00 92.54           C
ATOM   4318 1HB  ALA A 283     -13.052 -10.147  20.176  1.00 92.54           H
ATOM   4319 2HB  ALA A 283     -11.311 -10.369  20.474  1.00 92.54           H
ATOM   4320 3HB  ALA A 283     -12.500 -10.985  21.647  1.00 92.54           H
ATOM   4321  HN  ALA A 283     -11.275  -8.013  20.036  1.00 92.54           H
ATOM   4322  N   MET A 284     -10.059  -8.220  22.515  1.00 91.46           N
ATOM   4323  CA  MET A 284      -8.963  -8.175  23.468  1.00 91.46           C
ATOM   4324  C   MET A 284      -8.678  -9.565  24.041  1.00 91.46           C
ATOM   4325  O   MET A 284      -8.591  -9.734  25.256  1.00 91.46           O
ATOM   4326  HA  MET A 284      -8.099  -7.822  22.905  1.00 91.46           H
ATOM   4327  CB  MET A 284      -9.315  -7.216  24.607  1.00 91.46           C
ATOM   4328 1HB  MET A 284     -10.252  -7.525  25.070  1.00 91.46           H
ATOM   4329 2HB  MET A 284      -8.547  -7.264  25.378  1.00 91.46           H
ATOM   4330  CG  MET A 284      -9.442  -5.780  24.094  1.00 91.46           C
ATOM   4331 1HG  MET A 284      -8.462  -5.401  23.803  1.00 91.46           H
ATOM   4332 2HG  MET A 284     -10.070  -5.757  23.204  1.00 91.46           H
ATOM   4333  SD  MET A 284     -10.145  -4.739  25.363  1.00 91.46           S
ATOM   4334  CE  MET A 284     -11.880  -5.065  25.105  1.00 91.46           C
ATOM   4335 1HE  MET A 284     -12.158  -4.776  24.091  1.00 91.46           H
ATOM   4336 2HE  MET A 284     -12.075  -6.128  25.246  1.00 91.46           H
ATOM   4337 3HE  MET A 284     -12.468  -4.490  25.820  1.00 91.46           H
ATOM   4338  HN  MET A 284      -9.883  -7.756  21.647  1.00 91.46           H
ATOM   4339  N   PHE A 285      -8.539 -10.525  23.138  1.00 91.93           N
ATOM   4340  CA  PHE A 285      -8.443 -11.919  23.537  1.00 91.93           C
ATOM   4341  C   PHE A 285      -6.986 -12.323  23.772  1.00 91.93           C
ATOM   4342  O   PHE A 285      -6.715 -13.359  24.377  1.00 91.93           O
ATOM   4343  HA  PHE A 285      -9.002 -12.029  24.466  1.00 91.93           H
ATOM   4344  CB  PHE A 285      -9.012 -12.753  22.388  1.00 91.93           C
ATOM   4345 1HB  PHE A 285      -9.192 -13.768  22.744  1.00 91.93           H
ATOM   4346 2HB  PHE A 285      -9.979 -12.342  22.098  1.00 91.93           H
ATOM   4347  CG  PHE A 285      -8.109 -12.813  21.155  1.00 91.93           C
ATOM   4348  CD1 PHE A 285      -8.254 -11.896  20.161  1.00 91.93           C
ATOM   4349  HD1 PHE A 285      -9.013 -11.118  20.243  1.00 91.93           H
ATOM   4350  CD2 PHE A 285      -7.161 -13.783  21.052  1.00 91.93           C
ATOM   4351  HD2 PHE A 285      -7.045 -14.518  21.849  1.00 91.93           H
ATOM   4352  CE1 PHE A 285      -7.415 -11.951  19.016  1.00 91.93           C
ATOM   4353  HE1 PHE A 285      -7.531 -11.216  18.220  1.00 91.93           H
ATOM   4354  CE2 PHE A 285      -6.322 -13.838  19.908  1.00 91.93           C
ATOM   4355  HE2 PHE A 285      -5.563 -14.615  19.825  1.00 91.93           H
ATOM   4356  CZ  PHE A 285      -6.467 -12.921  18.914  1.00 91.93           C
ATOM   4357  HZ  PHE A 285      -5.823 -12.963  18.035  1.00 91.93           H
ATOM   4358  HN  PHE A 285      -8.493 -10.363  22.152  1.00 91.93           H
ATOM   4359  N   ILE A 286      -6.086 -11.483  23.280  1.00 92.10           N
ATOM   4360  CA  ILE A 286      -4.664 -11.725  23.453  1.00 92.10           C
ATOM   4361  C   ILE A 286      -4.215 -11.164  24.803  1.00 92.10           C
ATOM   4362  O   ILE A 286      -3.900  -9.980  24.914  1.00 92.10           O
ATOM   4363  HA  ILE A 286      -4.515 -12.805  23.461  1.00 92.10           H
ATOM   4364  CB  ILE A 286      -3.878 -11.169  22.264  1.00 92.10           C
ATOM   4365  HB  ILE A 286      -4.036 -10.091  22.224  1.00 92.10           H
ATOM   4366  CG1 ILE A 286      -4.392 -11.751  20.946  1.00 92.10           C
ATOM   4367 1HG1 ILE A 286      -4.142 -12.810  20.890  1.00 92.10           H
ATOM   4368 2HG1 ILE A 286      -5.479 -11.678  20.911  1.00 92.10           H
ATOM   4369  CG2 ILE A 286      -2.376 -11.398  22.444  1.00 92.10           C
ATOM   4370 1HG2 ILE A 286      -2.038 -10.897  23.352  1.00 92.10           H
ATOM   4371 2HG2 ILE A 286      -2.178 -12.467  22.524  1.00 92.10           H
ATOM   4372 3HG2 ILE A 286      -1.841 -10.993  21.585  1.00 92.10           H
ATOM   4373  CD1 ILE A 286      -3.788 -11.014  19.748  1.00 92.10           C
ATOM   4374 1HD1 ILE A 286      -4.060  -9.960  19.795  1.00 92.10           H
ATOM   4375 2HD1 ILE A 286      -2.702 -11.110  19.773  1.00 92.10           H
ATOM   4376 3HD1 ILE A 286      -4.170 -11.448  18.824  1.00 92.10           H
ATOM   4377  HN  ILE A 286      -6.315 -10.652  22.773  1.00 92.10           H
ATOM   4378  N   SER A 287      -4.201 -12.040  25.797  1.00 90.17           N
ATOM   4379  CA  SER A 287      -3.773 -11.653  27.131  1.00 90.17           C
ATOM   4380  C   SER A 287      -2.320 -12.075  27.357  1.00 90.17           C
ATOM   4381  O   SER A 287      -1.660 -11.576  28.267  1.00 90.17           O
ATOM   4382  HA  SER A 287      -3.865 -10.567  27.159  1.00 90.17           H
ATOM   4383  CB  SER A 287      -4.677 -12.269  28.200  1.00 90.17           C
ATOM   4384 1HB  SER A 287      -4.330 -11.965  29.187  1.00 90.17           H
ATOM   4385 2HB  SER A 287      -5.690 -11.883  28.085  1.00 90.17           H
ATOM   4386  OG  SER A 287      -4.701 -13.692  28.124  1.00 90.17           O
ATOM   4387  HG  SER A 287      -5.319 -14.061  28.818  1.00 90.17           H
ATOM   4388  HN  SER A 287      -4.474 -12.998  25.702  1.00 90.17           H
ATOM   4389  N   ASN A 288      -1.864 -12.989  26.513  1.00 93.22           N
ATOM   4390  CA  ASN A 288      -0.552 -13.586  26.693  1.00 93.22           C
ATOM   4391  C   ASN A 288       0.501 -12.706  26.018  1.00 93.22           C
ATOM   4392  O   ASN A 288       0.408 -12.426  24.824  1.00 93.22           O
ATOM   4393  HA  ASN A 288      -0.412 -13.650  27.773  1.00 93.22           H
ATOM   4394  CB  ASN A 288      -0.486 -14.976  26.056  1.00 93.22           C
ATOM   4395 1HB  ASN A 288      -1.338 -15.571  26.385  1.00 93.22           H
ATOM   4396 2HB  ASN A 288      -0.560 -14.886  24.972  1.00 93.22           H
ATOM   4397  CG  ASN A 288       0.816 -15.688  26.428  1.00 93.22           C
ATOM   4398  OD1 ASN A 288       1.897 -15.126  26.380  1.00 93.22           O
ATOM   4399  ND2 ASN A 288       0.652 -16.955  26.799  1.00 93.22           N
ATOM   4400 1HD2 ASN A 288      -0.264 -17.357  26.816  1.00 93.22           H
ATOM   4401 2HD2 ASN A 288       1.444 -17.506  27.061  1.00 93.22           H
ATOM   4402  HN  ASN A 288      -2.374 -13.322  25.720  1.00 93.22           H
ATOM   4403  N   CYS A 289       1.480 -12.294  26.811  1.00 92.25           N
ATOM   4404  CA  CYS A 289       2.484 -11.358  26.336  1.00 92.25           C
ATOM   4405  C   CYS A 289       3.308 -12.048  25.247  1.00 92.25           C
ATOM   4406  O   CYS A 289       3.720 -11.412  24.278  1.00 92.25           O
ATOM   4407  HA  CYS A 289       1.946 -10.501  25.929  1.00 92.25           H
ATOM   4408  CB  CYS A 289       3.363 -10.844  27.478  1.00 92.25           C
ATOM   4409 1HB  CYS A 289       2.744 -10.374  28.242  1.00 92.25           H
ATOM   4410 2HB  CYS A 289       3.879 -11.678  27.954  1.00 92.25           H
ATOM   4411  SG  CYS A 289       4.583  -9.641  26.835  1.00 92.25           S
ATOM   4412  HN  CYS A 289       1.592 -12.589  27.759  1.00 92.25           H
ATOM   4413  N   ALA A 290       3.523 -13.341  25.443  1.00 94.05           N
ATOM   4414  CA  ALA A 290       4.343 -14.111  24.522  1.00 94.05           C
ATOM   4415  C   ALA A 290       3.681 -14.119  23.143  1.00 94.05           C
ATOM   4416  O   ALA A 290       4.348 -13.911  22.130  1.00 94.05           O
ATOM   4417  HA  ALA A 290       5.312 -13.617  24.448  1.00 94.05           H
ATOM   4418  CB  ALA A 290       4.549 -15.521  25.079  1.00 94.05           C
ATOM   4419 1HB  ALA A 290       5.048 -15.460  26.046  1.00 94.05           H
ATOM   4420 2HB  ALA A 290       3.582 -16.009  25.199  1.00 94.05           H
ATOM   4421 3HB  ALA A 290       5.163 -16.098  24.388  1.00 94.05           H
ATOM   4422  HN  ALA A 290       3.150 -13.860  26.211  1.00 94.05           H
ATOM   4423  N   VAL A 291       2.379 -14.362  23.147  1.00 94.19           N
ATOM   4424  CA  VAL A 291       1.620 -14.400  21.909  1.00 94.19           C
ATOM   4425  C   VAL A 291       1.631 -13.012  21.266  1.00 94.19           C
ATOM   4426  O   VAL A 291       1.826 -12.884  20.059  1.00 94.19           O
ATOM   4427  HA  VAL A 291       2.119 -15.100  21.239  1.00 94.19           H
ATOM   4428  CB  VAL A 291       0.208 -14.924  22.176  1.00 94.19           C
ATOM   4429  HB  VAL A 291      -0.259 -14.269  22.912  1.00 94.19           H
ATOM   4430  CG1 VAL A 291      -0.642 -14.884  20.905  1.00 94.19           C
ATOM   4431 1HG1 VAL A 291      -0.712 -13.856  20.547  1.00 94.19           H
ATOM   4432 2HG1 VAL A 291      -0.178 -15.504  20.138  1.00 94.19           H
ATOM   4433 3HG1 VAL A 291      -1.641 -15.262  21.123  1.00 94.19           H
ATOM   4434  CG2 VAL A 291       0.249 -16.337  22.763  1.00 94.19           C
ATOM   4435 1HG2 VAL A 291       0.744 -17.008  22.061  1.00 94.19           H
ATOM   4436 2HG2 VAL A 291       0.801 -16.324  23.703  1.00 94.19           H
ATOM   4437 3HG2 VAL A 291      -0.768 -16.685  22.944  1.00 94.19           H
ATOM   4438  HN  VAL A 291       1.845 -14.531  23.976  1.00 94.19           H
ATOM   4439  N   SER A 292       1.419 -12.006  22.103  1.00 94.10           N
ATOM   4440  CA  SER A 292       1.357 -10.635  21.625  1.00 94.10           C
ATOM   4441  C   SER A 292       2.685 -10.248  20.972  1.00 94.10           C
ATOM   4442  O   SER A 292       2.701  -9.610  19.921  1.00 94.10           O
ATOM   4443  HA  SER A 292       0.551 -10.622  20.890  1.00 94.10           H
ATOM   4444  CB  SER A 292       1.023  -9.669  22.763  1.00 94.10           C
ATOM   4445 1HB  SER A 292       0.157 -10.040  23.311  1.00 94.10           H
ATOM   4446 2HB  SER A 292       1.855  -9.637  23.467  1.00 94.10           H
ATOM   4447  OG  SER A 292       0.754  -8.354  22.286  1.00 94.10           O
ATOM   4448  HG  SER A 292      -0.142  -8.327  21.842  1.00 94.10           H
ATOM   4449  HN  SER A 292       1.292 -12.116  23.089  1.00 94.10           H
ATOM   4450  N   THR A 293       3.767 -10.650  21.623  1.00 93.57           N
ATOM   4451  CA  THR A 293       5.097 -10.315  21.142  1.00 93.57           C
ATOM   4452  C   THR A 293       5.321 -10.896  19.745  1.00 93.57           C
ATOM   4453  O   THR A 293       5.814 -10.207  18.853  1.00 93.57           O
ATOM   4454  HA  THR A 293       5.167  -9.231  21.053  1.00 93.57           H
ATOM   4455  CB  THR A 293       6.111 -10.810  22.175  1.00 93.57           C
ATOM   4456  HB  THR A 293       5.997 -11.879  22.352  1.00 93.57           H
ATOM   4457  OG1 THR A 293       5.890  -9.973  23.308  1.00 93.57           O
ATOM   4458  HG1 THR A 293       5.282 -10.430  23.957  1.00 93.57           H
ATOM   4459  CG2 THR A 293       7.555 -10.511  21.768  1.00 93.57           C
ATOM   4460 1HG2 THR A 293       7.686  -9.434  21.658  1.00 93.57           H
ATOM   4461 2HG2 THR A 293       7.775 -11.002  20.820  1.00 93.57           H
ATOM   4462 3HG2 THR A 293       8.234 -10.882  22.536  1.00 93.57           H
ATOM   4463  HN  THR A 293       3.745 -11.193  22.462  1.00 93.57           H
ATOM   4464  N   ASN A 294       4.948 -12.159  19.597  1.00 94.93           N
ATOM   4465  CA  ASN A 294       5.161 -12.861  18.342  1.00 94.93           C
ATOM   4466  C   ASN A 294       4.309 -12.213  17.249  1.00 94.93           C
ATOM   4467  O   ASN A 294       4.746 -12.094  16.106  1.00 94.93           O
ATOM   4468  HA  ASN A 294       6.230 -12.774  18.144  1.00 94.93           H
ATOM   4469  CB  ASN A 294       4.749 -14.330  18.456  1.00 94.93           C
ATOM   4470 1HB  ASN A 294       3.762 -14.400  18.914  1.00 94.93           H
ATOM   4471 2HB  ASN A 294       4.669 -14.766  17.460  1.00 94.93           H
ATOM   4472  CG  ASN A 294       5.761 -15.121  19.286  1.00 94.93           C
ATOM   4473  OD1 ASN A 294       6.875 -14.689  19.532  1.00 94.93           O
ATOM   4474  ND2 ASN A 294       5.313 -16.302  19.703  1.00 94.93           N
ATOM   4475 1HD2 ASN A 294       4.387 -16.598  19.466  1.00 94.93           H
ATOM   4476 2HD2 ASN A 294       5.901 -16.894  20.254  1.00 94.93           H
ATOM   4477  HN  ASN A 294       4.507 -12.700  20.314  1.00 94.93           H
ATOM   4478  N   ILE A 295       3.108 -11.812  17.639  1.00 93.93           N
ATOM   4479  CA  ILE A 295       2.175 -11.218  16.697  1.00 93.93           C
ATOM   4480  C   ILE A 295       2.754  -9.903  16.171  1.00 93.93           C
ATOM   4481  O   ILE A 295       2.655  -9.609  14.981  1.00 93.93           O
ATOM   4482  HA  ILE A 295       2.072 -11.909  15.860  1.00 93.93           H
ATOM   4483  CB  ILE A 295       0.792 -11.070  17.334  1.00 93.93           C
ATOM   4484  HB  ILE A 295       0.922 -10.706  18.353  1.00 93.93           H
ATOM   4485  CG1 ILE A 295       0.083 -12.423  17.425  1.00 93.93           C
ATOM   4486 1HG1 ILE A 295      -0.190 -12.763  16.426  1.00 93.93           H
ATOM   4487 2HG1 ILE A 295       0.763 -13.167  17.840  1.00 93.93           H
ATOM   4488  CG2 ILE A 295      -0.048 -10.032  16.587  1.00 93.93           C
ATOM   4489 1HG2 ILE A 295       0.457  -9.066  16.618  1.00 93.93           H
ATOM   4490 2HG2 ILE A 295      -0.172 -10.344  15.550  1.00 93.93           H
ATOM   4491 3HG2 ILE A 295      -1.026  -9.947  17.061  1.00 93.93           H
ATOM   4492  CD1 ILE A 295      -1.171 -12.327  18.297  1.00 93.93           C
ATOM   4493 1HD1 ILE A 295      -0.891 -12.010  19.302  1.00 93.93           H
ATOM   4494 2HD1 ILE A 295      -1.859 -11.600  17.866  1.00 93.93           H
ATOM   4495 3HD1 ILE A 295      -1.656 -13.302  18.345  1.00 93.93           H
ATOM   4496  HN  ILE A 295       2.771 -11.886  18.578  1.00 93.93           H
ATOM   4497  N   ASP A 296       3.346  -9.148  17.085  1.00 93.94           N
ATOM   4498  CA  ASP A 296       3.904  -7.852  16.737  1.00 93.94           C
ATOM   4499  C   ASP A 296       5.079  -8.049  15.776  1.00 93.94           C
ATOM   4500  O   ASP A 296       5.242  -7.286  14.825  1.00 93.94           O
ATOM   4501  HA  ASP A 296       3.082  -7.299  16.282  1.00 93.94           H
ATOM   4502  CB  ASP A 296       4.425  -7.125  17.978  1.00 93.94           C
ATOM   4503 1HB  ASP A 296       5.113  -7.773  18.522  1.00 93.94           H
ATOM   4504 2HB  ASP A 296       4.989  -6.243  17.677  1.00 93.94           H
ATOM   4505  CG  ASP A 296       3.273  -6.712  18.896  1.00 93.94           C
ATOM   4506  OD1 ASP A 296       2.139  -6.622  18.377  1.00 93.94           O
ATOM   4507  OD2 ASP A 296       3.551  -6.496  20.095  1.00 93.94           O
ATOM   4508  HN  ASP A 296       3.448  -9.407  18.045  1.00 93.94           H
ATOM   4509  N   ILE A 297       5.867  -9.076  16.058  1.00 94.57           N
ATOM   4510  CA  ILE A 297       6.993  -9.412  15.204  1.00 94.57           C
ATOM   4511  C   ILE A 297       6.476  -9.812  13.820  1.00 94.57           C
ATOM   4512  O   ILE A 297       7.007  -9.370  12.803  1.00 94.57           O
ATOM   4513  HA  ILE A 297       7.602  -8.514  15.098  1.00 94.57           H
ATOM   4514  CB  ILE A 297       7.868 -10.478  15.865  1.00 94.57           C
ATOM   4515  HB  ILE A 297       7.219 -11.275  16.230  1.00 94.57           H
ATOM   4516  CG1 ILE A 297       8.607  -9.907  17.077  1.00 94.57           C
ATOM   4517 1HG1 ILE A 297       9.341  -9.172  16.747  1.00 94.57           H
ATOM   4518 2HG1 ILE A 297       7.902  -9.384  17.724  1.00 94.57           H
ATOM   4519  CG2 ILE A 297       8.828 -11.105  14.852  1.00 94.57           C
ATOM   4520 1HG2 ILE A 297       8.256 -11.571  14.050  1.00 94.57           H
ATOM   4521 2HG2 ILE A 297       9.474 -10.332  14.437  1.00 94.57           H
ATOM   4522 3HG2 ILE A 297       9.438 -11.860  15.349  1.00 94.57           H
ATOM   4523  CD1 ILE A 297       9.305 -11.016  17.867  1.00 94.57           C
ATOM   4524 1HD1 ILE A 297       8.564 -11.735  18.216  1.00 94.57           H
ATOM   4525 2HD1 ILE A 297      10.026 -11.520  17.224  1.00 94.57           H
ATOM   4526 3HD1 ILE A 297       9.822 -10.582  18.723  1.00 94.57           H
ATOM   4527  HN  ILE A 297       5.747  -9.671  16.853  1.00 94.57           H
ATOM   4528  N   CYS A 298       5.445 -10.645  13.827  1.00 94.82           N
ATOM   4529  CA  CYS A 298       4.854 -11.115  12.586  1.00 94.82           C
ATOM   4530  C   CYS A 298       4.393  -9.897  11.782  1.00 94.82           C
ATOM   4531  O   CYS A 298       4.556  -9.855  10.564  1.00 94.82           O
ATOM   4532  HA  CYS A 298       5.636 -11.657  12.053  1.00 94.82           H
ATOM   4533  CB  CYS A 298       3.710 -12.098  12.840  1.00 94.82           C
ATOM   4534 1HB  CYS A 298       3.050 -11.708  13.615  1.00 94.82           H
ATOM   4535 2HB  CYS A 298       3.110 -12.212  11.937  1.00 94.82           H
ATOM   4536  SG  CYS A 298       4.382 -13.721  13.352  1.00 94.82           S
ATOM   4537  HG  CYS A 298       4.697 -13.357  14.592  1.00 94.82           H
ATOM   4538  HN  CYS A 298       5.016 -10.996  14.659  1.00 94.82           H
ATOM   4539  N   PHE A 299       3.825  -8.937  12.497  1.00 93.97           N
ATOM   4540  CA  PHE A 299       3.334  -7.724  11.865  1.00 93.97           C
ATOM   4541  C   PHE A 299       4.461  -6.990  11.136  1.00 93.97           C
ATOM   4542  O   PHE A 299       4.296  -6.574   9.991  1.00 93.97           O
ATOM   4543  HA  PHE A 299       2.571  -8.021  11.145  1.00 93.97           H
ATOM   4544  CB  PHE A 299       2.794  -6.826  12.980  1.00 93.97           C
ATOM   4545 1HB  PHE A 299       2.015  -7.364  13.520  1.00 93.97           H
ATOM   4546 2HB  PHE A 299       3.595  -6.626  13.691  1.00 93.97           H
ATOM   4547  CG  PHE A 299       2.225  -5.495  12.486  1.00 93.97           C
ATOM   4548  CD1 PHE A 299       3.008  -4.382  12.477  1.00 93.97           C
ATOM   4549  HD1 PHE A 299       4.040  -4.440  12.822  1.00 93.97           H
ATOM   4550  CD2 PHE A 299       0.937  -5.423  12.055  1.00 93.97           C
ATOM   4551  HD2 PHE A 299       0.310  -6.314  12.062  1.00 93.97           H
ATOM   4552  CE1 PHE A 299       2.480  -3.146  12.018  1.00 93.97           C
ATOM   4553  HE1 PHE A 299       3.107  -2.255  12.012  1.00 93.97           H
ATOM   4554  CE2 PHE A 299       0.409  -4.187  11.596  1.00 93.97           C
ATOM   4555  HE2 PHE A 299      -0.623  -4.130  11.251  1.00 93.97           H
ATOM   4556  CZ  PHE A 299       1.192  -3.075  11.588  1.00 93.97           C
ATOM   4557  HZ  PHE A 299       0.787  -2.126  11.235  1.00 93.97           H
ATOM   4558  HN  PHE A 299       3.699  -8.978  13.488  1.00 93.97           H
ATOM   4559  N   GLN A 300       5.581  -6.854  11.830  1.00 93.52           N
ATOM   4560  CA  GLN A 300       6.712  -6.120  11.289  1.00 93.52           C
ATOM   4561  C   GLN A 300       7.212  -6.785  10.006  1.00 93.52           C
ATOM   4562  O   GLN A 300       7.492  -6.107   9.019  1.00 93.52           O
ATOM   4563  HA  GLN A 300       6.331  -5.124  11.066  1.00 93.52           H
ATOM   4564  CB  GLN A 300       7.836  -6.006  12.321  1.00 93.52           C
ATOM   4565 1HB  GLN A 300       8.033  -6.985  12.759  1.00 93.52           H
ATOM   4566 2HB  GLN A 300       8.755  -5.687  11.830  1.00 93.52           H
ATOM   4567  CG  GLN A 300       7.469  -5.012  13.425  1.00 93.52           C
ATOM   4568 1HG  GLN A 300       7.283  -4.031  12.987  1.00 93.52           H
ATOM   4569 2HG  GLN A 300       6.545  -5.326  13.909  1.00 93.52           H
ATOM   4570  CD  GLN A 300       8.587  -4.909  14.464  1.00 93.52           C
ATOM   4571  OE1 GLN A 300       9.628  -5.537  14.358  1.00 93.52           O
ATOM   4572  NE2 GLN A 300       8.316  -4.083  15.471  1.00 93.52           N
ATOM   4573 1HE2 GLN A 300       7.442  -3.598  15.497  1.00 93.52           H
ATOM   4574 2HE2 GLN A 300       8.985  -3.949  16.201  1.00 93.52           H
ATOM   4575  HN  GLN A 300       5.722  -7.234  12.745  1.00 93.52           H
ATOM   4576  N   VAL A 301       7.309  -8.106  10.060  1.00 94.55           N
ATOM   4577  CA  VAL A 301       7.853  -8.863   8.946  1.00 94.55           C
ATOM   4578  C   VAL A 301       6.936  -8.706   7.731  1.00 94.55           C
ATOM   4579  O   VAL A 301       7.392  -8.344   6.648  1.00 94.55           O
ATOM   4580  HA  VAL A 301       8.829  -8.440   8.706  1.00 94.55           H
ATOM   4581  CB  VAL A 301       8.057 -10.323   9.355  1.00 94.55           C
ATOM   4582  HB  VAL A 301       7.108 -10.701   9.735  1.00 94.55           H
ATOM   4583  CG1 VAL A 301       8.455 -11.179   8.152  1.00 94.55           C
ATOM   4584 1HG1 VAL A 301       7.669 -11.135   7.398  1.00 94.55           H
ATOM   4585 2HG1 VAL A 301       9.386 -10.802   7.729  1.00 94.55           H
ATOM   4586 3HG1 VAL A 301       8.594 -12.212   8.471  1.00 94.55           H
ATOM   4587  CG2 VAL A 301       9.092 -10.438  10.477  1.00 94.55           C
ATOM   4588 1HG2 VAL A 301      10.045 -10.035  10.135  1.00 94.55           H
ATOM   4589 2HG2 VAL A 301       8.750  -9.876  11.346  1.00 94.55           H
ATOM   4590 3HG2 VAL A 301       9.218 -11.486  10.748  1.00 94.55           H
ATOM   4591  HN  VAL A 301       7.024  -8.655  10.845  1.00 94.55           H
ATOM   4592  N   THR A 302       5.660  -8.984   7.954  1.00 93.73           N
ATOM   4593  CA  THR A 302       4.698  -9.005   6.865  1.00 93.73           C
ATOM   4594  C   THR A 302       4.517  -7.600   6.286  1.00 93.73           C
ATOM   4595  O   THR A 302       4.309  -7.442   5.084  1.00 93.73           O
ATOM   4596  HA  THR A 302       5.096  -9.631   6.066  1.00 93.73           H
ATOM   4597  CB  THR A 302       3.399  -9.616   7.393  1.00 93.73           C
ATOM   4598  HB  THR A 302       2.641  -9.657   6.611  1.00 93.73           H
ATOM   4599  OG1 THR A 302       3.072  -8.813   8.524  1.00 93.73           O
ATOM   4600  HG1 THR A 302       3.417  -9.241   9.359  1.00 93.73           H
ATOM   4601  CG2 THR A 302       3.605 -11.015   7.977  1.00 93.73           C
ATOM   4602 1HG2 THR A 302       4.312 -10.963   8.805  1.00 93.73           H
ATOM   4603 2HG2 THR A 302       3.997 -11.677   7.205  1.00 93.73           H
ATOM   4604 3HG2 THR A 302       2.652 -11.402   8.338  1.00 93.73           H
ATOM   4605  HN  THR A 302       5.282  -9.193   8.856  1.00 93.73           H
ATOM   4606  N   GLN A 303       4.602  -6.616   7.169  1.00 92.29           N
ATOM   4607  CA  GLN A 303       4.498  -5.227   6.754  1.00 92.29           C
ATOM   4608  C   GLN A 303       5.629  -4.876   5.784  1.00 92.29           C
ATOM   4609  O   GLN A 303       5.407  -4.189   4.789  1.00 92.29           O
ATOM   4610  HA  GLN A 303       3.537  -5.148   6.245  1.00 92.29           H
ATOM   4611  CB  GLN A 303       4.503  -4.291   7.964  1.00 92.29           C
ATOM   4612 1HB  GLN A 303       3.651  -4.516   8.606  1.00 92.29           H
ATOM   4613 2HB  GLN A 303       5.402  -4.461   8.556  1.00 92.29           H
ATOM   4614  CG  GLN A 303       4.444  -2.827   7.524  1.00 92.29           C
ATOM   4615 1HG  GLN A 303       5.420  -2.516   7.150  1.00 92.29           H
ATOM   4616 2HG  GLN A 303       3.738  -2.718   6.702  1.00 92.29           H
ATOM   4617  CD  GLN A 303       4.027  -1.922   8.686  1.00 92.29           C
ATOM   4618  OE1 GLN A 303       4.793  -1.636   9.591  1.00 92.29           O
ATOM   4619  NE2 GLN A 303       2.771  -1.489   8.609  1.00 92.29           N
ATOM   4620 1HE2 GLN A 303       2.194  -1.761   7.839  1.00 92.29           H
ATOM   4621 2HE2 GLN A 303       2.405  -0.891   9.322  1.00 92.29           H
ATOM   4622  HN  GLN A 303       4.740  -6.754   8.150  1.00 92.29           H
ATOM   4623  N   THR A 304       6.817  -5.364   6.110  1.00 92.27           N
ATOM   4624  CA  THR A 304       7.991  -5.076   5.304  1.00 92.27           C
ATOM   4625  C   THR A 304       7.852  -5.704   3.916  1.00 92.27           C
ATOM   4626  O   THR A 304       8.218  -5.091   2.914  1.00 92.27           O
ATOM   4627  HA  THR A 304       8.053  -3.997   5.162  1.00 92.27           H
ATOM   4628  CB  THR A 304       9.222  -5.562   6.071  1.00 92.27           C
ATOM   4629  HB  THR A 304       9.224  -6.649   6.154  1.00 92.27           H
ATOM   4630  OG1 THR A 304       9.166  -4.851   7.305  1.00 92.27           O
ATOM   4631  HG1 THR A 304       8.758  -5.427   8.014  1.00 92.27           H
ATOM   4632  CG2 THR A 304      10.532  -5.097   5.432  1.00 92.27           C
ATOM   4633 1HG2 THR A 304      10.558  -4.007   5.411  1.00 92.27           H
ATOM   4634 2HG2 THR A 304      10.596  -5.482   4.415  1.00 92.27           H
ATOM   4635 3HG2 THR A 304      11.373  -5.469   6.016  1.00 92.27           H
ATOM   4636  HN  THR A 304       6.983  -5.946   6.906  1.00 92.27           H
ATOM   4637  N   ILE A 305       7.323  -6.918   3.901  1.00 92.43           N
ATOM   4638  CA  ILE A 305       7.087  -7.617   2.649  1.00 92.43           C
ATOM   4639  C   ILE A 305       6.119  -6.801   1.789  1.00 92.43           C
ATOM   4640  O   ILE A 305       6.290  -6.707   0.575  1.00 92.43           O
ATOM   4641  HA  ILE A 305       8.042  -7.682   2.126  1.00 92.43           H
ATOM   4642  CB  ILE A 305       6.618  -9.048   2.914  1.00 92.43           C
ATOM   4643  HB  ILE A 305       5.785  -9.010   3.616  1.00 92.43           H
ATOM   4644  CG1 ILE A 305       7.725  -9.876   3.570  1.00 92.43           C
ATOM   4645 1HG1 ILE A 305       8.508 -10.084   2.841  1.00 92.43           H
ATOM   4646 2HG1 ILE A 305       8.183  -9.303   4.376  1.00 92.43           H
ATOM   4647  CG2 ILE A 305       6.098  -9.701   1.632  1.00 92.43           C
ATOM   4648 1HG2 ILE A 305       5.258  -9.124   1.245  1.00 92.43           H
ATOM   4649 2HG2 ILE A 305       6.894  -9.726   0.888  1.00 92.43           H
ATOM   4650 3HG2 ILE A 305       5.770 -10.718   1.849  1.00 92.43           H
ATOM   4651  CD1 ILE A 305       7.172 -11.191   4.123  1.00 92.43           C
ATOM   4652 1HD1 ILE A 305       6.406 -10.979   4.868  1.00 92.43           H
ATOM   4653 2HD1 ILE A 305       6.736 -11.772   3.310  1.00 92.43           H
ATOM   4654 3HD1 ILE A 305       7.980 -11.760   4.583  1.00 92.43           H
ATOM   4655  HN  ILE A 305       7.057  -7.423   4.723  1.00 92.43           H
ATOM   4656  N   ALA A 306       5.124  -6.233   2.454  1.00 89.72           N
ATOM   4657  CA  ALA A 306       4.098  -5.473   1.759  1.00 89.72           C
ATOM   4658  C   ALA A 306       4.737  -4.254   1.091  1.00 89.72           C
ATOM   4659  O   ALA A 306       4.304  -3.829   0.021  1.00 89.72           O
ATOM   4660  HA  ALA A 306       3.672  -6.117   0.990  1.00 89.72           H
ATOM   4661  CB  ALA A 306       2.994  -5.085   2.745  1.00 89.72           C
ATOM   4662 1HB  ALA A 306       2.553  -5.987   3.169  1.00 89.72           H
ATOM   4663 2HB  ALA A 306       3.418  -4.477   3.544  1.00 89.72           H
ATOM   4664 3HB  ALA A 306       2.225  -4.515   2.223  1.00 89.72           H
ATOM   4665  HN  ALA A 306       5.012  -6.285   3.446  1.00 89.72           H
ATOM   4666  N   PHE A 307       5.758  -3.725   1.750  1.00 89.60           N
ATOM   4667  CA  PHE A 307       6.420  -2.525   1.267  1.00 89.60           C
ATOM   4668  C   PHE A 307       7.225  -2.816  -0.001  1.00 89.60           C
ATOM   4669  O   PHE A 307       7.303  -1.976  -0.897  1.00 89.60           O
ATOM   4670  HA  PHE A 307       5.642  -1.795   1.042  1.00 89.60           H
ATOM   4671  CB  PHE A 307       7.376  -2.067   2.370  1.00 89.60           C
ATOM   4672 1HB  PHE A 307       8.011  -2.905   2.658  1.00 89.60           H
ATOM   4673 2HB  PHE A 307       8.032  -1.294   1.970  1.00 89.60           H
ATOM   4674  CG  PHE A 307       6.674  -1.525   3.617  1.00 89.60           C
ATOM   4675  CD1 PHE A 307       5.316  -1.494   3.673  1.00 89.60           C
ATOM   4676  HD1 PHE A 307       4.727  -1.856   2.830  1.00 89.60           H
ATOM   4677  CD2 PHE A 307       7.409  -1.074   4.668  1.00 89.60           C
ATOM   4678  HD2 PHE A 307       8.498  -1.098   4.623  1.00 89.60           H
ATOM   4679  CE1 PHE A 307       4.664  -0.991   4.830  1.00 89.60           C
ATOM   4680  HE1 PHE A 307       3.576  -0.967   4.875  1.00 89.60           H
ATOM   4681  CE2 PHE A 307       6.757  -0.571   5.826  1.00 89.60           C
ATOM   4682  HE2 PHE A 307       7.346  -0.209   6.669  1.00 89.60           H
ATOM   4683  CZ  PHE A 307       5.399  -0.540   5.882  1.00 89.60           C
ATOM   4684  HZ  PHE A 307       4.899  -0.154   6.770  1.00 89.60           H
ATOM   4685  HN  PHE A 307       6.132  -4.102   2.597  1.00 89.60           H
ATOM   4686  N   PHE A 308       7.803  -4.007  -0.037  1.00 90.11           N
ATOM   4687  CA  PHE A 308       8.583  -4.427  -1.189  1.00 90.11           C
ATOM   4688  C   PHE A 308       7.727  -4.435  -2.457  1.00 90.11           C
ATOM   4689  O   PHE A 308       8.253  -4.353  -3.566  1.00 90.11           O
ATOM   4690  HA  PHE A 308       9.396  -3.711  -1.306  1.00 90.11           H
ATOM   4691  CB  PHE A 308       9.069  -5.850  -0.906  1.00 90.11           C
ATOM   4692 1HB  PHE A 308       8.360  -6.338  -0.237  1.00 90.11           H
ATOM   4693 2HB  PHE A 308       9.068  -6.415  -1.839  1.00 90.11           H
ATOM   4694  CG  PHE A 308      10.465  -5.919  -0.286  1.00 90.11           C
ATOM   4695  CD1 PHE A 308      11.565  -5.744  -1.066  1.00 90.11           C
ATOM   4696  HD1 PHE A 308      11.452  -5.554  -2.133  1.00 90.11           H
ATOM   4697  CD2 PHE A 308      10.607  -6.155   1.046  1.00 90.11           C
ATOM   4698  HD2 PHE A 308       9.725  -6.296   1.671  1.00 90.11           H
ATOM   4699  CE1 PHE A 308      12.862  -5.808  -0.489  1.00 90.11           C
ATOM   4700  HE1 PHE A 308      13.744  -5.668  -1.115  1.00 90.11           H
ATOM   4701  CE2 PHE A 308      11.903  -6.220   1.622  1.00 90.11           C
ATOM   4702  HE2 PHE A 308      12.016  -6.409   2.690  1.00 90.11           H
ATOM   4703  CZ  PHE A 308      13.003  -6.044   0.842  1.00 90.11           C
ATOM   4704  HZ  PHE A 308      13.998  -6.094   1.285  1.00 90.11           H
ATOM   4705  HN  PHE A 308       7.745  -4.679   0.701  1.00 90.11           H
ATOM   4706  N   HIS A 309       6.422  -4.535  -2.251  1.00 86.38           N
ATOM   4707  CA  HIS A 309       5.490  -4.584  -3.365  1.00 86.38           C
ATOM   4708  C   HIS A 309       5.607  -3.299  -4.189  1.00 86.38           C
ATOM   4709  O   HIS A 309       5.477  -3.328  -5.411  1.00 86.38           O
ATOM   4710  HA  HIS A 309       5.788  -5.430  -3.985  1.00 86.38           H
ATOM   4711  CB  HIS A 309       4.066  -4.845  -2.871  1.00 86.38           C
ATOM   4712 1HB  HIS A 309       4.071  -5.725  -2.229  1.00 86.38           H
ATOM   4713 2HB  HIS A 309       3.746  -4.003  -2.257  1.00 86.38           H
ATOM   4714  CG  HIS A 309       3.060  -5.052  -3.979  1.00 86.38           C
ATOM   4715  ND1 HIS A 309       2.290  -4.024  -4.494  1.00 86.38           N
ATOM   4716  HD1 HIS A 309       2.317  -3.069  -4.199  1.00 86.38           H
ATOM   4717  CD2 HIS A 309       2.708  -6.178  -4.663  1.00 86.38           C
ATOM   4718  HD2 HIS A 309       3.123  -7.174  -4.509  1.00 86.38           H
ATOM   4719  CE1 HIS A 309       1.512  -4.521  -5.445  1.00 86.38           C
ATOM   4720  HE1 HIS A 309       0.791  -3.961  -6.040  1.00 86.38           H
ATOM   4721  NE2 HIS A 309       1.772  -5.856  -5.548  1.00 86.38           N
ATOM   4722  HN  HIS A 309       6.001  -4.582  -1.346  1.00 86.38           H
ATOM   4723  N   SER A 310       5.850  -2.203  -3.485  1.00 84.23           N
ATOM   4724  CA  SER A 310       5.943  -0.905  -4.130  1.00 84.23           C
ATOM   4725  C   SER A 310       7.175  -0.858  -5.037  1.00 84.23           C
ATOM   4726  O   SER A 310       7.245  -0.041  -5.953  1.00 84.23           O
ATOM   4727  HA  SER A 310       5.031  -0.810  -4.719  1.00 84.23           H
ATOM   4728  CB  SER A 310       6.001   0.221  -3.096  1.00 84.23           C
ATOM   4729 1HB  SER A 310       6.791   0.010  -2.375  1.00 84.23           H
ATOM   4730 2HB  SER A 310       6.265   1.156  -3.592  1.00 84.23           H
ATOM   4731  OG  SER A 310       4.763   0.381  -2.411  1.00 84.23           O
ATOM   4732  HG  SER A 310       4.123   0.903  -2.976  1.00 84.23           H
ATOM   4733  HN  SER A 310       5.983  -2.193  -2.494  1.00 84.23           H
ATOM   4734  N   CYS A 311       8.117  -1.744  -4.748  1.00 86.85           N
ATOM   4735  CA  CYS A 311       9.325  -1.840  -5.549  1.00 86.85           C
ATOM   4736  C   CYS A 311       9.033  -2.736  -6.754  1.00 86.85           C
ATOM   4737  O   CYS A 311       9.636  -2.572  -7.814  1.00 86.85           O
ATOM   4738  HA  CYS A 311       9.569  -0.827  -5.870  1.00 86.85           H
ATOM   4739  CB  CYS A 311      10.509  -2.355  -4.728  1.00 86.85           C
ATOM   4740 1HB  CYS A 311      10.286  -3.349  -4.338  1.00 86.85           H
ATOM   4741 2HB  CYS A 311      11.389  -2.452  -5.364  1.00 86.85           H
ATOM   4742  SG  CYS A 311      10.860  -1.207  -3.347  1.00 86.85           S
ATOM   4743  HG  CYS A 311      12.066  -1.691  -3.066  1.00 86.85           H
ATOM   4744  HN  CYS A 311       8.063  -2.388  -3.985  1.00 86.85           H
ATOM   4745  N   LEU A 312       8.109  -3.663  -6.552  1.00 86.79           N
ATOM   4746  CA  LEU A 312       7.829  -4.673  -7.558  1.00 86.79           C
ATOM   4747  C   LEU A 312       6.856  -4.101  -8.591  1.00 86.79           C
ATOM   4748  O   LEU A 312       6.820  -4.555  -9.734  1.00 86.79           O
ATOM   4749  HA  LEU A 312       8.769  -4.904  -8.060  1.00 86.79           H
ATOM   4750  CB  LEU A 312       7.339  -5.964  -6.900  1.00 86.79           C
ATOM   4751 1HB  LEU A 312       6.470  -5.728  -6.285  1.00 86.79           H
ATOM   4752 2HB  LEU A 312       6.999  -6.642  -7.683  1.00 86.79           H
ATOM   4753  CG  LEU A 312       8.358  -6.703  -6.031  1.00 86.79           C
ATOM   4754  HG  LEU A 312       8.717  -6.016  -5.266  1.00 86.79           H
ATOM   4755  CD1 LEU A 312       7.709  -7.885  -5.309  1.00 86.79           C
ATOM   4756 1HD1 LEU A 312       6.903  -7.523  -4.670  1.00 86.79           H
ATOM   4757 2HD1 LEU A 312       7.304  -8.582  -6.043  1.00 86.79           H
ATOM   4758 3HD1 LEU A 312       8.456  -8.393  -4.699  1.00 86.79           H
ATOM   4759  CD2 LEU A 312       9.572  -7.133  -6.857  1.00 86.79           C
ATOM   4760 1HD2 LEU A 312       9.250  -7.797  -7.659  1.00 86.79           H
ATOM   4761 2HD2 LEU A 312      10.051  -6.252  -7.285  1.00 86.79           H
ATOM   4762 3HD2 LEU A 312      10.281  -7.656  -6.215  1.00 86.79           H
ATOM   4763  HN  LEU A 312       7.557  -3.731  -5.720  1.00 86.79           H
ATOM   4764  N   ASN A 313       6.090  -3.113  -8.152  1.00 79.23           N
ATOM   4765  CA  ASN A 313       5.063  -2.530  -8.999  1.00 79.23           C
ATOM   4766  C   ASN A 313       5.675  -2.151 -10.349  1.00 79.23           C
ATOM   4767  O   ASN A 313       5.143  -2.509 -11.398  1.00 79.23           O
ATOM   4768  HA  ASN A 313       4.296  -3.299  -9.090  1.00 79.23           H
ATOM   4769  CB  ASN A 313       4.485  -1.261  -8.369  1.00 79.23           C
ATOM   4770 1HB  ASN A 313       5.274  -0.718  -7.847  1.00 79.23           H
ATOM   4771 2HB  ASN A 313       4.108  -0.601  -9.150  1.00 79.23           H
ATOM   4772  CG  ASN A 313       3.358  -1.598  -7.391  1.00 79.23           C
ATOM   4773  OD1 ASN A 313       2.805  -2.686  -7.392  1.00 79.23           O
ATOM   4774  ND2 ASN A 313       3.049  -0.608  -6.559  1.00 79.23           N
ATOM   4775 1HD2 ASN A 313       3.542   0.261  -6.610  1.00 79.23           H
ATOM   4776 2HD2 ASN A 313       2.324  -0.731  -5.881  1.00 79.23           H
ATOM   4777  HN  ASN A 313       6.162  -2.713  -7.239  1.00 79.23           H
ATOM   4778  N   PRO A 314       6.800  -1.423 -10.347  1.00 78.65           N
ATOM   4779  CA  PRO A 314       7.488  -1.093 -11.598  1.00 78.65           C
ATOM   4780  C   PRO A 314       7.776  -2.326 -12.439  1.00 78.65           C
ATOM   4781  O   PRO A 314       7.446  -2.366 -13.623  1.00 78.65           O
ATOM   4782  HA  PRO A 314       6.851  -0.466 -12.222  1.00 78.65           H
ATOM   4783  CB  PRO A 314       8.775  -0.408 -11.135  1.00 78.65           C
ATOM   4784 1HB  PRO A 314       9.592  -1.121 -11.027  1.00 78.65           H
ATOM   4785 2HB  PRO A 314       9.105   0.349 -11.847  1.00 78.65           H
ATOM   4786  CG  PRO A 314       8.384   0.209  -9.797  1.00 78.65           C
ATOM   4787 1HG  PRO A 314       9.257   0.425  -9.181  1.00 78.65           H
ATOM   4788 2HG  PRO A 314       7.858   1.155  -9.926  1.00 78.65           H
ATOM   4789  CD  PRO A 314       7.497  -0.858  -9.177  1.00 78.65           C
ATOM   4790 1HD  PRO A 314       8.081  -1.616  -8.655  1.00 78.65           H
ATOM   4791 2HD  PRO A 314       6.804  -0.436  -8.449  1.00 78.65           H
ATOM   4792  N   VAL A 315       8.392  -3.309 -11.799  1.00 77.43           N
ATOM   4793  CA  VAL A 315       8.847  -4.494 -12.506  1.00 77.43           C
ATOM   4794  C   VAL A 315       7.648  -5.185 -13.159  1.00 77.43           C
ATOM   4795  O   VAL A 315       7.713  -5.582 -14.321  1.00 77.43           O
ATOM   4796  HA  VAL A 315       9.532  -4.168 -13.288  1.00 77.43           H
ATOM   4797  CB  VAL A 315       9.617  -5.410 -11.553  1.00 77.43           C
ATOM   4798  HB  VAL A 315       8.918  -5.775 -10.801  1.00 77.43           H
ATOM   4799  CG1 VAL A 315      10.185  -6.621 -12.295  1.00 77.43           C
ATOM   4800 1HG1 VAL A 315       9.369  -7.189 -12.741  1.00 77.43           H
ATOM   4801 2HG1 VAL A 315      10.863  -6.282 -13.079  1.00 77.43           H
ATOM   4802 3HG1 VAL A 315      10.728  -7.255 -11.594  1.00 77.43           H
ATOM   4803  CG2 VAL A 315      10.725  -4.641 -10.830  1.00 77.43           C
ATOM   4804 1HG2 VAL A 315      11.422  -4.233 -11.563  1.00 77.43           H
ATOM   4805 2HG2 VAL A 315      10.286  -3.826 -10.254  1.00 77.43           H
ATOM   4806 3HG2 VAL A 315      11.257  -5.315 -10.159  1.00 77.43           H
ATOM   4807  HN  VAL A 315       8.580  -3.305 -10.817  1.00 77.43           H
ATOM   4808  N   LEU A 316       6.580  -5.306 -12.383  1.00 75.35           N
ATOM   4809  CA  LEU A 316       5.474  -6.168 -12.762  1.00 75.35           C
ATOM   4810  C   LEU A 316       4.766  -5.576 -13.982  1.00 75.35           C
ATOM   4811  O   LEU A 316       4.547  -6.269 -14.975  1.00 75.35           O
ATOM   4812  HA  LEU A 316       5.894  -7.134 -13.042  1.00 75.35           H
ATOM   4813  CB  LEU A 316       4.547  -6.406 -11.568  1.00 75.35           C
ATOM   4814 1HB  LEU A 316       4.259  -5.438 -11.159  1.00 75.35           H
ATOM   4815 2HB  LEU A 316       3.636  -6.883 -11.930  1.00 75.35           H
ATOM   4816  CG  LEU A 316       5.120  -7.259 -10.434  1.00 75.35           C
ATOM   4817  HG  LEU A 316       6.048  -6.798 -10.096  1.00 75.35           H
ATOM   4818  CD1 LEU A 316       4.167  -7.289  -9.237  1.00 75.35           C
ATOM   4819 1HD1 LEU A 316       4.014  -6.275  -8.868  1.00 75.35           H
ATOM   4820 2HD1 LEU A 316       3.211  -7.713  -9.544  1.00 75.35           H
ATOM   4821 3HD1 LEU A 316       4.599  -7.902  -8.445  1.00 75.35           H
ATOM   4822  CD2 LEU A 316       5.467  -8.665 -10.927  1.00 75.35           C
ATOM   4823 1HD2 LEU A 316       4.567  -9.149 -11.308  1.00 75.35           H
ATOM   4824 2HD2 LEU A 316       6.208  -8.599 -11.722  1.00 75.35           H
ATOM   4825 3HD2 LEU A 316       5.871  -9.250 -10.101  1.00 75.35           H
ATOM   4826  HN  LEU A 316       6.465  -4.829 -11.512  1.00 75.35           H
ATOM   4827  N   TYR A 317       4.426  -4.300 -13.868  1.00 68.14           N
ATOM   4828  CA  TYR A 317       3.492  -3.688 -14.797  1.00 68.14           C
ATOM   4829  C   TYR A 317       4.229  -3.071 -15.988  1.00 68.14           C
ATOM   4830  O   TYR A 317       3.634  -2.842 -17.040  1.00 68.14           O
ATOM   4831  HA  TYR A 317       2.820  -4.465 -15.159  1.00 68.14           H
ATOM   4832  CB  TYR A 317       2.788  -2.576 -14.017  1.00 68.14           C
ATOM   4833 1HB  TYR A 317       3.540  -1.953 -13.534  1.00 68.14           H
ATOM   4834 2HB  TYR A 317       2.248  -1.940 -14.718  1.00 68.14           H
ATOM   4835  CG  TYR A 317       1.810  -3.085 -12.956  1.00 68.14           C
ATOM   4836  CD1 TYR A 317       0.599  -3.626 -13.336  1.00 68.14           C
ATOM   4837  HD1 TYR A 317       0.339  -3.691 -14.392  1.00 68.14           H
ATOM   4838  CD2 TYR A 317       2.140  -3.002 -11.618  1.00 68.14           C
ATOM   4839  HD2 TYR A 317       3.096  -2.574 -11.317  1.00 68.14           H
ATOM   4840  CE1 TYR A 317      -0.321  -4.105 -12.337  1.00 68.14           C
ATOM   4841  HE1 TYR A 317      -1.281  -4.534 -12.624  1.00 68.14           H
ATOM   4842  CE2 TYR A 317       1.219  -3.480 -10.619  1.00 68.14           C
ATOM   4843  HE2 TYR A 317       1.467  -3.421  -9.559  1.00 68.14           H
ATOM   4844  CZ  TYR A 317       0.034  -4.008 -11.028  1.00 68.14           C
ATOM   4845  OH  TYR A 317      -0.835  -4.460 -10.084  1.00 68.14           O
ATOM   4846  HH  TYR A 317      -0.385  -4.489  -9.191  1.00 68.14           H
ATOM   4847  HN  TYR A 317       4.777  -3.690 -13.158  1.00 68.14           H
ATOM   4848  N   VAL A 318       5.513  -2.819 -15.782  1.00 66.88           N
ATOM   4849  CA  VAL A 318       6.249  -1.920 -16.656  1.00 66.88           C
ATOM   4850  C   VAL A 318       7.220  -2.733 -17.515  1.00 66.88           C
ATOM   4851  O   VAL A 318       7.116  -2.735 -18.741  1.00 66.88           O
ATOM   4852  HA  VAL A 318       5.526  -1.432 -17.309  1.00 66.88           H
ATOM   4853  CB  VAL A 318       6.945  -0.839 -15.827  1.00 66.88           C
ATOM   4854  HB  VAL A 318       7.711  -1.323 -15.220  1.00 66.88           H
ATOM   4855  CG1 VAL A 318       7.639   0.183 -16.731  1.00 66.88           C
ATOM   4856 1HG1 VAL A 318       8.385  -0.322 -17.344  1.00 66.88           H
ATOM   4857 2HG1 VAL A 318       6.899   0.658 -17.375  1.00 66.88           H
ATOM   4858 3HG1 VAL A 318       8.125   0.940 -16.116  1.00 66.88           H
ATOM   4859  CG2 VAL A 318       5.958  -0.153 -14.880  1.00 66.88           C
ATOM   4860 1HG2 VAL A 318       5.161   0.311 -15.461  1.00 66.88           H
ATOM   4861 2HG2 VAL A 318       5.532  -0.892 -14.202  1.00 66.88           H
ATOM   4862 3HG2 VAL A 318       6.479   0.611 -14.303  1.00 66.88           H
ATOM   4863  HN  VAL A 318       6.049  -3.216 -15.037  1.00 66.88           H
ATOM   4864  N   PHE A 319       8.141  -3.403 -16.838  1.00 65.38           N
ATOM   4865  CA  PHE A 319       9.185  -4.142 -17.527  1.00 65.38           C
ATOM   4866  C   PHE A 319       8.626  -5.415 -18.165  1.00 65.38           C
ATOM   4867  O   PHE A 319       9.268  -6.016 -19.025  1.00 65.38           O
ATOM   4868  HA  PHE A 319       9.582  -3.491 -18.306  1.00 65.38           H
ATOM   4869  CB  PHE A 319      10.228  -4.528 -16.475  1.00 65.38           C
ATOM   4870 1HB  PHE A 319       9.716  -4.947 -15.608  1.00 65.38           H
ATOM   4871 2HB  PHE A 319      10.864  -5.314 -16.881  1.00 65.38           H
ATOM   4872  CG  PHE A 319      11.109  -3.364 -16.016  1.00 65.38           C
ATOM   4873  CD1 PHE A 319      12.188  -2.995 -16.757  1.00 65.38           C
ATOM   4874  HD1 PHE A 319      12.425  -3.528 -17.678  1.00 65.38           H
ATOM   4875  CD2 PHE A 319      10.813  -2.700 -14.867  1.00 65.38           C
ATOM   4876  HD2 PHE A 319       9.948  -2.996 -14.273  1.00 65.38           H
ATOM   4877  CE1 PHE A 319      13.006  -1.915 -16.331  1.00 65.38           C
ATOM   4878  HE1 PHE A 319      13.871  -1.620 -16.924  1.00 65.38           H
ATOM   4879  CE2 PHE A 319      11.631  -1.620 -14.441  1.00 65.38           C
ATOM   4880  HE2 PHE A 319      11.394  -1.087 -13.520  1.00 65.38           H
ATOM   4881  CZ  PHE A 319      12.710  -1.250 -15.182  1.00 65.38           C
ATOM   4882  HZ  PHE A 319      13.338  -0.422 -14.855  1.00 65.38           H
ATOM   4883  HN  PHE A 319       8.181  -3.445 -15.840  1.00 65.38           H
ATOM   4884  N   VAL A 320       7.436  -5.789 -17.719  1.00 65.56           N
ATOM   4885  CA  VAL A 320       6.742  -6.926 -18.299  1.00 65.56           C
ATOM   4886  C   VAL A 320       6.063  -6.494 -19.601  1.00 65.56           C
ATOM   4887  O   VAL A 320       5.788  -7.323 -20.466  1.00 65.56           O
ATOM   4888  HA  VAL A 320       7.490  -7.685 -18.529  1.00 65.56           H
ATOM   4889  CB  VAL A 320       5.764  -7.517 -17.282  1.00 65.56           C
ATOM   4890  HB  VAL A 320       5.024  -6.752 -17.045  1.00 65.56           H
ATOM   4891  CG1 VAL A 320       5.023  -8.720 -17.870  1.00 65.56           C
ATOM   4892 1HG1 VAL A 320       4.464  -8.408 -18.752  1.00 65.56           H
ATOM   4893 2HG1 VAL A 320       5.743  -9.489 -18.149  1.00 65.56           H
ATOM   4894 3HG1 VAL A 320       4.334  -9.121 -17.126  1.00 65.56           H
ATOM   4895  CG2 VAL A 320       6.482  -7.895 -15.986  1.00 65.56           C
ATOM   4896 1HG2 VAL A 320       7.253  -8.635 -16.200  1.00 65.56           H
ATOM   4897 2HG2 VAL A 320       6.942  -7.006 -15.553  1.00 65.56           H
ATOM   4898 3HG2 VAL A 320       5.764  -8.312 -15.280  1.00 65.56           H
ATOM   4899  HN  VAL A 320       6.947  -5.330 -16.976  1.00 65.56           H
ATOM   4900  N   GLY A 321       5.814  -5.196 -19.698  1.00 64.31           N
ATOM   4901  CA  GLY A 321       5.173  -4.644 -20.879  1.00 64.31           C
ATOM   4902  C   GLY A 321       6.142  -4.610 -22.063  1.00 64.31           C
ATOM   4903  O   GLY A 321       7.215  -4.016 -21.975  1.00 64.31           O
ATOM   4904 1HA  GLY A 321       4.299  -5.242 -21.137  1.00 64.31           H
ATOM   4905 2HA  GLY A 321       4.818  -3.636 -20.667  1.00 64.31           H
ATOM   4906  HN  GLY A 321       6.041  -4.528 -18.989  1.00 64.31           H
ATOM   4907  N   GLU A 322       5.727  -5.255 -23.144  1.00 64.95           N
ATOM   4908  CA  GLU A 322       6.511  -5.246 -24.367  1.00 64.95           C
ATOM   4909  C   GLU A 322       6.686  -3.813 -24.875  1.00 64.95           C
ATOM   4910  O   GLU A 322       7.784  -3.419 -25.266  1.00 64.95           O
ATOM   4911  HA  GLU A 322       7.480  -5.662 -24.094  1.00 64.95           H
ATOM   4912  CB  GLU A 322       5.869  -6.131 -25.437  1.00 64.95           C
ATOM   4913 1HB  GLU A 322       4.791  -5.970 -25.448  1.00 64.95           H
ATOM   4914 2HB  GLU A 322       6.342  -5.945 -26.401  1.00 64.95           H
ATOM   4915  CG  GLU A 322       6.090  -7.613 -25.127  1.00 64.95           C
ATOM   4916 1HG  GLU A 322       7.147  -7.794 -24.932  1.00 64.95           H
ATOM   4917 2HG  GLU A 322       5.547  -7.884 -24.221  1.00 64.95           H
ATOM   4918  CD  GLU A 322       5.623  -8.492 -26.289  1.00 64.95           C
ATOM   4919  OE1 GLU A 322       6.020  -9.677 -26.300  1.00 64.95           O
ATOM   4920  OE2 GLU A 322       4.880  -7.958 -27.142  1.00 64.95           O
ATOM   4921  HN  GLU A 322       4.875  -5.776 -23.192  1.00 64.95           H
ATOM   4922  N   ARG A 323       5.588  -3.072 -24.852  1.00 63.31           N
ATOM   4923  CA  ARG A 323       5.598  -1.703 -25.338  1.00 63.31           C
ATOM   4924  C   ARG A 323       6.648  -0.881 -24.587  1.00 63.31           C
ATOM   4925  O   ARG A 323       7.431  -0.159 -25.202  1.00 63.31           O
ATOM   4926  HA  ARG A 323       5.846  -1.785 -26.396  1.00 63.31           H
ATOM   4927  CB  ARG A 323       4.227  -1.047 -25.164  1.00 63.31           C
ATOM   4928 1HB  ARG A 323       3.756  -1.417 -24.253  1.00 63.31           H
ATOM   4929 2HB  ARG A 323       4.348   0.030 -25.045  1.00 63.31           H
ATOM   4930  CG  ARG A 323       3.324  -1.335 -26.365  1.00 63.31           C
ATOM   4931 1HG  ARG A 323       3.857  -1.106 -27.288  1.00 63.31           H
ATOM   4932 2HG  ARG A 323       3.080  -2.397 -26.394  1.00 63.31           H
ATOM   4933  CD  ARG A 323       2.037  -0.512 -26.294  1.00 63.31           C
ATOM   4934 1HD  ARG A 323       1.484  -0.763 -25.389  1.00 63.31           H
ATOM   4935 2HD  ARG A 323       2.278   0.550 -26.236  1.00 63.31           H
ATOM   4936  NE  ARG A 323       1.201  -0.776 -27.486  1.00 63.31           N
ATOM   4937  HE  ARG A 323       1.545  -1.424 -28.166  1.00 63.31           H
ATOM   4938  CZ  ARG A 323       0.012  -0.201 -27.712  1.00 63.31           C
ATOM   4939  NH1 ARG A 323      -0.497   0.676 -26.836  1.00 63.31           N
ATOM   4940 1HH1 ARG A 323       0.010   0.905 -26.005  1.00 63.31           H
ATOM   4941 2HH1 ARG A 323      -1.385   1.100 -27.012  1.00 63.31           H
ATOM   4942  NH2 ARG A 323      -0.660  -0.515 -28.828  1.00 63.31           N
ATOM   4943 1HH2 ARG A 323      -1.549  -0.095 -29.012  1.00 63.31           H
ATOM   4944 2HH2 ARG A 323      -0.273  -1.170 -29.477  1.00 63.31           H
ATOM   4945  HN  ARG A 323       4.704  -3.393 -24.510  1.00 63.31           H
ATOM   4946  N   PHE A 324       6.631  -1.020 -23.270  1.00 66.01           N
ATOM   4947  CA  PHE A 324       7.492  -0.214 -22.421  1.00 66.01           C
ATOM   4948  C   PHE A 324       8.965  -0.566 -22.644  1.00 66.01           C
ATOM   4949  O   PHE A 324       9.822   0.316 -22.660  1.00 66.01           O
ATOM   4950  HA  PHE A 324       7.326   0.829 -22.688  1.00 66.01           H
ATOM   4951  CB  PHE A 324       7.118  -0.533 -20.972  1.00 66.01           C
ATOM   4952 1HB  PHE A 324       6.034  -0.484 -20.869  1.00 66.01           H
ATOM   4953 2HB  PHE A 324       7.413  -1.557 -20.748  1.00 66.01           H
ATOM   4954  CG  PHE A 324       7.757   0.403 -19.944  1.00 66.01           C
ATOM   4955  CD1 PHE A 324       8.991   0.125 -19.446  1.00 66.01           C
ATOM   4956  HD1 PHE A 324       9.525  -0.765 -19.778  1.00 66.01           H
ATOM   4957  CD2 PHE A 324       7.090   1.514 -19.529  1.00 66.01           C
ATOM   4958  HD2 PHE A 324       6.101   1.737 -19.929  1.00 66.01           H
ATOM   4959  CE1 PHE A 324       9.584   0.993 -18.491  1.00 66.01           C
ATOM   4960  HE1 PHE A 324      10.573   0.770 -18.092  1.00 66.01           H
ATOM   4961  CE2 PHE A 324       7.683   2.383 -18.575  1.00 66.01           C
ATOM   4962  HE2 PHE A 324       7.149   3.273 -18.242  1.00 66.01           H
ATOM   4963  CZ  PHE A 324       8.917   2.104 -18.076  1.00 66.01           C
ATOM   4964  HZ  PHE A 324       9.372   2.771 -17.344  1.00 66.01           H
ATOM   4965  HN  PHE A 324       6.043  -1.666 -22.783  1.00 66.01           H
ATOM   4966  N   ARG A 325       9.213  -1.857 -22.810  1.00 68.36           N
ATOM   4967  CA  ARG A 325      10.551  -2.327 -23.127  1.00 68.36           C
ATOM   4968  C   ARG A 325      11.066  -1.644 -24.395  1.00 68.36           C
ATOM   4969  O   ARG A 325      12.227  -1.244 -24.461  1.00 68.36           O
ATOM   4970  HA  ARG A 325      11.155  -2.054 -22.261  1.00 68.36           H
ATOM   4971  CB  ARG A 325      10.569  -3.843 -23.329  1.00 68.36           C
ATOM   4972 1HB  ARG A 325       9.746  -4.136 -23.981  1.00 68.36           H
ATOM   4973 2HB  ARG A 325      11.491  -4.136 -23.829  1.00 68.36           H
ATOM   4974  CG  ARG A 325      10.453  -4.576 -21.991  1.00 68.36           C
ATOM   4975 1HG  ARG A 325      11.179  -4.170 -21.286  1.00 68.36           H
ATOM   4976 2HG  ARG A 325       9.464  -4.406 -21.563  1.00 68.36           H
ATOM   4977  CD  ARG A 325      10.688  -6.078 -22.166  1.00 68.36           C
ATOM   4978 1HD  ARG A 325       9.967  -6.487 -22.873  1.00 68.36           H
ATOM   4979 2HD  ARG A 325      11.679  -6.253 -22.584  1.00 68.36           H
ATOM   4980  NE  ARG A 325      10.561  -6.765 -20.861  1.00 68.36           N
ATOM   4981  HE  ARG A 325      10.279  -6.222 -20.071  1.00 68.36           H
ATOM   4982  CZ  ARG A 325      10.802  -8.070 -20.673  1.00 68.36           C
ATOM   4983  NH1 ARG A 325      11.184  -8.846 -21.697  1.00 68.36           N
ATOM   4984 1HH1 ARG A 325      11.291  -8.452 -22.610  1.00 68.36           H
ATOM   4985 2HH1 ARG A 325      11.361  -9.818 -21.549  1.00 68.36           H
ATOM   4986  NH2 ARG A 325      10.655  -8.587 -19.446  1.00 68.36           N
ATOM   4987 1HH2 ARG A 325      10.831  -9.559 -19.289  1.00 68.36           H
ATOM   4988 2HH2 ARG A 325      10.370  -8.002 -18.687  1.00 68.36           H
ATOM   4989  HN  ARG A 325       8.521  -2.574 -22.731  1.00 68.36           H
ATOM   4990  N   ARG A 326      10.178  -1.533 -25.372  1.00 69.76           N
ATOM   4991  CA  ARG A 326      10.504  -0.837 -26.605  1.00 69.76           C
ATOM   4992  C   ARG A 326      10.771   0.643 -26.324  1.00 69.76           C
ATOM   4993  O   ARG A 326      11.747   1.206 -26.819  1.00 69.76           O
ATOM   4994  HA  ARG A 326      11.400  -1.334 -26.976  1.00 69.76           H
ATOM   4995  CB  ARG A 326       9.369  -0.959 -27.623  1.00 69.76           C
ATOM   4996 1HB  ARG A 326       8.419  -0.723 -27.144  1.00 69.76           H
ATOM   4997 2HB  ARG A 326       9.512  -0.231 -28.422  1.00 69.76           H
ATOM   4998  CG  ARG A 326       9.312  -2.369 -28.214  1.00 69.76           C
ATOM   4999 1HG  ARG A 326      10.261  -2.604 -28.696  1.00 69.76           H
ATOM   5000 2HG  ARG A 326       9.172  -3.097 -27.415  1.00 69.76           H
ATOM   5001  CD  ARG A 326       8.173  -2.492 -29.229  1.00 69.76           C
ATOM   5002 1HD  ARG A 326       7.246  -2.119 -28.795  1.00 69.76           H
ATOM   5003 2HD  ARG A 326       8.386  -1.878 -30.104  1.00 69.76           H
ATOM   5004  NE  ARG A 326       8.008  -3.906 -29.634  1.00 69.76           N
ATOM   5005  HE  ARG A 326       8.080  -4.608 -28.926  1.00 69.76           H
ATOM   5006  CZ  ARG A 326       7.766  -4.304 -30.891  1.00 69.76           C
ATOM   5007  NH1 ARG A 326       7.660  -3.407 -31.880  1.00 69.76           N
ATOM   5008 1HH1 ARG A 326       7.760  -2.431 -31.683  1.00 69.76           H
ATOM   5009 2HH1 ARG A 326       7.480  -3.712 -32.815  1.00 69.76           H
ATOM   5010  NH2 ARG A 326       7.634  -5.614 -31.143  1.00 69.76           N
ATOM   5011 1HH2 ARG A 326       7.454  -5.927 -32.076  1.00 69.76           H
ATOM   5012 2HH2 ARG A 326       7.715  -6.277 -30.399  1.00 69.76           H
ATOM   5013  HN  ARG A 326       9.251  -1.907 -25.330  1.00 69.76           H
ATOM   5014  N   ASP A 327       9.888   1.232 -25.531  1.00 69.43           N
ATOM   5015  CA  ASP A 327       9.937   2.663 -25.288  1.00 69.43           C
ATOM   5016  C   ASP A 327      11.136   2.983 -24.393  1.00 69.43           C
ATOM   5017  O   ASP A 327      11.768   4.027 -24.546  1.00 69.43           O
ATOM   5018  HA  ASP A 327      10.020   3.119 -26.275  1.00 69.43           H
ATOM   5019  CB  ASP A 327       8.672   3.144 -24.573  1.00 69.43           C
ATOM   5020 1HB  ASP A 327       8.482   2.517 -23.702  1.00 69.43           H
ATOM   5021 2HB  ASP A 327       8.821   4.160 -24.208  1.00 69.43           H
ATOM   5022  CG  ASP A 327       7.464   3.105 -25.511  1.00 69.43           C
ATOM   5023  OD1 ASP A 327       7.699   3.007 -26.735  1.00 69.43           O
ATOM   5024  OD2 ASP A 327       6.333   3.173 -24.983  1.00 69.43           O
ATOM   5025  HN  ASP A 327       9.150   0.748 -25.061  1.00 69.43           H
ATOM   5026  N   LEU A 328      11.413   2.065 -23.479  1.00 69.04           N
ATOM   5027  CA  LEU A 328      12.578   2.192 -22.620  1.00 69.04           C
ATOM   5028  C   LEU A 328      13.842   2.216 -23.482  1.00 69.04           C
ATOM   5029  O   LEU A 328      14.701   3.079 -23.308  1.00 69.04           O
ATOM   5030  HA  LEU A 328      12.498   3.146 -22.099  1.00 69.04           H
ATOM   5031  CB  LEU A 328      12.581   1.094 -21.555  1.00 69.04           C
ATOM   5032 1HB  LEU A 328      11.664   1.178 -20.972  1.00 69.04           H
ATOM   5033 2HB  LEU A 328      12.551   0.127 -22.058  1.00 69.04           H
ATOM   5034  CG  LEU A 328      13.768   1.099 -20.590  1.00 69.04           C
ATOM   5035  HG  LEU A 328      14.678   1.263 -21.168  1.00 69.04           H
ATOM   5036  CD1 LEU A 328      13.655   2.250 -19.588  1.00 69.04           C
ATOM   5037 1HD1 LEU A 328      13.637   3.198 -20.125  1.00 69.04           H
ATOM   5038 2HD1 LEU A 328      12.737   2.141 -19.011  1.00 69.04           H
ATOM   5039 3HD1 LEU A 328      14.512   2.230 -18.914  1.00 69.04           H
ATOM   5040  CD2 LEU A 328      13.914  -0.256 -19.893  1.00 69.04           C
ATOM   5041 1HD2 LEU A 328      13.006  -0.474 -19.330  1.00 69.04           H
ATOM   5042 2HD2 LEU A 328      14.074  -1.033 -20.640  1.00 69.04           H
ATOM   5043 3HD2 LEU A 328      14.765  -0.225 -19.213  1.00 69.04           H
ATOM   5044  HN  LEU A 328      10.859   1.248 -23.321  1.00 69.04           H
ATOM   5045  N   VAL A 329      13.916   1.258 -24.395  1.00 72.18           N
ATOM   5046  CA  VAL A 329      15.073   1.140 -25.265  1.00 72.18           C
ATOM   5047  C   VAL A 329      15.175   2.389 -26.143  1.00 72.18           C
ATOM   5048  O   VAL A 329      16.273   2.829 -26.477  1.00 72.18           O
ATOM   5049  HA  VAL A 329      15.958   1.085 -24.630  1.00 72.18           H
ATOM   5050  CB  VAL A 329      14.990  -0.155 -26.075  1.00 72.18           C
ATOM   5051  HB  VAL A 329      14.008  -0.192 -26.548  1.00 72.18           H
ATOM   5052  CG1 VAL A 329      16.046  -0.179 -27.181  1.00 72.18           C
ATOM   5053 1HG1 VAL A 329      15.888   0.664 -27.853  1.00 72.18           H
ATOM   5054 2HG1 VAL A 329      17.039  -0.108 -26.737  1.00 72.18           H
ATOM   5055 3HG1 VAL A 329      15.964  -1.110 -27.742  1.00 72.18           H
ATOM   5056  CG2 VAL A 329      15.119  -1.379 -25.166  1.00 72.18           C
ATOM   5057 1HG2 VAL A 329      16.080  -1.350 -24.652  1.00 72.18           H
ATOM   5058 2HG2 VAL A 329      14.314  -1.374 -24.432  1.00 72.18           H
ATOM   5059 3HG2 VAL A 329      15.056  -2.286 -25.768  1.00 72.18           H
ATOM   5060  HN  VAL A 329      13.204   0.571 -24.543  1.00 72.18           H
ATOM   5061  N   LYS A 330      14.014   2.924 -26.491  1.00 69.87           N
[truncated: 117,320 more chars]
