# Supplementary material for: Noncanonical roles of chemokine regions in CCR9 activation revealed by structural modeling and mutational mapping
Source: Nat Commun. 2025 Aug 18;16:7695. doi: 10.1038/s41467-025-62321-9 (PMC12361432; doi:10.1038/s41467-025-62321-9)
Supplement: Supplementary file 4 — Supplementary Data 2 [file 41467_2025_62321_MOESM4_ESM.zip › CCR9_CCL25_rnk148.pdb]

SSBOND   1 CYS A   38    CYS A  289 
SSBOND   2 CYS A  119    CYS A  198 
SSBOND   3 CYS B    7    CYS B   35 
SSBOND   4 CYS B    8    CYS B   52 
ATOM      1  N   GLU A  20      -1.903  -3.684  61.519  1.00 50.95           N
ATOM      2  CA  GLU A  20      -2.056  -3.253  60.140  1.00 50.95           C
ATOM      3  C   GLU A  20      -0.769  -3.519  59.356  1.00 50.95           C
ATOM      4  O   GLU A  20      -0.808  -3.720  58.143  1.00 50.95           O
ATOM      5  HA  GLU A  20      -2.867  -3.858  59.736  1.00 50.95           H
ATOM      6  CB  GLU A  20      -2.447  -1.776  60.067  1.00 50.95           C
ATOM      7 1HB  GLU A  20      -1.973  -1.230  60.883  1.00 50.95           H
ATOM      8 2HB  GLU A  20      -2.200  -1.378  59.083  1.00 50.95           H
ATOM      9  CG  GLU A  20      -3.957  -1.600  60.238  1.00 50.95           C
ATOM     10 1HG  GLU A  20      -4.480  -2.423  59.750  1.00 50.95           H
ATOM     11 2HG  GLU A  20      -4.215  -1.640  61.296  1.00 50.95           H
ATOM     12  CD  GLU A  20      -4.424  -0.269  59.644  1.00 50.95           C
ATOM     13  OE1 GLU A  20      -5.615  -0.202  59.269  1.00 50.95           O
ATOM     14  OE2 GLU A  20      -3.580   0.651  59.579  1.00 50.95           O
ATOM     15  HN  GLU A  20      -1.001  -4.049  61.751  1.00 50.95           H
ATOM     16  N   SER A  21       0.340  -3.511  60.080  1.00 55.98           N
ATOM     17  CA  SER A  21       1.641  -3.688  59.458  1.00 55.98           C
ATOM     18  C   SER A  21       1.792  -5.127  58.961  1.00 55.98           C
ATOM     19  O   SER A  21       2.232  -5.355  57.835  1.00 55.98           O
ATOM     20  HA  SER A  21       1.659  -2.990  58.622  1.00 55.98           H
ATOM     21  CB  SER A  21       2.769  -3.343  60.433  1.00 55.98           C
ATOM     22 1HB  SER A  21       3.688  -3.162  59.875  1.00 55.98           H
ATOM     23 2HB  SER A  21       2.527  -2.417  60.955  1.00 55.98           H
ATOM     24  OG  SER A  21       2.988  -4.380  61.385  1.00 55.98           O
ATOM     25  HG  SER A  21       3.736  -4.128  62.000  1.00 55.98           H
ATOM     26  HN  SER A  21       0.359  -3.387  61.072  1.00 55.98           H
ATOM     27  N   THR A  22       1.418  -6.060  59.824  1.00 56.37           N
ATOM     28  CA  THR A  22       1.638  -7.469  59.545  1.00 56.37           C
ATOM     29  C   THR A  22       0.748  -7.928  58.388  1.00 56.37           C
ATOM     30  O   THR A  22       1.232  -8.523  57.426  1.00 56.37           O
ATOM     31  HA  THR A  22       2.671  -7.599  59.224  1.00 56.37           H
ATOM     32  CB  THR A  22       1.403  -8.250  60.839  1.00 56.37           C
ATOM     33  HB  THR A  22       0.341  -8.445  60.988  1.00 56.37           H
ATOM     34  OG1 THR A  22       2.029  -7.455  61.843  1.00 56.37           O
ATOM     35  HG1 THR A  22       1.731  -7.752  62.750  1.00 56.37           H
ATOM     36  CG2 THR A  22       2.175  -9.570  60.875  1.00 56.37           C
ATOM     37 1HG2 THR A  22       3.243  -9.369  60.793  1.00 56.37           H
ATOM     38 2HG2 THR A  22       1.859 -10.198  60.042  1.00 56.37           H
ATOM     39 3HG2 THR A  22       1.972 -10.084  61.815  1.00 56.37           H
ATOM     40  HN  THR A  22       0.974  -5.867  60.699  1.00 56.37           H
ATOM     41  N   SER A  23      -0.537  -7.635  58.520  1.00 59.24           N
ATOM     42  CA  SER A  23      -1.504  -8.039  57.513  1.00 59.24           C
ATOM     43  C   SER A  23      -1.174  -7.377  56.174  1.00 59.24           C
ATOM     44  O   SER A  23      -1.310  -7.997  55.121  1.00 59.24           O
ATOM     45  HA  SER A  23      -1.407  -9.122  57.438  1.00 59.24           H
ATOM     46  CB  SER A  23      -2.929  -7.683  57.944  1.00 59.24           C
ATOM     47 1HB  SER A  23      -3.630  -7.996  57.170  1.00 59.24           H
ATOM     48 2HB  SER A  23      -3.184  -8.238  58.847  1.00 59.24           H
ATOM     49  OG  SER A  23      -3.081  -6.287  58.185  1.00 59.24           O
ATOM     50  HG  SER A  23      -4.024  -6.087  58.450  1.00 59.24           H
ATOM     51  HN  SER A  23      -0.920  -7.131  59.295  1.00 59.24           H
ATOM     52  N   SER A  24      -0.746  -6.125  56.259  1.00 64.47           N
ATOM     53  CA  SER A  24      -0.389  -5.374  55.067  1.00 64.47           C
ATOM     54  C   SER A  24       0.811  -6.027  54.378  1.00 64.47           C
ATOM     55  O   SER A  24       0.982  -5.896  53.166  1.00 64.47           O
ATOM     56  HA  SER A  24      -1.268  -5.417  54.425  1.00 64.47           H
ATOM     57  CB  SER A  24      -0.077  -3.916  55.408  1.00 64.47           C
ATOM     58 1HB  SER A  24      -0.219  -3.298  54.522  1.00 64.47           H
ATOM     59 2HB  SER A  24      -0.781  -3.561  56.161  1.00 64.47           H
ATOM     60  OG  SER A  24       1.255  -3.753  55.890  1.00 64.47           O
ATOM     61  HG  SER A  24       1.395  -4.317  56.704  1.00 64.47           H
ATOM     62  HN  SER A  24      -0.642  -5.627  57.119  1.00 64.47           H
ATOM     63  N   MET A  25       1.612  -6.715  55.178  1.00 65.71           N
ATOM     64  CA  MET A  25       2.791  -7.388  54.660  1.00 65.71           C
ATOM     65  C   MET A  25       2.416  -8.709  53.985  1.00 65.71           C
ATOM     66  O   MET A  25       2.945  -9.040  52.925  1.00 65.71           O
ATOM     67  HA  MET A  25       3.219  -6.705  53.926  1.00 65.71           H
ATOM     68  CB  MET A  25       3.769  -7.658  55.806  1.00 65.71           C
ATOM     69 1HB  MET A  25       3.785  -6.805  56.484  1.00 65.71           H
ATOM     70 2HB  MET A  25       3.429  -8.518  56.383  1.00 65.71           H
ATOM     71  CG  MET A  25       5.179  -7.920  55.272  1.00 65.71           C
ATOM     72 1HG  MET A  25       5.789  -8.386  56.046  1.00 65.71           H
ATOM     73 2HG  MET A  25       5.137  -8.618  54.436  1.00 65.71           H
ATOM     74  SD  MET A  25       5.927  -6.386  54.748  1.00 65.71           S
ATOM     75  CE  MET A  25       7.597  -6.942  54.451  1.00 65.71           C
ATOM     76 1HE  MET A  25       8.015  -7.346  55.373  1.00 65.71           H
ATOM     77 2HE  MET A  25       7.591  -7.717  53.684  1.00 65.71           H
ATOM     78 3HE  MET A  25       8.205  -6.102  54.114  1.00 65.71           H
ATOM     79  HN  MET A  25       1.465  -6.817  56.163  1.00 65.71           H
ATOM     80  N   GLU A  26       1.507  -9.428  54.627  1.00 67.25           N
ATOM     81  CA  GLU A  26       1.033 -10.690  54.087  1.00 67.25           C
ATOM     82  C   GLU A  26       0.290 -10.458  52.770  1.00 67.25           C
ATOM     83  O   GLU A  26       0.501 -11.183  51.798  1.00 67.25           O
ATOM     84  HA  GLU A  26       1.930 -11.283  53.907  1.00 67.25           H
ATOM     85  CB  GLU A  26       0.145 -11.420  55.096  1.00 67.25           C
ATOM     86 1HB  GLU A  26      -0.576 -10.722  55.524  1.00 67.25           H
ATOM     87 2HB  GLU A  26      -0.322 -12.282  54.620  1.00 67.25           H
ATOM     88  CG  GLU A  26       0.973 -11.967  56.261  1.00 67.25           C
ATOM     89 1HG  GLU A  26       1.749 -12.630  55.880  1.00 67.25           H
ATOM     90 2HG  GLU A  26       1.476 -11.146  56.771  1.00 67.25           H
ATOM     91  CD  GLU A  26       0.089 -12.725  57.253  1.00 67.25           C
ATOM     92  OE1 GLU A  26       0.655 -13.555  57.998  1.00 67.25           O
ATOM     93  OE2 GLU A  26      -1.132 -12.459  57.245  1.00 67.25           O
ATOM     94  HN  GLU A  26       1.097  -9.161  55.500  1.00 67.25           H
ATOM     95  N   ASP A  27      -0.563  -9.445  52.779  1.00 66.89           N
ATOM     96  CA  ASP A  27      -1.357  -9.124  51.605  1.00 66.89           C
ATOM     97  C   ASP A  27      -0.426  -8.893  50.413  1.00 66.89           C
ATOM     98  O   ASP A  27      -0.728  -9.308  49.295  1.00 66.89           O
ATOM     99  HA  ASP A  27      -2.014  -9.982  51.460  1.00 66.89           H
ATOM    100  CB  ASP A  27      -2.171  -7.848  51.823  1.00 66.89           C
ATOM    101 1HB  ASP A  27      -1.548  -7.091  52.298  1.00 66.89           H
ATOM    102 2HB  ASP A  27      -2.485  -7.443  50.860  1.00 66.89           H
ATOM    103  CG  ASP A  27      -3.400  -8.123  52.691  1.00 66.89           C
ATOM    104  OD1 ASP A  27      -3.719  -9.320  52.860  1.00 66.89           O
ATOM    105  OD2 ASP A  27      -3.994  -7.131  53.166  1.00 66.89           O
ATOM    106  HN  ASP A  27      -0.716  -8.850  53.568  1.00 66.89           H
ATOM    107  N   TYR A  28       0.688  -8.232  50.692  1.00 69.78           N
ATOM    108  CA  TYR A  28       1.650  -7.913  49.651  1.00 69.78           C
ATOM    109  C   TYR A  28       2.374  -9.172  49.169  1.00 69.78           C
ATOM    110  O   TYR A  28       2.694  -9.295  47.988  1.00 69.78           O
ATOM    111  HA  TYR A  28       1.108  -7.472  48.815  1.00 69.78           H
ATOM    112  CB  TYR A  28       2.669  -6.969  50.293  1.00 69.78           C
ATOM    113 1HB  TYR A  28       2.144  -6.098  50.686  1.00 69.78           H
ATOM    114 2HB  TYR A  28       3.131  -7.472  51.142  1.00 69.78           H
ATOM    115  CG  TYR A  28       3.767  -6.497  49.338  1.00 69.78           C
ATOM    116  CD1 TYR A  28       4.996  -7.125  49.335  1.00 69.78           C
ATOM    117  HD1 TYR A  28       5.183  -7.959  50.012  1.00 69.78           H
ATOM    118  CD2 TYR A  28       3.530  -5.442  48.481  1.00 69.78           C
ATOM    119  HD2 TYR A  28       2.559  -4.945  48.483  1.00 69.78           H
ATOM    120  CE1 TYR A  28       6.030  -6.681  48.437  1.00 69.78           C
ATOM    121  HE1 TYR A  28       7.004  -7.169  48.424  1.00 69.78           H
ATOM    122  CE2 TYR A  28       4.564  -4.997  47.582  1.00 69.78           C
ATOM    123  HE2 TYR A  28       4.389  -4.165  46.900  1.00 69.78           H
ATOM    124  CZ  TYR A  28       5.763  -5.639  47.605  1.00 69.78           C
ATOM    125  OH  TYR A  28       6.739  -5.219  46.756  1.00 69.78           O
ATOM    126  HH  TYR A  28       6.454  -4.378  46.296  1.00 69.78           H
ATOM    127  HN  TYR A  28       0.936  -7.916  51.608  1.00 69.78           H
ATOM    128  N   VAL A  29       2.610 -10.077  50.108  1.00 67.16           N
ATOM    129  CA  VAL A  29       3.367 -11.281  49.813  1.00 67.16           C
ATOM    130  C   VAL A  29       2.485 -12.254  49.029  1.00 67.16           C
ATOM    131  O   VAL A  29       2.966 -12.956  48.140  1.00 67.16           O
ATOM    132  HA  VAL A  29       4.213 -10.994  49.189  1.00 67.16           H
ATOM    133  CB  VAL A  29       3.916 -11.884  51.108  1.00 67.16           C
ATOM    134  HB  VAL A  29       3.085 -12.001  51.802  1.00 67.16           H
ATOM    135  CG1 VAL A  29       4.517 -13.268  50.856  1.00 67.16           C
ATOM    136 1HG1 VAL A  29       3.748 -13.932  50.461  1.00 67.16           H
ATOM    137 2HG1 VAL A  29       5.331 -13.186  50.136  1.00 67.16           H
ATOM    138 3HG1 VAL A  29       4.900 -13.674  51.793  1.00 67.16           H
ATOM    139  CG2 VAL A  29       4.941 -10.951  51.755  1.00 67.16           C
ATOM    140 1HG2 VAL A  29       5.770 -10.788  51.067  1.00 67.16           H
ATOM    141 2HG2 VAL A  29       4.469  -9.996  51.987  1.00 67.16           H
ATOM    142 3HG2 VAL A  29       5.316 -11.403  52.674  1.00 67.16           H
ATOM    143  HN  VAL A  29       2.295  -9.996  51.054  1.00 67.16           H
ATOM    144  N   ASN A  30       1.208 -12.264  49.385  1.00 69.22           N
ATOM    145  CA  ASN A  30       0.281 -13.228  48.818  1.00 69.22           C
ATOM    146  C   ASN A  30      -0.231 -12.708  47.474  1.00 69.22           C
ATOM    147  O   ASN A  30      -0.882 -13.439  46.728  1.00 69.22           O
ATOM    148  HA  ASN A  30       0.853 -14.151  48.718  1.00 69.22           H
ATOM    149  CB  ASN A  30      -0.926 -13.436  49.735  1.00 69.22           C
ATOM    150 1HB  ASN A  30      -1.253 -12.477  50.135  1.00 69.22           H
ATOM    151 2HB  ASN A  30      -1.758 -13.842  49.160  1.00 69.22           H
ATOM    152  CG  ASN A  30      -0.583 -14.384  50.886  1.00 69.22           C
ATOM    153  OD1 ASN A  30       0.351 -15.166  50.823  1.00 69.22           O
ATOM    154  ND2 ASN A  30      -1.390 -14.272  51.938  1.00 69.22           N
ATOM    155 1HD2 ASN A  30      -2.139 -13.610  51.925  1.00 69.22           H
ATOM    156 2HD2 ASN A  30      -1.247 -14.850  52.742  1.00 69.22           H
ATOM    157  HN  ASN A  30       0.807 -11.630  50.046  1.00 69.22           H
ATOM    158  N   PHE A  31       0.083 -11.449  47.204  1.00 75.38           N
ATOM    159  CA  PHE A  31      -0.314 -10.831  45.950  1.00 75.38           C
ATOM    160  C   PHE A  31       0.369 -11.513  44.763  1.00 75.38           C
ATOM    161  O   PHE A  31       1.596 -11.543  44.681  1.00 75.38           O
ATOM    162  HA  PHE A  31      -1.394 -10.945  45.861  1.00 75.38           H
ATOM    163  CB  PHE A  31       0.135  -9.370  46.011  1.00 75.38           C
ATOM    164 1HB  PHE A  31      -0.269  -8.913  46.914  1.00 75.38           H
ATOM    165 2HB  PHE A  31       1.221  -9.337  46.095  1.00 75.38           H
ATOM    166  CG  PHE A  31      -0.294  -8.537  44.801  1.00 75.38           C
ATOM    167  CD1 PHE A  31       0.578  -8.324  43.779  1.00 75.38           C
ATOM    168  HD1 PHE A  31       1.582  -8.746  43.821  1.00 75.38           H
ATOM    169  CD2 PHE A  31      -1.546  -8.009  44.747  1.00 75.38           C
ATOM    170  HD2 PHE A  31      -2.245  -8.180  45.567  1.00 75.38           H
ATOM    171  CE1 PHE A  31       0.180  -7.551  42.656  1.00 75.38           C
ATOM    172  HE1 PHE A  31       0.879  -7.380  41.837  1.00 75.38           H
ATOM    173  CE2 PHE A  31      -1.944  -7.236  43.625  1.00 75.38           C
ATOM    174  HE2 PHE A  31      -2.948  -6.814  43.582  1.00 75.38           H
ATOM    175  CZ  PHE A  31      -1.072  -7.023  42.603  1.00 75.38           C
ATOM    176  HZ  PHE A  31      -1.378  -6.430  41.741  1.00 75.38           H
ATOM    177  HN  PHE A  31       0.598 -10.856  47.823  1.00 75.38           H
ATOM    178  N   ASN A  32      -0.456 -12.044  43.872  1.00 72.72           N
ATOM    179  CA  ASN A  32       0.052 -12.704  42.681  1.00 72.72           C
ATOM    180  C   ASN A  32       0.456 -11.648  41.651  1.00 72.72           C
ATOM    181  O   ASN A  32      -0.385 -11.151  40.903  1.00 72.72           O
ATOM    182  HA  ASN A  32       0.899 -13.298  43.023  1.00 72.72           H
ATOM    183  CB  ASN A  32      -1.017 -13.597  42.048  1.00 72.72           C
ATOM    184 1HB  ASN A  32      -1.504 -14.191  42.822  1.00 72.72           H
ATOM    185 2HB  ASN A  32      -1.787 -12.979  41.588  1.00 72.72           H
ATOM    186  CG  ASN A  32      -0.404 -14.525  40.997  1.00 72.72           C
ATOM    187  OD1 ASN A  32       0.772 -14.453  40.678  1.00 72.72           O
ATOM    188  ND2 ASN A  32      -1.263 -15.397  40.479  1.00 72.72           N
ATOM    189 1HD2 ASN A  32      -2.215 -15.404  40.785  1.00 72.72           H
ATOM    190 2HD2 ASN A  32      -0.957 -16.047  39.783  1.00 72.72           H
ATOM    191  HN  ASN A  32      -1.453 -12.027  43.953  1.00 72.72           H
ATOM    192  N   PHE A  33       1.744 -11.336  41.644  1.00 74.82           N
ATOM    193  CA  PHE A  33       2.292 -10.439  40.641  1.00 74.82           C
ATOM    194  C   PHE A  33       2.460 -11.155  39.299  1.00 74.82           C
ATOM    195  O   PHE A  33       3.578 -11.306  38.808  1.00 74.82           O
ATOM    196  HA  PHE A  33       1.588  -9.615  40.525  1.00 74.82           H
ATOM    197  CB  PHE A  33       3.666  -9.991  41.143  1.00 74.82           C
ATOM    198 1HB  PHE A  33       4.273 -10.874  41.345  1.00 74.82           H
ATOM    199 2HB  PHE A  33       4.167  -9.435  40.351  1.00 74.82           H
ATOM    200  CG  PHE A  33       3.616  -9.125  42.403  1.00 74.82           C
ATOM    201  CD1 PHE A  33       3.431  -7.781  42.297  1.00 74.82           C
ATOM    202  HD1 PHE A  33       3.318  -7.322  41.315  1.00 74.82           H
ATOM    203  CD2 PHE A  33       3.757  -9.697  43.628  1.00 74.82           C
ATOM    204  HD2 PHE A  33       3.905 -10.774  43.713  1.00 74.82           H
ATOM    205  CE1 PHE A  33       3.385  -6.977  43.466  1.00 74.82           C
ATOM    206  HE1 PHE A  33       3.236  -5.900  43.382  1.00 74.82           H
ATOM    207  CE2 PHE A  33       3.710  -8.893  44.798  1.00 74.82           C
ATOM    208  HE2 PHE A  33       3.823  -9.352  45.780  1.00 74.82           H
ATOM    209  CZ  PHE A  33       3.525  -7.550  44.692  1.00 74.82           C
ATOM    210  HZ  PHE A  33       3.490  -6.932  45.590  1.00 74.82           H
ATOM    211  HN  PHE A  33       2.407 -11.684  42.307  1.00 74.82           H
ATOM    212  N   THR A  34       1.334 -11.577  38.744  1.00 75.32           N
ATOM    213  CA  THR A  34       1.305 -12.034  37.365  1.00 75.32           C
ATOM    214  C   THR A  34       1.785 -10.926  36.425  1.00 75.32           C
ATOM    215  O   THR A  34       1.389  -9.770  36.569  1.00 75.32           O
ATOM    216  HA  THR A  34       2.003 -12.864  37.263  1.00 75.32           H
ATOM    217  CB  THR A  34      -0.114 -12.519  37.058  1.00 75.32           C
ATOM    218  HB  THR A  34      -0.447 -12.156  36.085  1.00 75.32           H
ATOM    219  OG1 THR A  34      -0.881 -12.078  38.174  1.00 75.32           O
ATOM    220  HG1 THR A  34      -1.106 -11.109  38.074  1.00 75.32           H
ATOM    221  CG2 THR A  34      -0.234 -14.043  37.102  1.00 75.32           C
ATOM    222 1HG2 THR A  34       0.035 -14.400  38.096  1.00 75.32           H
ATOM    223 2HG2 THR A  34       0.438 -14.482  36.364  1.00 75.32           H
ATOM    224 3HG2 THR A  34      -1.260 -14.334  36.876  1.00 75.32           H
ATOM    225  HN  THR A  34       0.454 -11.609  39.219  1.00 75.32           H
ATOM    226  N   ASP A  35       2.631 -11.317  35.484  1.00 82.46           N
ATOM    227  CA  ASP A  35       3.343 -10.349  34.668  1.00 82.46           C
ATOM    228  C   ASP A  35       2.446  -9.907  33.510  1.00 82.46           C
ATOM    229  O   ASP A  35       2.667 -10.297  32.365  1.00 82.46           O
ATOM    230  HA  ASP A  35       3.586  -9.529  35.343  1.00 82.46           H
ATOM    231  CB  ASP A  35       4.615 -10.957  34.074  1.00 82.46           C
ATOM    232 1HB  ASP A  35       5.011 -11.713  34.752  1.00 82.46           H
ATOM    233 2HB  ASP A  35       4.378 -11.462  33.138  1.00 82.46           H
ATOM    234  CG  ASP A  35       5.674  -9.881  33.827  1.00 82.46           C
ATOM    235  OD1 ASP A  35       5.503  -8.777  34.388  1.00 82.46           O
ATOM    236  OD2 ASP A  35       6.630 -10.187  33.082  1.00 82.46           O
ATOM    237  HN  ASP A  35       2.833 -12.274  35.277  1.00 82.46           H
ATOM    238  N   PHE A  36       1.452  -9.099  33.849  1.00 90.46           N
ATOM    239  CA  PHE A  36       0.539  -8.574  32.847  1.00 90.46           C
ATOM    240  C   PHE A  36       1.149  -7.370  32.127  1.00 90.46           C
ATOM    241  O   PHE A  36       0.650  -6.947  31.085  1.00 90.46           O
ATOM    242  HA  PHE A  36       0.356  -9.372  32.127  1.00 90.46           H
ATOM    243  CB  PHE A  36      -0.724  -8.126  33.584  1.00 90.46           C
ATOM    244 1HB  PHE A  36      -0.440  -7.468  34.406  1.00 90.46           H
ATOM    245 2HB  PHE A  36      -1.340  -7.537  32.904  1.00 90.46           H
ATOM    246  CG  PHE A  36      -1.563  -9.278  34.140  1.00 90.46           C
ATOM    247  CD1 PHE A  36      -1.751 -10.402  33.397  1.00 90.46           C
ATOM    248  HD1 PHE A  36      -1.303 -10.482  32.406  1.00 90.46           H
ATOM    249  CD2 PHE A  36      -2.121  -9.179  35.376  1.00 90.46           C
ATOM    250  HD2 PHE A  36      -1.971  -8.278  35.971  1.00 90.46           H
ATOM    251  CE1 PHE A  36      -2.529 -11.472  33.913  1.00 90.46           C
ATOM    252  HE1 PHE A  36      -2.680 -12.373  33.317  1.00 90.46           H
ATOM    253  CE2 PHE A  36      -2.900 -10.249  35.891  1.00 90.46           C
ATOM    254  HE2 PHE A  36      -3.347 -10.170  36.882  1.00 90.46           H
ATOM    255  CZ  PHE A  36      -3.087 -11.373  35.149  1.00 90.46           C
ATOM    256  HZ  PHE A  36      -3.685 -12.194  35.545  1.00 90.46           H
ATOM    257  HN  PHE A  36       1.266  -8.803  34.786  1.00 90.46           H
ATOM    258  N   TYR A  37       2.221  -6.853  32.709  1.00 91.99           N
ATOM    259  CA  TYR A  37       2.993  -5.807  32.061  1.00 91.99           C
ATOM    260  C   TYR A  37       4.071  -6.403  31.154  1.00 91.99           C
ATOM    261  O   TYR A  37       4.985  -7.076  31.628  1.00 91.99           O
ATOM    262  HA  TYR A  37       2.311  -5.209  31.458  1.00 91.99           H
ATOM    263  CB  TYR A  37       3.669  -5.022  33.188  1.00 91.99           C
ATOM    264 1HB  TYR A  37       2.904  -4.652  33.869  1.00 91.99           H
ATOM    265 2HB  TYR A  37       4.303  -5.701  33.759  1.00 91.99           H
ATOM    266  CG  TYR A  37       4.515  -3.843  32.704  1.00 91.99           C
ATOM    267  CD1 TYR A  37       5.867  -4.009  32.481  1.00 91.99           C
ATOM    268  HD1 TYR A  37       6.332  -4.980  32.649  1.00 91.99           H
ATOM    269  CD2 TYR A  37       3.927  -2.613  32.491  1.00 91.99           C
ATOM    270  HD2 TYR A  37       2.859  -2.482  32.667  1.00 91.99           H
ATOM    271  CE1 TYR A  37       6.663  -2.899  32.026  1.00 91.99           C
ATOM    272  HE1 TYR A  37       7.732  -3.016  31.846  1.00 91.99           H
ATOM    273  CE2 TYR A  37       4.723  -1.503  32.036  1.00 91.99           C
ATOM    274  HE2 TYR A  37       4.271  -0.526  31.864  1.00 91.99           H
ATOM    275  CZ  TYR A  37       6.052  -1.701  31.826  1.00 91.99           C
ATOM    276  OH  TYR A  37       6.804  -0.652  31.396  1.00 91.99           O
ATOM    277  HH  TYR A  37       6.227   0.156  31.275  1.00 91.99           H
ATOM    278  HN  TYR A  37       2.562  -7.136  33.606  1.00 91.99           H
ATOM    279  N   CYS A  38       3.928  -6.135  29.864  1.00 91.76           N
ATOM    280  CA  CYS A  38       4.815  -6.723  28.874  1.00 91.76           C
ATOM    281  C   CYS A  38       5.819  -5.656  28.434  1.00 91.76           C
ATOM    282  O   CYS A  38       5.436  -4.638  27.859  1.00 91.76           O
ATOM    283  HA  CYS A  38       5.323  -7.554  29.364  1.00 91.76           H
ATOM    284  CB  CYS A  38       4.037  -7.299  27.689  1.00 91.76           C
ATOM    285 1HB  CYS A  38       3.256  -7.969  28.047  1.00 91.76           H
ATOM    286 2HB  CYS A  38       3.543  -6.496  27.143  1.00 91.76           H
ATOM    287  SG  CYS A  38       5.173  -8.203  26.575  1.00 91.76           S
ATOM    288  HN  CYS A  38       3.224  -5.530  29.493  1.00 91.76           H
ATOM    289  N   GLU A  39       7.084  -5.924  28.722  1.00 90.14           N
ATOM    290  CA  GLU A  39       8.163  -5.126  28.166  1.00 90.14           C
ATOM    291  C   GLU A  39       8.467  -5.567  26.733  1.00 90.14           C
ATOM    292  O   GLU A  39       8.792  -6.729  26.493  1.00 90.14           O
ATOM    293  HA  GLU A  39       7.795  -4.100  28.167  1.00 90.14           H
ATOM    294  CB  GLU A  39       9.415  -5.210  29.042  1.00 90.14           C
ATOM    295 1HB  GLU A  39       9.634  -6.253  29.270  1.00 90.14           H
ATOM    296 2HB  GLU A  39      10.240  -4.693  28.554  1.00 90.14           H
ATOM    297  CG  GLU A  39       9.195  -4.503  30.381  1.00 90.14           C
ATOM    298 1HG  GLU A  39       8.801  -3.501  30.207  1.00 90.14           H
ATOM    299 2HG  GLU A  39       8.448  -5.042  30.963  1.00 90.14           H
ATOM    300  CD  GLU A  39      10.500  -4.412  31.174  1.00 90.14           C
ATOM    301  OE1 GLU A  39      10.447  -3.860  32.294  1.00 90.14           O
ATOM    302  OE2 GLU A  39      11.522  -4.896  30.642  1.00 90.14           O
ATOM    303  HN  GLU A  39       7.375  -6.670  29.321  1.00 90.14           H
ATOM    304  N   LYS A  40       8.350  -4.617  25.817  1.00 89.87           N
ATOM    305  CA  LYS A  40       8.488  -4.919  24.403  1.00 89.87           C
ATOM    306  C   LYS A  40       9.933  -4.663  23.970  1.00 89.87           C
ATOM    307  O   LYS A  40      10.197  -4.402  22.797  1.00 89.87           O
ATOM    308  HA  LYS A  40       8.271  -5.979  24.272  1.00 89.87           H
ATOM    309  CB  LYS A  40       7.454  -4.142  23.585  1.00 89.87           C
ATOM    310 1HB  LYS A  40       7.610  -3.071  23.719  1.00 89.87           H
ATOM    311 2HB  LYS A  40       7.591  -4.353  22.525  1.00 89.87           H
ATOM    312  CG  LYS A  40       6.031  -4.513  24.006  1.00 89.87           C
ATOM    313 1HG  LYS A  40       5.914  -4.362  25.079  1.00 89.87           H
ATOM    314 2HG  LYS A  40       5.318  -3.853  23.511  1.00 89.87           H
ATOM    315  CD  LYS A  40       5.717  -5.968  23.653  1.00 89.87           C
ATOM    316 1HD  LYS A  40       5.996  -6.163  22.618  1.00 89.87           H
ATOM    317 2HD  LYS A  40       6.315  -6.634  24.275  1.00 89.87           H
ATOM    318  CE  LYS A  40       4.231  -6.272  23.853  1.00 89.87           C
ATOM    319 1HE  LYS A  40       4.035  -6.484  24.904  1.00 89.87           H
ATOM    320 2HE  LYS A  40       3.636  -5.398  23.588  1.00 89.87           H
ATOM    321  NZ  LYS A  40       3.822  -7.428  23.024  1.00 89.87           N
ATOM    322 1HZ  LYS A  40       2.841  -7.628  23.183  1.00 89.87           H
ATOM    323 2HZ  LYS A  40       3.968  -7.209  22.044  1.00 89.87           H
ATOM    324 3HZ  LYS A  40       4.378  -8.238  23.275  1.00 89.87           H
ATOM    325  HN  LYS A  40       8.164  -3.657  26.028  1.00 89.87           H
ATOM    326  N   ASN A  41      10.832  -4.748  24.940  1.00 88.32           N
ATOM    327  CA  ASN A  41      12.234  -4.463  24.689  1.00 88.32           C
ATOM    328  C   ASN A  41      12.741  -5.371  23.567  1.00 88.32           C
ATOM    329  O   ASN A  41      13.453  -4.919  22.671  1.00 88.32           O
ATOM    330  HA  ASN A  41      12.268  -3.407  24.418  1.00 88.32           H
ATOM    331  CB  ASN A  41      13.082  -4.730  25.933  1.00 88.32           C
ATOM    332 1HB  ASN A  41      12.766  -5.663  26.400  1.00 88.32           H
ATOM    333 2HB  ASN A  41      14.126  -4.855  25.646  1.00 88.32           H
ATOM    334  CG  ASN A  41      12.958  -3.583  26.938  1.00 88.32           C
ATOM    335  OD1 ASN A  41      12.675  -2.448  26.592  1.00 88.32           O
ATOM    336  ND2 ASN A  41      13.185  -3.941  28.199  1.00 88.32           N
ATOM    337 1HD2 ASN A  41      13.413  -4.890  28.416  1.00 88.32           H
ATOM    338 2HD2 ASN A  41      13.127  -3.261  28.930  1.00 88.32           H
ATOM    339  HN  ASN A  41      10.615  -5.005  25.882  1.00 88.32           H
ATOM    340  N   ASN A  42      12.354  -6.636  23.652  1.00 90.68           N
ATOM    341  CA  ASN A  42      12.802  -7.622  22.683  1.00 90.68           C
ATOM    342  C   ASN A  42      12.298  -7.229  21.293  1.00 90.68           C
ATOM    343  O   ASN A  42      13.023  -7.358  20.307  1.00 90.68           O
ATOM    344  HA  ASN A  42      13.889  -7.616  22.750  1.00 90.68           H
ATOM    345  CB  ASN A  42      12.246  -9.009  23.013  1.00 90.68           C
ATOM    346 1HB  ASN A  42      11.169  -8.946  23.166  1.00 90.68           H
ATOM    347 2HB  ASN A  42      12.410  -9.680  22.170  1.00 90.68           H
ATOM    348  CG  ASN A  42      12.912  -9.583  24.265  1.00 90.68           C
ATOM    349  OD1 ASN A  42      13.898  -9.069  24.766  1.00 90.68           O
ATOM    350  ND2 ASN A  42      12.318 -10.674  24.742  1.00 90.68           N
ATOM    351 1HD2 ASN A  42      11.511 -11.045  24.283  1.00 90.68           H
ATOM    352 2HD2 ASN A  42      12.680 -11.123  25.559  1.00 90.68           H
ATOM    353  HN  ASN A  42      11.748  -6.988  24.365  1.00 90.68           H
ATOM    354  N   VAL A  43      11.060  -6.758  21.258  1.00 91.09           N
ATOM    355  CA  VAL A  43      10.447  -6.359  20.002  1.00 91.09           C
ATOM    356  C   VAL A  43      11.222  -5.179  19.413  1.00 91.09           C
ATOM    357  O   VAL A  43      11.501  -5.150  18.216  1.00 91.09           O
ATOM    358  HA  VAL A  43      10.520  -7.204  19.317  1.00 91.09           H
ATOM    359  CB  VAL A  43       8.964  -6.052  20.219  1.00 91.09           C
ATOM    360  HB  VAL A  43       8.894  -5.172  20.859  1.00 91.09           H
ATOM    361  CG1 VAL A  43       8.272  -5.726  18.894  1.00 91.09           C
ATOM    362 1HG1 VAL A  43       8.747  -4.856  18.441  1.00 91.09           H
ATOM    363 2HG1 VAL A  43       8.358  -6.579  18.220  1.00 91.09           H
ATOM    364 3HG1 VAL A  43       7.219  -5.512  19.077  1.00 91.09           H
ATOM    365  CG2 VAL A  43       8.263  -7.210  20.933  1.00 91.09           C
ATOM    366 1HG2 VAL A  43       8.348  -8.114  20.330  1.00 91.09           H
ATOM    367 2HG2 VAL A  43       8.731  -7.375  21.904  1.00 91.09           H
ATOM    368 3HG2 VAL A  43       7.210  -6.965  21.075  1.00 91.09           H
ATOM    369  HN  VAL A  43      10.481  -6.648  22.065  1.00 91.09           H
ATOM    370  N   ARG A  44      11.548  -4.234  20.283  1.00 89.91           N
ATOM    371  CA  ARG A  44      12.224  -3.022  19.852  1.00 89.91           C
ATOM    372  C   ARG A  44      13.627  -3.352  19.337  1.00 89.91           C
ATOM    373  O   ARG A  44      14.077  -2.783  18.343  1.00 89.91           O
ATOM    374  HA  ARG A  44      11.598  -2.621  19.055  1.00 89.91           H
ATOM    375  CB  ARG A  44      12.334  -2.015  20.998  1.00 89.91           C
ATOM    376 1HB  ARG A  44      12.816  -2.485  21.855  1.00 89.91           H
ATOM    377 2HB  ARG A  44      12.966  -1.180  20.695  1.00 89.91           H
ATOM    378  CG  ARG A  44      10.953  -1.495  21.404  1.00 89.91           C
ATOM    379 1HG  ARG A  44      10.378  -1.245  20.513  1.00 89.91           H
ATOM    380 2HG  ARG A  44      10.405  -2.278  21.928  1.00 89.91           H
ATOM    381  CD  ARG A  44      11.074  -0.261  22.302  1.00 89.91           C
ATOM    382 1HD  ARG A  44      11.866   0.390  21.934  1.00 89.91           H
ATOM    383 2HD  ARG A  44      10.148   0.313  22.270  1.00 89.91           H
ATOM    384  NE  ARG A  44      11.365  -0.674  23.693  1.00 89.91           N
ATOM    385  HE  ARG A  44      12.195  -1.206  23.860  1.00 89.91           H
ATOM    386  CZ  ARG A  44      10.586  -0.380  24.743  1.00 89.91           C
ATOM    387  NH1 ARG A  44       9.462   0.331  24.577  1.00 89.91           N
ATOM    388 1HH1 ARG A  44       9.199   0.645  23.665  1.00 89.91           H
ATOM    389 2HH1 ARG A  44       8.886   0.546  25.366  1.00 89.91           H
ATOM    390  NH2 ARG A  44      10.948  -0.806  25.960  1.00 89.91           N
ATOM    391 1HH2 ARG A  44      10.378  -0.595  26.754  1.00 89.91           H
ATOM    392 2HH2 ARG A  44      11.789  -1.335  26.075  1.00 89.91           H
ATOM    393  HN  ARG A  44      11.358  -4.286  21.263  1.00 89.91           H
ATOM    394  N   GLN A  45      14.279  -4.269  20.036  1.00 91.56           N
ATOM    395  CA  GLN A  45      15.641  -4.642  19.694  1.00 91.56           C
ATOM    396  C   GLN A  45      15.683  -5.282  18.305  1.00 91.56           C
ATOM    397  O   GLN A  45      16.570  -4.982  17.507  1.00 91.56           O
ATOM    398  HA  GLN A  45      16.205  -3.709  19.689  1.00 91.56           H
ATOM    399  CB  GLN A  45      16.233  -5.580  20.748  1.00 91.56           C
ATOM    400 1HB  GLN A  45      16.130  -5.134  21.737  1.00 91.56           H
ATOM    401 2HB  GLN A  45      15.675  -6.516  20.761  1.00 91.56           H
ATOM    402  CG  GLN A  45      17.709  -5.864  20.461  1.00 91.56           C
ATOM    403 1HG  GLN A  45      17.813  -6.304  19.470  1.00 91.56           H
ATOM    404 2HG  GLN A  45      18.269  -4.928  20.455  1.00 91.56           H
ATOM    405  CD  GLN A  45      18.299  -6.810  21.509  1.00 91.56           C
ATOM    406  OE1 GLN A  45      17.604  -7.360  22.348  1.00 91.56           O
ATOM    407  NE2 GLN A  45      19.616  -6.968  21.415  1.00 91.56           N
ATOM    408 1HE2 GLN A  45      20.128  -6.487  20.703  1.00 91.56           H
ATOM    409 2HE2 GLN A  45      20.095  -7.568  22.056  1.00 91.56           H
ATOM    410  HN  GLN A  45      13.893  -4.752  20.821  1.00 91.56           H
ATOM    411  N   PHE A  46      14.714  -6.150  18.058  1.00 93.41           N
ATOM    412  CA  PHE A  46      14.604  -6.802  16.765  1.00 93.41           C
ATOM    413  C   PHE A  46      14.398  -5.776  15.649  1.00 93.41           C
ATOM    414  O   PHE A  46      15.086  -5.814  14.630  1.00 93.41           O
ATOM    415  HA  PHE A  46      15.537  -7.340  16.593  1.00 93.41           H
ATOM    416  CB  PHE A  46      13.382  -7.721  16.829  1.00 93.41           C
ATOM    417 1HB  PHE A  46      13.573  -8.512  17.554  1.00 93.41           H
ATOM    418 2HB  PHE A  46      12.530  -7.150  17.197  1.00 93.41           H
ATOM    419  CG  PHE A  46      13.010  -8.356  15.487  1.00 93.41           C
ATOM    420  CD1 PHE A  46      11.978  -7.853  14.760  1.00 93.41           C
ATOM    421  HD1 PHE A  46      11.415  -6.997  15.132  1.00 93.41           H
ATOM    422  CD2 PHE A  46      13.713  -9.424  15.023  1.00 93.41           C
ATOM    423  HD2 PHE A  46      14.540  -9.828  15.606  1.00 93.41           H
ATOM    424  CE1 PHE A  46      11.632  -8.443  13.515  1.00 93.41           C
ATOM    425  HE1 PHE A  46      10.804  -8.040  12.932  1.00 93.41           H
ATOM    426  CE2 PHE A  46      13.368 -10.014  13.778  1.00 93.41           C
ATOM    427  HE2 PHE A  46      13.930 -10.870  13.406  1.00 93.41           H
ATOM    428  CZ  PHE A  46      12.335  -9.511  13.051  1.00 93.41           C
ATOM    429  HZ  PHE A  46      12.070  -9.964  12.095  1.00 93.41           H
ATOM    430  HN  PHE A  46      14.013  -6.410  18.723  1.00 93.41           H
ATOM    431  N   ALA A  47      13.446  -4.883  15.879  1.00 91.88           N
ATOM    432  CA  ALA A  47      13.065  -3.917  14.863  1.00 91.88           C
ATOM    433  C   ALA A  47      14.278  -3.055  14.504  1.00 91.88           C
ATOM    434  O   ALA A  47      14.481  -2.718  13.339  1.00 91.88           O
ATOM    435  HA  ALA A  47      12.751  -4.472  13.979  1.00 91.88           H
ATOM    436  CB  ALA A  47      11.886  -3.083  15.367  1.00 91.88           C
ATOM    437 1HB  ALA A  47      11.042  -3.739  15.579  1.00 91.88           H
ATOM    438 2HB  ALA A  47      12.175  -2.557  16.277  1.00 91.88           H
ATOM    439 3HB  ALA A  47      11.600  -2.358  14.604  1.00 91.88           H
ATOM    440  HN  ALA A  47      12.941  -4.813  16.739  1.00 91.88           H
ATOM    441  N   SER A  48      15.051  -2.723  15.528  1.00 92.17           N
ATOM    442  CA  SER A  48      16.130  -1.763  15.369  1.00 92.17           C
ATOM    443  C   SER A  48      17.203  -2.331  14.438  1.00 92.17           C
ATOM    444  O   SER A  48      17.924  -1.579  13.784  1.00 92.17           O
ATOM    445  HA  SER A  48      15.669  -0.880  14.928  1.00 92.17           H
ATOM    446  CB  SER A  48      16.743  -1.395  16.722  1.00 92.17           C
ATOM    447 1HB  SER A  48      17.400  -0.534  16.601  1.00 92.17           H
ATOM    448 2HB  SER A  48      15.951  -1.097  17.410  1.00 92.17           H
ATOM    449  OG  SER A  48      17.479  -2.477  17.287  1.00 92.17           O
ATOM    450  HG  SER A  48      17.872  -2.202  18.165  1.00 92.17           H
ATOM    451  HN  SER A  48      14.949  -3.097  16.450  1.00 92.17           H
ATOM    452  N   HIS A  49      17.275  -3.654  14.408  1.00 93.62           N
ATOM    453  CA  HIS A  49      18.272  -4.331  13.596  1.00 93.62           C
ATOM    454  C   HIS A  49      17.673  -4.678  12.231  1.00 93.62           C
ATOM    455  O   HIS A  49      18.350  -4.578  11.209  1.00 93.62           O
ATOM    456  HA  HIS A  49      19.091  -3.626  13.455  1.00 93.62           H
ATOM    457  CB  HIS A  49      18.829  -5.554  14.327  1.00 93.62           C
ATOM    458 1HB  HIS A  49      17.998  -6.184  14.645  1.00 93.62           H
ATOM    459 2HB  HIS A  49      19.426  -6.141  13.629  1.00 93.62           H
ATOM    460  CG  HIS A  49      19.676  -5.217  15.531  1.00 93.62           C
ATOM    461  ND1 HIS A  49      19.133  -4.882  16.759  1.00 93.62           N
ATOM    462  HD1 HIS A  49      18.157  -4.830  16.973  1.00 93.62           H
ATOM    463  CD2 HIS A  49      21.030  -5.166  15.682  1.00 93.62           C
ATOM    464  HD2 HIS A  49      21.766  -5.375  14.906  1.00 93.62           H
ATOM    465  CE1 HIS A  49      20.125  -4.643  17.604  1.00 93.62           C
ATOM    466  HE1 HIS A  49      20.021  -4.356  18.650  1.00 93.62           H
ATOM    467  NE2 HIS A  49      21.300  -4.819  16.934  1.00 93.62           N
ATOM    468  HN  HIS A  49      16.669  -4.259  14.923  1.00 93.62           H
ATOM    469  N   PHE A  50      16.410  -5.078  12.259  1.00 94.71           N
ATOM    470  CA  PHE A  50      15.799  -5.707  11.101  1.00 94.71           C
ATOM    471  C   PHE A  50      15.313  -4.657  10.099  1.00 94.71           C
ATOM    472  O   PHE A  50      15.560  -4.777   8.900  1.00 94.71           O
ATOM    473  HA  PHE A  50      16.560  -6.330  10.632  1.00 94.71           H
ATOM    474  CB  PHE A  50      14.596  -6.505  11.608  1.00 94.71           C
ATOM    475 1HB  PHE A  50      14.941  -7.238  12.337  1.00 94.71           H
ATOM    476 2HB  PHE A  50      13.919  -5.829  12.132  1.00 94.71           H
ATOM    477  CG  PHE A  50      13.819  -7.228  10.506  1.00 94.71           C
ATOM    478  CD1 PHE A  50      12.591  -6.778  10.133  1.00 94.71           C
ATOM    479  HD1 PHE A  50      12.160  -5.903  10.619  1.00 94.71           H
ATOM    480  CD2 PHE A  50      14.356  -8.320   9.900  1.00 94.71           C
ATOM    481  HD2 PHE A  50      15.341  -8.681  10.200  1.00 94.71           H
ATOM    482  CE1 PHE A  50      11.870  -7.449   9.110  1.00 94.71           C
ATOM    483  HE1 PHE A  50      10.886  -7.089   8.811  1.00 94.71           H
ATOM    484  CE2 PHE A  50      13.635  -8.991   8.877  1.00 94.71           C
ATOM    485  HE2 PHE A  50      14.066  -9.867   8.392  1.00 94.71           H
ATOM    486  CZ  PHE A  50      12.407  -8.542   8.504  1.00 94.71           C
ATOM    487  HZ  PHE A  50      11.854  -9.057   7.719  1.00 94.71           H
ATOM    488  HN  PHE A  50      15.810  -4.978  13.052  1.00 94.71           H
ATOM    489  N   LEU A  51      14.632  -3.651  10.628  1.00 94.46           N
ATOM    490  CA  LEU A  51      13.803  -2.792   9.800  1.00 94.46           C
ATOM    491  C   LEU A  51      14.699  -1.857   8.985  1.00 94.46           C
ATOM    492  O   LEU A  51      14.572  -1.777   7.764  1.00 94.46           O
ATOM    493  HA  LEU A  51      13.255  -3.433   9.109  1.00 94.46           H
ATOM    494  CB  LEU A  51      12.768  -2.060  10.656  1.00 94.46           C
ATOM    495 1HB  LEU A  51      13.297  -1.443  11.382  1.00 94.46           H
ATOM    496 2HB  LEU A  51      12.206  -1.383  10.012  1.00 94.46           H
ATOM    497  CG  LEU A  51      11.772  -2.945  11.408  1.00 94.46           C
ATOM    498  HG  LEU A  51      12.334  -3.605  12.069  1.00 94.46           H
ATOM    499  CD1 LEU A  51      10.848  -2.104  12.290  1.00 94.46           C
ATOM    500 1HD1 LEU A  51      11.443  -1.551  13.017  1.00 94.46           H
ATOM    501 2HD1 LEU A  51      10.291  -1.403  11.668  1.00 94.46           H
ATOM    502 3HD1 LEU A  51      10.150  -2.758  12.814  1.00 94.46           H
ATOM    503  CD2 LEU A  51      10.989  -3.835  10.441  1.00 94.46           C
ATOM    504 1HD2 LEU A  51      10.438  -3.210   9.738  1.00 94.46           H
ATOM    505 2HD2 LEU A  51      11.681  -4.474   9.893  1.00 94.46           H
ATOM    506 3HD2 LEU A  51      10.289  -4.453  11.002  1.00 94.46           H
ATOM    507  HN  LEU A  51      14.639  -3.421  11.601  1.00 94.46           H
ATOM    508  N   PRO A  52      15.618  -1.136   9.642  1.00 95.30           N
ATOM    509  CA  PRO A  52      16.317  -0.028   8.987  1.00 95.30           C
ATOM    510  C   PRO A  52      16.959  -0.446   7.674  1.00 95.30           C
ATOM    511  O   PRO A  52      16.748   0.193   6.645  1.00 95.30           O
ATOM    512  HA  PRO A  52      15.608   0.757   8.721  1.00 95.30           H
ATOM    513  CB  PRO A  52      17.362   0.402  10.019  1.00 95.30           C
ATOM    514 1HB  PRO A  52      18.311  -0.113   9.867  1.00 95.30           H
ATOM    515 2HB  PRO A  52      17.567   1.471   9.961  1.00 95.30           H
ATOM    516  CG  PRO A  52      16.722   0.023  11.349  1.00 95.30           C
ATOM    517 1HG  PRO A  52      17.462  -0.065  12.144  1.00 95.30           H
ATOM    518 2HG  PRO A  52      16.003   0.772  11.680  1.00 95.30           H
ATOM    519  CD  PRO A  52      16.058  -1.309  11.038  1.00 95.30           C
ATOM    520 1HD  PRO A  52      16.754  -2.142  11.138  1.00 95.30           H
ATOM    521 2HD  PRO A  52      15.224  -1.512  11.711  1.00 95.30           H
ATOM    522  N   PRO A  53      17.755  -1.524   7.678  1.00 96.41           N
ATOM    523  CA  PRO A  53      18.420  -1.976   6.454  1.00 96.41           C
ATOM    524  C   PRO A  53      17.443  -2.169   5.305  1.00 96.41           C
ATOM    525  O   PRO A  53      17.721  -1.771   4.175  1.00 96.41           O
ATOM    526  HA  PRO A  53      19.121  -1.217   6.106  1.00 96.41           H
ATOM    527  CB  PRO A  53      19.080  -3.293   6.865  1.00 96.41           C
ATOM    528 1HB  PRO A  53      18.430  -4.146   6.670  1.00 96.41           H
ATOM    529 2HB  PRO A  53      20.005  -3.467   6.315  1.00 96.41           H
ATOM    530  CG  PRO A  53      19.337  -3.109   8.356  1.00 96.41           C
ATOM    531 1HG  PRO A  53      19.473  -4.064   8.864  1.00 96.41           H
ATOM    532 2HG  PRO A  53      20.241  -2.530   8.542  1.00 96.41           H
ATOM    533  CD  PRO A  53      18.087  -2.385   8.828  1.00 96.41           C
ATOM    534 1HD  PRO A  53      17.278  -3.079   9.055  1.00 96.41           H
ATOM    535 2HD  PRO A  53      18.272  -1.808   9.735  1.00 96.41           H
ATOM    536  N   LEU A  54      16.313  -2.780   5.628  1.00 95.73           N
ATOM    537  CA  LEU A  54      15.351  -3.163   4.608  1.00 95.73           C
ATOM    538  C   LEU A  54      14.693  -1.905   4.037  1.00 95.73           C
ATOM    539  O   LEU A  54      14.546  -1.774   2.823  1.00 95.73           O
ATOM    540  HA  LEU A  54      15.902  -3.658   3.809  1.00 95.73           H
ATOM    541  CB  LEU A  54      14.353  -4.179   5.167  1.00 95.73           C
ATOM    542 1HB  LEU A  54      13.911  -3.764   6.073  1.00 95.73           H
ATOM    543 2HB  LEU A  54      13.545  -4.299   4.445  1.00 95.73           H
ATOM    544  CG  LEU A  54      14.917  -5.563   5.495  1.00 95.73           C
ATOM    545  HG  LEU A  54      15.742  -5.437   6.197  1.00 95.73           H
ATOM    546  CD1 LEU A  54      13.865  -6.434   6.185  1.00 95.73           C
ATOM    547 1HD1 LEU A  54      13.549  -5.957   7.112  1.00 95.73           H
ATOM    548 2HD1 LEU A  54      13.005  -6.555   5.527  1.00 95.73           H
ATOM    549 3HD1 LEU A  54      14.293  -7.412   6.407  1.00 95.73           H
ATOM    550  CD2 LEU A  54      15.486  -6.233   4.243  1.00 95.73           C
ATOM    551 1HD2 LEU A  54      14.697  -6.345   3.500  1.00 95.73           H
ATOM    552 2HD2 LEU A  54      16.287  -5.618   3.833  1.00 95.73           H
ATOM    553 3HD2 LEU A  54      15.881  -7.215   4.505  1.00 95.73           H
ATOM    554  HN  LEU A  54      16.051  -3.014   6.565  1.00 95.73           H
ATOM    555  N   TYR A  55      14.315  -1.011   4.939  1.00 95.09           N
ATOM    556  CA  TYR A  55      13.609   0.196   4.547  1.00 95.09           C
ATOM    557  C   TYR A  55      14.487   1.081   3.659  1.00 95.09           C
ATOM    558  O   TYR A  55      13.994   1.718   2.730  1.00 95.09           O
ATOM    559  HA  TYR A  55      12.722  -0.099   3.987  1.00 95.09           H
ATOM    560  CB  TYR A  55      13.299   0.945   5.845  1.00 95.09           C
ATOM    561 1HB  TYR A  55      14.196   0.963   6.464  1.00 95.09           H
ATOM    562 2HB  TYR A  55      13.056   1.980   5.606  1.00 95.09           H
ATOM    563  CG  TYR A  55      12.151   0.339   6.653  1.00 95.09           C
ATOM    564  CD1 TYR A  55      11.430  -0.721   6.142  1.00 95.09           C
ATOM    565  HD1 TYR A  55      11.680  -1.127   5.161  1.00 95.09           H
ATOM    566  CD2 TYR A  55      11.835   0.853   7.895  1.00 95.09           C
ATOM    567  HD2 TYR A  55      12.403   1.690   8.299  1.00 95.09           H
ATOM    568  CE1 TYR A  55      10.349  -1.291   6.903  1.00 95.09           C
ATOM    569  HE1 TYR A  55       9.772  -2.129   6.510  1.00 95.09           H
ATOM    570  CE2 TYR A  55      10.753   0.283   8.656  1.00 95.09           C
ATOM    571  HE2 TYR A  55      10.493   0.679   9.637  1.00 95.09           H
ATOM    572  CZ  TYR A  55      10.064  -0.761   8.122  1.00 95.09           C
ATOM    573  OH  TYR A  55       9.043  -1.300   8.841  1.00 95.09           O
ATOM    574  HH  TYR A  55       8.902  -0.775   9.681  1.00 95.09           H
ATOM    575  HN  TYR A  55      14.483  -1.102   5.921  1.00 95.09           H
ATOM    576  N   TRP A  56      15.774   1.091   3.977  1.00 96.28           N
ATOM    577  CA  TRP A  56      16.738   1.817   3.169  1.00 96.28           C
ATOM    578  C   TRP A  56      16.813   1.138   1.799  1.00 96.28           C
ATOM    579  O   TRP A  56      16.830   1.810   0.770  1.00 96.28           O
ATOM    580  HA  TRP A  56      16.379   2.840   3.058  1.00 96.28           H
ATOM    581  CB  TRP A  56      18.095   1.895   3.872  1.00 96.28           C
ATOM    582 1HB  TRP A  56      18.232   0.997   4.475  1.00 96.28           H
ATOM    583 2HB  TRP A  56      18.883   1.897   3.119  1.00 96.28           H
ATOM    584  CG  TRP A  56      18.261   3.123   4.768  1.00 96.28           C
ATOM    585  CD1 TRP A  56      18.378   3.161   6.103  1.00 96.28           C
ATOM    586  HD1 TRP A  56      18.368   2.280   6.745  1.00 96.28           H
ATOM    587  CD2 TRP A  56      18.326   4.499   4.338  1.00 96.28           C
ATOM    588  NE1 TRP A  56      18.512   4.456   6.562  1.00 96.28           N
ATOM    589  HE1 TRP A  56      18.614   4.738   7.516  1.00 96.28           H
ATOM    590  CE2 TRP A  56      18.479   5.295   5.455  1.00 96.28           C
ATOM    591  CE3 TRP A  56      18.257   5.053   3.047  1.00 96.28           C
ATOM    592  HE3 TRP A  56      18.136   4.446   2.150  1.00 96.28           H
ATOM    593  CZ2 TRP A  56      18.577   6.690   5.394  1.00 96.28           C
ATOM    594  HZ2 TRP A  56      18.698   7.297   6.291  1.00 96.28           H
ATOM    595  CZ3 TRP A  56      18.355   6.449   3.004  1.00 96.28           C
ATOM    596  HZ3 TRP A  56      18.307   6.930   2.027  1.00 96.28           H
ATOM    597  CH2 TRP A  56      18.510   7.264   4.119  1.00 96.28           C
ATOM    598  HH2 TRP A  56      18.579   8.346   4.001  1.00 96.28           H
ATOM    599  HN  TRP A  56      16.158   0.617   4.769  1.00 96.28           H
ATOM    600  N   LEU A  57      16.856  -0.186   1.832  1.00 96.50           N
ATOM    601  CA  LEU A  57      16.939  -0.962   0.607  1.00 96.50           C
ATOM    602  C   LEU A  57      15.713  -0.671  -0.260  1.00 96.50           C
ATOM    603  O   LEU A  57      15.845  -0.342  -1.438  1.00 96.50           O
ATOM    604  HA  LEU A  57      17.828  -0.632   0.070  1.00 96.50           H
ATOM    605  CB  LEU A  57      17.127  -2.447   0.925  1.00 96.50           C
ATOM    606 1HB  LEU A  57      17.994  -2.551   1.578  1.00 96.50           H
ATOM    607 2HB  LEU A  57      16.260  -2.790   1.489  1.00 96.50           H
ATOM    608  CG  LEU A  57      17.317  -3.372  -0.279  1.00 96.50           C
ATOM    609  HG  LEU A  57      16.919  -2.870  -1.161  1.00 96.50           H
ATOM    610  CD1 LEU A  57      18.801  -3.637  -0.539  1.00 96.50           C
ATOM    611 1HD1 LEU A  57      19.308  -2.693  -0.740  1.00 96.50           H
ATOM    612 2HD1 LEU A  57      19.245  -4.108   0.338  1.00 96.50           H
ATOM    613 3HD1 LEU A  57      18.907  -4.297  -1.400  1.00 96.50           H
ATOM    614  CD2 LEU A  57      16.526  -4.670  -0.102  1.00 96.50           C
ATOM    615 1HD2 LEU A  57      16.870  -5.187   0.793  1.00 96.50           H
ATOM    616 2HD2 LEU A  57      15.465  -4.438  -0.003  1.00 96.50           H
ATOM    617 3HD2 LEU A  57      16.678  -5.309  -0.972  1.00 96.50           H
ATOM    618  HN  LEU A  57      16.836  -0.725   2.674  1.00 96.50           H
ATOM    619  N   VAL A  58      14.547  -0.801   0.356  1.00 95.98           N
ATOM    620  CA  VAL A  58      13.296  -0.648  -0.368  1.00 95.98           C
ATOM    621  C   VAL A  58      13.219   0.765  -0.950  1.00 95.98           C
ATOM    622  O   VAL A  58      12.816   0.946  -2.098  1.00 95.98           O
ATOM    623  HA  VAL A  58      13.301  -1.366  -1.189  1.00 95.98           H
ATOM    624  CB  VAL A  58      12.117  -0.983   0.547  1.00 95.98           C
ATOM    625  HB  VAL A  58      12.208  -0.373   1.447  1.00 95.98           H
ATOM    626  CG1 VAL A  58      10.787  -0.636  -0.123  1.00 95.98           C
ATOM    627 1HG1 VAL A  58      10.761   0.430  -0.351  1.00 95.98           H
ATOM    628 2HG1 VAL A  58      10.685  -1.207  -1.046  1.00 95.98           H
ATOM    629 3HG1 VAL A  58       9.965  -0.884   0.549  1.00 95.98           H
ATOM    630  CG2 VAL A  58      12.152  -2.453   0.970  1.00 95.98           C
ATOM    631 1HG2 VAL A  58      12.098  -3.087   0.086  1.00 95.98           H
ATOM    632 2HG2 VAL A  58      13.079  -2.655   1.507  1.00 95.98           H
ATOM    633 3HG2 VAL A  58      11.303  -2.664   1.621  1.00 95.98           H
ATOM    634  HN  VAL A  58      14.449  -1.007   1.329  1.00 95.98           H
ATOM    635  N   PHE A  59      13.611   1.730  -0.132  1.00 97.18           N
ATOM    636  CA  PHE A  59      13.603   3.120  -0.556  1.00 97.18           C
ATOM    637  C   PHE A  59      14.416   3.306  -1.839  1.00 97.18           C
ATOM    638  O   PHE A  59      13.917   3.857  -2.819  1.00 97.18           O
ATOM    639  HA  PHE A  59      12.565   3.396  -0.742  1.00 97.18           H
ATOM    640  CB  PHE A  59      14.251   3.933   0.566  1.00 97.18           C
ATOM    641 1HB  PHE A  59      13.619   3.878   1.453  1.00 97.18           H
ATOM    642 2HB  PHE A  59      15.206   3.478   0.827  1.00 97.18           H
ATOM    643  CG  PHE A  59      14.484   5.404   0.214  1.00 97.18           C
ATOM    644  CD1 PHE A  59      15.749   5.902   0.174  1.00 97.18           C
ATOM    645  HD1 PHE A  59      16.597   5.253   0.393  1.00 97.18           H
ATOM    646  CD2 PHE A  59      13.425   6.214  -0.058  1.00 97.18           C
ATOM    647  HD2 PHE A  59      12.412   5.815  -0.026  1.00 97.18           H
ATOM    648  CE1 PHE A  59      15.965   7.267  -0.152  1.00 97.18           C
ATOM    649  HE1 PHE A  59      16.978   7.666  -0.184  1.00 97.18           H
ATOM    650  CE2 PHE A  59      13.641   7.579  -0.385  1.00 97.18           C
ATOM    651  HE2 PHE A  59      12.793   8.228  -0.604  1.00 97.18           H
ATOM    652  CZ  PHE A  59      14.906   8.076  -0.425  1.00 97.18           C
ATOM    653  HZ  PHE A  59      15.072   9.124  -0.676  1.00 97.18           H
ATOM    654  HN  PHE A  59      13.929   1.575   0.803  1.00 97.18           H
ATOM    655  N   ILE A  60      15.654   2.837  -1.791  1.00 97.17           N
ATOM    656  CA  ILE A  60      16.591   3.086  -2.873  1.00 97.17           C
ATOM    657  C   ILE A  60      16.061   2.448  -4.158  1.00 97.17           C
ATOM    658  O   ILE A  60      15.959   3.112  -5.189  1.00 97.17           O
ATOM    659  HA  ILE A  60      16.643   4.165  -3.019  1.00 97.17           H
ATOM    660  CB  ILE A  60      17.994   2.614  -2.486  1.00 97.17           C
ATOM    661  HB  ILE A  60      17.918   1.599  -2.096  1.00 97.17           H
ATOM    662  CG1 ILE A  60      18.577   3.484  -1.370  1.00 97.17           C
ATOM    663 1HG1 ILE A  60      18.837   4.465  -1.767  1.00 97.17           H
ATOM    664 2HG1 ILE A  60      17.825   3.642  -0.597  1.00 97.17           H
ATOM    665  CG2 ILE A  60      18.912   2.560  -3.709  1.00 97.17           C
ATOM    666 1HG2 ILE A  60      18.499   1.866  -4.442  1.00 97.17           H
ATOM    667 2HG2 ILE A  60      18.987   3.553  -4.151  1.00 97.17           H
ATOM    668 3HG2 ILE A  60      19.902   2.221  -3.405  1.00 97.17           H
ATOM    669  CD1 ILE A  60      19.817   2.831  -0.757  1.00 97.17           C
ATOM    670 1HD1 ILE A  60      19.548   1.860  -0.339  1.00 97.17           H
ATOM    671 2HD1 ILE A  60      20.576   2.696  -1.528  1.00 97.17           H
ATOM    672 3HD1 ILE A  60      20.211   3.470   0.033  1.00 97.17           H
ATOM    673  HN  ILE A  60      16.018   2.296  -1.032  1.00 97.17           H
ATOM    674  N   VAL A  61      15.737   1.167  -4.056  1.00 95.51           N
ATOM    675  CA  VAL A  61      15.349   0.397  -5.225  1.00 95.51           C
ATOM    676  C   VAL A  61      14.048   0.966  -5.796  1.00 95.51           C
ATOM    677  O   VAL A  61      13.911   1.114  -7.010  1.00 95.51           O
ATOM    678  HA  VAL A  61      16.137   0.510  -5.970  1.00 95.51           H
ATOM    679  CB  VAL A  61      15.246  -1.086  -4.865  1.00 95.51           C
ATOM    680  HB  VAL A  61      14.535  -1.183  -4.044  1.00 95.51           H
ATOM    681  CG1 VAL A  61      14.715  -1.901  -6.046  1.00 95.51           C
ATOM    682 1HG1 VAL A  61      13.724  -1.539  -6.321  1.00 95.51           H
ATOM    683 2HG1 VAL A  61      15.390  -1.794  -6.894  1.00 95.51           H
ATOM    684 3HG1 VAL A  61      14.651  -2.952  -5.762  1.00 95.51           H
ATOM    685  CG2 VAL A  61      16.594  -1.629  -4.386  1.00 95.51           C
ATOM    686 1HG2 VAL A  61      17.334  -1.512  -5.177  1.00 95.51           H
ATOM    687 2HG2 VAL A  61      16.915  -1.076  -3.503  1.00 95.51           H
ATOM    688 3HG2 VAL A  61      16.492  -2.685  -4.136  1.00 95.51           H
ATOM    689  HN  VAL A  61      15.737   0.658  -3.195  1.00 95.51           H
ATOM    690  N   GLY A  62      13.126   1.269  -4.894  1.00 95.96           N
ATOM    691  CA  GLY A  62      11.813   1.744  -5.297  1.00 95.96           C
ATOM    692  C   GLY A  62      11.906   3.128  -5.943  1.00 95.96           C
ATOM    693  O   GLY A  62      11.237   3.397  -6.940  1.00 95.96           O
ATOM    694 1HA  GLY A  62      11.367   1.040  -5.999  1.00 95.96           H
ATOM    695 2HA  GLY A  62      11.156   1.788  -4.428  1.00 95.96           H
ATOM    696  HN  GLY A  62      13.264   1.194  -3.907  1.00 95.96           H
ATOM    697  N   ALA A  63      12.740   3.969  -5.350  1.00 96.44           N
ATOM    698  CA  ALA A  63      12.875   5.340  -5.811  1.00 96.44           C
ATOM    699  C   ALA A  63      13.425   5.341  -7.239  1.00 96.44           C
ATOM    700  O   ALA A  63      12.953   6.095  -8.089  1.00 96.44           O
ATOM    701  HA  ALA A  63      11.882   5.789  -5.813  1.00 96.44           H
ATOM    702  CB  ALA A  63      13.767   6.119  -4.843  1.00 96.44           C
ATOM    703 1HB  ALA A  63      13.317   6.113  -3.850  1.00 96.44           H
ATOM    704 2HB  ALA A  63      14.751   5.652  -4.799  1.00 96.44           H
ATOM    705 3HB  ALA A  63      13.868   7.148  -5.189  1.00 96.44           H
ATOM    706  HN  ALA A  63      13.316   3.727  -4.569  1.00 96.44           H
ATOM    707  N   LEU A  64      14.414   4.487  -7.459  1.00 94.33           N
ATOM    708  CA  LEU A  64      15.033   4.380  -8.769  1.00 94.33           C
ATOM    709  C   LEU A  64      14.008   3.843  -9.770  1.00 94.33           C
ATOM    710  O   LEU A  64      13.857   4.388 -10.862  1.00 94.33           O
ATOM    711  HA  LEU A  64      15.322   5.385  -9.077  1.00 94.33           H
ATOM    712  CB  LEU A  64      16.313   3.545  -8.691  1.00 94.33           C
ATOM    713 1HB  LEU A  64      16.074   2.596  -8.211  1.00 94.33           H
ATOM    714 2HB  LEU A  64      16.637   3.317  -9.706  1.00 94.33           H
ATOM    715  CG  LEU A  64      17.485   4.182  -7.942  1.00 94.33           C
ATOM    716  HG  LEU A  64      17.140   4.471  -6.949  1.00 94.33           H
ATOM    717  CD1 LEU A  64      18.624   3.179  -7.751  1.00 94.33           C
ATOM    718 1HD1 LEU A  64      18.264   2.326  -7.176  1.00 94.33           H
ATOM    719 2HD1 LEU A  64      18.975   2.839  -8.725  1.00 94.33           H
ATOM    720 3HD1 LEU A  64      19.444   3.658  -7.217  1.00 94.33           H
ATOM    721  CD2 LEU A  64      17.956   5.458  -8.644  1.00 94.33           C
ATOM    722 1HD2 LEU A  64      18.277   5.217  -9.657  1.00 94.33           H
ATOM    723 2HD2 LEU A  64      17.135   6.174  -8.684  1.00 94.33           H
ATOM    724 3HD2 LEU A  64      18.789   5.890  -8.091  1.00 94.33           H
ATOM    725  HN  LEU A  64      14.792   3.877  -6.762  1.00 94.33           H
ATOM    726  N   GLY A  65      13.330   2.781  -9.362  1.00 92.68           N
ATOM    727  CA  GLY A  65      12.434   2.074 -10.261  1.00 92.68           C
ATOM    728  C   GLY A  65      11.292   2.981 -10.722  1.00 92.68           C
ATOM    729  O   GLY A  65      11.034   3.100 -11.918  1.00 92.68           O
ATOM    730 1HA  GLY A  65      12.991   1.715 -11.127  1.00 92.68           H
ATOM    731 2HA  GLY A  65      12.027   1.196  -9.759  1.00 92.68           H
ATOM    732  HN  GLY A  65      13.386   2.403  -8.437  1.00 92.68           H
ATOM    733  N   ASN A  66      10.638   3.597  -9.748  1.00 94.32           N
ATOM    734  CA  ASN A  66       9.440   4.371 -10.023  1.00 94.32           C
ATOM    735  C   ASN A  66       9.826   5.657 -10.757  1.00 94.32           C
ATOM    736  O   ASN A  66       9.091   6.126 -11.624  1.00 94.32           O
ATOM    737  HA  ASN A  66       8.810   3.719 -10.629  1.00 94.32           H
ATOM    738  CB  ASN A  66       8.726   4.761  -8.728  1.00 94.32           C
ATOM    739 1HB  ASN A  66       9.452   5.141  -8.008  1.00 94.32           H
ATOM    740 2HB  ASN A  66       8.022   5.569  -8.926  1.00 94.32           H
ATOM    741  CG  ASN A  66       7.983   3.565  -8.129  1.00 94.32           C
ATOM    742  OD1 ASN A  66       7.030   3.050  -8.688  1.00 94.32           O
ATOM    743  ND2 ASN A  66       8.473   3.154  -6.962  1.00 94.32           N
ATOM    744 1HD2 ASN A  66       9.259   3.621  -6.557  1.00 94.32           H
ATOM    745 2HD2 ASN A  66       8.055   2.377  -6.491  1.00 94.32           H
ATOM    746  HN  ASN A  66      10.914   3.573  -8.787  1.00 94.32           H
ATOM    747  N   SER A  67      10.979   6.191 -10.381  1.00 92.98           N
ATOM    748  CA  SER A  67      11.514   7.364 -11.050  1.00 92.98           C
ATOM    749  C   SER A  67      11.707   7.075 -12.540  1.00 92.98           C
ATOM    750  O   SER A  67      11.441   7.931 -13.382  1.00 92.98           O
ATOM    751  HA  SER A  67      10.766   8.144 -10.906  1.00 92.98           H
ATOM    752  CB  SER A  67      12.836   7.804 -10.419  1.00 92.98           C
ATOM    753 1HB  SER A  67      13.535   6.968 -10.422  1.00 92.98           H
ATOM    754 2HB  SER A  67      13.282   8.594 -11.023  1.00 92.98           H
ATOM    755  OG  SER A  67      12.662   8.270  -9.083  1.00 92.98           O
ATOM    756  HG  SER A  67      13.072   7.624  -8.439  1.00 92.98           H
ATOM    757  HN  SER A  67      11.544   5.835  -9.636  1.00 92.98           H
ATOM    758  N   LEU A  68      12.168   5.865 -12.820  1.00 89.29           N
ATOM    759  CA  LEU A  68      12.408   5.454 -14.193  1.00 89.29           C
ATOM    760  C   LEU A  68      11.079   5.420 -14.950  1.00 89.29           C
ATOM    761  O   LEU A  68      11.004   5.854 -16.099  1.00 89.29           O
ATOM    762  HA  LEU A  68      13.048   6.208 -14.652  1.00 89.29           H
ATOM    763  CB  LEU A  68      13.172   4.129 -14.230  1.00 89.29           C
ATOM    764 1HB  LEU A  68      14.111   4.258 -13.692  1.00 89.29           H
ATOM    765 2HB  LEU A  68      12.592   3.383 -13.686  1.00 89.29           H
ATOM    766  CG  LEU A  68      13.486   3.575 -15.622  1.00 89.29           C
ATOM    767  HG  LEU A  68      12.552   3.504 -16.179  1.00 89.29           H
ATOM    768  CD1 LEU A  68      14.403   4.524 -16.396  1.00 89.29           C
ATOM    769 1HD1 LEU A  68      13.914   5.491 -16.507  1.00 89.29           H
ATOM    770 2HD1 LEU A  68      15.339   4.650 -15.850  1.00 89.29           H
ATOM    771 3HD1 LEU A  68      14.610   4.106 -17.381  1.00 89.29           H
ATOM    772  CD2 LEU A  68      14.067   2.162 -15.531  1.00 89.29           C
ATOM    773 1HD2 LEU A  68      14.987   2.185 -14.948  1.00 89.29           H
ATOM    774 2HD2 LEU A  68      13.346   1.504 -15.047  1.00 89.29           H
ATOM    775 3HD2 LEU A  68      14.281   1.793 -16.534  1.00 89.29           H
ATOM    776  HN  LEU A  68      12.377   5.172 -12.129  1.00 89.29           H
ATOM    777  N   VAL A  69      10.064   4.900 -14.276  1.00 88.80           N
ATOM    778  CA  VAL A  69       8.750   4.774 -14.882  1.00 88.80           C
ATOM    779  C   VAL A  69       8.270   6.152 -15.343  1.00 88.80           C
ATOM    780  O   VAL A  69       7.784   6.302 -16.462  1.00 88.80           O
ATOM    781  HA  VAL A  69       8.850   4.128 -15.755  1.00 88.80           H
ATOM    782  CB  VAL A  69       7.785   4.102 -13.904  1.00 88.80           C
ATOM    783  HB  VAL A  69       7.833   4.643 -12.959  1.00 88.80           H
ATOM    784  CG1 VAL A  69       6.344   4.177 -14.415  1.00 88.80           C
ATOM    785 1HG1 VAL A  69       6.054   5.222 -14.530  1.00 88.80           H
ATOM    786 2HG1 VAL A  69       6.274   3.672 -15.378  1.00 88.80           H
ATOM    787 3HG1 VAL A  69       5.679   3.692 -13.701  1.00 88.80           H
ATOM    788  CG2 VAL A  69       8.196   2.652 -13.637  1.00 88.80           C
ATOM    789 1HG2 VAL A  69       8.190   2.094 -14.573  1.00 88.80           H
ATOM    790 2HG2 VAL A  69       9.198   2.632 -13.208  1.00 88.80           H
ATOM    791 3HG2 VAL A  69       7.493   2.198 -12.938  1.00 88.80           H
ATOM    792  HN  VAL A  69      10.129   4.570 -13.334  1.00 88.80           H
ATOM    793  N   ILE A  70       8.424   7.124 -14.455  1.00 90.19           N
ATOM    794  CA  ILE A  70       7.963   8.473 -14.735  1.00 90.19           C
ATOM    795  C   ILE A  70       8.717   9.024 -15.947  1.00 90.19           C
ATOM    796  O   ILE A  70       8.123   9.659 -16.816  1.00 90.19           O
ATOM    797  HA  ILE A  70       6.904   8.411 -14.986  1.00 90.19           H
ATOM    798  CB  ILE A  70       8.082   9.350 -13.486  1.00 90.19           C
ATOM    799  HB  ILE A  70       9.102   9.274 -13.111  1.00 90.19           H
ATOM    800  CG1 ILE A  70       7.154   8.851 -12.376  1.00 90.19           C
ATOM    801 1HG1 ILE A  70       6.118   8.903 -12.713  1.00 90.19           H
ATOM    802 2HG1 ILE A  70       7.367   7.804 -12.162  1.00 90.19           H
ATOM    803  CG2 ILE A  70       7.832  10.821 -13.824  1.00 90.19           C
ATOM    804 1HG2 ILE A  70       8.567  11.155 -14.556  1.00 90.19           H
ATOM    805 2HG2 ILE A  70       6.830  10.934 -14.237  1.00 90.19           H
ATOM    806 3HG2 ILE A  70       7.923  11.421 -12.918  1.00 90.19           H
ATOM    807  CD1 ILE A  70       7.325   9.683 -11.104  1.00 90.19           C
ATOM    808 1HD1 ILE A  70       8.356   9.609 -10.757  1.00 90.19           H
ATOM    809 2HD1 ILE A  70       7.087  10.725 -11.316  1.00 90.19           H
ATOM    810 3HD1 ILE A  70       6.654   9.307 -10.331  1.00 90.19           H
ATOM    811  HN  ILE A  70       8.854   7.001 -13.560  1.00 90.19           H
ATOM    812  N   LEU A  71      10.016   8.761 -15.965  1.00 87.07           N
ATOM    813  CA  LEU A  71      10.877   9.315 -16.996  1.00 87.07           C
ATOM    814  C   LEU A  71      10.441   8.779 -18.361  1.00 87.07           C
ATOM    815  O   LEU A  71      10.314   9.540 -19.319  1.00 87.07           O
ATOM    816  HA  LEU A  71      10.740  10.397 -16.990  1.00 87.07           H
ATOM    817  CB  LEU A  71      12.347   9.044 -16.669  1.00 87.07           C
ATOM    818 1HB  LEU A  71      12.507   9.246 -15.610  1.00 87.07           H
ATOM    819 2HB  LEU A  71      12.543   7.983 -16.824  1.00 87.07           H
ATOM    820  CG  LEU A  71      13.372   9.846 -17.473  1.00 87.07           C
ATOM    821  HG  LEU A  71      12.976  10.850 -17.627  1.00 87.07           H
ATOM    822  CD1 LEU A  71      14.684   9.991 -16.699  1.00 87.07           C
ATOM    823 1HD1 LEU A  71      14.495  10.509 -15.759  1.00 87.07           H
ATOM    824 2HD1 LEU A  71      15.096   9.004 -16.494  1.00 87.07           H
ATOM    825 3HD1 LEU A  71      15.395  10.566 -17.293  1.00 87.07           H
ATOM    826  CD2 LEU A  71      13.588   9.229 -18.856  1.00 87.07           C
ATOM    827 1HD2 LEU A  71      13.953   8.207 -18.746  1.00 87.07           H
ATOM    828 2HD2 LEU A  71      12.645   9.221 -19.402  1.00 87.07           H
ATOM    829 3HD2 LEU A  71      14.321   9.818 -19.407  1.00 87.07           H
ATOM    830  HN  LEU A  71      10.479   8.183 -15.294  1.00 87.07           H
ATOM    831  N   VAL A  72      10.225   7.473 -18.406  1.00 82.57           N
ATOM    832  CA  VAL A  72       9.854   6.818 -19.650  1.00 82.57           C
ATOM    833  C   VAL A  72       8.539   7.411 -20.160  1.00 82.57           C
ATOM    834  O   VAL A  72       8.400   7.689 -21.350  1.00 82.57           O
ATOM    835  HA  VAL A  72      10.638   7.026 -20.377  1.00 82.57           H
ATOM    836  CB  VAL A  72       9.787   5.304 -19.444  1.00 82.57           C
ATOM    837  HB  VAL A  72       9.118   5.108 -18.606  1.00 82.57           H
ATOM    838  CG1 VAL A  72       9.210   4.608 -20.678  1.00 82.57           C
ATOM    839 1HG1 VAL A  72       8.203   4.980 -20.868  1.00 82.57           H
ATOM    840 2HG1 VAL A  72       9.843   4.816 -21.541  1.00 82.57           H
ATOM    841 3HG1 VAL A  72       9.174   3.532 -20.505  1.00 82.57           H
ATOM    842  CG2 VAL A  72      11.163   4.737 -19.088  1.00 82.57           C
ATOM    843 1HG2 VAL A  72      11.863   4.949 -19.895  1.00 82.57           H
ATOM    844 2HG2 VAL A  72      11.519   5.200 -18.167  1.00 82.57           H
ATOM    845 3HG2 VAL A  72      11.087   3.659 -18.947  1.00 82.57           H
ATOM    846  HN  VAL A  72      10.300   6.866 -17.615  1.00 82.57           H
ATOM    847  N   TYR A  73       7.608   7.587 -19.234  1.00 83.63           N
ATOM    848  CA  TYR A  73       6.279   8.056 -19.590  1.00 83.63           C
ATOM    849  C   TYR A  73       6.345   9.421 -20.277  1.00 83.63           C
ATOM    850  O   TYR A  73       5.611   9.677 -21.230  1.00 83.63           O
ATOM    851  HA  TYR A  73       5.840   7.333 -20.277  1.00 83.63           H
ATOM    852  CB  TYR A  73       5.516   8.198 -18.271  1.00 83.63           C
ATOM    853 1HB  TYR A  73       5.430   7.216 -17.805  1.00 83.63           H
ATOM    854 2HB  TYR A  73       6.096   8.823 -17.593  1.00 83.63           H
ATOM    855  CG  TYR A  73       4.116   8.798 -18.424  1.00 83.63           C
ATOM    856  CD1 TYR A  73       3.930  10.158 -18.289  1.00 83.63           C
ATOM    857  HD1 TYR A  73       4.781  10.806 -18.073  1.00 83.63           H
ATOM    858  CD2 TYR A  73       3.040   7.978 -18.697  1.00 83.63           C
ATOM    859  HD2 TYR A  73       3.187   6.903 -18.804  1.00 83.63           H
ATOM    860  CE1 TYR A  73       2.614  10.723 -18.433  1.00 83.63           C
ATOM    861  HE1 TYR A  73       2.453  11.796 -18.328  1.00 83.63           H
ATOM    862  CE2 TYR A  73       1.723   8.542 -18.841  1.00 83.63           C
ATOM    863  HE2 TYR A  73       0.865   7.906 -19.056  1.00 83.63           H
ATOM    864  CZ  TYR A  73       1.575   9.887 -18.701  1.00 83.63           C
ATOM    865  OH  TYR A  73       0.331  10.420 -18.837  1.00 83.63           O
ATOM    866  HH  TYR A  73      -0.314   9.714 -19.129  1.00 83.63           H
ATOM    867  HN  TYR A  73       7.749   7.415 -18.259  1.00 83.63           H
ATOM    868  N   TRP A  74       7.232  10.263 -19.766  1.00 83.95           N
ATOM    869  CA  TRP A  74       7.283  11.650 -20.197  1.00 83.95           C
ATOM    870  C   TRP A  74       7.964  11.694 -21.567  1.00 83.95           C
ATOM    871  O   TRP A  74       7.449  12.305 -22.501  1.00 83.95           O
ATOM    872  HA  TRP A  74       6.258  12.011 -20.279  1.00 83.95           H
ATOM    873  CB  TRP A  74       7.981  12.524 -19.154  1.00 83.95           C
ATOM    874 1HB  TRP A  74       8.751  11.933 -18.657  1.00 83.95           H
ATOM    875 2HB  TRP A  74       8.487  13.345 -19.662  1.00 83.95           H
ATOM    876  CG  TRP A  74       7.040  13.101 -18.095  1.00 83.95           C
ATOM    877  CD1 TRP A  74       6.709  12.572 -16.909  1.00 83.95           C
ATOM    878  HD1 TRP A  74       7.086  11.620 -16.534  1.00 83.95           H
ATOM    879  CD2 TRP A  74       6.318  14.348 -18.174  1.00 83.95           C
ATOM    880  NE1 TRP A  74       5.829  13.383 -16.221  1.00 83.95           N
ATOM    881  HE1 TRP A  74       5.440  13.202 -15.318  1.00 83.95           H
ATOM    882  CE2 TRP A  74       5.584  14.497 -17.015  1.00 83.95           C
ATOM    883  CE3 TRP A  74       6.285  15.317 -19.192  1.00 83.95           C
ATOM    884  HE3 TRP A  74       6.856  15.222 -20.116  1.00 83.95           H
ATOM    885  CZ2 TRP A  74       4.764  15.604 -16.764  1.00 83.95           C
ATOM    886  HZ2 TRP A  74       4.194  15.699 -15.840  1.00 83.95           H
ATOM    887  CZ3 TRP A  74       5.461  16.417 -18.926  1.00 83.95           C
ATOM    888  HZ3 TRP A  74       5.400  17.199 -19.683  1.00 83.95           H
ATOM    889  CH2 TRP A  74       4.716  16.583 -17.764  1.00 83.95           C
ATOM    890  HH2 TRP A  74       4.097  17.470 -17.633  1.00 83.95           H
ATOM    891  HN  TRP A  74       7.905  10.012 -19.070  1.00 83.95           H
ATOM    892  N   TYR A  75       9.112  11.037 -21.642  1.00 76.05           N
ATOM    893  CA  TYR A  75      10.031  11.260 -22.745  1.00 76.05           C
ATOM    894  C   TYR A  75       9.799  10.246 -23.866  1.00 76.05           C
ATOM    895  O   TYR A  75      10.220  10.463 -25.002  1.00 76.05           O
ATOM    896  HA  TYR A  75       9.855  12.264 -23.131  1.00 76.05           H
ATOM    897  CB  TYR A  75      11.435  11.057 -22.172  1.00 76.05           C
ATOM    898 1HB  TYR A  75      11.436  10.164 -21.547  1.00 76.05           H
ATOM    899 2HB  TYR A  75      12.128  10.872 -22.993  1.00 76.05           H
ATOM    900  CG  TYR A  75      11.948  12.239 -21.347  1.00 76.05           C
ATOM    901  CD1 TYR A  75      12.407  13.376 -21.982  1.00 76.05           C
ATOM    902  HD1 TYR A  75      12.404  13.431 -23.070  1.00 76.05           H
ATOM    903  CD2 TYR A  75      11.952  12.169 -19.969  1.00 76.05           C
ATOM    904  HD2 TYR A  75      11.589  11.272 -19.468  1.00 76.05           H
ATOM    905  CE1 TYR A  75      12.890  14.488 -21.206  1.00 76.05           C
ATOM    906  HE1 TYR A  75      13.255  15.392 -21.694  1.00 76.05           H
ATOM    907  CE2 TYR A  75      12.435  13.282 -19.193  1.00 76.05           C
ATOM    908  HE2 TYR A  75      12.443  13.240 -18.104  1.00 76.05           H
ATOM    909  CZ  TYR A  75      12.880  14.386 -19.849  1.00 76.05           C
ATOM    910  OH  TYR A  75      13.336  15.437 -19.116  1.00 76.05           O
ATOM    911  HH  TYR A  75      13.288  15.220 -18.141  1.00 76.05           H
ATOM    912  HN  TYR A  75       9.417  10.364 -20.968  1.00 76.05           H
ATOM    913  N   CYS A  76       9.130   9.159 -23.509  1.00 67.25           N
ATOM    914  CA  CYS A  76       9.134   7.970 -24.344  1.00 67.25           C
ATOM    915  C   CYS A  76       7.690   7.663 -24.748  1.00 67.25           C
ATOM    916  O   CYS A  76       7.444   7.128 -25.828  1.00 67.25           O
ATOM    917  HA  CYS A  76       9.739   8.204 -25.219  1.00 67.25           H
ATOM    918  CB  CYS A  76       9.793   6.784 -23.637  1.00 67.25           C
ATOM    919 1HB  CYS A  76       9.515   6.778 -22.583  1.00 67.25           H
ATOM    920 2HB  CYS A  76       9.434   5.849 -24.066  1.00 67.25           H
ATOM    921  SG  CYS A  76      11.612   6.890 -23.803  1.00 67.25           S
ATOM    922  HG  CYS A  76      11.663   6.453 -25.058  1.00 67.25           H
ATOM    923  HN  CYS A  76       8.595   9.084 -22.668  1.00 67.25           H
ATOM    924  N   THR A  77       6.773   8.014 -23.858  1.00 65.19           N
ATOM    925  CA  THR A  77       5.358   7.815 -24.124  1.00 65.19           C
ATOM    926  C   THR A  77       4.848   8.865 -25.113  1.00 65.19           C
ATOM    927  O   THR A  77       4.281   9.879 -24.710  1.00 65.19           O
ATOM    928  HA  THR A  77       5.231   6.841 -24.597  1.00 65.19           H
ATOM    929  CB  THR A  77       4.619   7.833 -22.784  1.00 65.19           C
ATOM    930  HB  THR A  77       4.566   8.845 -22.382  1.00 65.19           H
ATOM    931  OG1 THR A  77       5.327   6.890 -21.984  1.00 65.19           O
ATOM    932  HG1 THR A  77       5.371   6.008 -22.454  1.00 65.19           H
ATOM    933  CG2 THR A  77       3.208   7.250 -22.886  1.00 65.19           C
ATOM    934 1HG2 THR A  77       3.266   6.215 -23.224  1.00 65.19           H
ATOM    935 2HG2 THR A  77       2.625   7.833 -23.599  1.00 65.19           H
ATOM    936 3HG2 THR A  77       2.728   7.287 -21.909  1.00 65.19           H
ATOM    937  HN  THR A  77       6.983   8.427 -22.972  1.00 65.19           H
ATOM    938  N   ARG A  78       5.069   8.585 -26.389  1.00 62.36           N
ATOM    939  CA  ARG A  78       4.476   9.388 -27.445  1.00 62.36           C
ATOM    940  C   ARG A  78       2.952   9.396 -27.313  1.00 62.36           C
ATOM    941  O   ARG A  78       2.318  10.441 -27.453  1.00 62.36           O
ATOM    942  HA  ARG A  78       4.887  10.387 -27.300  1.00 62.36           H
ATOM    943  CB  ARG A  78       4.859   8.852 -28.826  1.00 62.36           C
ATOM    944 1HB  ARG A  78       4.761   7.767 -28.838  1.00 62.36           H
ATOM    945 2HB  ARG A  78       4.170   9.243 -29.575  1.00 62.36           H
ATOM    946  CG  ARG A  78       6.292   9.245 -29.189  1.00 62.36           C
ATOM    947 1HG  ARG A  78       6.437  10.311 -29.011  1.00 62.36           H
ATOM    948 2HG  ARG A  78       6.993   8.716 -28.543  1.00 62.36           H
ATOM    949  CD  ARG A  78       6.595   8.921 -30.653  1.00 62.36           C
ATOM    950 1HD  ARG A  78       6.502   7.849 -30.824  1.00 62.36           H
ATOM    951 2HD  ARG A  78       5.868   9.412 -31.301  1.00 62.36           H
ATOM    952  NE  ARG A  78       7.963   9.371 -30.998  1.00 62.36           N
ATOM    953  HE  ARG A  78       8.542   9.719 -30.261  1.00 62.36           H
ATOM    954  CZ  ARG A  78       8.473   9.340 -32.237  1.00 62.36           C
ATOM    955  NH1 ARG A  78       7.743   8.883 -33.263  1.00 62.36           N
ATOM    956 1HH1 ARG A  78       6.808   8.562 -33.107  1.00 62.36           H
ATOM    957 2HH1 ARG A  78       8.131   8.863 -34.184  1.00 62.36           H
ATOM    958  NH2 ARG A  78       9.726   9.773 -32.434  1.00 62.36           N
ATOM    959 1HH2 ARG A  78      10.122   9.756 -33.352  1.00 62.36           H
ATOM    960 2HH2 ARG A  78      10.265  10.112 -31.662  1.00 62.36           H
ATOM    961  HN  ARG A  78       5.640   7.827 -26.705  1.00 62.36           H
ATOM    962  N   VAL A  79       2.407   8.219 -27.045  1.00 70.63           N
ATOM    963  CA  VAL A  79       0.991   7.980 -27.272  1.00 70.63           C
ATOM    964  C   VAL A  79       0.344   7.504 -25.970  1.00 70.63           C
ATOM    965  O   VAL A  79       0.089   6.313 -25.798  1.00 70.63           O
ATOM    966  HA  VAL A  79       0.540   8.929 -27.562  1.00 70.63           H
ATOM    967  CB  VAL A  79       0.806   6.994 -28.427  1.00 70.63           C
ATOM    968  HB  VAL A  79       1.302   6.062 -28.156  1.00 70.63           H
ATOM    969  CG1 VAL A  79      -0.676   6.688 -28.654  1.00 70.63           C
ATOM    970 1HG1 VAL A  79      -1.099   6.251 -27.750  1.00 70.63           H
ATOM    971 2HG1 VAL A  79      -1.205   7.611 -28.894  1.00 70.63           H
ATOM    972 3HG1 VAL A  79      -0.779   5.985 -29.481  1.00 70.63           H
ATOM    973  CG2 VAL A  79       1.460   7.520 -29.707  1.00 70.63           C
ATOM    974 1HG2 VAL A  79       1.005   8.471 -29.983  1.00 70.63           H
ATOM    975 2HG2 VAL A  79       2.527   7.663 -29.537  1.00 70.63           H
ATOM    976 3HG2 VAL A  79       1.313   6.800 -30.512  1.00 70.63           H
ATOM    977  HN  VAL A  79       2.914   7.438 -26.680  1.00 70.63           H
ATOM    978  N   LYS A  80       0.096   8.460 -25.086  1.00 78.90           N
ATOM    979  CA  LYS A  80      -0.332   8.137 -23.735  1.00 78.90           C
ATOM    980  C   LYS A  80      -1.718   7.491 -23.784  1.00 78.90           C
ATOM    981  O   LYS A  80      -2.621   8.000 -24.447  1.00 78.90           O
ATOM    982  HA  LYS A  80       0.374   7.409 -23.334  1.00 78.90           H
ATOM    983  CB  LYS A  80      -0.262   9.376 -22.841  1.00 78.90           C
ATOM    984 1HB  LYS A  80      -0.883  10.168 -23.260  1.00 78.90           H
ATOM    985 2HB  LYS A  80      -0.667   9.142 -21.856  1.00 78.90           H
ATOM    986  CG  LYS A  80       1.179   9.871 -22.701  1.00 78.90           C
ATOM    987 1HG  LYS A  80       1.757   9.157 -22.113  1.00 78.90           H
ATOM    988 2HG  LYS A  80       1.646   9.925 -23.684  1.00 78.90           H
ATOM    989  CD  LYS A  80       1.224  11.246 -22.032  1.00 78.90           C
ATOM    990 1HD  LYS A  80       0.741  11.983 -22.674  1.00 78.90           H
ATOM    991 2HD  LYS A  80       0.662  11.219 -21.098  1.00 78.90           H
ATOM    992  CE  LYS A  80       2.667  11.673 -21.752  1.00 78.90           C
ATOM    993 1HE  LYS A  80       3.114  11.004 -21.017  1.00 78.90           H
ATOM    994 2HE  LYS A  80       3.260  11.588 -22.663  1.00 78.90           H
ATOM    995  NZ  LYS A  80       2.708  13.065 -21.254  1.00 78.90           N
ATOM    996 1HZ  LYS A  80       3.665  13.316 -21.029  1.00 78.90           H
ATOM    997 2HZ  LYS A  80       2.354  13.691 -21.969  1.00 78.90           H
ATOM    998 3HZ  LYS A  80       2.134  13.144 -20.422  1.00 78.90           H
ATOM    999  HN  LYS A  80       0.182   9.437 -25.280  1.00 78.90           H
ATOM   1000  N   THR A  81      -1.843   6.380 -23.074  1.00 83.41           N
ATOM   1001  CA  THR A  81      -3.129   5.717 -22.942  1.00 83.41           C
ATOM   1002  C   THR A  81      -3.666   5.872 -21.517  1.00 83.41           C
ATOM   1003  O   THR A  81      -2.972   6.388 -20.642  1.00 83.41           O
ATOM   1004  HA  THR A  81      -3.840   6.209 -23.606  1.00 83.41           H
ATOM   1005  CB  THR A  81      -2.956   4.258 -23.370  1.00 83.41           C
ATOM   1006  HB  THR A  81      -3.923   3.768 -23.481  1.00 83.41           H
ATOM   1007  OG1 THR A  81      -2.095   3.705 -22.379  1.00 83.41           O
ATOM   1008  HG1 THR A  81      -1.142   3.911 -22.600  1.00 83.41           H
ATOM   1009  CG2 THR A  81      -2.163   4.121 -24.671  1.00 83.41           C
ATOM   1010 1HG2 THR A  81      -1.170   4.552 -24.539  1.00 83.41           H
ATOM   1011 2HG2 THR A  81      -2.683   4.646 -25.472  1.00 83.41           H
ATOM   1012 3HG2 THR A  81      -2.069   3.066 -24.930  1.00 83.41           H
ATOM   1013  HN  THR A  81      -1.087   5.934 -22.595  1.00 83.41           H
ATOM   1014  N   MET A  82      -4.896   5.416 -21.329  1.00 86.90           N
ATOM   1015  CA  MET A  82      -5.518   5.463 -20.017  1.00 86.90           C
ATOM   1016  C   MET A  82      -4.733   4.624 -19.007  1.00 86.90           C
ATOM   1017  O   MET A  82      -4.525   5.048 -17.872  1.00 86.90           O
ATOM   1018  HA  MET A  82      -5.500   6.512 -19.721  1.00 86.90           H
ATOM   1019  CB  MET A  82      -6.952   4.936 -20.114  1.00 86.90           C
ATOM   1020 1HB  MET A  82      -7.545   5.599 -20.744  1.00 86.90           H
ATOM   1021 2HB  MET A  82      -6.952   3.957 -20.592  1.00 86.90           H
ATOM   1022  CG  MET A  82      -7.592   4.833 -18.728  1.00 86.90           C
ATOM   1023 1HG  MET A  82      -7.193   3.969 -18.197  1.00 86.90           H
ATOM   1024 2HG  MET A  82      -7.342   5.713 -18.136  1.00 86.90           H
ATOM   1025  SD  MET A  82      -9.364   4.686 -18.884  1.00 86.90           S
ATOM   1026  CE  MET A  82      -9.860   5.158 -17.235  1.00 86.90           C
ATOM   1027 1HE  MET A  82      -9.421   4.470 -16.513  1.00 86.90           H
ATOM   1028 2HE  MET A  82      -9.516   6.171 -17.028  1.00 86.90           H
ATOM   1029 3HE  MET A  82     -10.947   5.120 -17.158  1.00 86.90           H
ATOM   1030  HN  MET A  82      -5.462   5.022 -22.053  1.00 86.90           H
ATOM   1031  N   THR A  83      -4.318   3.449 -19.458  1.00 85.86           N
ATOM   1032  CA  THR A  83      -3.463   2.597 -18.649  1.00 85.86           C
ATOM   1033  C   THR A  83      -2.221   3.366 -18.194  1.00 85.86           C
ATOM   1034  O   THR A  83      -1.845   3.308 -17.024  1.00 85.86           O
ATOM   1035  HA  THR A  83      -4.011   2.314 -17.750  1.00 85.86           H
ATOM   1036  CB  THR A  83      -3.136   1.344 -19.464  1.00 85.86           C
ATOM   1037  HB  THR A  83      -2.652   1.607 -20.405  1.00 85.86           H
ATOM   1038  OG1 THR A  83      -4.387   0.672 -19.584  1.00 85.86           O
ATOM   1039  HG1 THR A  83      -5.022   1.225 -20.124  1.00 85.86           H
ATOM   1040  CG2 THR A  83      -2.256   0.358 -18.695  1.00 85.86           C
ATOM   1041 1HG2 THR A  83      -2.770   0.043 -17.787  1.00 85.86           H
ATOM   1042 2HG2 THR A  83      -1.315   0.841 -18.430  1.00 85.86           H
ATOM   1043 3HG2 THR A  83      -2.054  -0.513 -19.319  1.00 85.86           H
ATOM   1044  HN  THR A  83      -4.556   3.079 -20.356  1.00 85.86           H
ATOM   1045  N   ASP A  84      -1.619   4.069 -19.142  1.00 85.99           N
ATOM   1046  CA  ASP A  84      -0.365   4.756 -18.882  1.00 85.99           C
ATOM   1047  C   ASP A  84      -0.588   5.828 -17.814  1.00 85.99           C
ATOM   1048  O   ASP A  84       0.296   6.091 -16.999  1.00 85.99           O
ATOM   1049  HA  ASP A  84       0.325   3.978 -18.554  1.00 85.99           H
ATOM   1050  CB  ASP A  84       0.157   5.446 -20.144  1.00 85.99           C
ATOM   1051 1HB  ASP A  84      -0.533   6.236 -20.442  1.00 85.99           H
ATOM   1052 2HB  ASP A  84       1.114   5.922 -19.932  1.00 85.99           H
ATOM   1053  CG  ASP A  84       0.320   4.445 -21.289  1.00 85.99           C
ATOM   1054  OD1 ASP A  84       0.860   3.351 -21.014  1.00 85.99           O
ATOM   1055  OD2 ASP A  84      -0.098   4.796 -22.413  1.00 85.99           O
ATOM   1056  HN  ASP A  84      -1.972   4.173 -20.071  1.00 85.99           H
ATOM   1057  N   MET A  85      -1.773   6.419 -17.852  1.00 91.01           N
ATOM   1058  CA  MET A  85      -2.127   7.450 -16.891  1.00 91.01           C
ATOM   1059  C   MET A  85      -2.153   6.889 -15.468  1.00 91.01           C
ATOM   1060  O   MET A  85      -1.660   7.524 -14.537  1.00 91.01           O
ATOM   1061  HA  MET A  85      -1.348   8.208 -16.975  1.00 91.01           H
ATOM   1062  CB  MET A  85      -3.502   8.023 -17.240  1.00 91.01           C
ATOM   1063 1HB  MET A  85      -3.511   8.348 -18.281  1.00 91.01           H
ATOM   1064 2HB  MET A  85      -4.259   7.245 -17.142  1.00 91.01           H
ATOM   1065  CG  MET A  85      -3.852   9.201 -16.329  1.00 91.01           C
ATOM   1066 1HG  MET A  85      -4.850   9.571 -16.566  1.00 91.01           H
ATOM   1067 2HG  MET A  85      -3.871   8.875 -15.289  1.00 91.01           H
ATOM   1068  SD  MET A  85      -2.654  10.509 -16.535  1.00 91.01           S
ATOM   1069  CE  MET A  85      -3.068  11.051 -18.184  1.00 91.01           C
ATOM   1070 1HE  MET A  85      -2.943  10.222 -18.881  1.00 91.01           H
ATOM   1071 2HE  MET A  85      -4.103  11.391 -18.206  1.00 91.01           H
ATOM   1072 3HE  MET A  85      -2.410  11.871 -18.473  1.00 91.01           H
ATOM   1073  HN  MET A  85      -2.484   6.203 -18.521  1.00 91.01           H
ATOM   1074  N   PHE A  86      -2.734   5.704 -15.345  1.00 91.79           N
ATOM   1075  CA  PHE A  86      -2.838   5.054 -14.050  1.00 91.79           C
ATOM   1076  C   PHE A  86      -1.467   4.581 -13.561  1.00 91.79           C
ATOM   1077  O   PHE A  86      -1.163   4.669 -12.373  1.00 91.79           O
ATOM   1078  HA  PHE A  86      -3.237   5.788 -13.350  1.00 91.79           H
ATOM   1079  CB  PHE A  86      -3.749   3.838 -14.232  1.00 91.79           C
ATOM   1080 1HB  PHE A  86      -3.342   3.207 -15.022  1.00 91.79           H
ATOM   1081 2HB  PHE A  86      -3.737   3.247 -13.316  1.00 91.79           H
ATOM   1082  CG  PHE A  86      -5.197   4.191 -14.575  1.00 91.79           C
ATOM   1083  CD1 PHE A  86      -5.788   5.271 -13.999  1.00 91.79           C
ATOM   1084  HD1 PHE A  86      -5.230   5.886 -13.293  1.00 91.79           H
ATOM   1085  CD2 PHE A  86      -5.893   3.424 -15.457  1.00 91.79           C
ATOM   1086  HD2 PHE A  86      -5.419   2.558 -15.919  1.00 91.79           H
ATOM   1087  CE1 PHE A  86      -7.133   5.599 -14.318  1.00 91.79           C
ATOM   1088  HE1 PHE A  86      -7.607   6.465 -13.856  1.00 91.79           H
ATOM   1089  CE2 PHE A  86      -7.238   3.752 -15.776  1.00 91.79           C
ATOM   1090  HE2 PHE A  86      -7.796   3.137 -16.482  1.00 91.79           H
ATOM   1091  CZ  PHE A  86      -7.829   4.833 -15.199  1.00 91.79           C
ATOM   1092  HZ  PHE A  86      -8.861   5.084 -15.444  1.00 91.79           H
ATOM   1093  HN  PHE A  86      -3.127   5.192 -16.108  1.00 91.79           H
ATOM   1094  N   LEU A  87      -0.676   4.089 -14.504  1.00 89.23           N
ATOM   1095  CA  LEU A  87       0.661   3.618 -14.188  1.00 89.23           C
ATOM   1096  C   LEU A  87       1.487   4.777 -13.626  1.00 89.23           C
ATOM   1097  O   LEU A  87       2.274   4.592 -12.699  1.00 89.23           O
ATOM   1098  HA  LEU A  87       0.565   2.856 -13.414  1.00 89.23           H
ATOM   1099  CB  LEU A  87       1.295   2.946 -15.407  1.00 89.23           C
ATOM   1100 1HB  LEU A  87       1.219   3.629 -16.254  1.00 89.23           H
ATOM   1101 2HB  LEU A  87       2.357   2.804 -15.208  1.00 89.23           H
ATOM   1102  CG  LEU A  87       0.697   1.599 -15.818  1.00 89.23           C
ATOM   1103  HG  LEU A  87      -0.362   1.747 -16.031  1.00 89.23           H
ATOM   1104  CD1 LEU A  87       1.347   1.079 -17.101  1.00 89.23           C
ATOM   1105 1HD1 LEU A  87       1.184   1.794 -17.908  1.00 89.23           H
ATOM   1106 2HD1 LEU A  87       2.417   0.951 -16.940  1.00 89.23           H
ATOM   1107 3HD1 LEU A  87       0.903   0.121 -17.371  1.00 89.23           H
ATOM   1108  CD2 LEU A  87       0.791   0.586 -14.676  1.00 89.23           C
ATOM   1109 1HD2 LEU A  87       1.837   0.437 -14.408  1.00 89.23           H
ATOM   1110 2HD2 LEU A  87       0.245   0.962 -13.811  1.00 89.23           H
ATOM   1111 3HD2 LEU A  87       0.358  -0.362 -14.995  1.00 89.23           H
ATOM   1112  HN  LEU A  87      -0.935   4.011 -15.467  1.00 89.23           H
ATOM   1113  N   LEU A  88       1.279   5.948 -14.211  1.00 90.85           N
ATOM   1114  CA  LEU A  88       1.976   7.142 -13.765  1.00 90.85           C
ATOM   1115  C   LEU A  88       1.622   7.417 -12.302  1.00 90.85           C
ATOM   1116  O   LEU A  88       2.509   7.583 -11.466  1.00 90.85           O
ATOM   1117  HA  LEU A  88       3.045   6.940 -13.829  1.00 90.85           H
ATOM   1118  CB  LEU A  88       1.680   8.316 -14.700  1.00 90.85           C
ATOM   1119 1HB  LEU A  88       2.094   8.086 -15.682  1.00 90.85           H
ATOM   1120 2HB  LEU A  88       0.600   8.396 -14.820  1.00 90.85           H
ATOM   1121  CG  LEU A  88       2.219   9.678 -14.258  1.00 90.85           C
ATOM   1122  HG  LEU A  88       1.954   9.826 -13.211  1.00 90.85           H
ATOM   1123  CD1 LEU A  88       3.745   9.720 -14.348  1.00 90.85           C
ATOM   1124 1HD1 LEU A  88       4.169   8.950 -13.703  1.00 90.85           H
ATOM   1125 2HD1 LEU A  88       4.053   9.540 -15.378  1.00 90.85           H
ATOM   1126 3HD1 LEU A  88       4.102  10.699 -14.028  1.00 90.85           H
ATOM   1127  CD2 LEU A  88       1.566  10.810 -15.054  1.00 90.85           C
ATOM   1128 1HD2 LEU A  88       1.779  10.678 -16.115  1.00 90.85           H
ATOM   1129 2HD2 LEU A  88       0.488  10.792 -14.894  1.00 90.85           H
ATOM   1130 3HD2 LEU A  88       1.967  11.767 -14.719  1.00 90.85           H
ATOM   1131  HN  LEU A  88       0.649   6.087 -14.975  1.00 90.85           H
ATOM   1132  N   ASN A  89       0.324   7.457 -12.038  1.00 94.49           N
ATOM   1133  CA  ASN A  89      -0.161   7.848 -10.725  1.00 94.49           C
ATOM   1134  C   ASN A  89       0.266   6.800  -9.695  1.00 94.49           C
ATOM   1135  O   ASN A  89       0.481   7.123  -8.528  1.00 94.49           O
ATOM   1136  HA  ASN A  89       0.284   8.825 -10.535  1.00 94.49           H
ATOM   1137  CB  ASN A  89      -1.688   7.936 -10.705  1.00 94.49           C
ATOM   1138 1HB  ASN A  89      -2.110   7.132 -11.308  1.00 94.49           H
ATOM   1139 2HB  ASN A  89      -2.051   7.795  -9.687  1.00 94.49           H
ATOM   1140  CG  ASN A  89      -2.167   9.287 -11.241  1.00 94.49           C
ATOM   1141  OD1 ASN A  89      -2.445  10.215 -10.500  1.00 94.49           O
ATOM   1142  ND2 ASN A  89      -2.246   9.345 -12.568  1.00 94.49           N
ATOM   1143 1HD2 ASN A  89      -2.002   8.547 -13.119  1.00 94.49           H
ATOM   1144 2HD2 ASN A  89      -2.549  10.187 -13.014  1.00 94.49           H
ATOM   1145  HN  ASN A  89      -0.389   7.228 -12.700  1.00 94.49           H
ATOM   1146  N   LEU A  90       0.375   5.566 -10.164  1.00 92.92           N
ATOM   1147  CA  LEU A  90       0.787   4.471  -9.302  1.00 92.92           C
ATOM   1148  C   LEU A  90       2.227   4.705  -8.841  1.00 92.92           C
ATOM   1149  O   LEU A  90       2.538   4.549  -7.661  1.00 92.92           O
ATOM   1150  HA  LEU A  90       0.138   4.483  -8.427  1.00 92.92           H
ATOM   1151  CB  LEU A  90       0.576   3.128 -10.004  1.00 92.92           C
ATOM   1152 1HB  LEU A  90      -0.409   3.136 -10.471  1.00 92.92           H
ATOM   1153 2HB  LEU A  90       1.309   3.041 -10.806  1.00 92.92           H
ATOM   1154  CG  LEU A  90       0.681   1.885  -9.118  1.00 92.92           C
ATOM   1155  HG  LEU A  90       1.566   1.987  -8.490  1.00 92.92           H
ATOM   1156  CD1 LEU A  90      -0.526   1.774  -8.185  1.00 92.92           C
ATOM   1157 1HD1 LEU A  90      -0.573   2.656  -7.545  1.00 92.92           H
ATOM   1158 2HD1 LEU A  90      -1.439   1.706  -8.777  1.00 92.92           H
ATOM   1159 3HD1 LEU A  90      -0.427   0.882  -7.566  1.00 92.92           H
ATOM   1160  CD2 LEU A  90       0.869   0.624  -9.964  1.00 92.92           C
ATOM   1161 1HD2 LEU A  90       0.017   0.505 -10.634  1.00 92.92           H
ATOM   1162 2HD2 LEU A  90       1.783   0.713 -10.550  1.00 92.92           H
ATOM   1163 3HD2 LEU A  90       0.940  -0.245  -9.309  1.00 92.92           H
ATOM   1164  HN  LEU A  90       0.189   5.310 -11.113  1.00 92.92           H
ATOM   1165  N   ALA A  91       3.068   5.074  -9.796  1.00 93.44           N
ATOM   1166  CA  ALA A  91       4.474   5.302  -9.508  1.00 93.44           C
ATOM   1167  C   ALA A  91       4.608   6.489  -8.552  1.00 93.44           C
ATOM   1168  O   ALA A  91       5.481   6.497  -7.686  1.00 93.44           O
ATOM   1169  HA  ALA A  91       4.862   4.408  -9.020  1.00 93.44           H
ATOM   1170  CB  ALA A  91       5.235   5.519 -10.818  1.00 93.44           C
ATOM   1171 1HB  ALA A  91       5.132   4.636 -11.448  1.00 93.44           H
ATOM   1172 2HB  ALA A  91       4.825   6.386 -11.336  1.00 93.44           H
ATOM   1173 3HB  ALA A  91       6.289   5.690 -10.601  1.00 93.44           H
ATOM   1174  HN  ALA A  91       2.803   5.217 -10.750  1.00 93.44           H
ATOM   1175  N   ILE A  92       3.730   7.463  -8.742  1.00 95.46           N
ATOM   1176  CA  ILE A  92       3.735   8.649  -7.903  1.00 95.46           C
ATOM   1177  C   ILE A  92       3.361   8.258  -6.472  1.00 95.46           C
ATOM   1178  O   ILE A  92       3.991   8.708  -5.516  1.00 95.46           O
ATOM   1179  HA  ILE A  92       4.752   9.042  -7.898  1.00 95.46           H
ATOM   1180  CB  ILE A  92       2.834   9.732  -8.500  1.00 95.46           C
ATOM   1181  HB  ILE A  92       1.874   9.279  -8.748  1.00 95.46           H
ATOM   1182  CG1 ILE A  92       3.424  10.281  -9.800  1.00 95.46           C
ATOM   1183 1HG1 ILE A  92       4.314  10.870  -9.580  1.00 95.46           H
ATOM   1184 2HG1 ILE A  92       3.738   9.455 -10.438  1.00 95.46           H
ATOM   1185  CG2 ILE A  92       2.561  10.841  -7.482  1.00 95.46           C
ATOM   1186 1HG2 ILE A  92       2.066  10.418  -6.607  1.00 95.46           H
ATOM   1187 2HG2 ILE A  92       3.504  11.298  -7.180  1.00 95.46           H
ATOM   1188 3HG2 ILE A  92       1.918  11.597  -7.932  1.00 95.46           H
ATOM   1189  CD1 ILE A  92       2.404  11.146 -10.543  1.00 95.46           C
ATOM   1190 1HD1 ILE A  92       1.526  10.547 -10.783  1.00 95.46           H
ATOM   1191 2HD1 ILE A  92       2.111  11.985  -9.911  1.00 95.46           H
ATOM   1192 3HD1 ILE A  92       2.849  11.523 -11.464  1.00 95.46           H
ATOM   1193  HN  ILE A  92       3.026   7.451  -9.452  1.00 95.46           H
ATOM   1194  N   ALA A  93       2.337   7.423  -6.369  1.00 96.31           N
ATOM   1195  CA  ALA A  93       1.833   7.013  -5.070  1.00 96.31           C
ATOM   1196  C   ALA A  93       2.936   6.273  -4.310  1.00 96.31           C
ATOM   1197  O   ALA A  93       3.115   6.479  -3.111  1.00 96.31           O
ATOM   1198  HA  ALA A  93       1.565   7.914  -4.518  1.00 96.31           H
ATOM   1199  CB  ALA A  93       0.578   6.158  -5.255  1.00 96.31           C
ATOM   1200 1HB  ALA A  93      -0.185   6.739  -5.773  1.00 96.31           H
ATOM   1201 2HB  ALA A  93       0.824   5.275  -5.845  1.00 96.31           H
ATOM   1202 3HB  ALA A  93       0.200   5.850  -4.280  1.00 96.31           H
ATOM   1203  HN  ALA A  93       1.855   7.031  -7.153  1.00 96.31           H
ATOM   1204  N   ASP A  94       3.647   5.426  -5.040  1.00 95.70           N
ATOM   1205  CA  ASP A  94       4.716   4.641  -4.447  1.00 95.70           C
ATOM   1206  C   ASP A  94       5.818   5.580  -3.952  1.00 95.70           C
ATOM   1207  O   ASP A  94       6.312   5.428  -2.836  1.00 95.70           O
ATOM   1208  HA  ASP A  94       4.246   4.085  -3.635  1.00 95.70           H
ATOM   1209  CB  ASP A  94       5.333   3.687  -5.471  1.00 95.70           C
ATOM   1210 1HB  ASP A  94       5.480   4.209  -6.417  1.00 95.70           H
ATOM   1211 2HB  ASP A  94       6.316   3.365  -5.128  1.00 95.70           H
ATOM   1212  CG  ASP A  94       4.439   2.465  -5.691  1.00 95.70           C
ATOM   1213  OD1 ASP A  94       3.760   2.076  -4.716  1.00 95.70           O
ATOM   1214  OD2 ASP A  94       4.454   1.947  -6.828  1.00 95.70           O
ATOM   1215  HN  ASP A  94       3.502   5.272  -6.018  1.00 95.70           H
ATOM   1216  N   LEU A  95       6.170   6.530  -4.806  1.00 96.43           N
ATOM   1217  CA  LEU A  95       7.250   7.451  -4.497  1.00 96.43           C
ATOM   1218  C   LEU A  95       6.924   8.197  -3.202  1.00 96.43           C
ATOM   1219  O   LEU A  95       7.785   8.353  -2.338  1.00 96.43           O
ATOM   1220  HA  LEU A  95       8.150   6.857  -4.337  1.00 96.43           H
ATOM   1221  CB  LEU A  95       7.523   8.374  -5.687  1.00 96.43           C
ATOM   1222 1HB  LEU A  95       6.566   8.690  -6.103  1.00 96.43           H
ATOM   1223 2HB  LEU A  95       8.022   9.271  -5.318  1.00 96.43           H
ATOM   1224  CG  LEU A  95       8.368   7.781  -6.816  1.00 96.43           C
ATOM   1225  HG  LEU A  95       7.850   6.906  -7.207  1.00 96.43           H
ATOM   1226  CD1 LEU A  95       8.515   8.775  -7.970  1.00 96.43           C
ATOM   1227 1HD1 LEU A  95       7.529   9.022  -8.364  1.00 96.43           H
ATOM   1228 2HD1 LEU A  95       9.000   9.682  -7.610  1.00 96.43           H
ATOM   1229 3HD1 LEU A  95       9.120   8.328  -8.759  1.00 96.43           H
ATOM   1230  CD2 LEU A  95       9.725   7.306  -6.293  1.00 96.43           C
ATOM   1231 1HD2 LEU A  95      10.263   8.149  -5.859  1.00 96.43           H
ATOM   1232 2HD2 LEU A  95       9.573   6.541  -5.531  1.00 96.43           H
ATOM   1233 3HD2 LEU A  95      10.306   6.889  -7.116  1.00 96.43           H
ATOM   1234  HN  LEU A  95       5.732   6.674  -5.693  1.00 96.43           H
ATOM   1235  N   LEU A  96       5.678   8.638  -3.108  1.00 96.34           N
ATOM   1236  CA  LEU A  96       5.257   9.461  -1.987  1.00 96.34           C
ATOM   1237  C   LEU A  96       5.487   8.694  -0.683  1.00 96.34           C
ATOM   1238  O   LEU A  96       5.923   9.271   0.312  1.00 96.34           O
ATOM   1239  HA  LEU A  96       5.887  10.350  -1.980  1.00 96.34           H
ATOM   1240  CB  LEU A  96       3.814   9.930  -2.178  1.00 96.34           C
ATOM   1241 1HB  LEU A  96       3.210   9.072  -2.473  1.00 96.34           H
ATOM   1242 2HB  LEU A  96       3.433  10.272  -1.216  1.00 96.34           H
ATOM   1243  CG  LEU A  96       3.601  11.044  -3.205  1.00 96.34           C
ATOM   1244  HG  LEU A  96       3.938  10.683  -4.176  1.00 96.34           H
ATOM   1245  CD1 LEU A  96       2.117  11.389  -3.340  1.00 96.34           C
ATOM   1246 1HD1 LEU A  96       1.567  10.506  -3.665  1.00 96.34           H
ATOM   1247 2HD1 LEU A  96       1.732  11.723  -2.377  1.00 96.34           H
ATOM   1248 3HD1 LEU A  96       1.994  12.184  -4.076  1.00 96.34           H
ATOM   1249  CD2 LEU A  96       4.446  12.273  -2.863  1.00 96.34           C
ATOM   1250 1HD2 LEU A  96       4.163  12.646  -1.878  1.00 96.34           H
ATOM   1251 2HD2 LEU A  96       5.501  11.999  -2.858  1.00 96.34           H
ATOM   1252 3HD2 LEU A  96       4.276  13.050  -3.608  1.00 96.34           H
ATOM   1253  HN  LEU A  96       4.963   8.442  -3.780  1.00 96.34           H
ATOM   1254  N   PHE A  97       5.184   7.405  -0.730  1.00 96.96           N
ATOM   1255  CA  PHE A  97       5.333   6.558   0.441  1.00 96.96           C
ATOM   1256  C   PHE A  97       6.810   6.289   0.738  1.00 96.96           C
ATOM   1257  O   PHE A  97       7.248   6.404   1.882  1.00 96.96           O
ATOM   1258  HA  PHE A  97       4.886   7.087   1.282  1.00 96.96           H
ATOM   1259  CB  PHE A  97       4.639   5.232   0.125  1.00 96.96           C
ATOM   1260 1HB  PHE A  97       3.563   5.399   0.075  1.00 96.96           H
ATOM   1261 2HB  PHE A  97       4.955   4.894  -0.862  1.00 96.96           H
ATOM   1262  CG  PHE A  97       4.921   4.124   1.142  1.00 96.96           C
ATOM   1263  CD1 PHE A  97       5.526   2.973   0.743  1.00 96.96           C
ATOM   1264  HD1 PHE A  97       5.810   2.840  -0.301  1.00 96.96           H
ATOM   1265  CD2 PHE A  97       4.567   4.290   2.444  1.00 96.96           C
ATOM   1266  HD2 PHE A  97       4.082   5.212   2.764  1.00 96.96           H
ATOM   1267  CE1 PHE A  97       5.789   1.945   1.686  1.00 96.96           C
ATOM   1268  HE1 PHE A  97       6.273   1.022   1.367  1.00 96.96           H
ATOM   1269  CE2 PHE A  97       4.830   3.262   3.388  1.00 96.96           C
ATOM   1270  HE2 PHE A  97       4.546   3.395   4.432  1.00 96.96           H
ATOM   1271  CZ  PHE A  97       5.435   2.111   2.989  1.00 96.96           C
ATOM   1272  HZ  PHE A  97       5.636   1.322   3.713  1.00 96.96           H
ATOM   1273  HN  PHE A  97       4.842   6.941  -1.547  1.00 96.96           H
ATOM   1274  N   LEU A  98       7.537   5.935  -0.312  1.00 96.56           N
ATOM   1275  CA  LEU A  98       8.914   5.500  -0.156  1.00 96.56           C
ATOM   1276  C   LEU A  98       9.705   6.581   0.584  1.00 96.56           C
ATOM   1277  O   LEU A  98      10.576   6.272   1.395  1.00 96.56           O
ATOM   1278  HA  LEU A  98       8.905   4.599   0.457  1.00 96.56           H
ATOM   1279  CB  LEU A  98       9.513   5.120  -1.511  1.00 96.56           C
ATOM   1280 1HB  LEU A  98       9.322   5.933  -2.212  1.00 96.56           H
ATOM   1281 2HB  LEU A  98      10.595   5.043  -1.400  1.00 96.56           H
ATOM   1282  CG  LEU A  98       8.998   3.819  -2.130  1.00 96.56           C
ATOM   1283  HG  LEU A  98       7.914   3.795  -2.022  1.00 96.56           H
ATOM   1284  CD1 LEU A  98       9.304   3.766  -3.629  1.00 96.56           C
ATOM   1285 1HD1 LEU A  98       8.822   4.605  -4.128  1.00 96.56           H
ATOM   1286 2HD1 LEU A  98      10.382   3.823  -3.781  1.00 96.56           H
ATOM   1287 3HD1 LEU A  98       8.928   2.831  -4.043  1.00 96.56           H
ATOM   1288  CD2 LEU A  98       9.553   2.601  -1.388  1.00 96.56           C
ATOM   1289 1HD2 LEU A  98      10.642   2.608  -1.443  1.00 96.56           H
ATOM   1290 2HD2 LEU A  98       9.242   2.639  -0.344  1.00 96.56           H
ATOM   1291 3HD2 LEU A  98       9.172   1.690  -1.849  1.00 96.56           H
ATOM   1292  HN  LEU A  98       7.200   5.942  -1.253  1.00 96.56           H
ATOM   1293  N   VAL A  99       9.373   7.827   0.277  1.00 96.61           N
ATOM   1294  CA  VAL A  99      10.082   8.955   0.857  1.00 96.61           C
ATOM   1295  C   VAL A  99       9.903   8.938   2.376  1.00 96.61           C
ATOM   1296  O   VAL A  99      10.660   9.581   3.101  1.00 96.61           O
ATOM   1297  HA  VAL A  99      11.141   8.831   0.627  1.00 96.61           H
ATOM   1298  CB  VAL A  99       9.607  10.259   0.213  1.00 96.61           C
ATOM   1299  HB  VAL A  99       8.518  10.275   0.253  1.00 96.61           H
ATOM   1300  CG1 VAL A  99      10.124  11.473   0.987  1.00 96.61           C
ATOM   1301 1HG1 VAL A  99       9.755  11.434   2.012  1.00 96.61           H
ATOM   1302 2HG1 VAL A  99      11.214  11.463   0.993  1.00 96.61           H
ATOM   1303 3HG1 VAL A  99       9.771  12.386   0.508  1.00 96.61           H
ATOM   1304  CG2 VAL A  99      10.023  10.328  -1.258  1.00 96.61           C
ATOM   1305 1HG2 VAL A  99      11.110  10.278  -1.330  1.00 96.61           H
ATOM   1306 2HG2 VAL A  99       9.585   9.490  -1.799  1.00 96.61           H
ATOM   1307 3HG2 VAL A  99       9.673  11.265  -1.691  1.00 96.61           H
ATOM   1308  HN  VAL A  99       8.636   8.070  -0.354  1.00 96.61           H
ATOM   1309  N   THR A 100       8.895   8.196   2.813  1.00 95.70           N
ATOM   1310  CA  THR A 100       8.576   8.127   4.229  1.00 95.70           C
ATOM   1311  C   THR A 100       9.411   7.041   4.911  1.00 95.70           C
ATOM   1312  O   THR A 100       9.542   7.030   6.134  1.00 95.70           O
ATOM   1313  HA  THR A 100       8.849   9.076   4.690  1.00 95.70           H
ATOM   1314  CB  THR A 100       7.068   7.908   4.363  1.00 95.70           C
ATOM   1315  HB  THR A 100       6.735   8.109   5.381  1.00 95.70           H
ATOM   1316  OG1 THR A 100       6.869   6.574   3.904  1.00 95.70           O
ATOM   1317  HG1 THR A 100       6.823   6.559   2.905  1.00 95.70           H
ATOM   1318  CG2 THR A 100       6.262   8.764   3.384  1.00 95.70           C
ATOM   1319 1HG2 THR A 100       6.548   8.513   2.362  1.00 95.70           H
ATOM   1320 2HG2 THR A 100       6.466   9.818   3.570  1.00 95.70           H
ATOM   1321 3HG2 THR A 100       5.199   8.569   3.522  1.00 95.70           H
ATOM   1322  HN  THR A 100       8.304   7.651   2.219  1.00 95.70           H
ATOM   1323  N   LEU A 101       9.954   6.154   4.090  1.00 95.43           N
ATOM   1324  CA  LEU A 101      10.621   4.969   4.603  1.00 95.43           C
ATOM   1325  C   LEU A 101      11.862   5.389   5.392  1.00 95.43           C
ATOM   1326  O   LEU A 101      12.146   4.834   6.453  1.00 95.43           O
ATOM   1327  HA  LEU A 101       9.929   4.475   5.285  1.00 95.43           H
ATOM   1328  CB  LEU A 101      10.917   3.987   3.468  1.00 95.43           C
ATOM   1329 1HB  LEU A 101      11.427   4.527   2.671  1.00 95.43           H
ATOM   1330 2HB  LEU A 101      11.612   3.234   3.838  1.00 95.43           H
ATOM   1331  CG  LEU A 101       9.706   3.271   2.867  1.00 95.43           C
ATOM   1332  HG  LEU A 101       9.082   4.014   2.369  1.00 95.43           H
ATOM   1333  CD1 LEU A 101      10.138   2.259   1.805  1.00 95.43           C
ATOM   1334 1HD1 LEU A 101      10.671   2.775   1.006  1.00 95.43           H
ATOM   1335 2HD1 LEU A 101      10.795   1.515   2.257  1.00 95.43           H
ATOM   1336 3HD1 LEU A 101       9.258   1.764   1.394  1.00 95.43           H
ATOM   1337  CD2 LEU A 101       8.852   2.625   3.961  1.00 95.43           C
ATOM   1338 1HD2 LEU A 101       9.452   1.898   4.508  1.00 95.43           H
ATOM   1339 2HD2 LEU A 101       8.499   3.394   4.647  1.00 95.43           H
ATOM   1340 3HD2 LEU A 101       7.998   2.123   3.506  1.00 95.43           H
ATOM   1341  HN  LEU A 101       9.944   6.234   3.093  1.00 95.43           H
ATOM   1342  N   PRO A 102      12.622   6.374   4.893  1.00 95.07           N
ATOM   1343  CA  PRO A 102      13.826   6.828   5.594  1.00 95.07           C
ATOM   1344  C   PRO A 102      13.546   7.194   7.042  1.00 95.07           C
ATOM   1345  O   PRO A 102      14.346   6.896   7.927  1.00 95.07           O
ATOM   1346  HA  PRO A 102      14.558   6.022   5.640  1.00 95.07           H
ATOM   1347  CB  PRO A 102      14.284   8.039   4.780  1.00 95.07           C
ATOM   1348 1HB  PRO A 102      13.866   8.967   5.171  1.00 95.07           H
ATOM   1349 2HB  PRO A 102      15.369   8.147   4.797  1.00 95.07           H
ATOM   1350  CG  PRO A 102      13.770   7.737   3.377  1.00 95.07           C
ATOM   1351 1HG  PRO A 102      13.702   8.638   2.768  1.00 95.07           H
ATOM   1352 2HG  PRO A 102      14.430   7.055   2.842  1.00 95.07           H
ATOM   1353  CD  PRO A 102      12.405   7.122   3.641  1.00 95.07           C
ATOM   1354 1HD  PRO A 102      11.634   7.883   3.758  1.00 95.07           H
ATOM   1355 2HD  PRO A 102      12.088   6.474   2.824  1.00 95.07           H
ATOM   1356  N   PHE A 103      12.407   7.839   7.247  1.00 94.51           N
ATOM   1357  CA  PHE A 103      12.035   8.299   8.574  1.00 94.51           C
ATOM   1358  C   PHE A 103      11.702   7.120   9.490  1.00 94.51           C
ATOM   1359  O   PHE A 103      12.053   7.127  10.669  1.00 94.51           O
ATOM   1360  HA  PHE A 103      12.890   8.842   8.979  1.00 94.51           H
ATOM   1361  CB  PHE A 103      10.789   9.172   8.412  1.00 94.51           C
ATOM   1362 1HB  PHE A 103      10.014   8.591   7.913  1.00 94.51           H
ATOM   1363 2HB  PHE A 103      10.408   9.430   9.400  1.00 94.51           H
ATOM   1364  CG  PHE A 103      11.030  10.460   7.622  1.00 94.51           C
ATOM   1365  CD1 PHE A 103      11.429  11.589   8.267  1.00 94.51           C
ATOM   1366  HD1 PHE A 103      11.579  11.576   9.346  1.00 94.51           H
ATOM   1367  CD2 PHE A 103      10.844  10.476   6.275  1.00 94.51           C
ATOM   1368  HD2 PHE A 103      10.523   9.571   5.758  1.00 94.51           H
ATOM   1369  CE1 PHE A 103      11.653  12.784   7.533  1.00 94.51           C
ATOM   1370  HE1 PHE A 103      11.973  13.689   8.050  1.00 94.51           H
ATOM   1371  CE2 PHE A 103      11.067  11.671   5.542  1.00 94.51           C
ATOM   1372  HE2 PHE A 103      10.918  11.684   4.462  1.00 94.51           H
ATOM   1373  CZ  PHE A 103      11.467  12.800   6.186  1.00 94.51           C
ATOM   1374  HZ  PHE A 103      11.638  13.718   5.623  1.00 94.51           H
ATOM   1375  HN  PHE A 103      11.745   8.046   6.527  1.00 94.51           H
ATOM   1376  N   TRP A 104      11.029   6.136   8.914  1.00 92.32           N
ATOM   1377  CA  TRP A 104      10.692   4.928   9.649  1.00 92.32           C
ATOM   1378  C   TRP A 104      11.998   4.264  10.091  1.00 92.32           C
ATOM   1379  O   TRP A 104      12.086   3.738  11.199  1.00 92.32           O
ATOM   1380  HA  TRP A 104      10.109   5.222  10.521  1.00 92.32           H
ATOM   1381  CB  TRP A 104       9.806   4.005   8.810  1.00 92.32           C
ATOM   1382 1HB  TRP A 104      10.149   4.030   7.776  1.00 92.32           H
ATOM   1383 2HB  TRP A 104       9.930   2.981   9.162  1.00 92.32           H
ATOM   1384  CG  TRP A 104       8.320   4.365   8.848  1.00 92.32           C
ATOM   1385  CD1 TRP A 104       7.528   4.711   7.824  1.00 92.32           C
ATOM   1386  HD1 TRP A 104       7.860   4.780   6.788  1.00 92.32           H
ATOM   1387  CD2 TRP A 104       7.474   4.402  10.017  1.00 92.32           C
ATOM   1388  NE1 TRP A 104       6.239   4.966   8.245  1.00 92.32           N
ATOM   1389  HE1 TRP A 104       5.471   5.240   7.666  1.00 92.32           H
ATOM   1390  CE2 TRP A 104       6.205   4.773   9.621  1.00 92.32           C
ATOM   1391  CE3 TRP A 104       7.771   4.131  11.364  1.00 92.32           C
ATOM   1392  HE3 TRP A 104       8.764   3.837  11.702  1.00 92.32           H
ATOM   1393  CZ2 TRP A 104       5.132   4.906  10.510  1.00 92.32           C
ATOM   1394  HZ2 TRP A 104       4.139   5.201  10.172  1.00 92.32           H
ATOM   1395  CZ3 TRP A 104       6.688   4.269  12.241  1.00 92.32           C
ATOM   1396  HZ3 TRP A 104       6.864   4.071  13.298  1.00 92.32           H
ATOM   1397  CH2 TRP A 104       5.405   4.642  11.858  1.00 92.32           C
ATOM   1398  HH2 TRP A 104       4.614   4.727  12.603  1.00 92.32           H
ATOM   1399  HN  TRP A 104      10.716   6.153   7.964  1.00 92.32           H
ATOM   1400  N   ALA A 105      12.979   4.311   9.202  1.00 94.01           N
ATOM   1401  CA  ALA A 105      14.246   3.643   9.450  1.00 94.01           C
ATOM   1402  C   ALA A 105      14.916   4.269  10.674  1.00 94.01           C
ATOM   1403  O   ALA A 105      15.381   3.557  11.563  1.00 94.01           O
ATOM   1404  HA  ALA A 105      14.033   2.595   9.658  1.00 94.01           H
ATOM   1405  CB  ALA A 105      15.121   3.729   8.198  1.00 94.01           C
ATOM   1406 1HB  ALA A 105      14.612   3.245   7.365  1.00 94.01           H
ATOM   1407 2HB  ALA A 105      15.304   4.775   7.953  1.00 94.01           H
ATOM   1408 3HB  ALA A 105      16.071   3.228   8.384  1.00 94.01           H
ATOM   1409  HN  ALA A 105      12.919   4.793   8.328  1.00 94.01           H
ATOM   1410  N   ILE A 106      14.946   5.593  10.681  1.00 93.52           N
ATOM   1411  CA  ILE A 106      15.594   6.322  11.758  1.00 93.52           C
ATOM   1412  C   ILE A 106      14.871   6.030  13.074  1.00 93.52           C
ATOM   1413  O   ILE A 106      15.509   5.807  14.102  1.00 93.52           O
ATOM   1414  HA  ILE A 106      16.616   5.949  11.836  1.00 93.52           H
ATOM   1415  CB  ILE A 106      15.680   7.812  11.421  1.00 93.52           C
ATOM   1416  HB  ILE A 106      14.701   8.140  11.073  1.00 93.52           H
ATOM   1417  CG1 ILE A 106      16.672   8.061  10.283  1.00 93.52           C
ATOM   1418 1HG1 ILE A 106      17.690   7.924  10.647  1.00 93.52           H
ATOM   1419 2HG1 ILE A 106      16.515   7.327   9.493  1.00 93.52           H
ATOM   1420  CG2 ILE A 106      16.017   8.637  12.665  1.00 93.52           C
ATOM   1421 1HG2 ILE A 106      15.241   8.493  13.418  1.00 93.52           H
ATOM   1422 2HG2 ILE A 106      16.977   8.313  13.067  1.00 93.52           H
ATOM   1423 3HG2 ILE A 106      16.072   9.692  12.398  1.00 93.52           H
ATOM   1424  CD1 ILE A 106      16.513   9.472   9.716  1.00 93.52           C
ATOM   1425 1HD1 ILE A 106      15.500   9.597   9.331  1.00 93.52           H
ATOM   1426 2HD1 ILE A 106      16.694  10.203  10.504  1.00 93.52           H
ATOM   1427 3HD1 ILE A 106      17.229   9.623   8.908  1.00 93.52           H
ATOM   1428  HN  ILE A 106      14.537   6.166   9.970  1.00 93.52           H
ATOM   1429  N   ALA A 107      13.548   6.040  13.000  1.00 92.30           N
ATOM   1430  CA  ALA A 107      12.730   5.873  14.190  1.00 92.30           C
ATOM   1431  C   ALA A 107      12.954   4.473  14.765  1.00 92.30           C
ATOM   1432  O   ALA A 107      12.910   4.283  15.979  1.00 92.30           O
ATOM   1433  HA  ALA A 107      13.054   6.614  14.921  1.00 92.30           H
ATOM   1434  CB  ALA A 107      11.263   6.133  13.841  1.00 92.30           C
ATOM   1435 1HB  ALA A 107      11.154   7.150  13.465  1.00 92.30           H
ATOM   1436 2HB  ALA A 107      10.940   5.426  13.077  1.00 92.30           H
ATOM   1437 3HB  ALA A 107      10.650   6.008  14.734  1.00 92.30           H
ATOM   1438  HN  ALA A 107      13.036   6.158  12.149  1.00 92.30           H
ATOM   1439  N   ALA A 108      13.189   3.529  13.866  1.00 91.51           N
ATOM   1440  CA  ALA A 108      13.384   2.146  14.266  1.00 91.51           C
ATOM   1441  C   ALA A 108      14.789   1.983  14.850  1.00 91.51           C
ATOM   1442  O   ALA A 108      15.002   1.166  15.745  1.00 91.51           O
ATOM   1443  HA  ALA A 108      12.650   1.917  15.038  1.00 91.51           H
ATOM   1444  CB  ALA A 108      13.141   1.228  13.067  1.00 91.51           C
ATOM   1445 1HB  ALA A 108      12.121   1.361  12.708  1.00 91.51           H
ATOM   1446 2HB  ALA A 108      13.842   1.478  12.270  1.00 91.51           H
ATOM   1447 3HB  ALA A 108      13.288   0.191  13.368  1.00 91.51           H
ATOM   1448  HN  ALA A 108      13.246   3.696  12.881  1.00 91.51           H
ATOM   1449  N   ALA A 109      15.711   2.772  14.320  1.00 91.37           N
ATOM   1450  CA  ALA A 109      17.111   2.640  14.688  1.00 91.37           C
ATOM   1451  C   ALA A 109      17.301   3.109  16.132  1.00 91.37           C
ATOM   1452  O   ALA A 109      18.118   2.555  16.866  1.00 91.37           O
ATOM   1453  HA  ALA A 109      17.373   1.584  14.620  1.00 91.37           H
ATOM   1454  CB  ALA A 109      17.975   3.428  13.701  1.00 91.37           C
ATOM   1455 1HB  ALA A 109      17.825   3.037  12.695  1.00 91.37           H
ATOM   1456 2HB  ALA A 109      17.690   4.480  13.728  1.00 91.37           H
ATOM   1457 3HB  ALA A 109      19.025   3.328  13.977  1.00 91.37           H
ATOM   1458  HN  ALA A 109      15.516   3.491  13.653  1.00 91.37           H
ATOM   1459  N   ASP A 110      16.532   4.124  16.497  1.00 87.82           N
ATOM   1460  CA  ASP A 110      16.697   4.760  17.793  1.00 87.82           C
ATOM   1461  C   ASP A 110      15.328   5.188  18.325  1.00 87.82           C
ATOM   1462  O   ASP A 110      14.603   4.381  18.903  1.00 87.82           O
ATOM   1463  HA  ASP A 110      17.172   4.008  18.423  1.00 87.82           H
ATOM   1464  CB  ASP A 110      17.575   6.009  17.686  1.00 87.82           C
ATOM   1465 1HB  ASP A 110      18.544   5.742  17.266  1.00 87.82           H
ATOM   1466 2HB  ASP A 110      17.116   6.722  17.001  1.00 87.82           H
ATOM   1467  CG  ASP A 110      17.768   6.662  19.056  1.00 87.82           C
ATOM   1468  OD1 ASP A 110      17.486   5.971  20.059  1.00 87.82           O
ATOM   1469  OD2 ASP A 110      18.193   7.838  19.069  1.00 87.82           O
ATOM   1470  HN  ASP A 110      15.808   4.511  15.926  1.00 87.82           H
ATOM   1471  N   GLN A 111      15.016   6.458  18.109  1.00 87.49           N
ATOM   1472  CA  GLN A 111      13.740   6.999  18.547  1.00 87.49           C
ATOM   1473  C   GLN A 111      13.230   8.034  17.542  1.00 87.49           C
ATOM   1474  O   GLN A 111      13.971   8.467  16.661  1.00 87.49           O
ATOM   1475  HA  GLN A 111      13.060   6.148  18.580  1.00 87.49           H
ATOM   1476  CB  GLN A 111      13.854   7.605  19.947  1.00 87.49           C
ATOM   1477 1HB  GLN A 111      12.877   7.966  20.271  1.00 87.49           H
ATOM   1478 2HB  GLN A 111      14.160   6.836  20.657  1.00 87.49           H
ATOM   1479  CG  GLN A 111      14.862   8.756  19.967  1.00 87.49           C
ATOM   1480 1HG  GLN A 111      15.842   8.390  19.662  1.00 87.49           H
ATOM   1481 2HG  GLN A 111      14.565   9.516  19.244  1.00 87.49           H
ATOM   1482  CD  GLN A 111      14.955   9.379  21.361  1.00 87.49           C
ATOM   1483  OE1 GLN A 111      13.962   9.687  22.000  1.00 87.49           O
ATOM   1484  NE2 GLN A 111      16.200   9.548  21.796  1.00 87.49           N
ATOM   1485 1HE2 GLN A 111      16.972   9.274  21.222  1.00 87.49           H
ATOM   1486 2HE2 GLN A 111      16.365   9.949  22.698  1.00 87.49           H
ATOM   1487  HN  GLN A 111      15.615   7.110  17.646  1.00 87.49           H
ATOM   1488  N   TRP A 112      11.967   8.399  17.707  1.00 90.19           N
ATOM   1489  CA  TRP A 112      11.360   9.402  16.849  1.00 90.19           C
ATOM   1490  C   TRP A 112      11.941  10.765  17.231  1.00 90.19           C
ATOM   1491  O   TRP A 112      11.674  11.276  18.317  1.00 90.19           O
ATOM   1492  HA  TRP A 112      11.621   9.161  15.818  1.00 90.19           H
ATOM   1493  CB  TRP A 112       9.834   9.355  16.945  1.00 90.19           C
ATOM   1494 1HB  TRP A 112       9.500   8.334  16.762  1.00 90.19           H
ATOM   1495 2HB  TRP A 112       9.536   9.610  17.961  1.00 90.19           H
ATOM   1496  CG  TRP A 112       9.120  10.292  15.969  1.00 90.19           C
ATOM   1497  CD1 TRP A 112       8.698  11.545  16.187  1.00 90.19           C
ATOM   1498  HD1 TRP A 112       8.817  12.077  17.131  1.00 90.19           H
ATOM   1499  CD2 TRP A 112       8.759   9.998  14.603  1.00 90.19           C
ATOM   1500  NE1 TRP A 112       8.094  12.078  15.066  1.00 90.19           N
ATOM   1501  HE1 TRP A 112       7.701  12.994  14.985  1.00 90.19           H
ATOM   1502  CE2 TRP A 112       8.132  11.107  14.072  1.00 90.19           C
ATOM   1503  CE3 TRP A 112       8.956   8.833  13.840  1.00 90.19           C
ATOM   1504  HE3 TRP A 112       9.448   7.944  14.236  1.00 90.19           H
ATOM   1505  CZ2 TRP A 112       7.651  11.161  12.759  1.00 90.19           C
ATOM   1506  HZ2 TRP A 112       7.159  12.049  12.363  1.00 90.19           H
ATOM   1507  CZ3 TRP A 112       8.469   8.903  12.529  1.00 90.19           C
ATOM   1508  HZ3 TRP A 112       8.596   8.026  11.894  1.00 90.19           H
ATOM   1509  CH2 TRP A 112       7.836  10.012  11.981  1.00 90.19           C
ATOM   1510  HH2 TRP A 112       7.484   9.987  10.949  1.00 90.19           H
ATOM   1511  HN  TRP A 112      11.363   8.023  18.410  1.00 90.19           H
ATOM   1512  N   LYS A 113      12.725  11.316  16.315  1.00 91.17           N
ATOM   1513  CA  LYS A 113      13.453  12.542  16.594  1.00 91.17           C
ATOM   1514  C   LYS A 113      12.742  13.717  15.920  1.00 91.17           C
ATOM   1515  O   LYS A 113      13.186  14.859  16.025  1.00 91.17           O
ATOM   1516  HA  LYS A 113      13.431  12.698  17.672  1.00 91.17           H
ATOM   1517  CB  LYS A 113      14.921  12.397  16.188  1.00 91.17           C
ATOM   1518 1HB  LYS A 113      14.986  12.087  15.145  1.00 91.17           H
ATOM   1519 2HB  LYS A 113      15.420  13.363  16.263  1.00 91.17           H
ATOM   1520  CG  LYS A 113      15.637  11.377  17.075  1.00 91.17           C
ATOM   1521 1HG  LYS A 113      15.620  11.714  18.111  1.00 91.17           H
ATOM   1522 2HG  LYS A 113      15.107  10.425  17.040  1.00 91.17           H
ATOM   1523  CD  LYS A 113      17.085  11.177  16.622  1.00 91.17           C
ATOM   1524 1HD  LYS A 113      17.104  10.860  15.579  1.00 91.17           H
ATOM   1525 2HD  LYS A 113      17.621  12.125  16.676  1.00 91.17           H
ATOM   1526  CE  LYS A 113      17.792  10.135  17.491  1.00 91.17           C
ATOM   1527 1HE  LYS A 113      17.844  10.486  18.521  1.00 91.17           H
ATOM   1528 2HE  LYS A 113      17.218   9.209  17.498  1.00 91.17           H
ATOM   1529  NZ  LYS A 113      19.157   9.875  16.980  1.00 91.17           N
ATOM   1530 1HZ  LYS A 113      19.571   9.107  17.498  1.00 91.17           H
ATOM   1531 2HZ  LYS A 113      19.109   9.632  15.997  1.00 91.17           H
ATOM   1532 3HZ  LYS A 113      19.725  10.706  17.096  1.00 91.17           H
ATOM   1533  HN  LYS A 113      12.866  10.939  15.400  1.00 91.17           H
ATOM   1534  N   PHE A 114      11.649  13.396  15.242  1.00 92.68           N
ATOM   1535  CA  PHE A 114      11.007  14.356  14.360  1.00 92.68           C
ATOM   1536  C   PHE A 114       9.768  14.964  15.022  1.00 92.68           C
ATOM   1537  O   PHE A 114       9.308  14.476  16.053  1.00 92.68           O
ATOM   1538  HA  PHE A 114      11.732  15.144  14.156  1.00 92.68           H
ATOM   1539  CB  PHE A 114      10.577  13.592  13.106  1.00 92.68           C
ATOM   1540 1HB  PHE A 114       9.776  12.902  13.369  1.00 92.68           H
ATOM   1541 2HB  PHE A 114      10.166  14.300  12.386  1.00 92.68           H
ATOM   1542  CG  PHE A 114      11.708  12.807  12.438  1.00 92.68           C
ATOM   1543  CD1 PHE A 114      12.656  13.462  11.716  1.00 92.68           C
ATOM   1544  HD1 PHE A 114      12.611  14.546  11.613  1.00 92.68           H
ATOM   1545  CD2 PHE A 114      11.764  11.454  12.566  1.00 92.68           C
ATOM   1546  HD2 PHE A 114      11.004  10.929  13.145  1.00 92.68           H
ATOM   1547  CE1 PHE A 114      13.706  12.733  11.096  1.00 92.68           C
ATOM   1548  HE1 PHE A 114      14.466  13.257  10.517  1.00 92.68           H
ATOM   1549  CE2 PHE A 114      12.813  10.725  11.946  1.00 92.68           C
ATOM   1550  HE2 PHE A 114      12.858   9.641  12.049  1.00 92.68           H
ATOM   1551  CZ  PHE A 114      13.762  11.380  11.224  1.00 92.68           C
ATOM   1552  HZ  PHE A 114      14.567  10.820  10.749  1.00 92.68           H
ATOM   1553  HN  PHE A 114      11.205  12.501  15.288  1.00 92.68           H
ATOM   1554  N   GLN A 115       9.264  16.020  14.401  1.00 93.43           N
ATOM   1555  CA  GLN A 115       8.117  16.729  14.942  1.00 93.43           C
ATOM   1556  C   GLN A 115       6.844  15.901  14.754  1.00 93.43           C
ATOM   1557  O   GLN A 115       6.824  14.959  13.963  1.00 93.43           O
ATOM   1558  HA  GLN A 115       8.326  16.850  16.005  1.00 93.43           H
ATOM   1559  CB  GLN A 115       7.972  18.110  14.299  1.00 93.43           C
ATOM   1560 1HB  GLN A 115       7.963  18.011  13.214  1.00 93.43           H
ATOM   1561 2HB  GLN A 115       7.018  18.551  14.587  1.00 93.43           H
ATOM   1562  CG  GLN A 115       9.116  19.034  14.723  1.00 93.43           C
ATOM   1563 1HG  GLN A 115      10.072  18.563  14.494  1.00 93.43           H
ATOM   1564 2HG  GLN A 115       9.071  19.960  14.149  1.00 93.43           H
ATOM   1565  CD  GLN A 115       9.041  19.350  16.218  1.00 93.43           C
ATOM   1566  OE1 GLN A 115       8.003  19.241  16.850  1.00 93.43           O
ATOM   1567  NE2 GLN A 115      10.196  19.746  16.746  1.00 93.43           N
ATOM   1568 1HE2 GLN A 115      11.011  19.814  16.171  1.00 93.43           H
ATOM   1569 2HE2 GLN A 115      10.249  19.975  17.717  1.00 93.43           H
ATOM   1570  HN  GLN A 115       9.625  16.392  13.546  1.00 93.43           H
ATOM   1571  N   THR A 116       5.813  16.283  15.493  1.00 93.80           N
ATOM   1572  CA  THR A 116       4.563  15.542  15.473  1.00 93.80           C
ATOM   1573  C   THR A 116       3.967  15.539  14.065  1.00 93.80           C
ATOM   1574  O   THR A 116       3.373  14.549  13.640  1.00 93.80           O
ATOM   1575  HA  THR A 116       4.774  14.505  15.733  1.00 93.80           H
ATOM   1576  CB  THR A 116       3.635  16.154  16.525  1.00 93.80           C
ATOM   1577  HB  THR A 116       3.290  17.139  16.213  1.00 93.80           H
ATOM   1578  OG1 THR A 116       4.402  16.122  17.726  1.00 93.80           O
ATOM   1579  HG1 THR A 116       3.997  16.733  18.406  1.00 93.80           H
ATOM   1580  CG2 THR A 116       2.428  15.263  16.829  1.00 93.80           C
ATOM   1581 1HG2 THR A 116       2.773  14.300  17.206  1.00 93.80           H
ATOM   1582 2HG2 THR A 116       1.850  15.112  15.918  1.00 93.80           H
ATOM   1583 3HG2 THR A 116       1.803  15.744  17.581  1.00 93.80           H
ATOM   1584  HN  THR A 116       5.822  17.081  16.096  1.00 93.80           H
ATOM   1585  N   PHE A 117       4.145  16.659  13.379  1.00 94.72           N
ATOM   1586  CA  PHE A 117       3.631  16.798  12.027  1.00 94.72           C
ATOM   1587  C   PHE A 117       4.107  15.647  11.138  1.00 94.72           C
ATOM   1588  O   PHE A 117       3.316  15.056  10.404  1.00 94.72           O
ATOM   1589  HA  PHE A 117       2.543  16.779  12.091  1.00 94.72           H
ATOM   1590  CB  PHE A 117       4.180  18.114  11.473  1.00 94.72           C
ATOM   1591 1HB  PHE A 117       3.790  18.939  12.070  1.00 94.72           H
ATOM   1592 2HB  PHE A 117       5.264  18.122  11.589  1.00 94.72           H
ATOM   1593  CG  PHE A 117       3.837  18.362  10.002  1.00 94.72           C
ATOM   1594  CD1 PHE A 117       4.789  18.195   9.045  1.00 94.72           C
ATOM   1595  HD1 PHE A 117       5.796  17.885   9.326  1.00 94.72           H
ATOM   1596  CD2 PHE A 117       2.581  18.749   9.653  1.00 94.72           C
ATOM   1597  HD2 PHE A 117       1.819  18.882  10.420  1.00 94.72           H
ATOM   1598  CE1 PHE A 117       4.471  18.425   7.680  1.00 94.72           C
ATOM   1599  HE1 PHE A 117       5.234  18.292   6.913  1.00 94.72           H
ATOM   1600  CE2 PHE A 117       2.263  18.978   8.288  1.00 94.72           C
ATOM   1601  HE2 PHE A 117       1.257  19.288   8.007  1.00 94.72           H
ATOM   1602  CZ  PHE A 117       3.215  18.812   7.331  1.00 94.72           C
ATOM   1603  HZ  PHE A 117       2.971  18.988   6.283  1.00 94.72           H
ATOM   1604  HN  PHE A 117       4.630  17.459  13.731  1.00 94.72           H
ATOM   1605  N   MET A 118       5.398  15.363  11.233  1.00 94.28           N
ATOM   1606  CA  MET A 118       5.998  14.324  10.414  1.00 94.28           C
ATOM   1607  C   MET A 118       5.416  12.951  10.756  1.00 94.28           C
ATOM   1608  O   MET A 118       5.273  12.097   9.882  1.00 94.28           O
ATOM   1609  HA  MET A 118       5.752  14.583   9.384  1.00 94.28           H
ATOM   1610  CB  MET A 118       7.511  14.307  10.637  1.00 94.28           C
ATOM   1611 1HB  MET A 118       7.901  15.324  10.589  1.00 94.28           H
ATOM   1612 2HB  MET A 118       7.731  13.928  11.635  1.00 94.28           H
ATOM   1613  CG  MET A 118       8.211  13.438   9.589  1.00 94.28           C
ATOM   1614 1HG  MET A 118       9.282  13.408   9.787  1.00 94.28           H
ATOM   1615 2HG  MET A 118       7.846  12.413   9.653  1.00 94.28           H
ATOM   1616  SD  MET A 118       7.911  14.091   7.955  1.00 94.28           S
ATOM   1617  CE  MET A 118       8.885  15.585   8.035  1.00 94.28           C
ATOM   1618 1HE  MET A 118       8.514  16.218   8.840  1.00 94.28           H
ATOM   1619 2HE  MET A 118       9.928  15.328   8.225  1.00 94.28           H
ATOM   1620 3HE  MET A 118       8.810  16.119   7.088  1.00 94.28           H
ATOM   1621  HN  MET A 118       6.029  15.828  11.855  1.00 94.28           H
ATOM   1622  N   CYS A 119       5.096  12.780  12.031  1.00 93.46           N
ATOM   1623  CA  CYS A 119       4.536  11.525  12.500  1.00 93.46           C
ATOM   1624  C   CYS A 119       3.190  11.310  11.805  1.00 93.46           C
ATOM   1625  O   CYS A 119       2.896  10.209  11.342  1.00 93.46           O
ATOM   1626  HA  CYS A 119       5.244  10.743  12.224  1.00 93.46           H
ATOM   1627  CB  CYS A 119       4.401  11.500  14.024  1.00 93.46           C
ATOM   1628 1HB  CYS A 119       5.388  11.528  14.485  1.00 93.46           H
ATOM   1629 2HB  CYS A 119       3.865  12.387  14.364  1.00 93.46           H
ATOM   1630  SG  CYS A 119       3.509   9.991  14.549  1.00 93.46           S
ATOM   1631  HN  CYS A 119       5.215  13.480  12.735  1.00 93.46           H
ATOM   1632  N   LYS A 120       2.409  12.379  11.754  1.00 94.37           N
ATOM   1633  CA  LYS A 120       1.087  12.311  11.154  1.00 94.37           C
ATOM   1634  C   LYS A 120       1.217  11.891   9.689  1.00 94.37           C
ATOM   1635  O   LYS A 120       0.496  11.008   9.226  1.00 94.37           O
ATOM   1636  HA  LYS A 120       0.526  11.542  11.685  1.00 94.37           H
ATOM   1637  CB  LYS A 120       0.342  13.633  11.351  1.00 94.37           C
ATOM   1638 1HB  LYS A 120       0.964  14.461  11.011  1.00 94.37           H
ATOM   1639 2HB  LYS A 120      -0.560  13.641  10.739  1.00 94.37           H
ATOM   1640  CG  LYS A 120      -0.031  13.839  12.821  1.00 94.37           C
ATOM   1641 1HG  LYS A 120      -0.618  12.991  13.173  1.00 94.37           H
ATOM   1642 2HG  LYS A 120       0.874  13.873  13.428  1.00 94.37           H
ATOM   1643  CD  LYS A 120      -0.828  15.131  13.009  1.00 94.37           C
ATOM   1644 1HD  LYS A 120      -0.196  15.989  12.780  1.00 94.37           H
ATOM   1645 2HD  LYS A 120      -1.662  15.154  12.307  1.00 94.37           H
ATOM   1646  CE  LYS A 120      -1.356  15.247  14.440  1.00 94.37           C
ATOM   1647 1HE  LYS A 120      -1.544  14.253  14.846  1.00 94.37           H
ATOM   1648 2HE  LYS A 120      -0.602  15.712  15.075  1.00 94.37           H
ATOM   1649  NZ  LYS A 120      -2.601  16.046  14.471  1.00 94.37           N
ATOM   1650 1HZ  LYS A 120      -2.920  16.138  15.429  1.00 94.37           H
ATOM   1651 2HZ  LYS A 120      -2.421  16.966  14.084  1.00 94.37           H
ATOM   1652 3HZ  LYS A 120      -3.314  15.581  13.920  1.00 94.37           H
ATOM   1653  HN  LYS A 120       2.665  13.276  12.112  1.00 94.37           H
ATOM   1654  N   VAL A 121       2.141  12.544   8.999  1.00 94.23           N
ATOM   1655  CA  VAL A 121       2.317  12.310   7.576  1.00 94.23           C
ATOM   1656  C   VAL A 121       2.762  10.863   7.352  1.00 94.23           C
ATOM   1657  O   VAL A 121       2.174  10.147   6.544  1.00 94.23           O
ATOM   1658  HA  VAL A 121       1.349  12.457   7.096  1.00 94.23           H
ATOM   1659  CB  VAL A 121       3.294  13.333   6.994  1.00 94.23           C
ATOM   1660  HB  VAL A 121       4.202  13.310   7.598  1.00 94.23           H
ATOM   1661  CG1 VAL A 121       3.676  12.971   5.557  1.00 94.23           C
ATOM   1662 1HG1 VAL A 121       4.149  11.989   5.544  1.00 94.23           H
ATOM   1663 2HG1 VAL A 121       2.780  12.952   4.937  1.00 94.23           H
ATOM   1664 3HG1 VAL A 121       4.372  13.714   5.168  1.00 94.23           H
ATOM   1665  CG2 VAL A 121       2.716  14.747   7.068  1.00 94.23           C
ATOM   1666 1HG2 VAL A 121       1.787  14.790   6.500  1.00 94.23           H
ATOM   1667 2HG2 VAL A 121       2.518  15.005   8.108  1.00 94.23           H
ATOM   1668 3HG2 VAL A 121       3.431  15.455   6.648  1.00 94.23           H
ATOM   1669  HN  VAL A 121       2.762  13.220   9.396  1.00 94.23           H
ATOM   1670  N   VAL A 122       3.798  10.477   8.083  1.00 93.00           N
ATOM   1671  CA  VAL A 122       4.482   9.224   7.809  1.00 93.00           C
ATOM   1672  C   VAL A 122       3.521   8.059   8.054  1.00 93.00           C
ATOM   1673  O   VAL A 122       3.573   7.049   7.354  1.00 93.00           O
ATOM   1674  HA  VAL A 122       4.767   9.229   6.757  1.00 93.00           H
ATOM   1675  CB  VAL A 122       5.759   9.132   8.646  1.00 93.00           C
ATOM   1676  HB  VAL A 122       5.499   9.353   9.681  1.00 93.00           H
ATOM   1677  CG1 VAL A 122       6.343   7.718   8.600  1.00 93.00           C
ATOM   1678 1HG1 VAL A 122       5.613   7.011   8.996  1.00 93.00           H
ATOM   1679 2HG1 VAL A 122       6.581   7.456   7.569  1.00 93.00           H
ATOM   1680 3HG1 VAL A 122       7.250   7.680   9.203  1.00 93.00           H
ATOM   1681  CG2 VAL A 122       6.790  10.165   8.189  1.00 93.00           C
ATOM   1682 1HG2 VAL A 122       7.044   9.988   7.143  1.00 93.00           H
ATOM   1683 2HG2 VAL A 122       6.374  11.167   8.297  1.00 93.00           H
ATOM   1684 3HG2 VAL A 122       7.688  10.077   8.800  1.00 93.00           H
ATOM   1685  HN  VAL A 122       4.169  11.002   8.849  1.00 93.00           H
ATOM   1686  N   ASN A 123       2.665   8.239   9.049  1.00 91.52           N
ATOM   1687  CA  ASN A 123       1.707   7.207   9.408  1.00 91.52           C
ATOM   1688  C   ASN A 123       0.638   7.110   8.317  1.00 91.52           C
ATOM   1689  O   ASN A 123       0.182   6.017   7.985  1.00 91.52           O
ATOM   1690  HA  ASN A 123       2.292   6.292   9.500  1.00 91.52           H
ATOM   1691  CB  ASN A 123       1.007   7.540  10.727  1.00 91.52           C
ATOM   1692 1HB  ASN A 123       0.949   8.621  10.850  1.00 91.52           H
ATOM   1693 2HB  ASN A 123      -0.016   7.166  10.704  1.00 91.52           H
ATOM   1694  CG  ASN A 123       1.754   6.925  11.913  1.00 91.52           C
ATOM   1695  OD1 ASN A 123       2.535   5.998  11.775  1.00 91.52           O
ATOM   1696  ND2 ASN A 123       1.471   7.492  13.083  1.00 91.52           N
ATOM   1697 1HD2 ASN A 123       0.820   8.250  13.126  1.00 91.52           H
ATOM   1698 2HD2 ASN A 123       1.909   7.160  13.918  1.00 91.52           H
ATOM   1699  HN  ASN A 123       2.621   9.069   9.606  1.00 91.52           H
ATOM   1700  N   SER A 124       0.268   8.269   7.791  1.00 93.72           N
ATOM   1701  CA  SER A 124      -0.861   8.350   6.879  1.00 93.72           C
ATOM   1702  C   SER A 124      -0.426   7.943   5.470  1.00 93.72           C
ATOM   1703  O   SER A 124      -1.229   7.430   4.693  1.00 93.72           O
ATOM   1704  HA  SER A 124      -1.598   7.649   7.270  1.00 93.72           H
ATOM   1705  CB  SER A 124      -1.456   9.759   6.865  1.00 93.72           C
ATOM   1706 1HB  SER A 124      -2.226   9.820   6.095  1.00 93.72           H
ATOM   1707 2HB  SER A 124      -1.945   9.956   7.819  1.00 93.72           H
ATOM   1708  OG  SER A 124      -0.466  10.755   6.625  1.00 93.72           O
ATOM   1709  HG  SER A 124      -0.262  11.246   7.472  1.00 93.72           H
ATOM   1710  HN  SER A 124       0.724   9.139   7.977  1.00 93.72           H
ATOM   1711  N   MET A 125       0.844   8.188   5.183  1.00 94.50           N
ATOM   1712  CA  MET A 125       1.338   8.080   3.821  1.00 94.50           C
ATOM   1713  C   MET A 125       1.153   6.660   3.282  1.00 94.50           C
ATOM   1714  O   MET A 125       0.793   6.476   2.120  1.00 94.50           O
ATOM   1715  HA  MET A 125       0.741   8.779   3.236  1.00 94.50           H
ATOM   1716  CB  MET A 125       2.822   8.450   3.785  1.00 94.50           C
ATOM   1717 1HB  MET A 125       3.337   7.984   4.625  1.00 94.50           H
ATOM   1718 2HB  MET A 125       3.277   8.058   2.875  1.00 94.50           H
ATOM   1719  CG  MET A 125       3.010   9.968   3.843  1.00 94.50           C
ATOM   1720 1HG  MET A 125       2.364  10.394   4.610  1.00 94.50           H
ATOM   1721 2HG  MET A 125       4.037  10.205   4.123  1.00 94.50           H
ATOM   1722  SD  MET A 125       2.630  10.691   2.256  1.00 94.50           S
ATOM   1723  CE  MET A 125       1.682  12.109   2.781  1.00 94.50           C
ATOM   1724 1HE  MET A 125       0.806  11.776   3.337  1.00 94.50           H
ATOM   1725 2HE  MET A 125       2.299  12.742   3.419  1.00 94.50           H
ATOM   1726 3HE  MET A 125       1.363  12.677   1.907  1.00 94.50           H
ATOM   1727  HN  MET A 125       1.529   8.456   5.861  1.00 94.50           H
ATOM   1728  N   TYR A 126       1.407   5.693   4.151  1.00 89.52           N
ATOM   1729  CA  TYR A 126       1.291   4.296   3.771  1.00 89.52           C
ATOM   1730  C   TYR A 126      -0.143   3.956   3.361  1.00 89.52           C
ATOM   1731  O   TYR A 126      -0.365   3.340   2.320  1.00 89.52           O
ATOM   1732  HA  TYR A 126       1.954   4.121   2.924  1.00 89.52           H
ATOM   1733  CB  TYR A 126       1.657   3.488   5.018  1.00 89.52           C
ATOM   1734 1HB  TYR A 126       2.705   3.664   5.258  1.00 89.52           H
ATOM   1735 2HB  TYR A 126       1.071   3.855   5.861  1.00 89.52           H
ATOM   1736  CG  TYR A 126       1.428   1.982   4.873  1.00 89.52           C
ATOM   1737  CD1 TYR A 126       0.572   1.328   5.736  1.00 89.52           C
ATOM   1738  HD1 TYR A 126       0.059   1.885   6.521  1.00 89.52           H
ATOM   1739  CD2 TYR A 126       2.077   1.278   3.880  1.00 89.52           C
ATOM   1740  HD2 TYR A 126       2.753   1.794   3.198  1.00 89.52           H
ATOM   1741  CE1 TYR A 126       0.356  -0.089   5.600  1.00 89.52           C
ATOM   1742  HE1 TYR A 126      -0.317  -0.618   6.275  1.00 89.52           H
ATOM   1743  CE2 TYR A 126       1.862  -0.139   3.744  1.00 89.52           C
ATOM   1744  HE2 TYR A 126       2.368  -0.708   2.964  1.00 89.52           H
ATOM   1745  CZ  TYR A 126       1.012  -0.753   4.610  1.00 89.52           C
ATOM   1746  OH  TYR A 126       0.808  -2.091   4.482  1.00 89.52           O
ATOM   1747  HH  TYR A 126       0.841  -2.351   3.517  1.00 89.52           H
ATOM   1748  HN  TYR A 126       1.687   5.852   5.098  1.00 89.52           H
ATOM   1749  N   LYS A 127      -1.080   4.373   4.200  1.00 90.40           N
ATOM   1750  CA  LYS A 127      -2.476   4.029   3.995  1.00 90.40           C
ATOM   1751  C   LYS A 127      -2.963   4.650   2.684  1.00 90.40           C
ATOM   1752  O   LYS A 127      -3.760   4.048   1.966  1.00 90.40           O
ATOM   1753  HA  LYS A 127      -2.536   2.944   3.906  1.00 90.40           H
ATOM   1754  CB  LYS A 127      -3.312   4.429   5.212  1.00 90.40           C
ATOM   1755 1HB  LYS A 127      -3.051   5.442   5.520  1.00 90.40           H
ATOM   1756 2HB  LYS A 127      -4.368   4.440   4.945  1.00 90.40           H
ATOM   1757  CG  LYS A 127      -3.084   3.462   6.376  1.00 90.40           C
ATOM   1758 1HG  LYS A 127      -2.018   3.394   6.593  1.00 90.40           H
ATOM   1759 2HG  LYS A 127      -3.568   3.847   7.274  1.00 90.40           H
ATOM   1760  CD  LYS A 127      -3.634   2.072   6.049  1.00 90.40           C
ATOM   1761 1HD  LYS A 127      -4.661   2.158   5.696  1.00 90.40           H
ATOM   1762 2HD  LYS A 127      -3.054   1.629   5.240  1.00 90.40           H
ATOM   1763  CE  LYS A 127      -3.585   1.161   7.277  1.00 90.40           C
ATOM   1764 1HE  LYS A 127      -2.558   1.073   7.632  1.00 90.40           H
ATOM   1765 2HE  LYS A 127      -4.166   1.602   8.088  1.00 90.40           H
ATOM   1766  NZ  LYS A 127      -4.120  -0.179   6.949  1.00 90.40           N
ATOM   1767 1HZ  LYS A 127      -4.108  -0.760   7.781  1.00 90.40           H
ATOM   1768 2HZ  LYS A 127      -5.072  -0.091   6.612  1.00 90.40           H
ATOM   1769 3HZ  LYS A 127      -3.545  -0.606   6.231  1.00 90.40           H
ATOM   1770  HN  LYS A 127      -0.897   4.935   5.007  1.00 90.40           H
ATOM   1771  N   MET A 128      -2.462   5.846   2.412  1.00 94.06           N
ATOM   1772  CA  MET A 128      -2.816   6.544   1.187  1.00 94.06           C
ATOM   1773  C   MET A 128      -2.317   5.782  -0.042  1.00 94.06           C
ATOM   1774  O   MET A 128      -3.042   5.642  -1.026  1.00 94.06           O
ATOM   1775  HA  MET A 128      -3.905   6.588   1.179  1.00 94.06           H
ATOM   1776  CB  MET A 128      -2.202   7.946   1.203  1.00 94.06           C
ATOM   1777 1HB  MET A 128      -2.490   8.462   2.119  1.00 94.06           H
ATOM   1778 2HB  MET A 128      -1.115   7.870   1.208  1.00 94.06           H
ATOM   1779  CG  MET A 128      -2.658   8.757  -0.011  1.00 94.06           C
ATOM   1780 1HG  MET A 128      -2.334   8.266  -0.929  1.00 94.06           H
ATOM   1781 2HG  MET A 128      -3.747   8.803  -0.041  1.00 94.06           H
ATOM   1782  SD  MET A 128      -1.982  10.407   0.068  1.00 94.06           S
ATOM   1783  CE  MET A 128      -0.247  10.023   0.240  1.00 94.06           C
ATOM   1784 1HE  MET A 128      -0.092   9.437   1.146  1.00 94.06           H
ATOM   1785 2HE  MET A 128       0.086   9.449  -0.625  1.00 94.06           H
ATOM   1786 3HE  MET A 128       0.326  10.948   0.304  1.00 94.06           H
ATOM   1787  HN  MET A 128      -1.828   6.336   3.009  1.00 94.06           H
ATOM   1788  N   ASN A 129      -1.083   5.310   0.055  1.00 94.00           N
ATOM   1789  CA  ASN A 129      -0.495   4.526  -1.019  1.00 94.00           C
ATOM   1790  C   ASN A 129      -1.333   3.266  -1.242  1.00 94.00           C
ATOM   1791  O   ASN A 129      -1.706   2.956  -2.372  1.00 94.00           O
ATOM   1792  HA  ASN A 129      -0.494   5.185  -1.887  1.00 94.00           H
ATOM   1793  CB  ASN A 129       0.929   4.091  -0.667  1.00 94.00           C
ATOM   1794 1HB  ASN A 129       1.584   4.962  -0.646  1.00 94.00           H
ATOM   1795 2HB  ASN A 129       0.944   3.657   0.333  1.00 94.00           H
ATOM   1796  CG  ASN A 129       1.457   3.073  -1.680  1.00 94.00           C
ATOM   1797  OD1 ASN A 129       1.283   1.873  -1.541  1.00 94.00           O
ATOM   1798  ND2 ASN A 129       2.110   3.617  -2.703  1.00 94.00           N
ATOM   1799 1HD2 ASN A 129       2.217   4.609  -2.757  1.00 94.00           H
ATOM   1800 2HD2 ASN A 129       2.493   3.033  -3.419  1.00 94.00           H
ATOM   1801  HN  ASN A 129      -0.489   5.454   0.847  1.00 94.00           H
ATOM   1802  N   PHE A 130      -1.604   2.572  -0.146  1.00 90.63           N
ATOM   1803  CA  PHE A 130      -2.284   1.290  -0.221  1.00 90.63           C
ATOM   1804  C   PHE A 130      -3.604   1.413  -0.984  1.00 90.63           C
ATOM   1805  O   PHE A 130      -3.833   0.694  -1.955  1.00 90.63           O
ATOM   1806  HA  PHE A 130      -1.623   0.604  -0.751  1.00 90.63           H
ATOM   1807  CB  PHE A 130      -2.578   0.855   1.216  1.00 90.63           C
ATOM   1808 1HB  PHE A 130      -1.634   0.733   1.748  1.00 90.63           H
ATOM   1809 2HB  PHE A 130      -3.128   1.649   1.720  1.00 90.63           H
ATOM   1810  CG  PHE A 130      -3.377  -0.445   1.321  1.00 90.63           C
ATOM   1811  CD1 PHE A 130      -4.726  -0.402   1.491  1.00 90.63           C
ATOM   1812  HD1 PHE A 130      -5.237   0.558   1.551  1.00 90.63           H
ATOM   1813  CD2 PHE A 130      -2.739  -1.644   1.246  1.00 90.63           C
ATOM   1814  HD2 PHE A 130      -1.658  -1.679   1.111  1.00 90.63           H
ATOM   1815  CE1 PHE A 130      -5.468  -1.609   1.588  1.00 90.63           C
ATOM   1816  HE1 PHE A 130      -6.549  -1.575   1.724  1.00 90.63           H
ATOM   1817  CE2 PHE A 130      -3.481  -2.851   1.344  1.00 90.63           C
ATOM   1818  HE2 PHE A 130      -2.970  -3.812   1.284  1.00 90.63           H
ATOM   1819  CZ  PHE A 130      -4.830  -2.808   1.513  1.00 90.63           C
ATOM   1820  HZ  PHE A 130      -5.400  -3.734   1.588  1.00 90.63           H
ATOM   1821  HN  PHE A 130      -1.368   2.872   0.778  1.00 90.63           H
ATOM   1822  N   TYR A 131      -4.438   2.330  -0.516  1.00 91.86           N
ATOM   1823  CA  TYR A 131      -5.775   2.476  -1.066  1.00 91.86           C
ATOM   1824  C   TYR A 131      -5.721   2.913  -2.531  1.00 91.86           C
ATOM   1825  O   TYR A 131      -6.466   2.398  -3.364  1.00 91.86           O
ATOM   1826  HA  TYR A 131      -6.273   1.508  -1.001  1.00 91.86           H
ATOM   1827  CB  TYR A 131      -6.452   3.574  -0.243  1.00 91.86           C
ATOM   1828 1HB  TYR A 131      -5.837   4.473  -0.281  1.00 91.86           H
ATOM   1829 2HB  TYR A 131      -7.408   3.823  -0.704  1.00 91.86           H
ATOM   1830  CG  TYR A 131      -6.691   3.198   1.221  1.00 91.86           C
ATOM   1831  CD1 TYR A 131      -7.109   1.924   1.546  1.00 91.86           C
ATOM   1832  HD1 TYR A 131      -7.270   1.186   0.760  1.00 91.86           H
ATOM   1833  CD2 TYR A 131      -6.488   4.133   2.215  1.00 91.86           C
ATOM   1834  HD2 TYR A 131      -6.157   5.139   1.958  1.00 91.86           H
ATOM   1835  CE1 TYR A 131      -7.334   1.570   2.924  1.00 91.86           C
ATOM   1836  HE1 TYR A 131      -7.665   0.567   3.194  1.00 91.86           H
ATOM   1837  CE2 TYR A 131      -6.712   3.779   3.593  1.00 91.86           C
ATOM   1838  HE2 TYR A 131      -6.556   4.508   4.388  1.00 91.86           H
ATOM   1839  CZ  TYR A 131      -7.125   2.515   3.879  1.00 91.86           C
ATOM   1840  OH  TYR A 131      -7.337   2.180   5.180  1.00 91.86           O
ATOM   1841  HH  TYR A 131      -7.288   2.997   5.755  1.00 91.86           H
ATOM   1842  HN  TYR A 131      -4.214   2.964   0.224  1.00 91.86           H
ATOM   1843  N   SER A 132      -4.832   3.857  -2.801  1.00 92.58           N
ATOM   1844  CA  SER A 132      -4.703   4.403  -4.142  1.00 92.58           C
ATOM   1845  C   SER A 132      -4.231   3.313  -5.106  1.00 92.58           C
ATOM   1846  O   SER A 132      -4.723   3.217  -6.229  1.00 92.58           O
ATOM   1847  HA  SER A 132      -5.702   4.745  -4.411  1.00 92.58           H
ATOM   1848  CB  SER A 132      -3.735   5.587  -4.164  1.00 92.58           C
ATOM   1849 1HB  SER A 132      -3.611   5.935  -5.189  1.00 92.58           H
ATOM   1850 2HB  SER A 132      -4.162   6.415  -3.597  1.00 92.58           H
ATOM   1851  OG  SER A 132      -2.463   5.247  -3.621  1.00 92.58           O
ATOM   1852  HG  SER A 132      -2.358   5.654  -2.713  1.00 92.58           H
ATOM   1853  HN  SER A 132      -4.208   4.248  -2.124  1.00 92.58           H
ATOM   1854  N   CYS A 133      -3.281   2.519  -4.633  1.00 88.85           N
ATOM   1855  CA  CYS A 133      -2.732   1.445  -5.442  1.00 88.85           C
ATOM   1856  C   CYS A 133      -3.867   0.484  -5.800  1.00 88.85           C
ATOM   1857  O   CYS A 133      -4.032   0.119  -6.963  1.00 88.85           O
ATOM   1858  HA  CYS A 133      -2.319   1.908  -6.338  1.00 88.85           H
ATOM   1859  CB  CYS A 133      -1.583   0.730  -4.728  1.00 88.85           C
ATOM   1860 1HB  CYS A 133      -1.853   0.536  -3.690  1.00 88.85           H
ATOM   1861 2HB  CYS A 133      -1.400  -0.238  -5.195  1.00 88.85           H
ATOM   1862  SG  CYS A 133      -0.068   1.754  -4.798  1.00 88.85           S
ATOM   1863  HG  CYS A 133      -0.456   2.639  -3.884  1.00 88.85           H
ATOM   1864  HN  CYS A 133      -2.890   2.601  -3.716  1.00 88.85           H
ATOM   1865  N   VAL A 134      -4.621   0.103  -4.779  1.00 88.45           N
ATOM   1866  CA  VAL A 134      -5.693  -0.861  -4.960  1.00 88.45           C
ATOM   1867  C   VAL A 134      -6.634  -0.370  -6.062  1.00 88.45           C
ATOM   1868  O   VAL A 134      -6.969  -1.120  -6.978  1.00 88.45           O
ATOM   1869  HA  VAL A 134      -5.241  -1.801  -5.278  1.00 88.45           H
ATOM   1870  CB  VAL A 134      -6.408  -1.105  -3.629  1.00 88.45           C
ATOM   1871  HB  VAL A 134      -6.682  -0.135  -3.213  1.00 88.45           H
ATOM   1872  CG1 VAL A 134      -7.693  -1.908  -3.836  1.00 88.45           C
ATOM   1873 1HG1 VAL A 134      -8.363  -1.358  -4.496  1.00 88.45           H
ATOM   1874 2HG1 VAL A 134      -7.451  -2.872  -4.284  1.00 88.45           H
ATOM   1875 3HG1 VAL A 134      -8.181  -2.067  -2.874  1.00 88.45           H
ATOM   1876  CG2 VAL A 134      -5.481  -1.800  -2.629  1.00 88.45           C
ATOM   1877 1HG2 VAL A 134      -5.162  -2.760  -3.035  1.00 88.45           H
ATOM   1878 2HG2 VAL A 134      -4.608  -1.174  -2.447  1.00 88.45           H
ATOM   1879 3HG2 VAL A 134      -6.014  -1.961  -1.692  1.00 88.45           H
ATOM   1880  HN  VAL A 134      -4.509   0.440  -3.845  1.00 88.45           H
ATOM   1881  N   LEU A 135      -7.035   0.887  -5.938  1.00 90.99           N
ATOM   1882  CA  LEU A 135      -8.042   1.443  -6.825  1.00 90.99           C
ATOM   1883  C   LEU A 135      -7.467   1.547  -8.240  1.00 90.99           C
ATOM   1884  O   LEU A 135      -8.169   1.298  -9.218  1.00 90.99           O
ATOM   1885  HA  LEU A 135      -8.881   0.747  -6.844  1.00 90.99           H
ATOM   1886  CB  LEU A 135      -8.567   2.771  -6.275  1.00 90.99           C
ATOM   1887 1HB  LEU A 135      -7.720   3.443  -6.135  1.00 90.99           H
ATOM   1888 2HB  LEU A 135      -9.212   3.223  -7.029  1.00 90.99           H
ATOM   1889  CG  LEU A 135      -9.343   2.691  -4.960  1.00 90.99           C
ATOM   1890  HG  LEU A 135      -8.736   2.146  -4.237  1.00 90.99           H
ATOM   1891  CD1 LEU A 135      -9.588   4.087  -4.383  1.00 90.99           C
ATOM   1892 1HD1 LEU A 135      -8.632   4.576  -4.195  1.00 90.99           H
ATOM   1893 2HD1 LEU A 135     -10.165   4.678  -5.094  1.00 90.99           H
ATOM   1894 3HD1 LEU A 135     -10.142   4.002  -3.448  1.00 90.99           H
ATOM   1895  CD2 LEU A 135     -10.646   1.908  -5.138  1.00 90.99           C
ATOM   1896 1HD2 LEU A 135     -11.269   2.404  -5.883  1.00 90.99           H
ATOM   1897 2HD2 LEU A 135     -10.418   0.896  -5.471  1.00 90.99           H
ATOM   1898 3HD2 LEU A 135     -11.178   1.867  -4.188  1.00 90.99           H
ATOM   1899  HN  LEU A 135      -6.684   1.520  -5.247  1.00 90.99           H
ATOM   1900  N   LEU A 136      -6.196   1.915  -8.302  1.00 91.57           N
ATOM   1901  CA  LEU A 136      -5.535   2.110  -9.581  1.00 91.57           C
ATOM   1902  C   LEU A 136      -5.447   0.770 -10.314  1.00 91.57           C
ATOM   1903  O   LEU A 136      -5.683   0.701 -11.519  1.00 91.57           O
ATOM   1904  HA  LEU A 136      -6.156   2.786 -10.170  1.00 91.57           H
ATOM   1905  CB  LEU A 136      -4.181   2.794  -9.385  1.00 91.57           C
ATOM   1906 1HB  LEU A 136      -3.659   2.297  -8.568  1.00 91.57           H
ATOM   1907 2HB  LEU A 136      -3.584   2.639 -10.285  1.00 91.57           H
ATOM   1908  CG  LEU A 136      -4.223   4.294  -9.088  1.00 91.57           C
ATOM   1909  HG  LEU A 136      -4.947   4.464  -8.291  1.00 91.57           H
ATOM   1910  CD1 LEU A 136      -2.868   4.792  -8.581  1.00 91.57           C
ATOM   1911 1HD1 LEU A 136      -2.606   4.262  -7.666  1.00 91.57           H
ATOM   1912 2HD1 LEU A 136      -2.107   4.607  -9.339  1.00 91.57           H
ATOM   1913 3HD1 LEU A 136      -2.927   5.861  -8.378  1.00 91.57           H
ATOM   1914  CD2 LEU A 136      -4.703   5.082 -10.309  1.00 91.57           C
ATOM   1915 1HD2 LEU A 136      -4.022   4.910 -11.143  1.00 91.57           H
ATOM   1916 2HD2 LEU A 136      -5.705   4.751 -10.584  1.00 91.57           H
ATOM   1917 3HD2 LEU A 136      -4.724   6.145 -10.070  1.00 91.57           H
ATOM   1918  HN  LEU A 136      -5.621   2.079  -7.500  1.00 91.57           H
ATOM   1919  N   ILE A 137      -5.107  -0.262  -9.556  1.00 86.89           N
ATOM   1920  CA  ILE A 137      -4.965  -1.592 -10.123  1.00 86.89           C
ATOM   1921  C   ILE A 137      -6.302  -2.031 -10.724  1.00 86.89           C
ATOM   1922  O   ILE A 137      -6.338  -2.625 -11.800  1.00 86.89           O
ATOM   1923  HA  ILE A 137      -4.230  -1.529 -10.925  1.00 86.89           H
ATOM   1924  CB  ILE A 137      -4.413  -2.564  -9.078  1.00 86.89           C
ATOM   1925  HB  ILE A 137      -4.952  -2.404  -8.144  1.00 86.89           H
ATOM   1926  CG1 ILE A 137      -2.934  -2.287  -8.799  1.00 86.89           C
ATOM   1927 1HG1 ILE A 137      -2.339  -2.558  -9.671  1.00 86.89           H
ATOM   1928 2HG1 ILE A 137      -2.786  -1.220  -8.631  1.00 86.89           H
ATOM   1929  CG2 ILE A 137      -4.655  -4.015  -9.496  1.00 86.89           C
ATOM   1930 1HG2 ILE A 137      -5.726  -4.189  -9.603  1.00 86.89           H
ATOM   1931 2HG2 ILE A 137      -4.160  -4.207 -10.448  1.00 86.89           H
ATOM   1932 3HG2 ILE A 137      -4.253  -4.685  -8.736  1.00 86.89           H
ATOM   1933  CD1 ILE A 137      -2.449  -3.074  -7.579  1.00 86.89           C
ATOM   1934 1HD1 ILE A 137      -3.030  -2.782  -6.705  1.00 86.89           H
ATOM   1935 2HD1 ILE A 137      -2.577  -4.141  -7.761  1.00 86.89           H
ATOM   1936 3HD1 ILE A 137      -1.395  -2.858  -7.404  1.00 86.89           H
ATOM   1937  HN  ILE A 137      -4.929  -0.200  -8.574  1.00 86.89           H
ATOM   1938  N   MET A 138      -7.369  -1.720 -10.003  1.00 88.23           N
ATOM   1939  CA  MET A 138      -8.708  -2.028 -10.475  1.00 88.23           C
ATOM   1940  C   MET A 138      -8.984  -1.351 -11.819  1.00 88.23           C
ATOM   1941  O   MET A 138      -9.459  -1.993 -12.755  1.00 88.23           O
ATOM   1942  HA  MET A 138      -8.735  -3.111 -10.594  1.00 88.23           H
ATOM   1943  CB  MET A 138      -9.735  -1.556  -9.445  1.00 88.23           C
ATOM   1944 1HB  MET A 138      -9.451  -1.911  -8.454  1.00 88.23           H
ATOM   1945 2HB  MET A 138      -9.740  -0.466  -9.404  1.00 88.23           H
ATOM   1946  CG  MET A 138     -11.136  -2.065  -9.793  1.00 88.23           C
ATOM   1947 1HG  MET A 138     -11.399  -1.764 -10.807  1.00 88.23           H
ATOM   1948 2HG  MET A 138     -11.152  -3.154  -9.769  1.00 88.23           H
ATOM   1949  SD  MET A 138     -12.328  -1.412  -8.636  1.00 88.23           S
ATOM   1950  CE  MET A 138     -12.146   0.335  -8.956  1.00 88.23           C
ATOM   1951 1HE  MET A 138     -11.119   0.637  -8.752  1.00 88.23           H
ATOM   1952 2HE  MET A 138     -12.384   0.539 -10.000  1.00 88.23           H
ATOM   1953 3HE  MET A 138     -12.825   0.894  -8.312  1.00 88.23           H
ATOM   1954  HN  MET A 138      -7.330  -1.266  -9.112  1.00 88.23           H
ATOM   1955  N   CYS A 139      -8.675  -0.064 -11.872  1.00 90.31           N
ATOM   1956  CA  CYS A 139      -9.008   0.739 -13.037  1.00 90.31           C
ATOM   1957  C   CYS A 139      -8.213   0.206 -14.231  1.00 90.31           C
ATOM   1958  O   CYS A 139      -8.718   0.172 -15.352  1.00 90.31           O
ATOM   1959  HA  CYS A 139     -10.079   0.622 -13.201  1.00 90.31           H
ATOM   1960  CB  CYS A 139      -8.744   2.226 -12.793  1.00 90.31           C
ATOM   1961 1HB  CYS A 139      -7.720   2.370 -12.449  1.00 90.31           H
ATOM   1962 2HB  CYS A 139      -8.848   2.780 -13.726  1.00 90.31           H
ATOM   1963  SG  CYS A 139      -9.918   2.874 -11.548  1.00 90.31           S
ATOM   1964  HG  CYS A 139      -9.266   2.408 -10.486  1.00 90.31           H
ATOM   1965  HN  CYS A 139      -8.206   0.429 -11.139  1.00 90.31           H
ATOM   1966  N   ILE A 140      -6.983  -0.197 -13.949  1.00 86.37           N
ATOM   1967  CA  ILE A 140      -6.120  -0.745 -14.982  1.00 86.37           C
ATOM   1968  C   ILE A 140      -6.788  -1.978 -15.596  1.00 86.37           C
ATOM   1969  O   ILE A 140      -6.787  -2.146 -16.815  1.00 86.37           O
ATOM   1970  HA  ILE A 140      -6.016   0.013 -15.758  1.00 86.37           H
ATOM   1971  CB  ILE A 140      -4.722  -1.018 -14.424  1.00 86.37           C
ATOM   1972  HB  ILE A 140      -4.830  -1.521 -13.463  1.00 86.37           H
ATOM   1973  CG1 ILE A 140      -3.970   0.290 -14.168  1.00 86.37           C
ATOM   1974 1HG1 ILE A 140      -3.693   0.746 -15.118  1.00 86.37           H
ATOM   1975 2HG1 ILE A 140      -4.624   0.995 -13.654  1.00 86.37           H
ATOM   1976  CG2 ILE A 140      -3.939  -1.959 -15.342  1.00 86.37           C
ATOM   1977 1HG2 ILE A 140      -4.471  -2.906 -15.429  1.00 86.37           H
ATOM   1978 2HG2 ILE A 140      -3.840  -1.505 -16.328  1.00 86.37           H
ATOM   1979 3HG2 ILE A 140      -2.949  -2.135 -14.921  1.00 86.37           H
ATOM   1980  CD1 ILE A 140      -2.715   0.045 -13.328  1.00 86.37           C
ATOM   1981 1HD1 ILE A 140      -2.998  -0.389 -12.369  1.00 86.37           H
ATOM   1982 2HD1 ILE A 140      -2.053  -0.641 -13.856  1.00 86.37           H
ATOM   1983 3HD1 ILE A 140      -2.199   0.991 -13.161  1.00 86.37           H
ATOM   1984  HN  ILE A 140      -6.575  -0.152 -13.038  1.00 86.37           H
ATOM   1985  N   SER A 141      -7.342  -2.807 -14.724  1.00 82.88           N
ATOM   1986  CA  SER A 141      -7.905  -4.076 -15.152  1.00 82.88           C
ATOM   1987  C   SER A 141      -9.145  -3.834 -16.016  1.00 82.88           C
ATOM   1988  O   SER A 141      -9.357  -4.526 -17.010  1.00 82.88           O
ATOM   1989  HA  SER A 141      -7.121  -4.558 -15.736  1.00 82.88           H
ATOM   1990  CB  SER A 141      -8.259  -4.955 -13.951  1.00 82.88           C
ATOM   1991 1HB  SER A 141      -8.989  -4.440 -13.327  1.00 82.88           H
ATOM   1992 2HB  SER A 141      -8.731  -5.874 -14.300  1.00 82.88           H
ATOM   1993  OG  SER A 141      -7.112  -5.278 -13.169  1.00 82.88           O
ATOM   1994  HG  SER A 141      -6.943  -4.558 -12.497  1.00 82.88           H
ATOM   1995  HN  SER A 141      -7.409  -2.625 -13.743  1.00 82.88           H
ATOM   1996  N   VAL A 142      -9.930  -2.849 -15.605  1.00 85.44           N
ATOM   1997  CA  VAL A 142     -11.121  -2.480 -16.351  1.00 85.44           C
ATOM   1998  C   VAL A 142     -10.712  -1.969 -17.734  1.00 85.44           C
ATOM   1999  O   VAL A 142     -11.316  -2.339 -18.740  1.00 85.44           O
ATOM   2000  HA  VAL A 142     -11.724  -3.379 -16.474  1.00 85.44           H
ATOM   2001  CB  VAL A 142     -11.942  -1.463 -15.556  1.00 85.44           C
ATOM   2002  HB  VAL A 142     -11.289  -0.626 -15.307  1.00 85.44           H
ATOM   2003  CG1 VAL A 142     -13.102  -0.920 -16.394  1.00 85.44           C
ATOM   2004 1HG1 VAL A 142     -12.709  -0.432 -17.286  1.00 85.44           H
ATOM   2005 2HG1 VAL A 142     -13.754  -1.743 -16.688  1.00 85.44           H
ATOM   2006 3HG1 VAL A 142     -13.669  -0.199 -15.805  1.00 85.44           H
ATOM   2007  CG2 VAL A 142     -12.449  -2.070 -14.247  1.00 85.44           C
ATOM   2008 1HG2 VAL A 142     -13.078  -2.933 -14.466  1.00 85.44           H
ATOM   2009 2HG2 VAL A 142     -11.600  -2.385 -13.640  1.00 85.44           H
ATOM   2010 3HG2 VAL A 142     -13.029  -1.326 -13.702  1.00 85.44           H
ATOM   2011  HN  VAL A 142      -9.764  -2.309 -14.779  1.00 85.44           H
ATOM   2012  N   ASP A 143      -9.689  -1.127 -17.740  1.00 85.62           N
ATOM   2013  CA  ASP A 143      -9.266  -0.473 -18.967  1.00 85.62           C
ATOM   2014  C   ASP A 143      -8.777  -1.528 -19.960  1.00 85.62           C
ATOM   2015  O   ASP A 143      -9.039  -1.427 -21.158  1.00 85.62           O
ATOM   2016  HA  ASP A 143     -10.146   0.061 -19.325  1.00 85.62           H
ATOM   2017  CB  ASP A 143      -8.114   0.499 -18.703  1.00 85.62           C
ATOM   2018 1HB  ASP A 143      -8.368   1.153 -17.869  1.00 85.62           H
ATOM   2019 2HB  ASP A 143      -7.224  -0.058 -18.411  1.00 85.62           H
ATOM   2020  CG  ASP A 143      -7.811   1.340 -19.945  1.00 85.62           C
ATOM   2021  OD1 ASP A 143      -8.780   1.905 -20.498  1.00 85.62           O
ATOM   2022  OD2 ASP A 143      -6.618   1.400 -20.313  1.00 85.62           O
ATOM   2023  HN  ASP A 143      -9.154  -0.891 -16.929  1.00 85.62           H
ATOM   2024  N   ARG A 144      -8.075  -2.517 -19.427  1.00 79.54           N
ATOM   2025  CA  ARG A 144      -7.521  -3.574 -20.255  1.00 79.54           C
ATOM   2026  C   ARG A 144      -8.646  -4.378 -20.912  1.00 79.54           C
ATOM   2027  O   ARG A 144      -8.527  -4.791 -22.064  1.00 79.54           O
ATOM   2028  HA  ARG A 144      -6.921  -3.056 -21.004  1.00 79.54           H
ATOM   2029  CB  ARG A 144      -6.643  -4.518 -19.431  1.00 79.54           C
ATOM   2030 1HB  ARG A 144      -7.120  -4.719 -18.472  1.00 79.54           H
ATOM   2031 2HB  ARG A 144      -6.547  -5.473 -19.946  1.00 79.54           H
ATOM   2032  CG  ARG A 144      -5.256  -3.914 -19.201  1.00 79.54           C
ATOM   2033 1HG  ARG A 144      -4.827  -3.604 -20.154  1.00 79.54           H
ATOM   2034 2HG  ARG A 144      -5.343  -3.020 -18.584  1.00 79.54           H
ATOM   2035  CD  ARG A 144      -4.326  -4.921 -18.520  1.00 79.54           C
ATOM   2036 1HD  ARG A 144      -4.696  -5.153 -17.521  1.00 79.54           H
ATOM   2037 2HD  ARG A 144      -4.316  -5.856 -19.081  1.00 79.54           H
ATOM   2038  NE  ARG A 144      -2.956  -4.368 -18.436  1.00 79.54           N
ATOM   2039  HE  ARG A 144      -2.794  -3.457 -18.816  1.00 79.54           H
ATOM   2040  CZ  ARG A 144      -1.919  -5.012 -17.883  1.00 79.54           C
ATOM   2041  NH1 ARG A 144      -2.078  -6.235 -17.360  1.00 79.54           N
ATOM   2042 1HH1 ARG A 144      -2.977  -6.674 -17.379  1.00 79.54           H
ATOM   2043 2HH1 ARG A 144      -1.299  -6.708 -16.949  1.00 79.54           H
ATOM   2044  NH2 ARG A 144      -0.720  -4.414 -17.862  1.00 79.54           N
ATOM   2045 1HH2 ARG A 144       0.064  -4.881 -17.453  1.00 79.54           H
ATOM   2046 2HH2 ARG A 144      -0.609  -3.501 -18.255  1.00 79.54           H
ATOM   2047  HN  ARG A 144      -7.883  -2.602 -18.449  1.00 79.54           H
ATOM   2048  N   TYR A 145      -9.711  -4.575 -20.149  1.00 82.54           N
ATOM   2049  CA  TYR A 145     -10.875  -5.281 -20.658  1.00 82.54           C
ATOM   2050  C   TYR A 145     -11.486  -4.541 -21.851  1.00 82.54           C
ATOM   2051  O   TYR A 145     -11.757  -5.145 -22.887  1.00 82.54           O
ATOM   2052  HA  TYR A 145     -10.554  -6.271 -20.980  1.00 82.54           H
ATOM   2053  CB  TYR A 145     -11.889  -5.302 -19.513  1.00 82.54           C
ATOM   2054 1HB  TYR A 145     -11.561  -6.023 -18.764  1.00 82.54           H
ATOM   2055 2HB  TYR A 145     -11.899  -4.325 -19.031  1.00 82.54           H
ATOM   2056  CG  TYR A 145     -13.313  -5.654 -19.949  1.00 82.54           C
ATOM   2057  CD1 TYR A 145     -14.308  -4.700 -19.892  1.00 82.54           C
ATOM   2058  HD1 TYR A 145     -14.079  -3.695 -19.537  1.00 82.54           H
ATOM   2059  CD2 TYR A 145     -13.602  -6.927 -20.399  1.00 82.54           C
ATOM   2060  HD2 TYR A 145     -12.816  -7.681 -20.443  1.00 82.54           H
ATOM   2061  CE1 TYR A 145     -15.648  -5.031 -20.303  1.00 82.54           C
ATOM   2062  HE1 TYR A 145     -16.443  -4.287 -20.263  1.00 82.54           H
ATOM   2063  CE2 TYR A 145     -14.942  -7.258 -20.809  1.00 82.54           C
ATOM   2064  HE2 TYR A 145     -15.184  -8.259 -21.166  1.00 82.54           H
ATOM   2065  CZ  TYR A 145     -15.899  -6.294 -20.741  1.00 82.54           C
ATOM   2066  OH  TYR A 145     -17.164  -6.607 -21.128  1.00 82.54           O
ATOM   2067  HH  TYR A 145     -17.200  -7.554 -21.448  1.00 82.54           H
ATOM   2068  HN  TYR A 145      -9.787  -4.264 -19.202  1.00 82.54           H
ATOM   2069  N   ILE A 146     -11.685  -3.245 -21.663  1.00 82.32           N
ATOM   2070  CA  ILE A 146     -12.286  -2.423 -22.700  1.00 82.32           C
ATOM   2071  C   ILE A 146     -11.415  -2.476 -23.956  1.00 82.32           C
ATOM   2072  O   ILE A 146     -11.929  -2.568 -25.070  1.00 82.32           O
ATOM   2073  HA  ILE A 146     -13.259  -2.854 -22.936  1.00 82.32           H
ATOM   2074  CB  ILE A 146     -12.532  -1.004 -22.182  1.00 82.32           C
ATOM   2075  HB  ILE A 146     -11.597  -0.622 -21.774  1.00 82.32           H
ATOM   2076  CG1 ILE A 146     -13.555  -1.005 -21.045  1.00 82.32           C
ATOM   2077 1HG1 ILE A 146     -14.545  -1.232 -21.441  1.00 82.32           H
ATOM   2078 2HG1 ILE A 146     -13.310  -1.792 -20.331  1.00 82.32           H
ATOM   2079  CG2 ILE A 146     -12.943  -0.069 -23.321  1.00 82.32           C
ATOM   2080 1HG2 ILE A 146     -12.150  -0.035 -24.068  1.00 82.32           H
ATOM   2081 2HG2 ILE A 146     -13.860  -0.437 -23.782  1.00 82.32           H
ATOM   2082 3HG2 ILE A 146     -13.112   0.933 -22.926  1.00 82.32           H
ATOM   2083  CD1 ILE A 146     -13.583   0.347 -20.331  1.00 82.32           C
ATOM   2084 1HD1 ILE A 146     -12.598   0.559 -19.915  1.00 82.32           H
ATOM   2085 2HD1 ILE A 146     -13.852   1.128 -21.042  1.00 82.32           H
ATOM   2086 3HD1 ILE A 146     -14.318   0.319 -19.527  1.00 82.32           H
ATOM   2087  HN  ILE A 146     -11.444  -2.758 -20.824  1.00 82.32           H
ATOM   2088  N   ALA A 147     -10.109  -2.416 -23.736  1.00 80.88           N
ATOM   2089  CA  ALA A 147      -9.166  -2.361 -24.839  1.00 80.88           C
ATOM   2090  C   ALA A 147      -9.264  -3.653 -25.653  1.00 80.88           C
ATOM   2091  O   ALA A 147      -9.048  -3.645 -26.864  1.00 80.88           O
ATOM   2092  HA  ALA A 147      -9.445  -1.520 -25.474  1.00 80.88           H
ATOM   2093  CB  ALA A 147      -7.756  -2.121 -24.295  1.00 80.88           C
ATOM   2094 1HB  ALA A 147      -7.733  -1.177 -23.750  1.00 80.88           H
ATOM   2095 2HB  ALA A 147      -7.483  -2.935 -23.623  1.00 80.88           H
ATOM   2096 3HB  ALA A 147      -7.049  -2.080 -25.123  1.00 80.88           H
ATOM   2097  HN  ALA A 147      -9.696  -2.405 -22.825  1.00 80.88           H
ATOM   2098  N   ILE A 148      -9.590  -4.731 -24.956  1.00 76.62           N
ATOM   2099  CA  ILE A 148      -9.550  -6.053 -25.559  1.00 76.62           C
ATOM   2100  C   ILE A 148     -10.929  -6.389 -26.131  1.00 76.62           C
ATOM   2101  O   ILE A 148     -11.032  -6.949 -27.221  1.00 76.62           O
ATOM   2102  HA  ILE A 148      -8.835  -6.016 -26.380  1.00 76.62           H
ATOM   2103  CB  ILE A 148      -9.033  -7.084 -24.554  1.00 76.62           C
ATOM   2104  HB  ILE A 148      -9.609  -6.983 -23.634  1.00 76.62           H
ATOM   2105  CG1 ILE A 148      -7.568  -6.821 -24.202  1.00 76.62           C
ATOM   2106 1HG1 ILE A 148      -6.938  -7.039 -25.064  1.00 76.62           H
ATOM   2107 2HG1 ILE A 148      -7.431  -5.765 -23.966  1.00 76.62           H
ATOM   2108  CG2 ILE A 148      -9.252  -8.508 -25.069  1.00 76.62           C
ATOM   2109 1HG2 ILE A 148     -10.316  -8.678 -25.228  1.00 76.62           H
ATOM   2110 2HG2 ILE A 148      -8.718  -8.640 -26.011  1.00 76.62           H
ATOM   2111 3HG2 ILE A 148      -8.875  -9.222 -24.336  1.00 76.62           H
ATOM   2112  CD1 ILE A 148      -7.127  -7.676 -23.012  1.00 76.62           C
ATOM   2113 1HD1 ILE A 148      -7.744  -7.437 -22.145  1.00 76.62           H
ATOM   2114 2HD1 ILE A 148      -7.243  -8.731 -23.260  1.00 76.62           H
ATOM   2115 3HD1 ILE A 148      -6.082  -7.468 -22.783  1.00 76.62           H
ATOM   2116  HN  ILE A 148      -9.876  -4.712 -23.998  1.00 76.62           H
ATOM   2117  N   ALA A 149     -11.953  -6.032 -25.370  1.00 78.36           N
ATOM   2118  CA  ALA A 149     -13.311  -6.419 -25.713  1.00 78.36           C
ATOM   2119  C   ALA A 149     -13.855  -5.466 -26.779  1.00 78.36           C
ATOM   2120  O   ALA A 149     -14.495  -5.899 -27.736  1.00 78.36           O
ATOM   2121  HA  ALA A 149     -13.274  -7.428 -26.125  1.00 78.36           H
ATOM   2122  CB  ALA A 149     -14.172  -6.434 -24.449  1.00 78.36           C
ATOM   2123 1HB  ALA A 149     -13.760  -7.149 -23.737  1.00 78.36           H
ATOM   2124 2HB  ALA A 149     -14.181  -5.440 -24.003  1.00 78.36           H
ATOM   2125 3HB  ALA A 149     -15.191  -6.725 -24.707  1.00 78.36           H
ATOM   2126  HN  ALA A 149     -11.867  -5.489 -24.535  1.00 78.36           H
ATOM   2127  N   GLN A 150     -13.581  -4.185 -26.577  1.00 79.63           N
ATOM   2128  CA  GLN A 150     -14.140  -3.156 -27.437  1.00 79.63           C
ATOM   2129  C   GLN A 150     -13.027  -2.459 -28.222  1.00 79.63           C
ATOM   2130  O   GLN A 150     -13.060  -1.243 -28.407  1.00 79.63           O
ATOM   2131  HA  GLN A 150     -14.804  -3.681 -28.123  1.00 79.63           H
ATOM   2132  CB  GLN A 150     -14.953  -2.146 -26.625  1.00 79.63           C
ATOM   2133 1HB  GLN A 150     -14.305  -1.647 -25.904  1.00 79.63           H
ATOM   2134 2HB  GLN A 150     -15.346  -1.374 -27.287  1.00 79.63           H
ATOM   2135  CG  GLN A 150     -16.107  -2.833 -25.892  1.00 79.63           C
ATOM   2136 1HG  GLN A 150     -16.659  -3.464 -26.588  1.00 79.63           H
ATOM   2137 2HG  GLN A 150     -15.711  -3.486 -25.114  1.00 79.63           H
ATOM   2138  CD  GLN A 150     -17.052  -1.803 -25.269  1.00 79.63           C
ATOM   2139  OE1 GLN A 150     -16.876  -0.603 -25.399  1.00 79.63           O
ATOM   2140  NE2 GLN A 150     -18.061  -2.338 -24.587  1.00 79.63           N
ATOM   2141 1HE2 GLN A 150     -18.147  -3.332 -24.519  1.00 79.63           H
ATOM   2142 2HE2 GLN A 150     -18.733  -1.746 -24.143  1.00 79.63           H
ATOM   2143  HN  GLN A 150     -12.990  -3.849 -25.843  1.00 79.63           H
ATOM   2144  N   ALA A 151     -12.068  -3.259 -28.664  1.00 75.55           N
ATOM   2145  CA  ALA A 151     -10.831  -2.719 -29.201  1.00 75.55           C
ATOM   2146  C   ALA A 151     -11.156  -1.621 -30.216  1.00 75.55           C
ATOM   2147  O   ALA A 151     -10.529  -0.564 -30.214  1.00 75.55           O
ATOM   2148  HA  ALA A 151     -10.272  -2.282 -28.373  1.00 75.55           H
ATOM   2149  CB  ALA A 151     -10.002  -3.851 -29.812  1.00 75.55           C
ATOM   2150 1HB  ALA A 151      -9.773  -4.589 -29.044  1.00 75.55           H
ATOM   2151 2HB  ALA A 151     -10.569  -4.324 -30.613  1.00 75.55           H
ATOM   2152 3HB  ALA A 151      -9.074  -3.445 -30.215  1.00 75.55           H
ATOM   2153  HN  ALA A 151     -12.126  -4.258 -28.660  1.00 75.55           H
ATOM   2154  N   MET A 152     -12.137  -1.911 -31.058  1.00 72.84           N
ATOM   2155  CA  MET A 152     -12.517  -0.984 -32.111  1.00 72.84           C
ATOM   2156  C   MET A 152     -12.966   0.356 -31.526  1.00 72.84           C
ATOM   2157  O   MET A 152     -12.440   1.406 -31.894  1.00 72.84           O
ATOM   2158  HA  MET A 152     -11.621  -0.843 -32.715  1.00 72.84           H
ATOM   2159  CB  MET A 152     -13.655  -1.588 -32.937  1.00 72.84           C
ATOM   2160 1HB  MET A 152     -14.404  -2.018 -32.271  1.00 72.84           H
ATOM   2161 2HB  MET A 152     -14.150  -0.803 -33.508  1.00 72.84           H
ATOM   2162  CG  MET A 152     -13.131  -2.666 -33.887  1.00 72.84           C
ATOM   2163 1HG  MET A 152     -12.142  -2.995 -33.567  1.00 72.84           H
ATOM   2164 2HG  MET A 152     -13.783  -3.539 -33.856  1.00 72.84           H
ATOM   2165  SD  MET A 152     -13.050  -2.025 -35.551  1.00 72.84           S
ATOM   2166  CE  MET A 152     -14.783  -2.057 -35.980  1.00 72.84           C
ATOM   2167 1HE  MET A 152     -15.154  -3.080 -35.917  1.00 72.84           H
ATOM   2168 2HE  MET A 152     -15.340  -1.425 -35.289  1.00 72.84           H
ATOM   2169 3HE  MET A 152     -14.912  -1.686 -36.997  1.00 72.84           H
ATOM   2170  HN  MET A 152     -12.667  -2.758 -31.030  1.00 72.84           H
ATOM   2171  N   ARG A 153     -13.934   0.278 -30.625  1.00 75.86           N
ATOM   2172  CA  ARG A 153     -14.494   1.476 -30.022  1.00 75.86           C
ATOM   2173  C   ARG A 153     -13.452   2.160 -29.135  1.00 75.86           C
ATOM   2174  O   ARG A 153     -13.438   3.385 -29.020  1.00 75.86           O
ATOM   2175  HA  ARG A 153     -14.769   2.110 -30.865  1.00 75.86           H
ATOM   2176  CB  ARG A 153     -15.729   1.144 -29.182  1.00 75.86           C
ATOM   2177 1HB  ARG A 153     -15.514   0.297 -28.531  1.00 75.86           H
ATOM   2178 2HB  ARG A 153     -15.972   1.988 -28.537  1.00 75.86           H
ATOM   2179  CG  ARG A 153     -16.927   0.816 -30.076  1.00 75.86           C
ATOM   2180 1HG  ARG A 153     -17.100   1.635 -30.774  1.00 75.86           H
ATOM   2181 2HG  ARG A 153     -16.709  -0.070 -30.672  1.00 75.86           H
ATOM   2182  CD  ARG A 153     -18.186   0.578 -29.239  1.00 75.86           C
ATOM   2183 1HD  ARG A 153     -18.057  -0.307 -28.617  1.00 75.86           H
ATOM   2184 2HD  ARG A 153     -18.350   1.420 -28.566  1.00 75.86           H
ATOM   2185  NE  ARG A 153     -19.358   0.405 -30.126  1.00 75.86           N
ATOM   2186  HE  ARG A 153     -19.210   0.457 -31.114  1.00 75.86           H
ATOM   2187  CZ  ARG A 153     -20.605   0.184 -29.689  1.00 75.86           C
ATOM   2188  NH1 ARG A 153     -20.861   0.106 -28.376  1.00 75.86           N
ATOM   2189 1HH1 ARG A 153     -20.119   0.213 -27.714  1.00 75.86           H
ATOM   2190 2HH1 ARG A 153     -21.795  -0.059 -28.058  1.00 75.86           H
ATOM   2191  NH2 ARG A 153     -21.592   0.043 -30.584  1.00 75.86           N
ATOM   2192 1HH2 ARG A 153     -22.528  -0.122 -30.274  1.00 75.86           H
ATOM   2193 2HH2 ARG A 153     -21.392   0.103 -31.562  1.00 75.86           H
ATOM   2194  HN  ARG A 153     -14.334  -0.582 -30.307  1.00 75.86           H
ATOM   2195  N   ALA A 154     -12.605   1.340 -28.531  1.00 76.29           N
ATOM   2196  CA  ALA A 154     -11.640   1.838 -27.565  1.00 76.29           C
ATOM   2197  C   ALA A 154     -10.672   2.794 -28.265  1.00 76.29           C
ATOM   2198  O   ALA A 154     -10.139   3.711 -27.641  1.00 76.29           O
ATOM   2199  HA  ALA A 154     -12.190   2.387 -26.800  1.00 76.29           H
ATOM   2200  CB  ALA A 154     -10.921   0.659 -26.906  1.00 76.29           C
ATOM   2201 1HB  ALA A 154     -11.650   0.027 -26.399  1.00 76.29           H
ATOM   2202 2HB  ALA A 154     -10.404   0.077 -27.669  1.00 76.29           H
ATOM   2203 3HB  ALA A 154     -10.198   1.034 -26.182  1.00 76.29           H
ATOM   2204  HN  ALA A 154     -12.571   0.354 -28.692  1.00 76.29           H
ATOM   2205  N   HIS A 155     -10.473   2.548 -29.551  1.00 76.05           N
ATOM   2206  CA  HIS A 155      -9.570   3.369 -30.340  1.00 76.05           C
ATOM   2207  C   HIS A 155     -10.199   4.744 -30.575  1.00 76.05           C
ATOM   2208  O   HIS A 155      -9.553   5.770 -30.368  1.00 76.05           O
ATOM   2209  HA  HIS A 155      -8.662   3.491 -29.749  1.00 76.05           H
ATOM   2210  CB  HIS A 155      -9.189   2.661 -31.642  1.00 76.05           C
ATOM   2211 1HB  HIS A 155      -8.894   1.637 -31.413  1.00 76.05           H
ATOM   2212 2HB  HIS A 155     -10.068   2.604 -32.283  1.00 76.05           H
ATOM   2213  CG  HIS A 155      -8.072   3.334 -32.402  1.00 76.05           C
ATOM   2214  ND1 HIS A 155      -8.296   4.317 -33.351  1.00 76.05           N
ATOM   2215  HD1 HIS A 155      -9.189   4.673 -33.624  1.00 76.05           H
ATOM   2216  CD2 HIS A 155      -6.720   3.157 -32.344  1.00 76.05           C
ATOM   2217  HD2 HIS A 155      -6.198   2.453 -31.696  1.00 76.05           H
ATOM   2218  CE1 HIS A 155      -7.125   4.705 -33.835  1.00 76.05           C
ATOM   2219  HE1 HIS A 155      -6.969   5.467 -34.599  1.00 76.05           H
ATOM   2220  NE2 HIS A 155      -6.150   3.984 -33.211  1.00 76.05           N
ATOM   2221  HN  HIS A 155     -10.915   1.805 -30.053  1.00 76.05           H
ATOM   2222  N   THR A 156     -11.453   4.720 -31.003  1.00 77.93           N
ATOM   2223  CA  THR A 156     -12.147   5.947 -31.356  1.00 77.93           C
ATOM   2224  C   THR A 156     -12.355   6.817 -30.115  1.00 77.93           C
ATOM   2225  O   THR A 156     -12.289   8.043 -30.193  1.00 77.93           O
ATOM   2226  HA  THR A 156     -11.516   6.513 -32.041  1.00 77.93           H
ATOM   2227  CB  THR A 156     -13.452   5.567 -32.058  1.00 77.93           C
ATOM   2228  HB  THR A 156     -14.284   6.163 -31.682  1.00 77.93           H
ATOM   2229  OG1 THR A 156     -13.560   4.161 -31.853  1.00 77.93           O
ATOM   2230  HG1 THR A 156     -14.489   3.855 -32.062  1.00 77.93           H
ATOM   2231  CG2 THR A 156     -13.364   5.716 -33.578  1.00 77.93           C
ATOM   2232 1HG2 THR A 156     -12.575   5.068 -33.962  1.00 77.93           H
ATOM   2233 2HG2 THR A 156     -13.137   6.752 -33.829  1.00 77.93           H
ATOM   2234 3HG2 THR A 156     -14.316   5.434 -34.027  1.00 77.93           H
ATOM   2235  HN  THR A 156     -11.991   3.884 -31.111  1.00 77.93           H
ATOM   2236  N   TRP A 157     -12.603   6.149 -28.998  1.00 83.40           N
ATOM   2237  CA  TRP A 157     -12.982   6.843 -27.779  1.00 83.40           C
ATOM   2238  C   TRP A 157     -11.709   7.111 -26.973  1.00 83.40           C
ATOM   2239  O   TRP A 157     -11.774   7.382 -25.775  1.00 83.40           O
ATOM   2240  HA  TRP A 157     -13.448   7.786 -28.064  1.00 83.40           H
ATOM   2241  CB  TRP A 157     -14.028   6.047 -26.997  1.00 83.40           C
ATOM   2242 1HB  TRP A 157     -13.731   4.999 -26.976  1.00 83.40           H
ATOM   2243 2HB  TRP A 157     -14.038   6.396 -25.964  1.00 83.40           H
ATOM   2244  CG  TRP A 157     -15.444   6.150 -27.568  1.00 83.40           C
ATOM   2245  CD1 TRP A 157     -15.830   6.020 -28.844  1.00 83.40           C
ATOM   2246  HD1 TRP A 157     -15.151   5.815 -29.673  1.00 83.40           H
ATOM   2247  CD2 TRP A 157     -16.653   6.412 -26.826  1.00 83.40           C
ATOM   2248  NE1 TRP A 157     -17.194   6.179 -28.979  1.00 83.40           N
ATOM   2249  HE1 TRP A 157     -17.715   6.126 -29.831  1.00 83.40           H
ATOM   2250  CE2 TRP A 157     -17.711   6.424 -27.712  1.00 83.40           C
ATOM   2251  CE3 TRP A 157     -16.848   6.631 -25.450  1.00 83.40           C
ATOM   2252  HE3 TRP A 157     -16.030   6.626 -24.730  1.00 83.40           H
ATOM   2253  CZ2 TRP A 157     -19.036   6.652 -27.322  1.00 83.40           C
ATOM   2254  HZ2 TRP A 157     -19.854   6.656 -28.042  1.00 83.40           H
ATOM   2255  CZ3 TRP A 157     -18.178   6.857 -25.076  1.00 83.40           C
ATOM   2256  HZ3 TRP A 157     -18.384   7.033 -24.021  1.00 83.40           H
ATOM   2257  CH2 TRP A 157     -19.254   6.873 -25.957  1.00 83.40           C
ATOM   2258  HH2 TRP A 157     -20.262   7.056 -25.585  1.00 83.40           H
ATOM   2259  HN  TRP A 157     -12.549   5.154 -28.918  1.00 83.40           H
ATOM   2260  N   ARG A 158     -10.581   7.027 -27.663  1.00 83.61           N
ATOM   2261  CA  ARG A 158      -9.291   7.060 -26.995  1.00 83.61           C
ATOM   2262  C   ARG A 158      -9.153   8.341 -26.170  1.00 83.61           C
ATOM   2263  O   ARG A 158      -8.741   8.296 -25.012  1.00 83.61           O
ATOM   2264  HA  ARG A 158      -9.287   6.178 -26.354  1.00 83.61           H
ATOM   2265  CB  ARG A 158      -8.145   6.987 -28.006  1.00 83.61           C
ATOM   2266 1HB  ARG A 158      -8.249   6.088 -28.614  1.00 83.61           H
ATOM   2267 2HB  ARG A 158      -8.200   7.838 -28.685  1.00 83.61           H
ATOM   2268  CG  ARG A 158      -6.789   6.977 -27.298  1.00 83.61           C
ATOM   2269 1HG  ARG A 158      -6.859   7.532 -26.362  1.00 83.61           H
ATOM   2270 2HG  ARG A 158      -6.515   5.954 -27.043  1.00 83.61           H
ATOM   2271  CD  ARG A 158      -5.704   7.595 -28.183  1.00 83.61           C
ATOM   2272 1HD  ARG A 158      -5.598   7.016 -29.100  1.00 83.61           H
ATOM   2273 2HD  ARG A 158      -5.993   8.605 -28.475  1.00 83.61           H
ATOM   2274  NE  ARG A 158      -4.416   7.629 -27.455  1.00 83.61           N
ATOM   2275  HE  ARG A 158      -4.384   8.115 -26.582  1.00 83.61           H
ATOM   2276  CZ  ARG A 158      -3.290   7.049 -27.893  1.00 83.61           C
ATOM   2277  NH1 ARG A 158      -3.276   6.385 -29.057  1.00 83.61           N
ATOM   2278 1HH1 ARG A 158      -4.109   6.319 -29.605  1.00 83.61           H
ATOM   2279 2HH1 ARG A 158      -2.432   5.955 -29.377  1.00 83.61           H
ATOM   2280  NH2 ARG A 158      -2.179   7.144 -27.150  1.00 83.61           N
ATOM   2281 1HH2 ARG A 158      -1.331   6.717 -27.463  1.00 83.61           H
ATOM   2282 2HH2 ARG A 158      -2.199   7.642 -26.283  1.00 83.61           H
ATOM   2283  HN  ARG A 158     -10.540   6.937 -28.658  1.00 83.61           H
ATOM   2284  N   GLU A 159      -9.506   9.452 -26.799  1.00 85.13           N
ATOM   2285  CA  GLU A 159      -9.325  10.753 -26.178  1.00 85.13           C
ATOM   2286  C   GLU A 159     -10.245  10.896 -24.964  1.00 85.13           C
ATOM   2287  O   GLU A 159      -9.815  11.347 -23.904  1.00 85.13           O
ATOM   2288  HA  GLU A 159      -8.283  10.778 -25.857  1.00 85.13           H
ATOM   2289  CB  GLU A 159      -9.566  11.880 -27.184  1.00 85.13           C
ATOM   2290 1HB  GLU A 159     -10.510  11.713 -27.703  1.00 85.13           H
ATOM   2291 2HB  GLU A 159      -9.518  12.843 -26.676  1.00 85.13           H
ATOM   2292  CG  GLU A 159      -8.473  11.902 -28.255  1.00 85.13           C
ATOM   2293 1HG  GLU A 159      -7.493  11.871 -27.780  1.00 85.13           H
ATOM   2294 2HG  GLU A 159      -8.553  11.013 -28.880  1.00 85.13           H
ATOM   2295  CD  GLU A 159      -8.584  13.156 -29.125  1.00 85.13           C
ATOM   2296  OE1 GLU A 159      -7.583  13.462 -29.808  1.00 85.13           O
ATOM   2297  OE2 GLU A 159      -9.667  13.778 -29.088  1.00 85.13           O
ATOM   2298  HN  GLU A 159      -9.909   9.473 -27.714  1.00 85.13           H
ATOM   2299  N   LYS A 160     -11.495  10.503 -25.161  1.00 88.08           N
ATOM   2300  CA  LYS A 160     -12.475  10.559 -24.089  1.00 88.08           C
ATOM   2301  C   LYS A 160     -11.973   9.733 -22.902  1.00 88.08           C
ATOM   2302  O   LYS A 160     -12.054  10.173 -21.757  1.00 88.08           O
ATOM   2303  HA  LYS A 160     -12.556  11.599 -23.775  1.00 88.08           H
ATOM   2304  CB  LYS A 160     -13.852  10.130 -24.598  1.00 88.08           C
ATOM   2305 1HB  LYS A 160     -13.770   9.178 -25.123  1.00 88.08           H
ATOM   2306 2HB  LYS A 160     -14.523   9.971 -23.754  1.00 88.08           H
ATOM   2307  CG  LYS A 160     -14.443  11.186 -25.534  1.00 88.08           C
ATOM   2308 1HG  LYS A 160     -14.416  12.162 -25.051  1.00 88.08           H
ATOM   2309 2HG  LYS A 160     -13.835  11.260 -26.436  1.00 88.08           H
ATOM   2310  CD  LYS A 160     -15.884  10.838 -25.913  1.00 88.08           C
ATOM   2311 1HD  LYS A 160     -15.904   9.890 -26.452  1.00 88.08           H
ATOM   2312 2HD  LYS A 160     -16.479  10.703 -25.009  1.00 88.08           H
ATOM   2313  CE  LYS A 160     -16.504  11.936 -26.779  1.00 88.08           C
ATOM   2314 1HE  LYS A 160     -16.448  12.893 -26.259  1.00 88.08           H
ATOM   2315 2HE  LYS A 160     -15.937  12.043 -27.703  1.00 88.08           H
ATOM   2316  NZ  LYS A 160     -17.915  11.616 -27.090  1.00 88.08           N
ATOM   2317 1HZ  LYS A 160     -18.307  12.348 -27.673  1.00 88.08           H
ATOM   2318 2HZ  LYS A 160     -17.961  10.731 -27.582  1.00 88.08           H
ATOM   2319 3HZ  LYS A 160     -18.445  11.551 -26.228  1.00 88.08           H
ATOM   2320  HN  LYS A 160     -11.841  10.152 -26.031  1.00 88.08           H
ATOM   2321  N   ARG A 161     -11.467   8.550 -23.217  1.00 88.62           N
ATOM   2322  CA  ARG A 161     -10.972   7.650 -22.190  1.00 88.62           C
ATOM   2323  C   ARG A 161      -9.853   8.320 -21.391  1.00 88.62           C
ATOM   2324  O   ARG A 161      -9.755   8.137 -20.179  1.00 88.62           O
ATOM   2325  HA  ARG A 161     -11.836   7.445 -21.558  1.00 88.62           H
ATOM   2326  CB  ARG A 161     -10.444   6.351 -22.803  1.00 88.62           C
ATOM   2327 1HB  ARG A 161      -9.804   6.581 -23.655  1.00 88.62           H
ATOM   2328 2HB  ARG A 161      -9.828   5.825 -22.074  1.00 88.62           H
ATOM   2329  CG  ARG A 161     -11.596   5.449 -23.252  1.00 88.62           C
ATOM   2330 1HG  ARG A 161     -12.105   5.041 -22.378  1.00 88.62           H
ATOM   2331 2HG  ARG A 161     -12.329   6.037 -23.803  1.00 88.62           H
ATOM   2332  CD  ARG A 161     -11.086   4.305 -24.131  1.00 88.62           C
ATOM   2333 1HD  ARG A 161     -11.927   3.732 -24.521  1.00 88.62           H
ATOM   2334 2HD  ARG A 161     -10.549   4.708 -24.990  1.00 88.62           H
ATOM   2335  NE  ARG A 161     -10.193   3.423 -23.347  1.00 88.62           N
ATOM   2336  HE  ARG A 161     -10.360   3.342 -22.364  1.00 88.62           H
ATOM   2337  CZ  ARG A 161      -9.177   2.725 -23.871  1.00 88.62           C
ATOM   2338  NH1 ARG A 161      -8.908   2.795 -25.182  1.00 88.62           N
ATOM   2339 1HH1 ARG A 161      -9.468   3.372 -25.777  1.00 88.62           H
ATOM   2340 2HH1 ARG A 161      -8.147   2.271 -25.565  1.00 88.62           H
ATOM   2341  NH2 ARG A 161      -8.433   1.956 -23.065  1.00 88.62           N
ATOM   2342 1HH2 ARG A 161      -7.670   1.429 -23.440  1.00 88.62           H
ATOM   2343 2HH2 ARG A 161      -8.640   1.909 -22.087  1.00 88.62           H
ATOM   2344  HN  ARG A 161     -11.393   8.205 -24.153  1.00 88.62           H
ATOM   2345  N   LEU A 162      -9.037   9.084 -22.103  1.00 89.83           N
ATOM   2346  CA  LEU A 162      -7.911   9.759 -21.481  1.00 89.83           C
ATOM   2347  C   LEU A 162      -8.432  10.832 -20.523  1.00 89.83           C
ATOM   2348  O   LEU A 162      -7.889  11.013 -19.434  1.00 89.83           O
ATOM   2349  HA  LEU A 162      -7.363   9.016 -20.902  1.00 89.83           H
ATOM   2350  CB  LEU A 162      -6.954  10.299 -22.547  1.00 89.83           C
ATOM   2351 1HB  LEU A 162      -6.739   9.497 -23.253  1.00 89.83           H
ATOM   2352 2HB  LEU A 162      -7.466  11.084 -23.103  1.00 89.83           H
ATOM   2353  CG  LEU A 162      -5.626  10.859 -22.034  1.00 89.83           C
ATOM   2354  HG  LEU A 162      -5.840  11.563 -21.230  1.00 89.83           H
ATOM   2355  CD1 LEU A 162      -4.755   9.749 -21.442  1.00 89.83           C
ATOM   2356 1HD1 LEU A 162      -5.280   9.279 -20.610  1.00 89.83           H
ATOM   2357 2HD1 LEU A 162      -4.547   9.002 -22.208  1.00 89.83           H
ATOM   2358 3HD1 LEU A 162      -3.817  10.175 -21.085  1.00 89.83           H
ATOM   2359  CD2 LEU A 162      -4.897  11.635 -23.133  1.00 89.83           C
ATOM   2360 1HD2 LEU A 162      -4.695  10.971 -23.973  1.00 89.83           H
ATOM   2361 2HD2 LEU A 162      -5.521  12.464 -23.467  1.00 89.83           H
ATOM   2362 3HD2 LEU A 162      -3.956  12.022 -22.742  1.00 89.83           H
ATOM   2363  HN  LEU A 162      -9.135   9.243 -23.086  1.00 89.83           H
ATOM   2364  N   LEU A 163      -9.478  11.516 -20.963  1.00 91.81           N
ATOM   2365  CA  LEU A 163     -10.082  12.562 -20.156  1.00 91.81           C
ATOM   2366  C   LEU A 163     -10.606  11.956 -18.852  1.00 91.81           C
ATOM   2367  O   LEU A 163     -10.295  12.444 -17.767  1.00 91.81           O
ATOM   2368  HA  LEU A 163      -9.298  13.280 -19.912  1.00 91.81           H
ATOM   2369  CB  LEU A 163     -11.148  13.311 -20.958  1.00 91.81           C
ATOM   2370 1HB  LEU A 163     -10.701  13.645 -21.895  1.00 91.81           H
ATOM   2371 2HB  LEU A 163     -11.940  12.608 -21.216  1.00 91.81           H
ATOM   2372  CG  LEU A 163     -11.782  14.520 -20.268  1.00 91.81           C
ATOM   2373  HG  LEU A 163     -12.148  14.202 -19.291  1.00 91.81           H
ATOM   2374  CD1 LEU A 163     -10.745  15.619 -20.026  1.00 91.81           C
ATOM   2375 1HD1 LEU A 163      -9.947  15.233 -19.391  1.00 91.81           H
ATOM   2376 2HD1 LEU A 163     -10.327  15.941 -20.979  1.00 91.81           H
ATOM   2377 3HD1 LEU A 163     -11.223  16.466 -19.533  1.00 91.81           H
ATOM   2378  CD2 LEU A 163     -12.987  15.033 -21.058  1.00 91.81           C
ATOM   2379 1HD2 LEU A 163     -12.668  15.329 -22.057  1.00 91.81           H
ATOM   2380 2HD2 LEU A 163     -13.734  14.243 -21.134  1.00 91.81           H
ATOM   2381 3HD2 LEU A 163     -13.419  15.892 -20.545  1.00 91.81           H
ATOM   2382  HN  LEU A 163      -9.911  11.365 -21.852  1.00 91.81           H
ATOM   2383  N   TYR A 164     -11.393  10.901 -19.002  1.00 92.24           N
ATOM   2384  CA  TYR A 164     -11.974  10.230 -17.851  1.00 92.24           C
ATOM   2385  C   TYR A 164     -10.883   9.699 -16.919  1.00 92.24           C
ATOM   2386  O   TYR A 164     -11.053   9.689 -15.701  1.00 92.24           O
ATOM   2387  HA  TYR A 164     -12.581  10.956 -17.311  1.00 92.24           H
ATOM   2388  CB  TYR A 164     -12.772   9.050 -18.409  1.00 92.24           C
ATOM   2389 1HB  TYR A 164     -12.157   8.521 -19.137  1.00 92.24           H
ATOM   2390 2HB  TYR A 164     -12.980   8.351 -17.599  1.00 92.24           H
ATOM   2391  CG  TYR A 164     -14.092   9.449 -19.072  1.00 92.24           C
ATOM   2392  CD1 TYR A 164     -14.978  10.271 -18.406  1.00 92.24           C
ATOM   2393  HD1 TYR A 164     -14.737  10.636 -17.407  1.00 92.24           H
ATOM   2394  CD2 TYR A 164     -14.396   8.987 -20.336  1.00 92.24           C
ATOM   2395  HD2 TYR A 164     -13.696   8.338 -20.863  1.00 92.24           H
ATOM   2396  CE1 TYR A 164     -16.220  10.646 -19.029  1.00 92.24           C
ATOM   2397  HE1 TYR A 164     -16.929  11.295 -18.514  1.00 92.24           H
ATOM   2398  CE2 TYR A 164     -15.638   9.362 -20.960  1.00 92.24           C
ATOM   2399  HE2 TYR A 164     -15.891   9.005 -21.958  1.00 92.24           H
ATOM   2400  CZ  TYR A 164     -16.489  10.174 -20.276  1.00 92.24           C
ATOM   2401  OH  TYR A 164     -17.662  10.528 -20.865  1.00 92.24           O
ATOM   2402  HH  TYR A 164     -18.189  11.116 -20.251  1.00 92.24           H
ATOM   2403  HN  TYR A 164     -11.635  10.505 -19.888  1.00 92.24           H
ATOM   2404  N   SER A 165      -9.787   9.268 -17.528  1.00 92.97           N
ATOM   2405  CA  SER A 165      -8.675   8.723 -16.768  1.00 92.97           C
ATOM   2406  C   SER A 165      -8.140   9.776 -15.795  1.00 92.97           C
ATOM   2407  O   SER A 165      -7.717   9.445 -14.689  1.00 92.97           O
ATOM   2408  HA  SER A 165      -9.086   7.873 -16.224  1.00 92.97           H
ATOM   2409  CB  SER A 165      -7.558   8.242 -17.697  1.00 92.97           C
ATOM   2410 1HB  SER A 165      -6.907   7.556 -17.155  1.00 92.97           H
ATOM   2411 2HB  SER A 165      -7.991   7.682 -18.525  1.00 92.97           H
ATOM   2412  OG  SER A 165      -6.785   9.324 -18.208  1.00 92.97           O
ATOM   2413  HG  SER A 165      -7.330  10.163 -18.209  1.00 92.97           H
ATOM   2414  HN  SER A 165      -9.654   9.288 -18.518  1.00 92.97           H
ATOM   2415  N   LYS A 166      -8.175  11.022 -16.244  1.00 94.74           N
ATOM   2416  CA  LYS A 166      -7.696  12.125 -15.428  1.00 94.74           C
ATOM   2417  C   LYS A 166      -8.620  12.300 -14.221  1.00 94.74           C
ATOM   2418  O   LYS A 166      -8.153  12.439 -13.092  1.00 94.74           O
ATOM   2419  HA  LYS A 166      -6.703  11.857 -15.067  1.00 94.74           H
ATOM   2420  CB  LYS A 166      -7.544  13.391 -16.274  1.00 94.74           C
ATOM   2421 1HB  LYS A 166      -8.469  13.583 -16.817  1.00 94.74           H
ATOM   2422 2HB  LYS A 166      -7.372  14.249 -15.623  1.00 94.74           H
ATOM   2423  CG  LYS A 166      -6.384  13.253 -17.262  1.00 94.74           C
ATOM   2424 1HG  LYS A 166      -5.458  13.069 -16.718  1.00 94.74           H
ATOM   2425 2HG  LYS A 166      -6.552  12.391 -17.907  1.00 94.74           H
ATOM   2426  CD  LYS A 166      -6.238  14.515 -18.115  1.00 94.74           C
ATOM   2427 1HD  LYS A 166      -7.155  14.684 -18.680  1.00 94.74           H
ATOM   2428 2HD  LYS A 166      -6.098  15.381 -17.469  1.00 94.74           H
ATOM   2429  CE  LYS A 166      -5.055  14.392 -19.077  1.00 94.74           C
ATOM   2430 1HE  LYS A 166      -4.148  14.159 -18.520  1.00 94.74           H
ATOM   2431 2HE  LYS A 166      -5.225  13.567 -19.769  1.00 94.74           H
ATOM   2432  NZ  LYS A 166      -4.869  15.651 -19.834  1.00 94.74           N
ATOM   2433 1HZ  LYS A 166      -4.093  15.547 -20.477  1.00 94.74           H
ATOM   2434 2HZ  LYS A 166      -5.714  15.860 -20.354  1.00 94.74           H
ATOM   2435 3HZ  LYS A 166      -4.674  16.408 -19.188  1.00 94.74           H
ATOM   2436  HN  LYS A 166      -8.522  11.283 -17.145  1.00 94.74           H
ATOM   2437  N   MET A 167      -9.915  12.286 -14.500  1.00 95.95           N
ATOM   2438  CA  MET A 167     -10.908  12.475 -13.457  1.00 95.95           C
ATOM   2439  C   MET A 167     -10.831  11.356 -12.417  1.00 95.95           C
ATOM   2440  O   MET A 167     -10.862  11.616 -11.215  1.00 95.95           O
ATOM   2441  HA  MET A 167     -10.666  13.430 -12.991  1.00 95.95           H
ATOM   2442  CB  MET A 167     -12.305  12.499 -14.079  1.00 95.95           C
ATOM   2443 1HB  MET A 167     -12.471  11.581 -14.644  1.00 95.95           H
ATOM   2444 2HB  MET A 167     -13.058  12.528 -13.291  1.00 95.95           H
ATOM   2445  CG  MET A 167     -12.475  13.708 -15.000  1.00 95.95           C
ATOM   2446 1HG  MET A 167     -12.288  14.628 -14.445  1.00 95.95           H
ATOM   2447 2HG  MET A 167     -11.742  13.668 -15.806  1.00 95.95           H
ATOM   2448  SD  MET A 167     -14.126  13.732 -15.679  1.00 95.95           S
ATOM   2449  CE  MET A 167     -15.057  14.157 -14.217  1.00 95.95           C
ATOM   2450 1HE  MET A 167     -14.902  13.394 -13.453  1.00 95.95           H
ATOM   2451 2HE  MET A 167     -14.719  15.122 -13.839  1.00 95.95           H
ATOM   2452 3HE  MET A 167     -16.117  14.214 -14.464  1.00 95.95           H
ATOM   2453  HN  MET A 167     -10.288  12.150 -15.418  1.00 95.95           H
ATOM   2454  N   VAL A 168     -10.731  10.133 -12.917  1.00 95.93           N
ATOM   2455  CA  VAL A 168     -10.697   8.969 -12.048  1.00 95.93           C
ATOM   2456  C   VAL A 168      -9.488   9.068 -11.117  1.00 95.93           C
ATOM   2457  O   VAL A 168      -9.595   8.792  -9.923  1.00 95.93           O
ATOM   2458  HA  VAL A 168     -11.606   8.982 -11.446  1.00 95.93           H
ATOM   2459  CB  VAL A 168     -10.703   7.689 -12.887  1.00 95.93           C
ATOM   2460  HB  VAL A 168      -9.921   7.780 -13.641  1.00 95.93           H
ATOM   2461  CG1 VAL A 168     -10.384   6.467 -12.024  1.00 95.93           C
ATOM   2462 1HG1 VAL A 168      -9.398   6.586 -11.575  1.00 95.93           H
ATOM   2463 2HG1 VAL A 168     -11.132   6.372 -11.237  1.00 95.93           H
ATOM   2464 3HG1 VAL A 168     -10.394   5.571 -12.645  1.00 95.93           H
ATOM   2465  CG2 VAL A 168     -12.039   7.515 -13.612  1.00 95.93           C
ATOM   2466 1HG2 VAL A 168     -12.844   7.456 -12.881  1.00 95.93           H
ATOM   2467 2HG2 VAL A 168     -12.208   8.366 -14.272  1.00 95.93           H
ATOM   2468 3HG2 VAL A 168     -12.015   6.598 -14.201  1.00 95.93           H
ATOM   2469  HN  VAL A 168     -10.674   9.932 -13.895  1.00 95.93           H
ATOM   2470  N   CYS A 169      -8.364   9.463 -11.698  1.00 95.89           N
ATOM   2471  CA  CYS A 169      -7.135   9.597 -10.935  1.00 95.89           C
ATOM   2472  C   CYS A 169      -7.385  10.577  -9.788  1.00 95.89           C
ATOM   2473  O   CYS A 169      -7.037  10.298  -8.641  1.00 95.89           O
ATOM   2474  HA  CYS A 169      -6.894   8.605 -10.552  1.00 95.89           H
ATOM   2475  CB  CYS A 169      -5.967  10.039 -11.819  1.00 95.89           C
ATOM   2476 1HB  CYS A 169      -6.270  10.880 -12.443  1.00 95.89           H
ATOM   2477 2HB  CYS A 169      -5.141  10.385 -11.198  1.00 95.89           H
ATOM   2478  SG  CYS A 169      -5.416   8.647 -12.872  1.00 95.89           S
ATOM   2479  HG  CYS A 169      -6.389   8.759 -13.771  1.00 95.89           H
ATOM   2480  HN  CYS A 169      -8.286   9.689 -12.669  1.00 95.89           H
ATOM   2481  N   PHE A 170      -7.987  11.705 -10.136  1.00 96.88           N
ATOM   2482  CA  PHE A 170      -8.253  12.745  -9.156  1.00 96.88           C
ATOM   2483  C   PHE A 170      -9.150  12.223  -8.033  1.00 96.88           C
ATOM   2484  O   PHE A 170      -8.875  12.452  -6.856  1.00 96.88           O
ATOM   2485  HA  PHE A 170      -7.293  13.050  -8.740  1.00 96.88           H
ATOM   2486  CB  PHE A 170      -8.978  13.875  -9.889  1.00 96.88           C
ATOM   2487 1HB  PHE A 170      -8.370  14.194 -10.736  1.00 96.88           H
ATOM   2488 2HB  PHE A 170      -9.913  13.489 -10.296  1.00 96.88           H
ATOM   2489  CG  PHE A 170      -9.284  15.090  -9.012  1.00 96.88           C
ATOM   2490  CD1 PHE A 170     -10.521  15.244  -8.470  1.00 96.88           C
ATOM   2491  HD1 PHE A 170     -11.296  14.501  -8.660  1.00 96.88           H
ATOM   2492  CD2 PHE A 170      -8.317  16.017  -8.774  1.00 96.88           C
ATOM   2493  HD2 PHE A 170      -7.325  15.895  -9.209  1.00 96.88           H
ATOM   2494  CE1 PHE A 170     -10.805  16.372  -7.655  1.00 96.88           C
ATOM   2495  HE1 PHE A 170     -11.797  16.495  -7.221  1.00 96.88           H
ATOM   2496  CE2 PHE A 170      -8.601  17.146  -7.959  1.00 96.88           C
ATOM   2497  HE2 PHE A 170      -7.827  17.889  -7.769  1.00 96.88           H
ATOM   2498  CZ  PHE A 170      -9.839  17.299  -7.417  1.00 96.88           C
ATOM   2499  HZ  PHE A 170     -10.056  18.165  -6.792  1.00 96.88           H
ATOM   2500  HN  PHE A 170      -8.290  11.913 -11.066  1.00 96.88           H
ATOM   2501  N   THR A 171     -10.206  11.531  -8.435  1.00 96.99           N
ATOM   2502  CA  THR A 171     -11.155  10.988  -7.478  1.00 96.99           C
ATOM   2503  C   THR A 171     -10.451  10.029  -6.515  1.00 96.99           C
ATOM   2504  O   THR A 171     -10.743  10.018  -5.320  1.00 96.99           O
ATOM   2505  HA  THR A 171     -11.548  11.810  -6.879  1.00 96.99           H
ATOM   2506  CB  THR A 171     -12.296  10.335  -8.260  1.00 96.99           C
ATOM   2507  HB  THR A 171     -11.945   9.455  -8.798  1.00 96.99           H
ATOM   2508  OG1 THR A 171     -12.807  11.389  -9.073  1.00 96.99           O
ATOM   2509  HG1 THR A 171     -13.257  11.010  -9.881  1.00 96.99           H
ATOM   2510  CG2 THR A 171     -13.475   9.950  -7.365  1.00 96.99           C
ATOM   2511 1HG2 THR A 171     -13.869  10.843  -6.879  1.00 96.99           H
ATOM   2512 2HG2 THR A 171     -13.140   9.242  -6.607  1.00 96.99           H
ATOM   2513 3HG2 THR A 171     -14.257   9.491  -7.970  1.00 96.99           H
ATOM   2514  HN  THR A 171     -10.418  11.340  -9.394  1.00 96.99           H
ATOM   2515  N   ILE A 172      -9.539   9.247  -7.072  1.00 96.28           N
ATOM   2516  CA  ILE A 172      -8.831   8.247  -6.290  1.00 96.28           C
ATOM   2517  C   ILE A 172      -8.005   8.945  -5.207  1.00 96.28           C
ATOM   2518  O   ILE A 172      -8.008   8.523  -4.051  1.00 96.28           O
ATOM   2519  HA  ILE A 172      -9.581   7.623  -5.803  1.00 96.28           H
ATOM   2520  CB  ILE A 172      -8.007   7.337  -7.202  1.00 96.28           C
ATOM   2521  HB  ILE A 172      -7.497   7.961  -7.936  1.00 96.28           H
ATOM   2522  CG1 ILE A 172      -8.908   6.374  -7.976  1.00 96.28           C
ATOM   2523 1HG1 ILE A 172      -9.365   5.664  -7.286  1.00 96.28           H
ATOM   2524 2HG1 ILE A 172      -9.720   6.928  -8.446  1.00 96.28           H
ATOM   2525  CG2 ILE A 172      -6.926   6.599  -6.409  1.00 96.28           C
ATOM   2526 1HG2 ILE A 172      -6.259   7.324  -5.942  1.00 96.28           H
ATOM   2527 2HG2 ILE A 172      -7.395   5.988  -5.637  1.00 96.28           H
ATOM   2528 3HG2 ILE A 172      -6.355   5.960  -7.081  1.00 96.28           H
ATOM   2529  CD1 ILE A 172      -8.115   5.617  -9.043  1.00 96.28           C
ATOM   2530 1HD1 ILE A 172      -7.680   6.328  -9.745  1.00 96.28           H
ATOM   2531 2HD1 ILE A 172      -7.319   5.044  -8.566  1.00 96.28           H
ATOM   2532 3HD1 ILE A 172      -8.780   4.939  -9.578  1.00 96.28           H
ATOM   2533  HN  ILE A 172      -9.281   9.287  -8.038  1.00 96.28           H
ATOM   2534  N   TRP A 173      -7.318  10.000  -5.619  1.00 96.78           N
ATOM   2535  CA  TRP A 173      -6.435  10.717  -4.716  1.00 96.78           C
ATOM   2536  C   TRP A 173      -7.280  11.269  -3.567  1.00 96.78           C
ATOM   2537  O   TRP A 173      -6.916  11.128  -2.400  1.00 96.78           O
ATOM   2538  HA  TRP A 173      -5.702  10.007  -4.333  1.00 96.78           H
ATOM   2539  CB  TRP A 173      -5.655  11.803  -5.460  1.00 96.78           C
ATOM   2540 1HB  TRP A 173      -6.311  12.270  -6.194  1.00 96.78           H
ATOM   2541 2HB  TRP A 173      -5.366  12.579  -4.751  1.00 96.78           H
ATOM   2542  CG  TRP A 173      -4.400  11.292  -6.172  1.00 96.78           C
ATOM   2543  CD1 TRP A 173      -4.184  11.189  -7.490  1.00 96.78           C
ATOM   2544  HD1 TRP A 173      -4.909  11.470  -8.254  1.00 96.78           H
ATOM   2545  CD2 TRP A 173      -3.191  10.815  -5.546  1.00 96.78           C
ATOM   2546  NE1 TRP A 173      -2.929  10.682  -7.759  1.00 96.78           N
ATOM   2547  HE1 TRP A 173      -2.539  10.515  -8.664  1.00 96.78           H
ATOM   2548  CE2 TRP A 173      -2.306  10.447  -6.539  1.00 96.78           C
ATOM   2549  CE3 TRP A 173      -2.856  10.697  -4.185  1.00 96.78           C
ATOM   2550  HE3 TRP A 173      -3.537  10.980  -3.383  1.00 96.78           H
ATOM   2551  CZ2 TRP A 173      -1.028   9.938  -6.277  1.00 96.78           C
ATOM   2552  HZ2 TRP A 173      -0.347   9.655  -7.079  1.00 96.78           H
ATOM   2553  CZ3 TRP A 173      -1.575  10.187  -3.940  1.00 96.78           C
ATOM   2554  HZ3 TRP A 173      -1.265  10.075  -2.901  1.00 96.78           H
ATOM   2555  CH2 TRP A 173      -0.672   9.812  -4.928  1.00 96.78           C
ATOM   2556  HH2 TRP A 173       0.308   9.423  -4.655  1.00 96.78           H
ATOM   2557  HN  TRP A 173      -7.359  10.364  -6.550  1.00 96.78           H
ATOM   2558  N   VAL A 174      -8.392  11.887  -3.936  1.00 96.75           N
ATOM   2559  CA  VAL A 174      -9.256  12.523  -2.956  1.00 96.75           C
ATOM   2560  C   VAL A 174      -9.767  11.467  -1.973  1.00 96.75           C
ATOM   2561  O   VAL A 174      -9.776  11.693  -0.764  1.00 96.75           O
ATOM   2562  HA  VAL A 174      -8.656  13.250  -2.410  1.00 96.75           H
ATOM   2563  CB  VAL A 174     -10.385  13.276  -3.664  1.00 96.75           C
ATOM   2564  HB  VAL A 174     -10.878  12.581  -4.343  1.00 96.75           H
ATOM   2565  CG1 VAL A 174     -11.427  13.771  -2.659  1.00 96.75           C
ATOM   2566 1HG1 VAL A 174     -11.854  12.920  -2.129  1.00 96.75           H
ATOM   2567 2HG1 VAL A 174     -10.953  14.443  -1.944  1.00 96.75           H
ATOM   2568 3HG1 VAL A 174     -12.218  14.303  -3.189  1.00 96.75           H
ATOM   2569  CG2 VAL A 174      -9.832  14.435  -4.496  1.00 96.75           C
ATOM   2570 1HG2 VAL A 174      -9.302  15.130  -3.845  1.00 96.75           H
ATOM   2571 2HG2 VAL A 174      -9.146  14.046  -5.249  1.00 96.75           H
ATOM   2572 3HG2 VAL A 174     -10.655  14.953  -4.988  1.00 96.75           H
ATOM   2573  HN  VAL A 174      -8.704  11.958  -4.884  1.00 96.75           H
ATOM   2574  N   LEU A 175     -10.180  10.338  -2.529  1.00 95.39           N
ATOM   2575  CA  LEU A 175     -10.791   9.290  -1.729  1.00 95.39           C
ATOM   2576  C   LEU A 175      -9.758   8.738  -0.744  1.00 95.39           C
ATOM   2577  O   LEU A 175     -10.054   8.561   0.437  1.00 95.39           O
ATOM   2578  HA  LEU A 175     -11.602   9.744  -1.160  1.00 95.39           H
ATOM   2579  CB  LEU A 175     -11.413   8.222  -2.630  1.00 95.39           C
ATOM   2580 1HB  LEU A 175     -12.061   8.717  -3.353  1.00 95.39           H
ATOM   2581 2HB  LEU A 175     -10.614   7.740  -3.194  1.00 95.39           H
ATOM   2582  CG  LEU A 175     -12.225   7.135  -1.921  1.00 95.39           C
ATOM   2583  HG  LEU A 175     -11.623   6.739  -1.103  1.00 95.39           H
ATOM   2584  CD1 LEU A 175     -13.498   7.717  -1.304  1.00 95.39           C
ATOM   2585 1HD1 LEU A 175     -13.233   8.485  -0.578  1.00 95.39           H
ATOM   2586 2HD1 LEU A 175     -14.114   8.157  -2.089  1.00 95.39           H
ATOM   2587 3HD1 LEU A 175     -14.056   6.924  -0.806  1.00 95.39           H
ATOM   2588  CD2 LEU A 175     -12.526   5.971  -2.866  1.00 95.39           C
ATOM   2589 1HD2 LEU A 175     -13.099   6.334  -3.719  1.00 95.39           H
ATOM   2590 2HD2 LEU A 175     -11.589   5.535  -3.216  1.00 95.39           H
ATOM   2591 3HD2 LEU A 175     -13.103   5.213  -2.337  1.00 95.39           H
ATOM   2592  HN  LEU A 175     -10.103  10.134  -3.505  1.00 95.39           H
ATOM   2593  N   ALA A 176      -8.568   8.482  -1.266  1.00 95.00           N
ATOM   2594  CA  ALA A 176      -7.515   7.877  -0.468  1.00 95.00           C
ATOM   2595  C   ALA A 176      -7.153   8.814   0.686  1.00 95.00           C
ATOM   2596  O   ALA A 176      -6.882   8.361   1.797  1.00 95.00           O
ATOM   2597  HA  ALA A 176      -7.903   6.944  -0.059  1.00 95.00           H
ATOM   2598  CB  ALA A 176      -6.314   7.563  -1.362  1.00 95.00           C
ATOM   2599 1HB  ALA A 176      -6.617   6.871  -2.148  1.00 95.00           H
ATOM   2600 2HB  ALA A 176      -5.944   8.484  -1.812  1.00 95.00           H
ATOM   2601 3HB  ALA A 176      -5.524   7.109  -0.763  1.00 95.00           H
ATOM   2602  HN  ALA A 176      -8.318   8.681  -2.214  1.00 95.00           H
ATOM   2603  N   ALA A 177      -7.161  10.104   0.384  1.00 95.02           N
ATOM   2604  CA  ALA A 177      -6.812  11.108   1.375  1.00 95.02           C
ATOM   2605  C   ALA A 177      -7.818  11.052   2.527  1.00 95.02           C
ATOM   2606  O   ALA A 177      -7.431  11.074   3.695  1.00 95.02           O
ATOM   2607  HA  ALA A 177      -5.821  10.865   1.758  1.00 95.02           H
ATOM   2608  CB  ALA A 177      -6.762  12.485   0.712  1.00 95.02           C
ATOM   2609 1HB  ALA A 177      -6.012  12.480  -0.079  1.00 95.02           H
ATOM   2610 2HB  ALA A 177      -7.738  12.720   0.286  1.00 95.02           H
ATOM   2611 3HB  ALA A 177      -6.500  13.238   1.456  1.00 95.02           H
ATOM   2612  HN  ALA A 177      -7.400  10.466  -0.517  1.00 95.02           H
ATOM   2613  N   ALA A 178      -9.088  10.979   2.159  1.00 95.21           N
ATOM   2614  CA  ALA A 178     -10.156  11.010   3.143  1.00 95.21           C
ATOM   2615  C   ALA A 178     -10.042   9.784   4.052  1.00 95.21           C
ATOM   2616  O   ALA A 178     -10.305   9.868   5.250  1.00 95.21           O
ATOM   2617  HA  ALA A 178     -10.028  11.910   3.744  1.00 95.21           H
ATOM   2618  CB  ALA A 178     -11.507  11.082   2.429  1.00 95.21           C
ATOM   2619 1HB  ALA A 178     -11.549  11.985   1.821  1.00 95.21           H
ATOM   2620 2HB  ALA A 178     -11.628  10.207   1.790  1.00 95.21           H
ATOM   2621 3HB  ALA A 178     -12.308  11.105   3.169  1.00 95.21           H
ATOM   2622  HN  ALA A 178      -9.391  10.901   1.209  1.00 95.21           H
ATOM   2623  N   LEU A 179      -9.648   8.673   3.446  1.00 93.13           N
ATOM   2624  CA  LEU A 179      -9.593   7.410   4.162  1.00 93.13           C
ATOM   2625  C   LEU A 179      -8.414   7.432   5.137  1.00 93.13           C
ATOM   2626  O   LEU A 179      -8.292   6.554   5.989  1.00 93.13           O
ATOM   2627  HA  LEU A 179     -10.515   7.319   4.736  1.00 93.13           H
ATOM   2628  CB  LEU A 179      -9.554   6.238   3.178  1.00 93.13           C
ATOM   2629 1HB  LEU A 179      -8.729   6.398   2.484  1.00 93.13           H
ATOM   2630 2HB  LEU A 179      -9.330   5.329   3.736  1.00 93.13           H
ATOM   2631  CG  LEU A 179     -10.829   6.002   2.365  1.00 93.13           C
ATOM   2632  HG  LEU A 179     -11.041   6.906   1.793  1.00 93.13           H
ATOM   2633  CD1 LEU A 179     -10.636   4.866   1.360  1.00 93.13           C
ATOM   2634 1HD1 LEU A 179      -9.827   5.120   0.675  1.00 93.13           H
ATOM   2635 2HD1 LEU A 179     -10.386   3.948   1.892  1.00 93.13           H
ATOM   2636 3HD1 LEU A 179     -11.557   4.719   0.795  1.00 93.13           H
ATOM   2637  CD2 LEU A 179     -12.028   5.758   3.284  1.00 93.13           C
ATOM   2638 1HD2 LEU A 179     -11.839   4.879   3.901  1.00 93.13           H
ATOM   2639 2HD2 LEU A 179     -12.178   6.626   3.925  1.00 93.13           H
ATOM   2640 3HD2 LEU A 179     -12.920   5.593   2.680  1.00 93.13           H
ATOM   2641  HN  LEU A 179      -9.371   8.627   2.486  1.00 93.13           H
ATOM   2642  N   CYS A 180      -7.577   8.447   4.980  1.00 93.72           N
ATOM   2643  CA  CYS A 180      -6.358   8.540   5.765  1.00 93.72           C
ATOM   2644  C   CYS A 180      -6.587   9.551   6.891  1.00 93.72           C
ATOM   2645  O   CYS A 180      -5.667   9.868   7.642  1.00 93.72           O
ATOM   2646  HA  CYS A 180      -6.170   7.545   6.171  1.00 93.72           H
ATOM   2647  CB  CYS A 180      -5.154   8.914   4.899  1.00 93.72           C
ATOM   2648 1HB  CYS A 180      -5.345   9.855   4.383  1.00 93.72           H
ATOM   2649 2HB  CYS A 180      -4.277   9.067   5.528  1.00 93.72           H
ATOM   2650  SG  CYS A 180      -4.824   7.589   3.680  1.00 93.72           S
ATOM   2651  HG  CYS A 180      -5.906   7.811   2.938  1.00 93.72           H
ATOM   2652  HN  CYS A 180      -7.720   9.195   4.332  1.00 93.72           H
ATOM   2653  N   ILE A 181      -7.821  10.028   6.972  1.00 94.43           N
ATOM   2654  CA  ILE A 181      -8.171  11.031   7.963  1.00 94.43           C
ATOM   2655  C   ILE A 181      -7.849  10.496   9.359  1.00 94.43           C
ATOM   2656  O   ILE A 181      -7.217  11.183  10.160  1.00 94.43           O
ATOM   2657  HA  ILE A 181      -7.549  11.906   7.776  1.00 94.43           H
ATOM   2658  CB  ILE A 181      -9.628  11.466   7.792  1.00 94.43           C
ATOM   2659  HB  ILE A 181     -10.232  10.576   7.615  1.00 94.43           H
ATOM   2660  CG1 ILE A 181      -9.790  12.373   6.571  1.00 94.43           C
ATOM   2661 1HG1 ILE A 181      -9.243  13.303   6.728  1.00 94.43           H
ATOM   2662 2HG1 ILE A 181      -9.354  11.891   5.695  1.00 94.43           H
ATOM   2663  CG2 ILE A 181     -10.157  12.124   9.069  1.00 94.43           C
ATOM   2664 1HG2 ILE A 181     -10.098  11.415   9.894  1.00 94.43           H
ATOM   2665 2HG2 ILE A 181      -9.554  13.003   9.301  1.00 94.43           H
ATOM   2666 3HG2 ILE A 181     -11.194  12.424   8.920  1.00 94.43           H
ATOM   2667  CD1 ILE A 181     -11.266  12.681   6.308  1.00 94.43           C
ATOM   2668 1HD1 ILE A 181     -11.805  11.751   6.127  1.00 94.43           H
ATOM   2669 2HD1 ILE A 181     -11.691  13.185   7.176  1.00 94.43           H
ATOM   2670 3HD1 ILE A 181     -11.352  13.327   5.435  1.00 94.43           H
ATOM   2671  HN  ILE A 181      -8.571   9.742   6.376  1.00 94.43           H
ATOM   2672  N   PRO A 182      -8.274   9.266   9.676  1.00 92.34           N
ATOM   2673  CA  PRO A 182      -8.096   8.730  11.028  1.00 92.34           C
ATOM   2674  C   PRO A 182      -6.653   8.818  11.497  1.00 92.34           C
ATOM   2675  O   PRO A 182      -6.386   9.242  12.620  1.00 92.34           O
ATOM   2676  HA  PRO A 182      -8.665   9.323  11.744  1.00 92.34           H
ATOM   2677  CB  PRO A 182      -8.566   7.279  10.907  1.00 92.34           C
ATOM   2678 1HB  PRO A 182      -7.740   6.607  10.674  1.00 92.34           H
ATOM   2679 2HB  PRO A 182      -9.012   6.924  11.836  1.00 92.34           H
ATOM   2680  CG  PRO A 182      -9.587   7.331   9.777  1.00 92.34           C
ATOM   2681 1HG  PRO A 182      -9.752   6.349   9.335  1.00 92.34           H
ATOM   2682 2HG  PRO A 182     -10.559   7.679  10.125  1.00 92.34           H
ATOM   2683  CD  PRO A 182      -8.953   8.301   8.792  1.00 92.34           C
ATOM   2684 1HD  PRO A 182      -8.247   7.800   8.129  1.00 92.34           H
ATOM   2685 2HD  PRO A 182      -9.699   8.778   8.157  1.00 92.34           H
ATOM   2686  N   GLU A 183      -5.751   8.409  10.615  1.00 92.61           N
ATOM   2687  CA  GLU A 183      -4.337   8.387  10.947  1.00 92.61           C
ATOM   2688  C   GLU A 183      -3.851   9.795  11.296  1.00 92.61           C
ATOM   2689  O   GLU A 183      -3.032   9.967  12.197  1.00 92.61           O
ATOM   2690  HA  GLU A 183      -4.255   7.740  11.820  1.00 92.61           H
ATOM   2691  CB  GLU A 183      -3.515   7.791   9.802  1.00 92.61           C
ATOM   2692 1HB  GLU A 183      -3.889   8.164   8.849  1.00 92.61           H
ATOM   2693 2HB  GLU A 183      -2.457   8.000   9.962  1.00 92.61           H
ATOM   2694  CG  GLU A 183      -3.652   6.268   9.763  1.00 92.61           C
ATOM   2695 1HG  GLU A 183      -2.859   5.843   9.147  1.00 92.61           H
ATOM   2696 2HG  GLU A 183      -3.528   5.862  10.767  1.00 92.61           H
ATOM   2697  CD  GLU A 183      -5.015   5.854   9.205  1.00 92.61           C
ATOM   2698  OE1 GLU A 183      -5.326   4.647   9.303  1.00 92.61           O
ATOM   2699  OE2 GLU A 183      -5.716   6.754   8.694  1.00 92.61           O
ATOM   2700  HN  GLU A 183      -5.974   8.099   9.691  1.00 92.61           H
ATOM   2701  N   ILE A 184      -4.377  10.766  10.564  1.00 93.98           N
ATOM   2702  CA  ILE A 184      -3.906  12.135  10.689  1.00 93.98           C
ATOM   2703  C   ILE A 184      -4.324  12.692  12.051  1.00 93.98           C
ATOM   2704  O   ILE A 184      -3.589  13.467  12.661  1.00 93.98           O
ATOM   2705  HA  ILE A 184      -2.817  12.112  10.644  1.00 93.98           H
ATOM   2706  CB  ILE A 184      -4.390  12.978   9.506  1.00 93.98           C
ATOM   2707  HB  ILE A 184      -5.471  12.867   9.428  1.00 93.98           H
ATOM   2708  CG1 ILE A 184      -3.788  12.474   8.193  1.00 93.98           C
ATOM   2709 1HG1 ILE A 184      -2.717  12.678   8.177  1.00 93.98           H
ATOM   2710 2HG1 ILE A 184      -3.908  11.393   8.124  1.00 93.98           H
ATOM   2711  CG2 ILE A 184      -4.102  14.462   9.737  1.00 93.98           C
ATOM   2712 1HG2 ILE A 184      -4.617  14.797  10.638  1.00 93.98           H
ATOM   2713 2HG2 ILE A 184      -3.029  14.610   9.856  1.00 93.98           H
ATOM   2714 3HG2 ILE A 184      -4.456  15.038   8.882  1.00 93.98           H
ATOM   2715  CD1 ILE A 184      -4.457  13.145   6.991  1.00 93.98           C
ATOM   2716 1HD1 ILE A 184      -5.524  12.919   6.996  1.00 93.98           H
ATOM   2717 2HD1 ILE A 184      -4.314  14.224   7.051  1.00 93.98           H
ATOM   2718 3HD1 ILE A 184      -4.011  12.769   6.070  1.00 93.98           H
ATOM   2719  HN  ILE A 184      -5.109  10.630   9.897  1.00 93.98           H
ATOM   2720  N   LEU A 185      -5.502  12.274  12.490  1.00 93.29           N
ATOM   2721  CA  LEU A 185      -6.115  12.864  13.667  1.00 93.29           C
ATOM   2722  C   LEU A 185      -5.392  12.362  14.919  1.00 93.29           C
ATOM   2723  O   LEU A 185      -4.994  13.156  15.770  1.00 93.29           O
ATOM   2724  HA  LEU A 185      -5.979  13.944  13.600  1.00 93.29           H
ATOM   2725  CB  LEU A 185      -7.622  12.598  13.678  1.00 93.29           C
ATOM   2726 1HB  LEU A 185      -7.784  11.534  13.501  1.00 93.29           H
ATOM   2727 2HB  LEU A 185      -8.002  12.816  14.676  1.00 93.29           H
ATOM   2728  CG  LEU A 185      -8.450  13.387  12.663  1.00 93.29           C
ATOM   2729  HG  LEU A 185      -8.098  13.133  11.663  1.00 93.29           H
ATOM   2730  CD1 LEU A 185      -9.927  12.994  12.736  1.00 93.29           C
ATOM   2731 1HD1 LEU A 185     -10.031  11.930  12.520  1.00 93.29           H
ATOM   2732 2HD1 LEU A 185     -10.309  13.201  13.735  1.00 93.29           H
ATOM   2733 3HD1 LEU A 185     -10.493  13.570  12.004  1.00 93.29           H
ATOM   2734  CD2 LEU A 185      -8.249  14.893  12.843  1.00 93.29           C
ATOM   2735 1HD2 LEU A 185      -8.557  15.183  13.848  1.00 93.29           H
ATOM   2736 2HD2 LEU A 185      -7.196  15.138  12.702  1.00 93.29           H
ATOM   2737 3HD2 LEU A 185      -8.849  15.431  12.109  1.00 93.29           H
ATOM   2738  HN  LEU A 185      -6.035  11.548  12.055  1.00 93.29           H
ATOM   2739  N   TYR A 186      -5.246  11.048  14.991  1.00 92.65           N
ATOM   2740  CA  TYR A 186      -4.918  10.399  16.250  1.00 92.65           C
ATOM   2741  C   TYR A 186      -3.416  10.129  16.352  1.00 92.65           C
ATOM   2742  O   TYR A 186      -2.930   9.691  17.394  1.00 92.65           O
ATOM   2743  HA  TYR A 186      -5.216  11.066  17.059  1.00 92.65           H
ATOM   2744  CB  TYR A 186      -5.665   9.064  16.243  1.00 92.65           C
ATOM   2745 1HB  TYR A 186      -5.347   8.485  15.376  1.00 92.65           H
ATOM   2746 2HB  TYR A 186      -5.380   8.495  17.128  1.00 92.65           H
ATOM   2747  CG  TYR A 186      -7.188   9.203  16.214  1.00 92.65           C
ATOM   2748  CD1 TYR A 186      -7.834   9.929  17.195  1.00 92.65           C
ATOM   2749  HD1 TYR A 186      -7.258  10.402  17.990  1.00 92.65           H
ATOM   2750  CD2 TYR A 186      -7.917   8.604  15.207  1.00 92.65           C
ATOM   2751  HD2 TYR A 186      -7.407   8.031  14.432  1.00 92.65           H
ATOM   2752  CE1 TYR A 186      -9.268  10.060  17.167  1.00 92.65           C
ATOM   2753  HE1 TYR A 186      -9.790  10.630  17.935  1.00 92.65           H
ATOM   2754  CE2 TYR A 186      -9.351   8.735  15.179  1.00 92.65           C
ATOM   2755  HE2 TYR A 186      -9.938   8.266  14.390  1.00 92.65           H
ATOM   2756  CZ  TYR A 186      -9.955   9.456  16.161  1.00 92.65           C
ATOM   2757  OH  TYR A 186     -11.309   9.580  16.134  1.00 92.65           O
ATOM   2758  HH  TYR A 186     -11.608  10.218  16.845  1.00 92.65           H
ATOM   2759  HN  TYR A 186      -5.347  10.430  14.211  1.00 92.65           H
ATOM   2760  N   SER A 187      -2.722  10.402  15.257  1.00 93.05           N
ATOM   2761  CA  SER A 187      -1.272  10.298  15.244  1.00 93.05           C
ATOM   2762  C   SER A 187      -0.661  11.401  16.110  1.00 93.05           C
ATOM   2763  O   SER A 187      -0.861  12.586  15.845  1.00 93.05           O
ATOM   2764  HA  SER A 187      -1.050   9.316  15.662  1.00 93.05           H
ATOM   2765  CB  SER A 187      -0.727  10.379  13.817  1.00 93.05           C
ATOM   2766 1HB  SER A 187      -1.106  11.281  13.335  1.00 93.05           H
ATOM   2767 2HB  SER A 187       0.359  10.467  13.848  1.00 93.05           H
ATOM   2768  OG  SER A 187      -1.088   9.240  13.041  1.00 93.05           O
ATOM   2769  HG  SER A 187      -2.084   9.150  13.009  1.00 93.05           H
ATOM   2770  HN  SER A 187      -3.132  10.688  14.391  1.00 93.05           H
ATOM   2771  N   GLN A 188       0.072  10.973  17.127  1.00 91.47           N
ATOM   2772  CA  GLN A 188       0.855  11.900  17.927  1.00 91.47           C
ATOM   2773  C   GLN A 188       2.118  11.212  18.451  1.00 91.47           C
ATOM   2774  O   GLN A 188       2.262   9.996  18.332  1.00 91.47           O
ATOM   2775  HA  GLN A 188       1.129  12.708  17.249  1.00 91.47           H
ATOM   2776  CB  GLN A 188       0.024  12.470  19.078  1.00 91.47           C
ATOM   2777 1HB  GLN A 188       0.585  13.255  19.583  1.00 91.47           H
ATOM   2778 2HB  GLN A 188      -0.883  12.929  18.684  1.00 91.47           H
ATOM   2779  CG  GLN A 188      -0.347  11.375  20.081  1.00 91.47           C
ATOM   2780 1HG  GLN A 188      -0.911  10.590  19.576  1.00 91.47           H
ATOM   2781 2HG  GLN A 188       0.559  10.915  20.474  1.00 91.47           H
ATOM   2782  CD  GLN A 188      -1.177  11.946  21.233  1.00 91.47           C
ATOM   2783  OE1 GLN A 188      -1.681  13.055  21.179  1.00 91.47           O
ATOM   2784  NE2 GLN A 188      -1.290  11.127  22.275  1.00 91.47           N
ATOM   2785 1HE2 GLN A 188      -0.851  10.229  22.255  1.00 91.47           H
ATOM   2786 2HE2 GLN A 188      -1.814  11.410  23.078  1.00 91.47           H
ATOM   2787  HN  GLN A 188       0.135  10.015  17.407  1.00 91.47           H
ATOM   2788  N   ILE A 189       3.000  12.020  19.020  1.00 91.33           N
ATOM   2789  CA  ILE A 189       4.197  11.494  19.654  1.00 91.33           C
ATOM   2790  C   ILE A 189       3.901  11.200  21.127  1.00 91.33           C
ATOM   2791  O   ILE A 189       3.353  12.045  21.833  1.00 91.33           O
ATOM   2792  HA  ILE A 189       4.444  10.555  19.158  1.00 91.33           H
ATOM   2793  CB  ILE A 189       5.378  12.443  19.441  1.00 91.33           C
ATOM   2794  HB  ILE A 189       5.116  13.414  19.861  1.00 91.33           H
ATOM   2795  CG1 ILE A 189       5.650  12.653  17.950  1.00 91.33           C
ATOM   2796 1HG1 ILE A 189       6.036  11.731  17.514  1.00 91.33           H
ATOM   2797 2HG1 ILE A 189       4.718  12.883  17.436  1.00 91.33           H
ATOM   2798  CG2 ILE A 189       6.619  11.949  20.187  1.00 91.33           C
ATOM   2799 1HG2 ILE A 189       6.404  11.893  21.254  1.00 91.33           H
ATOM   2800 2HG2 ILE A 189       6.895  10.960  19.819  1.00 91.33           H
ATOM   2801 3HG2 ILE A 189       7.444  12.642  20.018  1.00 91.33           H
ATOM   2802  CD1 ILE A 189       6.654  13.786  17.731  1.00 91.33           C
ATOM   2803 1HD1 ILE A 189       6.254  14.711  18.147  1.00 91.33           H
ATOM   2804 2HD1 ILE A 189       7.593  13.541  18.227  1.00 91.33           H
ATOM   2805 3HD1 ILE A 189       6.830  13.915  16.663  1.00 91.33           H
ATOM   2806  HN  ILE A 189       2.908  13.015  19.052  1.00 91.33           H
ATOM   2807  N   LYS A 190       4.278  10.001  21.545  1.00 88.14           N
ATOM   2808  CA  LYS A 190       4.196   9.639  22.950  1.00 88.14           C
ATOM   2809  C   LYS A 190       5.603   9.357  23.482  1.00 88.14           C
ATOM   2810  O   LYS A 190       6.372   8.628  22.858  1.00 88.14           O
ATOM   2811  HA  LYS A 190       3.790  10.497  23.486  1.00 88.14           H
ATOM   2812  CB  LYS A 190       3.219   8.478  23.148  1.00 88.14           C
ATOM   2813 1HB  LYS A 190       2.245   8.743  22.737  1.00 88.14           H
ATOM   2814 2HB  LYS A 190       3.570   7.605  22.598  1.00 88.14           H
ATOM   2815  CG  LYS A 190       3.075   8.130  24.631  1.00 88.14           C
ATOM   2816 1HG  LYS A 190       3.971   7.614  24.976  1.00 88.14           H
ATOM   2817 2HG  LYS A 190       2.989   9.045  25.217  1.00 88.14           H
ATOM   2818  CD  LYS A 190       1.848   7.248  24.870  1.00 88.14           C
ATOM   2819 1HD  LYS A 190       0.953   7.868  24.916  1.00 88.14           H
ATOM   2820 2HD  LYS A 190       1.719   6.563  24.032  1.00 88.14           H
ATOM   2821  CE  LYS A 190       1.990   6.452  26.169  1.00 88.14           C
ATOM   2822 1HE  LYS A 190       3.045   6.343  26.423  1.00 88.14           H
ATOM   2823 2HE  LYS A 190       1.520   6.995  26.989  1.00 88.14           H
ATOM   2824  NZ  LYS A 190       1.368   5.116  26.029  1.00 88.14           N
ATOM   2825 1HZ  LYS A 190       1.510   4.586  26.882  1.00 88.14           H
ATOM   2826 2HZ  LYS A 190       0.374   5.223  25.859  1.00 88.14           H
ATOM   2827 3HZ  LYS A 190       1.794   4.625  25.251  1.00 88.14           H
ATOM   2828  HN  LYS A 190       4.633   9.285  20.944  1.00 88.14           H
ATOM   2829  N   GLU A 191       5.896   9.950  24.631  1.00 85.26           N
ATOM   2830  CA  GLU A 191       7.169   9.713  25.291  1.00 85.26           C
ATOM   2831  C   GLU A 191       7.020   8.624  26.355  1.00 85.26           C
ATOM   2832  O   GLU A 191       6.128   8.693  27.199  1.00 85.26           O
ATOM   2833  HA  GLU A 191       7.844   9.374  24.505  1.00 85.26           H
ATOM   2834  CB  GLU A 191       7.718  11.004  25.901  1.00 85.26           C
ATOM   2835 1HB  GLU A 191       6.927  11.516  26.450  1.00 85.26           H
ATOM   2836 2HB  GLU A 191       8.591  10.779  26.513  1.00 85.26           H
ATOM   2837  CG  GLU A 191       8.193  11.967  24.811  1.00 85.26           C
ATOM   2838 1HG  GLU A 191       8.915  11.465  24.167  1.00 85.26           H
ATOM   2839 2HG  GLU A 191       7.351  12.255  24.182  1.00 85.26           H
ATOM   2840  CD  GLU A 191       8.830  13.216  25.423  1.00 85.26           C
ATOM   2841  OE1 GLU A 191       9.288  14.066  24.629  1.00 85.26           O
ATOM   2842  OE2 GLU A 191       8.845  13.293  26.670  1.00 85.26           O
ATOM   2843  HN  GLU A 191       5.283  10.580  25.107  1.00 85.26           H
ATOM   2844  N   GLU A 192       7.908   7.643  26.280  1.00 76.55           N
ATOM   2845  CA  GLU A 192       7.861   6.519  27.200  1.00 76.55           C
ATOM   2846  C   GLU A 192       9.273   6.152  27.662  1.00 76.55           C
ATOM   2847  O   GLU A 192      10.116   5.773  26.850  1.00 76.55           O
ATOM   2848  HA  GLU A 192       7.272   6.865  28.049  1.00 76.55           H
ATOM   2849  CB  GLU A 192       7.163   5.317  26.561  1.00 76.55           C
ATOM   2850 1HB  GLU A 192       6.133   5.577  26.318  1.00 76.55           H
ATOM   2851 2HB  GLU A 192       7.736   4.975  25.699  1.00 76.55           H
ATOM   2852  CG  GLU A 192       7.102   4.138  27.533  1.00 76.55           C
ATOM   2853 1HG  GLU A 192       7.892   3.425  27.296  1.00 76.55           H
ATOM   2854 2HG  GLU A 192       7.285   4.489  28.549  1.00 76.55           H
ATOM   2855  CD  GLU A 192       5.742   3.441  27.466  1.00 76.55           C
ATOM   2856  OE1 GLU A 192       5.507   2.569  28.330  1.00 76.55           O
ATOM   2857  OE2 GLU A 192       4.967   3.796  26.551  1.00 76.55           O
ATOM   2858  HN  GLU A 192       8.648   7.609  25.609  1.00 76.55           H
ATOM   2859  N   SER A 193       9.486   6.276  28.963  1.00 72.72           N
ATOM   2860  CA  SER A 193      10.735   5.837  29.562  1.00 72.72           C
ATOM   2861  C   SER A 193      11.916   6.516  28.866  1.00 72.72           C
ATOM   2862  O   SER A 193      12.991   5.929  28.746  1.00 72.72           O
ATOM   2863  HA  SER A 193      10.678   6.145  30.606  1.00 72.72           H
ATOM   2864  CB  SER A 193      10.877   4.315  29.487  1.00 72.72           C
ATOM   2865 1HB  SER A 193      11.026   4.016  28.449  1.00 72.72           H
ATOM   2866 2HB  SER A 193      11.765   4.006  30.038  1.00 72.72           H
ATOM   2867  OG  SER A 193       9.735   3.646  30.014  1.00 72.72           O
ATOM   2868  HG  SER A 193       9.811   2.662  29.853  1.00 72.72           H
ATOM   2869  HN  SER A 193       8.825   6.668  29.603  1.00 72.72           H
ATOM   2870  N   GLY A 194      11.677   7.742  28.425  1.00 76.70           N
ATOM   2871  CA  GLY A 194      12.721   8.524  27.784  1.00 76.70           C
ATOM   2872  C   GLY A 194      12.837   8.172  26.300  1.00 76.70           C
ATOM   2873  O   GLY A 194      13.746   8.639  25.617  1.00 76.70           O
ATOM   2874 1HA  GLY A 194      12.504   9.586  27.894  1.00 76.70           H
ATOM   2875 2HA  GLY A 194      13.674   8.340  28.281  1.00 76.70           H
ATOM   2876  HN  GLY A 194      10.792   8.200  28.500  1.00 76.70           H
ATOM   2877  N   ILE A 195      11.902   7.350  25.845  1.00 83.26           N
ATOM   2878  CA  ILE A 195      11.840   6.994  24.437  1.00 83.26           C
ATOM   2879  C   ILE A 195      10.628   7.674  23.797  1.00 83.26           C
ATOM   2880  O   ILE A 195       9.496   7.474  24.236  1.00 83.26           O
ATOM   2881  HA  ILE A 195      12.742   7.379  23.963  1.00 83.26           H
ATOM   2882  CB  ILE A 195      11.853   5.474  24.269  1.00 83.26           C
ATOM   2883  HB  ILE A 195      10.968   5.068  24.759  1.00 83.26           H
ATOM   2884  CG1 ILE A 195      13.073   4.856  24.955  1.00 83.26           C
ATOM   2885 1HG1 ILE A 195      13.985   5.230  24.489  1.00 83.26           H
ATOM   2886 2HG1 ILE A 195      13.100   5.163  26.001  1.00 83.26           H
ATOM   2887  CG2 ILE A 195      11.769   5.085  22.791  1.00 83.26           C
ATOM   2888 1HG2 ILE A 195      10.845   5.476  22.365  1.00 83.26           H
ATOM   2889 2HG2 ILE A 195      12.622   5.504  22.256  1.00 83.26           H
ATOM   2890 3HG2 ILE A 195      11.780   3.999  22.700  1.00 83.26           H
ATOM   2891  CD1 ILE A 195      13.038   3.329  24.866  1.00 83.26           C
ATOM   2892 1HD1 ILE A 195      12.137   2.958  25.354  1.00 83.26           H
ATOM   2893 2HD1 ILE A 195      13.035   3.026  23.819  1.00 83.26           H
ATOM   2894 3HD1 ILE A 195      13.916   2.916  25.362  1.00 83.26           H
ATOM   2895  HN  ILE A 195      11.198   6.932  26.418  1.00 83.26           H
ATOM   2896  N   ALA A 196      10.906   8.462  22.770  1.00 90.05           N
ATOM   2897  CA  ALA A 196       9.845   9.079  21.991  1.00 90.05           C
ATOM   2898  C   ALA A 196       9.350   8.087  20.936  1.00 90.05           C
ATOM   2899  O   ALA A 196      10.144   7.538  20.174  1.00 90.05           O
ATOM   2900  HA  ALA A 196       9.026   9.312  22.671  1.00 90.05           H
ATOM   2901  CB  ALA A 196      10.357  10.381  21.372  1.00 90.05           C
ATOM   2902 1HB  ALA A 196      10.669  11.062  22.164  1.00 90.05           H
ATOM   2903 2HB  ALA A 196      11.206  10.166  20.723  1.00 90.05           H
ATOM   2904 3HB  ALA A 196       9.561  10.843  20.788  1.00 90.05           H
ATOM   2905  HN  ALA A 196      11.834   8.682  22.468  1.00 90.05           H
ATOM   2906  N   ILE A 197       8.040   7.888  20.926  1.00 89.08           N
ATOM   2907  CA  ILE A 197       7.432   6.956  19.991  1.00 89.08           C
ATOM   2908  C   ILE A 197       6.310   7.664  19.230  1.00 89.08           C
ATOM   2909  O   ILE A 197       5.453   8.306  19.836  1.00 89.08           O
ATOM   2910  HA  ILE A 197       8.201   6.662  19.277  1.00 89.08           H
ATOM   2911  CB  ILE A 197       6.979   5.688  20.717  1.00 89.08           C
ATOM   2912  HB  ILE A 197       6.284   5.977  21.506  1.00 89.08           H
ATOM   2913  CG1 ILE A 197       8.162   4.990  21.391  1.00 89.08           C
ATOM   2914 1HG1 ILE A 197       8.856   4.630  20.632  1.00 89.08           H
ATOM   2915 2HG1 ILE A 197       8.707   5.703  22.009  1.00 89.08           H
ATOM   2916  CG2 ILE A 197       6.225   4.754  19.770  1.00 89.08           C
ATOM   2917 1HG2 ILE A 197       5.346   5.265  19.378  1.00 89.08           H
ATOM   2918 2HG2 ILE A 197       6.878   4.469  18.944  1.00 89.08           H
ATOM   2919 3HG2 ILE A 197       5.914   3.860  20.312  1.00 89.08           H
ATOM   2920  CD1 ILE A 197       7.688   3.818  22.253  1.00 89.08           C
ATOM   2921 1HD1 ILE A 197       7.013   4.185  23.026  1.00 89.08           H
ATOM   2922 2HD1 ILE A 197       7.165   3.095  21.627  1.00 89.08           H
ATOM   2923 3HD1 ILE A 197       8.548   3.339  22.720  1.00 89.08           H
ATOM   2924  HN  ILE A 197       7.400   8.350  21.539  1.00 89.08           H
ATOM   2925  N   CYS A 198       6.350   7.523  17.913  1.00 91.97           N
ATOM   2926  CA  CYS A 198       5.254   7.982  17.077  1.00 91.97           C
ATOM   2927  C   CYS A 198       4.179   6.894  17.055  1.00 91.97           C
ATOM   2928  O   CYS A 198       4.382   5.826  16.479  1.00 91.97           O
ATOM   2929  HA  CYS A 198       4.873   8.895  17.534  1.00 91.97           H
ATOM   2930  CB  CYS A 198       5.730   8.342  15.668  1.00 91.97           C
ATOM   2931 1HB  CYS A 198       6.338   9.246  15.701  1.00 91.97           H
ATOM   2932 2HB  CYS A 198       6.363   7.547  15.274  1.00 91.97           H
ATOM   2933  SG  CYS A 198       4.291   8.598  14.568  1.00 91.97           S
ATOM   2934  HN  CYS A 198       7.113   7.105  17.419  1.00 91.97           H
ATOM   2935  N   THR A 199       3.057   7.203  17.689  1.00 91.15           N
ATOM   2936  CA  THR A 199       1.964   6.250  17.784  1.00 91.15           C
ATOM   2937  C   THR A 199       0.620   6.963  17.632  1.00 91.15           C
ATOM   2938  O   THR A 199       0.549   8.188  17.718  1.00 91.15           O
ATOM   2939  HA  THR A 199       2.049   5.546  16.956  1.00 91.15           H
ATOM   2940  CB  THR A 199       2.107   5.498  19.110  1.00 91.15           C
ATOM   2941  HB  THR A 199       3.139   5.190  19.273  1.00 91.15           H
ATOM   2942  OG1 THR A 199       1.156   4.441  19.013  1.00 91.15           O
ATOM   2943  HG1 THR A 199       1.300   3.783  19.752  1.00 91.15           H
ATOM   2944  CG2 THR A 199       1.626   6.323  20.305  1.00 91.15           C
ATOM   2945 1HG2 THR A 199       0.573   6.575  20.173  1.00 91.15           H
ATOM   2946 2HG2 THR A 199       2.212   7.239  20.374  1.00 91.15           H
ATOM   2947 3HG2 THR A 199       1.748   5.743  21.220  1.00 91.15           H
ATOM   2948  HN  THR A 199       2.889   8.084  18.132  1.00 91.15           H
ATOM   2949  N   MET A 200      -0.415   6.166  17.408  1.00 91.69           N
ATOM   2950  CA  MET A 200      -1.777   6.656  17.528  1.00 91.69           C
ATOM   2951  C   MET A 200      -2.278   6.535  18.968  1.00 91.69           C
ATOM   2952  O   MET A 200      -2.100   5.499  19.607  1.00 91.69           O
ATOM   2953  HA  MET A 200      -1.738   7.706  17.237  1.00 91.69           H
ATOM   2954  CB  MET A 200      -2.692   5.855  16.600  1.00 91.69           C
ATOM   2955 1HB  MET A 200      -2.584   4.790  16.807  1.00 91.69           H
ATOM   2956 2HB  MET A 200      -3.733   6.114  16.796  1.00 91.69           H
ATOM   2957  CG  MET A 200      -2.361   6.130  15.132  1.00 91.69           C
ATOM   2958 1HG  MET A 200      -2.423   7.200  14.931  1.00 91.69           H
ATOM   2959 2HG  MET A 200      -1.337   5.824  14.918  1.00 91.69           H
ATOM   2960  SD  MET A 200      -3.494   5.245  14.074  1.00 91.69           S
ATOM   2961  CE  MET A 200      -3.200   3.576  14.632  1.00 91.69           C
ATOM   2962 1HE  MET A 200      -2.152   3.319  14.473  1.00 91.69           H
ATOM   2963 2HE  MET A 200      -3.435   3.501  15.694  1.00 91.69           H
ATOM   2964 3HE  MET A 200      -3.832   2.888  14.070  1.00 91.69           H
ATOM   2965  HN  MET A 200      -0.333   5.204  17.149  1.00 91.69           H
ATOM   2966  N   VAL A 201      -2.896   7.609  19.439  1.00 91.97           N
ATOM   2967  CA  VAL A 201      -3.517   7.600  20.752  1.00 91.97           C
ATOM   2968  C   VAL A 201      -4.993   7.979  20.616  1.00 91.97           C
ATOM   2969  O   VAL A 201      -5.328   8.955  19.947  1.00 91.97           O
ATOM   2970  HA  VAL A 201      -3.450   6.584  21.141  1.00 91.97           H
ATOM   2971  CB  VAL A 201      -2.748   8.522  21.701  1.00 91.97           C
ATOM   2972  HB  VAL A 201      -2.824   9.538  21.316  1.00 91.97           H
ATOM   2973  CG1 VAL A 201      -3.362   8.502  23.102  1.00 91.97           C
ATOM   2974 1HG1 VAL A 201      -4.397   8.840  23.050  1.00 91.97           H
ATOM   2975 2HG1 VAL A 201      -3.331   7.487  23.499  1.00 91.97           H
ATOM   2976 3HG1 VAL A 201      -2.796   9.166  23.756  1.00 91.97           H
ATOM   2977  CG2 VAL A 201      -1.265   8.147  21.747  1.00 91.97           C
ATOM   2978 1HG2 VAL A 201      -1.161   7.120  22.097  1.00 91.97           H
ATOM   2979 2HG2 VAL A 201      -0.836   8.236  20.749  1.00 91.97           H
ATOM   2980 3HG2 VAL A 201      -0.742   8.817  22.429  1.00 91.97           H
ATOM   2981  HN  VAL A 201      -2.976   8.472  18.939  1.00 91.97           H
ATOM   2982  N   TYR A 202      -5.836   7.188  21.263  1.00 90.25           N
ATOM   2983  CA  TYR A 202      -7.272   7.390  21.171  1.00 90.25           C
ATOM   2984  C   TYR A 202      -7.808   8.088  22.423  1.00 90.25           C
ATOM   2985  O   TYR A 202      -7.899   7.479  23.488  1.00 90.25           O
ATOM   2986  HA  TYR A 202      -7.469   8.018  20.302  1.00 90.25           H
ATOM   2987  CB  TYR A 202      -7.890   5.994  21.077  1.00 90.25           C
ATOM   2988 1HB  TYR A 202      -7.591   5.415  21.951  1.00 90.25           H
ATOM   2989 2HB  TYR A 202      -8.976   6.085  21.112  1.00 90.25           H
ATOM   2990  CG  TYR A 202      -7.498   5.224  19.815  1.00 90.25           C
ATOM   2991  CD1 TYR A 202      -8.197   5.421  18.641  1.00 90.25           C
ATOM   2992  HD1 TYR A 202      -9.028   6.125  18.614  1.00 90.25           H
ATOM   2993  CD2 TYR A 202      -6.445   4.332  19.850  1.00 90.25           C
ATOM   2994  HD2 TYR A 202      -5.893   4.177  20.777  1.00 90.25           H
ATOM   2995  CE1 TYR A 202      -7.827   4.696  17.453  1.00 90.25           C
ATOM   2996  HE1 TYR A 202      -8.371   4.842  16.519  1.00 90.25           H
ATOM   2997  CE2 TYR A 202      -6.075   3.607  18.661  1.00 90.25           C
ATOM   2998  HE2 TYR A 202      -5.246   2.900  18.675  1.00 90.25           H
ATOM   2999  CZ  TYR A 202      -6.785   3.825  17.522  1.00 90.25           C
ATOM   3000  OH  TYR A 202      -6.436   3.141  16.399  1.00 90.25           O
ATOM   3001  HH  TYR A 202      -5.825   2.385  16.636  1.00 90.25           H
ATOM   3002  HN  TYR A 202      -5.554   6.421  21.839  1.00 90.25           H
ATOM   3003  N   PRO A 203      -8.172   9.374  22.319  1.00 77.33           N
ATOM   3004  CA  PRO A 203      -8.620  10.128  23.492  1.00 77.33           C
ATOM   3005  C   PRO A 203      -9.965   9.645  24.010  1.00 77.33           C
ATOM   3006  O   PRO A 203     -10.646   8.866  23.345  1.00 77.33           O
ATOM   3007  HA  PRO A 203      -7.927   9.982  24.321  1.00 77.33           H
ATOM   3008  CB  PRO A 203      -8.690  11.572  22.990  1.00 77.33           C
ATOM   3009 1HB  PRO A 203      -9.485  12.130  23.484  1.00 77.33           H
ATOM   3010 2HB  PRO A 203      -7.760  12.108  23.179  1.00 77.33           H
ATOM   3011  CG  PRO A 203      -8.952  11.424  21.518  1.00 77.33           C
ATOM   3012 1HG  PRO A 203     -10.017  11.307  21.317  1.00 77.33           H
ATOM   3013 2HG  PRO A 203      -8.619  12.304  20.968  1.00 77.33           H
ATOM   3014  CD  PRO A 203      -8.185  10.203  21.101  1.00 77.33           C
ATOM   3015 1HD  PRO A 203      -8.671   9.689  20.271  1.00 77.33           H
ATOM   3016 2HD  PRO A 203      -7.176  10.455  20.774  1.00 77.33           H
ATOM   3017  N   SER A 204     -10.315  10.125  25.194  1.00 69.15           N
ATOM   3018  CA  SER A 204     -11.692  10.056  25.653  1.00 69.15           C
ATOM   3019  C   SER A 204     -11.930   8.741  26.397  1.00 69.15           C
ATOM   3020  O   SER A 204     -11.127   7.815  26.301  1.00 69.15           O
ATOM   3021  HA  SER A 204     -11.814  10.904  26.326  1.00 69.15           H
ATOM   3022  CB  SER A 204     -12.669  10.189  24.483  1.00 69.15           C
ATOM   3023 1HB  SER A 204     -13.611  10.602  24.843  1.00 69.15           H
ATOM   3024 2HB  SER A 204     -12.269  10.896  23.755  1.00 69.15           H
ATOM   3025  OG  SER A 204     -12.912   8.938  23.845  1.00 69.15           O
ATOM   3026  HG  SER A 204     -13.552   9.060  23.086  1.00 69.15           H
ATOM   3027  HN  SER A 204      -9.677  10.553  25.834  1.00 69.15           H
ATOM   3028  N   ASP A 205     -13.039   8.700  27.121  1.00 67.29           N
ATOM   3029  CA  ASP A 205     -13.359   7.540  27.935  1.00 67.29           C
ATOM   3030  C   ASP A 205     -13.566   6.327  27.027  1.00 67.29           C
ATOM   3031  O   ASP A 205     -13.372   5.189  27.452  1.00 67.29           O
ATOM   3032  HA  ASP A 205     -12.510   7.418  28.607  1.00 67.29           H
ATOM   3033  CB  ASP A 205     -14.649   7.762  28.727  1.00 67.29           C
ATOM   3034 1HB  ASP A 205     -15.403   8.214  28.083  1.00 67.29           H
ATOM   3035 2HB  ASP A 205     -15.047   6.803  29.059  1.00 67.29           H
ATOM   3036  CG  ASP A 205     -14.400   8.663  29.939  1.00 67.29           C
ATOM   3037  OD1 ASP A 205     -13.388   8.418  30.630  1.00 67.29           O
ATOM   3038  OD2 ASP A 205     -15.228   9.576  30.147  1.00 67.29           O
ATOM   3039  HN  ASP A 205     -13.710   9.441  27.158  1.00 67.29           H
ATOM   3040  N   GLU A 206     -13.955   6.611  25.793  1.00 81.62           N
ATOM   3041  CA  GLU A 206     -14.357   5.559  24.874  1.00 81.62           C
ATOM   3042  C   GLU A 206     -13.240   5.280  23.866  1.00 81.62           C
ATOM   3043  O   GLU A 206     -13.508   4.915  22.722  1.00 81.62           O
ATOM   3044  HA  GLU A 206     -14.522   4.679  25.495  1.00 81.62           H
ATOM   3045  CB  GLU A 206     -15.661   5.922  24.160  1.00 81.62           C
ATOM   3046 1HB  GLU A 206     -15.558   6.896  23.681  1.00 81.62           H
ATOM   3047 2HB  GLU A 206     -15.934   5.127  23.467  1.00 81.62           H
ATOM   3048  CG  GLU A 206     -16.816   6.040  25.157  1.00 81.62           C
ATOM   3049 1HG  GLU A 206     -16.515   6.669  25.995  1.00 81.62           H
ATOM   3050 2HG  GLU A 206     -17.664   6.530  24.679  1.00 81.62           H
ATOM   3051  CD  GLU A 206     -17.239   4.663  25.671  1.00 81.62           C
ATOM   3052  OE1 GLU A 206     -18.257   4.616  26.395  1.00 81.62           O
ATOM   3053  OE2 GLU A 206     -16.535   3.688  25.329  1.00 81.62           O
ATOM   3054  HN  GLU A 206     -13.999   7.537  25.419  1.00 81.62           H
ATOM   3055  N   SER A 207     -12.011   5.462  24.327  1.00 88.63           N
ATOM   3056  CA  SER A 207     -10.855   5.292  23.464  1.00 88.63           C
ATOM   3057  C   SER A 207     -10.821   3.867  22.908  1.00 88.63           C
ATOM   3058  O   SER A 207     -10.376   3.646  21.783  1.00 88.63           O
ATOM   3059  HA  SER A 207     -10.988   6.014  22.658  1.00 88.63           H
ATOM   3060  CB  SER A 207      -9.557   5.600  24.214  1.00 88.63           C
ATOM   3061 1HB  SER A 207      -8.706   5.280  23.612  1.00 88.63           H
ATOM   3062 2HB  SER A 207      -9.464   6.677  24.351  1.00 88.63           H
ATOM   3063  OG  SER A 207      -9.509   4.954  25.484  1.00 88.63           O
ATOM   3064  HG  SER A 207      -8.725   5.289  26.008  1.00 88.63           H
ATOM   3065  HN  SER A 207     -11.800   5.720  25.270  1.00 88.63           H
ATOM   3066  N   THR A 208     -11.298   2.937  23.723  1.00 89.66           N
ATOM   3067  CA  THR A 208     -11.280   1.533  23.348  1.00 89.66           C
ATOM   3068  C   THR A 208     -12.223   1.284  22.169  1.00 89.66           C
ATOM   3069  O   THR A 208     -11.847   0.631  21.196  1.00 89.66           O
ATOM   3070  HA  THR A 208     -10.274   1.280  23.012  1.00 89.66           H
ATOM   3071  CB  THR A 208     -11.626   0.708  24.589  1.00 89.66           C
ATOM   3072  HB  THR A 208     -11.586  -0.359  24.370  1.00 89.66           H
ATOM   3073  OG1 THR A 208     -12.900   1.205  24.991  1.00 89.66           O
ATOM   3074  HG1 THR A 208     -13.341   0.554  25.610  1.00 89.66           H
ATOM   3075  CG2 THR A 208     -10.712   1.021  25.775  1.00 89.66           C
ATOM   3076 1HG2 THR A 208     -10.804   2.075  26.036  1.00 89.66           H
ATOM   3077 2HG2 THR A 208      -9.679   0.803  25.504  1.00 89.66           H
ATOM   3078 3HG2 THR A 208     -11.002   0.408  26.628  1.00 89.66           H
ATOM   3079  HN  THR A 208     -11.690   3.129  24.622  1.00 89.66           H
ATOM   3080  N   LYS A 209     -13.429   1.816  22.295  1.00 91.26           N
ATOM   3081  CA  LYS A 209     -14.423   1.674  21.244  1.00 91.26           C
ATOM   3082  C   LYS A 209     -13.908   2.341  19.968  1.00 91.26           C
ATOM   3083  O   LYS A 209     -14.156   1.855  18.865  1.00 91.26           O
ATOM   3084  HA  LYS A 209     -14.545   0.608  21.052  1.00 91.26           H
ATOM   3085  CB  LYS A 209     -15.778   2.208  21.713  1.00 91.26           C
ATOM   3086 1HB  LYS A 209     -15.663   3.224  22.090  1.00 91.26           H
ATOM   3087 2HB  LYS A 209     -16.465   2.258  20.868  1.00 91.26           H
ATOM   3088  CG  LYS A 209     -16.370   1.317  22.807  1.00 91.26           C
ATOM   3089 1HG  LYS A 209     -16.366   0.278  22.476  1.00 91.26           H
ATOM   3090 2HG  LYS A 209     -15.747   1.369  23.700  1.00 91.26           H
ATOM   3091  CD  LYS A 209     -17.799   1.744  23.149  1.00 91.26           C
ATOM   3092 1HD  LYS A 209     -17.840   2.826  23.269  1.00 91.26           H
ATOM   3093 2HD  LYS A 209     -18.465   1.489  22.325  1.00 91.26           H
ATOM   3094  CE  LYS A 209     -18.282   1.064  24.431  1.00 91.26           C
ATOM   3095 1HE  LYS A 209     -18.808   0.141  24.185  1.00 91.26           H
ATOM   3096 2HE  LYS A 209     -17.427   0.788  25.048  1.00 91.26           H
ATOM   3097  NZ  LYS A 209     -19.179   1.965  25.189  1.00 91.26           N
ATOM   3098 1HZ  LYS A 209     -19.730   1.421  25.844  1.00 91.26           H
ATOM   3099 2HZ  LYS A 209     -18.624   2.645  25.697  1.00 91.26           H
ATOM   3100 3HZ  LYS A 209     -19.797   2.446  24.546  1.00 91.26           H
ATOM   3101  HN  LYS A 209     -13.731   2.335  23.095  1.00 91.26           H
ATOM   3102  N   LEU A 210     -13.200   3.445  20.159  1.00 92.23           N
ATOM   3103  CA  LEU A 210     -12.696   4.215  19.035  1.00 92.23           C
ATOM   3104  C   LEU A 210     -11.633   3.398  18.297  1.00 92.23           C
ATOM   3105  O   LEU A 210     -11.656   3.306  17.071  1.00 92.23           O
ATOM   3106  HA  LEU A 210     -13.531   4.387  18.356  1.00 92.23           H
ATOM   3107  CB  LEU A 210     -12.202   5.586  19.502  1.00 92.23           C
ATOM   3108 1HB  LEU A 210     -12.994   6.055  20.085  1.00 92.23           H
ATOM   3109 2HB  LEU A 210     -11.358   5.435  20.175  1.00 92.23           H
ATOM   3110  CG  LEU A 210     -11.774   6.556  18.400  1.00 92.23           C
ATOM   3111  HG  LEU A 210     -10.997   6.077  17.805  1.00 92.23           H
ATOM   3112  CD1 LEU A 210     -12.940   6.864  17.458  1.00 92.23           C
ATOM   3113 1HD1 LEU A 210     -13.286   5.940  16.994  1.00 92.23           H
ATOM   3114 2HD1 LEU A 210     -13.755   7.315  18.023  1.00 92.23           H
ATOM   3115 3HD1 LEU A 210     -12.608   7.556  16.684  1.00 92.23           H
ATOM   3116  CD2 LEU A 210     -11.167   7.828  18.995  1.00 92.23           C
ATOM   3117 1HD2 LEU A 210     -11.905   8.322  19.628  1.00 92.23           H
ATOM   3118 2HD2 LEU A 210     -10.292   7.569  19.591  1.00 92.23           H
ATOM   3119 3HD2 LEU A 210     -10.872   8.501  18.190  1.00 92.23           H
ATOM   3120  HN  LEU A 210     -12.970   3.812  21.060  1.00 92.23           H
ATOM   3121  N   LYS A 211     -10.727   2.825  19.076  1.00 92.53           N
ATOM   3122  CA  LYS A 211      -9.660   2.015  18.512  1.00 92.53           C
ATOM   3123  C   LYS A 211     -10.269   0.881  17.685  1.00 92.53           C
ATOM   3124  O   LYS A 211      -9.885   0.672  16.535  1.00 92.53           O
ATOM   3125  HA  LYS A 211      -9.081   2.656  17.846  1.00 92.53           H
ATOM   3126  CB  LYS A 211      -8.714   1.534  19.613  1.00 92.53           C
ATOM   3127 1HB  LYS A 211      -8.266   2.392  20.114  1.00 92.53           H
ATOM   3128 2HB  LYS A 211      -9.277   0.984  20.367  1.00 92.53           H
ATOM   3129  CG  LYS A 211      -7.613   0.640  19.038  1.00 92.53           C
ATOM   3130 1HG  LYS A 211      -8.050  -0.285  18.662  1.00 92.53           H
ATOM   3131 2HG  LYS A 211      -7.141   1.137  18.191  1.00 92.53           H
ATOM   3132  CD  LYS A 211      -6.559   0.318  20.099  1.00 92.53           C
ATOM   3133 1HD  LYS A 211      -6.151   1.243  20.505  1.00 92.53           H
ATOM   3134 2HD  LYS A 211      -7.023  -0.217  20.928  1.00 92.53           H
ATOM   3135  CE  LYS A 211      -5.428  -0.528  19.509  1.00 92.53           C
ATOM   3136 1HE  LYS A 211      -5.813  -1.504  19.212  1.00 92.53           H
ATOM   3137 2HE  LYS A 211      -5.040  -0.051  18.610  1.00 92.53           H
ATOM   3138  NZ  LYS A 211      -4.339  -0.698  20.497  1.00 92.53           N
ATOM   3139 1HZ  LYS A 211      -3.519  -1.074  20.034  1.00 92.53           H
ATOM   3140 2HZ  LYS A 211      -4.113   0.200  20.909  1.00 92.53           H
ATOM   3141 3HZ  LYS A 211      -4.639  -1.338  21.224  1.00 92.53           H
ATOM   3142  HN  LYS A 211     -10.715   2.906  20.072  1.00 92.53           H
ATOM   3143  N   SER A 212     -11.207   0.179  18.302  1.00 91.68           N
ATOM   3144  CA  SER A 212     -11.774  -1.012  17.692  1.00 91.68           C
ATOM   3145  C   SER A 212     -12.491  -0.643  16.392  1.00 91.68           C
ATOM   3146  O   SER A 212     -12.420  -1.379  15.409  1.00 91.68           O
ATOM   3147  HA  SER A 212     -10.925  -1.664  17.489  1.00 91.68           H
ATOM   3148  CB  SER A 212     -12.739  -1.715  18.649  1.00 91.68           C
ATOM   3149 1HB  SER A 212     -13.004  -2.691  18.244  1.00 91.68           H
ATOM   3150 2HB  SER A 212     -12.240  -1.890  19.603  1.00 91.68           H
ATOM   3151  OG  SER A 212     -13.924  -0.954  18.867  1.00 91.68           O
ATOM   3152  HG  SER A 212     -14.527  -1.435  19.503  1.00 91.68           H
ATOM   3153  HN  SER A 212     -11.579   0.411  19.201  1.00 91.68           H
ATOM   3154  N   ALA A 213     -13.166   0.497  16.428  1.00 92.78           N
ATOM   3155  CA  ALA A 213     -13.884   0.979  15.261  1.00 92.78           C
ATOM   3156  C   ALA A 213     -12.884   1.305  14.150  1.00 92.78           C
ATOM   3157  O   ALA A 213     -13.091   0.936  12.995  1.00 92.78           O
ATOM   3158  HA  ALA A 213     -14.542   0.179  14.922  1.00 92.78           H
ATOM   3159  CB  ALA A 213     -14.738   2.188  15.650  1.00 92.78           C
ATOM   3160 1HB  ALA A 213     -15.451   1.896  16.420  1.00 92.78           H
ATOM   3161 2HB  ALA A 213     -14.094   2.980  16.032  1.00 92.78           H
ATOM   3162 3HB  ALA A 213     -15.277   2.549  14.774  1.00 92.78           H
ATOM   3163  HN  ALA A 213     -13.226   1.086  17.234  1.00 92.78           H
ATOM   3164  N   VAL A 214     -11.820   1.993  14.539  1.00 92.40           N
ATOM   3165  CA  VAL A 214     -10.822   2.433  13.579  1.00 92.40           C
ATOM   3166  C   VAL A 214     -10.145   1.209  12.957  1.00 92.40           C
ATOM   3167  O   VAL A 214      -9.915   1.170  11.750  1.00 92.40           O
ATOM   3168  HA  VAL A 214     -11.340   2.984  12.795  1.00 92.40           H
ATOM   3169  CB  VAL A 214      -9.832   3.385  14.253  1.00 92.40           C
ATOM   3170  HB  VAL A 214      -9.520   2.933  15.195  1.00 92.40           H
ATOM   3171  CG1 VAL A 214      -8.584   3.579  13.390  1.00 92.40           C
ATOM   3172 1HG1 VAL A 214      -8.094   2.618  13.237  1.00 92.40           H
ATOM   3173 2HG1 VAL A 214      -8.871   3.999  12.426  1.00 92.40           H
ATOM   3174 3HG1 VAL A 214      -7.897   4.261  13.892  1.00 92.40           H
ATOM   3175  CG2 VAL A 214     -10.493   4.727  14.572  1.00 92.40           C
ATOM   3176 1HG2 VAL A 214     -10.846   5.187  13.649  1.00 92.40           H
ATOM   3177 2HG2 VAL A 214     -11.336   4.567  15.244  1.00 92.40           H
ATOM   3178 3HG2 VAL A 214      -9.767   5.385  15.050  1.00 92.40           H
ATOM   3179  HN  VAL A 214     -11.636   2.250  15.488  1.00 92.40           H
ATOM   3180  N   LEU A 215      -9.845   0.241  13.810  1.00 92.23           N
ATOM   3181  CA  LEU A 215      -9.186  -0.974  13.362  1.00 92.23           C
ATOM   3182  C   LEU A 215     -10.113  -1.731  12.410  1.00 92.23           C
ATOM   3183  O   LEU A 215      -9.672  -2.238  11.380  1.00 92.23           O
ATOM   3184  HA  LEU A 215      -8.293  -0.676  12.811  1.00 92.23           H
ATOM   3185  CB  LEU A 215      -8.722  -1.805  14.560  1.00 92.23           C
ATOM   3186 1HB  LEU A 215      -9.205  -1.416  15.456  1.00 92.23           H
ATOM   3187 2HB  LEU A 215      -9.075  -2.827  14.426  1.00 92.23           H
ATOM   3188  CG  LEU A 215      -7.212  -1.844  14.805  1.00 92.23           C
ATOM   3189  HG  LEU A 215      -6.716  -2.026  13.852  1.00 92.23           H
ATOM   3190  CD1 LEU A 215      -6.706  -0.498  15.328  1.00 92.23           C
ATOM   3191 1HD1 LEU A 215      -6.921   0.280  14.596  1.00 92.23           H
ATOM   3192 2HD1 LEU A 215      -7.207  -0.262  16.267  1.00 92.23           H
ATOM   3193 3HD1 LEU A 215      -5.630  -0.554  15.494  1.00 92.23           H
ATOM   3194  CD2 LEU A 215      -6.838  -2.999  15.737  1.00 92.23           C
ATOM   3195 1HD2 LEU A 215      -7.344  -2.872  16.694  1.00 92.23           H
ATOM   3196 2HD2 LEU A 215      -7.143  -3.943  15.286  1.00 92.23           H
ATOM   3197 3HD2 LEU A 215      -5.759  -3.003  15.894  1.00 92.23           H
ATOM   3198  HN  LEU A 215     -10.045   0.276  14.790  1.00 92.23           H
ATOM   3199  N   THR A 216     -11.382  -1.784  12.789  1.00 92.90           N
ATOM   3200  CA  THR A 216     -12.373  -2.483  11.988  1.00 92.90           C
ATOM   3201  C   THR A 216     -12.417  -1.907  10.572  1.00 92.90           C
ATOM   3202  O   THR A 216     -12.462  -2.654   9.595  1.00 92.90           O
ATOM   3203  HA  THR A 216     -12.070  -3.527  11.900  1.00 92.90           H
ATOM   3204  CB  THR A 216     -13.714  -2.401  12.719  1.00 92.90           C
ATOM   3205  HB  THR A 216     -14.044  -1.366  12.812  1.00 92.90           H
ATOM   3206  OG1 THR A 216     -13.483  -3.085  13.948  1.00 92.90           O
ATOM   3207  HG1 THR A 216     -13.360  -2.425  14.689  1.00 92.90           H
ATOM   3208  CG2 THR A 216     -14.806  -3.225  12.034  1.00 92.90           C
ATOM   3209 1HG2 THR A 216     -14.505  -4.272  12.002  1.00 92.90           H
ATOM   3210 2HG2 THR A 216     -14.955  -2.858  11.018  1.00 92.90           H
ATOM   3211 3HG2 THR A 216     -15.737  -3.132  12.593  1.00 92.90           H
ATOM   3212  HN  THR A 216     -11.735  -1.361  13.623  1.00 92.90           H
ATOM   3213  N   LEU A 217     -12.401  -0.584  10.504  1.00 92.14           N
ATOM   3214  CA  LEU A 217     -12.427   0.100   9.223  1.00 92.14           C
ATOM   3215  C   LEU A 217     -11.196  -0.302   8.409  1.00 92.14           C
ATOM   3216  O   LEU A 217     -11.292  -0.541   7.207  1.00 92.14           O
ATOM   3217  HA  LEU A 217     -13.317  -0.236   8.691  1.00 92.14           H
ATOM   3218  CB  LEU A 217     -12.565   1.610   9.424  1.00 92.14           C
ATOM   3219 1HB  LEU A 217     -13.470   1.799  10.002  1.00 92.14           H
ATOM   3220 2HB  LEU A 217     -11.724   1.954  10.028  1.00 92.14           H
ATOM   3221  CG  LEU A 217     -12.621   2.455   8.150  1.00 92.14           C
ATOM   3222  HG  LEU A 217     -11.747   2.217   7.543  1.00 92.14           H
ATOM   3223  CD1 LEU A 217     -13.857   2.110   7.317  1.00 92.14           C
ATOM   3224 1HD1 LEU A 217     -13.824   1.057   7.038  1.00 92.14           H
ATOM   3225 2HD1 LEU A 217     -14.756   2.302   7.904  1.00 92.14           H
ATOM   3226 3HD1 LEU A 217     -13.872   2.724   6.417  1.00 92.14           H
ATOM   3227  CD2 LEU A 217     -12.549   3.948   8.478  1.00 92.14           C
ATOM   3228 1HD2 LEU A 217     -13.391   4.220   9.115  1.00 92.14           H
ATOM   3229 2HD2 LEU A 217     -11.615   4.161   8.998  1.00 92.14           H
ATOM   3230 3HD2 LEU A 217     -12.591   4.525   7.554  1.00 92.14           H
ATOM   3231  HN  LEU A 217     -12.372   0.016  11.303  1.00 92.14           H
ATOM   3232  N   LYS A 218     -10.066  -0.365   9.098  1.00 89.89           N
ATOM   3233  CA  LYS A 218      -8.808  -0.689   8.446  1.00 89.89           C
ATOM   3234  C   LYS A 218      -8.889  -2.103   7.867  1.00 89.89           C
ATOM   3235  O   LYS A 218      -8.356  -2.368   6.790  1.00 89.89           O
ATOM   3236  HA  LYS A 218      -8.676   0.014   7.624  1.00 89.89           H
ATOM   3237  CB  LYS A 218      -7.637  -0.485   9.409  1.00 89.89           C
ATOM   3238 1HB  LYS A 218      -7.853  -0.973  10.359  1.00 89.89           H
ATOM   3239 2HB  LYS A 218      -6.742  -0.957   9.004  1.00 89.89           H
ATOM   3240  CG  LYS A 218      -7.373   1.004   9.643  1.00 89.89           C
ATOM   3241 1HG  LYS A 218      -7.171   1.495   8.691  1.00 89.89           H
ATOM   3242 2HG  LYS A 218      -8.263   1.474  10.061  1.00 89.89           H
ATOM   3243  CD  LYS A 218      -6.189   1.209  10.590  1.00 89.89           C
ATOM   3244 1HD  LYS A 218      -6.220   0.463  11.383  1.00 89.89           H
ATOM   3245 2HD  LYS A 218      -5.255   1.059  10.048  1.00 89.89           H
ATOM   3246  CE  LYS A 218      -6.211   2.612  11.200  1.00 89.89           C
ATOM   3247 1HE  LYS A 218      -6.711   3.302  10.521  1.00 89.89           H
ATOM   3248 2HE  LYS A 218      -6.785   2.603  12.126  1.00 89.89           H
ATOM   3249  NZ  LYS A 218      -4.833   3.082  11.469  1.00 89.89           N
ATOM   3250 1HZ  LYS A 218      -4.857   3.817  12.166  1.00 89.89           H
ATOM   3251 2HZ  LYS A 218      -4.273   2.309  11.811  1.00 89.89           H
ATOM   3252 3HZ  LYS A 218      -4.426   3.441  10.613  1.00 89.89           H
ATOM   3253  HN  LYS A 218     -10.001  -0.199  10.082  1.00 89.89           H
ATOM   3254  N   VAL A 219      -9.558  -2.974   8.607  1.00 89.82           N
ATOM   3255  CA  VAL A 219      -9.697  -4.359   8.191  1.00 89.82           C
ATOM   3256  C   VAL A 219     -10.607  -4.430   6.963  1.00 89.82           C
ATOM   3257  O   VAL A 219     -10.305  -5.136   6.002  1.00 89.82           O
ATOM   3258  HA  VAL A 219      -8.707  -4.721   7.915  1.00 89.82           H
ATOM   3259  CB  VAL A 219     -10.203  -5.208   9.359  1.00 89.82           C
ATOM   3260  HB  VAL A 219     -11.082  -4.716   9.776  1.00 89.82           H
ATOM   3261  CG1 VAL A 219     -10.625  -6.600   8.883  1.00 89.82           C
ATOM   3262 1HG1 VAL A 219     -11.424  -6.506   8.148  1.00 89.82           H
ATOM   3263 2HG1 VAL A 219      -9.771  -7.103   8.429  1.00 89.82           H
ATOM   3264 3HG1 VAL A 219     -10.980  -7.182   9.733  1.00 89.82           H
ATOM   3265  CG2 VAL A 219      -9.149  -5.303  10.465  1.00 89.82           C
ATOM   3266 1HG2 VAL A 219      -8.244  -5.761  10.066  1.00 89.82           H
ATOM   3267 2HG2 VAL A 219      -8.918  -4.304  10.833  1.00 89.82           H
ATOM   3268 3HG2 VAL A 219      -9.534  -5.912  11.282  1.00 89.82           H
ATOM   3269  HN  VAL A 219     -10.001  -2.747   9.475  1.00 89.82           H
ATOM   3270  N   ILE A 220     -11.703  -3.688   7.035  1.00 90.10           N
ATOM   3271  CA  ILE A 220     -12.672  -3.678   5.952  1.00 90.10           C
ATOM   3272  C   ILE A 220     -11.993  -3.189   4.671  1.00 90.10           C
ATOM   3273  O   ILE A 220     -12.092  -3.833   3.627  1.00 90.10           O
ATOM   3274  HA  ILE A 220     -13.000  -4.706   5.798  1.00 90.10           H
ATOM   3275  CB  ILE A 220     -13.905  -2.863   6.344  1.00 90.10           C
ATOM   3276  HB  ILE A 220     -13.569  -1.910   6.753  1.00 90.10           H
ATOM   3277  CG1 ILE A 220     -14.703  -3.569   7.443  1.00 90.10           C
ATOM   3278 1HG1 ILE A 220     -15.180  -4.460   7.034  1.00 90.10           H
ATOM   3279 2HG1 ILE A 220     -14.028  -3.902   8.231  1.00 90.10           H
ATOM   3280  CG2 ILE A 220     -14.768  -2.550   5.120  1.00 90.10           C
ATOM   3281 1HG2 ILE A 220     -14.184  -1.976   4.401  1.00 90.10           H
ATOM   3282 2HG2 ILE A 220     -15.097  -3.481   4.660  1.00 90.10           H
ATOM   3283 3HG2 ILE A 220     -15.638  -1.969   5.428  1.00 90.10           H
ATOM   3284  CD1 ILE A 220     -15.765  -2.639   8.033  1.00 90.10           C
ATOM   3285 1HD1 ILE A 220     -15.282  -1.761   8.461  1.00 90.10           H
ATOM   3286 2HD1 ILE A 220     -16.453  -2.328   7.246  1.00 90.10           H
ATOM   3287 3HD1 ILE A 220     -16.318  -3.166   8.811  1.00 90.10           H
ATOM   3288  HN  ILE A 220     -11.932  -3.103   7.813  1.00 90.10           H
ATOM   3289  N   LEU A 221     -11.320  -2.054   4.792  1.00 88.03           N
ATOM   3290  CA  LEU A 221     -10.703  -1.424   3.637  1.00 88.03           C
ATOM   3291  C   LEU A 221      -9.424  -2.179   3.272  1.00 88.03           C
ATOM   3292  O   LEU A 221      -8.956  -2.102   2.137  1.00 88.03           O
ATOM   3293  HA  LEU A 221     -11.403  -1.508   2.806  1.00 88.03           H
ATOM   3294  CB  LEU A 221     -10.484   0.068   3.895  1.00 88.03           C
ATOM   3295 1HB  LEU A 221      -9.789   0.174   4.729  1.00 88.03           H
ATOM   3296 2HB  LEU A 221      -9.999   0.501   3.020  1.00 88.03           H
ATOM   3297  CG  LEU A 221     -11.738   0.887   4.205  1.00 88.03           C
ATOM   3298  HG  LEU A 221     -12.274   0.396   5.018  1.00 88.03           H
ATOM   3299  CD1 LEU A 221     -11.371   2.291   4.688  1.00 88.03           C
ATOM   3300 1HD1 LEU A 221     -10.769   2.218   5.594  1.00 88.03           H
ATOM   3301 2HD1 LEU A 221     -10.801   2.805   3.914  1.00 88.03           H
ATOM   3302 3HD1 LEU A 221     -12.281   2.852   4.902  1.00 88.03           H
ATOM   3303  CD2 LEU A 221     -12.681   0.923   3.001  1.00 88.03           C
ATOM   3304 1HD2 LEU A 221     -12.169   1.377   2.152  1.00 88.03           H
ATOM   3305 2HD2 LEU A 221     -12.981  -0.092   2.743  1.00 88.03           H
ATOM   3306 3HD2 LEU A 221     -13.564   1.512   3.248  1.00 88.03           H
ATOM   3307  HN  LEU A 221     -11.193  -1.569   5.656  1.00 88.03           H
ATOM   3308  N   GLY A 222      -8.894  -2.892   4.255  1.00 82.68           N
ATOM   3309  CA  GLY A 222      -7.620  -3.570   4.086  1.00 82.68           C
ATOM   3310  C   GLY A 222      -7.801  -4.907   3.365  1.00 82.68           C
ATOM   3311  O   GLY A 222      -6.953  -5.308   2.570  1.00 82.68           O
ATOM   3312 1HA  GLY A 222      -6.940  -2.936   3.517  1.00 82.68           H
ATOM   3313 2HA  GLY A 222      -7.161  -3.737   5.060  1.00 82.68           H
ATOM   3314  HN  GLY A 222      -9.320  -3.011   5.152  1.00 82.68           H
ATOM   3315  N   PHE A 223      -8.913  -5.562   3.670  1.00 80.59           N
ATOM   3316  CA  PHE A 223      -9.111  -6.938   3.249  1.00 80.59           C
ATOM   3317  C   PHE A 223     -10.191  -7.030   2.169  1.00 80.59           C
ATOM   3318  O   PHE A 223      -9.935  -7.520   1.070  1.00 80.59           O
ATOM   3319  HA  PHE A 223      -8.163  -7.291   2.843  1.00 80.59           H
ATOM   3320  CB  PHE A 223      -9.569  -7.722   4.480  1.00 80.59           C
ATOM   3321 1HB  PHE A 223      -9.445  -7.095   5.364  1.00 80.59           H
ATOM   3322 2HB  PHE A 223     -10.634  -7.934   4.387  1.00 80.59           H
ATOM   3323  CG  PHE A 223      -8.818  -9.037   4.696  1.00 80.59           C
ATOM   3324  CD1 PHE A 223      -9.005 -10.075   3.837  1.00 80.59           C
ATOM   3325  HD1 PHE A 223      -9.690  -9.970   2.996  1.00 80.59           H
ATOM   3326  CD2 PHE A 223      -7.963  -9.168   5.745  1.00 80.59           C
ATOM   3327  HD2 PHE A 223      -7.813  -8.335   6.433  1.00 80.59           H
ATOM   3328  CE1 PHE A 223      -8.307 -11.296   4.038  1.00 80.59           C
ATOM   3329  HE1 PHE A 223      -8.457 -12.128   3.350  1.00 80.59           H
ATOM   3330  CE2 PHE A 223      -7.266 -10.388   5.945  1.00 80.59           C
ATOM   3331  HE2 PHE A 223      -6.581 -10.493   6.787  1.00 80.59           H
ATOM   3332  CZ  PHE A 223      -7.453 -11.427   5.087  1.00 80.59           C
ATOM   3333  HZ  PHE A 223      -6.917 -12.364   5.241  1.00 80.59           H
ATOM   3334  HN  PHE A 223      -9.667  -5.167   4.195  1.00 80.59           H
ATOM   3335  N   PHE A 224     -11.375  -6.552   2.519  1.00 83.63           N
ATOM   3336  CA  PHE A 224     -12.548  -6.775   1.690  1.00 83.63           C
ATOM   3337  C   PHE A 224     -12.453  -5.985   0.383  1.00 83.63           C
ATOM   3338  O   PHE A 224     -12.865  -6.469  -0.670  1.00 83.63           O
ATOM   3339  HA  PHE A 224     -12.588  -7.841   1.467  1.00 83.63           H
ATOM   3340  CB  PHE A 224     -13.758  -6.279   2.485  1.00 83.63           C
ATOM   3341 1HB  PHE A 224     -13.505  -5.332   2.960  1.00 83.63           H
ATOM   3342 2HB  PHE A 224     -14.577  -6.080   1.793  1.00 83.63           H
ATOM   3343  CG  PHE A 224     -14.242  -7.258   3.556  1.00 83.63           C
ATOM   3344  CD1 PHE A 224     -15.190  -8.184   3.253  1.00 83.63           C
ATOM   3345  HD1 PHE A 224     -15.606  -8.230   2.247  1.00 83.63           H
ATOM   3346  CD2 PHE A 224     -13.723  -7.202   4.813  1.00 83.63           C
ATOM   3347  HD2 PHE A 224     -12.963  -6.459   5.056  1.00 83.63           H
ATOM   3348  CE1 PHE A 224     -15.639  -9.093   4.248  1.00 83.63           C
ATOM   3349  HE1 PHE A 224     -16.399  -9.835   4.005  1.00 83.63           H
ATOM   3350  CE2 PHE A 224     -14.172  -8.110   5.807  1.00 83.63           C
ATOM   3351  HE2 PHE A 224     -13.756  -8.065   6.814  1.00 83.63           H
ATOM   3352  CZ  PHE A 224     -15.120  -9.037   5.504  1.00 83.63           C
ATOM   3353  HZ  PHE A 224     -15.465  -9.734   6.268  1.00 83.63           H
ATOM   3354  HN  PHE A 224     -11.541  -6.022   3.351  1.00 83.63           H
ATOM   3355  N   LEU A 225     -11.907  -4.783   0.494  1.00 82.71           N
ATOM   3356  CA  LEU A 225     -11.781  -3.909  -0.661  1.00 82.71           C
ATOM   3357  C   LEU A 225     -10.887  -4.578  -1.706  1.00 82.71           C
ATOM   3358  O   LEU A 225     -11.291  -4.751  -2.855  1.00 82.71           O
ATOM   3359  HA  LEU A 225     -12.777  -3.785  -1.087  1.00 82.71           H
ATOM   3360  CB  LEU A 225     -11.296  -2.523  -0.233  1.00 82.71           C
ATOM   3361 1HB  LEU A 225     -12.039  -2.091   0.438  1.00 82.71           H
ATOM   3362 2HB  LEU A 225     -10.378  -2.642   0.342  1.00 82.71           H
ATOM   3363  CG  LEU A 225     -11.031  -1.527  -1.364  1.00 82.71           C
ATOM   3364  HG  LEU A 225     -10.444  -2.030  -2.132  1.00 82.71           H
ATOM   3365  CD1 LEU A 225     -12.339  -1.077  -2.017  1.00 82.71           C
ATOM   3366 1HD1 LEU A 225     -12.856  -1.943  -2.429  1.00 82.71           H
ATOM   3367 2HD1 LEU A 225     -12.972  -0.597  -1.270  1.00 82.71           H
ATOM   3368 3HD1 LEU A 225     -12.121  -0.369  -2.817  1.00 82.71           H
ATOM   3369  CD2 LEU A 225     -10.201  -0.341  -0.866  1.00 82.71           C
ATOM   3370 1HD2 LEU A 225     -10.740   0.171  -0.069  1.00 82.71           H
ATOM   3371 2HD2 LEU A 225      -9.245  -0.701  -0.486  1.00 82.71           H
ATOM   3372 3HD2 LEU A 225     -10.027   0.351  -1.690  1.00 82.71           H
ATOM   3373  HN  LEU A 225     -11.555  -4.405   1.350  1.00 82.71           H
ATOM   3374  N   PRO A 226      -9.660  -4.965  -1.330  1.00 80.58           N
ATOM   3375  CA  PRO A 226      -8.797  -5.724  -2.238  1.00 80.58           C
ATOM   3376  C   PRO A 226      -9.486  -6.961  -2.791  1.00 80.58           C
ATOM   3377  O   PRO A 226      -9.338  -7.284  -3.969  1.00 80.58           O
ATOM   3378  HA  PRO A 226      -8.551  -5.120  -3.112  1.00 80.58           H
ATOM   3379  CB  PRO A 226      -7.589  -6.086  -1.372  1.00 80.58           C
ATOM   3380 1HB  PRO A 226      -7.715  -7.057  -0.893  1.00 80.58           H
ATOM   3381 2HB  PRO A 226      -6.674  -6.139  -1.961  1.00 80.58           H
ATOM   3382  CG  PRO A 226      -7.536  -4.956  -0.350  1.00 80.58           C
ATOM   3383 1HG  PRO A 226      -6.967  -5.239   0.536  1.00 80.58           H
ATOM   3384 2HG  PRO A 226      -7.052  -4.067  -0.754  1.00 80.58           H
ATOM   3385  CD  PRO A 226      -9.003  -4.715  -0.034  1.00 80.58           C
ATOM   3386 1HD  PRO A 226      -9.368  -5.393   0.737  1.00 80.58           H
ATOM   3387 2HD  PRO A 226      -9.178  -3.702   0.327  1.00 80.58           H
ATOM   3388  N   PHE A 227     -10.227  -7.626  -1.917  1.00 84.27           N
ATOM   3389  CA  PHE A 227     -10.897  -8.860  -2.291  1.00 84.27           C
ATOM   3390  C   PHE A 227     -11.946  -8.607  -3.377  1.00 84.27           C
ATOM   3391  O   PHE A 227     -12.003  -9.331  -4.370  1.00 84.27           O
ATOM   3392  HA  PHE A 227     -10.135  -9.538  -2.675  1.00 84.27           H
ATOM   3393  CB  PHE A 227     -11.596  -9.387  -1.036  1.00 84.27           C
ATOM   3394 1HB  PHE A 227     -10.861  -9.487  -0.238  1.00 84.27           H
ATOM   3395 2HB  PHE A 227     -12.329  -8.651  -0.705  1.00 84.27           H
ATOM   3396  CG  PHE A 227     -12.299 -10.731  -1.234  1.00 84.27           C
ATOM   3397  CD1 PHE A 227     -13.647 -10.775  -1.409  1.00 84.27           C
ATOM   3398  HD1 PHE A 227     -14.227  -9.851  -1.409  1.00 84.27           H
ATOM   3399  CD2 PHE A 227     -11.576 -11.883  -1.234  1.00 84.27           C
ATOM   3400  HD2 PHE A 227     -10.496 -11.849  -1.094  1.00 84.27           H
ATOM   3401  CE1 PHE A 227     -14.300 -12.022  -1.592  1.00 84.27           C
ATOM   3402  HE1 PHE A 227     -15.380 -12.057  -1.733  1.00 84.27           H
ATOM   3403  CE2 PHE A 227     -12.229 -13.131  -1.418  1.00 84.27           C
ATOM   3404  HE2 PHE A 227     -11.649 -14.054  -1.418  1.00 84.27           H
ATOM   3405  CZ  PHE A 227     -13.577 -13.174  -1.593  1.00 84.27           C
ATOM   3406  HZ  PHE A 227     -14.078 -14.132  -1.734  1.00 84.27           H
ATOM   3407  HN  PHE A 227     -10.373  -7.336  -0.972  1.00 84.27           H
ATOM   3408  N   VAL A 228     -12.750  -7.579  -3.150  1.00 86.47           N
ATOM   3409  CA  VAL A 228     -13.769  -7.200  -4.113  1.00 86.47           C
ATOM   3410  C   VAL A 228     -13.101  -6.838  -5.442  1.00 86.47           C
ATOM   3411  O   VAL A 228     -13.569  -7.240  -6.506  1.00 86.47           O
ATOM   3412  HA  VAL A 228     -14.413  -8.065  -4.269  1.00 86.47           H
ATOM   3413  CB  VAL A 228     -14.627  -6.066  -3.548  1.00 86.47           C
ATOM   3414  HB  VAL A 228     -13.958  -5.273  -3.216  1.00 86.47           H
ATOM   3415  CG1 VAL A 228     -15.546  -5.485  -4.625  1.00 86.47           C
ATOM   3416 1HG1 VAL A 228     -14.944  -5.092  -5.444  1.00 86.47           H
ATOM   3417 2HG1 VAL A 228     -16.205  -6.268  -5.001  1.00 86.47           H
ATOM   3418 3HG1 VAL A 228     -16.145  -4.681  -4.196  1.00 86.47           H
ATOM   3419  CG2 VAL A 228     -15.433  -6.540  -2.337  1.00 86.47           C
ATOM   3420 1HG2 VAL A 228     -16.088  -7.359  -2.634  1.00 86.47           H
ATOM   3421 2HG2 VAL A 228     -14.751  -6.883  -1.559  1.00 86.47           H
ATOM   3422 3HG2 VAL A 228     -16.034  -5.715  -1.955  1.00 86.47           H
ATOM   3423  HN  VAL A 228     -12.712  -7.010  -2.328  1.00 86.47           H
ATOM   3424  N   VAL A 229     -12.017  -6.084  -5.336  1.00 81.63           N
ATOM   3425  CA  VAL A 229     -11.284  -5.658  -6.516  1.00 81.63           C
ATOM   3426  C   VAL A 229     -10.754  -6.889  -7.254  1.00 81.63           C
ATOM   3427  O   VAL A 229     -10.858  -6.977  -8.476  1.00 81.63           O
ATOM   3428  HA  VAL A 229     -11.983  -5.133  -7.166  1.00 81.63           H
ATOM   3429  CB  VAL A 229     -10.179  -4.677  -6.119  1.00 81.63           C
ATOM   3430  HB  VAL A 229      -9.645  -5.099  -5.268  1.00 81.63           H
ATOM   3431  CG1 VAL A 229      -9.175  -4.492  -7.259  1.00 81.63           C
ATOM   3432 1HG1 VAL A 229      -8.719  -5.452  -7.501  1.00 81.63           H
ATOM   3433 2HG1 VAL A 229      -9.690  -4.102  -8.137  1.00 81.63           H
ATOM   3434 3HG1 VAL A 229      -8.400  -3.790  -6.950  1.00 81.63           H
ATOM   3435  CG2 VAL A 229     -10.768  -3.333  -5.684  1.00 81.63           C
ATOM   3436 1HG2 VAL A 229     -11.338  -2.903  -6.508  1.00 81.63           H
ATOM   3437 2HG2 VAL A 229     -11.425  -3.485  -4.828  1.00 81.63           H
ATOM   3438 3HG2 VAL A 229      -9.961  -2.655  -5.408  1.00 81.63           H
ATOM   3439  HN  VAL A 229     -11.640  -5.766  -4.466  1.00 81.63           H
ATOM   3440  N   MET A 230     -10.196  -7.809  -6.480  1.00 82.49           N
ATOM   3441  CA  MET A 230      -9.654  -9.033  -7.044  1.00 82.49           C
ATOM   3442  C   MET A 230     -10.713  -9.775  -7.863  1.00 82.49           C
ATOM   3443  O   MET A 230     -10.488 -10.096  -9.029  1.00 82.49           O
ATOM   3444  HA  MET A 230      -8.836  -8.720  -7.694  1.00 82.49           H
ATOM   3445  CB  MET A 230      -9.154  -9.938  -5.916  1.00 82.49           C
ATOM   3446 1HB  MET A 230      -9.843  -9.888  -5.073  1.00 82.49           H
ATOM   3447 2HB  MET A 230      -9.140 -10.974  -6.255  1.00 82.49           H
ATOM   3448  CG  MET A 230      -7.752  -9.525  -5.463  1.00 82.49           C
ATOM   3449 1HG  MET A 230      -7.079  -9.490  -6.319  1.00 82.49           H
ATOM   3450 2HG  MET A 230      -7.780  -8.521  -5.038  1.00 82.49           H
ATOM   3451  SD  MET A 230      -7.137 -10.682  -4.252  1.00 82.49           S
ATOM   3452  CE  MET A 230      -7.288  -9.694  -2.773  1.00 82.49           C
ATOM   3453 1HE  MET A 230      -6.682  -8.794  -2.874  1.00 82.49           H
ATOM   3454 2HE  MET A 230      -8.332  -9.415  -2.628  1.00 82.49           H
ATOM   3455 3HE  MET A 230      -6.944 -10.270  -1.914  1.00 82.49           H
ATOM   3456  HN  MET A 230     -10.112  -7.727  -5.487  1.00 82.49           H
ATOM   3457  N   ALA A 231     -11.844 -10.025  -7.220  1.00 85.71           N
ATOM   3458  CA  ALA A 231     -12.890 -10.828  -7.830  1.00 85.71           C
ATOM   3459  C   ALA A 231     -13.350 -10.159  -9.127  1.00 85.71           C
ATOM   3460  O   ALA A 231     -13.543 -10.829 -10.140  1.00 85.71           O
ATOM   3461  HA  ALA A 231     -12.464 -11.804  -8.066  1.00 85.71           H
ATOM   3462  CB  ALA A 231     -14.035 -11.018  -6.833  1.00 85.71           C
ATOM   3463 1HB  ALA A 231     -13.662 -11.523  -5.943  1.00 85.71           H
ATOM   3464 2HB  ALA A 231     -14.440 -10.045  -6.556  1.00 85.71           H
ATOM   3465 3HB  ALA A 231     -14.819 -11.621  -7.291  1.00 85.71           H
ATOM   3466  HN  ALA A 231     -12.050  -9.690  -6.301  1.00 85.71           H
ATOM   3467  N   CYS A 232     -13.512  -8.846  -9.052  1.00 85.75           N
ATOM   3468  CA  CYS A 232     -13.906  -8.074 -10.218  1.00 85.75           C
ATOM   3469  C   CYS A 232     -12.838  -8.255 -11.298  1.00 85.75           C
ATOM   3470  O   CYS A 232     -13.159  -8.518 -12.456  1.00 85.75           O
ATOM   3471  HA  CYS A 232     -14.864  -8.475 -10.550  1.00 85.75           H
ATOM   3472  CB  CYS A 232     -14.124  -6.599  -9.872  1.00 85.75           C
ATOM   3473 1HB  CYS A 232     -13.273  -6.221  -9.306  1.00 85.75           H
ATOM   3474 2HB  CYS A 232     -14.186  -6.008 -10.786  1.00 85.75           H
ATOM   3475  SG  CYS A 232     -15.660  -6.405  -8.897  1.00 85.75           S
ATOM   3476  HG  CYS A 232     -15.126  -6.744  -7.727  1.00 85.75           H
ATOM   3477  HN  CYS A 232     -13.378  -8.313  -8.217  1.00 85.75           H
ATOM   3478  N   CYS A 233     -11.589  -8.107 -10.881  1.00 81.96           N
ATOM   3479  CA  CYS A 233     -10.480  -8.120 -11.820  1.00 81.96           C
ATOM   3480  C   CYS A 233     -10.477  -9.469 -12.541  1.00 81.96           C
ATOM   3481  O   CYS A 233     -10.399  -9.521 -13.768  1.00 81.96           O
ATOM   3482  HA  CYS A 233     -10.655  -7.306 -12.523  1.00 81.96           H
ATOM   3483  CB  CYS A 233      -9.146  -7.842 -11.124  1.00 81.96           C
ATOM   3484 1HB  CYS A 233      -9.027  -8.509 -10.270  1.00 81.96           H
ATOM   3485 2HB  CYS A 233      -8.321  -8.048 -11.806  1.00 81.96           H
ATOM   3486  SG  CYS A 233      -9.080  -6.099 -10.570  1.00 81.96           S
ATOM   3487  HG  CYS A 233     -10.051  -6.203  -9.667  1.00 81.96           H
ATOM   3488  HN  CYS A 233     -11.331  -7.979  -9.924  1.00 81.96           H
ATOM   3489  N   TYR A 234     -10.564 -10.528 -11.749  1.00 83.22           N
ATOM   3490  CA  TYR A 234     -10.519 -11.875 -12.292  1.00 83.22           C
ATOM   3491  C   TYR A 234     -11.759 -12.167 -13.139  1.00 83.22           C
ATOM   3492  O   TYR A 234     -11.663 -12.801 -14.189  1.00 83.22           O
ATOM   3493  HA  TYR A 234      -9.632 -11.954 -12.921  1.00 83.22           H
ATOM   3494  CB  TYR A 234     -10.507 -12.816 -11.086  1.00 83.22           C
ATOM   3495 1HB  TYR A 234     -11.157 -12.407 -10.313  1.00 83.22           H
ATOM   3496 2HB  TYR A 234     -10.928 -13.776 -11.383  1.00 83.22           H
ATOM   3497  CG  TYR A 234      -9.116 -13.047 -10.492  1.00 83.22           C
ATOM   3498  CD1 TYR A 234      -8.120 -13.607 -11.265  1.00 83.22           C
ATOM   3499  HD1 TYR A 234      -8.323 -13.884 -12.299  1.00 83.22           H
ATOM   3500  CD2 TYR A 234      -8.858 -12.696  -9.182  1.00 83.22           C
ATOM   3501  HD2 TYR A 234      -9.645 -12.254  -8.571  1.00 83.22           H
ATOM   3502  CE1 TYR A 234      -6.811 -13.825 -10.705  1.00 83.22           C
ATOM   3503  HE1 TYR A 234      -6.015 -14.267 -11.305  1.00 83.22           H
ATOM   3504  CE2 TYR A 234      -7.549 -12.914  -8.623  1.00 83.22           C
ATOM   3505  HE2 TYR A 234      -7.332 -12.642  -7.590  1.00 83.22           H
ATOM   3506  CZ  TYR A 234      -6.590 -13.468  -9.412  1.00 83.22           C
ATOM   3507  OH  TYR A 234      -5.354 -13.674  -8.884  1.00 83.22           O
ATOM   3508  HH  TYR A 234      -5.301 -13.271  -7.970  1.00 83.22           H
ATOM   3509  HN  TYR A 234     -10.664 -10.476 -10.756  1.00 83.22           H
ATOM   3510  N   THR A 235     -12.895 -11.690 -12.652  1.00 86.63           N
ATOM   3511  CA  THR A 235     -14.143 -11.835 -13.382  1.00 86.63           C
ATOM   3512  C   THR A 235     -14.018 -11.220 -14.778  1.00 86.63           C
ATOM   3513  O   THR A 235     -14.427 -11.827 -15.766  1.00 86.63           O
ATOM   3514  HA  THR A 235     -14.340 -12.898 -13.518  1.00 86.63           H
ATOM   3515  CB  THR A 235     -15.258 -11.212 -12.541  1.00 86.63           C
ATOM   3516  HB  THR A 235     -15.108 -10.138 -12.430  1.00 86.63           H
ATOM   3517  OG1 THR A 235     -15.242 -11.964 -11.331  1.00 86.63           O
ATOM   3518  HG1 THR A 235     -14.829 -11.423 -10.598  1.00 86.63           H
ATOM   3519  CG2 THR A 235     -16.648 -11.475 -13.125  1.00 86.63           C
ATOM   3520 1HG2 THR A 235     -16.824 -12.550 -13.173  1.00 86.63           H
ATOM   3521 2HG2 THR A 235     -16.707 -11.052 -14.127  1.00 86.63           H
ATOM   3522 3HG2 THR A 235     -17.403 -11.011 -12.489  1.00 86.63           H
ATOM   3523  HN  THR A 235     -12.971 -11.213 -11.776  1.00 86.63           H
ATOM   3524  N   ILE A 236     -13.451 -10.023 -14.814  1.00 83.16           N
ATOM   3525  CA  ILE A 236     -13.255  -9.325 -16.073  1.00 83.16           C
ATOM   3526  C   ILE A 236     -12.273 -10.113 -16.941  1.00 83.16           C
ATOM   3527  O   ILE A 236     -12.487 -10.270 -18.142  1.00 83.16           O
ATOM   3528  HA  ILE A 236     -14.218  -9.294 -16.582  1.00 83.16           H
ATOM   3529  CB  ILE A 236     -12.830  -7.877 -15.822  1.00 83.16           C
ATOM   3530  HB  ILE A 236     -12.040  -7.878 -15.071  1.00 83.16           H
ATOM   3531  CG1 ILE A 236     -13.990  -7.055 -15.257  1.00 83.16           C
ATOM   3532 1HG1 ILE A 236     -14.745  -6.906 -16.029  1.00 83.16           H
ATOM   3533 2HG1 ILE A 236     -14.467  -7.603 -14.445  1.00 83.16           H
ATOM   3534  CG2 ILE A 236     -12.246  -7.250 -17.090  1.00 83.16           C
ATOM   3535 1HG2 ILE A 236     -11.374  -7.820 -17.409  1.00 83.16           H
ATOM   3536 2HG2 ILE A 236     -12.997  -7.261 -17.880  1.00 83.16           H
ATOM   3537 3HG2 ILE A 236     -11.952  -6.221 -16.883  1.00 83.16           H
ATOM   3538  CD1 ILE A 236     -13.502  -5.698 -14.745  1.00 83.16           C
ATOM   3539 1HD1 ILE A 236     -12.765  -5.851 -13.956  1.00 83.16           H
ATOM   3540 2HD1 ILE A 236     -13.046  -5.143 -15.565  1.00 83.16           H
ATOM   3541 3HD1 ILE A 236     -14.346  -5.134 -14.349  1.00 83.16           H
ATOM   3542  HN  ILE A 236     -13.128  -9.533 -14.004  1.00 83.16           H
ATOM   3543  N   ILE A 237     -11.215 -10.589 -16.299  1.00 79.45           N
ATOM   3544  CA  ILE A 237     -10.184 -11.331 -17.004  1.00 79.45           C
ATOM   3545  C   ILE A 237     -10.817 -12.534 -17.706  1.00 79.45           C
ATOM   3546  O   ILE A 237     -10.586 -12.757 -18.893  1.00 79.45           O
ATOM   3547  HA  ILE A 237      -9.766 -10.670 -17.763  1.00 79.45           H
ATOM   3548  CB  ILE A 237      -9.046 -11.703 -16.051  1.00 79.45           C
ATOM   3549  HB  ILE A 237      -9.483 -12.002 -15.098  1.00 79.45           H
ATOM   3550  CG1 ILE A 237      -8.144 -10.498 -15.777  1.00 79.45           C
ATOM   3551 1HG1 ILE A 237      -7.575 -10.254 -16.674  1.00 79.45           H
ATOM   3552 2HG1 ILE A 237      -8.756  -9.628 -15.541  1.00 79.45           H
ATOM   3553  CG2 ILE A 237      -8.256 -12.901 -16.582  1.00 79.45           C
ATOM   3554 1HG2 ILE A 237      -8.922 -13.759 -16.683  1.00 79.45           H
ATOM   3555 2HG2 ILE A 237      -7.831 -12.654 -17.554  1.00 79.45           H
ATOM   3556 3HG2 ILE A 237      -7.454 -13.145 -15.885  1.00 79.45           H
ATOM   3557  CD1 ILE A 237      -7.185 -10.783 -14.619  1.00 79.45           C
ATOM   3558 1HD1 ILE A 237      -7.758 -11.003 -13.719  1.00 79.45           H
ATOM   3559 2HD1 ILE A 237      -6.558 -11.639 -14.869  1.00 79.45           H
ATOM   3560 3HD1 ILE A 237      -6.556  -9.910 -14.446  1.00 79.45           H
ATOM   3561  HN  ILE A 237     -11.058 -10.474 -15.319  1.00 79.45           H
ATOM   3562  N   ILE A 238     -11.603 -13.279 -16.942  1.00 82.83           N
ATOM   3563  CA  ILE A 238     -12.220 -14.489 -17.457  1.00 82.83           C
ATOM   3564  C   ILE A 238     -13.088 -14.137 -18.667  1.00 82.83           C
ATOM   3565  O   ILE A 238     -13.019 -14.802 -19.700  1.00 82.83           O
ATOM   3566  HA  ILE A 238     -11.418 -15.149 -17.788  1.00 82.83           H
ATOM   3567  CB  ILE A 238     -12.979 -15.218 -16.347  1.00 82.83           C
ATOM   3568  HB  ILE A 238     -13.591 -14.489 -15.816  1.00 82.83           H
ATOM   3569  CG1 ILE A 238     -12.012 -15.824 -15.328  1.00 82.83           C
ATOM   3570 1HG1 ILE A 238     -11.536 -16.707 -15.754  1.00 82.83           H
ATOM   3571 2HG1 ILE A 238     -11.218 -15.110 -15.106  1.00 82.83           H
ATOM   3572  CG2 ILE A 238     -13.929 -16.267 -16.930  1.00 82.83           C
ATOM   3573 1HG2 ILE A 238     -14.651 -15.779 -17.585  1.00 82.83           H
ATOM   3574 2HG2 ILE A 238     -13.356 -16.998 -17.501  1.00 82.83           H
ATOM   3575 3HG2 ILE A 238     -14.455 -16.770 -16.119  1.00 82.83           H
ATOM   3576  CD1 ILE A 238     -12.741 -16.202 -14.037  1.00 82.83           C
ATOM   3577 1HD1 ILE A 238     -13.195 -15.311 -13.602  1.00 82.83           H
ATOM   3578 2HD1 ILE A 238     -13.518 -16.933 -14.260  1.00 82.83           H
ATOM   3579 3HD1 ILE A 238     -12.030 -16.630 -13.330  1.00 82.83           H
ATOM   3580  HN  ILE A 238     -11.819 -13.067 -15.988  1.00 82.83           H
ATOM   3581  N   HIS A 239     -13.885 -13.092 -18.500  1.00 84.05           N
ATOM   3582  CA  HIS A 239     -14.813 -12.684 -19.541  1.00 84.05           C
ATOM   3583  C   HIS A 239     -14.033 -12.294 -20.799  1.00 84.05           C
ATOM   3584  O   HIS A 239     -14.477 -12.559 -21.915  1.00 84.05           O
ATOM   3585  HA  HIS A 239     -15.435 -13.551 -19.764  1.00 84.05           H
ATOM   3586  CB  HIS A 239     -15.731 -11.566 -19.043  1.00 84.05           C
ATOM   3587 1HB  HIS A 239     -15.843 -11.656 -17.963  1.00 84.05           H
ATOM   3588 2HB  HIS A 239     -15.254 -10.605 -19.236  1.00 84.05           H
ATOM   3589  CG  HIS A 239     -17.101 -11.569 -19.678  1.00 84.05           C
ATOM   3590  ND1 HIS A 239     -17.390 -10.876 -20.841  1.00 84.05           N
ATOM   3591  HD1 HIS A 239     -16.745 -10.320 -21.366  1.00 84.05           H
ATOM   3592  CD2 HIS A 239     -18.258 -12.186 -19.301  1.00 84.05           C
ATOM   3593  HD2 HIS A 239     -18.385 -12.818 -18.422  1.00 84.05           H
ATOM   3594  CE1 HIS A 239     -18.665 -11.074 -21.141  1.00 84.05           C
ATOM   3595  HE1 HIS A 239     -19.193 -10.661 -22.000  1.00 84.05           H
ATOM   3596  NE2 HIS A 239     -19.201 -11.886 -20.185  1.00 84.05           N
ATOM   3597  HN  HIS A 239     -13.904 -12.530 -17.673  1.00 84.05           H
ATOM   3598  N   THR A 240     -12.885 -11.672 -20.576  1.00 79.34           N
ATOM   3599  CA  THR A 240     -12.032 -11.258 -21.677  1.00 79.34           C
ATOM   3600  C   THR A 240     -11.504 -12.480 -22.431  1.00 79.34           C
ATOM   3601  O   THR A 240     -11.518 -12.509 -23.661  1.00 79.34           O
ATOM   3602  HA  THR A 240     -12.633 -10.683 -22.381  1.00 79.34           H
ATOM   3603  CB  THR A 240     -10.923 -10.371 -21.108  1.00 79.34           C
ATOM   3604  HB  THR A 240     -10.205 -10.961 -20.538  1.00 79.34           H
ATOM   3605  OG1 THR A 240     -11.622  -9.372 -20.369  1.00 79.34           O
ATOM   3606  HG1 THR A 240     -11.620  -9.603 -19.396  1.00 79.34           H
ATOM   3607  CG2 THR A 240     -10.188  -9.583 -22.194  1.00 79.34           C
ATOM   3608 1HG2 THR A 240     -10.895  -8.942 -22.720  1.00 79.34           H
ATOM   3609 2HG2 THR A 240      -9.733 -10.278 -22.901  1.00 79.34           H
ATOM   3610 3HG2 THR A 240      -9.412  -8.970 -21.737  1.00 79.34           H
ATOM   3611  HN  THR A 240     -12.536 -11.451 -19.665  1.00 79.34           H
ATOM   3612  N   LEU A 241     -11.052 -13.461 -21.663  1.00 79.34           N
ATOM   3613  CA  LEU A 241     -10.452 -14.650 -22.243  1.00 79.34           C
ATOM   3614  C   LEU A 241     -11.473 -15.341 -23.149  1.00 79.34           C
ATOM   3615  O   LEU A 241     -11.124 -15.834 -24.221  1.00 79.34           O
ATOM   3616  HA  LEU A 241      -9.611 -14.326 -22.855  1.00 79.34           H
ATOM   3617  CB  LEU A 241      -9.891 -15.557 -21.146  1.00 79.34           C
ATOM   3618 1HB  LEU A 241     -10.632 -15.633 -20.350  1.00 79.34           H
ATOM   3619 2HB  LEU A 241      -9.763 -16.557 -21.559  1.00 79.34           H
ATOM   3620  CG  LEU A 241      -8.563 -15.117 -20.527  1.00 79.34           C
ATOM   3621  HG  LEU A 241      -8.637 -14.060 -20.273  1.00 79.34           H
ATOM   3622  CD1 LEU A 241      -8.286 -15.876 -19.227  1.00 79.34           C
ATOM   3623 1HD1 LEU A 241      -9.086 -15.679 -18.514  1.00 79.34           H
ATOM   3624 2HD1 LEU A 241      -8.239 -16.945 -19.433  1.00 79.34           H
ATOM   3625 3HD1 LEU A 241      -7.336 -15.544 -18.808  1.00 79.34           H
ATOM   3626  CD2 LEU A 241      -7.416 -15.261 -21.530  1.00 79.34           C
ATOM   3627 1HD2 LEU A 241      -7.331 -16.304 -21.837  1.00 79.34           H
ATOM   3628 2HD2 LEU A 241      -7.617 -14.641 -22.403  1.00 79.34           H
ATOM   3629 3HD2 LEU A 241      -6.484 -14.942 -21.064  1.00 79.34           H
ATOM   3630  HN  LEU A 241     -11.091 -13.451 -20.664  1.00 79.34           H
ATOM   3631  N   ILE A 242     -12.715 -15.354 -22.686  1.00 79.99           N
ATOM   3632  CA  ILE A 242     -13.776 -16.033 -23.410  1.00 79.99           C
ATOM   3633  C   ILE A 242     -14.014 -15.322 -24.743  1.00 79.99           C
ATOM   3634  O   ILE A 242     -14.255 -15.969 -25.761  1.00 79.99           O
ATOM   3635  HA  ILE A 242     -13.434 -17.047 -23.615  1.00 79.99           H
ATOM   3636  CB  ILE A 242     -15.030 -16.146 -22.540  1.00 79.99           C
ATOM   3637  HB  ILE A 242     -15.265 -15.155 -22.150  1.00 79.99           H
ATOM   3638  CG1 ILE A 242     -14.783 -17.058 -21.337  1.00 79.99           C
ATOM   3639 1HG1 ILE A 242     -14.723 -18.095 -21.668  1.00 79.99           H
ATOM   3640 2HG1 ILE A 242     -13.823 -16.813 -20.881  1.00 79.99           H
ATOM   3641  CG2 ILE A 242     -16.232 -16.603 -23.368  1.00 79.99           C
ATOM   3642 1HG2 ILE A 242     -16.422 -15.881 -24.163  1.00 79.99           H
ATOM   3643 2HG2 ILE A 242     -16.022 -17.578 -23.807  1.00 79.99           H
ATOM   3644 3HG2 ILE A 242     -17.110 -16.674 -22.726  1.00 79.99           H
ATOM   3645  CD1 ILE A 242     -15.898 -16.912 -20.300  1.00 79.99           C
ATOM   3646 1HD1 ILE A 242     -15.939 -15.879 -19.953  1.00 79.99           H
ATOM   3647 2HD1 ILE A 242     -16.852 -17.181 -20.752  1.00 79.99           H
ATOM   3648 3HD1 ILE A 242     -15.697 -17.571 -19.455  1.00 79.99           H
ATOM   3649  HN  ILE A 242     -12.999 -14.912 -21.835  1.00 79.99           H
ATOM   3650  N   GLN A 243     -13.940 -14.000 -24.694  1.00 74.49           N
ATOM   3651  CA  GLN A 243     -14.199 -13.192 -25.873  1.00 74.49           C
ATOM   3652  C   GLN A 243     -12.958 -13.141 -26.766  1.00 74.49           C
ATOM   3653  O   GLN A 243     -13.030 -12.697 -27.911  1.00 74.49           O
ATOM   3654  HA  GLN A 243     -15.012 -13.696 -26.397  1.00 74.49           H
ATOM   3655  CB  GLN A 243     -14.653 -11.783 -25.483  1.00 74.49           C
ATOM   3656 1HB  GLN A 243     -13.929 -11.341 -24.798  1.00 74.49           H
ATOM   3657 2HB  GLN A 243     -14.682 -11.148 -26.369  1.00 74.49           H
ATOM   3658  CG  GLN A 243     -16.034 -11.814 -24.826  1.00 74.49           C
ATOM   3659 1HG  GLN A 243     -16.744 -12.310 -25.487  1.00 74.49           H
ATOM   3660 2HG  GLN A 243     -15.991 -12.400 -23.908  1.00 74.49           H
ATOM   3661  CD  GLN A 243     -16.523 -10.399 -24.511  1.00 74.49           C
ATOM   3662  OE1 GLN A 243     -15.786  -9.429 -24.584  1.00 74.49           O
ATOM   3663  NE2 GLN A 243     -17.803 -10.335 -24.157  1.00 74.49           N
ATOM   3664 1HE2 GLN A 243     -18.353 -11.170 -24.117  1.00 74.49           H
ATOM   3665 2HE2 GLN A 243     -18.217  -9.453 -23.932  1.00 74.49           H
ATOM   3666  HN  GLN A 243     -13.707 -13.483 -23.870  1.00 74.49           H
ATOM   3667  N   ALA A 244     -11.848 -13.602 -26.209  1.00 68.77           N
ATOM   3668  CA  ALA A 244     -10.563 -13.462 -26.873  1.00 68.77           C
ATOM   3669  C   ALA A 244     -10.451 -14.509 -27.983  1.00 68.77           C
ATOM   3670  O   ALA A 244      -9.914 -15.594 -27.765  1.00 68.77           O
ATOM   3671  HA  ALA A 244     -10.526 -12.468 -27.318  1.00 68.77           H
ATOM   3672  CB  ALA A 244      -9.439 -13.583 -25.842  1.00 68.77           C
ATOM   3673 1HB  ALA A 244      -9.548 -12.799 -25.092  1.00 68.77           H
ATOM   3674 2HB  ALA A 244      -9.494 -14.558 -25.358  1.00 68.77           H
ATOM   3675 3HB  ALA A 244      -8.476 -13.478 -26.340  1.00 68.77           H
ATOM   3676  HN  ALA A 244     -11.817 -14.062 -25.322  1.00 68.77           H
ATOM   3677  N   LYS A 245     -10.967 -14.148 -29.148  1.00 62.50           N
ATOM   3678  CA  LYS A 245     -10.908 -15.032 -30.300  1.00 62.50           C
ATOM   3679  C   LYS A 245      -9.446 -15.257 -30.689  1.00 62.50           C
ATOM   3680  O   LYS A 245      -9.126 -16.220 -31.385  1.00 62.50           O
ATOM   3681  HA  LYS A 245     -11.337 -15.988 -30.000  1.00 62.50           H
ATOM   3682  CB  LYS A 245     -11.771 -14.486 -31.439  1.00 62.50           C
ATOM   3683 1HB  LYS A 245     -11.502 -13.449 -31.640  1.00 62.50           H
ATOM   3684 2HB  LYS A 245     -11.573 -15.048 -32.352  1.00 62.50           H
ATOM   3685  CG  LYS A 245     -13.258 -14.575 -31.091  1.00 62.50           C
ATOM   3686 1HG  LYS A 245     -13.481 -15.559 -30.678  1.00 62.50           H
ATOM   3687 2HG  LYS A 245     -13.500 -13.843 -30.320  1.00 62.50           H
ATOM   3688  CD  LYS A 245     -14.126 -14.327 -32.327  1.00 62.50           C
ATOM   3689 1HD  LYS A 245     -13.964 -13.313 -32.692  1.00 62.50           H
ATOM   3690 2HD  LYS A 245     -13.828 -15.005 -33.127  1.00 62.50           H
ATOM   3691  CE  LYS A 245     -15.608 -14.529 -32.006  1.00 62.50           C
ATOM   3692 1HE  LYS A 245     -15.750 -15.483 -31.498  1.00 62.50           H
ATOM   3693 2HE  LYS A 245     -15.947 -13.751 -31.322  1.00 62.50           H
ATOM   3694  NZ  LYS A 245     -16.417 -14.495 -33.245  1.00 62.50           N
ATOM   3695 1HZ  LYS A 245     -17.398 -14.603 -33.012  1.00 62.50           H
ATOM   3696 2HZ  LYS A 245     -16.277 -13.608 -33.715  1.00 62.50           H
ATOM   3697 3HZ  LYS A 245     -16.129 -15.251 -33.857  1.00 62.50           H
ATOM   3698  HN  LYS A 245     -11.419 -13.270 -29.312  1.00 62.50           H
ATOM   3699  N   LYS A 246      -8.597 -14.352 -30.224  1.00 60.87           N
ATOM   3700  CA  LYS A 246      -7.223 -14.304 -30.695  1.00 60.87           C
ATOM   3701  C   LYS A 246      -6.281 -14.666 -29.544  1.00 60.87           C
ATOM   3702  O   LYS A 246      -6.375 -14.097 -28.458  1.00 60.87           O
ATOM   3703  HA  LYS A 246      -7.118 -15.057 -31.476  1.00 60.87           H
ATOM   3704  CB  LYS A 246      -6.922 -12.946 -31.332  1.00 60.87           C
ATOM   3705 1HB  LYS A 246      -7.340 -12.150 -30.715  1.00 60.87           H
ATOM   3706 2HB  LYS A 246      -5.844 -12.788 -31.368  1.00 60.87           H
ATOM   3707  CG  LYS A 246      -7.502 -12.862 -32.745  1.00 60.87           C
ATOM   3708 1HG  LYS A 246      -7.335 -13.805 -33.267  1.00 60.87           H
ATOM   3709 2HG  LYS A 246      -8.581 -12.715 -32.691  1.00 60.87           H
ATOM   3710  CD  LYS A 246      -6.864 -11.717 -33.533  1.00 60.87           C
ATOM   3711 1HD  LYS A 246      -7.111 -10.765 -33.062  1.00 60.87           H
ATOM   3712 2HD  LYS A 246      -5.779 -11.813 -33.507  1.00 60.87           H
ATOM   3713  CE  LYS A 246      -7.347 -11.714 -34.985  1.00 60.87           C
ATOM   3714 1HE  LYS A 246      -7.283 -12.721 -35.398  1.00 60.87           H
ATOM   3715 2HE  LYS A 246      -8.396 -11.420 -35.025  1.00 60.87           H
ATOM   3716  NZ  LYS A 246      -6.534 -10.784 -35.800  1.00 60.87           N
ATOM   3717 1HZ  LYS A 246      -6.889 -10.768 -36.749  1.00 60.87           H
ATOM   3718 2HZ  LYS A 246      -6.586  -9.853 -35.403  1.00 60.87           H
ATOM   3719 3HZ  LYS A 246      -5.569 -11.095 -35.805  1.00 60.87           H
ATOM   3720  HN  LYS A 246      -8.833 -13.663 -29.540  1.00 60.87           H
ATOM   3721  N   SER A 247      -5.395 -15.611 -29.822  1.00 59.51           N
ATOM   3722  CA  SER A 247      -4.531 -16.154 -28.788  1.00 59.51           C
ATOM   3723  C   SER A 247      -3.679 -15.040 -28.178  1.00 59.51           C
ATOM   3724  O   SER A 247      -3.425 -15.036 -26.974  1.00 59.51           O
ATOM   3725  HA  SER A 247      -5.205 -16.573 -28.040  1.00 59.51           H
ATOM   3726  CB  SER A 247      -3.636 -17.263 -29.344  1.00 59.51           C
ATOM   3727 1HB  SER A 247      -3.502 -18.036 -28.587  1.00 59.51           H
ATOM   3728 2HB  SER A 247      -4.127 -17.733 -30.196  1.00 59.51           H
ATOM   3729  OG  SER A 247      -2.361 -16.768 -29.746  1.00 59.51           O
ATOM   3730  HG  SER A 247      -1.811 -17.511 -30.129  1.00 59.51           H
ATOM   3731  HN  SER A 247      -5.262 -16.002 -30.733  1.00 59.51           H
ATOM   3732  N   SER A 248      -3.261 -14.121 -29.036  1.00 59.45           N
ATOM   3733  CA  SER A 248      -2.287 -13.117 -28.643  1.00 59.45           C
ATOM   3734  C   SER A 248      -2.777 -12.370 -27.401  1.00 59.45           C
ATOM   3735  O   SER A 248      -1.991 -11.724 -26.710  1.00 59.45           O
ATOM   3736  HA  SER A 248      -1.375 -13.672 -28.420  1.00 59.45           H
ATOM   3737  CB  SER A 248      -2.019 -12.133 -29.783  1.00 59.45           C
ATOM   3738 1HB  SER A 248      -1.248 -11.426 -29.477  1.00 59.45           H
ATOM   3739 2HB  SER A 248      -1.630 -12.675 -30.646  1.00 59.45           H
ATOM   3740  OG  SER A 248      -3.193 -11.421 -30.161  1.00 59.45           O
ATOM   3741  HG  SER A 248      -2.985 -10.789 -30.907  1.00 59.45           H
ATOM   3742  HN  SER A 248      -3.576 -14.056 -29.983  1.00 59.45           H
ATOM   3743  N   LYS A 249      -4.074 -12.483 -27.156  1.00 63.27           N
ATOM   3744  CA  LYS A 249      -4.688 -11.788 -26.037  1.00 63.27           C
ATOM   3745  C   LYS A 249      -4.170 -12.384 -24.726  1.00 63.27           C
ATOM   3746  O   LYS A 249      -4.147 -11.708 -23.699  1.00 63.27           O
ATOM   3747  HA  LYS A 249      -4.375 -10.745 -26.089  1.00 63.27           H
ATOM   3748  CB  LYS A 249      -6.212 -11.810 -26.162  1.00 63.27           C
ATOM   3749 1HB  LYS A 249      -6.558 -12.839 -26.262  1.00 63.27           H
ATOM   3750 2HB  LYS A 249      -6.662 -11.410 -25.254  1.00 63.27           H
ATOM   3751  CG  LYS A 249      -6.675 -10.992 -27.370  1.00 63.27           C
ATOM   3752 1HG  LYS A 249      -6.386  -9.949 -27.239  1.00 63.27           H
ATOM   3753 2HG  LYS A 249      -6.174 -11.350 -28.269  1.00 63.27           H
ATOM   3754  CD  LYS A 249      -8.191 -11.089 -27.550  1.00 63.27           C
ATOM   3755 1HD  LYS A 249      -8.458 -12.092 -27.883  1.00 63.27           H
ATOM   3756 2HD  LYS A 249      -8.685 -10.930 -26.591  1.00 63.27           H
ATOM   3757  CE  LYS A 249      -8.690 -10.058 -28.564  1.00 63.27           C
ATOM   3758 1HE  LYS A 249      -8.156  -9.118 -28.429  1.00 63.27           H
ATOM   3759 2HE  LYS A 249      -8.477 -10.403 -29.576  1.00 63.27           H
ATOM   3760  NZ  LYS A 249     -10.144  -9.836 -28.405  1.00 63.27           N
ATOM   3761 1HZ  LYS A 249     -10.410  -8.982 -28.881  1.00 63.27           H
ATOM   3762 2HZ  LYS A 249     -10.651 -10.618 -28.806  1.00 63.27           H
ATOM   3763 3HZ  LYS A 249     -10.369  -9.758 -27.419  1.00 63.27           H
ATOM   3764  HN  LYS A 249      -4.701 -13.036 -27.705  1.00 63.27           H
ATOM   3765  N   HIS A 250      -3.767 -13.644 -24.804  1.00 66.75           N
ATOM   3766  CA  HIS A 250      -3.309 -14.358 -23.625  1.00 66.75           C
ATOM   3767  C   HIS A 250      -2.098 -13.638 -23.027  1.00 66.75           C
ATOM   3768  O   HIS A 250      -1.957 -13.561 -21.808  1.00 66.75           O
ATOM   3769  HA  HIS A 250      -4.128 -14.333 -22.906  1.00 66.75           H
ATOM   3770  CB  HIS A 250      -3.023 -15.825 -23.954  1.00 66.75           C
ATOM   3771 1HB  HIS A 250      -2.375 -15.870 -24.830  1.00 66.75           H
ATOM   3772 2HB  HIS A 250      -2.473 -16.272 -23.127  1.00 66.75           H
ATOM   3773  CG  HIS A 250      -4.262 -16.647 -24.219  1.00 66.75           C
ATOM   3774  ND1 HIS A 250      -5.137 -17.029 -23.217  1.00 66.75           N
ATOM   3775  HD1 HIS A 250      -5.046 -16.808 -22.246  1.00 66.75           H
ATOM   3776  CD2 HIS A 250      -4.763 -17.156 -25.381  1.00 66.75           C
ATOM   3777  HD2 HIS A 250      -4.318 -17.043 -26.370  1.00 66.75           H
ATOM   3778  CE1 HIS A 250      -6.116 -17.735 -23.763  1.00 66.75           C
ATOM   3779  HE1 HIS A 250      -6.960 -18.177 -23.233  1.00 66.75           H
ATOM   3780  NE2 HIS A 250      -5.881 -17.814 -25.104  1.00 66.75           N
ATOM   3781  HN  HIS A 250      -3.751 -14.174 -25.652  1.00 66.75           H
ATOM   3782  N   LYS A 251      -1.256 -13.129 -23.914  1.00 65.45           N
ATOM   3783  CA  LYS A 251      -0.005 -12.521 -23.494  1.00 65.45           C
ATOM   3784  C   LYS A 251      -0.304 -11.274 -22.660  1.00 65.45           C
ATOM   3785  O   LYS A 251       0.350 -11.028 -21.648  1.00 65.45           O
ATOM   3786  HA  LYS A 251       0.514 -13.242 -22.863  1.00 65.45           H
ATOM   3787  CB  LYS A 251       0.892 -12.251 -24.704  1.00 65.45           C
ATOM   3788 1HB  LYS A 251       0.462 -12.715 -25.592  1.00 65.45           H
ATOM   3789 2HB  LYS A 251       0.937 -11.179 -24.896  1.00 65.45           H
ATOM   3790  CG  LYS A 251       2.304 -12.792 -24.472  1.00 65.45           C
ATOM   3791 1HG  LYS A 251       2.715 -12.366 -23.556  1.00 65.45           H
ATOM   3792 2HG  LYS A 251       2.264 -13.873 -24.330  1.00 65.45           H
ATOM   3793  CD  LYS A 251       3.220 -12.460 -25.651  1.00 65.45           C
ATOM   3794 1HD  LYS A 251       2.793 -12.859 -26.572  1.00 65.45           H
ATOM   3795 2HD  LYS A 251       3.285 -11.379 -25.773  1.00 65.45           H
ATOM   3796  CE  LYS A 251       4.620 -13.040 -25.439  1.00 65.45           C
ATOM   3797 1HE  LYS A 251       4.992 -12.755 -24.455  1.00 65.45           H
ATOM   3798 2HE  LYS A 251       4.575 -14.129 -25.460  1.00 65.45           H
ATOM   3799  NZ  LYS A 251       5.546 -12.556 -26.487  1.00 65.45           N
ATOM   3800 1HZ  LYS A 251       6.458 -12.979 -26.354  1.00 65.45           H
ATOM   3801 2HZ  LYS A 251       5.185 -12.808 -27.400  1.00 65.45           H
ATOM   3802 3HZ  LYS A 251       5.630 -11.547 -26.423  1.00 65.45           H
ATOM   3803  HN  LYS A 251      -1.416 -13.128 -24.901  1.00 65.45           H
ATOM   3804  N   ALA A 252      -1.292 -10.518 -23.116  1.00 66.12           N
ATOM   3805  CA  ALA A 252      -1.637  -9.264 -22.468  1.00 66.12           C
ATOM   3806  C   ALA A 252      -2.217  -9.554 -21.082  1.00 66.12           C
ATOM   3807  O   ALA A 252      -1.990  -8.797 -20.140  1.00 66.12           O
ATOM   3808  HA  ALA A 252      -0.720  -8.686 -22.355  1.00 66.12           H
ATOM   3809  CB  ALA A 252      -2.608  -8.481 -23.354  1.00 66.12           C
ATOM   3810 1HB  ALA A 252      -2.137  -8.276 -24.315  1.00 66.12           H
ATOM   3811 2HB  ALA A 252      -3.512  -9.069 -23.511  1.00 66.12           H
ATOM   3812 3HB  ALA A 252      -2.866  -7.541 -22.867  1.00 66.12           H
ATOM   3813  HN  ALA A 252      -1.852 -10.750 -23.912  1.00 66.12           H
ATOM   3814  N   LEU A 253      -2.954 -10.652 -21.002  1.00 76.66           N
ATOM   3815  CA  LEU A 253      -3.650 -10.998 -19.775  1.00 76.66           C
ATOM   3816  C   LEU A 253      -2.634 -11.470 -18.733  1.00 76.66           C
ATOM   3817  O   LEU A 253      -2.847 -11.304 -17.533  1.00 76.66           O
ATOM   3818  HA  LEU A 253      -4.129 -10.092 -19.404  1.00 76.66           H
ATOM   3819  CB  LEU A 253      -4.759 -12.014 -20.056  1.00 76.66           C
ATOM   3820 1HB  LEU A 253      -4.376 -12.755 -20.758  1.00 76.66           H
ATOM   3821 2HB  LEU A 253      -4.985 -12.541 -19.129  1.00 76.66           H
ATOM   3822  CG  LEU A 253      -6.063 -11.445 -20.618  1.00 76.66           C
ATOM   3823  HG  LEU A 253      -5.828 -10.539 -21.176  1.00 76.66           H
ATOM   3824  CD1 LEU A 253      -6.711 -12.425 -21.599  1.00 76.66           C
ATOM   3825 1HD1 LEU A 253      -6.027 -12.615 -22.426  1.00 76.66           H
ATOM   3826 2HD1 LEU A 253      -6.930 -13.361 -21.086  1.00 76.66           H
ATOM   3827 3HD1 LEU A 253      -7.636 -11.995 -21.983  1.00 76.66           H
ATOM   3828  CD2 LEU A 253      -7.018 -11.047 -19.491  1.00 76.66           C
ATOM   3829 1HD2 LEU A 253      -7.251 -11.923 -18.885  1.00 76.66           H
ATOM   3830 2HD2 LEU A 253      -6.547 -10.289 -18.866  1.00 76.66           H
ATOM   3831 3HD2 LEU A 253      -7.937 -10.646 -19.918  1.00 76.66           H
ATOM   3832  HN  LEU A 253      -3.079 -11.298 -21.755  1.00 76.66           H
ATOM   3833  N   LYS A 254      -1.550 -12.048 -19.229  1.00 76.29           N
ATOM   3834  CA  LYS A 254      -0.501 -12.546 -18.356  1.00 76.29           C
ATOM   3835  C   LYS A 254      -0.057 -11.429 -17.410  1.00 76.29           C
ATOM   3836  O   LYS A 254       0.130 -11.659 -16.216  1.00 76.29           O
ATOM   3837  HA  LYS A 254      -0.927 -13.354 -17.760  1.00 76.29           H
ATOM   3838  CB  LYS A 254       0.642 -13.145 -19.179  1.00 76.29           C
ATOM   3839 1HB  LYS A 254       0.248 -13.899 -19.861  1.00 76.29           H
ATOM   3840 2HB  LYS A 254       1.099 -12.369 -19.792  1.00 76.29           H
ATOM   3841  CG  LYS A 254       1.700 -13.774 -18.270  1.00 76.29           C
ATOM   3842 1HG  LYS A 254       2.146 -13.006 -17.639  1.00 76.29           H
ATOM   3843 2HG  LYS A 254       1.230 -14.499 -17.606  1.00 76.29           H
ATOM   3844  CD  LYS A 254       2.791 -14.462 -19.094  1.00 76.29           C
ATOM   3845 1HD  LYS A 254       2.348 -15.245 -19.709  1.00 76.29           H
ATOM   3846 2HD  LYS A 254       3.246 -13.742 -19.774  1.00 76.29           H
ATOM   3847  CE  LYS A 254       3.865 -15.065 -18.187  1.00 76.29           C
ATOM   3848 1HE  LYS A 254       4.375 -14.271 -17.641  1.00 76.29           H
ATOM   3849 2HE  LYS A 254       3.401 -15.715 -17.445  1.00 76.29           H
ATOM   3850  NZ  LYS A 254       4.845 -15.835 -18.985  1.00 76.29           N
ATOM   3851 1HZ  LYS A 254       5.548 -16.228 -18.369  1.00 76.29           H
ATOM   3852 2HZ  LYS A 254       4.368 -16.584 -19.475  1.00 76.29           H
ATOM   3853 3HZ  LYS A 254       5.290 -15.220 -19.658  1.00 76.29           H
ATOM   3854  HN  LYS A 254      -1.384 -12.179 -20.206  1.00 76.29           H
ATOM   3855  N   VAL A 255       0.098 -10.242 -17.979  1.00 76.33           N
ATOM   3856  CA  VAL A 255       0.581  -9.104 -17.216  1.00 76.33           C
ATOM   3857  C   VAL A 255      -0.342  -8.869 -16.019  1.00 76.33           C
ATOM   3858  O   VAL A 255       0.126  -8.678 -14.897  1.00 76.33           O
ATOM   3859  HA  VAL A 255       1.576  -9.353 -16.848  1.00 76.33           H
ATOM   3860  CB  VAL A 255       0.704  -7.879 -18.125  1.00 76.33           C
ATOM   3861  HB  VAL A 255      -0.292  -7.633 -18.492  1.00 76.33           H
ATOM   3862  CG1 VAL A 255       1.230  -6.671 -17.348  1.00 76.33           C
ATOM   3863 1HG1 VAL A 255       0.544  -6.434 -16.535  1.00 76.33           H
ATOM   3864 2HG1 VAL A 255       2.213  -6.902 -16.939  1.00 76.33           H
ATOM   3865 3HG1 VAL A 255       1.308  -5.814 -18.018  1.00 76.33           H
ATOM   3866  CG2 VAL A 255       1.590  -8.181 -19.335  1.00 76.33           C
ATOM   3867 1HG2 VAL A 255       2.586  -8.465 -18.995  1.00 76.33           H
ATOM   3868 2HG2 VAL A 255       1.155  -9.000 -19.909  1.00 76.33           H
ATOM   3869 3HG2 VAL A 255       1.660  -7.294 -19.964  1.00 76.33           H
ATOM   3870  HN  VAL A 255      -0.101 -10.053 -18.941  1.00 76.33           H
ATOM   3871  N   THR A 256      -1.637  -8.890 -16.297  1.00 76.86           N
ATOM   3872  CA  THR A 256      -2.625  -8.537 -15.291  1.00 76.86           C
ATOM   3873  C   THR A 256      -2.593  -9.540 -14.137  1.00 76.86           C
ATOM   3874  O   THR A 256      -2.629  -9.151 -12.970  1.00 76.86           O
ATOM   3875  HA  THR A 256      -2.361  -7.564 -14.877  1.00 76.86           H
ATOM   3876  CB  THR A 256      -3.989  -8.446 -15.979  1.00 76.86           C
ATOM   3877  HB  THR A 256      -4.446  -9.432 -16.068  1.00 76.86           H
ATOM   3878  OG1 THR A 256      -3.713  -7.783 -17.210  1.00 76.86           O
ATOM   3879  HG1 THR A 256      -4.445  -7.963 -17.867  1.00 76.86           H
ATOM   3880  CG2 THR A 256      -4.949  -7.502 -15.254  1.00 76.86           C
ATOM   3881 1HG2 THR A 256      -4.520  -6.500 -15.224  1.00 76.86           H
ATOM   3882 2HG2 THR A 256      -5.109  -7.858 -14.236  1.00 76.86           H
ATOM   3883 3HG2 THR A 256      -5.901  -7.474 -15.783  1.00 76.86           H
ATOM   3884  HN  THR A 256      -2.014  -9.142 -17.189  1.00 76.86           H
ATOM   3885  N   ILE A 257      -2.524 -10.812 -14.502  1.00 80.08           N
ATOM   3886  CA  ILE A 257      -2.590 -11.878 -13.516  1.00 80.08           C
ATOM   3887  C   ILE A 257      -1.392 -11.767 -12.570  1.00 80.08           C
ATOM   3888  O   ILE A 257      -1.539 -11.913 -11.358  1.00 80.08           O
ATOM   3889  HA  ILE A 257      -3.502 -11.732 -12.937  1.00 80.08           H
ATOM   3890  CB  ILE A 257      -2.704 -13.239 -14.206  1.00 80.08           C
ATOM   3891  HB  ILE A 257      -1.888 -13.328 -14.923  1.00 80.08           H
ATOM   3892  CG1 ILE A 257      -4.011 -13.346 -14.994  1.00 80.08           C
ATOM   3893 1HG1 ILE A 257      -4.851 -13.425 -14.303  1.00 80.08           H
ATOM   3894 2HG1 ILE A 257      -4.164 -12.439 -15.578  1.00 80.08           H
ATOM   3895  CG2 ILE A 257      -2.547 -14.379 -13.198  1.00 80.08           C
ATOM   3896 1HG2 ILE A 257      -1.569 -14.310 -12.721  1.00 80.08           H
ATOM   3897 2HG2 ILE A 257      -3.327 -14.305 -12.440  1.00 80.08           H
ATOM   3898 3HG2 ILE A 257      -2.633 -15.335 -13.715  1.00 80.08           H
ATOM   3899  CD1 ILE A 257      -3.993 -14.561 -15.924  1.00 80.08           C
ATOM   3900 1HD1 ILE A 257      -3.167 -14.466 -16.629  1.00 80.08           H
ATOM   3901 2HD1 ILE A 257      -3.865 -15.468 -15.334  1.00 80.08           H
ATOM   3902 3HD1 ILE A 257      -4.934 -14.613 -16.472  1.00 80.08           H
ATOM   3903  HN  ILE A 257      -2.426 -11.118 -15.449  1.00 80.08           H
ATOM   3904  N   THR A 258      -0.234 -11.508 -13.161  1.00 83.56           N
ATOM   3905  CA  THR A 258       0.997 -11.436 -12.393  1.00 83.56           C
ATOM   3906  C   THR A 258       0.914 -10.314 -11.356  1.00 83.56           C
ATOM   3907  O   THR A 258       1.202 -10.529 -10.180  1.00 83.56           O
ATOM   3908  HA  THR A 258       1.116 -12.371 -11.844  1.00 83.56           H
ATOM   3909  CB  THR A 258       2.158 -11.271 -13.376  1.00 83.56           C
ATOM   3910  HB  THR A 258       2.091 -10.317 -13.901  1.00 83.56           H
ATOM   3911  OG1 THR A 258       2.085 -12.432 -14.199  1.00 83.56           O
ATOM   3912  HG1 THR A 258       1.473 -12.265 -14.972  1.00 83.56           H
ATOM   3913  CG2 THR A 258       3.523 -11.383 -12.694  1.00 83.56           C
ATOM   3914 1HG2 THR A 258       3.616 -12.363 -12.227  1.00 83.56           H
ATOM   3915 2HG2 THR A 258       3.614 -10.607 -11.934  1.00 83.56           H
ATOM   3916 3HG2 THR A 258       4.311 -11.258 -13.437  1.00 83.56           H
ATOM   3917  HN  THR A 258      -0.130 -11.351 -14.143  1.00 83.56           H
ATOM   3918  N   VAL A 259       0.519  -9.142 -11.830  1.00 81.75           N
ATOM   3919  CA  VAL A 259       0.459  -7.970 -10.973  1.00 81.75           C
ATOM   3920  C   VAL A 259      -0.508  -8.238  -9.818  1.00 81.75           C
ATOM   3921  O   VAL A 259      -0.204  -7.933  -8.666  1.00 81.75           O
ATOM   3922  HA  VAL A 259       1.457  -7.809 -10.565  1.00 81.75           H
ATOM   3923  CB  VAL A 259       0.079  -6.738 -11.797  1.00 81.75           C
ATOM   3924  HB  VAL A 259      -0.818  -6.979 -12.367  1.00 81.75           H
ATOM   3925  CG1 VAL A 259      -0.247  -5.550 -10.889  1.00 81.75           C
ATOM   3926 1HG1 VAL A 259      -1.083  -5.808 -10.240  1.00 81.75           H
ATOM   3927 2HG1 VAL A 259       0.625  -5.309 -10.281  1.00 81.75           H
ATOM   3928 3HG1 VAL A 259      -0.513  -4.688 -11.501  1.00 81.75           H
ATOM   3929  CG2 VAL A 259       1.186  -6.381 -12.791  1.00 81.75           C
ATOM   3930 1HG2 VAL A 259       2.107  -6.168 -12.249  1.00 81.75           H
ATOM   3931 2HG2 VAL A 259       1.349  -7.218 -13.470  1.00 81.75           H
ATOM   3932 3HG2 VAL A 259       0.890  -5.502 -13.364  1.00 81.75           H
ATOM   3933  HN  VAL A 259       0.244  -8.986 -12.779  1.00 81.75           H
ATOM   3934  N   LEU A 260      -1.653  -8.805 -10.166  1.00 82.30           N
ATOM   3935  CA  LEU A 260      -2.691  -9.062  -9.182  1.00 82.30           C
ATOM   3936  C   LEU A 260      -2.159 -10.037  -8.130  1.00 82.30           C
ATOM   3937  O   LEU A 260      -2.343  -9.825  -6.932  1.00 82.30           O
ATOM   3938  HA  LEU A 260      -2.919  -8.116  -8.692  1.00 82.30           H
ATOM   3939  CB  LEU A 260      -3.974  -9.537  -9.868  1.00 82.30           C
ATOM   3940 1HB  LEU A 260      -4.195  -8.859 -10.692  1.00 82.30           H
ATOM   3941 2HB  LEU A 260      -3.787 -10.518 -10.305  1.00 82.30           H
ATOM   3942  CG  LEU A 260      -5.214  -9.635  -8.977  1.00 82.30           C
ATOM   3943  HG  LEU A 260      -4.998 -10.331  -8.166  1.00 82.30           H
ATOM   3944  CD1 LEU A 260      -5.537  -8.282  -8.338  1.00 82.30           C
ATOM   3945 1HD1 LEU A 260      -4.694  -7.958  -7.729  1.00 82.30           H
ATOM   3946 2HD1 LEU A 260      -5.725  -7.547  -9.120  1.00 82.30           H
ATOM   3947 3HD1 LEU A 260      -6.423  -8.380  -7.710  1.00 82.30           H
ATOM   3948  CD2 LEU A 260      -6.404 -10.200  -9.754  1.00 82.30           C
ATOM   3949 1HD2 LEU A 260      -6.630  -9.549 -10.598  1.00 82.30           H
ATOM   3950 2HD2 LEU A 260      -6.158 -11.197 -10.120  1.00 82.30           H
ATOM   3951 3HD2 LEU A 260      -7.272 -10.259  -9.097  1.00 82.30           H
ATOM   3952  HN  LEU A 260      -1.877  -9.086 -11.100  1.00 82.30           H
ATOM   3953  N   THR A 261      -1.509 -11.085  -8.615  1.00 84.43           N
ATOM   3954  CA  THR A 261      -1.054 -12.153  -7.741  1.00 84.43           C
ATOM   3955  C   THR A 261      -0.021 -11.623  -6.744  1.00 84.43           C
ATOM   3956  O   THR A 261      -0.088 -11.928  -5.555  1.00 84.43           O
ATOM   3957  HA  THR A 261      -1.905 -12.509  -7.161  1.00 84.43           H
ATOM   3958  CB  THR A 261      -0.524 -13.289  -8.619  1.00 84.43           C
ATOM   3959  HB  THR A 261       0.376 -12.982  -9.151  1.00 84.43           H
ATOM   3960  OG1 THR A 261      -1.635 -13.639  -9.441  1.00 84.43           O
ATOM   3961  HG1 THR A 261      -1.544 -13.210 -10.339  1.00 84.43           H
ATOM   3962  CG2 THR A 261      -0.236 -14.561  -7.820  1.00 84.43           C
ATOM   3963 1HG2 THR A 261      -1.153 -14.906  -7.342  1.00 84.43           H
ATOM   3964 2HG2 THR A 261       0.514 -14.349  -7.057  1.00 84.43           H
ATOM   3965 3HG2 THR A 261       0.138 -15.335  -8.491  1.00 84.43           H
ATOM   3966  HN  THR A 261      -1.294 -11.210  -9.583  1.00 84.43           H
ATOM   3967  N   VAL A 262       0.910 -10.839  -7.267  1.00 87.73           N
ATOM   3968  CA  VAL A 262       2.007 -10.338  -6.457  1.00 87.73           C
ATOM   3969  C   VAL A 262       1.450  -9.433  -5.356  1.00 87.73           C
ATOM   3970  O   VAL A 262       1.884  -9.508  -4.207  1.00 87.73           O
ATOM   3971  HA  VAL A 262       2.492 -11.196  -5.993  1.00 87.73           H
ATOM   3972  CB  VAL A 262       3.035  -9.635  -7.345  1.00 87.73           C
ATOM   3973  HB  VAL A 262       2.511  -8.883  -7.935  1.00 87.73           H
ATOM   3974  CG1 VAL A 262       4.090  -8.917  -6.501  1.00 87.73           C
ATOM   3975 1HG1 VAL A 262       3.606  -8.172  -5.870  1.00 87.73           H
ATOM   3976 2HG1 VAL A 262       4.608  -9.643  -5.873  1.00 87.73           H
ATOM   3977 3HG1 VAL A 262       4.809  -8.426  -7.157  1.00 87.73           H
ATOM   3978  CG2 VAL A 262       3.688 -10.622  -8.315  1.00 87.73           C
ATOM   3979 1HG2 VAL A 262       4.192 -11.406  -7.751  1.00 87.73           H
ATOM   3980 2HG2 VAL A 262       2.922 -11.067  -8.951  1.00 87.73           H
ATOM   3981 3HG2 VAL A 262       4.414 -10.096  -8.935  1.00 87.73           H
ATOM   3982  HN  VAL A 262       0.923 -10.546  -8.223  1.00 87.73           H
ATOM   3983  N   PHE A 263       0.498  -8.598  -5.745  1.00 85.74           N
ATOM   3984  CA  PHE A 263      -0.120  -7.676  -4.807  1.00 85.74           C
ATOM   3985  C   PHE A 263      -0.773  -8.431  -3.648  1.00 85.74           C
ATOM   3986  O   PHE A 263      -0.579  -8.079  -2.485  1.00 85.74           O
ATOM   3987  HA  PHE A 263       0.670  -7.032  -4.419  1.00 85.74           H
ATOM   3988  CB  PHE A 263      -1.199  -6.912  -5.575  1.00 85.74           C
ATOM   3989 1HB  PHE A 263      -0.741  -6.421  -6.434  1.00 85.74           H
ATOM   3990 2HB  PHE A 263      -1.926  -7.624  -5.965  1.00 85.74           H
ATOM   3991  CG  PHE A 263      -1.933  -5.862  -4.738  1.00 85.74           C
ATOM   3992  CD1 PHE A 263      -3.174  -6.128  -4.250  1.00 85.74           C
ATOM   3993  HD1 PHE A 263      -3.646  -7.089  -4.455  1.00 85.74           H
ATOM   3994  CD2 PHE A 263      -1.344  -4.663  -4.483  1.00 85.74           C
ATOM   3995  HD2 PHE A 263      -0.350  -4.450  -4.874  1.00 85.74           H
ATOM   3996  CE1 PHE A 263      -3.855  -5.154  -3.474  1.00 85.74           C
ATOM   3997  HE1 PHE A 263      -4.850  -5.367  -3.083  1.00 85.74           H
ATOM   3998  CE2 PHE A 263      -2.025  -3.689  -3.706  1.00 85.74           C
ATOM   3999  HE2 PHE A 263      -1.554  -2.728  -3.501  1.00 85.74           H
ATOM   4000  CZ  PHE A 263      -3.267  -3.955  -3.218  1.00 85.74           C
ATOM   4001  HZ  PHE A 263      -3.789  -3.207  -2.622  1.00 85.74           H
ATOM   4002  HN  PHE A 263       0.150  -8.544  -6.681  1.00 85.74           H
ATOM   4003  N   VAL A 264      -1.535  -9.455  -4.005  1.00 84.32           N
ATOM   4004  CA  VAL A 264      -2.348 -10.159  -3.028  1.00 84.32           C
ATOM   4005  C   VAL A 264      -1.435 -10.883  -2.037  1.00 84.32           C
ATOM   4006  O   VAL A 264      -1.653 -10.821  -0.828  1.00 84.32           O
ATOM   4007  HA  VAL A 264      -2.932  -9.414  -2.488  1.00 84.32           H
ATOM   4008  CB  VAL A 264      -3.323 -11.100  -3.740  1.00 84.32           C
ATOM   4009  HB  VAL A 264      -2.741 -11.772  -4.370  1.00 84.32           H
ATOM   4010  CG1 VAL A 264      -4.097 -11.952  -2.732  1.00 84.32           C
ATOM   4011 1HG1 VAL A 264      -3.396 -12.551  -2.149  1.00 84.32           H
ATOM   4012 2HG1 VAL A 264      -4.662 -11.302  -2.065  1.00 84.32           H
ATOM   4013 3HG1 VAL A 264      -4.782 -12.611  -3.265  1.00 84.32           H
ATOM   4014  CG2 VAL A 264      -4.278 -10.317  -4.644  1.00 84.32           C
ATOM   4015 1HG2 VAL A 264      -4.850  -9.611  -4.043  1.00 84.32           H
ATOM   4016 2HG2 VAL A 264      -3.705  -9.775  -5.395  1.00 84.32           H
ATOM   4017 3HG2 VAL A 264      -4.960 -11.010  -5.137  1.00 84.32           H
ATOM   4018  HN  VAL A 264      -1.600  -9.804  -4.940  1.00 84.32           H
ATOM   4019  N   LEU A 265      -0.433 -11.554  -2.585  1.00 88.66           N
ATOM   4020  CA  LEU A 265       0.436 -12.394  -1.779  1.00 88.66           C
ATOM   4021  C   LEU A 265       1.220 -11.519  -0.800  1.00 88.66           C
ATOM   4022  O   LEU A 265       1.566 -11.961   0.295  1.00 88.66           O
ATOM   4023  HA  LEU A 265      -0.202 -13.067  -1.206  1.00 88.66           H
ATOM   4024  CB  LEU A 265       1.322 -13.263  -2.674  1.00 88.66           C
ATOM   4025 1HB  LEU A 265       1.813 -12.617  -3.402  1.00 88.66           H
ATOM   4026 2HB  LEU A 265       2.107 -13.702  -2.057  1.00 88.66           H
ATOM   4027  CG  LEU A 265       0.614 -14.390  -3.428  1.00 88.66           C
ATOM   4028  HG  LEU A 265      -0.163 -13.948  -4.051  1.00 88.66           H
ATOM   4029  CD1 LEU A 265       1.583 -15.118  -4.362  1.00 88.66           C
ATOM   4030 1HD1 LEU A 265       1.988 -14.412  -5.088  1.00 88.66           H
ATOM   4031 2HD1 LEU A 265       2.398 -15.546  -3.779  1.00 88.66           H
ATOM   4032 3HD1 LEU A 265       1.054 -15.914  -4.886  1.00 88.66           H
ATOM   4033  CD2 LEU A 265      -0.076 -15.350  -2.457  1.00 88.66           C
ATOM   4034 1HD2 LEU A 265       0.666 -15.789  -1.790  1.00 88.66           H
ATOM   4035 2HD2 LEU A 265      -0.815 -14.805  -1.870  1.00 88.66           H
ATOM   4036 3HD2 LEU A 265      -0.571 -16.142  -3.020  1.00 88.66           H
ATOM   4037  HN  LEU A 265      -0.211 -11.529  -3.560  1.00 88.66           H
ATOM   4038  N   SER A 266       1.479 -10.292  -1.229  1.00 90.50           N
ATOM   4039  CA  SER A 266       2.284  -9.377  -0.439  1.00 90.50           C
ATOM   4040  C   SER A 266       1.432  -8.750   0.667  1.00 90.50           C
ATOM   4041  O   SER A 266       1.902  -8.565   1.788  1.00 90.50           O
ATOM   4042  HA  SER A 266       3.078  -9.988  -0.009  1.00 90.50           H
ATOM   4043  CB  SER A 266       2.900  -8.286  -1.317  1.00 90.50           C
ATOM   4044 1HB  SER A 266       3.506  -7.623  -0.700  1.00 90.50           H
ATOM   4045 2HB  SER A 266       3.569  -8.742  -2.047  1.00 90.50           H
ATOM   4046  OG  SER A 266       1.906  -7.523  -1.997  1.00 90.50           O
ATOM   4047  HG  SER A 266       1.647  -7.980  -2.847  1.00 90.50           H
ATOM   4048  HN  SER A 266       1.149  -9.922  -2.098  1.00 90.50           H
ATOM   4049  N   GLN A 267       0.193  -8.441   0.311  1.00 89.73           N
ATOM   4050  CA  GLN A 267      -0.655  -7.638   1.175  1.00 89.73           C
ATOM   4051  C   GLN A 267      -1.396  -8.532   2.171  1.00 89.73           C
ATOM   4052  O   GLN A 267      -1.673  -8.118   3.296  1.00 89.73           O
ATOM   4053  HA  GLN A 267       0.024  -6.972   1.709  1.00 89.73           H
ATOM   4054  CB  GLN A 267      -1.637  -6.799   0.354  1.00 89.73           C
ATOM   4055 1HB  GLN A 267      -2.228  -7.451  -0.289  1.00 89.73           H
ATOM   4056 2HB  GLN A 267      -2.334  -6.292   1.021  1.00 89.73           H
ATOM   4057  CG  GLN A 267      -0.896  -5.767  -0.499  1.00 89.73           C
ATOM   4058 1HG  GLN A 267      -0.207  -6.275  -1.173  1.00 89.73           H
ATOM   4059 2HG  GLN A 267      -1.609  -5.225  -1.120  1.00 89.73           H
ATOM   4060  CD  GLN A 267      -0.125  -4.781   0.380  1.00 89.73           C
ATOM   4061  OE1 GLN A 267      -0.584  -4.351   1.426  1.00 89.73           O
ATOM   4062  NE2 GLN A 267       1.070  -4.448  -0.100  1.00 89.73           N
ATOM   4063 1HE2 GLN A 267       1.387  -4.837  -0.965  1.00 89.73           H
ATOM   4064 2HE2 GLN A 267       1.650  -3.808   0.403  1.00 89.73           H
ATOM   4065  HN  GLN A 267      -0.231  -8.729  -0.547  1.00 89.73           H
ATOM   4066  N   PHE A 268      -1.697  -9.741   1.722  1.00 90.45           N
ATOM   4067  CA  PHE A 268      -2.586 -10.617   2.467  1.00 90.45           C
ATOM   4068  C   PHE A 268      -2.044 -10.881   3.873  1.00 90.45           C
ATOM   4069  O   PHE A 268      -2.766 -10.734   4.858  1.00 90.45           O
ATOM   4070  HA  PHE A 268      -3.550 -10.113   2.539  1.00 90.45           H
ATOM   4071  CB  PHE A 268      -2.654 -11.940   1.702  1.00 90.45           C
ATOM   4072 1HB  PHE A 268      -3.030 -11.749   0.697  1.00 90.45           H
ATOM   4073 2HB  PHE A 268      -1.645 -12.338   1.595  1.00 90.45           H
ATOM   4074  CG  PHE A 268      -3.536 -12.999   2.368  1.00 90.45           C
ATOM   4075  CD1 PHE A 268      -2.969 -13.984   3.115  1.00 90.45           C
ATOM   4076  HD1 PHE A 268      -1.886 -14.020   3.239  1.00 90.45           H
ATOM   4077  CD2 PHE A 268      -4.886 -12.954   2.213  1.00 90.45           C
ATOM   4078  HD2 PHE A 268      -5.340 -12.165   1.615  1.00 90.45           H
ATOM   4079  CE1 PHE A 268      -3.787 -14.966   3.732  1.00 90.45           C
ATOM   4080  HE1 PHE A 268      -3.333 -15.756   4.331  1.00 90.45           H
ATOM   4081  CE2 PHE A 268      -5.704 -13.937   2.831  1.00 90.45           C
ATOM   4082  HE2 PHE A 268      -6.787 -13.901   2.707  1.00 90.45           H
ATOM   4083  CZ  PHE A 268      -5.138 -14.922   3.578  1.00 90.45           C
ATOM   4084  HZ  PHE A 268      -5.766 -15.676   4.052  1.00 90.45           H
ATOM   4085  HN  PHE A 268      -1.346 -10.124   0.867  1.00 90.45           H
ATOM   4086  N   PRO A 269      -0.768 -11.273   3.992  1.00 93.50           N
ATOM   4087  CA  PRO A 269      -0.205 -11.624   5.298  1.00 93.50           C
ATOM   4088  C   PRO A 269      -0.414 -10.526   6.329  1.00 93.50           C
ATOM   4089  O   PRO A 269      -0.807 -10.800   7.462  1.00 93.50           O
ATOM   4090  HA  PRO A 269      -0.716 -12.497   5.704  1.00 93.50           H
ATOM   4091  CB  PRO A 269       1.279 -11.852   5.004  1.00 93.50           C
ATOM   4092 1HB  PRO A 269       1.860 -10.941   5.145  1.00 93.50           H
ATOM   4093 2HB  PRO A 269       1.707 -12.607   5.663  1.00 93.50           H
ATOM   4094  CG  PRO A 269       1.285 -12.305   3.549  1.00 93.50           C
ATOM   4095 1HG  PRO A 269       2.263 -12.171   3.087  1.00 93.50           H
ATOM   4096 2HG  PRO A 269       1.043 -13.364   3.454  1.00 93.50           H
ATOM   4097  CD  PRO A 269       0.226 -11.419   2.913  1.00 93.50           C
ATOM   4098 1HD  PRO A 269       0.634 -10.454   2.612  1.00 93.50           H
ATOM   4099 2HD  PRO A 269      -0.200 -11.874   2.019  1.00 93.50           H
ATOM   4100  N   TYR A 270      -0.142  -9.301   5.905  1.00 92.68           N
ATOM   4101  CA  TYR A 270      -0.205  -8.165   6.809  1.00 92.68           C
ATOM   4102  C   TYR A 270      -1.632  -7.945   7.314  1.00 92.68           C
ATOM   4103  O   TYR A 270      -1.846  -7.728   8.506  1.00 92.68           O
ATOM   4104  HA  TYR A 270       0.445  -8.374   7.659  1.00 92.68           H
ATOM   4105  CB  TYR A 270       0.226  -6.948   5.988  1.00 92.68           C
ATOM   4106 1HB  TYR A 270       1.282  -7.047   5.737  1.00 92.68           H
ATOM   4107 2HB  TYR A 270      -0.326  -6.943   5.047  1.00 92.68           H
ATOM   4108  CG  TYR A 270       0.007  -5.610   6.697  1.00 92.68           C
ATOM   4109  CD1 TYR A 270      -0.920  -4.713   6.207  1.00 92.68           C
ATOM   4110  HD1 TYR A 270      -1.496  -4.957   5.315  1.00 92.68           H
ATOM   4111  CD2 TYR A 270       0.737  -5.301   7.826  1.00 92.68           C
ATOM   4112  HD2 TYR A 270       1.469  -6.009   8.213  1.00 92.68           H
ATOM   4113  CE1 TYR A 270      -1.125  -3.453   6.874  1.00 92.68           C
ATOM   4114  HE1 TYR A 270      -1.854  -2.735   6.498  1.00 92.68           H
ATOM   4115  CE2 TYR A 270       0.532  -4.041   8.494  1.00 92.68           C
ATOM   4116  HE2 TYR A 270       1.101  -3.784   9.387  1.00 92.68           H
ATOM   4117  CZ  TYR A 270      -0.389  -3.180   7.985  1.00 92.68           C
ATOM   4118  OH  TYR A 270      -0.584  -1.990   8.615  1.00 92.68           O
ATOM   4119  HH  TYR A 270      -0.008  -1.938   9.431  1.00 92.68           H
ATOM   4120  HN  TYR A 270       0.118  -9.079   4.965  1.00 92.68           H
ATOM   4121  N   ASN A 271      -2.572  -8.009   6.383  1.00 90.58           N
ATOM   4122  CA  ASN A 271      -3.965  -7.747   6.705  1.00 90.58           C
ATOM   4123  C   ASN A 271      -4.483  -8.845   7.637  1.00 90.58           C
ATOM   4124  O   ASN A 271      -5.424  -8.624   8.398  1.00 90.58           O
ATOM   4125  HA  ASN A 271      -3.970  -6.764   7.176  1.00 90.58           H
ATOM   4126  CB  ASN A 271      -4.832  -7.749   5.444  1.00 90.58           C
ATOM   4127 1HB  ASN A 271      -4.574  -8.606   4.822  1.00 90.58           H
ATOM   4128 2HB  ASN A 271      -5.880  -7.860   5.720  1.00 90.58           H
ATOM   4129  CG  ASN A 271      -4.642  -6.457   4.647  1.00 90.58           C
ATOM   4130  OD1 ASN A 271      -5.108  -5.393   5.019  1.00 90.58           O
ATOM   4131  ND2 ASN A 271      -3.934  -6.609   3.531  1.00 90.58           N
ATOM   4132 1HD2 ASN A 271      -3.580  -7.511   3.283  1.00 90.58           H
ATOM   4133 2HD2 ASN A 271      -3.755  -5.822   2.941  1.00 90.58           H
ATOM   4134  HN  ASN A 271      -2.395  -8.234   5.424  1.00 90.58           H
ATOM   4135  N   CYS A 272      -3.846 -10.003   7.546  1.00 92.54           N
ATOM   4136  CA  CYS A 272      -4.195 -11.118   8.410  1.00 92.54           C
ATOM   4137  C   CYS A 272      -3.875 -10.727   9.854  1.00 92.54           C
ATOM   4138  O   CYS A 272      -4.683 -10.949  10.754  1.00 92.54           O
ATOM   4139  HA  CYS A 272      -5.264 -11.289   8.283  1.00 92.54           H
ATOM   4140  CB  CYS A 272      -3.476 -12.403   7.993  1.00 92.54           C
ATOM   4141 1HB  CYS A 272      -2.407 -12.214   7.891  1.00 92.54           H
ATOM   4142 2HB  CYS A 272      -3.593 -13.162   8.767  1.00 92.54           H
ATOM   4143  SG  CYS A 272      -4.156 -13.016   6.409  1.00 92.54           S
ATOM   4144  HG  CYS A 272      -3.602 -12.076   5.647  1.00 92.54           H
ATOM   4145  HN  CYS A 272      -3.105 -10.185   6.900  1.00 92.54           H
ATOM   4146  N   ILE A 273      -2.694 -10.152  10.029  1.00 93.04           N
ATOM   4147  CA  ILE A 273      -2.243  -9.759  11.353  1.00 93.04           C
ATOM   4148  C   ILE A 273      -3.107  -8.603  11.860  1.00 93.04           C
ATOM   4149  O   ILE A 273      -3.430  -8.537  13.045  1.00 93.04           O
ATOM   4150  HA  ILE A 273      -2.387 -10.613  12.014  1.00 93.04           H
ATOM   4151  CB  ILE A 273      -0.745  -9.446  11.337  1.00 93.04           C
ATOM   4152  HB  ILE A 273      -0.568  -8.661  10.602  1.00 93.04           H
ATOM   4153  CG1 ILE A 273       0.065 -10.668  10.899  1.00 93.04           C
ATOM   4154 1HG1 ILE A 273      -0.254 -10.983   9.906  1.00 93.04           H
ATOM   4155 2HG1 ILE A 273       1.120 -10.401  10.824  1.00 93.04           H
ATOM   4156  CG2 ILE A 273      -0.283  -8.908  12.693  1.00 93.04           C
ATOM   4157 1HG2 ILE A 273      -0.828  -7.994  12.926  1.00 93.04           H
ATOM   4158 2HG2 ILE A 273      -0.476  -9.653  13.465  1.00 93.04           H
ATOM   4159 3HG2 ILE A 273       0.785  -8.694  12.654  1.00 93.04           H
ATOM   4160  CD1 ILE A 273      -0.106 -11.823  11.887  1.00 93.04           C
ATOM   4161 1HD1 ILE A 273       0.237 -11.512  12.873  1.00 93.04           H
ATOM   4162 2HD1 ILE A 273      -1.158 -12.103  11.940  1.00 93.04           H
ATOM   4163 3HD1 ILE A 273       0.481 -12.678  11.551  1.00 93.04           H
ATOM   4164  HN  ILE A 273      -2.053  -9.954   9.288  1.00 93.04           H
ATOM   4165  N   LEU A 274      -3.457  -7.719  10.937  1.00 92.08           N
ATOM   4166  CA  LEU A 274      -4.318  -6.595  11.265  1.00 92.08           C
ATOM   4167  C   LEU A 274      -5.633  -7.118  11.846  1.00 92.08           C
ATOM   4168  O   LEU A 274      -6.181  -6.531  12.777  1.00 92.08           O
ATOM   4169  HA  LEU A 274      -3.811  -6.008  12.031  1.00 92.08           H
ATOM   4170  CB  LEU A 274      -4.501  -5.687  10.047  1.00 92.08           C
ATOM   4171 1HB  LEU A 274      -4.554  -6.313   9.157  1.00 92.08           H
ATOM   4172 2HB  LEU A 274      -5.462  -5.181  10.138  1.00 92.08           H
ATOM   4173  CG  LEU A 274      -3.417  -4.629   9.830  1.00 92.08           C
ATOM   4174  HG  LEU A 274      -2.456  -5.137   9.745  1.00 92.08           H
ATOM   4175  CD1 LEU A 274      -3.645  -3.871   8.521  1.00 92.08           C
ATOM   4176 1HD1 LEU A 274      -3.622  -4.572   7.686  1.00 92.08           H
ATOM   4177 2HD1 LEU A 274      -4.616  -3.376   8.552  1.00 92.08           H
ATOM   4178 3HD1 LEU A 274      -2.861  -3.126   8.391  1.00 92.08           H
ATOM   4179  CD2 LEU A 274      -3.324  -3.685  11.030  1.00 92.08           C
ATOM   4180 1HD2 LEU A 274      -4.280  -3.182  11.172  1.00 92.08           H
ATOM   4181 2HD2 LEU A 274      -3.079  -4.258  11.925  1.00 92.08           H
ATOM   4182 3HD2 LEU A 274      -2.546  -2.943  10.850  1.00 92.08           H
ATOM   4183  HN  LEU A 274      -3.164  -7.762   9.982  1.00 92.08           H
ATOM   4184  N   LEU A 275      -6.102  -8.216  11.271  1.00 93.55           N
ATOM   4185  CA  LEU A 275      -7.341  -8.827  11.722  1.00 93.55           C
ATOM   4186  C   LEU A 275      -7.186  -9.266  13.179  1.00 93.55           C
ATOM   4187  O   LEU A 275      -8.050  -8.988  14.010  1.00 93.55           O
ATOM   4188  HA  LEU A 275      -8.118  -8.064  11.672  1.00 93.55           H
ATOM   4189  CB  LEU A 275      -7.755  -9.958  10.779  1.00 93.55           C
ATOM   4190 1HB  LEU A 275      -7.904  -9.539   9.784  1.00 93.55           H
ATOM   4191 2HB  LEU A 275      -6.928 -10.664  10.706  1.00 93.55           H
ATOM   4192  CG  LEU A 275      -9.016 -10.730  11.171  1.00 93.55           C
ATOM   4193  HG  LEU A 275      -8.886 -11.104  12.187  1.00 93.55           H
ATOM   4194  CD1 LEU A 275     -10.240  -9.813  11.180  1.00 93.55           C
ATOM   4195 1HD1 LEU A 275     -10.085  -9.008  11.899  1.00 93.55           H
ATOM   4196 2HD1 LEU A 275     -10.385  -9.389  10.186  1.00 93.55           H
ATOM   4197 3HD1 LEU A 275     -11.123 -10.387  11.462  1.00 93.55           H
ATOM   4198  CD2 LEU A 275      -9.218 -11.947  10.265  1.00 93.55           C
ATOM   4199 1HD2 LEU A 275      -9.318 -11.617   9.231  1.00 93.55           H
ATOM   4200 2HD2 LEU A 275      -8.359 -12.612  10.353  1.00 93.55           H
ATOM   4201 3HD2 LEU A 275     -10.121 -12.477  10.566  1.00 93.55           H
ATOM   4202  HN  LEU A 275      -5.651  -8.686  10.512  1.00 93.55           H
ATOM   4203  N   VAL A 276      -6.081  -9.946  13.445  1.00 94.38           N
ATOM   4204  CA  VAL A 276      -5.813 -10.446  14.783  1.00 94.38           C
ATOM   4205  C   VAL A 276      -5.799  -9.275  15.767  1.00 94.38           C
ATOM   4206  O   VAL A 276      -6.415  -9.346  16.830  1.00 94.38           O
ATOM   4207  HA  VAL A 276      -6.627 -11.120  15.051  1.00 94.38           H
ATOM   4208  CB  VAL A 276      -4.511 -11.249  14.791  1.00 94.38           C
ATOM   4209  HB  VAL A 276      -3.720 -10.609  14.399  1.00 94.38           H
ATOM   4210  CG1 VAL A 276      -4.125 -11.655  16.214  1.00 94.38           C
ATOM   4211 1HG1 VAL A 276      -3.988 -10.761  16.823  1.00 94.38           H
ATOM   4212 2HG1 VAL A 276      -4.917 -12.269  16.644  1.00 94.38           H
ATOM   4213 3HG1 VAL A 276      -3.196 -12.225  16.191  1.00 94.38           H
ATOM   4214  CG2 VAL A 276      -4.617 -12.475  13.880  1.00 94.38           C
ATOM   4215 1HG2 VAL A 276      -5.425 -13.117  14.229  1.00 94.38           H
ATOM   4216 2HG2 VAL A 276      -4.823 -12.152  12.860  1.00 94.38           H
ATOM   4217 3HG2 VAL A 276      -3.677 -13.027  13.905  1.00 94.38           H
ATOM   4218  HN  VAL A 276      -5.376 -10.155  12.767  1.00 94.38           H
ATOM   4219  N   GLN A 277      -5.090  -8.225  15.379  1.00 92.79           N
ATOM   4220  CA  GLN A 277      -4.968  -7.051  16.225  1.00 92.79           C
ATOM   4221  C   GLN A 277      -6.346  -6.442  16.491  1.00 92.79           C
ATOM   4222  O   GLN A 277      -6.585  -5.882  17.560  1.00 92.79           O
ATOM   4223  HA  GLN A 277      -4.535  -7.410  17.159  1.00 92.79           H
ATOM   4224  CB  GLN A 277      -4.024  -6.021  15.600  1.00 92.79           C
ATOM   4225 1HB  GLN A 277      -4.278  -5.881  14.549  1.00 92.79           H
ATOM   4226 2HB  GLN A 277      -4.156  -5.056  16.091  1.00 92.79           H
ATOM   4227  CG  GLN A 277      -2.566  -6.467  15.724  1.00 92.79           C
ATOM   4228 1HG  GLN A 277      -2.321  -6.634  16.773  1.00 92.79           H
ATOM   4229 2HG  GLN A 277      -2.428  -7.417  15.208  1.00 92.79           H
ATOM   4230  CD  GLN A 277      -1.620  -5.418  15.134  1.00 92.79           C
ATOM   4231  OE1 GLN A 277      -1.988  -4.617  14.291  1.00 92.79           O
ATOM   4232  NE2 GLN A 277      -0.385  -5.468  15.624  1.00 92.79           N
ATOM   4233 1HE2 GLN A 277      -0.148  -6.151  16.315  1.00 92.79           H
ATOM   4234 2HE2 GLN A 277       0.308  -4.823  15.301  1.00 92.79           H
ATOM   4235  HN  GLN A 277      -4.606  -8.170  14.506  1.00 92.79           H
ATOM   4236  N   THR A 278      -7.216  -6.572  15.501  1.00 93.11           N
ATOM   4237  CA  THR A 278      -8.548  -5.998  15.595  1.00 93.11           C
ATOM   4238  C   THR A 278      -9.388  -6.766  16.618  1.00 93.11           C
ATOM   4239  O   THR A 278     -10.081  -6.162  17.435  1.00 93.11           O
ATOM   4240  HA  THR A 278      -8.457  -4.975  15.959  1.00 93.11           H
ATOM   4241  CB  THR A 278      -9.159  -5.989  14.192  1.00 93.11           C
ATOM   4242  HB  THR A 278      -9.305  -7.005  13.824  1.00 93.11           H
ATOM   4243  OG1 THR A 278      -8.265  -5.182  13.430  1.00 93.11           O
ATOM   4244  HG1 THR A 278      -7.586  -5.759  12.976  1.00 93.11           H
ATOM   4245  CG2 THR A 278     -10.486  -5.230  14.136  1.00 93.11           C
ATOM   4246 1HG2 THR A 278     -10.326  -4.195  14.439  1.00 93.11           H
ATOM   4247 2HG2 THR A 278     -11.202  -5.700  14.811  1.00 93.11           H
ATOM   4248 3HG2 THR A 278     -10.876  -5.254  13.119  1.00 93.11           H
ATOM   4249  HN  THR A 278      -7.024  -7.057  14.648  1.00 93.11           H
ATOM   4250  N   ILE A 279      -9.298  -8.085  16.540  1.00 94.81           N
ATOM   4251  CA  ILE A 279     -10.043  -8.941  17.447  1.00 94.81           C
ATOM   4252  C   ILE A 279      -9.570  -8.692  18.880  1.00 94.81           C
ATOM   4253  O   ILE A 279     -10.382  -8.607  19.800  1.00 94.81           O
ATOM   4254  HA  ILE A 279     -11.093  -8.657  17.376  1.00 94.81           H
ATOM   4255  CB  ILE A 279      -9.939 -10.404  17.010  1.00 94.81           C
ATOM   4256  HB  ILE A 279      -8.884 -10.659  16.919  1.00 94.81           H
ATOM   4257  CG1 ILE A 279     -10.575 -10.612  15.634  1.00 94.81           C
ATOM   4258 1HG1 ILE A 279     -11.660 -10.562  15.720  1.00 94.81           H
ATOM   4259 2HG1 ILE A 279     -10.271  -9.808  14.964  1.00 94.81           H
ATOM   4260  CG2 ILE A 279     -10.540 -11.335  18.066  1.00 94.81           C
ATOM   4261 1HG2 ILE A 279     -10.003 -11.212  19.006  1.00 94.81           H
ATOM   4262 2HG2 ILE A 279     -11.591 -11.088  18.212  1.00 94.81           H
ATOM   4263 3HG2 ILE A 279     -10.453 -12.368  17.730  1.00 94.81           H
ATOM   4264  CD1 ILE A 279     -10.166 -11.961  15.040  1.00 94.81           C
ATOM   4265 1HD1 ILE A 279      -9.082 -11.997  14.933  1.00 94.81           H
ATOM   4266 2HD1 ILE A 279     -10.493 -12.763  15.701  1.00 94.81           H
ATOM   4267 3HD1 ILE A 279     -10.632 -12.083  14.062  1.00 94.81           H
ATOM   4268  HN  ILE A 279      -8.731  -8.569  15.873  1.00 94.81           H
ATOM   4269  N   ASP A 280      -8.257  -8.582  19.026  1.00 94.08           N
ATOM   4270  CA  ASP A 280      -7.661  -8.414  20.340  1.00 94.08           C
ATOM   4271  C   ASP A 280      -8.011  -7.026  20.880  1.00 94.08           C
ATOM   4272  O   ASP A 280      -8.200  -6.854  22.083  1.00 94.08           O
ATOM   4273  HA  ASP A 280      -8.079  -9.216  20.949  1.00 94.08           H
ATOM   4274  CB  ASP A 280      -6.137  -8.525  20.272  1.00 94.08           C
ATOM   4275 1HB  ASP A 280      -5.858  -9.433  19.738  1.00 94.08           H
ATOM   4276 2HB  ASP A 280      -5.733  -7.686  19.705  1.00 94.08           H
ATOM   4277  CG  ASP A 280      -5.525  -8.542  21.674  1.00 94.08           C
ATOM   4278  OD1 ASP A 280      -6.026  -9.334  22.502  1.00 94.08           O
ATOM   4279  OD2 ASP A 280      -4.570  -7.764  21.886  1.00 94.08           O
ATOM   4280  HN  ASP A 280      -7.607  -8.607  18.266  1.00 94.08           H
ATOM   4281  N   ALA A 281      -8.086  -6.071  19.964  1.00 91.82           N
ATOM   4282  CA  ALA A 281      -8.438  -4.710  20.329  1.00 91.82           C
ATOM   4283  C   ALA A 281      -9.829  -4.700  20.964  1.00 91.82           C
ATOM   4284  O   ALA A 281     -10.126  -3.852  21.804  1.00 91.82           O
ATOM   4285  HA  ALA A 281      -7.710  -4.365  21.063  1.00 91.82           H
ATOM   4286  CB  ALA A 281      -8.355  -3.812  19.093  1.00 91.82           C
ATOM   4287 1HB  ALA A 281      -7.339  -3.831  18.698  1.00 91.82           H
ATOM   4288 2HB  ALA A 281      -9.047  -4.175  18.333  1.00 91.82           H
ATOM   4289 3HB  ALA A 281      -8.619  -2.791  19.367  1.00 91.82           H
ATOM   4290  HN  ALA A 281      -7.911  -6.216  18.990  1.00 91.82           H
ATOM   4291  N   TYR A 282     -10.646  -5.653  20.539  1.00 90.65           N
ATOM   4292  CA  TYR A 282     -12.004  -5.756  21.045  1.00 90.65           C
ATOM   4293  C   TYR A 282     -12.064  -6.670  22.271  1.00 90.65           C
ATOM   4294  O   TYR A 282     -12.646  -6.307  23.292  1.00 90.65           O
ATOM   4295  HA  TYR A 282     -12.334  -4.757  21.330  1.00 90.65           H
ATOM   4296  CB  TYR A 282     -12.828  -6.381  19.917  1.00 90.65           C
ATOM   4297 1HB  TYR A 282     -12.673  -5.804  19.005  1.00 90.65           H
ATOM   4298 2HB  TYR A 282     -12.458  -7.387  19.725  1.00 90.65           H
ATOM   4299  CG  TYR A 282     -14.328  -6.452  20.209  1.00 90.65           C
ATOM   4300  CD1 TYR A 282     -14.898  -7.644  20.609  1.00 90.65           C
ATOM   4301  HD1 TYR A 282     -14.278  -8.534  20.717  1.00 90.65           H
ATOM   4302  CD2 TYR A 282     -15.112  -5.324  20.072  1.00 90.65           C
ATOM   4303  HD2 TYR A 282     -14.662  -4.383  19.756  1.00 90.65           H
ATOM   4304  CE1 TYR A 282     -16.310  -7.711  20.883  1.00 90.65           C
ATOM   4305  HE1 TYR A 282     -16.772  -8.646  21.200  1.00 90.65           H
ATOM   4306  CE2 TYR A 282     -16.524  -5.391  20.347  1.00 90.65           C
ATOM   4307  HE2 TYR A 282     -17.155  -4.509  20.242  1.00 90.65           H
ATOM   4308  CZ  TYR A 282     -17.053  -6.581  20.739  1.00 90.65           C
ATOM   4309  OH  TYR A 282     -18.387  -6.645  20.998  1.00 90.65           O
ATOM   4310  HH  TYR A 282     -18.633  -7.567  21.297  1.00 90.65           H
ATOM   4311  HN  TYR A 282     -10.393  -6.345  19.862  1.00 90.65           H
ATOM   4312  N   ALA A 283     -11.455  -7.838  22.129  1.00 92.21           N
ATOM   4313  CA  ALA A 283     -11.679  -8.918  23.074  1.00 92.21           C
ATOM   4314  C   ALA A 283     -10.584  -8.890  24.143  1.00 92.21           C
ATOM   4315  O   ALA A 283     -10.753  -9.453  25.224  1.00 92.21           O
ATOM   4316  HA  ALA A 283     -12.644  -8.748  23.551  1.00 92.21           H
ATOM   4317  CB  ALA A 283     -11.727 -10.251  22.324  1.00 92.21           C
ATOM   4318 1HB  ALA A 283     -12.539 -10.230  21.598  1.00 92.21           H
ATOM   4319 2HB  ALA A 283     -10.781 -10.411  21.807  1.00 92.21           H
ATOM   4320 3HB  ALA A 283     -11.895 -11.061  23.034  1.00 92.21           H
ATOM   4321  HN  ALA A 283     -10.819  -8.051  21.387  1.00 92.21           H
ATOM   4322  N   MET A 284      -9.487  -8.230  23.804  1.00 90.33           N
ATOM   4323  CA  MET A 284      -8.345  -8.166  24.700  1.00 90.33           C
ATOM   4324  C   MET A 284      -7.997  -9.552  25.246  1.00 90.33           C
ATOM   4325  O   MET A 284      -7.819  -9.722  26.451  1.00 90.33           O
ATOM   4326  HA  MET A 284      -7.520  -7.787  24.097  1.00 90.33           H
ATOM   4327  CB  MET A 284      -8.662  -7.224  25.864  1.00 90.33           C
ATOM   4328 1HB  MET A 284      -9.580  -7.545  26.356  1.00 90.33           H
ATOM   4329 2HB  MET A 284      -7.866  -7.277  26.607  1.00 90.33           H
ATOM   4330  CG  MET A 284      -8.816  -5.782  25.376  1.00 90.33           C
ATOM   4331 1HG  MET A 284      -7.860  -5.411  25.005  1.00 90.33           H
ATOM   4332 2HG  MET A 284      -9.517  -5.744  24.542  1.00 90.33           H
ATOM   4333  SD  MET A 284      -9.396  -4.745  26.708  1.00 90.33           S
ATOM   4334  CE  MET A 284     -11.152  -5.046  26.592  1.00 90.33           C
ATOM   4335 1HE  MET A 284     -11.508  -4.743  25.607  1.00 90.33           H
ATOM   4336 2HE  MET A 284     -11.349  -6.108  26.739  1.00 90.33           H
ATOM   4337 3HE  MET A 284     -11.671  -4.471  27.359  1.00 90.33           H
ATOM   4338  HN  MET A 284      -9.371  -7.746  22.937  1.00 90.33           H
ATOM   4339  N   PHE A 285      -7.911 -10.508  24.332  1.00 90.81           N
ATOM   4340  CA  PHE A 285      -7.758 -11.900  24.718  1.00 90.81           C
ATOM   4341  C   PHE A 285      -6.280 -12.267  24.873  1.00 90.81           C
ATOM   4342  O   PHE A 285      -5.951 -13.298  25.458  1.00 90.81           O
ATOM   4343  HA  PHE A 285      -8.265 -12.028  25.674  1.00 90.81           H
ATOM   4344  CB  PHE A 285      -8.365 -12.745  23.596  1.00 90.81           C
ATOM   4345 1HB  PHE A 285      -8.491 -13.767  23.952  1.00 90.81           H
ATOM   4346 2HB  PHE A 285      -9.360 -12.363  23.365  1.00 90.81           H
ATOM   4347  CG  PHE A 285      -7.533 -12.766  22.312  1.00 90.81           C
ATOM   4348  CD1 PHE A 285      -7.758 -11.841  21.341  1.00 90.81           C
ATOM   4349  HD1 PHE A 285      -8.531 -11.085  21.477  1.00 90.81           H
ATOM   4350  CD2 PHE A 285      -6.568 -13.709  22.143  1.00 90.81           C
ATOM   4351  HD2 PHE A 285      -6.388 -14.450  22.921  1.00 90.81           H
ATOM   4352  CE1 PHE A 285      -6.985 -11.860  20.150  1.00 90.81           C
ATOM   4353  HE1 PHE A 285      -7.166 -11.119  19.371  1.00 90.81           H
ATOM   4354  CE2 PHE A 285      -5.796 -13.728  20.952  1.00 90.81           C
ATOM   4355  HE2 PHE A 285      -5.022 -14.485  20.816  1.00 90.81           H
ATOM   4356  CZ  PHE A 285      -6.020 -12.804  19.980  1.00 90.81           C
ATOM   4357  HZ  PHE A 285      -5.427 -12.819  19.066  1.00 90.81           H
ATOM   4358  HN  PHE A 285      -7.944 -10.344  23.346  1.00 90.81           H
ATOM   4359  N   ILE A 286      -5.430 -11.403  24.340  1.00 91.13           N
ATOM   4360  CA  ILE A 286      -3.995 -11.604  24.443  1.00 91.13           C
ATOM   4361  C   ILE A 286      -3.496 -11.020  25.766  1.00 91.13           C
ATOM   4362  O   ILE A 286      -3.187  -9.832  25.848  1.00 91.13           O
ATOM   4363  HA  ILE A 286      -3.815 -12.679  24.451  1.00 91.13           H
ATOM   4364  CB  ILE A 286      -3.284 -11.035  23.213  1.00 91.13           C
ATOM   4365  HB  ILE A 286      -3.471  -9.962  23.176  1.00 91.13           H
ATOM   4366  CG1 ILE A 286      -3.849 -11.638  21.926  1.00 91.13           C
ATOM   4367 1HG1 ILE A 286      -3.597 -12.697  21.874  1.00 91.13           H
ATOM   4368 2HG1 ILE A 286      -4.937 -11.569  21.935  1.00 91.13           H
ATOM   4369  CG2 ILE A 286      -1.769 -11.226  23.318  1.00 91.13           C
ATOM   4370 1HG2 ILE A 286      -1.399 -10.712  24.205  1.00 91.13           H
ATOM   4371 2HG2 ILE A 286      -1.541 -12.290  23.393  1.00 91.13           H
ATOM   4372 3HG2 ILE A 286      -1.289 -10.813  22.432  1.00 91.13           H
ATOM   4373  CD1 ILE A 286      -3.298 -10.915  20.695  1.00 91.13           C
ATOM   4374 1HD1 ILE A 286      -3.573  -9.862  20.738  1.00 91.13           H
ATOM   4375 2HD1 ILE A 286      -2.212 -11.007  20.675  1.00 91.13           H
ATOM   4376 3HD1 ILE A 286      -3.717 -11.363  19.793  1.00 91.13           H
ATOM   4377  HN  ILE A 286      -5.706 -10.579  23.845  1.00 91.13           H
ATOM   4378  N   SER A 287      -3.433 -11.882  26.771  1.00 88.85           N
ATOM   4379  CA  SER A 287      -2.935 -11.478  28.074  1.00 88.85           C
ATOM   4380  C   SER A 287      -1.467 -11.885  28.223  1.00 88.85           C
ATOM   4381  O   SER A 287      -0.765 -11.382  29.098  1.00 88.85           O
ATOM   4382  HA  SER A 287      -3.035 -10.393  28.097  1.00 88.85           H
ATOM   4383  CB  SER A 287      -3.772 -12.091  29.198  1.00 88.85           C
ATOM   4384 1HB  SER A 287      -3.376 -11.770  30.162  1.00 88.85           H
ATOM   4385 2HB  SER A 287      -4.794 -11.718  29.134  1.00 88.85           H
ATOM   4386  OG  SER A 287      -3.783 -13.515  29.141  1.00 88.85           O
ATOM   4387  HG  SER A 287      -4.359 -13.882  29.871  1.00 88.85           H
ATOM   4388  HN  SER A 287      -3.715 -12.840  26.704  1.00 88.85           H
ATOM   4389  N   ASN A 288      -1.048 -12.793  27.354  1.00 92.68           N
ATOM   4390  CA  ASN A 288       0.278 -13.377  27.463  1.00 92.68           C
ATOM   4391  C   ASN A 288       1.283 -12.495  26.719  1.00 92.68           C
ATOM   4392  O   ASN A 288       1.120 -12.232  25.528  1.00 92.68           O
ATOM   4393  HA  ASN A 288       0.481 -13.428  28.533  1.00 92.68           H
ATOM   4394  CB  ASN A 288       0.319 -14.772  26.837  1.00 92.68           C
ATOM   4395 1HB  ASN A 288      -0.507 -15.371  27.220  1.00 92.68           H
ATOM   4396 2HB  ASN A 288       0.184 -14.695  25.758  1.00 92.68           H
ATOM   4397  CG  ASN A 288       1.646 -15.471  27.141  1.00 92.68           C
ATOM   4398  OD1 ASN A 288       2.718 -14.897  27.039  1.00 92.68           O
ATOM   4399  ND2 ASN A 288       1.515 -16.739  27.519  1.00 92.68           N
ATOM   4400 1HD2 ASN A 288       0.606 -17.151  27.583  1.00 92.68           H
ATOM   4401 2HD2 ASN A 288       2.326 -17.282  27.740  1.00 92.68           H
ATOM   4402  HN  ASN A 288      -1.595 -13.129  26.588  1.00 92.68           H
ATOM   4403  N   CYS A 289       2.298 -12.062  27.451  1.00 91.78           N
ATOM   4404  CA  CYS A 289       3.266 -11.124  26.908  1.00 91.78           C
ATOM   4405  C   CYS A 289       4.031 -11.821  25.782  1.00 91.78           C
ATOM   4406  O   CYS A 289       4.391 -11.191  24.788  1.00 91.78           O
ATOM   4407  HA  CYS A 289       2.699 -10.276  26.524  1.00 91.78           H
ATOM   4408  CB  CYS A 289       4.206 -10.590  27.992  1.00 91.78           C
ATOM   4409 1HB  CYS A 289       3.628 -10.120  28.787  1.00 91.78           H
ATOM   4410 2HB  CYS A 289       4.758 -11.414  28.444  1.00 91.78           H
ATOM   4411  SG  CYS A 289       5.373  -9.381  27.267  1.00 91.78           S
ATOM   4412  HN  CYS A 289       2.465 -12.341  28.397  1.00 91.78           H
ATOM   4413  N   ALA A 290       4.258 -13.113  25.974  1.00 93.83           N
ATOM   4414  CA  ALA A 290       5.023 -13.889  25.014  1.00 93.83           C
ATOM   4415  C   ALA A 290       4.284 -13.909  23.675  1.00 93.83           C
ATOM   4416  O   ALA A 290       4.889 -13.705  22.624  1.00 93.83           O
ATOM   4417  HA  ALA A 290       5.986 -13.396  24.880  1.00 93.83           H
ATOM   4418  CB  ALA A 290       5.263 -15.295  25.569  1.00 93.83           C
ATOM   4419 1HB  ALA A 290       5.817 -15.226  26.505  1.00 93.83           H
ATOM   4420 2HB  ALA A 290       4.304 -15.782  25.749  1.00 93.83           H
ATOM   4421 3HB  ALA A 290       5.837 -15.877  24.849  1.00 93.83           H
ATOM   4422  HN  ALA A 290       3.929 -13.626  26.767  1.00 93.83           H
ATOM   4423  N   VAL A 291       2.985 -14.158  23.757  1.00 93.84           N
ATOM   4424  CA  VAL A 291       2.156 -14.208  22.564  1.00 93.84           C
ATOM   4425  C   VAL A 291       2.127 -12.825  21.910  1.00 93.84           C
ATOM   4426  O   VAL A 291       2.246 -12.708  20.692  1.00 93.84           O
ATOM   4427  HA  VAL A 291       2.617 -14.913  21.872  1.00 93.84           H
ATOM   4428  CB  VAL A 291       0.762 -14.731  22.917  1.00 93.84           C
ATOM   4429  HB  VAL A 291       0.338 -14.072  23.673  1.00 93.84           H
ATOM   4430  CG1 VAL A 291      -0.160 -14.701  21.696  1.00 93.84           C
ATOM   4431 1HG1 VAL A 291      -0.252 -13.677  21.336  1.00 93.84           H
ATOM   4432 2HG1 VAL A 291       0.260 -15.327  20.908  1.00 93.84           H
ATOM   4433 3HG1 VAL A 291      -1.143 -15.079  21.975  1.00 93.84           H
ATOM   4434  CG2 VAL A 291       0.840 -16.139  23.511  1.00 93.84           C
ATOM   4435 1HG2 VAL A 291       1.294 -16.815  22.786  1.00 93.84           H
ATOM   4436 2HG2 VAL A 291       1.445 -16.118  24.417  1.00 93.84           H
ATOM   4437 3HG2 VAL A 291      -0.164 -16.487  23.752  1.00 93.84           H
ATOM   4438  HN  VAL A 291       2.500 -14.323  24.615  1.00 93.84           H
ATOM   4439  N   SER A 292       1.968 -11.812  22.749  1.00 93.41           N
ATOM   4440  CA  SER A 292       1.873 -10.445  22.264  1.00 93.41           C
ATOM   4441  C   SER A 292       3.162 -10.059  21.535  1.00 93.41           C
ATOM   4442  O   SER A 292       3.116  -9.435  20.476  1.00 93.41           O
ATOM   4443  HA  SER A 292       1.028 -10.442  21.576  1.00 93.41           H
ATOM   4444  CB  SER A 292       1.600  -9.471  23.411  1.00 93.41           C
ATOM   4445 1HB  SER A 292       0.788  -9.856  24.028  1.00 93.41           H
ATOM   4446 2HB  SER A 292       2.481  -9.405  24.049  1.00 93.41           H
ATOM   4447  OG  SER A 292       1.259  -8.171  22.938  1.00 93.41           O
ATOM   4448  HG  SER A 292       0.336  -8.178  22.553  1.00 93.41           H
ATOM   4449  HN  SER A 292       1.905 -11.913  23.742  1.00 93.41           H
ATOM   4450  N   THR A 293       4.280 -10.445  22.131  1.00 93.15           N
ATOM   4451  CA  THR A 293       5.579 -10.121  21.566  1.00 93.15           C
ATOM   4452  C   THR A 293       5.716 -10.719  20.165  1.00 93.15           C
ATOM   4453  O   THR A 293       6.163 -10.044  19.239  1.00 93.15           O
ATOM   4454  HA  THR A 293       5.648  -9.038  21.460  1.00 93.15           H
ATOM   4455  CB  THR A 293       6.653 -10.607  22.542  1.00 93.15           C
ATOM   4456  HB  THR A 293       6.548 -11.674  22.736  1.00 93.15           H
ATOM   4457  OG1 THR A 293       6.502  -9.757  23.676  1.00 93.15           O
ATOM   4458  HG1 THR A 293       5.933 -10.205  24.365  1.00 93.15           H
ATOM   4459  CG2 THR A 293       8.071 -10.317  22.045  1.00 93.15           C
ATOM   4460 1HG2 THR A 293       8.197  -9.242  21.915  1.00 93.15           H
ATOM   4461 2HG2 THR A 293       8.231 -10.819  21.091  1.00 93.15           H
ATOM   4462 3HG2 THR A 293       8.793 -10.682  22.774  1.00 93.15           H
ATOM   4463  HN  THR A 293       4.308 -10.968  22.982  1.00 93.15           H
ATOM   4464  N   ASN A 294       5.323 -11.980  20.053  1.00 94.35           N
ATOM   4465  CA  ASN A 294       5.469 -12.701  18.800  1.00 94.35           C
ATOM   4466  C   ASN A 294       4.571 -12.060  17.740  1.00 94.35           C
ATOM   4467  O   ASN A 294       4.960 -11.944  16.579  1.00 94.35           O
ATOM   4468  HA  ASN A 294       6.527 -12.629  18.550  1.00 94.35           H
ATOM   4469  CB  ASN A 294       5.047 -14.164  18.955  1.00 94.35           C
ATOM   4470 1HB  ASN A 294       4.086 -14.217  19.466  1.00 94.35           H
ATOM   4471 2HB  ASN A 294       4.910 -14.612  17.971  1.00 94.35           H
ATOM   4472  CG  ASN A 294       6.093 -14.956  19.741  1.00 94.35           C
ATOM   4473  OD1 ASN A 294       7.220 -14.528  19.930  1.00 94.35           O
ATOM   4474  ND2 ASN A 294       5.659 -16.131  20.188  1.00 94.35           N
ATOM   4475 1HD2 ASN A 294       4.722 -16.423  19.998  1.00 94.35           H
ATOM   4476 2HD2 ASN A 294       6.270 -16.723  20.714  1.00 94.35           H
ATOM   4477  HN  ASN A 294       4.912 -12.505  20.798  1.00 94.35           H
ATOM   4478  N   ILE A 295       3.386 -11.659  18.178  1.00 93.25           N
ATOM   4479  CA  ILE A 295       2.412 -11.074  17.272  1.00 93.25           C
ATOM   4480  C   ILE A 295       2.959  -9.753  16.727  1.00 93.25           C
ATOM   4481  O   ILE A 295       2.797  -9.450  15.546  1.00 93.25           O
ATOM   4482  HA  ILE A 295       2.285 -11.765  16.438  1.00 93.25           H
ATOM   4483  CB  ILE A 295       1.053 -10.939  17.961  1.00 93.25           C
ATOM   4484  HB  ILE A 295       1.219 -10.579  18.976  1.00 93.25           H
ATOM   4485  CG1 ILE A 295       0.357 -12.297  18.070  1.00 93.25           C
ATOM   4486 1HG1 ILE A 295       0.039 -12.628  17.081  1.00 93.25           H
ATOM   4487 2HG1 ILE A 295       1.060 -13.041  18.444  1.00 93.25           H
ATOM   4488  CG2 ILE A 295       0.179  -9.902  17.251  1.00 93.25           C
ATOM   4489 1HG2 ILE A 295       0.678  -8.933  17.270  1.00 93.25           H
ATOM   4490 2HG2 ILE A 295       0.019 -10.209  16.218  1.00 93.25           H
ATOM   4491 3HG2 ILE A 295      -0.781  -9.827  17.761  1.00 93.25           H
ATOM   4492  CD1 ILE A 295      -0.855 -12.218  19.001  1.00 93.25           C
ATOM   4493 1HD1 ILE A 295      -0.531 -11.911  19.995  1.00 93.25           H
ATOM   4494 2HD1 ILE A 295      -1.567 -11.491  18.610  1.00 93.25           H
ATOM   4495 3HD1 ILE A 295      -1.331 -13.197  19.060  1.00 93.25           H
ATOM   4496  HN  ILE A 295       3.088 -11.730  19.130  1.00 93.25           H
ATOM   4497  N   ASP A 296       3.596  -9.002  17.614  1.00 93.29           N
ATOM   4498  CA  ASP A 296       4.142  -7.707  17.244  1.00 93.29           C
ATOM   4499  C   ASP A 296       5.269  -7.906  16.227  1.00 93.29           C
ATOM   4500  O   ASP A 296       5.396  -7.134  15.278  1.00 93.29           O
ATOM   4501  HA  ASP A 296       3.302  -7.149  16.831  1.00 93.29           H
ATOM   4502  CB  ASP A 296       4.725  -6.987  18.461  1.00 93.29           C
ATOM   4503 1HB  ASP A 296       5.401  -7.655  18.995  1.00 93.29           H
ATOM   4504 2HB  ASP A 296       5.316  -6.131  18.133  1.00 93.29           H
ATOM   4505  CG  ASP A 296       3.615  -6.517  19.403  1.00 93.29           C
ATOM   4506  OD1 ASP A 296       2.457  -6.465  18.935  1.00 93.29           O
ATOM   4507  OD2 ASP A 296       3.949  -6.220  20.571  1.00 93.29           O
ATOM   4508  HN  ASP A 296       3.740  -9.264  18.568  1.00 93.29           H
ATOM   4509  N   ILE A 297       6.058  -8.944  16.462  1.00 93.97           N
ATOM   4510  CA  ILE A 297       7.138  -9.283  15.551  1.00 93.97           C
ATOM   4511  C   ILE A 297       6.552  -9.674  14.193  1.00 93.97           C
ATOM   4512  O   ILE A 297       7.045  -9.241  13.153  1.00 93.97           O
ATOM   4513  HA  ILE A 297       7.748  -8.389  15.420  1.00 93.97           H
ATOM   4514  CB  ILE A 297       8.038 -10.358  16.165  1.00 93.97           C
ATOM   4515  HB  ILE A 297       7.403 -11.149  16.563  1.00 93.97           H
ATOM   4516  CG1 ILE A 297       8.845  -9.794  17.336  1.00 93.97           C
ATOM   4517 1HG1 ILE A 297       9.578  -9.077  16.966  1.00 93.97           H
ATOM   4518 2HG1 ILE A 297       8.183  -9.253  18.012  1.00 93.97           H
ATOM   4519  CG2 ILE A 297       8.937 -10.993  15.102  1.00 93.97           C
ATOM   4520 1HG2 ILE A 297       8.319 -11.453  14.331  1.00 93.97           H
ATOM   4521 2HG2 ILE A 297       9.566 -10.224  14.653  1.00 93.97           H
ATOM   4522 3HG2 ILE A 297       9.566 -11.753  15.565  1.00 93.97           H
ATOM   4523  CD1 ILE A 297       9.558 -10.913  18.099  1.00 93.97           C
ATOM   4524 1HD1 ILE A 297       8.821 -11.615  18.488  1.00 93.97           H
ATOM   4525 2HD1 ILE A 297      10.238 -11.436  17.426  1.00 93.97           H
ATOM   4526 3HD1 ILE A 297      10.125 -10.485  18.926  1.00 93.97           H
ATOM   4527  HN  ILE A 297       5.968  -9.547  17.254  1.00 93.97           H
ATOM   4528  N   CYS A 298       5.508 -10.488  14.247  1.00 94.23           N
ATOM   4529  CA  CYS A 298       4.850 -10.942  13.034  1.00 94.23           C
ATOM   4530  C   CYS A 298       4.368  -9.713  12.260  1.00 94.23           C
ATOM   4531  O   CYS A 298       4.458  -9.673  11.034  1.00 94.23           O
ATOM   4532  HA  CYS A 298       5.595 -11.493  12.461  1.00 94.23           H
ATOM   4533  CB  CYS A 298       3.704 -11.909  13.341  1.00 94.23           C
ATOM   4534 1HB  CYS A 298       3.081 -11.506  14.139  1.00 94.23           H
ATOM   4535 2HB  CYS A 298       3.066 -12.019  12.464  1.00 94.23           H
ATOM   4536  SG  CYS A 298       4.375 -13.538  13.833  1.00 94.23           S
ATOM   4537  HG  CYS A 298       4.740 -13.174  15.059  1.00 94.23           H
ATOM   4538  HN  CYS A 298       5.113 -10.835  15.098  1.00 94.23           H
ATOM   4539  N   PHE A 299       3.867  -8.741  13.008  1.00 93.42           N
ATOM   4540  CA  PHE A 299       3.375  -7.513  12.407  1.00 93.42           C
ATOM   4541  C   PHE A 299       4.484  -6.800  11.631  1.00 93.42           C
ATOM   4542  O   PHE A 299       4.279  -6.382  10.492  1.00 93.42           O
ATOM   4543  HA  PHE A 299       2.573  -7.787  11.722  1.00 93.42           H
ATOM   4544  CB  PHE A 299       2.909  -6.611  13.552  1.00 93.42           C
ATOM   4545 1HB  PHE A 299       2.163  -7.144  14.141  1.00 93.42           H
ATOM   4546 2HB  PHE A 299       3.754  -6.412  14.211  1.00 93.42           H
ATOM   4547  CG  PHE A 299       2.316  -5.278  13.091  1.00 93.42           C
ATOM   4548  CD1 PHE A 299       3.097  -4.166  13.044  1.00 93.42           C
ATOM   4549  HD1 PHE A 299       4.146  -4.224  13.335  1.00 93.42           H
ATOM   4550  CD2 PHE A 299       1.007  -5.205  12.729  1.00 93.42           C
ATOM   4551  HD2 PHE A 299       0.381  -6.096  12.766  1.00 93.42           H
ATOM   4552  CE1 PHE A 299       2.547  -2.928  12.617  1.00 93.42           C
ATOM   4553  HE1 PHE A 299       3.173  -2.037  12.580  1.00 93.42           H
ATOM   4554  CE2 PHE A 299       0.456  -3.968  12.301  1.00 93.42           C
ATOM   4555  HE2 PHE A 299      -0.592  -3.909  12.011  1.00 93.42           H
ATOM   4556  CZ  PHE A 299       1.238  -2.856  12.254  1.00 93.42           C
ATOM   4557  HZ  PHE A 299       0.815  -1.906  11.926  1.00 93.42           H
ATOM   4558  HN  PHE A 299       3.795  -8.783  14.004  1.00 93.42           H
ATOM   4559  N   GLN A 300       5.634  -6.683  12.278  1.00 92.76           N
ATOM   4560  CA  GLN A 300       6.758  -5.977  11.685  1.00 92.76           C
ATOM   4561  C   GLN A 300       7.188  -6.659  10.385  1.00 92.76           C
ATOM   4562  O   GLN A 300       7.466  -5.990   9.391  1.00 92.76           O
ATOM   4563  HA  GLN A 300       6.389  -4.973  11.472  1.00 92.76           H
ATOM   4564  CB  GLN A 300       7.926  -5.883  12.668  1.00 92.76           C
ATOM   4565 1HB  GLN A 300       8.166  -6.876  13.050  1.00 92.76           H
ATOM   4566 2HB  GLN A 300       8.814  -5.518  12.151  1.00 92.76           H
ATOM   4567  CG  GLN A 300       7.590  -4.951  13.834  1.00 92.76           C
ATOM   4568 1HG  GLN A 300       6.699  -5.313  14.348  1.00 92.76           H
ATOM   4569 2HG  GLN A 300       8.403  -4.961  14.559  1.00 92.76           H
ATOM   4570  CD  GLN A 300       7.356  -3.521  13.342  1.00 92.76           C
ATOM   4571  OE1 GLN A 300       7.681  -3.161  12.222  1.00 92.76           O
ATOM   4572  NE2 GLN A 300       6.775  -2.729  14.238  1.00 92.76           N
ATOM   4573 1HE2 GLN A 300       6.533  -3.087  15.140  1.00 92.76           H
ATOM   4574 2HE2 GLN A 300       6.580  -1.775  14.011  1.00 92.76           H
ATOM   4575  HN  GLN A 300       5.805  -7.060  13.188  1.00 92.76           H
ATOM   4576  N   VAL A 301       7.229  -7.983  10.435  1.00 94.34           N
ATOM   4577  CA  VAL A 301       7.705  -8.759   9.303  1.00 94.34           C
ATOM   4578  C   VAL A 301       6.749  -8.572   8.123  1.00 94.34           C
ATOM   4579  O   VAL A 301       7.177  -8.243   7.018  1.00 94.34           O
ATOM   4580  HA  VAL A 301       8.685  -8.370   9.025  1.00 94.34           H
ATOM   4581  CB  VAL A 301       7.875 -10.225   9.708  1.00 94.34           C
ATOM   4582  HB  VAL A 301       6.929 -10.569  10.126  1.00 94.34           H
ATOM   4583  CG1 VAL A 301       8.194 -11.096   8.491  1.00 94.34           C
ATOM   4584 1HG1 VAL A 301       7.381 -11.025   7.769  1.00 94.34           H
ATOM   4585 2HG1 VAL A 301       9.120 -10.752   8.031  1.00 94.34           H
ATOM   4586 3HG1 VAL A 301       8.310 -12.133   8.808  1.00 94.34           H
ATOM   4587  CG2 VAL A 301       8.948 -10.375  10.787  1.00 94.34           C
ATOM   4588 1HG2 VAL A 301       9.900 -10.005  10.407  1.00 94.34           H
ATOM   4589 2HG2 VAL A 301       8.661  -9.800  11.668  1.00 94.34           H
ATOM   4590 3HG2 VAL A 301       9.048 -11.426  11.057  1.00 94.34           H
ATOM   4591  HN  VAL A 301       6.946  -8.522  11.228  1.00 94.34           H
ATOM   4592  N   THR A 302       5.471  -8.789   8.399  1.00 93.77           N
ATOM   4593  CA  THR A 302       4.464  -8.761   7.351  1.00 93.77           C
ATOM   4594  C   THR A 302       4.320  -7.346   6.788  1.00 93.77           C
ATOM   4595  O   THR A 302       4.062  -7.171   5.598  1.00 93.77           O
ATOM   4596  HA  THR A 302       4.802  -9.398   6.533  1.00 93.77           H
ATOM   4597  CB  THR A 302       3.163  -9.320   7.930  1.00 93.77           C
ATOM   4598  HB  THR A 302       2.369  -9.310   7.184  1.00 93.77           H
ATOM   4599  OG1 THR A 302       2.929  -8.523   9.089  1.00 93.77           O
ATOM   4600  HG1 THR A 302       3.348  -8.952   9.889  1.00 93.77           H
ATOM   4601  CG2 THR A 302       3.329 -10.738   8.481  1.00 93.77           C
ATOM   4602 1HG2 THR A 302       4.075 -10.735   9.274  1.00 93.77           H
ATOM   4603 2HG2 THR A 302       3.652 -11.403   7.680  1.00 93.77           H
ATOM   4604 3HG2 THR A 302       2.376 -11.086   8.879  1.00 93.77           H
ATOM   4605  HN  THR A 302       5.121  -8.981   9.316  1.00 93.77           H
ATOM   4606  N   GLN A 303       4.494  -6.372   7.669  1.00 92.69           N
ATOM   4607  CA  GLN A 303       4.463  -4.978   7.260  1.00 92.69           C
ATOM   4608  C   GLN A 303       5.571  -4.700   6.242  1.00 92.69           C
ATOM   4609  O   GLN A 303       5.349  -4.005   5.251  1.00 92.69           O
ATOM   4610  HA  GLN A 303       3.488  -4.834   6.794  1.00 92.69           H
ATOM   4611  CB  GLN A 303       4.584  -4.049   8.469  1.00 92.69           C
ATOM   4612 1HB  GLN A 303       3.722  -4.183   9.123  1.00 92.69           H
ATOM   4613 2HB  GLN A 303       5.468  -4.314   9.049  1.00 92.69           H
ATOM   4614  CG  GLN A 303       4.675  -2.586   8.030  1.00 92.69           C
ATOM   4615 1HG  GLN A 303       5.698  -2.354   7.736  1.00 92.69           H
ATOM   4616 2HG  GLN A 303       4.047  -2.426   7.153  1.00 92.69           H
ATOM   4617  CD  GLN A 303       4.237  -1.647   9.156  1.00 92.69           C
ATOM   4618  OE1 GLN A 303       4.998  -1.305  10.045  1.00 92.69           O
ATOM   4619  NE2 GLN A 303       2.970  -1.251   9.068  1.00 92.69           N
ATOM   4620 1HE2 GLN A 303       2.398  -1.570   8.312  1.00 92.69           H
ATOM   4621 2HE2 GLN A 303       2.590  -0.636   9.758  1.00 92.69           H
ATOM   4622  HN  GLN A 303       4.652  -6.522   8.645  1.00 92.69           H
ATOM   4623  N   THR A 304       6.741  -5.256   6.521  1.00 92.55           N
ATOM   4624  CA  THR A 304       7.898  -5.032   5.671  1.00 92.55           C
ATOM   4625  C   THR A 304       7.660  -5.622   4.280  1.00 92.55           C
ATOM   4626  O   THR A 304       8.028  -5.018   3.274  1.00 92.55           O
ATOM   4627  HA  THR A 304       8.028  -3.957   5.544  1.00 92.55           H
ATOM   4628  CB  THR A 304       9.124  -5.615   6.378  1.00 92.55           C
ATOM   4629  HB  THR A 304       9.054  -6.700   6.445  1.00 92.55           H
ATOM   4630  OG1 THR A 304       9.168  -4.923   7.623  1.00 92.55           O
ATOM   4631  HG1 THR A 304       8.714  -5.464   8.331  1.00 92.55           H
ATOM   4632  CG2 THR A 304      10.435  -5.229   5.690  1.00 92.55           C
ATOM   4633 1HG2 THR A 304      10.536  -4.143   5.683  1.00 92.55           H
ATOM   4634 2HG2 THR A 304      10.430  -5.600   4.665  1.00 92.55           H
ATOM   4635 3HG2 THR A 304      11.272  -5.668   6.232  1.00 92.55           H
ATOM   4636  HN  THR A 304       6.904  -5.848   7.310  1.00 92.55           H
ATOM   4637  N   ILE A 305       7.047  -6.797   4.268  1.00 93.54           N
ATOM   4638  CA  ILE A 305       6.733  -7.464   3.016  1.00 93.54           C
ATOM   4639  C   ILE A 305       5.782  -6.585   2.199  1.00 93.54           C
ATOM   4640  O   ILE A 305       5.929  -6.469   0.984  1.00 93.54           O
ATOM   4641  HA  ILE A 305       7.664  -7.573   2.461  1.00 93.54           H
ATOM   4642  CB  ILE A 305       6.195  -8.872   3.279  1.00 93.54           C
ATOM   4643  HB  ILE A 305       5.387  -8.798   4.007  1.00 93.54           H
ATOM   4644  CG1 ILE A 305       7.275  -9.765   3.892  1.00 93.54           C
ATOM   4645 1HG1 ILE A 305       8.032  -9.994   3.142  1.00 93.54           H
ATOM   4646 2HG1 ILE A 305       7.778  -9.233   4.700  1.00 93.54           H
ATOM   4647  CG2 ILE A 305       5.603  -9.480   2.006  1.00 93.54           C
ATOM   4648 1HG2 ILE A 305       4.784  -8.854   1.651  1.00 93.54           H
ATOM   4649 2HG2 ILE A 305       6.374  -9.538   1.238  1.00 93.54           H
ATOM   4650 3HG2 ILE A 305       5.228 -10.480   2.222  1.00 93.54           H
ATOM   4651  CD1 ILE A 305       6.672 -11.065   4.429  1.00 93.54           C
ATOM   4652 1HD1 ILE A 305       5.933 -10.833   5.196  1.00 93.54           H
ATOM   4653 2HD1 ILE A 305       6.192 -11.606   3.614  1.00 93.54           H
ATOM   4654 3HD1 ILE A 305       7.462 -11.681   4.859  1.00 93.54           H
ATOM   4655  HN  ILE A 305       6.766  -7.290   5.091  1.00 93.54           H
ATOM   4656  N   ALA A 306       4.829  -5.990   2.901  1.00 91.94           N
ATOM   4657  CA  ALA A 306       3.816  -5.177   2.248  1.00 91.94           C
ATOM   4658  C   ALA A 306       4.486  -3.972   1.585  1.00 91.94           C
ATOM   4659  O   ALA A 306       4.097  -3.566   0.491  1.00 91.94           O
ATOM   4660  HA  ALA A 306       3.345  -5.789   1.479  1.00 91.94           H
ATOM   4661  CB  ALA A 306       2.755  -4.765   3.270  1.00 91.94           C
ATOM   4662 1HB  ALA A 306       2.290  -5.657   3.690  1.00 91.94           H
ATOM   4663 2HB  ALA A 306       3.223  -4.190   4.068  1.00 91.94           H
ATOM   4664 3HB  ALA A 306       1.996  -4.156   2.780  1.00 91.94           H
ATOM   4665  HN  ALA A 306       4.742  -6.056   3.895  1.00 91.94           H
ATOM   4666  N   PHE A 307       5.481  -3.434   2.275  1.00 91.51           N
ATOM   4667  CA  PHE A 307       6.161  -2.241   1.801  1.00 91.51           C
ATOM   4668  C   PHE A 307       7.020  -2.551   0.573  1.00 91.51           C
ATOM   4669  O   PHE A 307       7.163  -1.715  -0.317  1.00 91.51           O
ATOM   4670  HA  PHE A 307       5.393  -1.516   1.530  1.00 91.51           H
ATOM   4671  CB  PHE A 307       7.069  -1.762   2.936  1.00 91.51           C
ATOM   4672 1HB  PHE A 307       7.644  -2.609   3.309  1.00 91.51           H
ATOM   4673 2HB  PHE A 307       7.784  -1.043   2.537  1.00 91.51           H
ATOM   4674  CG  PHE A 307       6.318  -1.119   4.104  1.00 91.51           C
ATOM   4675  CD1 PHE A 307       4.958  -1.123   4.122  1.00 91.51           C
ATOM   4676  HD1 PHE A 307       4.403  -1.583   3.305  1.00 91.51           H
ATOM   4677  CD2 PHE A 307       7.010  -0.545   5.124  1.00 91.51           C
ATOM   4678  HD2 PHE A 307       8.100  -0.542   5.109  1.00 91.51           H
ATOM   4679  CE1 PHE A 307       4.261  -0.526   5.206  1.00 91.51           C
ATOM   4680  HE1 PHE A 307       3.171  -0.529   5.221  1.00 91.51           H
ATOM   4681  CE2 PHE A 307       6.313   0.052   6.208  1.00 91.51           C
ATOM   4682  HE2 PHE A 307       6.868   0.512   7.025  1.00 91.51           H
ATOM   4683  CZ  PHE A 307       4.953   0.049   6.226  1.00 91.51           C
ATOM   4684  HZ  PHE A 307       4.418   0.506   7.058  1.00 91.51           H
ATOM   4685  HN  PHE A 307       5.821  -3.798   3.142  1.00 91.51           H
ATOM   4686  N   PHE A 308       7.571  -3.757   0.566  1.00 91.99           N
ATOM   4687  CA  PHE A 308       8.452  -4.170  -0.513  1.00 91.99           C
ATOM   4688  C   PHE A 308       7.718  -4.153  -1.856  1.00 91.99           C
ATOM   4689  O   PHE A 308       8.347  -4.067  -2.910  1.00 91.99           O
ATOM   4690  HA  PHE A 308       9.280  -3.462  -0.545  1.00 91.99           H
ATOM   4691  CB  PHE A 308       8.894  -5.602  -0.206  1.00 91.99           C
ATOM   4692 1HB  PHE A 308       9.230  -5.653   0.830  1.00 91.99           H
ATOM   4693 2HB  PHE A 308       8.034  -6.265  -0.295  1.00 91.99           H
ATOM   4694  CG  PHE A 308      10.012  -6.117  -1.115  1.00 91.99           C
ATOM   4695  CD1 PHE A 308       9.718  -6.947  -2.151  1.00 91.99           C
ATOM   4696  HD1 PHE A 308       8.685  -7.245  -2.334  1.00 91.99           H
ATOM   4697  CD2 PHE A 308      11.300  -5.744  -0.887  1.00 91.99           C
ATOM   4698  HD2 PHE A 308      11.536  -5.079  -0.056  1.00 91.99           H
ATOM   4699  CE1 PHE A 308      10.755  -7.424  -2.995  1.00 91.99           C
ATOM   4700  HE1 PHE A 308      10.519  -8.089  -3.826  1.00 91.99           H
ATOM   4701  CE2 PHE A 308      12.338  -6.222  -1.730  1.00 91.99           C
ATOM   4702  HE2 PHE A 308      13.370  -5.924  -1.547  1.00 91.99           H
ATOM   4703  CZ  PHE A 308      12.043  -7.052  -2.767  1.00 91.99           C
ATOM   4704  HZ  PHE A 308      12.840  -7.418  -3.414  1.00 91.99           H
ATOM   4705  HN  PHE A 308       7.424  -4.443   1.278  1.00 91.99           H
ATOM   4706  N   HIS A 309       6.399  -4.237  -1.775  1.00 90.37           N
ATOM   4707  CA  HIS A 309       5.576  -4.278  -2.972  1.00 90.37           C
ATOM   4708  C   HIS A 309       5.815  -3.015  -3.802  1.00 90.37           C
ATOM   4709  O   HIS A 309       5.811  -3.066  -5.031  1.00 90.37           O
ATOM   4710  HA  HIS A 309       5.901  -5.146  -3.545  1.00 90.37           H
ATOM   4711  CB  HIS A 309       4.103  -4.482  -2.612  1.00 90.37           C
ATOM   4712 1HB  HIS A 309       4.008  -5.385  -2.010  1.00 90.37           H
ATOM   4713 2HB  HIS A 309       3.773  -3.649  -1.991  1.00 90.37           H
ATOM   4714  CG  HIS A 309       3.188  -4.592  -3.808  1.00 90.37           C
ATOM   4715  ND1 HIS A 309       2.598  -3.492  -4.405  1.00 90.37           N
ATOM   4716  HD1 HIS A 309       2.711  -2.540  -4.119  1.00 90.37           H
ATOM   4717  CD2 HIS A 309       2.769  -5.683  -4.512  1.00 90.37           C
ATOM   4718  HD2 HIS A 309       3.046  -6.717  -4.309  1.00 90.37           H
ATOM   4719  CE1 HIS A 309       1.859  -3.913  -5.421  1.00 90.37           C
ATOM   4720  HE1 HIS A 309       1.270  -3.285  -6.089  1.00 90.37           H
ATOM   4721  NE2 HIS A 309       1.966  -5.272  -5.485  1.00 90.37           N
ATOM   4722  HN  HIS A 309       5.893  -4.276  -0.913  1.00 90.37           H
ATOM   4723  N   SER A 310       6.016  -1.912  -3.097  1.00 88.57           N
ATOM   4724  CA  SER A 310       6.043  -0.608  -3.739  1.00 88.57           C
ATOM   4725  C   SER A 310       7.278  -0.492  -4.635  1.00 88.57           C
ATOM   4726  O   SER A 310       7.345   0.384  -5.496  1.00 88.57           O
ATOM   4727  HA  SER A 310       5.132  -0.561  -4.336  1.00 88.57           H
ATOM   4728  CB  SER A 310       6.032   0.517  -2.702  1.00 88.57           C
ATOM   4729 1HB  SER A 310       6.841   0.360  -1.989  1.00 88.57           H
ATOM   4730 2HB  SER A 310       6.225   1.468  -3.198  1.00 88.57           H
ATOM   4731  OG  SER A 310       4.792   0.588  -2.005  1.00 88.57           O
ATOM   4732  HG  SER A 310       4.089   0.983  -2.596  1.00 88.57           H
ATOM   4733  HN  SER A 310       6.159  -1.898  -2.108  1.00 88.57           H
ATOM   4734  N   CYS A 311       8.226  -1.389  -4.403  1.00 90.76           N
ATOM   4735  CA  CYS A 311       9.444  -1.412  -5.194  1.00 90.76           C
ATOM   4736  C   CYS A 311       9.288  -2.474  -6.284  1.00 90.76           C
ATOM   4737  O   CYS A 311      10.078  -2.523  -7.225  1.00 90.76           O
ATOM   4738  HA  CYS A 311       9.552  -0.420  -5.632  1.00 90.76           H
ATOM   4739  CB  CYS A 311      10.678  -1.663  -4.325  1.00 90.76           C
ATOM   4740 1HB  CYS A 311      11.582  -1.428  -4.886  1.00 90.76           H
ATOM   4741 2HB  CYS A 311      10.661  -1.005  -3.456  1.00 90.76           H
ATOM   4742  SG  CYS A 311      10.717  -3.411  -3.783  1.00 90.76           S
ATOM   4743  HG  CYS A 311      11.857  -3.320  -3.103  1.00 90.76           H
ATOM   4744  HN  CYS A 311       8.170  -2.088  -3.690  1.00 90.76           H
ATOM   4745  N   LEU A 312       8.264  -3.299  -6.120  1.00 89.25           N
ATOM   4746  CA  LEU A 312       8.051  -4.417  -7.024  1.00 89.25           C
ATOM   4747  C   LEU A 312       7.292  -3.930  -8.260  1.00 89.25           C
ATOM   4748  O   LEU A 312       7.494  -4.443  -9.359  1.00 89.25           O
ATOM   4749  HA  LEU A 312       9.032  -4.773  -7.340  1.00 89.25           H
ATOM   4750  CB  LEU A 312       7.363  -5.572  -6.294  1.00 89.25           C
ATOM   4751 1HB  LEU A 312       6.530  -5.168  -5.720  1.00 89.25           H
ATOM   4752 2HB  LEU A 312       6.939  -6.245  -7.040  1.00 89.25           H
ATOM   4753  CG  LEU A 312       8.247  -6.391  -5.352  1.00 89.25           C
ATOM   4754  HG  LEU A 312       8.570  -5.743  -4.537  1.00 89.25           H
ATOM   4755  CD1 LEU A 312       7.460  -7.545  -4.727  1.00 89.25           C
ATOM   4756 1HD1 LEU A 312       6.619  -7.146  -4.159  1.00 89.25           H
ATOM   4757 2HD1 LEU A 312       7.088  -8.200  -5.514  1.00 89.25           H
ATOM   4758 3HD1 LEU A 312       8.111  -8.111  -4.061  1.00 89.25           H
ATOM   4759  CD2 LEU A 312       9.508  -6.879  -6.068  1.00 89.25           C
ATOM   4760 1HD2 LEU A 312       9.225  -7.505  -6.914  1.00 89.25           H
ATOM   4761 2HD2 LEU A 312      10.078  -6.022  -6.424  1.00 89.25           H
ATOM   4762 3HD2 LEU A 312      10.118  -7.459  -5.375  1.00 89.25           H
ATOM   4763  HN  LEU A 312       7.589  -3.213  -5.388  1.00 89.25           H
ATOM   4764  N   ASN A 313       6.433  -2.946  -8.038  1.00 81.80           N
ATOM   4765  CA  ASN A 313       5.518  -2.502  -9.076  1.00 81.80           C
ATOM   4766  C   ASN A 313       6.308  -2.203 -10.351  1.00 81.80           C
ATOM   4767  O   ASN A 313       5.994  -2.729 -11.418  1.00 81.80           O
ATOM   4768  HA  ASN A 313       4.813  -3.323  -9.205  1.00 81.80           H
ATOM   4769  CB  ASN A 313       4.790  -1.223  -8.658  1.00 81.80           C
ATOM   4770 1HB  ASN A 313       5.461  -0.592  -8.075  1.00 81.80           H
ATOM   4771 2HB  ASN A 313       4.510  -0.654  -9.545  1.00 81.80           H
ATOM   4772  CG  ASN A 313       3.541  -1.546  -7.837  1.00 81.80           C
ATOM   4773  OD1 ASN A 313       3.006  -2.642  -7.876  1.00 81.80           O
ATOM   4774  ND2 ASN A 313       3.106  -0.533  -7.092  1.00 81.80           N
ATOM   4775 1HD2 ASN A 313       3.592   0.341  -7.105  1.00 81.80           H
ATOM   4776 2HD2 ASN A 313       2.295  -0.646  -6.519  1.00 81.80           H
ATOM   4777  HN  ASN A 313       6.357  -2.455  -7.169  1.00 81.80           H
ATOM   4778  N   PRO A 314       7.342  -1.355 -10.267  1.00 80.56           N
ATOM   4779  CA  PRO A 314       8.131  -1.007 -11.451  1.00 80.56           C
ATOM   4780  C   PRO A 314       8.644  -2.236 -12.184  1.00 80.56           C
ATOM   4781  O   PRO A 314       8.563  -2.311 -13.409  1.00 80.56           O
ATOM   4782  HA  PRO A 314       7.508  -0.482 -12.175  1.00 80.56           H
ATOM   4783  CB  PRO A 314       9.276  -0.163 -10.888  1.00 80.56           C
ATOM   4784 1HB  PRO A 314      10.146  -0.775 -10.650  1.00 80.56           H
ATOM   4785 2HB  PRO A 314       9.605   0.594 -11.600  1.00 80.56           H
ATOM   4786  CG  PRO A 314       8.671   0.466  -9.638  1.00 80.56           C
ATOM   4787 1HG  PRO A 314       9.439   0.804  -8.943  1.00 80.56           H
ATOM   4788 2HG  PRO A 314       8.067   1.341  -9.877  1.00 80.56           H
ATOM   4789  CD  PRO A 314       7.835  -0.665  -9.061  1.00 80.56           C
ATOM   4790 1HD  PRO A 314       8.431  -1.330  -8.435  1.00 80.56           H
ATOM   4791 2HD  PRO A 314       7.022  -0.291  -8.439  1.00 80.56           H
ATOM   4792  N   VAL A 315       9.163  -3.175 -11.407  1.00 80.23           N
ATOM   4793  CA  VAL A 315       9.772  -4.365 -11.977  1.00 80.23           C
ATOM   4794  C   VAL A 315       8.738  -5.105 -12.828  1.00 80.23           C
ATOM   4795  O   VAL A 315       9.039  -5.539 -13.938  1.00 80.23           O
ATOM   4796  HA  VAL A 315      10.589  -4.040 -12.621  1.00 80.23           H
ATOM   4797  CB  VAL A 315      10.363  -5.234 -10.865  1.00 80.23           C
ATOM   4798  HB  VAL A 315       9.555  -5.503 -10.185  1.00 80.23           H
ATOM   4799  CG1 VAL A 315      10.949  -6.528 -11.433  1.00 80.23           C
ATOM   4800 1HG1 VAL A 315      10.165  -7.092 -11.937  1.00 80.23           H
ATOM   4801 2HG1 VAL A 315      11.739  -6.287 -12.145  1.00 80.23           H
ATOM   4802 3HG1 VAL A 315      11.362  -7.126 -10.621  1.00 80.23           H
ATOM   4803  CG2 VAL A 315      11.413  -4.461 -10.064  1.00 80.23           C
ATOM   4804 1HG2 VAL A 315      12.218  -4.148 -10.729  1.00 80.23           H
ATOM   4805 2HG2 VAL A 315      10.952  -3.582  -9.614  1.00 80.23           H
ATOM   4806 3HG2 VAL A 315      11.816  -5.102  -9.281  1.00 80.23           H
ATOM   4807  HN  VAL A 315       9.171  -3.133 -10.408  1.00 80.23           H
ATOM   4808  N   LEU A 316       7.540  -5.225 -12.274  1.00 78.63           N
ATOM   4809  CA  LEU A 316       6.499  -6.016 -12.908  1.00 78.63           C
ATOM   4810  C   LEU A 316       6.213  -5.452 -14.302  1.00 78.63           C
ATOM   4811  O   LEU A 316       6.071  -6.206 -15.263  1.00 78.63           O
ATOM   4812  HA  LEU A 316       6.880  -7.031 -13.018  1.00 78.63           H
ATOM   4813  CB  LEU A 316       5.262  -6.092 -12.011  1.00 78.63           C
ATOM   4814 1HB  LEU A 316       4.914  -5.077 -11.819  1.00 78.63           H
ATOM   4815 2HB  LEU A 316       4.470  -6.602 -12.559  1.00 78.63           H
ATOM   4816  CG  LEU A 316       5.451  -6.798 -10.667  1.00 78.63           C
ATOM   4817  HG  LEU A 316       6.252  -6.295 -10.126  1.00 78.63           H
ATOM   4818  CD1 LEU A 316       4.189  -6.690  -9.809  1.00 78.63           C
ATOM   4819 1HD1 LEU A 316       3.965  -5.640  -9.623  1.00 78.63           H
ATOM   4820 2HD1 LEU A 316       3.353  -7.153 -10.332  1.00 78.63           H
ATOM   4821 3HD1 LEU A 316       4.351  -7.201  -8.859  1.00 78.63           H
ATOM   4822  CD2 LEU A 316       5.885  -8.251 -10.868  1.00 78.63           C
ATOM   4823 1HD2 LEU A 316       5.123  -8.783 -11.438  1.00 78.63           H
ATOM   4824 2HD2 LEU A 316       6.829  -8.277 -11.412  1.00 78.63           H
ATOM   4825 3HD2 LEU A 316       6.012  -8.730  -9.897  1.00 78.63           H
ATOM   4826  HN  LEU A 316       7.277  -4.795 -11.411  1.00 78.63           H
ATOM   4827  N   TYR A 317       6.139  -4.130 -14.367  1.00 71.21           N
ATOM   4828  CA  TYR A 317       5.799  -3.460 -15.610  1.00 71.21           C
ATOM   4829  C   TYR A 317       6.965  -3.515 -16.599  1.00 71.21           C
ATOM   4830  O   TYR A 317       6.755  -3.624 -17.806  1.00 71.21           O
ATOM   4831  HA  TYR A 317       4.939  -3.972 -16.044  1.00 71.21           H
ATOM   4832  CB  TYR A 317       5.527  -2.000 -15.242  1.00 71.21           C
ATOM   4833 1HB  TYR A 317       6.417  -1.583 -14.770  1.00 71.21           H
ATOM   4834 2HB  TYR A 317       5.354  -1.432 -16.155  1.00 71.21           H
ATOM   4835  CG  TYR A 317       4.333  -1.807 -14.304  1.00 71.21           C
ATOM   4836  CD1 TYR A 317       3.151  -2.477 -14.546  1.00 71.21           C
ATOM   4837  HD1 TYR A 317       3.068  -3.144 -15.404  1.00 71.21           H
ATOM   4838  CD2 TYR A 317       4.438  -0.963 -13.218  1.00 71.21           C
ATOM   4839  HD2 TYR A 317       5.372  -0.434 -13.027  1.00 71.21           H
ATOM   4840  CE1 TYR A 317       2.027  -2.295 -13.664  1.00 71.21           C
ATOM   4841  HE1 TYR A 317       1.088  -2.818 -13.843  1.00 71.21           H
ATOM   4842  CE2 TYR A 317       3.315  -0.782 -12.336  1.00 71.21           C
ATOM   4843  HE2 TYR A 317       3.384  -0.118 -11.474  1.00 71.21           H
ATOM   4844  CZ  TYR A 317       2.165  -1.457 -12.602  1.00 71.21           C
ATOM   4845  OH  TYR A 317       1.103  -1.285 -11.769  1.00 71.21           O
ATOM   4846  HH  TYR A 317       0.281  -1.682 -12.176  1.00 71.21           H
ATOM   4847  HN  TYR A 317       6.306  -3.522 -13.591  1.00 71.21           H
ATOM   4848  N   VAL A 318       8.168  -3.438 -16.051  1.00 68.07           N
ATOM   4849  CA  VAL A 318       9.366  -3.430 -16.873  1.00 68.07           C
ATOM   4850  C   VAL A 318       9.503  -4.781 -17.579  1.00 68.07           C
ATOM   4851  O   VAL A 318       9.714  -4.834 -18.790  1.00 68.07           O
ATOM   4852  HA  VAL A 318       9.244  -2.652 -17.626  1.00 68.07           H
ATOM   4853  CB  VAL A 318      10.585  -3.076 -16.019  1.00 68.07           C
ATOM   4854  HB  VAL A 318      10.665  -3.818 -15.225  1.00 68.07           H
ATOM   4855  CG1 VAL A 318      11.870  -3.134 -16.847  1.00 68.07           C
ATOM   4856 1HG1 VAL A 318      12.002  -4.141 -17.244  1.00 68.07           H
ATOM   4857 2HG1 VAL A 318      11.803  -2.424 -17.672  1.00 68.07           H
ATOM   4858 3HG1 VAL A 318      12.721  -2.877 -16.216  1.00 68.07           H
ATOM   4859  CG2 VAL A 318      10.416  -1.703 -15.365  1.00 68.07           C
ATOM   4860 1HG2 VAL A 318      10.298  -0.944 -16.139  1.00 68.07           H
ATOM   4861 2HG2 VAL A 318       9.532  -1.711 -14.727  1.00 68.07           H
ATOM   4862 3HG2 VAL A 318      11.296  -1.476 -14.764  1.00 68.07           H
ATOM   4863  HN  VAL A 318       8.332  -3.381 -15.066  1.00 68.07           H
ATOM   4864  N   PHE A 319       9.378  -5.839 -16.792  1.00 65.29           N
ATOM   4865  CA  PHE A 319       9.713  -7.170 -17.269  1.00 65.29           C
ATOM   4866  C   PHE A 319       8.568  -7.761 -18.094  1.00 65.29           C
ATOM   4867  O   PHE A 319       8.803  -8.441 -19.092  1.00 65.29           O
ATOM   4868  HA  PHE A 319      10.599  -7.075 -17.897  1.00 65.29           H
ATOM   4869  CB  PHE A 319       9.940  -8.044 -16.034  1.00 65.29           C
ATOM   4870 1HB  PHE A 319       9.211  -7.772 -15.270  1.00 65.29           H
ATOM   4871 2HB  PHE A 319       9.751  -9.085 -16.298  1.00 65.29           H
ATOM   4872  CG  PHE A 319      11.346  -7.931 -15.441  1.00 65.29           C
ATOM   4873  CD1 PHE A 319      12.365  -8.665 -15.963  1.00 65.29           C
ATOM   4874  HD1 PHE A 319      12.180  -9.335 -16.803  1.00 65.29           H
ATOM   4875  CD2 PHE A 319      11.576  -7.095 -14.393  1.00 65.29           C
ATOM   4876  HD2 PHE A 319      10.760  -6.507 -13.975  1.00 65.29           H
ATOM   4877  CE1 PHE A 319      13.670  -8.560 -15.412  1.00 65.29           C
ATOM   4878  HE1 PHE A 319      14.486  -9.149 -15.830  1.00 65.29           H
ATOM   4879  CE2 PHE A 319      12.881  -6.990 -13.843  1.00 65.29           C
ATOM   4880  HE2 PHE A 319      13.066  -6.320 -13.003  1.00 65.29           H
ATOM   4881  CZ  PHE A 319      13.900  -7.724 -14.364  1.00 65.29           C
ATOM   4882  HZ  PHE A 319      14.902  -7.643 -13.942  1.00 65.29           H
ATOM   4883  HN  PHE A 319       9.055  -5.798 -15.847  1.00 65.29           H
ATOM   4884  N   VAL A 320       7.352  -7.481 -17.647  1.00 65.81           N
ATOM   4885  CA  VAL A 320       6.180  -8.126 -18.211  1.00 65.81           C
ATOM   4886  C   VAL A 320       5.579  -7.227 -19.294  1.00 65.81           C
ATOM   4887  O   VAL A 320       4.901  -7.709 -20.200  1.00 65.81           O
ATOM   4888  HA  VAL A 320       6.507  -9.059 -18.672  1.00 65.81           H
ATOM   4889  CB  VAL A 320       5.186  -8.470 -17.100  1.00 65.81           C
ATOM   4890  HB  VAL A 320       4.536  -7.607 -16.952  1.00 65.81           H
ATOM   4891  CG1 VAL A 320       4.306  -9.657 -17.499  1.00 65.81           C
ATOM   4892 1HG1 VAL A 320       3.748  -9.408 -18.402  1.00 65.81           H
ATOM   4893 2HG1 VAL A 320       4.934 -10.527 -17.688  1.00 65.81           H
ATOM   4894 3HG1 VAL A 320       3.609  -9.880 -16.692  1.00 65.81           H
ATOM   4895  CG2 VAL A 320       5.911  -8.744 -15.781  1.00 65.81           C
ATOM   4896 1HG2 VAL A 320       6.595  -9.583 -15.910  1.00 65.81           H
ATOM   4897 2HG2 VAL A 320       6.474  -7.859 -15.485  1.00 65.81           H
ATOM   4898 3HG2 VAL A 320       5.181  -8.986 -15.009  1.00 65.81           H
ATOM   4899  HN  VAL A 320       7.163  -6.827 -16.914  1.00 65.81           H
ATOM   4900  N   GLY A 321       5.850  -5.937 -19.163  1.00 65.37           N
ATOM   4901  CA  GLY A 321       5.346  -4.966 -20.120  1.00 65.37           C
ATOM   4902  C   GLY A 321       6.213  -4.937 -21.380  1.00 65.37           C
ATOM   4903  O   GLY A 321       7.274  -4.313 -21.394  1.00 65.37           O
ATOM   4904 1HA  GLY A 321       4.318  -5.213 -20.387  1.00 65.37           H
ATOM   4905 2HA  GLY A 321       5.328  -3.976 -19.664  1.00 65.37           H
ATOM   4906  HN  GLY A 321       6.402  -5.553 -18.423  1.00 65.37           H
ATOM   4907  N   GLU A 322       5.730  -5.618 -22.408  1.00 66.36           N
ATOM   4908  CA  GLU A 322       6.405  -5.610 -23.695  1.00 66.36           C
ATOM   4909  C   GLU A 322       6.569  -4.175 -24.199  1.00 66.36           C
ATOM   4910  O   GLU A 322       7.632  -3.805 -24.695  1.00 66.36           O
ATOM   4911  HA  GLU A 322       7.384  -6.052 -23.511  1.00 66.36           H
ATOM   4912  CB  GLU A 322       5.652  -6.467 -24.715  1.00 66.36           C
ATOM   4913 1HB  GLU A 322       4.588  -6.234 -24.676  1.00 66.36           H
ATOM   4914 2HB  GLU A 322       6.087  -6.328 -25.704  1.00 66.36           H
ATOM   4915  CG  GLU A 322       5.789  -7.955 -24.389  1.00 66.36           C
ATOM   4916 1HG  GLU A 322       6.838  -8.198 -24.217  1.00 66.36           H
ATOM   4917 2HG  GLU A 322       5.255  -8.180 -23.465  1.00 66.36           H
ATOM   4918  CD  GLU A 322       5.239  -8.819 -25.525  1.00 66.36           C
ATOM   4919  OE1 GLU A 322       5.636 -10.003 -25.582  1.00 66.36           O
ATOM   4920  OE2 GLU A 322       4.433  -8.275 -26.312  1.00 66.36           O
ATOM   4921  HN  GLU A 322       4.895  -6.168 -22.372  1.00 66.36           H
ATOM   4922  N   ARG A 323       5.500  -3.405 -24.055  1.00 67.17           N
ATOM   4923  CA  ARG A 323       5.497  -2.033 -24.531  1.00 67.17           C
ATOM   4924  C   ARG A 323       6.555  -1.211 -23.791  1.00 67.17           C
ATOM   4925  O   ARG A 323       7.299  -0.451 -24.408  1.00 67.17           O
ATOM   4926  HA  ARG A 323       5.730  -2.105 -25.594  1.00 67.17           H
ATOM   4927  CB  ARG A 323       4.126  -1.384 -24.332  1.00 67.17           C
ATOM   4928 1HB  ARG A 323       3.390  -2.149 -24.085  1.00 67.17           H
ATOM   4929 2HB  ARG A 323       4.165  -0.694 -23.489  1.00 67.17           H
ATOM   4930  CG  ARG A 323       3.686  -0.633 -25.591  1.00 67.17           C
ATOM   4931 1HG  ARG A 323       4.444   0.101 -25.864  1.00 67.17           H
ATOM   4932 2HG  ARG A 323       3.604  -1.331 -26.424  1.00 67.17           H
ATOM   4933  CD  ARG A 323       2.344   0.068 -25.371  1.00 67.17           C
ATOM   4934 1HD  ARG A 323       1.697  -0.554 -24.752  1.00 67.17           H
ATOM   4935 2HD  ARG A 323       2.497   1.003 -24.833  1.00 67.17           H
ATOM   4936  NE  ARG A 323       1.693   0.334 -26.673  1.00 67.17           N
ATOM   4937  HE  ARG A 323       2.131  -0.022 -27.498  1.00 67.17           H
ATOM   4938  CZ  ARG A 323       0.553   1.024 -26.815  1.00 67.17           C
ATOM   4939  NH1 ARG A 323      -0.077   1.525 -25.744  1.00 67.17           N
ATOM   4940 1HH1 ARG A 323       0.303   1.385 -24.830  1.00 67.17           H
ATOM   4941 2HH1 ARG A 323      -0.928   2.038 -25.859  1.00 67.17           H
ATOM   4942  NH2 ARG A 323       0.053   1.205 -28.045  1.00 67.17           N
ATOM   4943 1HH2 ARG A 323      -0.797   1.717 -28.169  1.00 67.17           H
ATOM   4944 2HH2 ARG A 323       0.529   0.828 -28.839  1.00 67.17           H
ATOM   4945  HN  ARG A 323       4.649  -3.705 -23.624  1.00 67.17           H
ATOM   4946  N   PHE A 324       6.587  -1.393 -22.479  1.00 68.70           N
ATOM   4947  CA  PHE A 324       7.492  -0.627 -21.639  1.00 68.70           C
ATOM   4948  C   PHE A 324       8.950  -0.901 -22.012  1.00 68.70           C
ATOM   4949  O   PHE A 324       9.766   0.018 -22.061  1.00 68.70           O
ATOM   4950  HA  PHE A 324       7.270   0.428 -21.802  1.00 68.70           H
ATOM   4951  CB  PHE A 324       7.253  -1.077 -20.197  1.00 68.70           C
ATOM   4952 1HB  PHE A 324       6.179  -1.143 -20.020  1.00 68.70           H
ATOM   4953 2HB  PHE A 324       7.659  -2.080 -20.068  1.00 68.70           H
ATOM   4954  CG  PHE A 324       7.872  -0.153 -19.146  1.00 68.70           C
ATOM   4955  CD1 PHE A 324       9.186  -0.280 -18.818  1.00 68.70           C
ATOM   4956  HD1 PHE A 324       9.798  -1.040 -19.304  1.00 68.70           H
ATOM   4957  CD2 PHE A 324       7.109   0.796 -18.540  1.00 68.70           C
ATOM   4958  HD2 PHE A 324       6.056   0.897 -18.802  1.00 68.70           H
ATOM   4959  CE1 PHE A 324       9.760   0.578 -17.843  1.00 68.70           C
ATOM   4960  HE1 PHE A 324      10.813   0.476 -17.580  1.00 68.70           H
ATOM   4961  CE2 PHE A 324       7.683   1.653 -17.565  1.00 68.70           C
ATOM   4962  HE2 PHE A 324       7.071   2.413 -17.079  1.00 68.70           H
ATOM   4963  CZ  PHE A 324       8.997   1.526 -17.237  1.00 68.70           C
ATOM   4964  HZ  PHE A 324       9.438   2.184 -16.488  1.00 68.70           H
ATOM   4965  HN  PHE A 324       6.010  -2.048 -21.990  1.00 68.70           H
ATOM   4966  N   ARG A 325       9.234  -2.171 -22.265  1.00 69.72           N
ATOM   4967  CA  ARG A 325      10.569  -2.572 -22.674  1.00 69.72           C
ATOM   4968  C   ARG A 325      10.984  -1.822 -23.941  1.00 69.72           C
ATOM   4969  O   ARG A 325      12.109  -1.335 -24.039  1.00 69.72           O
ATOM   4970  HA  ARG A 325      11.210  -2.305 -21.833  1.00 69.72           H
ATOM   4971  CB  ARG A 325      10.636  -4.078 -22.935  1.00 69.72           C
ATOM   4972 1HB  ARG A 325       9.804  -4.377 -23.573  1.00 69.72           H
ATOM   4973 2HB  ARG A 325      11.553  -4.317 -23.474  1.00 69.72           H
ATOM   4974  CG  ARG A 325      10.589  -4.865 -21.624  1.00 69.72           C
ATOM   4975 1HG  ARG A 325      11.360  -4.497 -20.948  1.00 69.72           H
ATOM   4976 2HG  ARG A 325       9.630  -4.702 -21.132  1.00 69.72           H
ATOM   4977  CD  ARG A 325      10.792  -6.360 -21.875  1.00 69.72           C
ATOM   4978 1HD  ARG A 325       9.901  -6.785 -22.336  1.00 69.72           H
ATOM   4979 2HD  ARG A 325      11.616  -6.512 -22.572  1.00 69.72           H
ATOM   4980  NE  ARG A 325      11.078  -7.053 -20.598  1.00 69.72           N
ATOM   4981  HE  ARG A 325      11.110  -6.503 -19.763  1.00 69.72           H
ATOM   4982  CZ  ARG A 325      11.297  -8.371 -20.491  1.00 69.72           C
ATOM   4983  NH1 ARG A 325      11.266  -9.156 -21.577  1.00 69.72           N
ATOM   4984 1HH1 ARG A 325      11.079  -8.759 -22.475  1.00 69.72           H
ATOM   4985 2HH1 ARG A 325      11.431 -10.138 -21.488  1.00 69.72           H
ATOM   4986  NH2 ARG A 325      11.547  -8.892 -19.282  1.00 69.72           N
ATOM   4987 1HH2 ARG A 325      11.712  -9.873 -19.185  1.00 69.72           H
ATOM   4988 2HH2 ARG A 325      11.568  -8.299 -18.477  1.00 69.72           H
ATOM   4989  HN  ARG A 325       8.571  -2.916 -22.195  1.00 69.72           H
ATOM   4990  N   ARG A 326      10.052  -1.754 -24.881  1.00 72.29           N
ATOM   4991  CA  ARG A 326      10.305  -1.067 -26.137  1.00 72.29           C
ATOM   4992  C   ARG A 326      10.580   0.417 -25.885  1.00 72.29           C
ATOM   4993  O   ARG A 326      11.534   0.975 -26.424  1.00 72.29           O
ATOM   4994  HA  ARG A 326      11.182  -1.563 -26.554  1.00 72.29           H
ATOM   4995  CB  ARG A 326       9.116  -1.204 -27.089  1.00 72.29           C
ATOM   4996 1HB  ARG A 326       8.191  -0.984 -26.556  1.00 72.29           H
ATOM   4997 2HB  ARG A 326       9.202  -0.473 -27.893  1.00 72.29           H
ATOM   4998  CG  ARG A 326       9.046  -2.614 -27.680  1.00 72.29           C
ATOM   4999 1HG  ARG A 326       9.972  -2.836 -28.210  1.00 72.29           H
ATOM   5000 2HG  ARG A 326       8.955  -3.345 -26.876  1.00 72.29           H
ATOM   5001  CD  ARG A 326       7.859  -2.749 -28.636  1.00 72.29           C
ATOM   5002 1HD  ARG A 326       6.951  -2.386 -28.156  1.00 72.29           H
ATOM   5003 2HD  ARG A 326       8.021  -2.132 -29.520  1.00 72.29           H
ATOM   5004  NE  ARG A 326       7.689  -4.165 -29.034  1.00 72.29           N
ATOM   5005  HE  ARG A 326       7.787  -4.865 -28.327  1.00 72.29           H
ATOM   5006  CZ  ARG A 326       7.411  -4.566 -30.282  1.00 72.29           C
ATOM   5007  NH1 ARG A 326       7.269  -3.671 -31.269  1.00 72.29           N
ATOM   5008 1HH1 ARG A 326       7.370  -2.695 -31.076  1.00 72.29           H
ATOM   5009 2HH1 ARG A 326       7.062  -3.979 -32.197  1.00 72.29           H
ATOM   5010  NH2 ARG A 326       7.278  -5.877 -30.528  1.00 72.29           N
ATOM   5011 1HH2 ARG A 326       7.071  -6.193 -31.454  1.00 72.29           H
ATOM   5012 2HH2 ARG A 326       7.385  -6.538 -29.786  1.00 72.29           H
ATOM   5013  HN  ARG A 326       9.141  -2.156 -24.796  1.00 72.29           H
ATOM   5014  N   ASP A 327       9.726   1.013 -25.066  1.00 71.96           N
ATOM   5015  CA  ASP A 327       9.770   2.450 -24.855  1.00 71.96           C
ATOM   5016  C   ASP A 327      10.996   2.799 -24.009  1.00 71.96           C
ATOM   5017  O   ASP A 327      11.626   3.834 -24.220  1.00 71.96           O
ATOM   5018  HA  ASP A 327       9.815   2.884 -25.853  1.00 71.96           H
ATOM   5019  CB  ASP A 327       8.526   2.935 -24.108  1.00 71.96           C
ATOM   5020 1HB  ASP A 327       8.398   2.356 -23.193  1.00 71.96           H
ATOM   5021 2HB  ASP A 327       8.660   3.975 -23.810  1.00 71.96           H
ATOM   5022  CG  ASP A 327       7.277   2.805 -24.980  1.00 71.96           C
ATOM   5023  OD1 ASP A 327       7.447   2.803 -26.219  1.00 71.96           O
ATOM   5024  OD2 ASP A 327       6.179   2.710 -24.390  1.00 71.96           O
ATOM   5025  HN  ASP A 327       9.015   0.532 -24.552  1.00 71.96           H
ATOM   5026  N   LEU A 328      11.299   1.915 -23.069  1.00 70.81           N
ATOM   5027  CA  LEU A 328      12.487   2.073 -22.247  1.00 70.81           C
ATOM   5028  C   LEU A 328      13.723   2.112 -23.148  1.00 70.81           C
ATOM   5029  O   LEU A 328      14.581   2.980 -22.994  1.00 70.81           O
ATOM   5030  HA  LEU A 328      12.404   3.031 -21.734  1.00 70.81           H
ATOM   5031  CB  LEU A 328      12.543   0.987 -21.172  1.00 70.81           C
ATOM   5032 1HB  LEU A 328      11.662   1.086 -20.537  1.00 70.81           H
ATOM   5033 2HB  LEU A 328      12.475   0.015 -21.661  1.00 70.81           H
ATOM   5034  CG  LEU A 328      13.784   0.991 -20.278  1.00 70.81           C
ATOM   5035  HG  LEU A 328      14.666   1.001 -20.919  1.00 70.81           H
ATOM   5036  CD1 LEU A 328      13.836   2.255 -19.418  1.00 70.81           C
ATOM   5037 1HD1 LEU A 328      13.867   3.133 -20.064  1.00 70.81           H
ATOM   5038 2HD1 LEU A 328      12.950   2.301 -18.785  1.00 70.81           H
ATOM   5039 3HD1 LEU A 328      14.729   2.233 -18.792  1.00 70.81           H
ATOM   5040  CD2 LEU A 328      13.855  -0.281 -19.431  1.00 70.81           C
ATOM   5041 1HD2 LEU A 328      12.970  -0.347 -18.799  1.00 70.81           H
ATOM   5042 2HD2 LEU A 328      13.899  -1.151 -20.086  1.00 70.81           H
ATOM   5043 3HD2 LEU A 328      14.747  -0.252 -18.805  1.00 70.81           H
ATOM   5044  HN  LEU A 328      10.749   1.105 -22.866  1.00 70.81           H
ATOM   5045  N   VAL A 329      13.775   1.160 -24.068  1.00 73.57           N
ATOM   5046  CA  VAL A 329      14.910   1.051 -24.969  1.00 73.57           C
ATOM   5047  C   VAL A 329      14.980   2.301 -25.848  1.00 73.57           C
ATOM   5048  O   VAL A 329      16.066   2.744 -26.218  1.00 73.57           O
ATOM   5049  HA  VAL A 329      15.811   1.001 -24.358  1.00 73.57           H
ATOM   5050  CB  VAL A 329      14.814  -0.244 -25.778  1.00 73.57           C
ATOM   5051  HB  VAL A 329      13.820  -0.288 -26.223  1.00 73.57           H
ATOM   5052  CG1 VAL A 329      15.839  -0.259 -26.913  1.00 73.57           C
ATOM   5053 1HG1 VAL A 329      15.656   0.584 -27.579  1.00 73.57           H
ATOM   5054 2HG1 VAL A 329      16.844  -0.181 -26.497  1.00 73.57           H
ATOM   5055 3HG1 VAL A 329      15.749  -1.191 -27.472  1.00 73.57           H
ATOM   5056  CG2 VAL A 329      14.978  -1.468 -24.874  1.00 73.57           C
ATOM   5057 1HG2 VAL A 329      15.953  -1.432 -24.387  1.00 73.57           H
ATOM   5058 2HG2 VAL A 329      14.194  -1.470 -24.118  1.00 73.57           H
ATOM   5059 3HG2 VAL A 329      14.906  -2.375 -25.475  1.00 73.57           H
ATOM   5060  HN  VAL A 329      13.061   0.473 -24.203  1.00 73.57           H
ATOM   5061  N   LYS A 330      13.807   2.835 -26.157  1.00 72.76           N
[truncated: 117,320 more chars]
