# Supplementary material for: Noncanonical roles of chemokine regions in CCR9 activation revealed by structural modeling and mutational mapping
Source: Nat Commun. 2025 Aug 18;16:7695. doi: 10.1038/s41467-025-62321-9 (PMC12361432; doi:10.1038/s41467-025-62321-9)
Supplement: Supplementary file 4 — Supplementary Data 2 [file 41467_2025_62321_MOESM4_ESM.zip › CCR9_CCL25_rnk149.pdb]

SSBOND   1 CYS A   38    CYS A  289 
SSBOND   2 CYS A  119    CYS A  198 
SSBOND   3 CYS B    7    CYS B   35 
SSBOND   4 CYS B    8    CYS B   52 
ATOM      1  N   GLU A  20      -3.913  -4.753  60.807  1.00 47.52           N
ATOM      2  CA  GLU A  20      -4.049  -4.353  59.416  1.00 47.52           C
ATOM      3  C   GLU A  20      -2.726  -4.553  58.675  1.00 47.52           C
ATOM      4  O   GLU A  20      -2.715  -4.769  57.464  1.00 47.52           O
ATOM      5  HA  GLU A  20      -4.810  -5.012  58.999  1.00 47.52           H
ATOM      6  CB  GLU A  20      -4.526  -2.904  59.306  1.00 47.52           C
ATOM      7 1HB  GLU A  20      -4.114  -2.318  60.129  1.00 47.52           H
ATOM      8 2HB  GLU A  20      -4.270  -2.506  58.324  1.00 47.52           H
ATOM      9  CG  GLU A  20      -6.049  -2.817  59.423  1.00 47.52           C
ATOM     10 1HG  GLU A  20      -6.505  -3.668  58.916  1.00 47.52           H
ATOM     11 2HG  GLU A  20      -6.341  -2.877  60.472  1.00 47.52           H
ATOM     12  CD  GLU A  20      -6.573  -1.514  58.816  1.00 47.52           C
ATOM     13  OE1 GLU A  20      -7.775  -1.490  58.474  1.00 47.52           O
ATOM     14  OE2 GLU A  20      -5.759  -0.571  58.708  1.00 47.52           O
ATOM     15  HN  GLU A  20      -2.999  -5.061  61.070  1.00 47.52           H
ATOM     16  N   SER A  21      -1.642  -4.473  59.432  1.00 54.11           N
ATOM     17  CA  SER A  21      -0.313  -4.540  58.847  1.00 54.11           C
ATOM     18  C   SER A  21      -0.036  -5.956  58.340  1.00 54.11           C
ATOM     19  O   SER A  21       0.459  -6.136  57.228  1.00 54.11           O
ATOM     20  HA  SER A  21      -0.327  -3.832  58.018  1.00 54.11           H
ATOM     21  CB  SER A  21       0.755  -4.119  59.858  1.00 54.11           C
ATOM     22 1HB  SER A  21       1.671  -3.857  59.329  1.00 54.11           H
ATOM     23 2HB  SER A  21       0.424  -3.225  60.385  1.00 54.11           H
ATOM     24  OG  SER A  21       1.033  -5.150  60.802  1.00 54.11           O
ATOM     25  HG  SER A  21       1.727  -4.841  61.452  1.00 54.11           H
ATOM     26  HN  SER A  21      -1.661  -4.364  60.426  1.00 54.11           H
ATOM     27  N   THR A  22      -0.367  -6.927  59.179  1.00 54.47           N
ATOM     28  CA  THR A  22      -0.091  -8.318  58.862  1.00 54.47           C
ATOM     29  C   THR A  22      -0.920  -8.764  57.656  1.00 54.47           C
ATOM     30  O   THR A  22      -0.378  -9.294  56.687  1.00 54.47           O
ATOM     31  HA  THR A  22       0.958  -8.404  58.578  1.00 54.47           H
ATOM     32  CB  THR A  22      -0.351  -9.150  60.119  1.00 54.47           C
ATOM     33  HB  THR A  22      -0.936 -10.039  59.883  1.00 54.47           H
ATOM     34  OG1 THR A  22      -0.962  -8.233  61.022  1.00 54.47           O
ATOM     35  HG1 THR A  22      -1.380  -8.730  61.783  1.00 54.47           H
ATOM     36  CG2 THR A  22       0.942  -9.563  60.825  1.00 54.47           C
ATOM     37 1HG2 THR A  22       1.495  -8.671  61.121  1.00 54.47           H
ATOM     38 2HG2 THR A  22       1.552 -10.160  60.147  1.00 54.47           H
ATOM     39 3HG2 THR A  22       0.701 -10.151  61.710  1.00 54.47           H
ATOM     40  HN  THR A  22      -0.815  -6.775  60.061  1.00 54.47           H
ATOM     41  N   SER A  23      -2.221  -8.533  57.754  1.00 56.20           N
ATOM     42  CA  SER A  23      -3.137  -8.951  56.706  1.00 56.20           C
ATOM     43  C   SER A  23      -2.776  -8.260  55.390  1.00 56.20           C
ATOM     44  O   SER A  23      -2.856  -8.868  54.324  1.00 56.20           O
ATOM     45  HA  SER A  23      -3.006 -10.029  56.621  1.00 56.20           H
ATOM     46  CB  SER A  23      -4.587  -8.643  57.087  1.00 56.20           C
ATOM     47 1HB  SER A  23      -5.250  -8.976  56.288  1.00 56.20           H
ATOM     48 2HB  SER A  23      -4.855  -9.207  57.980  1.00 56.20           H
ATOM     49  OG  SER A  23      -4.793  -7.253  57.325  1.00 56.20           O
ATOM     50  HG  SER A  23      -5.754  -7.082  57.543  1.00 56.20           H
ATOM     51  HN  SER A  23      -2.650  -8.070  58.530  1.00 56.20           H
ATOM     52  N   SER A  24      -2.386  -6.999  55.507  1.00 61.89           N
ATOM     53  CA  SER A  24      -1.990  -6.227  54.342  1.00 61.89           C
ATOM     54  C   SER A  24      -0.728  -6.827  53.719  1.00 61.89           C
ATOM     55  O   SER A  24      -0.474  -6.649  52.529  1.00 61.89           O
ATOM     56  HA  SER A  24      -2.830  -6.298  53.650  1.00 61.89           H
ATOM     57  CB  SER A  24      -1.756  -4.759  54.708  1.00 61.89           C
ATOM     58 1HB  SER A  24      -1.897  -4.138  53.823  1.00 61.89           H
ATOM     59 2HB  SER A  24      -2.500  -4.445  55.440  1.00 61.89           H
ATOM     60  OG  SER A  24      -0.450  -4.543  55.235  1.00 61.89           O
ATOM     61  HG  SER A  24      -0.346  -5.030  56.102  1.00 61.89           H
ATOM     62  HN  SER A  24      -2.337  -6.508  56.377  1.00 61.89           H
ATOM     63  N   MET A  25       0.029  -7.525  54.552  1.00 65.11           N
ATOM     64  CA  MET A  25       1.260  -8.151  54.099  1.00 65.11           C
ATOM     65  C   MET A  25       0.971  -9.472  53.383  1.00 65.11           C
ATOM     66  O   MET A  25       1.569  -9.766  52.350  1.00 65.11           O
ATOM     67  HA  MET A  25       1.709  -7.444  53.403  1.00 65.11           H
ATOM     68  CB  MET A  25       2.174  -8.409  55.299  1.00 65.11           C
ATOM     69 1HB  MET A  25       2.054  -7.610  56.030  1.00 65.11           H
ATOM     70 2HB  MET A  25       1.881  -9.337  55.790  1.00 65.11           H
ATOM     71  CG  MET A  25       3.638  -8.496  54.864  1.00 65.11           C
ATOM     72 1HG  MET A  25       4.236  -8.942  55.658  1.00 65.11           H
ATOM     73 2HG  MET A  25       3.729  -9.145  53.993  1.00 65.11           H
ATOM     74  SD  MET A  25       4.257  -6.867  54.477  1.00 65.11           S
ATOM     75  CE  MET A  25       6.013  -7.188  54.507  1.00 65.11           C
ATOM     76 1HE  MET A  25       6.300  -7.548  55.495  1.00 65.11           H
ATOM     77 2HE  MET A  25       6.257  -7.943  53.760  1.00 65.11           H
ATOM     78 3HE  MET A  25       6.554  -6.268  54.284  1.00 65.11           H
ATOM     79  HN  MET A  25      -0.185  -7.666  55.519  1.00 65.11           H
ATOM     80  N   GLU A  26       0.054 -10.234  53.962  1.00 67.87           N
ATOM     81  CA  GLU A  26      -0.342 -11.504  53.377  1.00 67.87           C
ATOM     82  C   GLU A  26      -1.018 -11.276  52.023  1.00 67.87           C
ATOM     83  O   GLU A  26      -0.719 -11.968  51.052  1.00 67.87           O
ATOM     84  HA  GLU A  26       0.585 -12.061  53.238  1.00 67.87           H
ATOM     85  CB  GLU A  26      -1.258 -12.282  54.323  1.00 67.87           C
ATOM     86 1HB  GLU A  26      -2.027 -11.617  54.719  1.00 67.87           H
ATOM     87 2HB  GLU A  26      -1.665 -13.152  53.808  1.00 67.87           H
ATOM     88  CG  GLU A  26      -0.477 -12.818  55.525  1.00 67.87           C
ATOM     89 1HG  GLU A  26       0.341 -13.449  55.179  1.00 67.87           H
ATOM     90 2HG  GLU A  26      -0.031 -11.988  56.072  1.00 67.87           H
ATOM     91  CD  GLU A  26      -1.388 -13.620  56.457  1.00 67.87           C
ATOM     92  OE1 GLU A  26      -0.840 -14.470  57.192  1.00 67.87           O
ATOM     93  OE2 GLU A  26      -2.611 -13.365  56.413  1.00 67.87           O
ATOM     94  HN  GLU A  26      -0.413  -9.997  54.814  1.00 67.87           H
ATOM     95  N   ASP A  27      -1.917 -10.302  52.003  1.00 63.37           N
ATOM     96  CA  ASP A  27      -2.657  -9.993  50.792  1.00 63.37           C
ATOM     97  C   ASP A  27      -1.673  -9.703  49.657  1.00 63.37           C
ATOM     98  O   ASP A  27      -1.902 -10.098  48.515  1.00 63.37           O
ATOM     99  HA  ASP A  27      -3.270 -10.873  50.598  1.00 63.37           H
ATOM    100  CB  ASP A  27      -3.535  -8.754  50.984  1.00 63.37           C
ATOM    101 1HB  ASP A  27      -2.978  -7.990  51.526  1.00 63.37           H
ATOM    102 2HB  ASP A  27      -3.793  -8.333  50.013  1.00 63.37           H
ATOM    103  CG  ASP A  27      -4.813  -9.102  51.751  1.00 63.37           C
ATOM    104  OD1 ASP A  27      -5.090 -10.315  51.872  1.00 63.37           O
ATOM    105  OD2 ASP A  27      -5.483  -8.147  52.200  1.00 63.37           O
ATOM    106  HN  ASP A  27      -2.141  -9.731  52.793  1.00 63.37           H
ATOM    107  N   TYR A  28      -0.597  -9.014  50.011  1.00 67.41           N
ATOM    108  CA  TYR A  28       0.412  -8.647  49.032  1.00 67.41           C
ATOM    109  C   TYR A  28       1.220  -9.870  48.593  1.00 67.41           C
ATOM    110  O   TYR A  28       1.623  -9.968  47.435  1.00 67.41           O
ATOM    111  HA  TYR A  28      -0.098  -8.227  48.165  1.00 67.41           H
ATOM    112  CB  TYR A  28       1.345  -7.661  49.738  1.00 67.41           C
ATOM    113 1HB  TYR A  28       0.768  -6.790  50.049  1.00 67.41           H
ATOM    114 2HB  TYR A  28       1.731  -8.128  50.645  1.00 67.41           H
ATOM    115  CG  TYR A  28       2.522  -7.195  48.880  1.00 67.41           C
ATOM    116  CD1 TYR A  28       3.754  -7.804  49.010  1.00 67.41           C
ATOM    117  HD1 TYR A  28       3.888  -8.616  49.724  1.00 67.41           H
ATOM    118  CD2 TYR A  28       2.353  -6.167  47.975  1.00 67.41           C
ATOM    119  HD2 TYR A  28       1.380  -5.686  47.873  1.00 67.41           H
ATOM    120  CE1 TYR A  28       4.863  -7.365  48.202  1.00 67.41           C
ATOM    121  HE1 TYR A  28       5.841  -7.837  48.294  1.00 67.41           H
ATOM    122  CE2 TYR A  28       3.461  -5.728  47.167  1.00 67.41           C
ATOM    123  HE2 TYR A  28       3.341  -4.917  46.449  1.00 67.41           H
ATOM    124  CZ  TYR A  28       4.661  -6.349  47.320  1.00 67.41           C
ATOM    125  OH  TYR A  28       5.708  -5.935  46.557  1.00 67.41           O
ATOM    126  HH  TYR A  28       5.415  -5.202  45.943  1.00 67.41           H
ATOM    127  HN  TYR A  28      -0.411  -8.710  50.945  1.00 67.41           H
ATOM    128  N   VAL A  29       1.432 -10.771  49.540  1.00 65.22           N
ATOM    129  CA  VAL A  29       2.258 -11.940  49.290  1.00 65.22           C
ATOM    130  C   VAL A  29       1.476 -12.938  48.434  1.00 65.22           C
ATOM    131  O   VAL A  29       2.050 -13.617  47.585  1.00 65.22           O
ATOM    132  HA  VAL A  29       3.134 -11.610  48.731  1.00 65.22           H
ATOM    133  CB  VAL A  29       2.738 -12.535  50.615  1.00 65.22           C
ATOM    134  HB  VAL A  29       1.860 -12.747  51.225  1.00 65.22           H
ATOM    135  CG1 VAL A  29       3.480 -13.854  50.387  1.00 65.22           C
ATOM    136 1HG1 VAL A  29       2.812 -14.568  49.905  1.00 65.22           H
ATOM    137 2HG1 VAL A  29       4.346 -13.678  49.749  1.00 65.22           H
ATOM    138 3HG1 VAL A  29       3.810 -14.255  51.345  1.00 65.22           H
ATOM    139  CG2 VAL A  29       3.612 -11.539  51.379  1.00 65.22           C
ATOM    140 1HG2 VAL A  29       4.483 -11.283  50.776  1.00 65.22           H
ATOM    141 2HG2 VAL A  29       3.037 -10.637  51.589  1.00 65.22           H
ATOM    142 3HG2 VAL A  29       3.940 -11.988  52.317  1.00 65.22           H
ATOM    143  HN  VAL A  29       1.051 -10.713  50.463  1.00 65.22           H
ATOM    144  N   ASN A  30       0.177 -12.996  48.688  1.00 67.71           N
ATOM    145  CA  ASN A  30      -0.669 -13.986  48.043  1.00 67.71           C
ATOM    146  C   ASN A  30      -1.128 -13.450  46.685  1.00 67.71           C
ATOM    147  O   ASN A  30      -1.739 -14.176  45.902  1.00 67.71           O
ATOM    148  HA  ASN A  30      -0.048 -14.877  47.951  1.00 67.71           H
ATOM    149  CB  ASN A  30      -1.915 -14.277  48.882  1.00 67.71           C
ATOM    150 1HB  ASN A  30      -2.358 -13.341  49.219  1.00 67.71           H
ATOM    151 2HB  ASN A  30      -2.662 -14.780  48.267  1.00 67.71           H
ATOM    152  CG  ASN A  30      -1.570 -15.150  50.090  1.00 67.71           C
ATOM    153  OD1 ASN A  30      -0.558 -15.831  50.129  1.00 67.71           O
ATOM    154  ND2 ASN A  30      -2.466 -15.092  51.072  1.00 67.71           N
ATOM    155 1HD2 ASN A  30      -3.276 -14.513  50.977  1.00 67.71           H
ATOM    156 2HD2 ASN A  30      -2.329 -15.628  51.905  1.00 67.71           H
ATOM    157  HN  ASN A  30      -0.297 -12.384  49.321  1.00 67.71           H
ATOM    158  N   PHE A  31      -0.815 -12.185  46.447  1.00 72.94           N
ATOM    159  CA  PHE A  31      -1.170 -11.550  45.190  1.00 72.94           C
ATOM    160  C   PHE A  31      -0.414 -12.186  44.022  1.00 72.94           C
ATOM    161  O   PHE A  31       0.815 -12.216  44.016  1.00 72.94           O
ATOM    162  HA  PHE A  31      -2.242 -11.691  45.047  1.00 72.94           H
ATOM    163  CB  PHE A  31      -0.767 -10.078  45.302  1.00 72.94           C
ATOM    164 1HB  PHE A  31      -1.220  -9.655  46.199  1.00 72.94           H
ATOM    165 2HB  PHE A  31       0.314 -10.017  45.432  1.00 72.94           H
ATOM    166  CG  PHE A  31      -1.170  -9.228  44.096  1.00 72.94           C
ATOM    167  CD1 PHE A  31      -0.271  -8.985  43.105  1.00 72.94           C
ATOM    168  HD1 PHE A  31       0.737  -9.395  43.170  1.00 72.94           H
ATOM    169  CD2 PHE A  31      -2.427  -8.716  44.014  1.00 72.94           C
ATOM    170  HD2 PHE A  31      -3.148  -8.911  44.808  1.00 72.94           H
ATOM    171  CE1 PHE A  31      -0.645  -8.196  41.985  1.00 72.94           C
ATOM    172  HE1 PHE A  31       0.076  -8.001  41.190  1.00 72.94           H
ATOM    173  CE2 PHE A  31      -2.801  -7.928  42.894  1.00 72.94           C
ATOM    174  HE2 PHE A  31      -3.809  -7.517  42.828  1.00 72.94           H
ATOM    175  CZ  PHE A  31      -1.902  -7.684  41.903  1.00 72.94           C
ATOM    176  HZ  PHE A  31      -2.189  -7.079  41.043  1.00 72.94           H
ATOM    177  HN  PHE A  31      -0.329 -11.598  47.095  1.00 72.94           H
ATOM    178  N   ASN A  32      -1.181 -12.678  43.060  1.00 68.99           N
ATOM    179  CA  ASN A  32      -0.599 -13.281  41.873  1.00 68.99           C
ATOM    180  C   ASN A  32      -0.140 -12.176  40.919  1.00 68.99           C
ATOM    181  O   ASN A  32      -0.942 -11.632  40.161  1.00 68.99           O
ATOM    182  HA  ASN A  32       0.230 -13.888  42.237  1.00 68.99           H
ATOM    183  CB  ASN A  32      -1.623 -14.146  41.136  1.00 68.99           C
ATOM    184 1HB  ASN A  32      -2.164 -14.765  41.852  1.00 68.99           H
ATOM    185 2HB  ASN A  32      -2.358 -13.508  40.646  1.00 68.99           H
ATOM    186  CG  ASN A  32      -0.940 -15.038  40.097  1.00 68.99           C
ATOM    187  OD1 ASN A  32       0.268 -15.025  39.927  1.00 68.99           O
ATOM    188  ND2 ASN A  32      -1.778 -15.812  39.413  1.00 68.99           N
ATOM    189 1HD2 ASN A  32      -2.760 -15.774  39.602  1.00 68.99           H
ATOM    190 2HD2 ASN A  32      -1.428 -16.431  38.711  1.00 68.99           H
ATOM    191  HN  ASN A  32      -2.181 -12.671  43.083  1.00 68.99           H
ATOM    192  N   PHE A  33       1.149 -11.877  40.987  1.00 70.57           N
ATOM    193  CA  PHE A  33       1.745 -10.918  40.073  1.00 70.57           C
ATOM    194  C   PHE A  33       2.025 -11.558  38.712  1.00 70.57           C
ATOM    195  O   PHE A  33       3.146 -11.492  38.210  1.00 70.57           O
ATOM    196  HA  PHE A  33       1.031 -10.103  39.949  1.00 70.57           H
ATOM    197  CB  PHE A  33       3.069 -10.469  40.695  1.00 70.57           C
ATOM    198 1HB  PHE A  33       3.682 -11.349  40.892  1.00 70.57           H
ATOM    199 2HB  PHE A  33       3.610  -9.859  39.972  1.00 70.57           H
ATOM    200  CG  PHE A  33       2.909  -9.675  41.993  1.00 70.57           C
ATOM    201  CD1 PHE A  33       2.691  -8.334  41.947  1.00 70.57           C
ATOM    202  HD1 PHE A  33       2.630  -7.824  40.985  1.00 70.57           H
ATOM    203  CD2 PHE A  33       2.986 -10.311  43.193  1.00 70.57           C
ATOM    204  HD2 PHE A  33       3.160 -11.386  43.230  1.00 70.57           H
ATOM    205  CE1 PHE A  33       2.543  -7.597  43.151  1.00 70.57           C
ATOM    206  HE1 PHE A  33       2.369  -6.521  43.114  1.00 70.57           H
ATOM    207  CE2 PHE A  33       2.838  -9.574  44.397  1.00 70.57           C
ATOM    208  HE2 PHE A  33       2.899 -10.083  45.359  1.00 70.57           H
ATOM    209  CZ  PHE A  33       2.620  -8.232  44.351  1.00 70.57           C
ATOM    210  HZ  PHE A  33       2.506  -7.666  45.276  1.00 70.57           H
ATOM    211  HN  PHE A  33       1.782 -12.278  41.650  1.00 70.57           H
ATOM    212  N   THR A  34       0.987 -12.162  38.153  1.00 71.90           N
ATOM    213  CA  THR A  34       1.004 -12.533  36.748  1.00 71.90           C
ATOM    214  C   THR A  34       1.427 -11.342  35.887  1.00 71.90           C
ATOM    215  O   THR A  34       0.884 -10.246  36.027  1.00 71.90           O
ATOM    216  HA  THR A  34       1.754 -13.312  36.607  1.00 71.90           H
ATOM    217  CB  THR A  34      -0.377 -13.084  36.388  1.00 71.90           C
ATOM    218  HB  THR A  34      -1.122 -12.288  36.373  1.00 71.90           H
ATOM    219  OG1 THR A  34      -0.600 -14.117  37.344  1.00 71.90           O
ATOM    220  HG1 THR A  34       0.188 -14.732  37.372  1.00 71.90           H
ATOM    221  CG2 THR A  34      -0.384 -13.814  35.043  1.00 71.90           C
ATOM    222 1HG2 THR A  34       0.312 -14.652  35.081  1.00 71.90           H
ATOM    223 2HG2 THR A  34      -0.081 -13.126  34.254  1.00 71.90           H
ATOM    224 3HG2 THR A  34      -1.388 -14.185  34.836  1.00 71.90           H
ATOM    225  HN  THR A  34       0.147 -12.398  38.642  1.00 71.90           H
ATOM    226  N   ASP A  35       2.391 -11.595  35.014  1.00 80.81           N
ATOM    227  CA  ASP A  35       3.022 -10.523  34.264  1.00 80.81           C
ATOM    228  C   ASP A  35       2.138 -10.153  33.071  1.00 80.81           C
ATOM    229  O   ASP A  35       2.422 -10.543  31.939  1.00 80.81           O
ATOM    230  HA  ASP A  35       3.130  -9.702  34.973  1.00 80.81           H
ATOM    231  CB  ASP A  35       4.386 -10.957  33.725  1.00 80.81           C
ATOM    232 1HB  ASP A  35       4.820 -11.707  34.385  1.00 80.81           H
ATOM    233 2HB  ASP A  35       4.264 -11.424  32.748  1.00 80.81           H
ATOM    234  CG  ASP A  35       5.335  -9.762  33.609  1.00 80.81           C
ATOM    235  OD1 ASP A  35       4.935  -8.673  34.073  1.00 80.81           O
ATOM    236  OD2 ASP A  35       6.439  -9.965  33.058  1.00 80.81           O
ATOM    237  HN  ASP A  35       2.741 -12.511  34.818  1.00 80.81           H
ATOM    238  N   PHE A  36       1.085  -9.405  33.365  1.00 89.96           N
ATOM    239  CA  PHE A  36       0.198  -8.918  32.322  1.00 89.96           C
ATOM    240  C   PHE A  36       0.787  -7.685  31.632  1.00 89.96           C
ATOM    241  O   PHE A  36       0.286  -7.250  30.597  1.00 89.96           O
ATOM    242  HA  PHE A  36       0.085  -9.720  31.593  1.00 89.96           H
ATOM    243  CB  PHE A  36      -1.117  -8.528  32.999  1.00 89.96           C
ATOM    244 1HB  PHE A  36      -0.900  -7.869  33.839  1.00 89.96           H
ATOM    245 2HB  PHE A  36      -1.722  -7.958  32.294  1.00 89.96           H
ATOM    246  CG  PHE A  36      -1.935  -9.720  33.502  1.00 89.96           C
ATOM    247  CD1 PHE A  36      -2.085 -10.821  32.719  1.00 89.96           C
ATOM    248  HD1 PHE A  36      -1.623 -10.855  31.732  1.00 89.96           H
ATOM    249  CD2 PHE A  36      -2.511  -9.678  34.734  1.00 89.96           C
ATOM    250  HD2 PHE A  36      -2.390  -8.795  35.362  1.00 89.96           H
ATOM    251  CE1 PHE A  36      -2.843 -11.927  33.186  1.00 89.96           C
ATOM    252  HE1 PHE A  36      -2.964 -12.809  32.558  1.00 89.96           H
ATOM    253  CE2 PHE A  36      -3.269 -10.783  35.201  1.00 89.96           C
ATOM    254  HE2 PHE A  36      -3.731 -10.750  36.188  1.00 89.96           H
ATOM    255  CZ  PHE A  36      -3.419 -11.885  34.417  1.00 89.96           C
ATOM    256  HZ  PHE A  36      -4.002 -12.733  34.776  1.00 89.96           H
ATOM    257  HN  PHE A  36       0.835  -9.132  34.294  1.00 89.96           H
ATOM    258  N   TYR A  37       1.844  -7.158  32.234  1.00 91.49           N
ATOM    259  CA  TYR A  37       2.596  -6.080  31.617  1.00 91.49           C
ATOM    260  C   TYR A  37       3.726  -6.629  30.744  1.00 91.49           C
ATOM    261  O   TYR A  37       4.676  -7.222  31.253  1.00 91.49           O
ATOM    262  HA  TYR A  37       1.911  -5.506  30.992  1.00 91.49           H
ATOM    263  CB  TYR A  37       3.202  -5.275  32.768  1.00 91.49           C
ATOM    264 1HB  TYR A  37       2.400  -4.940  33.426  1.00 91.49           H
ATOM    265 2HB  TYR A  37       3.844  -5.930  33.358  1.00 91.49           H
ATOM    266  CG  TYR A  37       4.015  -4.059  32.318  1.00 91.49           C
ATOM    267  CD1 TYR A  37       5.379  -4.167  32.144  1.00 91.49           C
ATOM    268  HD1 TYR A  37       5.878  -5.119  32.327  1.00 91.49           H
ATOM    269  CD2 TYR A  37       3.383  -2.854  32.086  1.00 91.49           C
ATOM    270  HD2 TYR A  37       2.305  -2.769  32.224  1.00 91.49           H
ATOM    271  CE1 TYR A  37       6.144  -3.023  31.720  1.00 91.49           C
ATOM    272  HE1 TYR A  37       7.222  -3.095  31.579  1.00 91.49           H
ATOM    273  CE2 TYR A  37       4.147  -1.710  31.663  1.00 91.49           C
ATOM    274  HE2 TYR A  37       3.661  -0.753  31.476  1.00 91.49           H
ATOM    275  CZ  TYR A  37       5.490  -1.851  31.501  1.00 91.49           C
ATOM    276  OH  TYR A  37       6.212  -0.770  31.100  1.00 91.49           O
ATOM    277  HH  TYR A  37       5.600  -0.007  30.896  1.00 91.49           H
ATOM    278  HN  TYR A  37       2.186  -7.456  33.125  1.00 91.49           H
ATOM    279  N   CYS A  38       3.586  -6.412  29.444  1.00 92.07           N
ATOM    280  CA  CYS A  38       4.518  -6.982  28.486  1.00 92.07           C
ATOM    281  C   CYS A  38       5.505  -5.891  28.068  1.00 92.07           C
ATOM    282  O   CYS A  38       5.111  -4.885  27.479  1.00 92.07           O
ATOM    283  HA  CYS A  38       5.033  -7.796  28.996  1.00 92.07           H
ATOM    284  CB  CYS A  38       3.792  -7.587  27.282  1.00 92.07           C
ATOM    285 1HB  CYS A  38       3.006  -8.262  27.622  1.00 92.07           H
ATOM    286 2HB  CYS A  38       3.307  -6.798  26.706  1.00 92.07           H
ATOM    287  SG  CYS A  38       4.979  -8.493  26.225  1.00 92.07           S
ATOM    288  HN  CYS A  38       2.854  -5.860  29.045  1.00 92.07           H
ATOM    289  N   GLU A  39       6.769  -6.126  28.388  1.00 90.56           N
ATOM    290  CA  GLU A  39       7.837  -5.277  27.890  1.00 90.56           C
ATOM    291  C   GLU A  39       8.239  -5.703  26.476  1.00 90.56           C
ATOM    292  O   GLU A  39       8.572  -6.864  26.245  1.00 90.56           O
ATOM    293  HA  GLU A  39       7.421  -4.270  27.869  1.00 90.56           H
ATOM    294  CB  GLU A  39       9.042  -5.302  28.833  1.00 90.56           C
ATOM    295 1HB  GLU A  39       9.299  -6.334  29.073  1.00 90.56           H
ATOM    296 2HB  GLU A  39       9.867  -4.744  28.390  1.00 90.56           H
ATOM    297  CG  GLU A  39       8.716  -4.609  30.158  1.00 90.56           C
ATOM    298 1HG  GLU A  39       8.320  -3.612  29.963  1.00 90.56           H
ATOM    299 2HG  GLU A  39       7.937  -5.164  30.680  1.00 90.56           H
ATOM    300  CD  GLU A  39       9.959  -4.507  31.044  1.00 90.56           C
ATOM    301  OE1 GLU A  39       9.823  -3.935  32.147  1.00 90.56           O
ATOM    302  OE2 GLU A  39      11.016  -5.002  30.598  1.00 90.56           O
ATOM    303  HN  GLU A  39       7.066  -6.880  28.974  1.00 90.56           H
ATOM    304  N   LYS A  40       8.195  -4.739  25.568  1.00 90.29           N
ATOM    305  CA  LYS A  40       8.384  -5.032  24.157  1.00 90.29           C
ATOM    306  C   LYS A  40       9.833  -4.732  23.768  1.00 90.29           C
ATOM    307  O   LYS A  40      10.119  -4.426  22.612  1.00 90.29           O
ATOM    308  HA  LYS A  40       8.203  -6.098  24.017  1.00 90.29           H
ATOM    309  CB  LYS A  40       7.353  -4.283  23.311  1.00 90.29           C
ATOM    310 1HB  LYS A  40       7.461  -3.209  23.464  1.00 90.29           H
ATOM    311 2HB  LYS A  40       7.536  -4.474  22.254  1.00 90.29           H
ATOM    312  CG  LYS A  40       5.930  -4.713  23.674  1.00 90.29           C
ATOM    313 1HG  LYS A  40       5.766  -4.576  24.742  1.00 90.29           H
ATOM    314 2HG  LYS A  40       5.211  -4.078  23.156  1.00 90.29           H
ATOM    315  CD  LYS A  40       5.687  -6.177  23.299  1.00 90.29           C
ATOM    316 1HD  LYS A  40       6.004  -6.350  22.270  1.00 90.29           H
ATOM    317 2HD  LYS A  40       6.295  -6.824  23.932  1.00 90.29           H
ATOM    318  CE  LYS A  40       4.210  -6.545  23.452  1.00 90.29           C
ATOM    319 1HE  LYS A  40       3.988  -6.751  24.499  1.00 90.29           H
ATOM    320 2HE  LYS A  40       3.587  -5.702  23.154  1.00 90.29           H
ATOM    321  NZ  LYS A  40       3.883  -7.729  22.627  1.00 90.29           N
ATOM    322 1HZ  LYS A  40       2.907  -7.973  22.759  1.00 90.29           H
ATOM    323 2HZ  LYS A  40       4.048  -7.516  21.649  1.00 90.29           H
ATOM    324 3HZ  LYS A  40       4.468  -8.508  22.907  1.00 90.29           H
ATOM    325  HN  LYS A  40       8.034  -3.776  25.781  1.00 90.29           H
ATOM    326  N   ASN A  41      10.710  -4.829  24.757  1.00 89.62           N
ATOM    327  CA  ASN A  41      12.110  -4.502  24.550  1.00 89.62           C
ATOM    328  C   ASN A  41      12.679  -5.392  23.443  1.00 89.62           C
ATOM    329  O   ASN A  41      13.379  -4.910  22.553  1.00 89.62           O
ATOM    330  HA  ASN A  41      12.121  -3.445  24.282  1.00 89.62           H
ATOM    331  CB  ASN A  41      12.927  -4.748  25.820  1.00 89.62           C
ATOM    332 1HB  ASN A  41      12.634  -5.697  26.267  1.00 89.62           H
ATOM    333 2HB  ASN A  41      13.984  -4.827  25.568  1.00 89.62           H
ATOM    334  CG  ASN A  41      12.722  -3.617  26.831  1.00 89.62           C
ATOM    335  OD1 ASN A  41      12.187  -2.565  26.524  1.00 89.62           O
ATOM    336  ND2 ASN A  41      13.178  -3.892  28.050  1.00 89.62           N
ATOM    337 1HD2 ASN A  41      13.608  -4.776  28.235  1.00 89.62           H
ATOM    338 2HD2 ASN A  41      13.090  -3.216  28.781  1.00 89.62           H
ATOM    339  HN  ASN A  41      10.477  -5.125  25.683  1.00 89.62           H
ATOM    340  N   ASN A  42      12.359  -6.674  23.534  1.00 91.66           N
ATOM    341  CA  ASN A  42      12.876  -7.645  22.585  1.00 91.66           C
ATOM    342  C   ASN A  42      12.378  -7.294  21.181  1.00 91.66           C
ATOM    343  O   ASN A  42      13.113  -7.434  20.205  1.00 91.66           O
ATOM    344  HA  ASN A  42      13.961  -7.579  22.671  1.00 91.66           H
ATOM    345  CB  ASN A  42      12.390  -9.056  22.920  1.00 91.66           C
ATOM    346 1HB  ASN A  42      11.304  -9.057  23.016  1.00 91.66           H
ATOM    347 2HB  ASN A  42      12.639  -9.734  22.103  1.00 91.66           H
ATOM    348  CG  ASN A  42      13.022  -9.560  24.219  1.00 91.66           C
ATOM    349  OD1 ASN A  42      13.943  -8.970  24.761  1.00 91.66           O
ATOM    350  ND2 ASN A  42      12.479 -10.681  24.686  1.00 91.66           N
ATOM    351 1HD2 ASN A  42      11.726 -11.114  24.192  1.00 91.66           H
ATOM    352 2HD2 ASN A  42      12.824 -11.089  25.531  1.00 91.66           H
ATOM    353  HN  ASN A  42      11.758  -7.051  24.240  1.00 91.66           H
ATOM    354  N   VAL A  43      11.133  -6.845  21.125  1.00 92.34           N
ATOM    355  CA  VAL A  43      10.520  -6.495  19.854  1.00 92.34           C
ATOM    356  C   VAL A  43      11.247  -5.289  19.257  1.00 92.34           C
ATOM    357  O   VAL A  43      11.519  -5.254  18.058  1.00 92.34           O
ATOM    358  HA  VAL A  43      10.644  -7.346  19.185  1.00 92.34           H
ATOM    359  CB  VAL A  43       9.021  -6.256  20.045  1.00 92.34           C
ATOM    360  HB  VAL A  43       8.900  -5.418  20.732  1.00 92.34           H
ATOM    361  CG1 VAL A  43       8.354  -5.878  18.721  1.00 92.34           C
ATOM    362 1HG1 VAL A  43       8.807  -4.965  18.333  1.00 92.34           H
ATOM    363 2HG1 VAL A  43       8.490  -6.685  18.001  1.00 92.34           H
ATOM    364 3HG1 VAL A  43       7.289  -5.713  18.885  1.00 92.34           H
ATOM    365  CG2 VAL A  43       8.346  -7.478  20.670  1.00 92.34           C
ATOM    366 1HG2 VAL A  43       8.482  -8.341  20.018  1.00 92.34           H
ATOM    367 2HG2 VAL A  43       8.793  -7.683  21.642  1.00 92.34           H
ATOM    368 3HG2 VAL A  43       7.281  -7.281  20.794  1.00 92.34           H
ATOM    369  HN  VAL A  43      10.547  -6.719  21.925  1.00 92.34           H
ATOM    370  N   ARG A  44      11.542  -4.329  20.121  1.00 91.02           N
ATOM    371  CA  ARG A  44      12.199  -3.107  19.687  1.00 91.02           C
ATOM    372  C   ARG A  44      13.626  -3.407  19.225  1.00 91.02           C
ATOM    373  O   ARG A  44      14.105  -2.819  18.257  1.00 91.02           O
ATOM    374  HA  ARG A  44      11.588  -2.740  18.862  1.00 91.02           H
ATOM    375  CB  ARG A  44      12.242  -2.074  20.816  1.00 91.02           C
ATOM    376 1HB  ARG A  44      12.635  -2.536  21.721  1.00 91.02           H
ATOM    377 2HB  ARG A  44      12.923  -1.266  20.548  1.00 91.02           H
ATOM    378  CG  ARG A  44      10.849  -1.505  21.091  1.00 91.02           C
ATOM    379 1HG  ARG A  44      10.396  -1.174  20.156  1.00 91.02           H
ATOM    380 2HG  ARG A  44      10.206  -2.286  21.497  1.00 91.02           H
ATOM    381  CD  ARG A  44      10.920  -0.333  22.073  1.00 91.02           C
ATOM    382 1HD  ARG A  44      11.774   0.301  21.834  1.00 91.02           H
ATOM    383 2HD  ARG A  44      10.027   0.285  21.979  1.00 91.02           H
ATOM    384  NE  ARG A  44      11.039  -0.840  23.458  1.00 91.02           N
ATOM    385  HE  ARG A  44      11.467  -1.734  23.595  1.00 91.02           H
ATOM    386  CZ  ARG A  44      10.609  -0.177  24.540  1.00 91.02           C
ATOM    387  NH1 ARG A  44      10.028   1.024  24.416  1.00 91.02           N
ATOM    388 1HH1 ARG A  44       9.912   1.432  23.510  1.00 91.02           H
ATOM    389 2HH1 ARG A  44       9.710   1.512  25.228  1.00 91.02           H
ATOM    390  NH2 ARG A  44      10.769  -0.733  25.749  1.00 91.02           N
ATOM    391 1HH2 ARG A  44      10.454  -0.252  26.567  1.00 91.02           H
ATOM    392 2HH2 ARG A  44      11.204  -1.630  25.833  1.00 91.02           H
ATOM    393  HN  ARG A  44      11.340  -4.375  21.100  1.00 91.02           H
ATOM    394  N   GLN A  45      14.265  -4.323  19.939  1.00 92.56           N
ATOM    395  CA  GLN A  45      15.643  -4.674  19.643  1.00 92.56           C
ATOM    396  C   GLN A  45      15.741  -5.321  18.260  1.00 92.56           C
ATOM    397  O   GLN A  45      16.650  -5.013  17.490  1.00 92.56           O
ATOM    398  HA  GLN A  45      16.191  -3.731  19.650  1.00 92.56           H
ATOM    399  CB  GLN A  45      16.218  -5.595  20.721  1.00 92.56           C
ATOM    400 1HB  GLN A  45      16.079  -5.143  21.703  1.00 92.56           H
ATOM    401 2HB  GLN A  45      15.674  -6.540  20.725  1.00 92.56           H
ATOM    402  CG  GLN A  45      17.706  -5.859  20.481  1.00 92.56           C
ATOM    403 1HG  GLN A  45      17.847  -6.290  19.490  1.00 92.56           H
ATOM    404 2HG  GLN A  45      18.253  -4.916  20.499  1.00 92.56           H
ATOM    405  CD  GLN A  45      18.273  -6.805  21.542  1.00 92.56           C
ATOM    406  OE1 GLN A  45      17.552  -7.426  22.306  1.00 92.56           O
ATOM    407  NE2 GLN A  45      19.601  -6.879  21.545  1.00 92.56           N
ATOM    408 1HE2 GLN A  45      20.134  -6.343  20.891  1.00 92.56           H
ATOM    409 2HE2 GLN A  45      20.066  -7.472  22.203  1.00 92.56           H
ATOM    410  HN  GLN A  45      13.857  -4.819  20.705  1.00 92.56           H
ATOM    411  N   PHE A  46      14.793  -6.205  17.987  1.00 94.17           N
ATOM    412  CA  PHE A  46      14.733  -6.863  16.693  1.00 94.17           C
ATOM    413  C   PHE A  46      14.512  -5.847  15.571  1.00 94.17           C
ATOM    414  O   PHE A  46      15.203  -5.879  14.554  1.00 94.17           O
ATOM    415  HA  PHE A  46      15.688  -7.366  16.542  1.00 94.17           H
ATOM    416  CB  PHE A  46      13.545  -7.826  16.735  1.00 94.17           C
ATOM    417 1HB  PHE A  46      13.747  -8.604  17.471  1.00 94.17           H
ATOM    418 2HB  PHE A  46      12.664  -7.284  17.078  1.00 94.17           H
ATOM    419  CG  PHE A  46      13.230  -8.485  15.390  1.00 94.17           C
ATOM    420  CD1 PHE A  46      12.183  -8.041  14.645  1.00 94.17           C
ATOM    421  HD1 PHE A  46      11.568  -7.216  15.005  1.00 94.17           H
ATOM    422  CD2 PHE A  46      13.997  -9.514  14.941  1.00 94.17           C
ATOM    423  HD2 PHE A  46      14.836  -9.870  15.539  1.00 94.17           H
ATOM    424  CE1 PHE A  46      11.891  -8.653  13.397  1.00 94.17           C
ATOM    425  HE1 PHE A  46      11.051  -8.297  12.799  1.00 94.17           H
ATOM    426  CE2 PHE A  46      13.705 -10.126  13.693  1.00 94.17           C
ATOM    427  HE2 PHE A  46      14.320 -10.950  13.333  1.00 94.17           H
ATOM    428  CZ  PHE A  46      12.658  -9.682  12.948  1.00 94.17           C
ATOM    429  HZ  PHE A  46      12.433 -10.151  11.990  1.00 94.17           H
ATOM    430  HN  PHE A  46      14.076  -6.472  18.630  1.00 94.17           H
ATOM    431  N   ALA A  47      13.545  -4.969  15.793  1.00 93.39           N
ATOM    432  CA  ALA A  47      13.172  -3.995  14.782  1.00 93.39           C
ATOM    433  C   ALA A  47      14.390  -3.139  14.430  1.00 93.39           C
ATOM    434  O   ALA A  47      14.613  -2.820  13.263  1.00 93.39           O
ATOM    435  HA  ALA A  47      12.854  -4.543  13.894  1.00 93.39           H
ATOM    436  CB  ALA A  47      11.997  -3.156  15.290  1.00 93.39           C
ATOM    437 1HB  ALA A  47      11.148  -3.807  15.497  1.00 93.39           H
ATOM    438 2HB  ALA A  47      12.289  -2.637  16.203  1.00 93.39           H
ATOM    439 3HB  ALA A  47      11.718  -2.425  14.531  1.00 93.39           H
ATOM    440  HN  ALA A  47      13.022  -4.917  16.644  1.00 93.39           H
ATOM    441  N   SER A  48      15.147  -2.792  15.460  1.00 93.57           N
ATOM    442  CA  SER A  48      16.211  -1.814  15.311  1.00 93.57           C
ATOM    443  C   SER A  48      17.293  -2.356  14.375  1.00 93.57           C
ATOM    444  O   SER A  48      18.019  -1.587  13.747  1.00 93.57           O
ATOM    445  HA  SER A  48      15.736  -0.934  14.877  1.00 93.57           H
ATOM    446  CB  SER A  48      16.817  -1.448  16.667  1.00 93.57           C
ATOM    447 1HB  SER A  48      17.468  -0.581  16.551  1.00 93.57           H
ATOM    448 2HB  SER A  48      16.022  -1.159  17.354  1.00 93.57           H
ATOM    449  OG  SER A  48      17.560  -2.527  17.229  1.00 93.57           O
ATOM    450  HG  SER A  48      17.943  -2.255  18.111  1.00 93.57           H
ATOM    451  HN  SER A  48      15.043  -3.166  16.382  1.00 93.57           H
ATOM    452  N   HIS A  49      17.367  -3.678  14.311  1.00 94.88           N
ATOM    453  CA  HIS A  49      18.369  -4.332  13.486  1.00 94.88           C
ATOM    454  C   HIS A  49      17.760  -4.696  12.131  1.00 94.88           C
ATOM    455  O   HIS A  49      18.423  -4.592  11.100  1.00 94.88           O
ATOM    456  HA  HIS A  49      19.169  -3.608  13.333  1.00 94.88           H
ATOM    457  CB  HIS A  49      18.965  -5.540  14.212  1.00 94.88           C
ATOM    458 1HB  HIS A  49      18.157  -6.209  14.508  1.00 94.88           H
ATOM    459 2HB  HIS A  49      19.597  -6.093  13.517  1.00 94.88           H
ATOM    460  CG  HIS A  49      19.777  -5.183  15.434  1.00 94.88           C
ATOM    461  ND1 HIS A  49      19.204  -4.941  16.670  1.00 94.88           N
ATOM    462  HD1 HIS A  49      18.227  -4.976  16.879  1.00 94.88           H
ATOM    463  CD2 HIS A  49      21.123  -5.031  15.597  1.00 94.88           C
ATOM    464  HD2 HIS A  49      21.876  -5.149  14.818  1.00 94.88           H
ATOM    465  CE1 HIS A  49      20.171  -4.656  17.531  1.00 94.88           C
ATOM    466  HE1 HIS A  49      20.039  -4.419  18.586  1.00 94.88           H
ATOM    467  NE2 HIS A  49      21.359  -4.712  16.863  1.00 94.88           N
ATOM    468  HN  HIS A  49      16.760  -4.297  14.809  1.00 94.88           H
ATOM    469  N   PHE A  50      16.503  -5.115  12.176  1.00 95.63           N
ATOM    470  CA  PHE A  50      15.887  -5.756  11.027  1.00 95.63           C
ATOM    471  C   PHE A  50      15.374  -4.717  10.028  1.00 95.63           C
ATOM    472  O   PHE A  50      15.614  -4.833   8.828  1.00 95.63           O
ATOM    473  HA  PHE A  50      16.651  -6.370  10.550  1.00 95.63           H
ATOM    474  CB  PHE A  50      14.702  -6.570  11.552  1.00 95.63           C
ATOM    475 1HB  PHE A  50      15.065  -7.292  12.283  1.00 95.63           H
ATOM    476 2HB  PHE A  50      14.019  -5.902  12.076  1.00 95.63           H
ATOM    477  CG  PHE A  50      13.927  -7.314  10.462  1.00 95.63           C
ATOM    478  CD1 PHE A  50      12.698  -6.875  10.081  1.00 95.63           C
ATOM    479  HD1 PHE A  50      12.264  -5.993  10.552  1.00 95.63           H
ATOM    480  CD2 PHE A  50      14.468  -8.415   9.874  1.00 95.63           C
ATOM    481  HD2 PHE A  50      15.454  -8.767  10.180  1.00 95.63           H
ATOM    482  CE1 PHE A  50      11.979  -7.566   9.070  1.00 95.63           C
ATOM    483  HE1 PHE A  50      10.993  -7.214   8.765  1.00 95.63           H
ATOM    484  CE2 PHE A  50      13.749  -9.106   8.863  1.00 95.63           C
ATOM    485  HE2 PHE A  50      14.183  -9.988   8.392  1.00 95.63           H
ATOM    486  CZ  PHE A  50      12.520  -8.667   8.483  1.00 95.63           C
ATOM    487  HZ  PHE A  50      11.968  -9.197   7.706  1.00 95.63           H
ATOM    488  HN  PHE A  50      15.911  -5.023  12.977  1.00 95.63           H
ATOM    489  N   LEU A  51      14.678  -3.724  10.562  1.00 95.28           N
ATOM    490  CA  LEU A  51      13.841  -2.869   9.737  1.00 95.28           C
ATOM    491  C   LEU A  51      14.730  -1.931   8.917  1.00 95.28           C
ATOM    492  O   LEU A  51      14.592  -1.847   7.698  1.00 95.28           O
ATOM    493  HA  LEU A  51      13.293  -3.513   9.049  1.00 95.28           H
ATOM    494  CB  LEU A  51      12.807  -2.140  10.597  1.00 95.28           C
ATOM    495 1HB  LEU A  51      13.336  -1.540  11.336  1.00 95.28           H
ATOM    496 2HB  LEU A  51      12.256  -1.448   9.959  1.00 95.28           H
ATOM    497  CG  LEU A  51      11.798  -3.028  11.328  1.00 95.28           C
ATOM    498  HG  LEU A  51      12.346  -3.673  12.015  1.00 95.28           H
ATOM    499  CD1 LEU A  51      10.836  -2.187  12.169  1.00 95.28           C
ATOM    500 1HD1 LEU A  51      11.401  -1.618  12.908  1.00 95.28           H
ATOM    501 2HD1 LEU A  51      10.291  -1.501  11.521  1.00 95.28           H
ATOM    502 3HD1 LEU A  51      10.130  -2.843  12.679  1.00 95.28           H
ATOM    503  CD2 LEU A  51      11.056  -3.939  10.348  1.00 95.28           C
ATOM    504 1HD2 LEU A  51      10.522  -3.329   9.620  1.00 95.28           H
ATOM    505 2HD2 LEU A  51      11.773  -4.577   9.831  1.00 95.28           H
ATOM    506 3HD2 LEU A  51      10.346  -4.559  10.894  1.00 95.28           H
ATOM    507  HN  LEU A  51      14.679  -3.501  11.536  1.00 95.28           H
ATOM    508  N   PRO A  52      15.654  -1.211   9.568  1.00 95.97           N
ATOM    509  CA  PRO A  52      16.348  -0.102   8.910  1.00 95.97           C
ATOM    510  C   PRO A  52      16.981  -0.519   7.592  1.00 95.97           C
ATOM    511  O   PRO A  52      16.751   0.114   6.562  1.00 95.97           O
ATOM    512  HA  PRO A  52      15.638   0.683   8.650  1.00 95.97           H
ATOM    513  CB  PRO A  52      17.401   0.326   9.934  1.00 95.97           C
ATOM    514 1HB  PRO A  52      18.348  -0.189   9.775  1.00 95.97           H
ATOM    515 2HB  PRO A  52      17.606   1.395   9.876  1.00 95.97           H
ATOM    516  CG  PRO A  52      16.770  -0.055  11.269  1.00 95.97           C
ATOM    517 1HG  PRO A  52      17.516  -0.143  12.058  1.00 95.97           H
ATOM    518 2HG  PRO A  52      16.054   0.694  11.606  1.00 95.97           H
ATOM    519  CD  PRO A  52      16.104  -1.386  10.961  1.00 95.97           C
ATOM    520 1HD  PRO A  52      16.800  -2.219  11.055  1.00 95.97           H
ATOM    521 2HD  PRO A  52      15.275  -1.589  11.639  1.00 95.97           H
ATOM    522  N   PRO A  53      17.788  -1.588   7.592  1.00 97.13           N
ATOM    523  CA  PRO A  53      18.453  -2.031   6.364  1.00 97.13           C
ATOM    524  C   PRO A  53      17.475  -2.233   5.219  1.00 97.13           C
ATOM    525  O   PRO A  53      17.751  -1.843   4.085  1.00 97.13           O
ATOM    526  HA  PRO A  53      19.145  -1.264   6.015  1.00 97.13           H
ATOM    527  CB  PRO A  53      19.130  -3.341   6.771  1.00 97.13           C
ATOM    528 1HB  PRO A  53      18.488  -4.201   6.578  1.00 97.13           H
ATOM    529 2HB  PRO A  53      20.055  -3.504   6.218  1.00 97.13           H
ATOM    530  CG  PRO A  53      19.390  -3.157   8.261  1.00 97.13           C
ATOM    531 1HG  PRO A  53      19.539  -4.110   8.768  1.00 97.13           H
ATOM    532 2HG  PRO A  53      20.289  -2.568   8.446  1.00 97.13           H
ATOM    533  CD  PRO A  53      18.134  -2.446   8.739  1.00 97.13           C
ATOM    534 1HD  PRO A  53      17.333  -3.149   8.969  1.00 97.13           H
ATOM    535 2HD  PRO A  53      18.316  -1.868   9.646  1.00 97.13           H
ATOM    536  N   LEU A  54      16.346  -2.844   5.548  1.00 96.37           N
ATOM    537  CA  LEU A  54      15.384  -3.237   4.533  1.00 96.37           C
ATOM    538  C   LEU A  54      14.692  -1.989   3.982  1.00 96.37           C
ATOM    539  O   LEU A  54      14.505  -1.861   2.773  1.00 96.37           O
ATOM    540  HA  LEU A  54      15.938  -3.710   3.723  1.00 96.37           H
ATOM    541  CB  LEU A  54      14.415  -4.282   5.089  1.00 96.37           C
ATOM    542 1HB  LEU A  54      13.948  -3.876   5.986  1.00 96.37           H
ATOM    543 2HB  LEU A  54      13.620  -4.438   4.359  1.00 96.37           H
ATOM    544  CG  LEU A  54      15.023  -5.643   5.437  1.00 96.37           C
ATOM    545  HG  LEU A  54      15.833  -5.483   6.148  1.00 96.37           H
ATOM    546  CD1 LEU A  54      13.993  -6.545   6.120  1.00 96.37           C
ATOM    547 1HD1 LEU A  54      13.648  -6.071   7.039  1.00 96.37           H
ATOM    548 2HD1 LEU A  54      13.146  -6.701   5.452  1.00 96.37           H
ATOM    549 3HD1 LEU A  54      14.451  -7.505   6.356  1.00 96.37           H
ATOM    550  CD2 LEU A  54      15.632  -6.304   4.198  1.00 96.37           C
ATOM    551 1HD2 LEU A  54      14.856  -6.449   3.446  1.00 96.37           H
ATOM    552 2HD2 LEU A  54      16.415  -5.664   3.793  1.00 96.37           H
ATOM    553 3HD2 LEU A  54      16.057  -7.269   4.473  1.00 96.37           H
ATOM    554  HN  LEU A  54      16.086  -3.070   6.487  1.00 96.37           H
ATOM    555  N   TYR A  55      14.330  -1.100   4.896  1.00 95.38           N
ATOM    556  CA  TYR A  55      13.615   0.109   4.522  1.00 95.38           C
ATOM    557  C   TYR A  55      14.477   1.000   3.626  1.00 95.38           C
ATOM    558  O   TYR A  55      13.968   1.635   2.703  1.00 95.38           O
ATOM    559  HA  TYR A  55      12.719  -0.186   3.976  1.00 95.38           H
ATOM    560  CB  TYR A  55      13.326   0.849   5.830  1.00 95.38           C
ATOM    561 1HB  TYR A  55      14.226   0.847   6.444  1.00 95.38           H
ATOM    562 2HB  TYR A  55      13.097   1.890   5.603  1.00 95.38           H
ATOM    563  CG  TYR A  55      12.172   0.253   6.640  1.00 95.38           C
ATOM    564  CD1 TYR A  55      11.489  -0.846   6.161  1.00 95.38           C
ATOM    565  HD1 TYR A  55      11.771  -1.290   5.206  1.00 95.38           H
ATOM    566  CD2 TYR A  55      11.816   0.814   7.849  1.00 95.38           C
ATOM    567  HD2 TYR A  55      12.356   1.682   8.227  1.00 95.38           H
ATOM    568  CE1 TYR A  55      10.404  -1.407   6.923  1.00 95.38           C
ATOM    569  HE1 TYR A  55       9.855  -2.275   6.557  1.00 95.38           H
ATOM    570  CE2 TYR A  55      10.731   0.253   8.611  1.00 95.38           C
ATOM    571  HE2 TYR A  55      10.439   0.687   9.568  1.00 95.38           H
ATOM    572  CZ  TYR A  55      10.078  -0.830   8.111  1.00 95.38           C
ATOM    573  OH  TYR A  55       9.053  -1.360   8.831  1.00 95.38           O
ATOM    574  HH  TYR A  55       8.834  -0.764   9.603  1.00 95.38           H
ATOM    575  HN  TYR A  55      14.517  -1.195   5.873  1.00 95.38           H
ATOM    576  N   TRP A  56      15.766   1.020   3.929  1.00 96.92           N
ATOM    577  CA  TRP A  56      16.717   1.751   3.109  1.00 96.92           C
ATOM    578  C   TRP A  56      16.776   1.076   1.737  1.00 96.92           C
ATOM    579  O   TRP A  56      16.794   1.751   0.709  1.00 96.92           O
ATOM    580  HA  TRP A  56      16.352   2.773   3.006  1.00 96.92           H
ATOM    581  CB  TRP A  56      18.083   1.834   3.793  1.00 96.92           C
ATOM    582 1HB  TRP A  56      18.246   0.921   4.367  1.00 96.92           H
ATOM    583 2HB  TRP A  56      18.859   1.873   3.029  1.00 96.92           H
ATOM    584  CG  TRP A  56      18.241   3.038   4.723  1.00 96.92           C
ATOM    585  CD1 TRP A  56      18.380   3.039   6.056  1.00 96.92           C
ATOM    586  HD1 TRP A  56      18.399   2.139   6.671  1.00 96.92           H
ATOM    587  CD2 TRP A  56      18.272   4.427   4.333  1.00 96.92           C
ATOM    588  NE1 TRP A  56      18.498   4.321   6.552  1.00 96.92           N
ATOM    589  HE1 TRP A  56      18.611   4.577   7.512  1.00 96.92           H
ATOM    590  CE2 TRP A  56      18.430   5.192   5.471  1.00 96.92           C
ATOM    591  CE3 TRP A  56      18.170   5.018   3.062  1.00 96.92           C
ATOM    592  HE3 TRP A  56      18.045   4.435   2.149  1.00 96.92           H
ATOM    593  CZ2 TRP A  56      18.499   6.590   5.451  1.00 96.92           C
ATOM    594  HZ2 TRP A  56      18.624   7.173   6.364  1.00 96.92           H
ATOM    595  CZ3 TRP A  56      18.241   6.416   3.059  1.00 96.92           C
ATOM    596  HZ3 TRP A  56      18.166   6.925   2.098  1.00 96.92           H
ATOM    597  CH2 TRP A  56      18.399   7.201   4.195  1.00 96.92           C
ATOM    598  HH2 TRP A  56      18.446   8.286   4.108  1.00 96.92           H
ATOM    599  HN  TRP A  56      16.163   0.549   4.717  1.00 96.92           H
ATOM    600  N   LEU A  57      16.804  -0.248   1.766  1.00 97.02           N
ATOM    601  CA  LEU A  57      16.877  -1.022   0.538  1.00 97.02           C
ATOM    602  C   LEU A  57      15.644  -0.729  -0.319  1.00 97.02           C
ATOM    603  O   LEU A  57      15.767  -0.399  -1.498  1.00 97.02           O
ATOM    604  HA  LEU A  57      17.762  -0.689  -0.005  1.00 97.02           H
ATOM    605  CB  LEU A  57      17.070  -2.507   0.851  1.00 97.02           C
ATOM    606 1HB  LEU A  57      18.006  -2.624   1.398  1.00 97.02           H
ATOM    607 2HB  LEU A  57      16.269  -2.824   1.519  1.00 97.02           H
ATOM    608  CG  LEU A  57      17.095  -3.449  -0.354  1.00 97.02           C
ATOM    609  HG  LEU A  57      16.196  -3.272  -0.945  1.00 97.02           H
ATOM    610  CD1 LEU A  57      18.295  -3.153  -1.257  1.00 97.02           C
ATOM    611 1HD1 LEU A  57      18.234  -2.126  -1.617  1.00 97.02           H
ATOM    612 2HD1 LEU A  57      19.217  -3.286  -0.690  1.00 97.02           H
ATOM    613 3HD1 LEU A  57      18.288  -3.837  -2.105  1.00 97.02           H
ATOM    614  CD2 LEU A  57      17.061  -4.912   0.093  1.00 97.02           C
ATOM    615 1HD2 LEU A  57      17.929  -5.121   0.718  1.00 97.02           H
ATOM    616 2HD2 LEU A  57      16.150  -5.097   0.662  1.00 97.02           H
ATOM    617 3HD2 LEU A  57      17.080  -5.560  -0.783  1.00 97.02           H
ATOM    618  HN  LEU A  57      16.777  -0.790   2.606  1.00 97.02           H
ATOM    619  N   VAL A  58      14.484  -0.861   0.306  1.00 96.01           N
ATOM    620  CA  VAL A  58      13.227  -0.699  -0.405  1.00 96.01           C
ATOM    621  C   VAL A  58      13.144   0.722  -0.967  1.00 96.01           C
ATOM    622  O   VAL A  58      12.726   0.920  -2.106  1.00 96.01           O
ATOM    623  HA  VAL A  58      13.226  -1.405  -1.236  1.00 96.01           H
ATOM    624  CB  VAL A  58      12.056  -1.047   0.515  1.00 96.01           C
ATOM    625  HB  VAL A  58      12.146  -0.441   1.417  1.00 96.01           H
ATOM    626  CG1 VAL A  58      10.719  -0.708  -0.147  1.00 96.01           C
ATOM    627 1HG1 VAL A  58      10.683   0.359  -0.369  1.00 96.01           H
ATOM    628 2HG1 VAL A  58      10.617  -1.275  -1.072  1.00 96.01           H
ATOM    629 3HG1 VAL A  58       9.903  -0.966   0.529  1.00 96.01           H
ATOM    630  CG2 VAL A  58      12.104  -2.519   0.931  1.00 96.01           C
ATOM    631 1HG2 VAL A  58      12.050  -3.149   0.043  1.00 96.01           H
ATOM    632 2HG2 VAL A  58      13.036  -2.716   1.461  1.00 96.01           H
ATOM    633 3HG2 VAL A  58      11.260  -2.739   1.584  1.00 96.01           H
ATOM    634  HN  VAL A  58      14.394  -1.074   1.279  1.00 96.01           H
ATOM    635  N   PHE A  59      13.549   1.675  -0.140  1.00 97.10           N
ATOM    636  CA  PHE A  59      13.550   3.070  -0.549  1.00 97.10           C
ATOM    637  C   PHE A  59      14.357   3.264  -1.834  1.00 97.10           C
ATOM    638  O   PHE A  59      13.854   3.817  -2.810  1.00 97.10           O
ATOM    639  HA  PHE A  59      12.513   3.355  -0.727  1.00 97.10           H
ATOM    640  CB  PHE A  59      14.209   3.866   0.579  1.00 97.10           C
ATOM    641 1HB  PHE A  59      13.563   3.837   1.456  1.00 97.10           H
ATOM    642 2HB  PHE A  59      15.144   3.379   0.855  1.00 97.10           H
ATOM    643  CG  PHE A  59      14.497   5.326   0.224  1.00 97.10           C
ATOM    644  CD1 PHE A  59      15.781   5.771   0.162  1.00 97.10           C
ATOM    645  HD1 PHE A  59      16.605   5.087   0.366  1.00 97.10           H
ATOM    646  CD2 PHE A  59      13.469   6.180  -0.031  1.00 97.10           C
ATOM    647  HD2 PHE A  59      12.440   5.823   0.019  1.00 97.10           H
ATOM    648  CE1 PHE A  59      16.048   7.126  -0.168  1.00 97.10           C
ATOM    649  HE1 PHE A  59      17.077   7.482  -0.217  1.00 97.10           H
ATOM    650  CE2 PHE A  59      13.736   7.535  -0.360  1.00 97.10           C
ATOM    651  HE2 PHE A  59      12.912   8.219  -0.564  1.00 97.10           H
ATOM    652  CZ  PHE A  59      15.020   7.979  -0.422  1.00 97.10           C
ATOM    653  HZ  PHE A  59      15.225   9.020  -0.675  1.00 97.10           H
ATOM    654  HN  PHE A  59      13.872   1.508   0.791  1.00 97.10           H
ATOM    655  N   ILE A  60      15.597   2.798  -1.792  1.00 97.42           N
ATOM    656  CA  ILE A  60      16.530   3.055  -2.876  1.00 97.42           C
ATOM    657  C   ILE A  60      15.990   2.435  -4.166  1.00 97.42           C
ATOM    658  O   ILE A  60      15.885   3.113  -5.187  1.00 97.42           O
ATOM    659  HA  ILE A  60      16.587   4.136  -3.009  1.00 97.42           H
ATOM    660  CB  ILE A  60      17.933   2.572  -2.501  1.00 97.42           C
ATOM    661  HB  ILE A  60      17.852   1.557  -2.112  1.00 97.42           H
ATOM    662  CG1 ILE A  60      18.532   3.436  -1.390  1.00 97.42           C
ATOM    663 1HG1 ILE A  60      18.804   4.412  -1.790  1.00 97.42           H
ATOM    664 2HG1 ILE A  60      17.785   3.606  -0.614  1.00 97.42           H
ATOM    665  CG2 ILE A  60      18.839   2.512  -3.733  1.00 97.42           C
ATOM    666 1HG2 ILE A  60      18.415   1.823  -4.463  1.00 97.42           H
ATOM    667 2HG2 ILE A  60      18.918   3.506  -4.174  1.00 97.42           H
ATOM    668 3HG2 ILE A  60      19.830   2.166  -3.438  1.00 97.42           H
ATOM    669  CD1 ILE A  60      19.765   2.766  -0.780  1.00 97.42           C
ATOM    670 1HD1 ILE A  60      19.484   1.801  -0.359  1.00 97.42           H
ATOM    671 2HD1 ILE A  60      20.519   2.620  -1.553  1.00 97.42           H
ATOM    672 3HD1 ILE A  60      20.171   3.402   0.008  1.00 97.42           H
ATOM    673  HN  ILE A  60      15.965   2.255  -1.038  1.00 97.42           H
ATOM    674  N   VAL A  61      15.663   1.155  -4.078  1.00 95.87           N
ATOM    675  CA  VAL A  61      15.276   0.398  -5.256  1.00 95.87           C
ATOM    676  C   VAL A  61      13.961   0.956  -5.806  1.00 95.87           C
ATOM    677  O   VAL A  61      13.804   1.104  -7.017  1.00 95.87           O
ATOM    678  HA  VAL A  61      16.055   0.535  -6.006  1.00 95.87           H
ATOM    679  CB  VAL A  61      15.198  -1.092  -4.919  1.00 95.87           C
ATOM    680  HB  VAL A  61      14.484  -1.215  -4.105  1.00 95.87           H
ATOM    681  CG1 VAL A  61      14.690  -1.899  -6.116  1.00 95.87           C
ATOM    682 1HG1 VAL A  61      13.695  -1.551  -6.392  1.00 95.87           H
ATOM    683 2HG1 VAL A  61      15.368  -1.766  -6.958  1.00 95.87           H
ATOM    684 3HG1 VAL A  61      14.645  -2.955  -5.849  1.00 95.87           H
ATOM    685  CG2 VAL A  61      16.553  -1.617  -4.440  1.00 95.87           C
ATOM    686 1HG2 VAL A  61      17.296  -1.475  -5.224  1.00 95.87           H
ATOM    687 2HG2 VAL A  61      16.859  -1.072  -3.547  1.00 95.87           H
ATOM    688 3HG2 VAL A  61      16.470  -2.679  -4.207  1.00 95.87           H
ATOM    689  HN  VAL A  61      15.659   0.636  -3.223  1.00 95.87           H
ATOM    690  N   GLY A  62      13.051   1.250  -4.890  1.00 96.00           N
ATOM    691  CA  GLY A  62      11.734   1.732  -5.270  1.00 96.00           C
ATOM    692  C   GLY A  62      11.823   3.115  -5.919  1.00 96.00           C
ATOM    693  O   GLY A  62      11.156   3.381  -6.917  1.00 96.00           O
ATOM    694 1HA  GLY A  62      11.273   1.030  -5.965  1.00 96.00           H
ATOM    695 2HA  GLY A  62      11.092   1.779  -4.391  1.00 96.00           H
ATOM    696  HN  GLY A  62      13.201   1.163  -3.905  1.00 96.00           H
ATOM    697  N   ALA A  63      12.654   3.959  -5.325  1.00 96.66           N
ATOM    698  CA  ALA A  63      12.791   5.328  -5.793  1.00 96.66           C
ATOM    699  C   ALA A  63      13.313   5.320  -7.231  1.00 96.66           C
ATOM    700  O   ALA A  63      12.784   6.023  -8.091  1.00 96.66           O
ATOM    701  HA  ALA A  63      11.802   5.785  -5.777  1.00 96.66           H
ATOM    702  CB  ALA A  63      13.708   6.103  -4.845  1.00 96.66           C
ATOM    703 1HB  ALA A  63      13.278   6.103  -3.843  1.00 96.66           H
ATOM    704 2HB  ALA A  63      14.689   5.628  -4.818  1.00 96.66           H
ATOM    705 3HB  ALA A  63      13.811   7.129  -5.196  1.00 96.66           H
ATOM    706  HN  ALA A  63      13.225   3.722  -4.539  1.00 96.66           H
ATOM    707  N   LEU A  64      14.344   4.517  -7.449  1.00 95.33           N
ATOM    708  CA  LEU A  64      14.963   4.432  -8.760  1.00 95.33           C
ATOM    709  C   LEU A  64      13.947   3.884  -9.764  1.00 95.33           C
ATOM    710  O   LEU A  64      13.784   4.434 -10.852  1.00 95.33           O
ATOM    711  HA  LEU A  64      15.233   5.445  -9.061  1.00 95.33           H
ATOM    712  CB  LEU A  64      16.258   3.620  -8.690  1.00 95.33           C
ATOM    713 1HB  LEU A  64      16.035   2.657  -8.231  1.00 95.33           H
ATOM    714 2HB  LEU A  64      16.592   3.418  -9.708  1.00 95.33           H
ATOM    715  CG  LEU A  64      17.413   4.265  -7.923  1.00 95.33           C
ATOM    716  HG  LEU A  64      17.059   4.521  -6.924  1.00 95.33           H
ATOM    717  CD1 LEU A  64      18.575   3.284  -7.752  1.00 95.33           C
ATOM    718 1HD1 LEU A  64      18.233   2.409  -7.199  1.00 95.33           H
ATOM    719 2HD1 LEU A  64      18.936   2.975  -8.733  1.00 95.33           H
ATOM    720 3HD1 LEU A  64      19.382   3.768  -7.204  1.00 95.33           H
ATOM    721  CD2 LEU A  64      17.857   5.567  -8.592  1.00 95.33           C
ATOM    722 1HD2 LEU A  64      18.187   5.359  -9.610  1.00 95.33           H
ATOM    723 2HD2 LEU A  64      17.021   6.266  -8.618  1.00 95.33           H
ATOM    724 3HD2 LEU A  64      18.680   6.005  -8.026  1.00 95.33           H
ATOM    725  HN  LEU A  64      14.756   3.934  -6.748  1.00 95.33           H
ATOM    726  N   GLY A  65      13.290   2.805  -9.363  1.00 93.48           N
ATOM    727  CA  GLY A  65      12.402   2.091 -10.265  1.00 93.48           C
ATOM    728  C   GLY A  65      11.247   2.985 -10.719  1.00 93.48           C
ATOM    729  O   GLY A  65      10.991   3.116 -11.915  1.00 93.48           O
ATOM    730 1HA  GLY A  65      12.962   1.745 -11.134  1.00 93.48           H
ATOM    731 2HA  GLY A  65      12.007   1.205  -9.767  1.00 93.48           H
ATOM    732  HN  GLY A  65      13.356   2.420  -8.443  1.00 93.48           H
ATOM    733  N   ASN A  66      10.579   3.578  -9.740  1.00 94.25           N
ATOM    734  CA  ASN A  66       9.365   4.329 -10.009  1.00 94.25           C
ATOM    735  C   ASN A  66       9.726   5.637 -10.717  1.00 94.25           C
ATOM    736  O   ASN A  66       8.962   6.130 -11.545  1.00 94.25           O
ATOM    737  HA  ASN A  66       8.755   3.674 -10.630  1.00 94.25           H
ATOM    738  CB  ASN A  66       8.635   4.681  -8.712  1.00 94.25           C
ATOM    739 1HB  ASN A  66       9.344   5.084  -7.989  1.00 94.25           H
ATOM    740 2HB  ASN A  66       7.898   5.460  -8.904  1.00 94.25           H
ATOM    741  CG  ASN A  66       7.942   3.450  -8.122  1.00 94.25           C
ATOM    742  OD1 ASN A  66       7.049   2.866  -8.713  1.00 94.25           O
ATOM    743  ND2 ASN A  66       8.402   3.092  -6.927  1.00 94.25           N
ATOM    744 1HD2 ASN A  66       9.138   3.615  -6.496  1.00 94.25           H
ATOM    745 2HD2 ASN A  66       8.013   2.299  -6.458  1.00 94.25           H
ATOM    746  HN  ASN A  66      10.855   3.551  -8.779  1.00 94.25           H
ATOM    747  N   SER A  67      10.892   6.160 -10.367  1.00 94.26           N
ATOM    748  CA  SER A  67      11.406   7.350 -11.022  1.00 94.26           C
ATOM    749  C   SER A  67      11.618   7.077 -12.513  1.00 94.26           C
ATOM    750  O   SER A  67      11.363   7.943 -13.349  1.00 94.26           O
ATOM    751  HA  SER A  67      10.639   8.112 -10.878  1.00 94.26           H
ATOM    752  CB  SER A  67      12.713   7.814 -10.377  1.00 94.26           C
ATOM    753 1HB  SER A  67      13.454   7.018 -10.446  1.00 94.26           H
ATOM    754 2HB  SER A  67      13.108   8.667 -10.929  1.00 94.26           H
ATOM    755  OG  SER A  67      12.534   8.177  -9.010  1.00 94.26           O
ATOM    756  HG  SER A  67      13.040   7.547  -8.420  1.00 94.26           H
ATOM    757  HN  SER A  67      11.480   5.785  -9.650  1.00 94.26           H
ATOM    758  N   LEU A  68      12.082   5.870 -12.800  1.00 91.51           N
ATOM    759  CA  LEU A  68      12.320   5.467 -14.175  1.00 91.51           C
ATOM    760  C   LEU A  68      10.988   5.422 -14.927  1.00 91.51           C
ATOM    761  O   LEU A  68      10.912   5.826 -16.086  1.00 91.51           O
ATOM    762  HA  LEU A  68      12.950   6.230 -14.634  1.00 91.51           H
ATOM    763  CB  LEU A  68      13.098   4.150 -14.221  1.00 91.51           C
ATOM    764 1HB  LEU A  68      14.017   4.274 -13.648  1.00 91.51           H
ATOM    765 2HB  LEU A  68      12.508   3.385 -13.717  1.00 91.51           H
ATOM    766  CG  LEU A  68      13.465   3.636 -15.615  1.00 91.51           C
ATOM    767  HG  LEU A  68      12.552   3.578 -16.209  1.00 91.51           H
ATOM    768  CD1 LEU A  68      14.406   4.609 -16.328  1.00 91.51           C
ATOM    769 1HD1 LEU A  68      13.918   5.578 -16.430  1.00 91.51           H
ATOM    770 2HD1 LEU A  68      15.321   4.722 -15.745  1.00 91.51           H
ATOM    771 3HD1 LEU A  68      14.651   4.219 -17.316  1.00 91.51           H
ATOM    772  CD2 LEU A  68      14.047   2.224 -15.542  1.00 91.51           C
ATOM    773 1HD2 LEU A  68      14.946   2.232 -14.925  1.00 91.51           H
ATOM    774 2HD2 LEU A  68      13.312   1.549 -15.104  1.00 91.51           H
ATOM    775 3HD2 LEU A  68      14.300   1.882 -16.547  1.00 91.51           H
ATOM    776  HN  LEU A  68      12.293   5.174 -12.113  1.00 91.51           H
ATOM    777  N   VAL A  69       9.972   4.925 -14.237  1.00 90.92           N
ATOM    778  CA  VAL A  69       8.656   4.789 -14.836  1.00 90.92           C
ATOM    779  C   VAL A  69       8.163   6.164 -15.293  1.00 90.92           C
ATOM    780  O   VAL A  69       7.686   6.314 -16.416  1.00 90.92           O
ATOM    781  HA  VAL A  69       8.757   4.145 -15.709  1.00 90.92           H
ATOM    782  CB  VAL A  69       7.701   4.109 -13.853  1.00 90.92           C
ATOM    783  HB  VAL A  69       7.730   4.667 -12.917  1.00 90.92           H
ATOM    784  CG1 VAL A  69       6.263   4.140 -14.374  1.00 90.92           C
ATOM    785 1HG1 VAL A  69       5.948   5.175 -14.508  1.00 90.92           H
ATOM    786 2HG1 VAL A  69       6.211   3.618 -15.330  1.00 90.92           H
ATOM    787 3HG1 VAL A  69       5.606   3.650 -13.656  1.00 90.92           H
ATOM    788  CG2 VAL A  69       8.147   2.675 -13.559  1.00 90.92           C
ATOM    789 1HG2 VAL A  69       8.160   2.102 -14.486  1.00 90.92           H
ATOM    790 2HG2 VAL A  69       9.146   2.687 -13.125  1.00 90.92           H
ATOM    791 3HG2 VAL A  69       7.451   2.214 -12.858  1.00 90.92           H
ATOM    792  HN  VAL A  69      10.038   4.620 -13.287  1.00 90.92           H
ATOM    793  N   ILE A  70       8.297   7.132 -14.398  1.00 91.77           N
ATOM    794  CA  ILE A  70       7.822   8.477 -14.675  1.00 91.77           C
ATOM    795  C   ILE A  70       8.592   9.050 -15.867  1.00 91.77           C
ATOM    796  O   ILE A  70       8.003   9.667 -16.753  1.00 91.77           O
ATOM    797  HA  ILE A  70       6.770   8.403 -14.948  1.00 91.77           H
ATOM    798  CB  ILE A  70       7.904   9.344 -13.417  1.00 91.77           C
ATOM    799  HB  ILE A  70       8.920   9.285 -13.027  1.00 91.77           H
ATOM    800  CG1 ILE A  70       6.970   8.816 -12.326  1.00 91.77           C
ATOM    801 1HG1 ILE A  70       5.936   8.883 -12.664  1.00 91.77           H
ATOM    802 2HG1 ILE A  70       7.178   7.761 -12.144  1.00 91.77           H
ATOM    803  CG2 ILE A  70       7.630  10.813 -13.744  1.00 91.77           C
ATOM    804 1HG2 ILE A  70       8.369  11.169 -14.462  1.00 91.77           H
ATOM    805 2HG2 ILE A  70       6.632  10.910 -14.171  1.00 91.77           H
ATOM    806 3HG2 ILE A  70       7.695  11.406 -12.832  1.00 91.77           H
ATOM    807  CD1 ILE A  70       7.141   9.607 -11.028  1.00 91.77           C
ATOM    808 1HD1 ILE A  70       8.170   9.517 -10.680  1.00 91.77           H
ATOM    809 2HD1 ILE A  70       6.909  10.657 -11.209  1.00 91.77           H
ATOM    810 3HD1 ILE A  70       6.465   9.211 -10.270  1.00 91.77           H
ATOM    811  HN  ILE A  70       8.719   7.009 -13.500  1.00 91.77           H
ATOM    812  N   LEU A  71       9.898   8.825 -15.851  1.00 89.69           N
ATOM    813  CA  LEU A  71      10.767   9.385 -16.872  1.00 89.69           C
ATOM    814  C   LEU A  71      10.394   8.794 -18.233  1.00 89.69           C
ATOM    815  O   LEU A  71      10.327   9.514 -19.229  1.00 89.69           O
ATOM    816  HA  LEU A  71      10.586  10.459 -16.901  1.00 89.69           H
ATOM    817  CB  LEU A  71      12.236   9.182 -16.495  1.00 89.69           C
ATOM    818 1HB  LEU A  71      12.407   9.640 -15.521  1.00 89.69           H
ATOM    819 2HB  LEU A  71      12.417   8.113 -16.382  1.00 89.69           H
ATOM    820  CG  LEU A  71      13.264   9.744 -17.479  1.00 89.69           C
ATOM    821  HG  LEU A  71      12.797  10.558 -18.034  1.00 89.69           H
ATOM    822  CD1 LEU A  71      14.466  10.333 -16.739  1.00 89.69           C
ATOM    823 1HD1 LEU A  71      14.132  11.139 -16.086  1.00 89.69           H
ATOM    824 2HD1 LEU A  71      14.942   9.555 -16.142  1.00 89.69           H
ATOM    825 3HD1 LEU A  71      15.182  10.725 -17.462  1.00 89.69           H
ATOM    826  CD2 LEU A  71      13.683   8.683 -18.500  1.00 89.69           C
ATOM    827 1HD2 LEU A  71      14.124   7.833 -17.980  1.00 89.69           H
ATOM    828 2HD2 LEU A  71      12.808   8.352 -19.060  1.00 89.69           H
ATOM    829 3HD2 LEU A  71      14.414   9.109 -19.187  1.00 89.69           H
ATOM    830  HN  LEU A  71      10.361   8.272 -15.158  1.00 89.69           H
ATOM    831  N   VAL A  72      10.159   7.490 -18.233  1.00 86.83           N
ATOM    832  CA  VAL A  72       9.815   6.791 -19.459  1.00 86.83           C
ATOM    833  C   VAL A  72       8.506   7.358 -20.014  1.00 86.83           C
ATOM    834  O   VAL A  72       8.382   7.579 -21.217  1.00 86.83           O
ATOM    835  HA  VAL A  72      10.611   6.978 -20.179  1.00 86.83           H
ATOM    836  CB  VAL A  72       9.752   5.284 -19.202  1.00 86.83           C
ATOM    837  HB  VAL A  72       9.099   5.117 -18.346  1.00 86.83           H
ATOM    838  CG1 VAL A  72       9.153   4.548 -20.402  1.00 86.83           C
ATOM    839 1HG1 VAL A  72       8.142   4.914 -20.585  1.00 86.83           H
ATOM    840 2HG1 VAL A  72       9.769   4.727 -21.283  1.00 86.83           H
ATOM    841 3HG1 VAL A  72       9.120   3.479 -20.193  1.00 86.83           H
ATOM    842  CG2 VAL A  72      11.135   4.729 -18.854  1.00 86.83           C
ATOM    843 1HG2 VAL A  72      11.820   4.915 -19.682  1.00 86.83           H
ATOM    844 2HG2 VAL A  72      11.509   5.222 -17.956  1.00 86.83           H
ATOM    845 3HG2 VAL A  72      11.062   3.656 -18.677  1.00 86.83           H
ATOM    846  HN  VAL A  72      10.202   6.915 -17.416  1.00 86.83           H
ATOM    847  N   TYR A  73       7.563   7.577 -19.109  1.00 85.44           N
ATOM    848  CA  TYR A  73       6.265   8.104 -19.494  1.00 85.44           C
ATOM    849  C   TYR A  73       6.407   9.469 -20.170  1.00 85.44           C
ATOM    850  O   TYR A  73       5.716   9.758 -21.146  1.00 85.44           O
ATOM    851  HA  TYR A  73       5.813   7.404 -20.197  1.00 85.44           H
ATOM    852  CB  TYR A  73       5.475   8.272 -18.195  1.00 85.44           C
ATOM    853 1HB  TYR A  73       5.405   7.304 -17.697  1.00 85.44           H
ATOM    854 2HB  TYR A  73       6.029   8.933 -17.528  1.00 85.44           H
ATOM    855  CG  TYR A  73       4.066   8.832 -18.391  1.00 85.44           C
ATOM    856  CD1 TYR A  73       3.865  10.197 -18.426  1.00 85.44           C
ATOM    857  HD1 TYR A  73       4.710  10.876 -18.313  1.00 85.44           H
ATOM    858  CD2 TYR A  73       2.995   7.973 -18.533  1.00 85.44           C
ATOM    859  HD2 TYR A  73       3.154   6.895 -18.506  1.00 85.44           H
ATOM    860  CE1 TYR A  73       2.538  10.725 -18.610  1.00 85.44           C
ATOM    861  HE1 TYR A  73       2.365  11.801 -18.640  1.00 85.44           H
ATOM    862  CE2 TYR A  73       1.668   8.501 -18.718  1.00 85.44           C
ATOM    863  HE2 TYR A  73       0.814   7.834 -18.832  1.00 85.44           H
ATOM    864  CZ  TYR A  73       1.505   9.851 -18.748  1.00 85.44           C
ATOM    865  OH  TYR A  73       0.252  10.349 -18.922  1.00 85.44           O
ATOM    866  HH  TYR A  73      -0.382   9.610 -19.152  1.00 85.44           H
ATOM    867  HN  TYR A  73       7.674   7.401 -18.131  1.00 85.44           H
ATOM    868  N   TRP A  74       7.307  10.274 -19.625  1.00 86.26           N
ATOM    869  CA  TRP A  74       7.435  11.656 -20.055  1.00 86.26           C
ATOM    870  C   TRP A  74       8.012  11.658 -21.472  1.00 86.26           C
ATOM    871  O   TRP A  74       7.457  12.287 -22.371  1.00 86.26           O
ATOM    872  HA  TRP A  74       6.438  12.097 -20.058  1.00 86.26           H
ATOM    873  CB  TRP A  74       8.276  12.463 -19.065  1.00 86.26           C
ATOM    874 1HB  TRP A  74       8.034  12.142 -18.052  1.00 86.26           H
ATOM    875 2HB  TRP A  74       9.329  12.235 -19.228  1.00 86.26           H
ATOM    876  CG  TRP A  74       8.075  13.977 -19.166  1.00 86.26           C
ATOM    877  CD1 TRP A  74       8.735  14.846 -19.944  1.00 86.26           C
ATOM    878  HD1 TRP A  74       9.534  14.570 -20.633  1.00 86.26           H
ATOM    879  CD2 TRP A  74       7.119  14.768 -18.430  1.00 86.26           C
ATOM    880  NE1 TRP A  74       8.276  16.135 -19.764  1.00 86.26           N
ATOM    881  HE1 TRP A  74       8.612  16.953 -20.230  1.00 86.26           H
ATOM    882  CE2 TRP A  74       7.263  16.086 -18.814  1.00 86.26           C
ATOM    883  CE3 TRP A  74       6.165  14.384 -17.472  1.00 86.26           C
ATOM    884  HE3 TRP A  74       6.032  13.350 -17.153  1.00 86.26           H
ATOM    885  CZ2 TRP A  74       6.485  17.126 -18.290  1.00 86.26           C
ATOM    886  HZ2 TRP A  74       6.617  18.160 -18.610  1.00 86.26           H
ATOM    887  CZ3 TRP A  74       5.396  15.434 -16.958  1.00 86.26           C
ATOM    888  HZ3 TRP A  74       4.640  15.191 -16.211  1.00 86.26           H
ATOM    889  CH2 TRP A  74       5.528  16.766 -17.334  1.00 86.26           C
ATOM    890  HH2 TRP A  74       4.889  17.527 -16.886  1.00 86.26           H
ATOM    891  HN  TRP A  74       7.941   9.996 -18.903  1.00 86.26           H
ATOM    892  N   TYR A  75       9.120  10.948 -21.626  1.00 81.83           N
ATOM    893  CA  TYR A  75       9.919  11.060 -22.835  1.00 81.83           C
ATOM    894  C   TYR A  75       9.389  10.132 -23.930  1.00 81.83           C
ATOM    895  O   TYR A  75       9.813  10.219 -25.081  1.00 81.83           O
ATOM    896  HA  TYR A  75       9.859  12.091 -23.183  1.00 81.83           H
ATOM    897  CB  TYR A  75      11.332  10.619 -22.449  1.00 81.83           C
ATOM    898 1HB  TYR A  75      11.265   9.745 -21.801  1.00 81.83           H
ATOM    899 2HB  TYR A  75      11.863  10.309 -23.349  1.00 81.83           H
ATOM    900  CG  TYR A  75      12.149  11.701 -21.739  1.00 81.83           C
ATOM    901  CD1 TYR A  75      12.775  12.686 -22.475  1.00 81.83           C
ATOM    902  HD1 TYR A  75      12.688  12.694 -23.561  1.00 81.83           H
ATOM    903  CD2 TYR A  75      12.259  11.690 -20.364  1.00 81.83           C
ATOM    904  HD2 TYR A  75      11.765  10.912 -19.783  1.00 81.83           H
ATOM    905  CE1 TYR A  75      13.545  13.704 -21.807  1.00 81.83           C
ATOM    906  HE1 TYR A  75      14.044  14.488 -22.375  1.00 81.83           H
ATOM    907  CE2 TYR A  75      13.028  12.708 -19.696  1.00 81.83           C
ATOM    908  HE2 TYR A  75      13.124  12.712 -18.610  1.00 81.83           H
ATOM    909  CZ  TYR A  75      13.633  13.665 -20.450  1.00 81.83           C
ATOM    910  OH  TYR A  75      14.359  14.626 -19.819  1.00 81.83           O
ATOM    911  HH  TYR A  75      14.745  15.259 -20.490  1.00 81.83           H
ATOM    912  HN  TYR A  75       9.472  10.307 -20.945  1.00 81.83           H
ATOM    913  N   CYS A  76       8.470   9.264 -23.532  1.00 75.98           N
ATOM    914  CA  CYS A  76       7.856   8.341 -24.471  1.00 75.98           C
ATOM    915  C   CYS A  76       7.031   9.151 -25.472  1.00 75.98           C
ATOM    916  O   CYS A  76       6.048   9.790 -25.098  1.00 75.98           O
ATOM    917  HA  CYS A  76       8.670   7.819 -24.974  1.00 75.98           H
ATOM    918  CB  CYS A  76       7.011   7.285 -23.756  1.00 75.98           C
ATOM    919 1HB  CYS A  76       7.632   6.718 -23.063  1.00 75.98           H
ATOM    920 2HB  CYS A  76       6.233   7.769 -23.165  1.00 75.98           H
ATOM    921  SG  CYS A  76       6.252   6.156 -24.981  1.00 75.98           S
ATOM    922  HG  CYS A  76       7.398   5.680 -25.460  1.00 75.98           H
ATOM    923  HN  CYS A  76       8.145   9.186 -22.590  1.00 75.98           H
ATOM    924  N   THR A  77       7.460   9.100 -26.724  1.00 69.43           N
ATOM    925  CA  THR A  77       6.874   9.943 -27.752  1.00 69.43           C
ATOM    926  C   THR A  77       5.560   9.339 -28.253  1.00 69.43           C
ATOM    927  O   THR A  77       4.867   9.942 -29.070  1.00 69.43           O
ATOM    928  HA  THR A  77       6.632  10.909 -27.308  1.00 69.43           H
ATOM    929  CB  THR A  77       7.914  10.135 -28.857  1.00 69.43           C
ATOM    930  HB  THR A  77       7.699  11.028 -29.444  1.00 69.43           H
ATOM    931  OG1 THR A  77       7.888   8.905 -29.576  1.00 69.43           O
ATOM    932  HG1 THR A  77       7.221   8.958 -30.320  1.00 69.43           H
ATOM    933  CG2 THR A  77       9.341  10.216 -28.310  1.00 69.43           C
ATOM    934 1HG2 THR A  77       9.580   9.294 -27.781  1.00 69.43           H
ATOM    935 2HG2 THR A  77       9.420  11.060 -27.625  1.00 69.43           H
ATOM    936 3HG2 THR A  77      10.039  10.352 -29.136  1.00 69.43           H
ATOM    937  HN  THR A  77       8.193   8.498 -27.040  1.00 69.43           H
ATOM    938  N   ARG A  78       5.258   8.155 -27.741  1.00 70.36           N
ATOM    939  CA  ARG A  78       4.060   7.444 -28.155  1.00 70.36           C
ATOM    940  C   ARG A  78       2.834   8.006 -27.433  1.00 70.36           C
ATOM    941  O   ARG A  78       2.924   8.422 -26.279  1.00 70.36           O
ATOM    942  HA  ARG A  78       3.994   7.613 -29.230  1.00 70.36           H
ATOM    943  CB  ARG A  78       4.176   5.948 -27.858  1.00 70.36           C
ATOM    944 1HB  ARG A  78       3.548   5.387 -28.549  1.00 70.36           H
ATOM    945 2HB  ARG A  78       5.203   5.620 -28.023  1.00 70.36           H
ATOM    946  CG  ARG A  78       3.761   5.641 -26.418  1.00 70.36           C
ATOM    947 1HG  ARG A  78       4.335   6.261 -25.730  1.00 70.36           H
ATOM    948 2HG  ARG A  78       2.711   5.895 -26.276  1.00 70.36           H
ATOM    949  CD  ARG A  78       3.983   4.163 -26.087  1.00 70.36           C
ATOM    950 1HD  ARG A  78       3.133   3.574 -26.430  1.00 70.36           H
ATOM    951 2HD  ARG A  78       4.862   3.792 -26.614  1.00 70.36           H
ATOM    952  NE  ARG A  78       4.161   3.993 -24.628  1.00 70.36           N
ATOM    953  HE  ARG A  78       5.092   4.005 -24.264  1.00 70.36           H
ATOM    954  CZ  ARG A  78       3.151   3.823 -23.763  1.00 70.36           C
ATOM    955  NH1 ARG A  78       1.883   3.799 -24.194  1.00 70.36           N
ATOM    956 1HH1 ARG A  78       1.684   3.908 -25.168  1.00 70.36           H
ATOM    957 2HH1 ARG A  78       1.135   3.672 -23.543  1.00 70.36           H
ATOM    958  NH2 ARG A  78       3.429   3.678 -22.460  1.00 70.36           N
ATOM    959 1HH2 ARG A  78       2.687   3.551 -21.802  1.00 70.36           H
ATOM    960 2HH2 ARG A  78       4.378   3.698 -22.146  1.00 70.36           H
ATOM    961  HN  ARG A  78       5.814   7.682 -27.057  1.00 70.36           H
ATOM    962  N   VAL A  79       1.715   8.002 -28.143  1.00 75.69           N
ATOM    963  CA  VAL A  79       0.457   8.440 -27.561  1.00 75.69           C
ATOM    964  C   VAL A  79       0.227   7.703 -26.241  1.00 75.69           C
ATOM    965  O   VAL A  79       0.385   6.485 -26.170  1.00 75.69           O
ATOM    966  HA  VAL A  79       0.544   9.507 -27.357  1.00 75.69           H
ATOM    967  CB  VAL A  79      -0.681   8.240 -28.564  1.00 75.69           C
ATOM    968  HB  VAL A  79      -0.853   7.168 -28.666  1.00 75.69           H
ATOM    969  CG1 VAL A  79      -1.976   8.878 -28.057  1.00 75.69           C
ATOM    970 1HG1 VAL A  79      -2.260   8.420 -27.110  1.00 75.69           H
ATOM    971 2HG1 VAL A  79      -1.822   9.947 -27.913  1.00 75.69           H
ATOM    972 3HG1 VAL A  79      -2.768   8.721 -28.789  1.00 75.69           H
ATOM    973  CG2 VAL A  79      -0.301   8.788 -29.941  1.00 75.69           C
ATOM    974 1HG2 VAL A  79      -0.089   9.854 -29.861  1.00 75.69           H
ATOM    975 2HG2 VAL A  79       0.583   8.268 -30.308  1.00 75.69           H
ATOM    976 3HG2 VAL A  79      -1.128   8.633 -30.634  1.00 75.69           H
ATOM    977  HN  VAL A  79       1.659   7.706 -29.097  1.00 75.69           H
ATOM    978  N   LYS A  80      -0.142   8.472 -25.227  1.00 78.90           N
ATOM    979  CA  LYS A  80      -0.434   7.902 -23.922  1.00 78.90           C
ATOM    980  C   LYS A  80      -1.739   7.107 -23.998  1.00 78.90           C
ATOM    981  O   LYS A  80      -2.570   7.353 -24.870  1.00 78.90           O
ATOM    982  HA  LYS A  80       0.376   7.214 -23.678  1.00 78.90           H
ATOM    983  CB  LYS A  80      -0.440   8.993 -22.850  1.00 78.90           C
ATOM    984 1HB  LYS A  80      -1.312   9.633 -22.981  1.00 78.90           H
ATOM    985 2HB  LYS A  80      -0.524   8.538 -21.863  1.00 78.90           H
ATOM    986  CG  LYS A  80       0.834   9.838 -22.921  1.00 78.90           C
ATOM    987 1HG  LYS A  80       0.846  10.406 -23.852  1.00 78.90           H
ATOM    988 2HG  LYS A  80       0.840  10.562 -22.106  1.00 78.90           H
ATOM    989  CD  LYS A  80       2.082   8.957 -22.838  1.00 78.90           C
ATOM    990 1HD  LYS A  80       2.002   8.286 -21.983  1.00 78.90           H
ATOM    991 2HD  LYS A  80       2.150   8.332 -23.728  1.00 78.90           H
ATOM    992  CE  LYS A  80       3.347   9.809 -22.708  1.00 78.90           C
ATOM    993 1HE  LYS A  80       3.272  10.682 -23.356  1.00 78.90           H
ATOM    994 2HE  LYS A  80       3.441  10.177 -21.687  1.00 78.90           H
ATOM    995  NZ  LYS A  80       4.544   9.017 -23.069  1.00 78.90           N
ATOM    996 1HZ  LYS A  80       5.379   9.523 -22.794  1.00 78.90           H
ATOM    997 2HZ  LYS A  80       4.516   8.125 -22.588  1.00 78.90           H
ATOM    998 3HZ  LYS A  80       4.557   8.861 -24.071  1.00 78.90           H
ATOM    999  HN  LYS A  80      -0.244   9.465 -25.286  1.00 78.90           H
ATOM   1000  N   THR A  81      -1.878   6.169 -23.072  1.00 79.88           N
ATOM   1001  CA  THR A  81      -3.131   5.450 -22.917  1.00 79.88           C
ATOM   1002  C   THR A  81      -3.677   5.631 -21.499  1.00 79.88           C
ATOM   1003  O   THR A  81      -2.975   6.121 -20.617  1.00 79.88           O
ATOM   1004  HA  THR A  81      -3.862   5.883 -23.599  1.00 79.88           H
ATOM   1005  CB  THR A  81      -2.886   3.987 -23.292  1.00 79.88           C
ATOM   1006  HB  THR A  81      -3.826   3.439 -23.356  1.00 79.88           H
ATOM   1007  OG1 THR A  81      -1.970   3.524 -22.304  1.00 79.88           O
ATOM   1008  HG1 THR A  81      -1.036   3.773 -22.560  1.00 79.88           H
ATOM   1009  CG2 THR A  81      -2.120   3.841 -24.609  1.00 79.88           C
ATOM   1010 1HG2 THR A  81      -1.151   4.332 -24.522  1.00 79.88           H
ATOM   1011 2HG2 THR A  81      -2.690   4.303 -25.414  1.00 79.88           H
ATOM   1012 3HG2 THR A  81      -1.973   2.783 -24.828  1.00 79.88           H
ATOM   1013  HN  THR A  81      -1.154   5.900 -22.436  1.00 79.88           H
ATOM   1014  N   MET A  82      -4.926   5.224 -21.325  1.00 81.16           N
ATOM   1015  CA  MET A  82      -5.549   5.262 -20.013  1.00 81.16           C
ATOM   1016  C   MET A  82      -4.737   4.457 -18.996  1.00 81.16           C
ATOM   1017  O   MET A  82      -4.517   4.909 -17.874  1.00 81.16           O
ATOM   1018  HA  MET A  82      -5.563   6.314 -19.725  1.00 81.16           H
ATOM   1019  CB  MET A  82      -6.966   4.691 -20.103  1.00 81.16           C
ATOM   1020 1HB  MET A  82      -7.461   5.077 -20.993  1.00 81.16           H
ATOM   1021 2HB  MET A  82      -6.918   3.607 -20.209  1.00 81.16           H
ATOM   1022  CG  MET A  82      -7.782   5.052 -18.861  1.00 81.16           C
ATOM   1023 1HG  MET A  82      -7.304   4.646 -17.970  1.00 81.16           H
ATOM   1024 2HG  MET A  82      -7.816   6.135 -18.739  1.00 81.16           H
ATOM   1025  SD  MET A  82      -9.439   4.405 -19.010  1.00 81.16           S
ATOM   1026  CE  MET A  82     -10.105   4.889 -17.426  1.00 81.16           C
ATOM   1027 1HE  MET A  82      -9.520   4.428 -16.630  1.00 81.16           H
ATOM   1028 2HE  MET A  82     -10.060   5.973 -17.329  1.00 81.16           H
ATOM   1029 3HE  MET A  82     -11.142   4.560 -17.352  1.00 81.16           H
ATOM   1030  HN  MET A  82      -5.508   4.874 -22.059  1.00 81.16           H
ATOM   1031  N   THR A  83      -4.314   3.277 -19.426  1.00 81.25           N
ATOM   1032  CA  THR A  83      -3.448   2.448 -18.606  1.00 81.25           C
ATOM   1033  C   THR A  83      -2.219   3.241 -18.157  1.00 81.25           C
ATOM   1034  O   THR A  83      -1.842   3.200 -16.987  1.00 81.25           O
ATOM   1035  HA  THR A  83      -3.994   2.167 -17.705  1.00 81.25           H
ATOM   1036  CB  THR A  83      -3.101   1.190 -19.405  1.00 81.25           C
ATOM   1037  HB  THR A  83      -2.531   1.443 -20.299  1.00 81.25           H
ATOM   1038  OG1 THR A  83      -4.361   0.567 -19.636  1.00 81.25           O
ATOM   1039  HG1 THR A  83      -5.097   1.136 -19.269  1.00 81.25           H
ATOM   1040  CG2 THR A  83      -2.324   0.165 -18.577  1.00 81.25           C
ATOM   1041 1HG2 THR A  83      -2.924  -0.138 -17.718  1.00 81.25           H
ATOM   1042 2HG2 THR A  83      -1.392   0.610 -18.230  1.00 81.25           H
ATOM   1043 3HG2 THR A  83      -2.104  -0.707 -19.192  1.00 81.25           H
ATOM   1044  HN  THR A  83      -4.554   2.887 -20.316  1.00 81.25           H
ATOM   1045  N   ASP A  84      -1.628   3.945 -19.112  1.00 83.03           N
ATOM   1046  CA  ASP A  84      -0.386   4.654 -18.858  1.00 83.03           C
ATOM   1047  C   ASP A  84      -0.619   5.714 -17.780  1.00 83.03           C
ATOM   1048  O   ASP A  84       0.255   5.965 -16.952  1.00 83.03           O
ATOM   1049  HA  ASP A  84       0.323   3.888 -18.543  1.00 83.03           H
ATOM   1050  CB  ASP A  84       0.110   5.365 -20.120  1.00 83.03           C
ATOM   1051 1HB  ASP A  84      -0.609   6.127 -20.418  1.00 83.03           H
ATOM   1052 2HB  ASP A  84       1.049   5.877 -19.907  1.00 83.03           H
ATOM   1053  CG  ASP A  84       0.313   4.371 -21.265  1.00 83.03           C
ATOM   1054  OD1 ASP A  84       1.045   3.383 -21.036  1.00 83.03           O
ATOM   1055  OD2 ASP A  84      -0.268   4.620 -22.343  1.00 83.03           O
ATOM   1056  HN  ASP A  84      -1.983   4.034 -20.042  1.00 83.03           H
ATOM   1057  N   MET A  85      -1.803   6.307 -17.825  1.00 87.71           N
ATOM   1058  CA  MET A  85      -2.157   7.345 -16.872  1.00 87.71           C
ATOM   1059  C   MET A  85      -2.183   6.794 -15.445  1.00 87.71           C
ATOM   1060  O   MET A  85      -1.683   7.432 -14.520  1.00 87.71           O
ATOM   1061  HA  MET A  85      -1.379   8.104 -16.962  1.00 87.71           H
ATOM   1062  CB  MET A  85      -3.533   7.915 -17.224  1.00 87.71           C
ATOM   1063 1HB  MET A  85      -3.539   8.245 -18.262  1.00 87.71           H
ATOM   1064 2HB  MET A  85      -4.288   7.133 -17.134  1.00 87.71           H
ATOM   1065  CG  MET A  85      -3.892   9.086 -16.308  1.00 87.71           C
ATOM   1066 1HG  MET A  85      -4.889   9.455 -16.550  1.00 87.71           H
ATOM   1067 2HG  MET A  85      -3.919   8.752 -15.270  1.00 87.71           H
ATOM   1068  SD  MET A  85      -2.695  10.397 -16.495  1.00 87.71           S
ATOM   1069  CE  MET A  85      -3.105  10.959 -18.139  1.00 87.71           C
ATOM   1070 1HE  MET A  85      -2.978  10.139 -18.845  1.00 87.71           H
ATOM   1071 2HE  MET A  85      -4.140  11.299 -18.159  1.00 87.71           H
ATOM   1072 3HE  MET A  85      -2.447  11.782 -18.416  1.00 87.71           H
ATOM   1073  HN  MET A  85      -2.513   6.090 -18.496  1.00 87.71           H
ATOM   1074  N   PHE A  86      -2.770   5.614 -15.311  1.00 88.30           N
ATOM   1075  CA  PHE A  86      -2.876   4.973 -14.011  1.00 88.30           C
ATOM   1076  C   PHE A  86      -1.508   4.490 -13.525  1.00 88.30           C
ATOM   1077  O   PHE A  86      -1.199   4.581 -12.338  1.00 88.30           O
ATOM   1078  HA  PHE A  86      -3.265   5.717 -13.315  1.00 88.30           H
ATOM   1079  CB  PHE A  86      -3.800   3.766 -14.181  1.00 88.30           C
ATOM   1080 1HB  PHE A  86      -3.404   3.126 -14.970  1.00 88.30           H
ATOM   1081 2HB  PHE A  86      -3.789   3.181 -13.261  1.00 88.30           H
ATOM   1082  CG  PHE A  86      -5.246   4.131 -14.519  1.00 88.30           C
ATOM   1083  CD1 PHE A  86      -5.839   5.193 -13.910  1.00 88.30           C
ATOM   1084  HD1 PHE A  86      -5.284   5.783 -13.181  1.00 88.30           H
ATOM   1085  CD2 PHE A  86      -5.939   3.395 -15.429  1.00 88.30           C
ATOM   1086  HD2 PHE A  86      -5.464   2.544 -15.917  1.00 88.30           H
ATOM   1087  CE1 PHE A  86      -7.182   5.533 -14.224  1.00 88.30           C
ATOM   1088  HE1 PHE A  86      -7.657   6.383 -13.736  1.00 88.30           H
ATOM   1089  CE2 PHE A  86      -7.282   3.735 -15.742  1.00 88.30           C
ATOM   1090  HE2 PHE A  86      -7.837   3.144 -16.471  1.00 88.30           H
ATOM   1091  CZ  PHE A  86      -7.875   4.796 -15.133  1.00 88.30           C
ATOM   1092  HZ  PHE A  86      -8.905   5.057 -15.375  1.00 88.30           H
ATOM   1093  HN  PHE A  86      -3.169   5.098 -16.070  1.00 88.30           H
ATOM   1094  N   LEU A  87      -0.725   3.985 -14.468  1.00 86.62           N
ATOM   1095  CA  LEU A  87       0.607   3.497 -14.153  1.00 86.62           C
ATOM   1096  C   LEU A  87       1.454   4.652 -13.616  1.00 86.62           C
ATOM   1097  O   LEU A  87       2.267   4.463 -12.712  1.00 86.62           O
ATOM   1098  HA  LEU A  87       0.503   2.750 -13.366  1.00 86.62           H
ATOM   1099  CB  LEU A  87       1.221   2.796 -15.366  1.00 86.62           C
ATOM   1100 1HB  LEU A  87       1.150   3.465 -16.223  1.00 86.62           H
ATOM   1101 2HB  LEU A  87       2.282   2.639 -15.171  1.00 86.62           H
ATOM   1102  CG  LEU A  87       0.598   1.452 -15.750  1.00 86.62           C
ATOM   1103  HG  LEU A  87      -0.460   1.614 -15.959  1.00 86.62           H
ATOM   1104  CD1 LEU A  87       1.232   0.900 -17.029  1.00 86.62           C
ATOM   1105 1HD1 LEU A  87       1.076   1.604 -17.846  1.00 86.62           H
ATOM   1106 2HD1 LEU A  87       2.301   0.757 -16.871  1.00 86.62           H
ATOM   1107 3HD1 LEU A  87       0.770  -0.055 -17.279  1.00 86.62           H
ATOM   1108  CD2 LEU A  87       0.682   0.457 -14.592  1.00 86.62           C
ATOM   1109 1HD2 LEU A  87       1.727   0.294 -14.328  1.00 86.62           H
ATOM   1110 2HD2 LEU A  87       0.148   0.856 -13.730  1.00 86.62           H
ATOM   1111 3HD2 LEU A  87       0.232  -0.489 -14.892  1.00 86.62           H
ATOM   1112  HN  LEU A  87      -0.987   3.908 -15.430  1.00 86.62           H
ATOM   1113  N   LEU A  88       1.236   5.824 -14.195  1.00 90.08           N
ATOM   1114  CA  LEU A  88       1.942   7.017 -13.760  1.00 90.08           C
ATOM   1115  C   LEU A  88       1.590   7.308 -12.300  1.00 90.08           C
ATOM   1116  O   LEU A  88       2.478   7.482 -11.467  1.00 90.08           O
ATOM   1117  HA  LEU A  88       3.009   6.806 -13.823  1.00 90.08           H
ATOM   1118  CB  LEU A  88       1.654   8.184 -14.706  1.00 90.08           C
ATOM   1119 1HB  LEU A  88       2.077   7.947 -15.683  1.00 90.08           H
ATOM   1120 2HB  LEU A  88       0.575   8.264 -14.836  1.00 90.08           H
ATOM   1121  CG  LEU A  88       2.189   9.550 -14.269  1.00 90.08           C
ATOM   1122  HG  LEU A  88       1.886   9.720 -13.235  1.00 90.08           H
ATOM   1123  CD1 LEU A  88       3.718   9.576 -14.301  1.00 90.08           C
ATOM   1124 1HD1 LEU A  88       4.109   8.815 -13.626  1.00 90.08           H
ATOM   1125 2HD1 LEU A  88       4.064   9.374 -15.315  1.00 90.08           H
ATOM   1126 3HD1 LEU A  88       4.072  10.558 -13.986  1.00 90.08           H
ATOM   1127  CD2 LEU A  88       1.578  10.673 -15.109  1.00 90.08           C
ATOM   1128 1HD2 LEU A  88       1.830  10.519 -16.159  1.00 90.08           H
ATOM   1129 2HD2 LEU A  88       0.495  10.667 -14.991  1.00 90.08           H
ATOM   1130 3HD2 LEU A  88       1.975  11.632 -14.777  1.00 90.08           H
ATOM   1131  HN  LEU A  88       0.592   5.964 -14.947  1.00 90.08           H
ATOM   1132  N   ASN A  89       0.293   7.352 -12.034  1.00 92.80           N
ATOM   1133  CA  ASN A  89      -0.189   7.739 -10.719  1.00 92.80           C
ATOM   1134  C   ASN A  89       0.237   6.686  -9.694  1.00 92.80           C
ATOM   1135  O   ASN A  89       0.444   7.003  -8.523  1.00 92.80           O
ATOM   1136  HA  ASN A  89       0.258   8.714 -10.526  1.00 92.80           H
ATOM   1137  CB  ASN A  89      -1.716   7.830 -10.697  1.00 92.80           C
ATOM   1138 1HB  ASN A  89      -2.141   7.015 -11.283  1.00 92.80           H
ATOM   1139 2HB  ASN A  89      -2.076   7.709  -9.675  1.00 92.80           H
ATOM   1140  CG  ASN A  89      -2.194   9.171 -11.257  1.00 92.80           C
ATOM   1141  OD1 ASN A  89      -2.450  10.119 -10.534  1.00 92.80           O
ATOM   1142  ND2 ASN A  89      -2.300   9.196 -12.583  1.00 92.80           N
ATOM   1143 1HD2 ASN A  89      -2.074   8.382 -13.118  1.00 92.80           H
ATOM   1144 2HD2 ASN A  89      -2.605  10.029 -13.044  1.00 92.80           H
ATOM   1145  HN  ASN A  89      -0.421   7.129 -12.697  1.00 92.80           H
ATOM   1146  N   LEU A  90       0.357   5.456 -10.171  1.00 90.97           N
ATOM   1147  CA  LEU A  90       0.768   4.357  -9.314  1.00 90.97           C
ATOM   1148  C   LEU A  90       2.203   4.595  -8.841  1.00 90.97           C
ATOM   1149  O   LEU A  90       2.508   4.425  -7.662  1.00 90.97           O
ATOM   1150  HA  LEU A  90       0.113   4.360  -8.443  1.00 90.97           H
ATOM   1151  CB  LEU A  90       0.569   3.018 -10.027  1.00 90.97           C
ATOM   1152 1HB  LEU A  90      -0.384   3.049 -10.555  1.00 90.97           H
ATOM   1153 2HB  LEU A  90       1.348   2.911 -10.781  1.00 90.97           H
ATOM   1154  CG  LEU A  90       0.586   1.775  -9.135  1.00 90.97           C
ATOM   1155  HG  LEU A  90       1.395   1.884  -8.413  1.00 90.97           H
ATOM   1156  CD1 LEU A  90      -0.716   1.652  -8.341  1.00 90.97           C
ATOM   1157 1HD1 LEU A  90      -0.842   2.533  -7.710  1.00 90.97           H
ATOM   1158 2HD1 LEU A  90      -1.557   1.576  -9.030  1.00 90.97           H
ATOM   1159 3HD1 LEU A  90      -0.678   0.760  -7.715  1.00 90.97           H
ATOM   1160  CD2 LEU A  90       0.878   0.517  -9.955  1.00 90.97           C
ATOM   1161 1HD2 LEU A  90       0.107   0.391 -10.715  1.00 90.97           H
ATOM   1162 2HD2 LEU A  90       1.850   0.614 -10.437  1.00 90.97           H
ATOM   1163 3HD2 LEU A  90       0.884  -0.352  -9.297  1.00 90.97           H
ATOM   1164  HN  LEU A  90       0.178   5.206 -11.123  1.00 90.97           H
ATOM   1165  N   ALA A  91       3.047   4.984  -9.786  1.00 93.46           N
ATOM   1166  CA  ALA A  91       4.450   5.215  -9.487  1.00 93.46           C
ATOM   1167  C   ALA A  91       4.574   6.401  -8.529  1.00 93.46           C
ATOM   1168  O   ALA A  91       5.432   6.405  -7.647  1.00 93.46           O
ATOM   1169  HA  ALA A  91       4.837   4.321  -8.998  1.00 93.46           H
ATOM   1170  CB  ALA A  91       5.220   5.436 -10.791  1.00 93.46           C
ATOM   1171 1HB  ALA A  91       5.124   4.554 -11.423  1.00 93.46           H
ATOM   1172 2HB  ALA A  91       4.812   6.302 -11.312  1.00 93.46           H
ATOM   1173 3HB  ALA A  91       6.272   5.610 -10.566  1.00 93.46           H
ATOM   1174  HN  ALA A  91       2.786   5.140 -10.739  1.00 93.46           H
ATOM   1175  N   ILE A  92       3.705   7.380  -8.734  1.00 94.95           N
ATOM   1176  CA  ILE A  92       3.706   8.569  -7.898  1.00 94.95           C
ATOM   1177  C   ILE A  92       3.332   8.181  -6.466  1.00 94.95           C
ATOM   1178  O   ILE A  92       3.965   8.631  -5.512  1.00 94.95           O
ATOM   1179  HA  ILE A  92       4.722   8.965  -7.895  1.00 94.95           H
ATOM   1180  CB  ILE A  92       2.802   9.647  -8.500  1.00 94.95           C
ATOM   1181  HB  ILE A  92       1.845   9.190  -8.749  1.00 94.95           H
ATOM   1182  CG1 ILE A  92       3.393  10.195  -9.800  1.00 94.95           C
ATOM   1183 1HG1 ILE A  92       4.276  10.795  -9.578  1.00 94.95           H
ATOM   1184 2HG1 ILE A  92       3.720   9.369 -10.432  1.00 94.95           H
ATOM   1185  CG2 ILE A  92       2.523  10.757  -7.485  1.00 94.95           C
ATOM   1186 1HG2 ILE A  92       2.028  10.334  -6.611  1.00 94.95           H
ATOM   1187 2HG2 ILE A  92       3.463  11.218  -7.182  1.00 94.95           H
ATOM   1188 3HG2 ILE A  92       1.878  11.510  -7.938  1.00 94.95           H
ATOM   1189  CD1 ILE A  92       2.368  11.045 -10.553  1.00 94.95           C
ATOM   1190 1HD1 ILE A  92       1.497  10.435 -10.795  1.00 94.95           H
ATOM   1191 2HD1 ILE A  92       2.061  11.883  -9.928  1.00 94.95           H
ATOM   1192 3HD1 ILE A  92       2.814  11.422 -11.474  1.00 94.95           H
ATOM   1193  HN  ILE A  92       3.010   7.370  -9.453  1.00 94.95           H
ATOM   1194  N   ALA A  93       2.305   7.351  -6.361  1.00 94.73           N
ATOM   1195  CA  ALA A  93       1.813   6.930  -5.061  1.00 94.73           C
ATOM   1196  C   ALA A  93       2.929   6.204  -4.308  1.00 94.73           C
ATOM   1197  O   ALA A  93       3.156   6.461  -3.127  1.00 94.73           O
ATOM   1198  HA  ALA A  93       1.535   7.826  -4.505  1.00 94.73           H
ATOM   1199  CB  ALA A  93       0.569   6.057  -5.243  1.00 94.73           C
ATOM   1200 1HB  ALA A  93      -0.204   6.629  -5.756  1.00 94.73           H
ATOM   1201 2HB  ALA A  93       0.826   5.179  -5.836  1.00 94.73           H
ATOM   1202 3HB  ALA A  93       0.201   5.742  -4.267  1.00 94.73           H
ATOM   1203  HN  ALA A  93       1.813   6.968  -7.143  1.00 94.73           H
ATOM   1204  N   ASP A  94       3.598   5.311  -5.023  1.00 93.70           N
ATOM   1205  CA  ASP A  94       4.660   4.519  -4.427  1.00 93.70           C
ATOM   1206  C   ASP A  94       5.762   5.450  -3.919  1.00 93.70           C
ATOM   1207  O   ASP A  94       6.252   5.287  -2.803  1.00 93.70           O
ATOM   1208  HA  ASP A  94       4.183   3.959  -3.623  1.00 93.70           H
ATOM   1209  CB  ASP A  94       5.281   3.569  -5.454  1.00 93.70           C
ATOM   1210 1HB  ASP A  94       5.405   4.086  -6.405  1.00 93.70           H
ATOM   1211 2HB  ASP A  94       6.274   3.268  -5.122  1.00 93.70           H
ATOM   1212  CG  ASP A  94       4.406   2.329  -5.652  1.00 93.70           C
ATOM   1213  OD1 ASP A  94       3.704   1.968  -4.683  1.00 93.70           O
ATOM   1214  OD2 ASP A  94       4.459   1.770  -6.769  1.00 93.70           O
ATOM   1215  HN  ASP A  94       3.424   5.126  -5.990  1.00 93.70           H
ATOM   1216  N   LEU A  95       6.119   6.407  -4.763  1.00 96.19           N
ATOM   1217  CA  LEU A  95       7.194   7.329  -4.437  1.00 96.19           C
ATOM   1218  C   LEU A  95       6.857   8.059  -3.135  1.00 96.19           C
ATOM   1219  O   LEU A  95       7.708   8.197  -2.258  1.00 96.19           O
ATOM   1220  HA  LEU A  95       8.095   6.737  -4.277  1.00 96.19           H
ATOM   1221  CB  LEU A  95       7.471   8.267  -5.614  1.00 96.19           C
ATOM   1222 1HB  LEU A  95       6.516   8.597  -6.022  1.00 96.19           H
ATOM   1223 2HB  LEU A  95       7.978   9.154  -5.234  1.00 96.19           H
ATOM   1224  CG  LEU A  95       8.308   7.684  -6.754  1.00 96.19           C
ATOM   1225  HG  LEU A  95       7.788   6.810  -7.146  1.00 96.19           H
ATOM   1226  CD1 LEU A  95       8.441   8.685  -7.903  1.00 96.19           C
ATOM   1227 1HD1 LEU A  95       7.451   8.931  -8.287  1.00 96.19           H
ATOM   1228 2HD1 LEU A  95       8.927   9.591  -7.542  1.00 96.19           H
ATOM   1229 3HD1 LEU A  95       9.041   8.245  -8.700  1.00 96.19           H
ATOM   1230  CD2 LEU A  95       9.671   7.209  -6.246  1.00 96.19           C
ATOM   1231 1HD2 LEU A  95      10.210   8.051  -5.811  1.00 96.19           H
ATOM   1232 2HD2 LEU A  95       9.528   6.439  -5.488  1.00 96.19           H
ATOM   1233 3HD2 LEU A  95      10.245   6.799  -7.076  1.00 96.19           H
ATOM   1234  HN  LEU A  95       5.689   6.557  -5.653  1.00 96.19           H
ATOM   1235  N   LEU A  96       5.613   8.508  -3.050  1.00 95.52           N
ATOM   1236  CA  LEU A  96       5.189   9.330  -1.930  1.00 95.52           C
ATOM   1237  C   LEU A  96       5.394   8.554  -0.627  1.00 95.52           C
ATOM   1238  O   LEU A  96       5.788   9.128   0.386  1.00 95.52           O
ATOM   1239  HA  LEU A  96       5.828  10.212  -1.911  1.00 95.52           H
ATOM   1240  CB  LEU A  96       3.753   9.816  -2.136  1.00 95.52           C
ATOM   1241 1HB  LEU A  96       3.152   8.976  -2.485  1.00 95.52           H
ATOM   1242 2HB  LEU A  96       3.349  10.116  -1.169  1.00 95.52           H
ATOM   1243  CG  LEU A  96       3.572  10.978  -3.115  1.00 95.52           C
ATOM   1244  HG  LEU A  96       4.008  10.690  -4.071  1.00 95.52           H
ATOM   1245  CD1 LEU A  96       2.089  11.262  -3.361  1.00 95.52           C
ATOM   1246 1HD1 LEU A  96       1.614  10.375  -3.780  1.00 95.52           H
ATOM   1247 2HD1 LEU A  96       1.607  11.521  -2.418  1.00 95.52           H
ATOM   1248 3HD1 LEU A  96       1.989  12.092  -4.060  1.00 95.52           H
ATOM   1249  CD2 LEU A  96       4.322  12.222  -2.633  1.00 95.52           C
ATOM   1250 1HD2 LEU A  96       3.938  12.523  -1.659  1.00 95.52           H
ATOM   1251 2HD2 LEU A  96       5.385  11.996  -2.551  1.00 95.52           H
ATOM   1252 3HD2 LEU A  96       4.177  13.033  -3.347  1.00 95.52           H
ATOM   1253  HN  LEU A  96       4.903   8.319  -3.729  1.00 95.52           H
ATOM   1254  N   PHE A  97       5.118   7.260  -0.697  1.00 95.09           N
ATOM   1255  CA  PHE A  97       5.276   6.397   0.462  1.00 95.09           C
ATOM   1256  C   PHE A  97       6.755   6.153   0.766  1.00 95.09           C
ATOM   1257  O   PHE A  97       7.185   6.276   1.912  1.00 95.09           O
ATOM   1258  HA  PHE A  97       4.811   6.904   1.308  1.00 95.09           H
ATOM   1259  CB  PHE A  97       4.610   5.063   0.120  1.00 95.09           C
ATOM   1260 1HB  PHE A  97       3.529   5.199   0.111  1.00 95.09           H
ATOM   1261 2HB  PHE A  97       4.903   4.770  -0.888  1.00 95.09           H
ATOM   1262  CG  PHE A  97       4.958   3.928   1.086  1.00 95.09           C
ATOM   1263  CD1 PHE A  97       5.586   2.813   0.627  1.00 95.09           C
ATOM   1264  HD1 PHE A  97       5.842   2.727  -0.429  1.00 95.09           H
ATOM   1265  CD2 PHE A  97       4.640   4.036   2.404  1.00 95.09           C
ATOM   1266  HD2 PHE A  97       4.136   4.930   2.772  1.00 95.09           H
ATOM   1267  CE1 PHE A  97       5.909   1.760   1.524  1.00 95.09           C
ATOM   1268  HE1 PHE A  97       6.413   0.866   1.156  1.00 95.09           H
ATOM   1269  CE2 PHE A  97       4.963   2.983   3.301  1.00 95.09           C
ATOM   1270  HE2 PHE A  97       4.707   3.069   4.357  1.00 95.09           H
ATOM   1271  CZ  PHE A  97       5.591   1.868   2.842  1.00 95.09           C
ATOM   1272  HZ  PHE A  97       5.839   1.060   3.530  1.00 95.09           H
ATOM   1273  HN  PHE A  97       4.792   6.801  -1.524  1.00 95.09           H
ATOM   1274  N   LEU A  98       7.493   5.811  -0.280  1.00 96.18           N
ATOM   1275  CA  LEU A  98       8.871   5.381  -0.116  1.00 96.18           C
ATOM   1276  C   LEU A  98       9.657   6.471   0.615  1.00 96.18           C
ATOM   1277  O   LEU A  98      10.542   6.172   1.415  1.00 96.18           O
ATOM   1278  HA  LEU A  98       8.861   4.486   0.506  1.00 96.18           H
ATOM   1279  CB  LEU A  98       9.474   4.988  -1.466  1.00 96.18           C
ATOM   1280 1HB  LEU A  98       9.295   5.799  -2.171  1.00 96.18           H
ATOM   1281 2HB  LEU A  98      10.554   4.900  -1.347  1.00 96.18           H
ATOM   1282  CG  LEU A  98       8.950   3.689  -2.082  1.00 96.18           C
ATOM   1283  HG  LEU A  98       7.865   3.675  -1.978  1.00 96.18           H
ATOM   1284  CD1 LEU A  98       9.261   3.627  -3.579  1.00 96.18           C
ATOM   1285 1HD1 LEU A  98       8.788   4.470  -4.083  1.00 96.18           H
ATOM   1286 2HD1 LEU A  98      10.340   3.675  -3.727  1.00 96.18           H
ATOM   1287 3HD1 LEU A  98       8.878   2.694  -3.991  1.00 96.18           H
ATOM   1288  CD2 LEU A  98       9.491   2.469  -1.333  1.00 96.18           C
ATOM   1289 1HD2 LEU A  98      10.580   2.466  -1.384  1.00 96.18           H
ATOM   1290 2HD2 LEU A  98       9.176   2.514  -0.291  1.00 96.18           H
ATOM   1291 3HD2 LEU A  98       9.103   1.560  -1.792  1.00 96.18           H
ATOM   1292  HN  LEU A  98       7.164   5.825  -1.225  1.00 96.18           H
ATOM   1293  N   VAL A  99       9.305   7.712   0.315  1.00 96.59           N
ATOM   1294  CA  VAL A  99      10.006   8.848   0.889  1.00 96.59           C
ATOM   1295  C   VAL A  99       9.849   8.823   2.410  1.00 96.59           C
ATOM   1296  O   VAL A  99      10.605   9.478   3.127  1.00 96.59           O
ATOM   1297  HA  VAL A  99      11.063   8.742   0.643  1.00 96.59           H
ATOM   1298  CB  VAL A  99       9.502  10.148   0.257  1.00 96.59           C
ATOM   1299  HB  VAL A  99       8.412  10.136   0.292  1.00 96.59           H
ATOM   1300  CG1 VAL A  99       9.984  11.365   1.048  1.00 96.59           C
ATOM   1301 1HG1 VAL A  99       9.611  11.305   2.071  1.00 96.59           H
ATOM   1302 2HG1 VAL A  99      11.074  11.382   1.059  1.00 96.59           H
ATOM   1303 3HG1 VAL A  99       9.612  12.275   0.578  1.00 96.59           H
ATOM   1304  CG2 VAL A  99       9.924  10.244  -1.210  1.00 96.59           C
ATOM   1305 1HG2 VAL A  99      11.012  10.222  -1.277  1.00 96.59           H
ATOM   1306 2HG2 VAL A  99       9.509   9.402  -1.764  1.00 96.59           H
ATOM   1307 3HG2 VAL A  99       9.553  11.177  -1.635  1.00 96.59           H
ATOM   1308  HN  VAL A  99       8.558   7.947  -0.308  1.00 96.59           H
ATOM   1309  N   THR A 100       8.864   8.060   2.859  1.00 95.77           N
ATOM   1310  CA  THR A 100       8.556   7.992   4.277  1.00 95.77           C
ATOM   1311  C   THR A 100       9.394   6.906   4.954  1.00 95.77           C
ATOM   1312  O   THR A 100       9.516   6.884   6.178  1.00 95.77           O
ATOM   1313  HA  THR A 100       8.833   8.942   4.735  1.00 95.77           H
ATOM   1314  CB  THR A 100       7.048   7.776   4.424  1.00 95.77           C
ATOM   1315  HB  THR A 100       6.720   7.998   5.440  1.00 95.77           H
ATOM   1316  OG1 THR A 100       6.846   6.434   3.992  1.00 95.77           O
ATOM   1317  HG1 THR A 100       6.764   6.404   2.996  1.00 95.77           H
ATOM   1318  CG2 THR A 100       6.237   8.613   3.432  1.00 95.77           C
ATOM   1319 1HG2 THR A 100       6.518   8.342   2.414  1.00 95.77           H
ATOM   1320 2HG2 THR A 100       6.442   9.671   3.596  1.00 95.77           H
ATOM   1321 3HG2 THR A 100       5.174   8.422   3.579  1.00 95.77           H
ATOM   1322  HN  THR A 100       8.282   7.495   2.273  1.00 95.77           H
ATOM   1323  N   LEU A 101       9.949   6.031   4.129  1.00 95.57           N
ATOM   1324  CA  LEU A 101      10.637   4.856   4.635  1.00 95.57           C
ATOM   1325  C   LEU A 101      11.864   5.295   5.437  1.00 95.57           C
ATOM   1326  O   LEU A 101      12.154   4.734   6.493  1.00 95.57           O
ATOM   1327  HA  LEU A 101       9.951   4.341   5.308  1.00 95.57           H
ATOM   1328  CB  LEU A 101      10.962   3.891   3.493  1.00 95.57           C
ATOM   1329 1HB  LEU A 101      11.465   4.450   2.704  1.00 95.57           H
ATOM   1330 2HB  LEU A 101      11.671   3.150   3.861  1.00 95.57           H
ATOM   1331  CG  LEU A 101       9.770   3.155   2.878  1.00 95.57           C
ATOM   1332  HG  LEU A 101       9.130   3.890   2.390  1.00 95.57           H
ATOM   1333  CD1 LEU A 101      10.230   2.170   1.802  1.00 95.57           C
ATOM   1334 1HD1 LEU A 101      10.752   2.711   1.013  1.00 95.57           H
ATOM   1335 2HD1 LEU A 101      10.903   1.436   2.245  1.00 95.57           H
ATOM   1336 3HD1 LEU A 101       9.363   1.660   1.381  1.00 95.57           H
ATOM   1337  CD2 LEU A 101       8.930   2.472   3.959  1.00 95.57           C
ATOM   1338 1HD2 LEU A 101       9.546   1.751   4.497  1.00 95.57           H
ATOM   1339 2HD2 LEU A 101       8.556   3.222   4.656  1.00 95.57           H
ATOM   1340 3HD2 LEU A 101       8.089   1.956   3.495  1.00 95.57           H
ATOM   1341  HN  LEU A 101       9.935   6.116   3.132  1.00 95.57           H
ATOM   1342  N   PRO A 102      12.604   6.302   4.954  1.00 95.72           N
ATOM   1343  CA  PRO A 102      13.797   6.771   5.664  1.00 95.72           C
ATOM   1344  C   PRO A 102      13.506   7.112   7.116  1.00 95.72           C
ATOM   1345  O   PRO A 102      14.296   6.792   8.003  1.00 95.72           O
ATOM   1346  HA  PRO A 102      14.546   5.979   5.702  1.00 95.72           H
ATOM   1347  CB  PRO A 102      14.232   8.002   4.868  1.00 95.72           C
ATOM   1348 1HB  PRO A 102      13.794   8.916   5.270  1.00 95.72           H
ATOM   1349 2HB  PRO A 102      15.314   8.132   4.890  1.00 95.72           H
ATOM   1350  CG  PRO A 102      13.728   7.709   3.460  1.00 95.72           C
ATOM   1351 1HG  PRO A 102      13.643   8.617   2.863  1.00 95.72           H
ATOM   1352 2HG  PRO A 102      14.404   7.048   2.917  1.00 95.72           H
ATOM   1353  CD  PRO A 102      12.376   7.062   3.711  1.00 95.72           C
ATOM   1354 1HD  PRO A 102      11.589   7.805   3.836  1.00 95.72           H
ATOM   1355 2HD  PRO A 102      12.075   6.419   2.884  1.00 95.72           H
ATOM   1356  N   PHE A 103      12.368   7.758   7.323  1.00 94.96           N
ATOM   1357  CA  PHE A 103      11.990   8.202   8.654  1.00 94.96           C
ATOM   1358  C   PHE A 103      11.666   7.011   9.558  1.00 94.96           C
ATOM   1359  O   PHE A 103      12.009   7.012  10.739  1.00 94.96           O
ATOM   1360  HA  PHE A 103      12.838   8.748   9.066  1.00 94.96           H
ATOM   1361  CB  PHE A 103      10.736   9.064   8.498  1.00 94.96           C
ATOM   1362 1HB  PHE A 103       9.969   8.483   7.986  1.00 94.96           H
ATOM   1363 2HB  PHE A 103      10.347   9.303   9.488  1.00 94.96           H
ATOM   1364  CG  PHE A 103      10.967  10.366   7.729  1.00 94.96           C
ATOM   1365  CD1 PHE A 103      11.347  11.491   8.394  1.00 94.96           C
ATOM   1366  HD1 PHE A 103      11.486  11.464   9.475  1.00 94.96           H
ATOM   1367  CD2 PHE A 103      10.794  10.400   6.381  1.00 94.96           C
ATOM   1368  HD2 PHE A 103      10.490   9.499   5.848  1.00 94.96           H
ATOM   1369  CE1 PHE A 103      11.562  12.699   7.680  1.00 94.96           C
ATOM   1370  HE1 PHE A 103      11.866  13.600   8.213  1.00 94.96           H
ATOM   1371  CE2 PHE A 103      11.009  11.608   5.667  1.00 94.96           C
ATOM   1372  HE2 PHE A 103      10.870  11.635   4.586  1.00 94.96           H
ATOM   1373  CZ  PHE A 103      11.388  12.732   6.332  1.00 94.96           C
ATOM   1374  HZ  PHE A 103      11.554  13.660   5.784  1.00 94.96           H
ATOM   1375  HN  PHE A 103      11.711   7.978   6.602  1.00 94.96           H
ATOM   1376  N   TRP A 104      11.010   6.022   8.968  1.00 93.13           N
ATOM   1377  CA  TRP A 104      10.671   4.811   9.695  1.00 93.13           C
ATOM   1378  C   TRP A 104      11.975   4.130  10.115  1.00 93.13           C
ATOM   1379  O   TRP A 104      12.062   3.568  11.206  1.00 93.13           O
ATOM   1380  HA  TRP A 104      10.100   5.101  10.578  1.00 93.13           H
ATOM   1381  CB  TRP A 104       9.766   3.904   8.858  1.00 93.13           C
ATOM   1382 1HB  TRP A 104      10.124   3.901   7.829  1.00 93.13           H
ATOM   1383 2HB  TRP A 104       9.850   2.882   9.228  1.00 93.13           H
ATOM   1384  CG  TRP A 104       8.292   4.315   8.869  1.00 93.13           C
ATOM   1385  CD1 TRP A 104       7.535   4.698   7.831  1.00 93.13           C
ATOM   1386  HD1 TRP A 104       7.892   4.766   6.804  1.00 93.13           H
ATOM   1387  CD2 TRP A 104       7.423   4.369  10.019  1.00 93.13           C
ATOM   1388  NE1 TRP A 104       6.246   4.993   8.227  1.00 93.13           N
ATOM   1389  HE1 TRP A 104       5.501   5.299   7.636  1.00 93.13           H
ATOM   1390  CE2 TRP A 104       6.176   4.787   9.600  1.00 93.13           C
ATOM   1391  CE3 TRP A 104       7.681   4.075  11.369  1.00 93.13           C
ATOM   1392  HE3 TRP A 104       8.657   3.743  11.725  1.00 93.13           H
ATOM   1393  CZ2 TRP A 104       5.090   4.949  10.469  1.00 93.13           C
ATOM   1394  HZ2 TRP A 104       4.115   5.281  10.113  1.00 93.13           H
ATOM   1395  CZ3 TRP A 104       6.586   4.242  12.225  1.00 93.13           C
ATOM   1396  HZ3 TRP A 104       6.732   4.027  13.283  1.00 93.13           H
ATOM   1397  CH2 TRP A 104       5.324   4.662  11.819  1.00 93.13           C
ATOM   1398  HH2 TRP A 104       4.521   4.767  12.548  1.00 93.13           H
ATOM   1399  HN  TRP A 104      10.713   6.039   8.013  1.00 93.13           H
ATOM   1400  N   ALA A 105      12.956   4.203   9.228  1.00 94.75           N
ATOM   1401  CA  ALA A 105      14.228   3.541   9.462  1.00 94.75           C
ATOM   1402  C   ALA A 105      14.896   4.150  10.696  1.00 94.75           C
ATOM   1403  O   ALA A 105      15.368   3.427  11.572  1.00 94.75           O
ATOM   1404  HA  ALA A 105      14.023   2.487   9.653  1.00 94.75           H
ATOM   1405  CB  ALA A 105      15.101   3.654   8.210  1.00 94.75           C
ATOM   1406 1HB  ALA A 105      14.594   3.180   7.370  1.00 94.75           H
ATOM   1407 2HB  ALA A 105      15.275   4.706   7.983  1.00 94.75           H
ATOM   1408 3HB  ALA A 105      16.055   3.157   8.386  1.00 94.75           H
ATOM   1409  HN  ALA A 105      12.892   4.702   8.363  1.00 94.75           H
ATOM   1410  N   ILE A 106      14.914   5.475  10.726  1.00 94.34           N
ATOM   1411  CA  ILE A 106      15.551   6.190  11.818  1.00 94.34           C
ATOM   1412  C   ILE A 106      14.814   5.881  13.123  1.00 94.34           C
ATOM   1413  O   ILE A 106      15.442   5.642  14.153  1.00 94.34           O
ATOM   1414  HA  ILE A 106      16.572   5.817  11.902  1.00 94.34           H
ATOM   1415  CB  ILE A 106      15.640   7.684  11.501  1.00 94.34           C
ATOM   1416  HB  ILE A 106      14.663   8.017  11.151  1.00 94.34           H
ATOM   1417  CG1 ILE A 106      16.639   7.947  10.373  1.00 94.34           C
ATOM   1418 1HG1 ILE A 106      17.656   7.835  10.750  1.00 94.34           H
ATOM   1419 2HG1 ILE A 106      16.507   7.204   9.586  1.00 94.34           H
ATOM   1420  CG2 ILE A 106      15.969   8.493  12.758  1.00 94.34           C
ATOM   1421 1HG2 ILE A 106      15.188   8.339  13.503  1.00 94.34           H
ATOM   1422 2HG2 ILE A 106      16.926   8.163  13.162  1.00 94.34           H
ATOM   1423 3HG2 ILE A 106      16.026   9.551  12.504  1.00 94.34           H
ATOM   1424  CD1 ILE A 106      16.456   9.351   9.794  1.00 94.34           C
ATOM   1425 1HD1 ILE A 106      15.446   9.451   9.396  1.00 94.34           H
ATOM   1426 2HD1 ILE A 106      16.612  10.091  10.579  1.00 94.34           H
ATOM   1427 3HD1 ILE A 106      17.178   9.511   8.994  1.00 94.34           H
ATOM   1428  HN  ILE A 106      14.505   6.056  10.022  1.00 94.34           H
ATOM   1429  N   ALA A 107      13.492   5.895  13.036  1.00 93.12           N
ATOM   1430  CA  ALA A 107      12.662   5.711  14.215  1.00 93.12           C
ATOM   1431  C   ALA A 107      12.893   4.310  14.782  1.00 93.12           C
ATOM   1432  O   ALA A 107      12.835   4.109  15.994  1.00 93.12           O
ATOM   1433  HA  ALA A 107      12.970   6.449  14.955  1.00 93.12           H
ATOM   1434  CB  ALA A 107      11.197   5.959  13.851  1.00 93.12           C
ATOM   1435 1HB  ALA A 107      11.082   6.978  13.481  1.00 93.12           H
ATOM   1436 2HB  ALA A 107      10.890   5.255  13.078  1.00 93.12           H
ATOM   1437 3HB  ALA A 107      10.575   5.822  14.736  1.00 93.12           H
ATOM   1438  HN  ALA A 107      12.989   6.029  12.182  1.00 93.12           H
ATOM   1439  N   ALA A 108      13.150   3.375  13.879  1.00 92.66           N
ATOM   1440  CA  ALA A 108      13.357   1.991  14.271  1.00 92.66           C
ATOM   1441  C   ALA A 108      14.762   1.837  14.856  1.00 92.66           C
ATOM   1442  O   ALA A 108      14.978   1.029  15.758  1.00 92.66           O
ATOM   1443  HA  ALA A 108      12.624   1.752  15.041  1.00 92.66           H
ATOM   1444  CB  ALA A 108      13.123   1.078  13.066  1.00 92.66           C
ATOM   1445 1HB  ALA A 108      12.102   1.205  12.707  1.00 92.66           H
ATOM   1446 2HB  ALA A 108      13.822   1.339  12.272  1.00 92.66           H
ATOM   1447 3HB  ALA A 108      13.279   0.040  13.361  1.00 92.66           H
ATOM   1448  HN  ALA A 108      13.217   3.550  12.896  1.00 92.66           H
ATOM   1449  N   ALA A 109      15.683   2.624  14.318  1.00 92.36           N
ATOM   1450  CA  ALA A 109      17.083   2.497  14.684  1.00 92.36           C
ATOM   1451  C   ALA A 109      17.273   2.966  16.128  1.00 92.36           C
ATOM   1452  O   ALA A 109      18.110   2.431  16.853  1.00 92.36           O
ATOM   1453  HA  ALA A 109      17.350   1.443  14.616  1.00 92.36           H
ATOM   1454  CB  ALA A 109      17.943   3.289  13.697  1.00 92.36           C
ATOM   1455 1HB  ALA A 109      17.793   2.897  12.690  1.00 92.36           H
ATOM   1456 2HB  ALA A 109      17.654   4.339  13.724  1.00 92.36           H
ATOM   1457 3HB  ALA A 109      18.993   3.193  13.972  1.00 92.36           H
ATOM   1458  HN  ALA A 109      15.485   3.337  13.645  1.00 92.36           H
ATOM   1459  N   ASP A 110      16.481   3.960  16.503  1.00 88.06           N
ATOM   1460  CA  ASP A 110      16.635   4.590  17.803  1.00 88.06           C
ATOM   1461  C   ASP A 110      15.257   4.982  18.342  1.00 88.06           C
ATOM   1462  O   ASP A 110      14.585   4.176  18.982  1.00 88.06           O
ATOM   1463  HA  ASP A 110      17.129   3.845  18.426  1.00 88.06           H
ATOM   1464  CB  ASP A 110      17.482   5.860  17.702  1.00 88.06           C
ATOM   1465 1HB  ASP A 110      18.450   5.623  17.261  1.00 88.06           H
ATOM   1466 2HB  ASP A 110      16.995   6.575  17.038  1.00 88.06           H
ATOM   1467  CG  ASP A 110      17.685   6.494  19.080  1.00 88.06           C
ATOM   1468  OD1 ASP A 110      17.314   5.829  20.071  1.00 88.06           O
ATOM   1469  OD2 ASP A 110      18.208   7.629  19.111  1.00 88.06           O
ATOM   1470  HN  ASP A 110      15.746   4.334  15.937  1.00 88.06           H
ATOM   1471  N   GLN A 111      14.878   6.220  18.062  1.00 88.92           N
ATOM   1472  CA  GLN A 111      13.589   6.726  18.501  1.00 88.92           C
ATOM   1473  C   GLN A 111      13.089   7.810  17.544  1.00 88.92           C
ATOM   1474  O   GLN A 111      13.826   8.256  16.667  1.00 88.92           O
ATOM   1475  HA  GLN A 111      12.916   5.868  18.473  1.00 88.92           H
ATOM   1476  CB  GLN A 111      13.667   7.254  19.935  1.00 88.92           C
ATOM   1477 1HB  GLN A 111      12.681   7.591  20.257  1.00 88.92           H
ATOM   1478 2HB  GLN A 111      13.963   6.448  20.608  1.00 88.92           H
ATOM   1479  CG  GLN A 111      14.666   8.407  20.041  1.00 88.92           C
ATOM   1480 1HG  GLN A 111      15.654   8.067  19.730  1.00 88.92           H
ATOM   1481 2HG  GLN A 111      14.376   9.208  19.361  1.00 88.92           H
ATOM   1482  CD  GLN A 111      14.733   8.945  21.472  1.00 88.92           C
ATOM   1483  OE1 GLN A 111      13.730   9.121  22.144  1.00 88.92           O
ATOM   1484  NE2 GLN A 111      15.968   9.196  21.898  1.00 88.92           N
ATOM   1485 1HE2 GLN A 111      16.748   9.029  21.296  1.00 88.92           H
ATOM   1486 2HE2 GLN A 111      16.116   9.550  22.821  1.00 88.92           H
ATOM   1487  HN  GLN A 111      15.434   6.872  17.545  1.00 88.92           H
ATOM   1488  N   TRP A 112      11.839   8.202  17.746  1.00 91.61           N
ATOM   1489  CA  TRP A 112      11.231   9.222  16.909  1.00 91.61           C
ATOM   1490  C   TRP A 112      11.823  10.576  17.308  1.00 91.61           C
ATOM   1491  O   TRP A 112      11.494  11.114  18.364  1.00 91.61           O
ATOM   1492  HA  TRP A 112      11.482   8.996  15.873  1.00 91.61           H
ATOM   1493  CB  TRP A 112       9.705   9.182  17.017  1.00 91.61           C
ATOM   1494 1HB  TRP A 112       9.368   8.157  16.866  1.00 91.61           H
ATOM   1495 2HB  TRP A 112       9.415   9.467  18.029  1.00 91.61           H
ATOM   1496  CG  TRP A 112       8.987  10.093  16.020  1.00 91.61           C
ATOM   1497  CD1 TRP A 112       8.562  11.350  16.208  1.00 91.61           C
ATOM   1498  HD1 TRP A 112       8.682  11.905  17.139  1.00 91.61           H
ATOM   1499  CD2 TRP A 112       8.623   9.764  14.663  1.00 91.61           C
ATOM   1500  NE1 TRP A 112       7.954  11.853  15.077  1.00 91.61           N
ATOM   1501  HE1 TRP A 112       7.559  12.766  14.973  1.00 91.61           H
ATOM   1502  CE2 TRP A 112       7.993  10.858  14.107  1.00 91.61           C
ATOM   1503  CE3 TRP A 112       8.821   8.581  13.929  1.00 91.61           C
ATOM   1504  HE3 TRP A 112       9.316   7.704  14.345  1.00 91.61           H
ATOM   1505  CZ2 TRP A 112       7.508  10.879  12.793  1.00 91.61           C
ATOM   1506  HZ2 TRP A 112       7.013  11.756  12.377  1.00 91.61           H
ATOM   1507  CZ3 TRP A 112       8.331   8.618  12.618  1.00 91.61           C
ATOM   1508  HZ3 TRP A 112       8.459   7.725  12.005  1.00 91.61           H
ATOM   1509  CH2 TRP A 112       7.694   9.711  12.043  1.00 91.61           C
ATOM   1510  HH2 TRP A 112       7.341   9.660  11.013  1.00 91.61           H
ATOM   1511  HN  TRP A 112      11.247   7.836  18.464  1.00 91.61           H
ATOM   1512  N   LYS A 113      12.686  11.086  16.442  1.00 91.92           N
ATOM   1513  CA  LYS A 113      13.411  12.309  16.740  1.00 91.92           C
ATOM   1514  C   LYS A 113      12.701  13.493  16.080  1.00 91.92           C
ATOM   1515  O   LYS A 113      13.163  14.629  16.172  1.00 91.92           O
ATOM   1516  HA  LYS A 113      13.384  12.450  17.821  1.00 91.92           H
ATOM   1517  CB  LYS A 113      14.881  12.172  16.339  1.00 91.92           C
ATOM   1518 1HB  LYS A 113      14.951  11.916  15.282  1.00 91.92           H
ATOM   1519 2HB  LYS A 113      15.388  13.129  16.468  1.00 91.92           H
ATOM   1520  CG  LYS A 113      15.581  11.101  17.177  1.00 91.92           C
ATOM   1521 1HG  LYS A 113      15.544  11.376  18.231  1.00 91.92           H
ATOM   1522 2HG  LYS A 113      15.052  10.153  17.077  1.00 91.92           H
ATOM   1523  CD  LYS A 113      17.037  10.927  16.741  1.00 91.92           C
ATOM   1524 1HD  LYS A 113      17.075  10.669  15.682  1.00 91.92           H
ATOM   1525 2HD  LYS A 113      17.570  11.871  16.858  1.00 91.92           H
ATOM   1526  CE  LYS A 113      17.730   9.838  17.562  1.00 91.92           C
ATOM   1527 1HE  LYS A 113      17.739  10.119  18.615  1.00 91.92           H
ATOM   1528 2HE  LYS A 113      17.170   8.906  17.487  1.00 91.92           H
ATOM   1529  NZ  LYS A 113      19.115   9.632  17.086  1.00 91.92           N
ATOM   1530 1HZ  LYS A 113      19.534   8.856  17.588  1.00 91.92           H
ATOM   1531 2HZ  LYS A 113      19.104   9.425  16.093  1.00 91.92           H
ATOM   1532 3HZ  LYS A 113      19.658  10.472  17.249  1.00 91.92           H
ATOM   1533  HN  LYS A 113      12.892  10.680  15.552  1.00 91.92           H
ATOM   1534  N   PHE A 114      11.589  13.185  15.428  1.00 93.75           N
ATOM   1535  CA  PHE A 114      10.947  14.147  14.549  1.00 93.75           C
ATOM   1536  C   PHE A 114       9.713  14.761  15.215  1.00 93.75           C
ATOM   1537  O   PHE A 114       9.241  14.261  16.235  1.00 93.75           O
ATOM   1538  HA  PHE A 114      11.674  14.932  14.342  1.00 93.75           H
ATOM   1539  CB  PHE A 114      10.509  13.386  13.296  1.00 93.75           C
ATOM   1540 1HB  PHE A 114       9.693  12.712  13.559  1.00 93.75           H
ATOM   1541 2HB  PHE A 114      10.114  14.097  12.570  1.00 93.75           H
ATOM   1542  CG  PHE A 114      11.628  12.576  12.638  1.00 93.75           C
ATOM   1543  CD1 PHE A 114      12.588  13.208  11.910  1.00 93.75           C
ATOM   1544  HD1 PHE A 114      12.560  14.292  11.796  1.00 93.75           H
ATOM   1545  CD2 PHE A 114      11.663  11.224  12.780  1.00 93.75           C
ATOM   1546  HD2 PHE A 114      10.894  10.717  13.363  1.00 93.75           H
ATOM   1547  CE1 PHE A 114      13.626  12.457  11.299  1.00 93.75           C
ATOM   1548  HE1 PHE A 114      14.395  12.963  10.716  1.00 93.75           H
ATOM   1549  CE2 PHE A 114      12.701  10.472  12.169  1.00 93.75           C
ATOM   1550  HE2 PHE A 114      12.729   9.389  12.283  1.00 93.75           H
ATOM   1551  CZ  PHE A 114      13.661  11.104  11.442  1.00 93.75           C
ATOM   1552  HZ  PHE A 114      14.458  10.527  10.973  1.00 93.75           H
ATOM   1553  HN  PHE A 114      11.129  12.300  15.493  1.00 93.75           H
ATOM   1554  N   GLN A 115       9.227  15.835  14.611  1.00 94.36           N
ATOM   1555  CA  GLN A 115       8.079  16.542  15.152  1.00 94.36           C
ATOM   1556  C   GLN A 115       6.803  15.726  14.935  1.00 94.36           C
ATOM   1557  O   GLN A 115       6.782  14.805  14.121  1.00 94.36           O
ATOM   1558  HA  GLN A 115       8.277  16.643  16.219  1.00 94.36           H
ATOM   1559  CB  GLN A 115       7.951  17.935  14.532  1.00 94.36           C
ATOM   1560 1HB  GLN A 115       7.975  17.857  13.445  1.00 94.36           H
ATOM   1561 2HB  GLN A 115       6.987  18.369  14.799  1.00 94.36           H
ATOM   1562  CG  GLN A 115       9.078  18.853  15.009  1.00 94.36           C
ATOM   1563 1HG  GLN A 115      10.042  18.384  14.811  1.00 94.36           H
ATOM   1564 2HG  GLN A 115       9.056  19.785  14.444  1.00 94.36           H
ATOM   1565  CD  GLN A 115       8.947  19.153  16.503  1.00 94.36           C
ATOM   1566  OE1 GLN A 115       7.897  18.996  17.104  1.00 94.36           O
ATOM   1567  NE2 GLN A 115      10.069  19.591  17.067  1.00 94.36           N
ATOM   1568 1HE2 GLN A 115      10.897  19.698  16.517  1.00 94.36           H
ATOM   1569 2HE2 GLN A 115      10.084  19.815  18.042  1.00 94.36           H
ATOM   1570  HN  GLN A 115       9.604  16.222  13.769  1.00 94.36           H
ATOM   1571  N   THR A 116       5.770  16.095  15.679  1.00 94.46           N
ATOM   1572  CA  THR A 116       4.507  15.378  15.613  1.00 94.46           C
ATOM   1573  C   THR A 116       3.931  15.441  14.198  1.00 94.46           C
ATOM   1574  O   THR A 116       3.326  14.480  13.726  1.00 94.46           O
ATOM   1575  HA  THR A 116       4.697  14.328  15.835  1.00 94.46           H
ATOM   1576  CB  THR A 116       3.575  15.964  16.676  1.00 94.46           C
ATOM   1577  HB  THR A 116       3.259  16.971  16.403  1.00 94.46           H
ATOM   1578  OG1 THR A 116       4.320  15.860  17.886  1.00 94.46           O
ATOM   1579  HG1 THR A 116       3.921  16.454  18.585  1.00 94.46           H
ATOM   1580  CG2 THR A 116       2.343  15.090  16.920  1.00 94.46           C
ATOM   1581 1HG2 THR A 116       2.659  14.103  17.258  1.00 94.46           H
ATOM   1582 2HG2 THR A 116       1.777  14.994  15.993  1.00 94.46           H
ATOM   1583 3HG2 THR A 116       1.716  15.552  17.682  1.00 94.46           H
ATOM   1584  HN  THR A 116       5.785  16.866  16.315  1.00 94.46           H
ATOM   1585  N   PHE A 117       4.139  16.584  13.559  1.00 95.47           N
ATOM   1586  CA  PHE A 117       3.658  16.781  12.202  1.00 95.47           C
ATOM   1587  C   PHE A 117       4.135  15.655  11.282  1.00 95.47           C
ATOM   1588  O   PHE A 117       3.349  15.101  10.515  1.00 95.47           O
ATOM   1589  HA  PHE A 117       2.569  16.778  12.241  1.00 95.47           H
ATOM   1590  CB  PHE A 117       4.240  18.107  11.709  1.00 95.47           C
ATOM   1591 1HB  PHE A 117       3.846  18.916  12.324  1.00 95.47           H
ATOM   1592 2HB  PHE A 117       5.321  18.094  11.855  1.00 95.47           H
ATOM   1593  CG  PHE A 117       3.942  18.410  10.239  1.00 95.47           C
ATOM   1594  CD1 PHE A 117       4.916  18.257   9.302  1.00 95.47           C
ATOM   1595  HD1 PHE A 117       5.909  17.918   9.598  1.00 95.47           H
ATOM   1596  CD2 PHE A 117       2.703  18.832   9.870  1.00 95.47           C
ATOM   1597  HD2 PHE A 117       1.923  18.954  10.621  1.00 95.47           H
ATOM   1598  CE1 PHE A 117       4.639  18.538   7.938  1.00 95.47           C
ATOM   1599  HE1 PHE A 117       5.419  18.415   7.187  1.00 95.47           H
ATOM   1600  CE2 PHE A 117       2.426  19.113   8.506  1.00 95.47           C
ATOM   1601  HE2 PHE A 117       1.433  19.451   8.210  1.00 95.47           H
ATOM   1602  CZ  PHE A 117       3.400  18.960   7.569  1.00 95.47           C
ATOM   1603  HZ  PHE A 117       3.187  19.175   6.522  1.00 95.47           H
ATOM   1604  HN  PHE A 117       4.625  17.364  13.952  1.00 95.47           H
ATOM   1605  N   MET A 118       5.420  15.350  11.390  1.00 94.94           N
ATOM   1606  CA  MET A 118       6.019  14.328  10.549  1.00 94.94           C
ATOM   1607  C   MET A 118       5.404  12.956  10.831  1.00 94.94           C
ATOM   1608  O   MET A 118       5.246  12.144   9.921  1.00 94.94           O
ATOM   1609  HA  MET A 118       5.803  14.627   9.524  1.00 94.94           H
ATOM   1610  CB  MET A 118       7.527  14.275  10.807  1.00 94.94           C
ATOM   1611 1HB  MET A 118       7.934  15.285  10.812  1.00 94.94           H
ATOM   1612 2HB  MET A 118       7.716  13.850  11.793  1.00 94.94           H
ATOM   1613  CG  MET A 118       8.236  13.438   9.740  1.00 94.94           C
ATOM   1614 1HG  MET A 118       9.304  13.391   9.953  1.00 94.94           H
ATOM   1615 2HG  MET A 118       7.861  12.415   9.760  1.00 94.94           H
ATOM   1616  SD  MET A 118       7.968  14.153   8.126  1.00 94.94           S
ATOM   1617  CE  MET A 118       8.977  15.619   8.265  1.00 94.94           C
ATOM   1618 1HE  MET A 118       8.612  16.234   9.088  1.00 94.94           H
ATOM   1619 2HE  MET A 118      10.011  15.332   8.457  1.00 94.94           H
ATOM   1620 3HE  MET A 118       8.923  16.186   7.336  1.00 94.94           H
ATOM   1621  HN  MET A 118       6.046  15.787  12.036  1.00 94.94           H
ATOM   1622  N   CYS A 119       5.074  12.739  12.096  1.00 93.66           N
ATOM   1623  CA  CYS A 119       4.479  11.479  12.508  1.00 93.66           C
ATOM   1624  C   CYS A 119       3.140  11.320  11.785  1.00 93.66           C
ATOM   1625  O   CYS A 119       2.846  10.255  11.244  1.00 93.66           O
ATOM   1626  HA  CYS A 119       5.174  10.693  12.213  1.00 93.66           H
ATOM   1627  CB  CYS A 119       4.319  11.400  14.028  1.00 93.66           C
ATOM   1628 1HB  CYS A 119       5.299  11.404  14.505  1.00 93.66           H
ATOM   1629 2HB  CYS A 119       3.784  12.276  14.392  1.00 93.66           H
ATOM   1630  SG  CYS A 119       3.409   9.879  14.483  1.00 93.66           S
ATOM   1631  HN  CYS A 119       5.206  13.404  12.830  1.00 93.66           H
ATOM   1632  N   LYS A 120       2.366  12.395  11.797  1.00 94.78           N
ATOM   1633  CA  LYS A 120       1.060  12.384  11.160  1.00 94.78           C
ATOM   1634  C   LYS A 120       1.223  12.027   9.681  1.00 94.78           C
ATOM   1635  O   LYS A 120       0.526  11.152   9.169  1.00 94.78           O
ATOM   1636  HA  LYS A 120       0.468  11.604  11.640  1.00 94.78           H
ATOM   1637  CB  LYS A 120       0.337  13.711  11.396  1.00 94.78           C
ATOM   1638 1HB  LYS A 120       0.988  14.539  11.116  1.00 94.78           H
ATOM   1639 2HB  LYS A 120      -0.544  13.769  10.757  1.00 94.78           H
ATOM   1640  CG  LYS A 120      -0.079  13.855  12.861  1.00 94.78           C
ATOM   1641 1HG  LYS A 120      -0.730  13.027  13.141  1.00 94.78           H
ATOM   1642 2HG  LYS A 120       0.802  13.799  13.501  1.00 94.78           H
ATOM   1643  CD  LYS A 120      -0.803  15.182  13.098  1.00 94.78           C
ATOM   1644 1HD  LYS A 120      -0.119  16.011  12.916  1.00 94.78           H
ATOM   1645 2HD  LYS A 120      -1.623  15.285  12.387  1.00 94.78           H
ATOM   1646  CE  LYS A 120      -1.345  15.264  14.526  1.00 94.78           C
ATOM   1647 1HE  LYS A 120      -1.427  14.263  14.948  1.00 94.78           H
ATOM   1648 2HE  LYS A 120      -0.649  15.819  15.154  1.00 94.78           H
ATOM   1649  NZ  LYS A 120      -2.670  15.925  14.540  1.00 94.78           N
ATOM   1650 1HZ  LYS A 120      -3.008  15.983  15.494  1.00 94.78           H
ATOM   1651 2HZ  LYS A 120      -2.586  16.858  14.153  1.00 94.78           H
ATOM   1652 3HZ  LYS A 120      -3.323  15.385  13.983  1.00 94.78           H
ATOM   1653  HN  LYS A 120       2.616  13.259  12.232  1.00 94.78           H
ATOM   1654  N   VAL A 121       2.147  12.723   9.035  1.00 94.84           N
ATOM   1655  CA  VAL A 121       2.336  12.568   7.603  1.00 94.84           C
ATOM   1656  C   VAL A 121       2.763  11.130   7.302  1.00 94.84           C
ATOM   1657  O   VAL A 121       2.194  10.480   6.425  1.00 94.84           O
ATOM   1658  HA  VAL A 121       1.377  12.757   7.122  1.00 94.84           H
ATOM   1659  CB  VAL A 121       3.336  13.607   7.092  1.00 94.84           C
ATOM   1660  HB  VAL A 121       4.232  13.542   7.709  1.00 94.84           H
ATOM   1661  CG1 VAL A 121       3.739  13.315   5.645  1.00 94.84           C
ATOM   1662 1HG1 VAL A 121       4.200  12.328   5.589  1.00 94.84           H
ATOM   1663 2HG1 VAL A 121       2.854  13.339   5.009  1.00 94.84           H
ATOM   1664 3HG1 VAL A 121       4.450  14.068   5.307  1.00 94.84           H
ATOM   1665  CG2 VAL A 121       2.773  15.023   7.229  1.00 94.84           C
ATOM   1666 1HG2 VAL A 121       1.855  15.107   6.648  1.00 94.84           H
ATOM   1667 2HG2 VAL A 121       2.560  15.230   8.277  1.00 94.84           H
ATOM   1668 3HG2 VAL A 121       3.504  15.742   6.858  1.00 94.84           H
ATOM   1669  HN  VAL A 121       2.759  13.382   9.473  1.00 94.84           H
ATOM   1670  N   VAL A 122       3.760  10.674   8.046  1.00 93.40           N
ATOM   1671  CA  VAL A 122       4.421   9.420   7.725  1.00 93.40           C
ATOM   1672  C   VAL A 122       3.417   8.272   7.853  1.00 93.40           C
ATOM   1673  O   VAL A 122       3.390   7.371   7.017  1.00 93.40           O
ATOM   1674  HA  VAL A 122       4.754   9.480   6.689  1.00 93.40           H
ATOM   1675  CB  VAL A 122       5.655   9.237   8.610  1.00 93.40           C
ATOM   1676  HB  VAL A 122       5.364   9.451   9.639  1.00 93.40           H
ATOM   1677  CG1 VAL A 122       6.160   7.794   8.555  1.00 93.40           C
ATOM   1678 1HG1 VAL A 122       5.377   7.121   8.904  1.00 93.40           H
ATOM   1679 2HG1 VAL A 122       6.426   7.541   7.529  1.00 93.40           H
ATOM   1680 3HG1 VAL A 122       7.038   7.692   9.193  1.00 93.40           H
ATOM   1681  CG2 VAL A 122       6.760  10.221   8.220  1.00 93.40           C
ATOM   1682 1HG2 VAL A 122       7.047  10.052   7.182  1.00 93.40           H
ATOM   1683 2HG2 VAL A 122       6.395  11.241   8.335  1.00 93.40           H
ATOM   1684 3HG2 VAL A 122       7.625  10.069   8.865  1.00 93.40           H
ATOM   1685  HN  VAL A 122       4.116  11.144   8.853  1.00 93.40           H
ATOM   1686  N   ASN A 123       2.617   8.343   8.907  1.00 92.21           N
ATOM   1687  CA  ASN A 123       1.612   7.323   9.153  1.00 92.21           C
ATOM   1688  C   ASN A 123       0.575   7.353   8.029  1.00 92.21           C
ATOM   1689  O   ASN A 123       0.119   6.306   7.572  1.00 92.21           O
ATOM   1690  HA  ASN A 123       2.161   6.382   9.189  1.00 92.21           H
ATOM   1691  CB  ASN A 123       0.884   7.575  10.475  1.00 92.21           C
ATOM   1692 1HB  ASN A 123       0.779   8.648  10.637  1.00 92.21           H
ATOM   1693 2HB  ASN A 123      -0.123   7.161  10.424  1.00 92.21           H
ATOM   1694  CG  ASN A 123       1.641   6.948  11.647  1.00 92.21           C
ATOM   1695  OD1 ASN A 123       2.465   6.063  11.485  1.00 92.21           O
ATOM   1696  ND2 ASN A 123       1.317   7.454  12.833  1.00 92.21           N
ATOM   1697 1HD2 ASN A 123       0.632   8.180  12.897  1.00 92.21           H
ATOM   1698 2HD2 ASN A 123       1.758   7.109  13.662  1.00 92.21           H
ATOM   1699  HN  ASN A 123       2.648   9.078   9.584  1.00 92.21           H
ATOM   1700  N   SER A 124       0.233   8.564   7.615  1.00 93.34           N
ATOM   1701  CA  SER A 124      -0.877   8.756   6.697  1.00 93.34           C
ATOM   1702  C   SER A 124      -0.467   8.334   5.285  1.00 93.34           C
ATOM   1703  O   SER A 124      -1.276   7.787   4.537  1.00 93.34           O
ATOM   1704  HA  SER A 124      -1.675   8.114   7.071  1.00 93.34           H
ATOM   1705  CB  SER A 124      -1.351  10.211   6.701  1.00 93.34           C
ATOM   1706 1HB  SER A 124      -0.561  10.849   6.305  1.00 93.34           H
ATOM   1707 2HB  SER A 124      -2.208  10.315   6.036  1.00 93.34           H
ATOM   1708  OG  SER A 124      -1.708  10.653   8.008  1.00 93.34           O
ATOM   1709  HG  SER A 124      -1.089  11.381   8.303  1.00 93.34           H
ATOM   1710  HN  SER A 124       0.699   9.403   7.895  1.00 93.34           H
ATOM   1711  N   MET A 125       0.789   8.605   4.962  1.00 93.11           N
ATOM   1712  CA  MET A 125       1.264   8.439   3.599  1.00 93.11           C
ATOM   1713  C   MET A 125       1.165   6.977   3.158  1.00 93.11           C
ATOM   1714  O   MET A 125       0.831   6.693   2.009  1.00 93.11           O
ATOM   1715  HA  MET A 125       0.610   9.056   2.983  1.00 93.11           H
ATOM   1716  CB  MET A 125       2.718   8.904   3.505  1.00 93.11           C
ATOM   1717 1HB  MET A 125       3.269   8.566   4.382  1.00 93.11           H
ATOM   1718 2HB  MET A 125       3.194   8.449   2.635  1.00 93.11           H
ATOM   1719  CG  MET A 125       2.801  10.428   3.399  1.00 93.11           C
ATOM   1720 1HG  MET A 125       2.291  10.888   4.245  1.00 93.11           H
ATOM   1721 2HG  MET A 125       3.842  10.748   3.442  1.00 93.11           H
ATOM   1722  SD  MET A 125       2.059  10.975   1.870  1.00 93.11           S
ATOM   1723  CE  MET A 125       1.675  12.665   2.300  1.00 93.11           C
ATOM   1724 1HE  MET A 125       0.995  12.677   3.152  1.00 93.11           H
ATOM   1725 2HE  MET A 125       2.593  13.191   2.560  1.00 93.11           H
ATOM   1726 3HE  MET A 125       1.202  13.157   1.450  1.00 93.11           H
ATOM   1727  HN  MET A 125       1.475   8.932   5.612  1.00 93.11           H
ATOM   1728  N   TYR A 126       1.462   6.089   4.095  1.00 86.05           N
ATOM   1729  CA  TYR A 126       1.389   4.663   3.824  1.00 86.05           C
ATOM   1730  C   TYR A 126      -0.037   4.248   3.455  1.00 86.05           C
ATOM   1731  O   TYR A 126      -0.244   3.520   2.486  1.00 86.05           O
ATOM   1732  HA  TYR A 126       2.051   4.445   2.987  1.00 86.05           H
ATOM   1733  CB  TYR A 126       1.789   3.966   5.126  1.00 86.05           C
ATOM   1734 1HB  TYR A 126       2.853   4.126   5.299  1.00 86.05           H
ATOM   1735 2HB  TYR A 126       1.258   4.432   5.955  1.00 86.05           H
ATOM   1736  CG  TYR A 126       1.506   2.462   5.139  1.00 86.05           C
ATOM   1737  CD1 TYR A 126       0.697   1.921   6.117  1.00 86.05           C
ATOM   1738  HD1 TYR A 126       0.260   2.565   6.880  1.00 86.05           H
ATOM   1739  CD2 TYR A 126       2.060   1.647   4.173  1.00 86.05           C
ATOM   1740  HD2 TYR A 126       2.699   2.075   3.400  1.00 86.05           H
ATOM   1741  CE1 TYR A 126       0.430   0.506   6.129  1.00 86.05           C
ATOM   1742  HE1 TYR A 126      -0.207   0.066   6.896  1.00 86.05           H
ATOM   1743  CE2 TYR A 126       1.794   0.232   4.185  1.00 86.05           C
ATOM   1744  HE2 TYR A 126       2.225  -0.423   3.428  1.00 86.05           H
ATOM   1745  CZ  TYR A 126       0.992  -0.269   5.163  1.00 86.05           C
ATOM   1746  OH  TYR A 126       0.740  -1.605   5.174  1.00 86.05           O
ATOM   1747  HH  TYR A 126       1.217  -2.049   4.416  1.00 86.05           H
ATOM   1748  HN  TYR A 126       1.748   6.329   5.023  1.00 86.05           H
ATOM   1749  N   LYS A 127      -0.983   4.729   4.248  1.00 86.74           N
ATOM   1750  CA  LYS A 127      -2.377   4.366   4.056  1.00 86.74           C
ATOM   1751  C   LYS A 127      -2.872   4.944   2.729  1.00 86.74           C
ATOM   1752  O   LYS A 127      -3.656   4.310   2.025  1.00 86.74           O
ATOM   1753  HA  LYS A 127      -2.426   3.278   3.998  1.00 86.74           H
ATOM   1754  CB  LYS A 127      -3.214   4.794   5.263  1.00 86.74           C
ATOM   1755 1HB  LYS A 127      -3.019   5.841   5.493  1.00 86.74           H
ATOM   1756 2HB  LYS A 127      -4.274   4.713   5.023  1.00 86.74           H
ATOM   1757  CG  LYS A 127      -2.895   3.930   6.485  1.00 86.74           C
ATOM   1758 1HG  LYS A 127      -1.826   3.973   6.697  1.00 86.74           H
ATOM   1759 2HG  LYS A 127      -3.410   4.327   7.360  1.00 86.74           H
ATOM   1760  CD  LYS A 127      -3.316   2.477   6.255  1.00 86.74           C
ATOM   1761 1HD  LYS A 127      -4.381   2.435   6.028  1.00 86.74           H
ATOM   1762 2HD  LYS A 127      -2.790   2.075   5.389  1.00 86.74           H
ATOM   1763  CE  LYS A 127      -3.017   1.618   7.485  1.00 86.74           C
ATOM   1764 1HE  LYS A 127      -1.973   1.738   7.774  1.00 86.74           H
ATOM   1765 2HE  LYS A 127      -3.621   1.954   8.327  1.00 86.74           H
ATOM   1766  NZ  LYS A 127      -3.298   0.193   7.202  1.00 86.74           N
ATOM   1767 1HZ  LYS A 127      -3.116  -0.359   8.033  1.00 86.74           H
ATOM   1768 2HZ  LYS A 127      -4.270   0.087   6.933  1.00 86.74           H
ATOM   1769 3HZ  LYS A 127      -2.701  -0.127   6.447  1.00 86.74           H
ATOM   1770  HN  LYS A 127      -0.811   5.355   5.009  1.00 86.74           H
ATOM   1771  N   MET A 128      -2.393   6.142   2.427  1.00 91.61           N
ATOM   1772  CA  MET A 128      -2.765   6.807   1.190  1.00 91.61           C
ATOM   1773  C   MET A 128      -2.273   6.018  -0.026  1.00 91.61           C
ATOM   1774  O   MET A 128      -3.019   5.816  -0.983  1.00 91.61           O
ATOM   1775  HA  MET A 128      -3.855   6.842   1.191  1.00 91.61           H
ATOM   1776  CB  MET A 128      -2.163   8.213   1.164  1.00 91.61           C
ATOM   1777 1HB  MET A 128      -2.436   8.746   2.074  1.00 91.61           H
ATOM   1778 2HB  MET A 128      -1.075   8.146   1.147  1.00 91.61           H
ATOM   1779  CG  MET A 128      -2.649   8.996  -0.057  1.00 91.61           C
ATOM   1780 1HG  MET A 128      -2.417   8.445  -0.969  1.00 91.61           H
ATOM   1781 2HG  MET A 128      -3.733   9.107  -0.020  1.00 91.61           H
ATOM   1782  SD  MET A 128      -1.873  10.603  -0.102  1.00 91.61           S
ATOM   1783  CE  MET A 128      -2.660  11.365   1.307  1.00 91.61           C
ATOM   1784 1HE  MET A 128      -3.738  11.390   1.152  1.00 91.61           H
ATOM   1785 2HE  MET A 128      -2.435  10.790   2.205  1.00 91.61           H
ATOM   1786 3HE  MET A 128      -2.286  12.383   1.425  1.00 91.61           H
ATOM   1787  HN  MET A 128      -1.764   6.656   3.010  1.00 91.61           H
ATOM   1788  N   ASN A 129      -1.021   5.593   0.053  1.00 89.91           N
ATOM   1789  CA  ASN A 129      -0.435   4.790  -1.008  1.00 89.91           C
ATOM   1790  C   ASN A 129      -1.286   3.537  -1.222  1.00 89.91           C
ATOM   1791  O   ASN A 129      -1.676   3.231  -2.347  1.00 89.91           O
ATOM   1792  HA  ASN A 129      -0.422   5.439  -1.884  1.00 89.91           H
ATOM   1793  CB  ASN A 129       0.982   4.344  -0.643  1.00 89.91           C
ATOM   1794 1HB  ASN A 129       1.659   5.197  -0.690  1.00 89.91           H
ATOM   1795 2HB  ASN A 129       0.999   3.980   0.384  1.00 89.91           H
ATOM   1796  CG  ASN A 129       1.471   3.245  -1.587  1.00 89.91           C
ATOM   1797  OD1 ASN A 129       1.245   2.064  -1.377  1.00 89.91           O
ATOM   1798  ND2 ASN A 129       2.152   3.697  -2.637  1.00 89.91           N
ATOM   1799 1HD2 ASN A 129       2.302   4.679  -2.750  1.00 89.91           H
ATOM   1800 2HD2 ASN A 129       2.513   3.054  -3.313  1.00 89.91           H
ATOM   1801  HN  ASN A 129      -0.411   5.788   0.821  1.00 89.91           H
ATOM   1802  N   PHE A 130      -1.548   2.844  -0.123  1.00 83.97           N
ATOM   1803  CA  PHE A 130      -2.212   1.554  -0.192  1.00 83.97           C
ATOM   1804  C   PHE A 130      -3.542   1.661  -0.942  1.00 83.97           C
ATOM   1805  O   PHE A 130      -3.775   0.936  -1.907  1.00 83.97           O
ATOM   1806  HA  PHE A 130      -1.548   0.876  -0.730  1.00 83.97           H
ATOM   1807  CB  PHE A 130      -2.486   1.113   1.247  1.00 83.97           C
ATOM   1808 1HB  PHE A 130      -1.545   1.099   1.797  1.00 83.97           H
ATOM   1809 2HB  PHE A 130      -3.125   1.854   1.728  1.00 83.97           H
ATOM   1810  CG  PHE A 130      -3.148  -0.261   1.362  1.00 83.97           C
ATOM   1811  CD1 PHE A 130      -4.486  -0.391   1.154  1.00 83.97           C
ATOM   1812  HD1 PHE A 130      -5.086   0.484   0.905  1.00 83.97           H
ATOM   1813  CD2 PHE A 130      -2.399  -1.353   1.673  1.00 83.97           C
ATOM   1814  HD2 PHE A 130      -1.327  -1.249   1.840  1.00 83.97           H
ATOM   1815  CE1 PHE A 130      -5.100  -1.667   1.261  1.00 83.97           C
ATOM   1816  HE1 PHE A 130      -6.173  -1.771   1.094  1.00 83.97           H
ATOM   1817  CE2 PHE A 130      -3.014  -2.629   1.780  1.00 83.97           C
ATOM   1818  HE2 PHE A 130      -2.413  -3.504   2.029  1.00 83.97           H
ATOM   1819  CZ  PHE A 130      -4.351  -2.758   1.572  1.00 83.97           C
ATOM   1820  HZ  PHE A 130      -4.823  -3.738   1.654  1.00 83.97           H
ATOM   1821  HN  PHE A 130      -1.315   3.150   0.800  1.00 83.97           H
ATOM   1822  N   TYR A 131      -4.379   2.573  -0.468  1.00 84.93           N
ATOM   1823  CA  TYR A 131      -5.726   2.700  -1.000  1.00 84.93           C
ATOM   1824  C   TYR A 131      -5.697   3.127  -2.469  1.00 84.93           C
ATOM   1825  O   TYR A 131      -6.455   2.606  -3.285  1.00 84.93           O
ATOM   1826  HA  TYR A 131      -6.211   1.727  -0.921  1.00 84.93           H
ATOM   1827  CB  TYR A 131      -6.403   3.796  -0.175  1.00 84.93           C
ATOM   1828 1HB  TYR A 131      -5.775   4.688  -0.190  1.00 84.93           H
ATOM   1829 2HB  TYR A 131      -7.347   4.063  -0.650  1.00 84.93           H
ATOM   1830  CG  TYR A 131      -6.673   3.404   1.279  1.00 84.93           C
ATOM   1831  CD1 TYR A 131      -7.188   2.158   1.573  1.00 84.93           C
ATOM   1832  HD1 TYR A 131      -7.403   1.454   0.770  1.00 84.93           H
ATOM   1833  CD2 TYR A 131      -6.401   4.297   2.296  1.00 84.93           C
ATOM   1834  HD2 TYR A 131      -5.994   5.281   2.063  1.00 84.93           H
ATOM   1835  CE1 TYR A 131      -7.443   1.789   2.942  1.00 84.93           C
ATOM   1836  HE1 TYR A 131      -7.850   0.809   3.188  1.00 84.93           H
ATOM   1837  CE2 TYR A 131      -6.655   3.928   3.664  1.00 84.93           C
ATOM   1838  HE2 TYR A 131      -6.445   4.623   4.477  1.00 84.93           H
ATOM   1839  CZ  TYR A 131      -7.164   2.692   3.920  1.00 84.93           C
ATOM   1840  OH  TYR A 131      -7.404   2.344   5.212  1.00 84.93           O
ATOM   1841  HH  TYR A 131      -7.265   3.133   5.811  1.00 84.93           H
ATOM   1842  HN  TYR A 131      -4.151   3.215   0.263  1.00 84.93           H
ATOM   1843  N   SER A 132      -4.814   4.071  -2.760  1.00 89.34           N
ATOM   1844  CA  SER A 132      -4.713   4.611  -4.105  1.00 89.34           C
ATOM   1845  C   SER A 132      -4.239   3.524  -5.072  1.00 89.34           C
ATOM   1846  O   SER A 132      -4.743   3.419  -6.189  1.00 89.34           O
ATOM   1847  HA  SER A 132      -5.721   4.938  -4.361  1.00 89.34           H
ATOM   1848  CB  SER A 132      -3.763   5.810  -4.147  1.00 89.34           C
ATOM   1849 1HB  SER A 132      -3.661   6.156  -5.176  1.00 89.34           H
ATOM   1850 2HB  SER A 132      -4.191   6.633  -3.575  1.00 89.34           H
ATOM   1851  OG  SER A 132      -2.476   5.489  -3.626  1.00 89.34           O
ATOM   1852  HG  SER A 132      -2.356   5.910  -2.726  1.00 89.34           H
ATOM   1853  HN  SER A 132      -4.176   4.464  -2.098  1.00 89.34           H
ATOM   1854  N   CYS A 133      -3.275   2.743  -4.607  1.00 83.61           N
ATOM   1855  CA  CYS A 133      -2.704   1.690  -5.429  1.00 83.61           C
ATOM   1856  C   CYS A 133      -3.812   0.691  -5.768  1.00 83.61           C
ATOM   1857  O   CYS A 133      -3.959   0.290  -6.922  1.00 83.61           O
ATOM   1858  HA  CYS A 133      -2.325   2.169  -6.332  1.00 83.61           H
ATOM   1859  CB  CYS A 133      -1.517   1.014  -4.739  1.00 83.61           C
ATOM   1860 1HB  CYS A 133      -1.755   0.825  -3.692  1.00 83.61           H
ATOM   1861 2HB  CYS A 133      -1.320   0.047  -5.201  1.00 83.61           H
ATOM   1862  SG  CYS A 133      -0.034   2.079  -4.860  1.00 83.61           S
ATOM   1863  HG  CYS A 133      -0.417   2.957  -3.938  1.00 83.61           H
ATOM   1864  HN  CYS A 133      -2.886   2.820  -3.689  1.00 83.61           H
ATOM   1865  N   VAL A 134      -4.562   0.317  -4.742  1.00 79.30           N
ATOM   1866  CA  VAL A 134      -5.621  -0.663  -4.908  1.00 79.30           C
ATOM   1867  C   VAL A 134      -6.601  -0.174  -5.976  1.00 79.30           C
ATOM   1868  O   VAL A 134      -6.962  -0.923  -6.883  1.00 79.30           O
ATOM   1869  HA  VAL A 134      -5.161  -1.590  -5.252  1.00 79.30           H
ATOM   1870  CB  VAL A 134      -6.294  -0.940  -3.561  1.00 79.30           C
ATOM   1871  HB  VAL A 134      -6.424   0.014  -3.050  1.00 79.30           H
ATOM   1872  CG1 VAL A 134      -7.678  -1.561  -3.757  1.00 79.30           C
ATOM   1873 1HG1 VAL A 134      -8.306  -0.877  -4.327  1.00 79.30           H
ATOM   1874 2HG1 VAL A 134      -7.581  -2.502  -4.298  1.00 79.30           H
ATOM   1875 3HG1 VAL A 134      -8.134  -1.747  -2.784  1.00 79.30           H
ATOM   1876  CG2 VAL A 134      -5.413  -1.828  -2.681  1.00 79.30           C
ATOM   1877 1HG2 VAL A 134      -5.237  -2.779  -3.185  1.00 79.30           H
ATOM   1878 2HG2 VAL A 134      -4.460  -1.331  -2.500  1.00 79.30           H
ATOM   1879 3HG2 VAL A 134      -5.915  -2.009  -1.730  1.00 79.30           H
ATOM   1880  HN  VAL A 134      -4.456   0.672  -3.813  1.00 79.30           H
ATOM   1881  N   LEU A 135      -7.005   1.080  -5.834  1.00 84.38           N
ATOM   1882  CA  LEU A 135      -8.030   1.639  -6.698  1.00 84.38           C
ATOM   1883  C   LEU A 135      -7.487   1.742  -8.125  1.00 84.38           C
ATOM   1884  O   LEU A 135      -8.221   1.527  -9.089  1.00 84.38           O
ATOM   1885  HA  LEU A 135      -8.871   0.946  -6.698  1.00 84.38           H
ATOM   1886  CB  LEU A 135      -8.538   2.968  -6.136  1.00 84.38           C
ATOM   1887 1HB  LEU A 135      -7.686   3.634  -6.006  1.00 84.38           H
ATOM   1888 2HB  LEU A 135      -9.191   3.427  -6.879  1.00 84.38           H
ATOM   1889  CG  LEU A 135      -9.296   2.889  -4.810  1.00 84.38           C
ATOM   1890  HG  LEU A 135      -8.718   2.272  -4.122  1.00 84.38           H
ATOM   1891  CD1 LEU A 135      -9.429   4.273  -4.171  1.00 84.38           C
ATOM   1892 1HD1 LEU A 135      -8.437   4.684  -3.983  1.00 84.38           H
ATOM   1893 2HD1 LEU A 135      -9.974   4.934  -4.846  1.00 84.38           H
ATOM   1894 3HD1 LEU A 135      -9.972   4.188  -3.230  1.00 84.38           H
ATOM   1895  CD2 LEU A 135     -10.655   2.210  -4.994  1.00 84.38           C
ATOM   1896 1HD2 LEU A 135     -11.253   2.780  -5.705  1.00 84.38           H
ATOM   1897 2HD2 LEU A 135     -10.507   1.199  -5.373  1.00 84.38           H
ATOM   1898 3HD2 LEU A 135     -11.173   2.167  -4.036  1.00 84.38           H
ATOM   1899  HN  LEU A 135      -6.644   1.708  -5.145  1.00 84.38           H
ATOM   1900  N   LEU A 136      -6.207   2.069  -8.215  1.00 86.03           N
ATOM   1901  CA  LEU A 136      -5.565   2.233  -9.508  1.00 86.03           C
ATOM   1902  C   LEU A 136      -5.501   0.878 -10.216  1.00 86.03           C
ATOM   1903  O   LEU A 136      -5.782   0.783 -11.410  1.00 86.03           O
ATOM   1904  HA  LEU A 136      -6.189   2.903 -10.100  1.00 86.03           H
ATOM   1905  CB  LEU A 136      -4.202   2.909  -9.348  1.00 86.03           C
ATOM   1906 1HB  LEU A 136      -3.662   2.408  -8.544  1.00 86.03           H
ATOM   1907 2HB  LEU A 136      -3.630   2.749 -10.263  1.00 86.03           H
ATOM   1908  CG  LEU A 136      -4.227   4.409  -9.051  1.00 86.03           C
ATOM   1909  HG  LEU A 136      -4.942   4.586  -8.247  1.00 86.03           H
ATOM   1910  CD1 LEU A 136      -2.863   4.894  -8.556  1.00 86.03           C
ATOM   1911 1HD1 LEU A 136      -2.597   4.361  -7.643  1.00 86.03           H
ATOM   1912 2HD1 LEU A 136      -2.110   4.702  -9.321  1.00 86.03           H
ATOM   1913 3HD1 LEU A 136      -2.909   5.964  -8.352  1.00 86.03           H
ATOM   1914  CD2 LEU A 136      -4.710   5.201 -10.268  1.00 86.03           C
ATOM   1915 1HD2 LEU A 136      -4.038   5.023 -11.107  1.00 86.03           H
ATOM   1916 2HD2 LEU A 136      -5.717   4.880 -10.534  1.00 86.03           H
ATOM   1917 3HD2 LEU A 136      -4.719   6.265 -10.029  1.00 86.03           H
ATOM   1918  HN  LEU A 136      -5.612   2.222  -7.426  1.00 86.03           H
ATOM   1919  N   ILE A 137      -5.128  -0.137  -9.450  1.00 77.40           N
ATOM   1920  CA  ILE A 137      -4.993  -1.476  -9.996  1.00 77.40           C
ATOM   1921  C   ILE A 137      -6.348  -1.942 -10.534  1.00 77.40           C
ATOM   1922  O   ILE A 137      -6.418  -2.565 -11.592  1.00 77.40           O
ATOM   1923  HA  ILE A 137      -4.292  -1.421 -10.828  1.00 77.40           H
ATOM   1924  CB  ILE A 137      -4.387  -2.420  -8.955  1.00 77.40           C
ATOM   1925  HB  ILE A 137      -4.893  -2.251  -8.005  1.00 77.40           H
ATOM   1926  CG1 ILE A 137      -2.904  -2.117  -8.738  1.00 77.40           C
ATOM   1927 1HG1 ILE A 137      -2.334  -2.423  -9.616  1.00 77.40           H
ATOM   1928 2HG1 ILE A 137      -2.761  -1.042  -8.625  1.00 77.40           H
ATOM   1929  CG2 ILE A 137      -4.624  -3.883  -9.338  1.00 77.40           C
ATOM   1930 1HG2 ILE A 137      -5.695  -4.073  -9.401  1.00 77.40           H
ATOM   1931 2HG2 ILE A 137      -4.161  -4.084 -10.305  1.00 77.40           H
ATOM   1932 3HG2 ILE A 137      -4.183  -4.532  -8.582  1.00 77.40           H
ATOM   1933  CD1 ILE A 137      -2.372  -2.841  -7.500  1.00 77.40           C
ATOM   1934 1HD1 ILE A 137      -2.927  -2.515  -6.621  1.00 77.40           H
ATOM   1935 2HD1 ILE A 137      -2.494  -3.917  -7.628  1.00 77.40           H
ATOM   1936 3HD1 ILE A 137      -1.315  -2.608  -7.369  1.00 77.40           H
ATOM   1937  HN  ILE A 137      -4.921  -0.055  -8.475  1.00 77.40           H
ATOM   1938  N   MET A 138      -7.390  -1.622  -9.781  1.00 76.14           N
ATOM   1939  CA  MET A 138      -8.744  -1.930 -10.208  1.00 76.14           C
ATOM   1940  C   MET A 138      -9.048  -1.297 -11.567  1.00 76.14           C
ATOM   1941  O   MET A 138      -9.545  -1.967 -12.470  1.00 76.14           O
ATOM   1942  HA  MET A 138      -8.787  -3.016 -10.287  1.00 76.14           H
ATOM   1943  CB  MET A 138      -9.738  -1.408  -9.168  1.00 76.14           C
ATOM   1944 1HB  MET A 138      -9.594  -1.936  -8.225  1.00 76.14           H
ATOM   1945 2HB  MET A 138      -9.547  -0.353  -8.974  1.00 76.14           H
ATOM   1946  CG  MET A 138     -11.179  -1.592  -9.646  1.00 76.14           C
ATOM   1947 1HG  MET A 138     -11.348  -1.008 -10.551  1.00 76.14           H
ATOM   1948 2HG  MET A 138     -11.355  -2.637  -9.904  1.00 76.14           H
ATOM   1949  SD  MET A 138     -12.317  -1.080  -8.369  1.00 76.14           S
ATOM   1950  CE  MET A 138     -12.110   0.690  -8.462  1.00 76.14           C
ATOM   1951 1HE  MET A 138     -11.071   0.946  -8.258  1.00 76.14           H
ATOM   1952 2HE  MET A 138     -12.380   1.036  -9.460  1.00 76.14           H
ATOM   1953 3HE  MET A 138     -12.754   1.170  -7.725  1.00 76.14           H
ATOM   1954  HN  MET A 138      -7.320  -1.161  -8.896  1.00 76.14           H
ATOM   1955  N   CYS A 139      -8.737  -0.013 -11.669  1.00 82.22           N
ATOM   1956  CA  CYS A 139      -9.084   0.749 -12.856  1.00 82.22           C
ATOM   1957  C   CYS A 139      -8.298   0.180 -14.039  1.00 82.22           C
ATOM   1958  O   CYS A 139      -8.819   0.090 -15.150  1.00 82.22           O
ATOM   1959  HA  CYS A 139     -10.156   0.623 -13.007  1.00 82.22           H
ATOM   1960  CB  CYS A 139      -8.824   2.245 -12.665  1.00 82.22           C
ATOM   1961 1HB  CYS A 139      -7.798   2.404 -12.332  1.00 82.22           H
ATOM   1962 2HB  CYS A 139      -8.935   2.766 -13.616  1.00 82.22           H
ATOM   1963  SG  CYS A 139      -9.993   2.931 -11.436  1.00 82.22           S
ATOM   1964  HG  CYS A 139      -9.333   2.505 -10.363  1.00 82.22           H
ATOM   1965  HN  CYS A 139      -8.257   0.504 -10.960  1.00 82.22           H
ATOM   1966  N   ILE A 140      -7.056  -0.189 -13.761  1.00 78.92           N
ATOM   1967  CA  ILE A 140      -6.200  -0.767 -14.783  1.00 78.92           C
ATOM   1968  C   ILE A 140      -6.861  -2.029 -15.342  1.00 78.92           C
ATOM   1969  O   ILE A 140      -6.843  -2.261 -16.550  1.00 78.92           O
ATOM   1970  HA  ILE A 140      -6.115  -0.037 -15.588  1.00 78.92           H
ATOM   1971  CB  ILE A 140      -4.792  -1.001 -14.233  1.00 78.92           C
ATOM   1972  HB  ILE A 140      -4.882  -1.465 -13.251  1.00 78.92           H
ATOM   1973  CG1 ILE A 140      -4.051   0.323 -14.041  1.00 78.92           C
ATOM   1974 1HG1 ILE A 140      -3.770   0.731 -15.012  1.00 78.92           H
ATOM   1975 2HG1 ILE A 140      -4.713   1.049 -13.569  1.00 78.92           H
ATOM   1976  CG2 ILE A 140      -4.011  -1.972 -15.121  1.00 78.92           C
ATOM   1977 1HG2 ILE A 140      -4.534  -2.928 -15.163  1.00 78.92           H
ATOM   1978 2HG2 ILE A 140      -3.929  -1.559 -16.127  1.00 78.92           H
ATOM   1979 3HG2 ILE A 140      -3.014  -2.121 -14.707  1.00 78.92           H
ATOM   1980  CD1 ILE A 140      -2.799   0.131 -13.182  1.00 78.92           C
ATOM   1981 1HD1 ILE A 140      -3.086  -0.254 -12.203  1.00 78.92           H
ATOM   1982 2HD1 ILE A 140      -2.129  -0.577 -13.669  1.00 78.92           H
ATOM   1983 3HD1 ILE A 140      -2.291   1.088 -13.061  1.00 78.92           H
ATOM   1984  HN  ILE A 140      -6.635  -0.099 -12.859  1.00 78.92           H
ATOM   1985  N   SER A 141      -7.428  -2.812 -14.436  1.00 73.48           N
ATOM   1986  CA  SER A 141      -7.969  -4.110 -14.802  1.00 73.48           C
ATOM   1987  C   SER A 141      -9.212  -3.931 -15.676  1.00 73.48           C
ATOM   1988  O   SER A 141      -9.408  -4.669 -16.640  1.00 73.48           O
ATOM   1989  HA  SER A 141      -7.176  -4.605 -15.362  1.00 73.48           H
ATOM   1990  CB  SER A 141      -8.308  -4.935 -13.559  1.00 73.48           C
ATOM   1991 1HB  SER A 141      -9.115  -4.450 -13.010  1.00 73.48           H
ATOM   1992 2HB  SER A 141      -8.674  -5.916 -13.864  1.00 73.48           H
ATOM   1993  OG  SER A 141      -7.181  -5.096 -12.701  1.00 73.48           O
ATOM   1994  HG  SER A 141      -7.154  -4.355 -12.030  1.00 73.48           H
ATOM   1995  HN  SER A 141      -7.521  -2.572 -13.469  1.00 73.48           H
ATOM   1996  N   VAL A 142     -10.020  -2.948 -15.306  1.00 74.85           N
ATOM   1997  CA  VAL A 142     -11.207  -2.624 -16.079  1.00 74.85           C
ATOM   1998  C   VAL A 142     -10.788  -2.140 -17.469  1.00 74.85           C
ATOM   1999  O   VAL A 142     -11.381  -2.534 -18.472  1.00 74.85           O
ATOM   2000  HA  VAL A 142     -11.789  -3.539 -16.187  1.00 74.85           H
ATOM   2001  CB  VAL A 142     -12.061  -1.605 -15.324  1.00 74.85           C
ATOM   2002  HB  VAL A 142     -11.433  -0.744 -15.095  1.00 74.85           H
ATOM   2003  CG1 VAL A 142     -13.227  -1.119 -16.187  1.00 74.85           C
ATOM   2004 1HG1 VAL A 142     -12.839  -0.648 -17.090  1.00 74.85           H
ATOM   2005 2HG1 VAL A 142     -13.855  -1.967 -16.461  1.00 74.85           H
ATOM   2006 3HG1 VAL A 142     -13.818  -0.396 -15.626  1.00 74.85           H
ATOM   2007  CG2 VAL A 142     -12.564  -2.185 -14.000  1.00 74.85           C
ATOM   2008 1HG2 VAL A 142     -13.169  -3.070 -14.197  1.00 74.85           H
ATOM   2009 2HG2 VAL A 142     -11.713  -2.458 -13.376  1.00 74.85           H
ATOM   2010 3HG2 VAL A 142     -13.169  -1.440 -13.483  1.00 74.85           H
ATOM   2011  HN  VAL A 142      -9.875  -2.379 -14.497  1.00 74.85           H
ATOM   2012  N   ASP A 143      -9.770  -1.293 -17.484  1.00 76.76           N
ATOM   2013  CA  ASP A 143      -9.328  -0.675 -18.722  1.00 76.76           C
ATOM   2014  C   ASP A 143      -8.812  -1.758 -19.672  1.00 76.76           C
ATOM   2015  O   ASP A 143      -9.069  -1.709 -20.873  1.00 76.76           O
ATOM   2016  HA  ASP A 143     -10.205  -0.160 -19.115  1.00 76.76           H
ATOM   2017  CB  ASP A 143      -8.188   0.314 -18.469  1.00 76.76           C
ATOM   2018 1HB  ASP A 143      -8.471   1.005 -17.675  1.00 76.76           H
ATOM   2019 2HB  ASP A 143      -7.305  -0.224 -18.124  1.00 76.76           H
ATOM   2020  CG  ASP A 143      -7.851   1.099 -19.738  1.00 76.76           C
ATOM   2021  OD1 ASP A 143      -8.805   1.626 -20.350  1.00 76.76           O
ATOM   2022  OD2 ASP A 143      -6.646   1.153 -20.068  1.00 76.76           O
ATOM   2023  HN  ASP A 143      -9.251  -1.027 -16.671  1.00 76.76           H
ATOM   2024  N   ARG A 144      -8.093  -2.711 -19.096  1.00 72.12           N
ATOM   2025  CA  ARG A 144      -7.553  -3.813 -19.873  1.00 72.12           C
ATOM   2026  C   ARG A 144      -8.686  -4.610 -20.522  1.00 72.12           C
ATOM   2027  O   ARG A 144      -8.607  -4.964 -21.698  1.00 72.12           O
ATOM   2028  HA  ARG A 144      -6.923  -3.341 -20.627  1.00 72.12           H
ATOM   2029  CB  ARG A 144      -6.719  -4.749 -18.995  1.00 72.12           C
ATOM   2030 1HB  ARG A 144      -7.151  -4.797 -17.996  1.00 72.12           H
ATOM   2031 2HB  ARG A 144      -6.748  -5.759 -19.404  1.00 72.12           H
ATOM   2032  CG  ARG A 144      -5.268  -4.270 -18.908  1.00 72.12           C
ATOM   2033 1HG  ARG A 144      -4.844  -4.197 -19.909  1.00 72.12           H
ATOM   2034 2HG  ARG A 144      -5.237  -3.270 -18.475  1.00 72.12           H
ATOM   2035  CD  ARG A 144      -4.426  -5.225 -18.060  1.00 72.12           C
ATOM   2036 1HD  ARG A 144      -4.476  -4.934 -17.011  1.00 72.12           H
ATOM   2037 2HD  ARG A 144      -4.827  -6.237 -18.130  1.00 72.12           H
ATOM   2038  NE  ARG A 144      -3.020  -5.207 -18.522  1.00 72.12           N
ATOM   2039  HE  ARG A 144      -2.772  -4.559 -19.242  1.00 72.12           H
ATOM   2040  CZ  ARG A 144      -2.059  -6.004 -18.036  1.00 72.12           C
ATOM   2041  NH1 ARG A 144      -2.334  -6.890 -17.070  1.00 72.12           N
ATOM   2042 1HH1 ARG A 144      -3.263  -6.961 -16.706  1.00 72.12           H
ATOM   2043 2HH1 ARG A 144      -1.611  -7.481 -16.712  1.00 72.12           H
ATOM   2044  NH2 ARG A 144      -0.818  -5.900 -18.530  1.00 72.12           N
ATOM   2045 1HH2 ARG A 144      -0.089  -6.487 -18.178  1.00 72.12           H
ATOM   2046 2HH2 ARG A 144      -0.620  -5.236 -19.251  1.00 72.12           H
ATOM   2047  HN  ARG A 144      -7.878  -2.737 -18.120  1.00 72.12           H
ATOM   2048  N   TYR A 145      -9.715  -4.869 -19.728  1.00 70.11           N
ATOM   2049  CA  TYR A 145     -10.867  -5.610 -20.213  1.00 70.11           C
ATOM   2050  C   TYR A 145     -11.496  -4.916 -21.423  1.00 70.11           C
ATOM   2051  O   TYR A 145     -11.744  -5.550 -22.448  1.00 70.11           O
ATOM   2052  HA  TYR A 145     -10.528  -6.603 -20.509  1.00 70.11           H
ATOM   2053  CB  TYR A 145     -11.877  -5.620 -19.064  1.00 70.11           C
ATOM   2054 1HB  TYR A 145     -11.498  -6.260 -18.267  1.00 70.11           H
ATOM   2055 2HB  TYR A 145     -11.955  -4.613 -18.654  1.00 70.11           H
ATOM   2056  CG  TYR A 145     -13.272  -6.102 -19.466  1.00 70.11           C
ATOM   2057  CD1 TYR A 145     -14.326  -5.212 -19.498  1.00 70.11           C
ATOM   2058  HD1 TYR A 145     -14.165  -4.166 -19.237  1.00 70.11           H
ATOM   2059  CD2 TYR A 145     -13.476  -7.426 -19.796  1.00 70.11           C
ATOM   2060  HD2 TYR A 145     -12.644  -8.129 -19.770  1.00 70.11           H
ATOM   2061  CE1 TYR A 145     -15.640  -5.665 -19.876  1.00 70.11           C
ATOM   2062  HE1 TYR A 145     -16.481  -4.973 -19.905  1.00 70.11           H
ATOM   2063  CE2 TYR A 145     -14.790  -7.879 -20.174  1.00 70.11           C
ATOM   2064  HE2 TYR A 145     -14.965  -8.922 -20.437  1.00 70.11           H
ATOM   2065  CZ  TYR A 145     -15.807  -6.976 -20.195  1.00 70.11           C
ATOM   2066  OH  TYR A 145     -17.047  -7.404 -20.553  1.00 70.11           O
ATOM   2067  HH  TYR A 145     -17.022  -8.380 -20.773  1.00 70.11           H
ATOM   2068  HN  TYR A 145      -9.769  -4.582 -18.772  1.00 70.11           H
ATOM   2069  N   ILE A 146     -11.736  -3.623 -21.264  1.00 72.75           N
ATOM   2070  CA  ILE A 146     -12.390  -2.849 -22.306  1.00 72.75           C
ATOM   2071  C   ILE A 146     -11.532  -2.882 -23.573  1.00 72.75           C
ATOM   2072  O   ILE A 146     -12.056  -3.013 -24.678  1.00 72.75           O
ATOM   2073  HA  ILE A 146     -13.343  -3.331 -22.522  1.00 72.75           H
ATOM   2074  CB  ILE A 146     -12.699  -1.435 -21.810  1.00 72.75           C
ATOM   2075  HB  ILE A 146     -11.787  -1.014 -21.388  1.00 72.75           H
ATOM   2076  CG1 ILE A 146     -13.743  -1.463 -20.691  1.00 72.75           C
ATOM   2077 1HG1 ILE A 146     -14.714  -1.740 -21.102  1.00 72.75           H
ATOM   2078 2HG1 ILE A 146     -13.477  -2.227 -19.960  1.00 72.75           H
ATOM   2079  CG2 ILE A 146     -13.123  -0.529 -22.967  1.00 72.75           C
ATOM   2080 1HG2 ILE A 146     -12.318  -0.473 -23.699  1.00 72.75           H
ATOM   2081 2HG2 ILE A 146     -14.017  -0.937 -23.440  1.00 72.75           H
ATOM   2082 3HG2 ILE A 146     -13.338   0.470 -22.586  1.00 72.75           H
ATOM   2083  CD1 ILE A 146     -13.845  -0.101 -20.002  1.00 72.75           C
ATOM   2084 1HD1 ILE A 146     -12.878   0.161 -19.571  1.00 72.75           H
ATOM   2085 2HD1 ILE A 146     -14.135   0.655 -20.732  1.00 72.75           H
ATOM   2086 3HD1 ILE A 146     -14.594  -0.149 -19.211  1.00 72.75           H
ATOM   2087  HN  ILE A 146     -11.493  -3.105 -20.443  1.00 72.75           H
ATOM   2088  N   ALA A 147     -10.229  -2.761 -23.370  1.00 73.78           N
ATOM   2089  CA  ALA A 147      -9.303  -2.666 -24.486  1.00 73.78           C
ATOM   2090  C   ALA A 147      -9.355  -3.963 -25.297  1.00 73.78           C
ATOM   2091  O   ALA A 147      -9.116  -3.954 -26.504  1.00 73.78           O
ATOM   2092  HA  ALA A 147      -9.628  -1.839 -25.118  1.00 73.78           H
ATOM   2093  CB  ALA A 147      -7.899  -2.363 -23.961  1.00 73.78           C
ATOM   2094 1HB  ALA A 147      -7.910  -1.418 -23.417  1.00 73.78           H
ATOM   2095 2HB  ALA A 147      -7.580  -3.163 -23.292  1.00 73.78           H
ATOM   2096 3HB  ALA A 147      -7.205  -2.292 -24.798  1.00 73.78           H
ATOM   2097  HN  ALA A 147      -9.804  -2.727 -22.465  1.00 73.78           H
ATOM   2098  N   ILE A 148      -9.668  -5.046 -24.602  1.00 68.57           N
ATOM   2099  CA  ILE A 148      -9.688  -6.357 -25.228  1.00 68.57           C
ATOM   2100  C   ILE A 148     -11.069  -6.606 -25.836  1.00 68.57           C
ATOM   2101  O   ILE A 148     -11.179  -6.991 -26.999  1.00 68.57           O
ATOM   2102  HA  ILE A 148      -8.953  -6.346 -26.033  1.00 68.57           H
ATOM   2103  CB  ILE A 148      -9.252  -7.433 -24.232  1.00 68.57           C
ATOM   2104  HB  ILE A 148      -9.835  -7.311 -23.319  1.00 68.57           H
ATOM   2105  CG1 ILE A 148      -7.779  -7.265 -23.852  1.00 68.57           C
ATOM   2106 1HG1 ILE A 148      -7.150  -7.504 -24.709  1.00 68.57           H
ATOM   2107 2HG1 ILE A 148      -7.583  -6.224 -23.594  1.00 68.57           H
ATOM   2108  CG2 ILE A 148      -9.548  -8.834 -24.772  1.00 68.57           C
ATOM   2109 1HG2 ILE A 148     -10.618  -8.935 -24.950  1.00 68.57           H
ATOM   2110 2HG2 ILE A 148      -9.008  -8.983 -25.707  1.00 68.57           H
ATOM   2111 3HG2 ILE A 148      -9.228  -9.579 -24.044  1.00 68.57           H
ATOM   2112  CD1 ILE A 148      -7.410  -8.167 -22.673  1.00 68.57           C
ATOM   2113 1HD1 ILE A 148      -8.025  -7.908 -21.811  1.00 68.57           H
ATOM   2114 2HD1 ILE A 148      -7.584  -9.208 -22.944  1.00 68.57           H
ATOM   2115 3HD1 ILE A 148      -6.358  -8.027 -22.424  1.00 68.57           H
ATOM   2116  HN  ILE A 148      -9.905  -5.038 -23.630  1.00 68.57           H
ATOM   2117  N   ALA A 149     -12.089  -6.376 -25.023  1.00 68.86           N
ATOM   2118  CA  ALA A 149     -13.437  -6.786 -25.378  1.00 68.86           C
ATOM   2119  C   ALA A 149     -13.969  -5.872 -26.484  1.00 68.86           C
ATOM   2120  O   ALA A 149     -14.681  -6.325 -27.379  1.00 68.86           O
ATOM   2121  HA  ALA A 149     -13.385  -7.807 -25.756  1.00 68.86           H
ATOM   2122  CB  ALA A 149     -14.322  -6.768 -24.130  1.00 68.86           C
ATOM   2123 1HB  ALA A 149     -13.917  -7.455 -23.387  1.00 68.86           H
ATOM   2124 2HB  ALA A 149     -14.347  -5.759 -23.717  1.00 68.86           H
ATOM   2125 3HB  ALA A 149     -15.333  -7.075 -24.397  1.00 68.86           H
ATOM   2126  HN  ALA A 149     -12.006  -5.919 -24.137  1.00 68.86           H
ATOM   2127  N   GLN A 150     -13.603  -4.603 -26.385  1.00 72.11           N
ATOM   2128  CA  GLN A 150     -14.164  -3.592 -27.265  1.00 72.11           C
ATOM   2129  C   GLN A 150     -13.047  -2.866 -28.019  1.00 72.11           C
ATOM   2130  O   GLN A 150     -13.073  -1.643 -28.146  1.00 72.11           O
ATOM   2131  HA  GLN A 150     -14.792  -4.137 -27.970  1.00 72.11           H
ATOM   2132  CB  GLN A 150     -15.030  -2.603 -26.483  1.00 72.11           C
ATOM   2133 1HB  GLN A 150     -14.420  -2.083 -25.745  1.00 72.11           H
ATOM   2134 2HB  GLN A 150     -15.425  -1.845 -27.160  1.00 72.11           H
ATOM   2135  CG  GLN A 150     -16.186  -3.321 -25.783  1.00 72.11           C
ATOM   2136 1HG  GLN A 150     -16.624  -4.057 -26.457  1.00 72.11           H
ATOM   2137 2HG  GLN A 150     -15.809  -3.866 -24.918  1.00 72.11           H
ATOM   2138  CD  GLN A 150     -17.260  -2.326 -25.338  1.00 72.11           C
ATOM   2139  OE1 GLN A 150     -17.196  -1.139 -25.612  1.00 72.11           O
ATOM   2140  NE2 GLN A 150     -18.249  -2.875 -24.638  1.00 72.11           N
ATOM   2141 1HE2 GLN A 150     -18.241  -3.857 -24.447  1.00 72.11           H
ATOM   2142 2HE2 GLN A 150     -18.999  -2.306 -24.302  1.00 72.11           H
ATOM   2143  HN  GLN A 150     -12.938  -4.262 -25.720  1.00 72.11           H
ATOM   2144  N   ALA A 151     -12.094  -3.651 -28.499  1.00 66.49           N
ATOM   2145  CA  ALA A 151     -10.861  -3.093 -29.028  1.00 66.49           C
ATOM   2146  C   ALA A 151     -11.195  -1.959 -30.000  1.00 66.49           C
ATOM   2147  O   ALA A 151     -10.555  -0.909 -29.978  1.00 66.49           O
ATOM   2148  HA  ALA A 151     -10.295  -2.686 -28.190  1.00 66.49           H
ATOM   2149  CB  ALA A 151     -10.039  -4.202 -29.686  1.00 66.49           C
ATOM   2150 1HB  ALA A 151      -9.804  -4.968 -28.946  1.00 66.49           H
ATOM   2151 2HB  ALA A 151     -10.614  -4.647 -30.498  1.00 66.49           H
ATOM   2152 3HB  ALA A 151      -9.114  -3.783 -30.082  1.00 66.49           H
ATOM   2153  HN  ALA A 151     -12.154  -4.648 -28.531  1.00 66.49           H
ATOM   2154  N   MET A 152     -12.196  -2.210 -30.830  1.00 68.73           N
ATOM   2155  CA  MET A 152     -12.572  -1.257 -31.860  1.00 68.73           C
ATOM   2156  C   MET A 152     -13.078   0.048 -31.241  1.00 68.73           C
ATOM   2157  O   MET A 152     -12.608   1.129 -31.593  1.00 68.73           O
ATOM   2158  HA  MET A 152     -11.662  -1.068 -32.430  1.00 68.73           H
ATOM   2159  CB  MET A 152     -13.666  -1.862 -32.742  1.00 68.73           C
ATOM   2160 1HB  MET A 152     -14.391  -2.386 -32.120  1.00 68.73           H
ATOM   2161 2HB  MET A 152     -14.204  -1.066 -33.257  1.00 68.73           H
ATOM   2162  CG  MET A 152     -13.071  -2.830 -33.767  1.00 68.73           C
ATOM   2163 1HG  MET A 152     -12.069  -3.129 -33.459  1.00 68.73           H
ATOM   2164 2HG  MET A 152     -13.673  -3.737 -33.816  1.00 68.73           H
ATOM   2165  SD  MET A 152     -13.007  -2.054 -35.374  1.00 68.73           S
ATOM   2166  CE  MET A 152     -14.690  -2.313 -35.910  1.00 68.73           C
ATOM   2167 1HE  MET A 152     -14.901  -3.382 -35.942  1.00 68.73           H
ATOM   2168 2HE  MET A 152     -15.372  -1.829 -35.211  1.00 68.73           H
ATOM   2169 3HE  MET A 152     -14.825  -1.886 -36.903  1.00 68.73           H
ATOM   2170  HN  MET A 152     -12.746  -3.046 -30.807  1.00 68.73           H
ATOM   2171  N   ARG A 153     -14.029  -0.097 -30.331  1.00 69.01           N
ATOM   2172  CA  ARG A 153     -14.617   1.058 -29.673  1.00 69.01           C
ATOM   2173  C   ARG A 153     -13.573   1.762 -28.804  1.00 69.01           C
ATOM   2174  O   ARG A 153     -13.584   2.987 -28.685  1.00 69.01           O
ATOM   2175  HA  ARG A 153     -14.950   1.703 -30.487  1.00 69.01           H
ATOM   2176  CB  ARG A 153     -15.805   0.649 -28.800  1.00 69.01           C
ATOM   2177 1HB  ARG A 153     -15.532  -0.209 -28.186  1.00 69.01           H
ATOM   2178 2HB  ARG A 153     -16.057   1.461 -28.118  1.00 69.01           H
ATOM   2179  CG  ARG A 153     -17.023   0.301 -29.659  1.00 69.01           C
ATOM   2180 1HG  ARG A 153     -17.270   1.144 -30.304  1.00 69.01           H
ATOM   2181 2HG  ARG A 153     -16.785  -0.540 -30.310  1.00 69.01           H
ATOM   2182  CD  ARG A 153     -18.228  -0.050 -28.785  1.00 69.01           C
ATOM   2183 1HD  ARG A 153     -18.040  -0.979 -28.247  1.00 69.01           H
ATOM   2184 2HD  ARG A 153     -18.382   0.727 -28.035  1.00 69.01           H
ATOM   2185  NE  ARG A 153     -19.439  -0.188 -29.624  1.00 69.01           N
ATOM   2186  HE  ARG A 153     -19.349  -0.029 -30.607  1.00 69.01           H
ATOM   2187  CZ  ARG A 153     -20.649  -0.514 -29.149  1.00 69.01           C
ATOM   2188  NH1 ARG A 153     -20.829  -0.738 -27.840  1.00 69.01           N
ATOM   2189 1HH1 ARG A 153     -20.056  -0.663 -27.210  1.00 69.01           H
ATOM   2190 2HH1 ARG A 153     -21.735  -0.980 -27.494  1.00 69.01           H
ATOM   2191  NH2 ARG A 153     -21.678  -0.611 -30.003  1.00 69.01           N
ATOM   2192 1HH2 ARG A 153     -22.587  -0.853 -29.665  1.00 69.01           H
ATOM   2193 2HH2 ARG A 153     -21.535  -0.442 -30.978  1.00 69.01           H
ATOM   2194  HN  ARG A 153     -14.398  -0.980 -30.042  1.00 69.01           H
ATOM   2195  N   ALA A 154     -12.697   0.959 -28.220  1.00 69.78           N
ATOM   2196  CA  ALA A 154     -11.694   1.482 -27.308  1.00 69.78           C
ATOM   2197  C   ALA A 154     -10.779   2.449 -28.062  1.00 69.78           C
ATOM   2198  O   ALA A 154     -10.244   3.388 -27.476  1.00 69.78           O
ATOM   2199  HA  ALA A 154     -12.214   2.027 -26.520  1.00 69.78           H
ATOM   2200  CB  ALA A 154     -10.922   0.321 -26.677  1.00 69.78           C
ATOM   2201 1HB  ALA A 154     -11.613  -0.319 -26.129  1.00 69.78           H
ATOM   2202 2HB  ALA A 154     -10.433  -0.258 -27.460  1.00 69.78           H
ATOM   2203 3HB  ALA A 154     -10.170   0.715 -25.993  1.00 69.78           H
ATOM   2204  HN  ALA A 154     -12.665  -0.031 -28.361  1.00 69.78           H
ATOM   2205  N   HIS A 155     -10.629   2.186 -29.352  1.00 70.66           N
ATOM   2206  CA  HIS A 155      -9.744   2.987 -30.181  1.00 70.66           C
ATOM   2207  C   HIS A 155     -10.384   4.352 -30.444  1.00 70.66           C
ATOM   2208  O   HIS A 155      -9.736   5.385 -30.287  1.00 70.66           O
ATOM   2209  HA  HIS A 155      -8.826   3.129 -29.612  1.00 70.66           H
ATOM   2210  CB  HIS A 155      -9.384   2.243 -31.469  1.00 70.66           C
ATOM   2211 1HB  HIS A 155      -9.057   1.235 -31.214  1.00 70.66           H
ATOM   2212 2HB  HIS A 155     -10.281   2.142 -32.080  1.00 70.66           H
ATOM   2213  CG  HIS A 155      -8.308   2.916 -32.286  1.00 70.66           C
ATOM   2214  ND1 HIS A 155      -8.587   3.842 -33.276  1.00 70.66           N
ATOM   2215  HD1 HIS A 155      -9.498   4.154 -33.545  1.00 70.66           H
ATOM   2216  CD2 HIS A 155      -6.950   2.787 -32.251  1.00 70.66           C
ATOM   2217  HD2 HIS A 155      -6.389   2.135 -31.582  1.00 70.66           H
ATOM   2218  CE1 HIS A 155      -7.442   4.246 -33.806  1.00 70.66           C
ATOM   2219  HE1 HIS A 155      -7.329   4.974 -34.609  1.00 70.66           H
ATOM   2220  NE2 HIS A 155      -6.429   3.591 -33.169  1.00 70.66           N
ATOM   2221  HN  HIS A 155     -11.097   1.443 -29.830  1.00 70.66           H
ATOM   2222  N   THR A 156     -11.647   4.311 -30.840  1.00 72.80           N
ATOM   2223  CA  THR A 156     -12.349   5.523 -31.230  1.00 72.80           C
ATOM   2224  C   THR A 156     -12.535   6.443 -30.021  1.00 72.80           C
ATOM   2225  O   THR A 156     -12.514   7.665 -30.159  1.00 72.80           O
ATOM   2226  HA  THR A 156     -11.732   6.061 -31.949  1.00 72.80           H
ATOM   2227  CB  THR A 156     -13.667   5.114 -31.890  1.00 72.80           C
ATOM   2228  HB  THR A 156     -14.439   5.863 -31.715  1.00 72.80           H
ATOM   2229  OG1 THR A 156     -13.935   3.819 -31.359  1.00 72.80           O
ATOM   2230  HG1 THR A 156     -14.890   3.572 -31.525  1.00 72.80           H
ATOM   2231  CG2 THR A 156     -13.519   4.876 -33.395  1.00 72.80           C
ATOM   2232 1HG2 THR A 156     -12.796   4.079 -33.567  1.00 72.80           H
ATOM   2233 2HG2 THR A 156     -13.172   5.792 -33.875  1.00 72.80           H
ATOM   2234 3HG2 THR A 156     -14.483   4.589 -33.814  1.00 72.80           H
ATOM   2235  HN  THR A 156     -12.189   3.472 -30.897  1.00 72.80           H
ATOM   2236  N   TRP A 157     -12.712   5.820 -28.865  1.00 76.57           N
ATOM   2237  CA  TRP A 157     -13.080   6.557 -27.668  1.00 76.57           C
ATOM   2238  C   TRP A 157     -11.802   6.838 -26.875  1.00 76.57           C
ATOM   2239  O   TRP A 157     -11.856   7.089 -25.672  1.00 76.57           O
ATOM   2240  HA  TRP A 157     -13.539   7.495 -27.981  1.00 76.57           H
ATOM   2241  CB  TRP A 157     -14.131   5.796 -26.857  1.00 76.57           C
ATOM   2242 1HB  TRP A 157     -13.826   4.752 -26.775  1.00 76.57           H
ATOM   2243 2HB  TRP A 157     -14.158   6.200 -25.845  1.00 76.57           H
ATOM   2244  CG  TRP A 157     -15.539   5.856 -27.452  1.00 76.57           C
ATOM   2245  CD1 TRP A 157     -15.914   5.600 -28.713  1.00 76.57           C
ATOM   2246  HD1 TRP A 157     -15.229   5.304 -29.508  1.00 76.57           H
ATOM   2247  CD2 TRP A 157     -16.753   6.205 -26.755  1.00 76.57           C
ATOM   2248  NE1 TRP A 157     -17.274   5.759 -28.879  1.00 76.57           N
ATOM   2249  HE1 TRP A 157     -17.787   5.625 -29.727  1.00 76.57           H
ATOM   2250  CE2 TRP A 157     -17.801   6.138 -27.650  1.00 76.57           C
ATOM   2251  CE3 TRP A 157     -16.959   6.565 -25.411  1.00 76.57           C
ATOM   2252  HE3 TRP A 157     -16.148   6.625 -24.685  1.00 76.57           H
ATOM   2253  CZ2 TRP A 157     -19.128   6.419 -27.300  1.00 76.57           C
ATOM   2254  HZ2 TRP A 157     -19.938   6.359 -28.026  1.00 76.57           H
ATOM   2255  CZ3 TRP A 157     -18.290   6.842 -25.077  1.00 76.57           C
ATOM   2256  HZ3 TRP A 157     -18.505   7.127 -24.048  1.00 76.57           H
ATOM   2257  CH2 TRP A 157     -19.356   6.780 -25.967  1.00 76.57           C
ATOM   2258  HH2 TRP A 157     -20.366   7.011 -25.628  1.00 76.57           H
ATOM   2259  HN  TRP A 157     -12.610   4.834 -28.740  1.00 76.57           H
ATOM   2260  N   ARG A 158     -10.682   6.786 -27.581  1.00 76.29           N
ATOM   2261  CA  ARG A 158      -9.384   6.823 -26.929  1.00 76.29           C
ATOM   2262  C   ARG A 158      -9.230   8.115 -26.125  1.00 76.29           C
ATOM   2263  O   ARG A 158      -8.779   8.089 -24.981  1.00 76.29           O
ATOM   2264  HA  ARG A 158      -9.376   5.951 -26.275  1.00 76.29           H
ATOM   2265  CB  ARG A 158      -8.251   6.729 -27.953  1.00 76.29           C
ATOM   2266 1HB  ARG A 158      -8.381   5.836 -28.564  1.00 76.29           H
ATOM   2267 2HB  ARG A 158      -8.292   7.585 -28.626  1.00 76.29           H
ATOM   2268  CG  ARG A 158      -6.888   6.684 -27.259  1.00 76.29           C
ATOM   2269 1HG  ARG A 158      -6.764   7.570 -26.636  1.00 76.29           H
ATOM   2270 2HG  ARG A 158      -6.841   5.819 -26.598  1.00 76.29           H
ATOM   2271  CD  ARG A 158      -5.753   6.612 -28.284  1.00 76.29           C
ATOM   2272 1HD  ARG A 158      -5.915   5.771 -28.958  1.00 76.29           H
ATOM   2273 2HD  ARG A 158      -5.746   7.514 -28.895  1.00 76.29           H
ATOM   2274  NE  ARG A 158      -4.455   6.461 -27.590  1.00 76.29           N
ATOM   2275  HE  ARG A 158      -4.418   6.668 -26.613  1.00 76.29           H
ATOM   2276  CZ  ARG A 158      -3.324   6.064 -28.191  1.00 76.29           C
ATOM   2277  NH1 ARG A 158      -3.315   5.773 -29.499  1.00 76.29           N
ATOM   2278 1HH1 ARG A 158      -4.156   5.852 -30.035  1.00 76.29           H
ATOM   2279 2HH1 ARG A 158      -2.467   5.478 -29.940  1.00 76.29           H
ATOM   2280  NH2 ARG A 158      -2.203   5.962 -27.464  1.00 76.29           N
ATOM   2281 1HH2 ARG A 158      -1.352   5.667 -27.897  1.00 76.29           H
ATOM   2282 2HH2 ARG A 158      -2.219   6.180 -26.488  1.00 76.29           H
ATOM   2283  HN  ARG A 158     -10.652   6.721 -28.578  1.00 76.29           H
ATOM   2284  N   GLU A 159      -9.613   9.216 -26.756  1.00 79.02           N
ATOM   2285  CA  GLU A 159      -9.436  10.525 -26.151  1.00 79.02           C
ATOM   2286  C   GLU A 159     -10.345  10.673 -24.929  1.00 79.02           C
ATOM   2287  O   GLU A 159      -9.897  11.102 -23.867  1.00 79.02           O
ATOM   2288  HA  GLU A 159      -8.391  10.562 -25.842  1.00 79.02           H
ATOM   2289  CB  GLU A 159      -9.699  11.639 -27.167  1.00 79.02           C
ATOM   2290 1HB  GLU A 159     -10.606  11.417 -27.729  1.00 79.02           H
ATOM   2291 2HB  GLU A 159      -9.732  12.601 -26.657  1.00 79.02           H
ATOM   2292  CG  GLU A 159      -8.561  11.731 -28.186  1.00 79.02           C
ATOM   2293 1HG  GLU A 159      -7.603  11.747 -27.666  1.00 79.02           H
ATOM   2294 2HG  GLU A 159      -8.563  10.845 -28.821  1.00 79.02           H
ATOM   2295  CD  GLU A 159      -8.699  12.985 -29.051  1.00 79.02           C
ATOM   2296  OE1 GLU A 159      -7.664  13.404 -29.613  1.00 79.02           O
ATOM   2297  OE2 GLU A 159      -9.837  13.497 -29.130  1.00 79.02           O
ATOM   2298  HN  GLU A 159     -10.037   9.223 -27.661  1.00 79.02           H
ATOM   2299  N   LYS A 160     -11.604  10.308 -25.120  1.00 82.61           N
ATOM   2300  CA  LYS A 160     -12.576  10.381 -24.043  1.00 82.61           C
ATOM   2301  C   LYS A 160     -12.078   9.555 -22.855  1.00 82.61           C
ATOM   2302  O   LYS A 160     -12.174   9.989 -21.708  1.00 82.61           O
ATOM   2303  HA  LYS A 160     -12.643  11.424 -23.733  1.00 82.61           H
ATOM   2304  CB  LYS A 160     -13.962   9.967 -24.542  1.00 82.61           C
ATOM   2305 1HB  LYS A 160     -13.886   9.039 -25.109  1.00 82.61           H
ATOM   2306 2HB  LYS A 160     -14.614   9.768 -23.692  1.00 82.61           H
ATOM   2307  CG  LYS A 160     -14.577  11.058 -25.420  1.00 82.61           C
ATOM   2308 1HG  LYS A 160     -14.555  12.011 -24.891  1.00 82.61           H
ATOM   2309 2HG  LYS A 160     -13.980  11.182 -26.324  1.00 82.61           H
ATOM   2310  CD  LYS A 160     -16.018  10.711 -25.797  1.00 82.61           C
ATOM   2311 1HD  LYS A 160     -16.032   9.799 -26.395  1.00 82.61           H
ATOM   2312 2HD  LYS A 160     -16.596  10.509 -24.895  1.00 82.61           H
ATOM   2313  CE  LYS A 160     -16.670  11.851 -26.583  1.00 82.61           C
ATOM   2314 1HE  LYS A 160     -16.632  12.771 -25.999  1.00 82.61           H
ATOM   2315 2HE  LYS A 160     -16.112  12.033 -27.501  1.00 82.61           H
ATOM   2316  NZ  LYS A 160     -18.075  11.520 -26.907  1.00 82.61           N
ATOM   2317 1HZ  LYS A 160     -18.491  12.284 -27.429  1.00 82.61           H
ATOM   2318 2HZ  LYS A 160     -18.103  10.674 -27.465  1.00 82.61           H
ATOM   2319 3HZ  LYS A 160     -18.595  11.376 -26.048  1.00 82.61           H
ATOM   2320  HN  LYS A 160     -11.962   9.969 -25.990  1.00 82.61           H
ATOM   2321  N   ARG A 161     -11.556   8.379 -23.171  1.00 82.13           N
ATOM   2322  CA  ARG A 161     -11.063   7.478 -22.143  1.00 82.13           C
ATOM   2323  C   ARG A 161      -9.928   8.139 -21.358  1.00 82.13           C
ATOM   2324  O   ARG A 161      -9.812   7.949 -20.149  1.00 82.13           O
ATOM   2325  HA  ARG A 161     -11.924   7.288 -21.503  1.00 82.13           H
ATOM   2326  CB  ARG A 161     -10.557   6.170 -22.754  1.00 82.13           C
ATOM   2327 1HB  ARG A 161      -9.880   6.387 -23.580  1.00 82.13           H
ATOM   2328 2HB  ARG A 161      -9.984   5.615 -22.010  1.00 82.13           H
ATOM   2329  CG  ARG A 161     -11.721   5.311 -23.253  1.00 82.13           C
ATOM   2330 1HG  ARG A 161     -12.289   4.933 -22.404  1.00 82.13           H
ATOM   2331 2HG  ARG A 161     -12.401   5.924 -23.845  1.00 82.13           H
ATOM   2332  CD  ARG A 161     -11.215   4.140 -24.098  1.00 82.13           C
ATOM   2333 1HD  ARG A 161     -12.050   3.667 -24.615  1.00 82.13           H
ATOM   2334 2HD  ARG A 161     -10.530   4.502 -24.864  1.00 82.13           H
ATOM   2335  NE  ARG A 161     -10.530   3.152 -23.234  1.00 82.13           N
ATOM   2336  HE  ARG A 161     -10.721   3.175 -22.253  1.00 82.13           H
ATOM   2337  CZ  ARG A 161      -9.671   2.228 -23.686  1.00 82.13           C
ATOM   2338  NH1 ARG A 161      -9.379   2.151 -24.991  1.00 82.13           N
ATOM   2339 1HH1 ARG A 161      -9.803   2.786 -25.637  1.00 82.13           H
ATOM   2340 2HH1 ARG A 161      -8.736   1.459 -25.319  1.00 82.13           H
ATOM   2341  NH2 ARG A 161      -9.108   1.383 -22.812  1.00 82.13           N
ATOM   2342 1HH2 ARG A 161      -8.465   0.687 -23.132  1.00 82.13           H
ATOM   2343 2HH2 ARG A 161      -9.332   1.447 -21.839  1.00 82.13           H
ATOM   2344  HN  ARG A 161     -11.467   8.040 -24.108  1.00 82.13           H
ATOM   2345  N   LEU A 162      -9.119   8.902 -22.079  1.00 83.06           N
ATOM   2346  CA  LEU A 162      -7.985   9.575 -21.469  1.00 83.06           C
ATOM   2347  C   LEU A 162      -8.492  10.643 -20.499  1.00 83.06           C
ATOM   2348  O   LEU A 162      -7.945  10.809 -19.410  1.00 83.06           O
ATOM   2349  HA  LEU A 162      -7.429   8.829 -20.901  1.00 83.06           H
ATOM   2350  CB  LEU A 162      -7.043  10.119 -22.545  1.00 83.06           C
ATOM   2351 1HB  LEU A 162      -6.881   9.338 -23.287  1.00 83.06           H
ATOM   2352 2HB  LEU A 162      -7.542  10.944 -23.054  1.00 83.06           H
ATOM   2353  CG  LEU A 162      -5.678  10.610 -22.056  1.00 83.06           C
ATOM   2354  HG  LEU A 162      -5.831  11.199 -21.152  1.00 83.06           H
ATOM   2355  CD1 LEU A 162      -4.775   9.433 -21.682  1.00 83.06           C
ATOM   2356 1HD1 LEU A 162      -5.243   8.854 -20.886  1.00 83.06           H
ATOM   2357 2HD1 LEU A 162      -4.625   8.798 -22.555  1.00 83.06           H
ATOM   2358 3HD1 LEU A 162      -3.812   9.810 -21.338  1.00 83.06           H
ATOM   2359  CD2 LEU A 162      -5.024  11.529 -23.090  1.00 83.06           C
ATOM   2360 1HD2 LEU A 162      -4.886  10.985 -24.024  1.00 83.06           H
ATOM   2361 2HD2 LEU A 162      -5.664  12.394 -23.264  1.00 83.06           H
ATOM   2362 3HD2 LEU A 162      -4.056  11.863 -22.717  1.00 83.06           H
ATOM   2363  HN  LEU A 162      -9.228   9.063 -23.060  1.00 83.06           H
ATOM   2364  N   LEU A 163      -9.533  11.341 -20.929  1.00 86.17           N
ATOM   2365  CA  LEU A 163     -10.127  12.382 -20.107  1.00 86.17           C
ATOM   2366  C   LEU A 163     -10.647  11.765 -18.807  1.00 86.17           C
ATOM   2367  O   LEU A 163     -10.348  12.256 -17.720  1.00 86.17           O
ATOM   2368  HA  LEU A 163      -9.339  13.093 -19.861  1.00 86.17           H
ATOM   2369  CB  LEU A 163     -11.194  13.144 -20.896  1.00 86.17           C
ATOM   2370 1HB  LEU A 163     -10.820  13.311 -21.906  1.00 86.17           H
ATOM   2371 2HB  LEU A 163     -12.076  12.509 -20.984  1.00 86.17           H
ATOM   2372  CG  LEU A 163     -11.626  14.490 -20.312  1.00 86.17           C
ATOM   2373  HG  LEU A 163     -11.455  14.467 -19.236  1.00 86.17           H
ATOM   2374  CD1 LEU A 163     -10.780  15.631 -20.881  1.00 86.17           C
ATOM   2375 1HD1 LEU A 163      -9.731  15.463 -20.634  1.00 86.17           H
ATOM   2376 2HD1 LEU A 163     -10.897  15.666 -21.964  1.00 86.17           H
ATOM   2377 3HD1 LEU A 163     -11.108  16.577 -20.449  1.00 86.17           H
ATOM   2378  CD2 LEU A 163     -13.123  14.726 -20.526  1.00 86.17           C
ATOM   2379 1HD2 LEU A 163     -13.343  14.721 -21.594  1.00 86.17           H
ATOM   2380 2HD2 LEU A 163     -13.689  13.934 -20.035  1.00 86.17           H
ATOM   2381 3HD2 LEU A 163     -13.403  15.690 -20.102  1.00 86.17           H
ATOM   2382  HN  LEU A 163      -9.969  11.205 -21.819  1.00 86.17           H
ATOM   2383  N   TYR A 164     -11.418  10.698 -18.963  1.00 87.11           N
ATOM   2384  CA  TYR A 164     -12.016  10.034 -17.817  1.00 87.11           C
ATOM   2385  C   TYR A 164     -10.940   9.488 -16.876  1.00 87.11           C
ATOM   2386  O   TYR A 164     -11.121   9.479 -15.660  1.00 87.11           O
ATOM   2387  HA  TYR A 164     -12.620  10.766 -17.281  1.00 87.11           H
ATOM   2388  CB  TYR A 164     -12.823   8.863 -18.383  1.00 87.11           C
ATOM   2389 1HB  TYR A 164     -12.195   8.303 -19.075  1.00 87.11           H
ATOM   2390 2HB  TYR A 164     -13.081   8.186 -17.568  1.00 87.11           H
ATOM   2391  CG  TYR A 164     -14.105   9.283 -19.104  1.00 87.11           C
ATOM   2392  CD1 TYR A 164     -14.947  10.213 -18.530  1.00 87.11           C
ATOM   2393  HD1 TYR A 164     -14.698  10.650 -17.563  1.00 87.11           H
ATOM   2394  CD2 TYR A 164     -14.420   8.730 -20.329  1.00 87.11           C
ATOM   2395  HD2 TYR A 164     -13.755   7.994 -20.782  1.00 87.11           H
ATOM   2396  CE1 TYR A 164     -16.154  10.608 -19.210  1.00 87.11           C
ATOM   2397  HE1 TYR A 164     -16.827  11.342 -18.768  1.00 87.11           H
ATOM   2398  CE2 TYR A 164     -15.626   9.124 -21.008  1.00 87.11           C
ATOM   2399  HE2 TYR A 164     -15.887   8.696 -21.976  1.00 87.11           H
ATOM   2400  CZ  TYR A 164     -16.434  10.044 -20.415  1.00 87.11           C
ATOM   2401  OH  TYR A 164     -17.574  10.417 -21.057  1.00 87.11           O
ATOM   2402  HH  TYR A 164     -18.088  11.063 -20.492  1.00 87.11           H
ATOM   2403  HN  TYR A 164     -11.634  10.289 -19.849  1.00 87.11           H
ATOM   2404  N   SER A 165      -9.843   9.047 -17.475  1.00 87.20           N
ATOM   2405  CA  SER A 165      -8.712   8.563 -16.703  1.00 87.20           C
ATOM   2406  C   SER A 165      -8.226   9.653 -15.745  1.00 87.20           C
ATOM   2407  O   SER A 165      -7.860   9.366 -14.607  1.00 87.20           O
ATOM   2408  HA  SER A 165      -9.089   7.705 -16.146  1.00 87.20           H
ATOM   2409  CB  SER A 165      -7.571   8.114 -17.619  1.00 87.20           C
ATOM   2410 1HB  SER A 165      -6.638   8.102 -17.056  1.00 87.20           H
ATOM   2411 2HB  SER A 165      -7.755   7.093 -17.953  1.00 87.20           H
ATOM   2412  OG  SER A 165      -7.430   8.966 -18.752  1.00 87.20           O
ATOM   2413  HG  SER A 165      -7.367   9.920 -18.458  1.00 87.20           H
ATOM   2414  HN  SER A 165      -9.721   9.018 -18.467  1.00 87.20           H
ATOM   2415  N   LYS A 166      -8.240  10.881 -16.243  1.00 89.04           N
ATOM   2416  CA  LYS A 166      -7.752  12.008 -15.466  1.00 89.04           C
ATOM   2417  C   LYS A 166      -8.667  12.224 -14.259  1.00 89.04           C
ATOM   2418  O   LYS A 166      -8.191  12.399 -13.138  1.00 89.04           O
ATOM   2419  HA  LYS A 166      -6.758  11.749 -15.103  1.00 89.04           H
ATOM   2420  CB  LYS A 166      -7.603  13.246 -16.353  1.00 89.04           C
ATOM   2421 1HB  LYS A 166      -8.523  13.410 -16.914  1.00 89.04           H
ATOM   2422 2HB  LYS A 166      -7.448  14.127 -15.731  1.00 89.04           H
ATOM   2423  CG  LYS A 166      -6.430  13.087 -17.323  1.00 89.04           C
ATOM   2424 1HG  LYS A 166      -5.512  12.908 -16.762  1.00 89.04           H
ATOM   2425 2HG  LYS A 166      -6.592  12.214 -17.955  1.00 89.04           H
ATOM   2426  CD  LYS A 166      -6.267  14.333 -18.195  1.00 89.04           C
ATOM   2427 1HD  LYS A 166      -7.175  14.496 -18.776  1.00 89.04           H
ATOM   2428 2HD  LYS A 166      -6.133  15.210 -17.561  1.00 89.04           H
ATOM   2429  CE  LYS A 166      -5.070  14.190 -19.137  1.00 89.04           C
ATOM   2430 1HE  LYS A 166      -4.177  13.939 -18.565  1.00 89.04           H
ATOM   2431 2HE  LYS A 166      -5.244  13.369 -19.833  1.00 89.04           H
ATOM   2432  NZ  LYS A 166      -4.848  15.446 -19.888  1.00 89.04           N
ATOM   2433 1HZ  LYS A 166      -4.066  15.327 -20.522  1.00 89.04           H
ATOM   2434 2HZ  LYS A 166      -5.682  15.674 -20.419  1.00 89.04           H
ATOM   2435 3HZ  LYS A 166      -4.646  16.197 -19.238  1.00 89.04           H
ATOM   2436  HN  LYS A 166      -8.575  11.111 -17.156  1.00 89.04           H
ATOM   2437  N   MET A 167      -9.964  12.205 -14.529  1.00 92.38           N
ATOM   2438  CA  MET A 167     -10.950  12.409 -13.481  1.00 92.38           C
ATOM   2439  C   MET A 167     -10.874  11.296 -12.433  1.00 92.38           C
ATOM   2440  O   MET A 167     -10.894  11.566 -11.233  1.00 92.38           O
ATOM   2441  HA  MET A 167     -10.698  13.366 -13.023  1.00 92.38           H
ATOM   2442  CB  MET A 167     -12.351  12.437 -14.095  1.00 92.38           C
ATOM   2443 1HB  MET A 167     -12.521  11.522 -14.663  1.00 92.38           H
ATOM   2444 2HB  MET A 167     -13.099  12.463 -13.303  1.00 92.38           H
ATOM   2445  CG  MET A 167     -12.524  13.651 -15.009  1.00 92.38           C
ATOM   2446 1HG  MET A 167     -12.315  14.566 -14.455  1.00 92.38           H
ATOM   2447 2HG  MET A 167     -11.808  13.604 -15.830  1.00 92.38           H
ATOM   2448  SD  MET A 167     -14.188  13.697 -15.654  1.00 92.38           S
ATOM   2449  CE  MET A 167     -15.083  14.129 -14.172  1.00 92.38           C
ATOM   2450 1HE  MET A 167     -14.923  13.362 -13.414  1.00 92.38           H
ATOM   2451 2HE  MET A 167     -14.726  15.089 -13.798  1.00 92.38           H
ATOM   2452 3HE  MET A 167     -16.147  14.200 -14.398  1.00 92.38           H
ATOM   2453  HN  MET A 167     -10.343  12.054 -15.442  1.00 92.38           H
ATOM   2454  N   VAL A 168     -10.789  10.069 -12.924  1.00 91.56           N
ATOM   2455  CA  VAL A 168     -10.766   8.911 -12.047  1.00 91.56           C
ATOM   2456  C   VAL A 168      -9.559   9.009 -11.112  1.00 91.56           C
ATOM   2457  O   VAL A 168      -9.675   8.755  -9.914  1.00 91.56           O
ATOM   2458  HA  VAL A 168     -11.676   8.934 -11.448  1.00 91.56           H
ATOM   2459  CB  VAL A 168     -10.777   7.625 -12.876  1.00 91.56           C
ATOM   2460  HB  VAL A 168      -9.998   7.709 -13.635  1.00 91.56           H
ATOM   2461  CG1 VAL A 168     -10.456   6.409 -12.006  1.00 91.56           C
ATOM   2462 1HG1 VAL A 168      -9.467   6.530 -11.562  1.00 91.56           H
ATOM   2463 2HG1 VAL A 168     -11.201   6.321 -11.215  1.00 91.56           H
ATOM   2464 3HG1 VAL A 168     -10.470   5.509 -12.620  1.00 91.56           H
ATOM   2465  CG2 VAL A 168     -12.116   7.448 -13.595  1.00 91.56           C
ATOM   2466 1HG2 VAL A 168     -12.919   7.396 -12.859  1.00 91.56           H
ATOM   2467 2HG2 VAL A 168     -12.286   8.294 -14.260  1.00 91.56           H
ATOM   2468 3HG2 VAL A 168     -12.096   6.526 -14.177  1.00 91.56           H
ATOM   2469  HN  VAL A 168     -10.736   9.860 -13.901  1.00 91.56           H
ATOM   2470  N   CYS A 169      -8.428   9.378 -11.694  1.00 91.02           N
ATOM   2471  CA  CYS A 169      -7.199   9.505 -10.930  1.00 91.02           C
ATOM   2472  C   CYS A 169      -7.437  10.508  -9.800  1.00 91.02           C
ATOM   2473  O   CYS A 169      -7.093  10.246  -8.648  1.00 91.02           O
ATOM   2474  HA  CYS A 169      -6.976   8.516 -10.529  1.00 91.02           H
ATOM   2475  CB  CYS A 169      -6.020   9.913 -11.816  1.00 91.02           C
ATOM   2476 1HB  CYS A 169      -6.303  10.758 -12.444  1.00 91.02           H
ATOM   2477 2HB  CYS A 169      -5.185  10.241 -11.197  1.00 91.02           H
ATOM   2478  SG  CYS A 169      -5.506   8.502 -12.862  1.00 91.02           S
ATOM   2479  HG  CYS A 169      -6.468   8.644 -13.769  1.00 91.02           H
ATOM   2480  HN  CYS A 169      -8.343   9.589 -12.668  1.00 91.02           H
ATOM   2481  N   PHE A 170      -8.025  11.637 -10.168  1.00 93.73           N
ATOM   2482  CA  PHE A 170      -8.275  12.699  -9.208  1.00 93.73           C
ATOM   2483  C   PHE A 170      -9.181  12.212  -8.076  1.00 93.73           C
ATOM   2484  O   PHE A 170      -8.902  12.457  -6.903  1.00 93.73           O
ATOM   2485  HA  PHE A 170      -7.310  12.996  -8.796  1.00 93.73           H
ATOM   2486  CB  PHE A 170      -8.981  13.827  -9.962  1.00 93.73           C
ATOM   2487 1HB  PHE A 170      -8.363  14.128 -10.808  1.00 93.73           H
ATOM   2488 2HB  PHE A 170      -9.917  13.446 -10.371  1.00 93.73           H
ATOM   2489  CG  PHE A 170      -9.280  15.058  -9.104  1.00 93.73           C
ATOM   2490  CD1 PHE A 170     -10.527  15.246  -8.596  1.00 93.73           C
ATOM   2491  HD1 PHE A 170     -11.314  14.521  -8.800  1.00 93.73           H
ATOM   2492  CD2 PHE A 170      -8.298  15.964  -8.848  1.00 93.73           C
ATOM   2493  HD2 PHE A 170      -7.298  15.813  -9.256  1.00 93.73           H
ATOM   2494  CE1 PHE A 170     -10.804  16.389  -7.799  1.00 93.73           C
ATOM   2495  HE1 PHE A 170     -11.804  16.540  -7.392  1.00 93.73           H
ATOM   2496  CE2 PHE A 170      -8.575  17.106  -8.052  1.00 93.73           C
ATOM   2497  HE2 PHE A 170      -7.788  17.832  -7.847  1.00 93.73           H
ATOM   2498  CZ  PHE A 170      -9.822  17.294  -7.544  1.00 93.73           C
ATOM   2499  HZ  PHE A 170     -10.035  18.171  -6.932  1.00 93.73           H
ATOM   2500  HN  PHE A 170      -8.328  11.831 -11.101  1.00 93.73           H
ATOM   2501  N   THR A 171     -10.249  11.532  -8.466  1.00 94.84           N
ATOM   2502  CA  THR A 171     -11.204  11.019  -7.500  1.00 94.84           C
ATOM   2503  C   THR A 171     -10.514  10.065  -6.523  1.00 94.84           C
ATOM   2504  O   THR A 171     -10.809  10.073  -5.329  1.00 94.84           O
ATOM   2505  HA  THR A 171     -11.585  11.856  -6.914  1.00 94.84           H
ATOM   2506  CB  THR A 171     -12.355  10.369  -8.271  1.00 94.84           C
ATOM   2507  HB  THR A 171     -12.016   9.478  -8.798  1.00 94.84           H
ATOM   2508  OG1 THR A 171     -12.856  11.418  -9.095  1.00 94.84           O
ATOM   2509  HG1 THR A 171     -13.293  11.035  -9.909  1.00 94.84           H
ATOM   2510  CG2 THR A 171     -13.536  10.010  -7.367  1.00 94.84           C
ATOM   2511 1HG2 THR A 171     -13.919  10.913  -6.892  1.00 94.84           H
ATOM   2512 2HG2 THR A 171     -13.207   9.307  -6.602  1.00 94.84           H
ATOM   2513 3HG2 THR A 171     -14.325   9.552  -7.965  1.00 94.84           H
ATOM   2514  HN  THR A 171     -10.466  11.332  -9.422  1.00 94.84           H
ATOM   2515  N   ILE A 172      -9.607   9.267  -7.066  1.00 93.07           N
ATOM   2516  CA  ILE A 172      -8.903   8.279  -6.266  1.00 93.07           C
ATOM   2517  C   ILE A 172      -8.065   8.993  -5.204  1.00 93.07           C
ATOM   2518  O   ILE A 172      -8.067   8.600  -4.038  1.00 93.07           O
ATOM   2519  HA  ILE A 172      -9.655   7.672  -5.761  1.00 93.07           H
ATOM   2520  CB  ILE A 172      -8.091   7.342  -7.162  1.00 93.07           C
ATOM   2521  HB  ILE A 172      -7.579   7.945  -7.911  1.00 93.07           H
ATOM   2522  CG1 ILE A 172      -9.006   6.372  -7.913  1.00 93.07           C
ATOM   2523 1HG1 ILE A 172      -9.467   5.681  -7.206  1.00 93.07           H
ATOM   2524 2HG1 ILE A 172      -9.815   6.925  -8.390  1.00 93.07           H
ATOM   2525  CG2 ILE A 172      -7.015   6.609  -6.359  1.00 93.07           C
ATOM   2526 1HG2 ILE A 172      -6.339   7.337  -5.910  1.00 93.07           H
ATOM   2527 2HG2 ILE A 172      -7.487   6.019  -5.573  1.00 93.07           H
ATOM   2528 3HG2 ILE A 172      -6.453   5.950  -7.020  1.00 93.07           H
ATOM   2529  CD1 ILE A 172      -8.225   5.587  -8.968  1.00 93.07           C
ATOM   2530 1HD1 ILE A 172      -7.787   6.280  -9.686  1.00 93.07           H
ATOM   2531 2HD1 ILE A 172      -7.433   5.016  -8.483  1.00 93.07           H
ATOM   2532 3HD1 ILE A 172      -8.900   4.905  -9.486  1.00 93.07           H
ATOM   2533  HN  ILE A 172      -9.351   9.287  -8.033  1.00 93.07           H
ATOM   2534  N   TRP A 173      -7.368  10.030  -5.645  1.00 93.90           N
ATOM   2535  CA  TRP A 173      -6.473  10.760  -4.763  1.00 93.90           C
ATOM   2536  C   TRP A 173      -7.308  11.344  -3.621  1.00 93.90           C
ATOM   2537  O   TRP A 173      -6.931  11.238  -2.455  1.00 93.90           O
ATOM   2538  HA  TRP A 173      -5.744  10.053  -4.368  1.00 93.90           H
ATOM   2539  CB  TRP A 173      -5.689  11.824  -5.534  1.00 93.90           C
ATOM   2540 1HB  TRP A 173      -6.345  12.275  -6.279  1.00 93.90           H
ATOM   2541 2HB  TRP A 173      -5.397  12.617  -4.846  1.00 93.90           H
ATOM   2542  CG  TRP A 173      -4.438  11.289  -6.234  1.00 93.90           C
ATOM   2543  CD1 TRP A 173      -4.216  11.173  -7.551  1.00 93.90           C
ATOM   2544  HD1 TRP A 173      -4.931  11.459  -8.322  1.00 93.90           H
ATOM   2545  CD2 TRP A 173      -3.240  10.800  -5.597  1.00 93.90           C
ATOM   2546  NE1 TRP A 173      -2.966  10.647  -7.808  1.00 93.90           N
ATOM   2547  HE1 TRP A 173      -2.573  10.467  -8.709  1.00 93.90           H
ATOM   2548  CE2 TRP A 173      -2.354  10.413  -6.582  1.00 93.90           C
ATOM   2549  CE3 TRP A 173      -2.915  10.689  -4.234  1.00 93.90           C
ATOM   2550  HE3 TRP A 173      -3.596  10.987  -3.438  1.00 93.90           H
ATOM   2551  CZ2 TRP A 173      -1.085   9.888  -6.308  1.00 93.90           C
ATOM   2552  HZ2 TRP A 173      -0.403   9.589  -7.104  1.00 93.90           H
ATOM   2553  CZ3 TRP A 173      -1.643  10.162  -3.977  1.00 93.90           C
ATOM   2554  HZ3 TRP A 173      -1.340  10.054  -2.936  1.00 93.90           H
ATOM   2555  CH2 TRP A 173      -0.739   9.767  -4.957  1.00 93.90           C
ATOM   2556  HH2 TRP A 173       0.234   9.366  -4.674  1.00 93.90           H
ATOM   2557  HN  TRP A 173      -7.407  10.372  -6.584  1.00 93.90           H
ATOM   2558  N   VAL A 174      -8.426  11.947  -3.996  1.00 95.32           N
ATOM   2559  CA  VAL A 174      -9.282  12.608  -3.026  1.00 95.32           C
ATOM   2560  C   VAL A 174      -9.786  11.578  -2.012  1.00 95.32           C
ATOM   2561  O   VAL A 174      -9.779  11.832  -0.809  1.00 95.32           O
ATOM   2562  HA  VAL A 174      -8.676  13.348  -2.502  1.00 95.32           H
ATOM   2563  CB  VAL A 174     -10.415  13.345  -3.743  1.00 95.32           C
ATOM   2564  HB  VAL A 174     -10.912  12.634  -4.403  1.00 95.32           H
ATOM   2565  CG1 VAL A 174     -11.452  13.862  -2.744  1.00 95.32           C
ATOM   2566 1HG1 VAL A 174     -11.875  13.023  -2.192  1.00 95.32           H
ATOM   2567 2HG1 VAL A 174     -10.973  14.551  -2.047  1.00 95.32           H
ATOM   2568 3HG1 VAL A 174     -12.245  14.382  -3.280  1.00 95.32           H
ATOM   2569  CG2 VAL A 174      -9.868  14.485  -4.605  1.00 95.32           C
ATOM   2570 1HG2 VAL A 174      -9.334  15.195  -3.973  1.00 95.32           H
ATOM   2571 2HG2 VAL A 174      -9.186  14.080  -5.353  1.00 95.32           H
ATOM   2572 3HG2 VAL A 174     -10.694  14.992  -5.104  1.00 95.32           H
ATOM   2573  HN  VAL A 174      -8.749  11.989  -4.942  1.00 95.32           H
ATOM   2574  N   LEU A 175     -10.212  10.439  -2.537  1.00 92.74           N
ATOM   2575  CA  LEU A 175     -10.833   9.419  -1.708  1.00 92.74           C
ATOM   2576  C   LEU A 175      -9.788   8.839  -0.752  1.00 92.74           C
ATOM   2577  O   LEU A 175     -10.077   8.605   0.420  1.00 92.74           O
ATOM   2578  HA  LEU A 175     -11.609   9.906  -1.118  1.00 92.74           H
ATOM   2579  CB  LEU A 175     -11.521   8.366  -2.580  1.00 92.74           C
ATOM   2580 1HB  LEU A 175     -12.189   8.877  -3.273  1.00 92.74           H
ATOM   2581 2HB  LEU A 175     -10.760   7.867  -3.180  1.00 92.74           H
ATOM   2582  CG  LEU A 175     -12.324   7.299  -1.833  1.00 92.74           C
ATOM   2583  HG  LEU A 175     -12.463   7.633  -0.805  1.00 92.74           H
ATOM   2584  CD1 LEU A 175     -13.716   7.133  -2.446  1.00 92.74           C
ATOM   2585 1HD1 LEU A 175     -14.254   8.079  -2.389  1.00 92.74           H
ATOM   2586 2HD1 LEU A 175     -13.621   6.832  -3.490  1.00 92.74           H
ATOM   2587 3HD1 LEU A 175     -14.266   6.369  -1.897  1.00 92.74           H
ATOM   2588  CD2 LEU A 175     -11.560   5.975  -1.779  1.00 92.74           C
ATOM   2589 1HD2 LEU A 175     -11.369   5.624  -2.794  1.00 92.74           H
ATOM   2590 2HD2 LEU A 175     -10.612   6.124  -1.262  1.00 92.74           H
ATOM   2591 3HD2 LEU A 175     -12.153   5.234  -1.244  1.00 92.74           H
ATOM   2592  HN  LEU A 175     -10.138  10.208  -3.507  1.00 92.74           H
ATOM   2593  N   ALA A 176      -8.596   8.624  -1.289  1.00 92.62           N
ATOM   2594  CA  ALA A 176      -7.514   8.055  -0.505  1.00 92.62           C
ATOM   2595  C   ALA A 176      -7.156   9.013   0.633  1.00 92.62           C
ATOM   2596  O   ALA A 176      -6.862   8.579   1.746  1.00 92.62           O
ATOM   2597  HA  ALA A 176      -7.870   7.117  -0.079  1.00 92.62           H
ATOM   2598  CB  ALA A 176      -6.321   7.762  -1.417  1.00 92.62           C
ATOM   2599 1HB  ALA A 176      -6.620   7.054  -2.190  1.00 92.62           H
ATOM   2600 2HB  ALA A 176      -5.984   8.688  -1.883  1.00 92.62           H
ATOM   2601 3HB  ALA A 176      -5.509   7.335  -0.828  1.00 92.62           H
ATOM   2602  HN  ALA A 176      -8.366   8.831  -2.240  1.00 92.62           H
ATOM   2603  N   ALA A 177      -7.194  10.299   0.315  1.00 93.41           N
ATOM   2604  CA  ALA A 177      -6.838  11.321   1.285  1.00 93.41           C
ATOM   2605  C   ALA A 177      -7.831  11.280   2.449  1.00 93.41           C
ATOM   2606  O   ALA A 177      -7.432  11.328   3.612  1.00 93.41           O
ATOM   2607  HA  ALA A 177      -5.842  11.090   1.661  1.00 93.41           H
ATOM   2608  CB  ALA A 177      -6.802  12.687   0.598  1.00 93.41           C
ATOM   2609 1HB  ALA A 177      -6.061  12.672  -0.201  1.00 93.41           H
ATOM   2610 2HB  ALA A 177      -7.783  12.910   0.179  1.00 93.41           H
ATOM   2611 3HB  ALA A 177      -6.535  13.453   1.326  1.00 93.41           H
ATOM   2612  HN  ALA A 177      -7.460  10.645  -0.585  1.00 93.41           H
ATOM   2613  N   ALA A 178      -9.105  11.191   2.096  1.00 93.61           N
ATOM   2614  CA  ALA A 178     -10.162  11.221   3.093  1.00 93.61           C
ATOM   2615  C   ALA A 178     -10.026  10.005   4.011  1.00 93.61           C
ATOM   2616  O   ALA A 178     -10.277  10.098   5.211  1.00 93.61           O
ATOM   2617  HA  ALA A 178     -10.034  12.128   3.684  1.00 93.61           H
ATOM   2618  CB  ALA A 178     -11.521  11.275   2.393  1.00 93.61           C
ATOM   2619 1HB  ALA A 178     -11.578  12.172   1.777  1.00 93.61           H
ATOM   2620 2HB  ALA A 178     -11.641  10.394   1.764  1.00 93.61           H
ATOM   2621 3HB  ALA A 178     -12.314  11.298   3.141  1.00 93.61           H
ATOM   2622  HN  ALA A 178      -9.418  11.100   1.151  1.00 93.61           H
ATOM   2623  N   LEU A 179      -9.628   8.892   3.411  1.00 91.26           N
ATOM   2624  CA  LEU A 179      -9.545   7.639   4.141  1.00 91.26           C
ATOM   2625  C   LEU A 179      -8.358   7.693   5.105  1.00 91.26           C
ATOM   2626  O   LEU A 179      -8.217   6.830   5.970  1.00 91.26           O
ATOM   2627  HA  LEU A 179     -10.459   7.538   4.725  1.00 91.26           H
ATOM   2628  CB  LEU A 179      -9.495   6.457   3.170  1.00 91.26           C
ATOM   2629 1HB  LEU A 179      -8.726   6.657   2.424  1.00 91.26           H
ATOM   2630 2HB  LEU A 179      -9.181   5.571   3.723  1.00 91.26           H
ATOM   2631  CG  LEU A 179     -10.801   6.132   2.442  1.00 91.26           C
ATOM   2632  HG  LEU A 179     -11.138   7.032   1.928  1.00 91.26           H
ATOM   2633  CD1 LEU A 179     -10.581   5.058   1.374  1.00 91.26           C
ATOM   2634 1HD1 LEU A 179      -9.853   5.414   0.645  1.00 91.26           H
ATOM   2635 2HD1 LEU A 179     -10.208   4.149   1.846  1.00 91.26           H
ATOM   2636 3HD1 LEU A 179     -11.524   4.846   0.872  1.00 91.26           H
ATOM   2637  CD2 LEU A 179     -11.898   5.739   3.432  1.00 91.26           C
ATOM   2638 1HD2 LEU A 179     -11.583   4.859   3.994  1.00 91.26           H
ATOM   2639 2HD2 LEU A 179     -12.078   6.564   4.121  1.00 91.26           H
ATOM   2640 3HD2 LEU A 179     -12.815   5.513   2.888  1.00 91.26           H
ATOM   2641  HN  LEU A 179      -9.367   8.839   2.448  1.00 91.26           H
ATOM   2642  N   CYS A 180      -7.535   8.715   4.923  1.00 92.14           N
ATOM   2643  CA  CYS A 180      -6.319   8.846   5.709  1.00 92.14           C
ATOM   2644  C   CYS A 180      -6.585   9.839   6.842  1.00 92.14           C
ATOM   2645  O   CYS A 180      -5.679  10.173   7.604  1.00 92.14           O
ATOM   2646  HA  CYS A 180      -6.095   7.856   6.106  1.00 92.14           H
ATOM   2647  CB  CYS A 180      -5.130   9.270   4.845  1.00 92.14           C
ATOM   2648 1HB  CYS A 180      -5.351  10.214   4.345  1.00 92.14           H
ATOM   2649 2HB  CYS A 180      -4.255   9.439   5.473  1.00 92.14           H
ATOM   2650  SG  CYS A 180      -4.766   7.977   3.602  1.00 92.14           S
ATOM   2651  HG  CYS A 180      -5.896   8.122   2.916  1.00 92.14           H
ATOM   2652  HN  CYS A 180      -7.687   9.443   4.255  1.00 92.14           H
ATOM   2653  N   ILE A 181      -7.831  10.284   6.916  1.00 93.20           N
ATOM   2654  CA  ILE A 181      -8.219  11.256   7.924  1.00 93.20           C
ATOM   2655  C   ILE A 181      -7.900  10.698   9.313  1.00 93.20           C
ATOM   2656  O   ILE A 181      -7.303  11.386  10.139  1.00 93.20           O
ATOM   2657  HA  ILE A 181      -7.618  12.151   7.765  1.00 93.20           H
ATOM   2658  CB  ILE A 181      -9.685  11.657   7.744  1.00 93.20           C
ATOM   2659  HB  ILE A 181     -10.266  10.754   7.557  1.00 93.20           H
ATOM   2660  CG1 ILE A 181      -9.859  12.566   6.526  1.00 93.20           C
ATOM   2661 1HG1 ILE A 181      -9.356  13.517   6.703  1.00 93.20           H
ATOM   2662 2HG1 ILE A 181      -9.384  12.111   5.657  1.00 93.20           H
ATOM   2663  CG2 ILE A 181     -10.239  12.295   9.020  1.00 93.20           C
ATOM   2664 1HG2 ILE A 181     -10.170  11.582   9.842  1.00 93.20           H
ATOM   2665 2HG2 ILE A 181      -9.660  13.186   9.262  1.00 93.20           H
ATOM   2666 3HG2 ILE A 181     -11.282  12.570   8.865  1.00 93.20           H
ATOM   2667  CD1 ILE A 181     -11.340  12.813   6.234  1.00 93.20           C
ATOM   2668 1HD1 ILE A 181     -11.834  11.863   6.033  1.00 93.20           H
ATOM   2669 2HD1 ILE A 181     -11.806  13.290   7.096  1.00 93.20           H
ATOM   2670 3HD1 ILE A 181     -11.436  13.463   5.363  1.00 93.20           H
ATOM   2671  HN  ILE A 181      -8.566   9.993   6.304  1.00 93.20           H
ATOM   2672  N   PRO A 182      -8.290   9.448   9.594  1.00 91.16           N
ATOM   2673  CA  PRO A 182      -8.098   8.879  10.930  1.00 91.16           C
ATOM   2674  C   PRO A 182      -6.659   8.996  11.405  1.00 91.16           C
ATOM   2675  O   PRO A 182      -6.407   9.390  12.543  1.00 91.16           O
ATOM   2676  HA  PRO A 182      -8.685   9.435  11.661  1.00 91.16           H
ATOM   2677  CB  PRO A 182      -8.526   7.419  10.768  1.00 91.16           C
ATOM   2678 1HB  PRO A 182      -7.680   6.779  10.518  1.00 91.16           H
ATOM   2679 2HB  PRO A 182      -8.962   7.025  11.686  1.00 91.16           H
ATOM   2680  CG  PRO A 182      -9.545   7.473   9.637  1.00 91.16           C
ATOM   2681 1HG  PRO A 182      -9.681   6.499   9.168  1.00 91.16           H
ATOM   2682 2HG  PRO A 182     -10.528   7.782   9.993  1.00 91.16           H
ATOM   2683  CD  PRO A 182      -8.939   8.488   8.682  1.00 91.16           C
ATOM   2684 1HD  PRO A 182      -8.217   8.028   8.006  1.00 91.16           H
ATOM   2685 2HD  PRO A 182      -9.698   8.961   8.058  1.00 91.16           H
ATOM   2686  N   GLU A 183      -5.744   8.647  10.512  1.00 91.82           N
ATOM   2687  CA  GLU A 183      -4.330   8.653  10.847  1.00 91.82           C
ATOM   2688  C   GLU A 183      -3.881  10.065  11.228  1.00 91.82           C
ATOM   2689  O   GLU A 183      -3.094  10.240  12.157  1.00 91.82           O
ATOM   2690  HA  GLU A 183      -4.234   7.989  11.706  1.00 91.82           H
ATOM   2691  CB  GLU A 183      -3.491   8.104   9.692  1.00 91.82           C
ATOM   2692 1HB  GLU A 183      -3.883   8.474   8.744  1.00 91.82           H
ATOM   2693 2HB  GLU A 183      -2.441   8.352   9.850  1.00 91.82           H
ATOM   2694  CG  GLU A 183      -3.569   6.577   9.634  1.00 91.82           C
ATOM   2695 1HG  GLU A 183      -2.818   6.196   8.943  1.00 91.82           H
ATOM   2696 2HG  GLU A 183      -3.340   6.161  10.615  1.00 91.82           H
ATOM   2697  CD  GLU A 183      -4.959   6.115   9.191  1.00 91.82           C
ATOM   2698  OE1 GLU A 183      -5.267   4.929   9.433  1.00 91.82           O
ATOM   2699  OE2 GLU A 183      -5.682   6.960   8.619  1.00 91.82           O
ATOM   2700  HN  GLU A 183      -5.956   8.365   9.576  1.00 91.82           H
ATOM   2701  N   ILE A 184      -4.401  11.036  10.491  1.00 94.06           N
ATOM   2702  CA  ILE A 184      -3.974  12.415  10.661  1.00 94.06           C
ATOM   2703  C   ILE A 184      -4.376  12.901  12.054  1.00 94.06           C
ATOM   2704  O   ILE A 184      -3.651  13.674  12.679  1.00 94.06           O
ATOM   2705  HA  ILE A 184      -2.886  12.430  10.590  1.00 94.06           H
ATOM   2706  CB  ILE A 184      -4.514  13.286   9.525  1.00 94.06           C
ATOM   2707  HB  ILE A 184      -5.595  13.159   9.481  1.00 94.06           H
ATOM   2708  CG1 ILE A 184      -3.951  12.838   8.175  1.00 94.06           C
ATOM   2709 1HG1 ILE A 184      -2.880  13.040   8.138  1.00 94.06           H
ATOM   2710 2HG1 ILE A 184      -4.076  11.761   8.064  1.00 94.06           H
ATOM   2711  CG2 ILE A 184      -4.244  14.768   9.795  1.00 94.06           C
ATOM   2712 1HG2 ILE A 184      -4.732  15.062  10.724  1.00 94.06           H
ATOM   2713 2HG2 ILE A 184      -3.170  14.932   9.882  1.00 94.06           H
ATOM   2714 3HG2 ILE A 184      -4.638  15.365   8.973  1.00 94.06           H
ATOM   2715  CD1 ILE A 184      -4.651  13.560   7.022  1.00 94.06           C
ATOM   2716 1HD1 ILE A 184      -5.717  13.337   7.048  1.00 94.06           H
ATOM   2717 2HD1 ILE A 184      -4.503  14.635   7.123  1.00 94.06           H
ATOM   2718 3HD1 ILE A 184      -4.232  13.223   6.074  1.00 94.06           H
ATOM   2719  HN  ILE A 184      -5.100  10.894   9.791  1.00 94.06           H
ATOM   2720  N   LEU A 185      -5.531  12.429  12.501  1.00 93.36           N
ATOM   2721  CA  LEU A 185      -6.135  12.952  13.714  1.00 93.36           C
ATOM   2722  C   LEU A 185      -5.405  12.378  14.930  1.00 93.36           C
ATOM   2723  O   LEU A 185      -4.986  13.121  15.816  1.00 93.36           O
ATOM   2724  HA  LEU A 185      -5.996  14.033  13.708  1.00 93.36           H
ATOM   2725  CB  LEU A 185      -7.642  12.688  13.720  1.00 93.36           C
ATOM   2726 1HB  LEU A 185      -7.806  11.630  13.517  1.00 93.36           H
ATOM   2727 2HB  LEU A 185      -8.021  12.883  14.723  1.00 93.36           H
ATOM   2728  CG  LEU A 185      -8.469  13.504  12.725  1.00 93.36           C
ATOM   2729  HG  LEU A 185      -8.121  13.270  11.719  1.00 93.36           H
ATOM   2730  CD1 LEU A 185      -9.947  13.116  12.793  1.00 93.36           C
ATOM   2731 1HD1 LEU A 185     -10.057  12.058  12.554  1.00 93.36           H
ATOM   2732 2HD1 LEU A 185     -10.326  13.302  13.798  1.00 93.36           H
ATOM   2733 3HD1 LEU A 185     -10.513  13.710  12.075  1.00 93.36           H
ATOM   2734  CD2 LEU A 185      -8.260  15.005  12.938  1.00 93.36           C
ATOM   2735 1HD2 LEU A 185      -8.565  15.274  13.949  1.00 93.36           H
ATOM   2736 2HD2 LEU A 185      -7.207  15.248  12.799  1.00 93.36           H
ATOM   2737 3HD2 LEU A 185      -8.860  15.561  12.218  1.00 93.36           H
ATOM   2738  HN  LEU A 185      -6.050  11.704  12.049  1.00 93.36           H
ATOM   2739  N   TYR A 186      -5.276  11.059  14.934  1.00 92.39           N
ATOM   2740  CA  TYR A 186      -4.962  10.342  16.158  1.00 92.39           C
ATOM   2741  C   TYR A 186      -3.459  10.074  16.267  1.00 92.39           C
ATOM   2742  O   TYR A 186      -2.980   9.614  17.302  1.00 92.39           O
ATOM   2743  HA  TYR A 186      -5.275  10.959  17.000  1.00 92.39           H
ATOM   2744  CB  TYR A 186      -5.700   9.005  16.065  1.00 92.39           C
ATOM   2745 1HB  TYR A 186      -5.346   8.466  15.186  1.00 92.39           H
ATOM   2746 2HB  TYR A 186      -5.445   8.399  16.934  1.00 92.39           H
ATOM   2747  CG  TYR A 186      -7.222   9.139  15.984  1.00 92.39           C
ATOM   2748  CD1 TYR A 186      -7.891   9.951  16.876  1.00 92.39           C
ATOM   2749  HD1 TYR A 186      -7.336  10.497  17.639  1.00 92.39           H
ATOM   2750  CD2 TYR A 186      -7.925   8.447  15.018  1.00 92.39           C
ATOM   2751  HD2 TYR A 186      -7.396   7.806  14.313  1.00 92.39           H
ATOM   2752  CE1 TYR A 186      -9.324  10.077  16.800  1.00 92.39           C
ATOM   2753  HE1 TYR A 186      -9.865  10.715  17.499  1.00 92.39           H
ATOM   2754  CE2 TYR A 186      -9.357   8.574  14.942  1.00 92.39           C
ATOM   2755  HE2 TYR A 186      -9.925   8.033  14.184  1.00 92.39           H
ATOM   2756  CZ  TYR A 186      -9.986   9.382  15.836  1.00 92.39           C
ATOM   2757  OH  TYR A 186     -11.339   9.501  15.764  1.00 92.39           O
ATOM   2758  HH  TYR A 186     -11.669  10.100  16.494  1.00 92.39           H
ATOM   2759  HN  TYR A 186      -5.382  10.484  14.123  1.00 92.39           H
ATOM   2760  N   SER A 187      -2.757  10.375  15.184  1.00 93.11           N
ATOM   2761  CA  SER A 187      -1.309  10.258  15.174  1.00 93.11           C
ATOM   2762  C   SER A 187      -0.693  11.311  16.099  1.00 93.11           C
ATOM   2763  O   SER A 187      -0.891  12.508  15.901  1.00 93.11           O
ATOM   2764  HA  SER A 187      -1.098   9.255  15.543  1.00 93.11           H
ATOM   2765  CB  SER A 187      -0.753  10.407  13.757  1.00 93.11           C
ATOM   2766 1HB  SER A 187      -1.081  11.358  13.337  1.00 93.11           H
ATOM   2767 2HB  SER A 187       0.336  10.434  13.795  1.00 93.11           H
ATOM   2768  OG  SER A 187      -1.172   9.344  12.905  1.00 93.11           O
ATOM   2769  HG  SER A 187      -1.686   9.710  12.129  1.00 93.11           H
ATOM   2770  HN  SER A 187      -3.161  10.692  14.326  1.00 93.11           H
ATOM   2771  N   GLN A 188       0.041  10.825  17.089  1.00 92.51           N
ATOM   2772  CA  GLN A 188       0.795  11.707  17.964  1.00 92.51           C
ATOM   2773  C   GLN A 188       2.061  11.007  18.461  1.00 92.51           C
ATOM   2774  O   GLN A 188       2.238   9.809  18.243  1.00 92.51           O
ATOM   2775  HA  GLN A 188       1.064  12.565  17.348  1.00 92.51           H
ATOM   2776  CB  GLN A 188      -0.066  12.183  19.136  1.00 92.51           C
ATOM   2777 1HB  GLN A 188       0.480  12.930  19.713  1.00 92.51           H
ATOM   2778 2HB  GLN A 188      -0.966  12.667  18.758  1.00 92.51           H
ATOM   2779  CG  GLN A 188      -0.451  11.013  20.043  1.00 92.51           C
ATOM   2780 1HG  GLN A 188      -0.987  10.260  19.464  1.00 92.51           H
ATOM   2781 2HG  GLN A 188       0.449  10.536  20.430  1.00 92.51           H
ATOM   2782  CD  GLN A 188      -1.325  11.486  21.207  1.00 92.51           C
ATOM   2783  OE1 GLN A 188      -1.924  12.548  21.175  1.00 92.51           O
ATOM   2784  NE2 GLN A 188      -1.364  10.640  22.232  1.00 92.51           N
ATOM   2785 1HE2 GLN A 188      -0.849   9.783  22.194  1.00 92.51           H
ATOM   2786 2HE2 GLN A 188      -1.909  10.860  23.041  1.00 92.51           H
ATOM   2787  HN  GLN A 188       0.126   9.851  17.297  1.00 92.51           H
ATOM   2788  N   ILE A 189       2.908  11.784  19.120  1.00 92.64           N
ATOM   2789  CA  ILE A 189       4.119  11.238  19.711  1.00 92.64           C
ATOM   2790  C   ILE A 189       3.839  10.843  21.162  1.00 92.64           C
ATOM   2791  O   ILE A 189       3.317  11.642  21.938  1.00 92.64           O
ATOM   2792  HA  ILE A 189       4.379  10.339  19.152  1.00 92.64           H
ATOM   2793  CB  ILE A 189       5.281  12.221  19.554  1.00 92.64           C
ATOM   2794  HB  ILE A 189       5.002  13.159  20.035  1.00 92.64           H
ATOM   2795  CG1 ILE A 189       5.543  12.529  18.079  1.00 92.64           C
ATOM   2796 1HG1 ILE A 189       5.919  11.637  17.579  1.00 92.64           H
ATOM   2797 2HG1 ILE A 189       4.608  12.799  17.589  1.00 92.64           H
ATOM   2798  CG2 ILE A 189       6.534  11.705  20.264  1.00 92.64           C
ATOM   2799 1HG2 ILE A 189       6.325  11.578  21.326  1.00 92.64           H
ATOM   2800 2HG2 ILE A 189       6.826  10.746  19.834  1.00 92.64           H
ATOM   2801 3HG2 ILE A 189       7.345  12.422  20.137  1.00 92.64           H
ATOM   2802  CD1 ILE A 189       6.553  13.669  17.928  1.00 92.64           C
ATOM   2803 1HD1 ILE A 189       6.162  14.566  18.409  1.00 92.64           H
ATOM   2804 2HD1 ILE A 189       7.494  13.385  18.399  1.00 92.64           H
ATOM   2805 3HD1 ILE A 189       6.721  13.867  16.870  1.00 92.64           H
ATOM   2806  HN  ILE A 189       2.779  12.766  19.253  1.00 92.64           H
ATOM   2807  N   LYS A 190       4.199   9.609  21.486  1.00 88.19           N
ATOM   2808  CA  LYS A 190       4.075   9.127  22.851  1.00 88.19           C
ATOM   2809  C   LYS A 190       5.468   8.849  23.417  1.00 88.19           C
ATOM   2810  O   LYS A 190       6.254   8.120  22.813  1.00 88.19           O
ATOM   2811  HA  LYS A 190       3.616   9.922  23.438  1.00 88.19           H
ATOM   2812  CB  LYS A 190       3.135   7.921  22.910  1.00 88.19           C
ATOM   2813 1HB  LYS A 190       2.225   8.136  22.349  1.00 88.19           H
ATOM   2814 2HB  LYS A 190       3.608   7.063  22.432  1.00 88.19           H
ATOM   2815  CG  LYS A 190       2.779   7.574  24.356  1.00 88.19           C
ATOM   2816 1HG  LYS A 190       3.687   7.343  24.913  1.00 88.19           H
ATOM   2817 2HG  LYS A 190       2.320   8.437  24.839  1.00 88.19           H
ATOM   2818  CD  LYS A 190       1.821   6.381  24.414  1.00 88.19           C
ATOM   2819 1HD  LYS A 190       0.863   6.659  23.976  1.00 88.19           H
ATOM   2820 2HD  LYS A 190       2.220   5.561  23.817  1.00 88.19           H
ATOM   2821  CE  LYS A 190       1.613   5.915  25.857  1.00 88.19           C
ATOM   2822 1HE  LYS A 190       2.577   5.819  26.357  1.00 88.19           H
ATOM   2823 2HE  LYS A 190       1.041   6.662  26.408  1.00 88.19           H
ATOM   2824  NZ  LYS A 190       0.902   4.618  25.884  1.00 88.19           N
ATOM   2825 1HZ  LYS A 190       0.921   4.242  26.826  1.00 88.19           H
ATOM   2826 2HZ  LYS A 190      -0.060   4.754  25.594  1.00 88.19           H
ATOM   2827 3HZ  LYS A 190       1.357   3.969  25.252  1.00 88.19           H
ATOM   2828  HN  LYS A 190       4.569   8.946  20.835  1.00 88.19           H
ATOM   2829  N   GLU A 191       5.733   9.443  24.572  1.00 85.37           N
ATOM   2830  CA  GLU A 191       6.977   9.188  25.277  1.00 85.37           C
ATOM   2831  C   GLU A 191       6.783   8.077  26.311  1.00 85.37           C
ATOM   2832  O   GLU A 191       5.994   8.222  27.243  1.00 85.37           O
ATOM   2833  HA  GLU A 191       7.682   8.864  24.512  1.00 85.37           H
ATOM   2834  CB  GLU A 191       7.505  10.464  25.937  1.00 85.37           C
ATOM   2835 1HB  GLU A 191       6.698  10.959  26.477  1.00 85.37           H
ATOM   2836 2HB  GLU A 191       8.362  10.225  26.566  1.00 85.37           H
ATOM   2837  CG  GLU A 191       8.006  11.457  24.886  1.00 85.37           C
ATOM   2838 1HG  GLU A 191       8.759  10.980  24.259  1.00 85.37           H
ATOM   2839 2HG  GLU A 191       7.183  11.746  24.232  1.00 85.37           H
ATOM   2840  CD  GLU A 191       8.600  12.702  25.548  1.00 85.37           C
ATOM   2841  OE1 GLU A 191       9.064  13.581  24.790  1.00 85.37           O
ATOM   2842  OE2 GLU A 191       8.576  12.747  26.797  1.00 85.37           O
ATOM   2843  HN  GLU A 191       5.115  10.087  25.023  1.00 85.37           H
ATOM   2844  N   GLU A 192       7.517   6.992  26.110  1.00 76.98           N
ATOM   2845  CA  GLU A 192       7.476   5.878  27.043  1.00 76.98           C
ATOM   2846  C   GLU A 192       8.895   5.451  27.422  1.00 76.98           C
ATOM   2847  O   GLU A 192       9.712   5.157  26.551  1.00 76.98           O
ATOM   2848  HA  GLU A 192       6.956   6.256  27.923  1.00 76.98           H
ATOM   2849  CB  GLU A 192       6.687   4.704  26.460  1.00 76.98           C
ATOM   2850 1HB  GLU A 192       5.919   5.078  25.782  1.00 76.98           H
ATOM   2851 2HB  GLU A 192       7.372   3.999  25.988  1.00 76.98           H
ATOM   2852  CG  GLU A 192       5.963   3.929  27.562  1.00 76.98           C
ATOM   2853 1HG  GLU A 192       6.652   3.726  28.382  1.00 76.98           H
ATOM   2854 2HG  GLU A 192       5.154   4.537  27.968  1.00 76.98           H
ATOM   2855  CD  GLU A 192       5.398   2.612  27.026  1.00 76.98           C
ATOM   2856  OE1 GLU A 192       4.733   1.914  27.821  1.00 76.98           O
ATOM   2857  OE2 GLU A 192       5.644   2.333  25.832  1.00 76.98           O
ATOM   2858  HN  GLU A 192       8.130   6.868  25.330  1.00 76.98           H
ATOM   2859  N   SER A 193       9.145   5.430  28.723  1.00 73.45           N
ATOM   2860  CA  SER A 193      10.371   4.848  29.240  1.00 73.45           C
ATOM   2861  C   SER A 193      11.583   5.596  28.682  1.00 73.45           C
ATOM   2862  O   SER A 193      12.661   5.022  28.541  1.00 73.45           O
ATOM   2863  HA  SER A 193      10.314   4.967  30.322  1.00 73.45           H
ATOM   2864  CB  SER A 193      10.462   3.359  28.897  1.00 73.45           C
ATOM   2865 1HB  SER A 193      10.770   3.246  27.857  1.00 73.45           H
ATOM   2866 2HB  SER A 193      11.232   2.892  29.510  1.00 73.45           H
ATOM   2867  OG  SER A 193       9.221   2.688  29.099  1.00 73.45           O
ATOM   2868  HG  SER A 193       9.266   1.764  28.719  1.00 73.45           H
ATOM   2869  HN  SER A 193       8.528   5.802  29.417  1.00 73.45           H
ATOM   2870  N   GLY A 194      11.365   6.867  28.378  1.00 77.61           N
ATOM   2871  CA  GLY A 194      12.424   7.699  27.832  1.00 77.61           C
ATOM   2872  C   GLY A 194      12.561   7.492  26.323  1.00 77.61           C
ATOM   2873  O   GLY A 194      13.491   8.006  25.704  1.00 77.61           O
ATOM   2874 1HA  GLY A 194      12.212   8.748  28.042  1.00 77.61           H
ATOM   2875 2HA  GLY A 194      13.368   7.461  28.323  1.00 77.61           H
ATOM   2876  HN  GLY A 194      10.485   7.328  28.499  1.00 77.61           H
ATOM   2877  N   ILE A 195      11.620   6.738  25.773  1.00 85.34           N
ATOM   2878  CA  ILE A 195      11.613   6.473  24.344  1.00 85.34           C
ATOM   2879  C   ILE A 195      10.410   7.171  23.706  1.00 85.34           C
ATOM   2880  O   ILE A 195       9.270   6.936  24.102  1.00 85.34           O
ATOM   2881  HA  ILE A 195      12.523   6.904  23.928  1.00 85.34           H
ATOM   2882  CB  ILE A 195      11.662   4.967  24.079  1.00 85.34           C
ATOM   2883  HB  ILE A 195      10.822   4.502  24.596  1.00 85.34           H
ATOM   2884  CG1 ILE A 195      12.941   4.351  24.649  1.00 85.34           C
ATOM   2885 1HG1 ILE A 195      13.799   4.673  24.059  1.00 85.34           H
ATOM   2886 2HG1 ILE A 195      13.101   4.711  25.666  1.00 85.34           H
ATOM   2887  CG2 ILE A 195      11.497   4.668  22.588  1.00 85.34           C
ATOM   2888 1HG2 ILE A 195      10.536   5.052  22.244  1.00 85.34           H
ATOM   2889 2HG2 ILE A 195      12.301   5.147  22.030  1.00 85.34           H
ATOM   2890 3HG2 ILE A 195      11.535   3.590  22.427  1.00 85.34           H
ATOM   2891  CD1 ILE A 195      12.861   2.823  24.650  1.00 85.34           C
ATOM   2892 1HD1 ILE A 195      12.017   2.504  25.261  1.00 85.34           H
ATOM   2893 2HD1 ILE A 195      12.726   2.466  23.629  1.00 85.34           H
ATOM   2894 3HD1 ILE A 195      13.783   2.411  25.060  1.00 85.34           H
ATOM   2895  HN  ILE A 195      10.874   6.313  26.285  1.00 85.34           H
ATOM   2896  N   ALA A 196      10.706   8.016  22.729  1.00 91.19           N
ATOM   2897  CA  ALA A 196       9.660   8.671  21.964  1.00 91.19           C
ATOM   2898  C   ALA A 196       9.168   7.725  20.866  1.00 91.19           C
ATOM   2899  O   ALA A 196       9.967   7.190  20.099  1.00 91.19           O
ATOM   2900  HA  ALA A 196       8.835   8.885  22.644  1.00 91.19           H
ATOM   2901  CB  ALA A 196      10.190   9.992  21.401  1.00 91.19           C
ATOM   2902 1HB  ALA A 196      10.498  10.639  22.222  1.00 91.19           H
ATOM   2903 2HB  ALA A 196      11.044   9.794  20.753  1.00 91.19           H
ATOM   2904 3HB  ALA A 196       9.404  10.483  20.827  1.00 91.19           H
ATOM   2905  HN  ALA A 196      11.640   8.253  22.459  1.00 91.19           H
ATOM   2906  N   ILE A 197       7.855   7.548  20.826  1.00 90.12           N
ATOM   2907  CA  ILE A 197       7.250   6.653  19.855  1.00 90.12           C
ATOM   2908  C   ILE A 197       6.159   7.402  19.088  1.00 90.12           C
ATOM   2909  O   ILE A 197       5.290   8.029  19.691  1.00 90.12           O
ATOM   2910  HA  ILE A 197       8.029   6.360  19.151  1.00 90.12           H
ATOM   2911  CB  ILE A 197       6.756   5.377  20.539  1.00 90.12           C
ATOM   2912  HB  ILE A 197       6.042   5.659  21.313  1.00 90.12           H
ATOM   2913  CG1 ILE A 197       7.907   4.644  21.231  1.00 90.12           C
ATOM   2914 1HG1 ILE A 197       8.622   4.296  20.486  1.00 90.12           H
ATOM   2915 2HG1 ILE A 197       8.439   5.333  21.887  1.00 90.12           H
ATOM   2916  CG2 ILE A 197       6.016   4.475  19.549  1.00 90.12           C
ATOM   2917 1HG2 ILE A 197       5.157   5.010  19.143  1.00 90.12           H
ATOM   2918 2HG2 ILE A 197       6.688   4.199  18.737  1.00 90.12           H
ATOM   2919 3HG2 ILE A 197       5.675   3.576  20.061  1.00 90.12           H
ATOM   2920  CD1 ILE A 197       7.390   3.455  22.044  1.00 90.12           C
ATOM   2921 1HD1 ILE A 197       6.694   3.809  22.804  1.00 90.12           H
ATOM   2922 2HD1 ILE A 197       6.880   2.756  21.381  1.00 90.12           H
ATOM   2923 3HD1 ILE A 197       8.229   2.952  22.525  1.00 90.12           H
ATOM   2924  HN  ILE A 197       7.211   8.004  21.441  1.00 90.12           H
ATOM   2925  N   CYS A 198       6.240   7.311  17.768  1.00 92.33           N
ATOM   2926  CA  CYS A 198       5.166   7.795  16.918  1.00 92.33           C
ATOM   2927  C   CYS A 198       4.077   6.722  16.861  1.00 92.33           C
ATOM   2928  O   CYS A 198       4.287   5.650  16.295  1.00 92.33           O
ATOM   2929  HA  CYS A 198       4.787   8.706  17.381  1.00 92.33           H
ATOM   2930  CB  CYS A 198       5.673   8.169  15.524  1.00 92.33           C
ATOM   2931 1HB  CYS A 198       6.304   9.056  15.583  1.00 92.33           H
ATOM   2932 2HB  CYS A 198       6.290   7.364  15.125  1.00 92.33           H
ATOM   2933  SG  CYS A 198       4.258   8.483  14.406  1.00 92.33           S
ATOM   2934  HN  CYS A 198       7.019   6.917  17.282  1.00 92.33           H
ATOM   2935  N   THR A 199       2.938   7.047  17.454  1.00 91.74           N
ATOM   2936  CA  THR A 199       1.841   6.098  17.538  1.00 91.74           C
ATOM   2937  C   THR A 199       0.504   6.809  17.319  1.00 91.74           C
ATOM   2938  O   THR A 199       0.442   8.038  17.324  1.00 91.74           O
ATOM   2939  HA  THR A 199       1.952   5.372  16.733  1.00 91.74           H
ATOM   2940  CB  THR A 199       1.935   5.383  18.887  1.00 91.74           C
ATOM   2941  HB  THR A 199       2.951   5.034  19.073  1.00 91.74           H
ATOM   2942  OG1 THR A 199       0.940   4.366  18.812  1.00 91.74           O
ATOM   2943  HG1 THR A 199       1.061   3.713  19.559  1.00 91.74           H
ATOM   2944  CG2 THR A 199       1.479   6.266  20.051  1.00 91.74           C
ATOM   2945 1HG2 THR A 199       0.440   6.559  19.899  1.00 91.74           H
ATOM   2946 2HG2 THR A 199       2.105   7.157  20.099  1.00 91.74           H
ATOM   2947 3HG2 THR A 199       1.566   5.710  20.984  1.00 91.74           H
ATOM   2948  HN  THR A 199       2.760   7.937  17.873  1.00 91.74           H
ATOM   2949  N   MET A 200      -0.534   6.006  17.134  1.00 91.57           N
ATOM   2950  CA  MET A 200      -1.894   6.504  17.242  1.00 91.57           C
ATOM   2951  C   MET A 200      -2.434   6.322  18.662  1.00 91.57           C
ATOM   2952  O   MET A 200      -2.259   5.264  19.265  1.00 91.57           O
ATOM   2953  HA  MET A 200      -1.838   7.566  17.001  1.00 91.57           H
ATOM   2954  CB  MET A 200      -2.792   5.756  16.255  1.00 91.57           C
ATOM   2955 1HB  MET A 200      -2.714   4.683  16.428  1.00 91.57           H
ATOM   2956 2HB  MET A 200      -3.833   6.032  16.423  1.00 91.57           H
ATOM   2957  CG  MET A 200      -2.402   6.074  14.810  1.00 91.57           C
ATOM   2958 1HG  MET A 200      -2.374   7.153  14.661  1.00 91.57           H
ATOM   2959 2HG  MET A 200      -1.401   5.697  14.603  1.00 91.57           H
ATOM   2960  SD  MET A 200      -3.575   5.335  13.684  1.00 91.57           S
ATOM   2961  CE  MET A 200      -3.448   3.626  14.183  1.00 91.57           C
ATOM   2962 1HE  MET A 200      -2.423   3.282  14.044  1.00 91.57           H
ATOM   2963 2HE  MET A 200      -3.723   3.532  15.234  1.00 91.57           H
ATOM   2964 3HE  MET A 200      -4.121   3.020  13.576  1.00 91.57           H
ATOM   2965  HN  MET A 200      -0.456   5.034  16.914  1.00 91.57           H
ATOM   2966  N   VAL A 201      -3.079   7.369  19.155  1.00 92.27           N
ATOM   2967  CA  VAL A 201      -3.754   7.296  20.440  1.00 92.27           C
ATOM   2968  C   VAL A 201      -5.230   7.652  20.256  1.00 92.27           C
ATOM   2969  O   VAL A 201      -5.555   8.693  19.686  1.00 92.27           O
ATOM   2970  HA  VAL A 201      -3.683   6.266  20.790  1.00 92.27           H
ATOM   2971  CB  VAL A 201      -3.044   8.192  21.456  1.00 92.27           C
ATOM   2972  HB  VAL A 201      -3.097   9.218  21.092  1.00 92.27           H
ATOM   2973  CG1 VAL A 201      -3.742   8.139  22.816  1.00 92.27           C
ATOM   2974 1HG1 VAL A 201      -4.772   8.480  22.709  1.00 92.27           H
ATOM   2975 2HG1 VAL A 201      -3.734   7.115  23.189  1.00 92.27           H
ATOM   2976 3HG1 VAL A 201      -3.217   8.786  23.519  1.00 92.27           H
ATOM   2977  CG2 VAL A 201      -1.566   7.814  21.582  1.00 92.27           C
ATOM   2978 1HG2 VAL A 201      -1.483   6.779  21.912  1.00 92.27           H
ATOM   2979 2HG2 VAL A 201      -1.078   7.928  20.614  1.00 92.27           H
ATOM   2980 3HG2 VAL A 201      -1.086   8.467  22.311  1.00 92.27           H
ATOM   2981  HN  VAL A 201      -3.145   8.253  18.693  1.00 92.27           H
ATOM   2982  N   TYR A 202      -6.085   6.770  20.751  1.00 90.36           N
ATOM   2983  CA  TYR A 202      -7.518   6.936  20.577  1.00 90.36           C
ATOM   2984  C   TYR A 202      -8.148   7.592  21.808  1.00 90.36           C
ATOM   2985  O   TYR A 202      -8.237   6.974  22.868  1.00 90.36           O
ATOM   2986  HA  TYR A 202      -7.679   7.578  19.711  1.00 90.36           H
ATOM   2987  CB  TYR A 202      -8.090   5.527  20.416  1.00 90.36           C
ATOM   2988 1HB  TYR A 202      -7.793   4.925  21.275  1.00 90.36           H
ATOM   2989 2HB  TYR A 202      -9.179   5.584  20.428  1.00 90.36           H
ATOM   2990  CG  TYR A 202      -7.645   4.817  19.136  1.00 90.36           C
ATOM   2991  CD1 TYR A 202      -8.319   5.042  17.952  1.00 90.36           C
ATOM   2992  HD1 TYR A 202      -9.168   5.726  17.930  1.00 90.36           H
ATOM   2993  CD2 TYR A 202      -6.571   3.952  19.164  1.00 90.36           C
ATOM   2994  HD2 TYR A 202      -6.039   3.774  20.099  1.00 90.36           H
ATOM   2995  CE1 TYR A 202      -7.900   4.374  16.747  1.00 90.36           C
ATOM   2996  HE1 TYR A 202      -8.423   4.543  15.806  1.00 90.36           H
ATOM   2997  CE2 TYR A 202      -6.152   3.284  17.959  1.00 90.36           C
ATOM   2998  HE2 TYR A 202      -5.305   2.598  17.968  1.00 90.36           H
ATOM   2999  CZ  TYR A 202      -6.837   3.528  16.810  1.00 90.36           C
ATOM   3000  OH  TYR A 202      -6.441   2.897  15.672  1.00 90.36           O
ATOM   3001  HH  TYR A 202      -5.835   2.135  15.897  1.00 90.36           H
ATOM   3002  HN  TYR A 202      -5.814   5.954  21.263  1.00 90.36           H
ATOM   3003  N   PRO A 203      -8.594   8.850  21.692  1.00 78.24           N
ATOM   3004  CA  PRO A 203      -9.161   9.559  22.842  1.00 78.24           C
ATOM   3005  C   PRO A 203     -10.496   8.977  23.277  1.00 78.24           C
ATOM   3006  O   PRO A 203     -11.088   8.170  22.563  1.00 78.24           O
ATOM   3007  HA  PRO A 203      -8.508   9.452  23.709  1.00 78.24           H
ATOM   3008  CB  PRO A 203      -9.304  10.999  22.345  1.00 78.24           C
ATOM   3009 1HB  PRO A 203     -10.163  11.495  22.796  1.00 78.24           H
ATOM   3010 2HB  PRO A 203      -8.426  11.597  22.591  1.00 78.24           H
ATOM   3011  CG  PRO A 203      -9.470  10.848  20.860  1.00 78.24           C
ATOM   3012 1HG  PRO A 203     -10.511  10.660  20.597  1.00 78.24           H
ATOM   3013 2HG  PRO A 203      -9.169  11.755  20.336  1.00 78.24           H
ATOM   3014  CD  PRO A 203      -8.597   9.688  20.480  1.00 78.24           C
ATOM   3015 1HD  PRO A 203      -8.997   9.151  19.620  1.00 78.24           H
ATOM   3016 2HD  PRO A 203      -7.591  10.013  20.214  1.00 78.24           H
ATOM   3017  N   SER A 204     -10.938   9.407  24.450  1.00 69.21           N
ATOM   3018  CA  SER A 204     -12.327   9.227  24.838  1.00 69.21           C
ATOM   3019  C   SER A 204     -12.507   7.871  25.523  1.00 69.21           C
ATOM   3020  O   SER A 204     -11.631   7.011  25.446  1.00 69.21           O
ATOM   3021  HA  SER A 204     -12.540  10.038  25.534  1.00 69.21           H
ATOM   3022  CB  SER A 204     -13.256   9.338  23.627  1.00 69.21           C
ATOM   3023 1HB  SER A 204     -14.237   9.681  23.954  1.00 69.21           H
ATOM   3024 2HB  SER A 204     -12.868  10.090  22.940  1.00 69.21           H
ATOM   3025  OG  SER A 204     -13.392   8.095  22.943  1.00 69.21           O
ATOM   3026  HG  SER A 204     -13.982   8.208  22.144  1.00 69.21           H
ATOM   3027  HN  SER A 204     -10.367   9.870  25.128  1.00 69.21           H
ATOM   3028  N   ASP A 205     -13.650   7.722  26.177  1.00 69.42           N
ATOM   3029  CA  ASP A 205     -13.963   6.479  26.863  1.00 69.42           C
ATOM   3030  C   ASP A 205     -14.156   5.367  25.831  1.00 69.42           C
ATOM   3031  O   ASP A 205     -14.028   4.187  26.154  1.00 69.42           O
ATOM   3032  HA  ASP A 205     -13.114   6.294  27.521  1.00 69.42           H
ATOM   3033  CB  ASP A 205     -15.256   6.607  27.670  1.00 69.42           C
ATOM   3034 1HB  ASP A 205     -16.051   6.992  27.031  1.00 69.42           H
ATOM   3035 2HB  ASP A 205     -15.573   5.622  28.014  1.00 69.42           H
ATOM   3036  CG  ASP A 205     -15.065   7.535  28.871  1.00 69.42           C
ATOM   3037  OD1 ASP A 205     -14.024   7.381  29.546  1.00 69.42           O
ATOM   3038  OD2 ASP A 205     -15.963   8.377  29.086  1.00 69.42           O
ATOM   3039  HN  ASP A 205     -14.353   8.429  26.242  1.00 69.42           H
ATOM   3040  N   GLU A 206     -14.462   5.782  24.611  1.00 82.80           N
ATOM   3041  CA  GLU A 206     -14.811   4.836  23.564  1.00 82.80           C
ATOM   3042  C   GLU A 206     -13.603   4.570  22.664  1.00 82.80           C
ATOM   3043  O   GLU A 206     -13.760   4.216  21.497  1.00 82.80           O
ATOM   3044  HA  GLU A 206     -15.094   3.921  24.084  1.00 82.80           H
ATOM   3045  CB  GLU A 206     -16.003   5.339  22.747  1.00 82.80           C
ATOM   3046 1HB  GLU A 206     -15.810   6.354  22.402  1.00 82.80           H
ATOM   3047 2HB  GLU A 206     -16.213   4.641  21.936  1.00 82.80           H
ATOM   3048  CG  GLU A 206     -17.270   5.396  23.603  1.00 82.80           C
ATOM   3049 1HG  GLU A 206     -17.064   5.938  24.526  1.00 82.80           H
ATOM   3050 2HG  GLU A 206     -18.046   5.950  23.075  1.00 82.80           H
ATOM   3051  CD  GLU A 206     -17.774   3.990  23.932  1.00 82.80           C
ATOM   3052  OE1 GLU A 206     -18.816   3.906  24.618  1.00 82.80           O
ATOM   3053  OE2 GLU A 206     -17.106   3.030  23.491  1.00 82.80           O
ATOM   3054  HN  GLU A 206     -14.473   6.742  24.333  1.00 82.80           H
ATOM   3055  N   SER A 207     -12.424   4.751  23.242  1.00 88.45           N
ATOM   3056  CA  SER A 207     -11.191   4.614  22.485  1.00 88.45           C
ATOM   3057  C   SER A 207     -11.082   3.199  21.914  1.00 88.45           C
ATOM   3058  O   SER A 207     -10.577   3.009  20.809  1.00 88.45           O
ATOM   3059  HA  SER A 207     -11.263   5.346  21.681  1.00 88.45           H
ATOM   3060  CB  SER A 207      -9.973   4.931  23.355  1.00 88.45           C
ATOM   3061 1HB  SER A 207      -9.065   4.634  22.829  1.00 88.45           H
ATOM   3062 2HB  SER A 207      -9.911   6.007  23.515  1.00 88.45           H
ATOM   3063  OG  SER A 207     -10.029   4.267  24.615  1.00 88.45           O
ATOM   3064  HG  SER A 207     -10.254   4.922  25.336  1.00 88.45           H
ATOM   3065  HN  SER A 207     -12.304   4.987  24.206  1.00 88.45           H
ATOM   3066  N   THR A 208     -11.564   2.242  22.694  1.00 88.92           N
ATOM   3067  CA  THR A 208     -11.480   0.845  22.303  1.00 88.92           C
ATOM   3068  C   THR A 208     -12.356   0.580  21.077  1.00 88.92           C
ATOM   3069  O   THR A 208     -11.924  -0.075  20.130  1.00 88.92           O
ATOM   3070  HA  THR A 208     -10.451   0.630  22.013  1.00 88.92           H
ATOM   3071  CB  THR A 208     -11.857  -0.009  23.515  1.00 88.92           C
ATOM   3072  HB  THR A 208     -11.808  -1.071  23.274  1.00 88.92           H
ATOM   3073  OG1 THR A 208     -13.142   0.477  23.896  1.00 88.92           O
ATOM   3074  HG1 THR A 208     -13.595  -0.185  24.493  1.00 88.92           H
ATOM   3075  CG2 THR A 208     -10.975   0.279  24.732  1.00 88.92           C
ATOM   3076 1HG2 THR A 208     -11.076   1.327  25.015  1.00 88.92           H
ATOM   3077 2HG2 THR A 208      -9.935   0.069  24.484  1.00 88.92           H
ATOM   3078 3HG2 THR A 208     -11.285  -0.353  25.564  1.00 88.92           H
ATOM   3079  HN  THR A 208     -12.004   2.408  23.576  1.00 88.92           H
ATOM   3080  N   LYS A 209     -13.572   1.104  21.135  1.00 90.66           N
ATOM   3081  CA  LYS A 209     -14.508   0.945  20.034  1.00 90.66           C
ATOM   3082  C   LYS A 209     -13.952   1.645  18.793  1.00 90.66           C
ATOM   3083  O   LYS A 209     -14.076   1.135  17.680  1.00 90.66           O
ATOM   3084  HA  LYS A 209     -14.586  -0.122  19.824  1.00 90.66           H
ATOM   3085  CB  LYS A 209     -15.901   1.430  20.442  1.00 90.66           C
ATOM   3086 1HB  LYS A 209     -15.839   2.450  20.820  1.00 90.66           H
ATOM   3087 2HB  LYS A 209     -16.551   1.454  19.567  1.00 90.66           H
ATOM   3088  CG  LYS A 209     -16.507   0.519  21.511  1.00 90.66           C
ATOM   3089 1HG  LYS A 209     -16.323  -0.524  21.253  1.00 90.66           H
ATOM   3090 2HG  LYS A 209     -16.019   0.702  22.469  1.00 90.66           H
ATOM   3091  CD  LYS A 209     -18.012   0.759  21.646  1.00 90.66           C
ATOM   3092 1HD  LYS A 209     -18.221   1.827  21.580  1.00 90.66           H
ATOM   3093 2HD  LYS A 209     -18.536   0.280  20.819  1.00 90.66           H
ATOM   3094  CE  LYS A 209     -18.538   0.213  22.975  1.00 90.66           C
ATOM   3095 1HE  LYS A 209     -19.007  -0.758  22.816  1.00 90.66           H
ATOM   3096 2HE  LYS A 209     -17.708   0.056  23.664  1.00 90.66           H
ATOM   3097  NZ  LYS A 209     -19.515   1.151  23.571  1.00 90.66           N
ATOM   3098 1HZ  LYS A 209     -20.022   0.683  24.315  1.00 90.66           H
ATOM   3099 2HZ  LYS A 209     -19.024   1.954  23.950  1.00 90.66           H
ATOM   3100 3HZ  LYS A 209     -20.167   1.458  22.858  1.00 90.66           H
ATOM   3101  HN  LYS A 209     -13.919   1.627  21.913  1.00 90.66           H
ATOM   3102  N   LEU A 210     -13.350   2.802  19.024  1.00 91.56           N
ATOM   3103  CA  LEU A 210     -12.815   3.599  17.933  1.00 91.56           C
ATOM   3104  C   LEU A 210     -11.690   2.824  17.245  1.00 91.56           C
ATOM   3105  O   LEU A 210     -11.658   2.726  16.020  1.00 91.56           O
ATOM   3106  HA  LEU A 210     -13.620   3.750  17.214  1.00 91.56           H
ATOM   3107  CB  LEU A 210     -12.393   4.981  18.437  1.00 91.56           C
ATOM   3108 1HB  LEU A 210     -13.248   5.443  18.930  1.00 91.56           H
ATOM   3109 2HB  LEU A 210     -11.620   4.849  19.194  1.00 91.56           H
ATOM   3110  CG  LEU A 210     -11.866   5.949  17.375  1.00 91.56           C
ATOM   3111  HG  LEU A 210     -11.041   5.466  16.852  1.00 91.56           H
ATOM   3112  CD1 LEU A 210     -12.943   6.258  16.333  1.00 91.56           C
ATOM   3113 1HD1 LEU A 210     -13.249   5.334  15.842  1.00 91.56           H
ATOM   3114 2HD1 LEU A 210     -13.804   6.712  16.823  1.00 91.56           H
ATOM   3115 3HD1 LEU A 210     -12.542   6.948  15.590  1.00 91.56           H
ATOM   3116  CD2 LEU A 210     -11.311   7.221  18.020  1.00 91.56           C
ATOM   3117 1HD2 LEU A 210     -12.101   7.716  18.584  1.00 91.56           H
ATOM   3118 2HD2 LEU A 210     -10.493   6.960  18.692  1.00 91.56           H
ATOM   3119 3HD2 LEU A 210     -10.943   7.891  17.243  1.00 91.56           H
ATOM   3120  HN  LEU A 210     -13.226   3.195  19.935  1.00 91.56           H
ATOM   3121  N   LYS A 211     -10.793   2.294  18.064  1.00 91.98           N
ATOM   3122  CA  LYS A 211      -9.678   1.517  17.551  1.00 91.98           C
ATOM   3123  C   LYS A 211     -10.214   0.360  16.706  1.00 91.98           C
ATOM   3124  O   LYS A 211      -9.763   0.147  15.581  1.00 91.98           O
ATOM   3125  HA  LYS A 211      -9.092   2.173  16.907  1.00 91.98           H
ATOM   3126  CB  LYS A 211      -8.764   1.072  18.694  1.00 91.98           C
ATOM   3127 1HB  LYS A 211      -8.335   1.946  19.184  1.00 91.98           H
ATOM   3128 2HB  LYS A 211      -9.348   0.541  19.446  1.00 91.98           H
ATOM   3129  CG  LYS A 211      -7.642   0.167  18.179  1.00 91.98           C
ATOM   3130 1HG  LYS A 211      -8.060  -0.786  17.854  1.00 91.98           H
ATOM   3131 2HG  LYS A 211      -7.173   0.624  17.307  1.00 91.98           H
ATOM   3132  CD  LYS A 211      -6.590  -0.074  19.264  1.00 91.98           C
ATOM   3133 1HD  LYS A 211      -6.206   0.882  19.621  1.00 91.98           H
ATOM   3134 2HD  LYS A 211      -7.050  -0.571  20.117  1.00 91.98           H
ATOM   3135  CE  LYS A 211      -5.437  -0.926  18.729  1.00 91.98           C
ATOM   3136 1HE  LYS A 211      -5.805  -1.914  18.454  1.00 91.98           H
ATOM   3137 2HE  LYS A 211      -5.032  -0.473  17.825  1.00 91.98           H
ATOM   3138  NZ  LYS A 211      -4.372  -1.053  19.748  1.00 91.98           N
ATOM   3139 1HZ  LYS A 211      -3.520  -1.384  19.308  1.00 91.98           H
ATOM   3140 2HZ  LYS A 211      -4.202  -0.149  20.175  1.00 91.98           H
ATOM   3141 3HZ  LYS A 211      -4.662  -1.714  20.461  1.00 91.98           H
ATOM   3142  HN  LYS A 211     -10.820   2.388  19.060  1.00 91.98           H
ATOM   3143  N   SER A 212     -11.168  -0.358  17.280  1.00 91.60           N
ATOM   3144  CA  SER A 212     -11.717  -1.533  16.625  1.00 91.60           C
ATOM   3145  C   SER A 212     -12.308  -1.149  15.268  1.00 91.60           C
ATOM   3146  O   SER A 212     -12.130  -1.865  14.284  1.00 91.60           O
ATOM   3147  HA  SER A 212     -10.873  -2.212  16.497  1.00 91.60           H
ATOM   3148  CB  SER A 212     -12.781  -2.203  17.498  1.00 91.60           C
ATOM   3149 1HB  SER A 212     -13.573  -1.487  17.717  1.00 91.60           H
ATOM   3150 2HB  SER A 212     -13.238  -3.024  16.945  1.00 91.60           H
ATOM   3151  OG  SER A 212     -12.237  -2.697  18.718  1.00 91.60           O
ATOM   3152  HG  SER A 212     -12.231  -1.974  19.408  1.00 91.60           H
ATOM   3153  HN  SER A 212     -11.565  -0.148  18.173  1.00 91.60           H
ATOM   3154  N   ALA A 213     -13.000  -0.018  15.258  1.00 92.09           N
ATOM   3155  CA  ALA A 213     -13.650   0.451  14.047  1.00 92.09           C
ATOM   3156  C   ALA A 213     -12.587   0.775  12.995  1.00 92.09           C
ATOM   3157  O   ALA A 213     -12.714   0.380  11.837  1.00 92.09           O
ATOM   3158  HA  ALA A 213     -14.282  -0.356  13.676  1.00 92.09           H
ATOM   3159  CB  ALA A 213     -14.532   1.657  14.375  1.00 92.09           C
ATOM   3160 1HB  ALA A 213     -15.289   1.367  15.104  1.00 92.09           H
ATOM   3161 2HB  ALA A 213     -13.916   2.456  14.789  1.00 92.09           H
ATOM   3162 3HB  ALA A 213     -15.020   2.009  13.466  1.00 92.09           H
ATOM   3163  HN  ALA A 213     -13.119   0.571  16.057  1.00 92.09           H
ATOM   3164  N   VAL A 214     -11.563   1.490  13.436  1.00 90.07           N
ATOM   3165  CA  VAL A 214     -10.511   1.926  12.534  1.00 90.07           C
ATOM   3166  C   VAL A 214      -9.796   0.701  11.960  1.00 90.07           C
ATOM   3167  O   VAL A 214      -9.468   0.667  10.775  1.00 90.07           O
ATOM   3168  HA  VAL A 214     -10.984   2.471  11.716  1.00 90.07           H
ATOM   3169  CB  VAL A 214      -9.565   2.886  13.258  1.00 90.07           C
ATOM   3170  HB  VAL A 214      -9.268   2.419  14.197  1.00 90.07           H
ATOM   3171  CG1 VAL A 214      -8.299   3.134  12.435  1.00 90.07           C
ATOM   3172 1HG1 VAL A 214      -7.781   2.188  12.272  1.00 90.07           H
ATOM   3173 2HG1 VAL A 214      -8.570   3.569  11.473  1.00 90.07           H
ATOM   3174 3HG1 VAL A 214      -7.644   3.819  12.973  1.00 90.07           H
ATOM   3175  CG2 VAL A 214     -10.269   4.203  13.591  1.00 90.07           C
ATOM   3176 1HG2 VAL A 214     -10.608   4.676  12.669  1.00 90.07           H
ATOM   3177 2HG2 VAL A 214     -11.126   4.005  14.234  1.00 90.07           H
ATOM   3178 3HG2 VAL A 214      -9.574   4.867  14.105  1.00 90.07           H
ATOM   3179  HN  VAL A 214     -11.445   1.770  14.389  1.00 90.07           H
ATOM   3180  N   LEU A 215      -9.575  -0.275  12.828  1.00 90.92           N
ATOM   3181  CA  LEU A 215      -8.894  -1.494  12.426  1.00 90.92           C
ATOM   3182  C   LEU A 215      -9.749  -2.233  11.394  1.00 90.92           C
ATOM   3183  O   LEU A 215      -9.238  -2.688  10.371  1.00 90.92           O
ATOM   3184  HA  LEU A 215      -7.956  -1.204  11.953  1.00 90.92           H
ATOM   3185  CB  LEU A 215      -8.542  -2.340  13.651  1.00 90.92           C
ATOM   3186 1HB  LEU A 215      -9.366  -2.278  14.361  1.00 90.92           H
ATOM   3187 2HB  LEU A 215      -8.467  -3.382  13.339  1.00 90.92           H
ATOM   3188  CG  LEU A 215      -7.250  -1.961  14.378  1.00 90.92           C
ATOM   3189  HG  LEU A 215      -7.223  -0.877  14.484  1.00 90.92           H
ATOM   3190  CD1 LEU A 215      -7.221  -2.553  15.789  1.00 90.92           C
ATOM   3191 1HD1 LEU A 215      -8.068  -2.173  16.360  1.00 90.92           H
ATOM   3192 2HD1 LEU A 215      -7.282  -3.640  15.728  1.00 90.92           H
ATOM   3193 3HD1 LEU A 215      -6.293  -2.268  16.283  1.00 90.92           H
ATOM   3194  CD2 LEU A 215      -6.021  -2.366  13.561  1.00 90.92           C
ATOM   3195 1HD2 LEU A 215      -6.030  -3.445  13.403  1.00 90.92           H
ATOM   3196 2HD2 LEU A 215      -6.042  -1.857  12.598  1.00 90.92           H
ATOM   3197 3HD2 LEU A 215      -5.117  -2.085  14.101  1.00 90.92           H
ATOM   3198  HN  LEU A 215      -9.851  -0.243  13.789  1.00 90.92           H
ATOM   3199  N   THR A 216     -11.035  -2.329  11.697  1.00 91.81           N
ATOM   3200  CA  THR A 216     -11.960  -3.029  10.822  1.00 91.81           C
ATOM   3201  C   THR A 216     -11.962  -2.393   9.431  1.00 91.81           C
ATOM   3202  O   THR A 216     -11.938  -3.097   8.422  1.00 91.81           O
ATOM   3203  HA  THR A 216     -11.612  -4.055  10.704  1.00 91.81           H
ATOM   3204  CB  THR A 216     -13.336  -3.029  11.492  1.00 91.81           C
ATOM   3205  HB  THR A 216     -13.718  -2.014  11.597  1.00 91.81           H
ATOM   3206  OG1 THR A 216     -13.128  -3.737  12.711  1.00 91.81           O
ATOM   3207  HG1 THR A 216     -13.056  -3.093  13.472  1.00 91.81           H
ATOM   3208  CG2 THR A 216     -14.356  -3.882  10.734  1.00 91.81           C
ATOM   3209 1HG2 THR A 216     -14.004  -4.913  10.688  1.00 91.81           H
ATOM   3210 2HG2 THR A 216     -14.475  -3.493   9.723  1.00 91.81           H
ATOM   3211 3HG2 THR A 216     -15.314  -3.848  11.252  1.00 91.81           H
ATOM   3212  HN  THR A 216     -11.446  -1.941  12.522  1.00 91.81           H
ATOM   3213  N   LEU A 217     -11.990  -1.068   9.420  1.00 88.17           N
ATOM   3214  CA  LEU A 217     -12.012  -0.330   8.169  1.00 88.17           C
ATOM   3215  C   LEU A 217     -10.758  -0.669   7.360  1.00 88.17           C
ATOM   3216  O   LEU A 217     -10.825  -0.834   6.143  1.00 88.17           O
ATOM   3217  HA  LEU A 217     -12.885  -0.663   7.608  1.00 88.17           H
ATOM   3218  CB  LEU A 217     -12.187   1.167   8.433  1.00 88.17           C
ATOM   3219 1HB  LEU A 217     -13.070   1.304   9.058  1.00 88.17           H
ATOM   3220 2HB  LEU A 217     -11.331   1.517   9.009  1.00 88.17           H
ATOM   3221  CG  LEU A 217     -12.331   2.054   7.194  1.00 88.17           C
ATOM   3222  HG  LEU A 217     -11.503   1.835   6.520  1.00 88.17           H
ATOM   3223  CD1 LEU A 217     -13.624   1.737   6.440  1.00 88.17           C
ATOM   3224 1HD1 LEU A 217     -13.613   0.694   6.123  1.00 88.17           H
ATOM   3225 2HD1 LEU A 217     -14.478   1.909   7.094  1.00 88.17           H
ATOM   3226 3HD1 LEU A 217     -13.701   2.382   5.564  1.00 88.17           H
ATOM   3227  CD2 LEU A 217     -12.232   3.534   7.566  1.00 88.17           C
ATOM   3228 1HD2 LEU A 217     -13.026   3.786   8.270  1.00 88.17           H
ATOM   3229 2HD2 LEU A 217     -11.264   3.730   8.026  1.00 88.17           H
ATOM   3230 3HD2 LEU A 217     -12.338   4.143   6.668  1.00 88.17           H
ATOM   3231  HN  LEU A 217     -11.999  -0.503  10.245  1.00 88.17           H
ATOM   3232  N   LYS A 218      -9.643  -0.763   8.070  1.00 85.78           N
ATOM   3233  CA  LYS A 218      -8.369  -1.043   7.428  1.00 85.78           C
ATOM   3234  C   LYS A 218      -8.412  -2.442   6.809  1.00 85.78           C
ATOM   3235  O   LYS A 218      -7.866  -2.663   5.729  1.00 85.78           O
ATOM   3236  HA  LYS A 218      -8.239  -0.315   6.628  1.00 85.78           H
ATOM   3237  CB  LYS A 218      -7.217  -0.843   8.415  1.00 85.78           C
ATOM   3238 1HB  LYS A 218      -7.449  -1.338   9.357  1.00 85.78           H
ATOM   3239 2HB  LYS A 218      -6.313  -1.310   8.024  1.00 85.78           H
ATOM   3240  CG  LYS A 218      -6.961   0.645   8.664  1.00 85.78           C
ATOM   3241 1HG  LYS A 218      -6.558   1.104   7.761  1.00 85.78           H
ATOM   3242 2HG  LYS A 218      -7.903   1.148   8.884  1.00 85.78           H
ATOM   3243  CD  LYS A 218      -5.986   0.847   9.825  1.00 85.78           C
ATOM   3244 1HD  LYS A 218      -6.372   0.357  10.719  1.00 85.78           H
ATOM   3245 2HD  LYS A 218      -5.032   0.375   9.590  1.00 85.78           H
ATOM   3246  CE  LYS A 218      -5.769   2.335  10.107  1.00 85.78           C
ATOM   3247 1HE  LYS A 218      -5.534   2.856   9.179  1.00 85.78           H
ATOM   3248 2HE  LYS A 218      -6.688   2.775  10.496  1.00 85.78           H
ATOM   3249  NZ  LYS A 218      -4.671   2.524  11.081  1.00 85.78           N
ATOM   3250 1HZ  LYS A 218      -4.765   3.430  11.525  1.00 85.78           H
ATOM   3251 2HZ  LYS A 218      -4.715   1.796  11.785  1.00 85.78           H
ATOM   3252 3HZ  LYS A 218      -3.780   2.474  10.599  1.00 85.78           H
ATOM   3253  HN  LYS A 218      -9.600  -0.652   9.063  1.00 85.78           H
ATOM   3254  N   VAL A 219      -9.065  -3.349   7.519  1.00 87.05           N
ATOM   3255  CA  VAL A 219      -9.139  -4.732   7.080  1.00 87.05           C
ATOM   3256  C   VAL A 219     -10.008  -4.819   5.824  1.00 87.05           C
ATOM   3257  O   VAL A 219      -9.653  -5.501   4.865  1.00 87.05           O
ATOM   3258  HA  VAL A 219      -8.127  -5.052   6.829  1.00 87.05           H
ATOM   3259  CB  VAL A 219      -9.646  -5.617   8.220  1.00 87.05           C
ATOM   3260  HB  VAL A 219     -10.542  -5.152   8.633  1.00 87.05           H
ATOM   3261  CG1 VAL A 219     -10.033  -7.006   7.707  1.00 87.05           C
ATOM   3262 1HG1 VAL A 219     -10.821  -6.911   6.960  1.00 87.05           H
ATOM   3263 2HG1 VAL A 219      -9.161  -7.482   7.256  1.00 87.05           H
ATOM   3264 3HG1 VAL A 219     -10.390  -7.614   8.538  1.00 87.05           H
ATOM   3265  CG2 VAL A 219      -8.610  -5.716   9.341  1.00 87.05           C
ATOM   3266 1HG2 VAL A 219      -7.689  -6.147   8.948  1.00 87.05           H
ATOM   3267 2HG2 VAL A 219      -8.405  -4.721   9.736  1.00 87.05           H
ATOM   3268 3HG2 VAL A 219      -8.996  -6.350  10.139  1.00 87.05           H
ATOM   3269  HN  VAL A 219      -9.537  -3.153   8.379  1.00 87.05           H
ATOM   3270  N   ILE A 220     -11.131  -4.116   5.871  1.00 87.37           N
ATOM   3271  CA  ILE A 220     -12.098  -4.179   4.788  1.00 87.37           C
ATOM   3272  C   ILE A 220     -11.490  -3.554   3.530  1.00 87.37           C
ATOM   3273  O   ILE A 220     -11.453  -4.186   2.476  1.00 87.37           O
ATOM   3274  HA  ILE A 220     -12.298  -5.232   4.589  1.00 87.37           H
ATOM   3275  CB  ILE A 220     -13.421  -3.540   5.214  1.00 87.37           C
ATOM   3276  HB  ILE A 220     -13.202  -2.575   5.672  1.00 87.37           H
ATOM   3277  CG1 ILE A 220     -14.126  -4.391   6.272  1.00 87.37           C
ATOM   3278 1HG1 ILE A 220     -14.455  -5.331   5.827  1.00 87.37           H
ATOM   3279 2HG1 ILE A 220     -13.425  -4.644   7.067  1.00 87.37           H
ATOM   3280  CG2 ILE A 220     -14.316  -3.273   4.003  1.00 87.37           C
ATOM   3281 1HG2 ILE A 220     -13.807  -2.597   3.316  1.00 87.37           H
ATOM   3282 2HG2 ILE A 220     -14.530  -4.213   3.495  1.00 87.37           H
ATOM   3283 3HG2 ILE A 220     -15.250  -2.818   4.334  1.00 87.37           H
ATOM   3284  CD1 ILE A 220     -15.328  -3.651   6.860  1.00 87.37           C
ATOM   3285 1HD1 ILE A 220     -14.992  -2.724   7.325  1.00 87.37           H
ATOM   3286 2HD1 ILE A 220     -16.038  -3.422   6.065  1.00 87.37           H
ATOM   3287 3HD1 ILE A 220     -15.811  -4.279   7.609  1.00 87.37           H
ATOM   3288  HN  ILE A 220     -11.383  -3.514   6.628  1.00 87.37           H
ATOM   3289  N   LEU A 221     -11.029  -2.322   3.684  1.00 81.83           N
ATOM   3290  CA  LEU A 221     -10.539  -1.559   2.548  1.00 81.83           C
ATOM   3291  C   LEU A 221      -9.126  -2.028   2.196  1.00 81.83           C
ATOM   3292  O   LEU A 221      -8.660  -1.820   1.077  1.00 81.83           O
ATOM   3293  HA  LEU A 221     -11.194  -1.773   1.704  1.00 81.83           H
ATOM   3294  CB  LEU A 221     -10.637  -0.058   2.828  1.00 81.83           C
ATOM   3295 1HB  LEU A 221     -10.016   0.171   3.695  1.00 81.83           H
ATOM   3296 2HB  LEU A 221     -10.211   0.478   1.980  1.00 81.83           H
ATOM   3297  CG  LEU A 221     -12.044   0.486   3.086  1.00 81.83           C
ATOM   3298  HG  LEU A 221     -12.440  -0.001   3.977  1.00 81.83           H
ATOM   3299  CD1 LEU A 221     -12.007   1.989   3.369  1.00 81.83           C
ATOM   3300 1HD1 LEU A 221     -11.393   2.178   4.250  1.00 81.83           H
ATOM   3301 2HD1 LEU A 221     -11.582   2.510   2.511  1.00 81.83           H
ATOM   3302 3HD1 LEU A 221     -13.020   2.349   3.548  1.00 81.83           H
ATOM   3303  CD2 LEU A 221     -12.984   0.143   1.928  1.00 81.83           C
ATOM   3304 1HD2 LEU A 221     -12.602   0.584   1.007  1.00 81.83           H
ATOM   3305 2HD2 LEU A 221     -13.043  -0.939   1.816  1.00 81.83           H
ATOM   3306 3HD2 LEU A 221     -13.977   0.542   2.137  1.00 81.83           H
ATOM   3307  HN  LEU A 221     -10.987  -1.846   4.562  1.00 81.83           H
ATOM   3308  N   GLY A 222      -8.483  -2.652   3.173  1.00 74.72           N
ATOM   3309  CA  GLY A 222      -7.073  -2.979   3.051  1.00 74.72           C
ATOM   3310  C   GLY A 222      -6.879  -4.306   2.315  1.00 74.72           C
ATOM   3311  O   GLY A 222      -5.855  -4.516   1.667  1.00 74.72           O
ATOM   3312 1HA  GLY A 222      -6.556  -2.182   2.516  1.00 74.72           H
ATOM   3313 2HA  GLY A 222      -6.623  -3.040   4.043  1.00 74.72           H
ATOM   3314  HN  GLY A 222      -8.909  -2.931   4.033  1.00 74.72           H
ATOM   3315  N   PHE A 223      -7.879  -5.166   2.439  1.00 75.47           N
ATOM   3316  CA  PHE A 223      -7.764  -6.525   1.937  1.00 75.47           C
ATOM   3317  C   PHE A 223      -8.993  -6.910   1.112  1.00 75.47           C
ATOM   3318  O   PHE A 223      -8.898  -7.102  -0.099  1.00 75.47           O
ATOM   3319  HA  PHE A 223      -6.878  -6.561   1.303  1.00 75.47           H
ATOM   3320  CB  PHE A 223      -7.672  -7.445   3.155  1.00 75.47           C
ATOM   3321 1HB  PHE A 223      -6.870  -7.095   3.804  1.00 75.47           H
ATOM   3322 2HB  PHE A 223      -8.599  -7.370   3.725  1.00 75.47           H
ATOM   3323  CG  PHE A 223      -7.423  -8.914   2.808  1.00 75.47           C
ATOM   3324  CD1 PHE A 223      -8.350  -9.856   3.127  1.00 75.47           C
ATOM   3325  HD1 PHE A 223      -9.272  -9.564   3.631  1.00 75.47           H
ATOM   3326  CD2 PHE A 223      -6.273  -9.278   2.179  1.00 75.47           C
ATOM   3327  HD2 PHE A 223      -5.529  -8.524   1.924  1.00 75.47           H
ATOM   3328  CE1 PHE A 223      -8.118 -11.219   2.805  1.00 75.47           C
ATOM   3329  HE1 PHE A 223      -8.862 -11.974   3.061  1.00 75.47           H
ATOM   3330  CE2 PHE A 223      -6.041 -10.642   1.857  1.00 75.47           C
ATOM   3331  HE2 PHE A 223      -5.119 -10.934   1.353  1.00 75.47           H
ATOM   3332  CZ  PHE A 223      -6.969 -11.583   2.176  1.00 75.47           C
ATOM   3333  HZ  PHE A 223      -6.790 -12.630   1.929  1.00 75.47           H
ATOM   3334  HN  PHE A 223      -8.754  -4.948   2.872  1.00 75.47           H
ATOM   3335  N   PHE A 224     -10.120  -7.013   1.801  1.00 82.17           N
ATOM   3336  CA  PHE A 224     -11.273  -7.707   1.252  1.00 82.17           C
ATOM   3337  C   PHE A 224     -11.762  -7.030  -0.029  1.00 82.17           C
ATOM   3338  O   PHE A 224     -12.000  -7.696  -1.036  1.00 82.17           O
ATOM   3339  HA  PHE A 224     -10.959  -8.726   1.026  1.00 82.17           H
ATOM   3340  CB  PHE A 224     -12.380  -7.638   2.306  1.00 82.17           C
ATOM   3341 1HB  PHE A 224     -12.376  -6.647   2.758  1.00 82.17           H
ATOM   3342 2HB  PHE A 224     -13.345  -7.760   1.813  1.00 82.17           H
ATOM   3343  CG  PHE A 224     -12.253  -8.688   3.412  1.00 82.17           C
ATOM   3344  CD1 PHE A 224     -12.623  -9.975   3.173  1.00 82.17           C
ATOM   3345  HD1 PHE A 224     -13.010 -10.259   2.194  1.00 82.17           H
ATOM   3346  CD2 PHE A 224     -11.771  -8.334   4.633  1.00 82.17           C
ATOM   3347  HD2 PHE A 224     -11.475  -7.303   4.824  1.00 82.17           H
ATOM   3348  CE1 PHE A 224     -12.505 -10.949   4.200  1.00 82.17           C
ATOM   3349  HE1 PHE A 224     -12.802 -11.981   4.009  1.00 82.17           H
ATOM   3350  CE2 PHE A 224     -11.653  -9.308   5.659  1.00 82.17           C
ATOM   3351  HE2 PHE A 224     -11.267  -9.025   6.638  1.00 82.17           H
ATOM   3352  CZ  PHE A 224     -12.023 -10.595   5.421  1.00 82.17           C
ATOM   3353  HZ  PHE A 224     -11.932 -11.343   6.209  1.00 82.17           H
ATOM   3354  HN  PHE A 224     -10.253  -6.633   2.717  1.00 82.17           H
ATOM   3355  N   LEU A 225     -11.896  -5.714   0.049  1.00 79.97           N
ATOM   3356  CA  LEU A 225     -12.386  -4.943  -1.082  1.00 79.97           C
ATOM   3357  C   LEU A 225     -11.434  -5.123  -2.266  1.00 79.97           C
ATOM   3358  O   LEU A 225     -11.858  -5.507  -3.355  1.00 79.97           O
ATOM   3359  HA  LEU A 225     -13.359  -5.349  -1.356  1.00 79.97           H
ATOM   3360  CB  LEU A 225     -12.600  -3.482  -0.681  1.00 79.97           C
ATOM   3361 1HB  LEU A 225     -13.289  -3.455   0.163  1.00 79.97           H
ATOM   3362 2HB  LEU A 225     -11.650  -3.080  -0.330  1.00 79.97           H
ATOM   3363  CG  LEU A 225     -13.140  -2.559  -1.775  1.00 79.97           C
ATOM   3364  HG  LEU A 225     -12.520  -2.683  -2.663  1.00 79.97           H
ATOM   3365  CD1 LEU A 225     -14.568  -2.948  -2.164  1.00 79.97           C
ATOM   3366 1HD1 LEU A 225     -14.578  -3.972  -2.535  1.00 79.97           H
ATOM   3367 2HD1 LEU A 225     -15.216  -2.871  -1.291  1.00 79.97           H
ATOM   3368 3HD1 LEU A 225     -14.928  -2.276  -2.944  1.00 79.97           H
ATOM   3369  CD2 LEU A 225     -13.039  -1.092  -1.354  1.00 79.97           C
ATOM   3370 1HD2 LEU A 225     -13.620  -0.934  -0.446  1.00 79.97           H
ATOM   3371 2HD2 LEU A 225     -11.996  -0.839  -1.167  1.00 79.97           H
ATOM   3372 3HD2 LEU A 225     -13.430  -0.458  -2.150  1.00 79.97           H
ATOM   3373  HN  LEU A 225     -11.678  -5.177   0.864  1.00 79.97           H
ATOM   3374  N   PRO A 226     -10.136  -4.851  -2.077  1.00 73.53           N
ATOM   3375  CA  PRO A 226      -9.157  -5.063  -3.146  1.00 73.53           C
ATOM   3376  C   PRO A 226      -9.221  -6.471  -3.716  1.00 73.53           C
ATOM   3377  O   PRO A 226      -9.225  -6.652  -4.932  1.00 73.53           O
ATOM   3378  HA  PRO A 226      -9.373  -4.405  -3.988  1.00 73.53           H
ATOM   3379  CB  PRO A 226      -7.814  -4.785  -2.468  1.00 73.53           C
ATOM   3380 1HB  PRO A 226      -7.373  -5.696  -2.063  1.00 73.53           H
ATOM   3381 2HB  PRO A 226      -7.090  -4.366  -3.167  1.00 73.53           H
ATOM   3382  CG  PRO A 226      -8.172  -3.795  -1.366  1.00 73.53           C
ATOM   3383 1HG  PRO A 226      -7.414  -3.768  -0.584  1.00 73.53           H
ATOM   3384 2HG  PRO A 226      -8.256  -2.778  -1.748  1.00 73.53           H
ATOM   3385  CD  PRO A 226      -9.502  -4.324  -0.855  1.00 73.53           C
ATOM   3386 1HD  PRO A 226      -9.366  -5.105  -0.106  1.00 73.53           H
ATOM   3387 2HD  PRO A 226     -10.097  -3.539  -0.388  1.00 73.53           H
ATOM   3388  N   PHE A 227      -9.269  -7.439  -2.812  1.00 77.47           N
ATOM   3389  CA  PHE A 227      -9.168  -8.834  -3.205  1.00 77.47           C
ATOM   3390  C   PHE A 227     -10.358  -9.248  -4.073  1.00 77.47           C
ATOM   3391  O   PHE A 227     -10.182  -9.876  -5.115  1.00 77.47           O
ATOM   3392  HA  PHE A 227      -8.247  -8.943  -3.778  1.00 77.47           H
ATOM   3393  CB  PHE A 227      -9.178  -9.662  -1.918  1.00 77.47           C
ATOM   3394 1HB  PHE A 227      -8.320  -9.379  -1.309  1.00 77.47           H
ATOM   3395 2HB  PHE A 227     -10.071  -9.414  -1.345  1.00 77.47           H
ATOM   3396  CG  PHE A 227      -9.143 -11.174  -2.151  1.00 77.47           C
ATOM   3397  CD1 PHE A 227     -10.281 -11.908  -2.028  1.00 77.47           C
ATOM   3398  HD1 PHE A 227     -11.219 -11.419  -1.764  1.00 77.47           H
ATOM   3399  CD2 PHE A 227      -7.973 -11.784  -2.481  1.00 77.47           C
ATOM   3400  HD2 PHE A 227      -7.060 -11.196  -2.579  1.00 77.47           H
ATOM   3401  CE1 PHE A 227     -10.248 -13.311  -2.244  1.00 77.47           C
ATOM   3402  HE1 PHE A 227     -11.161 -13.899  -2.145  1.00 77.47           H
ATOM   3403  CE2 PHE A 227      -7.940 -13.187  -2.697  1.00 77.47           C
ATOM   3404  HE2 PHE A 227      -7.003 -13.676  -2.961  1.00 77.47           H
ATOM   3405  CZ  PHE A 227      -9.079 -13.921  -2.574  1.00 77.47           C
ATOM   3406  HZ  PHE A 227      -9.054 -14.998  -2.740  1.00 77.47           H
ATOM   3407  HN  PHE A 227      -9.375  -7.282  -1.831  1.00 77.47           H
ATOM   3408  N   VAL A 228     -11.543  -8.878  -3.610  1.00 81.33           N
ATOM   3409  CA  VAL A 228     -12.764  -9.231  -4.314  1.00 81.33           C
ATOM   3410  C   VAL A 228     -12.744  -8.603  -5.709  1.00 81.33           C
ATOM   3411  O   VAL A 228     -13.078  -9.260  -6.694  1.00 81.33           O
ATOM   3412  HA  VAL A 228     -12.782 -10.316  -4.418  1.00 81.33           H
ATOM   3413  CB  VAL A 228     -13.983  -8.814  -3.489  1.00 81.33           C
ATOM   3414  HB  VAL A 228     -13.834  -7.783  -3.168  1.00 81.33           H
ATOM   3415  CG1 VAL A 228     -15.259  -8.864  -4.332  1.00 81.33           C
ATOM   3416 1HG1 VAL A 228     -15.162  -8.184  -5.179  1.00 81.33           H
ATOM   3417 2HG1 VAL A 228     -15.415  -9.879  -4.696  1.00 81.33           H
ATOM   3418 3HG1 VAL A 228     -16.110  -8.563  -3.721  1.00 81.33           H
ATOM   3419  CG2 VAL A 228     -14.120  -9.682  -2.236  1.00 81.33           C
ATOM   3420 1HG2 VAL A 228     -14.236 -10.726  -2.528  1.00 81.33           H
ATOM   3421 2HG2 VAL A 228     -13.227  -9.574  -1.620  1.00 81.33           H
ATOM   3422 3HG2 VAL A 228     -14.994  -9.364  -1.668  1.00 81.33           H
ATOM   3423  HN  VAL A 228     -11.676  -8.348  -2.773  1.00 81.33           H
ATOM   3424  N   VAL A 229     -12.348  -7.339  -5.748  1.00 73.83           N
ATOM   3425  CA  VAL A 229     -12.358  -6.590  -6.993  1.00 73.83           C
ATOM   3426  C   VAL A 229     -11.417  -7.262  -7.995  1.00 73.83           C
ATOM   3427  O   VAL A 229     -11.797  -7.514  -9.137  1.00 73.83           O
ATOM   3428  HA  VAL A 229     -13.373  -6.624  -7.389  1.00 73.83           H
ATOM   3429  CB  VAL A 229     -12.002  -5.127  -6.727  1.00 73.83           C
ATOM   3430  HB  VAL A 229     -11.124  -5.108  -6.081  1.00 73.83           H
ATOM   3431  CG1 VAL A 229     -11.644  -4.404  -8.027  1.00 73.83           C
ATOM   3432 1HG1 VAL A 229     -10.788  -4.893  -8.491  1.00 73.83           H
ATOM   3433 2HG1 VAL A 229     -12.495  -4.437  -8.707  1.00 73.83           H
ATOM   3434 3HG1 VAL A 229     -11.395  -3.365  -7.808  1.00 73.83           H
ATOM   3435  CG2 VAL A 229     -13.138  -4.410  -5.995  1.00 73.83           C
ATOM   3436 1HG2 VAL A 229     -14.041  -4.444  -6.605  1.00 73.83           H
ATOM   3437 2HG2 VAL A 229     -13.325  -4.903  -5.042  1.00 73.83           H
ATOM   3438 3HG2 VAL A 229     -12.858  -3.371  -5.818  1.00 73.83           H
ATOM   3439  HN  VAL A 229     -12.026  -6.829  -4.951  1.00 73.83           H
ATOM   3440  N   MET A 230     -10.206  -7.533  -7.531  1.00 74.52           N
ATOM   3441  CA  MET A 230      -9.189  -8.116  -8.388  1.00 74.52           C
ATOM   3442  C   MET A 230      -9.629  -9.486  -8.908  1.00 74.52           C
ATOM   3443  O   MET A 230      -9.475  -9.784 -10.092  1.00 74.52           O
ATOM   3444  HA  MET A 230      -9.075  -7.423  -9.222  1.00 74.52           H
ATOM   3445  CB  MET A 230      -7.883  -8.264  -7.605  1.00 74.52           C
ATOM   3446 1HB  MET A 230      -8.095  -8.648  -6.607  1.00 74.52           H
ATOM   3447 2HB  MET A 230      -7.239  -8.993  -8.097  1.00 74.52           H
ATOM   3448  CG  MET A 230      -7.154  -6.923  -7.497  1.00 74.52           C
ATOM   3449 1HG  MET A 230      -7.072  -6.464  -8.482  1.00 74.52           H
ATOM   3450 2HG  MET A 230      -7.727  -6.237  -6.872  1.00 74.52           H
ATOM   3451  SD  MET A 230      -5.529  -7.166  -6.800  1.00 74.52           S
ATOM   3452  CE  MET A 230      -5.511  -5.856  -5.588  1.00 74.52           C
ATOM   3453 1HE  MET A 230      -5.640  -4.896  -6.089  1.00 74.52           H
ATOM   3454 2HE  MET A 230      -6.324  -6.007  -4.878  1.00 74.52           H
ATOM   3455 3HE  MET A 230      -4.559  -5.864  -5.058  1.00 74.52           H
ATOM   3456  HN  MET A 230      -9.917  -7.361  -6.589  1.00 74.52           H
ATOM   3457  N   ALA A 231     -10.169 -10.283  -7.998  1.00 77.20           N
ATOM   3458  CA  ALA A 231     -10.609 -11.625  -8.344  1.00 77.20           C
ATOM   3459  C   ALA A 231     -11.634 -11.545  -9.476  1.00 77.20           C
ATOM   3460  O   ALA A 231     -11.545 -12.287 -10.453  1.00 77.20           O
ATOM   3461  HA  ALA A 231      -9.738 -12.179  -8.693  1.00 77.20           H
ATOM   3462  CB  ALA A 231     -11.167 -12.316  -7.099  1.00 77.20           C
ATOM   3463 1HB  ALA A 231     -10.391 -12.374  -6.336  1.00 77.20           H
ATOM   3464 2HB  ALA A 231     -12.012 -11.745  -6.714  1.00 77.20           H
ATOM   3465 3HB  ALA A 231     -11.496 -13.322  -7.358  1.00 77.20           H
ATOM   3466  HN  ALA A 231     -10.308 -10.027  -7.042  1.00 77.20           H
ATOM   3467  N   CYS A 232     -12.585 -10.638  -9.307  1.00 77.45           N
ATOM   3468  CA  CYS A 232     -13.651 -10.481 -10.282  1.00 77.45           C
ATOM   3469  C   CYS A 232     -13.032 -10.015 -11.601  1.00 77.45           C
ATOM   3470  O   CYS A 232     -13.403 -10.497 -12.670  1.00 77.45           O
ATOM   3471  HA  CYS A 232     -14.117 -11.459 -10.397  1.00 77.45           H
ATOM   3472  CB  CYS A 232     -14.732  -9.517  -9.787  1.00 77.45           C
ATOM   3473 1HB  CYS A 232     -14.273  -8.598  -9.423  1.00 77.45           H
ATOM   3474 2HB  CYS A 232     -15.389  -9.240 -10.612  1.00 77.45           H
ATOM   3475  SG  CYS A 232     -15.706 -10.301  -8.451  1.00 77.45           S
ATOM   3476  HG  CYS A 232     -14.849 -10.023  -7.473  1.00 77.45           H
ATOM   3477  HN  CYS A 232     -12.634 -10.018  -8.524  1.00 77.45           H
ATOM   3478  N   CYS A 233     -12.097  -9.083 -11.482  1.00 71.40           N
ATOM   3479  CA  CYS A 233     -11.504  -8.464 -12.656  1.00 71.40           C
ATOM   3480  C   CYS A 233     -10.779  -9.548 -13.456  1.00 71.40           C
ATOM   3481  O   CYS A 233     -10.958  -9.654 -14.668  1.00 71.40           O
ATOM   3482  HA  CYS A 233     -12.325  -8.040 -13.234  1.00 71.40           H
ATOM   3483  CB  CYS A 233     -10.570  -7.313 -12.277  1.00 71.40           C
ATOM   3484 1HB  CYS A 233      -9.902  -7.625 -11.475  1.00 71.40           H
ATOM   3485 2HB  CYS A 233      -9.944  -7.048 -13.129  1.00 71.40           H
ATOM   3486  SG  CYS A 233     -11.549  -5.861 -11.746  1.00 71.40           S
ATOM   3487  HG  CYS A 233     -11.896  -6.354 -10.560  1.00 71.40           H
ATOM   3488  HN  CYS A 233     -11.747  -8.751 -10.607  1.00 71.40           H
ATOM   3489  N   TYR A 234      -9.976 -10.326 -12.745  1.00 72.92           N
ATOM   3490  CA  TYR A 234      -9.106 -11.294 -13.391  1.00 72.92           C
ATOM   3491  C   TYR A 234      -9.907 -12.489 -13.911  1.00 72.92           C
ATOM   3492  O   TYR A 234      -9.557 -13.078 -14.933  1.00 72.92           O
ATOM   3493  HA  TYR A 234      -8.619 -10.799 -14.231  1.00 72.92           H
ATOM   3494  CB  TYR A 234      -8.136 -11.776 -12.311  1.00 72.92           C
ATOM   3495 1HB  TYR A 234      -8.679 -11.888 -11.373  1.00 72.92           H
ATOM   3496 2HB  TYR A 234      -7.765 -12.764 -12.585  1.00 72.92           H
ATOM   3497  CG  TYR A 234      -6.943 -10.844 -12.085  1.00 72.92           C
ATOM   3498  CD1 TYR A 234      -6.077 -10.569 -13.123  1.00 72.92           C
ATOM   3499  HD1 TYR A 234      -6.242 -11.015 -14.104  1.00 72.92           H
ATOM   3500  CD2 TYR A 234      -6.734 -10.280 -10.843  1.00 72.92           C
ATOM   3501  HD2 TYR A 234      -7.419 -10.498 -10.023  1.00 72.92           H
ATOM   3502  CE1 TYR A 234      -4.954  -9.692 -12.911  1.00 72.92           C
ATOM   3503  HE1 TYR A 234      -4.262  -9.466 -13.722  1.00 72.92           H
ATOM   3504  CE2 TYR A 234      -5.612  -9.403 -10.631  1.00 72.92           C
ATOM   3505  HE2 TYR A 234      -5.435  -8.951  -9.655  1.00 72.92           H
ATOM   3506  CZ  TYR A 234      -4.777  -9.152 -11.675  1.00 72.92           C
ATOM   3507  OH  TYR A 234      -3.717  -8.324 -11.474  1.00 72.92           O
ATOM   3508  HH  TYR A 234      -3.706  -8.008 -10.525  1.00 72.92           H
ATOM   3509  HN  TYR A 234      -9.914 -10.302 -11.747  1.00 72.92           H
ATOM   3510  N   THR A 235     -10.966 -12.813 -13.184  1.00 80.36           N
ATOM   3511  CA  THR A 235     -11.874 -13.864 -13.610  1.00 80.36           C
ATOM   3512  C   THR A 235     -12.475 -13.528 -14.976  1.00 80.36           C
ATOM   3513  O   THR A 235     -12.551 -14.386 -15.854  1.00 80.36           O
ATOM   3514  HA  THR A 235     -11.302 -14.784 -13.731  1.00 80.36           H
ATOM   3515  CB  THR A 235     -12.924 -14.055 -12.514  1.00 80.36           C
ATOM   3516  HB  THR A 235     -13.676 -14.783 -12.819  1.00 80.36           H
ATOM   3517  OG1 THR A 235     -13.409 -12.739 -12.265  1.00 80.36           O
ATOM   3518  HG1 THR A 235     -14.183 -12.539 -12.867  1.00 80.36           H
ATOM   3519  CG2 THR A 235     -12.308 -14.484 -11.181  1.00 80.36           C
ATOM   3520 1HG2 THR A 235     -11.606 -13.722 -10.844  1.00 80.36           H
ATOM   3521 2HG2 THR A 235     -11.783 -15.430 -11.312  1.00 80.36           H
ATOM   3522 3HG2 THR A 235     -13.097 -14.606 -10.439  1.00 80.36           H
ATOM   3523  HN  THR A 235     -11.207 -12.371 -12.320  1.00 80.36           H
ATOM   3524  N   ILE A 236     -12.888 -12.276 -15.114  1.00 75.95           N
ATOM   3525  CA  ILE A 236     -13.468 -11.812 -16.363  1.00 75.95           C
ATOM   3526  C   ILE A 236     -12.392 -11.813 -17.451  1.00 75.95           C
ATOM   3527  O   ILE A 236     -12.640 -12.248 -18.574  1.00 75.95           O
ATOM   3528  HA  ILE A 236     -14.245 -12.522 -16.646  1.00 75.95           H
ATOM   3529  CB  ILE A 236     -14.144 -10.454 -16.168  1.00 75.95           C
ATOM   3530  HB  ILE A 236     -13.435  -9.787 -15.677  1.00 75.95           H
ATOM   3531  CG1 ILE A 236     -15.361 -10.574 -15.249  1.00 75.95           C
ATOM   3532 1HG1 ILE A 236     -16.161 -11.104 -15.766  1.00 75.95           H
ATOM   3533 2HG1 ILE A 236     -15.102 -11.167 -14.372  1.00 75.95           H
ATOM   3534  CG2 ILE A 236     -14.502  -9.821 -17.514  1.00 75.95           C
ATOM   3535 1HG2 ILE A 236     -13.595  -9.678 -18.101  1.00 75.95           H
ATOM   3536 2HG2 ILE A 236     -15.185 -10.477 -18.053  1.00 75.95           H
ATOM   3537 3HG2 ILE A 236     -14.981  -8.856 -17.346  1.00 75.95           H
ATOM   3538  CD1 ILE A 236     -15.856  -9.194 -14.810  1.00 75.95           C
ATOM   3539 1HD1 ILE A 236     -15.062  -8.678 -14.272  1.00 75.95           H
ATOM   3540 2HD1 ILE A 236     -16.137  -8.613 -15.689  1.00 75.95           H
ATOM   3541 3HD1 ILE A 236     -16.722  -9.309 -14.158  1.00 75.95           H
ATOM   3542  HN  ILE A 236     -12.831 -11.586 -14.392  1.00 75.95           H
ATOM   3543  N   ILE A 237     -11.219 -11.320 -17.079  1.00 73.11           N
ATOM   3544  CA  ILE A 237     -10.121 -11.207 -18.024  1.00 73.11           C
ATOM   3545  C   ILE A 237      -9.768 -12.596 -18.558  1.00 73.11           C
ATOM   3546  O   ILE A 237      -9.646 -12.788 -19.767  1.00 73.11           O
ATOM   3547  HA  ILE A 237     -10.469 -10.595 -18.857  1.00 73.11           H
ATOM   3548  CB  ILE A 237      -8.939 -10.474 -17.387  1.00 73.11           C
ATOM   3549  HB  ILE A 237      -8.799 -10.864 -16.379  1.00 73.11           H
ATOM   3550  CG1 ILE A 237      -9.228  -8.977 -17.255  1.00 73.11           C
ATOM   3551 1HG1 ILE A 237      -9.220  -8.513 -18.242  1.00 73.11           H
ATOM   3552 2HG1 ILE A 237     -10.227  -8.831 -16.843  1.00 73.11           H
ATOM   3553  CG2 ILE A 237      -7.646 -10.742 -18.160  1.00 73.11           C
ATOM   3554 1HG2 ILE A 237      -7.437 -11.812 -18.157  1.00 73.11           H
ATOM   3555 2HG2 ILE A 237      -7.759 -10.396 -19.187  1.00 73.11           H
ATOM   3556 3HG2 ILE A 237      -6.822 -10.209 -17.686  1.00 73.11           H
ATOM   3557  CD1 ILE A 237      -8.195  -8.296 -16.357  1.00 73.11           C
ATOM   3558 1HD1 ILE A 237      -8.223  -8.745 -15.364  1.00 73.11           H
ATOM   3559 2HD1 ILE A 237      -7.200  -8.423 -16.785  1.00 73.11           H
ATOM   3560 3HD1 ILE A 237      -8.424  -7.233 -16.280  1.00 73.11           H
ATOM   3561  HN  ILE A 237     -11.014 -11.003 -16.153  1.00 73.11           H
ATOM   3562  N   ILE A 238      -9.613 -13.530 -17.630  1.00 74.16           N
ATOM   3563  CA  ILE A 238      -9.238 -14.887 -17.989  1.00 74.16           C
ATOM   3564  C   ILE A 238     -10.280 -15.462 -18.951  1.00 74.16           C
ATOM   3565  O   ILE A 238      -9.929 -16.074 -19.958  1.00 74.16           O
ATOM   3566  HA  ILE A 238      -8.281 -14.834 -18.509  1.00 74.16           H
ATOM   3567  CB  ILE A 238      -9.025 -15.734 -16.733  1.00 74.16           C
ATOM   3568  HB  ILE A 238      -9.863 -15.559 -16.058  1.00 74.16           H
ATOM   3569  CG1 ILE A 238      -7.754 -15.312 -15.995  1.00 74.16           C
ATOM   3570 1HG1 ILE A 238      -6.878 -15.662 -16.542  1.00 74.16           H
ATOM   3571 2HG1 ILE A 238      -7.693 -14.224 -15.961  1.00 74.16           H
ATOM   3572  CG2 ILE A 238      -9.022 -17.226 -17.073  1.00 74.16           C
ATOM   3573 1HG2 ILE A 238      -9.978 -17.499 -17.521  1.00 74.16           H
ATOM   3574 2HG2 ILE A 238      -8.218 -17.437 -17.777  1.00 74.16           H
ATOM   3575 3HG2 ILE A 238      -8.870 -17.805 -16.162  1.00 74.16           H
ATOM   3576  CD1 ILE A 238      -7.733 -15.875 -14.573  1.00 74.16           C
ATOM   3577 1HD1 ILE A 238      -8.596 -15.503 -14.022  1.00 74.16           H
ATOM   3578 2HD1 ILE A 238      -7.768 -16.963 -14.612  1.00 74.16           H
ATOM   3579 3HD1 ILE A 238      -6.818 -15.559 -14.071  1.00 74.16           H
ATOM   3580  HN  ILE A 238      -9.739 -13.371 -16.651  1.00 74.16           H
ATOM   3581  N   HIS A 239     -11.540 -15.245 -18.605  1.00 78.64           N
ATOM   3582  CA  HIS A 239     -12.636 -15.772 -19.401  1.00 78.64           C
ATOM   3583  C   HIS A 239     -12.554 -15.211 -20.822  1.00 78.64           C
ATOM   3584  O   HIS A 239     -12.698 -15.951 -21.794  1.00 78.64           O
ATOM   3585  HA  HIS A 239     -12.503 -16.853 -19.438  1.00 78.64           H
ATOM   3586  CB  HIS A 239     -13.981 -15.489 -18.729  1.00 78.64           C
ATOM   3587 1HB  HIS A 239     -13.943 -15.847 -17.700  1.00 78.64           H
ATOM   3588 2HB  HIS A 239     -14.135 -14.411 -18.686  1.00 78.64           H
ATOM   3589  CG  HIS A 239     -15.161 -16.125 -19.424  1.00 78.64           C
ATOM   3590  ND1 HIS A 239     -15.930 -15.454 -20.359  1.00 78.64           N
ATOM   3591  HD1 HIS A 239     -15.792 -14.511 -20.663  1.00 78.64           H
ATOM   3592  CD2 HIS A 239     -15.694 -17.375 -19.313  1.00 78.64           C
ATOM   3593  HD2 HIS A 239     -15.329 -18.167 -18.660  1.00 78.64           H
ATOM   3594  CE1 HIS A 239     -16.881 -16.273 -20.784  1.00 78.64           C
ATOM   3595  HE1 HIS A 239     -17.647 -16.037 -21.523  1.00 78.64           H
ATOM   3596  NE2 HIS A 239     -16.733 -17.463 -20.134  1.00 78.64           N
ATOM   3597  HN  HIS A 239     -11.817 -14.720 -17.800  1.00 78.64           H
ATOM   3598  N   THR A 240     -12.323 -13.909 -20.898  1.00 73.36           N
ATOM   3599  CA  THR A 240     -12.270 -13.231 -22.182  1.00 73.36           C
ATOM   3600  C   THR A 240     -11.072 -13.725 -22.996  1.00 73.36           C
ATOM   3601  O   THR A 240     -11.185 -13.949 -24.200  1.00 73.36           O
ATOM   3602  HA  THR A 240     -13.167 -13.491 -22.745  1.00 73.36           H
ATOM   3603  CB  THR A 240     -12.248 -11.724 -21.922  1.00 73.36           C
ATOM   3604  HB  THR A 240     -11.288 -11.414 -21.510  1.00 73.36           H
ATOM   3605  OG1 THR A 240     -13.378 -11.500 -21.083  1.00 73.36           O
ATOM   3606  HG1 THR A 240     -13.086 -11.420 -20.130  1.00 73.36           H
ATOM   3607  CG2 THR A 240     -12.551 -10.908 -23.180  1.00 73.36           C
ATOM   3608 1HG2 THR A 240     -13.541 -11.169 -23.553  1.00 73.36           H
ATOM   3609 2HG2 THR A 240     -11.805 -11.127 -23.943  1.00 73.36           H
ATOM   3610 3HG2 THR A 240     -12.523  -9.845 -22.939  1.00 73.36           H
ATOM   3611  HN  THR A 240     -12.174 -13.320 -20.103  1.00 73.36           H
ATOM   3612  N   LEU A 241      -9.952 -13.879 -22.306  1.00 72.17           N
ATOM   3613  CA  LEU A 241      -8.723 -14.300 -22.958  1.00 72.17           C
ATOM   3614  C   LEU A 241      -8.931 -15.677 -23.590  1.00 72.17           C
ATOM   3615  O   LEU A 241      -8.547 -15.902 -24.737  1.00 72.17           O
ATOM   3616  HA  LEU A 241      -8.513 -13.583 -23.752  1.00 72.17           H
ATOM   3617  CB  LEU A 241      -7.550 -14.244 -21.977  1.00 72.17           C
ATOM   3618 1HB  LEU A 241      -7.875 -14.670 -21.028  1.00 72.17           H
ATOM   3619 2HB  LEU A 241      -6.754 -14.884 -22.357  1.00 72.17           H
ATOM   3620  CG  LEU A 241      -6.966 -12.856 -21.708  1.00 72.17           C
ATOM   3621  HG  LEU A 241      -7.774 -12.204 -21.377  1.00 72.17           H
ATOM   3622  CD1 LEU A 241      -5.934 -12.905 -20.579  1.00 72.17           C
ATOM   3623 1HD1 LEU A 241      -6.409 -13.267 -19.668  1.00 72.17           H
ATOM   3624 2HD1 LEU A 241      -5.123 -13.578 -20.857  1.00 72.17           H
ATOM   3625 3HD1 LEU A 241      -5.535 -11.905 -20.409  1.00 72.17           H
ATOM   3626  CD2 LEU A 241      -6.388 -12.247 -22.987  1.00 72.17           C
ATOM   3627 1HD2 LEU A 241      -5.596 -12.891 -23.371  1.00 72.17           H
ATOM   3628 2HD2 LEU A 241      -7.176 -12.155 -23.734  1.00 72.17           H
ATOM   3629 3HD2 LEU A 241      -5.979 -11.261 -22.767  1.00 72.17           H
ATOM   3630  HN  LEU A 241      -9.876 -13.723 -21.321  1.00 72.17           H
ATOM   3631  N   ILE A 242      -9.539 -16.563 -22.815  1.00 73.75           N
ATOM   3632  CA  ILE A 242      -9.782 -17.920 -23.275  1.00 73.75           C
ATOM   3633  C   ILE A 242     -10.537 -17.875 -24.605  1.00 73.75           C
ATOM   3634  O   ILE A 242     -10.264 -18.667 -25.505  1.00 73.75           O
ATOM   3635  HA  ILE A 242      -8.811 -18.385 -23.446  1.00 73.75           H
ATOM   3636  CB  ILE A 242     -10.491 -18.735 -22.192  1.00 73.75           C
ATOM   3637  HB  ILE A 242     -11.301 -18.130 -21.785  1.00 73.75           H
ATOM   3638  CG1 ILE A 242      -9.541 -19.054 -21.036  1.00 73.75           C
ATOM   3639 1HG1 ILE A 242      -8.825 -19.815 -21.348  1.00 73.75           H
ATOM   3640 2HG1 ILE A 242      -8.967 -18.165 -20.776  1.00 73.75           H
ATOM   3641  CG2 ILE A 242     -11.121 -19.998 -22.781  1.00 73.75           C
ATOM   3642 1HG2 ILE A 242     -11.850 -19.719 -23.542  1.00 73.75           H
ATOM   3643 2HG2 ILE A 242     -10.345 -20.616 -23.232  1.00 73.75           H
ATOM   3644 3HG2 ILE A 242     -11.619 -20.559 -21.990  1.00 73.75           H
ATOM   3645  CD1 ILE A 242     -10.314 -19.545 -19.811  1.00 73.75           C
ATOM   3646 1HD1 ILE A 242     -11.011 -18.772 -19.487  1.00 73.75           H
ATOM   3647 2HD1 ILE A 242     -10.867 -20.448 -20.068  1.00 73.75           H
ATOM   3648 3HD1 ILE A 242      -9.615 -19.765 -19.004  1.00 73.75           H
ATOM   3649  HN  ILE A 242      -9.863 -16.367 -21.889  1.00 73.75           H
ATOM   3650  N   GLN A 243     -11.473 -16.940 -24.686  1.00 71.97           N
ATOM   3651  CA  GLN A 243     -12.311 -16.821 -25.867  1.00 71.97           C
ATOM   3652  C   GLN A 243     -11.479 -16.355 -27.064  1.00 71.97           C
ATOM   3653  O   GLN A 243     -11.776 -16.705 -28.205  1.00 71.97           O
ATOM   3654  HA  GLN A 243     -12.696 -17.823 -26.051  1.00 71.97           H
ATOM   3655  CB  GLN A 243     -13.484 -15.872 -25.613  1.00 71.97           C
ATOM   3656 1HB  GLN A 243     -13.112 -14.920 -25.233  1.00 71.97           H
ATOM   3657 2HB  GLN A 243     -13.996 -15.662 -26.552  1.00 71.97           H
ATOM   3658  CG  GLN A 243     -14.471 -16.476 -24.611  1.00 71.97           C
ATOM   3659 1HG  GLN A 243     -14.752 -17.479 -24.932  1.00 71.97           H
ATOM   3660 2HG  GLN A 243     -13.991 -16.576 -23.638  1.00 71.97           H
ATOM   3661  CD  GLN A 243     -15.723 -15.606 -24.482  1.00 71.97           C
ATOM   3662  OE1 GLN A 243     -15.754 -14.454 -24.884  1.00 71.97           O
ATOM   3663  NE2 GLN A 243     -16.750 -16.219 -23.901  1.00 71.97           N
ATOM   3664 1HE2 GLN A 243     -16.658 -17.166 -23.594  1.00 71.97           H
ATOM   3665 2HE2 GLN A 243     -17.614 -15.732 -23.771  1.00 71.97           H
ATOM   3666  HN  GLN A 243     -11.661 -16.273 -23.965  1.00 71.97           H
ATOM   3667  N   ALA A 244     -10.453 -15.573 -26.762  1.00 65.42           N
ATOM   3668  CA  ALA A 244      -9.872 -14.685 -27.755  1.00 65.42           C
ATOM   3669  C   ALA A 244      -9.095 -15.512 -28.781  1.00 65.42           C
ATOM   3670  O   ALA A 244      -7.879 -15.373 -28.903  1.00 65.42           O
ATOM   3671  HA  ALA A 244     -10.690 -14.171 -28.259  1.00 65.42           H
ATOM   3672  CB  ALA A 244      -8.992 -13.646 -27.057  1.00 65.42           C
ATOM   3673 1HB  ALA A 244      -9.597 -13.066 -26.361  1.00 65.42           H
ATOM   3674 2HB  ALA A 244      -8.195 -14.152 -26.511  1.00 65.42           H
ATOM   3675 3HB  ALA A 244      -8.556 -12.980 -27.802  1.00 65.42           H
ATOM   3676  HN  ALA A 244     -10.021 -15.540 -25.861  1.00 65.42           H
ATOM   3677  N   LYS A 245      -9.829 -16.356 -29.491  1.00 58.10           N
ATOM   3678  CA  LYS A 245      -9.210 -17.290 -30.417  1.00 58.10           C
ATOM   3679  C   LYS A 245      -7.731 -16.934 -30.581  1.00 58.10           C
ATOM   3680  O   LYS A 245      -6.928 -17.775 -30.981  1.00 58.10           O
ATOM   3681  HA  LYS A 245      -9.279 -18.283 -29.973  1.00 58.10           H
ATOM   3682  CB  LYS A 245      -9.984 -17.328 -31.736  1.00 58.10           C
ATOM   3683 1HB  LYS A 245     -10.213 -16.312 -32.058  1.00 58.10           H
ATOM   3684 2HB  LYS A 245      -9.364 -17.776 -32.513  1.00 58.10           H
ATOM   3685  CG  LYS A 245     -11.281 -18.127 -31.588  1.00 58.10           C
ATOM   3686 1HG  LYS A 245     -11.070 -19.085 -31.114  1.00 58.10           H
ATOM   3687 2HG  LYS A 245     -11.969 -17.592 -30.934  1.00 58.10           H
ATOM   3688  CD  LYS A 245     -11.940 -18.359 -32.950  1.00 58.10           C
ATOM   3689 1HD  LYS A 245     -12.233 -17.403 -33.384  1.00 58.10           H
ATOM   3690 2HD  LYS A 245     -11.222 -18.813 -33.633  1.00 58.10           H
ATOM   3691  CE  LYS A 245     -13.167 -19.263 -32.817  1.00 58.10           C
ATOM   3692 1HE  LYS A 245     -12.892 -20.187 -32.309  1.00 58.10           H
ATOM   3693 2HE  LYS A 245     -13.922 -18.773 -32.202  1.00 58.10           H
ATOM   3694  NZ  LYS A 245     -13.730 -19.572 -34.151  1.00 58.10           N
ATOM   3695 1HZ  LYS A 245     -14.530 -20.185 -34.046  1.00 58.10           H
ATOM   3696 2HZ  LYS A 245     -14.020 -18.711 -34.603  1.00 58.10           H
ATOM   3697 3HZ  LYS A 245     -13.024 -20.030 -34.718  1.00 58.10           H
ATOM   3698  HN  LYS A 245     -10.826 -16.408 -29.442  1.00 58.10           H
ATOM   3699  N   LYS A 246      -7.417 -15.687 -30.264  1.00 57.04           N
ATOM   3700  CA  LYS A 246      -6.071 -15.179 -30.470  1.00 57.04           C
ATOM   3701  C   LYS A 246      -5.088 -15.996 -29.628  1.00 57.04           C
ATOM   3702  O   LYS A 246      -5.384 -16.345 -28.486  1.00 57.04           O
ATOM   3703  HA  LYS A 246      -5.825 -15.321 -31.522  1.00 57.04           H
ATOM   3704  CB  LYS A 246      -6.017 -13.676 -30.191  1.00 57.04           C
ATOM   3705 1HB  LYS A 246      -6.577 -13.450 -29.283  1.00 57.04           H
ATOM   3706 2HB  LYS A 246      -4.986 -13.372 -30.013  1.00 57.04           H
ATOM   3707  CG  LYS A 246      -6.594 -12.880 -31.364  1.00 57.04           C
ATOM   3708 1HG  LYS A 246      -6.125 -13.204 -32.293  1.00 57.04           H
ATOM   3709 2HG  LYS A 246      -7.660 -13.084 -31.457  1.00 57.04           H
ATOM   3710  CD  LYS A 246      -6.371 -11.379 -31.170  1.00 57.04           C
ATOM   3711 1HD  LYS A 246      -6.991 -11.018 -30.350  1.00 57.04           H
ATOM   3712 2HD  LYS A 246      -5.333 -11.195 -30.890  1.00 57.04           H
ATOM   3713  CE  LYS A 246      -6.704 -10.606 -32.448  1.00 57.04           C
ATOM   3714 1HE  LYS A 246      -6.107 -10.986 -33.276  1.00 57.04           H
ATOM   3715 2HE  LYS A 246      -7.751 -10.761 -32.711  1.00 57.04           H
ATOM   3716  NZ  LYS A 246      -6.443  -9.161 -32.262  1.00 57.04           N
ATOM   3717 1HZ  LYS A 246      -6.690  -8.661 -33.109  1.00 57.04           H
ATOM   3718 2HZ  LYS A 246      -7.001  -8.813 -31.490  1.00 57.04           H
ATOM   3719 3HZ  LYS A 246      -5.460  -9.018 -32.060  1.00 57.04           H
ATOM   3720  HN  LYS A 246      -8.061 -15.029 -29.874  1.00 57.04           H
ATOM   3721  N   SER A 247      -3.939 -16.278 -30.225  1.00 56.20           N
ATOM   3722  CA  SER A 247      -2.942 -17.111 -29.574  1.00 56.20           C
ATOM   3723  C   SER A 247      -2.328 -16.362 -28.389  1.00 56.20           C
ATOM   3724  O   SER A 247      -2.001 -16.969 -27.370  1.00 56.20           O
ATOM   3725  HA  SER A 247      -3.483 -17.993 -29.231  1.00 56.20           H
ATOM   3726  CB  SER A 247      -1.850 -17.533 -30.559  1.00 56.20           C
ATOM   3727 1HB  SER A 247      -1.262 -18.340 -30.122  1.00 56.20           H
ATOM   3728 2HB  SER A 247      -2.311 -17.929 -31.464  1.00 56.20           H
ATOM   3729  OG  SER A 247      -0.990 -16.450 -30.899  1.00 56.20           O
ATOM   3730  HG  SER A 247      -0.272 -16.765 -31.519  1.00 56.20           H
ATOM   3731  HN  SER A 247      -3.686 -15.948 -31.134  1.00 56.20           H
ATOM   3732  N   SER A 248      -2.191 -15.056 -28.562  1.00 60.12           N
ATOM   3733  CA  SER A 248      -1.439 -14.251 -27.615  1.00 60.12           C
ATOM   3734  C   SER A 248      -2.096 -14.316 -26.235  1.00 60.12           C
ATOM   3735  O   SER A 248      -1.585 -13.746 -25.272  1.00 60.12           O
ATOM   3736  HA  SER A 248      -0.443 -14.694 -27.586  1.00 60.12           H
ATOM   3737  CB  SER A 248      -1.336 -12.799 -28.086  1.00 60.12           C
ATOM   3738 1HB  SER A 248      -0.688 -12.243 -27.408  1.00 60.12           H
ATOM   3739 2HB  SER A 248      -0.868 -12.769 -29.070  1.00 60.12           H
ATOM   3740  OG  SER A 248      -2.611 -12.166 -28.148  1.00 60.12           O
ATOM   3741  HG  SER A 248      -2.511 -11.225 -28.472  1.00 60.12           H
ATOM   3742  HN  SER A 248      -2.581 -14.550 -29.331  1.00 60.12           H
ATOM   3743  N   LYS A 249      -3.221 -15.015 -26.183  1.00 62.91           N
ATOM   3744  CA  LYS A 249      -3.869 -15.297 -24.913  1.00 62.91           C
ATOM   3745  C   LYS A 249      -2.813 -15.717 -23.889  1.00 62.91           C
ATOM   3746  O   LYS A 249      -2.734 -15.146 -22.803  1.00 62.91           O
ATOM   3747  HA  LYS A 249      -4.333 -14.372 -24.571  1.00 62.91           H
ATOM   3748  CB  LYS A 249      -4.988 -16.323 -25.099  1.00 62.91           C
ATOM   3749 1HB  LYS A 249      -4.598 -17.204 -25.611  1.00 62.91           H
ATOM   3750 2HB  LYS A 249      -5.348 -16.655 -24.125  1.00 62.91           H
ATOM   3751  CG  LYS A 249      -6.147 -15.731 -25.903  1.00 62.91           C
ATOM   3752 1HG  LYS A 249      -6.715 -15.043 -25.275  1.00 62.91           H
ATOM   3753 2HG  LYS A 249      -5.756 -15.151 -26.739  1.00 62.91           H
ATOM   3754  CD  LYS A 249      -7.071 -16.833 -26.427  1.00 62.91           C
ATOM   3755 1HD  LYS A 249      -6.490 -17.558 -26.997  1.00 62.91           H
ATOM   3756 2HD  LYS A 249      -7.515 -17.369 -25.588  1.00 62.91           H
ATOM   3757  CE  LYS A 249      -8.175 -16.248 -27.309  1.00 62.91           C
ATOM   3758 1HE  LYS A 249      -8.557 -15.330 -26.864  1.00 62.91           H
ATOM   3759 2HE  LYS A 249      -7.768 -15.984 -28.285  1.00 62.91           H
ATOM   3760  NZ  LYS A 249      -9.277 -17.222 -27.473  1.00 62.91           N
ATOM   3761 1HZ  LYS A 249     -10.085 -16.755 -27.871  1.00 62.91           H
ATOM   3762 2HZ  LYS A 249      -8.980 -17.968 -28.093  1.00 62.91           H
ATOM   3763 3HZ  LYS A 249      -9.522 -17.611 -26.570  1.00 62.91           H
ATOM   3764  HN  LYS A 249      -3.687 -15.385 -26.987  1.00 62.91           H
ATOM   3765  N   HIS A 250      -2.026 -16.713 -24.272  1.00 69.48           N
ATOM   3766  CA  HIS A 250      -1.210 -17.434 -23.310  1.00 69.48           C
ATOM   3767  C   HIS A 250      -0.227 -16.468 -22.645  1.00 69.48           C
ATOM   3768  O   HIS A 250      -0.010 -16.532 -21.436  1.00 69.48           O
ATOM   3769  HA  HIS A 250      -1.890 -17.825 -22.553  1.00 69.48           H
ATOM   3770  CB  HIS A 250      -0.514 -18.625 -23.972  1.00 69.48           C
ATOM   3771 1HB  HIS A 250       0.022 -18.274 -24.855  1.00 69.48           H
ATOM   3772 2HB  HIS A 250       0.231 -19.025 -23.285  1.00 69.48           H
ATOM   3773  CG  HIS A 250      -1.452 -19.736 -24.379  1.00 69.48           C
ATOM   3774  ND1 HIS A 250      -1.959 -20.656 -23.478  1.00 69.48           N
ATOM   3775  HD1 HIS A 250      -1.766 -20.683 -22.497  1.00 69.48           H
ATOM   3776  CD2 HIS A 250      -1.971 -20.064 -25.597  1.00 69.48           C
ATOM   3777  HD2 HIS A 250      -1.776 -19.542 -26.534  1.00 69.48           H
ATOM   3778  CE1 HIS A 250      -2.745 -21.496 -24.136  1.00 69.48           C
ATOM   3779  HE1 HIS A 250      -3.292 -22.334 -23.703  1.00 69.48           H
ATOM   3780  NE2 HIS A 250      -2.750 -21.128 -25.449  1.00 69.48           N
ATOM   3781  HN  HIS A 250      -1.942 -17.027 -25.217  1.00 69.48           H
ATOM   3782  N   LYS A 251       0.341 -15.595 -23.464  1.00 69.21           N
ATOM   3783  CA  LYS A 251       1.293 -14.615 -22.969  1.00 69.21           C
ATOM   3784  C   LYS A 251       0.580 -13.651 -22.019  1.00 69.21           C
ATOM   3785  O   LYS A 251       1.033 -13.431 -20.897  1.00 69.21           O
ATOM   3786  HA  LYS A 251       2.054 -15.155 -22.406  1.00 69.21           H
ATOM   3787  CB  LYS A 251       2.000 -13.920 -24.134  1.00 69.21           C
ATOM   3788 1HB  LYS A 251       2.318 -14.662 -24.867  1.00 69.21           H
ATOM   3789 2HB  LYS A 251       1.304 -13.251 -24.640  1.00 69.21           H
ATOM   3790  CG  LYS A 251       3.214 -13.127 -23.645  1.00 69.21           C
ATOM   3791 1HG  LYS A 251       2.880 -12.263 -23.070  1.00 69.21           H
ATOM   3792 2HG  LYS A 251       3.810 -13.745 -22.974  1.00 69.21           H
ATOM   3793  CD  LYS A 251       4.076 -12.663 -24.820  1.00 69.21           C
ATOM   3794 1HD  LYS A 251       4.253 -13.497 -25.499  1.00 69.21           H
ATOM   3795 2HD  LYS A 251       3.543 -11.899 -25.387  1.00 69.21           H
ATOM   3796  CE  LYS A 251       5.414 -12.103 -24.332  1.00 69.21           C
ATOM   3797 1HE  LYS A 251       5.262 -11.119 -23.888  1.00 69.21           H
ATOM   3798 2HE  LYS A 251       5.820 -12.746 -23.552  1.00 69.21           H
ATOM   3799  NZ  LYS A 251       6.375 -12.005 -25.453  1.00 69.21           N
ATOM   3800 1HZ  LYS A 251       7.287 -11.745 -25.095  1.00 69.21           H
ATOM   3801 2HZ  LYS A 251       6.439 -12.902 -25.923  1.00 69.21           H
ATOM   3802 3HZ  LYS A 251       6.057 -11.301 -26.110  1.00 69.21           H
ATOM   3803  HN  LYS A 251       0.160 -15.550 -24.446  1.00 69.21           H
ATOM   3804  N   ALA A 252      -0.524 -13.101 -22.504  1.00 67.66           N
ATOM   3805  CA  ALA A 252      -1.274 -12.124 -21.734  1.00 67.66           C
ATOM   3806  C   ALA A 252      -1.763 -12.769 -20.436  1.00 67.66           C
ATOM   3807  O   ALA A 252      -1.796 -12.122 -19.391  1.00 67.66           O
ATOM   3808  HA  ALA A 252      -0.598 -11.304 -21.490  1.00 67.66           H
ATOM   3809  CB  ALA A 252      -2.424 -11.578 -22.583  1.00 67.66           C
ATOM   3810 1HB  ALA A 252      -2.021 -11.104 -23.478  1.00 67.66           H
ATOM   3811 2HB  ALA A 252      -3.083 -12.396 -22.871  1.00 67.66           H
ATOM   3812 3HB  ALA A 252      -2.986 -10.844 -22.005  1.00 67.66           H
ATOM   3813  HN  ALA A 252      -0.906 -13.314 -23.404  1.00 67.66           H
ATOM   3814  N   LEU A 253      -2.131 -14.037 -20.546  1.00 72.74           N
ATOM   3815  CA  LEU A 253      -2.629 -14.774 -19.396  1.00 72.74           C
ATOM   3816  C   LEU A 253      -1.507 -14.922 -18.366  1.00 72.74           C
ATOM   3817  O   LEU A 253      -1.707 -14.650 -17.183  1.00 72.74           O
ATOM   3818  HA  LEU A 253      -3.430 -14.184 -18.952  1.00 72.74           H
ATOM   3819  CB  LEU A 253      -3.238 -16.106 -19.837  1.00 72.74           C
ATOM   3820 1HB  LEU A 253      -3.833 -15.932 -20.733  1.00 72.74           H
ATOM   3821 2HB  LEU A 253      -2.428 -16.779 -20.117  1.00 72.74           H
ATOM   3822  CG  LEU A 253      -4.118 -16.815 -18.805  1.00 72.74           C
ATOM   3823  HG  LEU A 253      -3.671 -16.674 -17.821  1.00 72.74           H
ATOM   3824  CD1 LEU A 253      -5.517 -16.198 -18.760  1.00 72.74           C
ATOM   3825 1HD1 LEU A 253      -5.441 -15.145 -18.490  1.00 72.74           H
ATOM   3826 2HD1 LEU A 253      -5.986 -16.288 -19.740  1.00 72.74           H
ATOM   3827 3HD1 LEU A 253      -6.121 -16.720 -18.019  1.00 72.74           H
ATOM   3828  CD2 LEU A 253      -4.164 -18.322 -19.067  1.00 72.74           C
ATOM   3829 1HD2 LEU A 253      -4.574 -18.505 -20.060  1.00 72.74           H
ATOM   3830 2HD2 LEU A 253      -3.156 -18.732 -19.008  1.00 72.74           H
ATOM   3831 3HD2 LEU A 253      -4.796 -18.801 -18.319  1.00 72.74           H
ATOM   3832  HN  LEU A 253      -2.093 -14.559 -21.398  1.00 72.74           H
ATOM   3833  N   LYS A 254      -0.352 -15.351 -18.853  1.00 75.32           N
ATOM   3834  CA  LYS A 254       0.790 -15.573 -17.983  1.00 75.32           C
ATOM   3835  C   LYS A 254       1.111 -14.281 -17.230  1.00 75.32           C
ATOM   3836  O   LYS A 254       1.267 -14.291 -16.010  1.00 75.32           O
ATOM   3837  HA  LYS A 254       0.505 -16.334 -17.257  1.00 75.32           H
ATOM   3838  CB  LYS A 254       1.971 -16.130 -18.781  1.00 75.32           C
ATOM   3839 1HB  LYS A 254       1.652 -17.002 -19.351  1.00 75.32           H
ATOM   3840 2HB  LYS A 254       2.310 -15.386 -19.503  1.00 75.32           H
ATOM   3841  CG  LYS A 254       3.127 -16.513 -17.855  1.00 75.32           C
ATOM   3842 1HG  LYS A 254       3.501 -15.624 -17.348  1.00 75.32           H
ATOM   3843 2HG  LYS A 254       2.768 -17.194 -17.083  1.00 75.32           H
ATOM   3844  CD  LYS A 254       4.261 -17.175 -18.640  1.00 75.32           C
ATOM   3845 1HD  LYS A 254       3.883 -18.056 -19.160  1.00 75.32           H
ATOM   3846 2HD  LYS A 254       4.630 -16.489 -19.402  1.00 75.32           H
ATOM   3847  CE  LYS A 254       5.408 -17.578 -17.710  1.00 75.32           C
ATOM   3848 1HE  LYS A 254       5.852 -16.689 -17.264  1.00 75.32           H
ATOM   3849 2HE  LYS A 254       5.024 -18.188 -16.892  1.00 75.32           H
ATOM   3850  NZ  LYS A 254       6.439 -18.333 -18.457  1.00 75.32           N
ATOM   3851 1HZ  LYS A 254       7.201 -18.573 -17.832  1.00 75.32           H
ATOM   3852 2HZ  LYS A 254       6.031 -19.181 -18.833  1.00 75.32           H
ATOM   3853 3HZ  LYS A 254       6.793 -17.762 -19.217  1.00 75.32           H
ATOM   3854  HN  LYS A 254      -0.191 -15.547 -19.820  1.00 75.32           H
ATOM   3855  N   VAL A 255       1.201 -13.198 -17.989  1.00 72.57           N
ATOM   3856  CA  VAL A 255       1.478 -11.897 -17.406  1.00 72.57           C
ATOM   3857  C   VAL A 255       0.494 -11.634 -16.264  1.00 72.57           C
ATOM   3858  O   VAL A 255       0.895 -11.228 -15.175  1.00 72.57           O
ATOM   3859  HA  VAL A 255       2.488 -11.927 -16.998  1.00 72.57           H
ATOM   3860  CB  VAL A 255       1.438 -10.818 -18.490  1.00 72.57           C
ATOM   3861  HB  VAL A 255       0.525 -10.958 -19.069  1.00 72.57           H
ATOM   3862  CG1 VAL A 255       1.391  -9.420 -17.871  1.00 72.57           C
ATOM   3863 1HG1 VAL A 255       0.499  -9.326 -17.252  1.00 72.57           H
ATOM   3864 2HG1 VAL A 255       2.278  -9.265 -17.257  1.00 72.57           H
ATOM   3865 3HG1 VAL A 255       1.363  -8.672 -18.664  1.00 72.57           H
ATOM   3866  CG2 VAL A 255       2.625 -10.956 -19.445  1.00 72.57           C
ATOM   3867 1HG2 VAL A 255       3.555 -10.854 -18.886  1.00 72.57           H
ATOM   3868 2HG2 VAL A 255       2.594 -11.935 -19.924  1.00 72.57           H
ATOM   3869 3HG2 VAL A 255       2.572 -10.177 -20.206  1.00 72.57           H
ATOM   3870  HN  VAL A 255       1.088 -13.201 -18.982  1.00 72.57           H
ATOM   3871  N   THR A 256      -0.777 -11.876 -16.553  1.00 72.65           N
ATOM   3872  CA  THR A 256      -1.838 -11.495 -15.638  1.00 72.65           C
ATOM   3873  C   THR A 256      -1.732 -12.292 -14.336  1.00 72.65           C
ATOM   3874  O   THR A 256      -1.841 -11.729 -13.248  1.00 72.65           O
ATOM   3875  HA  THR A 256      -1.709 -10.444 -15.380  1.00 72.65           H
ATOM   3876  CB  THR A 256      -3.175 -11.683 -16.359  1.00 72.65           C
ATOM   3877  HB  THR A 256      -3.308 -12.721 -16.666  1.00 72.65           H
ATOM   3878  OG1 THR A 256      -3.136 -10.729 -17.416  1.00 72.65           O
ATOM   3879  HG1 THR A 256      -3.147 -11.197 -18.300  1.00 72.65           H
ATOM   3880  CG2 THR A 256      -4.367 -11.247 -15.505  1.00 72.65           C
ATOM   3881 1HG2 THR A 256      -4.267 -10.191 -15.254  1.00 72.65           H
ATOM   3882 2HG2 THR A 256      -4.394 -11.837 -14.589  1.00 72.65           H
ATOM   3883 3HG2 THR A 256      -5.290 -11.401 -16.064  1.00 72.65           H
ATOM   3884  HN  THR A 256      -1.083 -12.324 -17.393  1.00 72.65           H
ATOM   3885  N   ILE A 257      -1.522 -13.591 -14.491  1.00 76.50           N
ATOM   3886  CA  ILE A 257      -1.463 -14.482 -13.344  1.00 76.50           C
ATOM   3887  C   ILE A 257      -0.281 -14.086 -12.457  1.00 76.50           C
ATOM   3888  O   ILE A 257      -0.392 -14.086 -11.232  1.00 76.50           O
ATOM   3889  HA  ILE A 257      -2.383 -14.344 -12.776  1.00 76.50           H
ATOM   3890  CB  ILE A 257      -1.428 -15.941 -13.800  1.00 76.50           C
ATOM   3891  HB  ILE A 257      -0.665 -16.039 -14.573  1.00 76.50           H
ATOM   3892  CG1 ILE A 257      -2.761 -16.352 -14.428  1.00 76.50           C
ATOM   3893 1HG1 ILE A 257      -3.527 -16.415 -13.655  1.00 76.50           H
ATOM   3894 2HG1 ILE A 257      -3.085 -15.589 -15.136  1.00 76.50           H
ATOM   3895  CG2 ILE A 257      -1.027 -16.866 -12.649  1.00 76.50           C
ATOM   3896 1HG2 ILE A 257      -0.036 -16.589 -12.288  1.00 76.50           H
ATOM   3897 2HG2 ILE A 257      -1.749 -16.771 -11.838  1.00 76.50           H
ATOM   3898 3HG2 ILE A 257      -1.009 -17.898 -13.001  1.00 76.50           H
ATOM   3899  CD1 ILE A 257      -2.639 -17.700 -15.143  1.00 76.50           C
ATOM   3900 1HD1 ILE A 257      -1.890 -17.626 -15.931  1.00 76.50           H
ATOM   3901 2HD1 ILE A 257      -2.339 -18.465 -14.427  1.00 76.50           H
ATOM   3902 3HD1 ILE A 257      -3.601 -17.968 -15.580  1.00 76.50           H
ATOM   3903  HN  ILE A 257      -1.394 -14.035 -15.378  1.00 76.50           H
ATOM   3904  N   THR A 258       0.824 -13.758 -13.110  1.00 78.55           N
ATOM   3905  CA  THR A 258       2.044 -13.423 -12.395  1.00 78.55           C
ATOM   3906  C   THR A 258       1.811 -12.224 -11.474  1.00 78.55           C
ATOM   3907  O   THR A 258       2.181 -12.256 -10.302  1.00 78.55           O
ATOM   3908  HA  THR A 258       2.313 -14.267 -11.760  1.00 78.55           H
ATOM   3909  CB  THR A 258       3.148 -13.190 -13.429  1.00 78.55           C
ATOM   3910  HB  THR A 258       2.890 -12.368 -14.096  1.00 78.55           H
ATOM   3911  OG1 THR A 258       3.313 -14.460 -14.053  1.00 78.55           O
ATOM   3912  HG1 THR A 258       2.666 -14.556 -14.810  1.00 78.55           H
ATOM   3913  CG2 THR A 258       4.507 -12.914 -12.781  1.00 78.55           C
ATOM   3914 1HG2 THR A 258       4.797 -13.766 -12.167  1.00 78.55           H
ATOM   3915 2HG2 THR A 258       4.438 -12.023 -12.157  1.00 78.55           H
ATOM   3916 3HG2 THR A 258       5.254 -12.756 -13.559  1.00 78.55           H
ATOM   3917  HN  THR A 258       0.894 -13.719 -14.107  1.00 78.55           H
ATOM   3918  N   VAL A 259       1.199 -11.194 -12.040  1.00 73.95           N
ATOM   3919  CA  VAL A 259       0.981  -9.959 -11.307  1.00 73.95           C
ATOM   3920  C   VAL A 259       0.094 -10.241 -10.092  1.00 73.95           C
ATOM   3921  O   VAL A 259       0.375  -9.770  -8.991  1.00 73.95           O
ATOM   3922  HA  VAL A 259       1.952  -9.607 -10.958  1.00 73.95           H
ATOM   3923  CB  VAL A 259       0.398  -8.894 -12.238  1.00 73.95           C
ATOM   3924  HB  VAL A 259      -0.489  -9.313 -12.714  1.00 73.95           H
ATOM   3925  CG1 VAL A 259      -0.033  -7.654 -11.452  1.00 73.95           C
ATOM   3926 1HG1 VAL A 259      -0.792  -7.933 -10.721  1.00 73.95           H
ATOM   3927 2HG1 VAL A 259       0.830  -7.233 -10.936  1.00 73.95           H
ATOM   3928 3HG1 VAL A 259      -0.443  -6.913 -12.138  1.00 73.95           H
ATOM   3929  CG2 VAL A 259       1.393  -8.525 -13.340  1.00 73.95           C
ATOM   3930 1HG2 VAL A 259       2.306  -8.135 -12.890  1.00 73.95           H
ATOM   3931 2HG2 VAL A 259       1.629  -9.413 -13.928  1.00 73.95           H
ATOM   3932 3HG2 VAL A 259       0.954  -7.767 -13.988  1.00 73.95           H
ATOM   3933  HN  VAL A 259       0.855 -11.195 -12.979  1.00 73.95           H
ATOM   3934  N   LEU A 260      -0.959 -11.008 -10.334  1.00 75.81           N
ATOM   3935  CA  LEU A 260      -1.911 -11.325  -9.283  1.00 75.81           C
ATOM   3936  C   LEU A 260      -1.189 -12.061  -8.152  1.00 75.81           C
ATOM   3937  O   LEU A 260      -1.395 -11.757  -6.978  1.00 75.81           O
ATOM   3938  HA  LEU A 260      -2.292 -10.382  -8.893  1.00 75.81           H
ATOM   3939  CB  LEU A 260      -3.104 -12.094  -9.855  1.00 75.81           C
ATOM   3940 1HB  LEU A 260      -3.585 -11.471 -10.608  1.00 75.81           H
ATOM   3941 2HB  LEU A 260      -2.728 -12.980 -10.367  1.00 75.81           H
ATOM   3942  CG  LEU A 260      -4.164 -12.536  -8.844  1.00 75.81           C
ATOM   3943  HG  LEU A 260      -3.673 -13.123  -8.068  1.00 75.81           H
ATOM   3944  CD1 LEU A 260      -4.805 -11.327  -8.158  1.00 75.81           C
ATOM   3945 1HD1 LEU A 260      -4.037 -10.758  -7.634  1.00 75.81           H
ATOM   3946 2HD1 LEU A 260      -5.279 -10.693  -8.908  1.00 75.81           H
ATOM   3947 3HD1 LEU A 260      -5.554 -11.669  -7.445  1.00 75.81           H
ATOM   3948  CD2 LEU A 260      -5.207 -13.440  -9.503  1.00 75.81           C
ATOM   3949 1HD2 LEU A 260      -5.699 -12.899 -10.311  1.00 75.81           H
ATOM   3950 2HD2 LEU A 260      -4.717 -14.327  -9.905  1.00 75.81           H
ATOM   3951 3HD2 LEU A 260      -5.948 -13.740  -8.762  1.00 75.81           H
ATOM   3952  HN  LEU A 260      -1.165 -11.410 -11.226  1.00 75.81           H
ATOM   3953  N   THR A 261      -0.359 -13.016  -8.546  1.00 83.42           N
ATOM   3954  CA  THR A 261       0.298 -13.881  -7.581  1.00 83.42           C
ATOM   3955  C   THR A 261       1.236 -13.067  -6.687  1.00 83.42           C
ATOM   3956  O   THR A 261       1.271 -13.267  -5.473  1.00 83.42           O
ATOM   3957  HA  THR A 261      -0.464 -14.315  -6.933  1.00 83.42           H
ATOM   3958  CB  THR A 261       1.008 -14.995  -8.351  1.00 83.42           C
ATOM   3959  HB  THR A 261       1.835 -14.596  -8.939  1.00 83.42           H
ATOM   3960  OG1 THR A 261      -0.033 -15.619  -9.099  1.00 83.42           O
ATOM   3961  HG1 THR A 261      -0.021 -15.289 -10.043  1.00 83.42           H
ATOM   3962  CG2 THR A 261       1.524 -16.105  -7.433  1.00 83.42           C
ATOM   3963 1HG2 THR A 261       0.687 -16.550  -6.895  1.00 83.42           H
ATOM   3964 2HG2 THR A 261       2.233 -15.686  -6.720  1.00 83.42           H
ATOM   3965 3HG2 THR A 261       2.019 -16.871  -8.031  1.00 83.42           H
ATOM   3966  HN  THR A 261      -0.134 -13.202  -9.502  1.00 83.42           H
ATOM   3967  N   VAL A 262       1.973 -12.167  -7.321  1.00 81.92           N
ATOM   3968  CA  VAL A 262       2.955 -11.367  -6.608  1.00 81.92           C
ATOM   3969  C   VAL A 262       2.243 -10.511  -5.559  1.00 81.92           C
ATOM   3970  O   VAL A 262       2.713 -10.390  -4.428  1.00 81.92           O
ATOM   3971  HA  VAL A 262       3.632 -12.054  -6.100  1.00 81.92           H
ATOM   3972  CB  VAL A 262       3.774 -10.539  -7.600  1.00 81.92           C
ATOM   3973  HB  VAL A 262       3.078 -10.004  -8.245  1.00 81.92           H
ATOM   3974  CG1 VAL A 262       4.631  -9.502  -6.871  1.00 81.92           C
ATOM   3975 1HG1 VAL A 262       3.986  -8.831  -6.305  1.00 81.92           H
ATOM   3976 2HG1 VAL A 262       5.315 -10.009  -6.190  1.00 81.92           H
ATOM   3977 3HG1 VAL A 262       5.203  -8.927  -7.599  1.00 81.92           H
ATOM   3978  CG2 VAL A 262       4.638 -11.440  -8.484  1.00 81.92           C
ATOM   3979 1HG2 VAL A 262       5.322 -12.015  -7.859  1.00 81.92           H
ATOM   3980 2HG2 VAL A 262       3.998 -12.122  -9.044  1.00 81.92           H
ATOM   3981 3HG2 VAL A 262       5.210 -10.826  -9.180  1.00 81.92           H
ATOM   3982  HN  VAL A 262       1.908 -11.982  -8.301  1.00 81.92           H
ATOM   3983  N   PHE A 263       1.121  -9.939  -5.970  1.00 77.37           N
ATOM   3984  CA  PHE A 263       0.353  -9.077  -5.087  1.00 77.37           C
ATOM   3985  C   PHE A 263      -0.150  -9.852  -3.867  1.00 77.37           C
ATOM   3986  O   PHE A 263       0.048  -9.425  -2.731  1.00 77.37           O
ATOM   3987  HA  PHE A 263       1.016  -8.277  -4.758  1.00 77.37           H
ATOM   3988  CB  PHE A 263      -0.849  -8.573  -5.888  1.00 77.37           C
ATOM   3989 1HB  PHE A 263      -0.489  -8.029  -6.761  1.00 77.37           H
ATOM   3990 2HB  PHE A 263      -1.412  -9.431  -6.256  1.00 77.37           H
ATOM   3991  CG  PHE A 263      -1.790  -7.666  -5.093  1.00 77.37           C
ATOM   3992  CD1 PHE A 263      -2.885  -8.193  -4.480  1.00 77.37           C
ATOM   3993  HD1 PHE A 263      -3.091  -9.260  -4.555  1.00 77.37           H
ATOM   3994  CD2 PHE A 263      -1.533  -6.334  -4.999  1.00 77.37           C
ATOM   3995  HD2 PHE A 263      -0.656  -5.913  -5.490  1.00 77.37           H
ATOM   3996  CE1 PHE A 263      -3.758  -7.351  -3.742  1.00 77.37           C
ATOM   3997  HE1 PHE A 263      -4.635  -7.773  -3.251  1.00 77.37           H
ATOM   3998  CE2 PHE A 263      -2.407  -5.493  -4.261  1.00 77.37           C
ATOM   3999  HE2 PHE A 263      -2.201  -4.425  -4.186  1.00 77.37           H
ATOM   4000  CZ  PHE A 263      -3.501  -6.019  -3.648  1.00 77.37           C
ATOM   4001  HZ  PHE A 263      -4.172  -5.373  -3.082  1.00 77.37           H
ATOM   4002  HN  PHE A 263       0.737 -10.055  -6.886  1.00 77.37           H
ATOM   4003  N   VAL A 264      -0.792 -10.978  -4.144  1.00 82.78           N
ATOM   4004  CA  VAL A 264      -1.418 -11.760  -3.093  1.00 82.78           C
ATOM   4005  C   VAL A 264      -0.355 -12.189  -2.079  1.00 82.78           C
ATOM   4006  O   VAL A 264      -0.551 -12.051  -0.873  1.00 82.78           O
ATOM   4007  HA  VAL A 264      -2.142 -11.118  -2.591  1.00 82.78           H
ATOM   4008  CB  VAL A 264      -2.176 -12.942  -3.701  1.00 82.78           C
ATOM   4009  HB  VAL A 264      -1.491 -13.475  -4.362  1.00 82.78           H
ATOM   4010  CG1 VAL A 264      -2.633 -13.918  -2.614  1.00 82.78           C
ATOM   4011 1HG1 VAL A 264      -1.763 -14.298  -2.078  1.00 82.78           H
ATOM   4012 2HG1 VAL A 264      -3.293 -13.402  -1.917  1.00 82.78           H
ATOM   4013 3HG1 VAL A 264      -3.168 -14.749  -3.074  1.00 82.78           H
ATOM   4014  CG2 VAL A 264      -3.361 -12.461  -4.540  1.00 82.78           C
ATOM   4015 1HG2 VAL A 264      -4.046 -11.894  -3.909  1.00 82.78           H
ATOM   4016 2HG2 VAL A 264      -3.000 -11.825  -5.348  1.00 82.78           H
ATOM   4017 3HG2 VAL A 264      -3.882 -13.322  -4.960  1.00 82.78           H
ATOM   4018  HN  VAL A 264      -0.887 -11.355  -5.065  1.00 82.78           H
ATOM   4019  N   LEU A 265       0.747 -12.700  -2.607  1.00 88.08           N
ATOM   4020  CA  LEU A 265       1.774 -13.294  -1.767  1.00 88.08           C
ATOM   4021  C   LEU A 265       2.403 -12.207  -0.893  1.00 88.08           C
ATOM   4022  O   LEU A 265       2.867 -12.484   0.212  1.00 88.08           O
ATOM   4023  HA  LEU A 265       1.284 -14.019  -1.116  1.00 88.08           H
ATOM   4024  CB  LEU A 265       2.787 -14.061  -2.619  1.00 88.08           C
ATOM   4025 1HB  LEU A 265       3.132 -13.403  -3.416  1.00 88.08           H
ATOM   4026 2HB  LEU A 265       3.652 -14.292  -1.998  1.00 88.08           H
ATOM   4027  CG  LEU A 265       2.284 -15.361  -3.250  1.00 88.08           C
ATOM   4028  HG  LEU A 265       1.429 -15.125  -3.883  1.00 88.08           H
ATOM   4029  CD1 LEU A 265       3.354 -15.983  -4.149  1.00 88.08           C
ATOM   4030 1HD1 LEU A 265       3.611 -15.285  -4.945  1.00 88.08           H
ATOM   4031 2HD1 LEU A 265       4.243 -16.202  -3.557  1.00 88.08           H
ATOM   4032 3HD1 LEU A 265       2.971 -16.906  -4.584  1.00 88.08           H
ATOM   4033  CD2 LEU A 265       1.797 -16.338  -2.178  1.00 88.08           C
ATOM   4034 1HD2 LEU A 265       2.618 -16.573  -1.500  1.00 88.08           H
ATOM   4035 2HD2 LEU A 265       0.981 -15.884  -1.616  1.00 88.08           H
ATOM   4036 3HD2 LEU A 265       1.446 -17.254  -2.653  1.00 88.08           H
ATOM   4037  HN  LEU A 265       0.944 -12.714  -3.587  1.00 88.08           H
ATOM   4038  N   SER A 266       2.398 -10.991  -1.421  1.00 86.82           N
ATOM   4039  CA  SER A 266       3.054  -9.881  -0.751  1.00 86.82           C
ATOM   4040  C   SER A 266       2.119  -9.278   0.299  1.00 86.82           C
ATOM   4041  O   SER A 266       2.556  -8.915   1.390  1.00 86.82           O
ATOM   4042  HA  SER A 266       3.935 -10.311  -0.276  1.00 86.82           H
ATOM   4043  CB  SER A 266       3.487  -8.810  -1.754  1.00 86.82           C
ATOM   4044 1HB  SER A 266       3.942  -7.977  -1.220  1.00 86.82           H
ATOM   4045 2HB  SER A 266       4.251  -9.220  -2.415  1.00 86.82           H
ATOM   4046  OG  SER A 266       2.393  -8.334  -2.532  1.00 86.82           O
ATOM   4047  HG  SER A 266       2.327  -8.853  -3.384  1.00 86.82           H
ATOM   4048  HN  SER A 266       1.958 -10.760  -2.289  1.00 86.82           H
ATOM   4049  N   GLN A 267       0.848  -9.189  -0.067  1.00 85.79           N
ATOM   4050  CA  GLN A 267      -0.100  -8.403   0.704  1.00 85.79           C
ATOM   4051  C   GLN A 267      -0.837  -9.294   1.706  1.00 85.79           C
ATOM   4052  O   GLN A 267      -1.173  -8.853   2.804  1.00 85.79           O
ATOM   4053  HA  GLN A 267       0.501  -7.665   1.236  1.00 85.79           H
ATOM   4054  CB  GLN A 267      -1.086  -7.678  -0.214  1.00 85.79           C
ATOM   4055 1HB  GLN A 267      -1.624  -8.406  -0.823  1.00 85.79           H
ATOM   4056 2HB  GLN A 267      -1.829  -7.154   0.386  1.00 85.79           H
ATOM   4057  CG  GLN A 267      -0.360  -6.683  -1.122  1.00 85.79           C
ATOM   4058 1HG  GLN A 267       0.353  -7.214  -1.753  1.00 85.79           H
ATOM   4059 2HG  GLN A 267      -1.078  -6.202  -1.787  1.00 85.79           H
ATOM   4060  CD  GLN A 267       0.371  -5.622  -0.297  1.00 85.79           C
ATOM   4061  OE1 GLN A 267      -0.159  -5.056   0.645  1.00 85.79           O
ATOM   4062  NE2 GLN A 267       1.615  -5.384  -0.703  1.00 85.79           N
ATOM   4063 1HE2 GLN A 267       1.990  -5.883  -1.484  1.00 85.79           H
ATOM   4064 2HE2 GLN A 267       2.175  -4.706  -0.227  1.00 85.79           H
ATOM   4065  HN  GLN A 267       0.466  -9.641  -0.873  1.00 85.79           H
ATOM   4066  N   PHE A 268      -1.066 -10.532   1.292  1.00 88.19           N
ATOM   4067  CA  PHE A 268      -1.926 -11.426   2.048  1.00 88.19           C
ATOM   4068  C   PHE A 268      -1.405 -11.611   3.475  1.00 88.19           C
ATOM   4069  O   PHE A 268      -2.146 -11.427   4.439  1.00 88.19           O
ATOM   4070  HA  PHE A 268      -2.916 -10.973   2.081  1.00 88.19           H
ATOM   4071  CB  PHE A 268      -1.905 -12.778   1.331  1.00 88.19           C
ATOM   4072 1HB  PHE A 268      -2.238 -12.638   0.303  1.00 88.19           H
ATOM   4073 2HB  PHE A 268      -0.877 -13.139   1.287  1.00 88.19           H
ATOM   4074  CG  PHE A 268      -2.777 -13.847   1.994  1.00 88.19           C
ATOM   4075  CD1 PHE A 268      -2.203 -14.821   2.749  1.00 88.19           C
ATOM   4076  HD1 PHE A 268      -1.121 -14.841   2.882  1.00 88.19           H
ATOM   4077  CD2 PHE A 268      -4.127 -13.822   1.827  1.00 88.19           C
ATOM   4078  HD2 PHE A 268      -4.587 -13.041   1.222  1.00 88.19           H
ATOM   4079  CE1 PHE A 268      -3.012 -15.813   3.363  1.00 88.19           C
ATOM   4080  HE1 PHE A 268      -2.551 -16.594   3.968  1.00 88.19           H
ATOM   4081  CE2 PHE A 268      -4.936 -14.814   2.442  1.00 88.19           C
ATOM   4082  HE2 PHE A 268      -6.017 -14.795   2.308  1.00 88.19           H
ATOM   4083  CZ  PHE A 268      -4.361 -15.789   3.197  1.00 88.19           C
ATOM   4084  HZ  PHE A 268      -4.983 -16.550   3.668  1.00 88.19           H
ATOM   4085  HN  PHE A 268      -0.677 -10.923   0.458  1.00 88.19           H
ATOM   4086  N   PRO A 269      -0.126 -11.977   3.635  1.00 93.02           N
ATOM   4087  CA  PRO A 269       0.408 -12.293   4.962  1.00 93.02           C
ATOM   4088  C   PRO A 269       0.151 -11.182   5.967  1.00 93.02           C
ATOM   4089  O   PRO A 269      -0.256 -11.445   7.098  1.00 93.02           O
ATOM   4090  HA  PRO A 269      -0.097 -13.169   5.370  1.00 93.02           H
ATOM   4091  CB  PRO A 269       1.904 -12.498   4.712  1.00 93.02           C
ATOM   4092 1HB  PRO A 269       2.464 -11.573   4.852  1.00 93.02           H
ATOM   4093 2HB  PRO A 269       2.328 -13.233   5.396  1.00 93.02           H
ATOM   4094  CG  PRO A 269       1.958 -12.976   3.266  1.00 93.02           C
ATOM   4095 1HG  PRO A 269       2.945 -12.831   2.828  1.00 93.02           H
ATOM   4096 2HG  PRO A 269       1.739 -14.041   3.183  1.00 93.02           H
ATOM   4097  CD  PRO A 269       0.900 -12.122   2.586  1.00 93.02           C
ATOM   4098 1HD  PRO A 269       1.298 -11.154   2.279  1.00 93.02           H
ATOM   4099 2HD  PRO A 269       0.508 -12.601   1.690  1.00 93.02           H
ATOM   4100  N   TYR A 270       0.398  -9.958   5.524  1.00 91.51           N
ATOM   4101  CA  TYR A 270       0.278  -8.806   6.401  1.00 91.51           C
ATOM   4102  C   TYR A 270      -1.170  -8.611   6.856  1.00 91.51           C
ATOM   4103  O   TYR A 270      -1.426  -8.354   8.031  1.00 91.51           O
ATOM   4104  HA  TYR A 270       0.905  -8.983   7.276  1.00 91.51           H
ATOM   4105  CB  TYR A 270       0.707  -7.596   5.569  1.00 91.51           C
ATOM   4106 1HB  TYR A 270       1.778  -7.660   5.379  1.00 91.51           H
ATOM   4107 2HB  TYR A 270       0.208  -7.638   4.601  1.00 91.51           H
ATOM   4108  CG  TYR A 270       0.400  -6.249   6.227  1.00 91.51           C
ATOM   4109  CD1 TYR A 270      -0.549  -5.412   5.675  1.00 91.51           C
ATOM   4110  HD1 TYR A 270      -1.080  -5.711   4.771  1.00 91.51           H
ATOM   4111  CD2 TYR A 270       1.072  -5.870   7.371  1.00 91.51           C
ATOM   4112  HD2 TYR A 270       1.822  -6.531   7.806  1.00 91.51           H
ATOM   4113  CE1 TYR A 270      -0.838  -4.144   6.294  1.00 91.51           C
ATOM   4114  HE1 TYR A 270      -1.585  -3.474   5.869  1.00 91.51           H
ATOM   4115  CE2 TYR A 270       0.784  -4.602   7.989  1.00 91.51           C
ATOM   4116  HE2 TYR A 270       1.307  -4.291   8.893  1.00 91.51           H
ATOM   4117  CZ  TYR A 270      -0.157  -3.802   7.420  1.00 91.51           C
ATOM   4118  OH  TYR A 270      -0.430  -2.605   8.005  1.00 91.51           O
ATOM   4119  HH  TYR A 270       0.007  -2.555   8.903  1.00 91.51           H
ATOM   4120  HN  TYR A 270       0.674  -9.748   4.586  1.00 91.51           H
ATOM   4121  N   ASN A 271      -2.079  -8.740   5.900  1.00 89.69           N
ATOM   4122  CA  ASN A 271      -3.486  -8.496   6.168  1.00 89.69           C
ATOM   4123  C   ASN A 271      -4.022  -9.591   7.093  1.00 89.69           C
ATOM   4124  O   ASN A 271      -4.970  -9.365   7.844  1.00 89.69           O
ATOM   4125  HA  ASN A 271      -3.523  -7.508   6.627  1.00 89.69           H
ATOM   4126  CB  ASN A 271      -4.305  -8.525   4.877  1.00 89.69           C
ATOM   4127 1HB  ASN A 271      -3.993  -9.370   4.263  1.00 89.69           H
ATOM   4128 2HB  ASN A 271      -5.359  -8.675   5.113  1.00 89.69           H
ATOM   4129  CG  ASN A 271      -4.134  -7.225   4.089  1.00 89.69           C
ATOM   4130  OD1 ASN A 271      -4.558  -6.158   4.503  1.00 89.69           O
ATOM   4131  ND2 ASN A 271      -3.491  -7.372   2.934  1.00 89.69           N
ATOM   4132 1HD2 ASN A 271      -3.170  -8.276   2.653  1.00 89.69           H
ATOM   4133 2HD2 ASN A 271      -3.330  -6.579   2.347  1.00 89.69           H
ATOM   4134  HN  ASN A 271      -1.867  -9.006   4.960  1.00 89.69           H
ATOM   4135  N   CYS A 272      -3.392 -10.754   7.008  1.00 92.95           N
ATOM   4136  CA  CYS A 272      -3.721 -11.850   7.904  1.00 92.95           C
ATOM   4137  C   CYS A 272      -3.444 -11.398   9.339  1.00 92.95           C
ATOM   4138  O   CYS A 272      -4.284 -11.568  10.220  1.00 92.95           O
ATOM   4139  HA  CYS A 272      -4.780 -12.062   7.762  1.00 92.95           H
ATOM   4140  CB  CYS A 272      -2.949 -13.122   7.547  1.00 92.95           C
ATOM   4141 1HB  CYS A 272      -1.890 -12.894   7.429  1.00 92.95           H
ATOM   4142 2HB  CYS A 272      -3.030 -13.846   8.358  1.00 92.95           H
ATOM   4143  SG  CYS A 272      -3.610 -13.842   6.000  1.00 92.95           S
ATOM   4144  HG  CYS A 272      -3.017 -12.978   5.181  1.00 92.95           H
ATOM   4145  HN  CYS A 272      -2.670 -10.952   6.345  1.00 92.95           H
ATOM   4146  N   ILE A 273      -2.262 -10.830   9.529  1.00 93.44           N
ATOM   4147  CA  ILE A 273      -1.848 -10.387  10.849  1.00 93.44           C
ATOM   4148  C   ILE A 273      -2.738  -9.224  11.294  1.00 93.44           C
ATOM   4149  O   ILE A 273      -3.117  -9.140  12.461  1.00 93.44           O
ATOM   4150  HA  ILE A 273      -1.999 -11.220  11.536  1.00 93.44           H
ATOM   4151  CB  ILE A 273      -0.354 -10.057  10.860  1.00 93.44           C
ATOM   4152  HB  ILE A 273      -0.165  -9.303  10.095  1.00 93.44           H
ATOM   4153  CG1 ILE A 273       0.482 -11.286  10.499  1.00 93.44           C
ATOM   4154 1HG1 ILE A 273       0.207 -11.638   9.504  1.00 93.44           H
ATOM   4155 2HG1 ILE A 273       1.537 -11.015  10.461  1.00 93.44           H
ATOM   4156  CG2 ILE A 273       0.065  -9.453  12.202  1.00 93.44           C
ATOM   4157 1HG2 ILE A 273      -0.497  -8.536  12.379  1.00 93.44           H
ATOM   4158 2HG2 ILE A 273      -0.141 -10.165  13.001  1.00 93.44           H
ATOM   4159 3HG2 ILE A 273       1.131  -9.228  12.182  1.00 93.44           H
ATOM   4160  CD1 ILE A 273       0.275 -12.409  11.517  1.00 93.44           C
ATOM   4161 1HD1 ILE A 273       0.573 -12.061  12.507  1.00 93.44           H
ATOM   4162 2HD1 ILE A 273      -0.777 -12.694  11.535  1.00 93.44           H
ATOM   4163 3HD1 ILE A 273       0.880 -13.270  11.237  1.00 93.44           H
ATOM   4164  HN  ILE A 273      -1.594 -10.672   8.801  1.00 93.44           H
ATOM   4165  N   LEU A 274      -3.044  -8.357  10.341  1.00 91.75           N
ATOM   4166  CA  LEU A 274      -3.871  -7.196  10.623  1.00 91.75           C
ATOM   4167  C   LEU A 274      -5.239  -7.660  11.128  1.00 91.75           C
ATOM   4168  O   LEU A 274      -5.832  -7.024  11.998  1.00 91.75           O
ATOM   4169  HA  LEU A 274      -3.382  -6.633  11.418  1.00 91.75           H
ATOM   4170  CB  LEU A 274      -3.945  -6.281   9.399  1.00 91.75           C
ATOM   4171 1HB  LEU A 274      -2.967  -6.271   8.918  1.00 91.75           H
ATOM   4172 2HB  LEU A 274      -4.647  -6.715   8.687  1.00 91.75           H
ATOM   4173  CG  LEU A 274      -4.364  -4.834   9.668  1.00 91.75           C
ATOM   4174  HG  LEU A 274      -5.123  -4.838  10.451  1.00 91.75           H
ATOM   4175  CD1 LEU A 274      -3.185  -4.008  10.187  1.00 91.75           C
ATOM   4176 1HD1 LEU A 274      -2.817  -4.444  11.116  1.00 91.75           H
ATOM   4177 2HD1 LEU A 274      -2.387  -4.009   9.444  1.00 91.75           H
ATOM   4178 3HD1 LEU A 274      -3.511  -2.985  10.370  1.00 91.75           H
ATOM   4179  CD2 LEU A 274      -5.000  -4.207   8.426  1.00 91.75           C
ATOM   4180 1HD2 LEU A 274      -4.282  -4.216   7.606  1.00 91.75           H
ATOM   4181 2HD2 LEU A 274      -5.883  -4.780   8.141  1.00 91.75           H
ATOM   4182 3HD2 LEU A 274      -5.289  -3.179   8.644  1.00 91.75           H
ATOM   4183  HN  LEU A 274      -2.739  -8.438   9.392  1.00 91.75           H
ATOM   4184  N   LEU A 275      -5.700  -8.764  10.560  1.00 93.76           N
ATOM   4185  CA  LEU A 275      -6.973  -9.337  10.963  1.00 93.76           C
ATOM   4186  C   LEU A 275      -6.893  -9.769  12.428  1.00 93.76           C
ATOM   4187  O   LEU A 275      -7.794  -9.482  13.214  1.00 93.76           O
ATOM   4188  HA  LEU A 275      -7.726  -8.554  10.875  1.00 93.76           H
ATOM   4189  CB  LEU A 275      -7.379 -10.464  10.011  1.00 93.76           C
ATOM   4190 1HB  LEU A 275      -7.473 -10.049   9.007  1.00 93.76           H
ATOM   4191 2HB  LEU A 275      -6.570 -11.195   9.979  1.00 93.76           H
ATOM   4192  CG  LEU A 275      -8.678 -11.197  10.353  1.00 93.76           C
ATOM   4193  HG  LEU A 275      -8.604 -11.561  11.378  1.00 93.76           H
ATOM   4194  CD1 LEU A 275      -9.875 -10.245  10.296  1.00 93.76           C
ATOM   4195 1HD1 LEU A 275      -9.730  -9.436  11.012  1.00 93.76           H
ATOM   4196 2HD1 LEU A 275      -9.962  -9.830   9.292  1.00 93.76           H
ATOM   4197 3HD1 LEU A 275     -10.785 -10.792  10.544  1.00 93.76           H
ATOM   4198  CD2 LEU A 275      -8.873 -12.418   9.452  1.00 93.76           C
ATOM   4199 1HD2 LEU A 275      -8.916 -12.098   8.411  1.00 93.76           H
ATOM   4200 2HD2 LEU A 275      -8.038 -13.105   9.586  1.00 93.76           H
ATOM   4201 3HD2 LEU A 275      -9.803 -12.920   9.716  1.00 93.76           H
ATOM   4202  HN  LEU A 275      -5.221  -9.265   9.839  1.00 93.76           H
ATOM   4203  N   VAL A 276      -5.804 -10.452  12.751  1.00 94.50           N
ATOM   4204  CA  VAL A 276      -5.599 -10.935  14.106  1.00 94.50           C
ATOM   4205  C   VAL A 276      -5.630  -9.751  15.075  1.00 94.50           C
ATOM   4206  O   VAL A 276      -6.294  -9.808  16.109  1.00 94.50           O
ATOM   4207  HA  VAL A 276      -6.424 -11.606  14.346  1.00 94.50           H
ATOM   4208  CB  VAL A 276      -4.298 -11.737  14.185  1.00 94.50           C
ATOM   4209  HB  VAL A 276      -3.496 -11.114  13.789  1.00 94.50           H
ATOM   4210  CG1 VAL A 276      -3.954 -12.083  15.635  1.00 94.50           C
ATOM   4211 1HG1 VAL A 276      -3.833 -11.165  16.208  1.00 94.50           H
ATOM   4212 2HG1 VAL A 276      -4.758 -12.679  16.067  1.00 94.50           H
ATOM   4213 3HG1 VAL A 276      -3.025 -12.653  15.661  1.00 94.50           H
ATOM   4214  CG2 VAL A 276      -4.380 -13.000  13.324  1.00 94.50           C
ATOM   4215 1HG2 VAL A 276      -5.199 -13.627  13.676  1.00 94.50           H
ATOM   4216 2HG2 VAL A 276      -4.557 -12.721  12.285  1.00 94.50           H
ATOM   4217 3HG2 VAL A 276      -3.443 -13.551  13.398  1.00 94.50           H
ATOM   4218  HN  VAL A 276      -5.073 -10.676  12.108  1.00 94.50           H
ATOM   4219  N   GLN A 277      -4.904  -8.706  14.706  1.00 93.11           N
ATOM   4220  CA  GLN A 277      -4.825  -7.518  15.539  1.00 93.11           C
ATOM   4221  C   GLN A 277      -6.214  -6.904  15.721  1.00 93.11           C
ATOM   4222  O   GLN A 277      -6.519  -6.350  16.776  1.00 93.11           O
ATOM   4223  HA  GLN A 277      -4.444  -7.863  16.500  1.00 93.11           H
ATOM   4224  CB  GLN A 277      -3.848  -6.499  14.949  1.00 93.11           C
ATOM   4225 1HB  GLN A 277      -4.046  -6.374  13.885  1.00 93.11           H
ATOM   4226 2HB  GLN A 277      -4.003  -5.528  15.418  1.00 93.11           H
ATOM   4227  CG  GLN A 277      -2.399  -6.946  15.155  1.00 93.11           C
ATOM   4228 1HG  GLN A 277      -2.205  -7.085  16.218  1.00 93.11           H
ATOM   4229 2HG  GLN A 277      -2.240  -7.911  14.673  1.00 93.11           H
ATOM   4230  CD  GLN A 277      -1.422  -5.917  14.582  1.00 93.11           C
ATOM   4231  OE1 GLN A 277      -1.746  -5.137  13.703  1.00 93.11           O
ATOM   4232  NE2 GLN A 277      -0.210  -5.960  15.129  1.00 93.11           N
ATOM   4233 1HE2 GLN A 277      -0.009  -6.625  15.848  1.00 93.11           H
ATOM   4234 2HE2 GLN A 277       0.500  -5.326  14.822  1.00 93.11           H
ATOM   4235  HN  GLN A 277      -4.377  -8.663  13.857  1.00 93.11           H
ATOM   4236  N   THR A 278      -7.020  -7.023  14.676  1.00 93.39           N
ATOM   4237  CA  THR A 278      -8.363  -6.469  14.700  1.00 93.39           C
ATOM   4238  C   THR A 278      -9.238  -7.233  15.695  1.00 93.39           C
ATOM   4239  O   THR A 278      -9.972  -6.628  16.475  1.00 93.39           O
ATOM   4240  HA  THR A 278      -8.303  -5.439  15.052  1.00 93.39           H
ATOM   4241  CB  THR A 278      -8.908  -6.489  13.270  1.00 93.39           C
ATOM   4242  HB  THR A 278      -9.057  -7.512  12.925  1.00 93.39           H
ATOM   4243  OG1 THR A 278      -7.966  -5.720  12.528  1.00 93.39           O
ATOM   4244  HG1 THR A 278      -7.037  -6.039  12.720  1.00 93.39           H
ATOM   4245  CG2 THR A 278     -10.217  -5.709  13.132  1.00 93.39           C
ATOM   4246 1HG2 THR A 278     -10.052  -4.669  13.413  1.00 93.39           H
ATOM   4247 2HG2 THR A 278     -10.972  -6.146  13.785  1.00 93.39           H
ATOM   4248 3HG2 THR A 278     -10.560  -5.755  12.098  1.00 93.39           H
ATOM   4249  HN  THR A 278      -6.770  -7.488  13.827  1.00 93.39           H
ATOM   4250  N   ILE A 279      -9.133  -8.553  15.635  1.00 94.86           N
ATOM   4251  CA  ILE A 279      -9.922  -9.407  16.506  1.00 94.86           C
ATOM   4252  C   ILE A 279      -9.515  -9.161  17.960  1.00 94.86           C
ATOM   4253  O   ILE A 279     -10.368  -9.084  18.843  1.00 94.86           O
ATOM   4254  HA  ILE A 279     -10.967  -9.119  16.386  1.00 94.86           H
ATOM   4255  CB  ILE A 279      -9.803 -10.870  16.073  1.00 94.86           C
ATOM   4256  HB  ILE A 279      -8.745 -11.122  16.010  1.00 94.86           H
ATOM   4257  CG1 ILE A 279     -10.402 -11.080  14.681  1.00 94.86           C
ATOM   4258 1HG1 ILE A 279     -11.490 -11.041  14.739  1.00 94.86           H
ATOM   4259 2HG1 ILE A 279     -10.089 -10.271  14.021  1.00 94.86           H
ATOM   4260  CG2 ILE A 279     -10.429 -11.802  17.112  1.00 94.86           C
ATOM   4261 1HG2 ILE A 279      -9.917 -11.677  18.067  1.00 94.86           H
ATOM   4262 2HG2 ILE A 279     -11.484 -11.557  17.231  1.00 94.86           H
ATOM   4263 3HG2 ILE A 279     -10.330 -12.835  16.780  1.00 94.86           H
ATOM   4264  CD1 ILE A 279      -9.964 -12.423  14.093  1.00 94.86           C
ATOM   4265 1HD1 ILE A 279      -8.877 -12.448  14.013  1.00 94.86           H
ATOM   4266 2HD1 ILE A 279     -10.300 -13.231  14.743  1.00 94.86           H
ATOM   4267 3HD1 ILE A 279     -10.404 -12.547  13.103  1.00 94.86           H
ATOM   4268  HN  ILE A 279      -8.523  -9.037  15.008  1.00 94.86           H
ATOM   4269  N   ASP A 280      -8.211  -9.045  18.164  1.00 94.12           N
ATOM   4270  CA  ASP A 280      -7.675  -8.889  19.506  1.00 94.12           C
ATOM   4271  C   ASP A 280      -8.069  -7.515  20.052  1.00 94.12           C
ATOM   4272  O   ASP A 280      -8.305  -7.363  21.249  1.00 94.12           O
ATOM   4273  HA  ASP A 280      -8.106  -9.706  20.083  1.00 94.12           H
ATOM   4274  CB  ASP A 280      -6.147  -8.975  19.502  1.00 94.12           C
ATOM   4275 1HB  ASP A 280      -5.831  -9.868  18.962  1.00 94.12           H
ATOM   4276 2HB  ASP A 280      -5.732  -8.119  18.971  1.00 94.12           H
ATOM   4277  CG  ASP A 280      -5.597  -9.013  20.929  1.00 94.12           C
ATOM   4278  OD1 ASP A 280      -6.092  -9.858  21.706  1.00 94.12           O
ATOM   4279  OD2 ASP A 280      -4.693  -8.197  21.210  1.00 94.12           O
ATOM   4280  HN  ASP A 280      -7.528  -9.055  17.435  1.00 94.12           H
ATOM   4281  N   ALA A 281      -8.128  -6.549  19.147  1.00 92.26           N
ATOM   4282  CA  ALA A 281      -8.528  -5.201  19.516  1.00 92.26           C
ATOM   4283  C   ALA A 281      -9.937  -5.237  20.112  1.00 92.26           C
ATOM   4284  O   ALA A 281     -10.275  -4.418  20.965  1.00 92.26           O
ATOM   4285  HA  ALA A 281      -7.831  -4.844  20.274  1.00 92.26           H
ATOM   4286  CB  ALA A 281      -8.435  -4.288  18.292  1.00 92.26           C
ATOM   4287 1HB  ALA A 281      -7.409  -4.275  17.925  1.00 92.26           H
ATOM   4288 2HB  ALA A 281      -9.096  -4.661  17.509  1.00 92.26           H
ATOM   4289 3HB  ALA A 281      -8.735  -3.277  18.569  1.00 92.26           H
ATOM   4290  HN  ALA A 281      -7.910  -6.675  18.179  1.00 92.26           H
ATOM   4291  N   TYR A 282     -10.721  -6.195  19.638  1.00 90.68           N
ATOM   4292  CA  TYR A 282     -12.093  -6.333  20.096  1.00 90.68           C
ATOM   4293  C   TYR A 282     -12.176  -7.266  21.306  1.00 90.68           C
ATOM   4294  O   TYR A 282     -12.801  -6.932  22.311  1.00 90.68           O
ATOM   4295  HA  TYR A 282     -12.453  -5.345  20.384  1.00 90.68           H
ATOM   4296  CB  TYR A 282     -12.865  -6.956  18.932  1.00 90.68           C
ATOM   4297 1HB  TYR A 282     -12.723  -6.340  18.044  1.00 90.68           H
ATOM   4298 2HB  TYR A 282     -12.442  -7.936  18.712  1.00 90.68           H
ATOM   4299  CG  TYR A 282     -14.365  -7.111  19.192  1.00 90.68           C
ATOM   4300  CD1 TYR A 282     -14.884  -8.348  19.517  1.00 90.68           C
ATOM   4301  HD1 TYR A 282     -14.226  -9.214  19.589  1.00 90.68           H
ATOM   4302  CD2 TYR A 282     -15.198  -6.015  19.102  1.00 90.68           C
ATOM   4303  HD2 TYR A 282     -14.787  -5.038  18.845  1.00 90.68           H
ATOM   4304  CE1 TYR A 282     -16.296  -8.494  19.762  1.00 90.68           C
ATOM   4305  HE1 TYR A 282     -16.719  -9.464  20.020  1.00 90.68           H
ATOM   4306  CE2 TYR A 282     -16.609  -6.161  19.347  1.00 90.68           C
ATOM   4307  HE2 TYR A 282     -17.278  -5.303  19.279  1.00 90.68           H
ATOM   4308  CZ  TYR A 282     -17.089  -7.393  19.665  1.00 90.68           C
ATOM   4309  OH  TYR A 282     -18.422  -7.531  19.896  1.00 90.68           O
ATOM   4310  HH  TYR A 282     -18.877  -6.644  19.814  1.00 90.68           H
ATOM   4311  HN  TYR A 282     -10.433  -6.867  18.956  1.00 90.68           H
ATOM   4312  N   ALA A 283     -11.535  -8.418  21.169  1.00 92.58           N
ATOM   4313  CA  ALA A 283     -11.767  -9.517  22.090  1.00 92.58           C
ATOM   4314  C   ALA A 283     -10.714  -9.478  23.200  1.00 92.58           C
ATOM   4315  O   ALA A 283     -10.907 -10.061  24.265  1.00 92.58           O
ATOM   4316  HA  ALA A 283     -12.753  -9.378  22.533  1.00 92.58           H
ATOM   4317  CB  ALA A 283     -11.754 -10.840  21.322  1.00 92.58           C
ATOM   4318 1HB  ALA A 283     -12.540 -10.829  20.566  1.00 92.58           H
ATOM   4319 2HB  ALA A 283     -10.786 -10.970  20.838  1.00 92.58           H
ATOM   4320 3HB  ALA A 283     -11.928 -11.664  22.014  1.00 92.58           H
ATOM   4321  HN  ALA A 283     -10.870  -8.606  20.446  1.00 92.58           H
ATOM   4322  N   MET A 284      -9.622  -8.784  22.911  1.00 90.72           N
ATOM   4323  CA  MET A 284      -8.526  -8.684  23.859  1.00 90.72           C
ATOM   4324  C   MET A 284      -8.156 -10.060  24.416  1.00 90.72           C
ATOM   4325  O   MET A 284      -8.026 -10.229  25.628  1.00 90.72           O
ATOM   4326  HA  MET A 284      -7.687  -8.275  23.296  1.00 90.72           H
ATOM   4327  CB  MET A 284      -8.928  -7.759  25.009  1.00 90.72           C
ATOM   4328 1HB  MET A 284      -9.859  -8.110  25.455  1.00 90.72           H
ATOM   4329 2HB  MET A 284      -8.169  -7.792  25.790  1.00 90.72           H
ATOM   4330  CG  MET A 284      -9.102  -6.320  24.520  1.00 90.72           C
ATOM   4331 1HG  MET A 284      -8.143  -5.922  24.188  1.00 90.72           H
ATOM   4332 2HG  MET A 284      -9.771  -6.297  23.661  1.00 90.72           H
ATOM   4333  SD  MET A 284      -9.760  -5.304  25.832  1.00 90.72           S
ATOM   4334  CE  MET A 284     -11.507  -5.472  25.507  1.00 90.72           C
ATOM   4335 1HE  MET A 284     -11.728  -5.101  24.506  1.00 90.72           H
ATOM   4336 2HE  MET A 284     -11.790  -6.523  25.575  1.00 90.72           H
ATOM   4337 3HE  MET A 284     -12.071  -4.896  26.241  1.00 90.72           H
ATOM   4338  HN  MET A 284      -9.481  -8.296  22.049  1.00 90.72           H
ATOM   4339  N   PHE A 285      -7.997 -11.009  23.505  1.00 91.41           N
ATOM   4340  CA  PHE A 285      -7.818 -12.398  23.893  1.00 91.41           C
ATOM   4341  C   PHE A 285      -6.337 -12.726  24.091  1.00 91.41           C
ATOM   4342  O   PHE A 285      -5.998 -13.734  24.708  1.00 91.41           O
ATOM   4343  HA  PHE A 285      -8.349 -12.541  24.835  1.00 91.41           H
ATOM   4344  CB  PHE A 285      -8.371 -13.256  22.754  1.00 91.41           C
ATOM   4345 1HB  PHE A 285      -8.487 -14.280  23.107  1.00 91.41           H
ATOM   4346 2HB  PHE A 285      -9.366 -12.895  22.491  1.00 91.41           H
ATOM   4347  CG  PHE A 285      -7.498 -13.260  21.498  1.00 91.41           C
ATOM   4348  CD1 PHE A 285      -7.702 -12.333  20.524  1.00 91.41           C
ATOM   4349  HD1 PHE A 285      -8.488 -11.587  20.638  1.00 91.41           H
ATOM   4350  CD2 PHE A 285      -6.516 -14.191  21.355  1.00 91.41           C
ATOM   4351  HD2 PHE A 285      -6.353 -14.934  22.136  1.00 91.41           H
ATOM   4352  CE1 PHE A 285      -6.891 -12.337  19.358  1.00 91.41           C
ATOM   4353  HE1 PHE A 285      -7.055 -11.594  18.578  1.00 91.41           H
ATOM   4354  CE2 PHE A 285      -5.705 -14.195  20.190  1.00 91.41           C
ATOM   4355  HE2 PHE A 285      -4.919 -14.942  20.075  1.00 91.41           H
ATOM   4356  CZ  PHE A 285      -5.910 -13.268  19.216  1.00 91.41           C
ATOM   4357  HZ  PHE A 285      -5.287 -13.271  18.321  1.00 91.41           H
ATOM   4358  HN  PHE A 285      -7.989 -10.842  22.519  1.00 91.41           H
ATOM   4359  N   ILE A 286      -5.495 -11.855  23.555  1.00 92.12           N
ATOM   4360  CA  ILE A 286      -4.058 -12.027  23.684  1.00 92.12           C
ATOM   4361  C   ILE A 286      -3.591 -11.409  25.003  1.00 92.12           C
ATOM   4362  O   ILE A 286      -3.239 -10.231  25.051  1.00 92.12           O
ATOM   4363  HA  ILE A 286      -3.858 -13.098  23.715  1.00 92.12           H
ATOM   4364  CB  ILE A 286      -3.338 -11.468  22.454  1.00 92.12           C
ATOM   4365  HB  ILE A 286      -3.542 -10.399  22.396  1.00 92.12           H
ATOM   4366  CG1 ILE A 286      -3.876 -12.102  21.170  1.00 92.12           C
ATOM   4367 1HG1 ILE A 286      -3.578 -13.149  21.124  1.00 92.12           H
ATOM   4368 2HG1 ILE A 286      -4.966 -12.081  21.178  1.00 92.12           H
ATOM   4369  CG2 ILE A 286      -1.823 -11.633  22.584  1.00 92.12           C
ATOM   4370 1HG2 ILE A 286      -1.473 -11.097  23.466  1.00 92.12           H
ATOM   4371 2HG2 ILE A 286      -1.579 -12.691  22.680  1.00 92.12           H
ATOM   4372 3HG2 ILE A 286      -1.336 -11.228  21.696  1.00 92.12           H
ATOM   4373  CD1 ILE A 286      -3.356 -11.363  19.935  1.00 92.12           C
ATOM   4374 1HD1 ILE A 286      -3.677 -10.322  19.972  1.00 92.12           H
ATOM   4375 2HD1 ILE A 286      -2.267 -11.407  19.917  1.00 92.12           H
ATOM   4376 3HD1 ILE A 286      -3.754 -11.834  19.035  1.00 92.12           H
ATOM   4377  HN  ILE A 286      -5.779 -11.045  23.041  1.00 92.12           H
ATOM   4378  N   SER A 287      -3.602 -12.231  26.042  1.00 89.65           N
ATOM   4379  CA  SER A 287      -3.156 -11.788  27.352  1.00 89.65           C
ATOM   4380  C   SER A 287      -1.696 -12.191  27.572  1.00 89.65           C
ATOM   4381  O   SER A 287      -1.028 -11.656  28.456  1.00 89.65           O
ATOM   4382  HA  SER A 287      -3.256 -10.703  27.339  1.00 89.65           H
ATOM   4383  CB  SER A 287      -4.039 -12.367  28.459  1.00 89.65           C
ATOM   4384 1HB  SER A 287      -3.659 -12.049  29.430  1.00 89.65           H
ATOM   4385 2HB  SER A 287      -5.048 -11.967  28.365  1.00 89.65           H
ATOM   4386  OG  SER A 287      -4.088 -13.791  28.413  1.00 89.65           O
ATOM   4387  HG  SER A 287      -4.707 -14.135  29.119  1.00 89.65           H
ATOM   4388  HN  SER A 287      -3.907 -13.182  25.999  1.00 89.65           H
ATOM   4389  N   ASN A 288      -1.245 -13.129  26.753  1.00 92.74           N
ATOM   4390  CA  ASN A 288       0.078 -13.704  26.930  1.00 92.74           C
ATOM   4391  C   ASN A 288       1.110 -12.824  26.223  1.00 92.74           C
ATOM   4392  O   ASN A 288       1.005 -12.580  25.022  1.00 92.74           O
ATOM   4393  HA  ASN A 288       0.232 -13.742  28.009  1.00 92.74           H
ATOM   4394  CB  ASN A 288       0.156 -15.106  26.322  1.00 92.74           C
ATOM   4395 1HB  ASN A 288      -0.679 -15.708  26.679  1.00 92.74           H
ATOM   4396 2HB  ASN A 288       0.061 -15.041  25.238  1.00 92.74           H
ATOM   4397  CG  ASN A 288       1.476 -15.788  26.685  1.00 92.74           C
ATOM   4398  OD1 ASN A 288       2.538 -15.188  26.676  1.00 92.74           O
ATOM   4399  ND2 ASN A 288       1.351 -17.074  27.002  1.00 92.74           N
ATOM   4400 1HD2 ASN A 288       0.450 -17.506  26.989  1.00 92.74           H
ATOM   4401 2HD2 ASN A 288       2.158 -17.607  27.254  1.00 92.74           H
ATOM   4402  HN  ASN A 288      -1.765 -13.496  25.982  1.00 92.74           H
ATOM   4403  N   CYS A 289       2.085 -12.371  26.998  1.00 92.29           N
ATOM   4404  CA  CYS A 289       3.069 -11.430  26.490  1.00 92.29           C
ATOM   4405  C   CYS A 289       3.890 -12.132  25.406  1.00 92.29           C
ATOM   4406  O   CYS A 289       4.286 -11.509  24.422  1.00 92.29           O
ATOM   4407  HA  CYS A 289       2.514 -10.591  26.073  1.00 92.29           H
ATOM   4408  CB  CYS A 289       3.955 -10.880  27.610  1.00 92.29           C
ATOM   4409 1HB  CYS A 289       3.338 -10.409  28.375  1.00 92.29           H
ATOM   4410 2HB  CYS A 289       4.495 -11.695  28.092  1.00 92.29           H
ATOM   4411  SG  CYS A 289       5.141  -9.663  26.928  1.00 92.29           S
ATOM   4412  HN  CYS A 289       2.208 -12.636  27.954  1.00 92.29           H
ATOM   4413  N   ALA A 290       4.120 -13.418  25.622  1.00 94.10           N
ATOM   4414  CA  ALA A 290       4.935 -14.197  24.705  1.00 94.10           C
ATOM   4415  C   ALA A 290       4.261 -14.230  23.332  1.00 94.10           C
ATOM   4416  O   ALA A 290       4.918 -14.038  22.310  1.00 94.10           O
ATOM   4417  HA  ALA A 290       5.901 -13.699  24.615  1.00 94.10           H
ATOM   4418  CB  ALA A 290       5.154 -15.598  25.281  1.00 94.10           C
ATOM   4419 1HB  ALA A 290       5.662 -15.520  26.242  1.00 94.10           H
ATOM   4420 2HB  ALA A 290       4.191 -16.089  25.417  1.00 94.10           H
ATOM   4421 3HB  ALA A 290       5.766 -16.182  24.593  1.00 94.10           H
ATOM   4422  HN  ALA A 290       3.761 -13.927  26.405  1.00 94.10           H
ATOM   4423  N   VAL A 291       2.959 -14.474  23.353  1.00 94.19           N
ATOM   4424  CA  VAL A 291       2.190 -14.539  22.122  1.00 94.19           C
ATOM   4425  C   VAL A 291       2.179 -13.161  21.459  1.00 94.19           C
ATOM   4426  O   VAL A 291       2.364 -13.048  20.248  1.00 94.19           O
ATOM   4427  HA  VAL A 291       2.691 -15.244  21.458  1.00 94.19           H
ATOM   4428  CB  VAL A 291       0.786 -15.076  22.409  1.00 94.19           C
ATOM   4429  HB  VAL A 291       0.317 -14.414  23.138  1.00 94.19           H
ATOM   4430  CG1 VAL A 291      -0.074 -15.067  21.144  1.00 94.19           C
ATOM   4431 1HG1 VAL A 291      -0.159 -14.047  20.770  1.00 94.19           H
ATOM   4432 2HG1 VAL A 291       0.392 -15.695  20.384  1.00 94.19           H
ATOM   4433 3HG1 VAL A 291      -1.066 -15.454  21.377  1.00 94.19           H
ATOM   4434  CG2 VAL A 291       0.850 -16.477  23.020  1.00 94.19           C
ATOM   4435 1HG2 VAL A 291       1.347 -17.154  22.325  1.00 94.19           H
ATOM   4436 2HG2 VAL A 291       1.408 -16.442  23.955  1.00 94.19           H
ATOM   4437 3HG2 VAL A 291      -0.162 -16.835  23.215  1.00 94.19           H
ATOM   4438  HN  VAL A 291       2.432 -14.626  24.189  1.00 94.19           H
ATOM   4439  N   SER A 292       1.960 -12.145  22.282  1.00 93.29           N
ATOM   4440  CA  SER A 292       1.875 -10.783  21.784  1.00 93.29           C
ATOM   4441  C   SER A 292       3.189 -10.392  21.104  1.00 93.29           C
ATOM   4442  O   SER A 292       3.181  -9.767  20.045  1.00 93.29           O
ATOM   4443  HA  SER A 292       1.058 -10.790  21.063  1.00 93.29           H
ATOM   4444  CB  SER A 292       1.550  -9.803  22.913  1.00 93.29           C
ATOM   4445 1HB  SER A 292       0.682 -10.162  23.466  1.00 93.29           H
ATOM   4446 2HB  SER A 292       2.383  -9.770  23.616  1.00 93.29           H
ATOM   4447  OG  SER A 292       1.291  -8.491  22.423  1.00 93.29           O
ATOM   4448  HG  SER A 292       0.405  -8.467  21.959  1.00 93.29           H
ATOM   4449  HN  SER A 292       1.841 -12.242  23.270  1.00 93.29           H
ATOM   4450  N   THR A 293       4.285 -10.777  21.741  1.00 93.52           N
ATOM   4451  CA  THR A 293       5.604 -10.433  21.236  1.00 93.52           C
ATOM   4452  C   THR A 293       5.817 -11.037  19.847  1.00 93.52           C
ATOM   4453  O   THR A 293       6.297 -10.360  18.939  1.00 93.52           O
ATOM   4454  HA  THR A 293       5.657  -9.350  21.125  1.00 93.52           H
ATOM   4455  CB  THR A 293       6.639 -10.893  22.265  1.00 93.52           C
ATOM   4456  HB  THR A 293       6.567 -11.967  22.435  1.00 93.52           H
ATOM   4457  OG1 THR A 293       6.387 -10.072  23.402  1.00 93.52           O
ATOM   4458  HG1 THR A 293       5.822 -10.567  24.063  1.00 93.52           H
ATOM   4459  CG2 THR A 293       8.069 -10.535  21.856  1.00 93.52           C
ATOM   4460 1HG2 THR A 293       8.157  -9.454  21.752  1.00 93.52           H
ATOM   4461 2HG2 THR A 293       8.306 -11.012  20.905  1.00 93.52           H
ATOM   4462 3HG2 THR A 293       8.763 -10.884  22.621  1.00 93.52           H
ATOM   4463  HN  THR A 293       4.283 -11.314  22.585  1.00 93.52           H
ATOM   4464  N   ASN A 294       5.451 -12.304  19.725  1.00 94.92           N
ATOM   4465  CA  ASN A 294       5.644 -13.023  18.477  1.00 94.92           C
ATOM   4466  C   ASN A 294       4.766 -12.397  17.392  1.00 94.92           C
ATOM   4467  O   ASN A 294       5.180 -12.287  16.239  1.00 94.92           O
ATOM   4468  HA  ASN A 294       6.708 -12.932  18.256  1.00 94.92           H
ATOM   4469  CB  ASN A 294       5.244 -14.493  18.619  1.00 94.92           C
ATOM   4470 1HB  ASN A 294       4.277 -14.563  19.117  1.00 94.92           H
ATOM   4471 2HB  ASN A 294       5.127 -14.939  17.631  1.00 94.92           H
ATOM   4472  CG  ASN A 294       6.292 -15.271  19.416  1.00 94.92           C
ATOM   4473  OD1 ASN A 294       7.415 -14.834  19.608  1.00 94.92           O
ATOM   4474  ND2 ASN A 294       5.865 -16.447  19.868  1.00 94.92           N
ATOM   4475 1HD2 ASN A 294       4.930 -16.747  19.675  1.00 94.92           H
ATOM   4476 2HD2 ASN A 294       6.477 -17.031  20.401  1.00 94.92           H
ATOM   4477  HN  ASN A 294       5.030 -12.838  20.458  1.00 94.92           H
ATOM   4478  N   ILE A 295       3.568 -12.002  17.799  1.00 93.76           N
ATOM   4479  CA  ILE A 295       2.610 -11.433  16.866  1.00 93.76           C
ATOM   4480  C   ILE A 295       3.158 -10.113  16.321  1.00 93.76           C
ATOM   4481  O   ILE A 295       3.025  -9.825  15.133  1.00 93.76           O
ATOM   4482  HA  ILE A 295       2.507 -12.133  16.037  1.00 93.76           H
ATOM   4483  CB  ILE A 295       1.235 -11.304  17.524  1.00 93.76           C
ATOM   4484  HB  ILE A 295       1.374 -10.924  18.536  1.00 93.76           H
ATOM   4485  CG1 ILE A 295       0.554 -12.669  17.643  1.00 93.76           C
ATOM   4486 1HG1 ILE A 295       0.281 -13.031  16.651  1.00 93.76           H
ATOM   4487 2HG1 ILE A 295       1.251 -13.392  18.066  1.00 93.76           H
ATOM   4488  CG2 ILE A 295       0.363 -10.292  16.777  1.00 93.76           C
ATOM   4489 1HG2 ILE A 295       0.849  -9.316  16.789  1.00 93.76           H
ATOM   4490 2HG2 ILE A 295       0.229 -10.619  15.746  1.00 93.76           H
ATOM   4491 3HG2 ILE A 295      -0.609 -10.219  17.265  1.00 93.76           H
ATOM   4492  CD1 ILE A 295      -0.696 -12.583  18.521  1.00 93.76           C
ATOM   4493 1HD1 ILE A 295      -0.417 -12.244  19.519  1.00 93.76           H
ATOM   4494 2HD1 ILE A 295      -1.401 -11.878  18.082  1.00 93.76           H
ATOM   4495 3HD1 ILE A 295      -1.161 -13.567  18.589  1.00 93.76           H
ATOM   4496  HN  ILE A 295       3.250 -12.066  18.745  1.00 93.76           H
ATOM   4497  N   ASP A 296       3.762  -9.345  17.217  1.00 93.94           N
ATOM   4498  CA  ASP A 296       4.294  -8.044  16.850  1.00 93.94           C
ATOM   4499  C   ASP A 296       5.456  -8.229  15.872  1.00 93.94           C
ATOM   4500  O   ASP A 296       5.595  -7.468  14.916  1.00 93.94           O
ATOM   4501  HA  ASP A 296       3.456  -7.507  16.404  1.00 93.94           H
ATOM   4502  CB  ASP A 296       4.823  -7.299  18.077  1.00 93.94           C
ATOM   4503 1HB  ASP A 296       5.520  -7.936  18.621  1.00 93.94           H
ATOM   4504 2HB  ASP A 296       5.379  -6.416  17.759  1.00 93.94           H
ATOM   4505  CG  ASP A 296       3.678  -6.882  19.001  1.00 93.94           C
ATOM   4506  OD1 ASP A 296       2.526  -6.884  18.515  1.00 93.94           O
ATOM   4507  OD2 ASP A 296       3.979  -6.569  20.173  1.00 93.94           O
ATOM   4508  HN  ASP A 296       3.891  -9.599  18.175  1.00 93.94           H
ATOM   4509  N   ILE A 297       6.260  -9.246  16.145  1.00 94.80           N
ATOM   4510  CA  ILE A 297       7.370  -9.578  15.268  1.00 94.80           C
ATOM   4511  C   ILE A 297       6.828  -9.987  13.897  1.00 94.80           C
ATOM   4512  O   ILE A 297       7.344  -9.556  12.867  1.00 94.80           O
ATOM   4513  HA  ILE A 297       7.972  -8.677  15.146  1.00 94.80           H
ATOM   4514  CB  ILE A 297       8.266 -10.636  15.915  1.00 94.80           C
ATOM   4515  HB  ILE A 297       7.631 -11.436  16.295  1.00 94.80           H
ATOM   4516  CG1 ILE A 297       9.024 -10.056  17.111  1.00 94.80           C
ATOM   4517 1HG1 ILE A 297       9.760  -9.331  16.763  1.00 94.80           H
ATOM   4518 2HG1 ILE A 297       8.331  -9.519  17.760  1.00 94.80           H
ATOM   4519  CG2 ILE A 297       9.211 -11.259  14.886  1.00 94.80           C
ATOM   4520 1HG2 ILE A 297       8.627 -11.732  14.096  1.00 94.80           H
ATOM   4521 2HG2 ILE A 297       9.843 -10.482  14.455  1.00 94.80           H
ATOM   4522 3HG2 ILE A 297       9.836 -12.008  15.373  1.00 94.80           H
ATOM   4523  CD1 ILE A 297       9.724 -11.160  17.905  1.00 94.80           C
ATOM   4524 1HD1 ILE A 297       8.983 -11.869  18.273  1.00 94.80           H
ATOM   4525 2HD1 ILE A 297      10.434 -11.678  17.260  1.00 94.80           H
ATOM   4526 3HD1 ILE A 297      10.255 -10.720  18.749  1.00 94.80           H
ATOM   4527  HN  ILE A 297       6.163  -9.837  16.946  1.00 94.80           H
ATOM   4528  N   CYS A 298       5.793 -10.815  13.929  1.00 94.89           N
ATOM   4529  CA  CYS A 298       5.173 -11.285  12.702  1.00 94.89           C
ATOM   4530  C   CYS A 298       4.699 -10.067  11.906  1.00 94.89           C
ATOM   4531  O   CYS A 298       4.836 -10.027  10.685  1.00 94.89           O
ATOM   4532  HA  CYS A 298       5.941 -11.831  12.152  1.00 94.89           H
ATOM   4533  CB  CYS A 298       4.031 -12.263  12.983  1.00 94.89           C
ATOM   4534 1HB  CYS A 298       3.390 -11.869  13.771  1.00 94.89           H
ATOM   4535 2HB  CYS A 298       3.411 -12.377  12.094  1.00 94.89           H
ATOM   4536  SG  CYS A 298       4.708 -13.888  13.485  1.00 94.89           S
ATOM   4537  HG  CYS A 298       5.056 -13.520  14.715  1.00 94.89           H
ATOM   4538  HN  CYS A 298       5.381 -11.163  14.771  1.00 94.89           H
ATOM   4539  N   PHE A 299       4.149  -9.104  12.632  1.00 93.59           N
ATOM   4540  CA  PHE A 299       3.648  -7.891  12.009  1.00 93.59           C
ATOM   4541  C   PHE A 299       4.764  -7.156  11.264  1.00 93.59           C
ATOM   4542  O   PHE A 299       4.583  -6.742  10.119  1.00 93.59           O
ATOM   4543  HA  PHE A 299       2.874  -8.187  11.300  1.00 93.59           H
ATOM   4544  CB  PHE A 299       3.124  -6.994  13.133  1.00 93.59           C
ATOM   4545 1HB  PHE A 299       2.357  -7.534  13.687  1.00 93.59           H
ATOM   4546 2HB  PHE A 299       3.937  -6.791  13.830  1.00 93.59           H
ATOM   4547  CG  PHE A 299       2.543  -5.665  12.648  1.00 93.59           C
ATOM   4548  CD1 PHE A 299       3.329  -4.555  12.602  1.00 93.59           C
ATOM   4549  HD1 PHE A 299       4.373  -4.614  12.910  1.00 93.59           H
ATOM   4550  CD2 PHE A 299       1.241  -5.591  12.263  1.00 93.59           C
ATOM   4551  HD2 PHE A 299       0.611  -6.480  12.300  1.00 93.59           H
ATOM   4552  CE1 PHE A 299       2.790  -3.321  12.152  1.00 93.59           C
ATOM   4553  HE1 PHE A 299       3.419  -2.432  12.115  1.00 93.59           H
ATOM   4554  CE2 PHE A 299       0.701  -4.357  11.814  1.00 93.59           C
ATOM   4555  HE2 PHE A 299      -0.342  -4.299  11.505  1.00 93.59           H
ATOM   4556  CZ  PHE A 299       1.487  -3.248  11.768  1.00 93.59           C
ATOM   4557  HZ  PHE A 299       1.073  -2.301  11.422  1.00 93.59           H
ATOM   4558  HN  PHE A 299       4.044  -9.143  13.626  1.00 93.59           H
ATOM   4559  N   GLN A 300       5.893  -7.016  11.943  1.00 93.88           N
ATOM   4560  CA  GLN A 300       7.015  -6.281  11.385  1.00 93.88           C
ATOM   4561  C   GLN A 300       7.499  -6.949  10.096  1.00 93.88           C
ATOM   4562  O   GLN A 300       7.778  -6.271   9.108  1.00 93.88           O
ATOM   4563  HA  GLN A 300       6.629  -5.286  11.163  1.00 93.88           H
ATOM   4564  CB  GLN A 300       8.153  -6.163  12.402  1.00 93.88           C
ATOM   4565 1HB  GLN A 300       8.368  -7.142  12.828  1.00 93.88           H
ATOM   4566 2HB  GLN A 300       9.060  -5.827  11.900  1.00 93.88           H
ATOM   4567  CG  GLN A 300       7.789  -5.183  13.519  1.00 93.88           C
ATOM   4568 1HG  GLN A 300       7.637  -4.188  13.100  1.00 93.88           H
ATOM   4569 2HG  GLN A 300       6.847  -5.483  13.978  1.00 93.88           H
ATOM   4570  CD  GLN A 300       8.887  -5.132  14.583  1.00 93.88           C
ATOM   4571  OE1 GLN A 300       9.878  -5.843  14.524  1.00 93.88           O
ATOM   4572  NE2 GLN A 300       8.658  -4.255  15.556  1.00 93.88           N
ATOM   4573 1HE2 GLN A 300       7.825  -3.703  15.545  1.00 93.88           H
ATOM   4574 2HE2 GLN A 300       9.319  -4.149  16.299  1.00 93.88           H
ATOM   4575  HN  GLN A 300       6.047  -7.394  12.856  1.00 93.88           H
ATOM   4576  N   VAL A 301       7.584  -8.270  10.148  1.00 95.56           N
ATOM   4577  CA  VAL A 301       8.105  -9.031   9.025  1.00 95.56           C
ATOM   4578  C   VAL A 301       7.172  -8.864   7.825  1.00 95.56           C
ATOM   4579  O   VAL A 301       7.612  -8.489   6.739  1.00 95.56           O
ATOM   4580  HA  VAL A 301       9.081  -8.617   8.771  1.00 95.56           H
ATOM   4581  CB  VAL A 301       8.302 -10.493   9.431  1.00 95.56           C
ATOM   4582  HB  VAL A 301       7.358 -10.860   9.832  1.00 95.56           H
ATOM   4583  CG1 VAL A 301       8.664 -11.354   8.219  1.00 95.56           C
ATOM   4584 1HG1 VAL A 301       7.862 -11.301   7.482  1.00 95.56           H
ATOM   4585 2HG1 VAL A 301       9.590 -10.987   7.775  1.00 95.56           H
ATOM   4586 3HG1 VAL A 301       8.799 -12.389   8.535  1.00 95.56           H
ATOM   4587  CG2 VAL A 301       9.360 -10.620  10.529  1.00 95.56           C
ATOM   4588 1HG2 VAL A 301      10.310 -10.227  10.166  1.00 95.56           H
ATOM   4589 2HG2 VAL A 301       9.044 -10.054  11.405  1.00 95.56           H
ATOM   4590 3HG2 VAL A 301       9.480 -11.670  10.798  1.00 95.56           H
ATOM   4591  HN  VAL A 301       7.305  -8.818  10.937  1.00 95.56           H
ATOM   4592  N   THR A 302       5.900  -9.151   8.060  1.00 94.24           N
ATOM   4593  CA  THR A 302       4.928  -9.182   6.981  1.00 94.24           C
ATOM   4594  C   THR A 302       4.727  -7.779   6.404  1.00 94.24           C
ATOM   4595  O   THR A 302       4.490  -7.625   5.207  1.00 94.24           O
ATOM   4596  HA  THR A 302       5.325  -9.804   6.178  1.00 94.24           H
ATOM   4597  CB  THR A 302       3.640  -9.807   7.522  1.00 94.24           C
ATOM   4598  HB  THR A 302       2.874  -9.850   6.748  1.00 94.24           H
ATOM   4599  OG1 THR A 302       3.320  -9.012   8.660  1.00 94.24           O
ATOM   4600  HG1 THR A 302       3.669  -9.447   9.490  1.00 94.24           H
ATOM   4601  CG2 THR A 302       3.865 -11.207   8.096  1.00 94.24           C
ATOM   4602 1HG2 THR A 302       4.582 -11.152   8.916  1.00 94.24           H
ATOM   4603 2HG2 THR A 302       4.254 -11.861   7.316  1.00 94.24           H
ATOM   4604 3HG2 THR A 302       2.920 -11.604   8.466  1.00 94.24           H
ATOM   4605  HN  THR A 302       5.532  -9.359   8.966  1.00 94.24           H
ATOM   4606  N   GLN A 303       4.829  -6.793   7.282  1.00 92.81           N
ATOM   4607  CA  GLN A 303       4.717  -5.405   6.866  1.00 92.81           C
ATOM   4608  C   GLN A 303       5.818  -5.062   5.860  1.00 92.81           C
ATOM   4609  O   GLN A 303       5.563  -4.398   4.857  1.00 92.81           O
ATOM   4610  HA  GLN A 303       3.741  -5.324   6.387  1.00 92.81           H
ATOM   4611  CB  GLN A 303       4.763  -4.465   8.072  1.00 92.81           C
ATOM   4612 1HB  GLN A 303       3.931  -4.685   8.741  1.00 92.81           H
ATOM   4613 2HB  GLN A 303       5.679  -4.637   8.636  1.00 92.81           H
ATOM   4614  CG  GLN A 303       4.696  -3.002   7.629  1.00 92.81           C
ATOM   4615 1HG  GLN A 303       5.639  -2.716   7.162  1.00 92.81           H
ATOM   4616 2HG  GLN A 303       3.918  -2.881   6.876  1.00 92.81           H
ATOM   4617  CD  GLN A 303       4.411  -2.082   8.818  1.00 92.81           C
ATOM   4618  OE1 GLN A 303       5.307  -1.592   9.486  1.00 92.81           O
ATOM   4619  NE2 GLN A 303       3.117  -1.876   9.044  1.00 92.81           N
ATOM   4620 1HE2 GLN A 303       2.432  -2.309   8.458  1.00 92.81           H
ATOM   4621 2HE2 GLN A 303       2.829  -1.288   9.801  1.00 92.81           H
ATOM   4622  HN  GLN A 303       4.985  -6.929   8.260  1.00 92.81           H
ATOM   4623  N   THR A 304       7.020  -5.530   6.165  1.00 94.03           N
ATOM   4624  CA  THR A 304       8.173  -5.229   5.334  1.00 94.03           C
ATOM   4625  C   THR A 304       8.006  -5.849   3.945  1.00 94.03           C
ATOM   4626  O   THR A 304       8.346  -5.228   2.939  1.00 94.03           O
ATOM   4627  HA  THR A 304       8.225  -4.149   5.198  1.00 94.03           H
ATOM   4628  CB  THR A 304       9.425  -5.712   6.069  1.00 94.03           C
ATOM   4629  HB  THR A 304       9.434  -6.799   6.149  1.00 94.03           H
ATOM   4630  OG1 THR A 304       9.396  -5.005   7.306  1.00 94.03           O
ATOM   4631  HG1 THR A 304       9.001  -5.582   8.021  1.00 94.03           H
ATOM   4632  CG2 THR A 304      10.716  -5.239   5.399  1.00 94.03           C
ATOM   4633 1HG2 THR A 304      10.738  -4.150   5.381  1.00 94.03           H
ATOM   4634 2HG2 THR A 304      10.758  -5.621   4.379  1.00 94.03           H
ATOM   4635 3HG2 THR A 304      11.574  -5.610   5.961  1.00 94.03           H
ATOM   4636  HN  THR A 304       7.211  -6.104   6.961  1.00 94.03           H
ATOM   4637  N   ILE A 305       7.483  -7.066   3.935  1.00 93.52           N
ATOM   4638  CA  ILE A 305       7.238  -7.765   2.684  1.00 93.52           C
ATOM   4639  C   ILE A 305       6.269  -6.946   1.830  1.00 93.52           C
ATOM   4640  O   ILE A 305       6.432  -6.855   0.614  1.00 93.52           O
ATOM   4641  HA  ILE A 305       8.190  -7.834   2.157  1.00 93.52           H
ATOM   4642  CB  ILE A 305       6.765  -9.195   2.953  1.00 93.52           C
ATOM   4643  HB  ILE A 305       5.935  -9.153   3.659  1.00 93.52           H
ATOM   4644  CG1 ILE A 305       7.872 -10.025   3.606  1.00 93.52           C
ATOM   4645 1HG1 ILE A 305       8.641 -10.256   2.868  1.00 93.52           H
ATOM   4646 2HG1 ILE A 305       8.350  -9.444   4.394  1.00 93.52           H
ATOM   4647  CG2 ILE A 305       6.237  -9.847   1.674  1.00 93.52           C
ATOM   4648 1HG2 ILE A 305       5.398  -9.267   1.290  1.00 93.52           H
ATOM   4649 2HG2 ILE A 305       7.030  -9.876   0.927  1.00 93.52           H
ATOM   4650 3HG2 ILE A 305       5.907 -10.862   1.893  1.00 93.52           H
ATOM   4651  CD1 ILE A 305       7.311 -11.323   4.190  1.00 93.52           C
ATOM   4652 1HD1 ILE A 305       6.560 -11.088   4.944  1.00 93.52           H
ATOM   4653 2HD1 ILE A 305       6.855 -11.912   3.394  1.00 93.52           H
ATOM   4654 3HD1 ILE A 305       8.119 -11.895   4.647  1.00 93.52           H
ATOM   4655  HN  ILE A 305       7.229  -7.573   4.759  1.00 93.52           H
ATOM   4656  N   ALA A 306       5.280  -6.372   2.499  1.00 90.18           N
ATOM   4657  CA  ALA A 306       4.246  -5.620   1.808  1.00 90.18           C
ATOM   4658  C   ALA A 306       4.873  -4.397   1.137  1.00 90.18           C
ATOM   4659  O   ALA A 306       4.435  -3.980   0.066  1.00 90.18           O
ATOM   4660  HA  ALA A 306       3.822  -6.268   1.041  1.00 90.18           H
ATOM   4661  CB  ALA A 306       3.143  -5.241   2.798  1.00 90.18           C
ATOM   4662 1HB  ALA A 306       2.710  -6.146   3.225  1.00 90.18           H
ATOM   4663 2HB  ALA A 306       3.565  -4.629   3.595  1.00 90.18           H
ATOM   4664 3HB  ALA A 306       2.367  -4.677   2.279  1.00 90.18           H
ATOM   4665  HN  ALA A 306       5.179  -6.413   3.493  1.00 90.18           H
ATOM   4666  N   PHE A 307       5.888  -3.856   1.794  1.00 91.76           N
ATOM   4667  CA  PHE A 307       6.510  -2.627   1.332  1.00 91.76           C
ATOM   4668  C   PHE A 307       7.336  -2.872   0.068  1.00 91.76           C
ATOM   4669  O   PHE A 307       7.441  -1.996  -0.789  1.00 91.76           O
ATOM   4670  HA  PHE A 307       5.708  -1.923   1.109  1.00 91.76           H
ATOM   4671  CB  PHE A 307       7.439  -2.148   2.449  1.00 91.76           C
ATOM   4672 1HB  PHE A 307       8.071  -2.978   2.763  1.00 91.76           H
ATOM   4673 2HB  PHE A 307       8.099  -1.377   2.052  1.00 91.76           H
ATOM   4674  CG  PHE A 307       6.707  -1.592   3.672  1.00 91.76           C
ATOM   4675  CD1 PHE A 307       5.348  -1.606   3.715  1.00 91.76           C
ATOM   4676  HD1 PHE A 307       4.780  -2.012   2.878  1.00 91.76           H
ATOM   4677  CD2 PHE A 307       7.415  -1.085   4.716  1.00 91.76           C
ATOM   4678  HD2 PHE A 307       8.505  -1.074   4.682  1.00 91.76           H
ATOM   4679  CE1 PHE A 307       4.668  -1.090   4.850  1.00 91.76           C
ATOM   4680  HE1 PHE A 307       3.579  -1.101   4.885  1.00 91.76           H
ATOM   4681  CE2 PHE A 307       6.736  -0.569   5.852  1.00 91.76           C
ATOM   4682  HE2 PHE A 307       7.304  -0.163   6.688  1.00 91.76           H
ATOM   4683  CZ  PHE A 307       5.376  -0.583   5.895  1.00 91.76           C
ATOM   4684  HZ  PHE A 307       4.855  -0.187   6.766  1.00 91.76           H
ATOM   4685  HN  PHE A 307       6.285  -4.243   2.627  1.00 91.76           H
ATOM   4686  N   PHE A 308       7.901  -4.068  -0.009  1.00 91.42           N
ATOM   4687  CA  PHE A 308       8.692  -4.449  -1.167  1.00 91.42           C
ATOM   4688  C   PHE A 308       7.861  -4.371  -2.449  1.00 91.42           C
ATOM   4689  O   PHE A 308       8.409  -4.228  -3.540  1.00 91.42           O
ATOM   4690  HA  PHE A 308       9.526  -3.750  -1.233  1.00 91.42           H
ATOM   4691  CB  PHE A 308       9.135  -5.897  -0.948  1.00 91.42           C
ATOM   4692 1HB  PHE A 308       8.412  -6.394  -0.301  1.00 91.42           H
ATOM   4693 2HB  PHE A 308       9.119  -6.420  -1.905  1.00 91.42           H
ATOM   4694  CG  PHE A 308      10.529  -6.035  -0.332  1.00 91.42           C
ATOM   4695  CD1 PHE A 308      11.634  -5.902  -1.114  1.00 91.42           C
ATOM   4696  HD1 PHE A 308      11.527  -5.696  -2.179  1.00 91.42           H
ATOM   4697  CD2 PHE A 308      10.663  -6.291   0.997  1.00 91.42           C
ATOM   4698  HD2 PHE A 308       9.777  -6.399   1.623  1.00 91.42           H
ATOM   4699  CE1 PHE A 308      12.927  -6.030  -0.542  1.00 91.42           C
ATOM   4700  HE1 PHE A 308      13.813  -5.923  -1.168  1.00 91.42           H
ATOM   4701  CE2 PHE A 308      11.956  -6.420   1.568  1.00 91.42           C
ATOM   4702  HE2 PHE A 308      12.063  -6.625   2.633  1.00 91.42           H
ATOM   4703  CZ  PHE A 308      13.061  -6.286   0.787  1.00 91.42           C
ATOM   4704  HZ  PHE A 308      14.054  -6.384   1.226  1.00 91.42           H
ATOM   4705  HN  PHE A 308       7.826  -4.769   0.701  1.00 91.42           H
ATOM   4706  N   HIS A 309       6.551  -4.467  -2.274  1.00 86.80           N
ATOM   4707  CA  HIS A 309       5.643  -4.476  -3.408  1.00 86.80           C
ATOM   4708  C   HIS A 309       5.794  -3.174  -4.196  1.00 86.80           C
ATOM   4709  O   HIS A 309       5.703  -3.173  -5.423  1.00 86.80           O
ATOM   4710  HA  HIS A 309       5.942  -5.311  -4.041  1.00 86.80           H
ATOM   4711  CB  HIS A 309       4.205  -4.730  -2.951  1.00 86.80           C
ATOM   4712 1HB  HIS A 309       4.184  -5.625  -2.329  1.00 86.80           H
ATOM   4713 2HB  HIS A 309       3.882  -3.898  -2.324  1.00 86.80           H
ATOM   4714  CG  HIS A 309       3.221  -4.899  -4.084  1.00 86.80           C
ATOM   4715  ND1 HIS A 309       2.545  -3.835  -4.655  1.00 86.80           N
ATOM   4716  HD1 HIS A 309       2.633  -2.875  -4.388  1.00 86.80           H
ATOM   4717  CD2 HIS A 309       2.807  -6.018  -4.746  1.00 86.80           C
ATOM   4718  HD2 HIS A 309       3.144  -7.036  -4.548  1.00 86.80           H
ATOM   4719  CE1 HIS A 309       1.762  -4.304  -5.615  1.00 86.80           C
ATOM   4720  HE1 HIS A 309       1.103  -3.713  -6.251  1.00 86.80           H
ATOM   4721  NE2 HIS A 309       1.926  -5.657  -5.670  1.00 86.80           N
ATOM   4722  HN  HIS A 309       6.110  -4.539  -1.379  1.00 86.80           H
ATOM   4723  N   SER A 310       6.021  -2.096  -3.460  1.00 87.14           N
ATOM   4724  CA  SER A 310       6.045  -0.772  -4.058  1.00 87.14           C
ATOM   4725  C   SER A 310       7.294  -0.615  -4.928  1.00 87.14           C
ATOM   4726  O   SER A 310       7.386   0.318  -5.724  1.00 87.14           O
ATOM   4727  HA  SER A 310       5.144  -0.715  -4.668  1.00 87.14           H
ATOM   4728  CB  SER A 310       6.005   0.318  -2.985  1.00 87.14           C
ATOM   4729 1HB  SER A 310       6.778   0.123  -2.242  1.00 87.14           H
ATOM   4730 2HB  SER A 310       6.234   1.282  -3.439  1.00 87.14           H
ATOM   4731  OG  SER A 310       4.735   0.386  -2.341  1.00 87.14           O
ATOM   4732  HG  SER A 310       4.067   0.814  -2.949  1.00 87.14           H
ATOM   4733  HN  SER A 310       6.185  -2.118  -2.474  1.00 87.14           H
ATOM   4734  N   CYS A 311       8.224  -1.541  -4.747  1.00 90.34           N
ATOM   4735  CA  CYS A 311       9.452  -1.531  -5.522  1.00 90.34           C
ATOM   4736  C   CYS A 311       9.365  -2.636  -6.577  1.00 90.34           C
ATOM   4737  O   CYS A 311      10.226  -2.735  -7.449  1.00 90.34           O
ATOM   4738  HA  CYS A 311       9.516  -0.550  -5.994  1.00 90.34           H
ATOM   4739  CB  CYS A 311      10.685  -1.689  -4.630  1.00 90.34           C
ATOM   4740 1HB  CYS A 311      11.587  -1.454  -5.197  1.00 90.34           H
ATOM   4741 2HB  CYS A 311      10.637  -0.984  -3.801  1.00 90.34           H
ATOM   4742  SG  CYS A 311      10.779  -3.401  -3.990  1.00 90.34           S
ATOM   4743  HG  CYS A 311      11.900  -3.229  -3.296  1.00 90.34           H
ATOM   4744  HN  CYS A 311       8.147  -2.288  -4.086  1.00 90.34           H
ATOM   4745  N   LEU A 312       8.317  -3.438  -6.461  1.00 86.56           N
ATOM   4746  CA  LEU A 312       8.160  -4.594  -7.328  1.00 86.56           C
ATOM   4747  C   LEU A 312       7.437  -4.171  -8.608  1.00 86.56           C
ATOM   4748  O   LEU A 312       7.648  -4.759  -9.668  1.00 86.56           O
ATOM   4749  HA  LEU A 312       9.159  -4.940  -7.594  1.00 86.56           H
ATOM   4750  CB  LEU A 312       7.469  -5.735  -6.579  1.00 86.56           C
ATOM   4751 1HB  LEU A 312       6.600  -5.329  -6.060  1.00 86.56           H
ATOM   4752 2HB  LEU A 312       7.096  -6.450  -7.312  1.00 86.56           H
ATOM   4753  CG  LEU A 312       8.329  -6.489  -5.564  1.00 86.56           C
ATOM   4754  HG  LEU A 312       8.697  -5.773  -4.829  1.00 86.56           H
ATOM   4755  CD1 LEU A 312       7.499  -7.528  -4.806  1.00 86.56           C
ATOM   4756 1HD1 LEU A 312       6.689  -7.029  -4.276  1.00 86.56           H
ATOM   4757 2HD1 LEU A 312       7.083  -8.246  -5.513  1.00 86.56           H
ATOM   4758 3HD1 LEU A 312       8.135  -8.049  -4.091  1.00 86.56           H
ATOM   4759  CD2 LEU A 312       9.552  -7.113  -6.237  1.00 86.56           C
ATOM   4760 1HD2 LEU A 312       9.226  -7.813  -7.007  1.00 86.56           H
ATOM   4761 2HD2 LEU A 312      10.156  -6.328  -6.693  1.00 86.56           H
ATOM   4762 3HD2 LEU A 312      10.147  -7.643  -5.493  1.00 86.56           H
ATOM   4763  HN  LEU A 312       7.585  -3.309  -5.792  1.00 86.56           H
ATOM   4764  N   ASN A 313       6.599  -3.154  -8.469  1.00 78.65           N
ATOM   4765  CA  ASN A 313       5.746  -2.731  -9.567  1.00 78.65           C
ATOM   4766  C   ASN A 313       6.613  -2.419 -10.789  1.00 78.65           C
ATOM   4767  O   ASN A 313       6.403  -2.981 -11.862  1.00 78.65           O
ATOM   4768  HA  ASN A 313       5.067  -3.566  -9.740  1.00 78.65           H
ATOM   4769  CB  ASN A 313       4.968  -1.465  -9.203  1.00 78.65           C
ATOM   4770 1HB  ASN A 313       5.622  -0.771  -8.674  1.00 78.65           H
ATOM   4771 2HB  ASN A 313       4.639  -0.962 -10.113  1.00 78.65           H
ATOM   4772  CG  ASN A 313       3.756  -1.798  -8.331  1.00 78.65           C
ATOM   4773  OD1 ASN A 313       3.212  -2.889  -8.369  1.00 78.65           O
ATOM   4774  ND2 ASN A 313       3.365  -0.799  -7.544  1.00 78.65           N
ATOM   4775 1HD2 ASN A 313       3.856   0.072  -7.561  1.00 78.65           H
ATOM   4776 2HD2 ASN A 313       2.580  -0.919  -6.936  1.00 78.65           H
ATOM   4777  HN  ASN A 313       6.498  -2.625  -7.627  1.00 78.65           H
ATOM   4778  N   PRO A 314       7.598  -1.522 -10.649  1.00 77.94           N
ATOM   4779  CA  PRO A 314       8.446  -1.149 -11.784  1.00 77.94           C
ATOM   4780  C   PRO A 314       9.063  -2.360 -12.465  1.00 77.94           C
ATOM   4781  O   PRO A 314       9.144  -2.412 -13.691  1.00 77.94           O
ATOM   4782  HA  PRO A 314       7.848  -0.663 -12.554  1.00 77.94           H
ATOM   4783  CB  PRO A 314       9.511  -0.245 -11.159  1.00 77.94           C
ATOM   4784 1HB  PRO A 314      10.391  -0.812 -10.857  1.00 77.94           H
ATOM   4785 2HB  PRO A 314       9.849   0.519 -11.859  1.00 77.94           H
ATOM   4786  CG  PRO A 314       8.795   0.367  -9.960  1.00 77.94           C
ATOM   4787 1HG  PRO A 314       9.499   0.749  -9.221  1.00 77.94           H
ATOM   4788 2HG  PRO A 314       8.167   1.209 -10.250  1.00 77.94           H
ATOM   4789  CD  PRO A 314       7.978  -0.796  -9.423  1.00 77.94           C
ATOM   4790 1HD  PRO A 314       8.562  -1.425  -8.751  1.00 77.94           H
ATOM   4791 2HD  PRO A 314       7.109  -0.455  -8.860  1.00 77.94           H
ATOM   4792  N   VAL A 315       9.485  -3.310 -11.643  1.00 80.90           N
ATOM   4793  CA  VAL A 315      10.198  -4.471 -12.146  1.00 80.90           C
ATOM   4794  C   VAL A 315       9.274  -5.274 -13.063  1.00 80.90           C
ATOM   4795  O   VAL A 315       9.696  -5.748 -14.117  1.00 80.90           O
ATOM   4796  HA  VAL A 315      11.044  -4.110 -12.731  1.00 80.90           H
ATOM   4797  CB  VAL A 315      10.746  -5.295 -10.979  1.00 80.90           C
ATOM   4798  HB  VAL A 315       9.903  -5.597 -10.358  1.00 80.90           H
ATOM   4799  CG1 VAL A 315      11.438  -6.564 -11.481  1.00 80.90           C
ATOM   4800 1HG1 VAL A 315      10.723  -7.173 -12.034  1.00 80.90           H
ATOM   4801 2HG1 VAL A 315      12.266  -6.292 -12.135  1.00 80.90           H
ATOM   4802 3HG1 VAL A 315      11.818  -7.131 -10.631  1.00 80.90           H
ATOM   4803  CG2 VAL A 315      11.692  -4.460 -10.115  1.00 80.90           C
ATOM   4804 1HG2 VAL A 315      12.529  -4.114 -10.722  1.00 80.90           H
ATOM   4805 2HG2 VAL A 315      11.155  -3.600  -9.714  1.00 80.90           H
ATOM   4806 3HG2 VAL A 315      12.067  -5.069  -9.293  1.00 80.90           H
ATOM   4807  HN  VAL A 315       9.348  -3.294 -10.653  1.00 80.90           H
ATOM   4808  N   LEU A 316       8.028  -5.403 -12.629  1.00 76.53           N
ATOM   4809  CA  LEU A 316       7.045  -6.158 -13.387  1.00 76.53           C
ATOM   4810  C   LEU A 316       6.915  -5.555 -14.787  1.00 76.53           C
ATOM   4811  O   LEU A 316       6.823  -6.283 -15.774  1.00 76.53           O
ATOM   4812  HA  LEU A 316       7.420  -7.177 -13.484  1.00 76.53           H
ATOM   4813  CB  LEU A 316       5.721  -6.232 -12.624  1.00 76.53           C
ATOM   4814 1HB  LEU A 316       5.405  -5.217 -12.385  1.00 76.53           H
ATOM   4815 2HB  LEU A 316       4.966  -6.653 -13.287  1.00 76.53           H
ATOM   4816  CG  LEU A 316       5.738  -7.050 -11.331  1.00 76.53           C
ATOM   4817  HG  LEU A 316       6.548  -6.679 -10.703  1.00 76.53           H
ATOM   4818  CD1 LEU A 316       4.437  -6.862 -10.547  1.00 76.53           C
ATOM   4819 1HD1 LEU A 316       4.314  -5.809 -10.294  1.00 76.53           H
ATOM   4820 2HD1 LEU A 316       3.595  -7.189 -11.157  1.00 76.53           H
ATOM   4821 3HD1 LEU A 316       4.475  -7.454  -9.633  1.00 76.53           H
ATOM   4822  CD2 LEU A 316       6.026  -8.524 -11.618  1.00 76.53           C
ATOM   4823 1HD2 LEU A 316       5.254  -8.925 -12.275  1.00 76.53           H
ATOM   4824 2HD2 LEU A 316       6.998  -8.617 -12.102  1.00 76.53           H
ATOM   4825 3HD2 LEU A 316       6.032  -9.082 -10.682  1.00 76.53           H
ATOM   4826  HN  LEU A 316       7.689  -5.004 -11.777  1.00 76.53           H
ATOM   4827  N   TYR A 317       6.913  -4.231 -14.829  1.00 72.61           N
ATOM   4828  CA  TYR A 317       6.734  -3.522 -16.084  1.00 72.61           C
ATOM   4829  C   TYR A 317       7.919  -3.760 -17.022  1.00 72.61           C
ATOM   4830  O   TYR A 317       7.741  -3.892 -18.232  1.00 72.61           O
ATOM   4831  HA  TYR A 317       5.826  -3.897 -16.556  1.00 72.61           H
ATOM   4832  CB  TYR A 317       6.675  -2.036 -15.725  1.00 72.61           C
ATOM   4833 1HB  TYR A 317       7.633  -1.736 -15.301  1.00 72.61           H
ATOM   4834 2HB  TYR A 317       6.535  -1.457 -16.638  1.00 72.61           H
ATOM   4835  CG  TYR A 317       5.563  -1.679 -14.736  1.00 72.61           C
ATOM   4836  CD1 TYR A 317       4.418  -2.448 -14.678  1.00 72.61           C
ATOM   4837  HD1 TYR A 317       4.306  -3.309 -15.337  1.00 72.61           H
ATOM   4838  CD2 TYR A 317       5.705  -0.588 -13.902  1.00 72.61           C
ATOM   4839  HD2 TYR A 317       6.609   0.019 -13.948  1.00 72.61           H
ATOM   4840  CE1 TYR A 317       3.372  -2.112 -13.748  1.00 72.61           C
ATOM   4841  HE1 TYR A 317       2.462  -2.710 -13.692  1.00 72.61           H
ATOM   4842  CE2 TYR A 317       4.658  -0.253 -12.972  1.00 72.61           C
ATOM   4843  HE2 TYR A 317       4.757   0.606 -12.308  1.00 72.61           H
ATOM   4844  CZ  TYR A 317       3.543  -1.031 -12.941  1.00 72.61           C
ATOM   4845  OH  TYR A 317       2.555  -0.714 -12.062  1.00 72.61           O
ATOM   4846  HH  TYR A 317       1.835  -1.407 -12.093  1.00 72.61           H
ATOM   4847  HN  TYR A 317       7.029  -3.646 -14.026  1.00 72.61           H
ATOM   4848  N   VAL A 318       9.103  -3.808 -16.428  1.00 71.32           N
ATOM   4849  CA  VAL A 318      10.319  -4.005 -17.198  1.00 71.32           C
ATOM   4850  C   VAL A 318      10.265  -5.369 -17.889  1.00 71.32           C
ATOM   4851  O   VAL A 318      10.361  -5.452 -19.113  1.00 71.32           O
ATOM   4852  HA  VAL A 318      10.355  -3.226 -17.960  1.00 71.32           H
ATOM   4853  CB  VAL A 318      11.543  -3.841 -16.294  1.00 71.32           C
ATOM   4854  HB  VAL A 318      11.424  -4.512 -15.444  1.00 71.32           H
ATOM   4855  CG1 VAL A 318      12.824  -4.237 -17.029  1.00 71.32           C
ATOM   4856 1HG1 VAL A 318      12.757  -5.279 -17.341  1.00 71.32           H
ATOM   4857 2HG1 VAL A 318      12.951  -3.603 -17.907  1.00 71.32           H
ATOM   4858 3HG1 VAL A 318      13.679  -4.111 -16.364  1.00 71.32           H
ATOM   4859  CG2 VAL A 318      11.639  -2.412 -15.756  1.00 71.32           C
ATOM   4860 1HG2 VAL A 318      11.724  -1.714 -16.589  1.00 71.32           H
ATOM   4861 2HG2 VAL A 318      10.744  -2.180 -15.178  1.00 71.32           H
ATOM   4862 3HG2 VAL A 318      12.517  -2.323 -15.116  1.00 71.32           H
ATOM   4863  HN  VAL A 318       9.237  -3.716 -15.441  1.00 71.32           H
ATOM   4864  N   PHE A 319      10.113  -6.403 -17.076  1.00 71.67           N
ATOM   4865  CA  PHE A 319      10.277  -7.764 -17.557  1.00 71.67           C
ATOM   4866  C   PHE A 319       9.071  -8.200 -18.392  1.00 71.67           C
ATOM   4867  O   PHE A 319       9.218  -8.945 -19.360  1.00 71.67           O
ATOM   4868  HA  PHE A 319      11.172  -7.782 -18.179  1.00 71.67           H
ATOM   4869  CB  PHE A 319      10.381  -8.665 -16.325  1.00 71.67           C
ATOM   4870 1HB  PHE A 319       9.624  -8.363 -15.602  1.00 71.67           H
ATOM   4871 2HB  PHE A 319      10.153  -9.690 -16.617  1.00 71.67           H
ATOM   4872  CG  PHE A 319      11.753  -8.636 -15.648  1.00 71.67           C
ATOM   4873  CD1 PHE A 319      12.839  -9.142 -16.290  1.00 71.67           C
ATOM   4874  HD1 PHE A 319      12.733  -9.568 -17.288  1.00 71.67           H
ATOM   4875  CD2 PHE A 319      11.885  -8.105 -14.403  1.00 71.67           C
ATOM   4876  HD2 PHE A 319      11.015  -7.700 -13.887  1.00 71.67           H
ATOM   4877  CE1 PHE A 319      14.112  -9.116 -15.662  1.00 71.67           C
ATOM   4878  HE1 PHE A 319      14.983  -9.521 -16.177  1.00 71.67           H
ATOM   4879  CE2 PHE A 319      13.158  -8.079 -13.774  1.00 71.67           C
ATOM   4880  HE2 PHE A 319      13.265  -7.653 -12.776  1.00 71.67           H
ATOM   4881  CZ  PHE A 319      14.245  -8.584 -14.417  1.00 71.67           C
ATOM   4882  HZ  PHE A 319      15.222  -8.564 -13.934  1.00 71.67           H
ATOM   4883  HN  PHE A 319       9.882  -6.323 -16.106  1.00 71.67           H
ATOM   4884  N   VAL A 320       7.906  -7.717 -17.987  1.00 67.95           N
ATOM   4885  CA  VAL A 320       6.655  -8.269 -18.479  1.00 67.95           C
ATOM   4886  C   VAL A 320       6.073  -7.334 -19.542  1.00 67.95           C
ATOM   4887  O   VAL A 320       5.370  -7.779 -20.447  1.00 67.95           O
ATOM   4888  HA  VAL A 320       6.879  -9.230 -18.942  1.00 67.95           H
ATOM   4889  CB  VAL A 320       5.697  -8.517 -17.312  1.00 67.95           C
ATOM   4890  HB  VAL A 320       5.301  -7.553 -16.992  1.00 67.95           H
ATOM   4891  CG1 VAL A 320       4.517  -9.388 -17.747  1.00 67.95           C
ATOM   4892 1HG1 VAL A 320       3.971  -8.888 -18.546  1.00 67.95           H
ATOM   4893 2HG1 VAL A 320       4.888 -10.349 -18.105  1.00 67.95           H
ATOM   4894 3HG1 VAL A 320       3.852  -9.549 -16.898  1.00 67.95           H
ATOM   4895  CG2 VAL A 320       6.431  -9.141 -16.123  1.00 67.95           C
ATOM   4896 1HG2 VAL A 320       6.868 -10.093 -16.425  1.00 67.95           H
ATOM   4897 2HG2 VAL A 320       7.221  -8.468 -15.790  1.00 67.95           H
ATOM   4898 3HG2 VAL A 320       5.727  -9.306 -15.308  1.00 67.95           H
ATOM   4899  HN  VAL A 320       7.808  -6.964 -17.336  1.00 67.95           H
ATOM   4900  N   GLY A 321       6.388  -6.055 -19.396  1.00 69.75           N
ATOM   4901  CA  GLY A 321       5.874  -5.049 -20.309  1.00 69.75           C
ATOM   4902  C   GLY A 321       6.749  -4.947 -21.560  1.00 69.75           C
ATOM   4903  O   GLY A 321       7.821  -4.345 -21.525  1.00 69.75           O
ATOM   4904 1HA  GLY A 321       4.853  -5.299 -20.595  1.00 69.75           H
ATOM   4905 2HA  GLY A 321       5.837  -4.082 -19.808  1.00 69.75           H
ATOM   4906  HN  GLY A 321       6.981  -5.705 -18.671  1.00 69.75           H
ATOM   4907  N   GLU A 322       6.259  -5.545 -22.637  1.00 74.48           N
ATOM   4908  CA  GLU A 322       6.909  -5.410 -23.929  1.00 74.48           C
ATOM   4909  C   GLU A 322       6.950  -3.940 -24.351  1.00 74.48           C
ATOM   4910  O   GLU A 322       7.987  -3.445 -24.790  1.00 74.48           O
ATOM   4911  HA  GLU A 322       7.923  -5.781 -23.783  1.00 74.48           H
ATOM   4912  CB  GLU A 322       6.209  -6.265 -24.987  1.00 74.48           C
ATOM   4913 1HB  GLU A 322       5.131  -6.110 -24.930  1.00 74.48           H
ATOM   4914 2HB  GLU A 322       6.624  -6.046 -25.971  1.00 74.48           H
ATOM   4915  CG  GLU A 322       6.453  -7.754 -24.738  1.00 74.48           C
ATOM   4916 1HG  GLU A 322       7.521  -7.935 -24.611  1.00 74.48           H
ATOM   4917 2HG  GLU A 322       5.966  -8.057 -23.811  1.00 74.48           H
ATOM   4918  CD  GLU A 322       5.923  -8.599 -25.898  1.00 74.48           C
ATOM   4919  OE1 GLU A 322       6.292  -9.792 -25.947  1.00 74.48           O
ATOM   4920  OE2 GLU A 322       5.160  -8.032 -26.710  1.00 74.48           O
ATOM   4921  HN  GLU A 322       5.436  -6.112 -22.635  1.00 74.48           H
ATOM   4922  N   ARG A 323       5.808  -3.283 -24.204  1.00 75.55           N
ATOM   4923  CA  ARG A 323       5.700  -1.880 -24.568  1.00 75.55           C
ATOM   4924  C   ARG A 323       6.716  -1.048 -23.783  1.00 75.55           C
ATOM   4925  O   ARG A 323       7.403  -0.203 -24.353  1.00 75.55           O
ATOM   4926  HA  ARG A 323       5.912  -1.852 -25.637  1.00 75.55           H
ATOM   4927  CB  ARG A 323       4.292  -1.347 -24.292  1.00 75.55           C
ATOM   4928 1HB  ARG A 323       3.757  -2.042 -23.645  1.00 75.55           H
ATOM   4929 2HB  ARG A 323       4.357  -0.399 -23.758  1.00 75.55           H
ATOM   4930  CG  ARG A 323       3.515  -1.153 -25.596  1.00 75.55           C
ATOM   4931 1HG  ARG A 323       4.099  -0.544 -26.285  1.00 75.55           H
ATOM   4932 2HG  ARG A 323       3.358  -2.118 -26.077  1.00 75.55           H
ATOM   4933  CD  ARG A 323       2.164  -0.483 -25.334  1.00 75.55           C
ATOM   4934 1HD  ARG A 323       1.591  -1.069 -24.616  1.00 75.55           H
ATOM   4935 2HD  ARG A 323       2.318   0.501 -24.891  1.00 75.55           H
ATOM   4936  NE  ARG A 323       1.409  -0.355 -26.600  1.00 75.55           N
ATOM   4937  HE  ARG A 323       1.868  -0.619 -27.448  1.00 75.55           H
ATOM   4938  CZ  ARG A 323       0.148   0.092 -26.681  1.00 75.55           C
ATOM   4939  NH1 ARG A 323      -0.515   0.460 -25.576  1.00 75.55           N
ATOM   4940 1HH1 ARG A 323      -0.070   0.401 -24.682  1.00 75.55           H
ATOM   4941 2HH1 ARG A 323      -1.456   0.792 -25.645  1.00 75.55           H
ATOM   4942  NH2 ARG A 323      -0.439   0.166 -27.883  1.00 75.55           N
ATOM   4943 1HH2 ARG A 323      -1.379   0.498 -27.960  1.00 75.55           H
ATOM   4944 2HH2 ARG A 323       0.063  -0.110 -28.702  1.00 75.55           H
ATOM   4945  HN  ARG A 323       4.970  -3.692 -23.845  1.00 75.55           H
ATOM   4946  N   PHE A 324       6.778  -1.317 -22.487  1.00 76.85           N
ATOM   4947  CA  PHE A 324       7.612  -0.527 -21.598  1.00 76.85           C
ATOM   4948  C   PHE A 324       9.090  -0.660 -21.971  1.00 76.85           C
ATOM   4949  O   PHE A 324       9.824   0.327 -21.975  1.00 76.85           O
ATOM   4950  HA  PHE A 324       7.305   0.513 -21.705  1.00 76.85           H
ATOM   4951  CB  PHE A 324       7.404  -1.075 -20.184  1.00 76.85           C
ATOM   4952 1HB  PHE A 324       6.335  -1.147 -19.988  1.00 76.85           H
ATOM   4953 2HB  PHE A 324       7.806  -2.087 -20.135  1.00 76.85           H
ATOM   4954  CG  PHE A 324       8.054  -0.230 -19.087  1.00 76.85           C
ATOM   4955  CD1 PHE A 324       9.304  -0.534 -18.646  1.00 76.85           C
ATOM   4956  HD1 PHE A 324       9.843  -1.379 -19.073  1.00 76.85           H
ATOM   4957  CD2 PHE A 324       7.382   0.825 -18.554  1.00 76.85           C
ATOM   4958  HD2 PHE A 324       6.380   1.069 -18.908  1.00 76.85           H
ATOM   4959  CE1 PHE A 324       9.907   0.251 -17.627  1.00 76.85           C
ATOM   4960  HE1 PHE A 324      10.909   0.007 -17.273  1.00 76.85           H
ATOM   4961  CE2 PHE A 324       7.985   1.610 -17.535  1.00 76.85           C
ATOM   4962  HE2 PHE A 324       7.447   2.455 -17.108  1.00 76.85           H
ATOM   4963  CZ  PHE A 324       9.235   1.306 -17.094  1.00 76.85           C
ATOM   4964  HZ  PHE A 324       9.698   1.908 -16.312  1.00 76.85           H
ATOM   4965  HN  PHE A 324       6.271  -2.057 -22.044  1.00 76.85           H
ATOM   4966  N   ARG A 325       9.482  -1.888 -22.276  1.00 80.40           N
ATOM   4967  CA  ARG A 325      10.848  -2.156 -22.693  1.00 80.40           C
ATOM   4968  C   ARG A 325      11.186  -1.352 -23.951  1.00 80.40           C
ATOM   4969  O   ARG A 325      12.271  -0.783 -24.054  1.00 80.40           O
ATOM   4970  HA  ARG A 325      11.464  -1.843 -21.850  1.00 80.40           H
ATOM   4971  CB  ARG A 325      11.056  -3.645 -22.977  1.00 80.40           C
ATOM   4972 1HB  ARG A 325      10.117  -4.090 -23.309  1.00 80.40           H
ATOM   4973 2HB  ARG A 325      11.772  -3.768 -23.790  1.00 80.40           H
ATOM   4974  CG  ARG A 325      11.560  -4.376 -21.731  1.00 80.40           C
ATOM   4975 1HG  ARG A 325      12.494  -3.926 -21.395  1.00 80.40           H
ATOM   4976 2HG  ARG A 325      10.840  -4.259 -20.921  1.00 80.40           H
ATOM   4977  CD  ARG A 325      11.777  -5.863 -22.018  1.00 80.40           C
ATOM   4978 1HD  ARG A 325      12.328  -5.986 -22.950  1.00 80.40           H
ATOM   4979 2HD  ARG A 325      12.381  -6.310 -21.228  1.00 80.40           H
ATOM   4980  NE  ARG A 325      10.472  -6.556 -22.108  1.00 80.40           N
ATOM   4981  HE  ARG A 325       9.648  -6.037 -21.882  1.00 80.40           H
ATOM   4982  CZ  ARG A 325      10.326  -7.837 -22.475  1.00 80.40           C
ATOM   4983  NH1 ARG A 325      11.395  -8.581 -22.789  1.00 80.40           N
ATOM   4984 1HH1 ARG A 325      12.311  -8.181 -22.752  1.00 80.40           H
ATOM   4985 2HH1 ARG A 325      11.277  -9.535 -23.062  1.00 80.40           H
ATOM   4986  NH2 ARG A 325       9.094  -8.362 -22.522  1.00 80.40           N
ATOM   4987 1HH2 ARG A 325       8.968  -9.316 -22.794  1.00 80.40           H
ATOM   4988 2HH2 ARG A 325       8.301  -7.800 -22.286  1.00 80.40           H
ATOM   4989  HN  ARG A 325       8.886  -2.691 -22.242  1.00 80.40           H
ATOM   4990  N   ARG A 326      10.236  -1.332 -24.874  1.00 81.32           N
ATOM   4991  CA  ARG A 326      10.408  -0.582 -26.107  1.00 81.32           C
ATOM   4992  C   ARG A 326      10.549   0.911 -25.805  1.00 81.32           C
ATOM   4993  O   ARG A 326      11.423   1.579 -26.354  1.00 81.32           O
ATOM   4994  HA  ARG A 326      11.320  -0.980 -26.551  1.00 81.32           H
ATOM   4995  CB  ARG A 326       9.222  -0.795 -27.050  1.00 81.32           C
ATOM   4996 1HB  ARG A 326       8.289  -0.712 -26.492  1.00 81.32           H
ATOM   4997 2HB  ARG A 326       9.210  -0.012 -27.809  1.00 81.32           H
ATOM   4998  CG  ARG A 326       9.298  -2.165 -27.726  1.00 81.32           C
ATOM   4999 1HG  ARG A 326      10.216  -2.238 -28.308  1.00 81.32           H
ATOM   5000 2HG  ARG A 326       9.339  -2.947 -26.967  1.00 81.32           H
ATOM   5001  CD  ARG A 326       8.090  -2.395 -28.637  1.00 81.32           C
ATOM   5002 1HD  ARG A 326       7.173  -2.118 -28.117  1.00 81.32           H
ATOM   5003 2HD  ARG A 326       8.162  -1.757 -29.518  1.00 81.32           H
ATOM   5004  NE  ARG A 326       8.029  -3.816 -29.048  1.00 81.32           N
ATOM   5005  HE  ARG A 326       8.150  -4.513 -28.341  1.00 81.32           H
ATOM   5006  CZ  ARG A 326       7.821  -4.226 -30.306  1.00 81.32           C
ATOM   5007  NH1 ARG A 326       7.652  -3.335 -31.293  1.00 81.32           N
ATOM   5008 1HH1 ARG A 326       7.681  -2.356 -31.092  1.00 81.32           H
ATOM   5009 2HH1 ARG A 326       7.497  -3.649 -32.229  1.00 81.32           H
ATOM   5010  NH2 ARG A 326       7.785  -5.540 -30.564  1.00 81.32           N
ATOM   5011 1HH2 ARG A 326       7.630  -5.863 -31.497  1.00 81.32           H
ATOM   5012 2HH2 ARG A 326       7.912  -6.199 -29.822  1.00 81.32           H
ATOM   5013  HN  ARG A 326       9.365  -1.815 -24.791  1.00 81.32           H
ATOM   5014  N   ASP A 327       9.674   1.391 -24.933  1.00 82.23           N
ATOM   5015  CA  ASP A 327       9.657   2.803 -24.590  1.00 82.23           C
ATOM   5016  C   ASP A 327      10.955   3.163 -23.865  1.00 82.23           C
ATOM   5017  O   ASP A 327      11.535   4.219 -24.112  1.00 82.23           O
ATOM   5018  HA  ASP A 327       9.550   3.327 -25.539  1.00 82.23           H
ATOM   5019  CB  ASP A 327       8.489   3.129 -23.657  1.00 82.23           C
ATOM   5020 1HB  ASP A 327       8.562   2.526 -22.752  1.00 82.23           H
ATOM   5021 2HB  ASP A 327       8.545   4.173 -23.349  1.00 82.23           H
ATOM   5022  CG  ASP A 327       7.148   2.866 -24.345  1.00 82.23           C
ATOM   5023  OD1 ASP A 327       7.102   3.037 -25.582  1.00 82.23           O
ATOM   5024  OD2 ASP A 327       6.199   2.499 -23.618  1.00 82.23           O
ATOM   5025  HN  ASP A 327       8.988   0.834 -24.464  1.00 82.23           H
ATOM   5026  N   LEU A 328      11.374   2.265 -22.985  1.00 83.34           N
ATOM   5027  CA  LEU A 328      12.569   2.494 -22.193  1.00 83.34           C
ATOM   5028  C   LEU A 328      13.768   2.677 -23.126  1.00 83.34           C
ATOM   5029  O   LEU A 328      14.507   3.653 -23.010  1.00 83.34           O
ATOM   5030  HA  LEU A 328      12.421   3.420 -21.637  1.00 83.34           H
ATOM   5031  CB  LEU A 328      12.754   1.375 -21.166  1.00 83.34           C
ATOM   5032 1HB  LEU A 328      11.902   1.388 -20.487  1.00 83.34           H
ATOM   5033 2HB  LEU A 328      12.730   0.420 -21.691  1.00 83.34           H
ATOM   5034  CG  LEU A 328      14.036   1.435 -20.332  1.00 83.34           C
ATOM   5035  HG  LEU A 328      14.883   1.509 -21.014  1.00 83.34           H
ATOM   5036  CD1 LEU A 328      14.057   2.683 -19.447  1.00 83.34           C
ATOM   5037 1HD1 LEU A 328      14.006   3.573 -20.074  1.00 83.34           H
ATOM   5038 2HD1 LEU A 328      13.201   2.664 -18.772  1.00 83.34           H
ATOM   5039 3HD1 LEU A 328      14.978   2.700 -18.866  1.00 83.34           H
ATOM   5040  CD2 LEU A 328      14.221   0.152 -19.518  1.00 83.34           C
ATOM   5041 1HD2 LEU A 328      13.372   0.023 -18.846  1.00 83.34           H
ATOM   5042 2HD2 LEU A 328      14.283  -0.701 -20.194  1.00 83.34           H
ATOM   5043 3HD2 LEU A 328      15.139   0.221 -18.935  1.00 83.34           H
ATOM   5044  HN  LEU A 328      10.911   1.396 -22.811  1.00 83.34           H
ATOM   5045  N   VAL A 329      13.923   1.721 -24.031  1.00 83.07           N
ATOM   5046  CA  VAL A 329      15.063   1.722 -24.932  1.00 83.07           C
ATOM   5047  C   VAL A 329      15.018   2.980 -25.802  1.00 83.07           C
ATOM   5048  O   VAL A 329      16.057   3.556 -26.121  1.00 83.07           O
ATOM   5049  HA  VAL A 329      15.965   1.750 -24.322  1.00 83.07           H
ATOM   5050  CB  VAL A 329      15.084   0.430 -25.751  1.00 83.07           C
ATOM   5051  HB  VAL A 329      14.126   0.342 -26.263  1.00 83.07           H
ATOM   5052  CG1 VAL A 329      16.183   0.473 -26.814  1.00 83.07           C
ATOM   5053 1HG1 VAL A 329      16.004   1.310 -27.488  1.00 83.07           H
ATOM   5054 2HG1 VAL A 329      17.152   0.596 -26.331  1.00 83.07           H
ATOM   5055 3HG1 VAL A 329      16.176  -0.458 -27.382  1.00 83.07           H
ATOM   5056  CG2 VAL A 329      15.246  -0.791 -24.844  1.00 83.07           C
ATOM   5057 1HG2 VAL A 329      16.182  -0.712 -24.292  1.00 83.07           H
ATOM   5058 2HG2 VAL A 329      14.413  -0.836 -24.142  1.00 83.07           H
ATOM   5059 3HG2 VAL A 329      15.257  -1.696 -25.451  1.00 83.07           H
ATOM   5060  HN  VAL A 329      13.289   0.958 -24.153  1.00 83.07           H
ATOM   5061  N   LYS A 330      13.804   3.370 -26.161  1.00 82.38           N
[truncated: 117,320 more chars]
