# Supplementary material for: Noncanonical roles of chemokine regions in CCR9 activation revealed by structural modeling and mutational mapping
Source: Nat Commun. 2025 Aug 18;16:7695. doi: 10.1038/s41467-025-62321-9 (PMC12361432; doi:10.1038/s41467-025-62321-9)
Supplement: Supplementary file 4 — Supplementary Data 2 [file 41467_2025_62321_MOESM4_ESM.zip › CCR9_CCL25_rnk14.pdb]

SSBOND   1 CYS A   38    CYS A  289 
SSBOND   2 CYS A  119    CYS A  198 
SSBOND   3 CYS B    7    CYS B   35 
SSBOND   4 CYS B    8    CYS B   52 
ATOM      1  N   GLU A  20       2.478  -6.159  62.064  1.00 38.93           N
ATOM      2  CA  GLU A  20       1.644  -6.051  60.879  1.00 38.93           C
ATOM      3  C   GLU A  20       2.515  -5.965  59.623  1.00 38.93           C
ATOM      4  O   GLU A  20       2.013  -6.077  58.506  1.00 38.93           O
ATOM      5  HA  GLU A  20       1.053  -6.966  60.856  1.00 38.93           H
ATOM      6  CB  GLU A  20       0.704  -4.848  60.977  1.00 38.93           C
ATOM      7 1HB  GLU A  20       1.220  -4.017  61.457  1.00 38.93           H
ATOM      8 2HB  GLU A  20       0.318  -4.602  59.988  1.00 38.93           H
ATOM      9  CG  GLU A  20      -0.512  -5.173  61.847  1.00 38.93           C
ATOM     10 1HG  GLU A  20      -0.894  -6.161  61.590  1.00 38.93           H
ATOM     11 2HG  GLU A  20      -0.216  -5.208  62.895  1.00 38.93           H
ATOM     12  CD  GLU A  20      -1.615  -4.130  61.658  1.00 38.93           C
ATOM     13  OE1 GLU A  20      -2.770  -4.455  62.010  1.00 38.93           O
ATOM     14  OE2 GLU A  20      -1.279  -3.032  61.165  1.00 38.93           O
ATOM     15  HN  GLU A  20       3.463  -6.160  61.889  1.00 38.93           H
ATOM     16  N   SER A  21       3.806  -5.767  59.850  1.00 42.43           N
ATOM     17  CA  SER A  21       4.742  -5.604  58.750  1.00 42.43           C
ATOM     18  C   SER A  21       4.978  -6.949  58.061  1.00 42.43           C
ATOM     19  O   SER A  21       5.253  -6.997  56.863  1.00 42.43           O
ATOM     20  HA  SER A  21       4.264  -4.902  58.066  1.00 42.43           H
ATOM     21  CB  SER A  21       6.068  -5.017  59.238  1.00 42.43           C
ATOM     22 1HB  SER A  21       6.587  -4.550  58.402  1.00 42.43           H
ATOM     23 2HB  SER A  21       5.870  -4.233  59.969  1.00 42.43           H
ATOM     24  OG  SER A  21       6.907  -6.009  59.823  1.00 42.43           O
ATOM     25  HG  SER A  21       7.760  -5.593  60.138  1.00 42.43           H
ATOM     26  HN  SER A  21       4.212  -5.717  60.762  1.00 42.43           H
ATOM     27  N   THR A  22       4.863  -8.009  58.847  1.00 43.91           N
ATOM     28  CA  THR A  22       5.317  -9.318  58.410  1.00 43.91           C
ATOM     29  C   THR A  22       4.319  -9.927  57.423  1.00 43.91           C
ATOM     30  O   THR A  22       4.675 -10.239  56.287  1.00 43.91           O
ATOM     31  HA  THR A  22       6.259  -9.194  57.876  1.00 43.91           H
ATOM     32  CB  THR A  22       5.544 -10.180  59.653  1.00 43.91           C
ATOM     33  HB  THR A  22       4.637 -10.721  59.923  1.00 43.91           H
ATOM     34  OG1 THR A  22       6.025  -9.260  60.630  1.00 43.91           O
ATOM     35  HG1 THR A  22       6.858  -8.815  60.300  1.00 43.91           H
ATOM     36  CG2 THR A  22       6.696 -11.172  59.477  1.00 43.91           C
ATOM     37 1HG2 THR A  22       7.617 -10.626  59.274  1.00 43.91           H
ATOM     38 2HG2 THR A  22       6.477 -11.838  58.642  1.00 43.91           H
ATOM     39 3HG2 THR A  22       6.814 -11.757  60.388  1.00 43.91           H
ATOM     40  HN  THR A  22       4.468  -7.984  59.765  1.00 43.91           H
ATOM     41  N   SER A  23       3.089 -10.078  57.891  1.00 44.94           N
ATOM     42  CA  SER A  23       2.056 -10.713  57.091  1.00 44.94           C
ATOM     43  C   SER A  23       1.804  -9.900  55.820  1.00 44.94           C
ATOM     44  O   SER A  23       1.616 -10.465  54.744  1.00 44.94           O
ATOM     45  HA  SER A  23       2.449 -11.699  56.843  1.00 44.94           H
ATOM     46  CB  SER A  23       0.759 -10.868  57.889  1.00 44.94           C
ATOM     47 1HB  SER A  23      -0.009 -11.303  57.249  1.00 44.94           H
ATOM     48 2HB  SER A  23       0.921 -11.565  58.712  1.00 44.94           H
ATOM     49  OG  SER A  23       0.298  -9.623  58.405  1.00 44.94           O
ATOM     50  HG  SER A  23      -0.546  -9.759  58.923  1.00 44.94           H
ATOM     51  HN  SER A  23       2.795  -9.775  58.798  1.00 44.94           H
ATOM     52  N   SER A  24       1.807  -8.585  55.987  1.00 47.10           N
ATOM     53  CA  SER A  24       1.554  -7.689  54.872  1.00 47.10           C
ATOM     54  C   SER A  24       2.742  -7.704  53.909  1.00 47.10           C
ATOM     55  O   SER A  24       2.689  -7.094  52.842  1.00 47.10           O
ATOM     56  HA  SER A  24       0.661  -8.080  54.384  1.00 47.10           H
ATOM     57  CB  SER A  24       1.284  -6.264  55.361  1.00 47.10           C
ATOM     58 1HB  SER A  24       0.893  -5.667  54.537  1.00 47.10           H
ATOM     59 2HB  SER A  24       0.515  -6.285  56.132  1.00 47.10           H
ATOM     60  OG  SER A  24       2.459  -5.646  55.879  1.00 47.10           O
ATOM     61  HG  SER A  24       2.633  -5.968  56.810  1.00 47.10           H
ATOM     62  HN  SER A  24       1.977  -8.133  56.863  1.00 47.10           H
ATOM     63  N   MET A  25       3.788  -8.406  54.320  1.00 46.97           N
ATOM     64  CA  MET A  25       4.929  -8.629  53.449  1.00 46.97           C
ATOM     65  C   MET A  25       4.814  -9.974  52.727  1.00 46.97           C
ATOM     66  O   MET A  25       5.211 -10.097  51.570  1.00 46.97           O
ATOM     67  HA  MET A  25       4.907  -7.817  52.723  1.00 46.97           H
ATOM     68  CB  MET A  25       6.216  -8.603  54.276  1.00 46.97           C
ATOM     69 1HB  MET A  25       6.170  -7.788  54.999  1.00 46.97           H
ATOM     70 2HB  MET A  25       6.307  -9.529  54.844  1.00 46.97           H
ATOM     71  CG  MET A  25       7.441  -8.426  53.377  1.00 46.97           C
ATOM     72 1HG  MET A  25       8.349  -8.648  53.939  1.00 46.97           H
ATOM     73 2HG  MET A  25       7.399  -9.132  52.548  1.00 46.97           H
ATOM     74  SD  MET A  25       7.505  -6.755  52.753  1.00 46.97           S
ATOM     75  CE  MET A  25       8.478  -5.982  54.035  1.00 46.97           C
ATOM     76 1HE  MET A  25       7.962  -6.078  54.990  1.00 46.97           H
ATOM     77 2HE  MET A  25       9.451  -6.469  54.096  1.00 46.97           H
ATOM     78 3HE  MET A  25       8.614  -4.926  53.800  1.00 46.97           H
ATOM     79  HN  MET A  25       3.862  -8.819  55.228  1.00 46.97           H
ATOM     80  N   GLU A  26       4.268 -10.947  53.441  1.00 48.45           N
ATOM     81  CA  GLU A  26       4.103 -12.280  52.886  1.00 48.45           C
ATOM     82  C   GLU A  26       3.065 -12.263  51.763  1.00 48.45           C
ATOM     83  O   GLU A  26       3.301 -12.808  50.686  1.00 48.45           O
ATOM     84  HA  GLU A  26       5.080 -12.549  52.483  1.00 48.45           H
ATOM     85  CB  GLU A  26       3.717 -13.283  53.975  1.00 48.45           C
ATOM     86 1HB  GLU A  26       2.986 -12.833  54.646  1.00 48.45           H
ATOM     87 2HB  GLU A  26       3.368 -14.208  53.515  1.00 48.45           H
ATOM     88  CG  GLU A  26       4.929 -13.658  54.830  1.00 48.45           C
ATOM     89 1HG  GLU A  26       5.755 -13.958  54.185  1.00 48.45           H
ATOM     90 2HG  GLU A  26       5.264 -12.787  55.394  1.00 48.45           H
ATOM     91  CD  GLU A  26       4.589 -14.796  55.794  1.00 48.45           C
ATOM     92  OE1 GLU A  26       5.537 -15.512  56.184  1.00 48.45           O
ATOM     93  OE2 GLU A  26       3.389 -14.925  56.120  1.00 48.45           O
ATOM     94  HN  GLU A  26       3.941 -10.837  54.380  1.00 48.45           H
ATOM     95  N   ASP A  27       1.937 -11.631  52.053  1.00 48.25           N
ATOM     96  CA  ASP A  27       0.881 -11.494  51.064  1.00 48.25           C
ATOM     97  C   ASP A  27       1.462 -10.888  49.784  1.00 48.25           C
ATOM     98  O   ASP A  27       1.056 -11.252  48.682  1.00 48.25           O
ATOM     99  HA  ASP A  27       0.498 -12.503  50.911  1.00 48.25           H
ATOM    100  CB  ASP A  27      -0.226 -10.564  51.566  1.00 48.25           C
ATOM    101 1HB  ASP A  27       0.213  -9.744  52.134  1.00 48.25           H
ATOM    102 2HB  ASP A  27      -0.747 -10.121  50.717  1.00 48.25           H
ATOM    103  CG  ASP A  27      -1.223 -11.323  52.444  1.00 48.25           C
ATOM    104  OD1 ASP A  27      -1.186 -12.572  52.394  1.00 48.25           O
ATOM    105  OD2 ASP A  27      -2.000 -10.638  53.143  1.00 48.25           O
ATOM    106  HN  ASP A  27       1.739 -11.219  52.942  1.00 48.25           H
ATOM    107  N   TYR A  28       2.404  -9.976  49.974  1.00 49.70           N
ATOM    108  CA  TYR A  28       3.024  -9.295  48.850  1.00 49.70           C
ATOM    109  C   TYR A  28       3.757 -10.288  47.945  1.00 49.70           C
ATOM    110  O   TYR A  28       3.710 -10.169  46.722  1.00 49.70           O
ATOM    111  HA  TYR A  28       2.236  -8.806  48.277  1.00 49.70           H
ATOM    112  CB  TYR A  28       4.042  -8.326  49.453  1.00 49.70           C
ATOM    113 1HB  TYR A  28       4.149  -8.543  50.516  1.00 49.70           H
ATOM    114 2HB  TYR A  28       5.014  -8.502  48.993  1.00 49.70           H
ATOM    115  CG  TYR A  28       3.673  -6.851  49.283  1.00 49.70           C
ATOM    116  CD1 TYR A  28       4.282  -6.096  48.301  1.00 49.70           C
ATOM    117  HD1 TYR A  28       5.025  -6.552  47.646  1.00 49.70           H
ATOM    118  CD2 TYR A  28       2.732  -6.275  50.112  1.00 49.70           C
ATOM    119  HD2 TYR A  28       2.252  -6.871  50.888  1.00 49.70           H
ATOM    120  CE1 TYR A  28       3.935  -4.708  48.141  1.00 49.70           C
ATOM    121  HE1 TYR A  28       4.408  -4.101  47.369  1.00 49.70           H
ATOM    122  CE2 TYR A  28       2.385  -4.886  49.952  1.00 49.70           C
ATOM    123  HE2 TYR A  28       1.644  -4.419  50.600  1.00 49.70           H
ATOM    124  CZ  TYR A  28       3.004  -4.172  48.974  1.00 49.70           C
ATOM    125  OH  TYR A  28       2.676  -2.860  48.823  1.00 49.70           O
ATOM    126  HH  TYR A  28       2.771  -2.593  47.864  1.00 49.70           H
ATOM    127  HN  TYR A  28       2.743  -9.701  50.874  1.00 49.70           H
ATOM    128  N   VAL A  29       4.417 -11.244  48.581  1.00 49.35           N
ATOM    129  CA  VAL A  29       5.239 -12.197  47.855  1.00 49.35           C
ATOM    130  C   VAL A  29       4.341 -13.265  47.229  1.00 49.35           C
ATOM    131  O   VAL A  29       4.565 -13.682  46.093  1.00 49.35           O
ATOM    132  HA  VAL A  29       5.746 -11.653  47.057  1.00 49.35           H
ATOM    133  CB  VAL A  29       6.306 -12.782  48.782  1.00 49.35           C
ATOM    134  HB  VAL A  29       5.796 -13.299  49.595  1.00 49.35           H
ATOM    135  CG1 VAL A  29       7.173 -13.804  48.045  1.00 49.35           C
ATOM    136 1HG1 VAL A  29       6.545 -14.616  47.679  1.00 49.35           H
ATOM    137 2HG1 VAL A  29       7.669 -13.320  47.203  1.00 49.35           H
ATOM    138 3HG1 VAL A  29       7.923 -14.204  48.727  1.00 49.35           H
ATOM    139  CG2 VAL A  29       7.166 -11.674  49.396  1.00 49.35           C
ATOM    140 1HG2 VAL A  29       7.661 -11.117  48.601  1.00 49.35           H
ATOM    141 2HG2 VAL A  29       6.532 -11.000  49.973  1.00 49.35           H
ATOM    142 3HG2 VAL A  29       7.916 -12.118  50.051  1.00 49.35           H
ATOM    143  HN  VAL A  29       4.397 -11.373  49.573  1.00 49.35           H
ATOM    144  N   ASN A  30       3.342 -13.678  47.996  1.00 48.74           N
ATOM    145  CA  ASN A  30       2.571 -14.860  47.650  1.00 48.74           C
ATOM    146  C   ASN A  30       1.506 -14.485  46.618  1.00 48.74           C
ATOM    147  O   ASN A  30       0.806 -15.353  46.100  1.00 48.74           O
ATOM    148  HA  ASN A  30       3.298 -15.572  47.259  1.00 48.74           H
ATOM    149  CB  ASN A  30       1.859 -15.432  48.877  1.00 48.74           C
ATOM    150 1HB  ASN A  30       1.682 -14.638  49.602  1.00 48.74           H
ATOM    151 2HB  ASN A  30       0.884 -15.822  48.587  1.00 48.74           H
ATOM    152  CG  ASN A  30       2.688 -16.544  49.524  1.00 48.74           C
ATOM    153  OD1 ASN A  30       3.742 -16.928  49.043  1.00 48.74           O
ATOM    154  ND2 ASN A  30       2.155 -17.038  50.637  1.00 48.74           N
ATOM    155 1HD2 ASN A  30       1.286 -16.679  50.979  1.00 48.74           H
ATOM    156 2HD2 ASN A  30       2.623 -17.770  51.134  1.00 48.74           H
ATOM    157  HN  ASN A  30       3.059 -13.221  48.839  1.00 48.74           H
ATOM    158  N   PHE A  31       1.418 -13.190  46.349  1.00 49.19           N
ATOM    159  CA  PHE A  31       0.899 -12.723  45.075  1.00 49.19           C
ATOM    160  C   PHE A  31       1.786 -13.187  43.918  1.00 49.19           C
ATOM    161  O   PHE A  31       2.745 -12.508  43.556  1.00 49.19           O
ATOM    162  HA  PHE A  31      -0.099 -13.147  44.958  1.00 49.19           H
ATOM    163  CB  PHE A  31       0.902 -11.194  45.124  1.00 49.19           C
ATOM    164 1HB  PHE A  31       1.675 -10.865  45.818  1.00 49.19           H
ATOM    165 2HB  PHE A  31       1.172 -10.810  44.140  1.00 49.19           H
ATOM    166  CG  PHE A  31      -0.435 -10.582  45.545  1.00 49.19           C
ATOM    167  CD1 PHE A  31      -1.435 -10.440  44.634  1.00 49.19           C
ATOM    168  HD1 PHE A  31      -1.284 -10.763  43.604  1.00 49.19           H
ATOM    169  CD2 PHE A  31      -0.624 -10.179  46.830  1.00 49.19           C
ATOM    170  HD2 PHE A  31       0.177 -10.293  47.560  1.00 49.19           H
ATOM    171  CE1 PHE A  31      -2.676  -9.872  45.025  1.00 49.19           C
ATOM    172  HE1 PHE A  31      -3.478  -9.758  44.295  1.00 49.19           H
ATOM    173  CE2 PHE A  31      -1.866  -9.611  47.221  1.00 49.19           C
ATOM    174  HE2 PHE A  31      -2.017  -9.289  48.251  1.00 49.19           H
ATOM    175  CZ  PHE A  31      -2.865  -9.469  46.310  1.00 49.19           C
ATOM    176  HZ  PHE A  31      -3.818  -9.033  46.610  1.00 49.19           H
ATOM    177  HN  PHE A  31       1.694 -12.468  46.984  1.00 49.19           H
ATOM    178  N   ASN A  32       1.434 -14.341  43.371  1.00 51.30           N
ATOM    179  CA  ASN A  32       1.785 -14.655  41.996  1.00 51.30           C
ATOM    180  C   ASN A  32       1.199 -13.589  41.068  1.00 51.30           C
ATOM    181  O   ASN A  32       0.166 -13.810  40.439  1.00 51.30           O
ATOM    182  HA  ASN A  32       2.875 -14.673  41.976  1.00 51.30           H
ATOM    183  CB  ASN A  32       1.214 -16.012  41.578  1.00 51.30           C
ATOM    184 1HB  ASN A  32       0.308 -16.220  42.146  1.00 51.30           H
ATOM    185 2HB  ASN A  32       0.931 -15.983  40.526  1.00 51.30           H
ATOM    186  CG  ASN A  32       2.233 -17.130  41.807  1.00 51.30           C
ATOM    187  OD1 ASN A  32       3.429 -16.905  41.903  1.00 51.30           O
ATOM    188  ND2 ASN A  32       1.696 -18.344  41.888  1.00 51.30           N
ATOM    189 1HD2 ASN A  32       0.706 -18.459  41.800  1.00 51.30           H
ATOM    190 2HD2 ASN A  32       2.281 -19.141  42.037  1.00 51.30           H
ATOM    191  HN  ASN A  32       0.920 -15.053  43.849  1.00 51.30           H
ATOM    192  N   PHE A  33       1.885 -12.457  41.013  1.00 55.20           N
ATOM    193  CA  PHE A  33       1.652 -11.492  39.952  1.00 55.20           C
ATOM    194  C   PHE A  33       1.992 -12.089  38.584  1.00 55.20           C
ATOM    195  O   PHE A  33       3.121 -11.967  38.113  1.00 55.20           O
ATOM    196  HA  PHE A  33       0.595 -11.230  39.979  1.00 55.20           H
ATOM    197  CB  PHE A  33       2.576 -10.302  40.219  1.00 55.20           C
ATOM    198 1HB  PHE A  33       3.571 -10.674  40.460  1.00 55.20           H
ATOM    199 2HB  PHE A  33       2.668  -9.715  39.305  1.00 55.20           H
ATOM    200  CG  PHE A  33       2.101  -9.387  41.349  1.00 55.20           C
ATOM    201  CD1 PHE A  33       1.142  -8.453  41.111  1.00 55.20           C
ATOM    202  HD1 PHE A  33       0.712  -8.355  40.114  1.00 55.20           H
ATOM    203  CD2 PHE A  33       2.637  -9.509  42.593  1.00 55.20           C
ATOM    204  HD2 PHE A  33       3.405 -10.258  42.785  1.00 55.20           H
ATOM    205  CE1 PHE A  33       0.701  -7.604  42.160  1.00 55.20           C
ATOM    206  HE1 PHE A  33      -0.067  -6.854  41.969  1.00 55.20           H
ATOM    207  CE2 PHE A  33       2.196  -8.660  43.643  1.00 55.20           C
ATOM    208  HE2 PHE A  33       2.626  -8.758  44.640  1.00 55.20           H
ATOM    209  CZ  PHE A  33       1.237  -7.726  43.404  1.00 55.20           C
ATOM    210  HZ  PHE A  33       0.899  -7.074  44.210  1.00 55.20           H
ATOM    211  HN  PHE A  33       2.587 -12.195  41.676  1.00 55.20           H
ATOM    212  N   THR A  34       0.993 -12.722  37.986  1.00 64.14           N
ATOM    213  CA  THR A  34       0.998 -12.937  36.549  1.00 64.14           C
ATOM    214  C   THR A  34       1.399 -11.654  35.819  1.00 64.14           C
ATOM    215  O   THR A  34       0.699 -10.646  35.897  1.00 64.14           O
ATOM    216  HA  THR A  34       1.753 -13.687  36.316  1.00 64.14           H
ATOM    217  CB  THR A  34      -0.383 -13.459  36.145  1.00 64.14           C
ATOM    218  HB  THR A  34      -1.056 -12.636  35.906  1.00 64.14           H
ATOM    219  OG1 THR A  34      -0.779 -14.279  37.241  1.00 64.14           O
ATOM    220  HG1 THR A  34      -1.763 -14.453  37.200  1.00 64.14           H
ATOM    221  CG2 THR A  34      -0.319 -14.426  34.961  1.00 64.14           C
ATOM    222 1HG2 THR A  34       0.300 -15.284  35.225  1.00 64.14           H
ATOM    223 2HG2 THR A  34       0.113 -13.918  34.099  1.00 64.14           H
ATOM    224 3HG2 THR A  34      -1.325 -14.766  34.715  1.00 64.14           H
ATOM    225  HN  THR A  34       0.193 -13.084  38.465  1.00 64.14           H
ATOM    226  N   ASP A  35       2.526 -11.733  35.126  1.00 77.75           N
ATOM    227  CA  ASP A  35       3.170 -10.539  34.606  1.00 77.75           C
ATOM    228  C   ASP A  35       2.378 -10.019  33.405  1.00 77.75           C
ATOM    229  O   ASP A  35       2.733 -10.289  32.259  1.00 77.75           O
ATOM    230  HA  ASP A  35       3.179  -9.833  35.437  1.00 77.75           H
ATOM    231  CB  ASP A  35       4.595 -10.842  34.138  1.00 77.75           C
ATOM    232 1HB  ASP A  35       4.957 -11.748  34.623  1.00 77.75           H
ATOM    233 2HB  ASP A  35       4.596 -11.032  33.065  1.00 77.75           H
ATOM    234  CG  ASP A  35       5.536  -9.677  34.456  1.00 77.75           C
ATOM    235  OD1 ASP A  35       5.013  -8.628  34.889  1.00 77.75           O
ATOM    236  OD2 ASP A  35       6.756  -9.863  34.258  1.00 77.75           O
ATOM    237  HN  ASP A  35       2.996 -12.591  34.919  1.00 77.75           H
ATOM    238  N   PHE A  36       1.320  -9.282  33.709  1.00 88.42           N
ATOM    239  CA  PHE A  36       0.451  -8.756  32.670  1.00 88.42           C
ATOM    240  C   PHE A  36       1.067  -7.518  32.015  1.00 88.42           C
ATOM    241  O   PHE A  36       0.571  -7.038  30.997  1.00 88.42           O
ATOM    242  HA  PHE A  36       0.331  -9.539  31.922  1.00 88.42           H
ATOM    243  CB  PHE A  36      -0.864  -8.360  33.344  1.00 88.42           C
ATOM    244 1HB  PHE A  36      -0.646  -7.700  34.184  1.00 88.42           H
ATOM    245 2HB  PHE A  36      -1.466  -7.789  32.637  1.00 88.42           H
ATOM    246  CG  PHE A  36      -1.686  -9.548  33.849  1.00 88.42           C
ATOM    247  CD1 PHE A  36      -1.836 -10.651  33.068  1.00 88.42           C
ATOM    248  HD1 PHE A  36      -1.370 -10.690  32.084  1.00 88.42           H
ATOM    249  CD2 PHE A  36      -2.268  -9.499  35.077  1.00 88.42           C
ATOM    250  HD2 PHE A  36      -2.148  -8.615  35.703  1.00 88.42           H
ATOM    251  CE1 PHE A  36      -2.600 -11.754  33.536  1.00 88.42           C
ATOM    252  HE1 PHE A  36      -2.720 -12.638  32.911  1.00 88.42           H
ATOM    253  CE2 PHE A  36      -3.031 -10.602  35.545  1.00 88.42           C
ATOM    254  HE2 PHE A  36      -3.497 -10.563  36.530  1.00 88.42           H
ATOM    255  CZ  PHE A  36      -3.181 -11.705  34.765  1.00 88.42           C
ATOM    256  HZ  PHE A  36      -3.767 -12.551  35.124  1.00 88.42           H
ATOM    257  HN  PHE A  36       1.054  -9.043  34.643  1.00 88.42           H
ATOM    258  N   TYR A  37       2.140  -7.036  32.625  1.00 91.53           N
ATOM    259  CA  TYR A  37       2.962  -6.015  31.999  1.00 91.53           C
ATOM    260  C   TYR A  37       4.027  -6.644  31.099  1.00 91.53           C
ATOM    261  O   TYR A  37       4.895  -7.374  31.575  1.00 91.53           O
ATOM    262  HA  TYR A  37       2.311  -5.384  31.394  1.00 91.53           H
ATOM    263  CB  TYR A  37       3.653  -5.270  33.143  1.00 91.53           C
ATOM    264 1HB  TYR A  37       2.896  -4.921  33.846  1.00 91.53           H
ATOM    265 2HB  TYR A  37       4.291  -5.968  33.685  1.00 91.53           H
ATOM    266  CG  TYR A  37       4.496  -4.076  32.689  1.00 91.53           C
ATOM    267  CD1 TYR A  37       5.846  -4.235  32.455  1.00 91.53           C
ATOM    268  HD1 TYR A  37       6.312  -5.210  32.593  1.00 91.53           H
ATOM    269  CD2 TYR A  37       3.905  -2.841  32.515  1.00 91.53           C
ATOM    270  HD2 TYR A  37       2.838  -2.716  32.700  1.00 91.53           H
ATOM    271  CE1 TYR A  37       6.640  -3.112  32.028  1.00 91.53           C
ATOM    272  HE1 TYR A  37       7.707  -3.223  31.839  1.00 91.53           H
ATOM    273  CE2 TYR A  37       4.698  -1.718  32.087  1.00 91.53           C
ATOM    274  HE2 TYR A  37       4.245  -0.737  31.945  1.00 91.53           H
ATOM    275  CZ  TYR A  37       6.026  -1.909  31.865  1.00 91.53           C
ATOM    276  OH  TYR A  37       6.776  -0.848  31.461  1.00 91.53           O
ATOM    277  HH  TYR A  37       6.190  -0.050  31.320  1.00 91.53           H
ATOM    278  HN  TYR A  37       2.449  -7.332  33.529  1.00 91.53           H
ATOM    279  N   CYS A  38       3.927  -6.337  29.814  1.00 91.32           N
ATOM    280  CA  CYS A  38       4.792  -6.959  28.826  1.00 91.32           C
ATOM    281  C   CYS A  38       5.826  -5.926  28.374  1.00 91.32           C
ATOM    282  O   CYS A  38       5.472  -4.903  27.791  1.00 91.32           O
ATOM    283  HA  CYS A  38       5.276  -7.801  29.321  1.00 91.32           H
ATOM    284  CB  CYS A  38       3.993  -7.521  27.649  1.00 91.32           C
ATOM    285 1HB  CYS A  38       3.184  -8.153  28.015  1.00 91.32           H
ATOM    286 2HB  CYS A  38       3.531  -6.706  27.090  1.00 91.32           H
ATOM    287  SG  CYS A  38       5.092  -8.487  26.550  1.00 91.32           S
ATOM    288  HN  CYS A  38       3.271  -5.677  29.446  1.00 91.32           H
ATOM    289  N   GLU A  39       7.083  -6.230  28.660  1.00 89.98           N
ATOM    290  CA  GLU A  39       8.182  -5.430  28.147  1.00 89.98           C
ATOM    291  C   GLU A  39       8.518  -5.848  26.714  1.00 89.98           C
ATOM    292  O   GLU A  39       8.875  -6.999  26.466  1.00 89.98           O
ATOM    293  HA  GLU A  39       7.821  -4.402  28.157  1.00 89.98           H
ATOM    294  CB  GLU A  39       9.410  -5.540  29.052  1.00 89.98           C
ATOM    295 1HB  GLU A  39       9.614  -6.589  29.269  1.00 89.98           H
ATOM    296 2HB  GLU A  39      10.253  -5.023  28.593  1.00 89.98           H
ATOM    297  CG  GLU A  39       9.164  -4.852  30.396  1.00 89.98           C
ATOM    298 1HG  GLU A  39       8.817  -3.832  30.229  1.00 89.98           H
ATOM    299 2HG  GLU A  39       8.373  -5.373  30.936  1.00 89.98           H
ATOM    300  CD  GLU A  39      10.438  -4.830  31.243  1.00 89.98           C
ATOM    301  OE1 GLU A  39      10.375  -4.249  32.348  1.00 89.98           O
ATOM    302  OE2 GLU A  39      11.446  -5.394  30.766  1.00 89.98           O
ATOM    303  HN  GLU A  39       7.355  -7.005  29.230  1.00 89.98           H
ATOM    304  N   LYS A  40       8.393  -4.890  25.807  1.00 89.80           N
ATOM    305  CA  LYS A  40       8.515  -5.181  24.389  1.00 89.80           C
ATOM    306  C   LYS A  40       9.953  -4.912  23.940  1.00 89.80           C
ATOM    307  O   LYS A  40      10.192  -4.569  22.783  1.00 89.80           O
ATOM    308  HA  LYS A  40       8.305  -6.242  24.253  1.00 89.80           H
ATOM    309  CB  LYS A  40       7.466  -4.405  23.590  1.00 89.80           C
ATOM    310 1HB  LYS A  40       7.610  -3.335  23.736  1.00 89.80           H
ATOM    311 2HB  LYS A  40       7.596  -4.601  22.526  1.00 89.80           H
ATOM    312  CG  LYS A  40       6.051  -4.798  24.017  1.00 89.80           C
ATOM    313 1HG  LYS A  40       5.946  -4.677  25.096  1.00 89.80           H
ATOM    314 2HG  LYS A  40       5.327  -4.130  23.550  1.00 89.80           H
ATOM    315  CD  LYS A  40       5.742  -6.246  23.629  1.00 89.80           C
ATOM    316 1HD  LYS A  40       6.024  -6.415  22.590  1.00 89.80           H
ATOM    317 2HD  LYS A  40       6.341  -6.924  24.236  1.00 89.80           H
ATOM    318  CE  LYS A  40       4.257  -6.560  23.818  1.00 89.80           C
ATOM    319 1HE  LYS A  40       4.057  -6.781  24.866  1.00 89.80           H
ATOM    320 2HE  LYS A  40       3.659  -5.687  23.557  1.00 89.80           H
ATOM    321  NZ  LYS A  40       3.859  -7.710  22.977  1.00 89.80           N
ATOM    322 1HZ  LYS A  40       2.877  -7.914  23.125  1.00 89.80           H
ATOM    323 2HZ  LYS A  40       4.015  -7.485  22.001  1.00 89.80           H
ATOM    324 3HZ  LYS A  40       4.414  -8.521  23.229  1.00 89.80           H
ATOM    325  HN  LYS A  40       8.211  -3.932  26.028  1.00 89.80           H
ATOM    326  N   ASN A  41      10.873  -5.076  24.879  1.00 88.07           N
ATOM    327  CA  ASN A  41      12.272  -4.782  24.617  1.00 88.07           C
ATOM    328  C   ASN A  41      12.765  -5.658  23.463  1.00 88.07           C
ATOM    329  O   ASN A  41      13.475  -5.183  22.578  1.00 88.07           O
ATOM    330  HA  ASN A  41      12.300  -3.719  24.375  1.00 88.07           H
ATOM    331  CB  ASN A  41      13.137  -5.082  25.842  1.00 88.07           C
ATOM    332 1HB  ASN A  41      12.850  -6.043  26.268  1.00 88.07           H
ATOM    333 2HB  ASN A  41      14.182  -5.167  25.542  1.00 88.07           H
ATOM    334  CG  ASN A  41      12.991  -3.985  26.899  1.00 88.07           C
ATOM    335  OD1 ASN A  41      12.640  -2.853  26.611  1.00 88.07           O
ATOM    336  ND2 ASN A  41      13.280  -4.383  28.134  1.00 88.07           N
ATOM    337 1HD2 ASN A  41      13.562  -5.328  28.303  1.00 88.07           H
ATOM    338 2HD2 ASN A  41      13.214  -3.738  28.896  1.00 88.07           H
ATOM    339  HN  ASN A  41      10.677  -5.404  25.803  1.00 88.07           H
ATOM    340  N   ASN A  42      12.370  -6.921  23.511  1.00 89.68           N
ATOM    341  CA  ASN A  42      12.802  -7.879  22.507  1.00 89.68           C
ATOM    342  C   ASN A  42      12.297  -7.434  21.133  1.00 89.68           C
ATOM    343  O   ASN A  42      13.015  -7.542  20.140  1.00 89.68           O
ATOM    344  HA  ASN A  42      13.890  -7.887  22.569  1.00 89.68           H
ATOM    345  CB  ASN A  42      12.233  -9.270  22.792  1.00 89.68           C
ATOM    346 1HB  ASN A  42      11.155  -9.203  22.940  1.00 89.68           H
ATOM    347 2HB  ASN A  42      12.396  -9.918  21.930  1.00 89.68           H
ATOM    348  CG  ASN A  42      12.885  -9.887  24.031  1.00 89.68           C
ATOM    349  OD1 ASN A  42      13.815  -9.347  24.608  1.00 89.68           O
ATOM    350  ND2 ASN A  42      12.348 -11.044  24.406  1.00 89.68           N
ATOM    351 1HD2 ASN A  42      11.586 -11.433  23.888  1.00 89.68           H
ATOM    352 2HD2 ASN A  42      12.706 -11.526  25.206  1.00 89.68           H
ATOM    353  HN  ASN A  42      11.766  -7.292  24.217  1.00 89.68           H
ATOM    354  N   VAL A  43      11.067  -6.943  21.120  1.00 90.65           N
ATOM    355  CA  VAL A  43      10.445  -6.514  19.879  1.00 90.65           C
ATOM    356  C   VAL A  43      11.222  -5.327  19.308  1.00 90.65           C
ATOM    357  O   VAL A  43      11.471  -5.263  18.105  1.00 90.65           O
ATOM    358  HA  VAL A  43      10.507  -7.345  19.176  1.00 90.65           H
ATOM    359  CB  VAL A  43       8.966  -6.203  20.115  1.00 90.65           C
ATOM    360  HB  VAL A  43       8.906  -5.361  20.806  1.00 90.65           H
ATOM    361  CG1 VAL A  43       8.277  -5.790  18.813  1.00 90.65           C
ATOM    362 1HG1 VAL A  43       8.762  -4.900  18.411  1.00 90.65           H
ATOM    363 2HG1 VAL A  43       8.352  -6.602  18.089  1.00 90.65           H
ATOM    364 3HG1 VAL A  43       7.227  -5.574  19.009  1.00 90.65           H
ATOM    365  CG2 VAL A  43       8.251  -7.392  20.761  1.00 90.65           C
ATOM    366 1HG2 VAL A  43       8.325  -8.259  20.105  1.00 90.65           H
ATOM    367 2HG2 VAL A  43       8.718  -7.620  21.719  1.00 90.65           H
ATOM    368 3HG2 VAL A  43       7.201  -7.143  20.917  1.00 90.65           H
ATOM    369  HN  VAL A  43      10.498  -6.838  21.936  1.00 90.65           H
ATOM    370  N   ARG A  44      11.585  -4.415  20.199  1.00 89.99           N
ATOM    371  CA  ARG A  44      12.257  -3.194  19.788  1.00 89.99           C
ATOM    372  C   ARG A  44      13.671  -3.506  19.294  1.00 89.99           C
ATOM    373  O   ARG A  44      14.147  -2.898  18.337  1.00 89.99           O
ATOM    374  HA  ARG A  44      11.640  -2.793  18.983  1.00 89.99           H
ATOM    375  CB  ARG A  44      12.337  -2.194  20.943  1.00 89.99           C
ATOM    376 1HB  ARG A  44      12.772  -2.677  21.818  1.00 89.99           H
ATOM    377 2HB  ARG A  44      12.998  -1.371  20.672  1.00 89.99           H
ATOM    378  CG  ARG A  44      10.951  -1.647  21.292  1.00 89.99           C
ATOM    379 1HG  ARG A  44      10.436  -1.343  20.381  1.00 89.99           H
ATOM    380 2HG  ARG A  44      10.351  -2.434  21.750  1.00 89.99           H
ATOM    381  CD  ARG A  44      11.056  -0.457  22.247  1.00 89.99           C
ATOM    382 1HD  ARG A  44      11.851   0.213  21.921  1.00 89.99           H
ATOM    383 2HD  ARG A  44      10.129   0.117  22.230  1.00 89.99           H
ATOM    384  NE  ARG A  44      11.329  -0.933  23.622  1.00 89.99           N
ATOM    385  HE  ARG A  44      12.264  -1.209  23.845  1.00 89.99           H
ATOM    386  CZ  ARG A  44      10.402  -1.017  24.586  1.00 89.99           C
ATOM    387  NH1 ARG A  44       9.133  -0.661  24.342  1.00 89.99           N
ATOM    388 1HH1 ARG A  44       8.872  -0.329  23.436  1.00 89.99           H
ATOM    389 2HH1 ARG A  44       8.448  -0.727  25.067  1.00 89.99           H
ATOM    390  NH2 ARG A  44      10.763  -1.463  25.796  1.00 89.99           N
ATOM    391 1HH2 ARG A  44      10.083  -1.532  26.527  1.00 89.99           H
ATOM    392 2HH2 ARG A  44      11.712  -1.727  25.970  1.00 89.99           H
ATOM    393  HN  ARG A  44      11.427  -4.500  21.182  1.00 89.99           H
ATOM    394  N   GLN A  45      14.303  -4.455  19.970  1.00 91.29           N
ATOM    395  CA  GLN A  45      15.665  -4.832  19.634  1.00 91.29           C
ATOM    396  C   GLN A  45      15.718  -5.438  18.230  1.00 91.29           C
ATOM    397  O   GLN A  45      16.615  -5.128  17.449  1.00 91.29           O
ATOM    398  HA  GLN A  45      16.237  -3.904  19.657  1.00 91.29           H
ATOM    399  CB  GLN A  45      16.238  -5.799  20.671  1.00 91.29           C
ATOM    400 1HB  GLN A  45      16.124  -5.378  21.670  1.00 91.29           H
ATOM    401 2HB  GLN A  45      15.675  -6.733  20.653  1.00 91.29           H
ATOM    402  CG  GLN A  45      17.717  -6.084  20.398  1.00 91.29           C
ATOM    403 1HG  GLN A  45      17.831  -6.506  19.400  1.00 91.29           H
ATOM    404 2HG  GLN A  45      18.280  -5.151  20.417  1.00 91.29           H
ATOM    405  CD  GLN A  45      18.289  -7.052  21.435  1.00 91.29           C
ATOM    406  OE1 GLN A  45      17.584  -7.603  22.265  1.00 91.29           O
ATOM    407  NE2 GLN A  45      19.604  -7.229  21.342  1.00 91.29           N
ATOM    408 1HE2 GLN A  45      20.125  -6.746  20.638  1.00 91.29           H
ATOM    409 2HE2 GLN A  45      20.072  -7.844  21.977  1.00 91.29           H
ATOM    410  HN  GLN A  45      13.900  -4.961  20.733  1.00 91.29           H
ATOM    411  N   PHE A  46      14.744  -6.293  17.953  1.00 92.70           N
ATOM    412  CA  PHE A  46      14.641  -6.911  16.642  1.00 92.70           C
ATOM    413  C   PHE A  46      14.435  -5.857  15.553  1.00 92.70           C
ATOM    414  O   PHE A  46      15.106  -5.885  14.522  1.00 92.70           O
ATOM    415  HA  PHE A  46      15.577  -7.441  16.461  1.00 92.70           H
ATOM    416  CB  PHE A  46      13.423  -7.836  16.678  1.00 92.70           C
ATOM    417 1HB  PHE A  46      13.600  -8.626  17.407  1.00 92.70           H
ATOM    418 2HB  PHE A  46      12.559  -7.269  17.027  1.00 92.70           H
ATOM    419  CG  PHE A  46      13.085  -8.472  15.328  1.00 92.70           C
ATOM    420  CD1 PHE A  46      12.051  -7.989  14.589  1.00 92.70           C
ATOM    421  HD1 PHE A  46      11.462  -7.149  14.957  1.00 92.70           H
ATOM    422  CD2 PHE A  46      13.819  -9.521  14.868  1.00 92.70           C
ATOM    423  HD2 PHE A  46      14.647  -9.908  15.461  1.00 92.70           H
ATOM    424  CE1 PHE A  46      11.737  -8.580  13.336  1.00 92.70           C
ATOM    425  HE1 PHE A  46      10.908  -8.193  12.743  1.00 92.70           H
ATOM    426  CE2 PHE A  46      13.505 -10.111  13.615  1.00 92.70           C
ATOM    427  HE2 PHE A  46      14.093 -10.952  13.247  1.00 92.70           H
ATOM    428  CZ  PHE A  46      12.471  -9.629  12.876  1.00 92.70           C
ATOM    429  HZ  PHE A  46      12.231 -10.082  11.914  1.00 92.70           H
ATOM    430  HN  PHE A  46      14.035  -6.564  18.605  1.00 92.70           H
ATOM    431  N   ALA A  47      13.505  -4.951  15.819  1.00 92.30           N
ATOM    432  CA  ALA A  47      13.143  -3.941  14.840  1.00 92.30           C
ATOM    433  C   ALA A  47      14.382  -3.118  14.481  1.00 92.30           C
ATOM    434  O   ALA A  47      14.611  -2.812  13.312  1.00 92.30           O
ATOM    435  HA  ALA A  47      12.788  -4.455  13.948  1.00 92.30           H
ATOM    436  CB  ALA A  47      12.009  -3.076  15.395  1.00 92.30           C
ATOM    437 1HB  ALA A  47      11.144  -3.703  15.606  1.00 92.30           H
ATOM    438 2HB  ALA A  47      12.339  -2.590  16.313  1.00 92.30           H
ATOM    439 3HB  ALA A  47      11.738  -2.317  14.660  1.00 92.30           H
ATOM    440  HN  ALA A  47      13.004  -4.902  16.683  1.00 92.30           H
ATOM    441  N   SER A  48      15.149  -2.783  15.508  1.00 92.33           N
ATOM    442  CA  SER A  48      16.222  -1.815  15.357  1.00 92.33           C
ATOM    443  C   SER A  48      17.300  -2.370  14.425  1.00 92.33           C
ATOM    444  O   SER A  48      18.028  -1.609  13.789  1.00 92.33           O
ATOM    445  HA  SER A  48      15.754  -0.933  14.919  1.00 92.33           H
ATOM    446  CB  SER A  48      16.829  -1.449  16.713  1.00 92.33           C
ATOM    447 1HB  SER A  48      17.511  -0.608  16.589  1.00 92.33           H
ATOM    448 2HB  SER A  48      16.038  -1.121  17.388  1.00 92.33           H
ATOM    449  OG  SER A  48      17.528  -2.544  17.298  1.00 92.33           O
ATOM    450  HG  SER A  48      17.904  -2.276  18.185  1.00 92.33           H
ATOM    451  HN  SER A  48      15.047  -3.160  16.429  1.00 92.33           H
ATOM    452  N   HIS A  49      17.369  -3.692  14.372  1.00 92.96           N
ATOM    453  CA  HIS A  49      18.374  -4.358  13.562  1.00 92.96           C
ATOM    454  C   HIS A  49      17.788  -4.691  12.188  1.00 92.96           C
ATOM    455  O   HIS A  49      18.470  -4.569  11.172  1.00 92.96           O
ATOM    456  HA  HIS A  49      19.193  -3.650  13.435  1.00 92.96           H
ATOM    457  CB  HIS A  49      18.928  -5.588  14.284  1.00 92.96           C
ATOM    458 1HB  HIS A  49      18.097  -6.234  14.568  1.00 92.96           H
ATOM    459 2HB  HIS A  49      19.550  -6.154  13.592  1.00 92.96           H
ATOM    460  CG  HIS A  49      19.737  -5.263  15.517  1.00 92.96           C
ATOM    461  ND1 HIS A  49      19.157  -4.938  16.731  1.00 92.96           N
ATOM    462  HD1 HIS A  49      18.176  -4.885  16.915  1.00 92.96           H
ATOM    463  CD2 HIS A  49      21.087  -5.218  15.711  1.00 92.96           C
ATOM    464  HD2 HIS A  49      21.846  -5.422  14.955  1.00 92.96           H
ATOM    465  CE1 HIS A  49      20.124  -4.709  17.608  1.00 92.96           C
ATOM    466  HE1 HIS A  49      19.988  -4.430  18.653  1.00 92.96           H
ATOM    467  NE2 HIS A  49      21.319  -4.882  16.973  1.00 92.96           N
ATOM    468  HN  HIS A  49      16.754  -4.304  14.870  1.00 92.96           H
ATOM    469  N   PHE A  50      16.529  -5.105  12.202  1.00 94.17           N
ATOM    470  CA  PHE A  50      15.938  -5.742  11.038  1.00 94.17           C
ATOM    471  C   PHE A  50      15.425  -4.699  10.043  1.00 94.17           C
ATOM    472  O   PHE A  50      15.665  -4.810   8.842  1.00 94.17           O
ATOM    473  HA  PHE A  50      16.717  -6.339  10.566  1.00 94.17           H
ATOM    474  CB  PHE A  50      14.757  -6.577  11.537  1.00 94.17           C
ATOM    475 1HB  PHE A  50      15.116  -7.286  12.284  1.00 94.17           H
ATOM    476 2HB  PHE A  50      14.045  -5.920  12.037  1.00 94.17           H
ATOM    477  CG  PHE A  50      14.029  -7.347  10.433  1.00 94.17           C
ATOM    478  CD1 PHE A  50      12.765  -6.995  10.078  1.00 94.17           C
ATOM    479  HD1 PHE A  50      12.270  -6.163  10.580  1.00 94.17           H
ATOM    480  CD2 PHE A  50      14.647  -8.384   9.807  1.00 94.17           C
ATOM    481  HD2 PHE A  50      15.660  -8.667  10.091  1.00 94.17           H
ATOM    482  CE1 PHE A  50      12.089  -7.709   9.054  1.00 94.17           C
ATOM    483  HE1 PHE A  50      11.076  -7.426   8.769  1.00 94.17           H
ATOM    484  CE2 PHE A  50      13.972  -9.099   8.782  1.00 94.17           C
ATOM    485  HE2 PHE A  50      14.467  -9.930   8.280  1.00 94.17           H
ATOM    486  CZ  PHE A  50      12.707  -8.746   8.427  1.00 94.17           C
ATOM    487  HZ  PHE A  50      12.189  -9.295   7.641  1.00 94.17           H
ATOM    488  HN  PHE A  50      15.918  -5.011  12.989  1.00 94.17           H
ATOM    489  N   LEU A  51      14.729  -3.707  10.581  1.00 94.89           N
ATOM    490  CA  LEU A  51      13.885  -2.855   9.760  1.00 94.89           C
ATOM    491  C   LEU A  51      14.764  -1.894   8.958  1.00 94.89           C
ATOM    492  O   LEU A  51      14.630  -1.794   7.740  1.00 94.89           O
ATOM    493  HA  LEU A  51      13.351  -3.499   9.062  1.00 94.89           H
ATOM    494  CB  LEU A  51      12.834  -2.153  10.622  1.00 94.89           C
ATOM    495 1HB  LEU A  51      13.349  -1.523  11.348  1.00 94.89           H
ATOM    496 2HB  LEU A  51      12.251  -1.491   9.982  1.00 94.89           H
ATOM    497  CG  LEU A  51      11.866  -3.067  11.378  1.00 94.89           C
ATOM    498  HG  LEU A  51      12.446  -3.683  12.066  1.00 94.89           H
ATOM    499  CD1 LEU A  51      10.885  -2.249  12.220  1.00 94.89           C
ATOM    500 1HD1 LEU A  51      11.438  -1.651  12.944  1.00 94.89           H
ATOM    501 2HD1 LEU A  51      10.308  -1.592  11.569  1.00 94.89           H
ATOM    502 3HD1 LEU A  51      10.209  -2.923  12.746  1.00 94.89           H
ATOM    503  CD2 LEU A  51      11.146  -4.016  10.418  1.00 94.89           C
ATOM    504 1HD2 LEU A  51      10.581  -3.436   9.689  1.00 94.89           H
ATOM    505 2HD2 LEU A  51      11.879  -4.635   9.900  1.00 94.89           H
ATOM    506 3HD2 LEU A  51      10.465  -4.654  10.981  1.00 94.89           H
ATOM    507  HN  LEU A  51      14.735  -3.484  11.555  1.00 94.89           H
ATOM    508  N   PRO A  52      15.677  -1.173   9.624  1.00 95.85           N
ATOM    509  CA  PRO A  52      16.360  -0.045   8.985  1.00 95.85           C
ATOM    510  C   PRO A  52      17.002  -0.434   7.663  1.00 95.85           C
ATOM    511  O   PRO A  52      16.758   0.203   6.639  1.00 95.85           O
ATOM    512  HA  PRO A  52      15.641   0.735   8.734  1.00 95.85           H
ATOM    513  CB  PRO A  52      17.404   0.380  10.019  1.00 95.85           C
ATOM    514 1HB  PRO A  52      18.358  -0.121   9.855  1.00 95.85           H
ATOM    515 2HB  PRO A  52      17.596   1.452   9.978  1.00 95.85           H
ATOM    516  CG  PRO A  52      16.774  -0.029  11.345  1.00 95.85           C
ATOM    517 1HG  PRO A  52      17.518  -0.120  12.136  1.00 95.85           H
ATOM    518 2HG  PRO A  52      16.047   0.706  11.692  1.00 95.85           H
ATOM    519  CD  PRO A  52      16.125  -1.363  11.015  1.00 95.85           C
ATOM    520 1HD  PRO A  52      16.831  -2.189  11.099  1.00 95.85           H
ATOM    521 2HD  PRO A  52      15.296  -1.587  11.687  1.00 95.85           H
ATOM    522  N   PRO A  53      17.834  -1.484   7.652  1.00 96.26           N
ATOM    523  CA  PRO A  53      18.513  -1.896   6.421  1.00 96.26           C
ATOM    524  C   PRO A  53      17.544  -2.105   5.269  1.00 96.26           C
ATOM    525  O   PRO A  53      17.816  -1.696   4.142  1.00 96.26           O
ATOM    526  HA  PRO A  53      19.189  -1.109   6.085  1.00 96.26           H
ATOM    527  CB  PRO A  53      19.218  -3.196   6.814  1.00 96.26           C
ATOM    528 1HB  PRO A  53      18.597  -4.067   6.606  1.00 96.26           H
ATOM    529 2HB  PRO A  53      20.149  -3.330   6.262  1.00 96.26           H
ATOM    530  CG  PRO A  53      19.468  -3.025   8.307  1.00 96.26           C
ATOM    531 1HG  PRO A  53      19.637  -3.982   8.802  1.00 96.26           H
ATOM    532 2HG  PRO A  53      20.352  -2.418   8.503  1.00 96.26           H
ATOM    533  CD  PRO A  53      18.194  -2.350   8.789  1.00 96.26           C
ATOM    534 1HD  PRO A  53      17.409  -3.074   9.006  1.00 96.26           H
ATOM    535 2HD  PRO A  53      18.359  -1.780   9.704  1.00 96.26           H
ATOM    536  N   LEU A  54      16.427  -2.744   5.586  1.00 95.98           N
ATOM    537  CA  LEU A  54      15.473  -3.136   4.563  1.00 95.98           C
ATOM    538  C   LEU A  54      14.801  -1.885   3.994  1.00 95.98           C
ATOM    539  O   LEU A  54      14.656  -1.752   2.780  1.00 95.98           O
ATOM    540  HA  LEU A  54      16.032  -3.621   3.764  1.00 95.98           H
ATOM    541  CB  LEU A  54      14.486  -4.166   5.117  1.00 95.98           C
ATOM    542 1HB  LEU A  54      14.036  -3.758   6.022  1.00 95.98           H
ATOM    543 2HB  LEU A  54      13.683  -4.296   4.392  1.00 95.98           H
ATOM    544  CG  LEU A  54      15.068  -5.542   5.446  1.00 95.98           C
ATOM    545  HG  LEU A  54      15.863  -5.410   6.179  1.00 95.98           H
ATOM    546  CD1 LEU A  54      14.011  -6.446   6.083  1.00 95.98           C
ATOM    547 1HD1 LEU A  54      13.650  -5.990   7.005  1.00 95.98           H
ATOM    548 2HD1 LEU A  54      13.178  -6.575   5.392  1.00 95.98           H
ATOM    549 3HD1 LEU A  54      14.451  -7.418   6.306  1.00 95.98           H
ATOM    550  CD2 LEU A  54      15.697  -6.182   4.206  1.00 95.98           C
ATOM    551 1HD2 LEU A  54      14.938  -6.299   3.433  1.00 95.98           H
ATOM    552 2HD2 LEU A  54      16.499  -5.543   3.835  1.00 95.98           H
ATOM    553 3HD2 LEU A  54      16.103  -7.159   4.468  1.00 95.98           H
ATOM    554  HN  LEU A  54      16.172  -2.993   6.520  1.00 95.98           H
ATOM    555  N   TYR A  55      14.408  -0.999   4.898  1.00 96.23           N
ATOM    556  CA  TYR A  55      13.678   0.195   4.508  1.00 96.23           C
ATOM    557  C   TYR A  55      14.548   1.111   3.644  1.00 96.23           C
ATOM    558  O   TYR A  55      14.047   1.773   2.736  1.00 96.23           O
ATOM    559  HA  TYR A  55      12.807  -0.116   3.931  1.00 96.23           H
ATOM    560  CB  TYR A  55      13.330   0.921   5.809  1.00 96.23           C
ATOM    561 1HB  TYR A  55      14.219   0.961   6.440  1.00 96.23           H
ATOM    562 2HB  TYR A  55      13.057   1.950   5.578  1.00 96.23           H
ATOM    563  CG  TYR A  55      12.191   0.271   6.598  1.00 96.23           C
ATOM    564  CD1 TYR A  55      11.531  -0.824   6.081  1.00 96.23           C
ATOM    565  HD1 TYR A  55      11.821  -1.227   5.110  1.00 96.23           H
ATOM    566  CD2 TYR A  55      11.825   0.782   7.827  1.00 96.23           C
ATOM    567  HD2 TYR A  55      12.347   1.647   8.235  1.00 96.23           H
ATOM    568  CE1 TYR A  55      10.459  -1.435   6.823  1.00 96.23           C
ATOM    569  HE1 TYR A  55       9.929  -2.301   6.426  1.00 96.23           H
ATOM    570  CE2 TYR A  55      10.753   0.170   8.569  1.00 96.23           C
ATOM    571  HE2 TYR A  55      10.453   0.563   9.541  1.00 96.23           H
ATOM    572  CZ  TYR A  55      10.123  -0.908   8.031  1.00 96.23           C
ATOM    573  OH  TYR A  55       9.111  -1.485   8.732  1.00 96.23           O
ATOM    574  HH  TYR A  55       8.724  -2.246   8.211  1.00 96.23           H
ATOM    575  HN  TYR A  55      14.580  -1.088   5.879  1.00 96.23           H
ATOM    576  N   TRP A  56      15.835   1.121   3.958  1.00 96.64           N
ATOM    577  CA  TRP A  56      16.794   1.866   3.161  1.00 96.64           C
ATOM    578  C   TRP A  56      16.882   1.203   1.785  1.00 96.64           C
ATOM    579  O   TRP A  56      16.897   1.887   0.762  1.00 96.64           O
ATOM    580  HA  TRP A  56      16.423   2.886   3.061  1.00 96.64           H
ATOM    581  CB  TRP A  56      18.147   1.952   3.870  1.00 96.64           C
ATOM    582 1HB  TRP A  56      18.305   1.038   4.442  1.00 96.64           H
ATOM    583 2HB  TRP A  56      18.937   1.999   3.120  1.00 96.64           H
ATOM    584  CG  TRP A  56      18.283   3.153   4.808  1.00 96.64           C
ATOM    585  CD1 TRP A  56      18.405   3.148   6.142  1.00 96.64           C
ATOM    586  HD1 TRP A  56      18.424   2.245   6.753  1.00 96.64           H
ATOM    587  CD2 TRP A  56      18.306   4.544   4.425  1.00 96.64           C
ATOM    588  NE1 TRP A  56      18.505   4.429   6.646  1.00 96.64           N
ATOM    589  HE1 TRP A  56      18.604   4.680   7.609  1.00 96.64           H
ATOM    590  CE2 TRP A  56      18.443   5.305   5.569  1.00 96.64           C
ATOM    591  CE3 TRP A  56      18.215   5.140   3.155  1.00 96.64           C
ATOM    592  HE3 TRP A  56      18.107   4.562   2.238  1.00 96.64           H
ATOM    593  CZ2 TRP A  56      18.500   6.704   5.557  1.00 96.64           C
ATOM    594  HZ2 TRP A  56      18.608   7.282   6.474  1.00 96.64           H
ATOM    595  CZ3 TRP A  56      18.273   6.539   3.160  1.00 96.64           C
ATOM    596  HZ3 TRP A  56      18.207   7.052   2.201  1.00 96.64           H
ATOM    597  CH2 TRP A  56      18.410   7.319   4.302  1.00 96.64           C
ATOM    598  HH2 TRP A  56      18.448   8.406   4.222  1.00 96.64           H
ATOM    599  HN  TRP A  56      16.224   0.632   4.739  1.00 96.64           H
ATOM    600  N   LEU A  57      16.936  -0.121   1.803  1.00 96.43           N
ATOM    601  CA  LEU A  57      17.043  -0.882   0.570  1.00 96.43           C
ATOM    602  C   LEU A  57      15.807  -0.622  -0.293  1.00 96.43           C
ATOM    603  O   LEU A  57      15.927  -0.312  -1.478  1.00 96.43           O
ATOM    604  HA  LEU A  57      17.920  -0.519   0.036  1.00 96.43           H
ATOM    605  CB  LEU A  57      17.279  -2.363   0.875  1.00 96.43           C
ATOM    606 1HB  LEU A  57      18.190  -2.451   1.467  1.00 96.43           H
ATOM    607 2HB  LEU A  57      16.458  -2.722   1.496  1.00 96.43           H
ATOM    608  CG  LEU A  57      17.403  -3.286  -0.340  1.00 96.43           C
ATOM    609  HG  LEU A  57      16.543  -3.115  -0.987  1.00 96.43           H
ATOM    610  CD1 LEU A  57      18.655  -2.955  -1.155  1.00 96.43           C
ATOM    611 1HD1 LEU A  57      18.599  -1.923  -1.503  1.00 96.43           H
ATOM    612 2HD1 LEU A  57      19.539  -3.079  -0.529  1.00 96.43           H
ATOM    613 3HD1 LEU A  57      18.718  -3.625  -2.012  1.00 96.43           H
ATOM    614  CD2 LEU A  57      17.366  -4.756   0.083  1.00 96.43           C
ATOM    615 1HD2 LEU A  57      18.194  -4.959   0.762  1.00 96.43           H
ATOM    616 2HD2 LEU A  57      16.422  -4.966   0.586  1.00 96.43           H
ATOM    617 3HD2 LEU A  57      17.456  -5.390  -0.800  1.00 96.43           H
ATOM    618  HN  LEU A  57      16.909  -0.670   2.638  1.00 96.43           H
ATOM    619  N   VAL A  58      14.647  -0.757   0.333  1.00 96.47           N
ATOM    620  CA  VAL A  58      13.390  -0.602  -0.379  1.00 96.47           C
ATOM    621  C   VAL A  58      13.299   0.819  -0.941  1.00 96.47           C
ATOM    622  O   VAL A  58      12.877   1.014  -2.079  1.00 96.47           O
ATOM    623  HA  VAL A  58      13.392  -1.308  -1.209  1.00 96.47           H
ATOM    624  CB  VAL A  58      12.220  -0.956   0.542  1.00 96.47           C
ATOM    625  HB  VAL A  58      12.311  -0.354   1.446  1.00 96.47           H
ATOM    626  CG1 VAL A  58      10.882  -0.617  -0.117  1.00 96.47           C
ATOM    627 1HG1 VAL A  58      10.844   0.451  -0.334  1.00 96.47           H
ATOM    628 2HG1 VAL A  58      10.780  -1.180  -1.044  1.00 96.47           H
ATOM    629 3HG1 VAL A  58      10.068  -0.879   0.559  1.00 96.47           H
ATOM    630  CG2 VAL A  58      12.272  -2.429   0.951  1.00 96.47           C
ATOM    631 1HG2 VAL A  58      12.218  -3.056   0.061  1.00 96.47           H
ATOM    632 2HG2 VAL A  58      13.205  -2.627   1.479  1.00 96.47           H
ATOM    633 3HG2 VAL A  58      11.430  -2.654   1.605  1.00 96.47           H
ATOM    634  HN  VAL A  58      14.559  -0.969   1.306  1.00 96.47           H
ATOM    635  N   PHE A  59      13.702   1.774  -0.116  1.00 97.70           N
ATOM    636  CA  PHE A  59      13.682   3.169  -0.520  1.00 97.70           C
ATOM    637  C   PHE A  59      14.487   3.380  -1.804  1.00 97.70           C
ATOM    638  O   PHE A  59      13.982   3.950  -2.771  1.00 97.70           O
ATOM    639  HA  PHE A  59      12.641   3.440  -0.697  1.00 97.70           H
ATOM    640  CB  PHE A  59      14.329   3.972   0.610  1.00 97.70           C
ATOM    641 1HB  PHE A  59      13.699   3.904   1.497  1.00 97.70           H
ATOM    642 2HB  PHE A  59      15.287   3.516   0.864  1.00 97.70           H
ATOM    643  CG  PHE A  59      14.556   5.447   0.275  1.00 97.70           C
ATOM    644  CD1 PHE A  59      15.822   5.941   0.201  1.00 97.70           C
ATOM    645  HD1 PHE A  59      16.674   5.286   0.381  1.00 97.70           H
ATOM    646  CD2 PHE A  59      13.493   6.265   0.051  1.00 97.70           C
ATOM    647  HD2 PHE A  59      12.479   5.870   0.110  1.00 97.70           H
ATOM    648  CE1 PHE A  59      16.032   7.310  -0.110  1.00 97.70           C
ATOM    649  HE1 PHE A  59      17.046   7.706  -0.169  1.00 97.70           H
ATOM    650  CE2 PHE A  59      13.704   7.635  -0.261  1.00 97.70           C
ATOM    651  HE2 PHE A  59      12.852   8.290  -0.440  1.00 97.70           H
ATOM    652  CZ  PHE A  59      14.969   8.128  -0.335  1.00 97.70           C
ATOM    653  HZ  PHE A  59      15.131   9.179  -0.574  1.00 97.70           H
ATOM    654  HN  PHE A  59      14.037   1.608   0.812  1.00 97.70           H
ATOM    655  N   ILE A  60      15.725   2.908  -1.773  1.00 97.33           N
ATOM    656  CA  ILE A  60      16.654   3.174  -2.858  1.00 97.33           C
ATOM    657  C   ILE A  60      16.122   2.541  -4.146  1.00 97.33           C
ATOM    658  O   ILE A  60      16.019   3.210  -5.173  1.00 97.33           O
ATOM    659  HA  ILE A  60      16.696   4.254  -2.996  1.00 97.33           H
ATOM    660  CB  ILE A  60      18.063   2.711  -2.482  1.00 97.33           C
ATOM    661  HB  ILE A  60      17.997   1.693  -2.098  1.00 97.33           H
ATOM    662  CG1 ILE A  60      18.645   3.578  -1.365  1.00 97.33           C
ATOM    663 1HG1 ILE A  60      18.894   4.564  -1.757  1.00 97.33           H
ATOM    664 2HG1 ILE A  60      17.897   3.725  -0.586  1.00 97.33           H
ATOM    665  CG2 ILE A  60      18.973   2.671  -3.711  1.00 97.33           C
ATOM    666 1HG2 ILE A  60      18.562   1.979  -4.446  1.00 97.33           H
ATOM    667 2HG2 ILE A  60      19.038   3.668  -4.147  1.00 97.33           H
ATOM    668 3HG2 ILE A  60      19.969   2.339  -3.415  1.00 97.33           H
ATOM    669  CD1 ILE A  60      19.896   2.933  -0.764  1.00 97.33           C
ATOM    670 1HD1 ILE A  60      19.638   1.958  -0.351  1.00 97.33           H
ATOM    671 2HD1 ILE A  60      20.650   2.811  -1.541  1.00 97.33           H
ATOM    672 3HD1 ILE A  60      20.289   3.570   0.028  1.00 97.33           H
ATOM    673  HN  ILE A  60      16.094   2.355  -1.026  1.00 97.33           H
ATOM    674  N   VAL A  61      15.798   1.260  -4.048  1.00 96.18           N
ATOM    675  CA  VAL A  61      15.404   0.497  -5.220  1.00 96.18           C
ATOM    676  C   VAL A  61      14.088   1.055  -5.768  1.00 96.18           C
ATOM    677  O   VAL A  61      13.926   1.195  -6.979  1.00 96.18           O
ATOM    678  HA  VAL A  61      16.180   0.626  -5.974  1.00 96.18           H
ATOM    679  CB  VAL A  61      15.323  -0.991  -4.873  1.00 96.18           C
ATOM    680  HB  VAL A  61      14.630  -1.104  -4.039  1.00 96.18           H
ATOM    681  CG1 VAL A  61      14.777  -1.800  -6.050  1.00 96.18           C
ATOM    682 1HG1 VAL A  61      13.777  -1.446  -6.302  1.00 96.18           H
ATOM    683 2HG1 VAL A  61      15.434  -1.677  -6.912  1.00 96.18           H
ATOM    684 3HG1 VAL A  61      14.730  -2.854  -5.777  1.00 96.18           H
ATOM    685  CG2 VAL A  61      16.686  -1.524  -4.426  1.00 96.18           C
ATOM    686 1HG2 VAL A  61      17.410  -1.391  -5.231  1.00 96.18           H
ATOM    687 2HG2 VAL A  61      17.020  -0.977  -3.545  1.00 96.18           H
ATOM    688 3HG2 VAL A  61      16.601  -2.583  -4.185  1.00 96.18           H
ATOM    689  HN  VAL A  61      15.803   0.746  -3.191  1.00 96.18           H
ATOM    690  N   GLY A  62      13.183   1.357  -4.849  1.00 97.01           N
ATOM    691  CA  GLY A  62      11.861   1.828  -5.227  1.00 97.01           C
ATOM    692  C   GLY A  62      11.936   3.213  -5.872  1.00 97.01           C
ATOM    693  O   GLY A  62      11.250   3.481  -6.857  1.00 97.01           O
ATOM    694 1HA  GLY A  62      11.405   1.123  -5.922  1.00 97.01           H
ATOM    695 2HA  GLY A  62      11.219   1.867  -4.347  1.00 97.01           H
ATOM    696  HN  GLY A  62      13.340   1.285  -3.864  1.00 97.01           H
ATOM    697  N   ALA A  63      12.776   4.057  -5.291  1.00 97.14           N
ATOM    698  CA  ALA A  63      12.909   5.425  -5.762  1.00 97.14           C
ATOM    699  C   ALA A  63      13.422   5.416  -7.203  1.00 97.14           C
ATOM    700  O   ALA A  63      12.876   6.102  -8.065  1.00 97.14           O
ATOM    701  HA  ALA A  63      11.919   5.881  -5.741  1.00 97.14           H
ATOM    702  CB  ALA A  63      13.831   6.203  -4.820  1.00 97.14           C
ATOM    703 1HB  ALA A  63      13.406   6.204  -3.816  1.00 97.14           H
ATOM    704 2HB  ALA A  63      14.812   5.729  -4.799  1.00 97.14           H
ATOM    705 3HB  ALA A  63      13.930   7.229  -5.174  1.00 97.14           H
ATOM    706  HN  ALA A  63      13.358   3.820  -4.513  1.00 97.14           H
ATOM    707  N   LEU A  64      14.467   4.630  -7.421  1.00 95.72           N
ATOM    708  CA  LEU A  64      15.075   4.541  -8.737  1.00 95.72           C
ATOM    709  C   LEU A  64      14.055   3.980  -9.729  1.00 95.72           C
ATOM    710  O   LEU A  64      13.893   4.511 -10.826  1.00 95.72           O
ATOM    711  HA  LEU A  64      15.336   5.554  -9.046  1.00 95.72           H
ATOM    712  CB  LEU A  64      16.376   3.739  -8.673  1.00 95.72           C
ATOM    713 1HB  LEU A  64      16.164   2.775  -8.209  1.00 95.72           H
ATOM    714 2HB  LEU A  64      16.706   3.536  -9.692  1.00 95.72           H
ATOM    715  CG  LEU A  64      17.532   4.394  -7.914  1.00 95.72           C
ATOM    716  HG  LEU A  64      17.183   4.649  -6.914  1.00 95.72           H
ATOM    717  CD1 LEU A  64      18.702   3.422  -7.751  1.00 95.72           C
ATOM    718 1HD1 LEU A  64      18.371   2.545  -7.194  1.00 95.72           H
ATOM    719 2HD1 LEU A  64      19.059   3.114  -8.734  1.00 95.72           H
ATOM    720 3HD1 LEU A  64      19.510   3.913  -7.208  1.00 95.72           H
ATOM    721  CD2 LEU A  64      17.961   5.698  -8.589  1.00 95.72           C
ATOM    722 1HD2 LEU A  64      18.286   5.490  -9.609  1.00 95.72           H
ATOM    723 2HD2 LEU A  64      17.120   6.391  -8.610  1.00 95.72           H
ATOM    724 3HD2 LEU A  64      18.784   6.143  -8.030  1.00 95.72           H
ATOM    725  HN  LEU A  64      14.896   4.063  -6.718  1.00 95.72           H
ATOM    726  N   GLY A  65      13.393   2.912  -9.307  1.00 94.47           N
ATOM    727  CA  GLY A  65      12.497   2.189 -10.193  1.00 94.47           C
ATOM    728  C   GLY A  65      11.345   3.082 -10.658  1.00 94.47           C
ATOM    729  O   GLY A  65      11.101   3.214 -11.856  1.00 94.47           O
ATOM    730 1HA  GLY A  65      13.051   1.825 -11.058  1.00 94.47           H
ATOM    731 2HA  GLY A  65      12.099   1.314  -9.679  1.00 94.47           H
ATOM    732  HN  GLY A  65      13.460   2.542  -8.381  1.00 94.47           H
ATOM    733  N   ASN A  66      10.668   3.674  -9.684  1.00 96.30           N
ATOM    734  CA  ASN A  66       9.449   4.414  -9.964  1.00 96.30           C
ATOM    735  C   ASN A  66       9.803   5.716 -10.686  1.00 96.30           C
ATOM    736  O   ASN A  66       9.027   6.206 -11.505  1.00 96.30           O
ATOM    737  HA  ASN A  66       8.844   3.748 -10.578  1.00 96.30           H
ATOM    738  CB  ASN A  66       8.715   4.775  -8.671  1.00 96.30           C
ATOM    739 1HB  ASN A  66       9.422   5.188  -7.950  1.00 96.30           H
ATOM    740 2HB  ASN A  66       7.976   5.550  -8.872  1.00 96.30           H
ATOM    741  CG  ASN A  66       8.026   3.548  -8.071  1.00 96.30           C
ATOM    742  OD1 ASN A  66       7.128   2.962  -8.653  1.00 96.30           O
ATOM    743  ND2 ASN A  66       8.494   3.194  -6.877  1.00 96.30           N
ATOM    744 1HD2 ASN A  66       9.233   3.718  -6.454  1.00 96.30           H
ATOM    745 2HD2 ASN A  66       8.108   2.403  -6.403  1.00 96.30           H
ATOM    746  HN  ASN A  66      10.938   3.653  -8.722  1.00 96.30           H
ATOM    747  N   SER A  67      10.974   6.240 -10.355  1.00 95.05           N
ATOM    748  CA  SER A  67      11.477   7.429 -11.020  1.00 95.05           C
ATOM    749  C   SER A  67      11.685   7.147 -12.510  1.00 95.05           C
ATOM    750  O   SER A  67      11.426   8.007 -13.350  1.00 95.05           O
ATOM    751  HA  SER A  67      10.706   8.187 -10.879  1.00 95.05           H
ATOM    752  CB  SER A  67      12.783   7.907 -10.383  1.00 95.05           C
ATOM    753 1HB  SER A  67      13.531   7.117 -10.455  1.00 95.05           H
ATOM    754 2HB  SER A  67      13.167   8.761 -10.940  1.00 95.05           H
ATOM    755  OG  SER A  67      12.608   8.271  -9.016  1.00 95.05           O
ATOM    756  HG  SER A  67      13.088   7.623  -8.425  1.00 95.05           H
ATOM    757  HN  SER A  67      11.574   5.865  -9.648  1.00 95.05           H
ATOM    758  N   LEU A  68      12.151   5.939 -12.791  1.00 92.46           N
ATOM    759  CA  LEU A  68      12.376   5.525 -14.166  1.00 92.46           C
ATOM    760  C   LEU A  68      11.036   5.469 -14.902  1.00 92.46           C
ATOM    761  O   LEU A  68      10.944   5.869 -16.061  1.00 92.46           O
ATOM    762  HA  LEU A  68      12.998   6.285 -14.638  1.00 92.46           H
ATOM    763  CB  LEU A  68      13.157   4.210 -14.208  1.00 92.46           C
ATOM    764 1HB  LEU A  68      14.084   4.343 -13.650  1.00 92.46           H
ATOM    765 2HB  LEU A  68      12.576   3.449 -13.686  1.00 92.46           H
ATOM    766  CG  LEU A  68      13.504   3.681 -15.601  1.00 92.46           C
ATOM    767  HG  LEU A  68      12.583   3.612 -16.180  1.00 92.46           H
ATOM    768  CD1 LEU A  68      14.430   4.649 -16.340  1.00 92.46           C
ATOM    769 1HD1 LEU A  68      13.936   5.615 -16.446  1.00 92.46           H
ATOM    770 2HD1 LEU A  68      15.353   4.774 -15.773  1.00 92.46           H
ATOM    771 3HD1 LEU A  68      14.661   4.249 -17.327  1.00 92.46           H
ATOM    772  CD2 LEU A  68      14.094   2.272 -15.521  1.00 92.46           C
ATOM    773 1HD2 LEU A  68      15.002   2.292 -14.918  1.00 92.46           H
ATOM    774 2HD2 LEU A  68      13.369   1.600 -15.063  1.00 92.46           H
ATOM    775 3HD2 LEU A  68      14.332   1.920 -16.525  1.00 92.46           H
ATOM    776  HN  LEU A  68      12.374   5.251 -12.101  1.00 92.46           H
ATOM    777  N   VAL A  69      10.031   4.969 -14.198  1.00 92.68           N
ATOM    778  CA  VAL A  69       8.709   4.821 -14.783  1.00 92.68           C
ATOM    779  C   VAL A  69       8.202   6.191 -15.239  1.00 92.68           C
ATOM    780  O   VAL A  69       7.691   6.329 -16.350  1.00 92.68           O
ATOM    781  HA  VAL A  69       8.805   4.174 -15.655  1.00 92.68           H
ATOM    782  CB  VAL A  69       7.770   4.138 -13.787  1.00 92.68           C
ATOM    783  HB  VAL A  69       7.788   4.712 -12.861  1.00 92.68           H
ATOM    784  CG1 VAL A  69       6.331   4.129 -14.307  1.00 92.68           C
ATOM    785 1HG1 VAL A  69       5.993   5.155 -14.458  1.00 92.68           H
ATOM    786 2HG1 VAL A  69       6.290   3.590 -15.253  1.00 92.68           H
ATOM    787 3HG1 VAL A  69       5.685   3.638 -13.580  1.00 92.68           H
ATOM    788  CG2 VAL A  69       8.246   2.719 -13.469  1.00 92.68           C
ATOM    789 1HG2 VAL A  69       8.271   2.130 -14.386  1.00 92.68           H
ATOM    790 2HG2 VAL A  69       9.246   2.760 -13.036  1.00 92.68           H
ATOM    791 3HG2 VAL A  69       7.561   2.256 -12.759  1.00 92.68           H
ATOM    792  HN  VAL A  69      10.109   4.669 -13.248  1.00 92.68           H
ATOM    793  N   ILE A  70       8.360   7.169 -14.359  1.00 93.59           N
ATOM    794  CA  ILE A  70       7.883   8.512 -14.639  1.00 93.59           C
ATOM    795  C   ILE A  70       8.643   9.079 -15.840  1.00 93.59           C
ATOM    796  O   ILE A  70       8.049   9.706 -16.715  1.00 93.59           O
ATOM    797  HA  ILE A  70       6.828   8.436 -14.903  1.00 93.59           H
ATOM    798  CB  ILE A  70       7.974   9.385 -13.386  1.00 93.59           C
ATOM    799  HB  ILE A  70       8.988   9.312 -12.992  1.00 93.59           H
ATOM    800  CG1 ILE A  70       7.028   8.879 -12.295  1.00 93.59           C
ATOM    801 1HG1 ILE A  70       5.997   8.949 -12.642  1.00 93.59           H
ATOM    802 2HG1 ILE A  70       7.227   7.825 -12.097  1.00 93.59           H
ATOM    803  CG2 ILE A  70       7.725  10.856 -13.723  1.00 93.59           C
ATOM    804 1HG2 ILE A  70       8.472  11.196 -14.441  1.00 93.59           H
ATOM    805 2HG2 ILE A  70       6.730  10.967 -14.155  1.00 93.59           H
ATOM    806 3HG2 ILE A  70       7.795  11.454 -12.815  1.00 93.59           H
ATOM    807  CD1 ILE A  70       7.195   9.686 -11.006  1.00 93.59           C
ATOM    808 1HD1 ILE A  70       8.221   9.594 -10.650  1.00 93.59           H
ATOM    809 2HD1 ILE A  70       6.972  10.735 -11.203  1.00 93.59           H
ATOM    810 3HD1 ILE A  70       6.511   9.306 -10.248  1.00 93.59           H
ATOM    811  HN  ILE A  70       8.805   7.054 -13.471  1.00 93.59           H
ATOM    812  N   LEU A  71       9.946   8.837 -15.843  1.00 90.89           N
ATOM    813  CA  LEU A  71      10.809   9.398 -16.868  1.00 90.89           C
ATOM    814  C   LEU A  71      10.436   8.799 -18.226  1.00 90.89           C
ATOM    815  O   LEU A  71      10.384   9.510 -19.229  1.00 90.89           O
ATOM    816  HA  LEU A  71      10.622  10.472 -16.901  1.00 90.89           H
ATOM    817  CB  LEU A  71      12.280   9.206 -16.495  1.00 90.89           C
ATOM    818 1HB  LEU A  71      12.434   9.601 -15.491  1.00 90.89           H
ATOM    819 2HB  LEU A  71      12.486   8.137 -16.451  1.00 90.89           H
ATOM    820  CG  LEU A  71      13.300   9.856 -17.431  1.00 90.89           C
ATOM    821  HG  LEU A  71      12.922  10.837 -17.720  1.00 90.89           H
ATOM    822  CD1 LEU A  71      14.635  10.079 -16.718  1.00 90.89           C
ATOM    823 1HD1 LEU A  71      14.484  10.732 -15.858  1.00 90.89           H
ATOM    824 2HD1 LEU A  71      15.031   9.121 -16.381  1.00 90.89           H
ATOM    825 3HD1 LEU A  71      15.342  10.542 -17.406  1.00 90.89           H
ATOM    826  CD2 LEU A  71      13.465   9.040 -18.714  1.00 90.89           C
ATOM    827 1HD2 LEU A  71      13.810   8.036 -18.465  1.00 90.89           H
ATOM    828 2HD2 LEU A  71      12.507   8.977 -19.231  1.00 90.89           H
ATOM    829 3HD2 LEU A  71      14.196   9.524 -19.362  1.00 90.89           H
ATOM    830  HN  LEU A  71      10.411   8.272 -15.162  1.00 90.89           H
ATOM    831  N   VAL A  72      10.185   7.498 -18.214  1.00 88.60           N
ATOM    832  CA  VAL A  72       9.806   6.798 -19.430  1.00 88.60           C
ATOM    833  C   VAL A  72       8.505   7.392 -19.971  1.00 88.60           C
ATOM    834  O   VAL A  72       8.383   7.641 -21.169  1.00 88.60           O
ATOM    835  HA  VAL A  72      10.597   6.960 -20.162  1.00 88.60           H
ATOM    836  CB  VAL A  72       9.711   5.295 -19.160  1.00 88.60           C
ATOM    837  HB  VAL A  72       9.046   5.149 -18.308  1.00 88.60           H
ATOM    838  CG1 VAL A  72       9.108   4.560 -20.358  1.00 88.60           C
ATOM    839 1HG1 VAL A  72       8.107   4.945 -20.554  1.00 88.60           H
ATOM    840 2HG1 VAL A  72       9.736   4.718 -21.235  1.00 88.60           H
ATOM    841 3HG1 VAL A  72       9.051   3.494 -20.140  1.00 88.60           H
ATOM    842  CG2 VAL A  72      11.078   4.716 -18.792  1.00 88.60           C
ATOM    843 1HG2 VAL A  72      11.775   4.879 -19.615  1.00 88.60           H
ATOM    844 2HG2 VAL A  72      11.453   5.209 -17.895  1.00 88.60           H
ATOM    845 3HG2 VAL A  72      10.981   3.646 -18.606  1.00 88.60           H
ATOM    846  HN  VAL A  72      10.237   6.926 -17.396  1.00 88.60           H
ATOM    847  N   TYR A  73       7.565   7.603 -19.061  1.00 88.30           N
ATOM    848  CA  TYR A  73       6.275   8.161 -19.433  1.00 88.30           C
ATOM    849  C   TYR A  73       6.439   9.540 -20.075  1.00 88.30           C
ATOM    850  O   TYR A  73       5.740   9.870 -21.032  1.00 88.30           O
ATOM    851  HA  TYR A  73       5.812   7.486 -20.152  1.00 88.30           H
ATOM    852  CB  TYR A  73       5.488   8.309 -18.129  1.00 88.30           C
ATOM    853 1HB  TYR A  73       5.424   7.335 -17.643  1.00 88.30           H
ATOM    854 2HB  TYR A  73       6.040   8.965 -17.456  1.00 88.30           H
ATOM    855  CG  TYR A  73       4.075   8.865 -18.315  1.00 88.30           C
ATOM    856  CD1 TYR A  73       3.869  10.229 -18.349  1.00 88.30           C
ATOM    857  HD1 TYR A  73       4.714  10.910 -18.243  1.00 88.30           H
ATOM    858  CD2 TYR A  73       3.006   8.002 -18.449  1.00 88.30           C
ATOM    859  HD2 TYR A  73       3.169   6.925 -18.423  1.00 88.30           H
ATOM    860  CE1 TYR A  73       2.539  10.753 -18.524  1.00 88.30           C
ATOM    861  HE1 TYR A  73       2.363  11.828 -18.552  1.00 88.30           H
ATOM    862  CE2 TYR A  73       1.676   8.526 -18.624  1.00 88.30           C
ATOM    863  HE2 TYR A  73       0.823   7.856 -18.731  1.00 88.30           H
ATOM    864  CZ  TYR A  73       1.509   9.875 -18.653  1.00 88.30           C
ATOM    865  OH  TYR A  73       0.252  10.370 -18.818  1.00 88.30           O
ATOM    866  HH  TYR A  73      -0.378   9.630 -19.052  1.00 88.30           H
ATOM    867  HN  TYR A  73       7.673   7.400 -18.088  1.00 88.30           H
ATOM    868  N   TRP A  74       7.367  10.308 -19.524  1.00 87.38           N
ATOM    869  CA  TRP A  74       7.525  11.696 -19.925  1.00 87.38           C
ATOM    870  C   TRP A  74       8.011  11.716 -21.376  1.00 87.38           C
ATOM    871  O   TRP A  74       7.406  12.365 -22.227  1.00 87.38           O
ATOM    872  HA  TRP A  74       6.550  12.177 -19.851  1.00 87.38           H
ATOM    873  CB  TRP A  74       8.462  12.439 -18.970  1.00 87.38           C
ATOM    874 1HB  TRP A  74       8.217  12.160 -17.946  1.00 87.38           H
ATOM    875 2HB  TRP A  74       9.485  12.111 -19.154  1.00 87.38           H
ATOM    876  CG  TRP A  74       8.399  13.962 -19.097  1.00 87.38           C
ATOM    877  CD1 TRP A  74       9.133  14.755 -19.890  1.00 87.38           C
ATOM    878  HD1 TRP A  74       9.902  14.396 -20.574  1.00 87.38           H
ATOM    879  CD2 TRP A  74       7.521  14.850 -18.374  1.00 87.38           C
ATOM    880  NE1 TRP A  74       8.794  16.083 -19.731  1.00 87.38           N
ATOM    881  HE1 TRP A  74       9.201  16.860 -20.212  1.00 87.38           H
ATOM    882  CE2 TRP A  74       7.782  16.143 -18.780  1.00 87.38           C
ATOM    883  CE3 TRP A  74       6.538  14.569 -17.409  1.00 87.38           C
ATOM    884  HE3 TRP A  74       6.313  13.557 -17.072  1.00 87.38           H
ATOM    885  CZ2 TRP A  74       7.103  17.257 -18.273  1.00 87.38           C
ATOM    886  HZ2 TRP A  74       7.328  18.269 -18.610  1.00 87.38           H
ATOM    887  CZ3 TRP A  74       5.868  15.694 -16.912  1.00 87.38           C
ATOM    888  HZ3 TRP A  74       5.096  15.533 -16.160  1.00 87.38           H
ATOM    889  CH2 TRP A  74       6.120  17.002 -17.310  1.00 87.38           C
ATOM    890  HH2 TRP A  74       5.554  17.825 -16.874  1.00 87.38           H
ATOM    891  HN  TRP A  74       8.002   9.998 -18.816  1.00 87.38           H
ATOM    892  N   TYR A  75       9.098  10.997 -21.612  1.00 83.55           N
ATOM    893  CA  TYR A  75       9.821  11.124 -22.866  1.00 83.55           C
ATOM    894  C   TYR A  75       9.251  10.178 -23.925  1.00 83.55           C
ATOM    895  O   TYR A  75       9.669  10.212 -25.082  1.00 83.55           O
ATOM    896  HA  TYR A  75       9.715  12.152 -23.213  1.00 83.55           H
ATOM    897  CB  TYR A  75      11.265  10.720 -22.563  1.00 83.55           C
ATOM    898 1HB  TYR A  75      11.259   9.828 -21.937  1.00 83.55           H
ATOM    899 2HB  TYR A  75      11.760  10.450 -23.496  1.00 83.55           H
ATOM    900  CG  TYR A  75      12.083  11.809 -21.866  1.00 83.55           C
ATOM    901  CD1 TYR A  75      12.609  12.853 -22.600  1.00 83.55           C
ATOM    902  HD1 TYR A  75      12.442  12.901 -23.676  1.00 83.55           H
ATOM    903  CD2 TYR A  75      12.294  11.748 -20.504  1.00 83.55           C
ATOM    904  HD2 TYR A  75      11.878  10.923 -19.924  1.00 83.55           H
ATOM    905  CE1 TYR A  75      13.378  13.878 -21.943  1.00 83.55           C
ATOM    906  HE1 TYR A  75      13.800  14.708 -22.511  1.00 83.55           H
ATOM    907  CE2 TYR A  75      13.063  12.773 -19.847  1.00 83.55           C
ATOM    908  HE2 TYR A  75      13.238  12.737 -18.772  1.00 83.55           H
ATOM    909  CZ  TYR A  75      13.567  13.788 -20.600  1.00 83.55           C
ATOM    910  OH  TYR A  75      14.294  14.756 -19.980  1.00 83.55           O
ATOM    911  HH  TYR A  75      14.595  15.437 -20.647  1.00 83.55           H
ATOM    912  HN  TYR A  75       9.485  10.339 -20.966  1.00 83.55           H
ATOM    913  N   CYS A  76       8.306   9.357 -23.492  1.00 77.20           N
ATOM    914  CA  CYS A  76       7.650   8.428 -24.397  1.00 77.20           C
ATOM    915  C   CYS A  76       6.870   9.238 -25.434  1.00 77.20           C
ATOM    916  O   CYS A  76       5.929   9.951 -25.090  1.00 77.20           O
ATOM    917  HA  CYS A  76       8.438   7.845 -24.874  1.00 77.20           H
ATOM    918  CB  CYS A  76       6.749   7.446 -23.644  1.00 77.20           C
ATOM    919 1HB  CYS A  76       7.341   6.869 -22.934  1.00 77.20           H
ATOM    920 2HB  CYS A  76       6.003   7.993 -23.068  1.00 77.20           H
ATOM    921  SG  CYS A  76       5.923   6.321 -24.828  1.00 77.20           S
ATOM    922  HG  CYS A  76       7.036   5.746 -25.274  1.00 77.20           H
ATOM    923  HN  CYS A  76       7.989   9.319 -22.545  1.00 77.20           H
ATOM    924  N   THR A  77       7.290   9.100 -26.683  1.00 72.87           N
ATOM    925  CA  THR A  77       6.782   9.956 -27.742  1.00 72.87           C
ATOM    926  C   THR A  77       5.425   9.448 -28.233  1.00 72.87           C
ATOM    927  O   THR A  77       4.736  10.136 -28.985  1.00 72.87           O
ATOM    928  HA  THR A  77       6.621  10.953 -27.331  1.00 72.87           H
ATOM    929  CB  THR A  77       7.841  10.023 -28.845  1.00 72.87           C
ATOM    930  HB  THR A  77       7.538  10.712 -29.633  1.00 72.87           H
ATOM    931  OG1 THR A  77       8.010   8.666 -29.246  1.00 72.87           O
ATOM    932  HG1 THR A  77       8.466   8.626 -30.135  1.00 72.87           H
ATOM    933  CG2 THR A  77       9.216  10.429 -28.312  1.00 72.87           C
ATOM    934 1HG2 THR A  77       9.548   9.701 -27.572  1.00 72.87           H
ATOM    935 2HG2 THR A  77       9.151  11.414 -27.850  1.00 72.87           H
ATOM    936 3HG2 THR A  77       9.930  10.461 -29.136  1.00 72.87           H
ATOM    937  HN  THR A  77       7.964   8.421 -26.975  1.00 72.87           H
ATOM    938  N   ARG A  78       5.081   8.249 -27.787  1.00 74.45           N
ATOM    939  CA  ARG A  78       3.849   7.613 -28.222  1.00 74.45           C
ATOM    940  C   ARG A  78       2.658   8.176 -27.443  1.00 74.45           C
ATOM    941  O   ARG A  78       2.793   8.546 -26.278  1.00 74.45           O
ATOM    942  HA  ARG A  78       3.771   7.852 -29.283  1.00 74.45           H
ATOM    943  CB  ARG A  78       3.910   6.098 -28.023  1.00 74.45           C
ATOM    944 1HB  ARG A  78       3.211   5.609 -28.702  1.00 74.45           H
ATOM    945 2HB  ARG A  78       4.906   5.734 -28.275  1.00 74.45           H
ATOM    946  CG  ARG A  78       3.574   5.721 -26.578  1.00 74.45           C
ATOM    947 1HG  ARG A  78       4.137   6.354 -25.893  1.00 74.45           H
ATOM    948 2HG  ARG A  78       2.517   5.905 -26.387  1.00 74.45           H
ATOM    949  CD  ARG A  78       3.899   4.250 -26.306  1.00 74.45           C
ATOM    950 1HD  ARG A  78       3.125   3.613 -26.733  1.00 74.45           H
ATOM    951 2HD  ARG A  78       4.837   3.981 -26.791  1.00 74.45           H
ATOM    952  NE  ARG A  78       3.998   4.016 -24.848  1.00 74.45           N
ATOM    953  HE  ARG A  78       4.896   3.792 -24.469  1.00 74.45           H
ATOM    954  CZ  ARG A  78       2.960   4.085 -24.004  1.00 74.45           C
ATOM    955  NH1 ARG A  78       1.734   4.382 -24.456  1.00 74.45           N
ATOM    956 1HH1 ARG A  78       1.588   4.553 -25.431  1.00 74.45           H
ATOM    957 2HH1 ARG A  78       0.964   4.431 -23.819  1.00 74.45           H
ATOM    958  NH2 ARG A  78       3.166   3.853 -22.700  1.00 74.45           N
ATOM    959 1HH2 ARG A  78       2.402   3.901 -22.057  1.00 74.45           H
ATOM    960 2HH2 ARG A  78       4.084   3.632 -22.371  1.00 74.45           H
ATOM    961  HN  ARG A  78       5.627   7.714 -27.142  1.00 74.45           H
ATOM    962  N   VAL A  79       1.518   8.221 -28.117  1.00 78.44           N
ATOM    963  CA  VAL A  79       0.286   8.648 -27.477  1.00 78.44           C
ATOM    964  C   VAL A  79       0.095   7.867 -26.176  1.00 78.44           C
ATOM    965  O   VAL A  79       0.234   6.645 -26.156  1.00 78.44           O
ATOM    966  HA  VAL A  79       0.390   9.707 -27.238  1.00 78.44           H
ATOM    967  CB  VAL A  79      -0.888   8.494 -28.446  1.00 78.44           C
ATOM    968  HB  VAL A  79      -1.028   7.430 -28.636  1.00 78.44           H
ATOM    969  CG1 VAL A  79      -2.180   9.035 -27.831  1.00 78.44           C
ATOM    970 1HG1 VAL A  79      -2.406   8.485 -26.918  1.00 78.44           H
ATOM    971 2HG1 VAL A  79      -2.057  10.093 -27.598  1.00 78.44           H
ATOM    972 3HG1 VAL A  79      -2.999   8.913 -28.541  1.00 78.44           H
ATOM    973  CG2 VAL A  79      -0.589   9.175 -29.783  1.00 78.44           C
ATOM    974 1HG2 VAL A  79      -0.410  10.238 -29.617  1.00 78.44           H
ATOM    975 2HG2 VAL A  79       0.296   8.723 -30.231  1.00 78.44           H
ATOM    976 3HG2 VAL A  79      -1.440   9.050 -30.452  1.00 78.44           H
ATOM    977  HN  VAL A  79       1.429   7.972 -29.082  1.00 78.44           H
ATOM    978  N   LYS A  80      -0.222   8.603 -25.121  1.00 83.15           N
ATOM    979  CA  LYS A  80      -0.502   7.988 -23.835  1.00 83.15           C
ATOM    980  C   LYS A  80      -1.789   7.167 -23.937  1.00 83.15           C
ATOM    981  O   LYS A  80      -2.580   7.358 -24.860  1.00 83.15           O
ATOM    982  HA  LYS A  80       0.322   7.311 -23.610  1.00 83.15           H
ATOM    983  CB  LYS A  80      -0.533   9.046 -22.730  1.00 83.15           C
ATOM    984 1HB  LYS A  80      -1.433   9.654 -22.828  1.00 83.15           H
ATOM    985 2HB  LYS A  80      -0.583   8.559 -21.757  1.00 83.15           H
ATOM    986  CG  LYS A  80       0.705   9.943 -22.795  1.00 83.15           C
ATOM    987 1HG  LYS A  80       0.698  10.512 -23.725  1.00 83.15           H
ATOM    988 2HG  LYS A  80       0.678  10.665 -21.979  1.00 83.15           H
ATOM    989  CD  LYS A  80       1.988   9.114 -22.707  1.00 83.15           C
ATOM    990 1HD  LYS A  80       1.927   8.432 -21.859  1.00 83.15           H
ATOM    991 2HD  LYS A  80       2.090   8.500 -23.602  1.00 83.15           H
ATOM    992  CE  LYS A  80       3.214  10.016 -22.557  1.00 83.15           C
ATOM    993 1HE  LYS A  80       3.083  10.920 -23.151  1.00 83.15           H
ATOM    994 2HE  LYS A  80       3.317  10.330 -21.518  1.00 83.15           H
ATOM    995  NZ  LYS A  80       4.437   9.304 -22.990  1.00 83.15           N
ATOM    996 1HZ  LYS A  80       5.255   9.831 -22.702  1.00 83.15           H
ATOM    997 2HZ  LYS A  80       4.461   8.384 -22.565  1.00 83.15           H
ATOM    998 3HZ  LYS A  80       4.434   9.210 -24.000  1.00 83.15           H
ATOM    999  HN  LYS A  80      -0.288   9.601 -25.136  1.00 83.15           H
ATOM   1000  N   THR A  81      -1.960   6.271 -22.976  1.00 83.75           N
ATOM   1001  CA  THR A  81      -3.212   5.547 -22.842  1.00 83.75           C
ATOM   1002  C   THR A  81      -3.728   5.635 -21.404  1.00 83.75           C
ATOM   1003  O   THR A  81      -2.987   6.009 -20.497  1.00 83.75           O
ATOM   1004  HA  THR A  81      -3.956   6.026 -23.478  1.00 83.75           H
ATOM   1005  CB  THR A  81      -2.981   4.111 -23.318  1.00 83.75           C
ATOM   1006  HB  THR A  81      -3.920   3.559 -23.358  1.00 83.75           H
ATOM   1007  OG1 THR A  81      -2.005   3.599 -22.415  1.00 83.75           O
ATOM   1008  HG1 THR A  81      -1.114   4.013 -22.604  1.00 83.75           H
ATOM   1009  CG2 THR A  81      -2.294   4.050 -24.683  1.00 83.75           C
ATOM   1010 1HG2 THR A  81      -1.324   4.544 -24.625  1.00 83.75           H
ATOM   1011 2HG2 THR A  81      -2.914   4.554 -25.425  1.00 83.75           H
ATOM   1012 3HG2 THR A  81      -2.154   3.009 -24.973  1.00 83.75           H
ATOM   1013  HN  THR A  81      -1.262   6.039 -22.298  1.00 83.75           H
ATOM   1014  N   MET A  82      -4.995   5.284 -21.241  1.00 87.33           N
ATOM   1015  CA  MET A  82      -5.620   5.322 -19.930  1.00 87.33           C
ATOM   1016  C   MET A  82      -4.833   4.480 -18.923  1.00 87.33           C
ATOM   1017  O   MET A  82      -4.657   4.884 -17.775  1.00 87.33           O
ATOM   1018  HA  MET A  82      -5.605   6.370 -19.628  1.00 87.33           H
ATOM   1019  CB  MET A  82      -7.051   4.792 -20.031  1.00 87.33           C
ATOM   1020 1HB  MET A  82      -7.643   5.451 -20.667  1.00 87.33           H
ATOM   1021 2HB  MET A  82      -7.047   3.811 -20.504  1.00 87.33           H
ATOM   1022  CG  MET A  82      -7.698   4.695 -18.648  1.00 87.33           C
ATOM   1023 1HG  MET A  82      -7.322   3.817 -18.122  1.00 87.33           H
ATOM   1024 2HG  MET A  82      -7.429   5.565 -18.049  1.00 87.33           H
ATOM   1025  SD  MET A  82      -9.473   4.593 -18.810  1.00 87.33           S
ATOM   1026  CE  MET A  82      -9.955   4.848 -17.110  1.00 87.33           C
ATOM   1027 1HE  MET A  82      -9.521   4.066 -16.488  1.00 87.33           H
ATOM   1028 2HE  MET A  82      -9.596   5.821 -16.773  1.00 87.33           H
ATOM   1029 3HE  MET A  82     -11.041   4.815 -17.031  1.00 87.33           H
ATOM   1030  HN  MET A  82      -5.591   4.979 -21.984  1.00 87.33           H
ATOM   1031  N   THR A  83      -4.381   3.326 -19.391  1.00 85.75           N
ATOM   1032  CA  THR A  83      -3.534   2.469 -18.578  1.00 85.75           C
ATOM   1033  C   THR A  83      -2.280   3.225 -18.136  1.00 85.75           C
ATOM   1034  O   THR A  83      -1.875   3.138 -16.978  1.00 85.75           O
ATOM   1035  HA  THR A  83      -4.082   2.203 -17.674  1.00 85.75           H
ATOM   1036  CB  THR A  83      -3.230   1.204 -19.383  1.00 85.75           C
ATOM   1037  HB  THR A  83      -2.697   1.447 -20.302  1.00 85.75           H
ATOM   1038  OG1 THR A  83      -4.503   0.588 -19.555  1.00 85.75           O
ATOM   1039  HG1 THR A  83      -5.231   1.239 -19.339  1.00 85.75           H
ATOM   1040  CG2 THR A  83      -2.425   0.180 -18.582  1.00 85.75           C
ATOM   1041 1HG2 THR A  83      -2.989  -0.113 -17.696  1.00 85.75           H
ATOM   1042 2HG2 THR A  83      -1.475   0.621 -18.278  1.00 85.75           H
ATOM   1043 3HG2 THR A  83      -2.236  -0.698 -19.200  1.00 85.75           H
ATOM   1044  HN  THR A  83      -4.584   2.975 -20.305  1.00 85.75           H
ATOM   1045  N   ASP A  84      -1.699   3.948 -19.082  1.00 87.10           N
ATOM   1046  CA  ASP A  84      -0.445   4.639 -18.832  1.00 87.10           C
ATOM   1047  C   ASP A  84      -0.657   5.696 -17.747  1.00 87.10           C
ATOM   1048  O   ASP A  84       0.231   5.941 -16.932  1.00 87.10           O
ATOM   1049  HA  ASP A  84       0.254   3.861 -18.526  1.00 87.10           H
ATOM   1050  CB  ASP A  84       0.053   5.349 -20.093  1.00 87.10           C
ATOM   1051 1HB  ASP A  84      -0.635   6.152 -20.358  1.00 87.10           H
ATOM   1052 2HB  ASP A  84       1.021   5.811 -19.896  1.00 87.10           H
ATOM   1053  CG  ASP A  84       0.177   4.369 -21.261  1.00 87.10           C
ATOM   1054  OD1 ASP A  84       0.907   3.369 -21.088  1.00 87.10           O
ATOM   1055  OD2 ASP A  84      -0.460   4.642 -22.301  1.00 87.10           O
ATOM   1056  HN  ASP A  84      -2.070   4.065 -20.003  1.00 87.10           H
ATOM   1057  N   MET A  85      -1.840   6.293 -17.770  1.00 91.19           N
ATOM   1058  CA  MET A  85      -2.179   7.320 -16.800  1.00 91.19           C
ATOM   1059  C   MET A  85      -2.196   6.749 -15.381  1.00 91.19           C
ATOM   1060  O   MET A  85      -1.679   7.368 -14.452  1.00 91.19           O
ATOM   1061  HA  MET A  85      -1.398   8.074 -16.886  1.00 91.19           H
ATOM   1062  CB  MET A  85      -3.555   7.902 -17.132  1.00 91.19           C
ATOM   1063 1HB  MET A  85      -3.576   8.221 -18.174  1.00 91.19           H
ATOM   1064 2HB  MET A  85      -4.317   7.131 -17.019  1.00 91.19           H
ATOM   1065  CG  MET A  85      -3.882   9.088 -16.223  1.00 91.19           C
ATOM   1066 1HG  MET A  85      -4.882   9.461 -16.444  1.00 91.19           H
ATOM   1067 2HG  MET A  85      -3.885   8.768 -15.181  1.00 91.19           H
ATOM   1068  SD  MET A  85      -2.681  10.387 -16.458  1.00 91.19           S
ATOM   1069  CE  MET A  85      -3.116  10.918 -18.106  1.00 91.19           C
ATOM   1070 1HE  MET A  85      -3.006  10.082 -18.797  1.00 91.19           H
ATOM   1071 2HE  MET A  85      -4.150  11.263 -18.115  1.00 91.19           H
ATOM   1072 3HE  MET A  85      -2.458  11.731 -18.411  1.00 91.19           H
ATOM   1073  HN  MET A  85      -2.558   6.086 -18.435  1.00 91.19           H
ATOM   1074  N   PHE A  86      -2.796   5.574 -15.257  1.00 93.14           N
ATOM   1075  CA  PHE A  86      -2.906   4.923 -13.962  1.00 93.14           C
ATOM   1076  C   PHE A  86      -1.541   4.426 -13.480  1.00 93.14           C
ATOM   1077  O   PHE A  86      -1.228   4.513 -12.294  1.00 93.14           O
ATOM   1078  HA  PHE A  86      -3.290   5.662 -13.260  1.00 93.14           H
ATOM   1079  CB  PHE A  86      -3.837   3.722 -14.143  1.00 93.14           C
ATOM   1080 1HB  PHE A  86      -3.433   3.076 -14.923  1.00 93.14           H
ATOM   1081 2HB  PHE A  86      -3.848   3.141 -13.221  1.00 93.14           H
ATOM   1082  CG  PHE A  86      -5.275   4.099 -14.508  1.00 93.14           C
ATOM   1083  CD1 PHE A  86      -5.852   5.196 -13.949  1.00 93.14           C
ATOM   1084  HD1 PHE A  86      -5.291   5.807 -13.242  1.00 93.14           H
ATOM   1085  CD2 PHE A  86      -5.975   3.337 -15.390  1.00 93.14           C
ATOM   1086  HD2 PHE A  86      -5.512   2.458 -15.838  1.00 93.14           H
ATOM   1087  CE1 PHE A  86      -7.186   5.546 -14.287  1.00 93.14           C
ATOM   1088  HE1 PHE A  86      -7.649   6.425 -13.839  1.00 93.14           H
ATOM   1089  CE2 PHE A  86      -7.309   3.687 -15.728  1.00 93.14           C
ATOM   1090  HE2 PHE A  86      -7.870   3.076 -16.436  1.00 93.14           H
ATOM   1091  CZ  PHE A  86      -7.886   4.784 -15.170  1.00 93.14           C
ATOM   1092  HZ  PHE A  86      -8.910   5.053 -15.429  1.00 93.14           H
ATOM   1093  HN  PHE A  86      -3.201   5.069 -16.019  1.00 93.14           H
ATOM   1094  N   LEU A  87      -0.765   3.916 -14.426  1.00 90.22           N
ATOM   1095  CA  LEU A  87       0.559   3.407 -14.112  1.00 90.22           C
ATOM   1096  C   LEU A  87       1.428   4.550 -13.585  1.00 90.22           C
ATOM   1097  O   LEU A  87       2.255   4.347 -12.697  1.00 90.22           O
ATOM   1098  HA  LEU A  87       0.446   2.666 -13.321  1.00 90.22           H
ATOM   1099  CB  LEU A  87       1.157   2.688 -15.324  1.00 90.22           C
ATOM   1100 1HB  LEU A  87       1.128   3.368 -16.175  1.00 90.22           H
ATOM   1101 2HB  LEU A  87       2.207   2.482 -15.117  1.00 90.22           H
ATOM   1102  CG  LEU A  87       0.479   1.378 -15.729  1.00 90.22           C
ATOM   1103  HG  LEU A  87      -0.576   1.583 -15.914  1.00 90.22           H
ATOM   1104  CD1 LEU A  87       1.069   0.835 -17.032  1.00 90.22           C
ATOM   1105 1HD1 LEU A  87       0.924   1.564 -17.828  1.00 90.22           H
ATOM   1106 2HD1 LEU A  87       2.135   0.650 -16.898  1.00 90.22           H
ATOM   1107 3HD1 LEU A  87       0.569  -0.097 -17.297  1.00 90.22           H
ATOM   1108  CD2 LEU A  87       0.548   0.352 -14.596  1.00 90.22           C
ATOM   1109 1HD2 LEU A  87       1.591   0.145 -14.356  1.00 90.22           H
ATOM   1110 2HD2 LEU A  87       0.044   0.749 -13.715  1.00 90.22           H
ATOM   1111 3HD2 LEU A  87       0.058  -0.570 -14.911  1.00 90.22           H
ATOM   1112  HN  LEU A  87      -1.028   3.847 -15.388  1.00 90.22           H
ATOM   1113  N   LEU A  88       1.212   5.727 -14.153  1.00 92.73           N
ATOM   1114  CA  LEU A  88       1.938   6.910 -13.724  1.00 92.73           C
ATOM   1115  C   LEU A  88       1.593   7.214 -12.265  1.00 92.73           C
ATOM   1116  O   LEU A  88       2.485   7.364 -11.431  1.00 92.73           O
ATOM   1117  HA  LEU A  88       3.002   6.681 -13.787  1.00 92.73           H
ATOM   1118  CB  LEU A  88       1.669   8.078 -14.676  1.00 92.73           C
ATOM   1119 1HB  LEU A  88       2.075   7.824 -15.655  1.00 92.73           H
ATOM   1120 2HB  LEU A  88       0.590   8.182 -14.795  1.00 92.73           H
ATOM   1121  CG  LEU A  88       2.241   9.432 -14.253  1.00 92.73           C
ATOM   1122  HG  LEU A  88       1.948   9.620 -13.221  1.00 92.73           H
ATOM   1123  CD1 LEU A  88       3.770   9.418 -14.294  1.00 92.73           C
ATOM   1124 1HD1 LEU A  88       4.145   8.653 -13.614  1.00 92.73           H
ATOM   1125 2HD1 LEU A  88       4.105   9.198 -15.308  1.00 92.73           H
ATOM   1126 3HD1 LEU A  88       4.151  10.393 -13.989  1.00 92.73           H
ATOM   1127  CD2 LEU A  88       1.656  10.563 -15.102  1.00 92.73           C
ATOM   1128 1HD2 LEU A  88       1.898  10.393 -16.151  1.00 92.73           H
ATOM   1129 2HD2 LEU A  88       0.573  10.587 -14.978  1.00 92.73           H
ATOM   1130 3HD2 LEU A  88       2.079  11.515 -14.781  1.00 92.73           H
ATOM   1131  HN  LEU A  88       0.555   5.878 -14.892  1.00 92.73           H
ATOM   1132  N   ASN A  89       0.297   7.296 -12.001  1.00 95.95           N
ATOM   1133  CA  ASN A  89      -0.175   7.688 -10.684  1.00 95.95           C
ATOM   1134  C   ASN A  89       0.241   6.629  -9.661  1.00 95.95           C
ATOM   1135  O   ASN A  89       0.444   6.940  -8.489  1.00 95.95           O
ATOM   1136  HA  ASN A  89       0.286   8.657 -10.492  1.00 95.95           H
ATOM   1137  CB  ASN A  89      -1.701   7.799 -10.657  1.00 95.95           C
ATOM   1138 1HB  ASN A  89      -2.139   6.987 -11.237  1.00 95.95           H
ATOM   1139 2HB  ASN A  89      -2.059   7.689  -9.633  1.00 95.95           H
ATOM   1140  CG  ASN A  89      -2.163   9.144 -11.222  1.00 95.95           C
ATOM   1141  OD1 ASN A  89      -2.387  10.104 -10.504  1.00 95.95           O
ATOM   1142  ND2 ASN A  89      -2.292   9.158 -12.546  1.00 95.95           N
ATOM   1143 1HD2 ASN A  89      -2.092   8.335 -13.077  1.00 95.95           H
ATOM   1144 2HD2 ASN A  89      -2.590   9.993 -13.010  1.00 95.95           H
ATOM   1145  HN  ASN A  89      -0.423   7.100 -12.667  1.00 95.95           H
ATOM   1146  N   LEU A  90       0.354   5.400 -10.143  1.00 93.60           N
ATOM   1147  CA  LEU A  90       0.780   4.300  -9.294  1.00 93.60           C
ATOM   1148  C   LEU A  90       2.216   4.548  -8.829  1.00 93.60           C
ATOM   1149  O   LEU A  90       2.526   4.393  -7.649  1.00 93.60           O
ATOM   1150  HA  LEU A  90       0.130   4.292  -8.419  1.00 93.60           H
ATOM   1151  CB  LEU A  90       0.589   2.963 -10.013  1.00 93.60           C
ATOM   1152 1HB  LEU A  90      -0.343   3.007 -10.577  1.00 93.60           H
ATOM   1153 2HB  LEU A  90       1.394   2.844 -10.738  1.00 93.60           H
ATOM   1154  CG  LEU A  90       0.555   1.721  -9.121  1.00 93.60           C
ATOM   1155  HG  LEU A  90       1.324   1.829  -8.356  1.00 93.60           H
ATOM   1156  CD1 LEU A  90      -0.788   1.600  -8.398  1.00 93.60           C
ATOM   1157 1HD1 LEU A  90      -0.946   2.482  -7.776  1.00 93.60           H
ATOM   1158 2HD1 LEU A  90      -1.590   1.525  -9.132  1.00 93.60           H
ATOM   1159 3HD1 LEU A  90      -0.784   0.709  -7.771  1.00 93.60           H
ATOM   1160  CD2 LEU A  90       0.890   0.461  -9.922  1.00 93.60           C
ATOM   1161 1HD2 LEU A  90       0.161   0.336 -10.723  1.00 93.60           H
ATOM   1162 2HD2 LEU A  90       1.888   0.557 -10.351  1.00 93.60           H
ATOM   1163 3HD2 LEU A  90       0.859  -0.407  -9.264  1.00 93.60           H
ATOM   1164  HN  LEU A  90       0.160   5.151 -11.092  1.00 93.60           H
ATOM   1165  N   ALA A  91       3.056   4.929  -9.781  1.00 95.59           N
ATOM   1166  CA  ALA A  91       4.462   5.153  -9.493  1.00 95.59           C
ATOM   1167  C   ALA A  91       4.601   6.347  -8.547  1.00 95.59           C
ATOM   1168  O   ALA A  91       5.480   6.363  -7.687  1.00 95.59           O
ATOM   1169  HA  ALA A  91       4.845   4.261  -8.997  1.00 95.59           H
ATOM   1170  CB  ALA A  91       5.226   5.355 -10.803  1.00 95.59           C
ATOM   1171 1HB  ALA A  91       5.119   4.467 -11.426  1.00 95.59           H
ATOM   1172 2HB  ALA A  91       4.821   6.219 -11.330  1.00 95.59           H
ATOM   1173 3HB  ALA A  91       6.281   5.522 -10.587  1.00 95.59           H
ATOM   1174  HN  ALA A  91       2.789   5.084 -10.732  1.00 95.59           H
ATOM   1175  N   ILE A  92       3.720   7.318  -8.738  1.00 96.75           N
ATOM   1176  CA  ILE A  92       3.730   8.511  -7.909  1.00 96.75           C
ATOM   1177  C   ILE A  92       3.354   8.134  -6.475  1.00 96.75           C
ATOM   1178  O   ILE A  92       3.983   8.592  -5.523  1.00 96.75           O
ATOM   1179  HA  ILE A  92       4.749   8.900  -7.907  1.00 96.75           H
ATOM   1180  CB  ILE A  92       2.834   9.593  -8.515  1.00 96.75           C
ATOM   1181  HB  ILE A  92       1.868   9.144  -8.749  1.00 96.75           H
ATOM   1182  CG1 ILE A  92       3.418  10.116  -9.829  1.00 96.75           C
ATOM   1183 1HG1 ILE A  92       4.320  10.694  -9.625  1.00 96.75           H
ATOM   1184 2HG1 ILE A  92       3.713   9.278 -10.459  1.00 96.75           H
ATOM   1185  CG2 ILE A  92       2.578  10.719  -7.512  1.00 96.75           C
ATOM   1186 1HG2 ILE A  92       2.087  10.314  -6.627  1.00 96.75           H
ATOM   1187 2HG2 ILE A  92       3.527  11.172  -7.225  1.00 96.75           H
ATOM   1188 3HG2 ILE A  92       1.938  11.474  -7.969  1.00 96.75           H
ATOM   1189  CD1 ILE A  92       2.404  10.989 -10.571  1.00 96.75           C
ATOM   1190 1HD1 ILE A  92       1.514  10.401 -10.794  1.00 96.75           H
ATOM   1191 2HD1 ILE A  92       2.130  11.839  -9.946  1.00 96.75           H
ATOM   1192 3HD1 ILE A  92       2.845  11.348 -11.501  1.00 96.75           H
ATOM   1193  HN  ILE A  92       3.011   7.299  -9.442  1.00 96.75           H
ATOM   1194  N   ALA A  93       2.329   7.301  -6.365  1.00 96.88           N
ATOM   1195  CA  ALA A  93       1.835   6.889  -5.063  1.00 96.88           C
ATOM   1196  C   ALA A  93       2.949   6.163  -4.306  1.00 96.88           C
ATOM   1197  O   ALA A  93       3.139   6.384  -3.111  1.00 96.88           O
ATOM   1198  HA  ALA A  93       1.560   7.789  -4.512  1.00 96.88           H
ATOM   1199  CB  ALA A  93       0.588   6.020  -5.240  1.00 96.88           C
ATOM   1200 1HB  ALA A  93      -0.183   6.593  -5.757  1.00 96.88           H
ATOM   1201 2HB  ALA A  93       0.841   5.138  -5.828  1.00 96.88           H
ATOM   1202 3HB  ALA A  93       0.218   5.712  -4.263  1.00 96.88           H
ATOM   1203  HN  ALA A  93       1.840   6.911  -7.146  1.00 96.88           H
ATOM   1204  N   ASP A  94       3.655   5.309  -5.033  1.00 96.54           N
ATOM   1205  CA  ASP A  94       4.729   4.531  -4.439  1.00 96.54           C
ATOM   1206  C   ASP A  94       5.824   5.476  -3.942  1.00 96.54           C
ATOM   1207  O   ASP A  94       6.316   5.329  -2.824  1.00 96.54           O
ATOM   1208  HA  ASP A  94       4.262   3.970  -3.629  1.00 96.54           H
ATOM   1209  CB  ASP A  94       5.352   3.581  -5.464  1.00 96.54           C
ATOM   1210 1HB  ASP A  94       5.500   4.106  -6.408  1.00 96.54           H
ATOM   1211 2HB  ASP A  94       6.336   3.264  -5.120  1.00 96.54           H
ATOM   1212  CG  ASP A  94       4.464   2.356  -5.688  1.00 96.54           C
ATOM   1213  OD1 ASP A  94       3.755   1.986  -4.728  1.00 96.54           O
ATOM   1214  OD2 ASP A  94       4.515   1.817  -6.815  1.00 96.54           O
ATOM   1215  HN  ASP A  94       3.505   5.147  -6.008  1.00 96.54           H
ATOM   1216  N   LEU A  95       6.175   6.425  -4.797  1.00 97.38           N
ATOM   1217  CA  LEU A  95       7.252   7.350  -4.487  1.00 97.38           C
ATOM   1218  C   LEU A  95       6.918   8.102  -3.197  1.00 97.38           C
ATOM   1219  O   LEU A  95       7.775   8.264  -2.330  1.00 97.38           O
ATOM   1220  HA  LEU A  95       8.152   6.759  -4.319  1.00 97.38           H
ATOM   1221  CB  LEU A  95       7.529   8.268  -5.680  1.00 97.38           C
ATOM   1222 1HB  LEU A  95       6.575   8.561  -6.117  1.00 97.38           H
ATOM   1223 2HB  LEU A  95       8.004   9.177  -5.311  1.00 97.38           H
ATOM   1224  CG  LEU A  95       8.407   7.682  -6.788  1.00 97.38           C
ATOM   1225  HG  LEU A  95       7.915   6.790  -7.177  1.00 97.38           H
ATOM   1226  CD1 LEU A  95       8.550   8.664  -7.952  1.00 97.38           C
ATOM   1227 1HD1 LEU A  95       7.566   8.884  -8.365  1.00 97.38           H
ATOM   1228 2HD1 LEU A  95       9.008   9.587  -7.594  1.00 97.38           H
ATOM   1229 3HD1 LEU A  95       9.178   8.222  -8.725  1.00 97.38           H
ATOM   1230  CD2 LEU A  95       9.766   7.244  -6.237  1.00 97.38           C
ATOM   1231 1HD2 LEU A  95      10.277   8.104  -5.804  1.00 97.38           H
ATOM   1232 2HD2 LEU A  95       9.619   6.485  -5.469  1.00 97.38           H
ATOM   1233 3HD2 LEU A  95      10.369   6.831  -7.045  1.00 97.38           H
ATOM   1234  HN  LEU A  95       5.738   6.568  -5.685  1.00 97.38           H
ATOM   1235  N   LEU A  96       5.671   8.541  -3.112  1.00 97.04           N
ATOM   1236  CA  LEU A  96       5.249   9.385  -2.007  1.00 97.04           C
ATOM   1237  C   LEU A  96       5.492   8.650  -0.688  1.00 97.04           C
ATOM   1238  O   LEU A  96       5.963   9.245   0.281  1.00 97.04           O
ATOM   1239  HA  LEU A  96       5.870  10.280  -2.024  1.00 97.04           H
ATOM   1240  CB  LEU A  96       3.800   9.836  -2.201  1.00 97.04           C
ATOM   1241 1HB  LEU A  96       3.202   8.966  -2.471  1.00 97.04           H
ATOM   1242 2HB  LEU A  96       3.422  10.199  -1.245  1.00 97.04           H
ATOM   1243  CG  LEU A  96       3.571  10.923  -3.253  1.00 97.04           C
ATOM   1244  HG  LEU A  96       3.899  10.539  -4.219  1.00 97.04           H
ATOM   1245  CD1 LEU A  96       2.083  11.257  -3.382  1.00 97.04           C
ATOM   1246 1HD1 LEU A  96       1.535  10.363  -3.678  1.00 97.04           H
ATOM   1247 2HD1 LEU A  96       1.706  11.614  -2.424  1.00 97.04           H
ATOM   1248 3HD1 LEU A  96       1.949  12.032  -4.137  1.00 97.04           H
ATOM   1249  CD2 LEU A  96       4.413  12.165  -2.951  1.00 97.04           C
ATOM   1250 1HD2 LEU A  96       4.138  12.561  -1.974  1.00 97.04           H
ATOM   1251 2HD2 LEU A  96       5.469  11.896  -2.950  1.00 97.04           H
ATOM   1252 3HD2 LEU A  96       4.231  12.922  -3.714  1.00 97.04           H
ATOM   1253  HN  LEU A  96       4.957   8.329  -3.779  1.00 97.04           H
ATOM   1254  N   PHE A  97       5.161   7.367  -0.692  1.00 97.37           N
ATOM   1255  CA  PHE A  97       5.321   6.550   0.499  1.00 97.37           C
ATOM   1256  C   PHE A  97       6.799   6.272   0.779  1.00 97.37           C
ATOM   1257  O   PHE A  97       7.252   6.391   1.917  1.00 97.37           O
ATOM   1258  HA  PHE A  97       4.893   7.106   1.333  1.00 97.37           H
ATOM   1259  CB  PHE A  97       4.608   5.223   0.229  1.00 97.37           C
ATOM   1260 1HB  PHE A  97       3.533   5.403   0.185  1.00 97.37           H
ATOM   1261 2HB  PHE A  97       4.909   4.853  -0.750  1.00 97.37           H
ATOM   1262  CG  PHE A  97       4.887   4.142   1.276  1.00 97.37           C
ATOM   1263  CD1 PHE A  97       5.479   2.975   0.906  1.00 97.37           C
ATOM   1264  HD1 PHE A  97       5.755   2.810  -0.136  1.00 97.37           H
ATOM   1265  CD2 PHE A  97       4.544   4.349   2.575  1.00 97.37           C
ATOM   1266  HD2 PHE A  97       4.069   5.284   2.871  1.00 97.37           H
ATOM   1267  CE1 PHE A  97       5.739   1.972   1.877  1.00 97.37           C
ATOM   1268  HE1 PHE A  97       6.213   1.037   1.581  1.00 97.37           H
ATOM   1269  CE2 PHE A  97       4.803   3.346   3.546  1.00 97.37           C
ATOM   1270  HE2 PHE A  97       4.528   3.511   4.588  1.00 97.37           H
ATOM   1271  CZ  PHE A  97       5.396   2.179   3.177  1.00 97.37           C
ATOM   1272  HZ  PHE A  97       5.595   1.409   3.922  1.00 97.37           H
ATOM   1273  HN  PHE A  97       4.791   6.888  -1.487  1.00 97.37           H
ATOM   1274  N   LEU A  98       7.511   5.908  -0.277  1.00 97.37           N
ATOM   1275  CA  LEU A  98       8.891   5.476  -0.137  1.00 97.37           C
ATOM   1276  C   LEU A  98       9.687   6.556   0.599  1.00 97.37           C
ATOM   1277  O   LEU A  98      10.564   6.246   1.404  1.00 97.37           O
ATOM   1278  HA  LEU A  98       8.891   4.572   0.472  1.00 97.37           H
ATOM   1279  CB  LEU A  98       9.477   5.103  -1.501  1.00 97.37           C
ATOM   1280 1HB  LEU A  98       9.250   5.905  -2.203  1.00 97.37           H
ATOM   1281 2HB  LEU A  98      10.562   5.058  -1.408  1.00 97.37           H
ATOM   1282  CG  LEU A  98       8.989   3.783  -2.102  1.00 97.37           C
ATOM   1283  HG  LEU A  98       7.909   3.725  -1.966  1.00 97.37           H
ATOM   1284  CD1 LEU A  98       9.260   3.733  -3.607  1.00 97.37           C
ATOM   1285 1HD1 LEU A  98       8.738   4.555  -4.097  1.00 97.37           H
ATOM   1286 2HD1 LEU A  98      10.331   3.824  -3.786  1.00 97.37           H
ATOM   1287 3HD1 LEU A  98       8.903   2.785  -4.008  1.00 97.37           H
ATOM   1288  CD2 LEU A  98       9.601   2.588  -1.369  1.00 97.37           C
ATOM   1289 1HD2 LEU A  98      10.688   2.629  -1.451  1.00 97.37           H
ATOM   1290 2HD2 LEU A  98       9.315   2.620  -0.318  1.00 97.37           H
ATOM   1291 3HD2 LEU A  98       9.238   1.663  -1.816  1.00 97.37           H
ATOM   1292  HN  LEU A  98       7.160   5.905  -1.214  1.00 97.37           H
ATOM   1293  N   VAL A  99       9.352   7.802   0.297  1.00 96.96           N
ATOM   1294  CA  VAL A  99      10.068   8.929   0.870  1.00 96.96           C
ATOM   1295  C   VAL A  99       9.891   8.922   2.390  1.00 96.96           C
ATOM   1296  O   VAL A  99      10.642   9.578   3.109  1.00 96.96           O
ATOM   1297  HA  VAL A  99      11.125   8.799   0.639  1.00 96.96           H
ATOM   1298  CB  VAL A  99       9.599  10.232   0.220  1.00 96.96           C
ATOM   1299  HB  VAL A  99       8.509  10.252   0.257  1.00 96.96           H
ATOM   1300  CG1 VAL A  99      10.118  11.448   0.991  1.00 96.96           C
ATOM   1301 1HG1 VAL A  99       9.746  11.414   2.015  1.00 96.96           H
ATOM   1302 2HG1 VAL A  99      11.208  11.434   0.999  1.00 96.96           H
ATOM   1303 3HG1 VAL A  99       9.770  12.360   0.507  1.00 96.96           H
ATOM   1304  CG2 VAL A  99      10.019  10.294  -1.250  1.00 96.96           C
ATOM   1305 1HG2 VAL A  99      11.106  10.241  -1.319  1.00 96.96           H
ATOM   1306 2HG2 VAL A  99       9.579   9.456  -1.790  1.00 96.96           H
ATOM   1307 3HG2 VAL A  99       9.673  11.231  -1.688  1.00 96.96           H
ATOM   1308  HN  VAL A  99       8.608   8.046  -0.325  1.00 96.96           H
ATOM   1309  N   THR A 100       8.892   8.172   2.833  1.00 96.37           N
ATOM   1310  CA  THR A 100       8.580   8.103   4.251  1.00 96.37           C
ATOM   1311  C   THR A 100       9.419   7.018   4.929  1.00 96.37           C
ATOM   1312  O   THR A 100       9.552   7.005   6.152  1.00 96.37           O
ATOM   1313  HA  THR A 100       8.855   9.053   4.709  1.00 96.37           H
ATOM   1314  CB  THR A 100       7.073   7.884   4.393  1.00 96.37           C
ATOM   1315  HB  THR A 100       6.743   8.100   5.409  1.00 96.37           H
ATOM   1316  OG1 THR A 100       6.874   6.544   3.953  1.00 96.37           O
ATOM   1317  HG1 THR A 100       6.808   6.518   2.955  1.00 96.37           H
ATOM   1318  CG2 THR A 100       6.263   8.725   3.405  1.00 96.37           C
ATOM   1319 1HG2 THR A 100       6.546   8.461   2.386  1.00 96.37           H
ATOM   1320 2HG2 THR A 100       6.466   9.783   3.575  1.00 96.37           H
ATOM   1321 3HG2 THR A 100       5.200   8.532   3.549  1.00 96.37           H
ATOM   1322  HN  THR A 100       8.303   7.620   2.244  1.00 96.37           H
ATOM   1323  N   LEU A 101       9.964   6.135   4.105  1.00 96.17           N
ATOM   1324  CA  LEU A 101      10.633   4.950   4.615  1.00 96.17           C
ATOM   1325  C   LEU A 101      11.870   5.372   5.411  1.00 96.17           C
ATOM   1326  O   LEU A 101      12.172   4.788   6.451  1.00 96.17           O
ATOM   1327  HA  LEU A 101       9.941   4.450   5.292  1.00 96.17           H
ATOM   1328  CB  LEU A 101      10.938   3.975   3.476  1.00 96.17           C
ATOM   1329 1HB  LEU A 101      11.444   4.522   2.681  1.00 96.17           H
ATOM   1330 2HB  LEU A 101      11.639   3.226   3.844  1.00 96.17           H
ATOM   1331  CG  LEU A 101       9.732   3.252   2.872  1.00 96.17           C
ATOM   1332  HG  LEU A 101       9.114   3.989   2.358  1.00 96.17           H
ATOM   1333  CD1 LEU A 101      10.175   2.227   1.826  1.00 96.17           C
ATOM   1334 1HD1 LEU A 101      10.716   2.733   1.027  1.00 96.17           H
ATOM   1335 2HD1 LEU A 101      10.826   1.489   2.295  1.00 96.17           H
ATOM   1336 3HD1 LEU A 101       9.299   1.728   1.413  1.00 96.17           H
ATOM   1337  CD2 LEU A 101       8.867   2.621   3.964  1.00 96.17           C
ATOM   1338 1HD2 LEU A 101       9.461   1.900   4.526  1.00 96.17           H
ATOM   1339 2HD2 LEU A 101       8.507   3.398   4.638  1.00 96.17           H
ATOM   1340 3HD2 LEU A 101       8.017   2.114   3.507  1.00 96.17           H
ATOM   1341  HN  LEU A 101       9.952   6.218   3.109  1.00 96.17           H
ATOM   1342  N   PRO A 102      12.605   6.388   4.940  1.00 95.82           N
ATOM   1343  CA  PRO A 102      13.792   6.858   5.658  1.00 95.82           C
ATOM   1344  C   PRO A 102      13.495   7.183   7.113  1.00 95.82           C
ATOM   1345  O   PRO A 102      14.304   6.896   7.994  1.00 95.82           O
ATOM   1346  HA  PRO A 102      14.546   6.071   5.690  1.00 95.82           H
ATOM   1347  CB  PRO A 102      14.222   8.101   4.876  1.00 95.82           C
ATOM   1348 1HB  PRO A 102      13.777   9.007   5.286  1.00 95.82           H
ATOM   1349 2HB  PRO A 102      15.303   8.237   4.902  1.00 95.82           H
ATOM   1350  CG  PRO A 102      13.724   7.818   3.463  1.00 95.82           C
ATOM   1351 1HG  PRO A 102      13.634   8.731   2.875  1.00 95.82           H
ATOM   1352 2HG  PRO A 102      14.406   7.167   2.916  1.00 95.82           H
ATOM   1353  CD  PRO A 102      12.375   7.159   3.704  1.00 95.82           C
ATOM   1354 1HD  PRO A 102      11.582   7.896   3.834  1.00 95.82           H
ATOM   1355 2HD  PRO A 102      12.081   6.523   2.870  1.00 95.82           H
ATOM   1356  N   PHE A 103      12.331   7.778   7.327  1.00 95.20           N
ATOM   1357  CA  PHE A 103      11.936   8.192   8.663  1.00 95.20           C
ATOM   1358  C   PHE A 103      11.608   6.980   9.538  1.00 95.20           C
ATOM   1359  O   PHE A 103      11.936   6.958  10.723  1.00 95.20           O
ATOM   1360  HA  PHE A 103      12.778   8.732   9.096  1.00 95.20           H
ATOM   1361  CB  PHE A 103      10.681   9.053   8.512  1.00 95.20           C
ATOM   1362 1HB  PHE A 103       9.920   8.479   7.983  1.00 95.20           H
ATOM   1363 2HB  PHE A 103      10.282   9.272   9.503  1.00 95.20           H
ATOM   1364  CG  PHE A 103      10.915  10.369   7.769  1.00 95.20           C
ATOM   1365  CD1 PHE A 103      11.276  11.485   8.459  1.00 95.20           C
ATOM   1366  HD1 PHE A 103      11.399  11.440   9.541  1.00 95.20           H
ATOM   1367  CD2 PHE A 103      10.762  10.425   6.419  1.00 95.20           C
ATOM   1368  HD2 PHE A 103      10.472   9.531   5.866  1.00 95.20           H
ATOM   1369  CE1 PHE A 103      11.493  12.707   7.769  1.00 95.20           C
ATOM   1370  HE1 PHE A 103      11.782  13.600   8.321  1.00 95.20           H
ATOM   1371  CE2 PHE A 103      10.979  11.647   5.729  1.00 95.20           C
ATOM   1372  HE2 PHE A 103      10.856  11.691   4.647  1.00 95.20           H
ATOM   1373  CZ  PHE A 103      11.340  12.762   6.419  1.00 95.20           C
ATOM   1374  HZ  PHE A 103      11.507  13.700   5.889  1.00 95.20           H
ATOM   1375  HN  PHE A 103      11.664   7.977   6.609  1.00 95.20           H
ATOM   1376  N   TRP A 104      10.963   6.001   8.919  1.00 92.67           N
ATOM   1377  CA  TRP A 104      10.647   4.761   9.608  1.00 92.67           C
ATOM   1378  C   TRP A 104      11.960   4.134  10.078  1.00 92.67           C
ATOM   1379  O   TRP A 104      12.042   3.618  11.192  1.00 92.67           O
ATOM   1380  HA  TRP A 104      10.022   5.007  10.467  1.00 92.67           H
ATOM   1381  CB  TRP A 104       9.827   3.831   8.712  1.00 92.67           C
ATOM   1382 1HB  TRP A 104      10.265   3.824   7.714  1.00 92.67           H
ATOM   1383 2HB  TRP A 104       9.899   2.814   9.098  1.00 92.67           H
ATOM   1384  CG  TRP A 104       8.350   4.215   8.602  1.00 92.67           C
ATOM   1385  CD1 TRP A 104       7.691   4.660   7.523  1.00 92.67           C
ATOM   1386  HD1 TRP A 104       8.147   4.811   6.545  1.00 92.67           H
ATOM   1387  CD2 TRP A 104       7.369   4.170   9.659  1.00 92.67           C
ATOM   1388  NE1 TRP A 104       6.363   4.904   7.807  1.00 92.67           N
ATOM   1389  HE1 TRP A 104       5.673   5.241   7.166  1.00 92.67           H
ATOM   1390  CE2 TRP A 104       6.160   4.596   9.147  1.00 92.67           C
ATOM   1391  CE3 TRP A 104       7.498   3.781  11.004  1.00 92.67           C
ATOM   1392  HE3 TRP A 104       8.440   3.440  11.433  1.00 92.67           H
ATOM   1393  CZ2 TRP A 104       4.989   4.675   9.910  1.00 92.67           C
ATOM   1394  HZ2 TRP A 104       4.046   5.016   9.481  1.00 92.67           H
ATOM   1395  CZ3 TRP A 104       6.318   3.865  11.753  1.00 92.67           C
ATOM   1396  HZ3 TRP A 104       6.362   3.576  12.803  1.00 92.67           H
ATOM   1397  CH2 TRP A 104       5.094   4.293  11.252  1.00 92.67           C
ATOM   1398  HH2 TRP A 104       4.219   4.330  11.902  1.00 92.67           H
ATOM   1399  HN  TRP A 104      10.659   6.046   7.968  1.00 92.67           H
ATOM   1400  N   ALA A 105      12.956   4.198   9.206  1.00 94.37           N
ATOM   1401  CA  ALA A 105      14.226   3.545   9.471  1.00 94.37           C
ATOM   1402  C   ALA A 105      14.878   4.184  10.699  1.00 94.37           C
ATOM   1403  O   ALA A 105      15.331   3.483  11.602  1.00 94.37           O
ATOM   1404  HA  ALA A 105      14.022   2.495   9.684  1.00 94.37           H
ATOM   1405  CB  ALA A 105      15.114   3.631   8.228  1.00 94.37           C
ATOM   1406 1HB  ALA A 105      14.619   3.137   7.392  1.00 94.37           H
ATOM   1407 2HB  ALA A 105      15.289   4.678   7.979  1.00 94.37           H
ATOM   1408 3HB  ALA A 105      16.067   3.141   8.427  1.00 94.37           H
ATOM   1409  HN  ALA A 105      12.904   4.684   8.334  1.00 94.37           H
ATOM   1410  N   ILE A 106      14.903   5.509  10.692  1.00 93.73           N
ATOM   1411  CA  ILE A 106      15.544   6.250  11.765  1.00 93.73           C
ATOM   1412  C   ILE A 106      14.828   5.951  13.084  1.00 93.73           C
ATOM   1413  O   ILE A 106      15.473   5.749  14.112  1.00 93.73           O
ATOM   1414  HA  ILE A 106      16.571   5.893  11.841  1.00 93.73           H
ATOM   1415  CB  ILE A 106      15.608   7.740  11.424  1.00 93.73           C
ATOM   1416  HB  ILE A 106      14.625   8.052  11.071  1.00 93.73           H
ATOM   1417  CG1 ILE A 106      16.599   8.001  10.288  1.00 93.73           C
ATOM   1418 1HG1 ILE A 106      17.618   7.885  10.657  1.00 93.73           H
ATOM   1419 2HG1 ILE A 106      16.459   7.260   9.501  1.00 93.73           H
ATOM   1420  CG2 ILE A 106      15.927   8.574  12.666  1.00 93.73           C
ATOM   1421 1HG2 ILE A 106      15.152   8.421  13.416  1.00 93.73           H
ATOM   1422 2HG2 ILE A 106      16.891   8.267  13.072  1.00 93.73           H
ATOM   1423 3HG2 ILE A 106      15.966   9.629  12.395  1.00 93.73           H
ATOM   1424  CD1 ILE A 106      16.416   9.406   9.712  1.00 93.73           C
ATOM   1425 1HD1 ILE A 106      15.403   9.510   9.322  1.00 93.73           H
ATOM   1426 2HD1 ILE A 106      16.581  10.145  10.496  1.00 93.73           H
ATOM   1427 3HD1 ILE A 106      17.133   9.565   8.906  1.00 93.73           H
ATOM   1428  HN  ILE A 106      14.497   6.073   9.973  1.00 93.73           H
ATOM   1429  N   ALA A 107      13.505   5.934  13.012  1.00 92.05           N
ATOM   1430  CA  ALA A 107      12.693   5.744  14.201  1.00 92.05           C
ATOM   1431  C   ALA A 107      12.951   4.348  14.772  1.00 92.05           C
ATOM   1432  O   ALA A 107      12.930   4.156  15.986  1.00 92.05           O
ATOM   1433  HA  ALA A 107      13.000   6.489  14.935  1.00 92.05           H
ATOM   1434  CB  ALA A 107      11.220   5.970  13.856  1.00 92.05           C
ATOM   1435 1HB  ALA A 107      11.086   6.986  13.483  1.00 92.05           H
ATOM   1436 2HB  ALA A 107      10.913   5.258  13.089  1.00 92.05           H
ATOM   1437 3HB  ALA A 107      10.611   5.827  14.748  1.00 92.05           H
ATOM   1438  HN  ALA A 107      12.990   6.047  12.162  1.00 92.05           H
ATOM   1439  N   ALA A 108      13.187   3.408  13.868  1.00 91.51           N
ATOM   1440  CA  ALA A 108      13.418   2.030  14.264  1.00 91.51           C
ATOM   1441  C   ALA A 108      14.833   1.896  14.831  1.00 91.51           C
ATOM   1442  O   ALA A 108      15.071   1.094  15.733  1.00 91.51           O
ATOM   1443  HA  ALA A 108      12.698   1.783  15.044  1.00 91.51           H
ATOM   1444  CB  ALA A 108      13.181   1.108  13.066  1.00 91.51           C
ATOM   1445 1HB  ALA A 108      12.154   1.219  12.719  1.00 91.51           H
ATOM   1446 2HB  ALA A 108      13.867   1.374  12.261  1.00 91.51           H
ATOM   1447 3HB  ALA A 108      13.355   0.074  13.363  1.00 91.51           H
ATOM   1448  HN  ALA A 108      13.223   3.577  12.882  1.00 91.51           H
ATOM   1449  N   ALA A 109      15.735   2.695  14.280  1.00 90.80           N
ATOM   1450  CA  ALA A 109      17.143   2.581  14.620  1.00 90.80           C
ATOM   1451  C   ALA A 109      17.352   3.031  16.067  1.00 90.80           C
ATOM   1452  O   ALA A 109      18.204   2.492  16.772  1.00 90.80           O
ATOM   1453  HA  ALA A 109      17.422   1.531  14.531  1.00 90.80           H
ATOM   1454  CB  ALA A 109      17.975   3.398  13.630  1.00 90.80           C
ATOM   1455 1HB  ALA A 109      17.813   3.020  12.620  1.00 90.80           H
ATOM   1456 2HB  ALA A 109      17.674   4.444  13.678  1.00 90.80           H
ATOM   1457 3HB  ALA A 109      19.031   3.312  13.885  1.00 90.80           H
ATOM   1458  HN  ALA A 109      15.517   3.409  13.614  1.00 90.80           H
ATOM   1459  N   ASP A 110      16.559   4.014  16.468  1.00 86.81           N
ATOM   1460  CA  ASP A 110      16.731   4.630  17.773  1.00 86.81           C
ATOM   1461  C   ASP A 110      15.363   5.029  18.329  1.00 86.81           C
ATOM   1462  O   ASP A 110      14.658   4.202  18.905  1.00 86.81           O
ATOM   1463  HA  ASP A 110      17.225   3.874  18.383  1.00 86.81           H
ATOM   1464  CB  ASP A 110      17.589   5.893  17.676  1.00 86.81           C
ATOM   1465 1HB  ASP A 110      18.554   5.649  17.231  1.00 86.81           H
ATOM   1466 2HB  ASP A 110      17.107   6.615  17.016  1.00 86.81           H
ATOM   1467  CG  ASP A 110      17.802   6.518  19.056  1.00 86.81           C
ATOM   1468  OD1 ASP A 110      17.507   5.818  20.048  1.00 86.81           O
ATOM   1469  OD2 ASP A 110      18.255   7.683  19.088  1.00 86.81           O
ATOM   1470  HN  ASP A 110      15.811   4.388  15.920  1.00 86.81           H
ATOM   1471  N   GLN A 111      15.028   6.297  18.136  1.00 86.50           N
ATOM   1472  CA  GLN A 111      13.738   6.804  18.570  1.00 86.50           C
ATOM   1473  C   GLN A 111      13.226   7.861  17.589  1.00 86.50           C
ATOM   1474  O   GLN A 111      13.966   8.313  16.716  1.00 86.50           O
ATOM   1475  HA  GLN A 111      13.071   5.942  18.565  1.00 86.50           H
ATOM   1476  CB  GLN A 111      13.819   7.367  19.990  1.00 86.50           C
ATOM   1477 1HB  GLN A 111      12.833   7.703  20.309  1.00 86.50           H
ATOM   1478 2HB  GLN A 111      14.127   6.581  20.680  1.00 86.50           H
ATOM   1479  CG  GLN A 111      14.809   8.532  20.062  1.00 86.50           C
ATOM   1480 1HG  GLN A 111      15.810   8.179  19.814  1.00 86.50           H
ATOM   1481 2HG  GLN A 111      14.544   9.285  19.320  1.00 86.50           H
ATOM   1482  CD  GLN A 111      14.815   9.161  21.457  1.00 86.50           C
ATOM   1483  OE1 GLN A 111      13.786   9.502  22.016  1.00 86.50           O
ATOM   1484  NE2 GLN A 111      16.028   9.294  21.985  1.00 86.50           N
ATOM   1485 1HE2 GLN A 111      16.833   8.993  21.472  1.00 86.50           H
ATOM   1486 2HE2 GLN A 111      16.136   9.695  22.894  1.00 86.50           H
ATOM   1487  HN  GLN A 111      15.620   6.970  17.693  1.00 86.50           H
ATOM   1488  N   TRP A 112      11.965   8.226  17.766  1.00 91.30           N
ATOM   1489  CA  TRP A 112      11.349   9.229  16.914  1.00 91.30           C
ATOM   1490  C   TRP A 112      11.926  10.593  17.296  1.00 91.30           C
ATOM   1491  O   TRP A 112      11.631  11.117  18.369  1.00 91.30           O
ATOM   1492  HA  TRP A 112      11.605   8.991  15.882  1.00 91.30           H
ATOM   1493  CB  TRP A 112       9.823   9.174  17.018  1.00 91.30           C
ATOM   1494 1HB  TRP A 112       9.494   8.150  16.841  1.00 91.30           H
ATOM   1495 2HB  TRP A 112       9.529   9.432  18.035  1.00 91.30           H
ATOM   1496  CG  TRP A 112       9.099  10.104  16.042  1.00 91.30           C
ATOM   1497  CD1 TRP A 112       8.682  11.359  16.254  1.00 91.30           C
ATOM   1498  HD1 TRP A 112       8.812  11.899  17.192  1.00 91.30           H
ATOM   1499  CD2 TRP A 112       8.723   9.799  14.683  1.00 91.30           C
ATOM   1500  NE1 TRP A 112       8.066  11.883  15.136  1.00 91.30           N
ATOM   1501  HE1 TRP A 112       7.673  12.799  15.051  1.00 91.30           H
ATOM   1502  CE2 TRP A 112       8.092  10.904  14.150  1.00 91.30           C
ATOM   1503  CE3 TRP A 112       8.910   8.627  13.928  1.00 91.30           C
ATOM   1504  HE3 TRP A 112       9.405   7.741  14.326  1.00 91.30           H
ATOM   1505  CZ2 TRP A 112       7.596  10.948  12.841  1.00 91.30           C
ATOM   1506  HZ2 TRP A 112       7.101  11.833  12.444  1.00 91.30           H
ATOM   1507  CZ3 TRP A 112       8.409   8.686  12.622  1.00 91.30           C
ATOM   1508  HZ3 TRP A 112       8.527   7.804  11.993  1.00 91.30           H
ATOM   1509  CH2 TRP A 112       7.771   9.792  12.071  1.00 91.30           C
ATOM   1510  HH2 TRP A 112       7.408   9.758  11.044  1.00 91.30           H
ATOM   1511  HN  TRP A 112      11.368   7.849  18.475  1.00 91.30           H
ATOM   1512  N   LYS A 113      12.737  11.130  16.397  1.00 91.11           N
ATOM   1513  CA  LYS A 113      13.459  12.359  16.679  1.00 91.11           C
ATOM   1514  C   LYS A 113      12.731  13.534  16.025  1.00 91.11           C
ATOM   1515  O   LYS A 113      13.163  14.680  16.143  1.00 91.11           O
ATOM   1516  HA  LYS A 113      13.448  12.504  17.759  1.00 91.11           H
ATOM   1517  CB  LYS A 113      14.924  12.229  16.255  1.00 91.11           C
ATOM   1518 1HB  LYS A 113      14.978  11.914  15.213  1.00 91.11           H
ATOM   1519 2HB  LYS A 113      15.412  13.202  16.319  1.00 91.11           H
ATOM   1520  CG  LYS A 113      15.663  11.222  17.138  1.00 91.11           C
ATOM   1521 1HG  LYS A 113      15.674  11.577  18.169  1.00 91.11           H
ATOM   1522 2HG  LYS A 113      15.132  10.271  17.134  1.00 91.11           H
ATOM   1523  CD  LYS A 113      17.098  11.014  16.649  1.00 91.11           C
ATOM   1524 1HD  LYS A 113      17.087  10.670  15.615  1.00 91.11           H
ATOM   1525 2HD  LYS A 113      17.632  11.964  16.663  1.00 91.11           H
ATOM   1526  CE  LYS A 113      17.833   9.996  17.523  1.00 91.11           C
ATOM   1527 1HE  LYS A 113      17.925  10.379  18.539  1.00 91.11           H
ATOM   1528 2HE  LYS A 113      17.255   9.074  17.582  1.00 91.11           H
ATOM   1529  NZ  LYS A 113      19.176   9.712  16.971  1.00 91.11           N
ATOM   1530 1HZ  LYS A 113      19.601   8.951  17.489  1.00 91.11           H
ATOM   1531 2HZ  LYS A 113      19.092   9.451  15.995  1.00 91.11           H
ATOM   1532 3HZ  LYS A 113      19.756  10.540  17.050  1.00 91.11           H
ATOM   1533  HN  LYS A 113      12.905  10.740  15.491  1.00 91.11           H
ATOM   1534  N   PHE A 114      11.639  13.210  15.349  1.00 93.61           N
ATOM   1535  CA  PHE A 114      10.978  14.176  14.487  1.00 93.61           C
ATOM   1536  C   PHE A 114       9.741  14.763  15.169  1.00 93.61           C
ATOM   1537  O   PHE A 114       9.296  14.257  16.198  1.00 93.61           O
ATOM   1538  HA  PHE A 114      11.693  14.973  14.287  1.00 93.61           H
ATOM   1539  CB  PHE A 114      10.543  13.426  13.226  1.00 93.61           C
ATOM   1540 1HB  PHE A 114       9.747  12.728  13.487  1.00 93.61           H
ATOM   1541 2HB  PHE A 114      10.121  14.140  12.518  1.00 93.61           H
ATOM   1542  CG  PHE A 114      11.672  12.655  12.540  1.00 93.61           C
ATOM   1543  CD1 PHE A 114      12.599  13.322  11.800  1.00 93.61           C
ATOM   1544  HD1 PHE A 114      12.537  14.405  11.696  1.00 93.61           H
ATOM   1545  CD2 PHE A 114      11.750  11.304  12.669  1.00 93.61           C
ATOM   1546  HD2 PHE A 114      11.007  10.769  13.261  1.00 93.61           H
ATOM   1547  CE1 PHE A 114      13.647  12.607  11.163  1.00 93.61           C
ATOM   1548  HE1 PHE A 114      14.389  13.141  10.570  1.00 93.61           H
ATOM   1549  CE2 PHE A 114      12.798  10.588  12.032  1.00 93.61           C
ATOM   1550  HE2 PHE A 114      12.860   9.505  12.135  1.00 93.61           H
ATOM   1551  CZ  PHE A 114      13.725  11.255  11.292  1.00 93.61           C
ATOM   1552  HZ  PHE A 114      14.529  10.706  10.803  1.00 93.61           H
ATOM   1553  HN  PHE A 114      11.207  12.309  15.383  1.00 93.61           H
ATOM   1554  N   GLN A 115       9.219  15.822  14.567  1.00 93.13           N
ATOM   1555  CA  GLN A 115       8.068  16.510  15.127  1.00 93.13           C
ATOM   1556  C   GLN A 115       6.796  15.694  14.892  1.00 93.13           C
ATOM   1557  O   GLN A 115       6.786  14.775  14.073  1.00 93.13           O
ATOM   1558  HA  GLN A 115       8.267  16.585  16.196  1.00 93.13           H
ATOM   1559  CB  GLN A 115       7.933  17.917  14.543  1.00 93.13           C
ATOM   1560 1HB  GLN A 115       7.895  17.862  13.455  1.00 93.13           H
ATOM   1561 2HB  GLN A 115       6.994  18.363  14.872  1.00 93.13           H
ATOM   1562  CG  GLN A 115       9.103  18.805  14.973  1.00 93.13           C
ATOM   1563 1HG  GLN A 115      10.044  18.337  14.684  1.00 93.13           H
ATOM   1564 2HG  GLN A 115       9.049  19.761  14.454  1.00 93.13           H
ATOM   1565  CD  GLN A 115       9.087  19.037  16.486  1.00 93.13           C
ATOM   1566  OE1 GLN A 115       8.068  18.926  17.146  1.00 93.13           O
ATOM   1567  NE2 GLN A 115      10.271  19.366  16.995  1.00 93.13           N
ATOM   1568 1HE2 GLN A 115      11.069  19.440  16.397  1.00 93.13           H
ATOM   1569 2HE2 GLN A 115      10.363  19.538  17.975  1.00 93.13           H
ATOM   1570  HN  GLN A 115       9.570  16.210  13.715  1.00 93.13           H
ATOM   1571  N   THR A 116       5.753  16.058  15.624  1.00 93.97           N
ATOM   1572  CA  THR A 116       4.500  15.325  15.558  1.00 93.97           C
ATOM   1573  C   THR A 116       3.935  15.362  14.137  1.00 93.97           C
ATOM   1574  O   THR A 116       3.342  14.388  13.676  1.00 93.97           O
ATOM   1575  HA  THR A 116       4.700  14.281  15.796  1.00 93.97           H
ATOM   1576  CB  THR A 116       3.552  15.915  16.604  1.00 93.97           C
ATOM   1577  HB  THR A 116       3.274  16.937  16.345  1.00 93.97           H
ATOM   1578  OG1 THR A 116       4.255  15.762  17.835  1.00 93.97           O
ATOM   1579  HG1 THR A 116       3.857  16.359  18.532  1.00 93.97           H
ATOM   1580  CG2 THR A 116       2.288  15.074  16.790  1.00 93.97           C
ATOM   1581 1HG2 THR A 116       2.564  14.070  17.114  1.00 93.97           H
ATOM   1582 2HG2 THR A 116       1.749  15.014  15.844  1.00 93.97           H
ATOM   1583 3HG2 THR A 116       1.650  15.537  17.542  1.00 93.97           H
ATOM   1584  HN  THR A 116       5.755  16.837  16.251  1.00 93.97           H
ATOM   1585  N   PHE A 117       4.139  16.495  13.482  1.00 94.88           N
ATOM   1586  CA  PHE A 117       3.663  16.669  12.120  1.00 94.88           C
ATOM   1587  C   PHE A 117       4.140  15.526  11.222  1.00 94.88           C
ATOM   1588  O   PHE A 117       3.358  14.964  10.456  1.00 94.88           O
ATOM   1589  HA  PHE A 117       2.573  16.669  12.156  1.00 94.88           H
ATOM   1590  CB  PHE A 117       4.249  17.985  11.605  1.00 94.88           C
ATOM   1591 1HB  PHE A 117       3.868  18.804  12.215  1.00 94.88           H
ATOM   1592 2HB  PHE A 117       5.331  17.965  11.738  1.00 94.88           H
ATOM   1593  CG  PHE A 117       3.936  18.273  10.136  1.00 94.88           C
ATOM   1594  CD1 PHE A 117       4.893  18.088   9.187  1.00 94.88           C
ATOM   1595  HD1 PHE A 117       5.883  17.734   9.474  1.00 94.88           H
ATOM   1596  CD2 PHE A 117       2.701  18.715   9.777  1.00 94.88           C
ATOM   1597  HD2 PHE A 117       1.934  18.863  10.538  1.00 94.88           H
ATOM   1598  CE1 PHE A 117       4.603  18.355   7.823  1.00 94.88           C
ATOM   1599  HE1 PHE A 117       5.370  18.207   7.063  1.00 94.88           H
ATOM   1600  CE2 PHE A 117       2.410  18.982   8.414  1.00 94.88           C
ATOM   1601  HE2 PHE A 117       1.420  19.336   8.127  1.00 94.88           H
ATOM   1602  CZ  PHE A 117       3.367  18.797   7.465  1.00 94.88           C
ATOM   1603  HZ  PHE A 117       3.144  19.002   6.418  1.00 94.88           H
ATOM   1604  HN  PHE A 117       4.619  17.284  13.865  1.00 94.88           H
ATOM   1605  N   MET A 118       5.422  15.215  11.346  1.00 94.80           N
ATOM   1606  CA  MET A 118       6.025  14.183  10.519  1.00 94.80           C
ATOM   1607  C   MET A 118       5.419  12.812  10.825  1.00 94.80           C
ATOM   1608  O   MET A 118       5.272  11.980   9.930  1.00 94.80           O
ATOM   1609  HA  MET A 118       5.803  14.464   9.490  1.00 94.80           H
ATOM   1610  CB  MET A 118       7.534  14.142  10.772  1.00 94.80           C
ATOM   1611 1HB  MET A 118       7.940  15.152  10.731  1.00 94.80           H
ATOM   1612 2HB  MET A 118       7.727  13.761  11.775  1.00 94.80           H
ATOM   1613  CG  MET A 118       8.239  13.259   9.741  1.00 94.80           C
ATOM   1614 1HG  MET A 118       9.308  13.222   9.952  1.00 94.80           H
ATOM   1615 2HG  MET A 118       7.865  12.238   9.807  1.00 94.80           H
ATOM   1616  SD  MET A 118       7.965  13.902   8.098  1.00 94.80           S
ATOM   1617  CE  MET A 118       8.952  15.388   8.178  1.00 94.80           C
ATOM   1618 1HE  MET A 118       8.577  16.031   8.974  1.00 94.80           H
ATOM   1619 2HE  MET A 118       9.990  15.124   8.383  1.00 94.80           H
ATOM   1620 3HE  MET A 118       8.893  15.915   7.226  1.00 94.80           H
ATOM   1621  HN  MET A 118       6.044  15.653  11.994  1.00 94.80           H
ATOM   1622  N   CYS A 119       5.082  12.618  12.092  1.00 94.13           N
ATOM   1623  CA  CYS A 119       4.504  11.359  12.528  1.00 94.13           C
ATOM   1624  C   CYS A 119       3.162  11.175  11.817  1.00 94.13           C
ATOM   1625  O   CYS A 119       2.851  10.083  11.342  1.00 94.13           O
ATOM   1626  HA  CYS A 119       5.205  10.575  12.241  1.00 94.13           H
ATOM   1627  CB  CYS A 119       4.355  11.302  14.050  1.00 94.13           C
ATOM   1628 1HB  CYS A 119       5.337  11.341  14.521  1.00 94.13           H
ATOM   1629 2HB  CYS A 119       3.798  12.170  14.402  1.00 94.13           H
ATOM   1630  SG  CYS A 119       3.490   9.764  14.537  1.00 94.13           S
ATOM   1631  HN  CYS A 119       5.199  13.301  12.812  1.00 94.13           H
ATOM   1632  N   LYS A 120       2.402  12.259  11.766  1.00 94.88           N
ATOM   1633  CA  LYS A 120       1.092  12.225  11.138  1.00 94.88           C
ATOM   1634  C   LYS A 120       1.247  11.844   9.664  1.00 94.88           C
ATOM   1635  O   LYS A 120       0.533  10.975   9.166  1.00 94.88           O
ATOM   1636  HA  LYS A 120       0.510  11.450  11.636  1.00 94.88           H
ATOM   1637  CB  LYS A 120       0.359  13.551  11.356  1.00 94.88           C
ATOM   1638 1HB  LYS A 120       1.004  14.380  11.064  1.00 94.88           H
ATOM   1639 2HB  LYS A 120      -0.523  13.593  10.716  1.00 94.88           H
ATOM   1640  CG  LYS A 120      -0.057  13.713  12.819  1.00 94.88           C
ATOM   1641 1HG  LYS A 120      -0.668  12.863  13.123  1.00 94.88           H
ATOM   1642 2HG  LYS A 120       0.828  13.712  13.455  1.00 94.88           H
ATOM   1643  CD  LYS A 120      -0.840  15.011  13.026  1.00 94.88           C
ATOM   1644 1HD  LYS A 120      -0.188  15.865  12.845  1.00 94.88           H
ATOM   1645 2HD  LYS A 120      -1.652  15.070  12.301  1.00 94.88           H
ATOM   1646  CE  LYS A 120      -1.409  15.088  14.444  1.00 94.88           C
ATOM   1647 1HE  LYS A 120      -1.723  14.097  14.771  1.00 94.88           H
ATOM   1648 2HE  LYS A 120      -0.635  15.421  15.136  1.00 94.88           H
ATOM   1649  NZ  LYS A 120      -2.558  16.020  14.492  1.00 94.88           N
ATOM   1650 1HZ  LYS A 120      -2.903  16.083  15.444  1.00 94.88           H
ATOM   1651 2HZ  LYS A 120      -2.262  16.937  14.178  1.00 94.88           H
ATOM   1652 3HZ  LYS A 120      -3.296  15.677  13.887  1.00 94.88           H
ATOM   1653  HN  LYS A 120       2.667  13.146  12.143  1.00 94.88           H
ATOM   1654  N   VAL A 121       2.184  12.512   9.008  1.00 94.40           N
ATOM   1655  CA  VAL A 121       2.371  12.330   7.579  1.00 94.40           C
ATOM   1656  C   VAL A 121       2.823  10.895   7.306  1.00 94.40           C
ATOM   1657  O   VAL A 121       2.306  10.238   6.404  1.00 94.40           O
ATOM   1658  HA  VAL A 121       1.406  12.492   7.098  1.00 94.40           H
ATOM   1659  CB  VAL A 121       3.349  13.377   7.042  1.00 94.40           C
ATOM   1660  HB  VAL A 121       4.252  13.336   7.651  1.00 94.40           H
ATOM   1661  CG1 VAL A 121       3.742  13.069   5.596  1.00 94.40           C
ATOM   1662 1HG1 VAL A 121       4.219  12.090   5.550  1.00 94.40           H
ATOM   1663 2HG1 VAL A 121       2.851  13.069   4.969  1.00 94.40           H
ATOM   1664 3HG1 VAL A 121       4.438  13.829   5.239  1.00 94.40           H
ATOM   1665  CG2 VAL A 121       2.764  14.786   7.163  1.00 94.40           C
ATOM   1666 1HG2 VAL A 121       1.839  14.846   6.590  1.00 94.40           H
ATOM   1667 2HG2 VAL A 121       2.558  15.006   8.210  1.00 94.40           H
ATOM   1668 3HG2 VAL A 121       3.480  15.511   6.774  1.00 94.40           H
ATOM   1669  HN  VAL A 121       2.808  13.166   9.436  1.00 94.40           H
ATOM   1670  N   VAL A 122       3.784  10.449   8.102  1.00 93.56           N
ATOM   1671  CA  VAL A 122       4.455   9.189   7.833  1.00 93.56           C
ATOM   1672  C   VAL A 122       3.458   8.040   7.998  1.00 93.56           C
ATOM   1673  O   VAL A 122       3.499   7.065   7.249  1.00 93.56           O
ATOM   1674  HA  VAL A 122       4.795   9.212   6.798  1.00 93.56           H
ATOM   1675  CB  VAL A 122       5.684   9.048   8.733  1.00 93.56           C
ATOM   1676  HB  VAL A 122       5.377   9.264   9.756  1.00 93.56           H
ATOM   1677  CG1 VAL A 122       6.229   7.619   8.697  1.00 93.56           C
ATOM   1678 1HG1 VAL A 122       5.460   6.928   9.045  1.00 93.56           H
ATOM   1679 2HG1 VAL A 122       6.512   7.363   7.676  1.00 93.56           H
ATOM   1680 3HG1 VAL A 122       7.102   7.546   9.345  1.00 93.56           H
ATOM   1681  CG2 VAL A 122       6.767  10.057   8.344  1.00 93.56           C
ATOM   1682 1HG2 VAL A 122       7.069   9.886   7.311  1.00 93.56           H
ATOM   1683 2HG2 VAL A 122       6.374  11.069   8.445  1.00 93.56           H
ATOM   1684 3HG2 VAL A 122       7.629   9.935   8.999  1.00 93.56           H
ATOM   1685  HN  VAL A 122       4.104  10.933   8.917  1.00 93.56           H
ATOM   1686  N   ASN A 123       2.586   8.192   8.984  1.00 92.37           N
ATOM   1687  CA  ASN A 123       1.600   7.166   9.276  1.00 92.37           C
ATOM   1688  C   ASN A 123       0.535   7.161   8.178  1.00 92.37           C
ATOM   1689  O   ASN A 123       0.079   6.100   7.755  1.00 92.37           O
ATOM   1690  HA  ASN A 123       2.161   6.233   9.317  1.00 92.37           H
ATOM   1691  CB  ASN A 123       0.902   7.437  10.611  1.00 92.37           C
ATOM   1692 1HB  ASN A 123       0.732   8.508  10.725  1.00 92.37           H
ATOM   1693 2HB  ASN A 123      -0.076   6.956  10.618  1.00 92.37           H
ATOM   1694  CG  ASN A 123       1.739   6.920  11.782  1.00 92.37           C
ATOM   1695  OD1 ASN A 123       2.619   6.088  11.631  1.00 92.37           O
ATOM   1696  ND2 ASN A 123       1.417   7.457  12.956  1.00 92.37           N
ATOM   1697 1HD2 ASN A 123       0.684   8.135  13.011  1.00 92.37           H
ATOM   1698 2HD2 ASN A 123       1.908   7.183  13.783  1.00 92.37           H
ATOM   1699  HN  ASN A 123       2.547   8.997   9.577  1.00 92.37           H
ATOM   1700  N   SER A 124       0.169   8.360   7.748  1.00 94.73           N
ATOM   1701  CA  SER A 124      -0.943   8.516   6.825  1.00 94.73           C
ATOM   1702  C   SER A 124      -0.521   8.085   5.419  1.00 94.73           C
ATOM   1703  O   SER A 124      -1.339   7.589   4.646  1.00 94.73           O
ATOM   1704  HA  SER A 124      -1.728   7.864   7.206  1.00 94.73           H
ATOM   1705  CB  SER A 124      -1.446   9.961   6.809  1.00 94.73           C
ATOM   1706 1HB  SER A 124      -2.364  10.019   6.225  1.00 94.73           H
ATOM   1707 2HB  SER A 124      -1.694  10.271   7.824  1.00 94.73           H
ATOM   1708  OG  SER A 124      -0.480  10.856   6.263  1.00 94.73           O
ATOM   1709  HG  SER A 124      -0.819  11.796   6.311  1.00 94.73           H
ATOM   1710  HN  SER A 124       0.617   9.212   8.018  1.00 94.73           H
ATOM   1711  N   MET A 125       0.756   8.290   5.130  1.00 95.78           N
ATOM   1712  CA  MET A 125       1.241   8.179   3.765  1.00 95.78           C
ATOM   1713  C   MET A 125       1.088   6.749   3.243  1.00 95.78           C
ATOM   1714  O   MET A 125       0.742   6.543   2.081  1.00 95.78           O
ATOM   1715  HA  MET A 125       0.622   8.856   3.178  1.00 95.78           H
ATOM   1716  CB  MET A 125       2.715   8.587   3.713  1.00 95.78           C
ATOM   1717 1HB  MET A 125       2.865   9.498   4.292  1.00 95.78           H
ATOM   1718 2HB  MET A 125       3.327   7.811   4.174  1.00 95.78           H
ATOM   1719  CG  MET A 125       3.171   8.812   2.270  1.00 95.78           C
ATOM   1720 1HG  MET A 125       4.234   9.053   2.248  1.00 95.78           H
ATOM   1721 2HG  MET A 125       3.039   7.898   1.691  1.00 95.78           H
ATOM   1722  SD  MET A 125       2.231  10.140   1.534  1.00 95.78           S
ATOM   1723  CE  MET A 125       3.063  11.545   2.255  1.00 95.78           C
ATOM   1724 1HE  MET A 125       2.984  11.496   3.341  1.00 95.78           H
ATOM   1725 2HE  MET A 125       4.114  11.533   1.966  1.00 95.78           H
ATOM   1726 3HE  MET A 125       2.599  12.464   1.898  1.00 95.78           H
ATOM   1727  HN  MET A 125       1.452   8.526   5.808  1.00 95.78           H
ATOM   1728  N   TYR A 126       1.353   5.799   4.127  1.00 92.59           N
ATOM   1729  CA  TYR A 126       1.258   4.394   3.767  1.00 92.59           C
ATOM   1730  C   TYR A 126      -0.171   4.028   3.358  1.00 92.59           C
ATOM   1731  O   TYR A 126      -0.380   3.377   2.336  1.00 92.59           O
ATOM   1732  HA  TYR A 126       1.926   4.217   2.924  1.00 92.59           H
ATOM   1733  CB  TYR A 126       1.632   3.610   5.026  1.00 92.59           C
ATOM   1734 1HB  TYR A 126       2.682   3.789   5.255  1.00 92.59           H
ATOM   1735 2HB  TYR A 126       1.052   3.993   5.866  1.00 92.59           H
ATOM   1736  CG  TYR A 126       1.401   2.102   4.911  1.00 92.59           C
ATOM   1737  CD1 TYR A 126       0.550   1.465   5.792  1.00 92.59           C
ATOM   1738  HD1 TYR A 126       0.042   2.037   6.568  1.00 92.59           H
ATOM   1739  CD2 TYR A 126       2.043   1.378   3.927  1.00 92.59           C
ATOM   1740  HD2 TYR A 126       2.716   1.881   3.232  1.00 92.59           H
ATOM   1741  CE1 TYR A 126       0.332   0.046   5.684  1.00 92.59           C
ATOM   1742  HE1 TYR A 126      -0.338  -0.470   6.372  1.00 92.59           H
ATOM   1743  CE2 TYR A 126       1.826  -0.041   3.819  1.00 92.59           C
ATOM   1744  HE2 TYR A 126       2.327  -0.625   3.047  1.00 92.59           H
ATOM   1745  CZ  TYR A 126       0.981  -0.637   4.703  1.00 92.59           C
ATOM   1746  OH  TYR A 126       0.775  -1.978   4.601  1.00 92.59           O
ATOM   1747  HH  TYR A 126       0.950  -2.280   3.663  1.00 92.59           H
ATOM   1748  HN  TYR A 126       1.627   5.975   5.072  1.00 92.59           H
ATOM   1749  N   LYS A 127      -1.116   4.464   4.178  1.00 91.52           N
ATOM   1750  CA  LYS A 127      -2.513   4.131   3.953  1.00 91.52           C
ATOM   1751  C   LYS A 127      -2.984   4.778   2.649  1.00 91.52           C
ATOM   1752  O   LYS A 127      -3.792   4.202   1.923  1.00 91.52           O
ATOM   1753  HA  LYS A 127      -2.577   3.048   3.844  1.00 91.52           H
ATOM   1754  CB  LYS A 127      -3.357   4.514   5.170  1.00 91.52           C
ATOM   1755 1HB  LYS A 127      -3.115   5.530   5.480  1.00 91.52           H
ATOM   1756 2HB  LYS A 127      -4.414   4.507   4.901  1.00 91.52           H
ATOM   1757  CG  LYS A 127      -3.115   3.549   6.332  1.00 91.52           C
ATOM   1758 1HG  LYS A 127      -2.054   3.533   6.581  1.00 91.52           H
ATOM   1759 2HG  LYS A 127      -3.645   3.899   7.217  1.00 91.52           H
ATOM   1760  CD  LYS A 127      -3.582   2.136   5.977  1.00 91.52           C
ATOM   1761 1HD  LYS A 127      -4.570   2.179   5.518  1.00 91.52           H
ATOM   1762 2HD  LYS A 127      -2.907   1.700   5.240  1.00 91.52           H
ATOM   1763  CE  LYS A 127      -3.631   1.246   7.221  1.00 91.52           C
ATOM   1764 1HE  LYS A 127      -2.630   1.142   7.641  1.00 91.52           H
ATOM   1765 2HE  LYS A 127      -4.250   1.714   7.986  1.00 91.52           H
ATOM   1766  NZ  LYS A 127      -4.174  -0.089   6.883  1.00 91.52           N
ATOM   1767 1HZ  LYS A 127      -4.205  -0.663   7.718  1.00 91.52           H
ATOM   1768 2HZ  LYS A 127      -5.111   0.013   6.508  1.00 91.52           H
ATOM   1769 3HZ  LYS A 127      -3.579  -0.530   6.191  1.00 91.52           H
ATOM   1770  HN  LYS A 127      -0.942   5.033   4.981  1.00 91.52           H
ATOM   1771  N   MET A 128      -2.458   5.966   2.392  1.00 94.71           N
ATOM   1772  CA  MET A 128      -2.794   6.686   1.175  1.00 94.71           C
ATOM   1773  C   MET A 128      -2.291   5.938  -0.061  1.00 94.71           C
ATOM   1774  O   MET A 128      -2.994   5.850  -1.067  1.00 94.71           O
ATOM   1775  HA  MET A 128      -3.882   6.740   1.158  1.00 94.71           H
ATOM   1776  CB  MET A 128      -2.167   8.081   1.218  1.00 94.71           C
ATOM   1777 1HB  MET A 128      -2.504   8.608   2.110  1.00 94.71           H
ATOM   1778 2HB  MET A 128      -1.083   7.995   1.288  1.00 94.71           H
ATOM   1779  CG  MET A 128      -2.540   8.888  -0.028  1.00 94.71           C
ATOM   1780 1HG  MET A 128      -2.040   8.473  -0.903  1.00 94.71           H
ATOM   1781 2HG  MET A 128      -3.613   8.816  -0.210  1.00 94.71           H
ATOM   1782  SD  MET A 128      -2.072  10.596   0.188  1.00 94.71           S
ATOM   1783  CE  MET A 128      -1.901  11.089  -1.519  1.00 94.71           C
ATOM   1784 1HE  MET A 128      -1.137  10.478  -1.999  1.00 94.71           H
ATOM   1785 2HE  MET A 128      -2.852  10.953  -2.034  1.00 94.71           H
ATOM   1786 3HE  MET A 128      -1.610  12.139  -1.567  1.00 94.71           H
ATOM   1787  HN  MET A 128      -1.814   6.436   2.996  1.00 94.71           H
ATOM   1788  N   ASN A 129      -1.078   5.417   0.054  1.00 94.75           N
ATOM   1789  CA  ASN A 129      -0.504   4.613  -1.011  1.00 94.75           C
ATOM   1790  C   ASN A 129      -1.378   3.377  -1.238  1.00 94.75           C
ATOM   1791  O   ASN A 129      -1.785   3.099  -2.365  1.00 94.75           O
ATOM   1792  HA  ASN A 129      -0.476   5.269  -1.882  1.00 94.75           H
ATOM   1793  CB  ASN A 129       0.903   4.137  -0.646  1.00 94.75           C
ATOM   1794 1HB  ASN A 129       1.591   4.982  -0.657  1.00 94.75           H
ATOM   1795 2HB  ASN A 129       0.904   3.739   0.369  1.00 94.75           H
ATOM   1796  CG  ASN A 129       1.389   3.063  -1.621  1.00 94.75           C
ATOM   1797  OD1 ASN A 129       1.215   1.873  -1.412  1.00 94.75           O
ATOM   1798  ND2 ASN A 129       2.006   3.547  -2.695  1.00 94.75           N
ATOM   1799 1HD2 ASN A 129       2.116   4.534  -2.806  1.00 94.75           H
ATOM   1800 2HD2 ASN A 129       2.361   2.923  -3.391  1.00 94.75           H
ATOM   1801  HN  ASN A 129      -0.492   5.537   0.855  1.00 94.75           H
ATOM   1802  N   PHE A 130      -1.639   2.669  -0.150  1.00 92.58           N
ATOM   1803  CA  PHE A 130      -2.318   1.387  -0.236  1.00 92.58           C
ATOM   1804  C   PHE A 130      -3.642   1.518  -0.992  1.00 92.58           C
ATOM   1805  O   PHE A 130      -3.873   0.813  -1.973  1.00 92.58           O
ATOM   1806  HA  PHE A 130      -1.659   0.707  -0.776  1.00 92.58           H
ATOM   1807  CB  PHE A 130      -2.606   0.936   1.197  1.00 92.58           C
ATOM   1808 1HB  PHE A 130      -1.666   0.887   1.747  1.00 92.58           H
ATOM   1809 2HB  PHE A 130      -3.223   1.689   1.688  1.00 92.58           H
ATOM   1810  CG  PHE A 130      -3.308  -0.420   1.294  1.00 92.58           C
ATOM   1811  CD1 PHE A 130      -4.666  -0.481   1.333  1.00 92.58           C
ATOM   1812  HD1 PHE A 130      -5.254   0.436   1.295  1.00 92.58           H
ATOM   1813  CD2 PHE A 130      -2.574  -1.564   1.341  1.00 92.58           C
ATOM   1814  HD2 PHE A 130      -1.486  -1.515   1.310  1.00 92.58           H
ATOM   1815  CE1 PHE A 130      -5.318  -1.739   1.422  1.00 92.58           C
ATOM   1816  HE1 PHE A 130      -6.406  -1.788   1.453  1.00 92.58           H
ATOM   1817  CE2 PHE A 130      -3.226  -2.822   1.430  1.00 92.58           C
ATOM   1818  HE2 PHE A 130      -2.638  -3.739   1.468  1.00 92.58           H
ATOM   1819  CZ  PHE A 130      -4.584  -2.884   1.469  1.00 92.58           C
ATOM   1820  HZ  PHE A 130      -5.085  -3.850   1.538  1.00 92.58           H
ATOM   1821  HN  PHE A 130      -1.395   2.956   0.777  1.00 92.58           H
ATOM   1822  N   TYR A 131      -4.476   2.426  -0.507  1.00 92.38           N
ATOM   1823  CA  TYR A 131      -5.824   2.561  -1.033  1.00 92.38           C
ATOM   1824  C   TYR A 131      -5.799   3.009  -2.496  1.00 92.38           C
ATOM   1825  O   TYR A 131      -6.592   2.534  -3.308  1.00 92.38           O
ATOM   1826  HA  TYR A 131      -6.310   1.587  -0.967  1.00 92.38           H
ATOM   1827  CB  TYR A 131      -6.499   3.645  -0.191  1.00 92.38           C
ATOM   1828 1HB  TYR A 131      -5.896   4.552  -0.234  1.00 92.38           H
ATOM   1829 2HB  TYR A 131      -7.466   3.885  -0.633  1.00 92.38           H
ATOM   1830  CG  TYR A 131      -6.706   3.257   1.274  1.00 92.38           C
ATOM   1831  CD1 TYR A 131      -7.070   1.966   1.601  1.00 92.38           C
ATOM   1832  HD1 TYR A 131      -7.210   1.224   0.815  1.00 92.38           H
ATOM   1833  CD2 TYR A 131      -6.528   4.197   2.269  1.00 92.38           C
ATOM   1834  HD2 TYR A 131      -6.241   5.216   2.011  1.00 92.38           H
ATOM   1835  CE1 TYR A 131      -7.264   1.600   2.980  1.00 92.38           C
ATOM   1836  HE1 TYR A 131      -7.552   0.585   3.252  1.00 92.38           H
ATOM   1837  CE2 TYR A 131      -6.723   3.831   3.648  1.00 92.38           C
ATOM   1838  HE2 TYR A 131      -6.586   4.563   4.444  1.00 92.38           H
ATOM   1839  CZ  TYR A 131      -7.081   2.551   3.936  1.00 92.38           C
ATOM   1840  OH  TYR A 131      -7.265   2.205   5.238  1.00 92.38           O
ATOM   1841  HH  TYR A 131      -7.258   3.023   5.813  1.00 92.38           H
ATOM   1842  HN  TYR A 131      -4.245   3.061   0.230  1.00 92.38           H
ATOM   1843  N   SER A 132      -4.881   3.919  -2.787  1.00 94.05           N
ATOM   1844  CA  SER A 132      -4.763   4.458  -4.131  1.00 94.05           C
ATOM   1845  C   SER A 132      -4.326   3.358  -5.100  1.00 94.05           C
ATOM   1846  O   SER A 132      -4.819   3.284  -6.225  1.00 94.05           O
ATOM   1847  HA  SER A 132      -5.759   4.819  -4.386  1.00 94.05           H
ATOM   1848  CB  SER A 132      -3.773   5.625  -4.171  1.00 94.05           C
ATOM   1849 1HB  SER A 132      -3.685   5.991  -5.194  1.00 94.05           H
ATOM   1850 2HB  SER A 132      -4.159   6.448  -3.570  1.00 94.05           H
ATOM   1851  OG  SER A 132      -2.486   5.249  -3.690  1.00 94.05           O
ATOM   1852  HG  SER A 132      -2.336   5.633  -2.779  1.00 94.05           H
ATOM   1853  HN  SER A 132      -4.227   4.285  -2.125  1.00 94.05           H
ATOM   1854  N   CYS A 133      -3.404   2.530  -4.629  1.00 91.71           N
ATOM   1855  CA  CYS A 133      -2.881   1.450  -5.447  1.00 91.71           C
ATOM   1856  C   CYS A 133      -4.034   0.504  -5.789  1.00 91.71           C
ATOM   1857  O   CYS A 133      -4.209   0.125  -6.946  1.00 91.71           O
ATOM   1858  HA  CYS A 133      -2.475   1.908  -6.349  1.00 91.71           H
ATOM   1859  CB  CYS A 133      -1.731   0.719  -4.750  1.00 91.71           C
ATOM   1860 1HB  CYS A 133      -2.001   0.499  -3.718  1.00 91.71           H
ATOM   1861 2HB  CYS A 133      -1.546  -0.236  -5.241  1.00 91.71           H
ATOM   1862  SG  CYS A 133      -0.218   1.748  -4.795  1.00 91.71           S
ATOM   1863  HG  CYS A 133      -0.606   2.606  -3.856  1.00 91.71           H
ATOM   1864  HN  CYS A 133      -3.018   2.589  -3.709  1.00 91.71           H
ATOM   1865  N   VAL A 134      -4.791   0.150  -4.761  1.00 89.75           N
ATOM   1866  CA  VAL A 134      -5.882  -0.796  -4.925  1.00 89.75           C
ATOM   1867  C   VAL A 134      -6.825  -0.294  -6.021  1.00 89.75           C
ATOM   1868  O   VAL A 134      -7.184  -1.045  -6.927  1.00 89.75           O
ATOM   1869  HA  VAL A 134      -5.449  -1.745  -5.243  1.00 89.75           H
ATOM   1870  CB  VAL A 134      -6.587  -1.020  -3.586  1.00 89.75           C
ATOM   1871  HB  VAL A 134      -6.867  -0.045  -3.188  1.00 89.75           H
ATOM   1872  CG1 VAL A 134      -7.866  -1.838  -3.770  1.00 89.75           C
ATOM   1873 1HG1 VAL A 134      -8.545  -1.307  -4.438  1.00 89.75           H
ATOM   1874 2HG1 VAL A 134      -7.619  -2.808  -4.202  1.00 89.75           H
ATOM   1875 3HG1 VAL A 134      -8.348  -1.983  -2.803  1.00 89.75           H
ATOM   1876  CG2 VAL A 134      -5.649  -1.688  -2.578  1.00 89.75           C
ATOM   1877 1HG2 VAL A 134      -5.325  -2.653  -2.968  1.00 89.75           H
ATOM   1878 2HG2 VAL A 134      -4.780  -1.052  -2.413  1.00 89.75           H
ATOM   1879 3HG2 VAL A 134      -6.176  -1.836  -1.635  1.00 89.75           H
ATOM   1880  HN  VAL A 134      -4.669   0.496  -3.831  1.00 89.75           H
ATOM   1881  N   LEU A 135      -7.199   0.971  -5.901  1.00 91.10           N
ATOM   1882  CA  LEU A 135      -8.199   1.543  -6.787  1.00 91.10           C
ATOM   1883  C   LEU A 135      -7.629   1.628  -8.205  1.00 91.10           C
ATOM   1884  O   LEU A 135      -8.345   1.405  -9.180  1.00 91.10           O
ATOM   1885  HA  LEU A 135      -9.052   0.864  -6.798  1.00 91.10           H
ATOM   1886  CB  LEU A 135      -8.693   2.884  -6.242  1.00 91.10           C
ATOM   1887 1HB  LEU A 135      -7.832   3.536  -6.099  1.00 91.10           H
ATOM   1888 2HB  LEU A 135      -9.324   3.351  -6.999  1.00 91.10           H
ATOM   1889  CG  LEU A 135      -9.478   2.826  -4.930  1.00 91.10           C
ATOM   1890  HG  LEU A 135      -8.883   2.276  -4.200  1.00 91.10           H
ATOM   1891  CD1 LEU A 135      -9.704   4.230  -4.364  1.00 91.10           C
ATOM   1892 1HD1 LEU A 135      -8.741   4.704  -4.175  1.00 91.10           H
ATOM   1893 2HD1 LEU A 135     -10.267   4.825  -5.082  1.00 91.10           H
ATOM   1894 3HD1 LEU A 135     -10.263   4.159  -3.431  1.00 91.10           H
ATOM   1895  CD2 LEU A 135     -10.791   2.062  -5.109  1.00 91.10           C
ATOM   1896 1HD2 LEU A 135     -11.403   2.563  -5.860  1.00 91.10           H
ATOM   1897 2HD2 LEU A 135     -10.578   1.044  -5.434  1.00 91.10           H
ATOM   1898 3HD2 LEU A 135     -11.329   2.036  -4.162  1.00 91.10           H
ATOM   1899  HN  LEU A 135      -6.832   1.600  -5.216  1.00 91.10           H
ATOM   1900  N   LEU A 136      -6.345   1.950  -8.274  1.00 92.46           N
ATOM   1901  CA  LEU A 136      -5.682   2.108  -9.557  1.00 92.46           C
ATOM   1902  C   LEU A 136      -5.639   0.757 -10.274  1.00 92.46           C
ATOM   1903  O   LEU A 136      -5.907   0.678 -11.472  1.00 92.46           O
ATOM   1904  HA  LEU A 136      -6.281   2.797 -10.152  1.00 92.46           H
ATOM   1905  CB  LEU A 136      -4.305   2.750  -9.372  1.00 92.46           C
ATOM   1906 1HB  LEU A 136      -3.799   2.246  -8.549  1.00 92.46           H
ATOM   1907 2HB  LEU A 136      -3.716   2.564 -10.271  1.00 92.46           H
ATOM   1908  CG  LEU A 136      -4.298   4.254  -9.095  1.00 92.46           C
ATOM   1909  HG  LEU A 136      -5.018   4.458  -8.302  1.00 92.46           H
ATOM   1910  CD1 LEU A 136      -2.928   4.713  -8.591  1.00 92.46           C
ATOM   1911 1HD1 LEU A 136      -2.685   4.186  -7.668  1.00 92.46           H
ATOM   1912 2HD1 LEU A 136      -2.172   4.493  -9.344  1.00 92.46           H
ATOM   1913 3HD1 LEU A 136      -2.951   5.786  -8.401  1.00 92.46           H
ATOM   1914  CD2 LEU A 136      -4.749   5.042 -10.327  1.00 92.46           C
ATOM   1915 1HD2 LEU A 136      -4.072   4.836 -11.156  1.00 92.46           H
ATOM   1916 2HD2 LEU A 136      -5.760   4.741 -10.600  1.00 92.46           H
ATOM   1917 3HD2 LEU A 136      -4.735   6.108 -10.102  1.00 92.46           H
ATOM   1918  HN  LEU A 136      -5.763   2.102  -7.475  1.00 92.46           H
ATOM   1919  N   ILE A 137      -5.301  -0.272  -9.511  1.00 88.07           N
ATOM   1920  CA  ILE A 137      -5.191  -1.610 -10.066  1.00 88.07           C
ATOM   1921  C   ILE A 137      -6.547  -2.038 -10.628  1.00 88.07           C
ATOM   1922  O   ILE A 137      -6.616  -2.662 -11.686  1.00 88.07           O
ATOM   1923  HA  ILE A 137      -4.475  -1.565 -10.887  1.00 88.07           H
ATOM   1924  CB  ILE A 137      -4.624  -2.576  -9.024  1.00 88.07           C
ATOM   1925  HB  ILE A 137      -5.122  -2.385  -8.073  1.00 88.07           H
ATOM   1926  CG1 ILE A 137      -3.129  -2.334  -8.807  1.00 88.07           C
ATOM   1927 1HG1 ILE A 137      -2.566  -2.730  -9.652  1.00 88.07           H
ATOM   1928 2HG1 ILE A 137      -2.933  -1.262  -8.767  1.00 88.07           H
ATOM   1929  CG2 ILE A 137      -4.920  -4.028  -9.404  1.00 88.07           C
ATOM   1930 1HG2 ILE A 137      -5.998  -4.175  -9.467  1.00 88.07           H
ATOM   1931 2HG2 ILE A 137      -4.466  -4.250 -10.370  1.00 88.07           H
ATOM   1932 3HG2 ILE A 137      -4.506  -4.694  -8.647  1.00 88.07           H
ATOM   1933  CD1 ILE A 137      -2.648  -2.994  -7.513  1.00 88.07           C
ATOM   1934 1HD1 ILE A 137      -3.196  -2.578  -6.667  1.00 88.07           H
ATOM   1935 2HD1 ILE A 137      -2.824  -4.069  -7.567  1.00 88.07           H
ATOM   1936 3HD1 ILE A 137      -1.582  -2.806  -7.383  1.00 88.07           H
ATOM   1937  HN  ILE A 137      -5.105  -0.202  -8.533  1.00 88.07           H
ATOM   1938  N   MET A 138      -7.594  -1.687  -9.895  1.00 88.63           N
ATOM   1939  CA  MET A 138      -8.948  -1.960 -10.344  1.00 88.63           C
ATOM   1940  C   MET A 138      -9.224  -1.291 -11.692  1.00 88.63           C
ATOM   1941  O   MET A 138      -9.729  -1.930 -12.614  1.00 88.63           O
ATOM   1942  HA  MET A 138      -9.010  -3.043 -10.449  1.00 88.63           H
ATOM   1943  CB  MET A 138      -9.945  -1.444  -9.304  1.00 88.63           C
ATOM   1944 1HB  MET A 138      -9.654  -1.791  -8.313  1.00 88.63           H
ATOM   1945 2HB  MET A 138      -9.920  -0.355  -9.281  1.00 88.63           H
ATOM   1946  CG  MET A 138     -11.364  -1.921  -9.621  1.00 88.63           C
ATOM   1947 1HG  MET A 138     -11.662  -1.570 -10.609  1.00 88.63           H
ATOM   1948 2HG  MET A 138     -11.393  -3.011  -9.648  1.00 88.63           H
ATOM   1949  SD  MET A 138     -12.502  -1.313  -8.388  1.00 88.63           S
ATOM   1950  CE  MET A 138     -12.260   0.445  -8.584  1.00 88.63           C
ATOM   1951 1HE  MET A 138     -11.218   0.693  -8.385  1.00 88.63           H
ATOM   1952 2HE  MET A 138     -12.515   0.736  -9.603  1.00 88.63           H
ATOM   1953 3HE  MET A 138     -12.901   0.980  -7.883  1.00 88.63           H
ATOM   1954  HN  MET A 138      -7.527  -1.225  -9.011  1.00 88.63           H
ATOM   1955  N   CYS A 139      -8.880  -0.014 -11.764  1.00 90.85           N
ATOM   1956  CA  CYS A 139      -9.201   0.783 -12.936  1.00 90.85           C
ATOM   1957  C   CYS A 139      -8.420   0.222 -14.126  1.00 90.85           C
ATOM   1958  O   CYS A 139      -8.916   0.217 -15.252  1.00 90.85           O
ATOM   1959  HA  CYS A 139     -10.275   0.685 -13.097  1.00 90.85           H
ATOM   1960  CB  CYS A 139      -8.908   2.267 -12.709  1.00 90.85           C
ATOM   1961 1HB  CYS A 139      -7.884   2.394 -12.357  1.00 90.85           H
ATOM   1962 2HB  CYS A 139      -8.991   2.811 -13.650  1.00 90.85           H
ATOM   1963  SG  CYS A 139     -10.079   2.957 -11.484  1.00 90.85           S
ATOM   1964  HG  CYS A 139      -9.460   2.472 -10.412  1.00 90.85           H
ATOM   1965  HN  CYS A 139      -8.393   0.476 -11.041  1.00 90.85           H
ATOM   1966  N   ILE A 140      -7.212  -0.237 -13.837  1.00 87.46           N
ATOM   1967  CA  ILE A 140      -6.370  -0.828 -14.863  1.00 87.46           C
ATOM   1968  C   ILE A 140      -7.079  -2.044 -15.461  1.00 87.46           C
ATOM   1969  O   ILE A 140      -7.137  -2.197 -16.680  1.00 87.46           O
ATOM   1970  HA  ILE A 140      -6.241  -0.083 -15.649  1.00 87.46           H
ATOM   1971  CB  ILE A 140      -4.981  -1.140 -14.303  1.00 87.46           C
ATOM   1972  HB  ILE A 140      -5.104  -1.621 -13.333  1.00 87.46           H
ATOM   1973  CG1 ILE A 140      -4.182   0.145 -14.072  1.00 87.46           C
ATOM   1974 1HG1 ILE A 140      -3.878   0.566 -15.030  1.00 87.46           H
ATOM   1975 2HG1 ILE A 140      -4.813   0.887 -13.583  1.00 87.46           H
ATOM   1976  CG2 ILE A 140      -4.234  -2.125 -15.205  1.00 87.46           C
ATOM   1977 1HG2 ILE A 140      -4.800  -3.054 -15.274  1.00 87.46           H
ATOM   1978 2HG2 ILE A 140      -4.121  -1.693 -16.199  1.00 87.46           H
ATOM   1979 3HG2 ILE A 140      -3.250  -2.329 -14.783  1.00 87.46           H
ATOM   1980  CD1 ILE A 140      -2.945  -0.126 -13.213  1.00 87.46           C
ATOM   1981 1HD1 ILE A 140      -3.254  -0.524 -12.246  1.00 87.46           H
ATOM   1982 2HD1 ILE A 140      -2.305  -0.851 -13.716  1.00 87.46           H
ATOM   1983 3HD1 ILE A 140      -2.395   0.803 -13.064  1.00 87.46           H
ATOM   1984  HN  ILE A 140      -6.808  -0.211 -12.923  1.00 87.46           H
ATOM   1985  N   SER A 141      -7.601  -2.880 -14.575  1.00 84.95           N
ATOM   1986  CA  SER A 141      -8.195  -4.138 -14.992  1.00 84.95           C
ATOM   1987  C   SER A 141      -9.436  -3.873 -15.847  1.00 84.95           C
ATOM   1988  O   SER A 141      -9.678  -4.572 -16.830  1.00 84.95           O
ATOM   1989  HA  SER A 141      -7.426  -4.640 -15.579  1.00 84.95           H
ATOM   1990  CB  SER A 141      -8.559  -5.003 -13.783  1.00 84.95           C
ATOM   1991 1HB  SER A 141      -9.298  -4.482 -13.174  1.00 84.95           H
ATOM   1992 2HB  SER A 141      -9.023  -5.928 -14.126  1.00 84.95           H
ATOM   1993  OG  SER A 141      -7.420  -5.312 -12.985  1.00 84.95           O
ATOM   1994  HG  SER A 141      -7.277  -4.596 -12.302  1.00 84.95           H
ATOM   1995  HN  SER A 141      -7.622  -2.709 -13.590  1.00 84.95           H
ATOM   1996  N   VAL A 142     -10.189  -2.861 -15.443  1.00 85.08           N
ATOM   1997  CA  VAL A 142     -11.372  -2.464 -16.188  1.00 85.08           C
ATOM   1998  C   VAL A 142     -10.952  -1.947 -17.565  1.00 85.08           C
ATOM   1999  O   VAL A 142     -11.589  -2.259 -18.570  1.00 85.08           O
ATOM   2000  HA  VAL A 142     -11.991  -3.351 -16.320  1.00 85.08           H
ATOM   2001  CB  VAL A 142     -12.177  -1.440 -15.385  1.00 85.08           C
ATOM   2002  HB  VAL A 142     -11.514  -0.610 -15.139  1.00 85.08           H
ATOM   2003  CG1 VAL A 142     -13.338  -0.884 -16.212  1.00 85.08           C
ATOM   2004 1HG1 VAL A 142     -12.947  -0.398 -17.106  1.00 85.08           H
ATOM   2005 2HG1 VAL A 142     -14.000  -1.700 -16.501  1.00 85.08           H
ATOM   2006 3HG1 VAL A 142     -13.893  -0.159 -15.617  1.00 85.08           H
ATOM   2007  CG2 VAL A 142     -12.678  -2.044 -14.072  1.00 85.08           C
ATOM   2008 1HG2 VAL A 142     -13.318  -2.900 -14.287  1.00 85.08           H
ATOM   2009 2HG2 VAL A 142     -11.828  -2.368 -13.472  1.00 85.08           H
ATOM   2010 3HG2 VAL A 142     -13.247  -1.295 -13.521  1.00 85.08           H
ATOM   2011  HN  VAL A 142     -10.003  -2.318 -14.624  1.00 85.08           H
ATOM   2012  N   ASP A 143      -9.883  -1.164 -17.567  1.00 84.60           N
ATOM   2013  CA  ASP A 143      -9.415  -0.540 -18.793  1.00 84.60           C
ATOM   2014  C   ASP A 143      -8.992  -1.626 -19.784  1.00 84.60           C
ATOM   2015  O   ASP A 143      -9.253  -1.515 -20.981  1.00 84.60           O
ATOM   2016  HA  ASP A 143     -10.258   0.049 -19.155  1.00 84.60           H
ATOM   2017  CB  ASP A 143      -8.203   0.356 -18.528  1.00 84.60           C
ATOM   2018 1HB  ASP A 143      -8.419   1.028 -17.697  1.00 84.60           H
ATOM   2019 2HB  ASP A 143      -7.352  -0.256 -18.229  1.00 84.60           H
ATOM   2020  CG  ASP A 143      -7.841   1.171 -19.771  1.00 84.60           C
ATOM   2021  OD1 ASP A 143      -6.704   0.989 -20.257  1.00 84.60           O
ATOM   2022  OD2 ASP A 143      -8.709   1.958 -20.206  1.00 84.60           O
ATOM   2023  HN  ASP A 143      -9.341  -0.956 -16.753  1.00 84.60           H
ATOM   2024  N   ARG A 144      -8.345  -2.651 -19.250  1.00 80.67           N
ATOM   2025  CA  ARG A 144      -7.886  -3.757 -20.072  1.00 80.67           C
ATOM   2026  C   ARG A 144      -9.077  -4.475 -20.710  1.00 80.67           C
ATOM   2027  O   ARG A 144      -9.045  -4.804 -21.895  1.00 80.67           O
ATOM   2028  HA  ARG A 144      -7.253  -3.297 -20.830  1.00 80.67           H
ATOM   2029  CB  ARG A 144      -7.079  -4.760 -19.245  1.00 80.67           C
ATOM   2030 1HB  ARG A 144      -7.630  -5.019 -18.341  1.00 80.67           H
ATOM   2031 2HB  ARG A 144      -6.947  -5.682 -19.812  1.00 80.67           H
ATOM   2032  CG  ARG A 144      -5.712  -4.186 -18.868  1.00 80.67           C
ATOM   2033 1HG  ARG A 144      -5.842  -3.236 -18.350  1.00 80.67           H
ATOM   2034 2HG  ARG A 144      -5.208  -4.861 -18.175  1.00 80.67           H
ATOM   2035  CD  ARG A 144      -4.842  -3.981 -20.110  1.00 80.67           C
ATOM   2036 1HD  ARG A 144      -3.804  -4.218 -19.881  1.00 80.67           H
ATOM   2037 2HD  ARG A 144      -5.157  -4.661 -20.901  1.00 80.67           H
ATOM   2038  NE  ARG A 144      -4.949  -2.580 -20.576  1.00 80.67           N
ATOM   2039  HE  ARG A 144      -5.313  -1.900 -19.939  1.00 80.67           H
ATOM   2040  CZ  ARG A 144      -4.589  -2.166 -21.799  1.00 80.67           C
ATOM   2041  NH1 ARG A 144      -4.095  -3.033 -22.693  1.00 80.67           N
ATOM   2042 1HH1 ARG A 144      -3.994  -3.998 -22.450  1.00 80.67           H
ATOM   2043 2HH1 ARG A 144      -3.829  -2.716 -23.603  1.00 80.67           H
ATOM   2044  NH2 ARG A 144      -4.729  -0.871 -22.113  1.00 80.67           N
ATOM   2045 1HH2 ARG A 144      -4.465  -0.545 -23.021  1.00 80.67           H
ATOM   2046 2HH2 ARG A 144      -5.098  -0.230 -21.440  1.00 80.67           H
ATOM   2047  HN  ARG A 144      -8.135  -2.733 -18.275  1.00 80.67           H
ATOM   2048  N   TYR A 145     -10.099  -4.696 -19.897  1.00 81.76           N
ATOM   2049  CA  TYR A 145     -11.308  -5.347 -20.373  1.00 81.76           C
ATOM   2050  C   TYR A 145     -11.897  -4.599 -21.571  1.00 81.76           C
ATOM   2051  O   TYR A 145     -12.125  -5.191 -22.625  1.00 81.76           O
ATOM   2052  HA  TYR A 145     -11.046  -6.359 -20.680  1.00 81.76           H
ATOM   2053  CB  TYR A 145     -12.302  -5.291 -19.212  1.00 81.76           C
ATOM   2054 1HB  TYR A 145     -11.916  -5.889 -18.387  1.00 81.76           H
ATOM   2055 2HB  TYR A 145     -12.372  -4.263 -18.856  1.00 81.76           H
ATOM   2056  CG  TYR A 145     -13.705  -5.787 -19.570  1.00 81.76           C
ATOM   2057  CD1 TYR A 145     -14.770  -4.910 -19.564  1.00 81.76           C
ATOM   2058  HD1 TYR A 145     -14.612  -3.863 -19.304  1.00 81.76           H
ATOM   2059  CD2 TYR A 145     -13.904  -7.113 -19.899  1.00 81.76           C
ATOM   2060  HD2 TYR A 145     -13.063  -7.806 -19.904  1.00 81.76           H
ATOM   2061  CE1 TYR A 145     -16.090  -5.377 -19.901  1.00 81.76           C
ATOM   2062  HE1 TYR A 145     -16.939  -4.695 -19.900  1.00 81.76           H
ATOM   2063  CE2 TYR A 145     -15.224  -7.580 -20.236  1.00 81.76           C
ATOM   2064  HE2 TYR A 145     -15.396  -8.624 -20.497  1.00 81.76           H
ATOM   2065  CZ  TYR A 145     -16.252  -6.689 -20.220  1.00 81.76           C
ATOM   2066  OH  TYR A 145     -17.498  -7.130 -20.538  1.00 81.76           O
ATOM   2067  HH  TYR A 145     -18.156  -6.381 -20.462  1.00 81.76           H
ATOM   2068  HN  TYR A 145     -10.111  -4.438 -18.931  1.00 81.76           H
ATOM   2069  N   ILE A 146     -12.128  -3.310 -21.369  1.00 80.13           N
ATOM   2070  CA  ILE A 146     -12.770  -2.496 -22.386  1.00 80.13           C
ATOM   2071  C   ILE A 146     -11.928  -2.526 -23.664  1.00 80.13           C
ATOM   2072  O   ILE A 146     -12.468  -2.600 -24.766  1.00 80.13           O
ATOM   2073  HA  ILE A 146     -13.739  -2.945 -22.601  1.00 80.13           H
ATOM   2074  CB  ILE A 146     -13.032  -1.085 -21.857  1.00 80.13           C
ATOM   2075  HB  ILE A 146     -12.097  -0.689 -21.460  1.00 80.13           H
ATOM   2076  CG1 ILE A 146     -14.037  -1.110 -20.703  1.00 80.13           C
ATOM   2077 1HG1 ILE A 146     -15.028  -1.355 -21.085  1.00 80.13           H
ATOM   2078 2HG1 ILE A 146     -13.765  -1.895 -19.997  1.00 80.13           H
ATOM   2079  CG2 ILE A 146     -13.477  -0.150 -22.983  1.00 80.13           C
ATOM   2080 1HG2 ILE A 146     -12.696  -0.099 -23.742  1.00 80.13           H
ATOM   2081 2HG2 ILE A 146     -14.394  -0.532 -23.431  1.00 80.13           H
ATOM   2082 3HG2 ILE A 146     -13.657   0.846 -22.579  1.00 80.13           H
ATOM   2083  CD1 ILE A 146     -14.080   0.239 -19.984  1.00 80.13           C
ATOM   2084 1HD1 ILE A 146     -13.093   0.469 -19.582  1.00 80.13           H
ATOM   2085 2HD1 ILE A 146     -14.376   1.017 -20.688  1.00 80.13           H
ATOM   2086 3HD1 ILE A 146     -14.802   0.193 -19.168  1.00 80.13           H
ATOM   2087  HN  ILE A 146     -11.884  -2.824 -20.529  1.00 80.13           H
ATOM   2088  N   ALA A 147     -10.618  -2.468 -23.472  1.00 78.79           N
ATOM   2089  CA  ALA A 147      -9.700  -2.393 -24.596  1.00 78.79           C
ATOM   2090  C   ALA A 147      -9.840  -3.655 -25.449  1.00 78.79           C
ATOM   2091  O   ALA A 147      -9.654  -3.612 -26.664  1.00 78.79           O
ATOM   2092  HA  ALA A 147      -9.981  -1.527 -25.196  1.00 78.79           H
ATOM   2093  CB  ALA A 147      -8.274  -2.193 -24.079  1.00 78.79           C
ATOM   2094 1HB  ALA A 147      -8.222  -1.268 -23.505  1.00 78.79           H
ATOM   2095 2HB  ALA A 147      -7.999  -3.033 -23.441  1.00 78.79           H
ATOM   2096 3HB  ALA A 147      -7.586  -2.137 -24.922  1.00 78.79           H
ATOM   2097  HN  ALA A 147     -10.184  -2.472 -22.572  1.00 78.79           H
ATOM   2098  N   ILE A 148     -10.166  -4.751 -24.778  1.00 75.39           N
ATOM   2099  CA  ILE A 148     -10.144  -6.055 -25.418  1.00 75.39           C
ATOM   2100  C   ILE A 148     -11.547  -6.394 -25.925  1.00 75.39           C
ATOM   2101  O   ILE A 148     -11.700  -6.958 -27.008  1.00 75.39           O
ATOM   2102  HA  ILE A 148      -9.474  -5.986 -26.276  1.00 75.39           H
ATOM   2103  CB  ILE A 148      -9.561  -7.106 -24.472  1.00 75.39           C
ATOM   2104  HB  ILE A 148     -10.097  -7.047 -23.524  1.00 75.39           H
ATOM   2105  CG1 ILE A 148      -8.087  -6.820 -24.175  1.00 75.39           C
ATOM   2106 1HG1 ILE A 148      -7.490  -7.013 -25.066  1.00 75.39           H
ATOM   2107 2HG1 ILE A 148      -7.960  -5.767 -23.928  1.00 75.39           H
ATOM   2108  CG2 ILE A 148      -9.771  -8.518 -25.023  1.00 75.39           C
ATOM   2109 1HG2 ILE A 148     -10.839  -8.706 -25.141  1.00 75.39           H
ATOM   2110 2HG2 ILE A 148      -9.278  -8.607 -25.991  1.00 75.39           H
ATOM   2111 3HG2 ILE A 148      -9.348  -9.245 -24.331  1.00 75.39           H
ATOM   2112  CD1 ILE A 148      -7.583  -7.686 -23.019  1.00 75.39           C
ATOM   2113 1HD1 ILE A 148      -8.167  -7.473 -22.124  1.00 75.39           H
ATOM   2114 2HD1 ILE A 148      -7.689  -8.739 -23.280  1.00 75.39           H
ATOM   2115 3HD1 ILE A 148      -6.533  -7.463 -22.830  1.00 75.39           H
ATOM   2116  HN  ILE A 148     -10.442  -4.756 -23.817  1.00 75.39           H
ATOM   2117  N   ALA A 149     -12.535  -6.036 -25.118  1.00 76.39           N
ATOM   2118  CA  ALA A 149     -13.910  -6.406 -25.409  1.00 76.39           C
ATOM   2119  C   ALA A 149     -14.465  -5.478 -26.491  1.00 76.39           C
ATOM   2120  O   ALA A 149     -15.126  -5.931 -27.424  1.00 76.39           O
ATOM   2121  HA  ALA A 149     -13.905  -7.429 -25.788  1.00 76.39           H
ATOM   2122  CB  ALA A 149     -14.735  -6.361 -24.122  1.00 76.39           C
ATOM   2123 1HB  ALA A 149     -14.316  -7.059 -23.397  1.00 76.39           H
ATOM   2124 2HB  ALA A 149     -14.710  -5.352 -23.710  1.00 76.39           H
ATOM   2125 3HB  ALA A 149     -15.766  -6.638 -24.340  1.00 76.39           H
ATOM   2126  HN  ALA A 149     -12.409  -5.505 -24.281  1.00 76.39           H
ATOM   2127  N   GLN A 150     -14.177  -4.195 -26.329  1.00 77.16           N
ATOM   2128  CA  GLN A 150     -14.688  -3.192 -27.249  1.00 77.16           C
ATOM   2129  C   GLN A 150     -13.555  -2.646 -28.121  1.00 77.16           C
ATOM   2130  O   GLN A 150     -13.529  -1.458 -28.439  1.00 77.16           O
ATOM   2131  HA  GLN A 150     -15.416  -3.712 -27.870  1.00 77.16           H
ATOM   2132  CB  GLN A 150     -15.390  -2.062 -26.493  1.00 77.16           C
ATOM   2133 1HB  GLN A 150     -14.686  -1.582 -25.813  1.00 77.16           H
ATOM   2134 2HB  GLN A 150     -15.723  -1.300 -27.197  1.00 77.16           H
ATOM   2135  CG  GLN A 150     -16.589  -2.593 -25.703  1.00 77.16           C
ATOM   2136 1HG  GLN A 150     -17.169  -3.272 -26.328  1.00 77.16           H
ATOM   2137 2HG  GLN A 150     -16.238  -3.169 -24.847  1.00 77.16           H
ATOM   2138  CD  GLN A 150     -17.480  -1.446 -25.222  1.00 77.16           C
ATOM   2139  OE1 GLN A 150     -17.215  -0.279 -25.459  1.00 77.16           O
ATOM   2140  NE2 GLN A 150     -18.548  -1.843 -24.536  1.00 77.16           N
ATOM   2141 1HE2 GLN A 150     -18.707  -2.817 -24.378  1.00 77.16           H
ATOM   2142 2HE2 GLN A 150     -19.193  -1.166 -24.180  1.00 77.16           H
ATOM   2143  HN  GLN A 150     -13.608  -3.838 -25.589  1.00 77.16           H
ATOM   2144  N   ALA A 151     -12.647  -3.540 -28.484  1.00 73.28           N
ATOM   2145  CA  ALA A 151     -11.436  -3.138 -29.178  1.00 73.28           C
ATOM   2146  C   ALA A 151     -11.809  -2.273 -30.385  1.00 73.28           C
ATOM   2147  O   ALA A 151     -11.096  -1.329 -30.720  1.00 73.28           O
ATOM   2148  HA  ALA A 151     -10.839  -2.543 -28.487  1.00 73.28           H
ATOM   2149  CB  ALA A 151     -10.638  -4.381 -29.576  1.00 73.28           C
ATOM   2150 1HB  ALA A 151     -10.373  -4.944 -28.681  1.00 73.28           H
ATOM   2151 2HB  ALA A 151     -11.243  -5.006 -30.233  1.00 73.28           H
ATOM   2152 3HB  ALA A 151      -9.730  -4.078 -30.097  1.00 73.28           H
ATOM   2153  HN  ALA A 151     -12.729  -4.522 -28.310  1.00 73.28           H
ATOM   2154  N   MET A 152     -12.925  -2.628 -31.004  1.00 69.93           N
ATOM   2155  CA  MET A 152     -13.374  -1.930 -32.197  1.00 69.93           C
ATOM   2156  C   MET A 152     -13.708  -0.470 -31.885  1.00 69.93           C
ATOM   2157  O   MET A 152     -13.351   0.428 -32.646  1.00 69.93           O
ATOM   2158  HA  MET A 152     -12.538  -1.977 -32.896  1.00 69.93           H
ATOM   2159  CB  MET A 152     -14.612  -2.628 -32.762  1.00 69.93           C
ATOM   2160 1HB  MET A 152     -15.324  -2.821 -31.959  1.00 69.93           H
ATOM   2161 2HB  MET A 152     -15.109  -1.972 -33.477  1.00 69.93           H
ATOM   2162  CG  MET A 152     -14.236  -3.945 -33.445  1.00 69.93           C
ATOM   2163 1HG  MET A 152     -13.398  -4.407 -32.924  1.00 69.93           H
ATOM   2164 2HG  MET A 152     -15.071  -4.644 -33.390  1.00 69.93           H
ATOM   2165  SD  MET A 152     -13.804  -3.646 -35.151  1.00 69.93           S
ATOM   2166  CE  MET A 152     -15.430  -3.632 -35.885  1.00 69.93           C
ATOM   2167 1HE  MET A 152     -15.915  -4.593 -35.713  1.00 69.93           H
ATOM   2168 2HE  MET A 152     -16.026  -2.839 -35.434  1.00 69.93           H
ATOM   2169 3HE  MET A 152     -15.343  -3.456 -36.957  1.00 69.93           H
ATOM   2170  HN  MET A 152     -13.518  -3.376 -30.704  1.00 69.93           H
ATOM   2171  N   ARG A 153     -14.388  -0.278 -30.764  1.00 70.50           N
ATOM   2172  CA  ARG A 153     -14.842   1.048 -30.381  1.00 70.50           C
ATOM   2173  C   ARG A 153     -13.773   1.753 -29.544  1.00 70.50           C
ATOM   2174  O   ARG A 153     -13.826   2.968 -29.358  1.00 70.50           O
ATOM   2175  HA  ARG A 153     -15.007   1.568 -31.324  1.00 70.50           H
ATOM   2176  CB  ARG A 153     -16.143   0.975 -29.580  1.00 70.50           C
ATOM   2177 1HB  ARG A 153     -16.015   0.300 -28.733  1.00 70.50           H
ATOM   2178 2HB  ARG A 153     -16.378   1.958 -29.171  1.00 70.50           H
ATOM   2179  CG  ARG A 153     -17.300   0.490 -30.455  1.00 70.50           C
ATOM   2180 1HG  ARG A 153     -17.388   1.129 -31.334  1.00 70.50           H
ATOM   2181 2HG  ARG A 153     -17.092  -0.518 -30.814  1.00 70.50           H
ATOM   2182  CD  ARG A 153     -18.617   0.499 -29.677  1.00 70.50           C
ATOM   2183 1HD  ARG A 153     -18.561  -0.201 -28.843  1.00 70.50           H
ATOM   2184 2HD  ARG A 153     -18.792   1.488 -29.253  1.00 70.50           H
ATOM   2185  NE  ARG A 153     -19.736   0.128 -30.572  1.00 70.50           N
ATOM   2186  HE  ARG A 153     -19.521  -0.098 -31.522  1.00 70.50           H
ATOM   2187  CZ  ARG A 153     -21.019   0.078 -30.189  1.00 70.50           C
ATOM   2188  NH1 ARG A 153     -21.365   0.371 -28.929  1.00 70.50           N
ATOM   2189 1HH1 ARG A 153     -20.663   0.631 -28.265  1.00 70.50           H
ATOM   2190 2HH1 ARG A 153     -22.325   0.331 -28.651  1.00 70.50           H
ATOM   2191  NH2 ARG A 153     -21.952  -0.271 -31.087  1.00 70.50           N
ATOM   2192 1HH2 ARG A 153     -22.914  -0.314 -30.817  1.00 70.50           H
ATOM   2193 2HH2 ARG A 153     -21.685  -0.489 -32.026  1.00 70.50           H
ATOM   2194  HN  ARG A 153     -14.629  -1.008 -30.124  1.00 70.50           H
ATOM   2195  N   ALA A 154     -12.828   0.961 -29.060  1.00 68.27           N
ATOM   2196  CA  ALA A 154     -11.894   1.438 -28.054  1.00 68.27           C
ATOM   2197  C   ALA A 154     -11.027   2.546 -28.655  1.00 68.27           C
ATOM   2198  O   ALA A 154     -10.538   3.416 -27.935  1.00 68.27           O
ATOM   2199  HA  ALA A 154     -12.475   1.850 -27.229  1.00 68.27           H
ATOM   2200  CB  ALA A 154     -11.061   0.265 -27.533  1.00 68.27           C
ATOM   2201 1HB  ALA A 154     -11.721  -0.481 -27.090  1.00 68.27           H
ATOM   2202 2HB  ALA A 154     -10.508  -0.184 -28.358  1.00 68.27           H
ATOM   2203 3HB  ALA A 154     -10.360   0.623 -26.779  1.00 68.27           H
ATOM   2204  HN  ALA A 154     -12.695   0.011 -29.342  1.00 68.27           H
ATOM   2205  N   HIS A 155     -10.863   2.479 -29.968  1.00 68.79           N
ATOM   2206  CA  HIS A 155      -9.970   3.395 -30.658  1.00 68.79           C
ATOM   2207  C   HIS A 155     -10.602   4.787 -30.709  1.00 68.79           C
ATOM   2208  O   HIS A 155      -9.956   5.779 -30.372  1.00 68.79           O
ATOM   2209  HA  HIS A 155      -9.054   3.442 -30.069  1.00 68.79           H
ATOM   2210  CB  HIS A 155      -9.607   2.858 -32.044  1.00 68.79           C
ATOM   2211 1HB  HIS A 155      -9.274   1.825 -31.946  1.00 68.79           H
ATOM   2212 2HB  HIS A 155     -10.503   2.847 -32.665  1.00 68.79           H
ATOM   2213  CG  HIS A 155      -8.533   3.653 -32.749  1.00 68.79           C
ATOM   2214  ND1 HIS A 155      -8.816   4.723 -33.580  1.00 68.79           N
ATOM   2215  HD1 HIS A 155      -9.729   5.071 -33.795  1.00 68.79           H
ATOM   2216  CD2 HIS A 155      -7.175   3.524 -32.737  1.00 68.79           C
ATOM   2217  HD2 HIS A 155      -6.612   2.775 -32.180  1.00 68.79           H
ATOM   2218  CE1 HIS A 155      -7.673   5.207 -34.042  1.00 68.79           C
ATOM   2219  HE1 HIS A 155      -7.564   6.052 -34.722  1.00 68.79           H
ATOM   2220  NE2 HIS A 155      -6.657   4.462 -33.519  1.00 68.79           N
ATOM   2221  HN  HIS A 155     -11.326   1.816 -30.556  1.00 68.79           H
ATOM   2222  N   THR A 156     -11.857   4.818 -31.132  1.00 72.23           N
ATOM   2223  CA  THR A 156     -12.544   6.080 -31.345  1.00 72.23           C
ATOM   2224  C   THR A 156     -12.785   6.788 -30.011  1.00 72.23           C
ATOM   2225  O   THR A 156     -12.981   8.002 -29.975  1.00 72.23           O
ATOM   2226  HA  THR A 156     -11.899   6.727 -31.939  1.00 72.23           H
ATOM   2227  CB  THR A 156     -13.831   5.792 -32.121  1.00 72.23           C
ATOM   2228  HB  THR A 156     -14.479   6.669 -32.140  1.00 72.23           H
ATOM   2229  OG1 THR A 156     -14.373   4.641 -31.480  1.00 72.23           O
ATOM   2230  HG1 THR A 156     -15.344   4.551 -31.701  1.00 72.23           H
ATOM   2231  CG2 THR A 156     -13.560   5.328 -33.554  1.00 72.23           C
ATOM   2232 1HG2 THR A 156     -12.969   4.413 -33.533  1.00 72.23           H
ATOM   2233 2HG2 THR A 156     -13.011   6.103 -34.089  1.00 72.23           H
ATOM   2234 3HG2 THR A 156     -14.507   5.138 -34.059  1.00 72.23           H
ATOM   2235  HN  THR A 156     -12.401   4.002 -31.327  1.00 72.23           H
ATOM   2236  N   TRP A 157     -12.763   6.000 -28.946  1.00 78.75           N
ATOM   2237  CA  TRP A 157     -13.122   6.506 -27.632  1.00 78.75           C
ATOM   2238  C   TRP A 157     -11.829   6.823 -26.878  1.00 78.75           C
ATOM   2239  O   TRP A 157     -11.853   7.064 -25.672  1.00 78.75           O
ATOM   2240  HA  TRP A 157     -13.704   7.417 -27.774  1.00 78.75           H
ATOM   2241  CB  TRP A 157     -14.020   5.515 -26.890  1.00 78.75           C
ATOM   2242 1HB  TRP A 157     -13.582   4.519 -26.961  1.00 78.75           H
ATOM   2243 2HB  TRP A 157     -14.039   5.779 -25.832  1.00 78.75           H
ATOM   2244  CG  TRP A 157     -15.457   5.463 -27.414  1.00 78.75           C
ATOM   2245  CD1 TRP A 157     -15.893   5.729 -28.653  1.00 78.75           C
ATOM   2246  HD1 TRP A 157     -15.248   6.029 -29.479  1.00 78.75           H
ATOM   2247  CD2 TRP A 157     -16.635   5.111 -26.659  1.00 78.75           C
ATOM   2248  NE1 TRP A 157     -17.261   5.575 -28.751  1.00 78.75           N
ATOM   2249  HE1 TRP A 157     -17.815   5.717 -29.571  1.00 78.75           H
ATOM   2250  CE2 TRP A 157     -17.727   5.188 -27.500  1.00 78.75           C
ATOM   2251  CE3 TRP A 157     -16.774   4.741 -25.310  1.00 78.75           C
ATOM   2252  HE3 TRP A 157     -15.929   4.673 -24.626  1.00 78.75           H
ATOM   2253  CZ2 TRP A 157     -19.034   4.908 -27.086  1.00 78.75           C
ATOM   2254  HZ2 TRP A 157     -19.880   4.976 -27.770  1.00 78.75           H
ATOM   2255  CZ3 TRP A 157     -18.088   4.465 -24.911  1.00 78.75           C
ATOM   2256  HZ3 TRP A 157     -18.252   4.173 -23.874  1.00 78.75           H
ATOM   2257  CH2 TRP A 157     -19.197   4.537 -25.746  1.00 78.75           C
ATOM   2258  HH2 TRP A 157     -20.190   4.306 -25.359  1.00 78.75           H
ATOM   2259  HN  TRP A 157     -12.505   5.034 -28.971  1.00 78.75           H
ATOM   2260  N   ARG A 158     -10.731   6.811 -27.619  1.00 77.88           N
ATOM   2261  CA  ARG A 158      -9.414   6.865 -27.007  1.00 77.88           C
ATOM   2262  C   ARG A 158      -9.248   8.167 -26.220  1.00 77.88           C
ATOM   2263  O   ARG A 158      -8.770   8.155 -25.087  1.00 77.88           O
ATOM   2264  HA  ARG A 158      -9.379   6.000 -26.345  1.00 77.88           H
ATOM   2265  CB  ARG A 158      -8.311   6.771 -28.063  1.00 77.88           C
ATOM   2266 1HB  ARG A 158      -8.464   5.882 -28.675  1.00 77.88           H
ATOM   2267 2HB  ARG A 158      -8.368   7.631 -28.730  1.00 77.88           H
ATOM   2268  CG  ARG A 158      -6.929   6.716 -27.409  1.00 77.88           C
ATOM   2269 1HG  ARG A 158      -6.765   7.618 -26.820  1.00 77.88           H
ATOM   2270 2HG  ARG A 158      -6.883   5.872 -26.720  1.00 77.88           H
ATOM   2271  CD  ARG A 158      -5.829   6.581 -28.464  1.00 77.88           C
ATOM   2272 1HD  ARG A 158      -6.028   5.720 -29.102  1.00 77.88           H
ATOM   2273 2HD  ARG A 158      -5.822   7.461 -29.108  1.00 77.88           H
ATOM   2274  NE  ARG A 158      -4.513   6.428 -27.805  1.00 77.88           N
ATOM   2275  HE  ARG A 158      -4.453   6.621 -26.825  1.00 77.88           H
ATOM   2276  CZ  ARG A 158      -3.395   6.046 -28.438  1.00 77.88           C
ATOM   2277  NH1 ARG A 158      -3.417   5.774 -29.750  1.00 77.88           N
ATOM   2278 1HH1 ARG A 158      -4.271   5.856 -30.264  1.00 77.88           H
ATOM   2279 2HH1 ARG A 158      -2.579   5.490 -30.216  1.00 77.88           H
ATOM   2280  NH2 ARG A 158      -2.257   5.940 -27.740  1.00 77.88           N
ATOM   2281 1HH2 ARG A 158      -1.414   5.656 -28.198  1.00 77.88           H
ATOM   2282 2HH2 ARG A 158      -2.249   6.144 -26.762  1.00 77.88           H
ATOM   2283  HN  ARG A 158     -10.731   6.766 -28.618  1.00 77.88           H
ATOM   2284  N   GLU A 159      -9.651   9.259 -26.853  1.00 80.38           N
ATOM   2285  CA  GLU A 159      -9.466  10.575 -26.266  1.00 80.38           C
ATOM   2286  C   GLU A 159     -10.354  10.736 -25.031  1.00 80.38           C
ATOM   2287  O   GLU A 159      -9.890  11.177 -23.981  1.00 80.38           O
ATOM   2288  HA  GLU A 159      -8.416  10.617 -25.975  1.00 80.38           H
ATOM   2289  CB  GLU A 159      -9.746  11.677 -27.290  1.00 80.38           C
ATOM   2290 1HB  GLU A 159     -10.701  11.487 -27.781  1.00 80.38           H
ATOM   2291 2HB  GLU A 159      -9.698  12.651 -26.804  1.00 80.38           H
ATOM   2292  CG  GLU A 159      -8.681  11.689 -28.388  1.00 80.38           C
ATOM   2293 1HG  GLU A 159      -7.691  11.766 -27.938  1.00 80.38           H
ATOM   2294 2HG  GLU A 159      -8.708  10.748 -28.937  1.00 80.38           H
ATOM   2295  CD  GLU A 159      -8.901  12.855 -29.353  1.00 80.38           C
ATOM   2296  OE1 GLU A 159      -7.963  13.134 -30.130  1.00 80.38           O
ATOM   2297  OE2 GLU A 159     -10.003  13.442 -29.292  1.00 80.38           O
ATOM   2298  HN  GLU A 159     -10.096   9.254 -27.748  1.00 80.38           H
ATOM   2299  N   LYS A 160     -11.617  10.369 -25.198  1.00 84.44           N
ATOM   2300  CA  LYS A 160     -12.570  10.449 -24.104  1.00 84.44           C
ATOM   2301  C   LYS A 160     -12.049   9.635 -22.918  1.00 84.44           C
ATOM   2302  O   LYS A 160     -12.130  10.078 -21.773  1.00 84.44           O
ATOM   2303  HA  LYS A 160     -12.635  11.495 -23.803  1.00 84.44           H
ATOM   2304  CB  LYS A 160     -13.963  10.027 -24.576  1.00 84.44           C
ATOM   2305 1HB  LYS A 160     -13.909   9.048 -25.052  1.00 84.44           H
ATOM   2306 2HB  LYS A 160     -14.627   9.927 -23.717  1.00 84.44           H
ATOM   2307  CG  LYS A 160     -14.542  11.047 -25.558  1.00 84.44           C
ATOM   2308 1HG  LYS A 160     -14.502  12.044 -25.119  1.00 84.44           H
ATOM   2309 2HG  LYS A 160     -13.933  11.073 -26.462  1.00 84.44           H
ATOM   2310  CD  LYS A 160     -15.987  10.701 -25.920  1.00 84.44           C
ATOM   2311 1HD  LYS A 160     -16.020   9.727 -26.410  1.00 84.44           H
ATOM   2312 2HD  LYS A 160     -16.584  10.620 -25.012  1.00 84.44           H
ATOM   2313  CE  LYS A 160     -16.591  11.762 -26.842  1.00 84.44           C
ATOM   2314 1HE  LYS A 160     -16.524  12.742 -26.371  1.00 84.44           H
ATOM   2315 2HE  LYS A 160     -16.020  11.814 -27.769  1.00 84.44           H
ATOM   2316  NZ  LYS A 160     -18.006  11.445 -27.141  1.00 84.44           N
ATOM   2317 1HZ  LYS A 160     -18.392  12.160 -27.747  1.00 84.44           H
ATOM   2318 2HZ  LYS A 160     -18.059  10.544 -27.604  1.00 84.44           H
ATOM   2319 3HZ  LYS A 160     -18.535  11.412 -26.277  1.00 84.44           H
ATOM   2320  HN  LYS A 160     -11.989  10.022 -26.058  1.00 84.44           H
ATOM   2321  N   ARG A 161     -11.526   8.459 -23.232  1.00 85.69           N
ATOM   2322  CA  ARG A 161     -11.013   7.570 -22.205  1.00 85.69           C
ATOM   2323  C   ARG A 161      -9.877   8.247 -21.436  1.00 85.69           C
ATOM   2324  O   ARG A 161      -9.743   8.060 -20.227  1.00 85.69           O
ATOM   2325  HA  ARG A 161     -11.865   7.374 -21.554  1.00 85.69           H
ATOM   2326  CB  ARG A 161     -10.499   6.263 -22.813  1.00 85.69           C
ATOM   2327 1HB  ARG A 161      -9.871   6.482 -23.676  1.00 85.69           H
ATOM   2328 2HB  ARG A 161      -9.875   5.741 -22.089  1.00 85.69           H
ATOM   2329  CG  ARG A 161     -11.661   5.362 -23.238  1.00 85.69           C
ATOM   2330 1HG  ARG A 161     -12.186   4.999 -22.354  1.00 85.69           H
ATOM   2331 2HG  ARG A 161     -12.379   5.939 -23.820  1.00 85.69           H
ATOM   2332  CD  ARG A 161     -11.161   4.176 -24.064  1.00 85.69           C
ATOM   2333 1HD  ARG A 161     -12.006   3.650 -24.509  1.00 85.69           H
ATOM   2334 2HD  ARG A 161     -10.539   4.530 -24.886  1.00 85.69           H
ATOM   2335  NE  ARG A 161     -10.386   3.252 -23.206  1.00 85.69           N
ATOM   2336  HE  ARG A 161     -10.368   3.430 -22.222  1.00 85.69           H
ATOM   2337  CZ  ARG A 161      -9.708   2.191 -23.665  1.00 85.69           C
ATOM   2338  NH1 ARG A 161      -9.698   1.905 -24.974  1.00 85.69           N
ATOM   2339 1HH1 ARG A 161     -10.199   2.484 -25.616  1.00 85.69           H
ATOM   2340 2HH1 ARG A 161      -9.189   1.111 -25.308  1.00 85.69           H
ATOM   2341  NH2 ARG A 161      -9.039   1.422 -22.795  1.00 85.69           N
ATOM   2342 1HH2 ARG A 161      -8.528   0.627 -23.121  1.00 85.69           H
ATOM   2343 2HH2 ARG A 161      -9.052   1.643 -21.820  1.00 85.69           H
ATOM   2344  HN  ARG A 161     -11.451   8.113 -24.168  1.00 85.69           H
ATOM   2345  N   LEU A 162      -9.088   9.020 -22.167  1.00 86.88           N
ATOM   2346  CA  LEU A 162      -7.951   9.703 -21.575  1.00 86.88           C
ATOM   2347  C   LEU A 162      -8.454  10.773 -20.604  1.00 86.88           C
ATOM   2348  O   LEU A 162      -7.898  10.944 -19.520  1.00 86.88           O
ATOM   2349  HA  LEU A 162      -7.383   8.964 -21.010  1.00 86.88           H
ATOM   2350  CB  LEU A 162      -7.026  10.249 -22.665  1.00 86.88           C
ATOM   2351 1HB  LEU A 162      -6.815   9.445 -23.370  1.00 86.88           H
ATOM   2352 2HB  LEU A 162      -7.562  11.022 -23.215  1.00 86.88           H
ATOM   2353  CG  LEU A 162      -5.695  10.832 -22.185  1.00 86.88           C
ATOM   2354  HG  LEU A 162      -5.904  11.560 -21.401  1.00 86.88           H
ATOM   2355  CD1 LEU A 162      -4.811   9.745 -21.569  1.00 86.88           C
ATOM   2356 1HD1 LEU A 162      -5.324   9.299 -20.717  1.00 86.88           H
ATOM   2357 2HD1 LEU A 162      -4.607   8.977 -22.314  1.00 86.88           H
ATOM   2358 3HD1 LEU A 162      -3.871  10.187 -21.236  1.00 86.88           H
ATOM   2359  CD2 LEU A 162      -4.984  11.577 -23.316  1.00 86.88           C
ATOM   2360 1HD2 LEU A 162      -4.788  10.888 -24.138  1.00 86.88           H
ATOM   2361 2HD2 LEU A 162      -5.616  12.392 -23.668  1.00 86.88           H
ATOM   2362 3HD2 LEU A 162      -4.041  11.981 -22.948  1.00 86.88           H
ATOM   2363  HN  LEU A 162      -9.215   9.181 -23.146  1.00 86.88           H
ATOM   2364  N   LEU A 163      -9.501  11.466 -21.027  1.00 89.21           N
ATOM   2365  CA  LEU A 163     -10.082  12.518 -20.211  1.00 89.21           C
ATOM   2366  C   LEU A 163     -10.615  11.914 -18.910  1.00 89.21           C
ATOM   2367  O   LEU A 163     -10.300  12.395 -17.823  1.00 89.21           O
ATOM   2368  HA  LEU A 163      -9.284  13.219 -19.964  1.00 89.21           H
ATOM   2369  CB  LEU A 163     -11.136  13.293 -21.005  1.00 89.21           C
ATOM   2370 1HB  LEU A 163     -10.685  13.626 -21.940  1.00 89.21           H
ATOM   2371 2HB  LEU A 163     -11.942  12.607 -21.267  1.00 89.21           H
ATOM   2372  CG  LEU A 163     -11.745  14.509 -20.304  1.00 89.21           C
ATOM   2373  HG  LEU A 163     -12.127  14.188 -19.335  1.00 89.21           H
ATOM   2374  CD1 LEU A 163     -10.684  15.578 -20.040  1.00 89.21           C
ATOM   2375 1HD1 LEU A 163      -9.901  15.164 -19.404  1.00 89.21           H
ATOM   2376 2HD1 LEU A 163     -10.250  15.902 -20.986  1.00 89.21           H
ATOM   2377 3HD1 LEU A 163     -11.144  16.431 -19.541  1.00 89.21           H
ATOM   2378  CD2 LEU A 163     -12.931  15.061 -21.097  1.00 89.21           C
ATOM   2379 1HD2 LEU A 163     -12.596  15.362 -22.089  1.00 89.21           H
ATOM   2380 2HD2 LEU A 163     -13.697  14.291 -21.190  1.00 89.21           H
ATOM   2381 3HD2 LEU A 163     -13.345  15.925 -20.576  1.00 89.21           H
ATOM   2382  HN  LEU A 163      -9.950  11.319 -21.909  1.00 89.21           H
ATOM   2383  N   TYR A 164     -11.413  10.867 -19.065  1.00 91.00           N
ATOM   2384  CA  TYR A 164     -11.991  10.190 -17.916  1.00 91.00           C
ATOM   2385  C   TYR A 164     -10.898   9.657 -16.988  1.00 91.00           C
ATOM   2386  O   TYR A 164     -11.057   9.664 -15.768  1.00 91.00           O
ATOM   2387  HA  TYR A 164     -12.599  10.912 -17.372  1.00 91.00           H
ATOM   2388  CB  TYR A 164     -12.787   9.011 -18.478  1.00 91.00           C
ATOM   2389 1HB  TYR A 164     -12.182   8.503 -19.229  1.00 91.00           H
ATOM   2390 2HB  TYR A 164     -12.969   8.294 -17.677  1.00 91.00           H
ATOM   2391  CG  TYR A 164     -14.126   9.406 -19.104  1.00 91.00           C
ATOM   2392  CD1 TYR A 164     -15.045  10.127 -18.369  1.00 91.00           C
ATOM   2393  HD1 TYR A 164     -14.817  10.415 -17.343  1.00 91.00           H
ATOM   2394  CD2 TYR A 164     -14.415   9.041 -20.403  1.00 91.00           C
ATOM   2395  HD2 TYR A 164     -13.689   8.471 -20.984  1.00 91.00           H
ATOM   2396  CE1 TYR A 164     -16.305  10.498 -18.958  1.00 91.00           C
ATOM   2397  HE1 TYR A 164     -17.040  11.068 -18.389  1.00 91.00           H
ATOM   2398  CE2 TYR A 164     -15.675   9.412 -20.992  1.00 91.00           C
ATOM   2399  HE2 TYR A 164     -15.916   9.130 -22.017  1.00 91.00           H
ATOM   2400  CZ  TYR A 164     -16.558  10.123 -20.240  1.00 91.00           C
ATOM   2401  OH  TYR A 164     -17.749  10.474 -20.797  1.00 91.00           O
ATOM   2402  HH  TYR A 164     -17.803  10.130 -21.734  1.00 91.00           H
ATOM   2403  HN  TYR A 164     -11.665  10.483 -19.953  1.00 91.00           H
ATOM   2404  N   SER A 165      -9.813   9.207 -17.600  1.00 92.62           N
ATOM   2405  CA  SER A 165      -8.706   8.644 -16.845  1.00 92.62           C
ATOM   2406  C   SER A 165      -8.145   9.691 -15.881  1.00 92.62           C
ATOM   2407  O   SER A 165      -7.727   9.358 -14.773  1.00 92.62           O
ATOM   2408  HA  SER A 165      -9.130   7.804 -16.294  1.00 92.62           H
ATOM   2409  CB  SER A 165      -7.605   8.136 -17.778  1.00 92.62           C
ATOM   2410 1HB  SER A 165      -6.954   7.453 -17.232  1.00 92.62           H
ATOM   2411 2HB  SER A 165      -8.053   7.566 -18.592  1.00 92.62           H
ATOM   2412  OG  SER A 165      -6.828   9.202 -18.317  1.00 92.62           O
ATOM   2413  HG  SER A 165      -7.403   9.790 -18.887  1.00 92.62           H
ATOM   2414  HN  SER A 165      -9.684   9.222 -18.592  1.00 92.62           H
ATOM   2415  N   LYS A 166      -8.153  10.934 -16.338  1.00 93.84           N
ATOM   2416  CA  LYS A 166      -7.647  12.031 -15.531  1.00 93.84           C
ATOM   2417  C   LYS A 166      -8.561  12.234 -14.321  1.00 93.84           C
ATOM   2418  O   LYS A 166      -8.088  12.333 -13.191  1.00 93.84           O
ATOM   2419  HA  LYS A 166      -6.658  11.744 -15.172  1.00 93.84           H
ATOM   2420  CB  LYS A 166      -7.470  13.288 -16.386  1.00 93.84           C
ATOM   2421 1HB  LYS A 166      -8.385  13.485 -16.944  1.00 93.84           H
ATOM   2422 2HB  LYS A 166      -7.300  14.150 -15.741  1.00 93.84           H
ATOM   2423  CG  LYS A 166      -6.298  13.131 -17.357  1.00 93.84           C
ATOM   2424 1HG  LYS A 166      -5.381  12.944 -16.798  1.00 93.84           H
ATOM   2425 2HG  LYS A 166      -6.464  12.264 -17.996  1.00 93.84           H
ATOM   2426  CD  LYS A 166      -6.129  14.383 -18.220  1.00 93.84           C
ATOM   2427 1HD  LYS A 166      -7.022  14.533 -18.828  1.00 93.84           H
ATOM   2428 2HD  LYS A 166      -6.029  15.259 -17.580  1.00 93.84           H
ATOM   2429  CE  LYS A 166      -4.903  14.262 -19.126  1.00 93.84           C
ATOM   2430 1HE  LYS A 166      -4.022  14.031 -18.527  1.00 93.84           H
ATOM   2431 2HE  LYS A 166      -5.039  13.437 -19.825  1.00 93.84           H
ATOM   2432  NZ  LYS A 166      -4.685  15.521 -19.874  1.00 93.84           N
ATOM   2433 1HZ  LYS A 166      -3.882  15.417 -20.484  1.00 93.84           H
ATOM   2434 2HZ  LYS A 166      -5.507  15.731 -20.429  1.00 93.84           H
ATOM   2435 3HZ  LYS A 166      -4.518  16.278 -19.220  1.00 93.84           H
ATOM   2436  HN  LYS A 166      -8.497  11.196 -17.240  1.00 93.84           H
ATOM   2437  N   MET A 167      -9.855  12.289 -14.601  1.00 95.35           N
ATOM   2438  CA  MET A 167     -10.838  12.506 -13.553  1.00 95.35           C
ATOM   2439  C   MET A 167     -10.779  11.392 -12.506  1.00 95.35           C
ATOM   2440  O   MET A 167     -10.812  11.661 -11.306  1.00 95.35           O
ATOM   2441  HA  MET A 167     -10.573  13.459 -13.095  1.00 95.35           H
ATOM   2442  CB  MET A 167     -12.238  12.554 -14.169  1.00 95.35           C
ATOM   2443 1HB  MET A 167     -12.401  11.668 -14.781  1.00 95.35           H
ATOM   2444 2HB  MET A 167     -12.988  12.537 -13.378  1.00 95.35           H
ATOM   2445  CG  MET A 167     -12.418  13.811 -15.023  1.00 95.35           C
ATOM   2446 1HG  MET A 167     -12.344  14.700 -14.397  1.00 95.35           H
ATOM   2447 2HG  MET A 167     -11.621  13.875 -15.763  1.00 95.35           H
ATOM   2448  SD  MET A 167     -14.005  13.772 -15.839  1.00 95.35           S
ATOM   2449  CE  MET A 167     -15.074  13.541 -14.428  1.00 95.35           C
ATOM   2450 1HE  MET A 167     -14.813  12.611 -13.923  1.00 95.35           H
ATOM   2451 2HE  MET A 167     -14.951  14.376 -13.739  1.00 95.35           H
ATOM   2452 3HE  MET A 167     -16.111  13.495 -14.761  1.00 95.35           H
ATOM   2453  HN  MET A 167     -10.233  12.188 -15.521  1.00 95.35           H
ATOM   2454  N   VAL A 168     -10.692  10.165 -12.998  1.00 95.67           N
ATOM   2455  CA  VAL A 168     -10.682   9.006 -12.122  1.00 95.67           C
ATOM   2456  C   VAL A 168      -9.473   9.089 -11.188  1.00 95.67           C
ATOM   2457  O   VAL A 168      -9.583   8.800  -9.998  1.00 95.67           O
ATOM   2458  HA  VAL A 168     -11.592   9.039 -11.522  1.00 95.67           H
ATOM   2459  CB  VAL A 168     -10.709   7.721 -12.953  1.00 95.67           C
ATOM   2460  HB  VAL A 168      -9.925   7.793 -13.707  1.00 95.67           H
ATOM   2461  CG1 VAL A 168     -10.413   6.499 -12.082  1.00 95.67           C
ATOM   2462 1HG1 VAL A 168      -9.425   6.604 -11.632  1.00 95.67           H
ATOM   2463 2HG1 VAL A 168     -11.164   6.423 -11.296  1.00 95.67           H
ATOM   2464 3HG1 VAL A 168     -10.438   5.600 -12.697  1.00 95.67           H
ATOM   2465  CG2 VAL A 168     -12.047   7.566 -13.679  1.00 95.67           C
ATOM   2466 1HG2 VAL A 168     -12.854   7.527 -12.949  1.00 95.67           H
ATOM   2467 2HG2 VAL A 168     -12.200   8.416 -14.345  1.00 95.67           H
ATOM   2468 3HG2 VAL A 168     -12.039   6.645 -14.262  1.00 95.67           H
ATOM   2469  HN  VAL A 168     -10.630   9.957 -13.975  1.00 95.67           H
ATOM   2470  N   CYS A 169      -8.347   9.485 -11.763  1.00 96.18           N
ATOM   2471  CA  CYS A 169      -7.113   9.585 -11.003  1.00 96.18           C
ATOM   2472  C   CYS A 169      -7.328  10.587  -9.867  1.00 96.18           C
ATOM   2473  O   CYS A 169      -6.962  10.322  -8.723  1.00 96.18           O
ATOM   2474  HA  CYS A 169      -6.908   8.590 -10.608  1.00 96.18           H
ATOM   2475  CB  CYS A 169      -5.931   9.975 -11.892  1.00 96.18           C
ATOM   2476 1HB  CYS A 169      -6.175  10.870 -12.464  1.00 96.18           H
ATOM   2477 2HB  CYS A 169      -5.065  10.216 -11.275  1.00 96.18           H
ATOM   2478  SG  CYS A 169      -5.523   8.600 -13.030  1.00 96.18           S
ATOM   2479  HG  CYS A 169      -6.368   8.961 -13.992  1.00 96.18           H
ATOM   2480  HN  CYS A 169      -8.270   9.735 -12.729  1.00 96.18           H
ATOM   2481  N   PHE A 170      -7.921  11.717 -10.223  1.00 96.69           N
ATOM   2482  CA  PHE A 170      -8.171  12.769  -9.252  1.00 96.69           C
ATOM   2483  C   PHE A 170      -9.072  12.267  -8.121  1.00 96.69           C
ATOM   2484  O   PHE A 170      -8.784  12.492  -6.947  1.00 96.69           O
ATOM   2485  HA  PHE A 170      -7.207  13.066  -8.840  1.00 96.69           H
ATOM   2486  CB  PHE A 170      -8.886  13.901  -9.992  1.00 96.69           C
ATOM   2487 1HB  PHE A 170      -8.277  14.205 -10.844  1.00 96.69           H
ATOM   2488 2HB  PHE A 170      -9.827  13.523 -10.392  1.00 96.69           H
ATOM   2489  CG  PHE A 170      -9.173  15.128  -9.125  1.00 96.69           C
ATOM   2490  CD1 PHE A 170     -10.407  15.302  -8.581  1.00 96.69           C
ATOM   2491  HD1 PHE A 170     -11.192  14.568  -8.763  1.00 96.69           H
ATOM   2492  CD2 PHE A 170      -8.194  16.044  -8.897  1.00 96.69           C
ATOM   2493  HD2 PHE A 170      -7.205  15.905  -9.333  1.00 96.69           H
ATOM   2494  CE1 PHE A 170     -10.674  16.441  -7.776  1.00 96.69           C
ATOM   2495  HE1 PHE A 170     -11.663  16.581  -7.340  1.00 96.69           H
ATOM   2496  CE2 PHE A 170      -8.461  17.183  -8.092  1.00 96.69           C
ATOM   2497  HE2 PHE A 170      -7.676  17.918  -7.910  1.00 96.69           H
ATOM   2498  CZ  PHE A 170      -9.695  17.358  -7.548  1.00 96.69           C
ATOM   2499  HZ  PHE A 170      -9.900  18.232  -6.930  1.00 96.69           H
ATOM   2500  HN  PHE A 170      -8.227  11.920 -11.153  1.00 96.69           H
ATOM   2501  N   THR A 171     -10.145  11.596  -8.515  1.00 96.83           N
ATOM   2502  CA  THR A 171     -11.105  11.087  -7.551  1.00 96.83           C
ATOM   2503  C   THR A 171     -10.424  10.121  -6.580  1.00 96.83           C
ATOM   2504  O   THR A 171     -10.725  10.119  -5.387  1.00 96.83           O
ATOM   2505  HA  THR A 171     -11.477  11.924  -6.961  1.00 96.83           H
ATOM   2506  CB  THR A 171     -12.262  10.453  -8.326  1.00 96.83           C
ATOM   2507  HB  THR A 171     -11.931   9.564  -8.863  1.00 96.83           H
ATOM   2508  OG1 THR A 171     -12.757  11.514  -9.139  1.00 96.83           O
ATOM   2509  HG1 THR A 171     -13.201  11.141  -9.954  1.00 96.83           H
ATOM   2510  CG2 THR A 171     -13.444  10.094  -7.423  1.00 96.83           C
ATOM   2511 1HG2 THR A 171     -13.818  10.995  -6.938  1.00 96.83           H
ATOM   2512 2HG2 THR A 171     -13.118   9.381  -6.665  1.00 96.83           H
ATOM   2513 3HG2 THR A 171     -14.237   9.648  -8.023  1.00 96.83           H
ATOM   2514  HN  THR A 171     -10.362  11.401  -9.472  1.00 96.83           H
ATOM   2515  N   ILE A 172      -9.518   9.323  -7.126  1.00 96.50           N
ATOM   2516  CA  ILE A 172      -8.832   8.316  -6.334  1.00 96.50           C
ATOM   2517  C   ILE A 172      -8.006   9.005  -5.246  1.00 96.50           C
ATOM   2518  O   ILE A 172      -8.021   8.584  -4.091  1.00 96.50           O
ATOM   2519  HA  ILE A 172      -9.594   7.704  -5.853  1.00 96.50           H
ATOM   2520  CB  ILE A 172      -8.012   7.392  -7.237  1.00 96.50           C
ATOM   2521  HB  ILE A 172      -7.489   8.006  -7.970  1.00 96.50           H
ATOM   2522  CG1 ILE A 172      -8.920   6.436  -8.013  1.00 96.50           C
ATOM   2523 1HG1 ILE A 172      -9.394   5.739  -7.323  1.00 96.50           H
ATOM   2524 2HG1 ILE A 172      -9.718   6.999  -8.497  1.00 96.50           H
ATOM   2525  CG2 ILE A 172      -6.946   6.644  -6.432  1.00 96.50           C
ATOM   2526 1HG2 ILE A 172      -6.274   7.363  -5.964  1.00 96.50           H
ATOM   2527 2HG2 ILE A 172      -7.429   6.043  -5.662  1.00 96.50           H
ATOM   2528 3HG2 ILE A 172      -6.378   5.995  -7.098  1.00 96.50           H
ATOM   2529  CD1 ILE A 172      -8.126   5.659  -9.066  1.00 96.50           C
ATOM   2530 1HD1 ILE A 172      -7.673   6.359  -9.768  1.00 96.50           H
ATOM   2531 2HD1 ILE A 172      -7.344   5.079  -8.576  1.00 96.50           H
ATOM   2532 3HD1 ILE A 172      -8.795   4.988  -9.603  1.00 96.50           H
ATOM   2533  HN  ILE A 172      -9.251   9.356  -8.090  1.00 96.50           H
ATOM   2534  N   TRP A 173      -7.305  10.052  -5.654  1.00 96.81           N
ATOM   2535  CA  TRP A 173      -6.411  10.754  -4.748  1.00 96.81           C
ATOM   2536  C   TRP A 173      -7.251  11.326  -3.605  1.00 96.81           C
ATOM   2537  O   TRP A 173      -6.885  11.200  -2.437  1.00 96.81           O
ATOM   2538  HA  TRP A 173      -5.696  10.030  -4.359  1.00 96.81           H
ATOM   2539  CB  TRP A 173      -5.605  11.822  -5.490  1.00 96.81           C
ATOM   2540 1HB  TRP A 173      -6.258  12.325  -6.203  1.00 96.81           H
ATOM   2541 2HB  TRP A 173      -5.273  12.574  -4.775  1.00 96.81           H
ATOM   2542  CG  TRP A 173      -4.386  11.275  -6.236  1.00 96.81           C
ATOM   2543  CD1 TRP A 173      -4.174  11.243  -7.558  1.00 96.81           C
ATOM   2544  HD1 TRP A 173      -4.876  11.620  -8.302  1.00 96.81           H
ATOM   2545  CD2 TRP A 173      -3.212  10.680  -5.644  1.00 96.81           C
ATOM   2546  NE1 TRP A 173      -2.954  10.673  -7.861  1.00 96.81           N
ATOM   2547  HE1 TRP A 173      -2.575  10.539  -8.777  1.00 96.81           H
ATOM   2548  CE2 TRP A 173      -2.351  10.320  -6.660  1.00 96.81           C
ATOM   2549  CE3 TRP A 173      -2.889  10.454  -4.294  1.00 96.81           C
ATOM   2550  HE3 TRP A 173      -3.551  10.729  -3.474  1.00 96.81           H
ATOM   2551  CZ2 TRP A 173      -1.110   9.711  -6.434  1.00 96.81           C
ATOM   2552  HZ2 TRP A 173      -0.447   9.436  -7.254  1.00 96.81           H
ATOM   2553  CZ3 TRP A 173      -1.645   9.845  -4.085  1.00 96.81           C
ATOM   2554  HZ3 TRP A 173      -1.345   9.646  -3.056  1.00 96.81           H
ATOM   2555  CH2 TRP A 173      -0.767   9.476  -5.097  1.00 96.81           C
ATOM   2556  HH2 TRP A 173       0.185   9.005  -4.851  1.00 96.81           H
ATOM   2557  HN  TRP A 173      -7.340  10.421  -6.583  1.00 96.81           H
ATOM   2558  N   VAL A 174      -8.362  11.943  -3.980  1.00 96.71           N
ATOM   2559  CA  VAL A 174      -9.226  12.589  -3.006  1.00 96.71           C
ATOM   2560  C   VAL A 174      -9.750  11.541  -2.022  1.00 96.71           C
ATOM   2561  O   VAL A 174      -9.735  11.758  -0.812  1.00 96.71           O
ATOM   2562  HA  VAL A 174      -8.621  13.312  -2.459  1.00 96.71           H
ATOM   2563  CB  VAL A 174     -10.344  13.350  -3.721  1.00 96.71           C
ATOM   2564  HB  VAL A 174     -10.849  12.653  -4.391  1.00 96.71           H
ATOM   2565  CG1 VAL A 174     -11.377  13.873  -2.722  1.00 96.71           C
ATOM   2566 1HG1 VAL A 174     -11.816  13.034  -2.180  1.00 96.71           H
ATOM   2567 2HG1 VAL A 174     -10.892  14.547  -2.016  1.00 96.71           H
ATOM   2568 3HG1 VAL A 174     -12.161  14.410  -3.257  1.00 96.71           H
ATOM   2569  CG2 VAL A 174      -9.776  14.489  -4.570  1.00 96.71           C
ATOM   2570 1HG2 VAL A 174      -9.235  15.185  -3.928  1.00 96.71           H
ATOM   2571 2HG2 VAL A 174      -9.097  14.081  -5.318  1.00 96.71           H
ATOM   2572 3HG2 VAL A 174     -10.592  15.013  -5.067  1.00 96.71           H
ATOM   2573  HN  VAL A 174      -8.674  12.006  -4.928  1.00 96.71           H
ATOM   2574  N   LEU A 175     -10.202  10.427  -2.579  1.00 95.31           N
ATOM   2575  CA  LEU A 175     -10.823   9.387  -1.775  1.00 95.31           C
ATOM   2576  C   LEU A 175      -9.792   8.822  -0.796  1.00 95.31           C
ATOM   2577  O   LEU A 175     -10.088   8.638   0.384  1.00 95.31           O
ATOM   2578  HA  LEU A 175     -11.625   9.852  -1.202  1.00 95.31           H
ATOM   2579  CB  LEU A 175     -11.463   8.327  -2.673  1.00 95.31           C
ATOM   2580 1HB  LEU A 175     -12.160   8.824  -3.348  1.00 95.31           H
ATOM   2581 2HB  LEU A 175     -10.683   7.883  -3.291  1.00 95.31           H
ATOM   2582  CG  LEU A 175     -12.208   7.200  -1.954  1.00 95.31           C
ATOM   2583  HG  LEU A 175     -11.523   6.737  -1.243  1.00 95.31           H
ATOM   2584  CD1 LEU A 175     -13.390   7.749  -1.151  1.00 95.31           C
ATOM   2585 1HD1 LEU A 175     -13.026   8.458  -0.408  1.00 95.31           H
ATOM   2586 2HD1 LEU A 175     -14.083   8.253  -1.824  1.00 95.31           H
ATOM   2587 3HD1 LEU A 175     -13.901   6.927  -0.650  1.00 95.31           H
ATOM   2588  CD2 LEU A 175     -12.641   6.113  -2.939  1.00 95.31           C
ATOM   2589 1HD2 LEU A 175     -13.302   6.545  -3.691  1.00 95.31           H
ATOM   2590 2HD2 LEU A 175     -11.760   5.694  -3.427  1.00 95.31           H
ATOM   2591 3HD2 LEU A 175     -13.168   5.324  -2.402  1.00 95.31           H
ATOM   2592  HN  LEU A 175     -10.150  10.229  -3.558  1.00 95.31           H
ATOM   2593  N   ALA A 176      -8.604   8.563  -1.321  1.00 95.36           N
ATOM   2594  CA  ALA A 176      -7.550   7.957  -0.525  1.00 95.36           C
ATOM   2595  C   ALA A 176      -7.193   8.888   0.635  1.00 95.36           C
ATOM   2596  O   ALA A 176      -6.958   8.432   1.753  1.00 95.36           O
ATOM   2597  HA  ALA A 176      -7.935   7.020  -0.122  1.00 95.36           H
ATOM   2598  CB  ALA A 176      -6.346   7.651  -1.419  1.00 95.36           C
ATOM   2599 1HB  ALA A 176      -6.646   6.963  -2.209  1.00 95.36           H
ATOM   2600 2HB  ALA A 176      -5.979   8.576  -1.863  1.00 95.36           H
ATOM   2601 3HB  ALA A 176      -5.556   7.196  -0.822  1.00 95.36           H
ATOM   2602  HN  ALA A 176      -8.356   8.760  -2.270  1.00 95.36           H
ATOM   2603  N   ALA A 177      -7.163  10.177   0.330  1.00 95.02           N
ATOM   2604  CA  ALA A 177      -6.797  11.173   1.322  1.00 95.02           C
ATOM   2605  C   ALA A 177      -7.804  11.136   2.472  1.00 95.02           C
ATOM   2606  O   ALA A 177      -7.420  11.164   3.640  1.00 95.02           O
ATOM   2607  HA  ALA A 177      -5.810  10.912   1.706  1.00 95.02           H
ATOM   2608  CB  ALA A 177      -6.720  12.550   0.659  1.00 95.02           C
ATOM   2609 1HB  ALA A 177      -5.969  12.532  -0.131  1.00 95.02           H
ATOM   2610 2HB  ALA A 177      -7.690  12.803   0.232  1.00 95.02           H
ATOM   2611 3HB  ALA A 177      -6.445  13.297   1.404  1.00 95.02           H
ATOM   2612  HN  ALA A 177      -7.383  10.543  -0.575  1.00 95.02           H
ATOM   2613  N   ALA A 178      -9.075  11.072   2.102  1.00 95.22           N
ATOM   2614  CA  ALA A 178     -10.144  11.117   3.085  1.00 95.22           C
ATOM   2615  C   ALA A 178     -10.049   9.889   3.993  1.00 95.22           C
ATOM   2616  O   ALA A 178     -10.314   9.977   5.191  1.00 95.22           O
ATOM   2617  HA  ALA A 178     -10.004  12.015   3.686  1.00 95.22           H
ATOM   2618  CB  ALA A 178     -11.493  11.209   2.368  1.00 95.22           C
ATOM   2619 1HB  ALA A 178     -11.520  12.114   1.760  1.00 95.22           H
ATOM   2620 2HB  ALA A 178     -11.625  10.337   1.728  1.00 95.22           H
ATOM   2621 3HB  ALA A 178     -12.295  11.244   3.106  1.00 95.22           H
ATOM   2622  HN  ALA A 178      -9.377  10.991   1.152  1.00 95.22           H
ATOM   2623  N   LEU A 179      -9.671   8.773   3.387  1.00 93.55           N
ATOM   2624  CA  LEU A 179      -9.646   7.507   4.100  1.00 93.55           C
ATOM   2625  C   LEU A 179      -8.464   7.497   5.072  1.00 93.55           C
ATOM   2626  O   LEU A 179      -8.370   6.622   5.931  1.00 93.55           O
ATOM   2627  HA  LEU A 179     -10.568   7.438   4.676  1.00 93.55           H
ATOM   2628  CB  LEU A 179      -9.640   6.337   3.113  1.00 93.55           C
ATOM   2629 1HB  LEU A 179      -8.811   6.477   2.420  1.00 93.55           H
ATOM   2630 2HB  LEU A 179      -9.441   5.421   3.668  1.00 93.55           H
ATOM   2631  CG  LEU A 179     -10.921   6.140   2.300  1.00 93.55           C
ATOM   2632  HG  LEU A 179     -11.115   7.055   1.740  1.00 93.55           H
ATOM   2633  CD1 LEU A 179     -10.754   5.013   1.279  1.00 93.55           C
ATOM   2634 1HD1 LEU A 179      -9.941   5.258   0.596  1.00 93.55           H
ATOM   2635 2HD1 LEU A 179     -10.524   4.083   1.799  1.00 93.55           H
ATOM   2636 3HD1 LEU A 179     -11.679   4.894   0.715  1.00 93.55           H
ATOM   2637  CD2 LEU A 179     -12.123   5.909   3.218  1.00 93.55           C
ATOM   2638 1HD2 LEU A 179     -11.953   5.019   3.823  1.00 93.55           H
ATOM   2639 2HD2 LEU A 179     -12.253   6.773   3.870  1.00 93.55           H
ATOM   2640 3HD2 LEU A 179     -13.020   5.772   2.614  1.00 93.55           H
ATOM   2641  HN  LEU A 179      -9.385   8.725   2.430  1.00 93.55           H
ATOM   2642  N   CYS A 180      -7.592   8.480   4.903  1.00 94.45           N
ATOM   2643  CA  CYS A 180      -6.374   8.543   5.692  1.00 94.45           C
ATOM   2644  C   CYS A 180      -6.580   9.564   6.813  1.00 94.45           C
ATOM   2645  O   CYS A 180      -5.644   9.889   7.542  1.00 94.45           O
ATOM   2646  HA  CYS A 180      -6.214   7.545   6.102  1.00 94.45           H
ATOM   2647  CB  CYS A 180      -5.157   8.882   4.829  1.00 94.45           C
ATOM   2648 1HB  CYS A 180      -5.311   9.837   4.327  1.00 94.45           H
ATOM   2649 2HB  CYS A 180      -4.273   8.992   5.458  1.00 94.45           H
ATOM   2650  SG  CYS A 180      -4.881   7.563   3.591  1.00 94.45           S
ATOM   2651  HG  CYS A 180      -5.960   7.831   2.860  1.00 94.45           H
ATOM   2652  HN  CYS A 180      -7.706   9.222   4.242  1.00 94.45           H
ATOM   2653  N   ILE A 181      -7.812  10.040   6.916  1.00 94.84           N
ATOM   2654  CA  ILE A 181      -8.148  11.032   7.923  1.00 94.84           C
ATOM   2655  C   ILE A 181      -7.834  10.471   9.311  1.00 94.84           C
ATOM   2656  O   ILE A 181      -7.198  11.138  10.125  1.00 94.84           O
ATOM   2657  HA  ILE A 181      -7.514  11.902   7.751  1.00 94.84           H
ATOM   2658  CB  ILE A 181      -9.599  11.491   7.759  1.00 94.84           C
ATOM   2659  HB  ILE A 181     -10.216  10.613   7.571  1.00 94.84           H
ATOM   2660  CG1 ILE A 181      -9.748  12.416   6.550  1.00 94.84           C
ATOM   2661 1HG1 ILE A 181      -9.180  13.332   6.716  1.00 94.84           H
ATOM   2662 2HG1 ILE A 181      -9.327  11.936   5.666  1.00 94.84           H
ATOM   2663  CG2 ILE A 181     -10.117  12.140   9.045  1.00 94.84           C
ATOM   2664 1HG2 ILE A 181     -10.069  11.419   9.861  1.00 94.84           H
ATOM   2665 2HG2 ILE A 181      -9.502  13.006   9.288  1.00 94.84           H
ATOM   2666 3HG2 ILE A 181     -11.150  12.457   8.900  1.00 94.84           H
ATOM   2667  CD1 ILE A 181     -11.218  12.760   6.300  1.00 94.84           C
ATOM   2668 1HD1 ILE A 181     -11.777  11.844   6.110  1.00 94.84           H
ATOM   2669 2HD1 ILE A 181     -11.628  13.261   7.176  1.00 94.84           H
ATOM   2670 3HD1 ILE A 181     -11.295  13.418   5.435  1.00 94.84           H
ATOM   2671  HN  ILE A 181      -8.571   9.761   6.329  1.00 94.84           H
ATOM   2672  N   PRO A 182      -8.272   9.239   9.606  1.00 93.49           N
ATOM   2673  CA  PRO A 182      -8.098   8.677  10.947  1.00 93.49           C
ATOM   2674  C   PRO A 182      -6.654   8.741  11.416  1.00 93.49           C
ATOM   2675  O   PRO A 182      -6.383   9.132  12.551  1.00 93.49           O
ATOM   2676  HA  PRO A 182      -8.660   9.262  11.675  1.00 93.49           H
ATOM   2677  CB  PRO A 182      -8.584   7.234  10.801  1.00 93.49           C
ATOM   2678 1HB  PRO A 182      -7.765   6.558  10.555  1.00 93.49           H
ATOM   2679 2HB  PRO A 182      -9.033   6.866  11.724  1.00 93.49           H
ATOM   2680  CG  PRO A 182      -9.605   7.317   9.672  1.00 93.49           C
ATOM   2681 1HG  PRO A 182      -9.781   6.344   9.213  1.00 93.49           H
ATOM   2682 2HG  PRO A 182     -10.573   7.668  10.028  1.00 93.49           H
ATOM   2683  CD  PRO A 182      -8.962   8.297   8.705  1.00 93.49           C
ATOM   2684 1HD  PRO A 182      -8.262   7.802   8.032  1.00 93.49           H
ATOM   2685 2HD  PRO A 182      -9.703   8.794   8.079  1.00 93.49           H
ATOM   2686  N   GLU A 183      -5.757   8.352  10.522  1.00 93.75           N
ATOM   2687  CA  GLU A 183      -4.340   8.333  10.843  1.00 93.75           C
ATOM   2688  C   GLU A 183      -3.865   9.734  11.235  1.00 93.75           C
ATOM   2689  O   GLU A 183      -3.073   9.888  12.163  1.00 93.75           O
ATOM   2690  HA  GLU A 183      -4.245   7.659  11.694  1.00 93.75           H
ATOM   2691  CB  GLU A 183      -3.520   7.784   9.674  1.00 93.75           C
ATOM   2692 1HB  GLU A 183      -3.927   8.156   8.733  1.00 93.75           H
ATOM   2693 2HB  GLU A 183      -2.468   8.030   9.815  1.00 93.75           H
ATOM   2694  CG  GLU A 183      -3.601   6.257   9.616  1.00 93.75           C
ATOM   2695 1HG  GLU A 183      -2.844   5.875   8.932  1.00 93.75           H
ATOM   2696 2HG  GLU A 183      -3.382   5.841  10.599  1.00 93.75           H
ATOM   2697  CD  GLU A 183      -4.988   5.799   9.159  1.00 93.75           C
ATOM   2698  OE1 GLU A 183      -5.290   4.605   9.374  1.00 93.75           O
ATOM   2699  OE2 GLU A 183      -5.714   6.653   8.606  1.00 93.75           O
ATOM   2700  HN  GLU A 183      -5.984   8.055   9.595  1.00 93.75           H
ATOM   2701  N   ILE A 184      -4.371  10.720  10.509  1.00 94.77           N
ATOM   2702  CA  ILE A 184      -3.897  12.085  10.667  1.00 94.77           C
ATOM   2703  C   ILE A 184      -4.317  12.610  12.041  1.00 94.77           C
ATOM   2704  O   ILE A 184      -3.581  13.367  12.672  1.00 94.77           O
ATOM   2705  HA  ILE A 184      -2.808  12.060  10.625  1.00 94.77           H
ATOM   2706  CB  ILE A 184      -4.375  12.956   9.504  1.00 94.77           C
ATOM   2707  HB  ILE A 184      -5.457  12.854   9.423  1.00 94.77           H
ATOM   2708  CG1 ILE A 184      -3.776  12.478   8.179  1.00 94.77           C
ATOM   2709 1HG1 ILE A 184      -2.702  12.661   8.175  1.00 94.77           H
ATOM   2710 2HG1 ILE A 184      -3.917  11.402   8.080  1.00 94.77           H
ATOM   2711  CG2 ILE A 184      -4.078  14.433   9.767  1.00 94.77           C
ATOM   2712 1HG2 ILE A 184      -4.591  14.751  10.675  1.00 94.77           H
ATOM   2713 2HG2 ILE A 184      -3.004  14.572   9.889  1.00 94.77           H
ATOM   2714 3HG2 ILE A 184      -4.428  15.030   8.924  1.00 94.77           H
ATOM   2715  CD1 ILE A 184      -4.426  13.195   6.994  1.00 94.77           C
ATOM   2716 1HD1 ILE A 184      -5.497  12.990   6.988  1.00 94.77           H
ATOM   2717 2HD1 ILE A 184      -4.262  14.268   7.084  1.00 94.77           H
ATOM   2718 3HD1 ILE A 184      -3.982  12.836   6.065  1.00 94.77           H
ATOM   2719  HN  ILE A 184      -5.089  10.599   9.824  1.00 94.77           H
ATOM   2720  N   LEU A 185      -5.500  12.187  12.465  1.00 93.60           N
ATOM   2721  CA  LEU A 185      -6.119  12.758  13.649  1.00 93.60           C
ATOM   2722  C   LEU A 185      -5.403  12.235  14.896  1.00 93.60           C
ATOM   2723  O   LEU A 185      -5.024  13.012  15.770  1.00 93.60           O
ATOM   2724  HA  LEU A 185      -5.982  13.838  13.600  1.00 93.60           H
ATOM   2725  CB  LEU A 185      -7.625  12.492  13.647  1.00 93.60           C
ATOM   2726 1HB  LEU A 185      -7.786  11.429  13.465  1.00 93.60           H
ATOM   2727 2HB  LEU A 185      -8.013  12.707  14.643  1.00 93.60           H
ATOM   2728  CG  LEU A 185      -8.445  13.286  12.628  1.00 93.60           C
ATOM   2729  HG  LEU A 185      -8.092  13.027  11.630  1.00 93.60           H
ATOM   2730  CD1 LEU A 185      -9.925  12.902  12.697  1.00 93.60           C
ATOM   2731 1HD1 LEU A 185     -10.035  11.839  12.483  1.00 93.60           H
ATOM   2732 2HD1 LEU A 185     -10.309  13.113  13.695  1.00 93.60           H
ATOM   2733 3HD1 LEU A 185     -10.485  13.481  11.963  1.00 93.60           H
ATOM   2734  CD2 LEU A 185      -8.234  14.790  12.807  1.00 93.60           C
ATOM   2735 1HD2 LEU A 185      -8.544  15.084  13.810  1.00 93.60           H
ATOM   2736 2HD2 LEU A 185      -7.180  15.028  12.668  1.00 93.60           H
ATOM   2737 3HD2 LEU A 185      -8.829  15.331  12.070  1.00 93.60           H
ATOM   2738  HN  LEU A 185      -6.031  11.470  12.015  1.00 93.60           H
ATOM   2739  N   TYR A 186      -5.240  10.921  14.938  1.00 93.79           N
ATOM   2740  CA  TYR A 186      -4.896  10.248  16.179  1.00 93.79           C
ATOM   2741  C   TYR A 186      -3.388  10.010  16.274  1.00 93.79           C
ATOM   2742  O   TYR A 186      -2.884   9.610  17.323  1.00 93.79           O
ATOM   2743  HA  TYR A 186      -5.208  10.887  17.005  1.00 93.79           H
ATOM   2744  CB  TYR A 186      -5.613   8.897  16.140  1.00 93.79           C
ATOM   2745 1HB  TYR A 186      -5.279   8.346  15.261  1.00 93.79           H
ATOM   2746 2HB  TYR A 186      -5.317   8.315  17.012  1.00 93.79           H
ATOM   2747  CG  TYR A 186      -7.139   9.003  16.108  1.00 93.79           C
ATOM   2748  CD1 TYR A 186      -7.803   9.698  17.097  1.00 93.79           C
ATOM   2749  HD1 TYR A 186      -7.241  10.172  17.902  1.00 93.79           H
ATOM   2750  CD2 TYR A 186      -7.851   8.402  15.089  1.00 93.79           C
ATOM   2751  HD2 TYR A 186      -7.326   7.853  14.307  1.00 93.79           H
ATOM   2752  CE1 TYR A 186      -9.240   9.798  17.067  1.00 93.79           C
ATOM   2753  HE1 TYR A 186      -9.777  10.344  17.843  1.00 93.79           H
ATOM   2754  CE2 TYR A 186      -9.287   8.502  15.059  1.00 93.79           C
ATOM   2755  HE2 TYR A 186      -9.862   8.033  14.260  1.00 93.79           H
ATOM   2756  CZ  TYR A 186      -9.911   9.195  16.050  1.00 93.79           C
ATOM   2757  OH  TYR A 186     -11.267   9.289  16.021  1.00 93.79           O
ATOM   2758  HH  TYR A 186     -11.612   8.985  15.133  1.00 93.79           H
ATOM   2759  HN  TYR A 186      -5.339  10.319  14.145  1.00 93.79           H
ATOM   2760  N   SER A 187      -2.710  10.265  15.165  1.00 94.24           N
ATOM   2761  CA  SER A 187      -1.264  10.125  15.123  1.00 94.24           C
ATOM   2762  C   SER A 187      -0.611  11.172  16.027  1.00 94.24           C
ATOM   2763  O   SER A 187      -0.784  12.372  15.819  1.00 94.24           O
ATOM   2764  HA  SER A 187      -1.060   9.120  15.493  1.00 94.24           H
ATOM   2765  CB  SER A 187      -0.739  10.258  13.692  1.00 94.24           C
ATOM   2766 1HB  SER A 187      -1.083  11.200  13.266  1.00 94.24           H
ATOM   2767 2HB  SER A 187       0.350  10.294  13.707  1.00 94.24           H
ATOM   2768  OG  SER A 187      -1.167   9.179  12.865  1.00 94.24           O
ATOM   2769  HG  SER A 187      -1.655   9.532  12.067  1.00 94.24           H
ATOM   2770  HN  SER A 187      -3.131  10.562  14.308  1.00 94.24           H
ATOM   2771  N   GLN A 188       0.127  10.680  17.011  1.00 91.91           N
ATOM   2772  CA  GLN A 188       0.803  11.559  17.951  1.00 91.91           C
ATOM   2773  C   GLN A 188       2.131  10.940  18.395  1.00 91.91           C
ATOM   2774  O   GLN A 188       2.383   9.761  18.151  1.00 91.91           O
ATOM   2775  HA  GLN A 188       0.991  12.481  17.402  1.00 91.91           H
ATOM   2776  CB  GLN A 188      -0.089  11.864  19.156  1.00 91.91           C
ATOM   2777 1HB  GLN A 188      -0.358  10.935  19.658  1.00 91.91           H
ATOM   2778 2HB  GLN A 188       0.461  12.469  19.876  1.00 91.91           H
ATOM   2779  CG  GLN A 188      -1.358  12.603  18.725  1.00 91.91           C
ATOM   2780 1HG  GLN A 188      -1.094  13.434  18.070  1.00 91.91           H
ATOM   2781 2HG  GLN A 188      -1.995  11.933  18.148  1.00 91.91           H
ATOM   2782  CD  GLN A 188      -2.126  13.128  19.939  1.00 91.91           C
ATOM   2783  OE1 GLN A 188      -1.630  13.159  21.054  1.00 91.91           O
ATOM   2784  NE2 GLN A 188      -3.361  13.537  19.663  1.00 91.91           N
ATOM   2785 1HE2 GLN A 188      -3.707  13.484  18.726  1.00 91.91           H
ATOM   2786 2HE2 GLN A 188      -3.943  13.897  20.392  1.00 91.91           H
ATOM   2787  HN  GLN A 188       0.266   9.703  17.171  1.00 91.91           H
ATOM   2788  N   ILE A 189       2.945  11.764  19.039  1.00 92.22           N
ATOM   2789  CA  ILE A 189       4.160  11.275  19.668  1.00 92.22           C
ATOM   2790  C   ILE A 189       3.871  10.939  21.132  1.00 92.22           C
ATOM   2791  O   ILE A 189       3.337  11.766  21.870  1.00 92.22           O
ATOM   2792  HA  ILE A 189       4.448  10.359  19.154  1.00 92.22           H
ATOM   2793  CB  ILE A 189       5.300  12.277  19.481  1.00 92.22           C
ATOM   2794  HB  ILE A 189       4.982  13.237  19.887  1.00 92.22           H
ATOM   2795  CG1 ILE A 189       5.603  12.493  17.997  1.00 92.22           C
ATOM   2796 1HG1 ILE A 189       6.029  11.583  17.573  1.00 92.22           H
ATOM   2797 2HG1 ILE A 189       4.677  12.692  17.458  1.00 92.22           H
ATOM   2798  CG2 ILE A 189       6.543  11.846  20.263  1.00 92.22           C
ATOM   2799 1HG2 ILE A 189       6.301  11.786  21.324  1.00 92.22           H
ATOM   2800 2HG2 ILE A 189       6.874  10.870  19.909  1.00 92.22           H
ATOM   2801 3HG2 ILE A 189       7.338  12.576  20.112  1.00 92.22           H
ATOM   2802  CD1 ILE A 189       6.576  13.657  17.799  1.00 92.22           C
ATOM   2803 1HD1 ILE A 189       6.136  14.570  18.202  1.00 92.22           H
ATOM   2804 2HD1 ILE A 189       7.509  13.443  18.319  1.00 92.22           H
ATOM   2805 3HD1 ILE A 189       6.774  13.788  16.735  1.00 92.22           H
ATOM   2806  HN  ILE A 189       2.785  12.747  19.134  1.00 92.22           H
ATOM   2807  N   LYS A 190       4.236   9.722  21.510  1.00 87.71           N
ATOM   2808  CA  LYS A 190       4.129   9.305  22.898  1.00 87.71           C
ATOM   2809  C   LYS A 190       5.531   9.095  23.473  1.00 87.71           C
ATOM   2810  O   LYS A 190       6.358   8.416  22.868  1.00 87.71           O
ATOM   2811  HA  LYS A 190       3.648  10.116  23.446  1.00 87.71           H
ATOM   2812  CB  LYS A 190       3.223   8.078  23.020  1.00 87.71           C
ATOM   2813 1HB  LYS A 190       2.279   8.265  22.508  1.00 87.71           H
ATOM   2814 2HB  LYS A 190       3.690   7.227  22.525  1.00 87.71           H
ATOM   2815  CG  LYS A 190       2.955   7.738  24.487  1.00 87.71           C
ATOM   2816 1HG  LYS A 190       3.883   7.430  24.968  1.00 87.71           H
ATOM   2817 2HG  LYS A 190       2.604   8.627  25.012  1.00 87.71           H
ATOM   2818  CD  LYS A 190       1.916   6.622  24.610  1.00 87.71           C
ATOM   2819 1HD  LYS A 190       0.935   7.000  24.320  1.00 87.71           H
ATOM   2820 2HD  LYS A 190       2.162   5.813  23.922  1.00 87.71           H
ATOM   2821  CE  LYS A 190       1.858   6.082  26.041  1.00 87.71           C
ATOM   2822 1HE  LYS A 190       2.868   5.976  26.437  1.00 87.71           H
ATOM   2823 2HE  LYS A 190       1.337   6.792  26.683  1.00 87.71           H
ATOM   2824  NZ  LYS A 190       1.166   4.775  26.074  1.00 87.71           N
ATOM   2825 1HZ  LYS A 190       1.199   4.398  27.015  1.00 87.71           H
ATOM   2826 2HZ  LYS A 190       0.199   4.897  25.793  1.00 87.71           H
ATOM   2827 3HZ  LYS A 190       1.624   4.133  25.436  1.00 87.71           H
ATOM   2828  HN  LYS A 190       4.600   9.029  20.888  1.00 87.71           H
ATOM   2829  N   GLU A 191       5.754   9.690  24.636  1.00 86.14           N
ATOM   2830  CA  GLU A 191       7.008   9.500  25.345  1.00 86.14           C
ATOM   2831  C   GLU A 191       6.864   8.394  26.392  1.00 86.14           C
ATOM   2832  O   GLU A 191       5.931   8.410  27.193  1.00 86.14           O
ATOM   2833  HA  GLU A 191       7.728   9.199  24.584  1.00 86.14           H
ATOM   2834  CB  GLU A 191       7.476  10.807  25.989  1.00 86.14           C
ATOM   2835 1HB  GLU A 191       6.649  11.268  26.528  1.00 86.14           H
ATOM   2836 2HB  GLU A 191       8.346  10.615  26.618  1.00 86.14           H
ATOM   2837  CG  GLU A 191       7.925  11.812  24.927  1.00 86.14           C
ATOM   2838 1HG  GLU A 191       8.679  11.356  24.285  1.00 86.14           H
ATOM   2839 2HG  GLU A 191       7.080  12.075  24.290  1.00 86.14           H
ATOM   2840  CD  GLU A 191       8.496  13.076  25.574  1.00 86.14           C
ATOM   2841  OE1 GLU A 191       8.895  13.976  24.805  1.00 86.14           O
ATOM   2842  OE2 GLU A 191       8.519  13.112  26.823  1.00 86.14           O
ATOM   2843  HN  GLU A 191       5.097  10.291  25.092  1.00 86.14           H
ATOM   2844  N   GLU A 192       7.801   7.459  26.350  1.00 78.31           N
ATOM   2845  CA  GLU A 192       7.809   6.364  27.306  1.00 78.31           C
ATOM   2846  C   GLU A 192       9.232   6.106  27.806  1.00 78.31           C
ATOM   2847  O   GLU A 192      10.104   5.715  27.032  1.00 78.31           O
ATOM   2848  HA  GLU A 192       7.181   6.697  28.133  1.00 78.31           H
ATOM   2849  CB  GLU A 192       7.205   5.098  26.695  1.00 78.31           C
ATOM   2850 1HB  GLU A 192       6.161   5.277  26.437  1.00 78.31           H
ATOM   2851 2HB  GLU A 192       7.809   4.775  25.847  1.00 78.31           H
ATOM   2852  CG  GLU A 192       7.219   3.944  27.699  1.00 78.31           C
ATOM   2853 1HG  GLU A 192       8.120   3.347  27.560  1.00 78.31           H
ATOM   2854 2HG  GLU A 192       7.253   4.341  28.714  1.00 78.31           H
ATOM   2855  CD  GLU A 192       5.983   3.058  27.533  1.00 78.31           C
ATOM   2856  OE1 GLU A 192       5.851   2.112  28.339  1.00 78.31           O
ATOM   2857  OE2 GLU A 192       5.198   3.346  26.604  1.00 78.31           O
ATOM   2858  HN  GLU A 192       8.544   7.441  25.681  1.00 78.31           H
ATOM   2859  N   SER A 193       9.422   6.336  29.097  1.00 74.58           N
ATOM   2860  CA  SER A 193      10.673   5.979  29.745  1.00 74.58           C
ATOM   2861  C   SER A 193      11.846   6.636  29.015  1.00 74.58           C
ATOM   2862  O   SER A 193      12.930   6.061  28.930  1.00 74.58           O
ATOM   2863  HA  SER A 193      10.591   6.363  30.762  1.00 74.58           H
ATOM   2864  CB  SER A 193      10.857   4.461  29.786  1.00 74.58           C
ATOM   2865 1HB  SER A 193      11.034   4.089  28.777  1.00 74.58           H
ATOM   2866 2HB  SER A 193      11.743   4.219  30.374  1.00 74.58           H
ATOM   2867  OG  SER A 193       9.724   3.800  30.343  1.00 74.58           O
ATOM   2868  HG  SER A 193       9.836   2.809  30.271  1.00 74.58           H
ATOM   2869  HN  SER A 193       8.741   6.757  29.696  1.00 74.58           H
ATOM   2870  N   GLY A 194      11.590   7.833  28.508  1.00 76.24           N
ATOM   2871  CA  GLY A 194      12.630   8.603  27.846  1.00 76.24           C
ATOM   2872  C   GLY A 194      12.736   8.224  26.368  1.00 76.24           C
ATOM   2873  O   GLY A 194      13.606   8.723  25.656  1.00 76.24           O
ATOM   2874 1HA  GLY A 194      12.413   9.668  27.937  1.00 76.24           H
ATOM   2875 2HA  GLY A 194      13.586   8.430  28.340  1.00 76.24           H
ATOM   2876  HN  GLY A 194      10.694   8.276  28.544  1.00 76.24           H
ATOM   2877  N   ILE A 195      11.838   7.344  25.950  1.00 82.07           N
ATOM   2878  CA  ILE A 195      11.773   6.947  24.553  1.00 82.07           C
ATOM   2879  C   ILE A 195      10.548   7.592  23.901  1.00 82.07           C
ATOM   2880  O   ILE A 195       9.423   7.400  24.359  1.00 82.07           O
ATOM   2881  HA  ILE A 195      12.667   7.331  24.062  1.00 82.07           H
ATOM   2882  CB  ILE A 195      11.805   5.423  24.427  1.00 82.07           C
ATOM   2883  HB  ILE A 195      10.940   5.018  24.952  1.00 82.07           H
ATOM   2884  CG1 ILE A 195      13.052   4.844  25.098  1.00 82.07           C
ATOM   2885 1HG1 ILE A 195      13.946   5.234  24.611  1.00 82.07           H
ATOM   2886 2HG1 ILE A 195      13.091   5.164  26.139  1.00 82.07           H
ATOM   2887  CG2 ILE A 195      11.688   4.991  22.964  1.00 82.07           C
ATOM   2888 1HG2 ILE A 195      10.748   5.356  22.551  1.00 82.07           H
ATOM   2889 2HG2 ILE A 195      12.520   5.407  22.395  1.00 82.07           H
ATOM   2890 3HG2 ILE A 195      11.714   3.903  22.903  1.00 82.07           H
ATOM   2891  CD1 ILE A 195      13.052   3.315  25.028  1.00 82.07           C
ATOM   2892 1HD1 ILE A 195      12.170   2.928  25.538  1.00 82.07           H
ATOM   2893 2HD1 ILE A 195      13.038   2.999  23.985  1.00 82.07           H
ATOM   2894 3HD1 ILE A 195      13.950   2.930  25.512  1.00 82.07           H
ATOM   2895  HN  ILE A 195      11.165   6.906  26.545  1.00 82.07           H
ATOM   2896  N   ALA A 196      10.809   8.345  22.842  1.00 89.94           N
ATOM   2897  CA  ALA A 196       9.735   8.928  22.056  1.00 89.94           C
ATOM   2898  C   ALA A 196       9.267   7.914  21.010  1.00 89.94           C
ATOM   2899  O   ALA A 196      10.077   7.372  20.259  1.00 89.94           O
ATOM   2900  HA  ALA A 196       8.909   9.147  22.732  1.00 89.94           H
ATOM   2901  CB  ALA A 196      10.216  10.236  21.425  1.00 89.94           C
ATOM   2902 1HB  ALA A 196      10.509  10.932  22.211  1.00 89.94           H
ATOM   2903 2HB  ALA A 196      11.071  10.036  20.780  1.00 89.94           H
ATOM   2904 3HB  ALA A 196       9.410  10.673  20.835  1.00 89.94           H
ATOM   2905  HN  ALA A 196      11.731   8.558  22.521  1.00 89.94           H
ATOM   2906  N   ILE A 197       7.961   7.688  20.994  1.00 88.91           N
ATOM   2907  CA  ILE A 197       7.377   6.740  20.060  1.00 88.91           C
ATOM   2908  C   ILE A 197       6.273   7.434  19.260  1.00 88.91           C
ATOM   2909  O   ILE A 197       5.380   8.053  19.835  1.00 88.91           O
ATOM   2910  HA  ILE A 197       8.164   6.434  19.370  1.00 88.91           H
ATOM   2911  CB  ILE A 197       6.907   5.484  20.796  1.00 88.91           C
ATOM   2912  HB  ILE A 197       6.213   5.787  21.580  1.00 88.91           H
ATOM   2913  CG1 ILE A 197       8.079   4.777  21.480  1.00 88.91           C
ATOM   2914 1HG1 ILE A 197       8.766   4.394  20.725  1.00 88.91           H
ATOM   2915 2HG1 ILE A 197       8.636   5.492  22.085  1.00 88.91           H
ATOM   2916  CG2 ILE A 197       6.144   4.550  19.854  1.00 88.91           C
ATOM   2917 1HG2 ILE A 197       5.272   5.068  19.456  1.00 88.91           H
ATOM   2918 2HG2 ILE A 197       6.796   4.251  19.034  1.00 88.91           H
ATOM   2919 3HG2 ILE A 197       5.821   3.665  20.403  1.00 88.91           H
ATOM   2920  CD1 ILE A 197       7.588   3.628  22.361  1.00 88.91           C
ATOM   2921 1HD1 ILE A 197       6.920   4.019  23.129  1.00 88.91           H
ATOM   2922 2HD1 ILE A 197       7.052   2.903  21.748  1.00 88.91           H
ATOM   2923 3HD1 ILE A 197       8.441   3.143  22.835  1.00 88.91           H
ATOM   2924  HN  ILE A 197       7.308   8.139  21.602  1.00 88.91           H
ATOM   2925  N   CYS A 198       6.371   7.306  17.944  1.00 91.80           N
ATOM   2926  CA  CYS A 198       5.300   7.750  17.068  1.00 91.80           C
ATOM   2927  C   CYS A 198       4.220   6.666  17.043  1.00 91.80           C
ATOM   2928  O   CYS A 198       4.443   5.575  16.521  1.00 91.80           O
ATOM   2929  HA  CYS A 198       4.911   8.675  17.493  1.00 91.80           H
ATOM   2930  CB  CYS A 198       5.816   8.074  15.664  1.00 91.80           C
ATOM   2931 1HB  CYS A 198       6.450   8.961  15.697  1.00 91.80           H
ATOM   2932 2HB  CYS A 198       6.433   7.255  15.296  1.00 91.80           H
ATOM   2933  SG  CYS A 198       4.408   8.355  14.529  1.00 91.80           S
ATOM   2934  HN  CYS A 198       7.162   6.909  17.478  1.00 91.80           H
ATOM   2935  N   THR A 199       3.073   7.006  17.613  1.00 91.04           N
ATOM   2936  CA  THR A 199       1.968   6.066  17.687  1.00 91.04           C
ATOM   2937  C   THR A 199       0.642   6.781  17.418  1.00 91.04           C
ATOM   2938  O   THR A 199       0.606   8.004  17.292  1.00 91.04           O
ATOM   2939  HA  THR A 199       2.095   5.323  16.900  1.00 91.04           H
ATOM   2940  CB  THR A 199       2.022   5.379  19.052  1.00 91.04           C
ATOM   2941  HB  THR A 199       3.043   5.093  19.304  1.00 91.04           H
ATOM   2942  OG1 THR A 199       1.093   4.305  18.938  1.00 91.04           O
ATOM   2943  HG1 THR A 199       1.276   3.617  19.640  1.00 91.04           H
ATOM   2944  CG2 THR A 199       1.447   6.251  20.170  1.00 91.04           C
ATOM   2945 1HG2 THR A 199       0.404   6.481  19.951  1.00 91.04           H
ATOM   2946 2HG2 THR A 199       2.017   7.178  20.238  1.00 91.04           H
ATOM   2947 3HG2 THR A 199       1.509   5.716  21.118  1.00 91.04           H
ATOM   2948  HN  THR A 199       2.894   7.902  18.018  1.00 91.04           H
ATOM   2949  N   MET A 200      -0.416   5.987  17.338  1.00 92.69           N
ATOM   2950  CA  MET A 200      -1.763   6.523  17.437  1.00 92.69           C
ATOM   2951  C   MET A 200      -2.294   6.412  18.868  1.00 92.69           C
ATOM   2952  O   MET A 200      -2.275   5.334  19.459  1.00 92.69           O
ATOM   2953  HA  MET A 200      -1.683   7.572  17.152  1.00 92.69           H
ATOM   2954  CB  MET A 200      -2.688   5.757  16.489  1.00 92.69           C
ATOM   2955 1HB  MET A 200      -2.597   4.686  16.672  1.00 92.69           H
ATOM   2956 2HB  MET A 200      -3.725   6.027  16.690  1.00 92.69           H
ATOM   2957  CG  MET A 200      -2.350   6.061  15.028  1.00 92.69           C
ATOM   2958 1HG  MET A 200      -2.536   7.114  14.815  1.00 92.69           H
ATOM   2959 2HG  MET A 200      -1.290   5.882  14.847  1.00 92.69           H
ATOM   2960  SD  MET A 200      -3.334   5.037  13.947  1.00 92.69           S
ATOM   2961  CE  MET A 200      -2.805   3.420  14.485  1.00 92.69           C
ATOM   2962 1HE  MET A 200      -1.730   3.320  14.333  1.00 92.69           H
ATOM   2963 2HE  MET A 200      -3.034   3.295  15.544  1.00 92.69           H
ATOM   2964 3HE  MET A 200      -3.326   2.656  13.908  1.00 92.69           H
ATOM   2965  HN  MET A 200      -0.364   4.997  17.209  1.00 92.69           H
ATOM   2966  N   VAL A 201      -2.755   7.543  19.383  1.00 92.81           N
ATOM   2967  CA  VAL A 201      -3.405   7.563  20.682  1.00 92.81           C
ATOM   2968  C   VAL A 201      -4.892   7.875  20.498  1.00 92.81           C
ATOM   2969  O   VAL A 201      -5.248   8.841  19.825  1.00 92.81           O
ATOM   2970  HA  VAL A 201      -3.306   6.568  21.115  1.00 92.81           H
ATOM   2971  CB  VAL A 201      -2.696   8.554  21.607  1.00 92.81           C
ATOM   2972  HB  VAL A 201      -2.832   9.554  21.194  1.00 92.81           H
ATOM   2973  CG1 VAL A 201      -3.313   8.536  23.007  1.00 92.81           C
ATOM   2974 1HG1 VAL A 201      -4.366   8.809  22.943  1.00 92.81           H
ATOM   2975 2HG1 VAL A 201      -3.222   7.535  23.431  1.00 92.81           H
ATOM   2976 3HG1 VAL A 201      -2.790   9.249  23.644  1.00 92.81           H
ATOM   2977  CG2 VAL A 201      -1.194   8.271  21.666  1.00 92.81           C
ATOM   2978 1HG2 VAL A 201      -1.029   7.262  22.043  1.00 92.81           H
ATOM   2979 2HG2 VAL A 201      -0.768   8.359  20.666  1.00 92.81           H
ATOM   2980 3HG2 VAL A 201      -0.714   8.990  22.330  1.00 92.81           H
ATOM   2981  HN  VAL A 201      -2.689   8.432  18.929  1.00 92.81           H
ATOM   2982  N   TYR A 202      -5.719   7.039  21.109  1.00 91.31           N
ATOM   2983  CA  TYR A 202      -7.159   7.196  20.996  1.00 91.31           C
ATOM   2984  C   TYR A 202      -7.734   7.887  22.234  1.00 91.31           C
ATOM   2985  O   TYR A 202      -7.883   7.265  23.284  1.00 91.31           O
ATOM   2986  HA  TYR A 202      -7.363   7.809  20.119  1.00 91.31           H
ATOM   2987  CB  TYR A 202      -7.731   5.779  20.906  1.00 91.31           C
ATOM   2988 1HB  TYR A 202      -7.412   5.213  21.781  1.00 91.31           H
ATOM   2989 2HB  TYR A 202      -8.819   5.835  20.942  1.00 91.31           H
ATOM   2990  CG  TYR A 202      -7.315   5.019  19.645  1.00 91.31           C
ATOM   2991  CD1 TYR A 202      -7.985   5.233  18.458  1.00 91.31           C
ATOM   2992  HD1 TYR A 202      -8.810   5.944  18.418  1.00 91.31           H
ATOM   2993  CD2 TYR A 202      -6.269   4.120  19.695  1.00 91.31           C
ATOM   2994  HD2 TYR A 202      -5.740   3.951  20.633  1.00 91.31           H
ATOM   2995  CE1 TYR A 202      -7.593   4.518  17.271  1.00 91.31           C
ATOM   2996  HE1 TYR A 202      -8.114   4.677  16.327  1.00 91.31           H
ATOM   2997  CE2 TYR A 202      -5.877   3.404  18.509  1.00 91.31           C
ATOM   2998  HE2 TYR A 202      -5.054   2.691  18.534  1.00 91.31           H
ATOM   2999  CZ  TYR A 202      -6.559   3.639  17.355  1.00 91.31           C
ATOM   3000  OH  TYR A 202      -6.189   2.963  16.234  1.00 91.31           O
ATOM   3001  HH  TYR A 202      -5.594   2.197  16.477  1.00 91.31           H
ATOM   3002  HN  TYR A 202      -5.420   6.269  21.672  1.00 91.31           H
ATOM   3003  N   PRO A 203      -8.067   9.181  22.134  1.00 80.23           N
ATOM   3004  CA  PRO A 203      -8.610   9.912  23.281  1.00 80.23           C
ATOM   3005  C   PRO A 203     -10.005   9.439  23.658  1.00 80.23           C
ATOM   3006  O   PRO A 203     -10.623   8.669  22.924  1.00 80.23           O
ATOM   3007  HA  PRO A 203      -8.000   9.730  24.166  1.00 80.23           H
ATOM   3008  CB  PRO A 203      -8.612  11.369  22.816  1.00 80.23           C
ATOM   3009 1HB  PRO A 203      -9.441  11.928  23.250  1.00 80.23           H
ATOM   3010 2HB  PRO A 203      -7.696  11.884  23.105  1.00 80.23           H
ATOM   3011  CG  PRO A 203      -8.738  11.266  21.322  1.00 80.23           C
ATOM   3012 1HG  PRO A 203      -9.782  11.173  21.021  1.00 80.23           H
ATOM   3013 2HG  PRO A 203      -8.342  12.154  20.831  1.00 80.23           H
ATOM   3014  CD  PRO A 203      -7.955  10.043  20.943  1.00 80.23           C
ATOM   3015 1HD  PRO A 203      -8.369   9.560  20.057  1.00 80.23           H
ATOM   3016 2HD  PRO A 203      -6.916  10.285  20.718  1.00 80.23           H
ATOM   3017  N   SER A 204     -10.468   9.917  24.804  1.00 70.35           N
ATOM   3018  CA  SER A 204     -11.861   9.743  25.179  1.00 70.35           C
ATOM   3019  C   SER A 204     -12.000   8.564  26.144  1.00 70.35           C
ATOM   3020  O   SER A 204     -11.118   7.710  26.218  1.00 70.35           O
ATOM   3021  HA  SER A 204     -12.146  10.674  25.669  1.00 70.35           H
ATOM   3022  CB  SER A 204     -12.740   9.526  23.946  1.00 70.35           C
ATOM   3023 1HB  SER A 204     -13.754   9.866  24.159  1.00 70.35           H
ATOM   3024 2HB  SER A 204     -12.367  10.136  23.123  1.00 70.35           H
ATOM   3025  OG  SER A 204     -12.773   8.159  23.547  1.00 70.35           O
ATOM   3026  HG  SER A 204     -13.333   8.055  22.725  1.00 70.35           H
ATOM   3027  HN  SER A 204      -9.910  10.414  25.469  1.00 70.35           H
ATOM   3028  N   ASP A 205     -13.115   8.555  26.860  1.00 76.18           N
ATOM   3029  CA  ASP A 205     -13.419   7.453  27.757  1.00 76.18           C
ATOM   3030  C   ASP A 205     -13.702   6.194  26.934  1.00 76.18           C
ATOM   3031  O   ASP A 205     -13.602   5.080  27.444  1.00 76.18           O
ATOM   3032  HA  ASP A 205     -12.538   7.347  28.390  1.00 76.18           H
ATOM   3033  CB  ASP A 205     -14.660   7.755  28.600  1.00 76.18           C
ATOM   3034 1HB  ASP A 205     -15.507   7.961  27.946  1.00 76.18           H
ATOM   3035 2HB  ASP A 205     -14.921   6.881  29.195  1.00 76.18           H
ATOM   3036  CG  ASP A 205     -14.417   8.953  29.521  1.00 76.18           C
ATOM   3037  OD1 ASP A 205     -13.309   9.010  30.097  1.00 76.18           O
ATOM   3038  OD2 ASP A 205     -15.346   9.783  29.629  1.00 76.18           O
ATOM   3039  HN  ASP A 205     -13.802   9.281  26.834  1.00 76.18           H
ATOM   3040  N   GLU A 206     -14.051   6.415  25.675  1.00 85.96           N
ATOM   3041  CA  GLU A 206     -14.408   5.317  24.793  1.00 85.96           C
ATOM   3042  C   GLU A 206     -13.259   5.016  23.828  1.00 85.96           C
ATOM   3043  O   GLU A 206     -13.490   4.601  22.693  1.00 85.96           O
ATOM   3044  HA  GLU A 206     -14.574   4.462  25.449  1.00 85.96           H
ATOM   3045  CB  GLU A 206     -15.699   5.623  24.031  1.00 85.96           C
ATOM   3046 1HB  GLU A 206     -15.585   6.552  23.474  1.00 85.96           H
ATOM   3047 2HB  GLU A 206     -15.964   4.773  23.402  1.00 85.96           H
ATOM   3048  CG  GLU A 206     -16.869   5.827  24.995  1.00 85.96           C
ATOM   3049 1HG  GLU A 206     -16.647   5.350  25.949  1.00 85.96           H
ATOM   3050 2HG  GLU A 206     -17.001   6.891  25.193  1.00 85.96           H
ATOM   3051  CD  GLU A 206     -18.162   5.246  24.418  1.00 85.96           C
ATOM   3052  OE1 GLU A 206     -18.947   4.700  25.223  1.00 85.96           O
ATOM   3053  OE2 GLU A 206     -18.336   5.362  23.186  1.00 85.96           O
ATOM   3054  HN  GLU A 206     -14.091   7.323  25.257  1.00 85.96           H
ATOM   3055  N   SER A 207     -12.047   5.236  24.315  1.00 90.20           N
ATOM   3056  CA  SER A 207     -10.865   5.057  23.489  1.00 90.20           C
ATOM   3057  C   SER A 207     -10.845   3.643  22.904  1.00 90.20           C
ATOM   3058  O   SER A 207     -10.391   3.440  21.779  1.00 90.20           O
ATOM   3059  HA  SER A 207     -10.953   5.798  22.695  1.00 90.20           H
ATOM   3060  CB  SER A 207      -9.588   5.318  24.290  1.00 90.20           C
ATOM   3061 1HB  SER A 207      -8.721   5.048  23.688  1.00 90.20           H
ATOM   3062 2HB  SER A 207      -9.507   6.383  24.507  1.00 90.20           H
ATOM   3063  OG  SER A 207      -9.564   4.582  25.511  1.00 90.20           O
ATOM   3064  HG  SER A 207      -8.812   4.901  26.088  1.00 90.20           H
ATOM   3065  HN  SER A 207     -11.866   5.531  25.253  1.00 90.20           H
ATOM   3066  N   THR A 208     -11.343   2.703  23.693  1.00 91.02           N
ATOM   3067  CA  THR A 208     -11.346   1.308  23.286  1.00 91.02           C
ATOM   3068  C   THR A 208     -12.268   1.106  22.082  1.00 91.02           C
ATOM   3069  O   THR A 208     -11.912   0.408  21.134  1.00 91.02           O
ATOM   3070  HA  THR A 208     -10.339   1.042  22.966  1.00 91.02           H
ATOM   3071  CB  THR A 208     -11.737   0.463  24.500  1.00 91.02           C
ATOM   3072  HB  THR A 208     -11.695  -0.601  24.263  1.00 91.02           H
ATOM   3073  OG1 THR A 208     -13.020   0.960  24.871  1.00 91.02           O
ATOM   3074  HG1 THR A 208     -13.489   0.295  25.452  1.00 91.02           H
ATOM   3075  CG2 THR A 208     -10.859   0.748  25.720  1.00 91.02           C
ATOM   3076 1HG2 THR A 208     -10.954   1.798  25.998  1.00 91.02           H
ATOM   3077 2HG2 THR A 208      -9.819   0.529  25.479  1.00 91.02           H
ATOM   3078 3HG2 THR A 208     -11.179   0.122  26.553  1.00 91.02           H
ATOM   3079  HN  THR A 208     -11.739   2.881  24.594  1.00 91.02           H
ATOM   3080  N   LYS A 209     -13.435   1.728  22.159  1.00 92.23           N
ATOM   3081  CA  LYS A 209     -14.404   1.638  21.080  1.00 92.23           C
ATOM   3082  C   LYS A 209     -13.817   2.276  19.819  1.00 92.23           C
ATOM   3083  O   LYS A 209     -13.955   1.734  18.724  1.00 92.23           O
ATOM   3084  HA  LYS A 209     -14.576   0.580  20.884  1.00 92.23           H
ATOM   3085  CB  LYS A 209     -15.742   2.243  21.510  1.00 92.23           C
ATOM   3086 1HB  LYS A 209     -15.580   3.240  21.920  1.00 92.23           H
ATOM   3087 2HB  LYS A 209     -16.389   2.359  20.641  1.00 92.23           H
ATOM   3088  CG  LYS A 209     -16.432   1.363  22.554  1.00 92.23           C
ATOM   3089 1HG  LYS A 209     -16.554   0.354  22.159  1.00 92.23           H
ATOM   3090 2HG  LYS A 209     -15.804   1.284  23.441  1.00 92.23           H
ATOM   3091  CD  LYS A 209     -17.798   1.935  22.937  1.00 92.23           C
ATOM   3092 1HD  LYS A 209     -17.688   2.977  23.240  1.00 92.23           H
ATOM   3093 2HD  LYS A 209     -18.458   1.924  22.070  1.00 92.23           H
ATOM   3094  CE  LYS A 209     -18.429   1.132  24.076  1.00 92.23           C
ATOM   3095 1HE  LYS A 209     -18.665   0.125  23.731  1.00 92.23           H
ATOM   3096 2HE  LYS A 209     -17.717   1.029  24.895  1.00 92.23           H
ATOM   3097  NZ  LYS A 209     -19.658   1.797  24.561  1.00 92.23           N
ATOM   3098 1HZ  LYS A 209     -20.137   1.188  25.215  1.00 92.23           H
ATOM   3099 2HZ  LYS A 209     -19.412   2.665  25.026  1.00 92.23           H
ATOM   3100 3HZ  LYS A 209     -20.268   1.996  23.775  1.00 92.23           H
ATOM   3101  HN  LYS A 209     -13.721   2.285  22.939  1.00 92.23           H
ATOM   3102  N   LEU A 210     -13.175   3.418  20.016  1.00 92.87           N
ATOM   3103  CA  LEU A 210     -12.629   4.171  18.900  1.00 92.87           C
ATOM   3104  C   LEU A 210     -11.557   3.333  18.200  1.00 92.87           C
ATOM   3105  O   LEU A 210     -11.554   3.220  16.976  1.00 92.87           O
ATOM   3106  HA  LEU A 210     -13.442   4.349  18.197  1.00 92.87           H
ATOM   3107  CB  LEU A 210     -12.129   5.539  19.370  1.00 92.87           C
ATOM   3108 1HB  LEU A 210     -12.928   6.022  19.933  1.00 92.87           H
ATOM   3109 2HB  LEU A 210     -11.301   5.384  20.061  1.00 92.87           H
ATOM   3110  CG  LEU A 210     -11.667   6.498  18.271  1.00 92.87           C
ATOM   3111  HG  LEU A 210     -10.871   6.012  17.707  1.00 92.87           H
ATOM   3112  CD1 LEU A 210     -12.802   6.795  17.289  1.00 92.87           C
ATOM   3113 1HD1 LEU A 210     -13.133   5.865  16.825  1.00 92.87           H
ATOM   3114 2HD1 LEU A 210     -13.635   7.251  17.823  1.00 92.87           H
ATOM   3115 3HD1 LEU A 210     -12.446   7.479  16.518  1.00 92.87           H
ATOM   3116  CD2 LEU A 210     -11.079   7.777  18.871  1.00 92.87           C
ATOM   3117 1HD2 LEU A 210     -11.837   8.277  19.475  1.00 92.87           H
ATOM   3118 2HD2 LEU A 210     -10.224   7.525  19.498  1.00 92.87           H
ATOM   3119 3HD2 LEU A 210     -10.759   8.441  18.069  1.00 92.87           H
ATOM   3120  HN  LEU A 210     -13.026   3.828  20.916  1.00 92.87           H
ATOM   3121  N   LYS A 211     -10.673   2.766  19.009  1.00 93.44           N
ATOM   3122  CA  LYS A 211      -9.607   1.930  18.483  1.00 93.44           C
ATOM   3123  C   LYS A 211     -10.214   0.805  17.643  1.00 93.44           C
ATOM   3124  O   LYS A 211      -9.789   0.571  16.513  1.00 93.44           O
ATOM   3125  HA  LYS A 211      -8.993   2.554  17.833  1.00 93.44           H
ATOM   3126  CB  LYS A 211      -8.707   1.435  19.617  1.00 93.44           C
ATOM   3127 1HB  LYS A 211      -8.198   2.281  20.079  1.00 93.44           H
ATOM   3128 2HB  LYS A 211      -9.315   0.968  20.392  1.00 93.44           H
ATOM   3129  CG  LYS A 211      -7.674   0.432  19.099  1.00 93.44           C
ATOM   3130 1HG  LYS A 211      -8.165  -0.513  18.864  1.00 93.44           H
ATOM   3131 2HG  LYS A 211      -7.236   0.802  18.172  1.00 93.44           H
ATOM   3132  CD  LYS A 211      -6.571   0.197  20.132  1.00 93.44           C
ATOM   3133 1HD  LYS A 211      -6.026   1.125  20.305  1.00 93.44           H
ATOM   3134 2HD  LYS A 211      -7.015  -0.093  21.084  1.00 93.44           H
ATOM   3135  CE  LYS A 211      -5.602  -0.890  19.663  1.00 93.44           C
ATOM   3136 1HE  LYS A 211      -6.083  -1.866  19.726  1.00 93.44           H
ATOM   3137 2HE  LYS A 211      -5.344  -0.728  18.616  1.00 93.44           H
ATOM   3138  NZ  LYS A 211      -4.374  -0.881  20.489  1.00 93.44           N
ATOM   3139 1HZ  LYS A 211      -4.018  -1.827  20.576  1.00 93.44           H
ATOM   3140 2HZ  LYS A 211      -3.673  -0.296  20.047  1.00 93.44           H
ATOM   3141 3HZ  LYS A 211      -4.588  -0.515  21.410  1.00 93.44           H
ATOM   3142  HN  LYS A 211     -10.678   2.870  20.003  1.00 93.44           H
ATOM   3143  N   SER A 212     -11.198   0.137  18.228  1.00 93.17           N
ATOM   3144  CA  SER A 212     -11.820  -1.003  17.577  1.00 93.17           C
ATOM   3145  C   SER A 212     -12.401  -0.581  16.226  1.00 93.17           C
ATOM   3146  O   SER A 212     -12.171  -1.241  15.214  1.00 93.17           O
ATOM   3147  HA  SER A 212     -11.018  -1.729  17.439  1.00 93.17           H
ATOM   3148  CB  SER A 212     -12.912  -1.612  18.458  1.00 93.17           C
ATOM   3149 1HB  SER A 212     -13.663  -0.854  18.680  1.00 93.17           H
ATOM   3150 2HB  SER A 212     -13.416  -2.409  17.911  1.00 93.17           H
ATOM   3151  OG  SER A 212     -12.388  -2.131  19.677  1.00 93.17           O
ATOM   3152  HG  SER A 212     -12.331  -1.404  20.361  1.00 93.17           H
ATOM   3153  HN  SER A 212     -11.569   0.364  19.129  1.00 93.17           H
ATOM   3154  N   ALA A 213     -13.142   0.517  16.254  1.00 93.58           N
ATOM   3155  CA  ALA A 213     -13.821   0.992  15.060  1.00 93.58           C
ATOM   3156  C   ALA A 213     -12.783   1.311  13.981  1.00 93.58           C
ATOM   3157  O   ALA A 213     -12.957   0.945  12.820  1.00 93.58           O
ATOM   3158  HA  ALA A 213     -14.467   0.190  14.704  1.00 93.58           H
ATOM   3159  CB  ALA A 213     -14.686   2.204  15.412  1.00 93.58           C
ATOM   3160 1HB  ALA A 213     -15.425   1.917  16.160  1.00 93.58           H
ATOM   3161 2HB  ALA A 213     -14.054   2.997  15.811  1.00 93.58           H
ATOM   3162 3HB  ALA A 213     -15.195   2.560  14.516  1.00 93.58           H
ATOM   3163  HN  ALA A 213     -13.283   1.076  17.070  1.00 93.58           H
ATOM   3164  N   VAL A 214     -11.726   1.988  14.404  1.00 93.07           N
ATOM   3165  CA  VAL A 214     -10.689   2.412  13.479  1.00 93.07           C
ATOM   3166  C   VAL A 214     -10.007   1.178  12.884  1.00 93.07           C
ATOM   3167  O   VAL A 214      -9.671   1.160  11.701  1.00 93.07           O
ATOM   3168  HA  VAL A 214     -11.173   2.967  12.675  1.00 93.07           H
ATOM   3169  CB  VAL A 214      -9.711   3.354  14.184  1.00 93.07           C
ATOM   3170  HB  VAL A 214      -9.405   2.882  15.117  1.00 93.07           H
ATOM   3171  CG1 VAL A 214      -8.457   3.577  13.336  1.00 93.07           C
ATOM   3172 1HG1 VAL A 214      -7.960   2.622  13.165  1.00 93.07           H
ATOM   3173 2HG1 VAL A 214      -8.738   4.017  12.380  1.00 93.07           H
ATOM   3174 3HG1 VAL A 214      -7.779   4.250  13.861  1.00 93.07           H
ATOM   3175  CG2 VAL A 214     -10.383   4.685  14.529  1.00 93.07           C
ATOM   3176 1HG2 VAL A 214     -10.732   5.164  13.614  1.00 93.07           H
ATOM   3177 2HG2 VAL A 214     -11.231   4.503  15.189  1.00 93.07           H
ATOM   3178 3HG2 VAL A 214      -9.666   5.335  15.029  1.00 93.07           H
ATOM   3179  HN  VAL A 214     -11.572   2.247  15.358  1.00 93.07           H
ATOM   3180  N   LEU A 215      -9.823   0.177  13.732  1.00 93.46           N
ATOM   3181  CA  LEU A 215      -9.178  -1.054  13.307  1.00 93.46           C
ATOM   3182  C   LEU A 215     -10.084  -1.781  12.311  1.00 93.46           C
ATOM   3183  O   LEU A 215      -9.616  -2.272  11.285  1.00 93.46           O
ATOM   3184  HA  LEU A 215      -8.255  -0.780  12.798  1.00 93.46           H
ATOM   3185  CB  LEU A 215      -8.792  -1.903  14.520  1.00 93.46           C
ATOM   3186 1HB  LEU A 215      -9.593  -1.833  15.257  1.00 93.46           H
ATOM   3187 2HB  LEU A 215      -8.737  -2.945  14.207  1.00 93.46           H
ATOM   3188  CG  LEU A 215      -7.474  -1.534  15.204  1.00 93.46           C
ATOM   3189  HG  LEU A 215      -7.464  -0.456  15.368  1.00 93.46           H
ATOM   3190  CD1 LEU A 215      -7.364  -2.200  16.577  1.00 93.46           C
ATOM   3191 1HD1 LEU A 215      -8.189  -1.870  17.209  1.00 93.46           H
ATOM   3192 2HD1 LEU A 215      -7.406  -3.283  16.460  1.00 93.46           H
ATOM   3193 3HD1 LEU A 215      -6.418  -1.921  17.042  1.00 93.46           H
ATOM   3194  CD2 LEU A 215      -6.280  -1.867  14.308  1.00 93.46           C
ATOM   3195 1HD2 LEU A 215      -6.274  -2.935  14.092  1.00 93.46           H
ATOM   3196 2HD2 LEU A 215      -6.358  -1.308  13.376  1.00 93.46           H
ATOM   3197 3HD2 LEU A 215      -5.356  -1.595  14.819  1.00 93.46           H
ATOM   3198  HN  LEU A 215     -10.105   0.197  14.691  1.00 93.46           H
ATOM   3199  N   THR A 216     -11.364  -1.828  12.649  1.00 93.86           N
ATOM   3200  CA  THR A 216     -12.342  -2.471  11.788  1.00 93.86           C
ATOM   3201  C   THR A 216     -12.318  -1.845  10.393  1.00 93.86           C
ATOM   3202  O   THR A 216     -12.336  -2.556   9.389  1.00 93.86           O
ATOM   3203  HA  THR A 216     -12.064  -3.519  11.674  1.00 93.86           H
ATOM   3204  CB  THR A 216     -13.708  -2.378  12.472  1.00 93.86           C
ATOM   3205  HB  THR A 216     -14.017  -1.338  12.583  1.00 93.86           H
ATOM   3206  OG1 THR A 216     -13.538  -3.102  13.688  1.00 93.86           O
ATOM   3207  HG1 THR A 216     -13.195  -2.493  14.403  1.00 93.86           H
ATOM   3208  CG2 THR A 216     -14.792  -3.156  11.724  1.00 93.86           C
ATOM   3209 1HG2 THR A 216     -14.514  -4.208  11.673  1.00 93.86           H
ATOM   3210 2HG2 THR A 216     -14.894  -2.757  10.715  1.00 93.86           H
ATOM   3211 3HG2 THR A 216     -15.741  -3.056  12.252  1.00 93.86           H
ATOM   3212  HN  THR A 216     -11.735  -1.437  13.492  1.00 93.86           H
ATOM   3213  N   LEU A 217     -12.277  -0.521  10.373  1.00 92.02           N
ATOM   3214  CA  LEU A 217     -12.252   0.209   9.117  1.00 92.02           C
ATOM   3215  C   LEU A 217     -11.010  -0.196   8.321  1.00 92.02           C
ATOM   3216  O   LEU A 217     -11.078  -0.376   7.106  1.00 92.02           O
ATOM   3217  HA  LEU A 217     -13.136  -0.086   8.551  1.00 92.02           H
ATOM   3218  CB  LEU A 217     -12.357   1.714   9.370  1.00 92.02           C
ATOM   3219 1HB  LEU A 217     -13.260   1.903   9.951  1.00 92.02           H
ATOM   3220 2HB  LEU A 217     -11.512   2.019   9.987  1.00 92.02           H
ATOM   3221  CG  LEU A 217     -12.390   2.603   8.125  1.00 92.02           C
ATOM   3222  HG  LEU A 217     -11.518   2.367   7.514  1.00 92.02           H
ATOM   3223  CD1 LEU A 217     -13.629   2.311   7.276  1.00 92.02           C
ATOM   3224 1HD1 LEU A 217     -13.616   1.268   6.960  1.00 92.02           H
ATOM   3225 2HD1 LEU A 217     -14.526   2.502   7.865  1.00 92.02           H
ATOM   3226 3HD1 LEU A 217     -13.627   2.956   6.397  1.00 92.02           H
ATOM   3227  CD2 LEU A 217     -12.290   4.082   8.504  1.00 92.02           C
ATOM   3228 1HD2 LEU A 217     -13.129   4.350   9.147  1.00 92.02           H
ATOM   3229 2HD2 LEU A 217     -11.354   4.258   9.035  1.00 92.02           H
ATOM   3230 3HD2 LEU A 217     -12.316   4.691   7.600  1.00 92.02           H
ATOM   3231  HN  LEU A 217     -12.260   0.050  11.194  1.00 92.02           H
ATOM   3232  N   LYS A 218      -9.904  -0.327   9.039  1.00 90.41           N
ATOM   3233  CA  LYS A 218      -8.641  -0.676   8.410  1.00 90.41           C
ATOM   3234  C   LYS A 218      -8.756  -2.066   7.781  1.00 90.41           C
ATOM   3235  O   LYS A 218      -8.205  -2.313   6.709  1.00 90.41           O
ATOM   3236  HA  LYS A 218      -8.461   0.049   7.616  1.00 90.41           H
ATOM   3237  CB  LYS A 218      -7.491  -0.547   9.410  1.00 90.41           C
ATOM   3238 1HB  LYS A 218      -7.764  -1.029  10.349  1.00 90.41           H
ATOM   3239 2HB  LYS A 218      -6.612  -1.067   9.029  1.00 90.41           H
ATOM   3240  CG  LYS A 218      -7.149   0.922   9.666  1.00 90.41           C
ATOM   3241 1HG  LYS A 218      -6.742   1.368   8.758  1.00 90.41           H
ATOM   3242 2HG  LYS A 218      -8.056   1.473   9.912  1.00 90.41           H
ATOM   3243  CD  LYS A 218      -6.137   1.059  10.806  1.00 90.41           C
ATOM   3244 1HD  LYS A 218      -6.463   0.464  11.659  1.00 90.41           H
ATOM   3245 2HD  LYS A 218      -5.172   0.663  10.490  1.00 90.41           H
ATOM   3246  CE  LYS A 218      -5.981   2.522  11.228  1.00 90.41           C
ATOM   3247 1HE  LYS A 218      -6.072   3.170  10.356  1.00 90.41           H
ATOM   3248 2HE  LYS A 218      -6.783   2.796  11.913  1.00 90.41           H
ATOM   3249  NZ  LYS A 218      -4.669   2.737  11.878  1.00 90.41           N
ATOM   3250 1HZ  LYS A 218      -4.617   3.687  12.228  1.00 90.41           H
ATOM   3251 2HZ  LYS A 218      -4.563   2.086  12.648  1.00 90.41           H
ATOM   3252 3HZ  LYS A 218      -3.928   2.584  11.202  1.00 90.41           H
ATOM   3253  HN  LYS A 218      -9.861  -0.200  10.030  1.00 90.41           H
ATOM   3254  N   VAL A 219      -9.475  -2.936   8.473  1.00 91.27           N
ATOM   3255  CA  VAL A 219      -9.629  -4.308   8.021  1.00 91.27           C
ATOM   3256  C   VAL A 219     -10.527  -4.335   6.783  1.00 91.27           C
ATOM   3257  O   VAL A 219     -10.232  -5.031   5.812  1.00 91.27           O
ATOM   3258  HA  VAL A 219      -8.641  -4.676   7.745  1.00 91.27           H
ATOM   3259  CB  VAL A 219     -10.158  -5.179   9.162  1.00 91.27           C
ATOM   3260  HB  VAL A 219     -11.047  -4.696   9.569  1.00 91.27           H
ATOM   3261  CG1 VAL A 219     -10.568  -6.562   8.651  1.00 91.27           C
ATOM   3262 1HG1 VAL A 219     -11.352  -6.455   7.901  1.00 91.27           H
ATOM   3263 2HG1 VAL A 219      -9.704  -7.056   8.206  1.00 91.27           H
ATOM   3264 3HG1 VAL A 219     -10.941  -7.161   9.483  1.00 91.27           H
ATOM   3265  CG2 VAL A 219      -9.128  -5.294  10.288  1.00 91.27           C
ATOM   3266 1HG2 VAL A 219      -8.214  -5.743   9.900  1.00 91.27           H
ATOM   3267 2HG2 VAL A 219      -8.907  -4.301  10.680  1.00 91.27           H
ATOM   3268 3HG2 VAL A 219      -9.530  -5.918  11.086  1.00 91.27           H
ATOM   3269  HN  VAL A 219      -9.947  -2.717   9.328  1.00 91.27           H
ATOM   3270  N   ILE A 220     -11.605  -3.568   6.856  1.00 91.18           N
ATOM   3271  CA  ILE A 220     -12.562  -3.515   5.764  1.00 91.18           C
ATOM   3272  C   ILE A 220     -11.859  -3.018   4.499  1.00 91.18           C
ATOM   3273  O   ILE A 220     -11.969  -3.635   3.441  1.00 91.18           O
ATOM   3274  HA  ILE A 220     -12.913  -4.532   5.587  1.00 91.18           H
ATOM   3275  CB  ILE A 220     -13.781  -2.678   6.159  1.00 91.18           C
ATOM   3276  HB  ILE A 220     -13.427  -1.752   6.612  1.00 91.18           H
ATOM   3277  CG1 ILE A 220     -14.625  -3.402   7.210  1.00 91.18           C
ATOM   3278 1HG1 ILE A 220     -15.096  -4.277   6.763  1.00 91.18           H
ATOM   3279 2HG1 ILE A 220     -13.983  -3.761   8.014  1.00 91.18           H
ATOM   3280  CG2 ILE A 220     -14.603  -2.293   4.928  1.00 91.18           C
ATOM   3281 1HG2 ILE A 220     -13.985  -1.709   4.246  1.00 91.18           H
ATOM   3282 2HG2 ILE A 220     -14.948  -3.196   4.424  1.00 91.18           H
ATOM   3283 3HG2 ILE A 220     -15.463  -1.699   5.237  1.00 91.18           H
ATOM   3284  CD1 ILE A 220     -15.699  -2.475   7.783  1.00 91.18           C
ATOM   3285 1HD1 ILE A 220     -15.223  -1.613   8.250  1.00 91.18           H
ATOM   3286 2HD1 ILE A 220     -16.354  -2.138   6.980  1.00 91.18           H
ATOM   3287 3HD1 ILE A 220     -16.285  -3.014   8.527  1.00 91.18           H
ATOM   3288  HN  ILE A 220     -11.829  -2.991   7.642  1.00 91.18           H
ATOM   3289  N   LEU A 221     -11.151  -1.908   4.651  1.00 87.69           N
ATOM   3290  CA  LEU A 221     -10.536  -1.251   3.511  1.00 87.69           C
ATOM   3291  C   LEU A 221      -9.230  -1.966   3.159  1.00 87.69           C
ATOM   3292  O   LEU A 221      -8.761  -1.888   2.025  1.00 87.69           O
ATOM   3293  HA  LEU A 221     -11.221  -1.349   2.669  1.00 87.69           H
ATOM   3294  CB  LEU A 221     -10.364   0.245   3.783  1.00 87.69           C
ATOM   3295 1HB  LEU A 221      -9.682   0.365   4.625  1.00 87.69           H
ATOM   3296 2HB  LEU A 221      -9.884   0.699   2.916  1.00 87.69           H
ATOM   3297  CG  LEU A 221     -11.646   1.023   4.087  1.00 87.69           C
ATOM   3298  HG  LEU A 221     -12.171   0.514   4.896  1.00 87.69           H
ATOM   3299  CD1 LEU A 221     -11.326   2.437   4.575  1.00 87.69           C
ATOM   3300 1HD1 LEU A 221     -10.728   2.381   5.484  1.00 87.69           H
ATOM   3301 2HD1 LEU A 221     -10.768   2.970   3.805  1.00 87.69           H
ATOM   3302 3HD1 LEU A 221     -12.255   2.968   4.784  1.00 87.69           H
ATOM   3303  CD2 LEU A 221     -12.582   1.032   2.877  1.00 87.69           C
ATOM   3304 1HD2 LEU A 221     -12.079   1.503   2.032  1.00 87.69           H
ATOM   3305 2HD2 LEU A 221     -12.848   0.008   2.615  1.00 87.69           H
ATOM   3306 3HD2 LEU A 221     -13.485   1.592   3.120  1.00 87.69           H
ATOM   3307  HN  LEU A 221     -10.996  -1.460   5.532  1.00 87.69           H
ATOM   3308  N   GLY A 222      -8.679  -2.647   4.153  1.00 84.38           N
ATOM   3309  CA  GLY A 222      -7.361  -3.243   4.012  1.00 84.38           C
ATOM   3310  C   GLY A 222      -7.453  -4.630   3.372  1.00 84.38           C
ATOM   3311  O   GLY A 222      -6.568  -5.028   2.616  1.00 84.38           O
ATOM   3312 1HA  GLY A 222      -6.730  -2.598   3.402  1.00 84.38           H
ATOM   3313 2HA  GLY A 222      -6.887  -3.321   4.990  1.00 84.38           H
ATOM   3314  HN  GLY A 222      -9.116  -2.793   5.041  1.00 84.38           H
ATOM   3315  N   PHE A 223      -8.531  -5.327   3.698  1.00 85.23           N
ATOM   3316  CA  PHE A 223      -8.644  -6.734   3.354  1.00 85.23           C
ATOM   3317  C   PHE A 223      -9.795  -6.968   2.373  1.00 85.23           C
ATOM   3318  O   PHE A 223      -9.574  -7.404   1.245  1.00 85.23           O
ATOM   3319  HA  PHE A 223      -7.705  -7.030   2.887  1.00 85.23           H
ATOM   3320  CB  PHE A 223      -8.935  -7.490   4.653  1.00 85.23           C
ATOM   3321 1HB  PHE A 223      -8.204  -7.195   5.405  1.00 85.23           H
ATOM   3322 2HB  PHE A 223      -9.915  -7.189   5.025  1.00 85.23           H
ATOM   3323  CG  PHE A 223      -8.908  -9.013   4.506  1.00 85.23           C
ATOM   3324  CD1 PHE A 223     -10.070  -9.719   4.525  1.00 85.23           C
ATOM   3325  HD1 PHE A 223     -11.021  -9.200   4.645  1.00 85.23           H
ATOM   3326  CD2 PHE A 223      -7.721  -9.660   4.356  1.00 85.23           C
ATOM   3327  HD2 PHE A 223      -6.790  -9.094   4.341  1.00 85.23           H
ATOM   3328  CE1 PHE A 223     -10.045 -11.132   4.389  1.00 85.23           C
ATOM   3329  HE1 PHE A 223     -10.976 -11.698   4.405  1.00 85.23           H
ATOM   3330  CE2 PHE A 223      -7.696 -11.073   4.220  1.00 85.23           C
ATOM   3331  HE2 PHE A 223      -6.745 -11.592   4.100  1.00 85.23           H
ATOM   3332  CZ  PHE A 223      -8.858 -11.779   4.239  1.00 85.23           C
ATOM   3333  HZ  PHE A 223      -8.839 -12.864   4.135  1.00 85.23           H
ATOM   3334  HN  PHE A 223      -9.316  -4.947   4.187  1.00 85.23           H
ATOM   3335  N   PHE A 224     -10.998  -6.668   2.840  1.00 87.50           N
ATOM   3336  CA  PHE A 224     -12.199  -7.084   2.135  1.00 87.50           C
ATOM   3337  C   PHE A 224     -12.337  -6.345   0.803  1.00 87.50           C
ATOM   3338  O   PHE A 224     -12.688  -6.946  -0.211  1.00 87.50           O
ATOM   3339  HA  PHE A 224     -12.110  -8.154   1.947  1.00 87.50           H
ATOM   3340  CB  PHE A 224     -13.388  -6.726   3.029  1.00 87.50           C
ATOM   3341 1HB  PHE A 224     -13.261  -5.708   3.395  1.00 87.50           H
ATOM   3342 2HB  PHE A 224     -14.298  -6.738   2.428  1.00 87.50           H
ATOM   3343  CG  PHE A 224     -13.573  -7.663   4.224  1.00 87.50           C
ATOM   3344  CD1 PHE A 224     -14.160  -8.878   4.052  1.00 87.50           C
ATOM   3345  HD1 PHE A 224     -14.500  -9.183   3.062  1.00 87.50           H
ATOM   3346  CD2 PHE A 224     -13.148  -7.282   5.459  1.00 87.50           C
ATOM   3347  HD2 PHE A 224     -12.677  -6.309   5.597  1.00 87.50           H
ATOM   3348  CE1 PHE A 224     -14.331  -9.747   5.161  1.00 87.50           C
ATOM   3349  HE1 PHE A 224     -14.803 -10.721   5.023  1.00 87.50           H
ATOM   3350  CE2 PHE A 224     -13.319  -8.152   6.568  1.00 87.50           C
ATOM   3351  HE2 PHE A 224     -12.979  -7.847   7.558  1.00 87.50           H
ATOM   3352  CZ  PHE A 224     -13.907  -9.366   6.396  1.00 87.50           C
ATOM   3353  HZ  PHE A 224     -14.038 -10.034   7.248  1.00 87.50           H
ATOM   3354  HN  PHE A 224     -11.159  -6.151   3.681  1.00 87.50           H
ATOM   3355  N   LEU A 225     -12.053  -5.051   0.848  1.00 83.81           N
ATOM   3356  CA  LEU A 225     -12.164  -4.219  -0.337  1.00 83.81           C
ATOM   3357  C   LEU A 225     -11.215  -4.745  -1.416  1.00 83.81           C
ATOM   3358  O   LEU A 225     -11.638  -5.032  -2.534  1.00 83.81           O
ATOM   3359  HA  LEU A 225     -13.187  -4.308  -0.704  1.00 83.81           H
ATOM   3360  CB  LEU A 225     -11.937  -2.748   0.017  1.00 83.81           C
ATOM   3361 1HB  LEU A 225     -12.746  -2.423   0.672  1.00 83.81           H
ATOM   3362 2HB  LEU A 225     -11.013  -2.671   0.591  1.00 83.81           H
ATOM   3363  CG  LEU A 225     -11.853  -1.778  -1.163  1.00 83.81           C
ATOM   3364  HG  LEU A 225     -11.155  -2.188  -1.893  1.00 83.81           H
ATOM   3365  CD1 LEU A 225     -13.209  -1.645  -1.861  1.00 83.81           C
ATOM   3366 1HD1 LEU A 225     -13.524  -2.621  -2.231  1.00 83.81           H
ATOM   3367 2HD1 LEU A 225     -13.947  -1.270  -1.152  1.00 83.81           H
ATOM   3368 3HD1 LEU A 225     -13.121  -0.950  -2.696  1.00 83.81           H
ATOM   3369  CD2 LEU A 225     -11.301  -0.422  -0.720  1.00 83.81           C
ATOM   3370 1HD2 LEU A 225     -11.956   0.007   0.038  1.00 83.81           H
ATOM   3371 2HD2 LEU A 225     -10.302  -0.554  -0.305  1.00 83.81           H
ATOM   3372 3HD2 LEU A 225     -11.252   0.248  -1.579  1.00 83.81           H
ATOM   3373  HN  LEU A 225     -11.753  -4.573   1.673  1.00 83.81           H
ATOM   3374  N   PRO A 226      -9.919  -4.880  -1.101  1.00 82.83           N
ATOM   3375  CA  PRO A 226      -8.968  -5.455  -2.056  1.00 82.83           C
ATOM   3376  C   PRO A 226      -9.424  -6.805  -2.583  1.00 82.83           C
ATOM   3377  O   PRO A 226      -9.297  -7.086  -3.774  1.00 82.83           O
ATOM   3378  HA  PRO A 226      -8.888  -4.817  -2.936  1.00 82.83           H
ATOM   3379  CB  PRO A 226      -7.672  -5.569  -1.251  1.00 82.83           C
ATOM   3380 1HB  PRO A 226      -7.580  -6.544  -0.773  1.00 82.83           H
ATOM   3381 2HB  PRO A 226      -6.793  -5.441  -1.884  1.00 82.83           H
ATOM   3382  CG  PRO A 226      -7.794  -4.449  -0.225  1.00 82.83           C
ATOM   3383 1HG  PRO A 226      -7.138  -4.611   0.631  1.00 82.83           H
ATOM   3384 2HG  PRO A 226      -7.516  -3.482  -0.645  1.00 82.83           H
ATOM   3385  CD  PRO A 226      -9.262  -4.502   0.163  1.00 82.83           C
ATOM   3386 1HD  PRO A 226      -9.448  -5.237   0.946  1.00 82.83           H
ATOM   3387 2HD  PRO A 226      -9.617  -3.542   0.540  1.00 82.83           H
ATOM   3388  N   PHE A 227      -9.949  -7.614  -1.674  1.00 86.10           N
ATOM   3389  CA  PHE A 227     -10.381  -8.956  -2.026  1.00 86.10           C
ATOM   3390  C   PHE A 227     -11.490  -8.916  -3.079  1.00 86.10           C
ATOM   3391  O   PHE A 227     -11.436  -9.643  -4.070  1.00 86.10           O
ATOM   3392  HA  PHE A 227      -9.515  -9.478  -2.432  1.00 86.10           H
ATOM   3393  CB  PHE A 227     -10.929  -9.598  -0.750  1.00 86.10           C
ATOM   3394 1HB  PHE A 227     -10.161  -9.560   0.023  1.00 86.10           H
ATOM   3395 2HB  PHE A 227     -11.772  -9.007  -0.391  1.00 86.10           H
ATOM   3396  CG  PHE A 227     -11.381 -11.049  -0.928  1.00 86.10           C
ATOM   3397  CD1 PHE A 227     -12.700 -11.334  -1.101  1.00 86.10           C
ATOM   3398  HD1 PHE A 227     -13.435 -10.528  -1.112  1.00 86.10           H
ATOM   3399  CD2 PHE A 227     -10.465 -12.053  -0.914  1.00 86.10           C
ATOM   3400  HD2 PHE A 227      -9.408 -11.825  -0.776  1.00 86.10           H
ATOM   3401  CE1 PHE A 227     -13.120 -12.680  -1.266  1.00 86.10           C
ATOM   3402  HE1 PHE A 227     -14.177 -12.908  -1.404  1.00 86.10           H
ATOM   3403  CE2 PHE A 227     -10.885 -13.400  -1.080  1.00 86.10           C
ATOM   3404  HE2 PHE A 227     -10.150 -14.205  -1.069  1.00 86.10           H
ATOM   3405  CZ  PHE A 227     -12.203 -13.685  -1.252  1.00 86.10           C
ATOM   3406  HZ  PHE A 227     -12.525 -14.718  -1.380  1.00 86.10           H
ATOM   3407  HN  PHE A 227     -10.080  -7.366  -0.714  1.00 86.10           H
ATOM   3408  N   VAL A 228     -12.469  -8.059  -2.830  1.00 87.83           N
ATOM   3409  CA  VAL A 228     -13.575  -7.896  -3.758  1.00 87.83           C
ATOM   3410  C   VAL A 228     -13.039  -7.395  -5.100  1.00 87.83           C
ATOM   3411  O   VAL A 228     -13.458  -7.868  -6.156  1.00 87.83           O
ATOM   3412  HA  VAL A 228     -14.029  -8.876  -3.905  1.00 87.83           H
ATOM   3413  CB  VAL A 228     -14.633  -6.969  -3.154  1.00 87.83           C
ATOM   3414  HB  VAL A 228     -14.134  -6.053  -2.837  1.00 87.83           H
ATOM   3415  CG1 VAL A 228     -15.690  -6.593  -4.193  1.00 87.83           C
ATOM   3416 1HG1 VAL A 228     -15.213  -6.081  -5.029  1.00 87.83           H
ATOM   3417 2HG1 VAL A 228     -16.182  -7.496  -4.555  1.00 87.83           H
ATOM   3418 3HG1 VAL A 228     -16.429  -5.934  -3.738  1.00 87.83           H
ATOM   3419  CG2 VAL A 228     -15.278  -7.604  -1.920  1.00 87.83           C
ATOM   3420 1HG2 VAL A 228     -15.755  -8.543  -2.202  1.00 87.83           H
ATOM   3421 2HG2 VAL A 228     -14.512  -7.798  -1.169  1.00 87.83           H
ATOM   3422 3HG2 VAL A 228     -16.025  -6.925  -1.511  1.00 87.83           H
ATOM   3423  HN  VAL A 228     -12.515  -7.485  -2.012  1.00 87.83           H
ATOM   3424  N   VAL A 229     -12.119  -6.445  -5.017  1.00 82.97           N
ATOM   3425  CA  VAL A 229     -11.534  -5.863  -6.213  1.00 82.97           C
ATOM   3426  C   VAL A 229     -10.822  -6.956  -7.011  1.00 82.97           C
ATOM   3427  O   VAL A 229     -10.964  -7.032  -8.231  1.00 82.97           O
ATOM   3428  HA  VAL A 229     -12.349  -5.462  -6.816  1.00 82.97           H
ATOM   3429  CB  VAL A 229     -10.612  -4.703  -5.832  1.00 82.97           C
ATOM   3430  HB  VAL A 229      -9.980  -5.033  -5.008  1.00 82.97           H
ATOM   3431  CG1 VAL A 229      -9.699  -4.322  -7.000  1.00 82.97           C
ATOM   3432 1HG1 VAL A 229      -9.086  -5.180  -7.276  1.00 82.97           H
ATOM   3433 2HG1 VAL A 229     -10.307  -4.020  -7.853  1.00 82.97           H
ATOM   3434 3HG1 VAL A 229      -9.054  -3.496  -6.703  1.00 82.97           H
ATOM   3435  CG2 VAL A 229     -11.419  -3.495  -5.352  1.00 82.97           C
ATOM   3436 1HG2 VAL A 229     -12.087  -3.164  -6.147  1.00 82.97           H
ATOM   3437 2HG2 VAL A 229     -12.007  -3.776  -4.477  1.00 82.97           H
ATOM   3438 3HG2 VAL A 229     -10.739  -2.685  -5.088  1.00 82.97           H
ATOM   3439  HN  VAL A 229     -11.774  -6.075  -4.154  1.00 82.97           H
ATOM   3440  N   MET A 230     -10.070  -7.776  -6.291  1.00 84.33           N
ATOM   3441  CA  MET A 230      -9.324  -8.853  -6.919  1.00 84.33           C
ATOM   3442  C   MET A 230     -10.257  -9.791  -7.688  1.00 84.33           C
ATOM   3443  O   MET A 230     -10.006 -10.106  -8.850  1.00 84.33           O
ATOM   3444  HA  MET A 230      -8.635  -8.368  -7.611  1.00 84.33           H
ATOM   3445  CB  MET A 230      -8.572  -9.646  -5.848  1.00 84.33           C
ATOM   3446 1HB  MET A 230      -9.245  -9.874  -5.021  1.00 84.33           H
ATOM   3447 2HB  MET A 230      -8.240 -10.598  -6.261  1.00 84.33           H
ATOM   3448  CG  MET A 230      -7.366  -8.860  -5.330  1.00 84.33           C
ATOM   3449 1HG  MET A 230      -6.644  -8.714  -6.133  1.00 84.33           H
ATOM   3450 2HG  MET A 230      -7.681  -7.869  -5.001  1.00 84.33           H
ATOM   3451  SD  MET A 230      -6.602  -9.737  -3.975  1.00 84.33           S
ATOM   3452  CE  MET A 230      -6.584  -8.447  -2.742  1.00 84.33           C
ATOM   3453 1HE  MET A 230      -6.001  -7.602  -3.108  1.00 84.33           H
ATOM   3454 2HE  MET A 230      -7.605  -8.122  -2.540  1.00 84.33           H
ATOM   3455 3HE  MET A 230      -6.136  -8.827  -1.824  1.00 84.33           H
ATOM   3456  HN  MET A 230      -9.967  -7.713  -5.299  1.00 84.33           H
ATOM   3457  N   ALA A 231     -11.314 -10.210  -7.008  1.00 86.75           N
ATOM   3458  CA  ALA A 231     -12.252 -11.154  -7.591  1.00 86.75           C
ATOM   3459  C   ALA A 231     -12.841 -10.558  -8.871  1.00 86.75           C
ATOM   3460  O   ALA A 231     -12.935 -11.239  -9.891  1.00 86.75           O
ATOM   3461  HA  ALA A 231     -11.699 -12.059  -7.842  1.00 86.75           H
ATOM   3462  CB  ALA A 231     -13.329 -11.505  -6.562  1.00 86.75           C
ATOM   3463 1HB  ALA A 231     -12.862 -11.952  -5.685  1.00 86.75           H
ATOM   3464 2HB  ALA A 231     -13.860 -10.599  -6.269  1.00 86.75           H
ATOM   3465 3HB  ALA A 231     -14.033 -12.213  -6.999  1.00 86.75           H
ATOM   3466  HN  ALA A 231     -11.533  -9.916  -6.078  1.00 86.75           H
ATOM   3467  N   CYS A 232     -13.221  -9.292  -8.775  1.00 86.76           N
ATOM   3468  CA  CYS A 232     -13.783  -8.592  -9.918  1.00 86.76           C
ATOM   3469  C   CYS A 232     -12.727  -8.551 -11.024  1.00 86.76           C
ATOM   3470  O   CYS A 232     -13.042  -8.753 -12.195  1.00 86.76           O
ATOM   3471  HA  CYS A 232     -14.656  -9.162 -10.236  1.00 86.76           H
ATOM   3472  CB  CYS A 232     -14.268  -7.191  -9.540  1.00 86.76           C
ATOM   3473 1HB  CYS A 232     -13.486  -6.661  -8.996  1.00 86.76           H
ATOM   3474 2HB  CYS A 232     -14.477  -6.614 -10.441  1.00 86.76           H
ATOM   3475  SG  CYS A 232     -15.775  -7.307  -8.509  1.00 86.76           S
ATOM   3476  HG  CYS A 232     -15.142  -7.546  -7.363  1.00 86.76           H
ATOM   3477  HN  CYS A 232     -13.151  -8.749  -7.939  1.00 86.76           H
ATOM   3478  N   CYS A 233     -11.495  -8.290 -10.612  1.00 83.19           N
ATOM   3479  CA  CYS A 233     -10.404  -8.144 -11.561  1.00 83.19           C
ATOM   3480  C   CYS A 233     -10.244  -9.466 -12.315  1.00 83.19           C
ATOM   3481  O   CYS A 233     -10.168  -9.479 -13.542  1.00 83.19           O
ATOM   3482  HA  CYS A 233     -10.686  -7.342 -12.242  1.00 83.19           H
ATOM   3483  CB  CYS A 233      -9.106  -7.721 -10.870  1.00 83.19           C
ATOM   3484 1HB  CYS A 233      -8.906  -8.375 -10.021  1.00 83.19           H
ATOM   3485 2HB  CYS A 233      -8.267  -7.825 -11.558  1.00 83.19           H
ATOM   3486  SG  CYS A 233      -9.237  -5.986 -10.303  1.00 83.19           S
ATOM   3487  HG  CYS A 233     -10.135  -6.218  -9.350  1.00 83.19           H
ATOM   3488  HN  CYS A 233     -11.238  -8.177  -9.652  1.00 83.19           H
ATOM   3489  N   TYR A 234     -10.198 -10.546 -11.548  1.00 85.79           N
ATOM   3490  CA  TYR A 234      -9.958 -11.860 -12.121  1.00 85.79           C
ATOM   3491  C   TYR A 234     -11.148 -12.314 -12.968  1.00 85.79           C
ATOM   3492  O   TYR A 234     -10.967 -12.889 -14.040  1.00 85.79           O
ATOM   3493  HA  TYR A 234      -9.074 -11.795 -12.754  1.00 85.79           H
ATOM   3494  CB  TYR A 234      -9.799 -12.814 -10.935  1.00 85.79           C
ATOM   3495 1HB  TYR A 234     -10.497 -12.522 -10.151  1.00 85.79           H
ATOM   3496 2HB  TYR A 234     -10.076 -13.819 -11.251  1.00 85.79           H
ATOM   3497  CG  TYR A 234      -8.385 -12.849 -10.351  1.00 85.79           C
ATOM   3498  CD1 TYR A 234      -7.333 -13.310 -11.116  1.00 85.79           C
ATOM   3499  HD1 TYR A 234      -7.510 -13.648 -12.138  1.00 85.79           H
ATOM   3500  CD2 TYR A 234      -8.162 -12.421  -9.058  1.00 85.79           C
ATOM   3501  HD2 TYR A 234      -8.992 -12.057  -8.453  1.00 85.79           H
ATOM   3502  CE1 TYR A 234      -6.003 -13.343 -10.567  1.00 85.79           C
ATOM   3503  HE1 TYR A 234      -5.163 -13.705 -11.161  1.00 85.79           H
ATOM   3504  CE2 TYR A 234      -6.831 -12.455  -8.508  1.00 85.79           C
ATOM   3505  HE2 TYR A 234      -6.641 -12.119  -7.488  1.00 85.79           H
ATOM   3506  CZ  TYR A 234      -5.817 -12.914  -9.290  1.00 85.79           C
ATOM   3507  OH  TYR A 234      -4.561 -12.946  -8.770  1.00 85.79           O
ATOM   3508  HH  TYR A 234      -3.898 -13.146  -9.492  1.00 85.79           H
ATOM   3509  HN  TYR A 234     -10.320 -10.533 -10.556  1.00 85.79           H
ATOM   3510  N   THR A 235     -12.338 -12.038 -12.456  1.00 87.73           N
ATOM   3511  CA  THR A 235     -13.558 -12.403 -13.157  1.00 87.73           C
ATOM   3512  C   THR A 235     -13.614 -11.715 -14.523  1.00 87.73           C
ATOM   3513  O   THR A 235     -13.998 -12.330 -15.516  1.00 87.73           O
ATOM   3514  HA  THR A 235     -13.540 -13.477 -13.340  1.00 87.73           H
ATOM   3515  CB  THR A 235     -14.744 -12.058 -12.254  1.00 87.73           C
ATOM   3516  HB  THR A 235     -15.687 -12.319 -12.734  1.00 87.73           H
ATOM   3517  OG1 THR A 235     -14.565 -10.675 -11.959  1.00 87.73           O
ATOM   3518  HG1 THR A 235     -15.032 -10.116 -12.645  1.00 87.73           H
ATOM   3519  CG2 THR A 235     -14.659 -12.744 -10.889  1.00 87.73           C
ATOM   3520 1HG2 THR A 235     -13.747 -12.429 -10.380  1.00 87.73           H
ATOM   3521 2HG2 THR A 235     -14.645 -13.825 -11.026  1.00 87.73           H
ATOM   3522 3HG2 THR A 235     -15.525 -12.465 -10.288  1.00 87.73           H
ATOM   3523  HN  THR A 235     -12.477 -11.575 -11.580  1.00 87.73           H
ATOM   3524  N   ILE A 236     -13.225 -10.449 -14.528  1.00 84.42           N
ATOM   3525  CA  ILE A 236     -13.156  -9.692 -15.767  1.00 84.42           C
ATOM   3526  C   ILE A 236     -12.122 -10.334 -16.695  1.00 84.42           C
ATOM   3527  O   ILE A 236     -12.374 -10.504 -17.887  1.00 84.42           O
ATOM   3528  HA  ILE A 236     -14.134  -9.756 -16.243  1.00 84.42           H
ATOM   3529  CB  ILE A 236     -12.889  -8.214 -15.478  1.00 84.42           C
ATOM   3530  HB  ILE A 236     -12.126  -8.150 -14.701  1.00 84.42           H
ATOM   3531  CG1 ILE A 236     -14.143  -7.525 -14.937  1.00 84.42           C
ATOM   3532 1HG1 ILE A 236     -14.903  -7.481 -15.718  1.00 84.42           H
ATOM   3533 2HG1 ILE A 236     -14.561  -8.112 -14.119  1.00 84.42           H
ATOM   3534  CG2 ILE A 236     -12.333  -7.505 -16.715  1.00 84.42           C
ATOM   3535 1HG2 ILE A 236     -11.398  -7.977 -17.015  1.00 84.42           H
ATOM   3536 2HG2 ILE A 236     -13.054  -7.577 -17.529  1.00 84.42           H
ATOM   3537 3HG2 ILE A 236     -12.152  -6.456 -16.482  1.00 84.42           H
ATOM   3538  CD1 ILE A 236     -13.825  -6.111 -14.447  1.00 84.42           C
ATOM   3539 1HD1 ILE A 236     -13.083  -6.162 -13.650  1.00 84.42           H
ATOM   3540 2HD1 ILE A 236     -13.430  -5.520 -15.274  1.00 84.42           H
ATOM   3541 3HD1 ILE A 236     -14.734  -5.645 -14.068  1.00 84.42           H
ATOM   3542  HN  ILE A 236     -12.960  -9.941 -13.708  1.00 84.42           H
ATOM   3543  N   ILE A 237     -10.981 -10.674 -16.112  1.00 81.21           N
ATOM   3544  CA  ILE A 237      -9.886 -11.235 -16.884  1.00 81.21           C
ATOM   3545  C   ILE A 237     -10.348 -12.533 -17.549  1.00 81.21           C
ATOM   3546  O   ILE A 237     -10.152 -12.725 -18.748  1.00 81.21           O
ATOM   3547  HA  ILE A 237      -9.635 -10.518 -17.665  1.00 81.21           H
ATOM   3548  CB  ILE A 237      -8.643 -11.402 -16.007  1.00 81.21           C
ATOM   3549  HB  ILE A 237      -8.951 -11.845 -15.059  1.00 81.21           H
ATOM   3550  CG1 ILE A 237      -8.011 -10.046 -15.688  1.00 81.21           C
ATOM   3551 1HG1 ILE A 237      -7.522  -9.651 -16.578  1.00 81.21           H
ATOM   3552 2HG1 ILE A 237      -8.788  -9.335 -15.408  1.00 81.21           H
ATOM   3553  CG2 ILE A 237      -7.643 -12.365 -16.650  1.00 81.21           C
ATOM   3554 1HG2 ILE A 237      -8.111 -13.340 -16.783  1.00 81.21           H
ATOM   3555 2HG2 ILE A 237      -7.336 -11.974 -17.620  1.00 81.21           H
ATOM   3556 3HG2 ILE A 237      -6.770 -12.465 -16.006  1.00 81.21           H
ATOM   3557  CD1 ILE A 237      -6.992 -10.170 -14.553  1.00 81.21           C
ATOM   3558 1HD1 ILE A 237      -7.489 -10.543 -13.657  1.00 81.21           H
ATOM   3559 2HD1 ILE A 237      -6.204 -10.863 -14.846  1.00 81.21           H
ATOM   3560 3HD1 ILE A 237      -6.557  -9.192 -14.347  1.00 81.21           H
ATOM   3561  HN  ILE A 237     -10.800 -10.570 -15.134  1.00 81.21           H
ATOM   3562  N   ILE A 238     -10.955 -13.391 -16.741  1.00 84.15           N
ATOM   3563  CA  ILE A 238     -11.393 -14.690 -17.222  1.00 84.15           C
ATOM   3564  C   ILE A 238     -12.361 -14.496 -18.391  1.00 84.15           C
ATOM   3565  O   ILE A 238     -12.220 -15.136 -19.431  1.00 84.15           O
ATOM   3566  HA  ILE A 238     -10.512 -15.218 -17.587  1.00 84.15           H
ATOM   3567  CB  ILE A 238     -11.973 -15.518 -16.074  1.00 84.15           C
ATOM   3568  HB  ILE A 238     -12.652 -14.884 -15.504  1.00 84.15           H
ATOM   3569  CG1 ILE A 238     -10.871 -15.976 -15.116  1.00 84.15           C
ATOM   3570 1HG1 ILE A 238     -10.295 -16.779 -15.576  1.00 84.15           H
ATOM   3571 2HG1 ILE A 238     -10.180 -15.153 -14.932  1.00 84.15           H
ATOM   3572  CG2 ILE A 238     -12.794 -16.694 -16.607  1.00 84.15           C
ATOM   3573 1HG2 ILE A 238     -13.616 -16.317 -17.216  1.00 84.15           H
ATOM   3574 2HG2 ILE A 238     -12.157 -17.337 -17.214  1.00 84.15           H
ATOM   3575 3HG2 ILE A 238     -13.195 -17.266 -15.770  1.00 84.15           H
ATOM   3576  CD1 ILE A 238     -11.463 -16.460 -13.791  1.00 84.15           C
ATOM   3577 1HD1 ILE A 238     -12.018 -15.647 -13.322  1.00 84.15           H
ATOM   3578 2HD1 ILE A 238     -12.134 -17.298 -13.977  1.00 84.15           H
ATOM   3579 3HD1 ILE A 238     -10.658 -16.779 -13.129  1.00 84.15           H
ATOM   3580  HN  ILE A 238     -11.146 -13.211 -15.776  1.00 84.15           H
ATOM   3581  N   HIS A 239     -13.323 -13.609 -18.180  1.00 84.53           N
ATOM   3582  CA  HIS A 239     -14.345 -13.361 -19.183  1.00 84.53           C
ATOM   3583  C   HIS A 239     -13.688 -12.863 -20.472  1.00 84.53           C
ATOM   3584  O   HIS A 239     -14.124 -13.209 -21.569  1.00 84.53           O
ATOM   3585  HA  HIS A 239     -14.830 -14.317 -19.379  1.00 84.53           H
ATOM   3586  CB  HIS A 239     -15.407 -12.398 -18.649  1.00 84.53           C
ATOM   3587 1HB  HIS A 239     -15.844 -12.821 -17.744  1.00 84.53           H
ATOM   3588 2HB  HIS A 239     -14.925 -11.463 -18.363  1.00 84.53           H
ATOM   3589  CG  HIS A 239     -16.513 -12.098 -19.632  1.00 84.53           C
ATOM   3590  ND1 HIS A 239     -16.510 -10.978 -20.445  1.00 84.53           N
ATOM   3591  HD1 HIS A 239     -15.801 -10.273 -20.467  1.00 84.53           H
ATOM   3592  CD2 HIS A 239     -17.656 -12.783 -19.925  1.00 84.53           C
ATOM   3593  HD2 HIS A 239     -17.974 -13.718 -19.465  1.00 84.53           H
ATOM   3594  CE1 HIS A 239     -17.607 -10.997 -21.189  1.00 84.53           C
ATOM   3595  HE1 HIS A 239     -17.892 -10.250 -21.929  1.00 84.53           H
ATOM   3596  NE2 HIS A 239     -18.316 -12.117 -20.865  1.00 84.53           N
ATOM   3597  HN  HIS A 239     -13.411 -13.068 -17.344  1.00 84.53           H
ATOM   3598  N   THR A 240     -12.650 -12.058 -20.297  1.00 78.07           N
ATOM   3599  CA  THR A 240     -11.915 -11.527 -21.432  1.00 78.07           C
ATOM   3600  C   THR A 240     -11.234 -12.659 -22.204  1.00 78.07           C
ATOM   3601  O   THR A 240     -11.255 -12.678 -23.433  1.00 78.07           O
ATOM   3602  HA  THR A 240     -12.625 -11.058 -22.113  1.00 78.07           H
ATOM   3603  CB  THR A 240     -10.936 -10.473 -20.910  1.00 78.07           C
ATOM   3604  HB  THR A 240     -10.151 -10.934 -20.310  1.00 78.07           H
ATOM   3605  OG1 THR A 240     -11.765  -9.538 -20.225  1.00 78.07           O
ATOM   3606  HG1 THR A 240     -11.692  -9.677 -19.237  1.00 78.07           H
ATOM   3607  CG2 THR A 240     -10.302  -9.654 -22.037  1.00 78.07           C
ATOM   3608 1HG2 THR A 240     -11.083  -9.139 -22.595  1.00 78.07           H
ATOM   3609 2HG2 THR A 240      -9.755 -10.319 -22.705  1.00 78.07           H
ATOM   3610 3HG2 THR A 240      -9.616  -8.922 -21.611  1.00 78.07           H
ATOM   3611  HN  THR A 240     -12.310 -11.770 -19.401  1.00 78.07           H
ATOM   3612  N   LEU A 241     -10.646 -13.577 -21.450  1.00 79.49           N
ATOM   3613  CA  LEU A 241      -9.904 -14.673 -22.048  1.00 79.49           C
ATOM   3614  C   LEU A 241     -10.859 -15.544 -22.867  1.00 79.49           C
ATOM   3615  O   LEU A 241     -10.484 -16.066 -23.915  1.00 79.49           O
ATOM   3616  HA  LEU A 241      -9.167 -14.239 -22.724  1.00 79.49           H
ATOM   3617  CB  LEU A 241      -9.134 -15.447 -20.975  1.00 79.49           C
ATOM   3618 1HB  LEU A 241      -9.815 -15.663 -20.152  1.00 79.49           H
ATOM   3619 2HB  LEU A 241      -8.828 -16.405 -21.396  1.00 79.49           H
ATOM   3620  CG  LEU A 241      -7.895 -14.752 -20.407  1.00 79.49           C
ATOM   3621  HG  LEU A 241      -8.189 -13.764 -20.053  1.00 79.49           H
ATOM   3622  CD1 LEU A 241      -7.341 -15.517 -19.203  1.00 79.49           C
ATOM   3623 1HD1 LEU A 241      -8.101 -15.569 -18.424  1.00 79.49           H
ATOM   3624 2HD1 LEU A 241      -7.066 -16.527 -19.510  1.00 79.49           H
ATOM   3625 3HD1 LEU A 241      -6.461 -15.002 -18.819  1.00 79.49           H
ATOM   3626  CD2 LEU A 241      -6.836 -14.546 -21.492  1.00 79.49           C
ATOM   3627 1HD2 LEU A 241      -6.539 -15.513 -21.898  1.00 79.49           H
ATOM   3628 2HD2 LEU A 241      -7.248 -13.928 -22.289  1.00 79.49           H
ATOM   3629 3HD2 LEU A 241      -5.966 -14.050 -21.061  1.00 79.49           H
ATOM   3630  HN  LEU A 241     -10.671 -13.578 -20.450  1.00 79.49           H
ATOM   3631  N   ILE A 242     -12.076 -15.672 -22.357  1.00 80.29           N
ATOM   3632  CA  ILE A 242     -13.076 -16.500 -23.009  1.00 80.29           C
ATOM   3633  C   ILE A 242     -13.486 -15.851 -24.332  1.00 80.29           C
ATOM   3634  O   ILE A 242     -13.621 -16.533 -25.347  1.00 80.29           O
ATOM   3635  HA  ILE A 242     -12.613 -17.463 -23.225  1.00 80.29           H
ATOM   3636  CB  ILE A 242     -14.250 -16.765 -22.064  1.00 80.29           C
ATOM   3637  HB  ILE A 242     -14.581 -15.810 -21.655  1.00 80.29           H
ATOM   3638  CG1 ILE A 242     -13.818 -17.637 -20.883  1.00 80.29           C
ATOM   3639 1HG1 ILE A 242     -13.627 -18.653 -21.228  1.00 80.29           H
ATOM   3640 2HG1 ILE A 242     -12.883 -17.259 -20.471  1.00 80.29           H
ATOM   3641  CG2 ILE A 242     -15.436 -17.368 -22.819  1.00 80.29           C
ATOM   3642 1HG2 ILE A 242     -15.762 -16.677 -23.596  1.00 80.29           H
ATOM   3643 2HG2 ILE A 242     -15.135 -18.311 -23.274  1.00 80.29           H
ATOM   3644 3HG2 ILE A 242     -16.257 -17.546 -22.124  1.00 80.29           H
ATOM   3645  CD1 ILE A 242     -14.892 -17.655 -19.794  1.00 80.29           C
ATOM   3646 1HD1 ILE A 242     -15.063 -16.640 -19.434  1.00 80.29           H
ATOM   3647 2HD1 ILE A 242     -15.819 -18.056 -20.204  1.00 80.29           H
ATOM   3648 3HD1 ILE A 242     -14.560 -18.282 -18.966  1.00 80.29           H
ATOM   3649  HN  ILE A 242     -12.380 -15.223 -21.517  1.00 80.29           H
ATOM   3650  N   GLN A 243     -13.673 -14.540 -24.278  1.00 75.16           N
ATOM   3651  CA  GLN A 243     -14.068 -13.792 -25.460  1.00 75.16           C
ATOM   3652  C   GLN A 243     -12.884 -13.647 -26.417  1.00 75.16           C
ATOM   3653  O   GLN A 243     -13.060 -13.276 -27.576  1.00 75.16           O
ATOM   3654  HA  GLN A 243     -14.853 -14.385 -25.929  1.00 75.16           H
ATOM   3655  CB  GLN A 243     -14.635 -12.423 -25.077  1.00 75.16           C
ATOM   3656 1HB  GLN A 243     -13.923 -11.895 -24.442  1.00 75.16           H
ATOM   3657 2HB  GLN A 243     -14.771 -11.818 -25.974  1.00 75.16           H
ATOM   3658  CG  GLN A 243     -15.971 -12.567 -24.345  1.00 75.16           C
ATOM   3659 1HG  GLN A 243     -16.613 -13.262 -24.887  1.00 75.16           H
ATOM   3660 2HG  GLN A 243     -15.803 -12.993 -23.356  1.00 75.16           H
ATOM   3661  CD  GLN A 243     -16.672 -11.214 -24.212  1.00 75.16           C
ATOM   3662  OE1 GLN A 243     -16.082 -10.160 -24.386  1.00 75.16           O
ATOM   3663  NE2 GLN A 243     -17.961 -11.302 -23.895  1.00 75.16           N
ATOM   3664 1HE2 GLN A 243     -18.384 -12.199 -23.767  1.00 75.16           H
ATOM   3665 2HE2 GLN A 243     -18.506 -10.471 -23.786  1.00 75.16           H
ATOM   3666  HN  GLN A 243     -13.559 -13.992 -23.450  1.00 75.16           H
ATOM   3667  N   ALA A 244     -11.703 -13.947 -25.896  1.00 67.94           N
ATOM   3668  CA  ALA A 244     -10.481 -13.775 -26.664  1.00 67.94           C
ATOM   3669  C   ALA A 244     -10.361 -14.910 -27.683  1.00 67.94           C
ATOM   3670  O   ALA A 244      -9.683 -15.906 -27.432  1.00 67.94           O
ATOM   3671  HA  ALA A 244     -10.554 -12.827 -27.196  1.00 67.94           H
ATOM   3672  CB  ALA A 244      -9.284 -13.717 -25.713  1.00 67.94           C
ATOM   3673 1HB  ALA A 244      -9.405 -12.876 -25.029  1.00 67.94           H
ATOM   3674 2HB  ALA A 244      -9.228 -14.644 -25.142  1.00 67.94           H
ATOM   3675 3HB  ALA A 244      -8.368 -13.588 -26.289  1.00 67.94           H
ATOM   3676  HN  ALA A 244     -11.574 -14.300 -24.970  1.00 67.94           H
ATOM   3677  N   LYS A 245     -11.029 -14.723 -28.812  1.00 63.74           N
ATOM   3678  CA  LYS A 245     -10.919 -15.665 -29.912  1.00 63.74           C
ATOM   3679  C   LYS A 245      -9.452 -15.782 -30.333  1.00 63.74           C
ATOM   3680  O   LYS A 245      -9.053 -16.778 -30.934  1.00 63.74           O
ATOM   3681  HA  LYS A 245     -11.251 -16.637 -29.545  1.00 63.74           H
ATOM   3682  CB  LYS A 245     -11.857 -15.268 -31.054  1.00 63.74           C
ATOM   3683 1HB  LYS A 245     -11.712 -14.216 -31.300  1.00 63.74           H
ATOM   3684 2HB  LYS A 245     -11.610 -15.841 -31.948  1.00 63.74           H
ATOM   3685  CG  LYS A 245     -13.318 -15.512 -30.672  1.00 63.74           C
ATOM   3686 1HG  LYS A 245     -13.416 -16.488 -30.197  1.00 63.74           H
ATOM   3687 2HG  LYS A 245     -13.636 -14.768 -29.941  1.00 63.74           H
ATOM   3688  CD  LYS A 245     -14.225 -15.444 -31.903  1.00 63.74           C
ATOM   3689 1HD  LYS A 245     -14.187 -14.443 -32.332  1.00 63.74           H
ATOM   3690 2HD  LYS A 245     -13.860 -16.133 -32.666  1.00 63.74           H
ATOM   3691  CE  LYS A 245     -15.669 -15.796 -31.540  1.00 63.74           C
ATOM   3692 1HE  LYS A 245     -15.691 -16.721 -30.963  1.00 63.74           H
ATOM   3693 2HE  LYS A 245     -16.091 -15.015 -30.907  1.00 63.74           H
ATOM   3694  NZ  LYS A 245     -16.489 -15.947 -32.763  1.00 63.74           N
ATOM   3695 1HZ  LYS A 245     -17.449 -16.146 -32.504  1.00 63.74           H
ATOM   3696 2HZ  LYS A 245     -16.455 -15.088 -33.301  1.00 63.74           H
ATOM   3697 3HZ  LYS A 245     -16.124 -16.711 -33.322  1.00 63.74           H
ATOM   3698  HN  LYS A 245     -11.635 -13.946 -28.980  1.00 63.74           H
ATOM   3699  N   LYS A 246      -8.691 -14.750 -30.001  1.00 60.11           N
ATOM   3700  CA  LYS A 246      -7.316 -14.656 -30.463  1.00 60.11           C
ATOM   3701  C   LYS A 246      -6.370 -14.850 -29.276  1.00 60.11           C
ATOM   3702  O   LYS A 246      -6.519 -14.197 -28.245  1.00 60.11           O
ATOM   3703  HA  LYS A 246      -7.153 -15.468 -31.171  1.00 60.11           H
ATOM   3704  CB  LYS A 246      -7.093 -13.344 -31.218  1.00 60.11           C
ATOM   3705 1HB  LYS A 246      -7.509 -12.515 -30.645  1.00 60.11           H
ATOM   3706 2HB  LYS A 246      -6.025 -13.156 -31.320  1.00 60.11           H
ATOM   3707  CG  LYS A 246      -7.743 -13.391 -32.602  1.00 60.11           C
ATOM   3708 1HG  LYS A 246      -7.554 -14.360 -33.064  1.00 60.11           H
ATOM   3709 2HG  LYS A 246      -8.824 -13.291 -32.504  1.00 60.11           H
ATOM   3710  CD  LYS A 246      -7.202 -12.278 -33.501  1.00 60.11           C
ATOM   3711 1HD  LYS A 246      -7.479 -11.307 -33.090  1.00 60.11           H
ATOM   3712 2HD  LYS A 246      -6.112 -12.317 -33.518  1.00 60.11           H
ATOM   3713  CE  LYS A 246      -7.744 -12.410 -34.925  1.00 60.11           C
ATOM   3714 1HE  LYS A 246      -7.664 -13.445 -35.257  1.00 60.11           H
ATOM   3715 2HE  LYS A 246      -8.803 -12.151 -34.943  1.00 60.11           H
ATOM   3716  NZ  LYS A 246      -6.997 -11.527 -35.849  1.00 60.11           N
ATOM   3717 1HZ  LYS A 246      -7.394 -11.597 -36.779  1.00 60.11           H
ATOM   3718 2HZ  LYS A 246      -7.060 -10.568 -35.525  1.00 60.11           H
ATOM   3719 3HZ  LYS A 246      -6.024 -11.811 -35.874  1.00 60.11           H
ATOM   3720  HN  LYS A 246      -8.998 -13.990 -29.429  1.00 60.11           H
ATOM   3721  N   SER A 247      -5.417 -15.752 -29.462  1.00 58.59           N
ATOM   3722  CA  SER A 247      -4.545 -16.155 -28.372  1.00 58.59           C
ATOM   3723  C   SER A 247      -3.699 -14.966 -27.911  1.00 58.59           C
ATOM   3724  O   SER A 247      -3.298 -14.897 -26.751  1.00 58.59           O
ATOM   3725  HA  SER A 247      -5.212 -16.481 -27.574  1.00 58.59           H
ATOM   3726  CB  SER A 247      -3.643 -17.318 -28.789  1.00 58.59           C
ATOM   3727 1HB  SER A 247      -3.315 -17.859 -27.901  1.00 58.59           H
ATOM   3728 2HB  SER A 247      -4.214 -18.020 -29.396  1.00 58.59           H
ATOM   3729  OG  SER A 247      -2.504 -16.875 -29.522  1.00 58.59           O
ATOM   3730  HG  SER A 247      -1.947 -17.659 -29.795  1.00 58.59           H
ATOM   3731  HN  SER A 247      -5.236 -16.203 -30.336  1.00 58.59           H
ATOM   3732  N   SER A 248      -3.452 -14.059 -28.845  1.00 61.20           N
ATOM   3733  CA  SER A 248      -2.570 -12.935 -28.582  1.00 61.20           C
ATOM   3734  C   SER A 248      -3.072 -12.148 -27.370  1.00 61.20           C
ATOM   3735  O   SER A 248      -2.321 -11.384 -26.767  1.00 61.20           O
ATOM   3736  HA  SER A 248      -1.595 -13.375 -28.376  1.00 61.20           H
ATOM   3737  CB  SER A 248      -2.466 -12.019 -29.803  1.00 61.20           C
ATOM   3738 1HB  SER A 248      -1.738 -11.232 -29.606  1.00 61.20           H
ATOM   3739 2HB  SER A 248      -2.095 -12.590 -30.655  1.00 61.20           H
ATOM   3740  OG  SER A 248      -3.720 -11.430 -30.138  1.00 61.20           O
ATOM   3741  HG  SER A 248      -3.618 -10.836 -30.935  1.00 61.20           H
ATOM   3742  HN  SER A 248      -3.843 -14.084 -29.766  1.00 61.20           H
ATOM   3743  N   LYS A 249      -4.340 -12.363 -27.049  1.00 64.61           N
ATOM   3744  CA  LYS A 249      -4.966 -11.643 -25.953  1.00 64.61           C
ATOM   3745  C   LYS A 249      -4.372 -12.123 -24.627  1.00 64.61           C
ATOM   3746  O   LYS A 249      -4.345 -11.379 -23.649  1.00 64.61           O
ATOM   3747  HA  LYS A 249      -4.727 -10.587 -26.076  1.00 64.61           H
ATOM   3748  CB  LYS A 249      -6.489 -11.774 -26.027  1.00 64.61           C
ATOM   3749 1HB  LYS A 249      -6.763 -12.824 -26.130  1.00 64.61           H
ATOM   3750 2HB  LYS A 249      -6.934 -11.419 -25.098  1.00 64.61           H
ATOM   3751  CG  LYS A 249      -7.051 -10.976 -27.205  1.00 64.61           C
ATOM   3752 1HG  LYS A 249      -6.840  -9.916 -27.064  1.00 64.61           H
ATOM   3753 2HG  LYS A 249      -6.553 -11.281 -28.126  1.00 64.61           H
ATOM   3754  CD  LYS A 249      -8.560 -11.189 -27.341  1.00 64.61           C
ATOM   3755 1HD  LYS A 249      -8.758 -12.199 -27.699  1.00 64.61           H
ATOM   3756 2HD  LYS A 249      -9.033 -11.099 -26.363  1.00 64.61           H
ATOM   3757  CE  LYS A 249      -9.172 -10.171 -28.306  1.00 64.61           C
ATOM   3758 1HE  LYS A 249      -8.708  -9.196 -28.158  1.00 64.61           H
ATOM   3759 2HE  LYS A 249      -8.969 -10.468 -29.335  1.00 64.61           H
ATOM   3760  NZ  LYS A 249     -10.633 -10.069 -28.093  1.00 64.61           N
ATOM   3761 1HZ  LYS A 249     -10.968  -9.187 -28.465  1.00 64.61           H
ATOM   3762 2HZ  LYS A 249     -11.098 -10.835 -28.568  1.00 64.61           H
ATOM   3763 3HZ  LYS A 249     -10.834 -10.115 -27.100  1.00 64.61           H
ATOM   3764  HN  LYS A 249      -4.934 -13.013 -27.522  1.00 64.61           H
ATOM   3765  N   HIS A 250      -3.909 -13.365 -24.638  1.00 67.62           N
ATOM   3766  CA  HIS A 250      -3.313 -13.952 -23.450  1.00 67.62           C
ATOM   3767  C   HIS A 250      -2.073 -13.150 -23.048  1.00 67.62           C
ATOM   3768  O   HIS A 250      -1.860 -12.880 -21.867  1.00 67.62           O
ATOM   3769  HA  HIS A 250      -4.057 -13.876 -22.657  1.00 67.62           H
ATOM   3770  CB  HIS A 250      -3.013 -15.436 -23.669  1.00 67.62           C
ATOM   3771 1HB  HIS A 250      -2.419 -15.546 -24.576  1.00 67.62           H
ATOM   3772 2HB  HIS A 250      -2.403 -15.799 -22.842  1.00 67.62           H
ATOM   3773  CG  HIS A 250      -4.246 -16.301 -23.783  1.00 67.62           C
ATOM   3774  ND1 HIS A 250      -4.764 -17.012 -22.715  1.00 67.62           N
ATOM   3775  HD1 HIS A 250      -4.392 -17.029 -21.788  1.00 67.62           H
ATOM   3776  CD2 HIS A 250      -5.057 -16.560 -24.849  1.00 67.62           C
ATOM   3777  HD2 HIS A 250      -4.936 -16.158 -25.855  1.00 67.62           H
ATOM   3778  CE1 HIS A 250      -5.839 -17.667 -23.131  1.00 67.62           C
ATOM   3779  HE1 HIS A 250      -6.468 -18.317 -22.523  1.00 67.62           H
ATOM   3780  NE2 HIS A 250      -6.018 -17.386 -24.454  1.00 67.62           N
ATOM   3781  HN  HIS A 250      -3.936 -13.965 -25.438  1.00 67.62           H
ATOM   3782  N   LYS A 251      -1.288 -12.792 -24.053  1.00 70.30           N
ATOM   3783  CA  LYS A 251      -0.022 -12.121 -23.812  1.00 70.30           C
ATOM   3784  C   LYS A 251      -0.287 -10.757 -23.170  1.00 70.30           C
ATOM   3785  O   LYS A 251       0.482 -10.306 -22.322  1.00 70.30           O
ATOM   3786  HA  LYS A 251       0.542 -12.731 -23.106  1.00 70.30           H
ATOM   3787  CB  LYS A 251       0.799 -12.044 -25.101  1.00 70.30           C
ATOM   3788 1HB  LYS A 251       0.643 -12.948 -25.689  1.00 70.30           H
ATOM   3789 2HB  LYS A 251       0.454 -11.207 -25.707  1.00 70.30           H
ATOM   3790  CG  LYS A 251       2.288 -11.879 -24.793  1.00 70.30           C
ATOM   3791 1HG  LYS A 251       2.445 -10.969 -24.213  1.00 70.30           H
ATOM   3792 2HG  LYS A 251       2.631 -12.712 -24.179  1.00 70.30           H
ATOM   3793  CD  LYS A 251       3.111 -11.816 -26.082  1.00 70.30           C
ATOM   3794 1HD  LYS A 251       2.852 -12.659 -26.723  1.00 70.30           H
ATOM   3795 2HD  LYS A 251       2.862 -10.909 -26.632  1.00 70.30           H
ATOM   3796  CE  LYS A 251       4.610 -11.841 -25.777  1.00 70.30           C
ATOM   3797 1HE  LYS A 251       4.826 -11.186 -24.934  1.00 70.30           H
ATOM   3798 2HE  LYS A 251       4.911 -12.847 -25.485  1.00 70.30           H
ATOM   3799  NZ  LYS A 251       5.386 -11.409 -26.961  1.00 70.30           N
ATOM   3800 1HZ  LYS A 251       6.360 -11.296 -26.703  1.00 70.30           H
ATOM   3801 2HZ  LYS A 251       5.308 -12.108 -27.691  1.00 70.30           H
ATOM   3802 3HZ  LYS A 251       5.022 -10.525 -27.300  1.00 70.30           H
ATOM   3803  HN  LYS A 251      -1.504 -12.953 -25.016  1.00 70.30           H
ATOM   3804  N   ALA A 252      -1.377 -10.139 -23.599  1.00 71.99           N
ATOM   3805  CA  ALA A 252      -1.700  -8.794 -23.152  1.00 71.99           C
ATOM   3806  C   ALA A 252      -2.144  -8.840 -21.689  1.00 71.99           C
ATOM   3807  O   ALA A 252      -2.027  -7.849 -20.969  1.00 71.99           O
ATOM   3808  HA  ALA A 252      -0.794  -8.193 -23.229  1.00 71.99           H
ATOM   3809  CB  ALA A 252      -2.769  -8.195 -24.067  1.00 71.99           C
ATOM   3810 1HB  ALA A 252      -2.393  -8.157 -25.090  1.00 71.99           H
ATOM   3811 2HB  ALA A 252      -3.666  -8.814 -24.032  1.00 71.99           H
ATOM   3812 3HB  ALA A 252      -3.011  -7.186 -23.732  1.00 71.99           H
ATOM   3813  HN  ALA A 252      -2.033 -10.540 -24.238  1.00 71.99           H
ATOM   3814  N   LEU A 253      -2.644 -10.001 -21.291  1.00 80.83           N
ATOM   3815  CA  LEU A 253      -3.252 -10.144 -19.979  1.00 80.83           C
ATOM   3816  C   LEU A 253      -2.177 -10.542 -18.965  1.00 80.83           C
ATOM   3817  O   LEU A 253      -2.391 -10.444 -17.758  1.00 80.83           O
ATOM   3818  HA  LEU A 253      -3.650  -9.170 -19.696  1.00 80.83           H
ATOM   3819  CB  LEU A 253      -4.432 -11.116 -20.039  1.00 80.83           C
ATOM   3820 1HB  LEU A 253      -4.124 -11.996 -20.603  1.00 80.83           H
ATOM   3821 2HB  LEU A 253      -4.653 -11.450 -19.025  1.00 80.83           H
ATOM   3822  CG  LEU A 253      -5.719 -10.571 -20.660  1.00 80.83           C
ATOM   3823  HG  LEU A 253      -5.469 -10.107 -21.613  1.00 80.83           H
ATOM   3824  CD1 LEU A 253      -6.708 -11.702 -20.953  1.00 80.83           C
ATOM   3825 1HD1 LEU A 253      -6.256 -12.408 -21.649  1.00 80.83           H
ATOM   3826 2HD1 LEU A 253      -6.958 -12.216 -20.025  1.00 80.83           H
ATOM   3827 3HD1 LEU A 253      -7.614 -11.286 -21.394  1.00 80.83           H
ATOM   3828  CD2 LEU A 253      -6.336  -9.485 -19.777  1.00 80.83           C
ATOM   3829 1HD2 LEU A 253      -6.570  -9.902 -18.797  1.00 80.83           H
ATOM   3830 2HD2 LEU A 253      -5.628  -8.664 -19.663  1.00 80.83           H
ATOM   3831 3HD2 LEU A 253      -7.250  -9.114 -20.241  1.00 80.83           H
ATOM   3832  HN  LEU A 253      -2.639 -10.832 -21.848  1.00 80.83           H
ATOM   3833  N   LYS A 254      -1.045 -10.984 -19.493  1.00 81.00           N
ATOM   3834  CA  LYS A 254       0.021 -11.502 -18.653  1.00 81.00           C
ATOM   3835  C   LYS A 254       0.400 -10.448 -17.610  1.00 81.00           C
ATOM   3836  O   LYS A 254       0.561 -10.765 -16.433  1.00 81.00           O
ATOM   3837  HA  LYS A 254      -0.369 -12.377 -18.133  1.00 81.00           H
ATOM   3838  CB  LYS A 254       1.198 -11.972 -19.509  1.00 81.00           C
ATOM   3839 1HB  LYS A 254       0.846 -12.674 -20.265  1.00 81.00           H
ATOM   3840 2HB  LYS A 254       1.629 -11.123 -20.040  1.00 81.00           H
ATOM   3841  CG  LYS A 254       2.272 -12.639 -18.647  1.00 81.00           C
ATOM   3842 1HG  LYS A 254       2.645 -11.928 -17.910  1.00 81.00           H
ATOM   3843 2HG  LYS A 254       1.834 -13.471 -18.095  1.00 81.00           H
ATOM   3844  CD  LYS A 254       3.431 -13.145 -19.508  1.00 81.00           C
ATOM   3845 1HD  LYS A 254       3.064 -13.887 -20.218  1.00 81.00           H
ATOM   3846 2HD  LYS A 254       3.842 -12.321 -20.091  1.00 81.00           H
ATOM   3847  CE  LYS A 254       4.530 -13.761 -18.641  1.00 81.00           C
ATOM   3848 1HE  LYS A 254       4.974 -12.994 -18.006  1.00 81.00           H
ATOM   3849 2HE  LYS A 254       4.100 -14.513 -17.979  1.00 81.00           H
ATOM   3850  NZ  LYS A 254       5.575 -14.378 -19.489  1.00 81.00           N
ATOM   3851 1HZ  LYS A 254       6.294 -14.782 -18.899  1.00 81.00           H
ATOM   3852 2HZ  LYS A 254       5.160 -15.104 -20.062  1.00 81.00           H
ATOM   3853 3HZ  LYS A 254       5.986 -13.670 -20.086  1.00 81.00           H
ATOM   3854  HN  LYS A 254      -0.851 -10.991 -20.474  1.00 81.00           H
ATOM   3855  N   VAL A 255       0.533  -9.217 -18.082  1.00 80.44           N
ATOM   3856  CA  VAL A 255       0.989  -8.134 -17.227  1.00 80.44           C
ATOM   3857  C   VAL A 255       0.013  -7.964 -16.061  1.00 80.44           C
ATOM   3858  O   VAL A 255       0.423  -7.936 -14.902  1.00 80.44           O
ATOM   3859  HA  VAL A 255       1.964  -8.417 -16.829  1.00 80.44           H
ATOM   3860  CB  VAL A 255       1.165  -6.857 -18.050  1.00 80.44           C
ATOM   3861  HB  VAL A 255       0.208  -6.624 -18.517  1.00 80.44           H
ATOM   3862  CG1 VAL A 255       1.551  -5.677 -17.156  1.00 80.44           C
ATOM   3863 1HG1 VAL A 255       0.767  -5.511 -16.416  1.00 80.44           H
ATOM   3864 2HG1 VAL A 255       2.489  -5.897 -16.648  1.00 80.44           H
ATOM   3865 3HG1 VAL A 255       1.669  -4.782 -17.766  1.00 80.44           H
ATOM   3866  CG2 VAL A 255       2.195  -7.059 -19.164  1.00 80.44           C
ATOM   3867 1HG2 VAL A 255       3.156  -7.328 -18.726  1.00 80.44           H
ATOM   3868 2HG2 VAL A 255       1.861  -7.859 -19.826  1.00 80.44           H
ATOM   3869 3HG2 VAL A 255       2.300  -6.136 -19.734  1.00 80.44           H
ATOM   3870  HN  VAL A 255       0.336  -8.956 -19.026  1.00 80.44           H
ATOM   3871  N   THR A 256      -1.261  -7.856 -16.409  1.00 81.07           N
ATOM   3872  CA  THR A 256      -2.283  -7.553 -15.422  1.00 81.07           C
ATOM   3873  C   THR A 256      -2.334  -8.647 -14.354  1.00 81.07           C
ATOM   3874  O   THR A 256      -2.445  -8.354 -13.165  1.00 81.07           O
ATOM   3875  HA  THR A 256      -2.010  -6.626 -14.918  1.00 81.07           H
ATOM   3876  CB  THR A 256      -3.610  -7.362 -16.159  1.00 81.07           C
ATOM   3877  HB  THR A 256      -3.970  -8.308 -16.564  1.00 81.07           H
ATOM   3878  OG1 THR A 256      -3.331  -6.348 -17.121  1.00 81.07           O
ATOM   3879  HG1 THR A 256      -2.998  -5.524 -16.662  1.00 81.07           H
ATOM   3880  CG2 THR A 256      -4.691  -6.744 -15.269  1.00 81.07           C
ATOM   3881 1HG2 THR A 256      -4.358  -5.767 -14.919  1.00 81.07           H
ATOM   3882 2HG2 THR A 256      -4.873  -7.394 -14.414  1.00 81.07           H
ATOM   3883 3HG2 THR A 256      -5.612  -6.630 -15.841  1.00 81.07           H
ATOM   3884  HN  THR A 256      -1.597  -7.970 -17.344  1.00 81.07           H
ATOM   3885  N   ILE A 257      -2.250  -9.886 -14.817  1.00 83.26           N
ATOM   3886  CA  ILE A 257      -2.303 -11.026 -13.917  1.00 83.26           C
ATOM   3887  C   ILE A 257      -1.151 -10.934 -12.915  1.00 83.26           C
ATOM   3888  O   ILE A 257      -1.343 -11.157 -11.721  1.00 83.26           O
ATOM   3889  HA  ILE A 257      -3.244 -10.966 -13.369  1.00 83.26           H
ATOM   3890  CB  ILE A 257      -2.325 -12.334 -14.711  1.00 83.26           C
ATOM   3891  HB  ILE A 257      -1.506 -12.311 -15.430  1.00 83.26           H
ATOM   3892  CG1 ILE A 257      -3.623 -12.469 -15.510  1.00 83.26           C
ATOM   3893 1HG1 ILE A 257      -4.459 -12.625 -14.828  1.00 83.26           H
ATOM   3894 2HG1 ILE A 257      -3.821 -11.543 -16.049  1.00 83.26           H
ATOM   3895  CG2 ILE A 257      -2.088 -13.535 -13.794  1.00 83.26           C
ATOM   3896 1HG2 ILE A 257      -1.117 -13.437 -13.310  1.00 83.26           H
ATOM   3897 2HG2 ILE A 257      -2.871 -13.574 -13.036  1.00 83.26           H
ATOM   3898 3HG2 ILE A 257      -2.109 -14.452 -14.384  1.00 83.26           H
ATOM   3899  CD1 ILE A 257      -3.540 -13.634 -16.498  1.00 83.26           C
ATOM   3900 1HD1 ILE A 257      -2.719 -13.462 -17.193  1.00 83.26           H
ATOM   3901 2HD1 ILE A 257      -3.367 -14.561 -15.952  1.00 83.26           H
ATOM   3902 3HD1 ILE A 257      -4.476 -13.707 -17.052  1.00 83.26           H
ATOM   3903  HN  ILE A 257      -2.147 -10.115 -15.785  1.00 83.26           H
ATOM   3904  N   THR A 258       0.021 -10.604 -13.438  1.00 86.49           N
ATOM   3905  CA  THR A 258       1.228 -10.605 -12.629  1.00 86.49           C
ATOM   3906  C   THR A 258       1.131  -9.551 -11.525  1.00 86.49           C
ATOM   3907  O   THR A 258       1.384  -9.844 -10.358  1.00 86.49           O
ATOM   3908  HA  THR A 258       1.313 -11.575 -12.139  1.00 86.49           H
ATOM   3909  CB  THR A 258       2.423 -10.399 -13.563  1.00 86.49           C
ATOM   3910  HB  THR A 258       2.443  -9.380 -13.950  1.00 86.49           H
ATOM   3911  OG1 THR A 258       2.281 -11.426 -14.540  1.00 86.49           O
ATOM   3912  HG1 THR A 258       1.395 -11.344 -14.996  1.00 86.49           H
ATOM   3913  CG2 THR A 258       3.757 -10.713 -12.884  1.00 86.49           C
ATOM   3914 1HG2 THR A 258       3.763 -11.752 -12.556  1.00 86.49           H
ATOM   3915 2HG2 THR A 258       3.889 -10.059 -12.021  1.00 86.49           H
ATOM   3916 3HG2 THR A 258       4.572 -10.550 -13.590  1.00 86.49           H
ATOM   3917  HN  THR A 258       0.153 -10.341 -14.394  1.00 86.49           H
ATOM   3918  N   VAL A 259       0.763  -8.345 -11.933  1.00 85.20           N
ATOM   3919  CA  VAL A 259       0.699  -7.229 -11.005  1.00 85.20           C
ATOM   3920  C   VAL A 259      -0.298  -7.554  -9.891  1.00 85.20           C
ATOM   3921  O   VAL A 259      -0.017  -7.326  -8.715  1.00 85.20           O
ATOM   3922  HA  VAL A 259       1.689  -7.109 -10.565  1.00 85.20           H
ATOM   3923  CB  VAL A 259       0.355  -5.942 -11.758  1.00 85.20           C
ATOM   3924  HB  VAL A 259      -0.541  -6.129 -12.350  1.00 85.20           H
ATOM   3925  CG1 VAL A 259       0.046  -4.803 -10.784  1.00 85.20           C
ATOM   3926 1HG1 VAL A 259      -0.804  -5.080 -10.159  1.00 85.20           H
ATOM   3927 2HG1 VAL A 259       0.915  -4.617 -10.154  1.00 85.20           H
ATOM   3928 3HG1 VAL A 259      -0.195  -3.900 -11.345  1.00 85.20           H
ATOM   3929  CG2 VAL A 259       1.480  -5.551 -12.718  1.00 85.20           C
ATOM   3930 1HG2 VAL A 259       2.400  -5.392 -12.155  1.00 85.20           H
ATOM   3931 2HG2 VAL A 259       1.632  -6.351 -13.444  1.00 85.20           H
ATOM   3932 3HG2 VAL A 259       1.210  -4.634 -13.240  1.00 85.20           H
ATOM   3933  HN  VAL A 259       0.513  -8.126 -12.876  1.00 85.20           H
ATOM   3934  N   LEU A 260      -1.443  -8.082 -10.300  1.00 84.79           N
ATOM   3935  CA  LEU A 260      -2.500  -8.400  -9.355  1.00 84.79           C
ATOM   3936  C   LEU A 260      -1.975  -9.403  -8.327  1.00 84.79           C
ATOM   3937  O   LEU A 260      -2.136  -9.206  -7.123  1.00 84.79           O
ATOM   3938  HA  LEU A 260      -2.762  -7.478  -8.836  1.00 84.79           H
ATOM   3939  CB  LEU A 260      -3.753  -8.875 -10.094  1.00 84.79           C
ATOM   3940 1HB  LEU A 260      -3.987  -8.151 -10.874  1.00 84.79           H
ATOM   3941 2HB  LEU A 260      -3.522  -9.817 -10.592  1.00 84.79           H
ATOM   3942  CG  LEU A 260      -5.002  -9.078  -9.234  1.00 84.79           C
ATOM   3943  HG  LEU A 260      -4.753  -9.769  -8.428  1.00 84.79           H
ATOM   3944  CD1 LEU A 260      -5.440  -7.764  -8.583  1.00 84.79           C
ATOM   3945 1HD1 LEU A 260      -4.637  -7.387  -7.950  1.00 84.79           H
ATOM   3946 2HD1 LEU A 260      -5.665  -7.032  -9.359  1.00 84.79           H
ATOM   3947 3HD1 LEU A 260      -6.329  -7.937  -7.978  1.00 84.79           H
ATOM   3948  CD2 LEU A 260      -6.129  -9.719 -10.046  1.00 84.79           C
ATOM   3949 1HD2 LEU A 260      -6.384  -9.073 -10.886  1.00 84.79           H
ATOM   3950 2HD2 LEU A 260      -5.800 -10.689 -10.421  1.00 84.79           H
ATOM   3951 3HD2 LEU A 260      -7.004  -9.853  -9.411  1.00 84.79           H
ATOM   3952  HN  LEU A 260      -1.652  -8.292 -11.255  1.00 84.79           H
ATOM   3953  N   THR A 261      -1.356 -10.457  -8.838  1.00 87.49           N
ATOM   3954  CA  THR A 261      -0.944 -11.565  -7.994  1.00 87.49           C
ATOM   3955  C   THR A 261       0.101 -11.101  -6.977  1.00 87.49           C
ATOM   3956  O   THR A 261       0.032 -11.461  -5.802  1.00 87.49           O
ATOM   3957  HA  THR A 261      -1.810 -11.908  -7.428  1.00 87.49           H
ATOM   3958  CB  THR A 261      -0.449 -12.693  -8.901  1.00 87.49           C
ATOM   3959  HB  THR A 261       0.489 -12.419  -9.386  1.00 87.49           H
ATOM   3960  OG1 THR A 261      -1.545 -12.940  -9.777  1.00 87.49           O
ATOM   3961  HG1 THR A 261      -1.342 -12.582 -10.689  1.00 87.49           H
ATOM   3962  CG2 THR A 261      -0.267 -14.013  -8.150  1.00 87.49           C
ATOM   3963 1HG2 THR A 261      -1.221 -14.321  -7.721  1.00 87.49           H
ATOM   3964 2HG2 THR A 261       0.463 -13.879  -7.352  1.00 87.49           H
ATOM   3965 3HG2 THR A 261       0.086 -14.779  -8.840  1.00 87.49           H
ATOM   3966  HN  THR A 261      -1.137 -10.561  -9.808  1.00 87.49           H
ATOM   3967  N   VAL A 262       1.044 -10.309  -7.465  1.00 89.44           N
ATOM   3968  CA  VAL A 262       2.141  -9.850  -6.630  1.00 89.44           C
ATOM   3969  C   VAL A 262       1.588  -8.979  -5.500  1.00 89.44           C
ATOM   3970  O   VAL A 262       2.059  -9.053  -4.367  1.00 89.44           O
ATOM   3971  HA  VAL A 262       2.614 -10.730  -6.195  1.00 89.44           H
ATOM   3972  CB  VAL A 262       3.183  -9.126  -7.487  1.00 89.44           C
ATOM   3973  HB  VAL A 262       2.667  -8.362  -8.068  1.00 89.44           H
ATOM   3974  CG1 VAL A 262       4.223  -8.426  -6.610  1.00 89.44           C
ATOM   3975 1HG1 VAL A 262       3.727  -7.695  -5.971  1.00 89.44           H
ATOM   3976 2HG1 VAL A 262       4.732  -9.164  -5.990  1.00 89.44           H
ATOM   3977 3HG1 VAL A 262       4.951  -7.920  -7.244  1.00 89.44           H
ATOM   3978  CG2 VAL A 262       3.852 -10.091  -8.467  1.00 89.44           C
ATOM   3979 1HG2 VAL A 262       4.348 -10.887  -7.912  1.00 89.44           H
ATOM   3980 2HG2 VAL A 262       3.097 -10.523  -9.125  1.00 89.44           H
ATOM   3981 3HG2 VAL A 262       4.588  -9.551  -9.063  1.00 89.44           H
ATOM   3982  HN  VAL A 262       1.066  -9.982  -8.410  1.00 89.44           H
ATOM   3983  N   PHE A 263       0.595  -8.174  -5.849  1.00 87.34           N
ATOM   3984  CA  PHE A 263      -0.053  -7.317  -4.870  1.00 87.34           C
ATOM   3985  C   PHE A 263      -0.712  -8.146  -3.766  1.00 87.34           C
ATOM   3986  O   PHE A 263      -0.532  -7.865  -2.583  1.00 87.34           O
ATOM   3987  HA  PHE A 263       0.720  -6.683  -4.434  1.00 87.34           H
ATOM   3988  CB  PHE A 263      -1.133  -6.527  -5.612  1.00 87.34           C
ATOM   3989 1HB  PHE A 263      -0.675  -6.008  -6.455  1.00 87.34           H
ATOM   3990 2HB  PHE A 263      -1.860  -7.225  -6.026  1.00 87.34           H
ATOM   3991  CG  PHE A 263      -1.866  -5.506  -4.741  1.00 87.34           C
ATOM   3992  CD1 PHE A 263      -3.054  -5.832  -4.165  1.00 87.34           C
ATOM   3993  HD1 PHE A 263      -3.484  -6.820  -4.325  1.00 87.34           H
ATOM   3994  CD2 PHE A 263      -1.330  -4.272  -4.542  1.00 87.34           C
ATOM   3995  HD2 PHE A 263      -0.377  -4.010  -5.003  1.00 87.34           H
ATOM   3996  CE1 PHE A 263      -3.735  -4.884  -3.356  1.00 87.34           C
ATOM   3997  HE1 PHE A 263      -4.687  -5.145  -2.895  1.00 87.34           H
ATOM   3998  CE2 PHE A 263      -2.010  -3.324  -3.732  1.00 87.34           C
ATOM   3999  HE2 PHE A 263      -1.581  -2.335  -3.573  1.00 87.34           H
ATOM   4000  CZ  PHE A 263      -3.199  -3.650  -3.157  1.00 87.34           C
ATOM   4001  HZ  PHE A 263      -3.721  -2.922  -2.536  1.00 87.34           H
ATOM   4002  HN  PHE A 263       0.233  -8.102  -6.779  1.00 87.34           H
ATOM   4003  N   VAL A 264      -1.462  -9.152  -4.193  1.00 85.67           N
ATOM   4004  CA  VAL A 264      -2.188  -9.994  -3.258  1.00 85.67           C
ATOM   4005  C   VAL A 264      -1.204 -10.599  -2.254  1.00 85.67           C
ATOM   4006  O   VAL A 264      -1.402 -10.493  -1.045  1.00 85.67           O
ATOM   4007  HA  VAL A 264      -2.891  -9.358  -2.720  1.00 85.67           H
ATOM   4008  CB  VAL A 264      -2.991 -11.050  -4.019  1.00 85.67           C
ATOM   4009  HB  VAL A 264      -2.285 -11.751  -4.465  1.00 85.67           H
ATOM   4010  CG1 VAL A 264      -3.898 -11.837  -3.071  1.00 85.67           C
ATOM   4011 1HG1 VAL A 264      -3.290 -12.337  -2.317  1.00 85.67           H
ATOM   4012 2HG1 VAL A 264      -4.593 -11.155  -2.583  1.00 85.67           H
ATOM   4013 3HG1 VAL A 264      -4.457 -12.582  -3.638  1.00 85.67           H
ATOM   4014  CG2 VAL A 264      -3.800 -10.414  -5.150  1.00 85.67           C
ATOM   4015 1HG2 VAL A 264      -4.492  -9.682  -4.735  1.00 85.67           H
ATOM   4016 2HG2 VAL A 264      -3.124  -9.919  -5.848  1.00 85.67           H
ATOM   4017 3HG2 VAL A 264      -4.361 -11.187  -5.675  1.00 85.67           H
ATOM   4018  HN  VAL A 264      -1.577  -9.393  -5.157  1.00 85.67           H
ATOM   4019  N   LEU A 265      -0.165 -11.219  -2.793  1.00 89.81           N
ATOM   4020  CA  LEU A 265       0.695 -12.074  -1.992  1.00 89.81           C
ATOM   4021  C   LEU A 265       1.452 -11.218  -0.974  1.00 89.81           C
ATOM   4022  O   LEU A 265       1.790 -11.691   0.110  1.00 89.81           O
ATOM   4023  HA  LEU A 265       0.052 -12.767  -1.449  1.00 89.81           H
ATOM   4024  CB  LEU A 265       1.606 -12.911  -2.891  1.00 89.81           C
ATOM   4025 1HB  LEU A 265       2.129 -12.239  -3.571  1.00 89.81           H
ATOM   4026 2HB  LEU A 265       2.364 -13.385  -2.266  1.00 89.81           H
ATOM   4027  CG  LEU A 265       0.917 -13.997  -3.720  1.00 89.81           C
ATOM   4028  HG  LEU A 265       0.145 -13.524  -4.328  1.00 89.81           H
ATOM   4029  CD1 LEU A 265       1.904 -14.663  -4.681  1.00 89.81           C
ATOM   4030 1HD1 LEU A 265       2.314 -13.913  -5.358  1.00 89.81           H
ATOM   4031 2HD1 LEU A 265       2.714 -15.119  -4.111  1.00 89.81           H
ATOM   4032 3HD1 LEU A 265       1.388 -15.430  -5.258  1.00 89.81           H
ATOM   4033  CD2 LEU A 265       0.220 -15.016  -2.817  1.00 89.81           C
ATOM   4034 1HD2 LEU A 265       0.955 -15.488  -2.166  1.00 89.81           H
ATOM   4035 2HD2 LEU A 265      -0.531 -14.510  -2.210  1.00 89.81           H
ATOM   4036 3HD2 LEU A 265      -0.262 -15.777  -3.432  1.00 89.81           H
ATOM   4037  HN  LEU A 265       0.093 -11.145  -3.756  1.00 89.81           H
ATOM   4038  N   SER A 266       1.697  -9.975  -1.360  1.00 91.72           N
ATOM   4039  CA  SER A 266       2.490  -9.078  -0.536  1.00 91.72           C
ATOM   4040  C   SER A 266       1.621  -8.481   0.573  1.00 91.72           C
ATOM   4041  O   SER A 266       2.075  -8.325   1.706  1.00 91.72           O
ATOM   4042  HA  SER A 266       3.279  -9.698  -0.112  1.00 91.72           H
ATOM   4043  CB  SER A 266       3.114  -7.964  -1.379  1.00 91.72           C
ATOM   4044 1HB  SER A 266       3.674  -7.290  -0.731  1.00 91.72           H
ATOM   4045 2HB  SER A 266       3.828  -8.397  -2.080  1.00 91.72           H
ATOM   4046  OG  SER A 266       2.132  -7.224  -2.098  1.00 91.72           O
ATOM   4047  HG  SER A 266       1.956  -7.658  -2.982  1.00 91.72           H
ATOM   4048  HN  SER A 266       1.364  -9.579  -2.216  1.00 91.72           H
ATOM   4049  N   GLN A 267       0.388  -8.162   0.208  1.00 90.52           N
ATOM   4050  CA  GLN A 267      -0.468  -7.371   1.076  1.00 90.52           C
ATOM   4051  C   GLN A 267      -1.233  -8.281   2.039  1.00 90.52           C
ATOM   4052  O   GLN A 267      -1.548  -7.881   3.159  1.00 90.52           O
ATOM   4053  HA  GLN A 267       0.206  -6.723   1.635  1.00 90.52           H
ATOM   4054  CB  GLN A 267      -1.430  -6.508   0.257  1.00 90.52           C
ATOM   4055 1HB  GLN A 267      -2.039  -7.144  -0.385  1.00 90.52           H
ATOM   4056 2HB  GLN A 267      -2.113  -5.983   0.926  1.00 90.52           H
ATOM   4057  CG  GLN A 267      -0.666  -5.494  -0.597  1.00 90.52           C
ATOM   4058 1HG  GLN A 267      -0.038  -6.020  -1.316  1.00 90.52           H
ATOM   4059 2HG  GLN A 267      -1.370  -4.891  -1.169  1.00 90.52           H
ATOM   4060  CD  GLN A 267       0.202  -4.585   0.276  1.00 90.52           C
ATOM   4061  OE1 GLN A 267      -0.234  -4.046   1.280  1.00 90.52           O
ATOM   4062  NE2 GLN A 267       1.450  -4.445  -0.161  1.00 90.52           N
ATOM   4063 1HE2 GLN A 267       1.744  -4.916  -0.993  1.00 90.52           H
ATOM   4064 2HE2 GLN A 267       2.094  -3.870   0.342  1.00 90.52           H
ATOM   4065  HN  GLN A 267      -0.026  -8.434  -0.660  1.00 90.52           H
ATOM   4066  N   PHE A 268      -1.510  -9.489   1.569  1.00 90.60           N
ATOM   4067  CA  PHE A 268      -2.414 -10.379   2.277  1.00 90.60           C
ATOM   4068  C   PHE A 268      -1.902 -10.671   3.689  1.00 90.60           C
ATOM   4069  O   PHE A 268      -2.640 -10.531   4.662  1.00 90.60           O
ATOM   4070  HA  PHE A 268      -3.379  -9.876   2.340  1.00 90.60           H
ATOM   4071  CB  PHE A 268      -2.466 -11.686   1.485  1.00 90.60           C
ATOM   4072 1HB  PHE A 268      -2.808 -11.473   0.472  1.00 90.60           H
ATOM   4073 2HB  PHE A 268      -1.457 -12.089   1.401  1.00 90.60           H
ATOM   4074  CG  PHE A 268      -3.375 -12.752   2.101  1.00 90.60           C
ATOM   4075  CD1 PHE A 268      -2.843 -13.734   2.877  1.00 90.60           C
ATOM   4076  HD1 PHE A 268      -1.769 -13.762   3.060  1.00 90.60           H
ATOM   4077  CD2 PHE A 268      -4.715 -12.717   1.873  1.00 90.60           C
ATOM   4078  HD2 PHE A 268      -5.142 -11.930   1.251  1.00 90.60           H
ATOM   4079  CE1 PHE A 268      -3.687 -14.722   3.449  1.00 90.60           C
ATOM   4080  HE1 PHE A 268      -3.260 -15.509   4.071  1.00 90.60           H
ATOM   4081  CE2 PHE A 268      -5.559 -13.705   2.445  1.00 90.60           C
ATOM   4082  HE2 PHE A 268      -6.633 -13.677   2.262  1.00 90.60           H
ATOM   4083  CZ  PHE A 268      -5.027 -14.687   3.221  1.00 90.60           C
ATOM   4084  HZ  PHE A 268      -5.675 -15.446   3.660  1.00 90.60           H
ATOM   4085  HN  PHE A 268      -1.128  -9.860   0.722  1.00 90.60           H
ATOM   4086  N   PRO A 269      -0.633 -11.081   3.825  1.00 94.11           N
ATOM   4087  CA  PRO A 269      -0.105 -11.477   5.133  1.00 94.11           C
ATOM   4088  C   PRO A 269      -0.326 -10.410   6.192  1.00 94.11           C
ATOM   4089  O   PRO A 269      -0.748 -10.714   7.306  1.00 94.11           O
ATOM   4090  HA  PRO A 269      -0.634 -12.357   5.500  1.00 94.11           H
ATOM   4091  CB  PRO A 269       1.384 -11.712   4.866  1.00 94.11           C
ATOM   4092 1HB  PRO A 269       1.971 -10.812   5.048  1.00 94.11           H
ATOM   4093 2HB  PRO A 269       1.789 -12.492   5.511  1.00 94.11           H
ATOM   4094  CG  PRO A 269       1.419 -12.121   3.398  1.00 94.11           C
ATOM   4095 1HG  PRO A 269       2.409 -11.983   2.964  1.00 94.11           H
ATOM   4096 2HG  PRO A 269       1.170 -13.173   3.265  1.00 94.11           H
ATOM   4097  CD  PRO A 269       0.385 -11.204   2.766  1.00 94.11           C
ATOM   4098 1HD  PRO A 269       0.809 -10.235   2.504  1.00 94.11           H
ATOM   4099 2HD  PRO A 269      -0.024 -11.627   1.848  1.00 94.11           H
ATOM   4100  N   TYR A 270      -0.033  -9.175   5.812  1.00 94.39           N
ATOM   4101  CA  TYR A 270      -0.086  -8.069   6.754  1.00 94.39           C
ATOM   4102  C   TYR A 270      -1.518  -7.831   7.239  1.00 94.39           C
ATOM   4103  O   TYR A 270      -1.747  -7.625   8.430  1.00 94.39           O
ATOM   4104  HA  TYR A 270       0.541  -8.324   7.607  1.00 94.39           H
ATOM   4105  CB  TYR A 270       0.390  -6.836   5.984  1.00 94.39           C
ATOM   4106 1HB  TYR A 270       1.435  -6.974   5.707  1.00 94.39           H
ATOM   4107 2HB  TYR A 270      -0.177  -6.757   5.056  1.00 94.39           H
ATOM   4108  CG  TYR A 270       0.253  -5.526   6.761  1.00 94.39           C
ATOM   4109  CD1 TYR A 270      -0.625  -4.554   6.326  1.00 94.39           C
ATOM   4110  HD1 TYR A 270      -1.221  -4.720   5.429  1.00 94.39           H
ATOM   4111  CD2 TYR A 270       1.007  -5.316   7.898  1.00 94.39           C
ATOM   4112  HD2 TYR A 270       1.700  -6.083   8.242  1.00 94.39           H
ATOM   4113  CE1 TYR A 270      -0.754  -3.320   7.058  1.00 94.39           C
ATOM   4114  HE1 TYR A 270      -1.444  -2.545   6.726  1.00 94.39           H
ATOM   4115  CE2 TYR A 270       0.878  -4.082   8.630  1.00 94.39           C
ATOM   4116  HE2 TYR A 270       1.467  -3.903   9.529  1.00 94.39           H
ATOM   4117  CZ  TYR A 270       0.003  -3.146   8.174  1.00 94.39           C
ATOM   4118  OH  TYR A 270      -0.119  -1.981   8.865  1.00 94.39           O
ATOM   4119  HH  TYR A 270       0.401  -2.033   9.718  1.00 94.39           H
ATOM   4120  HN  TYR A 270       0.237  -8.925   4.882  1.00 94.39           H
ATOM   4121  N   ASN A 271      -2.443  -7.867   6.292  1.00 91.19           N
ATOM   4122  CA  ASN A 271      -3.836  -7.584   6.595  1.00 91.19           C
ATOM   4123  C   ASN A 271      -4.398  -8.700   7.478  1.00 91.19           C
ATOM   4124  O   ASN A 271      -5.340  -8.481   8.238  1.00 91.19           O
ATOM   4125  HA  ASN A 271      -3.829  -6.618   7.099  1.00 91.19           H
ATOM   4126  CB  ASN A 271      -4.677  -7.523   5.318  1.00 91.19           C
ATOM   4127 1HB  ASN A 271      -4.419  -8.360   4.669  1.00 91.19           H
ATOM   4128 2HB  ASN A 271      -5.732  -7.627   5.568  1.00 91.19           H
ATOM   4129  CG  ASN A 271      -4.450  -6.205   4.575  1.00 91.19           C
ATOM   4130  OD1 ASN A 271      -4.866  -5.141   5.005  1.00 91.19           O
ATOM   4131  ND2 ASN A 271      -3.770  -6.334   3.440  1.00 91.19           N
ATOM   4132 1HD2 ASN A 271      -3.457  -7.236   3.144  1.00 91.19           H
ATOM   4133 2HD2 ASN A 271      -3.571  -5.528   2.882  1.00 91.19           H
ATOM   4134  HN  ASN A 271      -2.255  -8.084   5.334  1.00 91.19           H
ATOM   4135  N   CYS A 272      -3.796  -9.874   7.349  1.00 93.16           N
ATOM   4136  CA  CYS A 272      -4.171 -11.003   8.182  1.00 93.16           C
ATOM   4137  C   CYS A 272      -3.862 -10.649   9.638  1.00 93.16           C
ATOM   4138  O   CYS A 272      -4.677 -10.895  10.527  1.00 93.16           O
ATOM   4139  HA  CYS A 272      -5.241 -11.156   8.039  1.00 93.16           H
ATOM   4140  CB  CYS A 272      -3.465 -12.288   7.745  1.00 93.16           C
ATOM   4141 1HB  CYS A 272      -2.391 -12.116   7.674  1.00 93.16           H
ATOM   4142 2HB  CYS A 272      -3.615 -13.068   8.492  1.00 93.16           H
ATOM   4143  SG  CYS A 272      -4.116 -12.841   6.127  1.00 93.16           S
ATOM   4144  HG  CYS A 272      -3.464 -11.939   5.399  1.00 93.16           H
ATOM   4145  HN  CYS A 272      -3.066 -10.058   6.691  1.00 93.16           H
ATOM   4146  N   ILE A 273      -2.683 -10.078   9.838  1.00 94.13           N
ATOM   4147  CA  ILE A 273      -2.241  -9.722  11.175  1.00 94.13           C
ATOM   4148  C   ILE A 273      -3.104  -8.575  11.705  1.00 94.13           C
ATOM   4149  O   ILE A 273      -3.448  -8.546  12.885  1.00 94.13           O
ATOM   4150  HA  ILE A 273      -2.395 -10.593  11.813  1.00 94.13           H
ATOM   4151  CB  ILE A 273      -0.742  -9.416  11.180  1.00 94.13           C
ATOM   4152  HB  ILE A 273      -0.553  -8.623  10.457  1.00 94.13           H
ATOM   4153  CG1 ILE A 273       0.068 -10.635  10.735  1.00 94.13           C
ATOM   4154 1HG1 ILE A 273      -0.235 -10.930   9.730  1.00 94.13           H
ATOM   4155 2HG1 ILE A 273       1.125 -10.376  10.686  1.00 94.13           H
ATOM   4156  CG2 ILE A 273      -0.293  -8.898  12.548  1.00 94.13           C
ATOM   4157 1HG2 ILE A 273      -0.837  -7.984  12.787  1.00 94.13           H
ATOM   4158 2HG2 ILE A 273      -0.498  -9.652  13.307  1.00 94.13           H
ATOM   4159 3HG2 ILE A 273       0.777  -8.688  12.523  1.00 94.13           H
ATOM   4160  CD1 ILE A 273      -0.131 -11.808  11.697  1.00 94.13           C
ATOM   4161 1HD1 ILE A 273       0.195 -11.517  12.696  1.00 94.13           H
ATOM   4162 2HD1 ILE A 273      -1.187 -12.080  11.725  1.00 94.13           H
ATOM   4163 3HD1 ILE A 273       0.455 -12.661  11.357  1.00 94.13           H
ATOM   4164  HN  ILE A 273      -2.037  -9.860   9.107  1.00 94.13           H
ATOM   4165  N   LEU A 274      -3.431  -7.659  10.805  1.00 93.32           N
ATOM   4166  CA  LEU A 274      -4.283  -6.536  11.157  1.00 93.32           C
ATOM   4167  C   LEU A 274      -5.619  -7.061  11.687  1.00 93.32           C
ATOM   4168  O   LEU A 274      -6.185  -6.497  12.622  1.00 93.32           O
ATOM   4169  HA  LEU A 274      -3.786  -5.986  11.956  1.00 93.32           H
ATOM   4170  CB  LEU A 274      -4.426  -5.580   9.970  1.00 93.32           C
ATOM   4171 1HB  LEU A 274      -4.567  -6.173   9.067  1.00 93.32           H
ATOM   4172 2HB  LEU A 274      -5.333  -4.992  10.110  1.00 93.32           H
ATOM   4173  CG  LEU A 274      -3.259  -4.618   9.740  1.00 93.32           C
ATOM   4174  HG  LEU A 274      -2.365  -5.208   9.538  1.00 93.32           H
ATOM   4175  CD1 LEU A 274      -3.507  -3.740   8.512  1.00 93.32           C
ATOM   4176 1HD1 LEU A 274      -3.619  -4.371   7.630  1.00 93.32           H
ATOM   4177 2HD1 LEU A 274      -4.416  -3.157   8.659  1.00 93.32           H
ATOM   4178 3HD1 LEU A 274      -2.662  -3.066   8.370  1.00 93.32           H
ATOM   4179  CD2 LEU A 274      -2.978  -3.786  10.992  1.00 93.32           C
ATOM   4180 1HD2 LEU A 274      -3.864  -3.205  11.249  1.00 93.32           H
ATOM   4181 2HD2 LEU A 274      -2.726  -4.449  11.820  1.00 93.32           H
ATOM   4182 3HD2 LEU A 274      -2.144  -3.111  10.801  1.00 93.32           H
ATOM   4183  HN  LEU A 274      -3.123  -7.675   9.854  1.00 93.32           H
ATOM   4184  N   LEU A 275      -6.083  -8.136  11.068  1.00 94.11           N
ATOM   4185  CA  LEU A 275      -7.335  -8.752  11.474  1.00 94.11           C
ATOM   4186  C   LEU A 275      -7.215  -9.235  12.921  1.00 94.11           C
ATOM   4187  O   LEU A 275      -8.097  -8.979  13.739  1.00 94.11           O
ATOM   4188  HA  LEU A 275      -8.107  -7.983  11.430  1.00 94.11           H
ATOM   4189  CB  LEU A 275      -7.736  -9.852  10.489  1.00 94.11           C
ATOM   4190 1HB  LEU A 275      -7.857  -9.404   9.503  1.00 94.11           H
ATOM   4191 2HB  LEU A 275      -6.914 -10.564  10.417  1.00 94.11           H
ATOM   4192  CG  LEU A 275      -9.013 -10.623  10.829  1.00 94.11           C
ATOM   4193  HG  LEU A 275      -8.917 -11.013  11.842  1.00 94.11           H
ATOM   4194  CD1 LEU A 275     -10.232  -9.699  10.813  1.00 94.11           C
ATOM   4195 1HD1 LEU A 275     -10.096  -8.907  11.549  1.00 94.11           H
ATOM   4196 2HD1 LEU A 275     -10.342  -9.259   9.822  1.00 94.11           H
ATOM   4197 3HD1 LEU A 275     -11.126 -10.273  11.058  1.00 94.11           H
ATOM   4198  CD2 LEU A 275      -9.192 -11.824   9.897  1.00 94.11           C
ATOM   4199 1HD2 LEU A 275      -9.257 -11.477   8.866  1.00 94.11           H
ATOM   4200 2HD2 LEU A 275      -8.340 -12.496  10.002  1.00 94.11           H
ATOM   4201 3HD2 LEU A 275     -10.107 -12.354  10.160  1.00 94.11           H
ATOM   4202  HN  LEU A 275      -5.621  -8.585  10.303  1.00 94.11           H
ATOM   4203  N   VAL A 276      -6.117  -9.924  13.192  1.00 94.83           N
ATOM   4204  CA  VAL A 276      -5.881 -10.466  14.519  1.00 94.83           C
ATOM   4205  C   VAL A 276      -5.877  -9.325  15.538  1.00 94.83           C
ATOM   4206  O   VAL A 276      -6.507  -9.424  16.590  1.00 94.83           O
ATOM   4207  HA  VAL A 276      -6.707 -11.139  14.751  1.00 94.83           H
ATOM   4208  CB  VAL A 276      -4.587 -11.282  14.530  1.00 94.83           C
ATOM   4209  HB  VAL A 276      -3.783 -10.639  14.170  1.00 94.83           H
ATOM   4210  CG1 VAL A 276      -4.232 -11.729  15.949  1.00 94.83           C
ATOM   4211 1HG1 VAL A 276      -4.098 -10.853  16.583  1.00 94.83           H
ATOM   4212 2HG1 VAL A 276      -5.037 -12.346  16.347  1.00 94.83           H
ATOM   4213 3HG1 VAL A 276      -3.308 -12.307  15.928  1.00 94.83           H
ATOM   4214  CG2 VAL A 276      -4.687 -12.481  13.585  1.00 94.83           C
ATOM   4215 1HG2 VAL A 276      -5.508 -13.125  13.902  1.00 94.83           H
ATOM   4216 2HG2 VAL A 276      -4.871 -12.130  12.570  1.00 94.83           H
ATOM   4217 3HG2 VAL A 276      -3.754 -13.044  13.612  1.00 94.83           H
ATOM   4218  HN  VAL A 276      -5.396 -10.114  12.524  1.00 94.83           H
ATOM   4219  N   GLN A 277      -5.160  -8.266  15.190  1.00 94.12           N
ATOM   4220  CA  GLN A 277      -5.046  -7.117  16.071  1.00 94.12           C
ATOM   4221  C   GLN A 277      -6.425  -6.508  16.331  1.00 94.12           C
ATOM   4222  O   GLN A 277      -6.682  -5.983  17.413  1.00 94.12           O
ATOM   4223  HA  GLN A 277      -4.631  -7.505  17.002  1.00 94.12           H
ATOM   4224  CB  GLN A 277      -4.087  -6.075  15.492  1.00 94.12           C
ATOM   4225 1HB  GLN A 277      -4.316  -5.910  14.439  1.00 94.12           H
ATOM   4226 2HB  GLN A 277      -4.228  -5.122  16.002  1.00 94.12           H
ATOM   4227  CG  GLN A 277      -2.632  -6.526  15.638  1.00 94.12           C
ATOM   4228 1HG  GLN A 277      -2.421  -6.750  16.684  1.00 94.12           H
ATOM   4229 2HG  GLN A 277      -2.476  -7.448  15.078  1.00 94.12           H
ATOM   4230  CD  GLN A 277      -1.670  -5.448  15.137  1.00 94.12           C
ATOM   4231  OE1 GLN A 277      -2.023  -4.580  14.355  1.00 94.12           O
ATOM   4232  NE2 GLN A 277      -0.438  -5.551  15.628  1.00 94.12           N
ATOM   4233 1HE2 GLN A 277      -0.214  -6.288  16.265  1.00 94.12           H
ATOM   4234 2HE2 GLN A 277       0.264  -4.892  15.359  1.00 94.12           H
ATOM   4235  HN  GLN A 277      -4.663  -8.187  14.326  1.00 94.12           H
ATOM   4236  N   THR A 278      -7.277  -6.600  15.320  1.00 93.98           N
ATOM   4237  CA  THR A 278      -8.616  -6.044  15.417  1.00 93.98           C
ATOM   4238  C   THR A 278      -9.454  -6.843  16.416  1.00 93.98           C
ATOM   4239  O   THR A 278     -10.163  -6.266  17.240  1.00 93.98           O
ATOM   4240  HA  THR A 278      -8.539  -5.028  15.805  1.00 93.98           H
ATOM   4241  CB  THR A 278      -9.216  -6.009  14.010  1.00 93.98           C
ATOM   4242  HB  THR A 278      -9.384  -7.018  13.634  1.00 93.98           H
ATOM   4243  OG1 THR A 278      -8.299  -5.217  13.261  1.00 93.98           O
ATOM   4244  HG1 THR A 278      -7.623  -5.805  12.817  1.00 93.98           H
ATOM   4245  CG2 THR A 278     -10.525  -5.218  13.952  1.00 93.98           C
ATOM   4246 1HG2 THR A 278     -10.343  -4.190  14.264  1.00 93.98           H
ATOM   4247 2HG2 THR A 278     -11.256  -5.676  14.618  1.00 93.98           H
ATOM   4248 3HG2 THR A 278     -10.908  -5.225  12.931  1.00 93.98           H
ATOM   4249  HN  THR A 278      -7.065  -7.043  14.449  1.00 93.98           H
ATOM   4250  N   ILE A 279      -9.347  -8.160  16.311  1.00 95.07           N
ATOM   4251  CA  ILE A 279     -10.103  -9.045  17.180  1.00 95.07           C
ATOM   4252  C   ILE A 279      -9.638  -8.852  18.625  1.00 95.07           C
ATOM   4253  O   ILE A 279     -10.455  -8.811  19.544  1.00 95.07           O
ATOM   4254  HA  ILE A 279     -11.151  -8.752  17.113  1.00 95.07           H
ATOM   4255  CB  ILE A 279     -10.004 -10.491  16.690  1.00 95.07           C
ATOM   4256  HB  ILE A 279      -8.949 -10.745  16.585  1.00 95.07           H
ATOM   4257  CG1 ILE A 279     -10.646 -10.646  15.310  1.00 95.07           C
ATOM   4258 1HG1 ILE A 279     -11.731 -10.597  15.401  1.00 95.07           H
ATOM   4259 2HG1 ILE A 279     -10.342  -9.819  14.668  1.00 95.07           H
ATOM   4260  CG2 ILE A 279     -10.602 -11.458  17.713  1.00 95.07           C
ATOM   4261 1HG2 ILE A 279     -10.062 -11.371  18.655  1.00 95.07           H
ATOM   4262 2HG2 ILE A 279     -11.653 -11.215  17.873  1.00 95.07           H
ATOM   4263 3HG2 ILE A 279     -10.519 -12.479  17.339  1.00 95.07           H
ATOM   4264  CD1 ILE A 279     -10.243 -11.974  14.665  1.00 95.07           C
ATOM   4265 1HD1 ILE A 279      -9.159 -12.009  14.552  1.00 95.07           H
ATOM   4266 2HD1 ILE A 279     -10.569 -12.799  15.297  1.00 95.07           H
ATOM   4267 3HD1 ILE A 279     -10.712 -12.059  13.685  1.00 95.07           H
ATOM   4268  HN  ILE A 279      -8.757  -8.621  15.647  1.00 95.07           H
ATOM   4269  N   ASP A 280      -8.327  -8.740  18.781  1.00 94.50           N
ATOM   4270  CA  ASP A 280      -7.738  -8.619  20.104  1.00 94.50           C
ATOM   4271  C   ASP A 280      -8.103  -7.256  20.697  1.00 94.50           C
ATOM   4272  O   ASP A 280      -8.260  -7.124  21.909  1.00 94.50           O
ATOM   4273  HA  ASP A 280      -8.152  -9.447  20.679  1.00 94.50           H
ATOM   4274  CB  ASP A 280      -6.213  -8.713  20.039  1.00 94.50           C
ATOM   4275 1HB  ASP A 280      -5.923  -9.590  19.461  1.00 94.50           H
ATOM   4276 2HB  ASP A 280      -5.813  -7.842  19.519  1.00 94.50           H
ATOM   4277  CG  ASP A 280      -5.608  -8.797  21.442  1.00 94.50           C
ATOM   4278  OD1 ASP A 280      -6.115  -9.626  22.229  1.00 94.50           O
ATOM   4279  OD2 ASP A 280      -4.653  -8.032  21.696  1.00 94.50           O
ATOM   4280  HN  ASP A 280      -7.672  -8.732  18.025  1.00 94.50           H
ATOM   4281  N   ALA A 281      -8.227  -6.276  19.813  1.00 92.80           N
ATOM   4282  CA  ALA A 281      -8.609  -4.937  20.229  1.00 92.80           C
ATOM   4283  C   ALA A 281      -9.982  -4.989  20.902  1.00 92.80           C
ATOM   4284  O   ALA A 281     -10.258  -4.214  21.816  1.00 92.80           O
ATOM   4285  HA  ALA A 281      -7.871  -4.592  20.953  1.00 92.80           H
ATOM   4286  CB  ALA A 281      -8.587  -4.001  19.019  1.00 92.80           C
ATOM   4287 1HB  ALA A 281      -7.583  -3.978  18.596  1.00 92.80           H
ATOM   4288 2HB  ALA A 281      -9.290  -4.362  18.268  1.00 92.80           H
ATOM   4289 3HB  ALA A 281      -8.873  -2.997  19.331  1.00 92.80           H
ATOM   4290  HN  ALA A 281      -8.073  -6.386  18.831  1.00 92.80           H
ATOM   4291  N   TYR A 282     -10.806  -5.909  20.423  1.00 91.35           N
ATOM   4292  CA  TYR A 282     -12.153  -6.053  20.948  1.00 91.35           C
ATOM   4293  C   TYR A 282     -12.176  -6.999  22.150  1.00 91.35           C
ATOM   4294  O   TYR A 282     -12.753  -6.678  23.187  1.00 91.35           O
ATOM   4295  HA  TYR A 282     -12.498  -5.068  21.264  1.00 91.35           H
ATOM   4296  CB  TYR A 282     -12.983  -6.664  19.817  1.00 91.35           C
ATOM   4297 1HB  TYR A 282     -12.807  -6.096  18.903  1.00 91.35           H
ATOM   4298 2HB  TYR A 282     -12.635  -7.680  19.633  1.00 91.35           H
ATOM   4299  CG  TYR A 282     -14.487  -6.697  20.097  1.00 91.35           C
ATOM   4300  CD1 TYR A 282     -15.082  -7.864  20.531  1.00 91.35           C
ATOM   4301  HD1 TYR A 282     -14.481  -8.762  20.675  1.00 91.35           H
ATOM   4302  CD2 TYR A 282     -15.248  -5.561  19.915  1.00 91.35           C
ATOM   4303  HD2 TYR A 282     -14.778  -4.639  19.572  1.00 91.35           H
ATOM   4304  CE1 TYR A 282     -16.497  -7.896  20.795  1.00 91.35           C
ATOM   4305  HE1 TYR A 282     -16.980  -8.811  21.138  1.00 91.35           H
ATOM   4306  CE2 TYR A 282     -16.664  -5.593  20.179  1.00 91.35           C
ATOM   4307  HE2 TYR A 282     -17.277  -4.702  20.040  1.00 91.35           H
ATOM   4308  CZ  TYR A 282     -17.218  -6.759  20.606  1.00 91.35           C
ATOM   4309  OH  TYR A 282     -18.555  -6.789  20.855  1.00 91.35           O
ATOM   4310  HH  TYR A 282     -18.952  -5.884  20.698  1.00 91.35           H
ATOM   4311  HN  TYR A 282     -10.567  -6.548  19.692  1.00 91.35           H
ATOM   4312  N   ALA A 283     -11.540  -8.148  21.970  1.00 92.30           N
ATOM   4313  CA  ALA A 283     -11.728  -9.259  22.887  1.00 92.30           C
ATOM   4314  C   ALA A 283     -10.630  -9.227  23.951  1.00 92.30           C
ATOM   4315  O   ALA A 283     -10.779  -9.817  25.020  1.00 92.30           O
ATOM   4316  HA  ALA A 283     -12.696  -9.129  23.372  1.00 92.30           H
ATOM   4317  CB  ALA A 283     -11.742 -10.573  22.102  1.00 92.30           C
ATOM   4318 1HB  ALA A 283     -12.558 -10.556  21.380  1.00 92.30           H
ATOM   4319 2HB  ALA A 283     -10.794 -10.692  21.577  1.00 92.30           H
ATOM   4320 3HB  ALA A 283     -11.883 -11.406  22.791  1.00 92.30           H
ATOM   4321  HN  ALA A 283     -10.908  -8.325  21.215  1.00 92.30           H
ATOM   4322  N   MET A 284      -9.551  -8.533  23.622  1.00 90.47           N
ATOM   4323  CA  MET A 284      -8.402  -8.468  24.510  1.00 90.47           C
ATOM   4324  C   MET A 284      -8.021  -9.861  25.015  1.00 90.47           C
ATOM   4325  O   MET A 284      -7.805 -10.054  26.210  1.00 90.47           O
ATOM   4326  HA  MET A 284      -7.590  -8.057  23.910  1.00 90.47           H
ATOM   4327  CB  MET A 284      -8.727  -7.564  25.701  1.00 90.47           C
ATOM   4328 1HB  MET A 284      -9.639  -7.912  26.187  1.00 90.47           H
ATOM   4329 2HB  MET A 284      -7.928  -7.628  26.439  1.00 90.47           H
ATOM   4330  CG  MET A 284      -8.903  -6.112  25.255  1.00 90.47           C
ATOM   4331 1HG  MET A 284      -7.975  -5.741  24.819  1.00 90.47           H
ATOM   4332 2HG  MET A 284      -9.666  -6.051  24.479  1.00 90.47           H
ATOM   4333  SD  MET A 284      -9.370  -5.097  26.648  1.00 90.47           S
ATOM   4334  CE  MET A 284     -11.137  -5.031  26.405  1.00 90.47           C
ATOM   4335 1HE  MET A 284     -11.354  -4.580  25.437  1.00 90.47           H
ATOM   4336 2HE  MET A 284     -11.546  -6.040  26.436  1.00 90.47           H
ATOM   4337 3HE  MET A 284     -11.590  -4.431  27.195  1.00 90.47           H
ATOM   4338  HN  MET A 284      -9.454  -8.021  22.768  1.00 90.47           H
ATOM   4339  N   PHE A 285      -7.949 -10.796  24.078  1.00 90.90           N
ATOM   4340  CA  PHE A 285      -7.765 -12.194  24.429  1.00 90.90           C
ATOM   4341  C   PHE A 285      -6.279 -12.534  24.564  1.00 90.90           C
ATOM   4342  O   PHE A 285      -5.923 -13.559  25.145  1.00 90.90           O
ATOM   4343  HA  PHE A 285      -8.261 -12.355  25.386  1.00 90.90           H
ATOM   4344  CB  PHE A 285      -8.365 -13.023  23.292  1.00 90.90           C
ATOM   4345 1HB  PHE A 285      -8.496 -14.050  23.635  1.00 90.90           H
ATOM   4346 2HB  PHE A 285      -9.357 -12.636  23.059  1.00 90.90           H
ATOM   4347  CG  PHE A 285      -7.522 -13.030  22.015  1.00 90.90           C
ATOM   4348  CD1 PHE A 285      -7.723 -12.080  21.063  1.00 90.90           C
ATOM   4349  HD1 PHE A 285      -8.484 -11.313  21.210  1.00 90.90           H
ATOM   4350  CD2 PHE A 285      -6.573 -13.986  21.832  1.00 90.90           C
ATOM   4351  HD2 PHE A 285      -6.412 -14.748  22.595  1.00 90.90           H
ATOM   4352  CE1 PHE A 285      -6.941 -12.086  19.878  1.00 90.90           C
ATOM   4353  HE1 PHE A 285      -7.102 -11.325  19.114  1.00 90.90           H
ATOM   4354  CE2 PHE A 285      -5.791 -13.993  20.647  1.00 90.90           C
ATOM   4355  HE2 PHE A 285      -5.030 -14.759  20.500  1.00 90.90           H
ATOM   4356  CZ  PHE A 285      -5.992 -13.042  19.695  1.00 90.90           C
ATOM   4357  HZ  PHE A 285      -5.391 -13.047  18.785  1.00 90.90           H
ATOM   4358  HN  PHE A 285      -8.014 -10.611  23.098  1.00 90.90           H
ATOM   4359  N   ILE A 286      -5.451 -11.656  24.017  1.00 91.52           N
ATOM   4360  CA  ILE A 286      -4.012 -11.831  24.102  1.00 91.52           C
ATOM   4361  C   ILE A 286      -3.507 -11.235  25.418  1.00 91.52           C
ATOM   4362  O   ILE A 286      -3.075 -10.084  25.456  1.00 91.52           O
ATOM   4363  HA  ILE A 286      -3.812 -12.902  24.110  1.00 91.52           H
ATOM   4364  CB  ILE A 286      -3.327 -11.252  22.862  1.00 91.52           C
ATOM   4365  HB  ILE A 286      -3.507 -10.177  22.843  1.00 91.52           H
ATOM   4366  CG1 ILE A 286      -3.930 -11.834  21.581  1.00 91.52           C
ATOM   4367 1HG1 ILE A 286      -3.673 -12.890  21.502  1.00 91.52           H
ATOM   4368 2HG1 ILE A 286      -5.017 -11.772  21.627  1.00 91.52           H
ATOM   4369  CG2 ILE A 286      -1.812 -11.455  22.926  1.00 91.52           C
ATOM   4370 1HG2 ILE A 286      -1.416 -10.955  23.810  1.00 91.52           H
ATOM   4371 2HG2 ILE A 286      -1.591 -12.521  22.982  1.00 91.52           H
ATOM   4372 3HG2 ILE A 286      -1.351 -11.035  22.033  1.00 91.52           H
ATOM   4373  CD1 ILE A 286      -3.422 -11.085  20.347  1.00 91.52           C
ATOM   4374 1HD1 ILE A 286      -3.702 -10.034  20.419  1.00 91.52           H
ATOM   4375 2HD1 ILE A 286      -2.337 -11.169  20.293  1.00 91.52           H
ATOM   4376 3HD1 ILE A 286      -3.866 -11.519  19.451  1.00 91.52           H
ATOM   4377  HN  ILE A 286      -5.749 -10.839  23.524  1.00 91.52           H
ATOM   4378  N   SER A 287      -3.578 -12.045  26.463  1.00 88.38           N
ATOM   4379  CA  SER A 287      -3.100 -11.625  27.770  1.00 88.38           C
ATOM   4380  C   SER A 287      -1.649 -12.068  27.964  1.00 88.38           C
ATOM   4381  O   SER A 287      -0.955 -11.564  28.846  1.00 88.38           O
ATOM   4382  HA  SER A 287      -3.171 -10.537  27.767  1.00 88.38           H
ATOM   4383  CB  SER A 287      -3.981 -12.190  28.886  1.00 88.38           C
ATOM   4384 1HB  SER A 287      -3.574 -11.895  29.853  1.00 88.38           H
ATOM   4385 2HB  SER A 287      -4.979 -11.757  28.815  1.00 88.38           H
ATOM   4386  OG  SER A 287      -4.075 -13.610  28.825  1.00 88.38           O
ATOM   4387  HG  SER A 287      -4.687 -13.944  29.542  1.00 88.38           H
ATOM   4388  HN  SER A 287      -3.953 -12.972  26.428  1.00 88.38           H
ATOM   4389  N   ASN A 288      -1.232 -13.005  27.125  1.00 91.86           N
ATOM   4390  CA  ASN A 288       0.087 -13.598  27.260  1.00 91.86           C
ATOM   4391  C   ASN A 288       1.115 -12.710  26.553  1.00 91.86           C
ATOM   4392  O   ASN A 288       0.983 -12.429  25.363  1.00 91.86           O
ATOM   4393  HA  ASN A 288       0.263 -13.665  28.333  1.00 91.86           H
ATOM   4394  CB  ASN A 288       0.137 -14.984  26.615  1.00 91.86           C
ATOM   4395 1HB  ASN A 288      -0.693 -15.589  26.979  1.00 91.86           H
ATOM   4396 2HB  ASN A 288       0.015 -14.892  25.536  1.00 91.86           H
ATOM   4397  CG  ASN A 288       1.461 -15.686  26.925  1.00 91.86           C
ATOM   4398  OD1 ASN A 288       2.531 -15.104  26.864  1.00 91.86           O
ATOM   4399  ND2 ASN A 288       1.329 -16.966  27.262  1.00 91.86           N
ATOM   4400 1HD2 ASN A 288       0.420 -17.383  27.293  1.00 91.86           H
ATOM   4401 2HD2 ASN A 288       2.137 -17.511  27.483  1.00 91.86           H
ATOM   4402  HN  ASN A 288      -1.779 -13.359  26.365  1.00 91.86           H
ATOM   4403  N   CYS A 289       2.114 -12.295  27.317  1.00 91.59           N
ATOM   4404  CA  CYS A 289       3.100 -11.353  26.813  1.00 91.59           C
ATOM   4405  C   CYS A 289       3.887 -12.036  25.692  1.00 91.59           C
ATOM   4406  O   CYS A 289       4.270 -11.391  24.717  1.00 91.59           O
ATOM   4407  HA  CYS A 289       2.546 -10.496  26.430  1.00 91.59           H
ATOM   4408  CB  CYS A 289       4.017 -10.844  27.926  1.00 91.59           C
ATOM   4409 1HB  CYS A 289       3.425 -10.365  28.706  1.00 91.59           H
ATOM   4410 2HB  CYS A 289       4.538 -11.681  28.390  1.00 91.59           H
ATOM   4411  SG  CYS A 289       5.230  -9.656  27.243  1.00 91.59           S
ATOM   4412  HN  CYS A 289       2.257 -12.589  28.262  1.00 91.59           H
ATOM   4413  N   ALA A 290       4.103 -13.331  25.868  1.00 93.09           N
ATOM   4414  CA  ALA A 290       4.889 -14.095  24.914  1.00 93.09           C
ATOM   4415  C   ALA A 290       4.175 -14.101  23.561  1.00 93.09           C
ATOM   4416  O   ALA A 290       4.798 -13.871  22.526  1.00 93.09           O
ATOM   4417  HA  ALA A 290       5.853 -13.597  24.805  1.00 93.09           H
ATOM   4418  CB  ALA A 290       5.122 -15.506  25.458  1.00 93.09           C
ATOM   4419 1HB  ALA A 290       5.658 -15.447  26.405  1.00 93.09           H
ATOM   4420 2HB  ALA A 290       4.162 -15.998  25.614  1.00 93.09           H
ATOM   4421 3HB  ALA A 290       5.711 -16.079  24.742  1.00 93.09           H
ATOM   4422  HN  ALA A 290       3.753 -13.856  26.644  1.00 93.09           H
ATOM   4423  N   VAL A 291       2.878 -14.368  23.614  1.00 93.56           N
ATOM   4424  CA  VAL A 291       2.074 -14.412  22.404  1.00 93.56           C
ATOM   4425  C   VAL A 291       2.037 -13.020  21.771  1.00 93.56           C
ATOM   4426  O   VAL A 291       2.161 -12.884  20.554  1.00 93.56           O
ATOM   4427  HA  VAL A 291       2.558 -15.100  21.712  1.00 93.56           H
ATOM   4428  CB  VAL A 291       0.682 -14.961  22.722  1.00 93.56           C
ATOM   4429  HB  VAL A 291       0.221 -14.302  23.458  1.00 93.56           H
ATOM   4430  CG1 VAL A 291      -0.204 -14.964  21.474  1.00 93.56           C
ATOM   4431 1HG1 VAL A 291      -0.307 -13.946  21.099  1.00 93.56           H
ATOM   4432 2HG1 VAL A 291       0.252 -15.590  20.707  1.00 93.56           H
ATOM   4433 3HG1 VAL A 291      -1.188 -15.359  21.728  1.00 93.56           H
ATOM   4434  CG2 VAL A 291       0.771 -16.360  23.335  1.00 93.56           C
ATOM   4435 1HG2 VAL A 291       1.260 -17.034  22.632  1.00 93.56           H
ATOM   4436 2HG2 VAL A 291       1.348 -16.316  24.258  1.00 93.56           H
ATOM   4437 3HG2 VAL A 291      -0.233 -16.727  23.551  1.00 93.56           H
ATOM   4438  HN  VAL A 291       2.379 -14.552  24.460  1.00 93.56           H
ATOM   4439  N   SER A 292       1.867 -12.020  22.624  1.00 93.21           N
ATOM   4440  CA  SER A 292       1.780 -10.647  22.159  1.00 93.21           C
ATOM   4441  C   SER A 292       3.074 -10.252  21.446  1.00 93.21           C
ATOM   4442  O   SER A 292       3.038  -9.625  20.388  1.00 93.21           O
ATOM   4443  HA  SER A 292       0.940 -10.630  21.465  1.00 93.21           H
ATOM   4444  CB  SER A 292       1.500  -9.689  23.320  1.00 93.21           C
ATOM   4445 1HB  SER A 292       0.645 -10.051  23.890  1.00 93.21           H
ATOM   4446 2HB  SER A 292       2.355  -9.682  23.997  1.00 93.21           H
ATOM   4447  OG  SER A 292       1.242  -8.363  22.868  1.00 93.21           O
ATOM   4448  HG  SER A 292       0.340  -8.318  22.438  1.00 93.21           H
ATOM   4449  HN  SER A 292       1.789 -12.138  23.614  1.00 93.21           H
ATOM   4450  N   THR A 293       4.188 -10.635  22.053  1.00 93.39           N
ATOM   4451  CA  THR A 293       5.492 -10.286  21.516  1.00 93.39           C
ATOM   4452  C   THR A 293       5.666 -10.873  20.114  1.00 93.39           C
ATOM   4453  O   THR A 293       6.139 -10.192  19.206  1.00 93.39           O
ATOM   4454  HA  THR A 293       5.543  -9.202  21.417  1.00 93.39           H
ATOM   4455  CB  THR A 293       6.555 -10.759  22.510  1.00 93.39           C
ATOM   4456  HB  THR A 293       6.450 -11.825  22.714  1.00 93.39           H
ATOM   4457  OG1 THR A 293       6.388  -9.898  23.633  1.00 93.39           O
ATOM   4458  HG1 THR A 293       5.787 -10.328  24.307  1.00 93.39           H
ATOM   4459  CG2 THR A 293       7.977 -10.470  22.027  1.00 93.39           C
ATOM   4460 1HG2 THR A 293       8.103  -9.396  21.887  1.00 93.39           H
ATOM   4461 2HG2 THR A 293       8.151 -10.982  21.080  1.00 93.39           H
ATOM   4462 3HG2 THR A 293       8.692 -10.826  22.769  1.00 93.39           H
ATOM   4463  HN  THR A 293       4.208 -11.174  22.896  1.00 93.39           H
ATOM   4464  N   ASN A 294       5.274 -12.132  19.982  1.00 94.14           N
ATOM   4465  CA  ASN A 294       5.432 -12.836  18.721  1.00 94.14           C
ATOM   4466  C   ASN A 294       4.546 -12.179  17.660  1.00 94.14           C
ATOM   4467  O   ASN A 294       4.942 -12.060  16.502  1.00 94.14           O
ATOM   4468  HA  ASN A 294       6.493 -12.762  18.482  1.00 94.14           H
ATOM   4469  CB  ASN A 294       5.006 -14.300  18.850  1.00 94.14           C
ATOM   4470 1HB  ASN A 294       4.042 -14.359  19.354  1.00 94.14           H
ATOM   4471 2HB  ASN A 294       4.875 -14.734  17.859  1.00 94.14           H
ATOM   4472  CG  ASN A 294       6.046 -15.106  19.631  1.00 94.14           C
ATOM   4473  OD1 ASN A 294       7.187 -14.704  19.794  1.00 94.14           O
ATOM   4474  ND2 ASN A 294       5.591 -16.263  20.104  1.00 94.14           N
ATOM   4475 1HD2 ASN A 294       4.643 -16.534  19.935  1.00 94.14           H
ATOM   4476 2HD2 ASN A 294       6.196 -16.862  20.629  1.00 94.14           H
ATOM   4477  HN  ASN A 294       4.857 -12.668  20.716  1.00 94.14           H
ATOM   4478  N   ILE A 295       3.363 -11.769  18.095  1.00 94.05           N
ATOM   4479  CA  ILE A 295       2.395 -11.180  17.185  1.00 94.05           C
ATOM   4480  C   ILE A 295       2.931  -9.843  16.672  1.00 94.05           C
ATOM   4481  O   ILE A 295       2.747  -9.503  15.504  1.00 94.05           O
ATOM   4482  HA  ILE A 295       2.289 -11.858  16.338  1.00 94.05           H
ATOM   4483  CB  ILE A 295       1.024 -11.077  17.856  1.00 94.05           C
ATOM   4484  HB  ILE A 295       1.168 -10.717  18.875  1.00 94.05           H
ATOM   4485  CG1 ILE A 295       0.355 -12.450  17.952  1.00 94.05           C
ATOM   4486 1HG1 ILE A 295       0.077 -12.793  16.955  1.00 94.05           H
ATOM   4487 2HG1 ILE A 295       1.062 -13.175  18.353  1.00 94.05           H
ATOM   4488  CG2 ILE A 295       0.138 -10.056  17.139  1.00 94.05           C
ATOM   4489 1HG2 ILE A 295       0.616  -9.077  17.167  1.00 94.05           H
ATOM   4490 2HG2 ILE A 295      -0.003 -10.362  16.102  1.00 94.05           H
ATOM   4491 3HG2 ILE A 295      -0.831 -10.003  17.636  1.00 94.05           H
ATOM   4492  CD1 ILE A 295      -0.888 -12.393  18.842  1.00 94.05           C
ATOM   4493 1HD1 ILE A 295      -0.603 -12.073  19.845  1.00 94.05           H
ATOM   4494 2HD1 ILE A 295      -1.603 -11.684  18.424  1.00 94.05           H
ATOM   4495 3HD1 ILE A 295      -1.344 -13.382  18.893  1.00 94.05           H
ATOM   4496  HN  ILE A 295       3.064 -11.834  19.047  1.00 94.05           H
ATOM   4497  N   ASP A 296       3.584  -9.119  17.570  1.00 93.82           N
ATOM   4498  CA  ASP A 296       4.136  -7.820  17.226  1.00 93.82           C
ATOM   4499  C   ASP A 296       5.268  -8.003  16.214  1.00 93.82           C
ATOM   4500  O   ASP A 296       5.402  -7.217  15.278  1.00 93.82           O
ATOM   4501  HA  ASP A 296       3.299  -7.252  16.818  1.00 93.82           H
ATOM   4502  CB  ASP A 296       4.712  -7.123  18.460  1.00 93.82           C
ATOM   4503 1HB  ASP A 296       5.410  -7.790  18.967  1.00 93.82           H
ATOM   4504 2HB  ASP A 296       5.279  -6.243  18.154  1.00 93.82           H
ATOM   4505  CG  ASP A 296       3.600  -6.709  19.426  1.00 93.82           C
ATOM   4506  OD1 ASP A 296       2.449  -6.596  18.952  1.00 93.82           O
ATOM   4507  OD2 ASP A 296       3.926  -6.516  20.617  1.00 93.82           O
ATOM   4508  HN  ASP A 296       3.737  -9.407  18.515  1.00 93.82           H
ATOM   4509  N   ILE A 297       6.055  -9.046  16.437  1.00 94.61           N
ATOM   4510  CA  ILE A 297       7.136  -9.376  15.523  1.00 94.61           C
ATOM   4511  C   ILE A 297       6.549  -9.756  14.162  1.00 94.61           C
ATOM   4512  O   ILE A 297       7.050  -9.324  13.125  1.00 94.61           O
ATOM   4513  HA  ILE A 297       7.744  -8.480  15.400  1.00 94.61           H
ATOM   4514  CB  ILE A 297       8.036 -10.456  16.127  1.00 94.61           C
ATOM   4515  HB  ILE A 297       7.402 -11.258  16.505  1.00 94.61           H
ATOM   4516  CG1 ILE A 297       8.827  -9.907  17.317  1.00 94.61           C
ATOM   4517 1HG1 ILE A 297       9.550  -9.170  16.968  1.00 94.61           H
ATOM   4518 2HG1 ILE A 297       8.152  -9.393  18.001  1.00 94.61           H
ATOM   4519  CG2 ILE A 297       8.951 -11.065  15.063  1.00 94.61           C
ATOM   4520 1HG2 ILE A 297       8.344 -11.516  14.278  1.00 94.61           H
ATOM   4521 2HG2 ILE A 297       9.580 -10.285  14.634  1.00 94.61           H
ATOM   4522 3HG2 ILE A 297       9.580 -11.829  15.519  1.00 94.61           H
ATOM   4523  CD1 ILE A 297       9.553 -11.032  18.058  1.00 94.61           C
ATOM   4524 1HD1 ILE A 297       8.824 -11.754  18.426  1.00 94.61           H
ATOM   4525 2HD1 ILE A 297      10.245 -11.528  17.377  1.00 94.61           H
ATOM   4526 3HD1 ILE A 297      10.107 -10.614  18.899  1.00 94.61           H
ATOM   4527  HN  ILE A 297       5.963  -9.658  17.222  1.00 94.61           H
ATOM   4528  N   CYS A 298       5.497 -10.559  14.210  1.00 94.84           N
ATOM   4529  CA  CYS A 298       4.829 -10.991  12.994  1.00 94.84           C
ATOM   4530  C   CYS A 298       4.365  -9.747  12.233  1.00 94.84           C
ATOM   4531  O   CYS A 298       4.468  -9.690  11.008  1.00 94.84           O
ATOM   4532  HA  CYS A 298       5.565 -11.547  12.413  1.00 94.84           H
ATOM   4533  CB  CYS A 298       3.669 -11.943  13.292  1.00 94.84           C
ATOM   4534 1HB  CYS A 298       3.062 -11.545  14.105  1.00 94.84           H
ATOM   4535 2HB  CYS A 298       3.021 -12.024  12.420  1.00 94.84           H
ATOM   4536  SG  CYS A 298       4.316 -13.594  13.746  1.00 94.84           S
ATOM   4537  HG  CYS A 298       4.717 -13.255  14.968  1.00 94.84           H
ATOM   4538  HN  CYS A 298       5.101 -10.913  15.057  1.00 94.84           H
ATOM   4539  N   PHE A 299       3.864  -8.782  12.990  1.00 94.89           N
ATOM   4540  CA  PHE A 299       3.398  -7.537  12.404  1.00 94.89           C
ATOM   4541  C   PHE A 299       4.527  -6.828  11.654  1.00 94.89           C
ATOM   4542  O   PHE A 299       4.340  -6.378  10.525  1.00 94.89           O
ATOM   4543  HA  PHE A 299       2.600  -7.787  11.704  1.00 94.89           H
ATOM   4544  CB  PHE A 299       2.930  -6.647  13.557  1.00 94.89           C
ATOM   4545 1HB  PHE A 299       2.139  -7.163  14.103  1.00 94.89           H
ATOM   4546 2HB  PHE A 299       3.757  -6.507  14.253  1.00 94.89           H
ATOM   4547  CG  PHE A 299       2.415  -5.276  13.116  1.00 94.89           C
ATOM   4548  CD1 PHE A 299       3.280  -4.236  12.981  1.00 94.89           C
ATOM   4549  HD1 PHE A 299       4.341  -4.379  13.187  1.00 94.89           H
ATOM   4550  CD2 PHE A 299       1.091  -5.097  12.859  1.00 94.89           C
ATOM   4551  HD2 PHE A 299       0.398  -5.931  12.967  1.00 94.89           H
ATOM   4552  CE1 PHE A 299       2.802  -2.963  12.572  1.00 94.89           C
ATOM   4553  HE1 PHE A 299       3.496  -2.129  12.464  1.00 94.89           H
ATOM   4554  CE2 PHE A 299       0.613  -3.824  12.449  1.00 94.89           C
ATOM   4555  HE2 PHE A 299      -0.447  -3.681  12.243  1.00 94.89           H
ATOM   4556  CZ  PHE A 299       1.479  -2.784  12.314  1.00 94.89           C
ATOM   4557  HZ  PHE A 299       1.112  -1.807  12.000  1.00 94.89           H
ATOM   4558  HN  PHE A 299       3.774  -8.841  13.984  1.00 94.89           H
ATOM   4559  N   GLN A 300       5.674  -6.750  12.313  1.00 94.01           N
ATOM   4560  CA  GLN A 300       6.808  -6.031  11.758  1.00 94.01           C
ATOM   4561  C   GLN A 300       7.271  -6.691  10.458  1.00 94.01           C
ATOM   4562  O   GLN A 300       7.606  -6.004   9.494  1.00 94.01           O
ATOM   4563  HA  GLN A 300       6.441  -5.025  11.552  1.00 94.01           H
ATOM   4564  CB  GLN A 300       7.954  -5.949  12.769  1.00 94.01           C
ATOM   4565 1HB  GLN A 300       8.140  -6.936  13.193  1.00 94.01           H
ATOM   4566 2HB  GLN A 300       8.869  -5.642  12.263  1.00 94.01           H
ATOM   4567  CG  GLN A 300       7.627  -4.960  13.889  1.00 94.01           C
ATOM   4568 1HG  GLN A 300       7.522  -3.957  13.475  1.00 94.01           H
ATOM   4569 2HG  GLN A 300       6.669  -5.220  14.341  1.00 94.01           H
ATOM   4570  CD  GLN A 300       8.720  -4.963  14.960  1.00 94.01           C
ATOM   4571  OE1 GLN A 300       9.545  -5.858  15.038  1.00 94.01           O
ATOM   4572  NE2 GLN A 300       8.679  -3.915  15.778  1.00 94.01           N
ATOM   4573 1HE2 GLN A 300       7.975  -3.215  15.659  1.00 94.01           H
ATOM   4574 2HE2 GLN A 300       9.353  -3.827  16.512  1.00 94.01           H
ATOM   4575  HN  GLN A 300       5.835  -7.166  13.208  1.00 94.01           H
ATOM   4576  N   VAL A 301       7.275  -8.016  10.473  1.00 94.82           N
ATOM   4577  CA  VAL A 301       7.750  -8.776   9.329  1.00 94.82           C
ATOM   4578  C   VAL A 301       6.807  -8.550   8.145  1.00 94.82           C
ATOM   4579  O   VAL A 301       7.250  -8.196   7.053  1.00 94.82           O
ATOM   4580  HA  VAL A 301       8.737  -8.395   9.068  1.00 94.82           H
ATOM   4581  CB  VAL A 301       7.894 -10.252   9.705  1.00 94.82           C
ATOM   4582  HB  VAL A 301       6.940 -10.589  10.109  1.00 94.82           H
ATOM   4583  CG1 VAL A 301       8.210 -11.103   8.473  1.00 94.82           C
ATOM   4584 1HG1 VAL A 301       7.403 -11.004   7.747  1.00 94.82           H
ATOM   4585 2HG1 VAL A 301       9.145 -10.763   8.027  1.00 94.82           H
ATOM   4586 3HG1 VAL A 301       8.308 -12.147   8.769  1.00 94.82           H
ATOM   4587  CG2 VAL A 301       8.957 -10.440  10.789  1.00 94.82           C
ATOM   4588 1HG2 VAL A 301       9.918 -10.077  10.423  1.00 94.82           H
ATOM   4589 2HG2 VAL A 301       8.672  -9.879  11.679  1.00 94.82           H
ATOM   4590 3HG2 VAL A 301       9.039 -11.498  11.037  1.00 94.82           H
ATOM   4591  HN  VAL A 301       6.962  -8.567  11.246  1.00 94.82           H
ATOM   4592  N   THR A 302       5.525  -8.764   8.401  1.00 94.78           N
ATOM   4593  CA  THR A 302       4.529  -8.698   7.345  1.00 94.78           C
ATOM   4594  C   THR A 302       4.403  -7.267   6.819  1.00 94.78           C
ATOM   4595  O   THR A 302       4.136  -7.058   5.637  1.00 94.78           O
ATOM   4596  HA  THR A 302       4.870  -9.316   6.513  1.00 94.78           H
ATOM   4597  CB  THR A 302       3.218  -9.261   7.896  1.00 94.78           C
ATOM   4598  HB  THR A 302       2.433  -9.229   7.140  1.00 94.78           H
ATOM   4599  OG1 THR A 302       2.974  -8.489   9.069  1.00 94.78           O
ATOM   4600  HG1 THR A 302       3.368  -8.946   9.866  1.00 94.78           H
ATOM   4601  CG2 THR A 302       3.367 -10.692   8.415  1.00 94.78           C
ATOM   4602 1HG2 THR A 302       4.104 -10.713   9.218  1.00 94.78           H
ATOM   4603 2HG2 THR A 302       3.696 -11.341   7.603  1.00 94.78           H
ATOM   4604 3HG2 THR A 302       2.407 -11.043   8.795  1.00 94.78           H
ATOM   4605  HN  THR A 302       5.164  -8.978   9.309  1.00 94.78           H
ATOM   4606  N   GLN A 303       4.601  -6.319   7.723  1.00 93.65           N
ATOM   4607  CA  GLN A 303       4.588  -4.915   7.349  1.00 93.65           C
ATOM   4608  C   GLN A 303       5.689  -4.626   6.327  1.00 93.65           C
ATOM   4609  O   GLN A 303       5.463  -3.914   5.351  1.00 93.65           O
ATOM   4610  HA  GLN A 303       3.610  -4.744   6.898  1.00 93.65           H
ATOM   4611  CB  GLN A 303       4.735  -4.019   8.581  1.00 93.65           C
ATOM   4612 1HB  GLN A 303       3.906  -4.197   9.266  1.00 93.65           H
ATOM   4613 2HB  GLN A 303       5.650  -4.274   9.114  1.00 93.65           H
ATOM   4614  CG  GLN A 303       4.766  -2.541   8.183  1.00 93.65           C
ATOM   4615 1HG  GLN A 303       5.752  -2.286   7.795  1.00 93.65           H
ATOM   4616 2HG  GLN A 303       4.051  -2.362   7.380  1.00 93.65           H
ATOM   4617  CD  GLN A 303       4.434  -1.645   9.378  1.00 93.65           C
ATOM   4618  OE1 GLN A 303       5.242  -1.426  10.266  1.00 93.65           O
ATOM   4619  NE2 GLN A 303       3.204  -1.140   9.351  1.00 93.65           N
ATOM   4620 1HE2 GLN A 303       2.590  -1.360   8.592  1.00 93.65           H
ATOM   4621 2HE2 GLN A 303       2.893  -0.542  10.089  1.00 93.65           H
ATOM   4622  HN  GLN A 303       4.769  -6.497   8.692  1.00 93.65           H
ATOM   4623  N   THR A 304       6.857  -5.196   6.587  1.00 93.81           N
ATOM   4624  CA  THR A 304       8.007  -4.969   5.729  1.00 93.81           C
ATOM   4625  C   THR A 304       7.756  -5.549   4.335  1.00 93.81           C
ATOM   4626  O   THR A 304       8.130  -4.946   3.331  1.00 93.81           O
ATOM   4627  HA  THR A 304       8.139  -3.893   5.608  1.00 93.81           H
ATOM   4628  CB  THR A 304       9.237  -5.560   6.421  1.00 93.81           C
ATOM   4629  HB  THR A 304       9.138  -6.639   6.536  1.00 93.81           H
ATOM   4630  OG1 THR A 304       9.344  -4.818   7.633  1.00 93.81           O
ATOM   4631  HG1 THR A 304       8.863  -5.296   8.369  1.00 93.81           H
ATOM   4632  CG2 THR A 304      10.536  -5.244   5.676  1.00 93.81           C
ATOM   4633 1HG2 THR A 304      10.670  -4.164   5.620  1.00 93.81           H
ATOM   4634 2HG2 THR A 304      10.487  -5.657   4.668  1.00 93.81           H
ATOM   4635 3HG2 THR A 304      11.378  -5.687   6.209  1.00 93.81           H
ATOM   4636  HN  THR A 304       7.023  -5.801   7.365  1.00 93.81           H
ATOM   4637  N   ILE A 305       7.125  -6.714   4.320  1.00 94.32           N
ATOM   4638  CA  ILE A 305       6.796  -7.370   3.065  1.00 94.32           C
ATOM   4639  C   ILE A 305       5.848  -6.478   2.262  1.00 94.32           C
ATOM   4640  O   ILE A 305       5.981  -6.362   1.045  1.00 94.32           O
ATOM   4641  HA  ILE A 305       7.723  -7.483   2.503  1.00 94.32           H
ATOM   4642  CB  ILE A 305       6.248  -8.775   3.323  1.00 94.32           C
ATOM   4643  HB  ILE A 305       5.440  -8.698   4.050  1.00 94.32           H
ATOM   4644  CG1 ILE A 305       7.321  -9.678   3.935  1.00 94.32           C
ATOM   4645 1HG1 ILE A 305       8.087  -9.894   3.190  1.00 94.32           H
ATOM   4646 2HG1 ILE A 305       7.814  -9.158   4.756  1.00 94.32           H
ATOM   4647  CG2 ILE A 305       5.654  -9.374   2.047  1.00 94.32           C
ATOM   4648 1HG2 ILE A 305       4.840  -8.741   1.694  1.00 94.32           H
ATOM   4649 2HG2 ILE A 305       6.426  -9.435   1.280  1.00 94.32           H
ATOM   4650 3HG2 ILE A 305       5.272 -10.373   2.259  1.00 94.32           H
ATOM   4651  CD1 ILE A 305       6.713 -10.986   4.443  1.00 94.32           C
ATOM   4652 1HD1 ILE A 305       5.965 -10.767   5.205  1.00 94.32           H
ATOM   4653 2HD1 ILE A 305       6.242 -11.514   3.614  1.00 94.32           H
ATOM   4654 3HD1 ILE A 305       7.497 -11.609   4.873  1.00 94.32           H
ATOM   4655  HN  ILE A 305       6.840  -7.207   5.142  1.00 94.32           H
ATOM   4656  N   ALA A 306       4.911  -5.871   2.975  1.00 93.52           N
ATOM   4657  CA  ALA A 306       3.903  -5.042   2.336  1.00 93.52           C
ATOM   4658  C   ALA A 306       4.580  -3.836   1.682  1.00 93.52           C
ATOM   4659  O   ALA A 306       4.177  -3.402   0.604  1.00 93.52           O
ATOM   4660  HA  ALA A 306       3.422  -5.641   1.563  1.00 93.52           H
ATOM   4661  CB  ALA A 306       2.850  -4.631   3.368  1.00 93.52           C
ATOM   4662 1HB  ALA A 306       2.379  -5.523   3.781  1.00 93.52           H
ATOM   4663 2HB  ALA A 306       3.328  -4.068   4.170  1.00 93.52           H
ATOM   4664 3HB  ALA A 306       2.094  -4.009   2.888  1.00 93.52           H
ATOM   4665  HN  ALA A 306       4.834  -5.938   3.970  1.00 93.52           H
ATOM   4666  N   PHE A 307       5.598  -3.328   2.362  1.00 94.13           N
ATOM   4667  CA  PHE A 307       6.287  -2.136   1.900  1.00 94.13           C
ATOM   4668  C   PHE A 307       7.159  -2.445   0.681  1.00 94.13           C
ATOM   4669  O   PHE A 307       7.329  -1.599  -0.195  1.00 94.13           O
ATOM   4670  HA  PHE A 307       5.524  -1.408   1.623  1.00 94.13           H
ATOM   4671  CB  PHE A 307       7.183  -1.663   3.046  1.00 94.13           C
ATOM   4672 1HB  PHE A 307       7.761  -2.511   3.415  1.00 94.13           H
ATOM   4673 2HB  PHE A 307       7.896  -0.935   2.660  1.00 94.13           H
ATOM   4674  CG  PHE A 307       6.419  -1.038   4.215  1.00 94.13           C
ATOM   4675  CD1 PHE A 307       5.060  -1.061   4.230  1.00 94.13           C
ATOM   4676  HD1 PHE A 307       4.514  -1.525   3.408  1.00 94.13           H
ATOM   4677  CD2 PHE A 307       7.100  -0.459   5.240  1.00 94.13           C
ATOM   4678  HD2 PHE A 307       8.190  -0.440   5.229  1.00 94.13           H
ATOM   4679  CE1 PHE A 307       4.351  -0.481   5.315  1.00 94.13           C
ATOM   4680  HE1 PHE A 307       3.261  -0.499   5.326  1.00 94.13           H
ATOM   4681  CE2 PHE A 307       6.392   0.121   6.325  1.00 94.13           C
ATOM   4682  HE2 PHE A 307       6.937   0.586   7.147  1.00 94.13           H
ATOM   4683  CZ  PHE A 307       5.032   0.098   6.340  1.00 94.13           C
ATOM   4684  HZ  PHE A 307       4.488   0.544   7.173  1.00 94.13           H
ATOM   4685  HN  PHE A 307       5.952  -3.717   3.213  1.00 94.13           H
ATOM   4686  N   PHE A 308       7.689  -3.659   0.664  1.00 93.99           N
ATOM   4687  CA  PHE A 308       8.580  -4.072  -0.406  1.00 93.99           C
ATOM   4688  C   PHE A 308       7.864  -4.047  -1.757  1.00 93.99           C
ATOM   4689  O   PHE A 308       8.505  -3.940  -2.802  1.00 93.99           O
ATOM   4690  HA  PHE A 308       9.412  -3.368  -0.424  1.00 93.99           H
ATOM   4691  CB  PHE A 308       9.013  -5.507  -0.098  1.00 93.99           C
ATOM   4692 1HB  PHE A 308       9.391  -5.551   0.923  1.00 93.99           H
ATOM   4693 2HB  PHE A 308       8.139  -6.157  -0.142  1.00 93.99           H
ATOM   4694  CG  PHE A 308      10.084  -6.051  -1.046  1.00 93.99           C
ATOM   4695  CD1 PHE A 308       9.735  -6.902  -2.049  1.00 93.99           C
ATOM   4696  HD1 PHE A 308       8.694  -7.196  -2.177  1.00 93.99           H
ATOM   4697  CD2 PHE A 308      11.383  -5.684  -0.887  1.00 93.99           C
ATOM   4698  HD2 PHE A 308      11.663  -5.002  -0.084  1.00 93.99           H
ATOM   4699  CE1 PHE A 308      10.729  -7.407  -2.929  1.00 93.99           C
ATOM   4700  HE1 PHE A 308      10.450  -8.088  -3.732  1.00 93.99           H
ATOM   4701  CE2 PHE A 308      12.377  -6.189  -1.767  1.00 93.99           C
ATOM   4702  HE2 PHE A 308      13.419  -5.895  -1.639  1.00 93.99           H
ATOM   4703  CZ  PHE A 308      12.029  -7.039  -2.769  1.00 93.99           C
ATOM   4704  HZ  PHE A 308      12.791  -7.427  -3.445  1.00 93.99           H
ATOM   4705  HN  PHE A 308       7.517  -4.353   1.364  1.00 93.99           H
ATOM   4706  N   HIS A 309       6.544  -4.147  -1.693  1.00 92.35           N
ATOM   4707  CA  HIS A 309       5.737  -4.187  -2.901  1.00 92.35           C
ATOM   4708  C   HIS A 309       5.988  -2.924  -3.728  1.00 92.35           C
ATOM   4709  O   HIS A 309       6.007  -2.976  -4.956  1.00 92.35           O
ATOM   4710  HA  HIS A 309       6.069  -5.055  -3.470  1.00 92.35           H
ATOM   4711  CB  HIS A 309       4.260  -4.390  -2.561  1.00 92.35           C
ATOM   4712 1HB  HIS A 309       4.150  -5.320  -2.004  1.00 92.35           H
ATOM   4713 2HB  HIS A 309       3.935  -3.584  -1.902  1.00 92.35           H
ATOM   4714  CG  HIS A 309       3.352  -4.431  -3.767  1.00 92.35           C
ATOM   4715  ND1 HIS A 309       2.717  -3.307  -4.265  1.00 92.35           N
ATOM   4716  HD1 HIS A 309       2.788  -2.381  -3.894  1.00 92.35           H
ATOM   4717  CD2 HIS A 309       2.980  -5.470  -4.568  1.00 92.35           C
ATOM   4718  HD2 HIS A 309       3.301  -6.506  -4.457  1.00 92.35           H
ATOM   4719  CE1 HIS A 309       1.997  -3.666  -5.319  1.00 92.35           C
ATOM   4720  HE1 HIS A 309       1.382  -3.005  -5.930  1.00 92.35           H
ATOM   4721  NE2 HIS A 309       2.162  -5.007  -5.504  1.00 92.35           N
ATOM   4722  HN  HIS A 309       6.028  -4.201  -0.838  1.00 92.35           H
ATOM   4723  N   SER A 310       6.174  -1.820  -3.020  1.00 92.20           N
ATOM   4724  CA  SER A 310       6.181  -0.514  -3.658  1.00 92.20           C
ATOM   4725  C   SER A 310       7.432  -0.363  -4.526  1.00 92.20           C
ATOM   4726  O   SER A 310       7.537   0.579  -5.310  1.00 92.20           O
ATOM   4727  HA  SER A 310       5.282  -0.489  -4.274  1.00 92.20           H
ATOM   4728  CB  SER A 310       6.117   0.607  -2.619  1.00 92.20           C
ATOM   4729 1HB  SER A 310       6.930   0.484  -1.903  1.00 92.20           H
ATOM   4730 2HB  SER A 310       6.270   1.567  -3.112  1.00 92.20           H
ATOM   4731  OG  SER A 310       4.872   0.623  -1.926  1.00 92.20           O
ATOM   4732  HG  SER A 310       4.152   0.973  -2.525  1.00 92.20           H
ATOM   4733  HN  SER A 310       6.317  -1.807  -2.030  1.00 92.20           H
ATOM   4734  N   CYS A 311       8.348  -1.305  -4.357  1.00 93.25           N
ATOM   4735  CA  CYS A 311       9.564  -1.318  -5.153  1.00 93.25           C
ATOM   4736  C   CYS A 311       9.425  -2.399  -6.226  1.00 93.25           C
ATOM   4737  O   CYS A 311      10.296  -2.546  -7.081  1.00 93.25           O
ATOM   4738  HA  CYS A 311       9.651  -0.331  -5.607  1.00 93.25           H
ATOM   4739  CB  CYS A 311      10.805  -1.532  -4.284  1.00 93.25           C
ATOM   4740 1HB  CYS A 311      11.703  -1.296  -4.855  1.00 93.25           H
ATOM   4741 2HB  CYS A 311      10.783  -0.855  -3.431  1.00 93.25           H
ATOM   4742  SG  CYS A 311      10.872  -3.266  -3.705  1.00 93.25           S
ATOM   4743  HG  CYS A 311      12.060  -3.170  -3.115  1.00 93.25           H
ATOM   4744  HN  CYS A 311       8.270  -2.049  -3.693  1.00 93.25           H
ATOM   4745  N   LEU A 312       8.321  -3.129  -6.146  1.00 90.99           N
ATOM   4746  CA  LEU A 312       8.148  -4.316  -6.966  1.00 90.99           C
ATOM   4747  C   LEU A 312       7.553  -3.915  -8.317  1.00 90.99           C
ATOM   4748  O   LEU A 312       7.892  -4.497  -9.346  1.00 90.99           O
ATOM   4749  HA  LEU A 312       9.137  -4.742  -7.137  1.00 90.99           H
ATOM   4750  CB  LEU A 312       7.325  -5.367  -6.219  1.00 90.99           C
ATOM   4751 1HB  LEU A 312       6.472  -4.871  -5.757  1.00 90.99           H
ATOM   4752 2HB  LEU A 312       6.927  -6.073  -6.948  1.00 90.99           H
ATOM   4753  CG  LEU A 312       8.068  -6.157  -5.140  1.00 90.99           C
ATOM   4754  HG  LEU A 312       8.336  -5.470  -4.337  1.00 90.99           H
ATOM   4755  CD1 LEU A 312       7.167  -7.234  -4.531  1.00 90.99           C
ATOM   4756 1HD1 LEU A 312       6.292  -6.764  -4.081  1.00 90.99           H
ATOM   4757 2HD1 LEU A 312       6.847  -7.924  -5.311  1.00 90.99           H
ATOM   4758 3HD1 LEU A 312       7.719  -7.780  -3.767  1.00 90.99           H
ATOM   4759  CD2 LEU A 312       9.371  -6.743  -5.687  1.00 90.99           C
ATOM   4760 1HD2 LEU A 312       9.147  -7.412  -6.518  1.00 90.99           H
ATOM   4761 2HD2 LEU A 312      10.015  -5.935  -6.034  1.00 90.99           H
ATOM   4762 3HD2 LEU A 312       9.878  -7.300  -4.899  1.00 90.99           H
ATOM   4763  HN  LEU A 312       7.556  -2.921  -5.537  1.00 90.99           H
ATOM   4764  N   ASN A 313       6.676  -2.922  -8.270  1.00 86.39           N
ATOM   4765  CA  ASN A 313       5.861  -2.589  -9.426  1.00 86.39           C
ATOM   4766  C   ASN A 313       6.772  -2.291 -10.618  1.00 86.39           C
ATOM   4767  O   ASN A 313       6.605  -2.868 -11.692  1.00 86.39           O
ATOM   4768  HA  ASN A 313       5.229  -3.461  -9.592  1.00 86.39           H
ATOM   4769  CB  ASN A 313       5.010  -1.345  -9.159  1.00 86.39           C
ATOM   4770 1HB  ASN A 313       5.615  -0.585  -8.665  1.00 86.39           H
ATOM   4771 2HB  ASN A 313       4.674  -0.920 -10.105  1.00 86.39           H
ATOM   4772  CG  ASN A 313       3.799  -1.686  -8.289  1.00 86.39           C
ATOM   4773  OD1 ASN A 313       3.265  -2.783  -8.324  1.00 86.39           O
ATOM   4774  ND2 ASN A 313       3.396  -0.688  -7.507  1.00 86.39           N
ATOM   4775 1HD2 ASN A 313       3.879   0.188  -7.527  1.00 86.39           H
ATOM   4776 2HD2 ASN A 313       2.611  -0.813  -6.901  1.00 86.39           H
ATOM   4777  HN  ASN A 313       6.519  -2.353  -7.464  1.00 86.39           H
ATOM   4778  N   PRO A 314       7.749  -1.389 -10.454  1.00 86.21           N
ATOM   4779  CA  PRO A 314       8.624  -1.012 -11.567  1.00 86.21           C
ATOM   4780  C   PRO A 314       9.264  -2.220 -12.231  1.00 86.21           C
ATOM   4781  O   PRO A 314       9.375  -2.275 -13.455  1.00 86.21           O
ATOM   4782  HA  PRO A 314       8.044  -0.530 -12.353  1.00 86.21           H
ATOM   4783  CB  PRO A 314       9.668  -0.103 -10.916  1.00 86.21           C
ATOM   4784 1HB  PRO A 314      10.543  -0.665 -10.591  1.00 86.21           H
ATOM   4785 2HB  PRO A 314      10.021   0.662 -11.608  1.00 86.21           H
ATOM   4786  CG  PRO A 314       8.919   0.507  -9.737  1.00 86.21           C
ATOM   4787 1HG  PRO A 314       9.602   0.893  -8.980  1.00 86.21           H
ATOM   4788 2HG  PRO A 314       8.295   1.346 -10.044  1.00 86.21           H
ATOM   4789  CD  PRO A 314       8.094  -0.660  -9.219  1.00 86.21           C
ATOM   4790 1HD  PRO A 314       8.663  -1.286  -8.532  1.00 86.21           H
ATOM   4791 2HD  PRO A 314       7.209  -0.323  -8.680  1.00 86.21           H
ATOM   4792  N   VAL A 315       9.673  -3.166 -11.398  1.00 85.47           N
ATOM   4793  CA  VAL A 315      10.389  -4.333 -11.884  1.00 85.47           C
ATOM   4794  C   VAL A 315       9.473  -5.143 -12.803  1.00 85.47           C
ATOM   4795  O   VAL A 315       9.906  -5.629 -13.846  1.00 85.47           O
ATOM   4796  HA  VAL A 315      11.242  -3.978 -12.463  1.00 85.47           H
ATOM   4797  CB  VAL A 315      10.924  -5.148 -10.704  1.00 85.47           C
ATOM   4798  HB  VAL A 315      10.073  -5.462 -10.101  1.00 85.47           H
ATOM   4799  CG1 VAL A 315      11.647  -6.406 -11.190  1.00 85.47           C
ATOM   4800 1HG1 VAL A 315      10.954  -7.027 -11.757  1.00 85.47           H
ATOM   4801 2HG1 VAL A 315      12.485  -6.121 -11.826  1.00 85.47           H
ATOM   4802 3HG1 VAL A 315      12.017  -6.966 -10.331  1.00 85.47           H
ATOM   4803  CG2 VAL A 315      11.838  -4.297  -9.820  1.00 85.47           C
ATOM   4804 1HG2 VAL A 315      12.683  -3.939 -10.409  1.00 85.47           H
ATOM   4805 2HG2 VAL A 315      11.279  -3.446  -9.432  1.00 85.47           H
ATOM   4806 3HG2 VAL A 315      12.204  -4.900  -8.989  1.00 85.47           H
ATOM   4807  HN  VAL A 315       9.522  -3.144 -10.410  1.00 85.47           H
ATOM   4808  N   LEU A 316       8.222  -5.263 -12.382  1.00 85.17           N
ATOM   4809  CA  LEU A 316       7.254  -6.051 -13.126  1.00 85.17           C
ATOM   4810  C   LEU A 316       7.130  -5.491 -14.545  1.00 85.17           C
ATOM   4811  O   LEU A 316       7.035  -6.249 -15.509  1.00 85.17           O
ATOM   4812  HA  LEU A 316       7.640  -7.068 -13.189  1.00 85.17           H
ATOM   4813  CB  LEU A 316       5.924  -6.116 -12.373  1.00 85.17           C
ATOM   4814 1HB  LEU A 316       5.566  -5.098 -12.218  1.00 85.17           H
ATOM   4815 2HB  LEU A 316       5.194  -6.618 -13.008  1.00 85.17           H
ATOM   4816  CG  LEU A 316       5.954  -6.828 -11.019  1.00 85.17           C
ATOM   4817  HG  LEU A 316       6.622  -6.275 -10.358  1.00 85.17           H
ATOM   4818  CD1 LEU A 316       4.570  -6.827 -10.367  1.00 85.17           C
ATOM   4819 1HD1 LEU A 316       4.241  -5.799 -10.215  1.00 85.17           H
ATOM   4820 2HD1 LEU A 316       3.862  -7.342 -11.017  1.00 85.17           H
ATOM   4821 3HD1 LEU A 316       4.620  -7.339  -9.407  1.00 85.17           H
ATOM   4822  CD2 LEU A 316       6.522  -8.242 -11.155  1.00 85.17           C
ATOM   4823 1HD2 LEU A 316       5.900  -8.819 -11.839  1.00 85.17           H
ATOM   4824 2HD2 LEU A 316       7.539  -8.189 -11.545  1.00 85.17           H
ATOM   4825 3HD2 LEU A 316       6.533  -8.725 -10.178  1.00 85.17           H
ATOM   4826  HN  LEU A 316       7.868  -4.834 -11.551  1.00 85.17           H
ATOM   4827  N   TYR A 317       7.136  -4.169 -14.628  1.00 80.83           N
ATOM   4828  CA  TYR A 317       6.959  -3.498 -15.905  1.00 80.83           C
ATOM   4829  C   TYR A 317       8.156  -3.748 -16.825  1.00 80.83           C
ATOM   4830  O   TYR A 317       7.990  -3.921 -18.031  1.00 80.83           O
ATOM   4831  HA  TYR A 317       6.060  -3.899 -16.373  1.00 80.83           H
ATOM   4832  CB  TYR A 317       6.877  -2.004 -15.588  1.00 80.83           C
ATOM   4833 1HB  TYR A 317       7.818  -1.685 -15.139  1.00 80.83           H
ATOM   4834 2HB  TYR A 317       6.766  -1.451 -16.521  1.00 80.83           H
ATOM   4835  CG  TYR A 317       5.728  -1.629 -14.650  1.00 80.83           C
ATOM   4836  CD1 TYR A 317       4.592  -2.411 -14.603  1.00 80.83           C
ATOM   4837  HD1 TYR A 317       4.514  -3.296 -15.234  1.00 80.83           H
ATOM   4838  CD2 TYR A 317       5.828  -0.508 -13.851  1.00 80.83           C
ATOM   4839  HD2 TYR A 317       6.725   0.110 -13.888  1.00 80.83           H
ATOM   4840  CE1 TYR A 317       3.511  -2.058 -13.719  1.00 80.83           C
ATOM   4841  HE1 TYR A 317       2.609  -2.667 -13.672  1.00 80.83           H
ATOM   4842  CE2 TYR A 317       4.747  -0.155 -12.967  1.00 80.83           C
ATOM   4843  HE2 TYR A 317       4.813   0.727 -12.331  1.00 80.83           H
ATOM   4844  CZ  TYR A 317       3.642  -0.948 -12.945  1.00 80.83           C
ATOM   4845  OH  TYR A 317       2.621  -0.614 -12.111  1.00 80.83           O
ATOM   4846  HH  TYR A 317       1.972  -1.373 -12.044  1.00 80.83           H
ATOM   4847  HN  TYR A 317       7.258  -3.560 -13.844  1.00 80.83           H
ATOM   4848  N   VAL A 318       9.335  -3.757 -16.220  1.00 76.46           N
ATOM   4849  CA  VAL A 318      10.561  -3.953 -16.974  1.00 76.46           C
ATOM   4850  C   VAL A 318      10.531  -5.330 -17.640  1.00 76.46           C
ATOM   4851  O   VAL A 318      10.746  -5.445 -18.846  1.00 76.46           O
ATOM   4852  HA  VAL A 318      10.596  -3.188 -17.751  1.00 76.46           H
ATOM   4853  CB  VAL A 318      11.774  -3.756 -16.062  1.00 76.46           C
ATOM   4854  HB  VAL A 318      11.653  -4.410 -15.198  1.00 76.46           H
ATOM   4855  CG1 VAL A 318      13.067  -4.154 -16.776  1.00 76.46           C
ATOM   4856 1HG1 VAL A 318      13.014  -5.204 -17.065  1.00 76.46           H
ATOM   4857 2HG1 VAL A 318      13.196  -3.538 -17.665  1.00 76.46           H
ATOM   4858 3HG1 VAL A 318      13.913  -4.005 -16.105  1.00 76.46           H
ATOM   4859  CG2 VAL A 318      11.849  -2.315 -15.553  1.00 76.46           C
ATOM   4860 1HG2 VAL A 318      11.936  -1.635 -16.400  1.00 76.46           H
ATOM   4861 2HG2 VAL A 318      10.946  -2.081 -14.990  1.00 76.46           H
ATOM   4862 3HG2 VAL A 318      12.720  -2.203 -14.907  1.00 76.46           H
ATOM   4863  HN  VAL A 318       9.459  -3.635 -15.235  1.00 76.46           H
ATOM   4864  N   PHE A 319      10.263  -6.340 -16.826  1.00 75.60           N
ATOM   4865  CA  PHE A 319      10.438  -7.716 -17.258  1.00 75.60           C
ATOM   4866  C   PHE A 319       9.227  -8.197 -18.060  1.00 75.60           C
ATOM   4867  O   PHE A 319       9.376  -8.931 -19.036  1.00 75.60           O
ATOM   4868  HA  PHE A 319      11.325  -7.747 -17.890  1.00 75.60           H
ATOM   4869  CB  PHE A 319      10.569  -8.568 -15.994  1.00 75.60           C
ATOM   4870 1HB  PHE A 319       9.814  -8.251 -15.274  1.00 75.60           H
ATOM   4871 2HB  PHE A 319      10.352  -9.607 -16.244  1.00 75.60           H
ATOM   4872  CG  PHE A 319      11.947  -8.495 -15.333  1.00 75.60           C
ATOM   4873  CD1 PHE A 319      13.031  -9.021 -15.962  1.00 75.60           C
ATOM   4874  HD1 PHE A 319      12.919  -9.496 -16.937  1.00 75.60           H
ATOM   4875  CD2 PHE A 319      12.087  -7.902 -14.117  1.00 75.60           C
ATOM   4876  HD2 PHE A 319      11.218  -7.480 -13.613  1.00 75.60           H
ATOM   4877  CE1 PHE A 319      14.310  -8.953 -15.349  1.00 75.60           C
ATOM   4878  HE1 PHE A 319      15.180  -9.375 -15.853  1.00 75.60           H
ATOM   4879  CE2 PHE A 319      13.366  -7.834 -13.504  1.00 75.60           C
ATOM   4880  HE2 PHE A 319      13.478  -7.359 -12.529  1.00 75.60           H
ATOM   4881  CZ  PHE A 319      14.451  -8.361 -14.133  1.00 75.60           C
ATOM   4882  HZ  PHE A 319      15.432  -8.308 -13.662  1.00 75.60           H
ATOM   4883  HN  PHE A 319       9.932  -6.230 -15.889  1.00 75.60           H
ATOM   4884  N   VAL A 320       8.055  -7.765 -17.619  1.00 77.03           N
ATOM   4885  CA  VAL A 320       6.812  -8.315 -18.133  1.00 77.03           C
ATOM   4886  C   VAL A 320       6.260  -7.388 -19.218  1.00 77.03           C
ATOM   4887  O   VAL A 320       5.618  -7.846 -20.162  1.00 77.03           O
ATOM   4888  HA  VAL A 320       7.041  -9.282 -18.580  1.00 77.03           H
ATOM   4889  CB  VAL A 320       5.827  -8.545 -16.985  1.00 77.03           C
ATOM   4890  HB  VAL A 320       5.424  -7.576 -16.690  1.00 77.03           H
ATOM   4891  CG1 VAL A 320       4.658  -9.424 -17.433  1.00 77.03           C
ATOM   4892 1HG1 VAL A 320       4.131  -8.937 -18.253  1.00 77.03           H
ATOM   4893 2HG1 VAL A 320       5.037 -10.390 -17.767  1.00 77.03           H
ATOM   4894 3HG1 VAL A 320       3.974  -9.571 -16.598  1.00 77.03           H
ATOM   4895  CG2 VAL A 320       6.533  -9.149 -15.769  1.00 77.03           C
ATOM   4896 1HG2 VAL A 320       6.978 -10.105 -16.045  1.00 77.03           H
ATOM   4897 2HG2 VAL A 320       7.315  -8.470 -15.428  1.00 77.03           H
ATOM   4898 3HG2 VAL A 320       5.810  -9.302 -14.968  1.00 77.03           H
ATOM   4899  HN  VAL A 320       7.947  -7.053 -16.924  1.00 77.03           H
ATOM   4900  N   GLY A 321       6.529  -6.102 -19.047  1.00 77.20           N
ATOM   4901  CA  GLY A 321       5.965  -5.096 -19.929  1.00 77.20           C
ATOM   4902  C   GLY A 321       6.764  -4.998 -21.231  1.00 77.20           C
ATOM   4903  O   GLY A 321       7.806  -4.347 -21.277  1.00 77.20           O
ATOM   4904 1HA  GLY A 321       4.927  -5.343 -20.153  1.00 77.20           H
ATOM   4905 2HA  GLY A 321       5.961  -4.128 -19.428  1.00 77.20           H
ATOM   4906  HN  GLY A 321       7.120  -5.746 -18.322  1.00 77.20           H
ATOM   4907  N   GLU A 322       6.244  -5.656 -22.257  1.00 78.18           N
ATOM   4908  CA  GLU A 322       6.821  -5.547 -23.586  1.00 78.18           C
ATOM   4909  C   GLU A 322       6.778  -4.095 -24.066  1.00 78.18           C
ATOM   4910  O   GLU A 322       7.740  -3.602 -24.652  1.00 78.18           O
ATOM   4911  HA  GLU A 322       7.857  -5.870 -23.479  1.00 78.18           H
ATOM   4912  CB  GLU A 322       6.106  -6.472 -24.572  1.00 78.18           C
ATOM   4913 1HB  GLU A 322       5.042  -6.238 -24.591  1.00 78.18           H
ATOM   4914 2HB  GLU A 322       6.580  -6.402 -25.552  1.00 78.18           H
ATOM   4915  CG  GLU A 322       6.228  -7.935 -24.139  1.00 78.18           C
ATOM   4916 1HG  GLU A 322       7.205  -8.104 -23.687  1.00 78.18           H
ATOM   4917 2HG  GLU A 322       5.481  -8.155 -23.376  1.00 78.18           H
ATOM   4918  CD  GLU A 322       6.040  -8.877 -25.330  1.00 78.18           C
ATOM   4919  OE1 GLU A 322       6.790  -9.875 -25.387  1.00 78.18           O
ATOM   4920  OE2 GLU A 322       5.151  -8.577 -26.156  1.00 78.18           O
ATOM   4921  HN  GLU A 322       5.445  -6.254 -22.191  1.00 78.18           H
ATOM   4922  N   ARG A 323       5.650  -3.451 -23.800  1.00 78.93           N
ATOM   4923  CA  ARG A 323       5.459  -2.073 -24.219  1.00 78.93           C
ATOM   4924  C   ARG A 323       6.476  -1.162 -23.529  1.00 78.93           C
ATOM   4925  O   ARG A 323       7.069  -0.293 -24.167  1.00 78.93           O
ATOM   4926  HA  ARG A 323       5.613  -2.086 -25.298  1.00 78.93           H
ATOM   4927  CB  ARG A 323       4.045  -1.589 -23.890  1.00 78.93           C
ATOM   4928 1HB  ARG A 323       3.328  -2.382 -24.099  1.00 78.93           H
ATOM   4929 2HB  ARG A 323       3.972  -1.365 -22.826  1.00 78.93           H
ATOM   4930  CG  ARG A 323       3.689  -0.343 -24.705  1.00 78.93           C
ATOM   4931 1HG  ARG A 323       4.388   0.460 -24.472  1.00 78.93           H
ATOM   4932 2HG  ARG A 323       3.793  -0.558 -25.768  1.00 78.93           H
ATOM   4933  CD  ARG A 323       2.260   0.115 -24.409  1.00 78.93           C
ATOM   4934 1HD  ARG A 323       1.590  -0.745 -24.387  1.00 78.93           H
ATOM   4935 2HD  ARG A 323       2.215   0.579 -23.423  1.00 78.93           H
ATOM   4936  NE  ARG A 323       1.813   1.078 -25.440  1.00 78.93           N
ATOM   4937  HE  ARG A 323       2.404   1.221 -26.234  1.00 78.93           H
ATOM   4938  CZ  ARG A 323       0.667   1.768 -25.377  1.00 78.93           C
ATOM   4939  NH1 ARG A 323      -0.163   1.615 -24.336  1.00 78.93           N
ATOM   4940 1HH1 ARG A 323       0.071   0.982 -23.599  1.00 78.93           H
ATOM   4941 2HH1 ARG A 323      -1.017   2.134 -24.296  1.00 78.93           H
ATOM   4942  NH2 ARG A 323       0.362   2.615 -26.370  1.00 78.93           N
ATOM   4943 1HH2 ARG A 323      -0.489   3.138 -26.339  1.00 78.93           H
ATOM   4944 2HH2 ARG A 323       0.987   2.723 -27.144  1.00 78.93           H
ATOM   4945  HN  ARG A 323       4.879  -3.855 -23.309  1.00 78.93           H
ATOM   4946  N   PHE A 324       6.647  -1.392 -22.236  1.00 81.59           N
ATOM   4947  CA  PHE A 324       7.523  -0.553 -21.436  1.00 81.59           C
ATOM   4948  C   PHE A 324       8.977  -0.685 -21.893  1.00 81.59           C
ATOM   4949  O   PHE A 324       9.692   0.310 -21.997  1.00 81.59           O
ATOM   4950  HA  PHE A 324       7.194   0.477 -21.569  1.00 81.59           H
ATOM   4951  CB  PHE A 324       7.410  -1.039 -19.989  1.00 81.59           C
ATOM   4952 1HB  PHE A 324       6.356  -1.094 -19.716  1.00 81.59           H
ATOM   4953 2HB  PHE A 324       7.809  -2.052 -19.925  1.00 81.59           H
ATOM   4954  CG  PHE A 324       8.139  -0.154 -18.976  1.00 81.59           C
ATOM   4955  CD1 PHE A 324       9.403  -0.468 -18.585  1.00 81.59           C
ATOM   4956  HD1 PHE A 324       9.896  -1.350 -18.992  1.00 81.59           H
ATOM   4957  CD2 PHE A 324       7.523   0.946 -18.468  1.00 81.59           C
ATOM   4958  HD2 PHE A 324       6.510   1.198 -18.782  1.00 81.59           H
ATOM   4959  CE1 PHE A 324      10.079   0.353 -17.644  1.00 81.59           C
ATOM   4960  HE1 PHE A 324      11.092   0.102 -17.330  1.00 81.59           H
ATOM   4961  CE2 PHE A 324       8.199   1.768 -17.527  1.00 81.59           C
ATOM   4962  HE2 PHE A 324       7.705   2.650 -17.120  1.00 81.59           H
ATOM   4963  CZ  PHE A 324       9.463   1.454 -17.136  1.00 81.59           C
ATOM   4964  HZ  PHE A 324       9.982   2.085 -16.414  1.00 81.59           H
ATOM   4965  HN  PHE A 324       6.200  -2.134 -21.736  1.00 81.59           H
ATOM   4966  N   ARG A 325       9.371  -1.923 -22.155  1.00 83.51           N
ATOM   4967  CA  ARG A 325      10.726  -2.198 -22.602  1.00 83.51           C
ATOM   4968  C   ARG A 325      11.033  -1.412 -23.879  1.00 83.51           C
ATOM   4969  O   ARG A 325      12.120  -0.854 -24.022  1.00 83.51           O
ATOM   4970  HA  ARG A 325      11.362  -1.874 -21.779  1.00 83.51           H
ATOM   4971  CB  ARG A 325      10.925  -3.691 -22.870  1.00 83.51           C
ATOM   4972 1HB  ARG A 325      10.059  -4.088 -23.400  1.00 83.51           H
ATOM   4973 2HB  ARG A 325      11.789  -3.836 -23.519  1.00 83.51           H
ATOM   4974  CG  ARG A 325      11.127  -4.461 -21.563  1.00 83.51           C
ATOM   4975 1HG  ARG A 325      11.899  -3.975 -20.967  1.00 83.51           H
ATOM   4976 2HG  ARG A 325      10.209  -4.436 -20.977  1.00 83.51           H
ATOM   4977  CD  ARG A 325      11.525  -5.912 -21.838  1.00 83.51           C
ATOM   4978 1HD  ARG A 325      12.237  -5.954 -22.662  1.00 83.51           H
ATOM   4979 2HD  ARG A 325      12.023  -6.333 -20.964  1.00 83.51           H
ATOM   4980  NE  ARG A 325      10.324  -6.712 -22.167  1.00 83.51           N
ATOM   4981  HE  ARG A 325       9.432  -6.263 -22.114  1.00 83.51           H
ATOM   4982  CZ  ARG A 325      10.357  -8.001 -22.532  1.00 83.51           C
ATOM   4983  NH1 ARG A 325      11.524  -8.654 -22.619  1.00 83.51           N
ATOM   4984 1HH1 ARG A 325      12.379  -8.179 -22.412  1.00 83.51           H
ATOM   4985 2HH1 ARG A 325      11.540  -9.616 -22.892  1.00 83.51           H
ATOM   4986  NH2 ARG A 325       9.205  -8.628 -22.808  1.00 83.51           N
ATOM   4987 1HH2 ARG A 325       9.212  -9.590 -23.081  1.00 83.51           H
ATOM   4988 2HH2 ARG A 325       8.338  -8.134 -22.740  1.00 83.51           H
ATOM   4989  HN  ARG A 325       8.784  -2.728 -22.067  1.00 83.51           H
ATOM   4990  N   ARG A 326      10.057  -1.394 -24.774  1.00 83.89           N
ATOM   4991  CA  ARG A 326      10.216  -0.702 -26.042  1.00 83.89           C
ATOM   4992  C   ARG A 326      10.327   0.806 -25.813  1.00 83.89           C
ATOM   4993  O   ARG A 326      11.156   1.472 -26.431  1.00 83.89           O
ATOM   4994  HA  ARG A 326      11.138  -1.104 -26.464  1.00 83.89           H
ATOM   4995  CB  ARG A 326       9.038  -0.984 -26.975  1.00 83.89           C
ATOM   4996 1HB  ARG A 326       8.102  -0.767 -26.461  1.00 83.89           H
ATOM   4997 2HB  ARG A 326       9.087  -0.322 -27.840  1.00 83.89           H
ATOM   4998  CG  ARG A 326       9.043  -2.442 -27.441  1.00 83.89           C
ATOM   4999 1HG  ARG A 326       9.957  -2.645 -28.000  1.00 83.89           H
ATOM   5000 2HG  ARG A 326       9.046  -3.104 -26.575  1.00 83.89           H
ATOM   5001  CD  ARG A 326       7.825  -2.742 -28.317  1.00 83.89           C
ATOM   5002 1HD  ARG A 326       6.926  -2.336 -27.855  1.00 83.89           H
ATOM   5003 2HD  ARG A 326       7.934  -2.255 -29.285  1.00 83.89           H
ATOM   5004  NE  ARG A 326       7.683  -4.204 -28.501  1.00 83.89           N
ATOM   5005  HE  ARG A 326       8.128  -4.806 -27.837  1.00 83.89           H
ATOM   5006  CZ  ARG A 326       6.994  -4.772 -29.500  1.00 83.89           C
ATOM   5007  NH1 ARG A 326       6.378  -4.014 -30.418  1.00 83.89           N
ATOM   5008 1HH1 ARG A 326       6.429  -3.017 -30.359  1.00 83.89           H
ATOM   5009 2HH1 ARG A 326       5.866  -4.446 -31.160  1.00 83.89           H
ATOM   5010  NH2 ARG A 326       6.931  -6.109 -29.569  1.00 83.89           N
ATOM   5011 1HH2 ARG A 326       6.422  -6.548 -30.308  1.00 83.89           H
ATOM   5012 2HH2 ARG A 326       7.394  -6.667 -28.880  1.00 83.89           H
ATOM   5013  HN  ARG A 326       9.171  -1.840 -24.645  1.00 83.89           H
ATOM   5014  N   ASP A 327       9.480   1.301 -24.922  1.00 85.18           N
ATOM   5015  CA  ASP A 327       9.455   2.723 -24.623  1.00 85.18           C
ATOM   5016  C   ASP A 327      10.762   3.118 -23.934  1.00 85.18           C
ATOM   5017  O   ASP A 327      11.323   4.175 -24.217  1.00 85.18           O
ATOM   5018  HA  ASP A 327       9.326   3.216 -25.586  1.00 85.18           H
ATOM   5019  CB  ASP A 327       8.300   3.067 -23.679  1.00 85.18           C
ATOM   5020 1HB  ASP A 327       8.369   2.457 -22.778  1.00 85.18           H
ATOM   5021 2HB  ASP A 327       8.379   4.108 -23.367  1.00 85.18           H
ATOM   5022  CG  ASP A 327       6.949   2.833 -24.358  1.00 85.18           C
ATOM   5023  OD1 ASP A 327       6.904   2.983 -25.599  1.00 85.18           O
ATOM   5024  OD2 ASP A 327       5.992   2.510 -23.622  1.00 85.18           O
ATOM   5025  HN  ASP A 327       8.820   0.750 -24.411  1.00 85.18           H
ATOM   5026  N   LEU A 328      11.210   2.246 -23.041  1.00 83.83           N
ATOM   5027  CA  LEU A 328      12.428   2.502 -22.291  1.00 83.83           C
ATOM   5028  C   LEU A 328      13.593   2.688 -23.266  1.00 83.83           C
ATOM   5029  O   LEU A 328      14.336   3.663 -23.173  1.00 83.83           O
ATOM   5030  HA  LEU A 328      12.285   3.434 -21.744  1.00 83.83           H
ATOM   5031  CB  LEU A 328      12.661   1.400 -21.256  1.00 83.83           C
ATOM   5032 1HB  LEU A 328      11.834   1.414 -20.547  1.00 83.83           H
ATOM   5033 2HB  LEU A 328      12.628   0.437 -21.766  1.00 83.83           H
ATOM   5034  CG  LEU A 328      13.971   1.485 -20.470  1.00 83.83           C
ATOM   5035  HG  LEU A 328      14.796   1.509 -21.182  1.00 83.83           H
ATOM   5036  CD1 LEU A 328      14.039   2.778 -19.656  1.00 83.83           C
ATOM   5037 1HD1 LEU A 328      13.979   3.634 -20.328  1.00 83.83           H
ATOM   5038 2HD1 LEU A 328      13.207   2.809 -18.953  1.00 83.83           H
ATOM   5039 3HD1 LEU A 328      14.980   2.813 -19.107  1.00 83.83           H
ATOM   5040  CD2 LEU A 328      14.166   0.245 -19.594  1.00 83.83           C
ATOM   5041 1HD2 LEU A 328      13.340   0.166 -18.889  1.00 83.83           H
ATOM   5042 2HD2 LEU A 328      14.194  -0.644 -20.224  1.00 83.83           H
ATOM   5043 3HD2 LEU A 328      15.105   0.332 -19.047  1.00 83.83           H
ATOM   5044  HN  LEU A 328      10.757   1.381 -22.829  1.00 83.83           H
ATOM   5045  N   VAL A 329      13.716   1.735 -24.179  1.00 84.33           N
ATOM   5046  CA  VAL A 329      14.827   1.735 -25.115  1.00 84.33           C
ATOM   5047  C   VAL A 329      14.729   2.966 -26.017  1.00 84.33           C
ATOM   5048  O   VAL A 329      15.745   3.555 -26.383  1.00 84.33           O
ATOM   5049  HA  VAL A 329      15.747   1.798 -24.533  1.00 84.33           H
ATOM   5050  CB  VAL A 329      14.852   0.420 -25.898  1.00 84.33           C
ATOM   5051  HB  VAL A 329      13.875   0.290 -26.364  1.00 84.33           H
ATOM   5052  CG1 VAL A 329      15.901   0.464 -27.010  1.00 84.33           C
ATOM   5053 1HG1 VAL A 329      15.668   1.277 -27.698  1.00 84.33           H
ATOM   5054 2HG1 VAL A 329      16.886   0.629 -26.573  1.00 84.33           H
ATOM   5055 3HG1 VAL A 329      15.898  -0.482 -27.550  1.00 84.33           H
ATOM   5056  CG2 VAL A 329      15.090  -0.769 -24.965  1.00 84.33           C
ATOM   5057 1HG2 VAL A 329      16.047  -0.647 -24.458  1.00 84.33           H
ATOM   5058 2HG2 VAL A 329      14.290  -0.817 -24.226  1.00 84.33           H
ATOM   5059 3HG2 VAL A 329      15.102  -1.690 -25.547  1.00 84.33           H
ATOM   5060  HN  VAL A 329      13.074   0.975 -24.284  1.00 84.33           H
ATOM   5061  N   LYS A 330      13.496   3.320 -26.350  1.00 83.38           N
[truncated: 117,320 more chars]
