# Supplementary material for: Noncanonical roles of chemokine regions in CCR9 activation revealed by structural modeling and mutational mapping
Source: Nat Commun. 2025 Aug 18;16:7695. doi: 10.1038/s41467-025-62321-9 (PMC12361432; doi:10.1038/s41467-025-62321-9)
Supplement: Supplementary file 4 — Supplementary Data 2 [file 41467_2025_62321_MOESM4_ESM.zip › CCR9_CCL25_rnk150.pdb]

SSBOND   1 CYS A   38    CYS A  289 
SSBOND   2 CYS A  119    CYS A  198 
SSBOND   3 CYS B    7    CYS B   35 
SSBOND   4 CYS B    8    CYS B   52 
ATOM      1  N   GLU A  20      -4.323  -4.906  60.841  1.00 51.73           N
ATOM      2  CA  GLU A  20      -4.412  -4.392  59.485  1.00 51.73           C
ATOM      3  C   GLU A  20      -3.089  -4.607  58.747  1.00 51.73           C
ATOM      4  O   GLU A  20      -3.072  -4.764  57.527  1.00 51.73           O
ATOM      5  HA  GLU A  20      -5.201  -4.973  59.006  1.00 51.73           H
ATOM      6  CB  GLU A  20      -4.807  -2.914  59.483  1.00 51.73           C
ATOM      7 1HB  GLU A  20      -4.362  -2.415  60.344  1.00 51.73           H
ATOM      8 2HB  GLU A  20      -4.529  -2.461  58.532  1.00 51.73           H
ATOM      9  CG  GLU A  20      -6.322  -2.751  59.612  1.00 51.73           C
ATOM     10 1HG  GLU A  20      -6.825  -3.544  59.059  1.00 51.73           H
ATOM     11 2HG  GLU A  20      -6.615  -2.855  60.657  1.00 51.73           H
ATOM     12  CD  GLU A  20      -6.774  -1.388  59.084  1.00 51.73           C
ATOM     13  OE1 GLU A  20      -7.952  -1.299  58.676  1.00 51.73           O
ATOM     14  OE2 GLU A  20      -5.931  -0.465  59.101  1.00 51.73           O
ATOM     15  HN  GLU A  20      -3.433  -5.289  61.090  1.00 51.73           H
ATOM     16  N   SER A  21      -2.012  -4.608  59.519  1.00 57.85           N
ATOM     17  CA  SER A  21      -0.683  -4.754  58.949  1.00 57.85           C
ATOM     18  C   SER A  21      -0.497  -6.174  58.412  1.00 57.85           C
ATOM     19  O   SER A  21       0.009  -6.362  57.307  1.00 57.85           O
ATOM     20  HA  SER A  21      -0.636  -4.028  58.137  1.00 57.85           H
ATOM     21  CB  SER A  21       0.398  -4.432  59.983  1.00 57.85           C
ATOM     22 1HB  SER A  21       1.332  -4.200  59.470  1.00 57.85           H
ATOM     23 2HB  SER A  21       0.112  -3.541  60.541  1.00 57.85           H
ATOM     24  OG  SER A  21       0.610  -5.512  60.888  1.00 57.85           O
ATOM     25  HG  SER A  21       1.316  -5.267  61.553  1.00 57.85           H
ATOM     26  HN  SER A  21      -2.036  -4.510  60.514  1.00 57.85           H
ATOM     27  N   THR A  22      -0.918  -7.137  59.219  1.00 57.84           N
ATOM     28  CA  THR A  22      -0.687  -8.536  58.898  1.00 57.84           C
ATOM     29  C   THR A  22      -1.522  -8.949  57.684  1.00 57.84           C
ATOM     30  O   THR A  22      -0.994  -9.512  56.726  1.00 57.84           O
ATOM     31  HA  THR A  22       0.360  -8.657  58.622  1.00 57.84           H
ATOM     32  CB  THR A  22      -0.984  -9.363  60.151  1.00 57.84           C
ATOM     33  HB  THR A  22      -2.037  -9.643  60.191  1.00 57.84           H
ATOM     34  OG1 THR A  22      -0.524  -8.546  61.224  1.00 57.84           O
ATOM     35  HG1 THR A  22      -0.876  -8.893  62.093  1.00 57.84           H
ATOM     36  CG2 THR A  22      -0.118 -10.621  60.241  1.00 57.84           C
ATOM     37 1HG2 THR A  22       0.934 -10.336  60.269  1.00 57.84           H
ATOM     38 2HG2 THR A  22      -0.300 -11.251  59.371  1.00 57.84           H
ATOM     39 3HG2 THR A  22      -0.369 -11.171  61.148  1.00 57.84           H
ATOM     40  HN  THR A  22      -1.406  -6.975  60.076  1.00 57.84           H
ATOM     41  N   SER A  23      -2.811  -8.655  57.765  1.00 60.64           N
ATOM     42  CA  SER A  23      -3.731  -9.028  56.704  1.00 60.64           C
ATOM     43  C   SER A  23      -3.345  -8.321  55.404  1.00 60.64           C
ATOM     44  O   SER A  23      -3.430  -8.907  54.325  1.00 60.64           O
ATOM     45  HA  SER A  23      -3.628 -10.108  56.598  1.00 60.64           H
ATOM     46  CB  SER A  23      -5.175  -8.690  57.083  1.00 60.64           C
ATOM     47 1HB  SER A  23      -5.841  -8.984  56.272  1.00 60.64           H
ATOM     48 2HB  SER A  23      -5.465  -9.269  57.960  1.00 60.64           H
ATOM     49  OG  SER A  23      -5.344  -7.301  57.355  1.00 60.64           O
ATOM     50  HG  SER A  23      -6.302  -7.109  57.570  1.00 60.64           H
ATOM     51  HN  SER A  23      -3.228  -8.172  58.535  1.00 60.64           H
ATOM     52  N   SER A  24      -2.929  -7.071  55.548  1.00 66.54           N
ATOM     53  CA  SER A  24      -2.522  -6.280  54.399  1.00 66.54           C
ATOM     54  C   SER A  24      -1.281  -6.897  53.751  1.00 66.54           C
ATOM     55  O   SER A  24      -1.050  -6.724  52.556  1.00 66.54           O
ATOM     56  HA  SER A  24      -3.368  -6.312  53.713  1.00 66.54           H
ATOM     57  CB  SER A  24      -2.246  -4.829  54.799  1.00 66.54           C
ATOM     58 1HB  SER A  24      -2.330  -4.189  53.921  1.00 66.54           H
ATOM     59 2HB  SER A  24      -3.005  -4.498  55.508  1.00 66.54           H
ATOM     60  OG  SER A  24      -0.954  -4.672  55.378  1.00 66.54           O
ATOM     61  HG  SER A  24      -0.864  -5.263  56.180  1.00 66.54           H
ATOM     62  HN  SER A  24      -2.867  -6.600  56.428  1.00 66.54           H
ATOM     63  N   MET A  25      -0.516  -7.605  54.569  1.00 69.40           N
ATOM     64  CA  MET A  25       0.691  -8.256  54.089  1.00 69.40           C
ATOM     65  C   MET A  25       0.357  -9.558  53.357  1.00 69.40           C
ATOM     66  O   MET A  25       0.937  -9.854  52.314  1.00 69.40           O
ATOM     67  HA  MET A  25       1.150  -7.550  53.397  1.00 69.40           H
ATOM     68  CB  MET A  25       1.614  -8.557  55.271  1.00 69.40           C
ATOM     69 1HB  MET A  25       1.602  -7.720  55.969  1.00 69.40           H
ATOM     70 2HB  MET A  25       1.246  -9.428  55.812  1.00 69.40           H
ATOM     71  CG  MET A  25       3.046  -8.812  54.797  1.00 69.40           C
ATOM     72 1HG  MET A  25       3.618  -9.299  55.587  1.00 69.40           H
ATOM     73 2HG  MET A  25       3.041  -9.490  53.943  1.00 69.40           H
ATOM     74  SD  MET A  25       3.824  -7.270  54.345  1.00 69.40           S
ATOM     75  CE  MET A  25       5.512  -7.817  54.158  1.00 69.40           C
ATOM     76 1HE  MET A  25       5.867  -8.232  55.102  1.00 69.40           H
ATOM     77 2HE  MET A  25       5.563  -8.582  53.383  1.00 69.40           H
ATOM     78 3HE  MET A  25       6.139  -6.972  53.875  1.00 69.40           H
ATOM     79  HN  MET A  25      -0.709  -7.737  55.541  1.00 69.40           H
ATOM     80  N   GLU A  26      -0.576 -10.301  53.934  1.00 70.23           N
ATOM     81  CA  GLU A  26      -1.016 -11.549  53.334  1.00 70.23           C
ATOM     82  C   GLU A  26      -1.697 -11.282  51.990  1.00 70.23           C
ATOM     83  O   GLU A  26      -1.437 -11.977  51.009  1.00 70.23           O
ATOM     84  HA  GLU A  26      -0.107 -12.132  53.179  1.00 70.23           H
ATOM     85  CB  GLU A  26      -1.946 -12.314  54.278  1.00 70.23           C
ATOM     86 1HB  GLU A  26      -2.697 -11.635  54.682  1.00 70.23           H
ATOM     87 2HB  GLU A  26      -2.374 -13.170  53.757  1.00 70.23           H
ATOM     88  CG  GLU A  26      -1.173 -12.878  55.472  1.00 70.23           C
ATOM     89 1HG  GLU A  26      -0.391 -13.550  55.118  1.00 70.23           H
ATOM     90 2HG  GLU A  26      -0.679 -12.066  56.006  1.00 70.23           H
ATOM     91  CD  GLU A  26      -2.106 -13.628  56.424  1.00 70.23           C
ATOM     92  OE1 GLU A  26      -1.578 -14.441  57.213  1.00 70.23           O
ATOM     93  OE2 GLU A  26      -3.327 -13.373  56.340  1.00 70.23           O
ATOM     94  HN  GLU A  26      -1.029 -10.063  54.793  1.00 70.23           H
ATOM     95  N   ASP A  27      -2.556 -10.273  51.989  1.00 70.38           N
ATOM     96  CA  ASP A  27      -3.298  -9.924  50.790  1.00 70.38           C
ATOM     97  C   ASP A  27      -2.317  -9.653  49.648  1.00 70.38           C
ATOM     98  O   ASP A  27      -2.568 -10.034  48.505  1.00 70.38           O
ATOM     99  HA  ASP A  27      -3.942 -10.781  50.592  1.00 70.38           H
ATOM    100  CB  ASP A  27      -4.132  -8.659  51.007  1.00 70.38           C
ATOM    101 1HB  ASP A  27      -3.536  -7.912  51.530  1.00 70.38           H
ATOM    102 2HB  ASP A  27      -4.406  -8.230  50.043  1.00 70.38           H
ATOM    103  CG  ASP A  27      -5.396  -8.967  51.812  1.00 70.38           C
ATOM    104  OD1 ASP A  27      -5.717 -10.169  51.927  1.00 70.38           O
ATOM    105  OD2 ASP A  27      -6.013  -7.992  52.294  1.00 70.38           O
ATOM    106  HN  ASP A  27      -2.747  -9.700  52.786  1.00 70.38           H
ATOM    107  N   TYR A  28      -1.219  -8.998  49.996  1.00 71.74           N
ATOM    108  CA  TYR A  28      -0.214  -8.643  49.008  1.00 71.74           C
ATOM    109  C   TYR A  28       0.541  -9.883  48.525  1.00 71.74           C
ATOM    110  O   TYR A  28       0.901  -9.977  47.353  1.00 71.74           O
ATOM    111  HA  TYR A  28      -0.723  -8.184  48.161  1.00 71.74           H
ATOM    112  CB  TYR A  28       0.766  -7.709  49.721  1.00 71.74           C
ATOM    113 1HB  TYR A  28       0.218  -6.849  50.106  1.00 71.74           H
ATOM    114 2HB  TYR A  28       1.188  -8.229  50.581  1.00 71.74           H
ATOM    115  CG  TYR A  28       1.908  -7.211  48.833  1.00 71.74           C
ATOM    116  CD1 TYR A  28       3.143  -7.824  48.889  1.00 71.74           C
ATOM    117  HD1 TYR A  28       3.305  -8.663  49.566  1.00 71.74           H
ATOM    118  CD2 TYR A  28       1.703  -6.149  47.976  1.00 71.74           C
ATOM    119  HD2 TYR A  28       0.728  -5.664  47.932  1.00 71.74           H
ATOM    120  CE1 TYR A  28       4.218  -7.356  48.053  1.00 71.74           C
ATOM    121  HE1 TYR A  28       5.198  -7.831  48.088  1.00 71.74           H
ATOM    122  CE2 TYR A  28       2.778  -5.680  47.141  1.00 71.74           C
ATOM    123  HE2 TYR A  28       2.630  -4.842  46.460  1.00 71.74           H
ATOM    124  CZ  TYR A  28       3.982  -6.307  47.220  1.00 71.74           C
ATOM    125  OH  TYR A  28       4.998  -5.864  46.431  1.00 71.74           O
ATOM    126  HH  TYR A  28       4.705  -5.058  45.917  1.00 71.74           H
ATOM    127  HN  TYR A  28      -1.012  -8.711  50.931  1.00 71.74           H
ATOM    128  N   VAL A  29       0.759 -10.803  49.453  1.00 69.31           N
ATOM    129  CA  VAL A  29       1.540 -11.993  49.159  1.00 69.31           C
ATOM    130  C   VAL A  29       0.706 -12.946  48.300  1.00 69.31           C
ATOM    131  O   VAL A  29       1.238 -13.623  47.423  1.00 69.31           O
ATOM    132  HA  VAL A  29       2.413 -11.680  48.587  1.00 69.31           H
ATOM    133  CB  VAL A  29       2.028 -12.633  50.460  1.00 69.31           C
ATOM    134  HB  VAL A  29       1.166 -12.766  51.112  1.00 69.31           H
ATOM    135  CG1 VAL A  29       2.636 -14.012  50.197  1.00 69.31           C
ATOM    136 1HG1 VAL A  29       1.884 -14.662  49.749  1.00 69.31           H
ATOM    137 2HG1 VAL A  29       3.482 -13.913  49.517  1.00 69.31           H
ATOM    138 3HG1 VAL A  29       2.975 -14.445  51.138  1.00 69.31           H
ATOM    139  CG2 VAL A  29       3.026 -11.722  51.178  1.00 69.31           C
ATOM    140 1HG2 VAL A  29       3.885 -11.543  50.532  1.00 69.31           H
ATOM    141 2HG2 VAL A  29       2.545 -10.772  51.415  1.00 69.31           H
ATOM    142 3HG2 VAL A  29       3.357 -12.201  52.099  1.00 69.31           H
ATOM    143  HN  VAL A  29       0.413 -10.746  50.390  1.00 69.31           H
ATOM    144  N   ASN A  30      -0.589 -12.967  48.583  1.00 71.93           N
ATOM    145  CA  ASN A  30      -1.480 -13.917  47.940  1.00 71.93           C
ATOM    146  C   ASN A  30      -1.921 -13.360  46.585  1.00 71.93           C
ATOM    147  O   ASN A  30      -2.552 -14.063  45.797  1.00 71.93           O
ATOM    148  HA  ASN A  30      -0.899 -14.835  47.845  1.00 71.93           H
ATOM    149  CB  ASN A  30      -2.734 -14.155  48.784  1.00 71.93           C
ATOM    150 1HB  ASN A  30      -3.121 -13.201  49.143  1.00 71.93           H
ATOM    151 2HB  ASN A  30      -3.512 -14.603  48.167  1.00 71.93           H
ATOM    152  CG  ASN A  30      -2.429 -15.068  49.973  1.00 71.93           C
ATOM    153  OD1 ASN A  30      -1.469 -15.820  49.982  1.00 71.93           O
ATOM    154  ND2 ASN A  30      -3.298 -14.961  50.974  1.00 71.93           N
ATOM    155 1HD2 ASN A  30      -4.066 -14.323  50.904  1.00 71.93           H
ATOM    156 2HD2 ASN A  30      -3.184 -15.517  51.797  1.00 71.93           H
ATOM    157  HN  ASN A  30      -1.028 -12.351  49.237  1.00 71.93           H
ATOM    158  N   PHE A  31      -1.570 -12.103  46.355  1.00 77.58           N
ATOM    159  CA  PHE A  31      -1.903 -11.451  45.100  1.00 77.58           C
ATOM    160  C   PHE A  31      -1.151 -12.093  43.933  1.00 77.58           C
ATOM    161  O   PHE A  31       0.078 -12.124  43.923  1.00 77.58           O
ATOM    162  HA  PHE A  31      -2.976 -11.570  44.948  1.00 77.58           H
ATOM    163  CB  PHE A  31      -1.471  -9.989  45.228  1.00 77.58           C
ATOM    164 1HB  PHE A  31      -1.922  -9.564  46.124  1.00 77.58           H
ATOM    165 2HB  PHE A  31      -0.390  -9.951  45.366  1.00 77.58           H
ATOM    166  CG  PHE A  31      -1.847  -9.122  44.024  1.00 77.58           C
ATOM    167  CD1 PHE A  31      -0.928  -8.872  43.053  1.00 77.58           C
ATOM    168  HD1 PHE A  31       0.076  -9.289  43.132  1.00 77.58           H
ATOM    169  CD2 PHE A  31      -3.099  -8.601  43.926  1.00 77.58           C
ATOM    170  HD2 PHE A  31      -3.835  -8.802  44.705  1.00 77.58           H
ATOM    171  CE1 PHE A  31      -1.277  -8.067  41.936  1.00 77.58           C
ATOM    172  HE1 PHE A  31      -0.541  -7.866  41.158  1.00 77.58           H
ATOM    173  CE2 PHE A  31      -3.448  -7.797  42.810  1.00 77.58           C
ATOM    174  HE2 PHE A  31      -4.452  -7.379  42.731  1.00 77.58           H
ATOM    175  CZ  PHE A  31      -2.530  -7.546  41.838  1.00 77.58           C
ATOM    176  HZ  PHE A  31      -2.798  -6.929  40.981  1.00 77.58           H
ATOM    177  HN  PHE A  31      -1.069 -11.534  47.007  1.00 77.58           H
ATOM    178  N   ASN A  32      -1.921 -12.590  42.976  1.00 74.86           N
ATOM    179  CA  ASN A  32      -1.343 -13.195  41.788  1.00 74.86           C
ATOM    180  C   ASN A  32      -0.890 -12.092  40.829  1.00 74.86           C
ATOM    181  O   ASN A  32      -1.703 -11.522  40.104  1.00 74.86           O
ATOM    182  HA  ASN A  32      -0.512 -13.800  42.150  1.00 74.86           H
ATOM    183  CB  ASN A  32      -2.369 -14.064  41.057  1.00 74.86           C
ATOM    184 1HB  ASN A  32      -2.913 -14.674  41.778  1.00 74.86           H
ATOM    185 2HB  ASN A  32      -3.102 -13.428  40.561  1.00 74.86           H
ATOM    186  CG  ASN A  32      -1.688 -14.967  40.027  1.00 74.86           C
ATOM    187  OD1 ASN A  32      -0.482 -14.943  39.843  1.00 74.86           O
ATOM    188  ND2 ASN A  32      -2.525 -15.763  39.368  1.00 74.86           N
ATOM    189 1HD2 ASN A  32      -3.504 -15.733  39.567  1.00 74.86           H
ATOM    190 2HD2 ASN A  32      -2.175 -16.391  38.673  1.00 74.86           H
ATOM    191  HN  ASN A  32      -2.921 -12.585  43.004  1.00 74.86           H
ATOM    192  N   PHE A  33       0.408 -11.825  40.857  1.00 76.37           N
ATOM    193  CA  PHE A  33       0.998 -10.884  39.921  1.00 76.37           C
ATOM    194  C   PHE A  33       1.248 -11.544  38.563  1.00 76.37           C
ATOM    195  O   PHE A  33       2.380 -11.576  38.083  1.00 76.37           O
ATOM    196  HA  PHE A  33       0.292 -10.063  39.799  1.00 76.37           H
ATOM    197  CB  PHE A  33       2.338 -10.443  40.514  1.00 76.37           C
ATOM    198 1HB  PHE A  33       2.938 -11.328  40.726  1.00 76.37           H
ATOM    199 2HB  PHE A  33       2.880  -9.861  39.769  1.00 76.37           H
ATOM    200  CG  PHE A  33       2.209  -9.613  41.793  1.00 76.37           C
ATOM    201  CD1 PHE A  33       2.022  -8.268  41.714  1.00 76.37           C
ATOM    202  HD1 PHE A  33       1.964  -7.782  40.741  1.00 76.37           H
ATOM    203  CD2 PHE A  33       2.282 -10.220  43.008  1.00 76.37           C
ATOM    204  HD2 PHE A  33       2.432 -11.298  43.070  1.00 76.37           H
ATOM    205  CE1 PHE A  33       1.903  -7.498  42.901  1.00 76.37           C
ATOM    206  HE1 PHE A  33       1.753  -6.420  42.839  1.00 76.37           H
ATOM    207  CE2 PHE A  33       2.163  -9.449  44.195  1.00 76.37           C
ATOM    208  HE2 PHE A  33       2.221  -9.936  45.168  1.00 76.37           H
ATOM    209  CZ  PHE A  33       1.975  -8.105  44.116  1.00 76.37           C
ATOM    210  HZ  PHE A  33       1.884  -7.513  45.027  1.00 76.37           H
ATOM    211  HN  PHE A  33       1.050 -12.238  41.503  1.00 76.37           H
ATOM    212  N   THR A  34       0.172 -12.056  37.983  1.00 76.38           N
ATOM    213  CA  THR A  34       0.194 -12.456  36.587  1.00 76.38           C
ATOM    214  C   THR A  34       0.710 -11.313  35.711  1.00 76.38           C
ATOM    215  O   THR A  34       0.288 -10.168  35.867  1.00 76.38           O
ATOM    216  HA  THR A  34       0.895 -13.284  36.478  1.00 76.38           H
ATOM    217  CB  THR A  34      -1.212 -12.925  36.207  1.00 76.38           C
ATOM    218  HB  THR A  34      -1.432 -12.692  35.165  1.00 76.38           H
ATOM    219  OG1 THR A  34      -2.058 -12.298  37.168  1.00 76.38           O
ATOM    220  HG1 THR A  34      -2.093 -11.313  37.003  1.00 76.38           H
ATOM    221  CG2 THR A  34      -1.417 -14.421  36.450  1.00 76.38           C
ATOM    222 1HG2 THR A  34      -1.263 -14.642  37.506  1.00 76.38           H
ATOM    223 2HG2 THR A  34      -0.702 -14.987  35.853  1.00 76.38           H
ATOM    224 3HG2 THR A  34      -2.431 -14.701  36.164  1.00 76.38           H
ATOM    225  HN  THR A  34      -0.701 -12.197  38.450  1.00 76.38           H
ATOM    226  N   ASP A  35       1.616 -11.662  34.810  1.00 82.80           N
ATOM    227  CA  ASP A  35       2.343 -10.659  34.051  1.00 82.80           C
ATOM    228  C   ASP A  35       1.489 -10.203  32.867  1.00 82.80           C
ATOM    229  O   ASP A  35       1.755 -10.575  31.725  1.00 82.80           O
ATOM    230  HA  ASP A  35       2.540  -9.852  34.758  1.00 82.80           H
ATOM    231  CB  ASP A  35       3.652 -11.227  33.499  1.00 82.80           C
ATOM    232 1HB  ASP A  35       4.046 -11.976  34.186  1.00 82.80           H
ATOM    233 2HB  ASP A  35       3.463 -11.731  32.552  1.00 82.80           H
ATOM    234  CG  ASP A  35       4.688 -10.119  33.296  1.00 82.80           C
ATOM    235  OD1 ASP A  35       4.473  -9.029  33.869  1.00 82.80           O
ATOM    236  OD2 ASP A  35       5.671 -10.388  32.572  1.00 82.80           O
ATOM    237  HN  ASP A  35       1.855 -12.609  34.596  1.00 82.80           H
ATOM    238  N   PHE A  36       0.478  -9.405  33.179  1.00 91.00           N
ATOM    239  CA  PHE A  36      -0.393  -8.862  32.150  1.00 91.00           C
ATOM    240  C   PHE A  36       0.243  -7.642  31.481  1.00 91.00           C
ATOM    241  O   PHE A  36      -0.204  -7.207  30.421  1.00 91.00           O
ATOM    242  HA  PHE A  36      -0.542  -9.646  31.407  1.00 91.00           H
ATOM    243  CB  PHE A  36      -1.688  -8.433  32.842  1.00 91.00           C
ATOM    244 1HB  PHE A  36      -1.440  -7.800  33.695  1.00 91.00           H
ATOM    245 2HB  PHE A  36      -2.271  -7.823  32.152  1.00 91.00           H
ATOM    246  CG  PHE A  36      -2.552  -9.599  33.325  1.00 91.00           C
ATOM    247  CD1 PHE A  36      -2.681 -10.714  32.556  1.00 91.00           C
ATOM    248  HD1 PHE A  36      -2.169 -10.776  31.596  1.00 91.00           H
ATOM    249  CD2 PHE A  36      -3.191  -9.522  34.523  1.00 91.00           C
ATOM    250  HD2 PHE A  36      -3.088  -8.629  35.139  1.00 91.00           H
ATOM    251  CE1 PHE A  36      -3.483 -11.796  33.004  1.00 91.00           C
ATOM    252  HE1 PHE A  36      -3.587 -12.689  32.388  1.00 91.00           H
ATOM    253  CE2 PHE A  36      -3.993 -10.605  34.971  1.00 91.00           C
ATOM    254  HE2 PHE A  36      -4.506 -10.542  35.931  1.00 91.00           H
ATOM    255  CZ  PHE A  36      -4.123 -11.719  34.202  1.00 91.00           C
ATOM    256  HZ  PHE A  36      -4.738 -12.550  34.546  1.00 91.00           H
ATOM    257  HN  PHE A  36       0.252  -9.129  34.113  1.00 91.00           H
ATOM    258  N   TYR A  37       1.278  -7.124  32.128  1.00 92.37           N
ATOM    259  CA  TYR A  37       2.077  -6.066  31.535  1.00 92.37           C
ATOM    260  C   TYR A  37       3.210  -6.644  30.686  1.00 92.37           C
ATOM    261  O   TYR A  37       4.104  -7.310  31.207  1.00 92.37           O
ATOM    262  HA  TYR A  37       1.424  -5.468  30.898  1.00 92.37           H
ATOM    263  CB  TYR A  37       2.679  -5.286  32.706  1.00 92.37           C
ATOM    264 1HB  TYR A  37       1.872  -4.923  33.341  1.00 92.37           H
ATOM    265 2HB  TYR A  37       3.280  -5.966  33.311  1.00 92.37           H
ATOM    266  CG  TYR A  37       3.549  -4.101  32.282  1.00 92.37           C
ATOM    267  CD1 TYR A  37       4.912  -4.260  32.143  1.00 92.37           C
ATOM    268  HD1 TYR A  37       5.370  -5.230  32.334  1.00 92.37           H
ATOM    269  CD2 TYR A  37       2.969  -2.872  32.040  1.00 92.37           C
ATOM    270  HD2 TYR A  37       1.892  -2.746  32.150  1.00 92.37           H
ATOM    271  CE1 TYR A  37       5.730  -3.144  31.744  1.00 92.37           C
ATOM    272  HE1 TYR A  37       6.809  -3.256  31.630  1.00 92.37           H
ATOM    273  CE2 TYR A  37       3.787  -1.756  31.641  1.00 92.37           C
ATOM    274  HE2 TYR A  37       3.342  -0.780  31.447  1.00 92.37           H
ATOM    275  CZ  TYR A  37       5.127  -1.947  31.513  1.00 92.37           C
ATOM    276  OH  TYR A  37       5.900  -0.893  31.137  1.00 92.37           O
ATOM    277  HH  TYR A  37       5.324  -0.098  30.944  1.00 92.37           H
ATOM    278  HN  TYR A  37       1.571  -7.416  33.038  1.00 92.37           H
ATOM    279  N   CYS A  38       3.137  -6.370  29.392  1.00 92.02           N
ATOM    280  CA  CYS A  38       4.081  -6.946  28.449  1.00 92.02           C
ATOM    281  C   CYS A  38       5.110  -5.874  28.085  1.00 92.02           C
ATOM    282  O   CYS A  38       4.767  -4.858  27.481  1.00 92.02           O
ATOM    283  HA  CYS A  38       4.558  -7.784  28.957  1.00 92.02           H
ATOM    284  CB  CYS A  38       3.376  -7.504  27.212  1.00 92.02           C
ATOM    285 1HB  CYS A  38       2.576  -8.180  27.513  1.00 92.02           H
ATOM    286 2HB  CYS A  38       2.913  -6.693  26.650  1.00 92.02           H
ATOM    287  SG  CYS A  38       4.578  -8.390  26.153  1.00 92.02           S
ATOM    288  HN  CYS A  38       2.449  -5.767  28.986  1.00 92.02           H
ATOM    289  N   GLU A  39       6.351  -6.136  28.467  1.00 90.46           N
ATOM    290  CA  GLU A  39       7.469  -5.352  27.971  1.00 90.46           C
ATOM    291  C   GLU A  39       7.871  -5.827  26.573  1.00 90.46           C
ATOM    292  O   GLU A  39       8.291  -6.970  26.398  1.00 90.46           O
ATOM    293  HA  GLU A  39       7.104  -4.326  27.922  1.00 90.46           H
ATOM    294  CB  GLU A  39       8.656  -5.417  28.934  1.00 90.46           C
ATOM    295 1HB  GLU A  39       8.852  -6.455  29.205  1.00 90.46           H
ATOM    296 2HB  GLU A  39       9.517  -4.918  28.490  1.00 90.46           H
ATOM    297  CG  GLU A  39       8.348  -4.672  30.234  1.00 90.46           C
ATOM    298 1HG  GLU A  39       8.006  -3.663  30.007  1.00 90.46           H
ATOM    299 2HG  GLU A  39       7.536  -5.173  30.761  1.00 90.46           H
ATOM    300  CD  GLU A  39       9.584  -4.606  31.134  1.00 90.46           C
ATOM    301  OE1 GLU A  39       9.445  -4.058  32.249  1.00 90.46           O
ATOM    302  OE2 GLU A  39      10.639  -5.106  30.687  1.00 90.46           O
ATOM    303  HN  GLU A  39       6.598  -6.868  29.103  1.00 90.46           H
ATOM    304  N   LYS A  40       7.729  -4.925  25.613  1.00 90.22           N
ATOM    305  CA  LYS A  40       7.945  -5.275  24.219  1.00 90.22           C
ATOM    306  C   LYS A  40       9.377  -4.912  23.823  1.00 90.22           C
ATOM    307  O   LYS A  40       9.640  -4.576  22.669  1.00 90.22           O
ATOM    308  HA  LYS A  40       7.825  -6.355  24.131  1.00 90.22           H
ATOM    309  CB  LYS A  40       6.879  -4.628  23.333  1.00 90.22           C
ATOM    310 1HB  LYS A  40       6.948  -3.542  23.406  1.00 90.22           H
ATOM    311 2HB  LYS A  40       7.060  -4.888  22.290  1.00 90.22           H
ATOM    312  CG  LYS A  40       5.476  -5.083  23.741  1.00 90.22           C
ATOM    313 1HG  LYS A  40       5.491  -6.145  23.984  1.00 90.22           H
ATOM    314 2HG  LYS A  40       5.166  -4.554  24.642  1.00 90.22           H
ATOM    315  CD  LYS A  40       4.468  -4.825  22.619  1.00 90.22           C
ATOM    316 1HD  LYS A  40       4.468  -3.766  22.361  1.00 90.22           H
ATOM    317 2HD  LYS A  40       4.767  -5.371  21.724  1.00 90.22           H
ATOM    318  CE  LYS A  40       3.060  -5.253  23.038  1.00 90.22           C
ATOM    319 1HE  LYS A  40       3.055  -6.315  23.286  1.00 90.22           H
ATOM    320 2HE  LYS A  40       2.763  -4.715  23.938  1.00 90.22           H
ATOM    321  NZ  LYS A  40       2.092  -4.987  21.951  1.00 90.22           N
ATOM    322 1HZ  LYS A  40       1.173  -5.311  22.230  1.00 90.22           H
ATOM    323 2HZ  LYS A  40       2.058  -3.991  21.765  1.00 90.22           H
ATOM    324 3HZ  LYS A  40       2.383  -5.477  21.112  1.00 90.22           H
ATOM    325  HN  LYS A  40       7.471  -3.972  25.774  1.00 90.22           H
ATOM    326  N   ASN A  41      10.266  -4.991  24.802  1.00 88.85           N
ATOM    327  CA  ASN A  41      11.660  -4.647  24.577  1.00 88.85           C
ATOM    328  C   ASN A  41      12.223  -5.525  23.458  1.00 88.85           C
ATOM    329  O   ASN A  41      12.965  -5.045  22.601  1.00 88.85           O
ATOM    330  HA  ASN A  41      11.655  -3.589  24.314  1.00 88.85           H
ATOM    331  CB  ASN A  41      12.497  -4.889  25.835  1.00 88.85           C
ATOM    332 1HB  ASN A  41      12.212  -5.838  26.288  1.00 88.85           H
ATOM    333 2HB  ASN A  41      13.550  -4.968  25.565  1.00 88.85           H
ATOM    334  CG  ASN A  41      12.307  -3.757  26.846  1.00 88.85           C
ATOM    335  OD1 ASN A  41      12.033  -2.620  26.500  1.00 88.85           O
ATOM    336  ND2 ASN A  41      12.469  -4.130  28.112  1.00 88.85           N
ATOM    337 1HD2 ASN A  41      12.694  -5.080  28.329  1.00 88.85           H
ATOM    338 2HD2 ASN A  41      12.365  -3.461  28.848  1.00 88.85           H
ATOM    339  HN  ASN A  41      10.048  -5.284  25.733  1.00 88.85           H
ATOM    340  N   ASN A  42      11.850  -6.796  23.501  1.00 91.26           N
ATOM    341  CA  ASN A  42      12.345  -7.754  22.528  1.00 91.26           C
ATOM    342  C   ASN A  42      11.876  -7.344  21.130  1.00 91.26           C
ATOM    343  O   ASN A  42      12.630  -7.446  20.164  1.00 91.26           O
ATOM    344  HA  ASN A  42      13.430  -7.730  22.628  1.00 91.26           H
ATOM    345  CB  ASN A  42      11.805  -9.157  22.814  1.00 91.26           C
ATOM    346 1HB  ASN A  42      10.722  -9.118  22.931  1.00 91.26           H
ATOM    347 2HB  ASN A  42      12.010  -9.810  21.965  1.00 91.26           H
ATOM    348  CG  ASN A  42      12.439  -9.742  24.077  1.00 91.26           C
ATOM    349  OD1 ASN A  42      13.397  -9.217  24.622  1.00 91.26           O
ATOM    350  ND2 ASN A  42      11.854 -10.854  24.512  1.00 91.26           N
ATOM    351 1HD2 ASN A  42      11.071 -11.232  24.018  1.00 91.26           H
ATOM    352 2HD2 ASN A  42      12.196 -11.311  25.333  1.00 91.26           H
ATOM    353  HN  ASN A  42      11.223  -7.171  24.183  1.00 91.26           H
ATOM    354  N   VAL A  43      10.634  -6.887  21.067  1.00 91.57           N
ATOM    355  CA  VAL A  43      10.057  -6.460  19.805  1.00 91.57           C
ATOM    356  C   VAL A  43      10.856  -5.275  19.259  1.00 91.57           C
ATOM    357  O   VAL A  43      11.154  -5.219  18.067  1.00 91.57           O
ATOM    358  HA  VAL A  43      10.141  -7.292  19.105  1.00 91.57           H
ATOM    359  CB  VAL A  43       8.571  -6.145  19.988  1.00 91.57           C
ATOM    360  HB  VAL A  43       8.490  -5.284  20.652  1.00 91.57           H
ATOM    361  CG1 VAL A  43       7.920  -5.772  18.655  1.00 91.57           C
ATOM    362 1HG1 VAL A  43       8.415  -4.893  18.242  1.00 91.57           H
ATOM    363 2HG1 VAL A  43       8.017  -6.604  17.958  1.00 91.57           H
ATOM    364 3HG1 VAL A  43       6.864  -5.553  18.814  1.00 91.57           H
ATOM    365  CG2 VAL A  43       7.839  -7.316  20.647  1.00 91.57           C
ATOM    366 1HG2 VAL A  43       7.933  -8.202  20.019  1.00 91.57           H
ATOM    367 2HG2 VAL A  43       8.278  -7.515  21.625  1.00 91.57           H
ATOM    368 3HG2 VAL A  43       6.785  -7.065  20.766  1.00 91.57           H
ATOM    369  HN  VAL A  43      10.027  -6.808  21.858  1.00 91.57           H
ATOM    370  N   ARG A  44      11.181  -4.357  20.157  1.00 90.15           N
ATOM    371  CA  ARG A  44      11.876  -3.142  19.768  1.00 90.15           C
ATOM    372  C   ARG A  44      13.297  -3.469  19.304  1.00 90.15           C
ATOM    373  O   ARG A  44      13.790  -2.882  18.342  1.00 90.15           O
ATOM    374  HA  ARG A  44      11.282  -2.730  18.952  1.00 90.15           H
ATOM    375  CB  ARG A  44      11.942  -2.149  20.930  1.00 90.15           C
ATOM    376 1HB  ARG A  44      12.396  -2.628  21.798  1.00 90.15           H
ATOM    377 2HB  ARG A  44      12.582  -1.309  20.660  1.00 90.15           H
ATOM    378  CG  ARG A  44      10.547  -1.638  21.295  1.00 90.15           C
ATOM    379 1HG  ARG A  44      10.001  -1.382  20.387  1.00 90.15           H
ATOM    380 2HG  ARG A  44       9.985  -2.427  21.793  1.00 90.15           H
ATOM    381  CD  ARG A  44      10.633  -0.412  22.207  1.00 90.15           C
ATOM    382 1HD  ARG A  44      11.449   0.235  21.885  1.00 90.15           H
ATOM    383 2HD  ARG A  44       9.715   0.172  22.133  1.00 90.15           H
ATOM    384  NE  ARG A  44      10.849  -0.838  23.608  1.00 90.15           N
ATOM    385  HE  ARG A  44      11.780  -1.069  23.889  1.00 90.15           H
ATOM    386  CZ  ARG A  44       9.874  -0.934  24.523  1.00 90.15           C
ATOM    387  NH1 ARG A  44       8.608  -0.637  24.201  1.00 90.15           N
ATOM    388 1HH1 ARG A  44       8.384  -0.341  23.272  1.00 90.15           H
ATOM    389 2HH1 ARG A  44       7.887  -0.710  24.890  1.00 90.15           H
ATOM    390  NH2 ARG A  44      10.186  -1.331  25.764  1.00 90.15           N
ATOM    391 1HH2 ARG A  44       9.470  -1.407  26.458  1.00 90.15           H
ATOM    392 2HH2 ARG A  44      11.133  -1.551  25.996  1.00 90.15           H
ATOM    393  HN  ARG A  44      10.977  -4.433  21.133  1.00 90.15           H
ATOM    394  N   GLN A  45      13.915  -4.404  20.009  1.00 91.76           N
ATOM    395  CA  GLN A  45      15.288  -4.777  19.717  1.00 91.76           C
ATOM    396  C   GLN A  45      15.384  -5.399  18.323  1.00 91.76           C
ATOM    397  O   GLN A  45      16.308  -5.099  17.568  1.00 91.76           O
ATOM    398  HA  GLN A  45      15.854  -3.845  19.747  1.00 91.76           H
ATOM    399  CB  GLN A  45      15.836  -5.730  20.781  1.00 91.76           C
ATOM    400 1HB  GLN A  45      15.701  -5.293  21.771  1.00 91.76           H
ATOM    401 2HB  GLN A  45      15.272  -6.662  20.765  1.00 91.76           H
ATOM    402  CG  GLN A  45      17.320  -6.021  20.545  1.00 91.76           C
ATOM    403 1HG  GLN A  45      17.454  -6.467  19.560  1.00 91.76           H
ATOM    404 2HG  GLN A  45      17.883  -5.088  20.552  1.00 91.76           H
ATOM    405  CD  GLN A  45      17.871  -6.963  21.618  1.00 91.76           C
ATOM    406  OE1 GLN A  45      17.151  -7.482  22.454  1.00 91.76           O
ATOM    407  NE2 GLN A  45      19.185  -7.154  21.546  1.00 91.76           N
ATOM    408 1HE2 GLN A  45      19.719  -6.697  20.834  1.00 91.76           H
ATOM    409 2HE2 GLN A  45      19.640  -7.753  22.204  1.00 91.76           H
ATOM    410  HN  GLN A  45      13.494  -4.903  20.767  1.00 91.76           H
ATOM    411  N   PHE A  46      14.417  -6.253  18.022  1.00 93.57           N
ATOM    412  CA  PHE A  46      14.349  -6.876  16.712  1.00 93.57           C
ATOM    413  C   PHE A  46      14.183  -5.824  15.613  1.00 93.57           C
ATOM    414  O   PHE A  46      14.902  -5.845  14.615  1.00 93.57           O
ATOM    415  HA  PHE A  46      15.285  -7.413  16.559  1.00 93.57           H
ATOM    416  CB  PHE A  46      13.123  -7.791  16.715  1.00 93.57           C
ATOM    417 1HB  PHE A  46      13.282  -8.593  17.437  1.00 93.57           H
ATOM    418 2HB  PHE A  46      12.258  -7.222  17.056  1.00 93.57           H
ATOM    419  CG  PHE A  46      12.804  -8.409  15.352  1.00 93.57           C
ATOM    420  CD1 PHE A  46      11.823  -7.874  14.576  1.00 93.57           C
ATOM    421  HD1 PHE A  46      11.264  -7.006  14.925  1.00 93.57           H
ATOM    422  CD2 PHE A  46      13.501  -9.492  14.916  1.00 93.57           C
ATOM    423  HD2 PHE A  46      14.287  -9.921  15.538  1.00 93.57           H
ATOM    424  CE1 PHE A  46      11.527  -8.447  13.311  1.00 93.57           C
ATOM    425  HE1 PHE A  46      10.741  -8.019  12.689  1.00 93.57           H
ATOM    426  CE2 PHE A  46      13.205 -10.065  13.651  1.00 93.57           C
ATOM    427  HE2 PHE A  46      13.764 -10.933  13.301  1.00 93.57           H
ATOM    428  CZ  PHE A  46      12.224  -9.531  12.875  1.00 93.57           C
ATOM    429  HZ  PHE A  46      11.997  -9.970  11.904  1.00 93.57           H
ATOM    430  HN  PHE A  46      13.691  -6.520  18.656  1.00 93.57           H
ATOM    431  N   ALA A  47      13.230  -4.930  15.833  1.00 92.20           N
ATOM    432  CA  ALA A  47      12.893  -3.933  14.831  1.00 92.20           C
ATOM    433  C   ALA A  47      14.139  -3.111  14.497  1.00 92.20           C
ATOM    434  O   ALA A  47      14.388  -2.798  13.334  1.00 92.20           O
ATOM    435  HA  ALA A  47      12.565  -4.461  13.935  1.00 92.20           H
ATOM    436  CB  ALA A  47      11.741  -3.065  15.341  1.00 92.20           C
ATOM    437 1HB  ALA A  47      10.871  -3.693  15.535  1.00 92.20           H
ATOM    438 2HB  ALA A  47      12.042  -2.567  16.263  1.00 92.20           H
ATOM    439 3HB  ALA A  47      11.489  -2.318  14.589  1.00 92.20           H
ATOM    440  HN  ALA A  47      12.694  -4.880  16.676  1.00 92.20           H
ATOM    441  N   SER A  48      14.890  -2.784  15.539  1.00 92.49           N
ATOM    442  CA  SER A  48      15.972  -1.823  15.409  1.00 92.49           C
ATOM    443  C   SER A  48      17.066  -2.387  14.500  1.00 92.49           C
ATOM    444  O   SER A  48      17.806  -1.631  13.872  1.00 92.49           O
ATOM    445  HA  SER A  48      15.520  -0.938  14.960  1.00 92.49           H
ATOM    446  CB  SER A  48      16.553  -1.460  16.777  1.00 92.49           C
ATOM    447 1HB  SER A  48      17.237  -0.618  16.669  1.00 92.49           H
ATOM    448 2HB  SER A  48      15.749  -1.135  17.438  1.00 92.49           H
ATOM    449  OG  SER A  48      17.242  -2.556  17.373  1.00 92.49           O
ATOM    450  HG  SER A  48      17.608  -2.287  18.264  1.00 92.49           H
ATOM    451  HN  SER A  48      14.769  -3.162  16.456  1.00 92.49           H
ATOM    452  N   HIS A  49      17.134  -3.709  14.460  1.00 93.69           N
ATOM    453  CA  HIS A  49      18.153  -4.382  13.672  1.00 93.69           C
ATOM    454  C   HIS A  49      17.592  -4.718  12.288  1.00 93.69           C
ATOM    455  O   HIS A  49      18.294  -4.601  11.285  1.00 93.69           O
ATOM    456  HA  HIS A  49      18.977  -3.679  13.559  1.00 93.69           H
ATOM    457  CB  HIS A  49      18.686  -5.612  14.410  1.00 93.69           C
ATOM    458 1HB  HIS A  49      17.847  -6.253  14.681  1.00 93.69           H
ATOM    459 2HB  HIS A  49      19.318  -6.185  13.731  1.00 93.69           H
ATOM    460  CG  HIS A  49      19.476  -5.286  15.655  1.00 93.69           C
ATOM    461  ND1 HIS A  49      18.877  -4.998  16.869  1.00 93.69           N
ATOM    462  HD1 HIS A  49      17.892  -4.976  17.044  1.00 93.69           H
ATOM    463  CD2 HIS A  49      20.822  -5.207  15.861  1.00 93.69           C
ATOM    464  HD2 HIS A  49      21.593  -5.377  15.110  1.00 93.69           H
ATOM    465  CE1 HIS A  49      19.828  -4.757  17.758  1.00 93.69           C
ATOM    466  HE1 HIS A  49      19.676  -4.501  18.806  1.00 93.69           H
ATOM    467  NE2 HIS A  49      21.033  -4.886  17.132  1.00 93.69           N
ATOM    468  HN  HIS A  49      16.511  -4.317  14.952  1.00 93.69           H
ATOM    469  N   PHE A  50      16.332  -5.130  12.279  1.00 94.81           N
ATOM    470  CA  PHE A  50      15.758  -5.754  11.100  1.00 94.81           C
ATOM    471  C   PHE A  50      15.274  -4.699  10.102  1.00 94.81           C
ATOM    472  O   PHE A  50      15.543  -4.802   8.906  1.00 94.81           O
ATOM    473  HA  PHE A  50      16.540  -6.356  10.638  1.00 94.81           H
ATOM    474  CB  PHE A  50      14.560  -6.581  11.570  1.00 94.81           C
ATOM    475 1HB  PHE A  50      14.903  -7.320  12.294  1.00 94.81           H
ATOM    476 2HB  PHE A  50      13.861  -5.926  12.091  1.00 94.81           H
ATOM    477  CG  PHE A  50      13.817  -7.299  10.441  1.00 94.81           C
ATOM    478  CD1 PHE A  50      12.601  -6.849  10.033  1.00 94.81           C
ATOM    479  HD1 PHE A  50      12.155  -5.976  10.510  1.00 94.81           H
ATOM    480  CD2 PHE A  50      14.374  -8.388   9.846  1.00 94.81           C
ATOM    481  HD2 PHE A  50      15.349  -8.749  10.174  1.00 94.81           H
ATOM    482  CE1 PHE A  50      11.912  -7.516   8.986  1.00 94.81           C
ATOM    483  HE1 PHE A  50      10.937  -7.155   8.658  1.00 94.81           H
ATOM    484  CE2 PHE A  50      13.685  -9.055   8.799  1.00 94.81           C
ATOM    485  HE2 PHE A  50      14.132  -9.927   8.322  1.00 94.81           H
ATOM    486  CZ  PHE A  50      12.469  -8.604   8.391  1.00 94.81           C
ATOM    487  HZ  PHE A  50      11.940  -9.116   7.586  1.00 94.81           H
ATOM    488  HN  PHE A  50      15.710  -5.042  13.057  1.00 94.81           H
ATOM    489  N   LEU A  51      14.568  -3.710  10.630  1.00 94.55           N
ATOM    490  CA  LEU A  51      13.741  -2.853   9.798  1.00 94.55           C
ATOM    491  C   LEU A  51      14.638  -1.902   9.004  1.00 94.55           C
ATOM    492  O   LEU A  51      14.516  -1.802   7.784  1.00 94.55           O
ATOM    493  HA  LEU A  51      13.210  -3.495   9.095  1.00 94.55           H
ATOM    494  CB  LEU A  51      12.686  -2.140  10.646  1.00 94.55           C
ATOM    495 1HB  LEU A  51      13.198  -1.549  11.406  1.00 94.55           H
ATOM    496 2HB  LEU A  51      12.149  -1.439  10.007  1.00 94.55           H
ATOM    497  CG  LEU A  51      11.664  -3.040  11.342  1.00 94.55           C
ATOM    498  HG  LEU A  51      12.200  -3.705  12.019  1.00 94.55           H
ATOM    499  CD1 LEU A  51      10.695  -2.215  12.192  1.00 94.55           C
ATOM    500 1HD1 LEU A  51      11.254  -1.668  12.952  1.00 94.55           H
ATOM    501 2HD1 LEU A  51      10.163  -1.509  11.555  1.00 94.55           H
ATOM    502 3HD1 LEU A  51       9.979  -2.879  12.676  1.00 94.55           H
ATOM    503  CD2 LEU A  51      10.930  -3.921  10.330  1.00 94.55           C
ATOM    504 1HD2 LEU A  51      10.407  -3.290   9.610  1.00 94.55           H
ATOM    505 2HD2 LEU A  51      11.650  -4.550   9.806  1.00 94.55           H
ATOM    506 3HD2 LEU A  51      10.209  -4.551  10.851  1.00 94.55           H
ATOM    507  HN  LEU A  51      14.555  -3.492  11.606  1.00 94.55           H
ATOM    508  N   PRO A  52      15.551  -1.189   9.677  1.00 95.43           N
ATOM    509  CA  PRO A  52      16.256  -0.073   9.041  1.00 95.43           C
ATOM    510  C   PRO A  52      16.909  -0.476   7.729  1.00 95.43           C
ATOM    511  O   PRO A  52      16.704   0.173   6.704  1.00 95.43           O
ATOM    512  HA  PRO A  52      15.550   0.714   8.778  1.00 95.43           H
ATOM    513  CB  PRO A  52      17.292   0.344  10.086  1.00 95.43           C
ATOM    514 1HB  PRO A  52      18.242  -0.169   9.937  1.00 95.43           H
ATOM    515 2HB  PRO A  52      17.498   1.414  10.043  1.00 95.43           H
ATOM    516  CG  PRO A  52      16.641  -0.051  11.406  1.00 95.43           C
ATOM    517 1HG  PRO A  52      17.374  -0.147  12.207  1.00 95.43           H
ATOM    518 2HG  PRO A  52      15.919   0.695  11.740  1.00 95.43           H
ATOM    519  CD  PRO A  52      15.979  -1.378  11.075  1.00 95.43           C
ATOM    520 1HD  PRO A  52      16.675  -2.212  11.171  1.00 95.43           H
ATOM    521 2HD  PRO A  52      15.140  -1.589  11.737  1.00 95.43           H
ATOM    522  N   PRO A  53      17.707  -1.552   7.728  1.00 96.31           N
ATOM    523  CA  PRO A  53      18.378  -1.993   6.502  1.00 96.31           C
ATOM    524  C   PRO A  53      17.406  -2.179   5.348  1.00 96.31           C
ATOM    525  O   PRO A  53      17.691  -1.777   4.221  1.00 96.31           O
ATOM    526  HA  PRO A  53      19.079  -1.230   6.164  1.00 96.31           H
ATOM    527  CB  PRO A  53      19.040  -3.312   6.906  1.00 96.31           C
ATOM    528 1HB  PRO A  53      18.393  -4.165   6.702  1.00 96.31           H
ATOM    529 2HB  PRO A  53      19.968  -3.479   6.359  1.00 96.31           H
ATOM    530  CG  PRO A  53      19.290  -3.139   8.399  1.00 96.31           C
ATOM    531 1HG  PRO A  53      19.427  -4.097   8.900  1.00 96.31           H
ATOM    532 2HG  PRO A  53      20.193  -2.559   8.594  1.00 96.31           H
ATOM    533  CD  PRO A  53      18.037  -2.421   8.872  1.00 96.31           C
ATOM    534 1HD  PRO A  53      17.228  -3.119   9.091  1.00 96.31           H
ATOM    535 2HD  PRO A  53      18.217  -1.851   9.784  1.00 96.31           H
ATOM    536  N   LEU A  54      16.274  -2.791   5.663  1.00 95.44           N
ATOM    537  CA  LEU A  54      15.313  -3.160   4.638  1.00 95.44           C
ATOM    538  C   LEU A  54      14.655  -1.896   4.082  1.00 95.44           C
ATOM    539  O   LEU A  54      14.488  -1.759   2.871  1.00 95.44           O
ATOM    540  HA  LEU A  54      15.864  -3.645   3.833  1.00 95.44           H
ATOM    541  CB  LEU A  54      14.315  -4.184   5.183  1.00 95.44           C
ATOM    542 1HB  LEU A  54      13.885  -3.788   6.104  1.00 95.44           H
ATOM    543 2HB  LEU A  54      13.499  -4.283   4.468  1.00 95.44           H
ATOM    544  CG  LEU A  54      14.874  -5.578   5.473  1.00 95.44           C
ATOM    545  HG  LEU A  54      15.724  -5.472   6.147  1.00 95.44           H
ATOM    546  CD1 LEU A  54      13.837  -6.448   6.185  1.00 95.44           C
ATOM    547 1HD1 LEU A  54      13.558  -5.981   7.129  1.00 95.44           H
ATOM    548 2HD1 LEU A  54      12.954  -6.550   5.555  1.00 95.44           H
ATOM    549 3HD1 LEU A  54      14.261  -7.434   6.379  1.00 95.44           H
ATOM    550  CD2 LEU A  54      15.394  -6.237   4.193  1.00 95.44           C
ATOM    551 1HD2 LEU A  54      14.578  -6.329   3.475  1.00 95.44           H
ATOM    552 2HD2 LEU A  54      16.187  -5.624   3.765  1.00 95.44           H
ATOM    553 3HD2 LEU A  54      15.786  -7.226   4.427  1.00 95.44           H
ATOM    554  HN  LEU A  54      16.009  -3.032   6.597  1.00 95.44           H
ATOM    555  N   TYR A  55      14.298  -1.003   4.994  1.00 94.56           N
ATOM    556  CA  TYR A  55      13.618   0.223   4.614  1.00 94.56           C
ATOM    557  C   TYR A  55      14.503   1.085   3.712  1.00 94.56           C
ATOM    558  O   TYR A  55      14.012   1.729   2.786  1.00 94.56           O
ATOM    559  HA  TYR A  55      12.713  -0.048   4.070  1.00 94.56           H
ATOM    560  CB  TYR A  55      13.350   0.978   5.918  1.00 94.56           C
ATOM    561 1HB  TYR A  55      14.257   0.971   6.523  1.00 94.56           H
ATOM    562 2HB  TYR A  55      13.132   2.021   5.684  1.00 94.56           H
ATOM    563  CG  TYR A  55      12.198   0.404   6.745  1.00 94.56           C
ATOM    564  CD1 TYR A  55      11.404  -0.596   6.221  1.00 94.56           C
ATOM    565  HD1 TYR A  55      11.598  -0.976   5.218  1.00 94.56           H
ATOM    566  CD2 TYR A  55      11.953   0.886   8.014  1.00 94.56           C
ATOM    567  HD2 TYR A  55      12.580   1.676   8.428  1.00 94.56           H
ATOM    568  CE1 TYR A  55      10.320  -1.136   6.999  1.00 94.56           C
ATOM    569  HE1 TYR A  55       9.685  -1.926   6.597  1.00 94.56           H
ATOM    570  CE2 TYR A  55      10.868   0.346   8.793  1.00 94.56           C
ATOM    571  HE2 TYR A  55      10.664   0.717   9.797  1.00 94.56           H
ATOM    572  CZ  TYR A  55      10.106  -0.639   8.246  1.00 94.56           C
ATOM    573  OH  TYR A  55       9.081  -1.149   8.981  1.00 94.56           O
ATOM    574  HH  TYR A  55       8.589  -1.838   8.449  1.00 94.56           H
ATOM    575  HN  TYR A  55      14.467  -1.106   5.974  1.00 94.56           H
ATOM    576  N   TRP A  56      15.793   1.070   4.014  1.00 95.79           N
ATOM    577  CA  TRP A  56      16.762   1.775   3.192  1.00 95.79           C
ATOM    578  C   TRP A  56      16.812   1.088   1.826  1.00 95.79           C
ATOM    579  O   TRP A  56      16.827   1.755   0.792  1.00 95.79           O
ATOM    580  HA  TRP A  56      16.419   2.804   3.080  1.00 95.79           H
ATOM    581  CB  TRP A  56      18.127   1.834   3.882  1.00 95.79           C
ATOM    582 1HB  TRP A  56      18.258   0.933   4.482  1.00 95.79           H
ATOM    583 2HB  TRP A  56      18.907   1.827   3.122  1.00 95.79           H
ATOM    584  CG  TRP A  56      18.319   3.058   4.779  1.00 95.79           C
ATOM    585  CD1 TRP A  56      18.454   3.092   6.111  1.00 95.79           C
ATOM    586  HD1 TRP A  56      18.444   2.210   6.752  1.00 95.79           H
ATOM    587  CD2 TRP A  56      18.392   4.434   4.350  1.00 95.79           C
ATOM    588  NE1 TRP A  56      18.609   4.384   6.572  1.00 95.79           N
ATOM    589  HE1 TRP A  56      18.727   4.663   7.525  1.00 95.79           H
ATOM    590  CE2 TRP A  56      18.569   5.226   5.466  1.00 95.79           C
ATOM    591  CE3 TRP A  56      18.310   4.992   3.062  1.00 95.79           C
ATOM    592  HE3 TRP A  56      18.171   4.388   2.165  1.00 95.79           H
ATOM    593  CZ2 TRP A  56      18.681   6.621   5.408  1.00 95.79           C
ATOM    594  HZ2 TRP A  56      18.821   7.224   6.304  1.00 95.79           H
ATOM    595  CZ3 TRP A  56      18.423   6.387   3.020  1.00 95.79           C
ATOM    596  HZ3 TRP A  56      18.367   6.871   2.045  1.00 95.79           H
ATOM    597  CH2 TRP A  56      18.602   7.198   4.135  1.00 95.79           C
ATOM    598  HH2 TRP A  56      18.681   8.279   4.018  1.00 95.79           H
ATOM    599  HN  TRP A  56      16.177   0.589   4.802  1.00 95.79           H
ATOM    600  N   LEU A  57      16.836  -0.236   1.865  1.00 96.09           N
ATOM    601  CA  LEU A  57      16.903  -1.020   0.644  1.00 96.09           C
ATOM    602  C   LEU A  57      15.663  -0.737  -0.207  1.00 96.09           C
ATOM    603  O   LEU A  57      15.775  -0.451  -1.398  1.00 96.09           O
ATOM    604  HA  LEU A  57      17.783  -0.690   0.092  1.00 96.09           H
ATOM    605  CB  LEU A  57      17.101  -2.502   0.968  1.00 96.09           C
ATOM    606 1HB  LEU A  57      18.014  -2.606   1.553  1.00 96.09           H
ATOM    607 2HB  LEU A  57      16.277  -2.827   1.603  1.00 96.09           H
ATOM    608  CG  LEU A  57      17.186  -3.446  -0.233  1.00 96.09           C
ATOM    609  HG  LEU A  57      16.350  -3.229  -0.898  1.00 96.09           H
ATOM    610  CD1 LEU A  57      18.471  -3.205  -1.029  1.00 96.09           C
ATOM    611 1HD1 LEU A  57      18.487  -2.177  -1.390  1.00 96.09           H
ATOM    612 2HD1 LEU A  57      19.334  -3.378  -0.386  1.00 96.09           H
ATOM    613 3HD1 LEU A  57      18.506  -3.889  -1.876  1.00 96.09           H
ATOM    614  CD2 LEU A  57      17.048  -4.905   0.206  1.00 96.09           C
ATOM    615 1HD2 LEU A  57      17.849  -5.152   0.903  1.00 96.09           H
ATOM    616 2HD2 LEU A  57      16.084  -5.048   0.695  1.00 96.09           H
ATOM    617 3HD2 LEU A  57      17.113  -5.554  -0.667  1.00 96.09           H
ATOM    618  HN  LEU A  57      16.812  -0.771   2.710  1.00 96.09           H
ATOM    619  N   VAL A  58      14.509  -0.826   0.438  1.00 94.94           N
ATOM    620  CA  VAL A  58      13.247  -0.638  -0.256  1.00 94.94           C
ATOM    621  C   VAL A  58      13.204   0.769  -0.856  1.00 94.94           C
ATOM    622  O   VAL A  58      12.821   0.944  -2.012  1.00 94.94           O
ATOM    623  HA  VAL A  58      13.205  -1.366  -1.067  1.00 94.94           H
ATOM    624  CB  VAL A  58      12.080  -0.918   0.693  1.00 94.94           C
ATOM    625  HB  VAL A  58      12.228  -0.320   1.592  1.00 94.94           H
ATOM    626  CG1 VAL A  58      10.749  -0.500   0.064  1.00 94.94           C
ATOM    627 1HG1 VAL A  58      10.771   0.567  -0.156  1.00 94.94           H
ATOM    628 2HG1 VAL A  58      10.591  -1.059  -0.858  1.00 94.94           H
ATOM    629 3HG1 VAL A  58       9.937  -0.711   0.760  1.00 94.94           H
ATOM    630  CG2 VAL A  58      12.052  -2.391   1.107  1.00 94.94           C
ATOM    631 1HG2 VAL A  58      11.940  -3.016   0.221  1.00 94.94           H
ATOM    632 2HG2 VAL A  58      12.984  -2.644   1.614  1.00 94.94           H
ATOM    633 3HG2 VAL A  58      11.214  -2.563   1.782  1.00 94.94           H
ATOM    634  HN  VAL A  58      14.428  -1.022   1.416  1.00 94.94           H
ATOM    635  N   PHE A  59      13.604   1.736  -0.044  1.00 96.47           N
ATOM    636  CA  PHE A  59      13.609   3.123  -0.478  1.00 96.47           C
ATOM    637  C   PHE A  59      14.405   3.289  -1.774  1.00 96.47           C
ATOM    638  O   PHE A  59      13.902   3.844  -2.749  1.00 96.47           O
ATOM    639  HA  PHE A  59      12.573   3.412  -0.651  1.00 96.47           H
ATOM    640  CB  PHE A  59      14.285   3.935   0.629  1.00 96.47           C
ATOM    641 1HB  PHE A  59      13.664   3.896   1.525  1.00 96.47           H
ATOM    642 2HB  PHE A  59      15.236   3.467   0.880  1.00 96.47           H
ATOM    643  CG  PHE A  59      14.534   5.400   0.263  1.00 96.47           C
ATOM    644  CD1 PHE A  59      15.803   5.886   0.229  1.00 96.47           C
ATOM    645  HD1 PHE A  59      16.644   5.232   0.462  1.00 96.47           H
ATOM    646  CD2 PHE A  59      13.485   6.216  -0.028  1.00 96.47           C
ATOM    647  HD2 PHE A  59      12.468   5.827  -0.000  1.00 96.47           H
ATOM    648  CE1 PHE A  59      16.035   7.245  -0.111  1.00 96.47           C
ATOM    649  HE1 PHE A  59      17.052   7.634  -0.139  1.00 96.47           H
ATOM    650  CE2 PHE A  59      13.717   7.575  -0.368  1.00 96.47           C
ATOM    651  HE2 PHE A  59      12.876   8.229  -0.601  1.00 96.47           H
ATOM    652  CZ  PHE A  59      14.986   8.061  -0.402  1.00 96.47           C
ATOM    653  HZ  PHE A  59      15.164   9.104  -0.663  1.00 96.47           H
ATOM    654  HN  PHE A  59      13.918   1.585   0.893  1.00 96.47           H
ATOM    655  N   ILE A  60      15.635   2.798  -1.742  1.00 96.60           N
ATOM    656  CA  ILE A  60      16.564   3.033  -2.835  1.00 96.60           C
ATOM    657  C   ILE A  60      16.014   2.394  -4.112  1.00 96.60           C
ATOM    658  O   ILE A  60      15.894   3.058  -5.140  1.00 96.60           O
ATOM    659  HA  ILE A  60      16.624   4.111  -2.986  1.00 96.60           H
ATOM    660  CB  ILE A  60      17.966   2.550  -2.460  1.00 96.60           C
ATOM    661  HB  ILE A  60      17.885   1.536  -2.067  1.00 96.60           H
ATOM    662  CG1 ILE A  60      18.567   3.417  -1.351  1.00 96.60           C
ATOM    663 1HG1 ILE A  60      18.830   4.396  -1.753  1.00 96.60           H
ATOM    664 2HG1 ILE A  60      17.824   3.582  -0.571  1.00 96.60           H
ATOM    665  CG2 ILE A  60      18.871   2.486  -3.691  1.00 96.60           C
ATOM    666 1HG2 ILE A  60      18.447   1.794  -4.419  1.00 96.60           H
ATOM    667 2HG2 ILE A  60      18.951   3.478  -4.136  1.00 96.60           H
ATOM    668 3HG2 ILE A  60      19.862   2.139  -3.397  1.00 96.60           H
ATOM    669  CD1 ILE A  60      19.809   2.756  -0.750  1.00 96.60           C
ATOM    670 1HD1 ILE A  60      19.537   1.788  -0.328  1.00 96.60           H
ATOM    671 2HD1 ILE A  60      20.558   2.615  -1.529  1.00 96.60           H
ATOM    672 3HD1 ILE A  60      20.215   3.393   0.035  1.00 96.60           H
ATOM    673  HN  ILE A  60      15.999   2.249  -0.989  1.00 96.60           H
ATOM    674  N   VAL A  61      15.695   1.113  -4.004  1.00 94.64           N
ATOM    675  CA  VAL A  61      15.305   0.338  -5.170  1.00 94.64           C
ATOM    676  C   VAL A  61      13.996   0.895  -5.733  1.00 94.64           C
ATOM    677  O   VAL A  61      13.846   1.033  -6.946  1.00 94.64           O
ATOM    678  HA  VAL A  61      16.088   0.457  -5.920  1.00 94.64           H
ATOM    679  CB  VAL A  61      15.218  -1.145  -4.807  1.00 94.64           C
ATOM    680  HB  VAL A  61      14.514  -1.248  -3.981  1.00 94.64           H
ATOM    681  CG1 VAL A  61      14.685  -1.967  -5.983  1.00 94.64           C
ATOM    682 1HG1 VAL A  61      13.690  -1.613  -6.252  1.00 94.64           H
ATOM    683 2HG1 VAL A  61      15.353  -1.855  -6.837  1.00 94.64           H
ATOM    684 3HG1 VAL A  61      14.633  -3.018  -5.698  1.00 94.64           H
ATOM    685  CG2 VAL A  61      16.574  -1.676  -4.337  1.00 94.64           C
ATOM    686 1HG2 VAL A  61      17.307  -1.554  -5.134  1.00 94.64           H
ATOM    687 2HG2 VAL A  61      16.897  -1.120  -3.458  1.00 94.64           H
ATOM    688 3HG2 VAL A  61      16.483  -2.733  -4.086  1.00 94.64           H
ATOM    689  HN  VAL A  61      15.699   0.606  -3.142  1.00 94.64           H
ATOM    690  N   GLY A  62      13.081   1.199  -4.824  1.00 94.94           N
ATOM    691  CA  GLY A  62      11.762   1.665  -5.217  1.00 94.94           C
ATOM    692  C   GLY A  62      11.842   3.039  -5.884  1.00 94.94           C
ATOM    693  O   GLY A  62      11.168   3.289  -6.882  1.00 94.94           O
ATOM    694 1HA  GLY A  62      11.309   0.949  -5.904  1.00 94.94           H
ATOM    695 2HA  GLY A  62      11.115   1.718  -4.341  1.00 94.94           H
ATOM    696  HN  GLY A  62      13.229   1.132  -3.837  1.00 94.94           H
ATOM    697  N   ALA A  63      12.672   3.895  -5.305  1.00 95.65           N
ATOM    698  CA  ALA A  63      12.795   5.260  -5.787  1.00 95.65           C
ATOM    699  C   ALA A  63      13.325   5.243  -7.222  1.00 95.65           C
ATOM    700  O   ALA A  63      12.814   5.956  -8.085  1.00 95.65           O
ATOM    701  HA  ALA A  63      11.800   5.706  -5.781  1.00 95.65           H
ATOM    702  CB  ALA A  63      13.697   6.056  -4.842  1.00 95.65           C
ATOM    703 1HB  ALA A  63      13.261   6.062  -3.843  1.00 95.65           H
ATOM    704 2HB  ALA A  63      14.683   5.593  -4.805  1.00 95.65           H
ATOM    705 3HB  ALA A  63      13.790   7.080  -5.204  1.00 95.65           H
ATOM    706  HN  ALA A  63      13.251   3.669  -4.522  1.00 95.65           H
ATOM    707  N   LEU A  64      14.344   4.423  -7.433  1.00 93.50           N
ATOM    708  CA  LEU A  64      14.957   4.313  -8.746  1.00 93.50           C
ATOM    709  C   LEU A  64      13.928   3.771  -9.741  1.00 93.50           C
ATOM    710  O   LEU A  64      13.768   4.314 -10.833  1.00 93.50           O
ATOM    711  HA  LEU A  64      15.242   5.317  -9.059  1.00 93.50           H
ATOM    712  CB  LEU A  64      16.238   3.480  -8.672  1.00 93.50           C
ATOM    713 1HB  LEU A  64      16.003   2.531  -8.190  1.00 93.50           H
ATOM    714 2HB  LEU A  64      16.559   3.251  -9.688  1.00 93.50           H
ATOM    715  CG  LEU A  64      17.412   4.121  -7.928  1.00 93.50           C
ATOM    716  HG  LEU A  64      17.068   4.416  -6.937  1.00 93.50           H
ATOM    717  CD1 LEU A  64      18.550   3.117  -7.732  1.00 93.50           C
ATOM    718 1HD1 LEU A  64      18.189   2.268  -7.150  1.00 93.50           H
ATOM    719 2HD1 LEU A  64      18.899   2.769  -8.704  1.00 93.50           H
ATOM    720 3HD1 LEU A  64      19.371   3.598  -7.201  1.00 93.50           H
ATOM    721  CD2 LEU A  64      17.884   5.390  -8.640  1.00 93.50           C
ATOM    722 1HD2 LEU A  64      18.205   5.142  -9.652  1.00 93.50           H
ATOM    723 2HD2 LEU A  64      17.065   6.108  -8.684  1.00 93.50           H
ATOM    724 3HD2 LEU A  64      18.719   5.825  -8.091  1.00 93.50           H
ATOM    725  HN  LEU A  64      14.749   3.841  -6.728  1.00 93.50           H
ATOM    726  N   GLY A  65      13.256   2.706  -9.327  1.00 91.65           N
ATOM    727  CA  GLY A  65      12.349   2.001 -10.217  1.00 91.65           C
ATOM    728  C   GLY A  65      11.211   2.915 -10.675  1.00 91.65           C
ATOM    729  O   GLY A  65      10.962   3.050 -11.872  1.00 91.65           O
ATOM    730 1HA  GLY A  65      12.897   1.634 -11.085  1.00 91.65           H
ATOM    731 2HA  GLY A  65      11.938   1.129  -9.707  1.00 91.65           H
ATOM    732  HN  GLY A  65      13.325   2.325  -8.405  1.00 91.65           H
ATOM    733  N   ASN A  66      10.549   3.518  -9.698  1.00 93.53           N
ATOM    734  CA  ASN A  66       9.353   4.295  -9.973  1.00 93.53           C
ATOM    735  C   ASN A  66       9.742   5.578 -10.711  1.00 93.53           C
ATOM    736  O   ASN A  66       9.000   6.054 -11.569  1.00 93.53           O
ATOM    737  HA  ASN A  66       8.720   3.644 -10.575  1.00 93.53           H
ATOM    738  CB  ASN A  66       8.644   4.693  -8.677  1.00 93.53           C
ATOM    739 1HB  ASN A  66       9.374   5.068  -7.960  1.00 93.53           H
ATOM    740 2HB  ASN A  66       7.945   5.505  -8.875  1.00 93.53           H
ATOM    741  CG  ASN A  66       7.894   3.502  -8.075  1.00 93.53           C
ATOM    742  OD1 ASN A  66       6.910   3.020  -8.611  1.00 93.53           O
ATOM    743  ND2 ASN A  66       8.413   3.057  -6.934  1.00 93.53           N
ATOM    744 1HD2 ASN A  66       9.223   3.498  -6.547  1.00 93.53           H
ATOM    745 2HD2 ASN A  66       7.993   2.282  -6.463  1.00 93.53           H
ATOM    746  HN  ASN A  66      10.817   3.481  -8.735  1.00 93.53           H
ATOM    747  N   SER A  67      10.905   6.100 -10.351  1.00 92.38           N
ATOM    748  CA  SER A  67      11.424   7.291 -11.002  1.00 92.38           C
ATOM    749  C   SER A  67      11.643   7.020 -12.492  1.00 92.38           C
ATOM    750  O   SER A  67      11.410   7.893 -13.326  1.00 92.38           O
ATOM    751  HA  SER A  67      10.659   8.054 -10.860  1.00 92.38           H
ATOM    752  CB  SER A  67      12.729   7.751 -10.349  1.00 92.38           C
ATOM    753 1HB  SER A  67      13.468   6.952 -10.413  1.00 92.38           H
ATOM    754 2HB  SER A  67      13.131   8.601 -10.901  1.00 92.38           H
ATOM    755  OG  SER A  67      12.544   8.117  -8.985  1.00 92.38           O
ATOM    756  HG  SER A  67      13.001   7.458  -8.388  1.00 92.38           H
ATOM    757  HN  SER A  67      11.487   5.725  -9.630  1.00 92.38           H
ATOM    758  N   LEU A  68      12.088   5.806 -12.780  1.00 88.52           N
ATOM    759  CA  LEU A  68      12.325   5.403 -14.156  1.00 88.52           C
ATOM    760  C   LEU A  68      10.996   5.383 -14.913  1.00 88.52           C
ATOM    761  O   LEU A  68      10.929   5.799 -16.069  1.00 88.52           O
ATOM    762  HA  LEU A  68      12.970   6.156 -14.611  1.00 88.52           H
ATOM    763  CB  LEU A  68      13.080   4.073 -14.203  1.00 88.52           C
ATOM    764 1HB  LEU A  68      14.009   4.186 -13.645  1.00 88.52           H
ATOM    765 2HB  LEU A  68      12.485   3.322 -13.683  1.00 88.52           H
ATOM    766  CG  LEU A  68      13.416   3.541 -15.598  1.00 88.52           C
ATOM    767  HG  LEU A  68      12.490   3.475 -16.170  1.00 88.52           H
ATOM    768  CD1 LEU A  68      14.340   4.505 -16.344  1.00 88.52           C
ATOM    769 1HD1 LEU A  68      13.849   5.472 -16.448  1.00 88.52           H
ATOM    770 2HD1 LEU A  68      15.267   4.626 -15.784  1.00 88.52           H
ATOM    771 3HD1 LEU A  68      14.563   4.102 -17.332  1.00 88.52           H
ATOM    772  CD2 LEU A  68      14.001   2.130 -15.520  1.00 88.52           C
ATOM    773 1HD2 LEU A  68      14.913   2.147 -14.923  1.00 88.52           H
ATOM    774 2HD2 LEU A  68      13.276   1.461 -15.056  1.00 88.52           H
ATOM    775 3HD2 LEU A  68      14.231   1.776 -16.525  1.00 88.52           H
ATOM    776  HN  LEU A  68      12.286   5.105 -12.095  1.00 88.52           H
ATOM    777  N   VAL A  69       9.970   4.894 -14.231  1.00 87.99           N
ATOM    778  CA  VAL A  69       8.650   4.799 -14.830  1.00 87.99           C
ATOM    779  C   VAL A  69       8.213   6.184 -15.313  1.00 87.99           C
ATOM    780  O   VAL A  69       7.773   6.338 -16.451  1.00 87.99           O
ATOM    781  HA  VAL A  69       8.726   4.136 -15.692  1.00 87.99           H
ATOM    782  CB  VAL A  69       7.668   4.175 -13.837  1.00 87.99           C
ATOM    783  HB  VAL A  69       7.583   4.847 -12.983  1.00 87.99           H
ATOM    784  CG1 VAL A  69       6.278   4.027 -14.459  1.00 87.99           C
ATOM    785 1HG1 VAL A  69       5.904   5.009 -14.750  1.00 87.99           H
ATOM    786 2HG1 VAL A  69       6.340   3.386 -15.339  1.00 87.99           H
ATOM    787 3HG1 VAL A  69       5.600   3.581 -13.732  1.00 87.99           H
ATOM    788  CG2 VAL A  69       8.186   2.830 -13.326  1.00 87.99           C
ATOM    789 1HG2 VAL A  69       8.315   2.147 -14.166  1.00 87.99           H
ATOM    790 2HG2 VAL A  69       9.144   2.975 -12.826  1.00 87.99           H
ATOM    791 3HG2 VAL A  69       7.469   2.408 -12.621  1.00 87.99           H
ATOM    792  HN  VAL A  69      10.031   4.568 -13.288  1.00 87.99           H
ATOM    793  N   ILE A  70       8.349   7.156 -14.423  1.00 89.54           N
ATOM    794  CA  ILE A  70       7.884   8.503 -14.708  1.00 89.54           C
ATOM    795  C   ILE A  70       8.645   9.055 -15.916  1.00 89.54           C
ATOM    796  O   ILE A  70       8.056   9.693 -16.786  1.00 89.54           O
ATOM    797  HA  ILE A  70       6.828   8.436 -14.968  1.00 89.54           H
ATOM    798  CB  ILE A  70       7.989   9.382 -13.461  1.00 89.54           C
ATOM    799  HB  ILE A  70       9.010   9.318 -13.083  1.00 89.54           H
ATOM    800  CG1 ILE A  70       7.064   8.874 -12.353  1.00 89.54           C
ATOM    801 1HG1 ILE A  70       6.025   8.991 -12.660  1.00 89.54           H
ATOM    802 2HG1 ILE A  70       7.232   7.809 -12.194  1.00 89.54           H
ATOM    803  CG2 ILE A  70       7.725  10.850 -13.800  1.00 89.54           C
ATOM    804 1HG2 ILE A  70       8.458  11.192 -14.531  1.00 89.54           H
ATOM    805 2HG2 ILE A  70       6.723  10.952 -14.216  1.00 89.54           H
ATOM    806 3HG2 ILE A  70       7.806  11.452 -12.896  1.00 89.54           H
ATOM    807  CD1 ILE A  70       7.304   9.635 -11.047  1.00 89.54           C
ATOM    808 1HD1 ILE A  70       8.337   9.496 -10.730  1.00 89.54           H
ATOM    809 2HD1 ILE A  70       7.111  10.696 -11.204  1.00 89.54           H
ATOM    810 3HD1 ILE A  70       6.633   9.254 -10.277  1.00 89.54           H
ATOM    811  HN  ILE A  70       8.767   7.035 -13.522  1.00 89.54           H
ATOM    812  N   LEU A  71       9.943   8.789 -15.929  1.00 86.22           N
ATOM    813  CA  LEU A  71      10.812   9.351 -16.949  1.00 86.22           C
ATOM    814  C   LEU A  71      10.362   8.856 -18.325  1.00 86.22           C
ATOM    815  O   LEU A  71      10.210   9.647 -19.254  1.00 86.22           O
ATOM    816  HA  LEU A  71      10.695  10.434 -16.917  1.00 86.22           H
ATOM    817  CB  LEU A  71      12.277   9.044 -16.634  1.00 86.22           C
ATOM    818 1HB  LEU A  71      12.445   9.221 -15.571  1.00 86.22           H
ATOM    819 2HB  LEU A  71      12.451   7.982 -16.811  1.00 86.22           H
ATOM    820  CG  LEU A  71      13.315   9.842 -17.425  1.00 86.22           C
ATOM    821  HG  LEU A  71      12.936  10.855 -17.561  1.00 86.22           H
ATOM    822  CD1 LEU A  71      14.630   9.951 -16.651  1.00 86.22           C
ATOM    823 1HD1 LEU A  71      14.452  10.455 -15.701  1.00 86.22           H
ATOM    824 2HD1 LEU A  71      15.025   8.953 -16.463  1.00 86.22           H
ATOM    825 3HD1 LEU A  71      15.350  10.523 -17.236  1.00 86.22           H
ATOM    826  CD2 LEU A  71      13.519   9.245 -18.819  1.00 86.22           C
ATOM    827 1HD2 LEU A  71      13.866   8.216 -18.727  1.00 86.22           H
ATOM    828 2HD2 LEU A  71      12.575   9.263 -19.364  1.00 86.22           H
ATOM    829 3HD2 LEU A  71      14.262   9.831 -19.361  1.00 86.22           H
ATOM    830  HN  LEU A  71      10.401   8.203 -15.260  1.00 86.22           H
ATOM    831  N   VAL A  72      10.161   7.549 -18.411  1.00 80.71           N
ATOM    832  CA  VAL A  72       9.835   6.924 -19.682  1.00 80.71           C
ATOM    833  C   VAL A  72       8.486   7.453 -20.174  1.00 80.71           C
ATOM    834  O   VAL A  72       8.320   7.734 -21.360  1.00 80.71           O
ATOM    835  HA  VAL A  72      10.606   7.211 -20.397  1.00 80.71           H
ATOM    836  CB  VAL A  72       9.864   5.401 -19.539  1.00 80.71           C
ATOM    837  HB  VAL A  72       9.178   5.127 -18.738  1.00 80.71           H
ATOM    838  CG1 VAL A  72       9.382   4.721 -20.823  1.00 80.71           C
ATOM    839 1HG1 VAL A  72       8.360   5.033 -21.038  1.00 80.71           H
ATOM    840 2HG1 VAL A  72      10.031   5.007 -21.651  1.00 80.71           H
ATOM    841 3HG1 VAL A  72       9.413   3.639 -20.694  1.00 80.71           H
ATOM    842  CG2 VAL A  72      11.261   4.913 -19.151  1.00 80.71           C
ATOM    843 1HG2 VAL A  72      11.975   5.205 -19.920  1.00 80.71           H
ATOM    844 2HG2 VAL A  72      11.550   5.359 -18.199  1.00 80.71           H
ATOM    845 3HG2 VAL A  72      11.253   3.827 -19.056  1.00 80.71           H
ATOM    846  HN  VAL A  72      10.218   6.922 -17.635  1.00 80.71           H
ATOM    847  N   TYR A  73       7.556   7.573 -19.237  1.00 82.68           N
ATOM    848  CA  TYR A  73       6.210   8.005 -19.571  1.00 82.68           C
ATOM    849  C   TYR A  73       6.226   9.379 -20.244  1.00 82.68           C
ATOM    850  O   TYR A  73       5.449   9.634 -21.163  1.00 82.68           O
ATOM    851  HA  TYR A  73       5.783   7.276 -20.260  1.00 82.68           H
ATOM    852  CB  TYR A  73       5.460   8.111 -18.241  1.00 82.68           C
ATOM    853 1HB  TYR A  73       5.415   7.124 -17.782  1.00 82.68           H
ATOM    854 2HB  TYR A  73       6.026   8.752 -17.566  1.00 82.68           H
ATOM    855  CG  TYR A  73       4.038   8.662 -18.371  1.00 82.68           C
ATOM    856  CD1 TYR A  73       3.809  10.017 -18.248  1.00 82.68           C
ATOM    857  HD1 TYR A  73       4.642  10.695 -18.059  1.00 82.68           H
ATOM    858  CD2 TYR A  73       2.985   7.803 -18.611  1.00 82.68           C
ATOM    859  HD2 TYR A  73       3.165   6.733 -18.708  1.00 82.68           H
ATOM    860  CE1 TYR A  73       2.472  10.536 -18.371  1.00 82.68           C
ATOM    861  HE1 TYR A  73       2.277  11.604 -18.276  1.00 82.68           H
ATOM    862  CE2 TYR A  73       1.647   8.322 -18.733  1.00 82.68           C
ATOM    863  HE2 TYR A  73       0.806   7.655 -18.922  1.00 82.68           H
ATOM    864  CZ  TYR A  73       1.456   9.662 -18.607  1.00 82.68           C
ATOM    865  OH  TYR A  73       0.193  10.152 -18.722  1.00 82.68           O
ATOM    866  HH  TYR A  73      -0.439   9.415 -18.965  1.00 82.68           H
ATOM    867  HN  TYR A  73       7.711   7.381 -18.268  1.00 82.68           H
ATOM    868  N   TRP A  74       7.121  10.229 -19.761  1.00 83.32           N
ATOM    869  CA  TRP A  74       7.150  11.614 -20.200  1.00 83.32           C
ATOM    870  C   TRP A  74       7.837  11.663 -21.566  1.00 83.32           C
ATOM    871  O   TRP A  74       7.320  12.269 -22.503  1.00 83.32           O
ATOM    872  HA  TRP A  74       6.119  11.957 -20.288  1.00 83.32           H
ATOM    873  CB  TRP A  74       7.828  12.505 -19.157  1.00 83.32           C
ATOM    874 1HB  TRP A  74       8.605  11.930 -18.652  1.00 83.32           H
ATOM    875 2HB  TRP A  74       8.325  13.331 -19.667  1.00 83.32           H
ATOM    876  CG  TRP A  74       6.872  13.074 -18.107  1.00 83.32           C
ATOM    877  CD1 TRP A  74       6.551  12.553 -16.915  1.00 83.32           C
ATOM    878  HD1 TRP A  74       6.951  11.616 -16.527  1.00 83.32           H
ATOM    879  CD2 TRP A  74       6.120  14.302 -18.205  1.00 83.32           C
ATOM    880  NE1 TRP A  74       5.651  13.352 -16.240  1.00 83.32           N
ATOM    881  HE1 TRP A  74       5.265  13.175 -15.334  1.00 83.32           H
ATOM    882  CE2 TRP A  74       5.381  14.449 -17.049  1.00 83.32           C
ATOM    883  CE3 TRP A  74       6.067  15.256 -19.236  1.00 83.32           C
ATOM    884  HE3 TRP A  74       6.641  15.163 -20.158  1.00 83.32           H
ATOM    885  CZ2 TRP A  74       4.534  15.540 -16.814  1.00 83.32           C
ATOM    886  HZ2 TRP A  74       3.961  15.633 -15.892  1.00 83.32           H
ATOM    887  CZ3 TRP A  74       5.216  16.340 -18.986  1.00 83.32           C
ATOM    888  HZ3 TRP A  74       5.137  17.110 -19.754  1.00 83.32           H
ATOM    889  CH2 TRP A  74       4.465  16.503 -17.828  1.00 83.32           C
ATOM    890  HH2 TRP A  74       3.825  17.378 -17.709  1.00 83.32           H
ATOM    891  HN  TRP A  74       7.815   9.985 -19.084  1.00 83.32           H
ATOM    892  N   TYR A  75       8.992  11.017 -21.635  1.00 74.78           N
ATOM    893  CA  TYR A  75       9.918  11.255 -22.730  1.00 74.78           C
ATOM    894  C   TYR A  75       9.698  10.249 -23.862  1.00 74.78           C
ATOM    895  O   TYR A  75      10.162  10.459 -24.981  1.00 74.78           O
ATOM    896  HA  TYR A  75       9.740  12.262 -23.108  1.00 74.78           H
ATOM    897  CB  TYR A  75      11.319  11.053 -22.149  1.00 74.78           C
ATOM    898 1HB  TYR A  75      11.311  10.171 -21.508  1.00 74.78           H
ATOM    899 2HB  TYR A  75      12.013  10.848 -22.964  1.00 74.78           H
ATOM    900  CG  TYR A  75      11.837  12.246 -21.344  1.00 74.78           C
ATOM    901  CD1 TYR A  75      12.297  13.371 -21.997  1.00 74.78           C
ATOM    902  HD1 TYR A  75      12.292  13.409 -23.086  1.00 74.78           H
ATOM    903  CD2 TYR A  75      11.844  12.197 -19.965  1.00 74.78           C
ATOM    904  HD2 TYR A  75      11.480  11.309 -19.449  1.00 74.78           H
ATOM    905  CE1 TYR A  75      12.785  14.494 -21.239  1.00 74.78           C
ATOM    906  HE1 TYR A  75      13.152  15.389 -21.743  1.00 74.78           H
ATOM    907  CE2 TYR A  75      12.332  13.321 -19.207  1.00 74.78           C
ATOM    908  HE2 TYR A  75      12.343  13.295 -18.117  1.00 74.78           H
ATOM    909  CZ  TYR A  75      12.778  14.414 -19.882  1.00 74.78           C
ATOM    910  OH  TYR A  75      13.239  15.475 -19.166  1.00 74.78           O
ATOM    911  HH  TYR A  75      13.194  15.273 -18.188  1.00 74.78           H
ATOM    912  HN  TYR A  75       9.298  10.344 -20.962  1.00 74.78           H
ATOM    913  N   CYS A  76       8.990   9.179 -23.531  1.00 66.00           N
ATOM    914  CA  CYS A  76       9.008   7.985 -24.358  1.00 66.00           C
ATOM    915  C   CYS A  76       7.570   7.662 -24.767  1.00 66.00           C
ATOM    916  O   CYS A  76       7.333   7.139 -25.854  1.00 66.00           O
ATOM    917  HA  CYS A  76       9.616   8.219 -25.232  1.00 66.00           H
ATOM    918  CB  CYS A  76       9.675   6.810 -23.640  1.00 66.00           C
ATOM    919 1HB  CYS A  76       9.427   6.833 -22.579  1.00 66.00           H
ATOM    920 2HB  CYS A  76       9.294   5.868 -24.035  1.00 66.00           H
ATOM    921  SG  CYS A  76      11.490   6.891 -23.859  1.00 66.00           S
ATOM    922  HG  CYS A  76      11.499   6.443 -25.111  1.00 66.00           H
ATOM    923  HN  CYS A  76       8.414   9.120 -22.716  1.00 66.00           H
ATOM    924  N   THR A  77       6.647   7.987 -23.873  1.00 63.46           N
ATOM    925  CA  THR A  77       5.240   7.724 -24.120  1.00 63.46           C
ATOM    926  C   THR A  77       4.681   8.720 -25.139  1.00 63.46           C
ATOM    927  O   THR A  77       4.142   9.759 -24.764  1.00 63.46           O
ATOM    928  HA  THR A  77       5.149   6.731 -24.561  1.00 63.46           H
ATOM    929  CB  THR A  77       4.510   7.755 -22.776  1.00 63.46           C
ATOM    930  HB  THR A  77       4.419   8.776 -22.406  1.00 63.46           H
ATOM    931  OG1 THR A  77       5.260   6.866 -21.953  1.00 63.46           O
ATOM    932  HG1 THR A  77       5.348   5.977 -22.401  1.00 63.46           H
ATOM    933  CG2 THR A  77       3.122   7.114 -22.849  1.00 63.46           C
ATOM    934 1HG2 THR A  77       3.219   6.072 -23.154  1.00 63.46           H
ATOM    935 2HG2 THR A  77       2.512   7.650 -23.575  1.00 63.46           H
ATOM    936 3HG2 THR A  77       2.648   7.163 -21.869  1.00 63.46           H
ATOM    937  HN  THR A  77       6.848   8.423 -22.995  1.00 63.46           H
ATOM    938  N   ARG A  78       4.830   8.367 -26.407  1.00 60.72           N
ATOM    939  CA  ARG A  78       4.271   9.172 -27.479  1.00 60.72           C
ATOM    940  C   ARG A  78       2.746   9.222 -27.365  1.00 60.72           C
ATOM    941  O   ARG A  78       2.154  10.301 -27.374  1.00 60.72           O
ATOM    942  HA  ARG A  78       4.707  10.162 -27.341  1.00 60.72           H
ATOM    943  CB  ARG A  78       4.655   8.610 -28.849  1.00 60.72           C
ATOM    944 1HB  ARG A  78       4.556   7.524 -28.841  1.00 60.72           H
ATOM    945 2HB  ARG A  78       3.967   8.987 -29.606  1.00 60.72           H
ATOM    946  CG  ARG A  78       6.089   8.994 -29.217  1.00 60.72           C
ATOM    947 1HG  ARG A  78       6.248  10.054 -29.018  1.00 60.72           H
ATOM    948 2HG  ARG A  78       6.789   8.443 -28.589  1.00 60.72           H
ATOM    949  CD  ARG A  78       6.375   8.698 -30.691  1.00 60.72           C
ATOM    950 1HD  ARG A  78       6.262   7.631 -30.885  1.00 60.72           H
ATOM    951 2HD  ARG A  78       5.651   9.215 -31.321  1.00 60.72           H
ATOM    952  NE  ARG A  78       7.747   9.132 -31.037  1.00 60.72           N
ATOM    953  HE  ARG A  78       8.343   9.439 -30.295  1.00 60.72           H
ATOM    954  CZ  ARG A  78       8.240   9.139 -32.283  1.00 60.72           C
ATOM    955  NH1 ARG A  78       7.486   8.739 -33.316  1.00 60.72           N
ATOM    956 1HH1 ARG A  78       6.547   8.431 -33.160  1.00 60.72           H
ATOM    957 2HH1 ARG A  78       7.862   8.747 -34.242  1.00 60.72           H
ATOM    958  NH2 ARG A  78       9.499   9.553 -32.481  1.00 60.72           N
ATOM    959 1HH2 ARG A  78       9.883   9.565 -33.404  1.00 60.72           H
ATOM    960 2HH2 ARG A  78      10.055   9.851 -31.705  1.00 60.72           H
ATOM    961  HN  ARG A  78       5.322   7.548 -26.706  1.00 60.72           H
ATOM    962  N   VAL A  79       2.153   8.042 -27.259  1.00 68.92           N
ATOM    963  CA  VAL A  79       0.705   7.931 -27.237  1.00 68.92           C
ATOM    964  C   VAL A  79       0.264   7.324 -25.904  1.00 68.92           C
ATOM    965  O   VAL A  79       0.292   6.106 -25.733  1.00 68.92           O
ATOM    966  HA  VAL A  79       0.296   8.939 -27.315  1.00 68.92           H
ATOM    967  CB  VAL A  79       0.223   7.129 -28.448  1.00 68.92           C
ATOM    968  HB  VAL A  79       0.048   6.104 -28.123  1.00 68.92           H
ATOM    969  CG1 VAL A  79      -1.099   7.685 -28.983  1.00 68.92           C
ATOM    970 1HG1 VAL A  79      -1.858   7.630 -28.203  1.00 68.92           H
ATOM    971 2HG1 VAL A  79      -0.961   8.723 -29.284  1.00 68.92           H
ATOM    972 3HG1 VAL A  79      -1.418   7.096 -29.843  1.00 68.92           H
ATOM    973  CG2 VAL A  79       1.289   7.099 -29.545  1.00 68.92           C
ATOM    974 1HG2 VAL A  79       1.510   8.117 -29.865  1.00 68.92           H
ATOM    975 2HG2 VAL A  79       2.196   6.635 -29.157  1.00 68.92           H
ATOM    976 3HG2 VAL A  79       0.921   6.522 -30.393  1.00 68.92           H
ATOM    977  HN  VAL A  79       2.645   7.174 -27.189  1.00 68.92           H
ATOM    978  N   LYS A  80      -0.133   8.200 -24.993  1.00 77.63           N
ATOM    979  CA  LYS A  80      -0.475   7.777 -23.646  1.00 77.63           C
ATOM    980  C   LYS A  80      -1.822   7.051 -23.672  1.00 77.63           C
ATOM    981  O   LYS A  80      -2.721   7.430 -24.421  1.00 77.63           O
ATOM    982  HA  LYS A  80       0.290   7.072 -23.320  1.00 77.63           H
ATOM    983  CB  LYS A  80      -0.436   8.966 -22.684  1.00 77.63           C
ATOM    984 1HB  LYS A  80      -1.162   9.716 -22.996  1.00 77.63           H
ATOM    985 2HB  LYS A  80      -0.724   8.639 -21.685  1.00 77.63           H
ATOM    986  CG  LYS A  80       0.961   9.588 -22.639  1.00 77.63           C
ATOM    987 1HG  LYS A  80       1.651   8.907 -22.141  1.00 77.63           H
ATOM    988 2HG  LYS A  80       1.332   9.731 -23.654  1.00 77.63           H
ATOM    989  CD  LYS A  80       0.940  10.930 -21.905  1.00 77.63           C
ATOM    990 1HD  LYS A  80       0.299  11.631 -22.439  1.00 77.63           H
ATOM    991 2HD  LYS A  80       0.510  10.799 -20.912  1.00 77.63           H
ATOM    992  CE  LYS A  80       2.351  11.511 -21.783  1.00 77.63           C
ATOM    993 1HE  LYS A  80       2.989  10.819 -21.234  1.00 77.63           H
ATOM    994 2HE  LYS A  80       2.788  11.629 -22.774  1.00 77.63           H
ATOM    995  NZ  LYS A  80       2.315  12.819 -21.091  1.00 77.63           N
ATOM    996 1HZ  LYS A  80       3.262  13.142 -20.930  1.00 77.63           H
ATOM    997 2HZ  LYS A  80       1.821  13.492 -21.666  1.00 77.63           H
ATOM    998 3HZ  LYS A  80       1.837  12.718 -20.202  1.00 77.63           H
ATOM    999  HN  LYS A  80      -0.221   9.182 -25.163  1.00 77.63           H
ATOM   1000  N   THR A  81      -1.919   6.021 -22.844  1.00 81.90           N
ATOM   1001  CA  THR A  81      -3.167   5.291 -22.701  1.00 81.90           C
ATOM   1002  C   THR A  81      -3.714   5.443 -21.280  1.00 81.90           C
ATOM   1003  O   THR A  81      -3.047   6.002 -20.411  1.00 81.90           O
ATOM   1004  HA  THR A  81      -3.902   5.731 -23.374  1.00 81.90           H
ATOM   1005  CB  THR A  81      -2.913   3.836 -23.102  1.00 81.90           C
ATOM   1006  HB  THR A  81      -3.851   3.290 -23.201  1.00 81.90           H
ATOM   1007  OG1 THR A  81      -2.021   3.351 -22.102  1.00 81.90           O
ATOM   1008  HG1 THR A  81      -1.077   3.565 -22.353  1.00 81.90           H
ATOM   1009  CG2 THR A  81      -2.115   3.718 -24.402  1.00 81.90           C
ATOM   1010 1HG2 THR A  81      -1.148   4.207 -24.280  1.00 81.90           H
ATOM   1011 2HG2 THR A  81      -2.665   4.199 -25.211  1.00 81.90           H
ATOM   1012 3HG2 THR A  81      -1.963   2.666 -24.641  1.00 81.90           H
ATOM   1013  HN  THR A  81      -1.166   5.685 -22.279  1.00 81.90           H
ATOM   1014  N   MET A  82      -4.922   4.934 -21.087  1.00 84.67           N
ATOM   1015  CA  MET A  82      -5.540   4.952 -19.772  1.00 84.67           C
ATOM   1016  C   MET A  82      -4.695   4.178 -18.758  1.00 84.67           C
ATOM   1017  O   MET A  82      -4.504   4.631 -17.631  1.00 84.67           O
ATOM   1018  HA  MET A  82      -5.592   6.002 -19.486  1.00 84.67           H
ATOM   1019  CB  MET A  82      -6.935   4.329 -19.856  1.00 84.67           C
ATOM   1020 1HB  MET A  82      -7.568   4.931 -20.508  1.00 84.67           H
ATOM   1021 2HB  MET A  82      -6.868   3.337 -20.303  1.00 84.67           H
ATOM   1022  CG  MET A  82      -7.574   4.227 -18.469  1.00 84.67           C
ATOM   1023 1HG  MET A  82      -7.148   3.384 -17.924  1.00 84.67           H
ATOM   1024 2HG  MET A  82      -7.353   5.124 -17.891  1.00 84.67           H
ATOM   1025  SD  MET A  82      -9.340   4.022 -18.624  1.00 84.67           S
ATOM   1026  CE  MET A  82      -9.842   4.377 -16.949  1.00 84.67           C
ATOM   1027 1HE  MET A  82      -9.371   3.666 -16.270  1.00 84.67           H
ATOM   1028 2HE  MET A  82      -9.535   5.389 -16.684  1.00 84.67           H
ATOM   1029 3HE  MET A  82     -10.926   4.293 -16.868  1.00 84.67           H
ATOM   1030  HN  MET A  82      -5.474   4.516 -21.808  1.00 84.67           H
ATOM   1031  N   THR A  83      -4.212   3.025 -19.196  1.00 83.48           N
ATOM   1032  CA  THR A  83      -3.319   2.227 -18.373  1.00 83.48           C
ATOM   1033  C   THR A  83      -2.101   3.053 -17.954  1.00 83.48           C
ATOM   1034  O   THR A  83      -1.703   3.032 -16.790  1.00 83.48           O
ATOM   1035  HA  THR A  83      -3.847   1.951 -17.461  1.00 83.48           H
ATOM   1036  CB  THR A  83      -2.956   0.964 -19.156  1.00 83.48           C
ATOM   1037  HB  THR A  83      -2.473   1.216 -20.100  1.00 83.48           H
ATOM   1038  OG1 THR A  83      -4.189   0.258 -19.266  1.00 83.48           O
ATOM   1039  HG1 THR A  83      -4.882   0.843 -19.687  1.00 83.48           H
ATOM   1040  CG2 THR A  83      -2.056   0.019 -18.359  1.00 83.48           C
ATOM   1041 1HG2 THR A  83      -2.567  -0.287 -17.446  1.00 83.48           H
ATOM   1042 2HG2 THR A  83      -1.129   0.531 -18.101  1.00 83.48           H
ATOM   1043 3HG2 THR A  83      -1.829  -0.862 -18.961  1.00 83.48           H
ATOM   1044  HN  THR A  83      -4.421   2.635 -20.093  1.00 83.48           H
ATOM   1045  N   ASP A  84      -1.542   3.759 -18.926  1.00 83.91           N
ATOM   1046  CA  ASP A  84      -0.319   4.510 -18.697  1.00 83.91           C
ATOM   1047  C   ASP A  84      -0.577   5.588 -17.643  1.00 83.91           C
ATOM   1048  O   ASP A  84       0.298   5.894 -16.835  1.00 83.91           O
ATOM   1049  HA  ASP A  84       0.413   3.772 -18.368  1.00 83.91           H
ATOM   1050  CB  ASP A  84       0.149   5.203 -19.978  1.00 83.91           C
ATOM   1051 1HB  ASP A  84      -0.584   5.951 -20.280  1.00 83.91           H
ATOM   1052 2HB  ASP A  84       1.084   5.732 -19.789  1.00 83.91           H
ATOM   1053  CG  ASP A  84       0.349   4.191 -21.108  1.00 83.91           C
ATOM   1054  OD1 ASP A  84       0.946   3.131 -20.821  1.00 83.91           O
ATOM   1055  OD2 ASP A  84      -0.099   4.501 -22.233  1.00 83.91           O
ATOM   1056  HN  ASP A  84      -1.910   3.823 -19.853  1.00 83.91           H
ATOM   1057  N   MET A  85      -1.784   6.135 -17.685  1.00 89.25           N
ATOM   1058  CA  MET A  85      -2.169   7.171 -16.742  1.00 89.25           C
ATOM   1059  C   MET A  85      -2.178   6.633 -15.310  1.00 89.25           C
ATOM   1060  O   MET A  85      -1.690   7.291 -14.393  1.00 89.25           O
ATOM   1061  HA  MET A  85      -1.415   7.952 -16.839  1.00 89.25           H
ATOM   1062  CB  MET A  85      -3.561   7.695 -17.100  1.00 89.25           C
ATOM   1063 1HB  MET A  85      -3.585   7.987 -18.149  1.00 89.25           H
ATOM   1064 2HB  MET A  85      -4.296   6.900 -16.974  1.00 89.25           H
ATOM   1065  CG  MET A  85      -3.940   8.890 -16.223  1.00 89.25           C
ATOM   1066 1HG  MET A  85      -4.946   9.228 -16.468  1.00 89.25           H
ATOM   1067 2HG  MET A  85      -3.950   8.593 -15.174  1.00 89.25           H
ATOM   1068  SD  MET A  85      -2.775  10.220 -16.468  1.00 89.25           S
ATOM   1069  CE  MET A  85      -3.182  10.684 -18.143  1.00 89.25           C
ATOM   1070 1HE  MET A  85      -3.027   9.832 -18.804  1.00 89.25           H
ATOM   1071 2HE  MET A  85      -4.226  10.995 -18.190  1.00 89.25           H
ATOM   1072 3HE  MET A  85      -2.543  11.509 -18.457  1.00 89.25           H
ATOM   1073  HN  MET A  85      -2.489   5.882 -18.347  1.00 89.25           H
ATOM   1074  N   PHE A  86      -2.739   5.441 -15.163  1.00 90.20           N
ATOM   1075  CA  PHE A  86      -2.821   4.808 -13.858  1.00 90.20           C
ATOM   1076  C   PHE A  86      -1.434   4.394 -13.362  1.00 90.20           C
ATOM   1077  O   PHE A  86      -1.138   4.503 -12.173  1.00 90.20           O
ATOM   1078  HA  PHE A  86      -3.247   5.539 -13.170  1.00 90.20           H
ATOM   1079  CB  PHE A  86      -3.686   3.557 -14.020  1.00 90.20           C
ATOM   1080 1HB  PHE A  86      -3.265   2.937 -14.812  1.00 90.20           H
ATOM   1081 2HB  PHE A  86      -3.640   2.974 -13.101  1.00 90.20           H
ATOM   1082  CG  PHE A  86      -5.151   3.852 -14.348  1.00 90.20           C
ATOM   1083  CD1 PHE A  86      -5.769   4.929 -13.792  1.00 90.20           C
ATOM   1084  HD1 PHE A  86      -5.220   5.582 -13.113  1.00 90.20           H
ATOM   1085  CD2 PHE A  86      -5.836   3.038 -15.194  1.00 90.20           C
ATOM   1086  HD2 PHE A  86      -5.342   2.175 -15.640  1.00 90.20           H
ATOM   1087  CE1 PHE A  86      -7.129   5.203 -14.095  1.00 90.20           C
ATOM   1088  HE1 PHE A  86      -7.624   6.065 -13.649  1.00 90.20           H
ATOM   1089  CE2 PHE A  86      -7.196   3.311 -15.498  1.00 90.20           C
ATOM   1090  HE2 PHE A  86      -7.745   2.659 -16.177  1.00 90.20           H
ATOM   1091  CZ  PHE A  86      -7.814   4.388 -14.942  1.00 90.20           C
ATOM   1092  HZ  PHE A  86      -8.857   4.598 -15.175  1.00 90.20           H
ATOM   1093  HN  PHE A  86      -3.133   4.912 -15.915  1.00 90.20           H
ATOM   1094  N   LEU A  87      -0.621   3.927 -14.298  1.00 87.92           N
ATOM   1095  CA  LEU A  87       0.726   3.490 -13.970  1.00 87.92           C
ATOM   1096  C   LEU A  87       1.536   4.686 -13.464  1.00 87.92           C
ATOM   1097  O   LEU A  87       2.347   4.548 -12.549  1.00 87.92           O
ATOM   1098  HA  LEU A  87       0.645   2.762 -13.163  1.00 87.92           H
ATOM   1099  CB  LEU A  87       1.363   2.776 -15.163  1.00 87.92           C
ATOM   1100 1HB  LEU A  87       1.256   3.413 -16.042  1.00 87.92           H
ATOM   1101 2HB  LEU A  87       2.431   2.674 -14.972  1.00 87.92           H
ATOM   1102  CG  LEU A  87       0.798   1.394 -15.498  1.00 87.92           C
ATOM   1103  HG  LEU A  87      -0.255   1.508 -15.755  1.00 87.92           H
ATOM   1104  CD1 LEU A  87       1.499   0.796 -16.719  1.00 87.92           C
ATOM   1105 1HD1 LEU A  87       1.353   1.451 -17.579  1.00 87.92           H
ATOM   1106 2HD1 LEU A  87       2.566   0.698 -16.515  1.00 87.92           H
ATOM   1107 3HD1 LEU A  87       1.079  -0.186 -16.935  1.00 87.92           H
ATOM   1108  CD2 LEU A  87       0.870   0.465 -14.284  1.00 87.92           C
ATOM   1109 1HD2 LEU A  87       1.908   0.352 -13.973  1.00 87.92           H
ATOM   1110 2HD2 LEU A  87       0.289   0.891 -13.466  1.00 87.92           H
ATOM   1111 3HD2 LEU A  87       0.462  -0.511 -14.550  1.00 87.92           H
ATOM   1112  HN  LEU A  87      -0.868   3.846 -15.263  1.00 87.92           H
ATOM   1113  N   LEU A  88       1.288   5.832 -14.081  1.00 90.20           N
ATOM   1114  CA  LEU A  88       1.943   7.061 -13.668  1.00 90.20           C
ATOM   1115  C   LEU A  88       1.596   7.352 -12.206  1.00 90.20           C
ATOM   1116  O   LEU A  88       2.486   7.560 -11.383  1.00 90.20           O
ATOM   1117  HA  LEU A  88       3.019   6.899 -13.742  1.00 90.20           H
ATOM   1118  CB  LEU A  88       1.591   8.203 -14.623  1.00 90.20           C
ATOM   1119 1HB  LEU A  88       2.012   7.974 -15.602  1.00 90.20           H
ATOM   1120 2HB  LEU A  88       0.508   8.231 -14.741  1.00 90.20           H
ATOM   1121  CG  LEU A  88       2.067   9.596 -14.207  1.00 90.20           C
ATOM   1122  HG  LEU A  88       1.758   9.769 -13.176  1.00 90.20           H
ATOM   1123  CD1 LEU A  88       3.593   9.688 -14.243  1.00 90.20           C
ATOM   1124 1HD1 LEU A  88       4.018   8.954 -13.557  1.00 90.20           H
ATOM   1125 2HD1 LEU A  88       3.946   9.486 -15.254  1.00 90.20           H
ATOM   1126 3HD1 LEU A  88       3.905  10.688 -13.942  1.00 90.20           H
ATOM   1127  CD2 LEU A  88       1.407  10.679 -15.063  1.00 90.20           C
ATOM   1128 1HD2 LEU A  88       1.664  10.521 -16.111  1.00 90.20           H
ATOM   1129 2HD2 LEU A  88       0.325  10.629 -14.943  1.00 90.20           H
ATOM   1130 3HD2 LEU A  88       1.763  11.660 -14.746  1.00 90.20           H
ATOM   1131  HN  LEU A  88       0.654   5.928 -14.848  1.00 90.20           H
ATOM   1132  N   ASN A  89       0.301   7.359 -11.929  1.00 93.76           N
ATOM   1133  CA  ASN A  89      -0.181   7.749 -10.615  1.00 93.76           C
ATOM   1134  C   ASN A  89       0.264   6.709  -9.584  1.00 93.76           C
ATOM   1135  O   ASN A  89       0.481   7.039  -8.419  1.00 93.76           O
ATOM   1136  HA  ASN A  89       0.253   8.731 -10.430  1.00 93.76           H
ATOM   1137  CB  ASN A  89      -1.709   7.818 -10.587  1.00 93.76           C
ATOM   1138 1HB  ASN A  89      -2.125   6.988 -11.158  1.00 93.76           H
ATOM   1139 2HB  ASN A  89      -2.063   7.708  -9.562  1.00 93.76           H
ATOM   1140  CG  ASN A  89      -2.209   9.143 -11.165  1.00 93.76           C
ATOM   1141  OD1 ASN A  89      -2.498  10.091 -10.454  1.00 93.76           O
ATOM   1142  ND2 ASN A  89      -2.295   9.156 -12.492  1.00 93.76           N
ATOM   1143 1HD2 ASN A  89      -2.042   8.343 -13.018  1.00 93.76           H
ATOM   1144 2HD2 ASN A  89      -2.612   9.978 -12.965  1.00 93.76           H
ATOM   1145  HN  ASN A  89      -0.412   7.104 -12.582  1.00 93.76           H
ATOM   1146  N   LEU A  90       0.387   5.475 -10.050  1.00 91.66           N
ATOM   1147  CA  LEU A  90       0.824   4.390  -9.188  1.00 91.66           C
ATOM   1148  C   LEU A  90       2.258   4.657  -8.727  1.00 91.66           C
ATOM   1149  O   LEU A  90       2.571   4.513  -7.546  1.00 91.66           O
ATOM   1150  HA  LEU A  90       0.175   4.386  -8.313  1.00 91.66           H
ATOM   1151  CB  LEU A  90       0.645   3.043  -9.891  1.00 91.66           C
ATOM   1152 1HB  LEU A  90      -0.386   2.971 -10.238  1.00 91.66           H
ATOM   1153 2HB  LEU A  90       1.281   3.029 -10.776  1.00 91.66           H
ATOM   1154  CG  LEU A  90       0.959   1.802  -9.053  1.00 91.66           C
ATOM   1155  HG  LEU A  90       1.948   1.928  -8.613  1.00 91.66           H
ATOM   1156  CD1 LEU A  90      -0.034   1.655  -7.898  1.00 91.66           C
ATOM   1157 1HD1 LEU A  90       0.023   2.534  -7.256  1.00 91.66           H
ATOM   1158 2HD1 LEU A  90      -1.044   1.561  -8.297  1.00 91.66           H
ATOM   1159 3HD1 LEU A  90       0.212   0.766  -7.318  1.00 91.66           H
ATOM   1160  CD2 LEU A  90       1.010   0.548  -9.927  1.00 91.66           C
ATOM   1161 1HD2 LEU A  90       0.046   0.405 -10.415  1.00 91.66           H
ATOM   1162 2HD2 LEU A  90       1.786   0.664 -10.684  1.00 91.66           H
ATOM   1163 3HD2 LEU A  90       1.235  -0.319  -9.306  1.00 91.66           H
ATOM   1164  HN  LEU A  90       0.194   5.213 -10.996  1.00 91.66           H
ATOM   1165  N   ALA A  91       3.092   5.041  -9.683  1.00 93.17           N
ATOM   1166  CA  ALA A  91       4.494   5.290  -9.397  1.00 93.17           C
ATOM   1167  C   ALA A  91       4.614   6.492  -8.457  1.00 93.17           C
ATOM   1168  O   ALA A  91       5.476   6.516  -7.581  1.00 93.17           O
ATOM   1169  HA  ALA A  91       4.893   4.407  -8.896  1.00 93.17           H
ATOM   1170  CB  ALA A  91       5.254   5.497 -10.709  1.00 93.17           C
ATOM   1171 1HB  ALA A  91       5.162   4.604 -11.327  1.00 93.17           H
ATOM   1172 2HB  ALA A  91       4.835   6.352 -11.240  1.00 93.17           H
ATOM   1173 3HB  ALA A  91       6.306   5.684 -10.494  1.00 93.17           H
ATOM   1174  HN  ALA A  91       2.823   5.182 -10.636  1.00 93.17           H
ATOM   1175  N   ILE A  92       3.735   7.460  -8.673  1.00 94.96           N
ATOM   1176  CA  ILE A  92       3.731   8.661  -7.856  1.00 94.96           C
ATOM   1177  C   ILE A  92       3.380   8.291  -6.413  1.00 94.96           C
ATOM   1178  O   ILE A  92       4.040   8.738  -5.476  1.00 94.96           O
ATOM   1179  HA  ILE A  92       4.740   9.071  -7.872  1.00 94.96           H
ATOM   1180  CB  ILE A  92       2.804   9.718  -8.462  1.00 94.96           C
ATOM   1181  HB  ILE A  92       1.851   9.243  -8.694  1.00 94.96           H
ATOM   1182  CG1 ILE A  92       3.372  10.257  -9.776  1.00 94.96           C
ATOM   1183 1HG1 ILE A  92       4.253  10.866  -9.572  1.00 94.96           H
ATOM   1184 2HG1 ILE A  92       3.696   9.427 -10.404  1.00 94.96           H
ATOM   1185  CG2 ILE A  92       2.519  10.837  -7.458  1.00 94.96           C
ATOM   1186 1HG2 ILE A  92       2.040  10.418  -6.573  1.00 94.96           H
ATOM   1187 2HG2 ILE A  92       3.455  11.316  -7.173  1.00 94.96           H
ATOM   1188 3HG2 ILE A  92       1.858  11.574  -7.915  1.00 94.96           H
ATOM   1189  CD1 ILE A  92       2.330  11.091 -10.522  1.00 94.96           C
ATOM   1190 1HD1 ILE A  92       1.460  10.472 -10.745  1.00 94.96           H
ATOM   1191 2HD1 ILE A  92       2.026  11.934  -9.901  1.00 94.96           H
ATOM   1192 3HD1 ILE A  92       2.760  11.462 -11.453  1.00 94.96           H
ATOM   1193  HN  ILE A  92       3.038   7.433  -9.389  1.00 94.96           H
ATOM   1194  N   ALA A  93       2.343   7.477  -6.280  1.00 95.20           N
ATOM   1195  CA  ALA A  93       1.861   7.089  -4.966  1.00 95.20           C
ATOM   1196  C   ALA A  93       2.974   6.357  -4.214  1.00 95.20           C
ATOM   1197  O   ALA A  93       3.184   6.591  -3.025  1.00 95.20           O
ATOM   1198  HA  ALA A  93       1.606   7.999  -4.424  1.00 95.20           H
ATOM   1199  CB  ALA A  93       0.600   6.235  -5.117  1.00 95.20           C
ATOM   1200 1HB  ALA A  93      -0.170   6.811  -5.630  1.00 95.20           H
ATOM   1201 2HB  ALA A  93       0.833   5.342  -5.696  1.00 95.20           H
ATOM   1202 3HB  ALA A  93       0.238   5.944  -4.130  1.00 95.20           H
ATOM   1203  HN  ALA A  93       1.837   7.086  -7.049  1.00 95.20           H
ATOM   1204  N   ASP A  94       3.659   5.484  -4.939  1.00 94.48           N
ATOM   1205  CA  ASP A  94       4.724   4.692  -4.348  1.00 94.48           C
ATOM   1206  C   ASP A  94       5.840   5.623  -3.867  1.00 94.48           C
ATOM   1207  O   ASP A  94       6.343   5.471  -2.755  1.00 94.48           O
ATOM   1208  HA  ASP A  94       4.254   4.147  -3.529  1.00 94.48           H
ATOM   1209  CB  ASP A  94       5.324   3.724  -5.370  1.00 94.48           C
ATOM   1210 1HB  ASP A  94       5.473   4.239  -6.319  1.00 94.48           H
ATOM   1211 2HB  ASP A  94       6.304   3.391  -5.029  1.00 94.48           H
ATOM   1212  CG  ASP A  94       4.412   2.513  -5.578  1.00 94.48           C
ATOM   1213  OD1 ASP A  94       3.736   2.136  -4.596  1.00 94.48           O
ATOM   1214  OD2 ASP A  94       4.412   1.992  -6.714  1.00 94.48           O
ATOM   1215  HN  ASP A  94       3.498   5.316  -5.912  1.00 94.48           H
ATOM   1216  N   LEU A  95       6.193   6.565  -4.729  1.00 95.84           N
ATOM   1217  CA  LEU A  95       7.282   7.480  -4.432  1.00 95.84           C
ATOM   1218  C   LEU A  95       6.968   8.239  -3.142  1.00 95.84           C
ATOM   1219  O   LEU A  95       7.835   8.398  -2.284  1.00 95.84           O
ATOM   1220  HA  LEU A  95       8.178   6.880  -4.271  1.00 95.84           H
ATOM   1221  CB  LEU A  95       7.557   8.391  -5.630  1.00 95.84           C
ATOM   1222 1HB  LEU A  95       6.602   8.716  -6.042  1.00 95.84           H
ATOM   1223 2HB  LEU A  95       8.070   9.284  -5.272  1.00 95.84           H
ATOM   1224  CG  LEU A  95       8.387   7.780  -6.761  1.00 95.84           C
ATOM   1225  HG  LEU A  95       7.837   6.932  -7.169  1.00 95.84           H
ATOM   1226  CD1 LEU A  95       8.583   8.782  -7.900  1.00 95.84           C
ATOM   1227 1HD1 LEU A  95       7.611   9.075  -8.298  1.00 95.84           H
ATOM   1228 2HD1 LEU A  95       9.101   9.664  -7.524  1.00 95.84           H
ATOM   1229 3HD1 LEU A  95       9.176   8.322  -8.691  1.00 95.84           H
ATOM   1230  CD2 LEU A  95       9.719   7.243  -6.235  1.00 95.84           C
ATOM   1231 1HD2 LEU A  95      10.287   8.057  -5.785  1.00 95.84           H
ATOM   1232 2HD2 LEU A  95       9.531   6.474  -5.485  1.00 95.84           H
ATOM   1233 3HD2 LEU A  95      10.289   6.814  -7.059  1.00 95.84           H
ATOM   1234  HN  LEU A  95       5.749   6.709  -5.613  1.00 95.84           H
ATOM   1235  N   LEU A  96       5.725   8.689  -3.044  1.00 95.24           N
ATOM   1236  CA  LEU A  96       5.317   9.525  -1.929  1.00 95.24           C
ATOM   1237  C   LEU A  96       5.539   8.766  -0.619  1.00 95.24           C
ATOM   1238  O   LEU A  96       5.947   9.354   0.382  1.00 95.24           O
ATOM   1239  HA  LEU A  96       5.958  10.407  -1.930  1.00 95.24           H
ATOM   1240  CB  LEU A  96       3.879  10.011  -2.122  1.00 95.24           C
ATOM   1241 1HB  LEU A  96       3.260   9.155  -2.392  1.00 95.24           H
ATOM   1242 2HB  LEU A  96       3.510  10.381  -1.165  1.00 95.24           H
ATOM   1243  CG  LEU A  96       3.675  11.104  -3.172  1.00 95.24           C
ATOM   1244  HG  LEU A  96       3.976  10.707  -4.141  1.00 95.24           H
ATOM   1245  CD1 LEU A  96       2.199  11.492  -3.281  1.00 95.24           C
ATOM   1246 1HD1 LEU A  96       1.614  10.618  -3.569  1.00 95.24           H
ATOM   1247 2HD1 LEU A  96       1.848  11.863  -2.318  1.00 95.24           H
ATOM   1248 3HD1 LEU A  96       2.083  12.270  -4.035  1.00 95.24           H
ATOM   1249  CD2 LEU A  96       4.565  12.315  -2.884  1.00 95.24           C
ATOM   1250 1HD2 LEU A  96       4.319  12.722  -1.903  1.00 95.24           H
ATOM   1251 2HD2 LEU A  96       5.611  12.008  -2.897  1.00 95.24           H
ATOM   1252 3HD2 LEU A  96       4.401  13.077  -3.645  1.00 95.24           H
ATOM   1253  HN  LEU A  96       5.005   8.490  -3.710  1.00 95.24           H
ATOM   1254  N   PHE A  97       5.262   7.471  -0.669  1.00 95.93           N
ATOM   1255  CA  PHE A  97       5.420   6.627   0.503  1.00 95.93           C
ATOM   1256  C   PHE A  97       6.899   6.359   0.789  1.00 95.93           C
ATOM   1257  O   PHE A  97       7.347   6.485   1.928  1.00 95.93           O
ATOM   1258  HA  PHE A  97       4.979   7.158   1.347  1.00 95.93           H
ATOM   1259  CB  PHE A  97       4.724   5.300   0.195  1.00 95.93           C
ATOM   1260 1HB  PHE A  97       3.646   5.458   0.196  1.00 95.93           H
ATOM   1261 2HB  PHE A  97       4.999   4.982  -0.810  1.00 95.93           H
ATOM   1262  CG  PHE A  97       5.061   4.177   1.179  1.00 95.93           C
ATOM   1263  CD1 PHE A  97       5.654   3.037   0.734  1.00 95.93           C
ATOM   1264  HD1 PHE A  97       5.889   2.923  -0.325  1.00 95.93           H
ATOM   1265  CD2 PHE A  97       4.768   4.320   2.500  1.00 95.93           C
ATOM   1266  HD2 PHE A  97       4.293   5.233   2.857  1.00 95.93           H
ATOM   1267  CE1 PHE A  97       5.967   1.996   1.647  1.00 95.93           C
ATOM   1268  HE1 PHE A  97       6.442   1.082   1.289  1.00 95.93           H
ATOM   1269  CE2 PHE A  97       5.081   3.278   3.413  1.00 95.93           C
ATOM   1270  HE2 PHE A  97       4.846   3.392   4.471  1.00 95.93           H
ATOM   1271  CZ  PHE A  97       5.673   2.138   2.967  1.00 95.93           C
ATOM   1272  HZ  PHE A  97       5.914   1.339   3.668  1.00 95.93           H
ATOM   1273  HN  PHE A  97       4.935   7.000  -1.488  1.00 95.93           H
ATOM   1274  N   LEU A  98       7.616   5.994  -0.263  1.00 95.69           N
ATOM   1275  CA  LEU A  98       8.990   5.545  -0.114  1.00 95.69           C
ATOM   1276  C   LEU A  98       9.801   6.626   0.604  1.00 95.69           C
ATOM   1277  O   LEU A  98      10.669   6.317   1.419  1.00 95.69           O
ATOM   1278  HA  LEU A  98       8.975   4.652   0.511  1.00 95.69           H
ATOM   1279  CB  LEU A  98       9.572   5.139  -1.469  1.00 95.69           C
ATOM   1280 1HB  LEU A  98       9.393   5.949  -2.177  1.00 95.69           H
ATOM   1281 2HB  LEU A  98      10.652   5.040  -1.364  1.00 95.69           H
ATOM   1282  CG  LEU A  98       9.026   3.843  -2.072  1.00 95.69           C
ATOM   1283  HG  LEU A  98       7.942   3.841  -1.954  1.00 95.69           H
ATOM   1284  CD1 LEU A  98       9.316   3.771  -3.573  1.00 95.69           C
ATOM   1285 1HD1 LEU A  98       8.845   4.616  -4.075  1.00 95.69           H
ATOM   1286 2HD1 LEU A  98      10.394   3.806  -3.736  1.00 95.69           H
ATOM   1287 3HD1 LEU A  98       8.918   2.840  -3.976  1.00 95.69           H
ATOM   1288  CD2 LEU A  98       9.564   2.621  -1.325  1.00 95.69           C
ATOM   1289 1HD2 LEU A  98      10.652   2.606  -1.391  1.00 95.69           H
ATOM   1290 2HD2 LEU A  98       9.264   2.673  -0.279  1.00 95.69           H
ATOM   1291 3HD2 LEU A  98       9.161   1.714  -1.774  1.00 95.69           H
ATOM   1292  HN  LEU A  98       7.274   6.003  -1.203  1.00 95.69           H
ATOM   1293  N   VAL A  99       9.488   7.871   0.276  1.00 95.72           N
ATOM   1294  CA  VAL A  99      10.218   8.997   0.833  1.00 95.72           C
ATOM   1295  C   VAL A  99      10.046   9.009   2.353  1.00 95.72           C
ATOM   1296  O   VAL A  99      10.817   9.652   3.064  1.00 95.72           O
ATOM   1297  HA  VAL A  99      11.273   8.853   0.600  1.00 95.72           H
ATOM   1298  CB  VAL A  99       9.759  10.297   0.169  1.00 95.72           C
ATOM   1299  HB  VAL A  99       8.671  10.332   0.217  1.00 95.72           H
ATOM   1300  CG1 VAL A  99      10.301  11.516   0.919  1.00 95.72           C
ATOM   1301 1HG1 VAL A  99       9.939  11.502   1.946  1.00 95.72           H
ATOM   1302 2HG1 VAL A  99      11.391  11.488   0.917  1.00 95.72           H
ATOM   1303 3HG1 VAL A  99       9.960  12.427   0.426  1.00 95.72           H
ATOM   1304  CG2 VAL A  99      10.167  10.334  -1.305  1.00 95.72           C
ATOM   1305 1HG2 VAL A  99      11.252  10.265  -1.384  1.00 95.72           H
ATOM   1306 2HG2 VAL A  99       9.710   9.494  -1.829  1.00 95.72           H
ATOM   1307 3HG2 VAL A  99       9.828  11.268  -1.752  1.00 95.72           H
ATOM   1308  HN  VAL A  99       8.753   8.114  -0.356  1.00 95.72           H
ATOM   1309  N   THR A 100       9.030   8.290   2.808  1.00 95.02           N
ATOM   1310  CA  THR A 100       8.714   8.253   4.226  1.00 95.02           C
ATOM   1311  C   THR A 100       9.513   7.149   4.921  1.00 95.02           C
ATOM   1312  O   THR A 100       9.625   7.136   6.146  1.00 95.02           O
ATOM   1313  HA  THR A 100       9.022   9.199   4.671  1.00 95.02           H
ATOM   1314  CB  THR A 100       7.200   8.090   4.369  1.00 95.02           C
ATOM   1315  HB  THR A 100       6.876   8.337   5.380  1.00 95.02           H
ATOM   1316  OG1 THR A 100       6.954   6.750   3.954  1.00 95.02           O
ATOM   1317  HG1 THR A 100       6.959   6.694   2.956  1.00 95.02           H
ATOM   1318  CG2 THR A 100       6.422   8.941   3.363  1.00 95.02           C
ATOM   1319 1HG2 THR A 100       6.696   8.647   2.350  1.00 95.02           H
ATOM   1320 2HG2 THR A 100       6.662   9.993   3.514  1.00 95.02           H
ATOM   1321 3HG2 THR A 100       5.352   8.788   3.508  1.00 95.02           H
ATOM   1322  HN  THR A 100       8.429   7.742   2.227  1.00 95.02           H
ATOM   1323  N   LEU A 101      10.048   6.249   4.109  1.00 94.81           N
ATOM   1324  CA  LEU A 101      10.689   5.055   4.633  1.00 94.81           C
ATOM   1325  C   LEU A 101      11.927   5.457   5.437  1.00 94.81           C
ATOM   1326  O   LEU A 101      12.196   4.890   6.495  1.00 94.81           O
ATOM   1327  HA  LEU A 101       9.981   4.573   5.308  1.00 94.81           H
ATOM   1328  CB  LEU A 101      10.984   4.065   3.504  1.00 94.81           C
ATOM   1329 1HB  LEU A 101      11.493   4.600   2.703  1.00 94.81           H
ATOM   1330 2HB  LEU A 101      11.679   3.314   3.879  1.00 94.81           H
ATOM   1331  CG  LEU A 101       9.771   3.346   2.909  1.00 94.81           C
ATOM   1332  HG  LEU A 101       9.141   4.088   2.419  1.00 94.81           H
ATOM   1333  CD1 LEU A 101      10.201   2.341   1.839  1.00 94.81           C
ATOM   1334 1HD1 LEU A 101      10.725   2.864   1.039  1.00 94.81           H
ATOM   1335 2HD1 LEU A 101      10.864   1.599   2.283  1.00 94.81           H
ATOM   1336 3HD1 LEU A 101       9.320   1.844   1.432  1.00 94.81           H
ATOM   1337  CD2 LEU A 101       8.929   2.691   4.006  1.00 94.81           C
ATOM   1338 1HD2 LEU A 101       9.537   1.964   4.545  1.00 94.81           H
ATOM   1339 2HD2 LEU A 101       8.577   3.455   4.699  1.00 94.81           H
ATOM   1340 3HD2 LEU A 101       8.074   2.187   3.555  1.00 94.81           H
ATOM   1341  HN  LEU A 101      10.048   6.325   3.112  1.00 94.81           H
ATOM   1342  N   PRO A 102      12.699   6.439   4.953  1.00 94.53           N
ATOM   1343  CA  PRO A 102      13.901   6.876   5.668  1.00 94.53           C
ATOM   1344  C   PRO A 102      13.613   7.232   7.117  1.00 94.53           C
ATOM   1345  O   PRO A 102      14.398   6.910   8.007  1.00 94.53           O
ATOM   1346  HA  PRO A 102      14.626   6.063   5.713  1.00 94.53           H
ATOM   1347  CB  PRO A 102      14.377   8.090   4.868  1.00 94.53           C
ATOM   1348 1HB  PRO A 102      13.965   9.018   5.264  1.00 94.53           H
ATOM   1349 2HB  PRO A 102      15.463   8.188   4.896  1.00 94.53           H
ATOM   1350  CG  PRO A 102      13.872   7.805   3.459  1.00 94.53           C
ATOM   1351 1HG  PRO A 102      13.818   8.713   2.858  1.00 94.53           H
ATOM   1352 2HG  PRO A 102      14.531   7.122   2.923  1.00 94.53           H
ATOM   1353  CD  PRO A 102      12.500   7.200   3.706  1.00 94.53           C
ATOM   1354 1HD  PRO A 102      11.735   7.967   3.823  1.00 94.53           H
ATOM   1355 2HD  PRO A 102      12.185   6.562   2.881  1.00 94.53           H
ATOM   1356  N   PHE A 103      12.483   7.895   7.317  1.00 94.23           N
ATOM   1357  CA  PHE A 103      12.103   8.342   8.646  1.00 94.23           C
ATOM   1358  C   PHE A 103      11.755   7.154   9.545  1.00 94.23           C
ATOM   1359  O   PHE A 103      12.095   7.145  10.727  1.00 94.23           O
ATOM   1360  HA  PHE A 103      12.956   8.875   9.065  1.00 94.23           H
ATOM   1361  CB  PHE A 103      10.863   9.224   8.483  1.00 94.23           C
ATOM   1362 1HB  PHE A 103      10.092   8.657   7.961  1.00 94.23           H
ATOM   1363 2HB  PHE A 103      10.468   9.464   9.470  1.00 94.23           H
ATOM   1364  CG  PHE A 103      11.121  10.526   7.723  1.00 94.23           C
ATOM   1365  CD1 PHE A 103      11.499  11.644   8.398  1.00 94.23           C
ATOM   1366  HD1 PHE A 103      11.619  11.613   9.481  1.00 94.23           H
ATOM   1367  CD2 PHE A 103      10.971  10.565   6.371  1.00 94.23           C
ATOM   1368  HD2 PHE A 103      10.668   9.669   5.830  1.00 94.23           H
ATOM   1369  CE1 PHE A 103      11.739  12.853   7.692  1.00 94.23           C
ATOM   1370  HE1 PHE A 103      12.042  13.749   8.233  1.00 94.23           H
ATOM   1371  CE2 PHE A 103      11.211  11.774   5.666  1.00 94.23           C
ATOM   1372  HE2 PHE A 103      11.091  11.806   4.583  1.00 94.23           H
ATOM   1373  CZ  PHE A 103      11.589  12.892   6.341  1.00 94.23           C
ATOM   1374  HZ  PHE A 103      11.773  13.820   5.799  1.00 94.23           H
ATOM   1375  HN  PHE A 103      11.835   8.126   6.591  1.00 94.23           H
ATOM   1376  N   TRP A 104      11.081   6.180   8.951  1.00 92.31           N
ATOM   1377  CA  TRP A 104      10.717   4.973   9.673  1.00 92.31           C
ATOM   1378  C   TRP A 104      12.007   4.271  10.102  1.00 92.31           C
ATOM   1379  O   TRP A 104      12.072   3.692  11.185  1.00 92.31           O
ATOM   1380  HA  TRP A 104      10.145   5.271  10.552  1.00 92.31           H
ATOM   1381  CB  TRP A 104       9.804   4.083   8.828  1.00 92.31           C
ATOM   1382 1HB  TRP A 104      10.185   4.054   7.807  1.00 92.31           H
ATOM   1383 2HB  TRP A 104       9.848   3.064   9.214  1.00 92.31           H
ATOM   1384  CG  TRP A 104       8.343   4.539   8.799  1.00 92.31           C
ATOM   1385  CD1 TRP A 104       7.613   4.900   7.735  1.00 92.31           C
ATOM   1386  HD1 TRP A 104       7.986   4.915   6.711  1.00 92.31           H
ATOM   1387  CD2 TRP A 104       7.460   4.667   9.933  1.00 92.31           C
ATOM   1388  NE1 TRP A 104       6.329   5.251   8.099  1.00 92.31           N
ATOM   1389  HE1 TRP A 104       5.601   5.555   7.484  1.00 92.31           H
ATOM   1390  CE2 TRP A 104       6.233   5.105   9.478  1.00 92.31           C
ATOM   1391  CE3 TRP A 104       7.690   4.422  11.298  1.00 92.31           C
ATOM   1392  HE3 TRP A 104       8.650   4.076  11.682  1.00 92.31           H
ATOM   1393  CZ2 TRP A 104       5.140   5.336  10.322  1.00 92.31           C
ATOM   1394  HZ2 TRP A 104       4.181   5.682   9.938  1.00 92.31           H
ATOM   1395  CZ3 TRP A 104       6.588   4.658  12.129  1.00 92.31           C
ATOM   1396  HZ3 TRP A 104       6.713   4.483  13.198  1.00 92.31           H
ATOM   1397  CH2 TRP A 104       5.347   5.099  11.687  1.00 92.31           C
ATOM   1398  HH2 TRP A 104       4.537   5.259  12.399  1.00 92.31           H
ATOM   1399  HN  TRP A 104      10.786   6.206   7.996  1.00 92.31           H
ATOM   1400  N   ALA A 105      13.001   4.345   9.229  1.00 93.96           N
ATOM   1401  CA  ALA A 105      14.261   3.663   9.470  1.00 93.96           C
ATOM   1402  C   ALA A 105      14.922   4.247  10.720  1.00 93.96           C
ATOM   1403  O   ALA A 105      15.376   3.507  11.590  1.00 93.96           O
ATOM   1404  HA  ALA A 105      14.040   2.610   9.645  1.00 93.96           H
ATOM   1405  CB  ALA A 105      15.150   3.780   8.231  1.00 93.96           C
ATOM   1406 1HB  ALA A 105      14.648   3.324   7.378  1.00 93.96           H
ATOM   1407 2HB  ALA A 105      15.342   4.832   8.019  1.00 93.96           H
ATOM   1408 3HB  ALA A 105      16.095   3.268   8.412  1.00 93.96           H
ATOM   1409  HN  ALA A 105      12.956   4.859   8.372  1.00 93.96           H
ATOM   1410  N   ILE A 106      14.955   5.571  10.769  1.00 93.49           N
ATOM   1411  CA  ILE A 106      15.583   6.264  11.881  1.00 93.49           C
ATOM   1412  C   ILE A 106      14.824   5.944  13.170  1.00 93.49           C
ATOM   1413  O   ILE A 106      15.434   5.686  14.206  1.00 93.49           O
ATOM   1414  HA  ILE A 106      16.598   5.878  11.974  1.00 93.49           H
ATOM   1415  CB  ILE A 106      15.692   7.761  11.587  1.00 93.49           C
ATOM   1416  HB  ILE A 106      14.724   8.110  11.228  1.00 93.49           H
ATOM   1417  CG1 ILE A 106      16.709   8.029  10.476  1.00 93.49           C
ATOM   1418 1HG1 ILE A 106      17.719   7.885  10.860  1.00 93.49           H
ATOM   1419 2HG1 ILE A 106      16.569   7.310   9.668  1.00 93.49           H
ATOM   1420  CG2 ILE A 106      16.012   8.548  12.859  1.00 93.49           C
ATOM   1421 1HG2 ILE A 106      15.220   8.392  13.592  1.00 93.49           H
ATOM   1422 2HG2 ILE A 106      16.961   8.203  13.271  1.00 93.49           H
ATOM   1423 3HG2 ILE A 106      16.084   9.609  12.622  1.00 93.49           H
ATOM   1424  CD1 ILE A 106      16.563   9.451   9.930  1.00 93.49           C
ATOM   1425 1HD1 ILE A 106      15.560   9.584   9.525  1.00 93.49           H
ATOM   1426 2HD1 ILE A 106      16.728  10.168  10.735  1.00 93.49           H
ATOM   1427 3HD1 ILE A 106      17.298   9.615   9.142  1.00 93.49           H
ATOM   1428  HN  ILE A 106      14.562   6.166  10.067  1.00 93.49           H
ATOM   1429  N   ALA A 107      13.503   5.970  13.063  1.00 92.10           N
ATOM   1430  CA  ALA A 107      12.654   5.785  14.228  1.00 92.10           C
ATOM   1431  C   ALA A 107      12.854   4.373  14.780  1.00 92.10           C
ATOM   1432  O   ALA A 107      12.784   4.159  15.989  1.00 92.10           O
ATOM   1433  HA  ALA A 107      12.964   6.508  14.982  1.00 92.10           H
ATOM   1434  CB  ALA A 107      11.198   6.063  13.848  1.00 92.10           C
ATOM   1435 1HB  ALA A 107      11.106   7.088  13.490  1.00 92.10           H
ATOM   1436 2HB  ALA A 107      10.891   5.374  13.062  1.00 92.10           H
ATOM   1437 3HB  ALA A 107      10.562   5.924  14.722  1.00 92.10           H
ATOM   1438  HN  ALA A 107      13.014   6.114  12.203  1.00 92.10           H
ATOM   1439  N   ALA A 108      13.097   3.444  13.867  1.00 91.55           N
ATOM   1440  CA  ALA A 108      13.272   2.051  14.244  1.00 91.55           C
ATOM   1441  C   ALA A 108      14.658   1.865  14.864  1.00 91.55           C
ATOM   1442  O   ALA A 108      14.834   1.048  15.766  1.00 91.55           O
ATOM   1443  HA  ALA A 108      12.514   1.812  14.990  1.00 91.55           H
ATOM   1444  CB  ALA A 108      13.056   1.160  13.019  1.00 91.55           C
ATOM   1445 1HB  ALA A 108      12.047   1.308  12.635  1.00 91.55           H
ATOM   1446 2HB  ALA A 108      13.780   1.421  12.248  1.00 91.55           H
ATOM   1447 3HB  ALA A 108      13.187   0.115  13.303  1.00 91.55           H
ATOM   1448  HN  ALA A 108      13.176   3.629  12.888  1.00 91.55           H
ATOM   1449  N   ALA A 109      15.607   2.636  14.354  1.00 91.30           N
ATOM   1450  CA  ALA A 109      16.997   2.470  14.746  1.00 91.30           C
ATOM   1451  C   ALA A 109      17.161   2.872  16.213  1.00 91.30           C
ATOM   1452  O   ALA A 109      17.952   2.273  16.940  1.00 91.30           O
ATOM   1453  HA  ALA A 109      17.249   1.415  14.636  1.00 91.30           H
ATOM   1454  CB  ALA A 109      17.891   3.290  13.814  1.00 91.30           C
ATOM   1455 1HB  ALA A 109      17.759   2.946  12.788  1.00 91.30           H
ATOM   1456 2HB  ALA A 109      17.619   4.343  13.881  1.00 91.30           H
ATOM   1457 3HB  ALA A 109      18.934   3.165  14.107  1.00 91.30           H
ATOM   1458  HN  ALA A 109      15.440   3.363  13.688  1.00 91.30           H
ATOM   1459  N   ASP A 110      16.400   3.883  16.605  1.00 87.86           N
ATOM   1460  CA  ASP A 110      16.547   4.460  17.930  1.00 87.86           C
ATOM   1461  C   ASP A 110      15.173   4.889  18.450  1.00 87.86           C
ATOM   1462  O   ASP A 110      14.448   4.086  19.034  1.00 87.86           O
ATOM   1463  HA  ASP A 110      16.995   3.673  18.537  1.00 87.86           H
ATOM   1464  CB  ASP A 110      17.447   5.697  17.896  1.00 87.86           C
ATOM   1465 1HB  ASP A 110      18.425   5.428  17.497  1.00 87.86           H
ATOM   1466 2HB  ASP A 110      17.022   6.442  17.223  1.00 87.86           H
ATOM   1467  CG  ASP A 110      17.607   6.297  19.294  1.00 87.86           C
ATOM   1468  OD1 ASP A 110      17.288   5.574  20.262  1.00 87.86           O
ATOM   1469  OD2 ASP A 110      18.044   7.466  19.363  1.00 87.86           O
ATOM   1470  HN  ASP A 110      15.695   4.306  16.036  1.00 87.86           H
ATOM   1471  N   GLN A 111      14.857   6.155  18.219  1.00 87.61           N
ATOM   1472  CA  GLN A 111      13.571   6.693  18.630  1.00 87.61           C
ATOM   1473  C   GLN A 111      13.105   7.766  17.645  1.00 87.61           C
ATOM   1474  O   GLN A 111      13.875   8.210  16.794  1.00 87.61           O
ATOM   1475  HA  GLN A 111      12.884   5.847  18.609  1.00 87.61           H
ATOM   1476  CB  GLN A 111      13.640   7.248  20.054  1.00 87.61           C
ATOM   1477 1HB  GLN A 111      12.659   7.621  20.350  1.00 87.61           H
ATOM   1478 2HB  GLN A 111      13.898   6.448  20.748  1.00 87.61           H
ATOM   1479  CG  GLN A 111      14.672   8.372  20.156  1.00 87.61           C
ATOM   1480 1HG  GLN A 111      15.654   7.996  19.869  1.00 87.61           H
ATOM   1481 2HG  GLN A 111      14.418   9.168  19.455  1.00 87.61           H
ATOM   1482  CD  GLN A 111      14.730   8.936  21.577  1.00 87.61           C
ATOM   1483  OE1 GLN A 111      13.721   9.189  22.214  1.00 87.61           O
ATOM   1484  NE2 GLN A 111      15.965   9.119  22.036  1.00 87.61           N
ATOM   1485 1HE2 GLN A 111      16.751   8.891  21.461  1.00 87.61           H
ATOM   1486 2HE2 GLN A 111      16.108   9.484  22.956  1.00 87.61           H
ATOM   1487  HN  GLN A 111      15.461   6.807  17.760  1.00 87.61           H
ATOM   1488  N   TRP A 112      11.847   8.153  17.792  1.00 90.11           N
ATOM   1489  CA  TRP A 112      11.282   9.198  16.956  1.00 90.11           C
ATOM   1490  C   TRP A 112      11.891  10.533  17.390  1.00 90.11           C
ATOM   1491  O   TRP A 112      11.608  11.022  18.483  1.00 90.11           O
ATOM   1492  HA  TRP A 112      11.556   8.982  15.923  1.00 90.11           H
ATOM   1493  CB  TRP A 112       9.754   9.189  17.023  1.00 90.11           C
ATOM   1494 1HB  TRP A 112       9.396   8.183  16.799  1.00 90.11           H
ATOM   1495 2HB  TRP A 112       9.444   9.417  18.043  1.00 90.11           H
ATOM   1496  CG  TRP A 112       9.082  10.177  16.067  1.00 90.11           C
ATOM   1497  CD1 TRP A 112       8.675  11.427  16.326  1.00 90.11           C
ATOM   1498  HD1 TRP A 112       8.776  11.918  17.294  1.00 90.11           H
ATOM   1499  CD2 TRP A 112       8.755   9.946  14.681  1.00 90.11           C
ATOM   1500  NE1 TRP A 112       8.111  12.016  15.212  1.00 90.11           N
ATOM   1501  HE1 TRP A 112       7.735  12.941  15.158  1.00 90.11           H
ATOM   1502  CE2 TRP A 112       8.162  11.086  14.180  1.00 90.11           C
ATOM   1503  CE3 TRP A 112       8.955   8.810  13.877  1.00 90.11           C
ATOM   1504  HE3 TRP A 112       9.421   7.898  14.248  1.00 90.11           H
ATOM   1505  CZ2 TRP A 112       7.719  11.202  12.857  1.00 90.11           C
ATOM   1506  HZ2 TRP A 112       7.253  12.115  12.486  1.00 90.11           H
ATOM   1507  CZ3 TRP A 112       8.506   8.942  12.557  1.00 90.11           C
ATOM   1508  HZ3 TRP A 112       8.637   8.090  11.890  1.00 90.11           H
ATOM   1509  CH2 TRP A 112       7.907  10.083  12.037  1.00 90.11           C
ATOM   1510  HH2 TRP A 112       7.585  10.107  10.996  1.00 90.11           H
ATOM   1511  HN  TRP A 112      11.218   7.766  18.467  1.00 90.11           H
ATOM   1512  N   LYS A 113      12.717  11.084  16.513  1.00 91.06           N
ATOM   1513  CA  LYS A 113      13.473  12.279  16.844  1.00 91.06           C
ATOM   1514  C   LYS A 113      12.799  13.497  16.208  1.00 91.06           C
ATOM   1515  O   LYS A 113      13.267  14.623  16.367  1.00 91.06           O
ATOM   1516  HA  LYS A 113      13.443  12.395  17.928  1.00 91.06           H
ATOM   1517  CB  LYS A 113      14.941  12.112  16.448  1.00 91.06           C
ATOM   1518 1HB  LYS A 113      15.011  11.882  15.385  1.00 91.06           H
ATOM   1519 2HB  LYS A 113      15.473  13.050  16.606  1.00 91.06           H
ATOM   1520  CG  LYS A 113      15.605  10.999  17.260  1.00 91.06           C
ATOM   1521 1HG  LYS A 113      15.551  11.237  18.323  1.00 91.06           H
ATOM   1522 2HG  LYS A 113      15.063  10.064  17.115  1.00 91.06           H
ATOM   1523  CD  LYS A 113      17.067  10.816  16.848  1.00 91.06           C
ATOM   1524 1HD  LYS A 113      17.125  10.622  15.777  1.00 91.06           H
ATOM   1525 2HD  LYS A 113      17.619  11.737  17.034  1.00 91.06           H
ATOM   1526  CE  LYS A 113      17.714   9.662  17.617  1.00 91.06           C
ATOM   1527 1HE  LYS A 113      17.647   9.849  18.688  1.00 91.06           H
ATOM   1528 2HE  LYS A 113      17.172   8.737  17.420  1.00 91.06           H
ATOM   1529  NZ  LYS A 113      19.132   9.507  17.222  1.00 91.06           N
ATOM   1530 1HZ  LYS A 113      19.538   8.723  17.722  1.00 91.06           H
ATOM   1531 2HZ  LYS A 113      19.188   9.338  16.224  1.00 91.06           H
ATOM   1532 3HZ  LYS A 113      19.641  10.354  17.451  1.00 91.06           H
ATOM   1533  HN  LYS A 113      12.873  10.727  15.591  1.00 91.06           H
ATOM   1534  N   PHE A 114      11.710  13.229  15.502  1.00 92.39           N
ATOM   1535  CA  PHE A 114      11.089  14.245  14.669  1.00 92.39           C
ATOM   1536  C   PHE A 114       9.857  14.838  15.355  1.00 92.39           C
ATOM   1537  O   PHE A 114       9.378  14.300  16.352  1.00 92.39           O
ATOM   1538  HA  PHE A 114      11.829  15.030  14.512  1.00 92.39           H
ATOM   1539  CB  PHE A 114      10.656  13.557  13.373  1.00 92.39           C
ATOM   1540 1HB  PHE A 114       9.846  12.863  13.595  1.00 92.39           H
ATOM   1541 2HB  PHE A 114      10.255  14.308  12.692  1.00 92.39           H
ATOM   1542  CG  PHE A 114      11.780  12.797  12.666  1.00 92.39           C
ATOM   1543  CD1 PHE A 114      12.728  13.478  11.968  1.00 92.39           C
ATOM   1544  HD1 PHE A 114      12.687  14.566  11.913  1.00 92.39           H
ATOM   1545  CD2 PHE A 114      11.832  11.440  12.736  1.00 92.39           C
ATOM   1546  HD2 PHE A 114      11.072  10.893  13.295  1.00 92.39           H
ATOM   1547  CE1 PHE A 114      13.771  12.773  11.312  1.00 92.39           C
ATOM   1548  HE1 PHE A 114      14.530  13.319  10.753  1.00 92.39           H
ATOM   1549  CE2 PHE A 114      12.875  10.734  12.080  1.00 92.39           C
ATOM   1550  HE2 PHE A 114      12.916   9.646  12.135  1.00 92.39           H
ATOM   1551  CZ  PHE A 114      13.822  11.416  11.382  1.00 92.39           C
ATOM   1552  HZ  PHE A 114      14.623  10.874  10.878  1.00 92.39           H
ATOM   1553  HN  PHE A 114      11.254  12.339  15.493  1.00 92.39           H
ATOM   1554  N   GLN A 115       9.379  15.938  14.793  1.00 92.89           N
ATOM   1555  CA  GLN A 115       8.237  16.634  15.362  1.00 92.89           C
ATOM   1556  C   GLN A 115       6.950  15.855  15.088  1.00 92.89           C
ATOM   1557  O   GLN A 115       6.928  14.962  14.242  1.00 92.89           O
ATOM   1558  HA  GLN A 115       8.426  16.671  16.435  1.00 92.89           H
ATOM   1559  CB  GLN A 115       8.140  18.062  14.821  1.00 92.89           C
ATOM   1560 1HB  GLN A 115       8.156  18.044  13.731  1.00 92.89           H
ATOM   1561 2HB  GLN A 115       7.189  18.504  15.118  1.00 92.89           H
ATOM   1562  CG  GLN A 115       9.293  18.924  15.339  1.00 92.89           C
ATOM   1563 1HG  GLN A 115      10.244  18.452  15.093  1.00 92.89           H
ATOM   1564 2HG  GLN A 115       9.280  19.893  14.840  1.00 92.89           H
ATOM   1565  CD  GLN A 115       9.192  19.123  16.853  1.00 92.89           C
ATOM   1566  OE1 GLN A 115       8.132  19.023  17.448  1.00 92.89           O
ATOM   1567  NE2 GLN A 115      10.351  19.409  17.439  1.00 92.89           N
ATOM   1568 1HE2 GLN A 115      11.185  19.477  16.892  1.00 92.89           H
ATOM   1569 2HE2 GLN A 115      10.388  19.557  18.427  1.00 92.89           H
ATOM   1570  HN  GLN A 115       9.757  16.353  13.965  1.00 92.89           H
ATOM   1571  N   THR A 116       5.907  16.222  15.819  1.00 93.40           N
ATOM   1572  CA  THR A 116       4.640  15.517  15.721  1.00 93.40           C
ATOM   1573  C   THR A 116       4.088  15.608  14.296  1.00 93.40           C
ATOM   1574  O   THR A 116       3.486  14.658  13.799  1.00 93.40           O
ATOM   1575  HA  THR A 116       4.816  14.462  15.929  1.00 93.40           H
ATOM   1576  CB  THR A 116       3.695  16.095  16.776  1.00 93.40           C
ATOM   1577  HB  THR A 116       3.416  17.120  16.529  1.00 93.40           H
ATOM   1578  OG1 THR A 116       4.401  15.929  18.003  1.00 93.40           O
ATOM   1579  HG1 THR A 116       4.000  16.511  18.710  1.00 93.40           H
ATOM   1580  CG2 THR A 116       2.431  15.252  16.956  1.00 93.40           C
ATOM   1581 1HG2 THR A 116       2.708  14.245  17.268  1.00 93.40           H
ATOM   1582 2HG2 THR A 116       1.890  15.203  16.011  1.00 93.40           H
ATOM   1583 3HG2 THR A 116       1.796  15.706  17.716  1.00 93.40           H
ATOM   1584  HN  THR A 116       5.918  16.983  16.467  1.00 93.40           H
ATOM   1585  N   PHE A 117       4.313  16.759  13.681  1.00 94.35           N
ATOM   1586  CA  PHE A 117       3.849  16.984  12.322  1.00 94.35           C
ATOM   1587  C   PHE A 117       4.328  15.871  11.388  1.00 94.35           C
ATOM   1588  O   PHE A 117       3.549  15.342  10.597  1.00 94.35           O
ATOM   1589  HA  PHE A 117       2.760  16.990  12.349  1.00 94.35           H
ATOM   1590  CB  PHE A 117       4.448  18.314  11.860  1.00 94.35           C
ATOM   1591 1HB  PHE A 117       4.067  19.113  12.497  1.00 94.35           H
ATOM   1592 2HB  PHE A 117       5.528  18.283  12.000  1.00 94.35           H
ATOM   1593  CG  PHE A 117       4.147  18.658  10.400  1.00 94.35           C
ATOM   1594  CD1 PHE A 117       5.116  18.521   9.455  1.00 94.35           C
ATOM   1595  HD1 PHE A 117       6.106  18.166   9.739  1.00 94.35           H
ATOM   1596  CD2 PHE A 117       2.910  19.101  10.046  1.00 94.35           C
ATOM   1597  HD2 PHE A 117       2.134  19.211  10.803  1.00 94.35           H
ATOM   1598  CE1 PHE A 117       4.836  18.840   8.100  1.00 94.35           C
ATOM   1599  HE1 PHE A 117       5.613  18.731   7.343  1.00 94.35           H
ATOM   1600  CE2 PHE A 117       2.631  19.420   8.691  1.00 94.35           C
ATOM   1601  HE2 PHE A 117       1.640  19.775   8.408  1.00 94.35           H
ATOM   1602  CZ  PHE A 117       3.600  19.283   7.747  1.00 94.35           C
ATOM   1603  HZ  PHE A 117       3.385  19.528   6.707  1.00 94.35           H
ATOM   1604  HN  PHE A 117       4.802  17.528  14.093  1.00 94.35           H
ATOM   1605  N   MET A 118       5.608  15.550  11.509  1.00 94.26           N
ATOM   1606  CA  MET A 118       6.208  14.535  10.660  1.00 94.26           C
ATOM   1607  C   MET A 118       5.590  13.161  10.927  1.00 94.26           C
ATOM   1608  O   MET A 118       5.440  12.355  10.010  1.00 94.26           O
ATOM   1609  HA  MET A 118       5.995  14.844   9.637  1.00 94.26           H
ATOM   1610  CB  MET A 118       7.715  14.476  10.922  1.00 94.26           C
ATOM   1611 1HB  MET A 118       8.126  15.486  10.926  1.00 94.26           H
ATOM   1612 2HB  MET A 118       7.900  14.053  11.909  1.00 94.26           H
ATOM   1613  CG  MET A 118       8.423  13.635   9.859  1.00 94.26           C
ATOM   1614 1HG  MET A 118       9.490  13.582  10.076  1.00 94.26           H
ATOM   1615 2HG  MET A 118       8.043  12.613   9.878  1.00 94.26           H
ATOM   1616  SD  MET A 118       8.166  14.349   8.243  1.00 94.26           S
ATOM   1617  CE  MET A 118       9.153  15.828   8.397  1.00 94.26           C
ATOM   1618 1HE  MET A 118       8.770  16.437   9.217  1.00 94.26           H
ATOM   1619 2HE  MET A 118      10.188  15.555   8.601  1.00 94.26           H
ATOM   1620 3HE  MET A 118       9.103  16.397   7.469  1.00 94.26           H
ATOM   1621  HN  MET A 118       6.229  15.969  12.171  1.00 94.26           H
ATOM   1622  N   CYS A 119       5.248  12.936  12.187  1.00 93.74           N
ATOM   1623  CA  CYS A 119       4.635  11.679  12.584  1.00 93.74           C
ATOM   1624  C   CYS A 119       3.301  11.542  11.847  1.00 93.74           C
ATOM   1625  O   CYS A 119       2.990  10.479  11.313  1.00 93.74           O
ATOM   1626  HA  CYS A 119       5.324  10.888  12.287  1.00 93.74           H
ATOM   1627  CB  CYS A 119       4.461  11.589  14.101  1.00 93.74           C
ATOM   1628 1HB  CYS A 119       5.437  11.564  14.586  1.00 93.74           H
ATOM   1629 2HB  CYS A 119       3.944  12.474  14.470  1.00 93.74           H
ATOM   1630  SG  CYS A 119       3.511  10.085  14.533  1.00 93.74           S
ATOM   1631  HN  CYS A 119       5.382  13.593  12.929  1.00 93.74           H
ATOM   1632  N   LYS A 120       2.549  12.633  11.843  1.00 94.47           N
ATOM   1633  CA  LYS A 120       1.250  12.644  11.191  1.00 94.47           C
ATOM   1634  C   LYS A 120       1.427  12.316   9.707  1.00 94.47           C
ATOM   1635  O   LYS A 120       0.743  11.443   9.175  1.00 94.47           O
ATOM   1636  HA  LYS A 120       0.648  11.859  11.648  1.00 94.47           H
ATOM   1637  CB  LYS A 120       0.534  13.971  11.446  1.00 94.47           C
ATOM   1638 1HB  LYS A 120       1.197  14.800  11.202  1.00 94.47           H
ATOM   1639 2HB  LYS A 120      -0.333  14.053  10.790  1.00 94.47           H
ATOM   1640  CG  LYS A 120       0.088  14.081  12.906  1.00 94.47           C
ATOM   1641 1HG  LYS A 120      -0.539  13.228  13.163  1.00 94.47           H
ATOM   1642 2HG  LYS A 120       0.959  14.045  13.560  1.00 94.47           H
ATOM   1643  CD  LYS A 120      -0.685  15.380  13.147  1.00 94.47           C
ATOM   1644 1HD  LYS A 120      -0.016  16.232  13.027  1.00 94.47           H
ATOM   1645 2HD  LYS A 120      -1.471  15.484  12.399  1.00 94.47           H
ATOM   1646  CE  LYS A 120      -1.300  15.400  14.547  1.00 94.47           C
ATOM   1647 1HE  LYS A 120      -1.529  14.383  14.865  1.00 94.47           H
ATOM   1648 2HE  LYS A 120      -0.581  15.802  15.261  1.00 94.47           H
ATOM   1649  NZ  LYS A 120      -2.532  16.220  14.561  1.00 94.47           N
ATOM   1650 1HZ  LYS A 120      -2.910  16.246  15.501  1.00 94.47           H
ATOM   1651 2HZ  LYS A 120      -2.314  17.163  14.258  1.00 94.47           H
ATOM   1652 3HZ  LYS A 120      -3.215  15.813  13.932  1.00 94.47           H
ATOM   1653  HN  LYS A 120       2.813  13.496  12.274  1.00 94.47           H
ATOM   1654  N   VAL A 121       2.348  13.034   9.081  1.00 94.38           N
ATOM   1655  CA  VAL A 121       2.547  12.908   7.647  1.00 94.38           C
ATOM   1656  C   VAL A 121       2.946  11.469   7.315  1.00 94.38           C
ATOM   1657  O   VAL A 121       2.372  10.853   6.419  1.00 94.38           O
ATOM   1658  HA  VAL A 121       1.596  13.129   7.162  1.00 94.38           H
ATOM   1659  CB  VAL A 121       3.573  13.938   7.169  1.00 94.38           C
ATOM   1660  HB  VAL A 121       4.464  13.835   7.788  1.00 94.38           H
ATOM   1661  CG1 VAL A 121       3.978  13.676   5.717  1.00 94.38           C
ATOM   1662 1HG1 VAL A 121       4.416  12.682   5.636  1.00 94.38           H
ATOM   1663 2HG1 VAL A 121       3.097  13.738   5.078  1.00 94.38           H
ATOM   1664 3HG1 VAL A 121       4.708  14.422   5.403  1.00 94.38           H
ATOM   1665  CG2 VAL A 121       3.042  15.362   7.342  1.00 94.38           C
ATOM   1666 1HG2 VAL A 121       2.129  15.483   6.759  1.00 94.38           H
ATOM   1667 2HG2 VAL A 121       2.828  15.545   8.395  1.00 94.38           H
ATOM   1668 3HG2 VAL A 121       3.791  16.074   6.995  1.00 94.38           H
ATOM   1669  HN  VAL A 121       2.950  13.690   9.535  1.00 94.38           H
ATOM   1670  N   VAL A 122       3.926  10.975   8.057  1.00 92.94           N
ATOM   1671  CA  VAL A 122       4.558   9.711   7.717  1.00 92.94           C
ATOM   1672  C   VAL A 122       3.527   8.586   7.821  1.00 92.94           C
ATOM   1673  O   VAL A 122       3.465   7.713   6.956  1.00 92.94           O
ATOM   1674  HA  VAL A 122       4.897   9.781   6.683  1.00 92.94           H
ATOM   1675  CB  VAL A 122       5.784   9.484   8.603  1.00 92.94           C
ATOM   1676  HB  VAL A 122       5.489   9.667   9.636  1.00 92.94           H
ATOM   1677  CG1 VAL A 122       6.272   8.037   8.503  1.00 92.94           C
ATOM   1678 1HG1 VAL A 122       5.478   7.363   8.825  1.00 92.94           H
ATOM   1679 2HG1 VAL A 122       6.541   7.815   7.471  1.00 92.94           H
ATOM   1680 3HG1 VAL A 122       7.144   7.903   9.143  1.00 92.94           H
ATOM   1681  CG2 VAL A 122       6.904  10.465   8.253  1.00 92.94           C
ATOM   1682 1HG2 VAL A 122       7.196  10.328   7.212  1.00 92.94           H
ATOM   1683 2HG2 VAL A 122       6.551  11.486   8.400  1.00 92.94           H
ATOM   1684 3HG2 VAL A 122       7.763  10.282   8.898  1.00 92.94           H
ATOM   1685  HN  VAL A 122       4.288  11.421   8.875  1.00 92.94           H
ATOM   1686  N   ASN A 123       2.744   8.642   8.888  1.00 91.54           N
ATOM   1687  CA  ASN A 123       1.710   7.645   9.111  1.00 91.54           C
ATOM   1688  C   ASN A 123       0.678   7.726   7.984  1.00 91.54           C
ATOM   1689  O   ASN A 123       0.229   6.701   7.473  1.00 91.54           O
ATOM   1690  HA  ASN A 123       2.233   6.689   9.129  1.00 91.54           H
ATOM   1691  CB  ASN A 123       0.984   7.891  10.435  1.00 91.54           C
ATOM   1692 1HB  ASN A 123       0.947   8.961  10.640  1.00 91.54           H
ATOM   1693 2HB  ASN A 123      -0.048   7.546  10.357  1.00 91.54           H
ATOM   1694  CG  ASN A 123       1.684   7.168  11.587  1.00 91.54           C
ATOM   1695  OD1 ASN A 123       2.403   6.200  11.401  1.00 91.54           O
ATOM   1696  ND2 ASN A 123       1.435   7.691  12.784  1.00 91.54           N
ATOM   1697 1HD2 ASN A 123       0.836   8.487  12.868  1.00 91.54           H
ATOM   1698 2HD2 ASN A 123       1.848   7.288  13.601  1.00 91.54           H
ATOM   1699  HN  ASN A 123       2.806   9.350   9.592  1.00 91.54           H
ATOM   1700  N   SER A 124       0.333   8.955   7.628  1.00 93.25           N
ATOM   1701  CA  SER A 124      -0.762   9.185   6.701  1.00 93.25           C
ATOM   1702  C   SER A 124      -0.347   8.773   5.287  1.00 93.25           C
ATOM   1703  O   SER A 124      -1.157   8.242   4.529  1.00 93.25           O
ATOM   1704  HA  SER A 124      -1.579   8.559   7.058  1.00 93.25           H
ATOM   1705  CB  SER A 124      -1.200  10.652   6.719  1.00 93.25           C
ATOM   1706 1HB  SER A 124      -0.396  11.274   6.326  1.00 93.25           H
ATOM   1707 2HB  SER A 124      -2.057  10.783   6.059  1.00 93.25           H
ATOM   1708  OG  SER A 124      -1.541  11.091   8.032  1.00 93.25           O
ATOM   1709  HG  SER A 124      -0.887  11.781   8.342  1.00 93.25           H
ATOM   1710  HN  SER A 124       0.786   9.782   7.961  1.00 93.25           H
ATOM   1711  N   MET A 125       0.914   9.033   4.976  1.00 93.13           N
ATOM   1712  CA  MET A 125       1.418   8.793   3.634  1.00 93.13           C
ATOM   1713  C   MET A 125       1.353   7.305   3.282  1.00 93.13           C
ATOM   1714  O   MET A 125       1.028   6.945   2.152  1.00 93.13           O
ATOM   1715  HA  MET A 125       0.765   9.359   2.970  1.00 93.13           H
ATOM   1716  CB  MET A 125       2.866   9.277   3.538  1.00 93.13           C
ATOM   1717 1HB  MET A 125       3.423   8.944   4.414  1.00 93.13           H
ATOM   1718 2HB  MET A 125       3.345   8.832   2.667  1.00 93.13           H
ATOM   1719  CG  MET A 125       2.928  10.803   3.438  1.00 93.13           C
ATOM   1720 1HG  MET A 125       2.314  11.252   4.218  1.00 93.13           H
ATOM   1721 2HG  MET A 125       3.950  11.145   3.600  1.00 93.13           H
ATOM   1722  SD  MET A 125       2.357  11.333   1.832  1.00 93.13           S
ATOM   1723  CE  MET A 125       1.472  12.813   2.291  1.00 93.13           C
ATOM   1724 1HE  MET A 125       0.671  12.558   2.984  1.00 93.13           H
ATOM   1725 2HE  MET A 125       2.157  13.512   2.770  1.00 93.13           H
ATOM   1726 3HE  MET A 125       1.048  13.274   1.399  1.00 93.13           H
ATOM   1727  HN  MET A 125       1.585   9.401   5.619  1.00 93.13           H
ATOM   1728  N   TYR A 126       1.666   6.482   4.272  1.00 87.37           N
ATOM   1729  CA  TYR A 126       1.625   5.041   4.088  1.00 87.37           C
ATOM   1730  C   TYR A 126       0.220   4.578   3.699  1.00 87.37           C
ATOM   1731  O   TYR A 126       0.054   3.821   2.744  1.00 87.37           O
ATOM   1732  HA  TYR A 126       2.319   4.784   3.287  1.00 87.37           H
ATOM   1733  CB  TYR A 126       1.994   4.432   5.442  1.00 87.37           C
ATOM   1734 1HB  TYR A 126       3.051   4.613   5.635  1.00 87.37           H
ATOM   1735 2HB  TYR A 126       1.434   4.945   6.224  1.00 87.37           H
ATOM   1736  CG  TYR A 126       1.722   2.930   5.544  1.00 87.37           C
ATOM   1737  CD1 TYR A 126       0.961   2.435   6.583  1.00 87.37           C
ATOM   1738  HD1 TYR A 126       0.553   3.114   7.331  1.00 87.37           H
ATOM   1739  CD2 TYR A 126       2.239   2.070   4.596  1.00 87.37           C
ATOM   1740  HD2 TYR A 126       2.840   2.461   3.775  1.00 87.37           H
ATOM   1741  CE1 TYR A 126       0.705   1.021   6.678  1.00 87.37           C
ATOM   1742  HE1 TYR A 126       0.106   0.617   7.494  1.00 87.37           H
ATOM   1743  CE2 TYR A 126       1.983   0.656   4.691  1.00 87.37           C
ATOM   1744  HE2 TYR A 126       2.385  -0.035   3.950  1.00 87.37           H
ATOM   1745  CZ  TYR A 126       1.229   0.201   5.728  1.00 87.37           C
ATOM   1746  OH  TYR A 126       0.988  -1.134   5.818  1.00 87.37           O
ATOM   1747  HH  TYR A 126       1.358  -1.604   5.016  1.00 87.37           H
ATOM   1748  HN  TYR A 126       1.944   6.783   5.184  1.00 87.37           H
ATOM   1749  N   LYS A 127      -0.756   5.052   4.459  1.00 88.46           N
ATOM   1750  CA  LYS A 127      -2.130   4.620   4.268  1.00 88.46           C
ATOM   1751  C   LYS A 127      -2.645   5.148   2.928  1.00 88.46           C
ATOM   1752  O   LYS A 127      -3.438   4.487   2.259  1.00 88.46           O
ATOM   1753  HA  LYS A 127      -2.129   3.531   4.233  1.00 88.46           H
ATOM   1754  CB  LYS A 127      -2.993   5.032   5.463  1.00 88.46           C
ATOM   1755 1HB  LYS A 127      -2.833   6.088   5.685  1.00 88.46           H
ATOM   1756 2HB  LYS A 127      -4.047   4.917   5.213  1.00 88.46           H
ATOM   1757  CG  LYS A 127      -2.660   4.190   6.696  1.00 88.46           C
ATOM   1758 1HG  LYS A 127      -1.603   4.297   6.940  1.00 88.46           H
ATOM   1759 2HG  LYS A 127      -3.223   4.556   7.554  1.00 88.46           H
ATOM   1760  CD  LYS A 127      -2.987   2.715   6.457  1.00 88.46           C
ATOM   1761 1HD  LYS A 127      -4.041   2.609   6.198  1.00 88.46           H
ATOM   1762 2HD  LYS A 127      -2.412   2.344   5.608  1.00 88.46           H
ATOM   1763  CE  LYS A 127      -2.675   1.875   7.697  1.00 88.46           C
ATOM   1764 1HE  LYS A 127      -1.678   2.117   8.066  1.00 88.46           H
ATOM   1765 2HE  LYS A 127      -3.377   2.119   8.494  1.00 88.46           H
ATOM   1766  NZ  LYS A 127      -2.755   0.432   7.380  1.00 88.46           N
ATOM   1767 1HZ  LYS A 127      -2.556  -0.109   8.214  1.00 88.46           H
ATOM   1768 2HZ  LYS A 127      -3.688   0.210   7.049  1.00 88.46           H
ATOM   1769 3HZ  LYS A 127      -2.078   0.205   6.660  1.00 88.46           H
ATOM   1770  HN  LYS A 127      -0.620   5.717   5.193  1.00 88.46           H
ATOM   1771  N   MET A 128      -2.172   6.334   2.574  1.00 91.92           N
ATOM   1772  CA  MET A 128      -2.569   6.956   1.322  1.00 91.92           C
ATOM   1773  C   MET A 128      -2.107   6.122   0.126  1.00 91.92           C
ATOM   1774  O   MET A 128      -2.870   5.902  -0.814  1.00 91.92           O
ATOM   1775  HA  MET A 128      -3.658   6.996   1.347  1.00 91.92           H
ATOM   1776  CB  MET A 128      -1.962   8.357   1.233  1.00 91.92           C
ATOM   1777 1HB  MET A 128      -2.219   8.927   2.126  1.00 91.92           H
ATOM   1778 2HB  MET A 128      -0.875   8.286   1.203  1.00 91.92           H
ATOM   1779  CG  MET A 128      -2.465   9.094  -0.010  1.00 91.92           C
ATOM   1780 1HG  MET A 128      -2.244   8.510  -0.903  1.00 91.92           H
ATOM   1781 2HG  MET A 128      -3.548   9.207   0.037  1.00 91.92           H
ATOM   1782  SD  MET A 128      -1.690  10.698  -0.124  1.00 91.92           S
ATOM   1783  CE  MET A 128      -0.002  10.206  -0.431  1.00 91.92           C
ATOM   1784 1HE  MET A 128       0.356   9.599   0.400  1.00 91.92           H
ATOM   1785 2HE  MET A 128       0.045   9.625  -1.352  1.00 91.92           H
ATOM   1786 3HE  MET A 128       0.623  11.094  -0.529  1.00 91.92           H
ATOM   1787  HN  MET A 128      -1.530   6.867   3.126  1.00 91.92           H
ATOM   1788  N   ASN A 129      -0.860   5.680   0.199  1.00 91.08           N
ATOM   1789  CA  ASN A 129      -0.312   4.811  -0.828  1.00 91.08           C
ATOM   1790  C   ASN A 129      -1.121   3.512  -0.875  1.00 91.08           C
ATOM   1791  O   ASN A 129      -1.506   3.055  -1.950  1.00 91.08           O
ATOM   1792  HA  ASN A 129      -0.385   5.380  -1.755  1.00 91.08           H
ATOM   1793  CB  ASN A 129       1.144   4.450  -0.526  1.00 91.08           C
ATOM   1794 1HB  ASN A 129       1.774   5.330  -0.658  1.00 91.08           H
ATOM   1795 2HB  ASN A 129       1.238   4.144   0.515  1.00 91.08           H
ATOM   1796  CG  ASN A 129       1.631   3.325  -1.441  1.00 91.08           C
ATOM   1797  OD1 ASN A 129       1.523   2.149  -1.133  1.00 91.08           O
ATOM   1798  ND2 ASN A 129       2.172   3.749  -2.579  1.00 91.08           N
ATOM   1799 1HD2 ASN A 129       2.230   4.729  -2.771  1.00 91.08           H
ATOM   1800 2HD2 ASN A 129       2.521   3.088  -3.244  1.00 91.08           H
ATOM   1801  HN  ASN A 129      -0.229   5.907   0.941  1.00 91.08           H
ATOM   1802  N   PHE A 130      -1.353   2.954   0.304  1.00 85.36           N
ATOM   1803  CA  PHE A 130      -2.002   1.658   0.404  1.00 85.36           C
ATOM   1804  C   PHE A 130      -3.327   1.648  -0.362  1.00 85.36           C
ATOM   1805  O   PHE A 130      -3.555   0.779  -1.201  1.00 85.36           O
ATOM   1806  HA  PHE A 130      -1.326   0.924  -0.034  1.00 85.36           H
ATOM   1807  CB  PHE A 130      -2.282   1.411   1.888  1.00 85.36           C
ATOM   1808 1HB  PHE A 130      -1.346   1.490   2.442  1.00 85.36           H
ATOM   1809 2HB  PHE A 130      -2.939   2.197   2.259  1.00 85.36           H
ATOM   1810  CG  PHE A 130      -2.919   0.052   2.183  1.00 85.36           C
ATOM   1811  CD1 PHE A 130      -4.130  -0.012   2.798  1.00 85.36           C
ATOM   1812  HD1 PHE A 130      -4.647   0.905   3.081  1.00 85.36           H
ATOM   1813  CD2 PHE A 130      -2.274  -1.092   1.830  1.00 85.36           C
ATOM   1814  HD2 PHE A 130      -1.304  -1.041   1.336  1.00 85.36           H
ATOM   1815  CE1 PHE A 130      -4.721  -1.274   3.072  1.00 85.36           C
ATOM   1816  HE1 PHE A 130      -5.692  -1.325   3.566  1.00 85.36           H
ATOM   1817  CE2 PHE A 130      -2.865  -2.354   2.103  1.00 85.36           C
ATOM   1818  HE2 PHE A 130      -2.349  -3.271   1.820  1.00 85.36           H
ATOM   1819  CZ  PHE A 130      -4.076  -2.418   2.719  1.00 85.36           C
ATOM   1820  HZ  PHE A 130      -4.530  -3.387   2.929  1.00 85.36           H
ATOM   1821  HN  PHE A 130      -1.107   3.372   1.179  1.00 85.36           H
ATOM   1822  N   TYR A 131      -4.165   2.624  -0.044  1.00 87.12           N
ATOM   1823  CA  TYR A 131      -5.484   2.703  -0.646  1.00 87.12           C
ATOM   1824  C   TYR A 131      -5.388   3.035  -2.137  1.00 87.12           C
ATOM   1825  O   TYR A 131      -6.074   2.428  -2.958  1.00 87.12           O
ATOM   1826  HA  TYR A 131      -5.966   1.732  -0.529  1.00 87.12           H
ATOM   1827  CB  TYR A 131      -6.209   3.843   0.072  1.00 87.12           C
ATOM   1828 1HB  TYR A 131      -5.568   4.724   0.071  1.00 87.12           H
ATOM   1829 2HB  TYR A 131      -7.106   4.100  -0.490  1.00 87.12           H
ATOM   1830  CG  TYR A 131      -6.603   3.518   1.515  1.00 87.12           C
ATOM   1831  CD1 TYR A 131      -7.295   2.358   1.796  1.00 87.12           C
ATOM   1832  HD1 TYR A 131      -7.561   1.673   0.991  1.00 87.12           H
ATOM   1833  CD2 TYR A 131      -6.266   4.386   2.534  1.00 87.12           C
ATOM   1834  HD2 TYR A 131      -5.719   5.302   2.311  1.00 87.12           H
ATOM   1835  CE1 TYR A 131      -7.666   2.053   3.154  1.00 87.12           C
ATOM   1836  HE1 TYR A 131      -8.213   1.140   3.390  1.00 87.12           H
ATOM   1837  CE2 TYR A 131      -6.637   4.080   3.891  1.00 87.12           C
ATOM   1838  HE2 TYR A 131      -6.377   4.757   4.705  1.00 87.12           H
ATOM   1839  CZ  TYR A 131      -7.318   2.929   4.134  1.00 87.12           C
ATOM   1840  OH  TYR A 131      -7.668   2.641   5.416  1.00 87.12           O
ATOM   1841  HH  TYR A 131      -7.481   3.426   6.007  1.00 87.12           H
ATOM   1842  HN  TYR A 131      -3.955   3.350   0.611  1.00 87.12           H
ATOM   1843  N   SER A 132      -4.530   3.998  -2.441  1.00 89.46           N
ATOM   1844  CA  SER A 132      -4.440   4.520  -3.794  1.00 89.46           C
ATOM   1845  C   SER A 132      -3.959   3.423  -4.747  1.00 89.46           C
ATOM   1846  O   SER A 132      -4.501   3.265  -5.840  1.00 89.46           O
ATOM   1847  HA  SER A 132      -5.452   4.833  -4.051  1.00 89.46           H
ATOM   1848  CB  SER A 132      -3.502   5.727  -3.858  1.00 89.46           C
ATOM   1849 1HB  SER A 132      -3.412   6.062  -4.891  1.00 89.46           H
ATOM   1850 2HB  SER A 132      -3.934   6.552  -3.292  1.00 89.46           H
ATOM   1851  OG  SER A 132      -2.208   5.425  -3.343  1.00 89.46           O
ATOM   1852  HG  SER A 132      -2.069   5.893  -2.470  1.00 89.46           H
ATOM   1853  HN  SER A 132      -3.905   4.418  -1.784  1.00 89.46           H
ATOM   1854  N   CYS A 133      -2.947   2.695  -4.299  1.00 83.87           N
ATOM   1855  CA  CYS A 133      -2.375   1.632  -5.106  1.00 83.87           C
ATOM   1856  C   CYS A 133      -3.463   0.590  -5.371  1.00 83.87           C
ATOM   1857  O   CYS A 133      -3.638   0.143  -6.503  1.00 83.87           O
ATOM   1858  HA  CYS A 133      -2.043   2.090  -6.038  1.00 83.87           H
ATOM   1859  CB  CYS A 133      -1.144   1.015  -4.438  1.00 83.87           C
ATOM   1860 1HB  CYS A 133      -1.373   0.754  -3.405  1.00 83.87           H
ATOM   1861 2HB  CYS A 133      -0.869   0.091  -4.947  1.00 83.87           H
ATOM   1862  SG  CYS A 133       0.254   2.195  -4.489  1.00 83.87           S
ATOM   1863  HG  CYS A 133      -0.187   2.975  -3.506  1.00 83.87           H
ATOM   1864  HN  CYS A 133      -2.521   2.822  -3.403  1.00 83.87           H
ATOM   1865  N   VAL A 134      -4.167   0.233  -4.306  1.00 81.34           N
ATOM   1866  CA  VAL A 134      -5.230  -0.752  -4.408  1.00 81.34           C
ATOM   1867  C   VAL A 134      -6.205  -0.332  -5.510  1.00 81.34           C
ATOM   1868  O   VAL A 134      -6.545  -1.132  -6.381  1.00 81.34           O
ATOM   1869  HA  VAL A 134      -4.773  -1.702  -4.687  1.00 81.34           H
ATOM   1870  CB  VAL A 134      -5.908  -0.934  -3.048  1.00 81.34           C
ATOM   1871  HB  VAL A 134      -5.744  -0.025  -2.469  1.00 81.34           H
ATOM   1872  CG1 VAL A 134      -7.417  -1.124  -3.209  1.00 81.34           C
ATOM   1873 1HG1 VAL A 134      -7.844  -0.248  -3.698  1.00 81.34           H
ATOM   1874 2HG1 VAL A 134      -7.609  -2.009  -3.816  1.00 81.34           H
ATOM   1875 3HG1 VAL A 134      -7.874  -1.251  -2.227  1.00 81.34           H
ATOM   1876  CG2 VAL A 134      -5.287  -2.101  -2.278  1.00 81.34           C
ATOM   1877 1HG2 VAL A 134      -5.405  -3.019  -2.852  1.00 81.34           H
ATOM   1878 2HG2 VAL A 134      -4.226  -1.907  -2.117  1.00 81.34           H
ATOM   1879 3HG2 VAL A 134      -5.787  -2.207  -1.315  1.00 81.34           H
ATOM   1880  HN  VAL A 134      -4.021   0.603  -3.389  1.00 81.34           H
ATOM   1881  N   LEU A 135      -6.626   0.922  -5.437  1.00 85.31           N
ATOM   1882  CA  LEU A 135      -7.678   1.410  -6.312  1.00 85.31           C
ATOM   1883  C   LEU A 135      -7.154   1.473  -7.748  1.00 85.31           C
ATOM   1884  O   LEU A 135      -7.890   1.199  -8.694  1.00 85.31           O
ATOM   1885  HA  LEU A 135      -8.495   0.689  -6.274  1.00 85.31           H
ATOM   1886  CB  LEU A 135      -8.227   2.743  -5.799  1.00 85.31           C
ATOM   1887 1HB  LEU A 135      -7.391   3.431  -5.670  1.00 85.31           H
ATOM   1888 2HB  LEU A 135      -8.873   3.167  -6.567  1.00 85.31           H
ATOM   1889  CG  LEU A 135      -9.011   2.685  -4.486  1.00 85.31           C
ATOM   1890  HG  LEU A 135      -8.406   2.155  -3.750  1.00 85.31           H
ATOM   1891  CD1 LEU A 135      -9.264   4.090  -3.936  1.00 85.31           C
ATOM   1892 1HD1 LEU A 135      -8.311   4.586  -3.752  1.00 85.31           H
ATOM   1893 2HD1 LEU A 135      -9.839   4.666  -4.662  1.00 85.31           H
ATOM   1894 3HD1 LEU A 135      -9.823   4.020  -3.003  1.00 85.31           H
ATOM   1895  CD2 LEU A 135     -10.309   1.894  -4.658  1.00 85.31           C
ATOM   1896 1HD2 LEU A 135     -10.930   2.374  -5.415  1.00 85.31           H
ATOM   1897 2HD2 LEU A 135     -10.076   0.876  -4.971  1.00 85.31           H
ATOM   1898 3HD2 LEU A 135     -10.847   1.869  -3.710  1.00 85.31           H
ATOM   1899  HN  LEU A 135      -6.262   1.597  -4.796  1.00 85.31           H
ATOM   1900  N   LEU A 136      -5.884   1.834  -7.865  1.00 87.76           N
ATOM   1901  CA  LEU A 136      -5.268   1.989  -9.171  1.00 87.76           C
ATOM   1902  C   LEU A 136      -5.169   0.620  -9.849  1.00 87.76           C
ATOM   1903  O   LEU A 136      -5.480   0.486 -11.031  1.00 87.76           O
ATOM   1904  HA  LEU A 136      -5.922   2.623  -9.768  1.00 87.76           H
ATOM   1905  CB  LEU A 136      -3.925   2.712  -9.048  1.00 87.76           C
ATOM   1906 1HB  LEU A 136      -3.363   2.256  -8.232  1.00 87.76           H
ATOM   1907 2HB  LEU A 136      -3.357   2.540  -9.962  1.00 87.76           H
ATOM   1908  CG  LEU A 136      -3.996   4.220  -8.801  1.00 87.76           C
ATOM   1909  HG  LEU A 136      -4.708   4.401  -7.996  1.00 87.76           H
ATOM   1910  CD1 LEU A 136      -2.643   4.764  -8.337  1.00 87.76           C
ATOM   1911 1HD1 LEU A 136      -2.352   4.271  -7.409  1.00 87.76           H
ATOM   1912 2HD1 LEU A 136      -1.891   4.570  -9.102  1.00 87.76           H
ATOM   1913 3HD1 LEU A 136      -2.721   5.838  -8.169  1.00 87.76           H
ATOM   1914  CD2 LEU A 136      -4.515   4.955 -10.038  1.00 87.76           C
ATOM   1915 1HD2 LEU A 136      -3.845   4.769 -10.878  1.00 87.76           H
ATOM   1916 2HD2 LEU A 136      -5.514   4.593 -10.283  1.00 87.76           H
ATOM   1917 3HD2 LEU A 136      -4.555   6.025  -9.836  1.00 87.76           H
ATOM   1918  HN  LEU A 136      -5.282   2.020  -7.088  1.00 87.76           H
ATOM   1919  N   ILE A 137      -4.735  -0.360  -9.070  1.00 79.93           N
ATOM   1920  CA  ILE A 137      -4.559  -1.706  -9.589  1.00 79.93           C
ATOM   1921  C   ILE A 137      -5.907  -2.239 -10.079  1.00 79.93           C
ATOM   1922  O   ILE A 137      -5.977  -2.906 -11.110  1.00 79.93           O
ATOM   1923  HA  ILE A 137      -3.883  -1.641 -10.442  1.00 79.93           H
ATOM   1924  CB  ILE A 137      -3.887  -2.599  -8.545  1.00 79.93           C
ATOM   1925  HB  ILE A 137      -4.389  -2.446  -7.590  1.00 79.93           H
ATOM   1926  CG1 ILE A 137      -2.420  -2.209  -8.352  1.00 79.93           C
ATOM   1927 1HG1 ILE A 137      -1.852  -2.462  -9.247  1.00 79.93           H
ATOM   1928 2HG1 ILE A 137      -2.342  -1.130  -8.220  1.00 79.93           H
ATOM   1929  CG2 ILE A 137      -4.044  -4.078  -8.906  1.00 79.93           C
ATOM   1930 1HG2 ILE A 137      -5.103  -4.330  -8.951  1.00 79.93           H
ATOM   1931 2HG2 ILE A 137      -3.583  -4.266  -9.875  1.00 79.93           H
ATOM   1932 3HG2 ILE A 137      -3.557  -4.690  -8.147  1.00 79.93           H
ATOM   1933  CD1 ILE A 137      -1.818  -2.922  -7.140  1.00 79.93           C
ATOM   1934 1HD1 ILE A 137      -2.373  -2.647  -6.243  1.00 79.93           H
ATOM   1935 2HD1 ILE A 137      -1.876  -4.001  -7.287  1.00 79.93           H
ATOM   1936 3HD1 ILE A 137      -0.775  -2.627  -7.026  1.00 79.93           H
ATOM   1937  HN  ILE A 137      -4.506  -0.247  -8.103  1.00 79.93           H
ATOM   1938  N   MET A 138      -6.944  -1.925  -9.317  1.00 79.48           N
ATOM   1939  CA  MET A 138      -8.295  -2.302  -9.698  1.00 79.48           C
ATOM   1940  C   MET A 138      -8.671  -1.698 -11.052  1.00 79.48           C
ATOM   1941  O   MET A 138      -9.186  -2.395 -11.925  1.00 79.48           O
ATOM   1942  HA  MET A 138      -8.287  -3.390  -9.767  1.00 79.48           H
ATOM   1943  CB  MET A 138      -9.280  -1.818  -8.632  1.00 79.48           C
ATOM   1944 1HB  MET A 138      -9.058  -2.302  -7.681  1.00 79.48           H
ATOM   1945 2HB  MET A 138      -9.159  -0.746  -8.480  1.00 79.48           H
ATOM   1946  CG  MET A 138     -10.723  -2.122  -9.041  1.00 79.48           C
ATOM   1947 1HG  MET A 138     -10.952  -1.632  -9.987  1.00 79.48           H
ATOM   1948 2HG  MET A 138     -10.847  -3.193  -9.198  1.00 79.48           H
ATOM   1949  SD  MET A 138     -11.848  -1.556  -7.775  1.00 79.48           S
ATOM   1950  CE  MET A 138     -11.795   0.202  -8.076  1.00 79.48           C
ATOM   1951 1HE  MET A 138     -10.773   0.561  -7.953  1.00 79.48           H
ATOM   1952 2HE  MET A 138     -12.132   0.407  -9.092  1.00 79.48           H
ATOM   1953 3HE  MET A 138     -12.447   0.712  -7.367  1.00 79.48           H
ATOM   1954  HN  MET A 138      -6.873  -1.423  -8.454  1.00 79.48           H
ATOM   1955  N   CYS A 139      -8.398  -0.408 -11.186  1.00 84.08           N
ATOM   1956  CA  CYS A 139      -8.789   0.320 -12.381  1.00 84.08           C
ATOM   1957  C   CYS A 139      -8.014  -0.256 -13.568  1.00 84.08           C
ATOM   1958  O   CYS A 139      -8.559  -0.394 -14.662  1.00 84.08           O
ATOM   1959  HA  CYS A 139      -9.860   0.164 -12.506  1.00 84.08           H
ATOM   1960  CB  CYS A 139      -8.561   1.825 -12.227  1.00 84.08           C
ATOM   1961 1HB  CYS A 139      -7.543   2.014 -11.887  1.00 84.08           H
ATOM   1962 2HB  CYS A 139      -8.672   2.318 -13.192  1.00 84.08           H
ATOM   1963  SG  CYS A 139      -9.758   2.519 -11.029  1.00 84.08           S
ATOM   1964  HG  CYS A 139      -9.124   2.099  -9.939  1.00 84.08           H
ATOM   1965  HN  CYS A 139      -7.921   0.137 -10.496  1.00 84.08           H
ATOM   1966  N   ILE A 140      -6.754  -0.576 -13.312  1.00 80.88           N
ATOM   1967  CA  ILE A 140      -5.901  -1.141 -14.344  1.00 80.88           C
ATOM   1968  C   ILE A 140      -6.524  -2.439 -14.860  1.00 80.88           C
ATOM   1969  O   ILE A 140      -6.516  -2.701 -16.062  1.00 80.88           O
ATOM   1970  HA  ILE A 140      -5.863  -0.426 -15.165  1.00 80.88           H
ATOM   1971  CB  ILE A 140      -4.471  -1.309 -13.825  1.00 80.88           C
ATOM   1972  HB  ILE A 140      -4.519  -1.764 -12.835  1.00 80.88           H
ATOM   1973  CG1 ILE A 140      -3.783   0.048 -13.666  1.00 80.88           C
ATOM   1974 1HG1 ILE A 140      -3.527   0.447 -14.647  1.00 80.88           H
ATOM   1975 2HG1 ILE A 140      -4.469   0.756 -13.203  1.00 80.88           H
ATOM   1976  CG2 ILE A 140      -3.671  -2.257 -14.720  1.00 80.88           C
ATOM   1977 1HG2 ILE A 140      -4.153  -3.234 -14.737  1.00 80.88           H
ATOM   1978 2HG2 ILE A 140      -3.630  -1.853 -15.731  1.00 80.88           H
ATOM   1979 3HG2 ILE A 140      -2.659  -2.358 -14.328  1.00 80.88           H
ATOM   1980  CD1 ILE A 140      -2.518  -0.076 -12.814  1.00 80.88           C
ATOM   1981 1HD1 ILE A 140      -2.780  -0.452 -11.825  1.00 80.88           H
ATOM   1982 2HD1 ILE A 140      -1.823  -0.766 -13.293  1.00 80.88           H
ATOM   1983 3HD1 ILE A 140      -2.048   0.903 -12.717  1.00 80.88           H
ATOM   1984  HN  ILE A 140      -6.316  -0.455 -12.421  1.00 80.88           H
ATOM   1985  N   SER A 141      -7.049  -3.219 -13.926  1.00 75.33           N
ATOM   1986  CA  SER A 141      -7.599  -4.521 -14.260  1.00 75.33           C
ATOM   1987  C   SER A 141      -8.835  -4.355 -15.146  1.00 75.33           C
ATOM   1988  O   SER A 141      -9.022  -5.105 -16.104  1.00 75.33           O
ATOM   1989  HA  SER A 141      -6.807  -5.039 -14.801  1.00 75.33           H
ATOM   1990  CB  SER A 141      -7.953  -5.310 -12.998  1.00 75.33           C
ATOM   1991 1HB  SER A 141      -8.730  -4.781 -12.446  1.00 75.33           H
ATOM   1992 2HB  SER A 141      -8.365  -6.279 -13.279  1.00 75.33           H
ATOM   1993  OG  SER A 141      -6.821  -5.504 -12.154  1.00 75.33           O
ATOM   1994  HG  SER A 141      -6.732  -4.736 -11.520  1.00 75.33           H
ATOM   1995  HN  SER A 141      -7.101  -2.973 -12.958  1.00 75.33           H
ATOM   1996  N   VAL A 142      -9.647  -3.369 -14.796  1.00 77.12           N
ATOM   1997  CA  VAL A 142     -10.854  -3.087 -15.555  1.00 77.12           C
ATOM   1998  C   VAL A 142     -10.471  -2.644 -16.968  1.00 77.12           C
ATOM   1999  O   VAL A 142     -11.071  -3.087 -17.946  1.00 77.12           O
ATOM   2000  HA  VAL A 142     -11.425  -4.013 -15.620  1.00 77.12           H
ATOM   2001  CB  VAL A 142     -11.708  -2.055 -14.815  1.00 77.12           C
ATOM   2002  HB  VAL A 142     -11.093  -1.172 -14.643  1.00 77.12           H
ATOM   2003  CG1 VAL A 142     -12.911  -1.633 -15.661  1.00 77.12           C
ATOM   2004 1HG1 VAL A 142     -12.562  -1.193 -16.595  1.00 77.12           H
ATOM   2005 2HG1 VAL A 142     -13.527  -2.505 -15.878  1.00 77.12           H
ATOM   2006 3HG1 VAL A 142     -13.501  -0.899 -15.112  1.00 77.12           H
ATOM   2007  CG2 VAL A 142     -12.156  -2.589 -13.453  1.00 77.12           C
ATOM   2008 1HG2 VAL A 142     -12.746  -3.495 -13.594  1.00 77.12           H
ATOM   2009 2HG2 VAL A 142     -11.280  -2.817 -12.846  1.00 77.12           H
ATOM   2010 3HG2 VAL A 142     -12.761  -1.836 -12.949  1.00 77.12           H
ATOM   2011  HN  VAL A 142      -9.492  -2.769 -14.011  1.00 77.12           H
ATOM   2012  N   ASP A 143      -9.472  -1.775 -17.031  1.00 80.13           N
ATOM   2013  CA  ASP A 143      -9.069  -1.189 -18.298  1.00 80.13           C
ATOM   2014  C   ASP A 143      -8.554  -2.292 -19.224  1.00 80.13           C
ATOM   2015  O   ASP A 143      -8.837  -2.285 -20.421  1.00 80.13           O
ATOM   2016  HA  ASP A 143      -9.964  -0.702 -18.686  1.00 80.13           H
ATOM   2017  CB  ASP A 143      -7.942  -0.173 -18.101  1.00 80.13           C
ATOM   2018 1HB  ASP A 143      -8.201   0.510 -17.292  1.00 80.13           H
ATOM   2019 2HB  ASP A 143      -7.030  -0.690 -17.802  1.00 80.13           H
ATOM   2020  CG  ASP A 143      -7.688   0.620 -19.384  1.00 80.13           C
ATOM   2021  OD1 ASP A 143      -8.687   1.110 -19.955  1.00 80.13           O
ATOM   2022  OD2 ASP A 143      -6.502   0.719 -19.765  1.00 80.13           O
ATOM   2023  HN  ASP A 143      -8.945  -1.471 -16.238  1.00 80.13           H
ATOM   2024  N   ARG A 144      -7.807  -3.215 -18.635  1.00 73.83           N
ATOM   2025  CA  ARG A 144      -7.260  -4.329 -19.390  1.00 73.83           C
ATOM   2026  C   ARG A 144      -8.388  -5.160 -20.003  1.00 73.83           C
ATOM   2027  O   ARG A 144      -8.312  -5.556 -21.165  1.00 73.83           O
ATOM   2028  HA  ARG A 144      -6.648  -3.867 -20.164  1.00 73.83           H
ATOM   2029  CB  ARG A 144      -6.399  -5.228 -18.500  1.00 73.83           C
ATOM   2030 1HB  ARG A 144      -6.862  -5.323 -17.517  1.00 73.83           H
ATOM   2031 2HB  ARG A 144      -6.349  -6.229 -18.927  1.00 73.83           H
ATOM   2032  CG  ARG A 144      -4.986  -4.660 -18.350  1.00 73.83           C
ATOM   2033 1HG  ARG A 144      -4.530  -4.546 -19.334  1.00 73.83           H
ATOM   2034 2HG  ARG A 144      -5.034  -3.667 -17.904  1.00 73.83           H
ATOM   2035  CD  ARG A 144      -4.117  -5.573 -17.483  1.00 73.83           C
ATOM   2036 1HD  ARG A 144      -4.446  -5.523 -16.445  1.00 73.83           H
ATOM   2037 2HD  ARG A 144      -4.230  -6.609 -17.804  1.00 73.83           H
ATOM   2038  NE  ARG A 144      -2.698  -5.166 -17.583  1.00 73.83           N
ATOM   2039  HE  ARG A 144      -2.477  -4.372 -18.150  1.00 73.83           H
ATOM   2040  CZ  ARG A 144      -1.690  -5.794 -16.961  1.00 73.83           C
ATOM   2041  NH1 ARG A 144      -1.929  -6.863 -16.189  1.00 73.83           N
ATOM   2042 1HH1 ARG A 144      -2.864  -7.198 -16.073  1.00 73.83           H
ATOM   2043 2HH1 ARG A 144      -1.171  -7.326 -15.729  1.00 73.83           H
ATOM   2044  NH2 ARG A 144      -0.441  -5.337 -17.124  1.00 73.83           N
ATOM   2045 1HH2 ARG A 144       0.322  -5.794 -16.667  1.00 73.83           H
ATOM   2046 2HH2 ARG A 144      -0.272  -4.539 -17.702  1.00 73.83           H
ATOM   2047  HN  ARG A 144      -7.575  -3.209 -17.662  1.00 73.83           H
ATOM   2048  N   TYR A 145      -9.410  -5.400 -19.194  1.00 72.48           N
ATOM   2049  CA  TYR A 145     -10.561  -6.161 -19.648  1.00 72.48           C
ATOM   2050  C   TYR A 145     -11.202  -5.508 -20.873  1.00 72.48           C
ATOM   2051  O   TYR A 145     -11.449  -6.173 -21.878  1.00 72.48           O
ATOM   2052  HA  TYR A 145     -10.219  -7.161 -19.915  1.00 72.48           H
ATOM   2053  CB  TYR A 145     -11.563  -6.141 -18.491  1.00 72.48           C
ATOM   2054 1HB  TYR A 145     -11.192  -6.782 -17.691  1.00 72.48           H
ATOM   2055 2HB  TYR A 145     -11.618  -5.129 -18.089  1.00 72.48           H
ATOM   2056  CG  TYR A 145     -12.971  -6.596 -18.879  1.00 72.48           C
ATOM   2057  CD1 TYR A 145     -14.015  -5.695 -18.869  1.00 72.48           C
ATOM   2058  HD1 TYR A 145     -13.837  -4.658 -18.584  1.00 72.48           H
ATOM   2059  CD2 TYR A 145     -13.196  -7.909 -19.240  1.00 72.48           C
ATOM   2060  HD2 TYR A 145     -12.372  -8.622 -19.248  1.00 72.48           H
ATOM   2061  CE1 TYR A 145     -15.341  -6.123 -19.235  1.00 72.48           C
ATOM   2062  HE1 TYR A 145     -16.174  -5.421 -19.231  1.00 72.48           H
ATOM   2063  CE2 TYR A 145     -14.522  -8.338 -19.605  1.00 72.48           C
ATOM   2064  HE2 TYR A 145     -14.714  -9.372 -19.892  1.00 72.48           H
ATOM   2065  CZ  TYR A 145     -15.528  -7.424 -19.585  1.00 72.48           C
ATOM   2066  OH  TYR A 145     -16.780  -7.829 -19.930  1.00 72.48           O
ATOM   2067  HH  TYR A 145     -16.777  -8.806 -20.141  1.00 72.48           H
ATOM   2068  HN  TYR A 145      -9.459  -5.085 -18.246  1.00 72.48           H
ATOM   2069  N   ILE A 146     -11.454  -4.213 -20.750  1.00 73.58           N
ATOM   2070  CA  ILE A 146     -12.131  -3.478 -21.805  1.00 73.58           C
ATOM   2071  C   ILE A 146     -11.290  -3.537 -23.082  1.00 73.58           C
ATOM   2072  O   ILE A 146     -11.826  -3.713 -24.175  1.00 73.58           O
ATOM   2073  HA  ILE A 146     -13.081  -3.979 -21.994  1.00 73.58           H
ATOM   2074  CB  ILE A 146     -12.453  -2.055 -21.346  1.00 73.58           C
ATOM   2075  HB  ILE A 146     -11.538  -1.606 -20.958  1.00 73.58           H
ATOM   2076  CG1 ILE A 146     -13.471  -2.064 -20.204  1.00 73.58           C
ATOM   2077 1HG1 ILE A 146     -14.447  -2.364 -20.585  1.00 73.58           H
ATOM   2078 2HG1 ILE A 146     -13.179  -2.803 -19.458  1.00 73.58           H
ATOM   2079  CG2 ILE A 146     -12.916  -1.191 -22.521  1.00 73.58           C
ATOM   2080 1HG2 ILE A 146     -12.128  -1.146 -23.272  1.00 73.58           H
ATOM   2081 2HG2 ILE A 146     -13.813  -1.627 -22.960  1.00 73.58           H
ATOM   2082 3HG2 ILE A 146     -13.138  -0.184 -22.166  1.00 73.58           H
ATOM   2083  CD1 ILE A 146     -13.574  -0.685 -19.550  1.00 73.58           C
ATOM   2084 1HD1 ILE A 146     -12.602  -0.399 -19.149  1.00 73.58           H
ATOM   2085 2HD1 ILE A 146     -13.889   0.047 -20.294  1.00 73.58           H
ATOM   2086 3HD1 ILE A 146     -14.304  -0.719 -18.742  1.00 73.58           H
ATOM   2087  HN  ILE A 146     -11.204  -3.668 -19.949  1.00 73.58           H
ATOM   2088  N   ALA A 147      -9.986  -3.387 -22.901  1.00 74.55           N
ATOM   2089  CA  ALA A 147      -9.078  -3.306 -24.033  1.00 74.55           C
ATOM   2090  C   ALA A 147      -9.100  -4.632 -24.795  1.00 74.55           C
ATOM   2091  O   ALA A 147      -8.866  -4.663 -26.002  1.00 74.55           O
ATOM   2092  HA  ALA A 147      -9.436  -2.513 -24.690  1.00 74.55           H
ATOM   2093  CB  ALA A 147      -7.677  -2.941 -23.538  1.00 74.55           C
ATOM   2094 1HB  ALA A 147      -7.711  -1.977 -23.030  1.00 74.55           H
ATOM   2095 2HB  ALA A 147      -7.326  -3.705 -22.845  1.00 74.55           H
ATOM   2096 3HB  ALA A 147      -6.996  -2.880 -24.387  1.00 74.55           H
ATOM   2097  HN  ALA A 147      -9.550  -3.321 -22.004  1.00 74.55           H
ATOM   2098  N   ILE A 148      -9.384  -5.697 -24.059  1.00 69.87           N
ATOM   2099  CA  ILE A 148      -9.371  -7.030 -24.635  1.00 69.87           C
ATOM   2100  C   ILE A 148     -10.751  -7.343 -25.218  1.00 69.87           C
ATOM   2101  O   ILE A 148     -10.861  -7.761 -26.370  1.00 69.87           O
ATOM   2102  HA  ILE A 148      -8.645  -7.028 -25.448  1.00 69.87           H
ATOM   2103  CB  ILE A 148      -8.893  -8.055 -23.604  1.00 69.87           C
ATOM   2104  HB  ILE A 148      -9.463  -7.907 -22.686  1.00 69.87           H
ATOM   2105  CG1 ILE A 148      -7.418  -7.839 -23.260  1.00 69.87           C
ATOM   2106 1HG1 ILE A 148      -6.798  -8.113 -24.113  1.00 69.87           H
ATOM   2107 2HG1 ILE A 148      -7.238  -6.782 -23.061  1.00 69.87           H
ATOM   2108  CG2 ILE A 148      -9.167  -9.482 -24.081  1.00 69.87           C
ATOM   2109 1HG2 ILE A 148     -10.238  -9.615 -24.235  1.00 69.87           H
ATOM   2110 2HG2 ILE A 148      -8.641  -9.659 -25.020  1.00 69.87           H
ATOM   2111 3HG2 ILE A 148      -8.817 -10.190 -23.330  1.00 69.87           H
ATOM   2112  CD1 ILE A 148      -7.012  -8.669 -22.040  1.00 69.87           C
ATOM   2113 1HD1 ILE A 148      -7.618  -8.375 -21.183  1.00 69.87           H
ATOM   2114 2HD1 ILE A 148      -7.171  -9.726 -22.252  1.00 69.87           H
ATOM   2115 3HD1 ILE A 148      -5.959  -8.496 -21.817  1.00 69.87           H
ATOM   2116  HN  ILE A 148      -9.619  -5.658 -23.088  1.00 69.87           H
ATOM   2117  N   ALA A 149     -11.768  -7.128 -24.397  1.00 70.07           N
ATOM   2118  CA  ALA A 149     -13.105  -7.593 -24.723  1.00 70.07           C
ATOM   2119  C   ALA A 149     -13.689  -6.716 -25.832  1.00 70.07           C
ATOM   2120  O   ALA A 149     -14.410  -7.205 -26.700  1.00 70.07           O
ATOM   2121  HA  ALA A 149     -13.020  -8.617 -25.088  1.00 70.07           H
ATOM   2122  CB  ALA A 149     -13.969  -7.590 -23.461  1.00 70.07           C
ATOM   2123 1HB  ALA A 149     -13.526  -8.251 -22.716  1.00 70.07           H
ATOM   2124 2HB  ALA A 149     -14.025  -6.577 -23.061  1.00 70.07           H
ATOM   2125 3HB  ALA A 149     -14.972  -7.939 -23.706  1.00 70.07           H
ATOM   2126  HN  ALA A 149     -11.689  -6.646 -23.524  1.00 70.07           H
ATOM   2127  N   GLN A 150     -13.356  -5.435 -25.767  1.00 73.90           N
ATOM   2128  CA  GLN A 150     -13.954  -4.460 -26.662  1.00 73.90           C
ATOM   2129  C   GLN A 150     -12.868  -3.728 -27.453  1.00 73.90           C
ATOM   2130  O   GLN A 150     -12.936  -2.513 -27.630  1.00 73.90           O
ATOM   2131  HA  GLN A 150     -14.581  -5.037 -27.342  1.00 73.90           H
ATOM   2132  CB  GLN A 150     -14.830  -3.471 -25.890  1.00 73.90           C
ATOM   2133 1HB  GLN A 150     -14.220  -2.924 -25.171  1.00 73.90           H
ATOM   2134 2HB  GLN A 150     -15.249  -2.736 -26.577  1.00 73.90           H
ATOM   2135  CG  GLN A 150     -15.962  -4.197 -25.159  1.00 73.90           C
ATOM   2136 1HG  GLN A 150     -16.445  -4.900 -25.836  1.00 73.90           H
ATOM   2137 2HG  GLN A 150     -15.552  -4.779 -24.333  1.00 73.90           H
ATOM   2138  CD  GLN A 150     -16.995  -3.203 -24.624  1.00 73.90           C
ATOM   2139  OE1 GLN A 150     -16.916  -2.006 -24.847  1.00 73.90           O
ATOM   2140  NE2 GLN A 150     -17.965  -3.764 -23.909  1.00 73.90           N
ATOM   2141 1HE2 GLN A 150     -17.971  -4.753 -23.763  1.00 73.90           H
ATOM   2142 2HE2 GLN A 150     -18.689  -3.196 -23.516  1.00 73.90           H
ATOM   2143  HN  GLN A 150     -12.691  -5.063 -25.119  1.00 73.90           H
ATOM   2144  N   ALA A 151     -11.890  -4.499 -27.907  1.00 71.37           N
ATOM   2145  CA  ALA A 151     -10.678  -3.921 -28.462  1.00 71.37           C
ATOM   2146  C   ALA A 151     -11.053  -2.839 -29.477  1.00 71.37           C
ATOM   2147  O   ALA A 151     -10.481  -1.750 -29.469  1.00 71.37           O
ATOM   2148  HA  ALA A 151     -10.124  -3.462 -27.643  1.00 71.37           H
ATOM   2149  CB  ALA A 151      -9.821  -5.028 -29.079  1.00 71.37           C
ATOM   2150 1HB  ALA A 151      -9.558  -5.754 -28.310  1.00 71.37           H
ATOM   2151 2HB  ALA A 151     -10.382  -5.524 -29.870  1.00 71.37           H
ATOM   2152 3HB  ALA A 151      -8.912  -4.594 -29.495  1.00 71.37           H
ATOM   2153  HN  ALA A 151     -11.917  -5.498 -27.899  1.00 71.37           H
ATOM   2154  N   MET A 152     -12.011  -3.177 -30.327  1.00 68.70           N
ATOM   2155  CA  MET A 152     -12.438  -2.265 -31.375  1.00 68.70           C
ATOM   2156  C   MET A 152     -12.943  -0.948 -30.783  1.00 68.70           C
ATOM   2157  O   MET A 152     -12.412   0.119 -31.088  1.00 68.70           O
ATOM   2158  HA  MET A 152     -11.552  -2.081 -31.983  1.00 68.70           H
ATOM   2159  CB  MET A 152     -13.552  -2.916 -32.197  1.00 68.70           C
ATOM   2160 1HB  MET A 152     -14.238  -3.443 -31.533  1.00 68.70           H
ATOM   2161 2HB  MET A 152     -14.131  -2.146 -32.707  1.00 68.70           H
ATOM   2162  CG  MET A 152     -12.976  -3.894 -33.223  1.00 68.70           C
ATOM   2163 1HG  MET A 152     -12.053  -4.330 -32.844  1.00 68.70           H
ATOM   2164 2HG  MET A 152     -13.674  -4.715 -33.387  1.00 68.70           H
ATOM   2165  SD  MET A 152     -12.662  -3.047 -34.763  1.00 68.70           S
ATOM   2166  CE  MET A 152     -14.326  -2.935 -35.400  1.00 68.70           C
ATOM   2167 1HE  MET A 152     -14.736  -3.938 -35.522  1.00 68.70           H
ATOM   2168 2HE  MET A 152     -14.945  -2.371 -34.703  1.00 68.70           H
ATOM   2169 3HE  MET A 152     -14.312  -2.429 -36.365  1.00 68.70           H
ATOM   2170  HN  MET A 152     -12.492  -4.054 -30.309  1.00 68.70           H
ATOM   2171  N   ARG A 153     -13.964  -1.065 -29.946  1.00 73.75           N
ATOM   2172  CA  ARG A 153     -14.583   0.107 -29.351  1.00 73.75           C
ATOM   2173  C   ARG A 153     -13.566   0.869 -28.499  1.00 73.75           C
ATOM   2174  O   ARG A 153     -13.588   2.098 -28.450  1.00 73.75           O
ATOM   2175  HA  ARG A 153     -14.913   0.708 -30.198  1.00 73.75           H
ATOM   2176  CB  ARG A 153     -15.778  -0.284 -28.479  1.00 73.75           C
ATOM   2177 1HB  ARG A 153     -15.499  -1.108 -27.822  1.00 73.75           H
ATOM   2178 2HB  ARG A 153     -16.055   0.554 -27.839  1.00 73.75           H
ATOM   2179  CG  ARG A 153     -16.975  -0.692 -29.340  1.00 73.75           C
ATOM   2180 1HG  ARG A 153     -17.218   0.111 -30.036  1.00 73.75           H
ATOM   2181 2HG  ARG A 153     -16.715  -1.565 -29.939  1.00 73.75           H
ATOM   2182  CD  ARG A 153     -18.194  -1.008 -28.471  1.00 73.75           C
ATOM   2183 1HD  ARG A 153     -17.994  -1.884 -27.854  1.00 73.75           H
ATOM   2184 2HD  ARG A 153     -18.391  -0.178 -27.792  1.00 73.75           H
ATOM   2185  NE  ARG A 153     -19.376  -1.252 -29.327  1.00 73.75           N
ATOM   2186  HE  ARG A 153     -19.255  -1.204 -30.318  1.00 73.75           H
ATOM   2187  CZ  ARG A 153     -20.599  -1.532 -28.856  1.00 73.75           C
ATOM   2188  NH1 ARG A 153     -20.819  -1.609 -27.537  1.00 73.75           N
ATOM   2189 1HH1 ARG A 153     -20.067  -1.456 -26.895  1.00 73.75           H
ATOM   2190 2HH1 ARG A 153     -21.734  -1.819 -27.194  1.00 73.75           H
ATOM   2191  NH2 ARG A 153     -21.599  -1.736 -29.725  1.00 73.75           N
ATOM   2192 1HH2 ARG A 153     -22.517  -1.946 -29.390  1.00 73.75           H
ATOM   2193 2HH2 ARG A 153     -21.426  -1.677 -30.708  1.00 73.75           H
ATOM   2194  HN  ARG A 153     -14.367  -1.940 -29.674  1.00 73.75           H
ATOM   2195  N   ALA A 154     -12.698   0.108 -27.848  1.00 72.84           N
ATOM   2196  CA  ALA A 154     -11.748   0.687 -26.914  1.00 72.84           C
ATOM   2197  C   ALA A 154     -10.790   1.608 -27.673  1.00 72.84           C
ATOM   2198  O   ALA A 154     -10.284   2.580 -27.115  1.00 72.84           O
ATOM   2199  HA  ALA A 154     -12.310   1.278 -26.191  1.00 72.84           H
ATOM   2200  CB  ALA A 154     -11.014  -0.432 -26.172  1.00 72.84           C
ATOM   2201 1HB  ALA A 154     -11.736  -1.040 -25.626  1.00 72.84           H
ATOM   2202 2HB  ALA A 154     -10.483  -1.057 -26.890  1.00 72.84           H
ATOM   2203 3HB  ALA A 154     -10.301   0.003 -25.472  1.00 72.84           H
ATOM   2204  HN  ALA A 154     -12.639  -0.885 -27.950  1.00 72.84           H
ATOM   2205  N   HIS A 155     -10.570   1.269 -28.935  1.00 75.23           N
ATOM   2206  CA  HIS A 155      -9.698   2.064 -29.782  1.00 75.23           C
ATOM   2207  C   HIS A 155     -10.373   3.399 -30.105  1.00 75.23           C
ATOM   2208  O   HIS A 155      -9.767   4.458 -29.951  1.00 75.23           O
ATOM   2209  HA  HIS A 155      -8.792   2.255 -29.207  1.00 75.23           H
ATOM   2210  CB  HIS A 155      -9.299   1.284 -31.036  1.00 75.23           C
ATOM   2211 1HB  HIS A 155      -8.938   0.299 -30.739  1.00 75.23           H
ATOM   2212 2HB  HIS A 155     -10.185   1.127 -31.651  1.00 75.23           H
ATOM   2213  CG  HIS A 155      -8.238   1.962 -31.870  1.00 75.23           C
ATOM   2214  ND1 HIS A 155      -8.539   2.858 -32.881  1.00 75.23           N
ATOM   2215  HD1 HIS A 155      -9.457   3.142 -33.157  1.00 75.23           H
ATOM   2216  CD2 HIS A 155      -6.878   1.866 -31.832  1.00 75.23           C
ATOM   2217  HD2 HIS A 155      -6.302   1.243 -31.148  1.00 75.23           H
ATOM   2218  CE1 HIS A 155      -7.403   3.276 -33.421  1.00 75.23           C
ATOM   2219  HE1 HIS A 155      -7.307   3.988 -34.241  1.00 75.23           H
ATOM   2220  NE2 HIS A 155      -6.375   2.660 -32.770  1.00 75.23           N
ATOM   2221  HN  HIS A 155     -10.975   0.469 -29.378  1.00 75.23           H
ATOM   2222  N   THR A 156     -11.619   3.304 -30.545  1.00 76.45           N
ATOM   2223  CA  THR A 156     -12.348   4.481 -30.986  1.00 76.45           C
ATOM   2224  C   THR A 156     -12.539   5.457 -29.823  1.00 76.45           C
ATOM   2225  O   THR A 156     -12.535   6.671 -30.020  1.00 76.45           O
ATOM   2226  HA  THR A 156     -11.750   4.994 -31.739  1.00 76.45           H
ATOM   2227  CB  THR A 156     -13.665   4.015 -31.610  1.00 76.45           C
ATOM   2228  HB  THR A 156     -14.381   3.728 -30.839  1.00 76.45           H
ATOM   2229  OG1 THR A 156     -13.277   2.977 -32.505  1.00 76.45           O
ATOM   2230  HG1 THR A 156     -13.550   2.088 -32.138  1.00 76.45           H
ATOM   2231  CG2 THR A 156     -14.291   5.076 -32.518  1.00 76.45           C
ATOM   2232 1HG2 THR A 156     -13.601   5.313 -33.328  1.00 76.45           H
ATOM   2233 2HG2 THR A 156     -14.494   5.976 -31.938  1.00 76.45           H
ATOM   2234 3HG2 THR A 156     -15.223   4.694 -32.935  1.00 76.45           H
ATOM   2235  HN  THR A 156     -12.128   2.445 -30.603  1.00 76.45           H
ATOM   2236  N   TRP A 157     -12.700   4.890 -28.637  1.00 82.38           N
ATOM   2237  CA  TRP A 157     -13.075   5.678 -27.475  1.00 82.38           C
ATOM   2238  C   TRP A 157     -11.802   6.001 -26.691  1.00 82.38           C
ATOM   2239  O   TRP A 157     -11.862   6.313 -25.503  1.00 82.38           O
ATOM   2240  HA  TRP A 157     -13.537   6.599 -27.832  1.00 82.38           H
ATOM   2241  CB  TRP A 157     -14.126   4.950 -26.634  1.00 82.38           C
ATOM   2242 1HB  TRP A 157     -13.804   3.920 -26.481  1.00 82.38           H
ATOM   2243 2HB  TRP A 157     -14.178   5.418 -25.651  1.00 82.38           H
ATOM   2244  CG  TRP A 157     -15.525   4.945 -27.255  1.00 82.38           C
ATOM   2245  CD1 TRP A 157     -15.851   4.940 -28.554  1.00 82.38           C
ATOM   2246  HD1 TRP A 157     -15.126   4.939 -29.369  1.00 82.38           H
ATOM   2247  CD2 TRP A 157     -16.781   4.943 -26.544  1.00 82.38           C
ATOM   2248  NE1 TRP A 157     -17.219   4.936 -28.733  1.00 82.38           N
ATOM   2249  HE1 TRP A 157     -17.702   4.932 -29.608  1.00 82.38           H
ATOM   2250  CE2 TRP A 157     -17.803   4.938 -27.471  1.00 82.38           C
ATOM   2251  CE3 TRP A 157     -17.044   4.946 -25.163  1.00 82.38           C
ATOM   2252  HE3 TRP A 157     -16.255   4.950 -24.411  1.00 82.38           H
ATOM   2253  CZ2 TRP A 157     -19.158   4.935 -27.118  1.00 82.38           C
ATOM   2254  HZ2 TRP A 157     -19.947   4.931 -27.870  1.00 82.38           H
ATOM   2255  CZ3 TRP A 157     -18.403   4.944 -24.827  1.00 82.38           C
ATOM   2256  HZ3 TRP A 157     -18.664   4.946 -23.768  1.00 82.38           H
ATOM   2257  CH2 TRP A 157     -19.444   4.939 -25.748  1.00 82.38           C
ATOM   2258  HH2 TRP A 157     -20.479   4.937 -25.405  1.00 82.38           H
ATOM   2259  HN  TRP A 157     -12.580   3.912 -28.463  1.00 82.38           H
ATOM   2260  N   ARG A 158     -10.678   5.914 -27.389  1.00 81.63           N
ATOM   2261  CA  ARG A 158      -9.384   6.042 -26.741  1.00 81.63           C
ATOM   2262  C   ARG A 158      -9.297   7.368 -25.984  1.00 81.63           C
ATOM   2263  O   ARG A 158      -8.870   7.402 -24.831  1.00 81.63           O
ATOM   2264  HA  ARG A 158      -9.330   5.195 -26.057  1.00 81.63           H
ATOM   2265  CB  ARG A 158      -8.247   5.971 -27.763  1.00 81.63           C
ATOM   2266 1HB  ARG A 158      -8.316   5.039 -28.324  1.00 81.63           H
ATOM   2267 2HB  ARG A 158      -8.348   6.784 -28.481  1.00 81.63           H
ATOM   2268  CG  ARG A 158      -6.884   6.058 -27.074  1.00 81.63           C
ATOM   2269 1HG  ARG A 158      -6.859   6.929 -26.418  1.00 81.63           H
ATOM   2270 2HG  ARG A 158      -6.734   5.181 -26.444  1.00 81.63           H
ATOM   2271  CD  ARG A 158      -5.755   6.154 -28.102  1.00 81.63           C
ATOM   2272 1HD  ARG A 158      -5.779   5.287 -28.762  1.00 81.63           H
ATOM   2273 2HD  ARG A 158      -5.896   7.035 -28.728  1.00 81.63           H
ATOM   2274  NE  ARG A 158      -4.447   6.228 -27.412  1.00 81.63           N
ATOM   2275  HE  ARG A 158      -4.424   6.620 -26.493  1.00 81.63           H
ATOM   2276  CZ  ARG A 158      -3.293   5.802 -27.943  1.00 81.63           C
ATOM   2277  NH1 ARG A 158      -3.265   5.268 -29.172  1.00 81.63           N
ATOM   2278 1HH1 ARG A 158      -4.111   5.185 -29.700  1.00 81.63           H
ATOM   2279 2HH1 ARG A 158      -2.400   4.953 -29.561  1.00 81.63           H
ATOM   2280  NH2 ARG A 158      -2.167   5.918 -27.227  1.00 81.63           N
ATOM   2281 1HH2 ARG A 158      -1.297   5.606 -27.608  1.00 81.63           H
ATOM   2282 2HH2 ARG A 158      -2.196   6.318 -26.310  1.00 81.63           H
ATOM   2283  HN  ARG A 158     -10.643   5.761 -28.376  1.00 81.63           H
ATOM   2284  N   GLU A 159      -9.710   8.429 -26.663  1.00 84.17           N
ATOM   2285  CA  GLU A 159      -9.577   9.767 -26.113  1.00 84.17           C
ATOM   2286  C   GLU A 159     -10.487   9.934 -24.895  1.00 84.17           C
ATOM   2287  O   GLU A 159     -10.063  10.455 -23.865  1.00 84.17           O
ATOM   2288  HA  GLU A 159      -8.534   9.854 -25.810  1.00 84.17           H
ATOM   2289  CB  GLU A 159      -9.881  10.828 -27.174  1.00 84.17           C
ATOM   2290 1HB  GLU A 159     -10.824  10.594 -27.667  1.00 84.17           H
ATOM   2291 2HB  GLU A 159      -9.867  11.818 -26.718  1.00 84.17           H
ATOM   2292  CG  GLU A 159      -8.805  10.839 -28.262  1.00 84.17           C
ATOM   2293 1HG  GLU A 159      -7.818  10.867 -27.801  1.00 84.17           H
ATOM   2294 2HG  GLU A 159      -8.860   9.918 -28.842  1.00 84.17           H
ATOM   2295  CD  GLU A 159      -8.976  12.043 -29.189  1.00 84.17           C
ATOM   2296  OE1 GLU A 159      -7.997  12.355 -29.901  1.00 84.17           O
ATOM   2297  OE2 GLU A 159     -10.083  12.625 -29.166  1.00 84.17           O
ATOM   2298  HN  GLU A 159     -10.128   8.384 -27.570  1.00 84.17           H
ATOM   2299  N   LYS A 160     -11.723   9.481 -25.053  1.00 86.52           N
ATOM   2300  CA  LYS A 160     -12.688   9.546 -23.968  1.00 86.52           C
ATOM   2301  C   LYS A 160     -12.142   8.783 -22.759  1.00 86.52           C
ATOM   2302  O   LYS A 160     -12.233   9.258 -21.628  1.00 86.52           O
ATOM   2303  HA  LYS A 160     -12.800  10.595 -23.693  1.00 86.52           H
ATOM   2304  CB  LYS A 160     -14.057   9.053 -24.440  1.00 86.52           C
ATOM   2305 1HB  LYS A 160     -13.945   8.107 -24.969  1.00 86.52           H
ATOM   2306 2HB  LYS A 160     -14.696   8.862 -23.577  1.00 86.52           H
ATOM   2307  CG  LYS A 160     -14.724  10.081 -25.357  1.00 86.52           C
ATOM   2308 1HG  LYS A 160     -14.748  11.052 -24.863  1.00 86.52           H
ATOM   2309 2HG  LYS A 160     -14.134  10.199 -26.265  1.00 86.52           H
ATOM   2310  CD  LYS A 160     -16.147   9.651 -25.719  1.00 86.52           C
ATOM   2311 1HD  LYS A 160     -16.117   8.716 -26.279  1.00 86.52           H
ATOM   2312 2HD  LYS A 160     -16.715   9.459 -24.809  1.00 86.52           H
ATOM   2313  CE  LYS A 160     -16.850  10.727 -26.548  1.00 86.52           C
ATOM   2314 1HE  LYS A 160     -16.849  11.672 -26.006  1.00 86.52           H
ATOM   2315 2HE  LYS A 160     -16.305  10.892 -27.478  1.00 86.52           H
ATOM   2316  NZ  LYS A 160     -18.242  10.323 -26.848  1.00 86.52           N
ATOM   2317 1HZ  LYS A 160     -18.691  11.043 -27.403  1.00 86.52           H
ATOM   2318 2HZ  LYS A 160     -18.237   9.451 -27.366  1.00 86.52           H
ATOM   2319 3HZ  LYS A 160     -18.752  10.197 -25.981  1.00 86.52           H
ATOM   2320  HN  LYS A 160     -12.066   9.076 -25.900  1.00 86.52           H
ATOM   2321  N   ARG A 161     -11.588   7.612 -23.039  1.00 87.17           N
ATOM   2322  CA  ARG A 161     -11.039   6.774 -21.988  1.00 87.17           C
ATOM   2323  C   ARG A 161      -9.929   7.517 -21.241  1.00 87.17           C
ATOM   2324  O   ARG A 161      -9.799   7.387 -20.025  1.00 87.17           O
ATOM   2325  HA  ARG A 161     -11.882   6.564 -21.329  1.00 87.17           H
ATOM   2326  CB  ARG A 161     -10.475   5.471 -22.560  1.00 87.17           C
ATOM   2327 1HB  ARG A 161      -9.856   5.690 -23.430  1.00 87.17           H
ATOM   2328 2HB  ARG A 161      -9.831   4.995 -21.821  1.00 87.17           H
ATOM   2329  CG  ARG A 161     -11.601   4.514 -22.956  1.00 87.17           C
ATOM   2330 1HG  ARG A 161     -12.097   4.140 -22.060  1.00 87.17           H
ATOM   2331 2HG  ARG A 161     -12.352   5.051 -23.536  1.00 87.17           H
ATOM   2332  CD  ARG A 161     -11.060   3.340 -23.774  1.00 87.17           C
ATOM   2333 1HD  ARG A 161     -11.886   2.729 -24.138  1.00 87.17           H
ATOM   2334 2HD  ARG A 161     -10.527   3.711 -24.649  1.00 87.17           H
ATOM   2335  NE  ARG A 161     -10.153   2.518 -22.941  1.00 87.17           N
ATOM   2336  HE  ARG A 161     -10.320   2.489 -21.955  1.00 87.17           H
ATOM   2337  CZ  ARG A 161      -9.122   1.812 -23.425  1.00 87.17           C
ATOM   2338  NH1 ARG A 161      -8.852   1.816 -24.737  1.00 87.17           N
ATOM   2339 1HH1 ARG A 161      -9.421   2.348 -25.364  1.00 87.17           H
ATOM   2340 2HH1 ARG A 161      -8.081   1.286 -25.090  1.00 87.17           H
ATOM   2341  NH2 ARG A 161      -8.366   1.102 -22.577  1.00 87.17           N
ATOM   2342 1HH2 ARG A 161      -7.593   0.570 -22.921  1.00 87.17           H
ATOM   2343 2HH2 ARG A 161      -8.574   1.105 -21.599  1.00 87.17           H
ATOM   2344  HN  ARG A 161     -11.512   7.237 -23.963  1.00 87.17           H
ATOM   2345  N   LEU A 162      -9.158   8.281 -22.001  1.00 88.50           N
ATOM   2346  CA  LEU A 162      -8.053   9.032 -21.429  1.00 88.50           C
ATOM   2347  C   LEU A 162      -8.605  10.125 -20.512  1.00 88.50           C
ATOM   2348  O   LEU A 162      -8.055  10.378 -19.441  1.00 88.50           O
ATOM   2349  HA  LEU A 162      -7.465   8.340 -20.827  1.00 88.50           H
ATOM   2350  CB  LEU A 162      -7.137   9.562 -22.534  1.00 88.50           C
ATOM   2351 1HB  LEU A 162      -6.889   8.736 -23.201  1.00 88.50           H
ATOM   2352 2HB  LEU A 162      -7.694  10.290 -23.123  1.00 88.50           H
ATOM   2353  CG  LEU A 162      -5.833  10.214 -22.070  1.00 88.50           C
ATOM   2354  HG  LEU A 162      -6.075  10.959 -21.312  1.00 88.50           H
ATOM   2355  CD1 LEU A 162      -4.909   9.186 -21.413  1.00 88.50           C
ATOM   2356 1HD1 LEU A 162      -5.408   8.748 -20.549  1.00 88.50           H
ATOM   2357 2HD1 LEU A 162      -4.671   8.402 -22.131  1.00 88.50           H
ATOM   2358 3HD1 LEU A 162      -3.990   9.677 -21.092  1.00 88.50           H
ATOM   2359  CD2 LEU A 162      -5.146  10.949 -23.222  1.00 88.50           C
ATOM   2360 1HD2 LEU A 162      -4.918  10.241 -24.020  1.00 88.50           H
ATOM   2361 2HD2 LEU A 162      -5.809  11.726 -23.604  1.00 88.50           H
ATOM   2362 3HD2 LEU A 162      -4.222  11.403 -22.864  1.00 88.50           H
ATOM   2363  HN  LEU A 162      -9.278   8.391 -22.988  1.00 88.50           H
ATOM   2364  N   LEU A 163      -9.686  10.743 -20.965  1.00 90.92           N
ATOM   2365  CA  LEU A 163     -10.323  11.798 -20.195  1.00 90.92           C
ATOM   2366  C   LEU A 163     -10.804  11.228 -18.859  1.00 90.92           C
ATOM   2367  O   LEU A 163     -10.493  11.770 -17.800  1.00 90.92           O
ATOM   2368  HA  LEU A 163      -9.567  12.557 -19.994  1.00 90.92           H
ATOM   2369  CB  LEU A 163     -11.429  12.465 -21.013  1.00 90.92           C
ATOM   2370 1HB  LEU A 163     -11.015  12.755 -21.979  1.00 90.92           H
ATOM   2371 2HB  LEU A 163     -12.206  11.726 -21.209  1.00 90.92           H
ATOM   2372  CG  LEU A 163     -12.083  13.695 -20.380  1.00 90.92           C
ATOM   2373  HG  LEU A 163     -12.431  13.422 -19.384  1.00 90.92           H
ATOM   2374  CD1 LEU A 163     -11.070  14.828 -20.209  1.00 90.92           C
ATOM   2375 1HD1 LEU A 163     -10.256  14.494 -19.565  1.00 90.92           H
ATOM   2376 2HD1 LEU A 163     -10.670  15.108 -21.184  1.00 90.92           H
ATOM   2377 3HD1 LEU A 163     -11.561  15.690 -19.757  1.00 90.92           H
ATOM   2378  CD2 LEU A 163     -13.309  14.138 -21.181  1.00 90.92           C
ATOM   2379 1HD2 LEU A 163     -13.008  14.388 -22.198  1.00 90.92           H
ATOM   2380 2HD2 LEU A 163     -14.039  13.328 -21.206  1.00 90.92           H
ATOM   2381 3HD2 LEU A 163     -13.755  15.014 -20.709  1.00 90.92           H
ATOM   2382  HN  LEU A 163     -10.124  10.535 -21.839  1.00 90.92           H
ATOM   2383  N   TYR A 164     -11.557  10.141 -18.952  1.00 91.00           N
ATOM   2384  CA  TYR A 164     -12.103   9.505 -17.766  1.00 91.00           C
ATOM   2385  C   TYR A 164     -10.986   9.036 -16.831  1.00 91.00           C
ATOM   2386  O   TYR A 164     -11.142   9.059 -15.611  1.00 91.00           O
ATOM   2387  HA  TYR A 164     -12.719  10.237 -17.245  1.00 91.00           H
ATOM   2388  CB  TYR A 164     -12.881   8.285 -18.262  1.00 91.00           C
ATOM   2389 1HB  TYR A 164     -12.251   7.718 -18.947  1.00 91.00           H
ATOM   2390 2HB  TYR A 164     -13.096   7.634 -17.415  1.00 91.00           H
ATOM   2391  CG  TYR A 164     -14.195   8.629 -18.968  1.00 91.00           C
ATOM   2392  CD1 TYR A 164     -15.057   9.550 -18.409  1.00 91.00           C
ATOM   2393  HD1 TYR A 164     -14.803  10.032 -17.465  1.00 91.00           H
ATOM   2394  CD2 TYR A 164     -14.516   8.019 -20.163  1.00 91.00           C
ATOM   2395  HD2 TYR A 164     -13.835   7.291 -20.604  1.00 91.00           H
ATOM   2396  CE1 TYR A 164     -16.293   9.875 -19.073  1.00 91.00           C
ATOM   2397  HE1 TYR A 164     -16.983  10.600 -18.643  1.00 91.00           H
ATOM   2398  CE2 TYR A 164     -15.752   8.343 -20.827  1.00 91.00           C
ATOM   2399  HE2 TYR A 164     -16.019   7.869 -21.772  1.00 91.00           H
ATOM   2400  CZ  TYR A 164     -16.580   9.255 -20.249  1.00 91.00           C
ATOM   2401  OH  TYR A 164     -17.747   9.561 -20.877  1.00 91.00           O
ATOM   2402  HH  TYR A 164     -18.264  10.223 -20.333  1.00 91.00           H
ATOM   2403  HN  TYR A 164     -11.793   9.697 -19.817  1.00 91.00           H
ATOM   2404  N   SER A 165      -9.884   8.622 -17.439  1.00 91.79           N
ATOM   2405  CA  SER A 165      -8.740   8.152 -16.676  1.00 91.79           C
ATOM   2406  C   SER A 165      -8.239   9.260 -15.748  1.00 91.79           C
ATOM   2407  O   SER A 165      -7.807   8.989 -14.628  1.00 91.79           O
ATOM   2408  HA  SER A 165      -9.108   7.305 -16.097  1.00 91.79           H
ATOM   2409  CB  SER A 165      -7.615   7.686 -17.602  1.00 91.79           C
ATOM   2410 1HB  SER A 165      -6.941   7.029 -17.051  1.00 91.79           H
ATOM   2411 2HB  SER A 165      -8.036   7.098 -18.418  1.00 91.79           H
ATOM   2412  OG  SER A 165      -6.876   8.780 -18.138  1.00 91.79           O
ATOM   2413  HG  SER A 165      -7.458   9.592 -18.191  1.00 91.79           H
ATOM   2414  HN  SER A 165      -9.766   8.605 -18.432  1.00 91.79           H
ATOM   2415  N   LYS A 166      -8.313  10.485 -16.247  1.00 93.75           N
ATOM   2416  CA  LYS A 166      -7.867  11.635 -15.479  1.00 93.75           C
ATOM   2417  C   LYS A 166      -8.790  11.827 -14.274  1.00 93.75           C
ATOM   2418  O   LYS A 166      -8.322  12.029 -13.155  1.00 93.75           O
ATOM   2419  HA  LYS A 166      -6.864  11.415 -15.114  1.00 93.75           H
ATOM   2420  CB  LYS A 166      -7.761  12.870 -16.375  1.00 93.75           C
ATOM   2421 1HB  LYS A 166      -8.694  13.009 -16.921  1.00 93.75           H
ATOM   2422 2HB  LYS A 166      -7.617  13.759 -15.761  1.00 93.75           H
ATOM   2423  CG  LYS A 166      -6.601  12.733 -17.364  1.00 93.75           C
ATOM   2424 1HG  LYS A 166      -5.665  12.617 -16.817  1.00 93.75           H
ATOM   2425 2HG  LYS A 166      -6.734  11.832 -17.963  1.00 93.75           H
ATOM   2426  CD  LYS A 166      -6.515  13.955 -18.281  1.00 93.75           C
ATOM   2427 1HD  LYS A 166      -7.436  14.049 -18.855  1.00 93.75           H
ATOM   2428 2HD  LYS A 166      -6.420  14.859 -17.680  1.00 93.75           H
ATOM   2429  CE  LYS A 166      -5.322  13.842 -19.233  1.00 93.75           C
ATOM   2430 1HE  LYS A 166      -4.407  13.688 -18.662  1.00 93.75           H
ATOM   2431 2HE  LYS A 166      -5.446  12.972 -19.878  1.00 93.75           H
ATOM   2432  NZ  LYS A 166      -5.200  15.065 -20.057  1.00 93.75           N
ATOM   2433 1HZ  LYS A 166      -4.416  14.968 -20.692  1.00 93.75           H
ATOM   2434 2HZ  LYS A 166      -6.052  15.200 -20.590  1.00 93.75           H
ATOM   2435 3HZ  LYS A 166      -5.048  15.866 -19.453  1.00 93.75           H
ATOM   2436  HN  LYS A 166      -8.669  10.698 -17.157  1.00 93.75           H
ATOM   2437  N   MET A 167     -10.085  11.756 -14.544  1.00 94.82           N
ATOM   2438  CA  MET A 167     -11.079  11.955 -13.503  1.00 94.82           C
ATOM   2439  C   MET A 167     -10.960  10.882 -12.419  1.00 94.82           C
ATOM   2440  O   MET A 167     -10.994  11.189 -11.229  1.00 94.82           O
ATOM   2441  HA  MET A 167     -10.865  12.936 -13.077  1.00 94.82           H
ATOM   2442  CB  MET A 167     -12.479  11.909 -14.117  1.00 94.82           C
ATOM   2443 1HB  MET A 167     -12.623  10.958 -14.631  1.00 94.82           H
ATOM   2444 2HB  MET A 167     -13.229  11.961 -13.328  1.00 94.82           H
ATOM   2445  CG  MET A 167     -12.685  13.063 -15.101  1.00 94.82           C
ATOM   2446 1HG  MET A 167     -12.537  14.015 -14.592  1.00 94.82           H
ATOM   2447 2HG  MET A 167     -11.945  13.008 -15.898  1.00 94.82           H
ATOM   2448  SD  MET A 167     -14.330  12.990 -15.791  1.00 94.82           S
ATOM   2449  CE  MET A 167     -15.286  13.486 -14.367  1.00 94.82           C
ATOM   2450 1HE  MET A 167     -15.116  12.781 -13.552  1.00 94.82           H
ATOM   2451 2HE  MET A 167     -14.980  14.484 -14.053  1.00 94.82           H
ATOM   2452 3HE  MET A 167     -16.345  13.494 -14.625  1.00 94.82           H
ATOM   2453  HN  MET A 167     -10.458  11.568 -15.453  1.00 94.82           H
ATOM   2454  N   VAL A 168     -10.824   9.643 -12.871  1.00 94.58           N
ATOM   2455  CA  VAL A 168     -10.744   8.518 -11.956  1.00 94.58           C
ATOM   2456  C   VAL A 168      -9.526   8.692 -11.046  1.00 94.58           C
ATOM   2457  O   VAL A 168      -9.610   8.462  -9.840  1.00 94.58           O
ATOM   2458  HA  VAL A 168     -11.644   8.527 -11.342  1.00 94.58           H
ATOM   2459  CB  VAL A 168     -10.719   7.205 -12.742  1.00 94.58           C
ATOM   2460  HB  VAL A 168      -9.948   7.287 -13.507  1.00 94.58           H
ATOM   2461  CG1 VAL A 168     -10.355   6.029 -11.833  1.00 94.58           C
ATOM   2462 1HG1 VAL A 168      -9.369   6.196 -11.400  1.00 94.58           H
ATOM   2463 2HG1 VAL A 168     -11.093   5.945 -11.035  1.00 94.58           H
ATOM   2464 3HG1 VAL A 168     -10.345   5.109 -12.417  1.00 94.58           H
ATOM   2465  CG2 VAL A 168     -12.056   6.962 -13.445  1.00 94.58           C
ATOM   2466 1HG2 VAL A 168     -12.852   6.910 -12.703  1.00 94.58           H
ATOM   2467 2HG2 VAL A 168     -12.256   7.780 -14.137  1.00 94.58           H
ATOM   2468 3HG2 VAL A 168     -12.011   6.023 -13.996  1.00 94.58           H
ATOM   2469  HN  VAL A 168     -10.770   9.404 -13.841  1.00 94.58           H
ATOM   2470  N   CYS A 169      -8.423   9.099 -11.657  1.00 94.74           N
ATOM   2471  CA  CYS A 169      -7.190   9.306 -10.917  1.00 94.74           C
ATOM   2472  C   CYS A 169      -7.461  10.326  -9.809  1.00 94.74           C
ATOM   2473  O   CYS A 169      -7.091  10.108  -8.656  1.00 94.74           O
ATOM   2474  HA  CYS A 169      -6.912   8.341 -10.495  1.00 94.74           H
ATOM   2475  CB  CYS A 169      -6.048   9.749 -11.834  1.00 94.74           C
ATOM   2476 1HB  CYS A 169      -6.394  10.535 -12.506  1.00 94.74           H
ATOM   2477 2HB  CYS A 169      -5.238  10.172 -11.240  1.00 94.74           H
ATOM   2478  SG  CYS A 169      -5.435   8.324 -12.803  1.00 94.74           S
ATOM   2479  HG  CYS A 169      -6.415   8.335 -13.702  1.00 94.74           H
ATOM   2480  HN  CYS A 169      -8.364   9.285 -12.638  1.00 94.74           H
ATOM   2481  N   PHE A 170      -8.104  11.418 -10.198  1.00 96.11           N
ATOM   2482  CA  PHE A 170      -8.401  12.485  -9.258  1.00 96.11           C
ATOM   2483  C   PHE A 170      -9.273  11.977  -8.108  1.00 96.11           C
ATOM   2484  O   PHE A 170      -8.995  12.257  -6.943  1.00 96.11           O
ATOM   2485  HA  PHE A 170      -7.450  12.841  -8.861  1.00 96.11           H
ATOM   2486  CB  PHE A 170      -9.170  13.559 -10.030  1.00 96.11           C
ATOM   2487 1HB  PHE A 170      -8.583  13.860 -10.897  1.00 96.11           H
ATOM   2488 2HB  PHE A 170     -10.097  13.127 -10.407  1.00 96.11           H
ATOM   2489  CG  PHE A 170      -9.505  14.801  -9.202  1.00 96.11           C
ATOM   2490  CD1 PHE A 170     -10.745  14.945  -8.662  1.00 96.11           C
ATOM   2491  HD1 PHE A 170     -11.500  14.175  -8.819  1.00 96.11           H
ATOM   2492  CD2 PHE A 170      -8.562  15.762  -9.006  1.00 96.11           C
ATOM   2493  HD2 PHE A 170      -7.568  15.647  -9.439  1.00 96.11           H
ATOM   2494  CE1 PHE A 170     -11.055  16.098  -7.893  1.00 96.11           C
ATOM   2495  HE1 PHE A 170     -12.049  16.214  -7.460  1.00 96.11           H
ATOM   2496  CE2 PHE A 170      -8.872  16.915  -8.237  1.00 96.11           C
ATOM   2497  HE2 PHE A 170      -8.117  17.685  -8.080  1.00 96.11           H
ATOM   2498  CZ  PHE A 170     -10.112  17.059  -7.697  1.00 96.11           C
ATOM   2499  HZ  PHE A 170     -10.350  17.944  -7.107  1.00 96.11           H
ATOM   2500  HN  PHE A 170      -8.420  11.578 -11.133  1.00 96.11           H
ATOM   2501  N   THR A 171     -10.310  11.239  -8.475  1.00 96.19           N
ATOM   2502  CA  THR A 171     -11.236  10.708  -7.490  1.00 96.19           C
ATOM   2503  C   THR A 171     -10.499   9.810  -6.494  1.00 96.19           C
ATOM   2504  O   THR A 171     -10.793   9.830  -5.300  1.00 96.19           O
ATOM   2505  HA  THR A 171     -11.651  11.541  -6.923  1.00 96.19           H
ATOM   2506  CB  THR A 171     -12.361   9.989  -8.239  1.00 96.19           C
ATOM   2507  HB  THR A 171     -11.991   9.086  -8.724  1.00 96.19           H
ATOM   2508  OG1 THR A 171     -12.888  10.984  -9.112  1.00 96.19           O
ATOM   2509  HG1 THR A 171     -12.448  10.921 -10.008  1.00 96.19           H
ATOM   2510  CG2 THR A 171     -13.537   9.633  -7.327  1.00 96.19           C
ATOM   2511 1HG2 THR A 171     -13.950  10.544  -6.894  1.00 96.19           H
ATOM   2512 2HG2 THR A 171     -13.192   8.976  -6.529  1.00 96.19           H
ATOM   2513 3HG2 THR A 171     -14.307   9.125  -7.908  1.00 96.19           H
ATOM   2514  HN  THR A 171     -10.521  11.004  -9.424  1.00 96.19           H
ATOM   2515  N   ILE A 172      -9.556   9.044  -7.023  1.00 94.43           N
ATOM   2516  CA  ILE A 172      -8.811   8.102  -6.205  1.00 94.43           C
ATOM   2517  C   ILE A 172      -8.006   8.870  -5.155  1.00 94.43           C
ATOM   2518  O   ILE A 172      -7.997   8.501  -3.981  1.00 94.43           O
ATOM   2519  HA  ILE A 172      -9.537   7.472  -5.690  1.00 94.43           H
ATOM   2520  CB  ILE A 172      -7.959   7.185  -7.084  1.00 94.43           C
ATOM   2521  HB  ILE A 172      -7.477   7.796  -7.847  1.00 94.43           H
ATOM   2522  CG1 ILE A 172      -8.830   6.158  -7.811  1.00 94.43           C
ATOM   2523 1HG1 ILE A 172      -9.259   5.464  -7.089  1.00 94.43           H
ATOM   2524 2HG1 ILE A 172      -9.662   6.664  -8.301  1.00 94.43           H
ATOM   2525  CG2 ILE A 172      -6.848   6.521  -6.269  1.00 94.43           C
ATOM   2526 1HG2 ILE A 172      -6.205   7.288  -5.838  1.00 94.43           H
ATOM   2527 2HG2 ILE A 172      -7.290   5.926  -5.470  1.00 94.43           H
ATOM   2528 3HG2 ILE A 172      -6.257   5.875  -6.918  1.00 94.43           H
ATOM   2529  CD1 ILE A 172      -8.014   5.384  -8.848  1.00 94.43           C
ATOM   2530 1HD1 ILE A 172      -7.606   6.079  -9.582  1.00 94.43           H
ATOM   2531 2HD1 ILE A 172      -7.197   4.860  -8.351  1.00 94.43           H
ATOM   2532 3HD1 ILE A 172      -8.657   4.661  -9.350  1.00 94.43           H
ATOM   2533  HN  ILE A 172      -9.298   9.060  -7.989  1.00 94.43           H
ATOM   2534  N   TRP A 173      -7.348   9.924  -5.615  1.00 95.79           N
ATOM   2535  CA  TRP A 173      -6.487  10.707  -4.745  1.00 95.79           C
ATOM   2536  C   TRP A 173      -7.351  11.288  -3.623  1.00 95.79           C
ATOM   2537  O   TRP A 173      -6.977  11.229  -2.453  1.00 95.79           O
ATOM   2538  HA  TRP A 173      -5.736  10.036  -4.327  1.00 95.79           H
ATOM   2539  CB  TRP A 173      -5.736  11.779  -5.537  1.00 95.79           C
ATOM   2540 1HB  TRP A 173      -6.407  12.200  -6.286  1.00 95.79           H
ATOM   2541 2HB  TRP A 173      -5.462  12.590  -4.862  1.00 95.79           H
ATOM   2542  CG  TRP A 173      -4.474  11.267  -6.234  1.00 95.79           C
ATOM   2543  CD1 TRP A 173      -4.264  11.109  -7.548  1.00 95.79           C
ATOM   2544  HD1 TRP A 173      -5.000  11.336  -8.319  1.00 95.79           H
ATOM   2545  CD2 TRP A 173      -3.248  10.851  -5.596  1.00 95.79           C
ATOM   2546  NE1 TRP A 173      -2.998  10.623  -7.803  1.00 95.79           N
ATOM   2547  HE1 TRP A 173      -2.610  10.424  -8.703  1.00 95.79           H
ATOM   2548  CE2 TRP A 173      -2.360  10.461  -6.578  1.00 95.79           C
ATOM   2549  CE3 TRP A 173      -2.901  10.805  -4.235  1.00 95.79           C
ATOM   2550  HE3 TRP A 173      -3.584  11.108  -3.441  1.00 95.79           H
ATOM   2551  CZ2 TRP A 173      -1.068   9.997  -6.304  1.00 95.79           C
ATOM   2552  HZ2 TRP A 173      -0.386   9.695  -7.098  1.00 95.79           H
ATOM   2553  CZ3 TRP A 173      -1.606  10.339  -3.977  1.00 95.79           C
ATOM   2554  HZ3 TRP A 173      -1.286  10.284  -2.936  1.00 95.79           H
ATOM   2555  CH2 TRP A 173      -0.701   9.943  -4.954  1.00 95.79           C
ATOM   2556  HH2 TRP A 173       0.292   9.591  -4.670  1.00 95.79           H
ATOM   2557  HN  TRP A 173      -7.396  10.244  -6.561  1.00 95.79           H
ATOM   2558  N   VAL A 174      -8.490  11.837  -4.021  1.00 96.10           N
ATOM   2559  CA  VAL A 174      -9.381  12.482  -3.072  1.00 96.10           C
ATOM   2560  C   VAL A 174      -9.846  11.455  -2.037  1.00 96.10           C
ATOM   2561  O   VAL A 174      -9.854  11.735  -0.840  1.00 96.10           O
ATOM   2562  HA  VAL A 174      -8.812  13.260  -2.562  1.00 96.10           H
ATOM   2563  CB  VAL A 174     -10.540  13.151  -3.813  1.00 96.10           C
ATOM   2564  HB  VAL A 174     -10.996  12.405  -4.465  1.00 96.10           H
ATOM   2565  CG1 VAL A 174     -11.610  13.637  -2.834  1.00 96.10           C
ATOM   2566 1HG1 VAL A 174     -11.999  12.788  -2.271  1.00 96.10           H
ATOM   2567 2HG1 VAL A 174     -11.172  14.359  -2.146  1.00 96.10           H
ATOM   2568 3HG1 VAL A 174     -12.422  14.108  -3.388  1.00 96.10           H
ATOM   2569  CG2 VAL A 174     -10.039  14.299  -4.692  1.00 96.10           C
ATOM   2570 1HG2 VAL A 174      -9.546  15.045  -4.068  1.00 96.10           H
ATOM   2571 2HG2 VAL A 174      -9.331  13.913  -5.425  1.00 96.10           H
ATOM   2572 3HG2 VAL A 174     -10.883  14.757  -5.208  1.00 96.10           H
ATOM   2573  HN  VAL A 174      -8.805  11.846  -4.970  1.00 96.10           H
ATOM   2574  N   LEU A 175     -10.223  10.288  -2.537  1.00 93.97           N
ATOM   2575  CA  LEU A 175     -10.795   9.258  -1.686  1.00 93.97           C
ATOM   2576  C   LEU A 175      -9.738   8.783  -0.688  1.00 93.97           C
ATOM   2577  O   LEU A 175     -10.024   8.631   0.499  1.00 93.97           O
ATOM   2578  HA  LEU A 175     -11.615   9.713  -1.130  1.00 93.97           H
ATOM   2579  CB  LEU A 175     -11.391   8.132  -2.534  1.00 93.97           C
ATOM   2580 1HB  LEU A 175     -12.081   8.573  -3.254  1.00 93.97           H
ATOM   2581 2HB  LEU A 175     -10.587   7.669  -3.104  1.00 93.97           H
ATOM   2582  CG  LEU A 175     -12.132   7.035  -1.766  1.00 93.97           C
ATOM   2583  HG  LEU A 175     -11.470   6.659  -0.986  1.00 93.97           H
ATOM   2584  CD1 LEU A 175     -13.376   7.595  -1.073  1.00 93.97           C
ATOM   2585 1HD1 LEU A 175     -13.081   8.374  -0.371  1.00 93.97           H
ATOM   2586 2HD1 LEU A 175     -14.050   8.015  -1.820  1.00 93.97           H
ATOM   2587 3HD1 LEU A 175     -13.883   6.794  -0.535  1.00 93.97           H
ATOM   2588  CD2 LEU A 175     -12.467   5.856  -2.682  1.00 93.97           C
ATOM   2589 1HD2 LEU A 175     -13.101   6.200  -3.499  1.00 93.97           H
ATOM   2590 2HD2 LEU A 175     -11.546   5.438  -3.088  1.00 93.97           H
ATOM   2591 3HD2 LEU A 175     -12.993   5.091  -2.111  1.00 93.97           H
ATOM   2592  HN  LEU A 175     -10.143  10.041  -3.503  1.00 93.97           H
ATOM   2593  N   ALA A 176      -8.539   8.560  -1.205  1.00 93.88           N
ATOM   2594  CA  ALA A 176      -7.454   8.047  -0.386  1.00 93.88           C
ATOM   2595  C   ALA A 176      -7.126   9.060   0.712  1.00 93.88           C
ATOM   2596  O   ALA A 176      -6.825   8.680   1.842  1.00 93.88           O
ATOM   2597  HA  ALA A 176      -7.797   7.121   0.076  1.00 93.88           H
ATOM   2598  CB  ALA A 176      -6.247   7.737  -1.274  1.00 93.88           C
ATOM   2599 1HB  ALA A 176      -6.525   6.991  -2.018  1.00 93.88           H
ATOM   2600 2HB  ALA A 176      -5.922   8.648  -1.777  1.00 93.88           H
ATOM   2601 3HB  ALA A 176      -5.433   7.352  -0.659  1.00 93.88           H
ATOM   2602  HN  ALA A 176      -8.304   8.724  -2.163  1.00 93.88           H
ATOM   2603  N   ALA A 177      -7.195  10.330   0.340  1.00 94.47           N
ATOM   2604  CA  ALA A 177      -6.879  11.400   1.271  1.00 94.47           C
ATOM   2605  C   ALA A 177      -7.866  11.362   2.440  1.00 94.47           C
ATOM   2606  O   ALA A 177      -7.468  11.482   3.597  1.00 94.47           O
ATOM   2607  HA  ALA A 177      -5.873  11.224   1.651  1.00 94.47           H
ATOM   2608  CB  ALA A 177      -6.900  12.741   0.534  1.00 94.47           C
ATOM   2609 1HB  ALA A 177      -6.161  12.726  -0.267  1.00 94.47           H
ATOM   2610 2HB  ALA A 177      -7.891  12.908   0.112  1.00 94.47           H
ATOM   2611 3HB  ALA A 177      -6.663  13.543   1.233  1.00 94.47           H
ATOM   2612  HN  ALA A 177      -7.460  10.631  -0.575  1.00 94.47           H
ATOM   2613  N   ALA A 178      -9.135  11.194   2.096  1.00 94.67           N
ATOM   2614  CA  ALA A 178     -10.190  11.216   3.094  1.00 94.67           C
ATOM   2615  C   ALA A 178     -10.009  10.033   4.047  1.00 94.67           C
ATOM   2616  O   ALA A 178     -10.250  10.155   5.247  1.00 94.67           O
ATOM   2617  HA  ALA A 178     -10.094  12.144   3.658  1.00 94.67           H
ATOM   2618  CB  ALA A 178     -11.552  11.200   2.398  1.00 94.67           C
ATOM   2619 1HB  ALA A 178     -11.642  12.076   1.756  1.00 94.67           H
ATOM   2620 2HB  ALA A 178     -11.642  10.297   1.795  1.00 94.67           H
ATOM   2621 3HB  ALA A 178     -12.344  11.217   3.148  1.00 94.67           H
ATOM   2622  HN  ALA A 178      -9.445  11.046   1.157  1.00 94.67           H
ATOM   2623  N   LEU A 179      -9.585   8.914   3.477  1.00 92.47           N
ATOM   2624  CA  LEU A 179      -9.472   7.682   4.239  1.00 92.47           C
ATOM   2625  C   LEU A 179      -8.266   7.775   5.175  1.00 92.47           C
ATOM   2626  O   LEU A 179      -8.114   6.956   6.081  1.00 92.47           O
ATOM   2627  HA  LEU A 179     -10.374   7.589   4.845  1.00 92.47           H
ATOM   2628  CB  LEU A 179      -9.431   6.474   3.301  1.00 92.47           C
ATOM   2629 1HB  LEU A 179      -8.650   6.641   2.559  1.00 92.47           H
ATOM   2630 2HB  LEU A 179      -9.138   5.599   3.880  1.00 92.47           H
ATOM   2631  CG  LEU A 179     -10.733   6.151   2.565  1.00 92.47           C
ATOM   2632  HG  LEU A 179     -11.049   7.042   2.023  1.00 92.47           H
ATOM   2633  CD1 LEU A 179     -10.518   5.045   1.530  1.00 92.47           C
ATOM   2634 1HD1 LEU A 179      -9.776   5.369   0.801  1.00 92.47           H
ATOM   2635 2HD1 LEU A 179     -10.166   4.143   2.030  1.00 92.47           H
ATOM   2636 3HD1 LEU A 179     -11.459   4.835   1.022  1.00 92.47           H
ATOM   2637  CD2 LEU A 179     -11.849   5.803   3.552  1.00 92.47           C
ATOM   2638 1HD2 LEU A 179     -11.555   4.934   4.141  1.00 92.47           H
ATOM   2639 2HD2 LEU A 179     -12.023   6.650   4.216  1.00 92.47           H
ATOM   2640 3HD2 LEU A 179     -12.763   5.578   3.003  1.00 92.47           H
ATOM   2641  HN  LEU A 179      -9.322   8.842   2.515  1.00 92.47           H
ATOM   2642  N   CYS A 180      -7.439   8.779   4.925  1.00 93.21           N
ATOM   2643  CA  CYS A 180      -6.215   8.949   5.690  1.00 93.21           C
ATOM   2644  C   CYS A 180      -6.481   9.966   6.802  1.00 93.21           C
ATOM   2645  O   CYS A 180      -5.575  10.317   7.556  1.00 93.21           O
ATOM   2646  HA  CYS A 180      -5.969   7.973   6.108  1.00 93.21           H
ATOM   2647  CB  CYS A 180      -5.045   9.371   4.799  1.00 93.21           C
ATOM   2648 1HB  CYS A 180      -5.333  10.226   4.187  1.00 93.21           H
ATOM   2649 2HB  CYS A 180      -4.204   9.689   5.415  1.00 93.21           H
ATOM   2650  SG  CYS A 180      -4.541   7.977   3.726  1.00 93.21           S
ATOM   2651  HG  CYS A 180      -5.561   8.078   2.878  1.00 93.21           H
ATOM   2652  HN  CYS A 180      -7.593   9.468   4.216  1.00 93.21           H
ATOM   2653  N   ILE A 181      -7.728  10.410   6.869  1.00 94.19           N
ATOM   2654  CA  ILE A 181      -8.116  11.405   7.853  1.00 94.19           C
ATOM   2655  C   ILE A 181      -7.783  10.888   9.254  1.00 94.19           C
ATOM   2656  O   ILE A 181      -7.193  11.605  10.060  1.00 94.19           O
ATOM   2657  HA  ILE A 181      -7.522  12.300   7.665  1.00 94.19           H
ATOM   2658  CB  ILE A 181      -9.585  11.792   7.673  1.00 94.19           C
ATOM   2659  HB  ILE A 181     -10.161  10.881   7.514  1.00 94.19           H
ATOM   2660  CG1 ILE A 181      -9.774  12.669   6.434  1.00 94.19           C
ATOM   2661 1HG1 ILE A 181      -9.256  13.618   6.573  1.00 94.19           H
ATOM   2662 2HG1 ILE A 181      -9.322  12.183   5.568  1.00 94.19           H
ATOM   2663  CG2 ILE A 181     -10.135  12.459   8.936  1.00 94.19           C
ATOM   2664 1HG2 ILE A 181     -10.056  11.768   9.775  1.00 94.19           H
ATOM   2665 2HG2 ILE A 181      -9.560  13.360   9.151  1.00 94.19           H
ATOM   2666 3HG2 ILE A 181     -11.181  12.723   8.781  1.00 94.19           H
ATOM   2667  CD1 ILE A 181     -11.258  12.925   6.164  1.00 94.19           C
ATOM   2668 1HD1 ILE A 181     -11.767  11.976   6.001  1.00 94.19           H
ATOM   2669 2HD1 ILE A 181     -11.700  13.433   7.022  1.00 94.19           H
ATOM   2670 3HD1 ILE A 181     -11.363  13.551   5.278  1.00 94.19           H
ATOM   2671  HN  ILE A 181      -8.464  10.101   6.266  1.00 94.19           H
ATOM   2672  N   PRO A 182      -8.154   9.639   9.568  1.00 92.25           N
ATOM   2673  CA  PRO A 182      -7.934   9.102  10.913  1.00 92.25           C
ATOM   2674  C   PRO A 182      -6.489   9.246  11.362  1.00 92.25           C
ATOM   2675  O   PRO A 182      -6.223   9.658  12.490  1.00 92.25           O
ATOM   2676  HA  PRO A 182      -8.516   9.667  11.641  1.00 92.25           H
ATOM   2677  CB  PRO A 182      -8.347   7.634  10.789  1.00 92.25           C
ATOM   2678 1HB  PRO A 182      -7.498   6.998  10.539  1.00 92.25           H
ATOM   2679 2HB  PRO A 182      -8.764   7.255  11.722  1.00 92.25           H
ATOM   2680  CG  PRO A 182      -9.385   7.652   9.674  1.00 92.25           C
ATOM   2681 1HG  PRO A 182      -9.517   6.666   9.227  1.00 92.25           H
ATOM   2682 2HG  PRO A 182     -10.366   7.957  10.038  1.00 92.25           H
ATOM   2683  CD  PRO A 182      -8.805   8.653   8.687  1.00 92.25           C
ATOM   2684 1HD  PRO A 182      -8.090   8.186   8.010  1.00 92.25           H
ATOM   2685 2HD  PRO A 182      -9.579   9.103   8.066  1.00 92.25           H
ATOM   2686  N   GLU A 183      -5.584   8.898  10.458  1.00 92.60           N
ATOM   2687  CA  GLU A 183      -4.165   8.935  10.767  1.00 92.60           C
ATOM   2688  C   GLU A 183      -3.736  10.361  11.120  1.00 92.60           C
ATOM   2689  O   GLU A 183      -2.914  10.562  12.014  1.00 92.60           O
ATOM   2690  HA  GLU A 183      -4.040   8.286  11.633  1.00 92.60           H
ATOM   2691  CB  GLU A 183      -3.336   8.386   9.604  1.00 92.60           C
ATOM   2692 1HB  GLU A 183      -3.744   8.747   8.660  1.00 92.60           H
ATOM   2693 2HB  GLU A 183      -2.287   8.643   9.747  1.00 92.60           H
ATOM   2694  CG  GLU A 183      -3.403   6.858   9.557  1.00 92.60           C
ATOM   2695 1HG  GLU A 183      -2.681   6.481   8.832  1.00 92.60           H
ATOM   2696 2HG  GLU A 183      -3.124   6.448  10.528  1.00 92.60           H
ATOM   2697  CD  GLU A 183      -4.807   6.382   9.181  1.00 92.60           C
ATOM   2698  OE1 GLU A 183      -5.117   5.215   9.506  1.00 92.60           O
ATOM   2699  OE2 GLU A 183      -5.540   7.195   8.577  1.00 92.60           O
ATOM   2700  HN  GLU A 183      -5.807   8.596   9.531  1.00 92.60           H
ATOM   2701  N   ILE A 184      -4.311  11.313  10.401  1.00 93.95           N
ATOM   2702  CA  ILE A 184      -3.916  12.704  10.549  1.00 93.95           C
ATOM   2703  C   ILE A 184      -4.302  13.194  11.946  1.00 93.95           C
ATOM   2704  O   ILE A 184      -3.569  13.966  12.562  1.00 93.95           O
ATOM   2705  HA  ILE A 184      -2.831  12.747  10.455  1.00 93.95           H
ATOM   2706  CB  ILE A 184      -4.502  13.550   9.417  1.00 93.95           C
ATOM   2707  HB  ILE A 184      -5.580  13.390   9.393  1.00 93.95           H
ATOM   2708  CG1 ILE A 184      -3.950  13.109   8.060  1.00 93.95           C
ATOM   2709 1HG1 ILE A 184      -2.885  13.336   8.006  1.00 93.95           H
ATOM   2710 2HG1 ILE A 184      -4.052  12.029   7.956  1.00 93.95           H
ATOM   2711  CG2 ILE A 184      -4.273  15.041   9.672  1.00 93.95           C
ATOM   2712 1HG2 ILE A 184      -4.753  15.328  10.607  1.00 93.95           H
ATOM   2713 2HG2 ILE A 184      -3.203  15.238   9.738  1.00 93.95           H
ATOM   2714 3HG2 ILE A 184      -4.699  15.620   8.852  1.00 93.95           H
ATOM   2715  CD1 ILE A 184      -4.685  13.809   6.915  1.00 93.95           C
ATOM   2716 1HD1 ILE A 184      -5.745  13.560   6.958  1.00 93.95           H
ATOM   2717 2HD1 ILE A 184      -4.561  14.888   7.009  1.00 93.95           H
ATOM   2718 3HD1 ILE A 184      -4.273  13.477   5.962  1.00 93.95           H
ATOM   2719  HN  ILE A 184      -5.033  11.148   9.730  1.00 93.95           H
ATOM   2720  N   LEU A 185      -5.453  12.725  12.406  1.00 93.85           N
ATOM   2721  CA  LEU A 185      -6.057  13.273  13.608  1.00 93.85           C
ATOM   2722  C   LEU A 185      -5.337  12.714  14.836  1.00 93.85           C
ATOM   2723  O   LEU A 185      -4.926  13.468  15.717  1.00 93.85           O
ATOM   2724  HA  LEU A 185      -5.912  14.353  13.584  1.00 93.85           H
ATOM   2725  CB  LEU A 185      -7.566  13.020  13.612  1.00 93.85           C
ATOM   2726 1HB  LEU A 185      -7.737  11.959  13.431  1.00 93.85           H
ATOM   2727 2HB  LEU A 185      -7.948  13.238  14.610  1.00 93.85           H
ATOM   2728  CG  LEU A 185      -8.384  13.821  12.597  1.00 93.85           C
ATOM   2729  HG  LEU A 185      -8.040  13.556  11.597  1.00 93.85           H
ATOM   2730  CD1 LEU A 185      -9.867  13.455  12.677  1.00 93.85           C
ATOM   2731 1HD1 LEU A 185      -9.992  12.393  12.466  1.00 93.85           H
ATOM   2732 2HD1 LEU A 185     -10.242  13.674  13.677  1.00 93.85           H
ATOM   2733 3HD1 LEU A 185     -10.425  14.039  11.945  1.00 93.85           H
ATOM   2734  CD2 LEU A 185      -8.153  15.323  12.770  1.00 93.85           C
ATOM   2735 1HD2 LEU A 185      -8.453  15.623  13.775  1.00 93.85           H
ATOM   2736 2HD2 LEU A 185      -7.097  15.548  12.624  1.00 93.85           H
ATOM   2737 3HD2 LEU A 185      -8.746  15.869  12.036  1.00 93.85           H
ATOM   2738  HN  LEU A 185      -5.969  11.986  11.972  1.00 93.85           H
ATOM   2739  N   TYR A 186      -5.205  11.395  14.857  1.00 93.26           N
ATOM   2740  CA  TYR A 186      -4.917  10.691  16.094  1.00 93.26           C
ATOM   2741  C   TYR A 186      -3.424  10.375  16.210  1.00 93.26           C
ATOM   2742  O   TYR A 186      -2.967   9.888  17.243  1.00 93.26           O
ATOM   2743  HA  TYR A 186      -5.210  11.334  16.924  1.00 93.26           H
ATOM   2744  CB  TYR A 186      -5.700   9.378  16.025  1.00 93.26           C
ATOM   2745 1HB  TYR A 186      -5.355   8.806  15.163  1.00 93.26           H
ATOM   2746 2HB  TYR A 186      -5.475   8.786  16.911  1.00 93.26           H
ATOM   2747  CG  TYR A 186      -7.215   9.563  15.922  1.00 93.26           C
ATOM   2748  CD1 TYR A 186      -7.870  10.396  16.806  1.00 93.26           C
ATOM   2749  HD1 TYR A 186      -7.308  10.923  17.577  1.00 93.26           H
ATOM   2750  CD2 TYR A 186      -7.927   8.896  14.946  1.00 93.26           C
ATOM   2751  HD2 TYR A 186      -7.410   8.238  14.248  1.00 93.26           H
ATOM   2752  CE1 TYR A 186      -9.296  10.570  16.710  1.00 93.26           C
ATOM   2753  HE1 TYR A 186      -9.826  11.225  17.402  1.00 93.26           H
ATOM   2754  CE2 TYR A 186      -9.353   9.069  14.850  1.00 93.26           C
ATOM   2755  HE2 TYR A 186      -9.928   8.549  14.084  1.00 93.26           H
ATOM   2756  CZ  TYR A 186      -9.968   9.898  15.737  1.00 93.26           C
ATOM   2757  OH  TYR A 186     -11.315  10.062  15.646  1.00 93.26           O
ATOM   2758  HH  TYR A 186     -11.636  10.664  16.377  1.00 93.26           H
ATOM   2759  HN  TYR A 186      -5.292  10.812  14.049  1.00 93.26           H
ATOM   2760  N   SER A 187      -2.705  10.664  15.135  1.00 93.19           N
ATOM   2761  CA  SER A 187      -1.260  10.518  15.140  1.00 93.19           C
ATOM   2762  C   SER A 187      -0.631  11.560  16.068  1.00 93.19           C
ATOM   2763  O   SER A 187      -0.787  12.761  15.853  1.00 93.19           O
ATOM   2764  HA  SER A 187      -1.073   9.511  15.514  1.00 93.19           H
ATOM   2765  CB  SER A 187      -0.688  10.651  13.727  1.00 93.19           C
ATOM   2766 1HB  SER A 187      -0.997  11.605  13.300  1.00 93.19           H
ATOM   2767 2HB  SER A 187       0.401  10.662  13.776  1.00 93.19           H
ATOM   2768  OG  SER A 187      -1.113   9.590  12.877  1.00 93.19           O
ATOM   2769  HG  SER A 187      -2.112   9.570  12.829  1.00 93.19           H
ATOM   2770  HN  SER A 187      -3.094  10.992  14.274  1.00 93.19           H
ATOM   2771  N   GLN A 188       0.065  11.063  17.079  1.00 92.04           N
ATOM   2772  CA  GLN A 188       0.851  11.927  17.943  1.00 92.04           C
ATOM   2773  C   GLN A 188       2.084  11.181  18.458  1.00 92.04           C
ATOM   2774  O   GLN A 188       2.208   9.973  18.267  1.00 92.04           O
ATOM   2775  HA  GLN A 188       1.160  12.762  17.314  1.00 92.04           H
ATOM   2776  CB  GLN A 188       0.007  12.458  19.103  1.00 92.04           C
ATOM   2777 1HB  GLN A 188       0.582  13.189  19.671  1.00 92.04           H
ATOM   2778 2HB  GLN A 188      -0.870  12.975  18.713  1.00 92.04           H
ATOM   2779  CG  GLN A 188      -0.434  11.320  20.026  1.00 92.04           C
ATOM   2780 1HG  GLN A 188      -1.020  10.595  19.462  1.00 92.04           H
ATOM   2781 2HG  GLN A 188       0.443  10.795  20.406  1.00 92.04           H
ATOM   2782  CD  GLN A 188      -1.262  11.854  21.197  1.00 92.04           C
ATOM   2783  OE1 GLN A 188      -1.647  13.010  21.242  1.00 92.04           O
ATOM   2784  NE2 GLN A 188      -1.513  10.948  22.138  1.00 92.04           N
ATOM   2785 1HE2 GLN A 188      -1.168  10.015  22.040  1.00 92.04           H
ATOM   2786 2HE2 GLN A 188      -2.048  11.201  22.945  1.00 92.04           H
ATOM   2787  HN  GLN A 188       0.096  10.091  17.312  1.00 92.04           H
ATOM   2788  N   ILE A 189       2.965  11.934  19.102  1.00 91.80           N
ATOM   2789  CA  ILE A 189       4.134  11.344  19.733  1.00 91.80           C
ATOM   2790  C   ILE A 189       3.806  11.005  21.188  1.00 91.80           C
ATOM   2791  O   ILE A 189       3.289  11.845  21.923  1.00 91.80           O
ATOM   2792  HA  ILE A 189       4.357  10.417  19.204  1.00 91.80           H
ATOM   2793  CB  ILE A 189       5.348  12.261  19.573  1.00 91.80           C
ATOM   2794  HB  ILE A 189       5.115  13.220  20.035  1.00 91.80           H
ATOM   2795  CG1 ILE A 189       5.642  12.529  18.096  1.00 91.80           C
ATOM   2796 1HG1 ILE A 189       6.001  11.616  17.621  1.00 91.80           H
ATOM   2797 2HG1 ILE A 189       4.723  12.814  17.584  1.00 91.80           H
ATOM   2798  CG2 ILE A 189       6.565  11.691  20.305  1.00 91.80           C
ATOM   2799 1HG2 ILE A 189       6.337  11.594  21.367  1.00 91.80           H
ATOM   2800 2HG2 ILE A 189       6.810  10.711  19.895  1.00 91.80           H
ATOM   2801 3HG2 ILE A 189       7.414  12.362  20.176  1.00 91.80           H
ATOM   2802  CD1 ILE A 189       6.686  13.637  17.937  1.00 91.80           C
ATOM   2803 1HD1 ILE A 189       6.313  14.555  18.392  1.00 91.80           H
ATOM   2804 2HD1 ILE A 189       7.611  13.338  18.429  1.00 91.80           H
ATOM   2805 3HD1 ILE A 189       6.876  13.808  16.878  1.00 91.80           H
ATOM   2806  HN  ILE A 189       2.890  12.926  19.195  1.00 91.80           H
ATOM   2807  N   LYS A 190       4.119   9.773  21.561  1.00 88.70           N
ATOM   2808  CA  LYS A 190       3.994   9.355  22.947  1.00 88.70           C
ATOM   2809  C   LYS A 190       5.377   8.999  23.495  1.00 88.70           C
ATOM   2810  O   LYS A 190       6.123   8.248  22.867  1.00 88.70           O
ATOM   2811  HA  LYS A 190       3.607  10.205  23.510  1.00 88.70           H
ATOM   2812  CB  LYS A 190       2.971   8.224  23.075  1.00 88.70           C
ATOM   2813 1HB  LYS A 190       2.023   8.534  22.635  1.00 88.70           H
ATOM   2814 2HB  LYS A 190       3.313   7.355  22.513  1.00 88.70           H
ATOM   2815  CG  LYS A 190       2.759   7.841  24.541  1.00 88.70           C
ATOM   2816 1HG  LYS A 190       3.610   7.259  24.895  1.00 88.70           H
ATOM   2817 2HG  LYS A 190       2.712   8.741  25.153  1.00 88.70           H
ATOM   2818  CD  LYS A 190       1.473   7.031  24.715  1.00 88.70           C
ATOM   2819 1HD  LYS A 190       0.617   7.705  24.759  1.00 88.70           H
ATOM   2820 2HD  LYS A 190       1.325   6.385  23.849  1.00 88.70           H
ATOM   2821  CE  LYS A 190       1.527   6.183  25.987  1.00 88.70           C
ATOM   2822 1HE  LYS A 190       2.564   6.029  26.285  1.00 88.70           H
ATOM   2823 2HE  LYS A 190       1.036   6.711  26.804  1.00 88.70           H
ATOM   2824  NZ  LYS A 190       0.868   4.876  25.767  1.00 88.70           N
ATOM   2825 1HZ  LYS A 190       0.959   4.307  26.602  1.00 88.70           H
ATOM   2826 2HZ  LYS A 190      -0.114   5.022  25.562  1.00 88.70           H
ATOM   2827 3HZ  LYS A 190       1.309   4.402  24.986  1.00 88.70           H
ATOM   2828  HN  LYS A 190       4.453   9.068  20.935  1.00 88.70           H
ATOM   2829  N   GLU A 191       5.678   9.554  24.659  1.00 85.83           N
ATOM   2830  CA  GLU A 191       6.928   9.247  25.334  1.00 85.83           C
ATOM   2831  C   GLU A 191       6.714   8.142  26.370  1.00 85.83           C
ATOM   2832  O   GLU A 191       5.814   8.233  27.204  1.00 85.83           O
ATOM   2833  HA  GLU A 191       7.600   8.896  24.552  1.00 85.83           H
ATOM   2834  CB  GLU A 191       7.522  10.499  25.982  1.00 85.83           C
ATOM   2835 1HB  GLU A 191       6.746  11.034  26.529  1.00 85.83           H
ATOM   2836 2HB  GLU A 191       8.373  10.221  26.605  1.00 85.83           H
ATOM   2837  CG  GLU A 191       8.060  11.463  24.923  1.00 85.83           C
ATOM   2838 1HG  GLU A 191       8.786  10.949  24.293  1.00 85.83           H
ATOM   2839 2HG  GLU A 191       7.246  11.785  24.273  1.00 85.83           H
ATOM   2840  CD  GLU A 191       8.714  12.683  25.573  1.00 85.83           C
ATOM   2841  OE1 GLU A 191       9.189  13.549  24.806  1.00 85.83           O
ATOM   2842  OE2 GLU A 191       8.725  12.723  26.822  1.00 85.83           O
ATOM   2843  HN  GLU A 191       5.086  10.202  25.140  1.00 85.83           H
ATOM   2844  N   GLU A 192       7.557   7.123  26.284  1.00 76.37           N
ATOM   2845  CA  GLU A 192       7.458   5.992  27.190  1.00 76.37           C
ATOM   2846  C   GLU A 192       8.853   5.525  27.611  1.00 76.37           C
ATOM   2847  O   GLU A 192       9.678   5.183  26.766  1.00 76.37           O
ATOM   2848  HA  GLU A 192       6.914   6.363  28.059  1.00 76.37           H
ATOM   2849  CB  GLU A 192       6.666   4.848  26.554  1.00 76.37           C
ATOM   2850 1HB  GLU A 192       5.666   5.194  26.291  1.00 76.37           H
ATOM   2851 2HB  GLU A 192       7.219   4.445  25.705  1.00 76.37           H
ATOM   2852  CG  GLU A 192       6.486   3.691  27.539  1.00 76.37           C
ATOM   2853 1HG  GLU A 192       7.243   2.929  27.352  1.00 76.37           H
ATOM   2854 2HG  GLU A 192       6.638   4.049  28.557  1.00 76.37           H
ATOM   2855  CD  GLU A 192       5.092   3.074  27.412  1.00 76.37           C
ATOM   2856  OE1 GLU A 192       4.764   2.230  28.274  1.00 76.37           O
ATOM   2857  OE2 GLU A 192       4.385   3.461  26.457  1.00 76.37           O
ATOM   2858  HN  GLU A 192       8.295   7.064  25.612  1.00 76.37           H
ATOM   2859  N   SER A 193       9.073   5.527  28.918  1.00 72.44           N
ATOM   2860  CA  SER A 193      10.299   4.977  29.470  1.00 72.44           C
ATOM   2861  C   SER A 193      11.512   5.652  28.826  1.00 72.44           C
ATOM   2862  O   SER A 193      12.560   5.029  28.664  1.00 72.44           O
ATOM   2863  HA  SER A 193      10.260   5.199  30.537  1.00 72.44           H
ATOM   2864  CB  SER A 193      10.364   3.462  29.267  1.00 72.44           C
ATOM   2865 1HB  SER A 193      10.452   3.243  28.203  1.00 72.44           H
ATOM   2866 2HB  SER A 193      11.260   3.070  29.748  1.00 72.44           H
ATOM   2867  OG  SER A 193       9.216   2.803  29.794  1.00 72.44           O
ATOM   2868  HG  SER A 193       9.227   1.837  29.533  1.00 72.44           H
ATOM   2869  HN  SER A 193       8.433   5.894  29.592  1.00 72.44           H
ATOM   2870  N   GLY A 194      11.329   6.917  28.477  1.00 76.99           N
ATOM   2871  CA  GLY A 194      12.411   7.698  27.903  1.00 76.99           C
ATOM   2872  C   GLY A 194      12.541   7.434  26.401  1.00 76.99           C
ATOM   2873  O   GLY A 194      13.490   7.890  25.767  1.00 76.99           O
ATOM   2874 1HA  GLY A 194      12.229   8.759  28.074  1.00 76.99           H
ATOM   2875 2HA  GLY A 194      13.348   7.451  28.401  1.00 76.99           H
ATOM   2876  HN  GLY A 194      10.464   7.406  28.582  1.00 76.99           H
ATOM   2877  N   ILE A 195      11.572   6.698  25.877  1.00 84.06           N
ATOM   2878  CA  ILE A 195      11.530   6.422  24.451  1.00 84.06           C
ATOM   2879  C   ILE A 195      10.353   7.172  23.824  1.00 84.06           C
ATOM   2880  O   ILE A 195       9.208   6.991  24.234  1.00 84.06           O
ATOM   2881  HA  ILE A 195      12.454   6.804  24.017  1.00 84.06           H
ATOM   2882  CB  ILE A 195      11.502   4.913  24.198  1.00 84.06           C
ATOM   2883  HB  ILE A 195      10.613   4.503  24.677  1.00 84.06           H
ATOM   2884  CG1 ILE A 195      12.714   4.228  24.832  1.00 84.06           C
ATOM   2885 1HG1 ILE A 195      13.625   4.561  24.337  1.00 84.06           H
ATOM   2886 2HG1 ILE A 195      12.795   4.520  25.879  1.00 84.06           H
ATOM   2887  CG2 ILE A 195      11.390   4.610  22.702  1.00 84.06           C
ATOM   2888 1HG2 ILE A 195      10.471   5.047  22.311  1.00 84.06           H
ATOM   2889 2HG2 ILE A 195      12.246   5.036  22.180  1.00 84.06           H
ATOM   2890 3HG2 ILE A 195      11.372   3.531  22.551  1.00 84.06           H
ATOM   2891  CD1 ILE A 195      12.599   2.705  24.730  1.00 84.06           C
ATOM   2892 1HD1 ILE A 195      11.699   2.373  25.247  1.00 84.06           H
ATOM   2893 2HD1 ILE A 195      12.543   2.415  23.681  1.00 84.06           H
ATOM   2894 3HD1 ILE A 195      13.473   2.243  25.189  1.00 84.06           H
ATOM   2895  HN  ILE A 195      10.827   6.294  26.407  1.00 84.06           H
ATOM   2896  N   ALA A 196      10.677   8.000  22.842  1.00 90.43           N
ATOM   2897  CA  ALA A 196       9.652   8.685  22.073  1.00 90.43           C
ATOM   2898  C   ALA A 196       9.149   7.760  20.963  1.00 90.43           C
ATOM   2899  O   ALA A 196       9.942   7.224  20.190  1.00 90.43           O
ATOM   2900  HA  ALA A 196       8.826   8.911  22.747  1.00 90.43           H
ATOM   2901  CB  ALA A 196      10.216   9.999  21.526  1.00 90.43           C
ATOM   2902 1HB  ALA A 196      10.531  10.632  22.355  1.00 90.43           H
ATOM   2903 2HB  ALA A 196      11.071   9.787  20.884  1.00 90.43           H
ATOM   2904 3HB  ALA A 196       9.446  10.512  20.949  1.00 90.43           H
ATOM   2905  HN  ALA A 196      11.617   8.205  22.569  1.00 90.43           H
ATOM   2906  N   ILE A 197       7.834   7.601  20.919  1.00 89.17           N
ATOM   2907  CA  ILE A 197       7.219   6.720  19.941  1.00 89.17           C
ATOM   2908  C   ILE A 197       6.142   7.489  19.173  1.00 89.17           C
ATOM   2909  O   ILE A 197       5.273   8.116  19.777  1.00 89.17           O
ATOM   2910  HA  ILE A 197       7.996   6.419  19.238  1.00 89.17           H
ATOM   2911  CB  ILE A 197       6.703   5.448  20.617  1.00 89.17           C
ATOM   2912  HB  ILE A 197       5.976   5.735  21.376  1.00 89.17           H
ATOM   2913  CG1 ILE A 197       7.835   4.709  21.332  1.00 89.17           C
ATOM   2914 1HG1 ILE A 197       8.591   4.406  20.608  1.00 89.17           H
ATOM   2915 2HG1 ILE A 197       8.323   5.380  22.039  1.00 89.17           H
ATOM   2916  CG2 ILE A 197       5.977   4.550  19.613  1.00 89.17           C
ATOM   2917 1HG2 ILE A 197       5.130   5.089  19.189  1.00 89.17           H
ATOM   2918 2HG2 ILE A 197       6.664   4.268  18.815  1.00 89.17           H
ATOM   2919 3HG2 ILE A 197       5.621   3.653  20.119  1.00 89.17           H
ATOM   2920  CD1 ILE A 197       7.306   3.478  22.071  1.00 89.17           C
ATOM   2921 1HD1 ILE A 197       6.568   3.788  22.811  1.00 89.17           H
ATOM   2922 2HD1 ILE A 197       6.841   2.798  21.357  1.00 89.17           H
ATOM   2923 3HD1 ILE A 197       8.132   2.971  22.571  1.00 89.17           H
ATOM   2924  HN  ILE A 197       7.195   8.062  21.534  1.00 89.17           H
ATOM   2925  N   CYS A 198       6.234   7.415  17.854  1.00 91.81           N
ATOM   2926  CA  CYS A 198       5.180   7.934  17.000  1.00 91.81           C
ATOM   2927  C   CYS A 198       4.071   6.883  16.912  1.00 91.81           C
ATOM   2928  O   CYS A 198       4.262   5.822  16.320  1.00 91.81           O
ATOM   2929  HA  CYS A 198       4.813   8.845  17.473  1.00 91.81           H
ATOM   2930  CB  CYS A 198       5.710   8.321  15.617  1.00 91.81           C
ATOM   2931 1HB  CYS A 198       6.338   9.208  15.695  1.00 91.81           H
ATOM   2932 2HB  CYS A 198       6.336   7.521  15.222  1.00 91.81           H
ATOM   2933  SG  CYS A 198       4.314   8.641  14.478  1.00 91.81           S
ATOM   2934  HN  CYS A 198       7.010   7.011  17.369  1.00 91.81           H
ATOM   2935  N   THR A 199       2.937   7.215  17.511  1.00 91.40           N
ATOM   2936  CA  THR A 199       1.814   6.293  17.550  1.00 91.40           C
ATOM   2937  C   THR A 199       0.497   7.049  17.363  1.00 91.40           C
ATOM   2938  O   THR A 199       0.457   8.272  17.483  1.00 91.40           O
ATOM   2939  HA  THR A 199       1.908   5.602  16.713  1.00 91.40           H
ATOM   2940  CB  THR A 199       1.886   5.515  18.866  1.00 91.40           C
ATOM   2941  HB  THR A 199       2.904   5.179  19.064  1.00 91.40           H
ATOM   2942  OG1 THR A 199       0.917   4.483  18.712  1.00 91.40           O
ATOM   2943  HG1 THR A 199       1.010   3.813  19.449  1.00 91.40           H
ATOM   2944  CG2 THR A 199       1.377   6.330  20.056  1.00 91.40           C
ATOM   2945 1HG2 THR A 199       0.337   6.609  19.888  1.00 91.40           H
ATOM   2946 2HG2 THR A 199       1.982   7.231  20.165  1.00 91.40           H
ATOM   2947 3HG2 THR A 199       1.451   5.731  20.964  1.00 91.40           H
ATOM   2948  HN  THR A 199       2.779   8.093  17.963  1.00 91.40           H
ATOM   2949  N   MET A 200      -0.548   6.289  17.070  1.00 91.85           N
ATOM   2950  CA  MET A 200      -1.900   6.816  17.142  1.00 91.85           C
ATOM   2951  C   MET A 200      -2.471   6.671  18.555  1.00 91.85           C
ATOM   2952  O   MET A 200      -2.290   5.639  19.198  1.00 91.85           O
ATOM   2953  HA  MET A 200      -1.818   7.871  16.883  1.00 91.85           H
ATOM   2954  CB  MET A 200      -2.794   6.067  16.151  1.00 91.85           C
ATOM   2955 1HB  MET A 200      -2.713   4.994  16.324  1.00 91.85           H
ATOM   2956 2HB  MET A 200      -3.836   6.340  16.318  1.00 91.85           H
ATOM   2957  CG  MET A 200      -2.401   6.388  14.708  1.00 91.85           C
ATOM   2958 1HG  MET A 200      -2.387   7.468  14.558  1.00 91.85           H
ATOM   2959 2HG  MET A 200      -1.393   6.026  14.507  1.00 91.85           H
ATOM   2960  SD  MET A 200      -3.557   5.631  13.578  1.00 91.85           S
ATOM   2961  CE  MET A 200      -3.273   3.909  13.953  1.00 91.85           C
ATOM   2962 1HE  MET A 200      -2.230   3.660  13.753  1.00 91.85           H
ATOM   2963 2HE  MET A 200      -3.495   3.724  15.004  1.00 91.85           H
ATOM   2964 3HE  MET A 200      -3.919   3.290  13.330  1.00 91.85           H
ATOM   2965  HN  MET A 200      -0.482   5.331  16.789  1.00 91.85           H
ATOM   2966  N   VAL A 201      -3.148   7.722  18.995  1.00 92.43           N
ATOM   2967  CA  VAL A 201      -3.807   7.698  20.290  1.00 92.43           C
ATOM   2968  C   VAL A 201      -5.292   8.019  20.108  1.00 92.43           C
ATOM   2969  O   VAL A 201      -5.642   9.020  19.484  1.00 92.43           O
ATOM   2970  HA  VAL A 201      -3.713   6.687  20.688  1.00 92.43           H
ATOM   2971  CB  VAL A 201      -3.102   8.655  21.253  1.00 92.43           C
ATOM   2972  HB  VAL A 201      -3.176   9.661  20.841  1.00 92.43           H
ATOM   2973  CG1 VAL A 201      -3.786   8.657  22.622  1.00 92.43           C
ATOM   2974 1HG1 VAL A 201      -4.823   8.975  22.509  1.00 92.43           H
ATOM   2975 2HG1 VAL A 201      -3.758   7.652  23.044  1.00 92.43           H
ATOM   2976 3HG1 VAL A 201      -3.265   9.345  23.287  1.00 92.43           H
ATOM   2977  CG2 VAL A 201      -1.618   8.307  21.383  1.00 92.43           C
ATOM   2978 1HG2 VAL A 201      -1.514   7.291  21.762  1.00 92.43           H
ATOM   2979 2HG2 VAL A 201      -1.140   8.381  20.406  1.00 92.43           H
ATOM   2980 3HG2 VAL A 201      -1.141   9.003  22.074  1.00 92.43           H
ATOM   2981  HN  VAL A 201      -3.250   8.576  18.485  1.00 92.43           H
ATOM   2982  N   TYR A 202      -6.125   7.151  20.663  1.00 91.81           N
ATOM   2983  CA  TYR A 202      -7.563   7.300  20.523  1.00 91.81           C
ATOM   2984  C   TYR A 202      -8.171   7.945  21.771  1.00 91.81           C
ATOM   2985  O   TYR A 202      -7.754   7.653  22.890  1.00 91.81           O
ATOM   2986  HA  TYR A 202      -7.753   7.941  19.663  1.00 91.81           H
ATOM   2987  CB  TYR A 202      -8.121   5.883  20.373  1.00 91.81           C
ATOM   2988 1HB  TYR A 202      -7.834   5.296  21.245  1.00 91.81           H
ATOM   2989 2HB  TYR A 202      -9.210   5.931  20.366  1.00 91.81           H
ATOM   2990  CG  TYR A 202      -7.649   5.160  19.110  1.00 91.81           C
ATOM   2991  CD1 TYR A 202      -8.325   5.335  17.920  1.00 91.81           C
ATOM   2992  HD1 TYR A 202      -9.196   5.990  17.880  1.00 91.81           H
ATOM   2993  CD2 TYR A 202      -6.546   4.331  19.161  1.00 91.81           C
ATOM   2994  HD2 TYR A 202      -6.012   4.192  20.101  1.00 91.81           H
ATOM   2995  CE1 TYR A 202      -7.881   4.654  16.732  1.00 91.81           C
ATOM   2996  HE1 TYR A 202      -8.406   4.784  15.786  1.00 91.81           H
ATOM   2997  CE2 TYR A 202      -6.102   3.650  17.973  1.00 91.81           C
ATOM   2998  HE2 TYR A 202      -5.233   2.993  18.000  1.00 91.81           H
ATOM   2999  CZ  TYR A 202      -6.791   3.845  16.817  1.00 91.81           C
ATOM   3000  OH  TYR A 202      -6.371   3.202  15.695  1.00 91.81           O
ATOM   3001  HH  TYR A 202      -7.051   3.303  14.968  1.00 91.81           H
ATOM   3002  HN  TYR A 202      -5.832   6.359  21.199  1.00 91.81           H
ATOM   3003  N   PRO A 203      -9.164   8.829  21.601  1.00 83.64           N
ATOM   3004  CA  PRO A 203      -9.699   9.589  22.734  1.00 83.64           C
ATOM   3005  C   PRO A 203     -10.462   8.709  23.710  1.00 83.64           C
ATOM   3006  O   PRO A 203     -11.109   7.744  23.306  1.00 83.64           O
ATOM   3007  HA  PRO A 203      -8.884  10.019  23.317  1.00 83.64           H
ATOM   3008  CB  PRO A 203     -10.608  10.628  22.076  1.00 83.64           C
ATOM   3009 1HB  PRO A 203     -11.463  10.871  22.708  1.00 83.64           H
ATOM   3010 2HB  PRO A 203     -10.079  11.562  21.885  1.00 83.64           H
ATOM   3011  CG  PRO A 203     -11.038   9.966  20.798  1.00 83.64           C
ATOM   3012 1HG  PRO A 203     -11.901   9.320  20.959  1.00 83.64           H
ATOM   3013 2HG  PRO A 203     -11.328  10.704  20.050  1.00 83.64           H
ATOM   3014  CD  PRO A 203      -9.847   9.175  20.342  1.00 83.64           C
ATOM   3015 1HD  PRO A 203     -10.145   8.284  19.789  1.00 83.64           H
ATOM   3016 2HD  PRO A 203      -9.204   9.759  19.684  1.00 83.64           H
ATOM   3017  N   SER A 204     -10.364   9.067  24.982  1.00 72.24           N
ATOM   3018  CA  SER A 204     -10.546   8.098  26.049  1.00 72.24           C
ATOM   3019  C   SER A 204     -11.933   7.462  25.948  1.00 72.24           C
ATOM   3020  O   SER A 204     -12.078   6.251  26.110  1.00 72.24           O
ATOM   3021  HA  SER A 204      -9.769   7.349  25.894  1.00 72.24           H
ATOM   3022  CB  SER A 204     -10.359   8.748  27.421  1.00 72.24           C
ATOM   3023 1HB  SER A 204     -10.711   8.067  28.196  1.00 72.24           H
ATOM   3024 2HB  SER A 204      -9.297   8.915  27.602  1.00 72.24           H
ATOM   3025  OG  SER A 204     -11.057   9.986  27.525  1.00 72.24           O
ATOM   3026  HG  SER A 204     -12.035   9.818  27.653  1.00 72.24           H
ATOM   3027  HN  SER A 204     -10.166   9.999  25.286  1.00 72.24           H
ATOM   3028  N   ASP A 205     -12.919   8.306  25.680  1.00 71.01           N
ATOM   3029  CA  ASP A 205     -14.299   7.965  25.978  1.00 71.01           C
ATOM   3030  C   ASP A 205     -14.675   6.682  25.235  1.00 71.01           C
ATOM   3031  O   ASP A 205     -15.086   5.700  25.852  1.00 71.01           O
ATOM   3032  HA  ASP A 205     -14.337   7.846  27.061  1.00 71.01           H
ATOM   3033  CB  ASP A 205     -15.251   9.072  25.522  1.00 71.01           C
ATOM   3034 1HB  ASP A 205     -15.015   9.360  24.497  1.00 71.01           H
ATOM   3035 2HB  ASP A 205     -16.275   8.698  25.520  1.00 71.01           H
ATOM   3036  CG  ASP A 205     -15.150  10.294  26.437  1.00 71.01           C
ATOM   3037  OD1 ASP A 205     -14.670  10.111  27.576  1.00 71.01           O
ATOM   3038  OD2 ASP A 205     -15.556  11.383  25.976  1.00 71.01           O
ATOM   3039  HN  ASP A 205     -12.786   9.207  25.267  1.00 71.01           H
ATOM   3040  N   GLU A 206     -14.520   6.731  23.920  1.00 82.98           N
ATOM   3041  CA  GLU A 206     -14.875   5.598  23.082  1.00 82.98           C
ATOM   3042  C   GLU A 206     -13.655   5.121  22.291  1.00 82.98           C
ATOM   3043  O   GLU A 206     -13.777   4.731  21.130  1.00 82.98           O
ATOM   3044  HA  GLU A 206     -15.197   4.817  23.771  1.00 82.98           H
ATOM   3045  CB  GLU A 206     -16.033   5.949  22.146  1.00 82.98           C
ATOM   3046 1HB  GLU A 206     -15.834   6.904  21.659  1.00 82.98           H
ATOM   3047 2HB  GLU A 206     -16.197   5.133  21.442  1.00 82.98           H
ATOM   3048  CG  GLU A 206     -17.338   6.115  22.926  1.00 82.98           C
ATOM   3049 1HG  GLU A 206     -17.174   6.770  23.781  1.00 82.98           H
ATOM   3050 2HG  GLU A 206     -18.085   6.596  22.295  1.00 82.98           H
ATOM   3051  CD  GLU A 206     -17.864   4.761  23.408  1.00 82.98           C
ATOM   3052  OE1 GLU A 206     -18.980   4.754  23.971  1.00 82.98           O
ATOM   3053  OE2 GLU A 206     -17.139   3.764  23.201  1.00 82.98           O
ATOM   3054  HN  GLU A 206     -14.161   7.524  23.428  1.00 82.98           H
ATOM   3055  N   SER A 207     -12.507   5.168  22.950  1.00 89.43           N
ATOM   3056  CA  SER A 207     -11.247   4.894  22.279  1.00 89.43           C
ATOM   3057  C   SER A 207     -11.293   3.513  21.622  1.00 89.43           C
ATOM   3058  O   SER A 207     -10.885   3.354  20.473  1.00 89.43           O
ATOM   3059  HA  SER A 207     -11.147   5.674  21.523  1.00 89.43           H
ATOM   3060  CB  SER A 207     -10.073   4.979  23.256  1.00 89.43           C
ATOM   3061 1HB  SER A 207      -9.196   4.507  22.811  1.00 89.43           H
ATOM   3062 2HB  SER A 207      -9.819   6.025  23.428  1.00 89.43           H
ATOM   3063  OG  SER A 207     -10.368   4.352  24.501  1.00 89.43           O
ATOM   3064  HG  SER A 207     -10.609   5.043  25.183  1.00 89.43           H
ATOM   3065  HN  SER A 207     -12.429   5.387  23.922  1.00 89.43           H
ATOM   3066  N   THR A 208     -11.792   2.549  22.381  1.00 89.75           N
ATOM   3067  CA  THR A 208     -11.741   1.160  21.957  1.00 89.75           C
ATOM   3068  C   THR A 208     -12.603   0.951  20.710  1.00 89.75           C
ATOM   3069  O   THR A 208     -12.164   0.329  19.745  1.00 89.75           O
ATOM   3070  HA  THR A 208     -10.714   0.923  21.679  1.00 89.75           H
ATOM   3071  CB  THR A 208     -12.163   0.288  23.141  1.00 89.75           C
ATOM   3072  HB  THR A 208     -12.112  -0.770  22.883  1.00 89.75           H
ATOM   3073  OG1 THR A 208     -13.456   0.775  23.487  1.00 89.75           O
ATOM   3074  HG1 THR A 208     -13.932   0.107  24.060  1.00 89.75           H
ATOM   3075  CG2 THR A 208     -11.320   0.549  24.391  1.00 89.75           C
ATOM   3076 1HG2 THR A 208     -11.424   1.592  24.688  1.00 89.75           H
ATOM   3077 2HG2 THR A 208     -10.273   0.336  24.174  1.00 89.75           H
ATOM   3078 3HG2 THR A 208     -11.661  -0.096  25.201  1.00 89.75           H
ATOM   3079  HN  THR A 208     -12.225   2.703  23.269  1.00 89.75           H
ATOM   3080  N   LYS A 209     -13.815   1.483  20.772  1.00 91.51           N
ATOM   3081  CA  LYS A 209     -14.739   1.371  19.656  1.00 91.51           C
ATOM   3082  C   LYS A 209     -14.128   2.043  18.425  1.00 91.51           C
ATOM   3083  O   LYS A 209     -14.232   1.524  17.315  1.00 91.51           O
ATOM   3084  HA  LYS A 209     -14.866   0.310  19.443  1.00 91.51           H
ATOM   3085  CB  LYS A 209     -16.113   1.924  20.041  1.00 91.51           C
ATOM   3086 1HB  LYS A 209     -16.008   2.943  20.413  1.00 91.51           H
ATOM   3087 2HB  LYS A 209     -16.750   1.972  19.158  1.00 91.51           H
ATOM   3088  CG  LYS A 209     -16.776   1.051  21.108  1.00 91.51           C
ATOM   3089 1HG  LYS A 209     -16.698   0.002  20.824  1.00 91.51           H
ATOM   3090 2HG  LYS A 209     -16.248   1.165  22.055  1.00 91.51           H
ATOM   3091  CD  LYS A 209     -18.247   1.429  21.289  1.00 91.51           C
ATOM   3092 1HD  LYS A 209     -18.353   2.514  21.269  1.00 91.51           H
ATOM   3093 2HD  LYS A 209     -18.832   1.036  20.457  1.00 91.51           H
ATOM   3094  CE  LYS A 209     -18.796   0.882  22.609  1.00 91.51           C
ATOM   3095 1HE  LYS A 209     -19.309  -0.063  22.432  1.00 91.51           H
ATOM   3096 2HE  LYS A 209     -17.973   0.675  23.293  1.00 91.51           H
ATOM   3097  NZ  LYS A 209     -19.728   1.853  23.224  1.00 91.51           N
ATOM   3098 1HZ  LYS A 209     -20.257   1.395  23.958  1.00 91.51           H
ATOM   3099 2HZ  LYS A 209     -19.201   2.624  23.619  1.00 91.51           H
ATOM   3100 3HZ  LYS A 209     -20.364   2.205  22.518  1.00 91.51           H
ATOM   3101  HN  LYS A 209     -14.167   1.982  21.564  1.00 91.51           H
ATOM   3102  N   LEU A 210     -13.505   3.188  18.663  1.00 92.92           N
ATOM   3103  CA  LEU A 210     -12.943   3.974  17.578  1.00 92.92           C
ATOM   3104  C   LEU A 210     -11.813   3.183  16.914  1.00 92.92           C
ATOM   3105  O   LEU A 210     -11.762   3.078  15.689  1.00 92.92           O
ATOM   3106  HA  LEU A 210     -13.733   4.130  16.844  1.00 92.92           H
ATOM   3107  CB  LEU A 210     -12.514   5.353  18.081  1.00 92.92           C
ATOM   3108 1HB  LEU A 210     -13.374   5.830  18.551  1.00 92.92           H
ATOM   3109 2HB  LEU A 210     -11.762   5.217  18.858  1.00 92.92           H
ATOM   3110  CG  LEU A 210     -11.950   6.307  17.026  1.00 92.92           C
ATOM   3111  HG  LEU A 210     -11.111   5.815  16.535  1.00 92.92           H
ATOM   3112  CD1 LEU A 210     -12.992   6.609  15.947  1.00 92.92           C
ATOM   3113 1HD1 LEU A 210     -13.287   5.681  15.457  1.00 92.92           H
ATOM   3114 2HD1 LEU A 210     -13.865   7.072  16.405  1.00 92.92           H
ATOM   3115 3HD1 LEU A 210     -12.564   7.289  15.210  1.00 92.92           H
ATOM   3116  CD2 LEU A 210     -11.409   7.583  17.674  1.00 92.92           C
ATOM   3117 1HD2 LEU A 210     -12.213   8.089  18.208  1.00 92.92           H
ATOM   3118 2HD2 LEU A 210     -10.614   7.326  18.374  1.00 92.92           H
ATOM   3119 3HD2 LEU A 210     -11.014   8.243  16.902  1.00 92.92           H
ATOM   3120  HN  LEU A 210     -13.382   3.579  19.575  1.00 92.92           H
ATOM   3121  N   LYS A 211     -10.937   2.649  17.751  1.00 93.02           N
ATOM   3122  CA  LYS A 211      -9.821   1.857  17.261  1.00 93.02           C
ATOM   3123  C   LYS A 211     -10.354   0.708  16.403  1.00 93.02           C
ATOM   3124  O   LYS A 211      -9.886   0.494  15.286  1.00 93.02           O
ATOM   3125  HA  LYS A 211      -9.212   2.506  16.630  1.00 93.02           H
ATOM   3126  CB  LYS A 211      -8.938   1.399  18.423  1.00 93.02           C
ATOM   3127 1HB  LYS A 211      -8.510   2.267  18.925  1.00 93.02           H
ATOM   3128 2HB  LYS A 211      -9.545   0.873  19.160  1.00 93.02           H
ATOM   3129  CG  LYS A 211      -7.816   0.482  17.932  1.00 93.02           C
ATOM   3130 1HG  LYS A 211      -8.238  -0.465  17.594  1.00 93.02           H
ATOM   3131 2HG  LYS A 211      -7.322   0.935  17.072  1.00 93.02           H
ATOM   3132  CD  LYS A 211      -6.792   0.225  19.039  1.00 93.02           C
ATOM   3133 1HD  LYS A 211      -6.410   1.175  19.412  1.00 93.02           H
ATOM   3134 2HD  LYS A 211      -7.276  -0.275  19.878  1.00 93.02           H
ATOM   3135  CE  LYS A 211      -5.633  -0.632  18.526  1.00 93.02           C
ATOM   3136 1HE  LYS A 211      -5.998  -1.623  18.257  1.00 93.02           H
ATOM   3137 2HE  LYS A 211      -5.218  -0.188  17.622  1.00 93.02           H
ATOM   3138  NZ  LYS A 211      -4.579  -0.748  19.558  1.00 93.02           N
ATOM   3139 1HZ  LYS A 211      -3.726  -1.093  19.132  1.00 93.02           H
ATOM   3140 2HZ  LYS A 211      -4.406   0.163  19.969  1.00 93.02           H
ATOM   3141 3HZ  LYS A 211      -4.881  -1.392  20.280  1.00 93.02           H
ATOM   3142  HN  LYS A 211     -10.980   2.748  18.745  1.00 93.02           H
ATOM   3143  N   SER A 212     -11.325  -0.001  16.958  1.00 91.95           N
ATOM   3144  CA  SER A 212     -11.878  -1.166  16.288  1.00 91.95           C
ATOM   3145  C   SER A 212     -12.444  -0.766  14.924  1.00 91.95           C
ATOM   3146  O   SER A 212     -12.237  -1.465  13.933  1.00 91.95           O
ATOM   3147  HA  SER A 212     -11.042  -1.854  16.168  1.00 91.95           H
ATOM   3148  CB  SER A 212     -12.964  -1.827  17.139  1.00 91.95           C
ATOM   3149 1HB  SER A 212     -12.544  -2.116  18.102  1.00 91.95           H
ATOM   3150 2HB  SER A 212     -13.757  -1.107  17.340  1.00 91.95           H
ATOM   3151  OG  SER A 212     -13.518  -2.975  16.501  1.00 91.95           O
ATOM   3152  HG  SER A 212     -12.788  -3.609  16.245  1.00 91.95           H
ATOM   3153  HN  SER A 212     -11.733   0.208  17.847  1.00 91.95           H
ATOM   3154  N   ALA A 213     -13.146   0.358  14.916  1.00 92.82           N
ATOM   3155  CA  ALA A 213     -13.783   0.834  13.700  1.00 92.82           C
ATOM   3156  C   ALA A 213     -12.710   1.157  12.659  1.00 92.82           C
ATOM   3157  O   ALA A 213     -12.821   0.754  11.502  1.00 92.82           O
ATOM   3158  HA  ALA A 213     -14.416   0.031  13.321  1.00 92.82           H
ATOM   3159  CB  ALA A 213     -14.663   2.043  14.025  1.00 92.82           C
ATOM   3160 1HB  ALA A 213     -15.427   1.753  14.746  1.00 92.82           H
ATOM   3161 2HB  ALA A 213     -14.048   2.837  14.447  1.00 92.82           H
ATOM   3162 3HB  ALA A 213     -15.141   2.400  13.113  1.00 92.82           H
ATOM   3163  HN  ALA A 213     -13.282   0.938  15.720  1.00 92.82           H
ATOM   3164  N   VAL A 214     -11.694   1.880  13.108  1.00 91.63           N
ATOM   3165  CA  VAL A 214     -10.636   2.320  12.214  1.00 91.63           C
ATOM   3166  C   VAL A 214      -9.929   1.097  11.628  1.00 91.63           C
ATOM   3167  O   VAL A 214      -9.604   1.072  10.442  1.00 91.63           O
ATOM   3168  HA  VAL A 214     -11.102   2.878  11.402  1.00 91.63           H
ATOM   3169  CB  VAL A 214      -9.686   3.264  12.954  1.00 91.63           C
ATOM   3170  HB  VAL A 214      -9.397   2.784  13.889  1.00 91.63           H
ATOM   3171  CG1 VAL A 214      -8.414   3.509  12.139  1.00 91.63           C
ATOM   3172 1HG1 VAL A 214      -7.903   2.561  11.969  1.00 91.63           H
ATOM   3173 2HG1 VAL A 214      -8.677   3.958  11.181  1.00 91.63           H
ATOM   3174 3HG1 VAL A 214      -7.756   4.183  12.688  1.00 91.63           H
ATOM   3175  CG2 VAL A 214     -10.380   4.583  13.297  1.00 91.63           C
ATOM   3176 1HG2 VAL A 214     -10.711   5.069  12.380  1.00 91.63           H
ATOM   3177 2HG2 VAL A 214     -11.242   4.385  13.935  1.00 91.63           H
ATOM   3178 3HG2 VAL A 214      -9.682   5.235  13.822  1.00 91.63           H
ATOM   3179  HN  VAL A 214     -11.588   2.165  14.061  1.00 91.63           H
ATOM   3180  N   LEU A 215      -9.710   0.111  12.487  1.00 91.91           N
ATOM   3181  CA  LEU A 215      -9.039  -1.108  12.071  1.00 91.91           C
ATOM   3182  C   LEU A 215      -9.903  -1.833  11.037  1.00 91.91           C
ATOM   3183  O   LEU A 215      -9.400  -2.286  10.010  1.00 91.91           O
ATOM   3184  HA  LEU A 215      -8.102  -0.820  11.596  1.00 91.91           H
ATOM   3185  CB  LEU A 215      -8.685  -1.967  13.287  1.00 91.91           C
ATOM   3186 1HB  LEU A 215      -9.489  -1.875  14.018  1.00 91.91           H
ATOM   3187 2HB  LEU A 215      -8.657  -3.011  12.974  1.00 91.91           H
ATOM   3188  CG  LEU A 215      -7.362  -1.635  13.980  1.00 91.91           C
ATOM   3189  HG  LEU A 215      -7.230  -0.553  13.964  1.00 91.91           H
ATOM   3190  CD1 LEU A 215      -7.390  -2.065  15.448  1.00 91.91           C
ATOM   3191 1HD1 LEU A 215      -8.195  -1.543  15.965  1.00 91.91           H
ATOM   3192 2HD1 LEU A 215      -7.556  -3.140  15.509  1.00 91.91           H
ATOM   3193 3HD1 LEU A 215      -6.437  -1.817  15.917  1.00 91.91           H
ATOM   3194  CD2 LEU A 215      -6.180  -2.246  13.226  1.00 91.91           C
ATOM   3195 1HD2 LEU A 215      -6.293  -3.329  13.189  1.00 91.91           H
ATOM   3196 2HD2 LEU A 215      -6.152  -1.849  12.211  1.00 91.91           H
ATOM   3197 3HD2 LEU A 215      -5.252  -1.995  13.740  1.00 91.91           H
ATOM   3198  HN  LEU A 215      -9.982   0.137  13.449  1.00 91.91           H
ATOM   3199  N   THR A 216     -11.189  -1.921  11.344  1.00 92.61           N
ATOM   3200  CA  THR A 216     -12.121  -2.616  10.473  1.00 92.61           C
ATOM   3201  C   THR A 216     -12.117  -1.989   9.078  1.00 92.61           C
ATOM   3202  O   THR A 216     -12.089  -2.700   8.074  1.00 92.61           O
ATOM   3203  HA  THR A 216     -11.784  -3.647  10.362  1.00 92.61           H
ATOM   3204  CB  THR A 216     -13.497  -2.599  11.143  1.00 92.61           C
ATOM   3205  HB  THR A 216     -13.866  -1.578  11.246  1.00 92.61           H
ATOM   3206  OG1 THR A 216     -13.299  -3.308  12.363  1.00 92.61           O
ATOM   3207  HG1 THR A 216     -13.177  -2.663  13.117  1.00 92.61           H
ATOM   3208  CG2 THR A 216     -14.527  -3.440  10.386  1.00 92.61           C
ATOM   3209 1HG2 THR A 216     -14.189  -4.475  10.341  1.00 92.61           H
ATOM   3210 2HG2 THR A 216     -14.641  -3.051   9.374  1.00 92.61           H
ATOM   3211 3HG2 THR A 216     -15.486  -3.392  10.903  1.00 92.61           H
ATOM   3212  HN  THR A 216     -11.595  -1.527  12.169  1.00 92.61           H
ATOM   3213  N   LEU A 217     -12.144  -0.665   9.059  1.00 89.84           N
ATOM   3214  CA  LEU A 217     -12.173   0.065   7.803  1.00 89.84           C
ATOM   3215  C   LEU A 217     -10.942  -0.305   6.974  1.00 89.84           C
ATOM   3216  O   LEU A 217     -11.039  -0.493   5.762  1.00 89.84           O
ATOM   3217  HA  LEU A 217     -13.063  -0.254   7.260  1.00 89.84           H
ATOM   3218  CB  LEU A 217     -12.313   1.567   8.059  1.00 89.84           C
ATOM   3219 1HB  LEU A 217     -13.164   1.725   8.722  1.00 89.84           H
ATOM   3220 2HB  LEU A 217     -11.426   1.909   8.592  1.00 89.84           H
ATOM   3221  CG  LEU A 217     -12.500   2.444   6.819  1.00 89.84           C
ATOM   3222  HG  LEU A 217     -11.713   2.198   6.106  1.00 89.84           H
ATOM   3223  CD1 LEU A 217     -13.837   2.152   6.137  1.00 89.84           C
ATOM   3224 1HD1 LEU A 217     -13.869   1.106   5.832  1.00 89.84           H
ATOM   3225 2HD1 LEU A 217     -14.652   2.353   6.833  1.00 89.84           H
ATOM   3226 3HD1 LEU A 217     -13.944   2.790   5.259  1.00 89.84           H
ATOM   3227  CD2 LEU A 217     -12.346   3.926   7.168  1.00 89.84           C
ATOM   3228 1HD2 LEU A 217     -13.095   4.205   7.910  1.00 89.84           H
ATOM   3229 2HD2 LEU A 217     -11.350   4.102   7.575  1.00 89.84           H
ATOM   3230 3HD2 LEU A 217     -12.483   4.527   6.270  1.00 89.84           H
ATOM   3231  HN  LEU A 217     -12.146  -0.094   9.879  1.00 89.84           H
ATOM   3232  N   LYS A 218      -9.812  -0.399   7.660  1.00 87.93           N
ATOM   3233  CA  LYS A 218      -8.555  -0.694   6.994  1.00 87.93           C
ATOM   3234  C   LYS A 218      -8.629  -2.087   6.367  1.00 87.93           C
ATOM   3235  O   LYS A 218      -8.179  -2.289   5.240  1.00 87.93           O
ATOM   3236  HA  LYS A 218      -8.428   0.038   6.197  1.00 87.93           H
ATOM   3237  CB  LYS A 218      -7.382  -0.517   7.962  1.00 87.93           C
ATOM   3238 1HB  LYS A 218      -7.610  -1.006   8.909  1.00 87.93           H
ATOM   3239 2HB  LYS A 218      -6.496  -1.004   7.557  1.00 87.93           H
ATOM   3240  CG  LYS A 218      -7.091   0.965   8.204  1.00 87.93           C
ATOM   3241 1HG  LYS A 218      -6.622   1.397   7.320  1.00 87.93           H
ATOM   3242 2HG  LYS A 218      -8.026   1.502   8.364  1.00 87.93           H
ATOM   3243  CD  LYS A 218      -6.175   1.152   9.416  1.00 87.93           C
ATOM   3244 1HD  LYS A 218      -6.640   0.714  10.299  1.00 87.93           H
ATOM   3245 2HD  LYS A 218      -5.237   0.622   9.253  1.00 87.93           H
ATOM   3246  CE  LYS A 218      -5.892   2.635   9.665  1.00 87.93           C
ATOM   3247 1HE  LYS A 218      -5.358   3.058   8.813  1.00 87.93           H
ATOM   3248 2HE  LYS A 218      -6.831   3.181   9.755  1.00 87.93           H
ATOM   3249  NZ  LYS A 218      -5.090   2.810  10.896  1.00 87.93           N
ATOM   3250 1HZ  LYS A 218      -4.838   3.787  11.000  1.00 87.93           H
ATOM   3251 2HZ  LYS A 218      -5.634   2.514  11.699  1.00 87.93           H
ATOM   3252 3HZ  LYS A 218      -4.247   2.249  10.834  1.00 87.93           H
ATOM   3253  HN  LYS A 218      -9.748  -0.277   8.650  1.00 87.93           H
ATOM   3254  N   VAL A 219      -9.201  -3.012   7.123  1.00 89.03           N
ATOM   3255  CA  VAL A 219      -9.266  -4.398   6.690  1.00 89.03           C
ATOM   3256  C   VAL A 219     -10.168  -4.501   5.459  1.00 89.03           C
ATOM   3257  O   VAL A 219      -9.817  -5.162   4.482  1.00 89.03           O
ATOM   3258  HA  VAL A 219      -8.257  -4.703   6.413  1.00 89.03           H
ATOM   3259  CB  VAL A 219      -9.729  -5.286   7.847  1.00 89.03           C
ATOM   3260  HB  VAL A 219     -10.627  -4.839   8.274  1.00 89.03           H
ATOM   3261  CG1 VAL A 219     -10.092  -6.687   7.351  1.00 89.03           C
ATOM   3262 1HG1 VAL A 219     -10.897  -6.617   6.620  1.00 89.03           H
ATOM   3263 2HG1 VAL A 219      -9.218  -7.145   6.886  1.00 89.03           H
ATOM   3264 3HG1 VAL A 219     -10.417  -7.298   8.193  1.00 89.03           H
ATOM   3265  CG2 VAL A 219      -8.667  -5.351   8.947  1.00 89.03           C
ATOM   3266 1HG2 VAL A 219      -7.745  -5.763   8.538  1.00 89.03           H
ATOM   3267 2HG2 VAL A 219      -8.479  -4.349   9.330  1.00 89.03           H
ATOM   3268 3HG2 VAL A 219      -9.022  -5.989   9.757  1.00 89.03           H
ATOM   3269  HN  VAL A 219      -9.615  -2.828   8.015  1.00 89.03           H
ATOM   3270  N   ILE A 220     -11.312  -3.839   5.545  1.00 88.39           N
ATOM   3271  CA  ILE A 220     -12.316  -3.940   4.500  1.00 88.39           C
ATOM   3272  C   ILE A 220     -11.771  -3.317   3.213  1.00 88.39           C
ATOM   3273  O   ILE A 220     -11.717  -3.975   2.175  1.00 88.39           O
ATOM   3274  HA  ILE A 220     -12.496  -5.000   4.321  1.00 88.39           H
ATOM   3275  CB  ILE A 220     -13.639  -3.328   4.967  1.00 88.39           C
ATOM   3276  HB  ILE A 220     -13.431  -2.345   5.388  1.00 88.39           H
ATOM   3277  CG1 ILE A 220     -14.271  -4.171   6.076  1.00 88.39           C
ATOM   3278 1HG1 ILE A 220     -14.550  -5.148   5.682  1.00 88.39           H
ATOM   3279 2HG1 ILE A 220     -13.541  -4.343   6.868  1.00 88.39           H
ATOM   3280  CG2 ILE A 220     -14.593  -3.123   3.789  1.00 88.39           C
ATOM   3281 1HG2 ILE A 220     -14.135  -2.451   3.062  1.00 88.39           H
ATOM   3282 2HG2 ILE A 220     -14.800  -4.083   3.316  1.00 88.39           H
ATOM   3283 3HG2 ILE A 220     -15.526  -2.687   4.148  1.00 88.39           H
ATOM   3284  CD1 ILE A 220     -15.505  -3.477   6.656  1.00 88.39           C
ATOM   3285 1HD1 ILE A 220     -15.218  -2.511   7.071  1.00 88.39           H
ATOM   3286 2HD1 ILE A 220     -16.243  -3.329   5.866  1.00 88.39           H
ATOM   3287 3HD1 ILE A 220     -15.935  -4.097   7.442  1.00 88.39           H
ATOM   3288  HN  ILE A 220     -11.557  -3.243   6.310  1.00 88.39           H
ATOM   3289  N   LEU A 221     -11.380  -2.056   3.324  1.00 83.63           N
ATOM   3290  CA  LEU A 221     -11.065  -1.264   2.146  1.00 83.63           C
ATOM   3291  C   LEU A 221      -9.634  -1.567   1.701  1.00 83.63           C
ATOM   3292  O   LEU A 221      -9.289  -1.379   0.535  1.00 83.63           O
ATOM   3293  HA  LEU A 221     -11.747  -1.573   1.354  1.00 83.63           H
ATOM   3294  CB  LEU A 221     -11.325   0.220   2.414  1.00 83.63           C
ATOM   3295 1HB  LEU A 221     -10.743   0.519   3.285  1.00 83.63           H
ATOM   3296 2HB  LEU A 221     -10.948   0.793   1.567  1.00 83.63           H
ATOM   3297  CG  LEU A 221     -12.784   0.613   2.651  1.00 83.63           C
ATOM   3298  HG  LEU A 221     -13.132   0.108   3.551  1.00 83.63           H
ATOM   3299  CD1 LEU A 221     -12.913   2.118   2.899  1.00 83.63           C
ATOM   3300 1HD1 LEU A 221     -12.330   2.392   3.778  1.00 83.63           H
ATOM   3301 2HD1 LEU A 221     -12.541   2.662   2.031  1.00 83.63           H
ATOM   3302 3HD1 LEU A 221     -13.960   2.370   3.065  1.00 83.63           H
ATOM   3303  CD2 LEU A 221     -13.673   0.145   1.497  1.00 83.63           C
ATOM   3304 1HD2 LEU A 221     -13.334   0.603   0.568  1.00 83.63           H
ATOM   3305 2HD2 LEU A 221     -13.613  -0.940   1.410  1.00 83.63           H
ATOM   3306 3HD2 LEU A 221     -14.705   0.437   1.691  1.00 83.63           H
ATOM   3307  HN  LEU A 221     -11.277  -1.576   4.195  1.00 83.63           H
ATOM   3308  N   GLY A 222      -8.837  -2.032   2.652  1.00 77.15           N
ATOM   3309  CA  GLY A 222      -7.421  -2.241   2.407  1.00 77.15           C
ATOM   3310  C   GLY A 222      -7.183  -3.544   1.641  1.00 77.15           C
ATOM   3311  O   GLY A 222      -6.220  -3.656   0.883  1.00 77.15           O
ATOM   3312 1HA  GLY A 222      -7.019  -1.402   1.839  1.00 77.15           H
ATOM   3313 2HA  GLY A 222      -6.884  -2.270   3.355  1.00 77.15           H
ATOM   3314  HN  GLY A 222      -9.145  -2.265   3.575  1.00 77.15           H
ATOM   3315  N   PHE A 223      -8.076  -4.496   1.864  1.00 77.99           N
ATOM   3316  CA  PHE A 223      -7.856  -5.854   1.397  1.00 77.99           C
ATOM   3317  C   PHE A 223      -9.102  -6.404   0.701  1.00 77.99           C
ATOM   3318  O   PHE A 223      -9.080  -6.671  -0.499  1.00 77.99           O
ATOM   3319  HA  PHE A 223      -7.029  -5.822   0.687  1.00 77.99           H
ATOM   3320  CB  PHE A 223      -7.556  -6.708   2.631  1.00 77.99           C
ATOM   3321 1HB  PHE A 223      -6.739  -6.251   3.188  1.00 77.99           H
ATOM   3322 2HB  PHE A 223      -8.429  -6.703   3.284  1.00 77.99           H
ATOM   3323  CG  PHE A 223      -7.186  -8.158   2.309  1.00 77.99           C
ATOM   3324  CD1 PHE A 223      -8.026  -9.168   2.662  1.00 77.99           C
ATOM   3325  HD1 PHE A 223      -8.962  -8.945   3.174  1.00 77.99           H
ATOM   3326  CD2 PHE A 223      -6.018  -8.436   1.671  1.00 77.99           C
ATOM   3327  HD2 PHE A 223      -5.345  -7.626   1.388  1.00 77.99           H
ATOM   3328  CE1 PHE A 223      -7.683 -10.513   2.364  1.00 77.99           C
ATOM   3329  HE1 PHE A 223      -8.355 -11.323   2.646  1.00 77.99           H
ATOM   3330  CE2 PHE A 223      -5.675  -9.781   1.372  1.00 77.99           C
ATOM   3331  HE2 PHE A 223      -4.739 -10.004   0.861  1.00 77.99           H
ATOM   3332  CZ  PHE A 223      -6.514 -10.791   1.725  1.00 77.99           C
ATOM   3333  HZ  PHE A 223      -6.251 -11.824   1.496  1.00 77.99           H
ATOM   3334  HN  PHE A 223      -8.936  -4.352   2.354  1.00 77.99           H
ATOM   3335  N   PHE A 224     -10.160  -6.557   1.485  1.00 84.55           N
ATOM   3336  CA  PHE A 224     -11.316  -7.317   1.041  1.00 84.55           C
ATOM   3337  C   PHE A 224     -11.936  -6.691  -0.210  1.00 84.55           C
ATOM   3338  O   PHE A 224     -12.264  -7.396  -1.163  1.00 84.55           O
ATOM   3339  HA  PHE A 224     -10.971  -8.324   0.809  1.00 84.55           H
ATOM   3340  CB  PHE A 224     -12.340  -7.277   2.178  1.00 84.55           C
ATOM   3341 1HB  PHE A 224     -12.274  -6.311   2.679  1.00 84.55           H
ATOM   3342 2HB  PHE A 224     -13.341  -7.348   1.753  1.00 84.55           H
ATOM   3343  CG  PHE A 224     -12.161  -8.387   3.215  1.00 84.55           C
ATOM   3344  CD1 PHE A 224     -12.672  -9.625   2.981  1.00 84.55           C
ATOM   3345  HD1 PHE A 224     -13.209  -9.827   2.053  1.00 84.55           H
ATOM   3346  CD2 PHE A 224     -11.492  -8.136   4.372  1.00 84.55           C
ATOM   3347  HD2 PHE A 224     -11.083  -7.143   4.560  1.00 84.55           H
ATOM   3348  CE1 PHE A 224     -12.507 -10.656   3.944  1.00 84.55           C
ATOM   3349  HE1 PHE A 224     -12.916 -11.648   3.756  1.00 84.55           H
ATOM   3350  CE2 PHE A 224     -11.326  -9.166   5.335  1.00 84.55           C
ATOM   3351  HE2 PHE A 224     -10.790  -8.964   6.262  1.00 84.55           H
ATOM   3352  CZ  PHE A 224     -11.837 -10.404   5.100  1.00 84.55           C
ATOM   3353  HZ  PHE A 224     -11.710 -11.195   5.839  1.00 84.55           H
ATOM   3354  HN  PHE A 224     -10.234  -6.173   2.405  1.00 84.55           H
ATOM   3355  N   LEU A 225     -12.077  -5.374  -0.167  1.00 81.71           N
ATOM   3356  CA  LEU A 225     -12.713  -4.654  -1.256  1.00 81.71           C
ATOM   3357  C   LEU A 225     -11.916  -4.876  -2.543  1.00 81.71           C
ATOM   3358  O   LEU A 225     -12.484  -5.222  -3.578  1.00 81.71           O
ATOM   3359  HA  LEU A 225     -13.709  -5.076  -1.390  1.00 81.71           H
ATOM   3360  CB  LEU A 225     -12.892  -3.179  -0.891  1.00 81.71           C
ATOM   3361 1HB  LEU A 225     -13.474  -3.121   0.030  1.00 81.71           H
ATOM   3362 2HB  LEU A 225     -11.911  -2.757  -0.674  1.00 81.71           H
ATOM   3363  CG  LEU A 225     -13.572  -2.304  -1.946  1.00 81.71           C
ATOM   3364  HG  LEU A 225     -13.031  -2.420  -2.885  1.00 81.71           H
ATOM   3365  CD1 LEU A 225     -15.011  -2.761  -2.193  1.00 81.71           C
ATOM   3366 1HD1 LEU A 225     -15.009  -3.793  -2.543  1.00 81.71           H
ATOM   3367 2HD1 LEU A 225     -15.578  -2.693  -1.265  1.00 81.71           H
ATOM   3368 3HD1 LEU A 225     -15.470  -2.122  -2.948  1.00 81.71           H
ATOM   3369  CD2 LEU A 225     -13.498  -0.825  -1.562  1.00 81.71           C
ATOM   3370 1HD2 LEU A 225     -13.999  -0.672  -0.606  1.00 81.71           H
ATOM   3371 2HD2 LEU A 225     -12.454  -0.523  -1.477  1.00 81.71           H
ATOM   3372 3HD2 LEU A 225     -13.988  -0.225  -2.329  1.00 81.71           H
ATOM   3373  HN  LEU A 225     -11.767  -4.803   0.593  1.00 81.71           H
ATOM   3374  N   PRO A 226     -10.591  -4.683  -2.503  1.00 74.75           N
ATOM   3375  CA  PRO A 226      -9.762  -4.886  -3.694  1.00 74.75           C
ATOM   3376  C   PRO A 226      -9.677  -6.350  -4.094  1.00 74.75           C
ATOM   3377  O   PRO A 226      -9.814  -6.686  -5.269  1.00 74.75           O
ATOM   3378  HA  PRO A 226     -10.207  -4.383  -4.553  1.00 74.75           H
ATOM   3379  CB  PRO A 226      -8.397  -4.329  -3.286  1.00 74.75           C
ATOM   3380 1HB  PRO A 226      -7.582  -4.871  -3.766  1.00 74.75           H
ATOM   3381 2HB  PRO A 226      -8.291  -3.281  -3.567  1.00 74.75           H
ATOM   3382  CG  PRO A 226      -8.373  -4.504  -1.794  1.00 74.75           C
ATOM   3383 1HG  PRO A 226      -8.041  -5.506  -1.520  1.00 74.75           H
ATOM   3384 2HG  PRO A 226      -7.684  -3.801  -1.326  1.00 74.75           H
ATOM   3385  CD  PRO A 226      -9.784  -4.261  -1.344  1.00 74.75           C
ATOM   3386 1HD  PRO A 226     -10.026  -4.840  -0.453  1.00 74.75           H
ATOM   3387 2HD  PRO A 226      -9.951  -3.212  -1.098  1.00 74.75           H
ATOM   3388  N   PHE A 227      -9.450  -7.191  -3.095  1.00 80.74           N
ATOM   3389  CA  PHE A 227      -9.244  -8.608  -3.342  1.00 80.74           C
ATOM   3390  C   PHE A 227     -10.404  -9.200  -4.144  1.00 80.74           C
ATOM   3391  O   PHE A 227     -10.188  -9.957  -5.089  1.00 80.74           O
ATOM   3392  HA  PHE A 227      -8.322  -8.706  -3.914  1.00 80.74           H
ATOM   3393  CB  PHE A 227      -9.181  -9.295  -1.976  1.00 80.74           C
ATOM   3394 1HB  PHE A 227      -8.339  -8.890  -1.415  1.00 80.74           H
ATOM   3395 2HB  PHE A 227     -10.084  -9.052  -1.416  1.00 80.74           H
ATOM   3396  CG  PHE A 227      -9.039 -10.817  -2.051  1.00 80.74           C
ATOM   3397  CD1 PHE A 227     -10.120 -11.612  -1.828  1.00 80.74           C
ATOM   3398  HD1 PHE A 227     -11.087 -11.165  -1.596  1.00 80.74           H
ATOM   3399  CD2 PHE A 227      -7.833 -11.374  -2.341  1.00 80.74           C
ATOM   3400  HD2 PHE A 227      -6.967 -10.737  -2.520  1.00 80.74           H
ATOM   3401  CE1 PHE A 227      -9.989 -13.024  -1.898  1.00 80.74           C
ATOM   3402  HE1 PHE A 227     -10.855 -13.662  -1.719  1.00 80.74           H
ATOM   3403  CE2 PHE A 227      -7.702 -12.787  -2.411  1.00 80.74           C
ATOM   3404  HE2 PHE A 227      -6.735 -13.233  -2.643  1.00 80.74           H
ATOM   3405  CZ  PHE A 227      -8.782 -13.582  -2.188  1.00 80.74           C
ATOM   3406  HZ  PHE A 227      -8.681 -14.666  -2.242  1.00 80.74           H
ATOM   3407  HN  PHE A 227      -9.407  -6.919  -2.134  1.00 80.74           H
ATOM   3408  N   VAL A 228     -11.611  -8.831  -3.738  1.00 83.18           N
ATOM   3409  CA  VAL A 228     -12.806  -9.323  -4.402  1.00 83.18           C
ATOM   3410  C   VAL A 228     -12.816  -8.835  -5.852  1.00 83.18           C
ATOM   3411  O   VAL A 228     -13.055  -9.615  -6.772  1.00 83.18           O
ATOM   3412  HA  VAL A 228     -12.760 -10.412  -4.399  1.00 83.18           H
ATOM   3413  CB  VAL A 228     -14.051  -8.899  -3.620  1.00 83.18           C
ATOM   3414  HB  VAL A 228     -13.978  -7.829  -3.429  1.00 83.18           H
ATOM   3415  CG1 VAL A 228     -15.321  -9.145  -4.436  1.00 83.18           C
ATOM   3416 1HG1 VAL A 228     -15.277  -8.570  -5.361  1.00 83.18           H
ATOM   3417 2HG1 VAL A 228     -15.402 -10.207  -4.672  1.00 83.18           H
ATOM   3418 3HG1 VAL A 228     -16.191  -8.836  -3.857  1.00 83.18           H
ATOM   3419  CG2 VAL A 228     -14.120  -9.614  -2.269  1.00 83.18           C
ATOM   3420 1HG2 VAL A 228     -14.158 -10.692  -2.430  1.00 83.18           H
ATOM   3421 2HG2 VAL A 228     -13.236  -9.366  -1.681  1.00 83.18           H
ATOM   3422 3HG2 VAL A 228     -15.014  -9.295  -1.734  1.00 83.18           H
ATOM   3423  HN  VAL A 228     -11.778  -8.210  -2.973  1.00 83.18           H
ATOM   3424  N   VAL A 229     -12.555  -7.545  -6.011  1.00 76.05           N
ATOM   3425  CA  VAL A 229     -12.688  -6.909  -7.310  1.00 76.05           C
ATOM   3426  C   VAL A 229     -11.649  -7.494  -8.269  1.00 76.05           C
ATOM   3427  O   VAL A 229     -11.953  -7.765  -9.430  1.00 76.05           O
ATOM   3428  HA  VAL A 229     -13.684  -7.140  -7.689  1.00 76.05           H
ATOM   3429  CB  VAL A 229     -12.577  -5.390  -7.163  1.00 76.05           C
ATOM   3430  HB  VAL A 229     -11.567  -5.159  -6.824  1.00 76.05           H
ATOM   3431  CG1 VAL A 229     -12.792  -4.692  -8.507  1.00 76.05           C
ATOM   3432 1HG1 VAL A 229     -12.037  -5.030  -9.217  1.00 76.05           H
ATOM   3433 2HG1 VAL A 229     -13.784  -4.934  -8.888  1.00 76.05           H
ATOM   3434 3HG1 VAL A 229     -12.708  -3.613  -8.374  1.00 76.05           H
ATOM   3435  CG2 VAL A 229     -13.557  -4.868  -6.111  1.00 76.05           C
ATOM   3436 1HG2 VAL A 229     -14.576  -5.117  -6.409  1.00 76.05           H
ATOM   3437 2HG2 VAL A 229     -13.337  -5.330  -5.148  1.00 76.05           H
ATOM   3438 3HG2 VAL A 229     -13.458  -3.786  -6.026  1.00 76.05           H
ATOM   3439  HN  VAL A 229     -12.257  -6.940  -5.272  1.00 76.05           H
ATOM   3440  N   MET A 230     -10.444  -7.673  -7.748  1.00 76.54           N
ATOM   3441  CA  MET A 230      -9.361  -8.230  -8.540  1.00 76.54           C
ATOM   3442  C   MET A 230      -9.687  -9.656  -8.988  1.00 76.54           C
ATOM   3443  O   MET A 230      -9.465 -10.014 -10.144  1.00 76.54           O
ATOM   3444  HA  MET A 230      -9.271  -7.581  -9.411  1.00 76.54           H
ATOM   3445  CB  MET A 230      -8.074  -8.235  -7.714  1.00 76.54           C
ATOM   3446 1HB  MET A 230      -8.297  -8.530  -6.688  1.00 76.54           H
ATOM   3447 2HB  MET A 230      -7.383  -8.977  -8.115  1.00 76.54           H
ATOM   3448  CG  MET A 230      -7.412  -6.856  -7.721  1.00 76.54           C
ATOM   3449 1HG  MET A 230      -7.280  -6.512  -8.747  1.00 76.54           H
ATOM   3450 2HG  MET A 230      -8.056  -6.132  -7.222  1.00 76.54           H
ATOM   3451  SD  MET A 230      -5.830  -6.934  -6.897  1.00 76.54           S
ATOM   3452  CE  MET A 230      -6.369  -7.177  -5.213  1.00 76.54           C
ATOM   3453 1HE  MET A 230      -6.988  -6.334  -4.905  1.00 76.54           H
ATOM   3454 2HE  MET A 230      -6.949  -8.097  -5.146  1.00 76.54           H
ATOM   3455 3HE  MET A 230      -5.499  -7.247  -4.560  1.00 76.54           H
ATOM   3456  HN  MET A 230     -10.203  -7.444  -6.805  1.00 76.54           H
ATOM   3457  N   ALA A 231     -10.209 -10.432  -8.049  1.00 80.52           N
ATOM   3458  CA  ALA A 231     -10.548 -11.818  -8.327  1.00 80.52           C
ATOM   3459  C   ALA A 231     -11.565 -11.871  -9.468  1.00 80.52           C
ATOM   3460  O   ALA A 231     -11.431 -12.676 -10.387  1.00 80.52           O
ATOM   3461  HA  ALA A 231      -9.636 -12.326  -8.640  1.00 80.52           H
ATOM   3462  CB  ALA A 231     -11.068 -12.481  -7.050  1.00 80.52           C
ATOM   3463 1HB  ALA A 231     -10.297 -12.443  -6.280  1.00 80.52           H
ATOM   3464 2HB  ALA A 231     -11.956 -11.953  -6.702  1.00 80.52           H
ATOM   3465 3HB  ALA A 231     -11.323 -13.521  -7.259  1.00 80.52           H
ATOM   3466  HN  ALA A 231     -10.399 -10.129  -7.115  1.00 80.52           H
ATOM   3467  N   CYS A 232     -12.560 -11.001  -9.372  1.00 78.73           N
ATOM   3468  CA  CYS A 232     -13.601 -10.939 -10.384  1.00 78.73           C
ATOM   3469  C   CYS A 232     -12.955 -10.538 -11.712  1.00 78.73           C
ATOM   3470  O   CYS A 232     -13.186 -11.178 -12.737  1.00 78.73           O
ATOM   3471  HA  CYS A 232     -14.033 -11.937 -10.450  1.00 78.73           H
ATOM   3472  CB  CYS A 232     -14.724  -9.980  -9.984  1.00 78.73           C
ATOM   3473 1HB  CYS A 232     -14.304  -9.021  -9.682  1.00 78.73           H
ATOM   3474 2HB  CYS A 232     -15.372  -9.789 -10.839  1.00 78.73           H
ATOM   3475  SG  CYS A 232     -15.697 -10.696  -8.609  1.00 78.73           S
ATOM   3476  HG  CYS A 232     -14.876 -10.305  -7.639  1.00 78.73           H
ATOM   3477  HN  CYS A 232     -12.662 -10.349  -8.621  1.00 78.73           H
ATOM   3478  N   CYS A 233     -12.158  -9.481 -11.651  1.00 72.18           N
ATOM   3479  CA  CYS A 233     -11.604  -8.891 -12.857  1.00 72.18           C
ATOM   3480  C   CYS A 233     -10.804  -9.967 -13.595  1.00 72.18           C
ATOM   3481  O   CYS A 233     -11.005 -10.187 -14.788  1.00 72.18           O
ATOM   3482  HA  CYS A 233     -12.449  -8.556 -13.459  1.00 72.18           H
ATOM   3483  CB  CYS A 233     -10.751  -7.660 -12.545  1.00 72.18           C
ATOM   3484 1HB  CYS A 233     -10.029  -7.896 -11.763  1.00 72.18           H
ATOM   3485 2HB  CYS A 233     -10.181  -7.368 -13.427  1.00 72.18           H
ATOM   3486  SG  CYS A 233     -11.822  -6.276 -12.008  1.00 72.18           S
ATOM   3487  HG  CYS A 233     -12.138  -6.796 -10.825  1.00 72.18           H
ATOM   3488  HN  CYS A 233     -11.891  -9.030 -10.799  1.00 72.18           H
ATOM   3489  N   TYR A 234      -9.913 -10.609 -12.853  1.00 75.45           N
ATOM   3490  CA  TYR A 234      -8.981 -11.550 -13.451  1.00 75.45           C
ATOM   3491  C   TYR A 234      -9.701 -12.823 -13.901  1.00 75.45           C
ATOM   3492  O   TYR A 234      -9.300 -13.455 -14.878  1.00 75.45           O
ATOM   3493  HA  TYR A 234      -8.529 -11.071 -14.319  1.00 75.45           H
ATOM   3494  CB  TYR A 234      -7.979 -11.907 -12.351  1.00 75.45           C
ATOM   3495 1HB  TYR A 234      -8.511 -11.998 -11.404  1.00 75.45           H
ATOM   3496 2HB  TYR A 234      -7.548 -12.884 -12.569  1.00 75.45           H
ATOM   3497  CG  TYR A 234      -6.846 -10.891 -12.188  1.00 75.45           C
ATOM   3498  CD1 TYR A 234      -6.025 -10.596 -13.257  1.00 75.45           C
ATOM   3499  HD1 TYR A 234      -6.183 -11.087 -14.217  1.00 75.45           H
ATOM   3500  CD2 TYR A 234      -6.647 -10.270 -10.972  1.00 75.45           C
ATOM   3501  HD2 TYR A 234      -7.295 -10.503 -10.128  1.00 75.45           H
ATOM   3502  CE1 TYR A 234      -4.959  -9.640 -13.103  1.00 75.45           C
ATOM   3503  HE1 TYR A 234      -4.303  -9.398 -13.939  1.00 75.45           H
ATOM   3504  CE2 TYR A 234      -5.581  -9.314 -10.819  1.00 75.45           C
ATOM   3505  HE2 TYR A 234      -5.412  -8.816  -9.864  1.00 75.45           H
ATOM   3506  CZ  TYR A 234      -4.790  -9.046 -11.892  1.00 75.45           C
ATOM   3507  OH  TYR A 234      -3.783  -8.143 -11.747  1.00 75.45           O
ATOM   3508  HH  TYR A 234      -3.836  -7.714 -10.845  1.00 75.45           H
ATOM   3509  HN  TYR A 234      -9.822 -10.495 -11.864  1.00 75.45           H
ATOM   3510  N   THR A 235     -10.751 -13.162 -13.167  1.00 80.50           N
ATOM   3511  CA  THR A 235     -11.598 -14.280 -13.545  1.00 80.50           C
ATOM   3512  C   THR A 235     -12.146 -14.080 -14.960  1.00 80.50           C
ATOM   3513  O   THR A 235     -12.099 -14.993 -15.783  1.00 80.50           O
ATOM   3514  HA  THR A 235     -10.988 -15.183 -13.564  1.00 80.50           H
ATOM   3515  CB  THR A 235     -12.692 -14.424 -12.485  1.00 80.50           C
ATOM   3516  HB  THR A 235     -13.325 -13.537 -12.456  1.00 80.50           H
ATOM   3517  OG1 THR A 235     -11.977 -14.709 -11.286  1.00 80.50           O
ATOM   3518  HG1 THR A 235     -12.031 -13.929 -10.662  1.00 80.50           H
ATOM   3519  CG2 THR A 235     -13.561 -15.664 -12.705  1.00 80.50           C
ATOM   3520 1HG2 THR A 235     -12.937 -16.557 -12.666  1.00 80.50           H
ATOM   3521 2HG2 THR A 235     -14.045 -15.600 -13.680  1.00 80.50           H
ATOM   3522 3HG2 THR A 235     -14.321 -15.718 -11.925  1.00 80.50           H
ATOM   3523  HN  THR A 235     -11.024 -12.689 -12.330  1.00 80.50           H
ATOM   3524  N   ILE A 236     -12.652 -12.879 -15.199  1.00 76.05           N
ATOM   3525  CA  ILE A 236     -13.251 -12.562 -16.485  1.00 76.05           C
ATOM   3526  C   ILE A 236     -12.157 -12.511 -17.553  1.00 76.05           C
ATOM   3527  O   ILE A 236     -12.350 -12.995 -18.667  1.00 76.05           O
ATOM   3528  HA  ILE A 236     -13.939 -13.370 -16.733  1.00 76.05           H
ATOM   3529  CB  ILE A 236     -14.077 -11.278 -16.389  1.00 76.05           C
ATOM   3530  HB  ILE A 236     -13.431 -10.482 -16.019  1.00 76.05           H
ATOM   3531  CG1 ILE A 236     -15.221 -11.435 -15.384  1.00 76.05           C
ATOM   3532 1HG1 ILE A 236     -15.995 -12.075 -15.807  1.00 76.05           H
ATOM   3533 2HG1 ILE A 236     -14.854 -11.930 -14.485  1.00 76.05           H
ATOM   3534  CG2 ILE A 236     -14.581 -10.846 -17.767  1.00 76.05           C
ATOM   3535 1HG2 ILE A 236     -13.731 -10.666 -18.425  1.00 76.05           H
ATOM   3536 2HG2 ILE A 236     -15.206 -11.633 -18.189  1.00 76.05           H
ATOM   3537 3HG2 ILE A 236     -15.166  -9.931 -17.670  1.00 76.05           H
ATOM   3538  CD1 ILE A 236     -15.818 -10.076 -15.016  1.00 76.05           C
ATOM   3539 1HD1 ILE A 236     -15.046  -9.448 -14.572  1.00 76.05           H
ATOM   3540 2HD1 ILE A 236     -16.206  -9.594 -15.914  1.00 76.05           H
ATOM   3541 3HD1 ILE A 236     -16.629 -10.216 -14.301  1.00 76.05           H
ATOM   3542  HN  ILE A 236     -12.658 -12.132 -14.535  1.00 76.05           H
ATOM   3543  N   ILE A 237     -11.033 -11.921 -17.176  1.00 73.51           N
ATOM   3544  CA  ILE A 237      -9.921 -11.768 -18.099  1.00 73.51           C
ATOM   3545  C   ILE A 237      -9.472 -13.149 -18.583  1.00 73.51           C
ATOM   3546  O   ILE A 237      -9.323 -13.371 -19.783  1.00 73.51           O
ATOM   3547  HA  ILE A 237     -10.285 -11.203 -18.957  1.00 73.51           H
ATOM   3548  CB  ILE A 237      -8.801 -10.947 -17.458  1.00 73.51           C
ATOM   3549  HB  ILE A 237      -8.662 -11.298 -16.435  1.00 73.51           H
ATOM   3550  CG1 ILE A 237      -9.182  -9.467 -17.379  1.00 73.51           C
ATOM   3551 1HG1 ILE A 237      -9.185  -9.035 -18.380  1.00 73.51           H
ATOM   3552 2HG1 ILE A 237     -10.194  -9.369 -16.986  1.00 73.51           H
ATOM   3553  CG2 ILE A 237      -7.476 -11.160 -18.192  1.00 73.51           C
ATOM   3554 1HG2 ILE A 237      -7.203 -12.214 -18.151  1.00 73.51           H
ATOM   3555 2HG2 ILE A 237      -7.583 -10.852 -19.232  1.00 73.51           H
ATOM   3556 3HG2 ILE A 237      -6.697 -10.565 -17.715  1.00 73.51           H
ATOM   3557  CD1 ILE A 237      -8.205  -8.696 -16.488  1.00 73.51           C
ATOM   3558 1HD1 ILE A 237      -8.223  -9.116 -15.482  1.00 73.51           H
ATOM   3559 2HD1 ILE A 237      -7.198  -8.777 -16.898  1.00 73.51           H
ATOM   3560 3HD1 ILE A 237      -8.499  -7.647 -16.450  1.00 73.51           H
ATOM   3561  HN  ILE A 237     -10.875 -11.551 -16.260  1.00 73.51           H
ATOM   3562  N   ILE A 238      -9.270 -14.040 -17.623  1.00 75.83           N
ATOM   3563  CA  ILE A 238      -8.781 -15.373 -17.931  1.00 75.83           C
ATOM   3564  C   ILE A 238      -9.756 -16.060 -18.889  1.00 75.83           C
ATOM   3565  O   ILE A 238      -9.339 -16.671 -19.872  1.00 75.83           O
ATOM   3566  HA  ILE A 238      -7.822 -15.261 -18.437  1.00 75.83           H
ATOM   3567  CB  ILE A 238      -8.525 -16.160 -16.644  1.00 75.83           C
ATOM   3568  HB  ILE A 238      -9.363 -15.991 -15.968  1.00 75.83           H
ATOM   3569  CG1 ILE A 238      -7.265 -15.660 -15.937  1.00 75.83           C
ATOM   3570 1HG1 ILE A 238      -6.382 -15.970 -16.496  1.00 75.83           H
ATOM   3571 2HG1 ILE A 238      -7.262 -14.570 -15.918  1.00 75.83           H
ATOM   3572  CG2 ILE A 238      -8.467 -17.663 -16.924  1.00 75.83           C
ATOM   3573 1HG2 ILE A 238      -9.415 -17.990 -17.351  1.00 75.83           H
ATOM   3574 2HG2 ILE A 238      -7.661 -17.871 -17.627  1.00 75.83           H
ATOM   3575 3HG2 ILE A 238      -8.284 -18.199 -15.992  1.00 75.83           H
ATOM   3576  CD1 ILE A 238      -7.187 -16.200 -14.508  1.00 75.83           C
ATOM   3577 1HD1 ILE A 238      -8.059 -15.867 -13.945  1.00 75.83           H
ATOM   3578 2HD1 ILE A 238      -7.165 -17.290 -14.532  1.00 75.83           H
ATOM   3579 3HD1 ILE A 238      -6.281 -15.829 -14.027  1.00 75.83           H
ATOM   3580  HN  ILE A 238      -9.433 -13.863 -16.653  1.00 75.83           H
ATOM   3581  N   HIS A 239     -11.036 -15.937 -18.569  1.00 80.31           N
ATOM   3582  CA  HIS A 239     -12.071 -16.571 -19.367  1.00 80.31           C
ATOM   3583  C   HIS A 239     -11.995 -16.058 -20.807  1.00 80.31           C
ATOM   3584  O   HIS A 239     -12.061 -16.841 -21.753  1.00 80.31           O
ATOM   3585  HA  HIS A 239     -11.862 -17.640 -19.360  1.00 80.31           H
ATOM   3586  CB  HIS A 239     -13.449 -16.361 -18.736  1.00 80.31           C
ATOM   3587 1HB  HIS A 239     -13.414 -16.686 -17.696  1.00 80.31           H
ATOM   3588 2HB  HIS A 239     -13.676 -15.295 -18.730  1.00 80.31           H
ATOM   3589  CG  HIS A 239     -14.565 -17.095 -19.440  1.00 80.31           C
ATOM   3590  ND1 HIS A 239     -15.345 -16.510 -20.423  1.00 80.31           N
ATOM   3591  HD1 HIS A 239     -15.255 -15.572 -20.759  1.00 80.31           H
ATOM   3592  CD2 HIS A 239     -15.024 -18.371 -19.295  1.00 80.31           C
ATOM   3593  HD2 HIS A 239     -14.631 -19.114 -18.600  1.00 80.31           H
ATOM   3594  CE1 HIS A 239     -16.230 -17.402 -20.842  1.00 80.31           C
ATOM   3595  HE1 HIS A 239     -16.985 -17.243 -21.611  1.00 80.31           H
ATOM   3596  NE2 HIS A 239     -16.030 -18.555 -20.141  1.00 80.31           N
ATOM   3597  HN  HIS A 239     -11.368 -15.418 -17.781  1.00 80.31           H
ATOM   3598  N   THR A 240     -11.856 -14.746 -20.927  1.00 73.37           N
ATOM   3599  CA  THR A 240     -11.841 -14.112 -22.235  1.00 73.37           C
ATOM   3600  C   THR A 240     -10.596 -14.532 -23.018  1.00 73.37           C
ATOM   3601  O   THR A 240     -10.667 -14.771 -24.222  1.00 73.37           O
ATOM   3602  HA  THR A 240     -12.706 -14.464 -22.797  1.00 73.37           H
ATOM   3603  CB  THR A 240     -11.947 -12.599 -22.028  1.00 73.37           C
ATOM   3604  HB  THR A 240     -11.016 -12.195 -21.631  1.00 73.37           H
ATOM   3605  OG1 THR A 240     -13.091 -12.442 -21.193  1.00 73.37           O
ATOM   3606  HG1 THR A 240     -12.807 -12.331 -20.241  1.00 73.37           H
ATOM   3607  CG2 THR A 240     -12.319 -11.857 -23.313  1.00 73.37           C
ATOM   3608 1HG2 THR A 240     -13.284 -12.215 -23.673  1.00 73.37           H
ATOM   3609 2HG2 THR A 240     -11.558 -12.040 -24.071  1.00 73.37           H
ATOM   3610 3HG2 THR A 240     -12.381 -10.788 -23.110  1.00 73.37           H
ATOM   3611  HN  THR A 240     -11.755 -14.121 -20.153  1.00 73.37           H
ATOM   3612  N   LEU A 241      -9.484 -14.610 -22.301  1.00 74.15           N
ATOM   3613  CA  LEU A 241      -8.212 -14.928 -22.927  1.00 74.15           C
ATOM   3614  C   LEU A 241      -8.253 -16.362 -23.457  1.00 74.15           C
ATOM   3615  O   LEU A 241      -7.700 -16.652 -24.517  1.00 74.15           O
ATOM   3616  HA  LEU A 241      -8.085 -14.251 -23.772  1.00 74.15           H
ATOM   3617  CB  LEU A 241      -7.057 -14.663 -21.958  1.00 74.15           C
ATOM   3618 1HB  LEU A 241      -7.339 -15.043 -20.976  1.00 74.15           H
ATOM   3619 2HB  LEU A 241      -6.193 -15.241 -22.287  1.00 74.15           H
ATOM   3620  CG  LEU A 241      -6.631 -13.202 -21.805  1.00 74.15           C
ATOM   3621  HG  LEU A 241      -7.500 -12.623 -21.492  1.00 74.15           H
ATOM   3622  CD1 LEU A 241      -5.570 -13.051 -20.713  1.00 74.15           C
ATOM   3623 1HD1 LEU A 241      -5.975 -13.398 -19.763  1.00 74.15           H
ATOM   3624 2HD1 LEU A 241      -4.694 -13.645 -20.974  1.00 74.15           H
ATOM   3625 3HD1 LEU A 241      -5.285 -12.003 -20.626  1.00 74.15           H
ATOM   3626  CD2 LEU A 241      -6.163 -12.625 -23.143  1.00 74.15           C
ATOM   3627 1HD2 LEU A 241      -5.313 -13.200 -23.509  1.00 74.15           H
ATOM   3628 2HD2 LEU A 241      -6.977 -12.678 -23.866  1.00 74.15           H
ATOM   3629 3HD2 LEU A 241      -5.866 -11.585 -23.006  1.00 74.15           H
ATOM   3630  HN  LEU A 241      -9.444 -14.461 -21.313  1.00 74.15           H
ATOM   3631  N   ILE A 242      -8.913 -17.222 -22.695  1.00 76.45           N
ATOM   3632  CA  ILE A 242      -9.029 -18.621 -23.073  1.00 76.45           C
ATOM   3633  C   ILE A 242      -9.804 -18.727 -24.387  1.00 76.45           C
ATOM   3634  O   ILE A 242      -9.440 -19.508 -25.265  1.00 76.45           O
ATOM   3635  HA  ILE A 242      -8.020 -19.000 -23.235  1.00 76.45           H
ATOM   3636  CB  ILE A 242      -9.640 -19.435 -21.931  1.00 76.45           C
ATOM   3637  HB  ILE A 242     -10.487 -18.879 -21.530  1.00 76.45           H
ATOM   3638  CG1 ILE A 242      -8.638 -19.616 -20.789  1.00 76.45           C
ATOM   3639 1HG1 ILE A 242      -7.847 -20.300 -21.099  1.00 76.45           H
ATOM   3640 2HG1 ILE A 242      -8.163 -18.662 -20.562  1.00 76.45           H
ATOM   3641  CG2 ILE A 242     -10.178 -20.774 -22.439  1.00 76.45           C
ATOM   3642 1HG2 ILE A 242     -10.947 -20.595 -23.191  1.00 76.45           H
ATOM   3643 2HG2 ILE A 242      -9.364 -21.348 -22.881  1.00 76.45           H
ATOM   3644 3HG2 ILE A 242     -10.607 -21.332 -21.607  1.00 76.45           H
ATOM   3645  CD1 ILE A 242      -9.327 -20.160 -19.536  1.00 76.45           C
ATOM   3646 1HD1 ILE A 242     -10.100 -19.462 -19.214  1.00 76.45           H
ATOM   3647 2HD1 ILE A 242      -9.779 -21.126 -19.760  1.00 76.45           H
ATOM   3648 3HD1 ILE A 242      -8.592 -20.279 -18.740  1.00 76.45           H
ATOM   3649  HN  ILE A 242      -9.362 -16.978 -21.836  1.00 76.45           H
ATOM   3650  N   GLN A 243     -10.858 -17.930 -24.482  1.00 73.00           N
ATOM   3651  CA  GLN A 243     -11.715 -17.958 -25.655  1.00 73.00           C
ATOM   3652  C   GLN A 243     -10.987 -17.355 -26.858  1.00 73.00           C
ATOM   3653  O   GLN A 243     -11.311 -17.665 -28.004  1.00 73.00           O
ATOM   3654  HA  GLN A 243     -11.921 -19.012 -25.838  1.00 73.00           H
ATOM   3655  CB  GLN A 243     -13.033 -17.227 -25.389  1.00 73.00           C
ATOM   3656 1HB  GLN A 243     -12.828 -16.233 -24.993  1.00 73.00           H
ATOM   3657 2HB  GLN A 243     -13.573 -17.092 -26.326  1.00 73.00           H
ATOM   3658  CG  GLN A 243     -13.902 -18.007 -24.401  1.00 73.00           C
ATOM   3659 1HG  GLN A 243     -14.032 -19.030 -24.754  1.00 73.00           H
ATOM   3660 2HG  GLN A 243     -13.399 -18.065 -23.435  1.00 73.00           H
ATOM   3661  CD  GLN A 243     -15.270 -17.343 -24.231  1.00 73.00           C
ATOM   3662  OE1 GLN A 243     -15.490 -16.208 -24.620  1.00 73.00           O
ATOM   3663  NE2 GLN A 243     -16.173 -18.111 -23.630  1.00 73.00           N
ATOM   3664 1HE2 GLN A 243     -15.928 -19.035 -23.335  1.00 73.00           H
ATOM   3665 2HE2 GLN A 243     -17.098 -17.766 -23.473  1.00 73.00           H
ATOM   3666  HN  GLN A 243     -11.129 -17.275 -23.776  1.00 73.00           H
ATOM   3667  N   ALA A 244     -10.017 -16.504 -26.557  1.00 68.31           N
ATOM   3668  CA  ALA A 244      -9.224 -15.874 -27.599  1.00 68.31           C
ATOM   3669  C   ALA A 244      -8.506 -16.954 -28.411  1.00 68.31           C
ATOM   3670  O   ALA A 244      -7.858 -17.833 -27.845  1.00 68.31           O
ATOM   3671  HA  ALA A 244      -9.907 -15.333 -28.254  1.00 68.31           H
ATOM   3672  CB  ALA A 244      -8.251 -14.876 -26.968  1.00 68.31           C
ATOM   3673 1HB  ALA A 244      -8.813 -14.114 -26.428  1.00 68.31           H
ATOM   3674 2HB  ALA A 244      -7.591 -15.400 -26.276  1.00 68.31           H
ATOM   3675 3HB  ALA A 244      -7.657 -14.404 -27.750  1.00 68.31           H
ATOM   3676  HN  ALA A 244      -9.770 -16.245 -25.624  1.00 68.31           H
ATOM   3677  N   LYS A 245      -8.645 -16.852 -29.725  1.00 60.52           N
ATOM   3678  CA  LYS A 245      -7.983 -17.784 -30.622  1.00 60.52           C
ATOM   3679  C   LYS A 245      -6.557 -17.299 -30.891  1.00 60.52           C
ATOM   3680  O   LYS A 245      -5.812 -17.935 -31.635  1.00 60.52           O
ATOM   3681  HA  LYS A 245      -7.930 -18.746 -30.113  1.00 60.52           H
ATOM   3682  CB  LYS A 245      -8.813 -17.987 -31.891  1.00 60.52           C
ATOM   3683 1HB  LYS A 245      -9.107 -17.019 -32.298  1.00 60.52           H
ATOM   3684 2HB  LYS A 245      -8.207 -18.481 -32.651  1.00 60.52           H
ATOM   3685  CG  LYS A 245     -10.060 -18.825 -31.602  1.00 60.52           C
ATOM   3686 1HG  LYS A 245      -9.776 -19.737 -31.078  1.00 60.52           H
ATOM   3687 2HG  LYS A 245     -10.729 -18.273 -30.942  1.00 60.52           H
ATOM   3688  CD  LYS A 245     -10.793 -19.182 -32.897  1.00 60.52           C
ATOM   3689 1HD  LYS A 245     -11.155 -18.273 -33.377  1.00 60.52           H
ATOM   3690 2HD  LYS A 245     -10.100 -19.655 -33.593  1.00 60.52           H
ATOM   3691  CE  LYS A 245     -11.967 -20.123 -32.621  1.00 60.52           C
ATOM   3692 1HE  LYS A 245     -11.620 -20.996 -32.070  1.00 60.52           H
ATOM   3693 2HE  LYS A 245     -12.703 -19.621 -31.992  1.00 60.52           H
ATOM   3694  NZ  LYS A 245     -12.600 -20.549 -33.890  1.00 60.52           N
ATOM   3695 1HZ  LYS A 245     -13.373 -21.173 -33.689  1.00 60.52           H
ATOM   3696 2HZ  LYS A 245     -12.943 -19.734 -34.386  1.00 60.52           H
ATOM   3697 3HZ  LYS A 245     -11.916 -21.031 -34.462  1.00 60.52           H
ATOM   3698  HN  LYS A 245      -9.198 -16.151 -30.176  1.00 60.52           H
ATOM   3699  N   LYS A 246      -6.220 -16.178 -30.271  1.00 60.73           N
ATOM   3700  CA  LYS A 246      -4.955 -15.520 -30.549  1.00 60.73           C
ATOM   3701  C   LYS A 246      -3.826 -16.275 -29.845  1.00 60.73           C
ATOM   3702  O   LYS A 246      -3.926 -16.581 -28.658  1.00 60.73           O
ATOM   3703  HA  LYS A 246      -4.788 -15.574 -31.625  1.00 60.73           H
ATOM   3704  CB  LYS A 246      -5.029 -14.037 -30.177  1.00 60.73           C
ATOM   3705 1HB  LYS A 246      -5.520 -13.925 -29.211  1.00 60.73           H
ATOM   3706 2HB  LYS A 246      -4.022 -13.635 -30.071  1.00 60.73           H
ATOM   3707  CG  LYS A 246      -5.793 -13.243 -31.239  1.00 60.73           C
ATOM   3708 1HG  LYS A 246      -5.399 -13.479 -32.227  1.00 60.73           H
ATOM   3709 2HG  LYS A 246      -6.842 -13.538 -31.234  1.00 60.73           H
ATOM   3710  CD  LYS A 246      -5.679 -11.738 -30.984  1.00 60.73           C
ATOM   3711 1HD  LYS A 246      -6.185 -11.484 -30.053  1.00 60.73           H
ATOM   3712 2HD  LYS A 246      -4.631 -11.464 -30.863  1.00 60.73           H
ATOM   3713  CE  LYS A 246      -6.291 -10.940 -32.138  1.00 60.73           C
ATOM   3714 1HE  LYS A 246      -5.811 -11.220 -33.076  1.00 60.73           H
ATOM   3715 2HE  LYS A 246      -7.349 -11.183 -32.236  1.00 60.73           H
ATOM   3716  NZ  LYS A 246      -6.129  -9.487 -31.905  1.00 60.73           N
ATOM   3717 1HZ  LYS A 246      -6.557  -8.973 -32.667  1.00 60.73           H
ATOM   3718 2HZ  LYS A 246      -6.578  -9.233 -31.032  1.00 60.73           H
ATOM   3719 3HZ  LYS A 246      -5.142  -9.260 -31.856  1.00 60.73           H
ATOM   3720  HN  LYS A 246      -6.794 -15.721 -29.591  1.00 60.73           H
ATOM   3721  N   SER A 247      -2.779 -16.554 -30.607  1.00 61.40           N
ATOM   3722  CA  SER A 247      -1.651 -17.304 -30.083  1.00 61.40           C
ATOM   3723  C   SER A 247      -1.039 -16.565 -28.891  1.00 61.40           C
ATOM   3724  O   SER A 247      -0.586 -17.191 -27.934  1.00 61.40           O
ATOM   3725  HA  SER A 247      -2.063 -18.263 -29.768  1.00 61.40           H
ATOM   3726  CB  SER A 247      -0.593 -17.536 -31.163  1.00 61.40           C
ATOM   3727 1HB  SER A 247       0.223 -18.131 -30.751  1.00 61.40           H
ATOM   3728 2HB  SER A 247      -1.028 -18.114 -31.979  1.00 61.40           H
ATOM   3729  OG  SER A 247      -0.074 -16.311 -31.674  1.00 61.40           O
ATOM   3730  HG  SER A 247       0.598 -16.496 -32.391  1.00 61.40           H
ATOM   3731  HN  SER A 247      -2.693 -16.276 -31.564  1.00 61.40           H
ATOM   3732  N   SER A 248      -1.045 -15.244 -28.988  1.00 64.81           N
ATOM   3733  CA  SER A 248      -0.381 -14.417 -27.995  1.00 64.81           C
ATOM   3734  C   SER A 248      -1.109 -14.525 -26.653  1.00 64.81           C
ATOM   3735  O   SER A 248      -0.670 -13.952 -25.657  1.00 64.81           O
ATOM   3736  HA  SER A 248       0.630 -14.818 -27.915  1.00 64.81           H
ATOM   3737  CB  SER A 248      -0.316 -12.957 -28.447  1.00 64.81           C
ATOM   3738 1HB  SER A 248       0.344 -12.400 -27.782  1.00 64.81           H
ATOM   3739 2HB  SER A 248       0.120 -12.906 -29.445  1.00 64.81           H
ATOM   3740  OG  SER A 248      -1.603 -12.345 -28.460  1.00 64.81           O
ATOM   3741  HG  SER A 248      -1.523 -11.387 -28.737  1.00 64.81           H
ATOM   3742  HN  SER A 248      -1.492 -14.740 -29.727  1.00 64.81           H
ATOM   3743  N   LYS A 249      -2.208 -15.265 -26.670  1.00 68.97           N
ATOM   3744  CA  LYS A 249      -3.085 -15.329 -25.513  1.00 68.97           C
ATOM   3745  C   LYS A 249      -2.318 -15.924 -24.330  1.00 68.97           C
ATOM   3746  O   LYS A 249      -2.512 -15.508 -23.189  1.00 68.97           O
ATOM   3747  HA  LYS A 249      -3.369 -14.307 -25.262  1.00 68.97           H
ATOM   3748  CB  LYS A 249      -4.370 -16.085 -25.856  1.00 68.97           C
ATOM   3749 1HB  LYS A 249      -5.116 -15.913 -25.080  1.00 68.97           H
ATOM   3750 2HB  LYS A 249      -4.785 -15.700 -26.788  1.00 68.97           H
ATOM   3751  CG  LYS A 249      -4.104 -17.586 -25.991  1.00 68.97           C
ATOM   3752 1HG  LYS A 249      -3.236 -17.748 -26.630  1.00 68.97           H
ATOM   3753 2HG  LYS A 249      -3.864 -18.005 -25.014  1.00 68.97           H
ATOM   3754  CD  LYS A 249      -5.318 -18.307 -26.578  1.00 68.97           C
ATOM   3755 1HD  LYS A 249      -6.225 -17.967 -26.077  1.00 68.97           H
ATOM   3756 2HD  LYS A 249      -5.423 -18.053 -27.633  1.00 68.97           H
ATOM   3757  CE  LYS A 249      -5.182 -19.824 -26.424  1.00 68.97           C
ATOM   3758 1HE  LYS A 249      -4.422 -20.198 -27.110  1.00 68.97           H
ATOM   3759 2HE  LYS A 249      -4.847 -20.064 -25.415  1.00 68.97           H
ATOM   3760  NZ  LYS A 249      -6.475 -20.490 -26.696  1.00 68.97           N
ATOM   3761 1HZ  LYS A 249      -6.347 -21.496 -26.682  1.00 68.97           H
ATOM   3762 2HZ  LYS A 249      -7.148 -20.226 -25.985  1.00 68.97           H
ATOM   3763 3HZ  LYS A 249      -6.817 -20.206 -27.607  1.00 68.97           H
ATOM   3764  HN  LYS A 249      -2.502 -15.812 -27.454  1.00 68.97           H
ATOM   3765  N   HIS A 250      -1.465 -16.887 -24.644  1.00 73.15           N
ATOM   3766  CA  HIS A 250      -0.766 -17.634 -23.611  1.00 73.15           C
ATOM   3767  C   HIS A 250       0.179 -16.700 -22.853  1.00 73.15           C
ATOM   3768  O   HIS A 250       0.306 -16.794 -21.633  1.00 73.15           O
ATOM   3769  HA  HIS A 250      -1.527 -18.002 -22.923  1.00 73.15           H
ATOM   3770  CB  HIS A 250      -0.050 -18.846 -24.208  1.00 73.15           C
ATOM   3771 1HB  HIS A 250       0.574 -18.515 -25.038  1.00 73.15           H
ATOM   3772 2HB  HIS A 250       0.618 -19.267 -23.456  1.00 73.15           H
ATOM   3773  CG  HIS A 250      -0.980 -19.930 -24.697  1.00 73.15           C
ATOM   3774  ND1 HIS A 250      -1.599 -20.828 -23.844  1.00 73.15           N
ATOM   3775  HD1 HIS A 250      -1.499 -20.855 -22.850  1.00 73.15           H
ATOM   3776  CD2 HIS A 250      -1.392 -20.250 -25.957  1.00 73.15           C
ATOM   3777  HD2 HIS A 250      -1.093 -19.741 -26.873  1.00 73.15           H
ATOM   3778  CE1 HIS A 250      -2.345 -21.648 -24.570  1.00 73.15           C
ATOM   3779  HE1 HIS A 250      -2.956 -22.466 -24.188  1.00 73.15           H
ATOM   3780  NE2 HIS A 250      -2.215 -21.288 -25.880  1.00 73.15           N
ATOM   3781  HN  HIS A 250      -1.248 -17.159 -25.581  1.00 73.15           H
ATOM   3782  N   LYS A 251       0.819 -15.818 -23.608  1.00 71.89           N
ATOM   3783  CA  LYS A 251       1.756 -14.873 -23.024  1.00 71.89           C
ATOM   3784  C   LYS A 251       1.005 -13.940 -22.072  1.00 71.89           C
ATOM   3785  O   LYS A 251       1.427 -13.736 -20.935  1.00 71.89           O
ATOM   3786  HA  LYS A 251       2.480 -15.446 -22.445  1.00 71.89           H
ATOM   3787  CB  LYS A 251       2.531 -14.140 -24.120  1.00 71.89           C
ATOM   3788 1HB  LYS A 251       2.964 -14.863 -24.811  1.00 71.89           H
ATOM   3789 2HB  LYS A 251       1.848 -13.517 -24.698  1.00 71.89           H
ATOM   3790  CG  LYS A 251       3.639 -13.272 -23.521  1.00 71.89           C
ATOM   3791 1HG  LYS A 251       3.198 -12.465 -22.936  1.00 71.89           H
ATOM   3792 2HG  LYS A 251       4.243 -13.868 -22.837  1.00 71.89           H
ATOM   3793  CD  LYS A 251       4.530 -12.686 -24.618  1.00 71.89           C
ATOM   3794 1HD  LYS A 251       4.946 -13.491 -25.223  1.00 71.89           H
ATOM   3795 2HD  LYS A 251       3.932 -12.064 -25.284  1.00 71.89           H
ATOM   3796  CE  LYS A 251       5.665 -11.854 -24.017  1.00 71.89           C
ATOM   3797 1HE  LYS A 251       5.259 -10.952 -23.559  1.00 71.89           H
ATOM   3798 2HE  LYS A 251       6.158 -12.419 -23.226  1.00 71.89           H
ATOM   3799  NZ  LYS A 251       6.648 -11.487 -25.061  1.00 71.89           N
ATOM   3800 1HZ  LYS A 251       7.376 -10.912 -24.652  1.00 71.89           H
ATOM   3801 2HZ  LYS A 251       7.060 -12.329 -25.448  1.00 71.89           H
ATOM   3802 3HZ  LYS A 251       6.182 -10.970 -25.797  1.00 71.89           H
ATOM   3803  HN  LYS A 251       0.707 -15.744 -24.599  1.00 71.89           H
ATOM   3804  N   ALA A 252      -0.096 -13.397 -22.572  1.00 70.32           N
ATOM   3805  CA  ALA A 252      -0.887 -12.458 -21.796  1.00 70.32           C
ATOM   3806  C   ALA A 252      -1.340 -13.129 -20.498  1.00 70.32           C
ATOM   3807  O   ALA A 252      -1.334 -12.506 -19.438  1.00 70.32           O
ATOM   3808  HA  ALA A 252      -0.248 -11.609 -21.552  1.00 70.32           H
ATOM   3809  CB  ALA A 252      -2.064 -11.963 -22.639  1.00 70.32           C
ATOM   3810 1HB  ALA A 252      -1.688 -11.468 -23.534  1.00 70.32           H
ATOM   3811 2HB  ALA A 252      -2.686 -12.810 -22.926  1.00 70.32           H
ATOM   3812 3HB  ALA A 252      -2.657 -11.258 -22.056  1.00 70.32           H
ATOM   3813  HN  ALA A 252      -0.448 -13.590 -23.488  1.00 70.32           H
ATOM   3814  N   LEU A 253      -1.723 -14.391 -20.625  1.00 74.73           N
ATOM   3815  CA  LEU A 253      -2.221 -15.140 -19.484  1.00 74.73           C
ATOM   3816  C   LEU A 253      -1.129 -15.219 -18.415  1.00 74.73           C
ATOM   3817  O   LEU A 253      -1.386 -14.958 -17.241  1.00 74.73           O
ATOM   3818  HA  LEU A 253      -3.066 -14.588 -19.074  1.00 74.73           H
ATOM   3819  CB  LEU A 253      -2.746 -16.507 -19.928  1.00 74.73           C
ATOM   3820 1HB  LEU A 253      -3.233 -16.390 -20.896  1.00 74.73           H
ATOM   3821 2HB  LEU A 253      -1.894 -17.170 -20.078  1.00 74.73           H
ATOM   3822  CG  LEU A 253      -3.728 -17.191 -18.974  1.00 74.73           C
ATOM   3823  HG  LEU A 253      -3.455 -16.923 -17.954  1.00 74.73           H
ATOM   3824  CD1 LEU A 253      -5.155 -16.692 -19.206  1.00 74.73           C
ATOM   3825 1HD1 LEU A 253      -5.196 -15.615 -19.038  1.00 74.73           H
ATOM   3826 2HD1 LEU A 253      -5.455 -16.910 -20.231  1.00 74.73           H
ATOM   3827 3HD1 LEU A 253      -5.833 -17.194 -18.515  1.00 74.73           H
ATOM   3828  CD2 LEU A 253      -3.628 -18.713 -19.084  1.00 74.73           C
ATOM   3829 1HD2 LEU A 253      -3.860 -19.020 -20.103  1.00 74.73           H
ATOM   3830 2HD2 LEU A 253      -2.616 -19.030 -18.830  1.00 74.73           H
ATOM   3831 3HD2 LEU A 253      -4.336 -19.174 -18.395  1.00 74.73           H
ATOM   3832  HN  LEU A 253      -1.697 -14.900 -21.486  1.00 74.73           H
ATOM   3833  N   LYS A 254       0.066 -15.579 -18.860  1.00 77.01           N
ATOM   3834  CA  LYS A 254       1.182 -15.756 -17.948  1.00 77.01           C
ATOM   3835  C   LYS A 254       1.396 -14.465 -17.154  1.00 77.01           C
ATOM   3836  O   LYS A 254       1.543 -14.500 -15.933  1.00 77.01           O
ATOM   3837  HA  LYS A 254       0.913 -16.549 -17.251  1.00 77.01           H
ATOM   3838  CB  LYS A 254       2.426 -16.223 -18.707  1.00 77.01           C
ATOM   3839 1HB  LYS A 254       2.186 -17.109 -19.295  1.00 77.01           H
ATOM   3840 2HB  LYS A 254       2.740 -15.450 -19.408  1.00 77.01           H
ATOM   3841  CG  LYS A 254       3.570 -16.540 -17.742  1.00 77.01           C
ATOM   3842 1HG  LYS A 254       3.846 -15.641 -17.191  1.00 77.01           H
ATOM   3843 2HG  LYS A 254       3.238 -17.274 -17.007  1.00 77.01           H
ATOM   3844  CD  LYS A 254       4.789 -17.079 -18.494  1.00 77.01           C
ATOM   3845 1HD  LYS A 254       4.510 -17.973 -19.052  1.00 77.01           H
ATOM   3846 2HD  LYS A 254       5.126 -16.341 -19.222  1.00 77.01           H
ATOM   3847  CE  LYS A 254       5.928 -17.408 -17.528  1.00 77.01           C
ATOM   3848 1HE  LYS A 254       6.266 -16.498 -17.032  1.00 77.01           H
ATOM   3849 2HE  LYS A 254       5.570 -18.081 -16.750  1.00 77.01           H
ATOM   3850  NZ  LYS A 254       7.057 -18.033 -18.252  1.00 77.01           N
ATOM   3851 1HZ  LYS A 254       7.807 -18.236 -17.600  1.00 77.01           H
ATOM   3852 2HZ  LYS A 254       6.745 -18.895 -18.686  1.00 77.01           H
ATOM   3853 3HZ  LYS A 254       7.394 -17.398 -18.967  1.00 77.01           H
ATOM   3854  HN  LYS A 254       0.276 -15.749 -19.823  1.00 77.01           H
ATOM   3855  N   VAL A 255       1.405 -13.356 -17.879  1.00 74.31           N
ATOM   3856  CA  VAL A 255       1.642 -12.062 -17.264  1.00 74.31           C
ATOM   3857  C   VAL A 255       0.580 -11.810 -16.192  1.00 74.31           C
ATOM   3858  O   VAL A 255       0.905 -11.427 -15.069  1.00 74.31           O
ATOM   3859  HA  VAL A 255       2.621 -12.098 -16.787  1.00 74.31           H
ATOM   3860  CB  VAL A 255       1.678 -10.971 -18.337  1.00 74.31           C
ATOM   3861  HB  VAL A 255       0.792 -11.086 -18.961  1.00 74.31           H
ATOM   3862  CG1 VAL A 255       1.632  -9.579 -17.705  1.00 74.31           C
ATOM   3863 1HG1 VAL A 255       0.713  -9.471 -17.129  1.00 74.31           H
ATOM   3864 2HG1 VAL A 255       2.491  -9.450 -17.047  1.00 74.31           H
ATOM   3865 3HG1 VAL A 255       1.659  -8.823 -18.490  1.00 74.31           H
ATOM   3866  CG2 VAL A 255       2.908 -11.126 -19.234  1.00 74.31           C
ATOM   3867 1HG2 VAL A 255       3.811 -11.051 -18.629  1.00 74.31           H
ATOM   3868 2HG2 VAL A 255       2.879 -12.099 -19.725  1.00 74.31           H
ATOM   3869 3HG2 VAL A 255       2.909 -10.338 -19.988  1.00 74.31           H
ATOM   3870  HN  VAL A 255       1.255 -13.334 -18.868  1.00 74.31           H
ATOM   3871  N   THR A 256      -0.668 -12.035 -16.576  1.00 72.39           N
ATOM   3872  CA  THR A 256      -1.785 -11.770 -15.684  1.00 72.39           C
ATOM   3873  C   THR A 256      -1.622 -12.551 -14.379  1.00 72.39           C
ATOM   3874  O   THR A 256      -1.787 -11.996 -13.294  1.00 72.39           O
ATOM   3875  HA  THR A 256      -1.774 -10.711 -15.426  1.00 72.39           H
ATOM   3876  CB  THR A 256      -3.077 -12.100 -16.434  1.00 72.39           C
ATOM   3877  HB  THR A 256      -3.091 -13.146 -16.743  1.00 72.39           H
ATOM   3878  OG1 THR A 256      -3.119 -11.146 -17.491  1.00 72.39           O
ATOM   3879  HG1 THR A 256      -2.768 -11.554 -18.334  1.00 72.39           H
ATOM   3880  CG2 THR A 256      -4.328 -11.796 -15.607  1.00 72.39           C
ATOM   3881 1HG2 THR A 256      -4.348 -10.736 -15.355  1.00 72.39           H
ATOM   3882 2HG2 THR A 256      -4.310 -12.387 -14.691  1.00 72.39           H
ATOM   3883 3HG2 THR A 256      -5.216 -12.049 -16.185  1.00 72.39           H
ATOM   3884  HN  THR A 256      -0.921 -12.391 -17.475  1.00 72.39           H
ATOM   3885  N   ILE A 257      -1.301 -13.828 -14.527  1.00 76.46           N
ATOM   3886  CA  ILE A 257      -1.177 -14.707 -13.376  1.00 76.46           C
ATOM   3887  C   ILE A 257      -0.055 -14.196 -12.470  1.00 76.46           C
ATOM   3888  O   ILE A 257      -0.219 -14.126 -11.253  1.00 76.46           O
ATOM   3889  HA  ILE A 257      -2.116 -14.658 -12.825  1.00 76.46           H
ATOM   3890  CB  ILE A 257      -0.991 -16.157 -13.827  1.00 76.46           C
ATOM   3891  HB  ILE A 257      -0.200 -16.183 -14.578  1.00 76.46           H
ATOM   3892  CG1 ILE A 257      -2.261 -16.692 -14.491  1.00 76.46           C
ATOM   3893 1HG1 ILE A 257      -3.042 -16.818 -13.741  1.00 76.46           H
ATOM   3894 2HG1 ILE A 257      -2.630 -15.967 -15.217  1.00 76.46           H
ATOM   3895  CG2 ILE A 257      -0.537 -17.039 -12.663  1.00 76.46           C
ATOM   3896 1HG2 ILE A 257       0.412 -16.670 -12.275  1.00 76.46           H
ATOM   3897 2HG2 ILE A 257      -1.287 -17.013 -11.873  1.00 76.46           H
ATOM   3898 3HG2 ILE A 257      -0.412 -18.065 -13.011  1.00 76.46           H
ATOM   3899  CD1 ILE A 257      -1.995 -18.028 -15.187  1.00 76.46           C
ATOM   3900 1HD1 ILE A 257      -1.231 -17.894 -15.953  1.00 76.46           H
ATOM   3901 2HD1 ILE A 257      -1.650 -18.757 -14.454  1.00 76.46           H
ATOM   3902 3HD1 ILE A 257      -2.915 -18.386 -15.650  1.00 76.46           H
ATOM   3903  HN  ILE A 257      -1.128 -14.262 -15.411  1.00 76.46           H
ATOM   3904  N   THR A 258       1.060 -13.852 -13.097  1.00 80.51           N
ATOM   3905  CA  THR A 258       2.236 -13.429 -12.356  1.00 80.51           C
ATOM   3906  C   THR A 258       1.901 -12.231 -11.465  1.00 80.51           C
ATOM   3907  O   THR A 258       2.263 -12.207 -10.290  1.00 80.51           O
ATOM   3908  HA  THR A 258       2.539 -14.242 -11.697  1.00 80.51           H
ATOM   3909  CB  THR A 258       3.352 -13.144 -13.363  1.00 80.51           C
ATOM   3910  HB  THR A 258       3.073 -12.331 -14.034  1.00 80.51           H
ATOM   3911  OG1 THR A 258       3.586 -14.403 -13.987  1.00 80.51           O
ATOM   3912  HG1 THR A 258       2.973 -14.517 -14.768  1.00 80.51           H
ATOM   3913  CG2 THR A 258       4.682 -12.811 -12.684  1.00 80.51           C
ATOM   3914 1HG2 THR A 258       4.995 -13.652 -12.066  1.00 80.51           H
ATOM   3915 2HG2 THR A 258       4.560 -11.926 -12.059  1.00 80.51           H
ATOM   3916 3HG2 THR A 258       5.439 -12.618 -13.444  1.00 80.51           H
ATOM   3917  HN  THR A 258       1.167 -13.860 -14.091  1.00 80.51           H
ATOM   3918  N   VAL A 259       1.214 -11.266 -12.058  1.00 75.20           N
ATOM   3919  CA  VAL A 259       0.887 -10.038 -11.354  1.00 75.20           C
ATOM   3920  C   VAL A 259       0.013 -10.367 -10.142  1.00 75.20           C
ATOM   3921  O   VAL A 259       0.255  -9.868  -9.044  1.00 75.20           O
ATOM   3922  HA  VAL A 259       1.822  -9.601 -11.004  1.00 75.20           H
ATOM   3923  CB  VAL A 259       0.229  -9.044 -12.313  1.00 75.20           C
ATOM   3924  HB  VAL A 259      -0.621  -9.541 -12.780  1.00 75.20           H
ATOM   3925  CG1 VAL A 259      -0.298  -7.821 -11.559  1.00 75.20           C
ATOM   3926 1HG1 VAL A 259      -1.038  -8.139 -10.824  1.00 75.20           H
ATOM   3927 2HG1 VAL A 259       0.528  -7.323 -11.052  1.00 75.20           H
ATOM   3928 3HG1 VAL A 259      -0.761  -7.131 -12.264  1.00 75.20           H
ATOM   3929  CG2 VAL A 259       1.198  -8.628 -13.422  1.00 75.20           C
ATOM   3930 1HG2 VAL A 259       2.076  -8.158 -12.979  1.00 75.20           H
ATOM   3931 2HG2 VAL A 259       1.504  -9.509 -13.986  1.00 75.20           H
ATOM   3932 3HG2 VAL A 259       0.705  -7.921 -14.089  1.00 75.20           H
ATOM   3933  HN  VAL A 259       0.882 -11.314 -13.001  1.00 75.20           H
ATOM   3934  N   LEU A 260      -0.984 -11.205 -10.382  1.00 77.19           N
ATOM   3935  CA  LEU A 260      -1.938 -11.551  -9.342  1.00 77.19           C
ATOM   3936  C   LEU A 260      -1.206 -12.257  -8.199  1.00 77.19           C
ATOM   3937  O   LEU A 260      -1.430 -11.949  -7.029  1.00 77.19           O
ATOM   3938  HA  LEU A 260      -2.358 -10.621  -8.961  1.00 77.19           H
ATOM   3939  CB  LEU A 260      -3.096 -12.364  -9.925  1.00 77.19           C
ATOM   3940 1HB  LEU A 260      -3.590 -11.761 -10.686  1.00 77.19           H
ATOM   3941 2HB  LEU A 260      -2.682 -13.237 -10.430  1.00 77.19           H
ATOM   3942  CG  LEU A 260      -4.151 -12.841  -8.925  1.00 77.19           C
ATOM   3943  HG  LEU A 260      -3.644 -13.370  -8.119  1.00 77.19           H
ATOM   3944  CD1 LEU A 260      -4.885 -11.655  -8.296  1.00 77.19           C
ATOM   3945 1HD1 LEU A 260      -4.169 -11.021  -7.773  1.00 77.19           H
ATOM   3946 2HD1 LEU A 260      -5.379 -11.077  -9.077  1.00 77.19           H
ATOM   3947 3HD1 LEU A 260      -5.630 -12.021  -7.590  1.00 77.19           H
ATOM   3948  CD2 LEU A 260      -5.117 -13.831  -9.578  1.00 77.19           C
ATOM   3949 1HD2 LEU A 260      -5.621 -13.349 -10.416  1.00 77.19           H
ATOM   3950 2HD2 LEU A 260      -4.562 -14.697  -9.939  1.00 77.19           H
ATOM   3951 3HD2 LEU A 260      -5.857 -14.154  -8.846  1.00 77.19           H
ATOM   3952  HN  LEU A 260      -1.146 -11.644 -11.266  1.00 77.19           H
ATOM   3953  N   THR A 261      -0.345 -13.190  -8.577  1.00 83.44           N
ATOM   3954  CA  THR A 261       0.349 -14.010  -7.598  1.00 83.44           C
ATOM   3955  C   THR A 261       1.231 -13.138  -6.701  1.00 83.44           C
ATOM   3956  O   THR A 261       1.259 -13.321  -5.485  1.00 83.44           O
ATOM   3957  HA  THR A 261      -0.394 -14.480  -6.955  1.00 83.44           H
ATOM   3958  CB  THR A 261       1.129 -15.089  -8.352  1.00 83.44           C
ATOM   3959  HB  THR A 261       1.886 -14.643  -8.997  1.00 83.44           H
ATOM   3960  OG1 THR A 261       0.121 -15.844  -9.017  1.00 83.44           O
ATOM   3961  HG1 THR A 261      -0.094 -15.426  -9.900  1.00 83.44           H
ATOM   3962  CG2 THR A 261       1.791 -16.098  -7.411  1.00 83.44           C
ATOM   3963 1HG2 THR A 261       1.026 -16.593  -6.813  1.00 83.44           H
ATOM   3964 2HG2 THR A 261       2.487 -15.578  -6.753  1.00 83.44           H
ATOM   3965 3HG2 THR A 261       2.330 -16.841  -7.997  1.00 83.44           H
ATOM   3966  HN  THR A 261      -0.119 -13.390  -9.531  1.00 83.44           H
ATOM   3967  N   VAL A 262       1.928 -12.207  -7.336  1.00 84.05           N
ATOM   3968  CA  VAL A 262       2.882 -11.372  -6.627  1.00 84.05           C
ATOM   3969  C   VAL A 262       2.136 -10.503  -5.612  1.00 84.05           C
ATOM   3970  O   VAL A 262       2.594 -10.329  -4.483  1.00 84.05           O
ATOM   3971  HA  VAL A 262       3.562 -12.033  -6.089  1.00 84.05           H
ATOM   3972  CB  VAL A 262       3.705 -10.554  -7.624  1.00 84.05           C
ATOM   3973  HB  VAL A 262       3.011 -10.009  -8.264  1.00 84.05           H
ATOM   3974  CG1 VAL A 262       4.582  -9.530  -6.901  1.00 84.05           C
ATOM   3975 1HG1 VAL A 262       3.950  -8.850  -6.329  1.00 84.05           H
ATOM   3976 2HG1 VAL A 262       5.264 -10.047  -6.226  1.00 84.05           H
ATOM   3977 3HG1 VAL A 262       5.156  -8.962  -7.633  1.00 84.05           H
ATOM   3978  CG2 VAL A 262       4.550 -11.466  -8.516  1.00 84.05           C
ATOM   3979 1HG2 VAL A 262       5.231 -12.051  -7.897  1.00 84.05           H
ATOM   3980 2HG2 VAL A 262       3.896 -12.139  -9.071  1.00 84.05           H
ATOM   3981 3HG2 VAL A 262       5.125 -10.859  -9.215  1.00 84.05           H
ATOM   3982  HN  VAL A 262       1.850 -12.020  -8.316  1.00 84.05           H
ATOM   3983  N   PHE A 263       1.001  -9.980  -6.050  1.00 79.35           N
ATOM   3984  CA  PHE A 263       0.183  -9.139  -5.192  1.00 79.35           C
ATOM   3985  C   PHE A 263      -0.301  -9.915  -3.965  1.00 79.35           C
ATOM   3986  O   PHE A 263      -0.127  -9.466  -2.834  1.00 79.35           O
ATOM   3987  HA  PHE A 263       0.805  -8.304  -4.869  1.00 79.35           H
ATOM   3988  CB  PHE A 263      -1.030  -8.704  -6.016  1.00 79.35           C
ATOM   3989 1HB  PHE A 263      -0.682  -8.172  -6.902  1.00 79.35           H
ATOM   3990 2HB  PHE A 263      -1.558  -9.591  -6.364  1.00 79.35           H
ATOM   3991  CG  PHE A 263      -2.011  -7.810  -5.255  1.00 79.35           C
ATOM   3992  CD1 PHE A 263      -3.031  -8.367  -4.550  1.00 79.35           C
ATOM   3993  HD1 PHE A 263      -3.150  -9.450  -4.526  1.00 79.35           H
ATOM   3994  CD2 PHE A 263      -1.862  -6.458  -5.284  1.00 79.35           C
ATOM   3995  HD2 PHE A 263      -1.045  -6.012  -5.850  1.00 79.35           H
ATOM   3996  CE1 PHE A 263      -3.942  -7.537  -3.843  1.00 79.35           C
ATOM   3997  HE1 PHE A 263      -4.760  -7.983  -3.278  1.00 79.35           H
ATOM   3998  CE2 PHE A 263      -2.773  -5.628  -4.578  1.00 79.35           C
ATOM   3999  HE2 PHE A 263      -2.654  -4.545  -4.601  1.00 79.35           H
ATOM   4000  CZ  PHE A 263      -3.794  -6.186  -3.872  1.00 79.35           C
ATOM   4001  HZ  PHE A 263      -4.492  -5.549  -3.330  1.00 79.35           H
ATOM   4002  HN  PHE A 263       0.639 -10.122  -6.972  1.00 79.35           H
ATOM   4003  N   VAL A 264      -0.899 -11.067  -4.232  1.00 83.82           N
ATOM   4004  CA  VAL A 264      -1.520 -11.849  -3.176  1.00 83.82           C
ATOM   4005  C   VAL A 264      -0.463 -12.228  -2.138  1.00 83.82           C
ATOM   4006  O   VAL A 264      -0.684 -12.079  -0.937  1.00 83.82           O
ATOM   4007  HA  VAL A 264      -2.271 -11.219  -2.699  1.00 83.82           H
ATOM   4008  CB  VAL A 264      -2.233 -13.064  -3.775  1.00 83.82           C
ATOM   4009  HB  VAL A 264      -1.522 -13.587  -4.416  1.00 83.82           H
ATOM   4010  CG1 VAL A 264      -2.679 -14.033  -2.679  1.00 83.82           C
ATOM   4011 1HG1 VAL A 264      -1.808 -14.378  -2.122  1.00 83.82           H
ATOM   4012 2HG1 VAL A 264      -3.365 -13.524  -2.002  1.00 83.82           H
ATOM   4013 3HG1 VAL A 264      -3.182 -14.887  -3.132  1.00 83.82           H
ATOM   4014  CG2 VAL A 264      -3.418 -12.632  -4.642  1.00 83.82           C
ATOM   4015 1HG2 VAL A 264      -4.129 -12.075  -4.032  1.00 83.82           H
ATOM   4016 2HG2 VAL A 264      -3.062 -11.999  -5.455  1.00 83.82           H
ATOM   4017 3HG2 VAL A 264      -3.906 -13.515  -5.055  1.00 83.82           H
ATOM   4018  HN  VAL A 264      -0.963 -11.466  -5.146  1.00 83.82           H
ATOM   4019  N   LEU A 265       0.665 -12.712  -2.638  1.00 88.36           N
ATOM   4020  CA  LEU A 265       1.694 -13.261  -1.771  1.00 88.36           C
ATOM   4021  C   LEU A 265       2.278 -12.141  -0.908  1.00 88.36           C
ATOM   4022  O   LEU A 265       2.741 -12.388   0.205  1.00 88.36           O
ATOM   4023  HA  LEU A 265       1.214 -13.988  -1.116  1.00 88.36           H
ATOM   4024  CB  LEU A 265       2.742 -14.014  -2.593  1.00 88.36           C
ATOM   4025 1HB  LEU A 265       3.080 -13.362  -3.398  1.00 88.36           H
ATOM   4026 2HB  LEU A 265       3.604 -14.207  -1.956  1.00 88.36           H
ATOM   4027  CG  LEU A 265       2.288 -15.340  -3.206  1.00 88.36           C
ATOM   4028  HG  LEU A 265       1.436 -15.142  -3.857  1.00 88.36           H
ATOM   4029  CD1 LEU A 265       3.390 -15.948  -4.076  1.00 88.36           C
ATOM   4030 1HD1 LEU A 265       3.639 -15.258  -4.882  1.00 88.36           H
ATOM   4031 2HD1 LEU A 265       4.275 -16.129  -3.466  1.00 88.36           H
ATOM   4032 3HD1 LEU A 265       3.040 -16.890  -4.499  1.00 88.36           H
ATOM   4033  CD2 LEU A 265       1.812 -16.310  -2.123  1.00 88.36           C
ATOM   4034 1HD2 LEU A 265       2.628 -16.507  -1.428  1.00 88.36           H
ATOM   4035 2HD2 LEU A 265       0.974 -15.869  -1.583  1.00 88.36           H
ATOM   4036 3HD2 LEU A 265       1.495 -17.245  -2.585  1.00 88.36           H
ATOM   4037  HN  LEU A 265       0.880 -12.733  -3.615  1.00 88.36           H
ATOM   4038  N   SER A 266       2.236 -10.934  -1.453  1.00 88.14           N
ATOM   4039  CA  SER A 266       2.862  -9.797  -0.800  1.00 88.14           C
ATOM   4040  C   SER A 266       1.902  -9.189   0.225  1.00 88.14           C
ATOM   4041  O   SER A 266       2.314  -8.821   1.324  1.00 88.14           O
ATOM   4042  HA  SER A 266       3.746 -10.198  -0.306  1.00 88.14           H
ATOM   4043  CB  SER A 266       3.285  -8.740  -1.822  1.00 88.14           C
ATOM   4044 1HB  SER A 266       3.793  -7.923  -1.310  1.00 88.14           H
ATOM   4045 2HB  SER A 266       4.003  -9.175  -2.518  1.00 88.14           H
ATOM   4046  OG  SER A 266       2.174  -8.224  -2.549  1.00 88.14           O
ATOM   4047  HG  SER A 266       1.989  -8.800  -3.346  1.00 88.14           H
ATOM   4048  HN  SER A 266       1.787 -10.728  -2.322  1.00 88.14           H
ATOM   4049  N   GLN A 267       0.641  -9.102  -0.171  1.00 86.90           N
ATOM   4050  CA  GLN A 267      -0.325  -8.315   0.576  1.00 86.90           C
ATOM   4051  C   GLN A 267      -1.052  -9.194   1.596  1.00 86.90           C
ATOM   4052  O   GLN A 267      -1.383  -8.739   2.689  1.00 86.90           O
ATOM   4053  HA  GLN A 267       0.259  -7.554   1.093  1.00 86.90           H
ATOM   4054  CB  GLN A 267      -1.320  -7.631  -0.365  1.00 86.90           C
ATOM   4055 1HB  GLN A 267      -1.814  -8.379  -0.984  1.00 86.90           H
ATOM   4056 2HB  GLN A 267      -2.097  -7.137   0.219  1.00 86.90           H
ATOM   4057  CG  GLN A 267      -0.615  -6.607  -1.257  1.00 86.90           C
ATOM   4058 1HG  GLN A 267       0.142  -7.106  -1.862  1.00 86.90           H
ATOM   4059 2HG  GLN A 267      -1.334  -6.164  -1.946  1.00 86.90           H
ATOM   4060  CD  GLN A 267       0.039  -5.507  -0.418  1.00 86.90           C
ATOM   4061  OE1 GLN A 267      -0.519  -5.012   0.548  1.00 86.90           O
ATOM   4062  NE2 GLN A 267       1.250  -5.153  -0.840  1.00 86.90           N
ATOM   4063 1HE2 GLN A 267       1.651  -5.599  -1.640  1.00 86.90           H
ATOM   4064 2HE2 GLN A 267       1.759  -4.441  -0.356  1.00 86.90           H
ATOM   4065  HN  GLN A 267       0.278  -9.556  -0.984  1.00 86.90           H
ATOM   4066  N   PHE A 268      -1.277 -10.439   1.202  1.00 89.42           N
ATOM   4067  CA  PHE A 268      -2.124 -11.328   1.979  1.00 89.42           C
ATOM   4068  C   PHE A 268      -1.597 -11.477   3.407  1.00 89.42           C
ATOM   4069  O   PHE A 268      -2.340 -11.290   4.369  1.00 89.42           O
ATOM   4070  HA  PHE A 268      -3.120 -10.885   2.005  1.00 89.42           H
ATOM   4071  CB  PHE A 268      -2.090 -12.694   1.290  1.00 89.42           C
ATOM   4072 1HB  PHE A 268      -2.380 -12.570   0.246  1.00 89.42           H
ATOM   4073 2HB  PHE A 268      -1.066 -13.066   1.294  1.00 89.42           H
ATOM   4074  CG  PHE A 268      -3.001 -13.740   1.936  1.00 89.42           C
ATOM   4075  CD1 PHE A 268      -2.461 -14.754   2.663  1.00 89.42           C
ATOM   4076  HD1 PHE A 268      -1.380 -14.822   2.786  1.00 89.42           H
ATOM   4077  CD2 PHE A 268      -4.349 -13.655   1.783  1.00 89.42           C
ATOM   4078  HD2 PHE A 268      -4.782 -12.842   1.200  1.00 89.42           H
ATOM   4079  CE1 PHE A 268      -3.306 -15.725   3.263  1.00 89.42           C
ATOM   4080  HE1 PHE A 268      -2.874 -16.538   3.846  1.00 89.42           H
ATOM   4081  CE2 PHE A 268      -5.194 -14.626   2.383  1.00 89.42           C
ATOM   4082  HE2 PHE A 268      -6.275 -14.558   2.261  1.00 89.42           H
ATOM   4083  CZ  PHE A 268      -4.655 -15.640   3.111  1.00 89.42           C
ATOM   4084  HZ  PHE A 268      -5.303 -16.385   3.571  1.00 89.42           H
ATOM   4085  HN  PHE A 268      -0.894 -10.841   0.370  1.00 89.42           H
ATOM   4086  N   PRO A 269      -0.311 -11.816   3.571  1.00 93.26           N
ATOM   4087  CA  PRO A 269       0.230 -12.103   4.902  1.00 93.26           C
ATOM   4088  C   PRO A 269      -0.048 -10.983   5.892  1.00 93.26           C
ATOM   4089  O   PRO A 269      -0.462 -11.237   7.022  1.00 93.26           O
ATOM   4090  HA  PRO A 269      -0.258 -12.982   5.323  1.00 93.26           H
ATOM   4091  CB  PRO A 269       1.729 -12.282   4.653  1.00 93.26           C
ATOM   4092 1HB  PRO A 269       2.271 -11.344   4.779  1.00 93.26           H
ATOM   4093 2HB  PRO A 269       2.168 -12.999   5.347  1.00 93.26           H
ATOM   4094  CG  PRO A 269       1.791 -12.779   3.214  1.00 93.26           C
ATOM   4095 1HG  PRO A 269       2.775 -12.621   2.773  1.00 93.26           H
ATOM   4096 2HG  PRO A 269       1.593 -13.849   3.147  1.00 93.26           H
ATOM   4097  CD  PRO A 269       0.716 -11.955   2.523  1.00 93.26           C
ATOM   4098 1HD  PRO A 269       1.094 -10.985   2.202  1.00 93.26           H
ATOM   4099 2HD  PRO A 269       0.332 -12.455   1.634  1.00 93.26           H
ATOM   4100  N   TYR A 270       0.189  -9.762   5.436  1.00 92.15           N
ATOM   4101  CA  TYR A 270       0.046  -8.601   6.298  1.00 92.15           C
ATOM   4102  C   TYR A 270      -1.405  -8.433   6.755  1.00 92.15           C
ATOM   4103  O   TYR A 270      -1.663  -8.193   7.934  1.00 92.15           O
ATOM   4104  HA  TYR A 270       0.680  -8.750   7.172  1.00 92.15           H
ATOM   4105  CB  TYR A 270       0.443  -7.392   5.447  1.00 92.15           C
ATOM   4106 1HB  TYR A 270       1.509  -7.450   5.227  1.00 92.15           H
ATOM   4107 2HB  TYR A 270      -0.083  -7.444   4.494  1.00 92.15           H
ATOM   4108  CG  TYR A 270       0.145  -6.043   6.105  1.00 92.15           C
ATOM   4109  CD1 TYR A 270      -0.814  -5.210   5.566  1.00 92.15           C
ATOM   4110  HD1 TYR A 270      -1.359  -5.513   4.672  1.00 92.15           H
ATOM   4111  CD2 TYR A 270       0.836  -5.661   7.237  1.00 92.15           C
ATOM   4112  HD2 TYR A 270       1.593  -6.319   7.662  1.00 92.15           H
ATOM   4113  CE1 TYR A 270      -1.094  -3.940   6.185  1.00 92.15           C
ATOM   4114  HE1 TYR A 270      -1.849  -3.272   5.770  1.00 92.15           H
ATOM   4115  CE2 TYR A 270       0.556  -4.391   7.856  1.00 92.15           C
ATOM   4116  HE2 TYR A 270       1.094  -4.076   8.750  1.00 92.15           H
ATOM   4117  CZ  TYR A 270      -0.395  -3.593   7.299  1.00 92.15           C
ATOM   4118  OH  TYR A 270      -0.660  -2.394   7.884  1.00 92.15           O
ATOM   4119  HH  TYR A 270      -0.087  -2.276   8.696  1.00 92.15           H
ATOM   4120  HN  TYR A 270       0.473  -9.560   4.499  1.00 92.15           H
ATOM   4121  N   ASN A 271      -2.312  -8.566   5.800  1.00 90.16           N
ATOM   4122  CA  ASN A 271      -3.716  -8.295   6.058  1.00 90.16           C
ATOM   4123  C   ASN A 271      -4.286  -9.395   6.957  1.00 90.16           C
ATOM   4124  O   ASN A 271      -5.258  -9.172   7.677  1.00 90.16           O
ATOM   4125  HA  ASN A 271      -3.736  -7.315   6.535  1.00 90.16           H
ATOM   4126  CB  ASN A 271      -4.523  -8.282   4.758  1.00 90.16           C
ATOM   4127 1HB  ASN A 271      -4.267  -9.155   4.158  1.00 90.16           H
ATOM   4128 2HB  ASN A 271      -5.587  -8.352   4.985  1.00 90.16           H
ATOM   4129  CG  ASN A 271      -4.251  -7.008   3.957  1.00 90.16           C
ATOM   4130  OD1 ASN A 271      -4.613  -5.910   4.345  1.00 90.16           O
ATOM   4131  ND2 ASN A 271      -3.593  -7.214   2.819  1.00 90.16           N
ATOM   4132 1HD2 ASN A 271      -3.324  -8.141   2.559  1.00 90.16           H
ATOM   4133 2HD2 ASN A 271      -3.367  -6.442   2.225  1.00 90.16           H
ATOM   4134  HN  ASN A 271      -2.102  -8.852   4.865  1.00 90.16           H
ATOM   4135  N   CYS A 272      -3.656 -10.559   6.885  1.00 93.10           N
ATOM   4136  CA  CYS A 272      -3.984 -11.644   7.794  1.00 93.10           C
ATOM   4137  C   CYS A 272      -3.720 -11.169   9.224  1.00 93.10           C
ATOM   4138  O   CYS A 272      -4.570 -11.321  10.100  1.00 93.10           O
ATOM   4139  HA  CYS A 272      -5.041 -11.865   7.649  1.00 93.10           H
ATOM   4140  CB  CYS A 272      -3.202 -12.916   7.461  1.00 93.10           C
ATOM   4141 1HB  CYS A 272      -2.144 -12.682   7.342  1.00 93.10           H
ATOM   4142 2HB  CYS A 272      -3.280 -13.626   8.285  1.00 93.10           H
ATOM   4143  SG  CYS A 272      -3.853 -13.667   5.925  1.00 93.10           S
ATOM   4144  HG  CYS A 272      -3.290 -12.794   5.094  1.00 93.10           H
ATOM   4145  HN  CYS A 272      -2.936 -10.765   6.223  1.00 93.10           H
ATOM   4146  N   ILE A 273      -2.537 -10.604   9.417  1.00 93.82           N
ATOM   4147  CA  ILE A 273      -2.128 -10.156  10.738  1.00 93.82           C
ATOM   4148  C   ILE A 273      -2.995  -8.969  11.160  1.00 93.82           C
ATOM   4149  O   ILE A 273      -3.388  -8.865  12.321  1.00 93.82           O
ATOM   4150  HA  ILE A 273      -2.306 -10.978  11.431  1.00 93.82           H
ATOM   4151  CB  ILE A 273      -0.627  -9.860  10.762  1.00 93.82           C
ATOM   4152  HB  ILE A 273      -0.413  -9.117   9.993  1.00 93.82           H
ATOM   4153  CG1 ILE A 273       0.184 -11.111  10.419  1.00 93.82           C
ATOM   4154 1HG1 ILE A 273      -0.109 -11.481   9.436  1.00 93.82           H
ATOM   4155 2HG1 ILE A 273       1.243 -10.859  10.362  1.00 93.82           H
ATOM   4156  CG2 ILE A 273      -0.208  -9.256  12.104  1.00 93.82           C
ATOM   4157 1HG2 ILE A 273      -0.751  -8.325  12.268  1.00 93.82           H
ATOM   4158 2HG2 ILE A 273      -0.440  -9.957  12.906  1.00 93.82           H
ATOM   4159 3HG2 ILE A 273       0.863  -9.055  12.094  1.00 93.82           H
ATOM   4160  CD1 ILE A 273      -0.028 -12.207  11.466  1.00 93.82           C
ATOM   4161 1HD1 ILE A 273       0.288 -11.842  12.443  1.00 93.82           H
ATOM   4162 2HD1 ILE A 273      -1.084 -12.474  11.502  1.00 93.82           H
ATOM   4163 3HD1 ILE A 273       0.559 -13.085  11.198  1.00 93.82           H
ATOM   4164  HN  ILE A 273      -1.865 -10.451   8.692  1.00 93.82           H
ATOM   4165  N   LEU A 274      -3.269  -8.104  10.195  1.00 92.15           N
ATOM   4166  CA  LEU A 274      -4.069  -6.919  10.457  1.00 92.15           C
ATOM   4167  C   LEU A 274      -5.456  -7.343  10.945  1.00 92.15           C
ATOM   4168  O   LEU A 274      -6.047  -6.682  11.796  1.00 92.15           O
ATOM   4169  HA  LEU A 274      -3.578  -6.363  11.255  1.00 92.15           H
ATOM   4170  CB  LEU A 274      -4.101  -6.012   9.225  1.00 92.15           C
ATOM   4171 1HB  LEU A 274      -3.084  -5.908   8.848  1.00 92.15           H
ATOM   4172 2HB  LEU A 274      -4.680  -6.509   8.447  1.00 92.15           H
ATOM   4173  CG  LEU A 274      -4.682  -4.612   9.439  1.00 92.15           C
ATOM   4174  HG  LEU A 274      -5.640  -4.714   9.949  1.00 92.15           H
ATOM   4175  CD1 LEU A 274      -3.775  -3.774  10.342  1.00 92.15           C
ATOM   4176 1HD1 LEU A 274      -3.676  -4.263  11.311  1.00 92.15           H
ATOM   4177 2HD1 LEU A 274      -2.792  -3.678   9.881  1.00 92.15           H
ATOM   4178 3HD1 LEU A 274      -4.211  -2.784  10.477  1.00 92.15           H
ATOM   4179  CD2 LEU A 274      -4.955  -3.922   8.101  1.00 92.15           C
ATOM   4180 1HD2 LEU A 274      -4.023  -3.833   7.541  1.00 92.15           H
ATOM   4181 2HD2 LEU A 274      -5.668  -4.513   7.526  1.00 92.15           H
ATOM   4182 3HD2 LEU A 274      -5.367  -2.929   8.281  1.00 92.15           H
ATOM   4183  HN  LEU A 274      -2.955  -8.201   9.251  1.00 92.15           H
ATOM   4184  N   LEU A 275      -5.934  -8.444  10.384  1.00 93.87           N
ATOM   4185  CA  LEU A 275      -7.222  -8.988  10.782  1.00 93.87           C
ATOM   4186  C   LEU A 275      -7.159  -9.411  12.251  1.00 93.87           C
ATOM   4187  O   LEU A 275      -8.056  -9.093  13.031  1.00 93.87           O
ATOM   4188  HA  LEU A 275      -7.958  -8.191  10.683  1.00 93.87           H
ATOM   4189  CB  LEU A 275      -7.643 -10.114   9.835  1.00 93.87           C
ATOM   4190 1HB  LEU A 275      -7.719  -9.706   8.828  1.00 93.87           H
ATOM   4191 2HB  LEU A 275      -6.851 -10.862   9.817  1.00 93.87           H
ATOM   4192  CG  LEU A 275      -8.961 -10.815  10.172  1.00 93.87           C
ATOM   4193  HG  LEU A 275      -8.898 -11.187  11.194  1.00 93.87           H
ATOM   4194  CD1 LEU A 275     -10.133  -9.833  10.119  1.00 93.87           C
ATOM   4195 1HD1 LEU A 275      -9.969  -9.033  10.840  1.00 93.87           H
ATOM   4196 2HD1 LEU A 275     -10.208  -9.410   9.118  1.00 93.87           H
ATOM   4197 3HD1 LEU A 275     -11.057 -10.358  10.363  1.00 93.87           H
ATOM   4198  CD2 LEU A 275      -9.186 -12.025   9.263  1.00 93.87           C
ATOM   4199 1HD2 LEU A 275      -9.219 -11.698   8.224  1.00 93.87           H
ATOM   4200 2HD2 LEU A 275      -8.369 -12.735   9.395  1.00 93.87           H
ATOM   4201 3HD2 LEU A 275     -10.129 -12.505   9.524  1.00 93.87           H
ATOM   4202  HN  LEU A 275      -5.460  -8.960   9.671  1.00 93.87           H
ATOM   4203  N   VAL A 276      -6.092 -10.121  12.585  1.00 94.86           N
ATOM   4204  CA  VAL A 276      -5.903 -10.594  13.945  1.00 94.86           C
ATOM   4205  C   VAL A 276      -5.918  -9.400  14.902  1.00 94.86           C
ATOM   4206  O   VAL A 276      -6.588  -9.435  15.933  1.00 94.86           O
ATOM   4207  HA  VAL A 276      -6.741 -11.247  14.186  1.00 94.86           H
ATOM   4208  CB  VAL A 276      -4.617 -11.419  14.039  1.00 94.86           C
ATOM   4209  HB  VAL A 276      -3.803 -10.816  13.638  1.00 94.86           H
ATOM   4210  CG1 VAL A 276      -4.284 -11.750  15.495  1.00 94.86           C
ATOM   4211 1HG1 VAL A 276      -4.148 -10.825  16.056  1.00 94.86           H
ATOM   4212 2HG1 VAL A 276      -5.100 -12.324  15.933  1.00 94.86           H
ATOM   4213 3HG1 VAL A 276      -3.366 -12.336  15.533  1.00 94.86           H
ATOM   4214  CG2 VAL A 276      -4.720 -12.691  13.197  1.00 94.86           C
ATOM   4215 1HG2 VAL A 276      -5.551 -13.298  13.555  1.00 94.86           H
ATOM   4216 2HG2 VAL A 276      -4.888 -12.424  12.153  1.00 94.86           H
ATOM   4217 3HG2 VAL A 276      -3.793 -13.259  13.281  1.00 94.86           H
ATOM   4218  HN  VAL A 276      -5.366 -10.374  11.945  1.00 94.86           H
ATOM   4219  N   GLN A 277      -5.173  -8.372  14.526  1.00 93.38           N
ATOM   4220  CA  GLN A 277      -5.074  -7.178  15.349  1.00 93.38           C
ATOM   4221  C   GLN A 277      -6.448  -6.523  15.501  1.00 93.38           C
ATOM   4222  O   GLN A 277      -6.754  -5.947  16.544  1.00 93.38           O
ATOM   4223  HA  GLN A 277      -4.720  -7.524  16.320  1.00 93.38           H
ATOM   4224  CB  GLN A 277      -4.058  -6.193  14.768  1.00 93.38           C
ATOM   4225 1HB  GLN A 277      -4.235  -6.072  13.699  1.00 93.38           H
ATOM   4226 2HB  GLN A 277      -4.192  -5.213  15.226  1.00 93.38           H
ATOM   4227  CG  GLN A 277      -2.626  -6.680  15.002  1.00 93.38           C
ATOM   4228 1HG  GLN A 277      -2.465  -6.847  16.067  1.00 93.38           H
ATOM   4229 2HG  GLN A 277      -2.478  -7.637  14.502  1.00 93.38           H
ATOM   4230  CD  GLN A 277      -1.609  -5.663  14.480  1.00 93.38           C
ATOM   4231  OE1 GLN A 277      -1.901  -4.832  13.635  1.00 93.38           O
ATOM   4232  NE2 GLN A 277      -0.403  -5.773  15.030  1.00 93.38           N
ATOM   4233 1HE2 GLN A 277      -0.230  -6.477  15.719  1.00 93.38           H
ATOM   4234 2HE2 GLN A 277       0.330  -5.152  14.754  1.00 93.38           H
ATOM   4235  HN  GLN A 277      -4.643  -8.345  13.678  1.00 93.38           H
ATOM   4236  N   THR A 278      -7.241  -6.633  14.445  1.00 93.27           N
ATOM   4237  CA  THR A 278      -8.568  -6.041  14.440  1.00 93.27           C
ATOM   4238  C   THR A 278      -9.477  -6.764  15.435  1.00 93.27           C
ATOM   4239  O   THR A 278     -10.201  -6.125  16.197  1.00 93.27           O
ATOM   4240  HA  THR A 278      -8.485  -5.008  14.775  1.00 93.27           H
ATOM   4241  CB  THR A 278      -9.094  -6.072  13.003  1.00 93.27           C
ATOM   4242  HB  THR A 278      -9.255  -7.097  12.670  1.00 93.27           H
ATOM   4243  OG1 THR A 278      -8.128  -5.329  12.264  1.00 93.27           O
ATOM   4244  HG1 THR A 278      -7.206  -5.634  12.504  1.00 93.27           H
ATOM   4245  CG2 THR A 278     -10.387  -5.271  12.836  1.00 93.27           C
ATOM   4246 1HG2 THR A 278     -10.207  -4.231  13.106  1.00 93.27           H
ATOM   4247 2HG2 THR A 278     -11.158  -5.687  13.485  1.00 93.27           H
ATOM   4248 3HG2 THR A 278     -10.717  -5.326  11.799  1.00 93.27           H
ATOM   4249  HN  THR A 278      -6.989  -7.114  13.605  1.00 93.27           H
ATOM   4250  N   ILE A 279      -9.410  -8.087  15.397  1.00 94.71           N
ATOM   4251  CA  ILE A 279     -10.236  -8.904  16.269  1.00 94.71           C
ATOM   4252  C   ILE A 279      -9.840  -8.649  17.725  1.00 94.71           C
ATOM   4253  O   ILE A 279     -10.702  -8.511  18.592  1.00 94.71           O
ATOM   4254  HA  ILE A 279     -11.270  -8.587  16.132  1.00 94.71           H
ATOM   4255  CB  ILE A 279     -10.156 -10.376  15.860  1.00 94.71           C
ATOM   4256  HB  ILE A 279      -9.105 -10.663  15.819  1.00 94.71           H
ATOM   4257  CG1 ILE A 279     -10.736 -10.587  14.460  1.00 94.71           C
ATOM   4258 1HG1 ILE A 279     -11.823 -10.507  14.496  1.00 94.71           H
ATOM   4259 2HG1 ILE A 279     -10.381  -9.802  13.792  1.00 94.71           H
ATOM   4260  CG2 ILE A 279     -10.830 -11.272  16.900  1.00 94.71           C
ATOM   4261 1HG2 ILE A 279     -10.332 -11.150  17.862  1.00 94.71           H
ATOM   4262 2HG2 ILE A 279     -11.879 -10.993  16.996  1.00 94.71           H
ATOM   4263 3HG2 ILE A 279     -10.759 -12.313  16.584  1.00 94.71           H
ATOM   4264  CD1 ILE A 279     -10.339 -11.956  13.903  1.00 94.71           C
ATOM   4265 1HD1 ILE A 279      -9.253 -12.023  13.845  1.00 94.71           H
ATOM   4266 2HD1 ILE A 279     -10.717 -12.739  14.560  1.00 94.71           H
ATOM   4267 3HD1 ILE A 279     -10.764 -12.080  12.907  1.00 94.71           H
ATOM   4268  HN  ILE A 279      -8.808  -8.599  14.785  1.00 94.71           H
ATOM   4269  N   ASP A 280      -8.535  -8.593  17.949  1.00 94.47           N
ATOM   4270  CA  ASP A 280      -8.013  -8.426  19.294  1.00 94.47           C
ATOM   4271  C   ASP A 280      -8.360  -7.024  19.801  1.00 94.47           C
ATOM   4272  O   ASP A 280      -8.589  -6.831  20.994  1.00 94.47           O
ATOM   4273  HA  ASP A 280      -8.485  -9.211  19.884  1.00 94.47           H
ATOM   4274  CB  ASP A 280      -6.490  -8.573  19.316  1.00 94.47           C
ATOM   4275 1HB  ASP A 280      -6.202  -9.489  18.801  1.00 94.47           H
ATOM   4276 2HB  ASP A 280      -6.033  -7.745  18.774  1.00 94.47           H
ATOM   4277  CG  ASP A 280      -5.963  -8.602  20.752  1.00 94.47           C
ATOM   4278  OD1 ASP A 280      -6.497  -9.416  21.536  1.00 94.47           O
ATOM   4279  OD2 ASP A 280      -5.038  -7.809  21.033  1.00 94.47           O
ATOM   4280  HN  ASP A 280      -7.842  -8.659  17.231  1.00 94.47           H
ATOM   4281  N   ALA A 281      -8.387  -6.083  18.869  1.00 92.32           N
ATOM   4282  CA  ALA A 281      -8.740  -4.713  19.200  1.00 92.32           C
ATOM   4283  C   ALA A 281     -10.164  -4.678  19.759  1.00 92.32           C
ATOM   4284  O   ALA A 281     -10.500  -3.806  20.558  1.00 92.32           O
ATOM   4285  HA  ALA A 281      -8.049  -4.368  19.969  1.00 92.32           H
ATOM   4286  CB  ALA A 281      -8.579  -3.830  17.961  1.00 92.32           C
ATOM   4287 1HB  ALA A 281      -7.543  -3.866  17.622  1.00 92.32           H
ATOM   4288 2HB  ALA A 281      -9.234  -4.193  17.169  1.00 92.32           H
ATOM   4289 3HB  ALA A 281      -8.844  -2.802  18.210  1.00 92.32           H
ATOM   4290  HN  ALA A 281      -8.174  -6.243  17.906  1.00 92.32           H
ATOM   4291  N   TYR A 282     -10.963  -5.638  19.315  1.00 90.71           N
ATOM   4292  CA  TYR A 282     -12.343  -5.729  19.761  1.00 90.71           C
ATOM   4293  C   TYR A 282     -12.463  -6.627  20.994  1.00 90.71           C
ATOM   4294  O   TYR A 282     -13.080  -6.245  21.987  1.00 90.71           O
ATOM   4295  HA  TYR A 282     -12.680  -4.724  20.019  1.00 90.71           H
ATOM   4296  CB  TYR A 282     -13.119  -6.363  18.605  1.00 90.71           C
ATOM   4297 1HB  TYR A 282     -12.943  -5.781  17.700  1.00 90.71           H
ATOM   4298 2HB  TYR A 282     -12.726  -7.363  18.422  1.00 90.71           H
ATOM   4299  CG  TYR A 282     -14.627  -6.459  18.846  1.00 90.71           C
ATOM   4300  CD1 TYR A 282     -15.194  -7.670  19.188  1.00 90.71           C
ATOM   4301  HD1 TYR A 282     -14.569  -8.557  19.286  1.00 90.71           H
ATOM   4302  CD2 TYR A 282     -15.419  -5.336  18.723  1.00 90.71           C
ATOM   4303  HD2 TYR A 282     -14.970  -4.380  18.453  1.00 90.71           H
ATOM   4304  CE1 TYR A 282     -16.613  -7.761  19.415  1.00 90.71           C
ATOM   4305  HE1 TYR A 282     -17.075  -8.711  19.685  1.00 90.71           H
ATOM   4306  CE2 TYR A 282     -16.838  -5.427  18.950  1.00 90.71           C
ATOM   4307  HE2 TYR A 282     -17.475  -4.548  18.855  1.00 90.71           H
ATOM   4308  CZ  TYR A 282     -17.365  -6.635  19.285  1.00 90.71           C
ATOM   4309  OH  TYR A 282     -18.705  -6.721  19.500  1.00 90.71           O
ATOM   4310  HH  TYR A 282     -19.126  -5.820  19.397  1.00 90.71           H
ATOM   4311  HN  TYR A 282     -10.682  -6.343  18.665  1.00 90.71           H
ATOM   4312  N   ALA A 283     -11.864  -7.804  20.889  1.00 92.44           N
ATOM   4313  CA  ALA A 283     -12.149  -8.876  21.828  1.00 92.44           C
ATOM   4314  C   ALA A 283     -11.101  -8.865  22.942  1.00 92.44           C
ATOM   4315  O   ALA A 283     -11.331  -9.407  24.022  1.00 92.44           O
ATOM   4316  HA  ALA A 283     -13.131  -8.683  22.263  1.00 92.44           H
ATOM   4317  CB  ALA A 283     -12.194 -10.211  21.082  1.00 92.44           C
ATOM   4318 1HB  ALA A 283     -12.974 -10.176  20.322  1.00 92.44           H
ATOM   4319 2HB  ALA A 283     -11.230 -10.393  20.606  1.00 92.44           H
ATOM   4320 3HB  ALA A 283     -12.408 -11.014  21.787  1.00 92.44           H
ATOM   4321  HN  ALA A 283     -11.196  -8.031  20.180  1.00 92.44           H
ATOM   4322  N   MET A 284      -9.971  -8.240  22.642  1.00 91.18           N
ATOM   4323  CA  MET A 284      -8.868  -8.193  23.586  1.00 91.18           C
ATOM   4324  C   MET A 284      -8.572  -9.583  24.153  1.00 91.18           C
ATOM   4325  O   MET A 284      -8.472  -9.753  25.367  1.00 91.18           O
ATOM   4326  HA  MET A 284      -8.010  -7.835  23.018  1.00 91.18           H
ATOM   4327  CB  MET A 284      -9.216  -7.238  24.730  1.00 91.18           C
ATOM   4328 1HB  MET A 284     -10.126  -7.576  25.226  1.00 91.18           H
ATOM   4329 2HB  MET A 284      -8.422  -7.254  25.476  1.00 91.18           H
ATOM   4330  CG  MET A 284      -9.410  -5.811  24.213  1.00 91.18           C
ATOM   4331 1HG  MET A 284      -8.460  -5.412  23.859  1.00 91.18           H
ATOM   4332 2HG  MET A 284     -10.092  -5.813  23.363  1.00 91.18           H
ATOM   4333  SD  MET A 284     -10.060  -4.774  25.513  1.00 91.18           S
ATOM   4334  CE  MET A 284     -11.781  -5.247  25.454  1.00 91.18           C
ATOM   4335 1HE  MET A 284     -12.185  -5.025  24.466  1.00 91.18           H
ATOM   4336 2HE  MET A 284     -11.872  -6.315  25.652  1.00 91.18           H
ATOM   4337 3HE  MET A 284     -12.337  -4.689  26.207  1.00 91.18           H
ATOM   4338  HN  MET A 284      -9.804  -7.774  21.773  1.00 91.18           H
ATOM   4339  N   PHE A 285      -8.440 -10.541  23.248  1.00 91.44           N
ATOM   4340  CA  PHE A 285      -8.332 -11.935  23.643  1.00 91.44           C
ATOM   4341  C   PHE A 285      -6.870 -12.329  23.866  1.00 91.44           C
ATOM   4342  O   PHE A 285      -6.588 -13.366  24.465  1.00 91.44           O
ATOM   4343  HA  PHE A 285      -8.884 -12.050  24.575  1.00 91.44           H
ATOM   4344  CB  PHE A 285      -8.904 -12.771  22.496  1.00 91.44           C
ATOM   4345 1HB  PHE A 285      -9.070 -13.788  22.850  1.00 91.44           H
ATOM   4346 2HB  PHE A 285      -9.877 -12.367  22.216  1.00 91.44           H
ATOM   4347  CG  PHE A 285      -8.011 -12.817  21.254  1.00 91.44           C
ATOM   4348  CD1 PHE A 285      -8.169 -11.895  20.268  1.00 91.44           C
ATOM   4349  HD1 PHE A 285      -8.932 -11.122  20.362  1.00 91.44           H
ATOM   4350  CD2 PHE A 285      -7.059 -13.782  21.137  1.00 91.44           C
ATOM   4351  HD2 PHE A 285      -6.932 -14.521  21.928  1.00 91.44           H
ATOM   4352  CE1 PHE A 285      -7.341 -11.938  19.116  1.00 91.44           C
ATOM   4353  HE1 PHE A 285      -7.468 -11.198  18.325  1.00 91.44           H
ATOM   4354  CE2 PHE A 285      -6.231 -13.825  19.985  1.00 91.44           C
ATOM   4355  HE2 PHE A 285      -5.468 -14.598  19.891  1.00 91.44           H
ATOM   4356  CZ  PHE A 285      -6.389 -12.902  18.998  1.00 91.44           C
ATOM   4357  HZ  PHE A 285      -5.753 -12.935  18.114  1.00 91.44           H
ATOM   4358  HN  PHE A 285      -8.407 -10.377  22.262  1.00 91.44           H
ATOM   4359  N   ILE A 286      -5.980 -11.482  23.373  1.00 91.89           N
ATOM   4360  CA  ILE A 286      -4.555 -11.709  23.544  1.00 91.89           C
ATOM   4361  C   ILE A 286      -4.109 -11.138  24.891  1.00 91.89           C
ATOM   4362  O   ILE A 286      -3.813  -9.949  24.997  1.00 91.89           O
ATOM   4363  HA  ILE A 286      -4.395 -12.788  23.557  1.00 91.89           H
ATOM   4364  CB  ILE A 286      -3.776 -11.151  22.351  1.00 91.89           C
ATOM   4365  HB  ILE A 286      -3.946 -10.076  22.305  1.00 91.89           H
ATOM   4366  CG1 ILE A 286      -4.285 -11.746  21.036  1.00 91.89           C
ATOM   4367 1HG1 ILE A 286      -4.018 -12.801  20.983  1.00 91.89           H
ATOM   4368 2HG1 ILE A 286      -5.373 -11.690  21.006  1.00 91.89           H
ATOM   4369  CG2 ILE A 286      -2.271 -11.363  22.531  1.00 91.89           C
ATOM   4370 1HG2 ILE A 286      -1.938 -10.853  23.435  1.00 91.89           H
ATOM   4371 2HG2 ILE A 286      -2.062 -12.429  22.617  1.00 91.89           H
ATOM   4372 3HG2 ILE A 286      -1.742 -10.957  21.669  1.00 91.89           H
ATOM   4373  CD1 ILE A 286      -3.697 -11.004  19.835  1.00 91.89           C
ATOM   4374 1HD1 ILE A 286      -3.986  -9.954  19.878  1.00 91.89           H
ATOM   4375 2HD1 ILE A 286      -2.610 -11.083  19.856  1.00 91.89           H
ATOM   4376 3HD1 ILE A 286      -4.075 -11.447  18.913  1.00 91.89           H
ATOM   4377  HN  ILE A 286      -6.217 -10.654  22.865  1.00 91.89           H
ATOM   4378  N   SER A 287      -4.076 -12.011  25.887  1.00 90.30           N
ATOM   4379  CA  SER A 287      -3.645 -11.614  27.216  1.00 90.30           C
ATOM   4380  C   SER A 287      -2.195 -12.043  27.446  1.00 90.30           C
ATOM   4381  O   SER A 287      -1.539 -11.557  28.367  1.00 90.30           O
ATOM   4382  HA  SER A 287      -3.731 -10.528  27.235  1.00 90.30           H
ATOM   4383  CB  SER A 287      -4.553 -12.215  28.291  1.00 90.30           C
ATOM   4384 1HB  SER A 287      -4.208 -11.899  29.276  1.00 90.30           H
ATOM   4385 2HB  SER A 287      -5.565 -11.829  28.169  1.00 90.30           H
ATOM   4386  OG  SER A 287      -4.579 -13.639  28.233  1.00 90.30           O
ATOM   4387  HG  SER A 287      -5.201 -13.998  28.930  1.00 90.30           H
ATOM   4388  HN  SER A 287      -4.336 -12.973  25.796  1.00 90.30           H
ATOM   4389  N   ASN A 288      -1.736 -12.948  26.594  1.00 93.19           N
ATOM   4390  CA  ASN A 288      -0.423 -13.544  26.770  1.00 93.19           C
ATOM   4391  C   ASN A 288       0.627 -12.668  26.085  1.00 93.19           C
ATOM   4392  O   ASN A 288       0.522 -12.385  24.893  1.00 93.19           O
ATOM   4393  HA  ASN A 288      -0.278 -13.603  27.849  1.00 93.19           H
ATOM   4394  CB  ASN A 288      -0.362 -14.937  26.140  1.00 93.19           C
ATOM   4395 1HB  ASN A 288      -1.208 -15.533  26.482  1.00 93.19           H
ATOM   4396 2HB  ASN A 288      -0.449 -14.854  25.056  1.00 93.19           H
ATOM   4397  CG  ASN A 288       0.946 -15.644  26.499  1.00 93.19           C
ATOM   4398  OD1 ASN A 288       2.028 -15.085  26.417  1.00 93.19           O
ATOM   4399  ND2 ASN A 288       0.789 -16.903  26.900  1.00 93.19           N
ATOM   4400 1HD2 ASN A 288      -0.127 -17.302  26.945  1.00 93.19           H
ATOM   4401 2HD2 ASN A 288       1.586 -17.449  27.157  1.00 93.19           H
ATOM   4402  HN  ASN A 288      -2.244 -13.272  25.796  1.00 93.19           H
ATOM   4403  N   CYS A 289       1.616 -12.263  26.868  1.00 92.32           N
ATOM   4404  CA  CYS A 289       2.612 -11.320  26.388  1.00 92.32           C
ATOM   4405  C   CYS A 289       3.442 -12.008  25.303  1.00 92.32           C
ATOM   4406  O   CYS A 289       3.863 -11.369  24.340  1.00 92.32           O
ATOM   4407  HA  CYS A 289       2.066 -10.470  25.978  1.00 92.32           H
ATOM   4408  CB  CYS A 289       3.487 -10.793  27.528  1.00 92.32           C
ATOM   4409 1HB  CYS A 289       2.864 -10.325  28.289  1.00 92.32           H
ATOM   4410 2HB  CYS A 289       4.009 -11.621  28.008  1.00 92.32           H
ATOM   4411  SG  CYS A 289       4.697  -9.583  26.879  1.00 92.32           S
ATOM   4412  HN  CYS A 289       1.743 -12.568  27.812  1.00 92.32           H
ATOM   4413  N   ALA A 290       3.652 -13.302  25.494  1.00 94.10           N
ATOM   4414  CA  ALA A 290       4.467 -14.072  24.570  1.00 94.10           C
ATOM   4415  C   ALA A 290       3.802 -14.076  23.192  1.00 94.10           C
ATOM   4416  O   ALA A 290       4.473 -13.903  22.175  1.00 94.10           O
ATOM   4417  HA  ALA A 290       5.437 -13.582  24.495  1.00 94.10           H
ATOM   4418  CB  ALA A 290       4.669 -15.485  25.123  1.00 94.10           C
ATOM   4419 1HB  ALA A 290       5.170 -15.428  26.089  1.00 94.10           H
ATOM   4420 2HB  ALA A 290       3.700 -15.970  25.244  1.00 94.10           H
ATOM   4421 3HB  ALA A 290       5.280 -16.062  24.429  1.00 94.10           H
ATOM   4422  HN  ALA A 290       3.278 -13.822  26.262  1.00 94.10           H
ATOM   4423  N   VAL A 291       2.492 -14.274  23.202  1.00 94.22           N
ATOM   4424  CA  VAL A 291       1.731 -14.306  21.965  1.00 94.22           C
ATOM   4425  C   VAL A 291       1.727 -12.911  21.337  1.00 94.22           C
ATOM   4426  O   VAL A 291       1.905 -12.770  20.128  1.00 94.22           O
ATOM   4427  HA  VAL A 291       2.234 -14.995  21.287  1.00 94.22           H
ATOM   4428  CB  VAL A 291       0.324 -14.845  22.231  1.00 94.22           C
ATOM   4429  HB  VAL A 291      -0.152 -14.195  22.964  1.00 94.22           H
ATOM   4430  CG1 VAL A 291      -0.524 -14.817  20.957  1.00 94.22           C
ATOM   4431 1HG1 VAL A 291      -0.605 -13.791  20.598  1.00 94.22           H
ATOM   4432 2HG1 VAL A 291      -0.052 -15.433  20.192  1.00 94.22           H
ATOM   4433 3HG1 VAL A 291      -1.519 -15.205  21.174  1.00 94.22           H
ATOM   4434  CG2 VAL A 291       0.380 -16.256  22.820  1.00 94.22           C
ATOM   4435 1HG2 VAL A 291       0.883 -16.923  22.120  1.00 94.22           H
ATOM   4436 2HG2 VAL A 291       0.930 -16.235  23.761  1.00 94.22           H
ATOM   4437 3HG2 VAL A 291      -0.633 -16.616  22.999  1.00 94.22           H
ATOM   4438  HN  VAL A 291       1.954 -14.410  24.034  1.00 94.22           H
ATOM   4439  N   SER A 292       1.522 -11.915  22.186  1.00 94.16           N
ATOM   4440  CA  SER A 292       1.503 -10.535  21.731  1.00 94.16           C
ATOM   4441  C   SER A 292       2.823 -10.195  21.037  1.00 94.16           C
ATOM   4442  O   SER A 292       2.826  -9.643  19.938  1.00 94.16           O
ATOM   4443  HA  SER A 292       0.674 -10.475  21.027  1.00 94.16           H
ATOM   4444  CB  SER A 292       1.253  -9.574  22.896  1.00 94.16           C
ATOM   4445 1HB  SER A 292       0.249  -9.736  23.289  1.00 94.16           H
ATOM   4446 2HB  SER A 292       1.951  -9.794  23.703  1.00 94.16           H
ATOM   4447  OG  SER A 292       1.395  -8.212  22.503  1.00 94.16           O
ATOM   4448  HG  SER A 292       0.712  -7.982  21.810  1.00 94.16           H
ATOM   4449  HN  SER A 292       1.372 -12.038  23.167  1.00 94.16           H
ATOM   4450  N   THR A 293       3.913 -10.538  21.707  1.00 93.62           N
ATOM   4451  CA  THR A 293       5.237 -10.231  21.191  1.00 93.62           C
ATOM   4452  C   THR A 293       5.411 -10.814  19.787  1.00 93.62           C
ATOM   4453  O   THR A 293       5.867 -10.124  18.877  1.00 93.62           O
ATOM   4454  HA  THR A 293       5.328  -9.149  21.102  1.00 93.62           H
ATOM   4455  CB  THR A 293       6.268 -10.749  22.196  1.00 93.62           C
ATOM   4456  HB  THR A 293       6.137 -11.817  22.373  1.00 93.62           H
ATOM   4457  OG1 THR A 293       6.093  -9.911  23.336  1.00 93.62           O
ATOM   4458  HG1 THR A 293       5.440 -10.327  23.969  1.00 93.62           H
ATOM   4459  CG2 THR A 293       7.706 -10.478  21.751  1.00 93.62           C
ATOM   4460 1HG2 THR A 293       7.856  -9.404  21.640  1.00 93.62           H
ATOM   4461 2HG2 THR A 293       7.891 -10.972  20.797  1.00 93.62           H
ATOM   4462 3HG2 THR A 293       8.397 -10.866  22.500  1.00 93.62           H
ATOM   4463  HN  THR A 293       3.903 -11.017  22.585  1.00 93.62           H
ATOM   4464  N   ASN A 294       5.038 -12.079  19.656  1.00 94.95           N
ATOM   4465  CA  ASN A 294       5.240 -12.792  18.407  1.00 94.95           C
ATOM   4466  C   ASN A 294       4.375 -12.158  17.316  1.00 94.95           C
ATOM   4467  O   ASN A 294       4.807 -12.031  16.171  1.00 94.95           O
ATOM   4468  HA  ASN A 294       6.306 -12.706  18.196  1.00 94.95           H
ATOM   4469  CB  ASN A 294       4.832 -14.261  18.539  1.00 94.95           C
ATOM   4470 1HB  ASN A 294       3.862 -14.330  19.033  1.00 94.95           H
ATOM   4471 2HB  ASN A 294       4.717 -14.701  17.548  1.00 94.95           H
ATOM   4472  CG  ASN A 294       5.873 -15.050  19.335  1.00 94.95           C
ATOM   4473  OD1 ASN A 294       6.997 -14.620  19.534  1.00 94.95           O
ATOM   4474  ND2 ASN A 294       5.437 -16.225  19.779  1.00 94.95           N
ATOM   4475 1HD2 ASN A 294       4.502 -16.519  19.582  1.00 94.95           H
ATOM   4476 2HD2 ASN A 294       6.045 -16.815  20.311  1.00 94.95           H
ATOM   4477  HN  ASN A 294       4.606 -12.613  20.383  1.00 94.95           H
ATOM   4478  N   ILE A 295       3.169 -11.775  17.709  1.00 94.04           N
ATOM   4479  CA  ILE A 295       2.220 -11.206  16.768  1.00 94.04           C
ATOM   4480  C   ILE A 295       2.772  -9.884  16.230  1.00 94.04           C
ATOM   4481  O   ILE A 295       2.647  -9.593  15.042  1.00 94.04           O
ATOM   4482  HA  ILE A 295       2.125 -11.905  15.936  1.00 94.04           H
ATOM   4483  CB  ILE A 295       0.837 -11.079  17.411  1.00 94.04           C
ATOM   4484  HB  ILE A 295       0.968 -10.718  18.432  1.00 94.04           H
ATOM   4485  CG1 ILE A 295       0.146 -12.441  17.498  1.00 94.04           C
ATOM   4486 1HG1 ILE A 295      -0.120 -12.782  16.498  1.00 94.04           H
ATOM   4487 2HG1 ILE A 295       0.834 -13.177  17.913  1.00 94.04           H
ATOM   4488  CG2 ILE A 295      -0.018 -10.047  16.673  1.00 94.04           C
ATOM   4489 1HG2 ILE A 295       0.474  -9.075  16.707  1.00 94.04           H
ATOM   4490 2HG2 ILE A 295      -0.143 -10.355  15.635  1.00 94.04           H
ATOM   4491 3HG2 ILE A 295      -0.995  -9.977  17.151  1.00 94.04           H
ATOM   4492  CD1 ILE A 295      -1.111 -12.363  18.367  1.00 94.04           C
ATOM   4493 1HD1 ILE A 295      -0.838 -12.045  19.373  1.00 94.04           H
ATOM   4494 2HD1 ILE A 295      -1.807 -11.644  17.936  1.00 94.04           H
ATOM   4495 3HD1 ILE A 295      -1.583 -13.344  18.412  1.00 94.04           H
ATOM   4496  HN  ILE A 295       2.838 -11.849  18.650  1.00 94.04           H
ATOM   4497  N   ASP A 296       3.371  -9.120  17.131  1.00 93.81           N
ATOM   4498  CA  ASP A 296       3.906  -7.818  16.771  1.00 93.81           C
ATOM   4499  C   ASP A 296       5.081  -8.003  15.809  1.00 93.81           C
ATOM   4500  O   ASP A 296       5.224  -7.252  14.846  1.00 93.81           O
ATOM   4501  HA  ASP A 296       3.074  -7.282  16.314  1.00 93.81           H
ATOM   4502  CB  ASP A 296       4.419  -7.072  18.005  1.00 93.81           C
ATOM   4503 1HB  ASP A 296       5.074  -7.725  18.583  1.00 93.81           H
ATOM   4504 2HB  ASP A 296       5.016  -6.215  17.695  1.00 93.81           H
ATOM   4505  CG  ASP A 296       3.257  -6.601  18.882  1.00 93.81           C
ATOM   4506  OD1 ASP A 296       2.130  -6.536  18.345  1.00 93.81           O
ATOM   4507  OD2 ASP A 296       3.522  -6.316  20.070  1.00 93.81           O
ATOM   4508  HN  ASP A 296       3.492  -9.376  18.090  1.00 93.81           H
ATOM   4509  N   ILE A 297       5.893  -9.008  16.103  1.00 94.44           N
ATOM   4510  CA  ILE A 297       7.020  -9.336  15.246  1.00 94.44           C
ATOM   4511  C   ILE A 297       6.502  -9.751  13.868  1.00 94.44           C
ATOM   4512  O   ILE A 297       7.034  -9.320  12.846  1.00 94.44           O
ATOM   4513  HA  ILE A 297       7.618  -8.432  15.133  1.00 94.44           H
ATOM   4514  CB  ILE A 297       7.910 -10.388  15.911  1.00 94.44           C
ATOM   4515  HB  ILE A 297       7.271 -11.185  16.292  1.00 94.44           H
ATOM   4516  CG1 ILE A 297       8.658  -9.797  17.107  1.00 94.44           C
ATOM   4517 1HG1 ILE A 297       9.389  -9.066  16.759  1.00 94.44           H
ATOM   4518 2HG1 ILE A 297       7.958  -9.265  17.752  1.00 94.44           H
ATOM   4519  CG2 ILE A 297       8.863 -11.021  14.895  1.00 94.44           C
ATOM   4520 1HG2 ILE A 297       8.285 -11.501  14.105  1.00 94.44           H
ATOM   4521 2HG2 ILE A 297       9.498 -10.248  14.462  1.00 94.44           H
ATOM   4522 3HG2 ILE A 297       9.484 -11.765  15.394  1.00 94.44           H
ATOM   4523  CD1 ILE A 297       9.365 -10.892  17.908  1.00 94.44           C
ATOM   4524 1HD1 ILE A 297       8.629 -11.607  18.275  1.00 94.44           H
ATOM   4525 2HD1 ILE A 297      10.082 -11.405  17.267  1.00 94.44           H
ATOM   4526 3HD1 ILE A 297       9.889 -10.444  18.752  1.00 94.44           H
ATOM   4527  HN  ILE A 297       5.791  -9.592  16.909  1.00 94.44           H
ATOM   4528  N   CYS A 298       5.471 -10.583  13.883  1.00 94.67           N
ATOM   4529  CA  CYS A 298       4.877 -11.061  12.647  1.00 94.67           C
ATOM   4530  C   CYS A 298       4.388  -9.851  11.848  1.00 94.67           C
ATOM   4531  O   CYS A 298       4.546  -9.802  10.630  1.00 94.67           O
ATOM   4532  HA  CYS A 298       5.662 -11.590  12.106  1.00 94.67           H
ATOM   4533  CB  CYS A 298       3.751 -12.063  12.911  1.00 94.67           C
ATOM   4534 1HB  CYS A 298       3.090 -11.683  13.690  1.00 94.67           H
ATOM   4535 2HB  CYS A 298       3.146 -12.187  12.013  1.00 94.67           H
ATOM   4536  SG  CYS A 298       4.453 -13.675  13.419  1.00 94.67           S
ATOM   4537  HG  CYS A 298       4.767 -13.305  14.657  1.00 94.67           H
ATOM   4538  HN  CYS A 298       5.044 -10.928  14.719  1.00 94.67           H
ATOM   4539  N   PHE A 299       3.805  -8.904  12.568  1.00 93.72           N
ATOM   4540  CA  PHE A 299       3.284  -7.701  11.941  1.00 93.72           C
ATOM   4541  C   PHE A 299       4.387  -6.951  11.192  1.00 93.72           C
ATOM   4542  O   PHE A 299       4.200  -6.547  10.045  1.00 93.72           O
ATOM   4543  HA  PHE A 299       2.514  -8.012  11.235  1.00 93.72           H
ATOM   4544  CB  PHE A 299       2.747  -6.809  13.062  1.00 93.72           C
ATOM   4545 1HB  PHE A 299       1.973  -7.350  13.605  1.00 93.72           H
ATOM   4546 2HB  PHE A 299       3.552  -6.608  13.769  1.00 93.72           H
ATOM   4547  CG  PHE A 299       2.172  -5.477  12.576  1.00 93.72           C
ATOM   4548  CD1 PHE A 299       2.951  -4.362  12.568  1.00 93.72           C
ATOM   4549  HD1 PHE A 299       3.985  -4.417  12.908  1.00 93.72           H
ATOM   4550  CD2 PHE A 299       0.882  -5.408  12.151  1.00 93.72           C
ATOM   4551  HD2 PHE A 299       0.258  -6.302  12.158  1.00 93.72           H
ATOM   4552  CE1 PHE A 299       2.416  -3.126  12.117  1.00 93.72           C
ATOM   4553  HE1 PHE A 299       3.040  -2.232  12.111  1.00 93.72           H
ATOM   4554  CE2 PHE A 299       0.348  -4.172  11.700  1.00 93.72           C
ATOM   4555  HE2 PHE A 299      -0.687  -4.117  11.360  1.00 93.72           H
ATOM   4556  CZ  PHE A 299       1.126  -3.057  11.692  1.00 93.72           C
ATOM   4557  HZ  PHE A 299       0.716  -2.109  11.346  1.00 93.72           H
ATOM   4558  HN  PHE A 299       3.686  -8.949  13.560  1.00 93.72           H
ATOM   4559  N   GLN A 300       5.513  -6.788  11.870  1.00 93.00           N
ATOM   4560  CA  GLN A 300       6.629  -6.050  11.303  1.00 93.00           C
ATOM   4561  C   GLN A 300       7.113  -6.726  10.018  1.00 93.00           C
ATOM   4562  O   GLN A 300       7.299  -6.066   8.997  1.00 93.00           O
ATOM   4563  HA  GLN A 300       6.235  -5.060  11.074  1.00 93.00           H
ATOM   4564  CB  GLN A 300       7.768  -5.915  12.314  1.00 93.00           C
ATOM   4565 1HB  GLN A 300       7.990  -6.888  12.751  1.00 93.00           H
ATOM   4566 2HB  GLN A 300       8.673  -5.580  11.806  1.00 93.00           H
ATOM   4567  CG  GLN A 300       7.403  -4.924  13.422  1.00 93.00           C
ATOM   4568 1HG  GLN A 300       7.080  -3.982  12.980  1.00 93.00           H
ATOM   4569 2HG  GLN A 300       6.563  -5.311  13.998  1.00 93.00           H
ATOM   4570  CD  GLN A 300       8.594  -4.676  14.350  1.00 93.00           C
ATOM   4571  OE1 GLN A 300       9.698  -5.145  14.125  1.00 93.00           O
ATOM   4572  NE2 GLN A 300       8.310  -3.914  15.402  1.00 93.00           N
ATOM   4573 1HE2 GLN A 300       7.383  -3.560  15.528  1.00 93.00           H
ATOM   4574 2HE2 GLN A 300       9.024  -3.695  16.068  1.00 93.00           H
ATOM   4575  HN  GLN A 300       5.670  -7.149  12.790  1.00 93.00           H
ATOM   4576  N   VAL A 301       7.304  -8.034  10.112  1.00 94.24           N
ATOM   4577  CA  VAL A 301       7.867  -8.789   9.005  1.00 94.24           C
ATOM   4578  C   VAL A 301       6.952  -8.657   7.786  1.00 94.24           C
ATOM   4579  O   VAL A 301       7.411  -8.329   6.693  1.00 94.24           O
ATOM   4580  HA  VAL A 301       8.835  -8.350   8.766  1.00 94.24           H
ATOM   4581  CB  VAL A 301       8.097 -10.242   9.426  1.00 94.24           C
ATOM   4582  HB  VAL A 301       7.154 -10.633   9.808  1.00 94.24           H
ATOM   4583  CG1 VAL A 301       8.511 -11.100   8.229  1.00 94.24           C
ATOM   4584 1HG1 VAL A 301       7.725 -11.075   7.474  1.00 94.24           H
ATOM   4585 2HG1 VAL A 301       9.436 -10.709   7.804  1.00 94.24           H
ATOM   4586 3HG1 VAL A 301       8.668 -12.128   8.556  1.00 94.24           H
ATOM   4587  CG2 VAL A 301       9.132 -10.330  10.549  1.00 94.24           C
ATOM   4588 1HG2 VAL A 301      10.078  -9.912  10.205  1.00 94.24           H
ATOM   4589 2HG2 VAL A 301       8.779  -9.768  11.413  1.00 94.24           H
ATOM   4590 3HG2 VAL A 301       9.276 -11.374  10.829  1.00 94.24           H
ATOM   4591  HN  VAL A 301       7.082  -8.575  10.923  1.00 94.24           H
ATOM   4592  N   THR A 302       5.674  -8.920   8.014  1.00 93.46           N
ATOM   4593  CA  THR A 302       4.709  -8.948   6.928  1.00 93.46           C
ATOM   4594  C   THR A 302       4.520  -7.545   6.347  1.00 93.46           C
ATOM   4595  O   THR A 302       4.277  -7.392   5.151  1.00 93.46           O
ATOM   4596  HA  THR A 302       5.109  -9.573   6.129  1.00 93.46           H
ATOM   4597  CB  THR A 302       3.415  -9.565   7.460  1.00 93.46           C
ATOM   4598  HB  THR A 302       2.657  -9.614   6.678  1.00 93.46           H
ATOM   4599  OG1 THR A 302       3.084  -8.760   8.588  1.00 93.46           O
ATOM   4600  HG1 THR A 302       3.449  -9.172   9.422  1.00 93.46           H
ATOM   4601  CG2 THR A 302       3.630 -10.961   8.049  1.00 93.46           C
ATOM   4602 1HG2 THR A 302       4.338 -10.901   8.876  1.00 93.46           H
ATOM   4603 2HG2 THR A 302       4.026 -11.623   7.279  1.00 93.46           H
ATOM   4604 3HG2 THR A 302       2.680 -11.353   8.412  1.00 93.46           H
ATOM   4605  HN  THR A 302       5.295  -9.112   8.920  1.00 93.46           H
ATOM   4606  N   GLN A 303       4.638  -6.556   7.221  1.00 91.87           N
ATOM   4607  CA  GLN A 303       4.538  -5.169   6.800  1.00 91.87           C
ATOM   4608  C   GLN A 303       5.669  -4.827   5.828  1.00 91.87           C
ATOM   4609  O   GLN A 303       5.443  -4.165   4.816  1.00 91.87           O
ATOM   4610  HA  GLN A 303       3.577  -5.089   6.293  1.00 91.87           H
ATOM   4611  CB  GLN A 303       4.549  -4.228   8.007  1.00 91.87           C
ATOM   4612 1HB  GLN A 303       3.683  -4.430   8.637  1.00 91.87           H
ATOM   4613 2HB  GLN A 303       5.435  -4.417   8.612  1.00 91.87           H
ATOM   4614  CG  GLN A 303       4.532  -2.765   7.561  1.00 91.87           C
ATOM   4615 1HG  GLN A 303       5.539  -2.455   7.280  1.00 91.87           H
ATOM   4616 2HG  GLN A 303       3.907  -2.658   6.674  1.00 91.87           H
ATOM   4617  CD  GLN A 303       4.005  -1.858   8.675  1.00 91.87           C
ATOM   4618  OE1 GLN A 303       4.701  -1.524   9.620  1.00 91.87           O
ATOM   4619  NE2 GLN A 303       2.740  -1.480   8.512  1.00 91.87           N
ATOM   4620 1HE2 GLN A 303       2.225  -1.790   7.713  1.00 91.87           H
ATOM   4621 2HE2 GLN A 303       2.305  -0.886   9.188  1.00 91.87           H
ATOM   4622  HN  GLN A 303       4.799  -6.691   8.199  1.00 91.87           H
ATOM   4623  N   THR A 304       6.861  -5.294   6.169  1.00 91.85           N
ATOM   4624  CA  THR A 304       8.029  -5.038   5.343  1.00 91.85           C
ATOM   4625  C   THR A 304       7.850  -5.662   3.958  1.00 91.85           C
ATOM   4626  O   THR A 304       8.213  -5.058   2.949  1.00 91.85           O
ATOM   4627  HA  THR A 304       8.119  -3.961   5.200  1.00 91.85           H
ATOM   4628  CB  THR A 304       9.259  -5.558   6.090  1.00 91.85           C
ATOM   4629  HB  THR A 304       9.274  -6.648   6.103  1.00 91.85           H
ATOM   4630  OG1 THR A 304       9.183  -4.929   7.366  1.00 91.85           O
ATOM   4631  HG1 THR A 304       8.660  -5.501   7.998  1.00 91.85           H
ATOM   4632  CG2 THR A 304      10.569  -5.037   5.495  1.00 91.85           C
ATOM   4633 1HG2 THR A 304      10.582  -3.948   5.545  1.00 91.85           H
ATOM   4634 2HG2 THR A 304      10.648  -5.355   4.456  1.00 91.85           H
ATOM   4635 3HG2 THR A 304      11.410  -5.437   6.062  1.00 91.85           H
ATOM   4636  HN  THR A 304       7.035  -5.837   6.990  1.00 91.85           H
ATOM   4637  N   ILE A 305       7.291  -6.863   3.953  1.00 92.26           N
ATOM   4638  CA  ILE A 305       7.038  -7.565   2.706  1.00 92.26           C
ATOM   4639  C   ILE A 305       6.066  -6.747   1.853  1.00 92.26           C
ATOM   4640  O   ILE A 305       6.240  -6.638   0.641  1.00 92.26           O
ATOM   4641  HA  ILE A 305       7.986  -7.639   2.174  1.00 92.26           H
ATOM   4642  CB  ILE A 305       6.562  -8.993   2.983  1.00 92.26           C
ATOM   4643  HB  ILE A 305       5.745  -8.947   3.703  1.00 92.26           H
ATOM   4644  CG1 ILE A 305       7.675  -9.830   3.615  1.00 92.26           C
ATOM   4645 1HG1 ILE A 305       8.443 -10.042   2.871  1.00 92.26           H
ATOM   4646 2HG1 ILE A 305       8.154  -9.262   4.413  1.00 92.26           H
ATOM   4647  CG2 ILE A 305       6.008  -9.642   1.713  1.00 92.26           C
ATOM   4648 1HG2 ILE A 305       5.165  -9.057   1.344  1.00 92.26           H
ATOM   4649 2HG2 ILE A 305       6.788  -9.675   0.952  1.00 92.26           H
ATOM   4650 3HG2 ILE A 305       5.676 -10.656   1.937  1.00 92.26           H
ATOM   4651  CD1 ILE A 305       7.124 -11.142   4.176  1.00 92.26           C
ATOM   4652 1HD1 ILE A 305       6.375 -10.926   4.937  1.00 92.26           H
ATOM   4653 2HD1 ILE A 305       6.668 -11.718   3.371  1.00 92.26           H
ATOM   4654 3HD1 ILE A 305       7.937 -11.718   4.620  1.00 92.26           H
ATOM   4655  HN  ILE A 305       7.014  -7.354   4.778  1.00 92.26           H
ATOM   4656  N   ALA A 306       5.065  -6.194   2.521  1.00 89.56           N
ATOM   4657  CA  ALA A 306       4.033  -5.437   1.832  1.00 89.56           C
ATOM   4658  C   ALA A 306       4.665  -4.213   1.165  1.00 89.56           C
ATOM   4659  O   ALA A 306       4.246  -3.806   0.082  1.00 89.56           O
ATOM   4660  HA  ALA A 306       3.608  -6.080   1.061  1.00 89.56           H
ATOM   4661  CB  ALA A 306       2.930  -5.057   2.822  1.00 89.56           C
ATOM   4662 1HB  ALA A 306       2.495  -5.963   3.245  1.00 89.56           H
ATOM   4663 2HB  ALA A 306       3.353  -4.450   3.621  1.00 89.56           H
ATOM   4664 3HB  ALA A 306       2.157  -4.490   2.304  1.00 89.56           H
ATOM   4665  HN  ALA A 306       4.952  -6.256   3.513  1.00 89.56           H
ATOM   4666  N   PHE A 307       5.662  -3.660   1.840  1.00 89.46           N
ATOM   4667  CA  PHE A 307       6.323  -2.462   1.350  1.00 89.46           C
ATOM   4668  C   PHE A 307       7.113  -2.755   0.073  1.00 89.46           C
ATOM   4669  O   PHE A 307       7.192  -1.911  -0.819  1.00 89.46           O
ATOM   4670  HA  PHE A 307       5.546  -1.729   1.135  1.00 89.46           H
ATOM   4671  CB  PHE A 307       7.294  -2.009   2.443  1.00 89.46           C
ATOM   4672 1HB  PHE A 307       7.918  -2.854   2.734  1.00 89.46           H
ATOM   4673 2HB  PHE A 307       7.957  -1.248   2.032  1.00 89.46           H
ATOM   4674  CG  PHE A 307       6.608  -1.447   3.690  1.00 89.46           C
ATOM   4675  CD1 PHE A 307       5.251  -1.439   3.775  1.00 89.46           C
ATOM   4676  HD1 PHE A 307       4.651  -1.833   2.954  1.00 89.46           H
ATOM   4677  CD2 PHE A 307       7.356  -0.956   4.714  1.00 89.46           C
ATOM   4678  HD2 PHE A 307       8.444  -0.962   4.647  1.00 89.46           H
ATOM   4679  CE1 PHE A 307       4.614  -0.918   4.932  1.00 89.46           C
ATOM   4680  HE1 PHE A 307       3.526  -0.912   5.000  1.00 89.46           H
ATOM   4681  CE2 PHE A 307       6.719  -0.435   5.872  1.00 89.46           C
ATOM   4682  HE2 PHE A 307       7.319  -0.041   6.693  1.00 89.46           H
ATOM   4683  CZ  PHE A 307       5.362  -0.427   5.956  1.00 89.46           C
ATOM   4684  HZ  PHE A 307       4.873  -0.027   6.845  1.00 89.46           H
ATOM   4685  HN  PHE A 307       6.018  -4.016   2.704  1.00 89.46           H
ATOM   4686  N   PHE A 308       7.678  -3.953   0.025  1.00 89.88           N
ATOM   4687  CA  PHE A 308       8.501  -4.347  -1.105  1.00 89.88           C
ATOM   4688  C   PHE A 308       7.684  -4.366  -2.398  1.00 89.88           C
ATOM   4689  O   PHE A 308       8.244  -4.292  -3.491  1.00 89.88           O
ATOM   4690  HA  PHE A 308       9.302  -3.614  -1.193  1.00 89.88           H
ATOM   4691  CB  PHE A 308       9.009  -5.762  -0.816  1.00 89.88           C
ATOM   4692 1HB  PHE A 308       9.193  -5.859   0.254  1.00 89.88           H
ATOM   4693 2HB  PHE A 308       8.227  -6.477  -1.071  1.00 89.88           H
ATOM   4694  CG  PHE A 308      10.285  -6.131  -1.574  1.00 89.88           C
ATOM   4695  CD1 PHE A 308      10.205  -6.804  -2.753  1.00 89.88           C
ATOM   4696  HD1 PHE A 308       9.232  -7.080  -3.158  1.00 89.88           H
ATOM   4697  CD2 PHE A 308      11.500  -5.787  -1.068  1.00 89.88           C
ATOM   4698  HD2 PHE A 308      11.564  -5.248  -0.123  1.00 89.88           H
ATOM   4699  CE1 PHE A 308      11.390  -7.148  -3.456  1.00 89.88           C
ATOM   4700  HE1 PHE A 308      11.326  -7.687  -4.401  1.00 89.88           H
ATOM   4701  CE2 PHE A 308      12.685  -6.131  -1.772  1.00 89.88           C
ATOM   4702  HE2 PHE A 308      13.659  -5.855  -1.367  1.00 89.88           H
ATOM   4703  CZ  PHE A 308      12.605  -6.803  -2.951  1.00 89.88           C
ATOM   4704  HZ  PHE A 308      13.514  -7.067  -3.491  1.00 89.88           H
ATOM   4705  HN  PHE A 308       7.580  -4.645   0.740  1.00 89.88           H
ATOM   4706  N   HIS A 309       6.373  -4.466  -2.231  1.00 86.66           N
ATOM   4707  CA  HIS A 309       5.475  -4.504  -3.372  1.00 86.66           C
ATOM   4708  C   HIS A 309       5.615  -3.212  -4.180  1.00 86.66           C
ATOM   4709  O   HIS A 309       5.511  -3.226  -5.405  1.00 86.66           O
ATOM   4710  HA  HIS A 309       5.789  -5.344  -3.991  1.00 86.66           H
ATOM   4711  CB  HIS A 309       4.036  -4.768  -2.922  1.00 86.66           C
ATOM   4712 1HB  HIS A 309       4.023  -5.651  -2.284  1.00 86.66           H
ATOM   4713 2HB  HIS A 309       3.697  -3.929  -2.314  1.00 86.66           H
ATOM   4714  CG  HIS A 309       3.065  -4.972  -4.060  1.00 86.66           C
ATOM   4715  ND1 HIS A 309       2.323  -3.939  -4.607  1.00 86.66           N
ATOM   4716  HD1 HIS A 309       2.350  -2.982  -4.318  1.00 86.66           H
ATOM   4717  CD2 HIS A 309       2.722  -6.098  -4.748  1.00 86.66           C
ATOM   4718  HD2 HIS A 309       3.121  -7.098  -4.574  1.00 86.66           H
ATOM   4719  CE1 HIS A 309       1.570  -4.434  -5.579  1.00 86.66           C
ATOM   4720  HE1 HIS A 309       0.875  -3.870  -6.201  1.00 86.66           H
ATOM   4721  NE2 HIS A 309       1.819  -5.772  -5.665  1.00 86.66           N
ATOM   4722  HN  HIS A 309       5.926  -4.520  -1.339  1.00 86.66           H
ATOM   4723  N   SER A 310       5.850  -2.124  -3.460  1.00 85.58           N
ATOM   4724  CA  SER A 310       5.953  -0.818  -4.088  1.00 85.58           C
ATOM   4725  C   SER A 310       7.183  -0.770  -4.997  1.00 85.58           C
ATOM   4726  O   SER A 310       7.259   0.062  -5.900  1.00 85.58           O
ATOM   4727  HA  SER A 310       5.040  -0.707  -4.674  1.00 85.58           H
ATOM   4728  CB  SER A 310       6.023   0.294  -3.040  1.00 85.58           C
ATOM   4729 1HB  SER A 310       6.821   0.073  -2.331  1.00 85.58           H
ATOM   4730 2HB  SER A 310       6.280   1.235  -3.526  1.00 85.58           H
ATOM   4731  OG  SER A 310       4.793   0.443  -2.337  1.00 85.58           O
ATOM   4732  HG  SER A 310       4.133   0.937  -2.903  1.00 85.58           H
ATOM   4733  HN  SER A 310       5.970  -2.126  -2.467  1.00 85.58           H
ATOM   4734  N   CYS A 311       8.115  -1.672  -4.726  1.00 87.23           N
ATOM   4735  CA  CYS A 311       9.323  -1.762  -5.528  1.00 87.23           C
ATOM   4736  C   CYS A 311       9.038  -2.670  -6.726  1.00 87.23           C
ATOM   4737  O   CYS A 311       9.635  -2.506  -7.789  1.00 87.23           O
ATOM   4738  HA  CYS A 311       9.558  -0.750  -5.856  1.00 87.23           H
ATOM   4739  CB  CYS A 311      10.512  -2.262  -4.704  1.00 87.23           C
ATOM   4740 1HB  CYS A 311      10.309  -3.265  -4.329  1.00 87.23           H
ATOM   4741 2HB  CYS A 311      11.399  -2.330  -5.334  1.00 87.23           H
ATOM   4742  SG  CYS A 311      10.826  -1.125  -3.305  1.00 87.23           S
ATOM   4743  HG  CYS A 311      12.126  -1.386  -3.202  1.00 87.23           H
ATOM   4744  HN  CYS A 311       8.054  -2.331  -3.977  1.00 87.23           H
ATOM   4745  N   LEU A 312       8.125  -3.606  -6.515  1.00 86.94           N
ATOM   4746  CA  LEU A 312       7.837  -4.612  -7.524  1.00 86.94           C
ATOM   4747  C   LEU A 312       6.876  -4.027  -8.560  1.00 86.94           C
ATOM   4748  O   LEU A 312       6.875  -4.445  -9.717  1.00 86.94           O
ATOM   4749  HA  LEU A 312       8.776  -4.853  -8.021  1.00 86.94           H
ATOM   4750  CB  LEU A 312       7.328  -5.897  -6.869  1.00 86.94           C
ATOM   4751 1HB  LEU A 312       6.489  -5.644  -6.220  1.00 86.94           H
ATOM   4752 2HB  LEU A 312       6.941  -6.551  -7.650  1.00 86.94           H
ATOM   4753  CG  LEU A 312       8.352  -6.683  -6.047  1.00 86.94           C
ATOM   4754  HG  LEU A 312       8.712  -6.039  -5.244  1.00 86.94           H
ATOM   4755  CD1 LEU A 312       7.708  -7.906  -5.392  1.00 86.94           C
ATOM   4756 1HD1 LEU A 312       6.904  -7.583  -4.731  1.00 86.94           H
ATOM   4757 2HD1 LEU A 312       7.303  -8.560  -6.164  1.00 86.94           H
ATOM   4758 3HD1 LEU A 312       8.458  -8.446  -4.814  1.00 86.94           H
ATOM   4759  CD2 LEU A 312       9.565  -7.061  -6.900  1.00 86.94           C
ATOM   4760 1HD2 LEU A 312       9.241  -7.679  -7.738  1.00 86.94           H
ATOM   4761 2HD2 LEU A 312      10.040  -6.156  -7.278  1.00 86.94           H
ATOM   4762 3HD2 LEU A 312      10.277  -7.619  -6.292  1.00 86.94           H
ATOM   4763  HN  LEU A 312       7.589  -3.685  -5.675  1.00 86.94           H
ATOM   4764  N   ASN A 313       6.080  -3.068  -8.108  1.00 79.98           N
ATOM   4765  CA  ASN A 313       5.058  -2.482  -8.957  1.00 79.98           C
ATOM   4766  C   ASN A 313       5.673  -2.114 -10.309  1.00 79.98           C
ATOM   4767  O   ASN A 313       5.135  -2.468 -11.357  1.00 79.98           O
ATOM   4768  HA  ASN A 313       4.286  -3.246  -9.045  1.00 79.98           H
ATOM   4769  CB  ASN A 313       4.489  -1.206  -8.334  1.00 79.98           C
ATOM   4770 1HB  ASN A 313       5.271  -0.687  -7.781  1.00 79.98           H
ATOM   4771 2HB  ASN A 313       4.152  -0.531  -9.120  1.00 79.98           H
ATOM   4772  CG  ASN A 313       3.323  -1.527  -7.396  1.00 79.98           C
ATOM   4773  OD1 ASN A 313       2.723  -2.589  -7.450  1.00 79.98           O
ATOM   4774  ND2 ASN A 313       3.035  -0.554  -6.537  1.00 79.98           N
ATOM   4775 1HD2 ASN A 313       3.567   0.294  -6.546  1.00 79.98           H
ATOM   4776 2HD2 ASN A 313       2.288  -0.669  -5.882  1.00 79.98           H
ATOM   4777  HN  ASN A 313       6.127  -2.694  -7.182  1.00 79.98           H
ATOM   4778  N   PRO A 314       6.806  -1.399 -10.310  1.00 79.26           N
ATOM   4779  CA  PRO A 314       7.513  -1.107 -11.560  1.00 79.26           C
ATOM   4780  C   PRO A 314       7.797  -2.363 -12.368  1.00 79.26           C
ATOM   4781  O   PRO A 314       7.362  -2.480 -13.513  1.00 79.26           O
ATOM   4782  HA  PRO A 314       6.891  -0.487 -12.206  1.00 79.26           H
ATOM   4783  CB  PRO A 314       8.802  -0.426 -11.097  1.00 79.26           C
ATOM   4784 1HB  PRO A 314       9.610  -1.145 -10.962  1.00 79.26           H
ATOM   4785 2HB  PRO A 314       9.150   0.310 -11.822  1.00 79.26           H
ATOM   4786  CG  PRO A 314       8.403   0.227  -9.779  1.00 79.26           C
ATOM   4787 1HG  PRO A 314       9.270   0.447  -9.157  1.00 79.26           H
ATOM   4788 2HG  PRO A 314       7.890   1.176  -9.936  1.00 79.26           H
ATOM   4789  CD  PRO A 314       7.495  -0.815  -9.145  1.00 79.26           C
ATOM   4790 1HD  PRO A 314       8.064  -1.567  -8.598  1.00 79.26           H
ATOM   4791 2HD  PRO A 314       6.799  -0.368  -8.436  1.00 79.26           H
ATOM   4792  N   VAL A 315       8.528  -3.276 -11.745  1.00 77.02           N
ATOM   4793  CA  VAL A 315       8.996  -4.462 -12.442  1.00 77.02           C
ATOM   4794  C   VAL A 315       7.810  -5.154 -13.117  1.00 77.02           C
ATOM   4795  O   VAL A 315       7.909  -5.584 -14.265  1.00 77.02           O
ATOM   4796  HA  VAL A 315       9.697  -4.137 -13.211  1.00 77.02           H
ATOM   4797  CB  VAL A 315       9.748  -5.376 -11.472  1.00 77.02           C
ATOM   4798  HB  VAL A 315       9.030  -5.761 -10.749  1.00 77.02           H
ATOM   4799  CG1 VAL A 315      10.361  -6.569 -12.207  1.00 77.02           C
ATOM   4800 1HG1 VAL A 315       9.571  -7.145 -12.688  1.00 77.02           H
ATOM   4801 2HG1 VAL A 315      11.060  -6.211 -12.963  1.00 77.02           H
ATOM   4802 3HG1 VAL A 315      10.890  -7.202 -11.494  1.00 77.02           H
ATOM   4803  CG2 VAL A 315      10.818  -4.597 -10.703  1.00 77.02           C
ATOM   4804 1HG2 VAL A 315      11.532  -4.170 -11.406  1.00 77.02           H
ATOM   4805 2HG2 VAL A 315      10.345  -3.796 -10.134  1.00 77.02           H
ATOM   4806 3HG2 VAL A 315      11.337  -5.270 -10.021  1.00 77.02           H
ATOM   4807  HN  VAL A 315       8.799  -3.215 -10.785  1.00 77.02           H
ATOM   4808  N   LEU A 316       6.715  -5.239 -12.375  1.00 75.23           N
ATOM   4809  CA  LEU A 316       5.587  -6.052 -12.796  1.00 75.23           C
ATOM   4810  C   LEU A 316       4.971  -5.446 -14.059  1.00 75.23           C
ATOM   4811  O   LEU A 316       4.700  -6.158 -15.025  1.00 75.23           O
ATOM   4812  HA  LEU A 316       5.972  -7.042 -13.041  1.00 75.23           H
ATOM   4813  CB  LEU A 316       4.592  -6.223 -11.647  1.00 75.23           C
ATOM   4814 1HB  LEU A 316       4.337  -5.236 -11.263  1.00 75.23           H
ATOM   4815 2HB  LEU A 316       3.675  -6.656 -12.049  1.00 75.23           H
ATOM   4816  CG  LEU A 316       5.061  -7.090 -10.477  1.00 75.23           C
ATOM   4817  HG  LEU A 316       5.982  -6.660 -10.081  1.00 75.23           H
ATOM   4818  CD1 LEU A 316       4.035  -7.081  -9.342  1.00 75.23           C
ATOM   4819 1HD1 LEU A 316       3.894  -6.060  -8.987  1.00 75.23           H
ATOM   4820 2HD1 LEU A 316       3.086  -7.473  -9.708  1.00 75.23           H
ATOM   4821 3HD1 LEU A 316       4.393  -7.705  -8.523  1.00 75.23           H
ATOM   4822  CD2 LEU A 316       5.390  -8.509 -10.943  1.00 75.23           C
ATOM   4823 1HD2 LEU A 316       4.500  -8.964 -11.379  1.00 75.23           H
ATOM   4824 2HD2 LEU A 316       6.182  -8.473 -11.690  1.00 75.23           H
ATOM   4825 3HD2 LEU A 316       5.721  -9.104 -10.091  1.00 75.23           H
ATOM   4826  HN  LEU A 316       6.593  -4.765 -11.503  1.00 75.23           H
ATOM   4827  N   TYR A 317       4.768  -4.138 -14.011  1.00 65.96           N
ATOM   4828  CA  TYR A 317       3.969  -3.467 -15.022  1.00 65.96           C
ATOM   4829  C   TYR A 317       4.854  -2.919 -16.144  1.00 65.96           C
ATOM   4830  O   TYR A 317       4.369  -2.632 -17.238  1.00 65.96           O
ATOM   4831  HA  TYR A 317       3.274  -4.195 -15.440  1.00 65.96           H
ATOM   4832  CB  TYR A 317       3.285  -2.297 -14.312  1.00 65.96           C
ATOM   4833 1HB  TYR A 317       4.040  -1.712 -13.787  1.00 65.96           H
ATOM   4834 2HB  TYR A 317       2.838  -1.642 -15.060  1.00 65.96           H
ATOM   4835  CG  TYR A 317       2.204  -2.721 -13.315  1.00 65.96           C
ATOM   4836  CD1 TYR A 317       1.027  -3.279 -13.770  1.00 65.96           C
ATOM   4837  HD1 TYR A 317       0.867  -3.418 -14.839  1.00 65.96           H
ATOM   4838  CD2 TYR A 317       2.408  -2.545 -11.961  1.00 65.96           C
ATOM   4839  HD2 TYR A 317       3.338  -2.104 -11.603  1.00 65.96           H
ATOM   4840  CE1 TYR A 317       0.010  -3.678 -12.831  1.00 65.96           C
ATOM   4841  HE1 TYR A 317      -0.925  -4.120 -13.177  1.00 65.96           H
ATOM   4842  CE2 TYR A 317       1.391  -2.944 -11.023  1.00 65.96           C
ATOM   4843  HE2 TYR A 317       1.538  -2.811  -9.951  1.00 65.96           H
ATOM   4844  CZ  TYR A 317       0.242  -3.491 -11.504  1.00 65.96           C
ATOM   4845  OH  TYR A 317      -0.718  -3.868 -10.618  1.00 65.96           O
ATOM   4846  HH  TYR A 317      -0.323  -3.957  -9.704  1.00 65.96           H
ATOM   4847  HN  TYR A 317       5.137  -3.540 -13.299  1.00 65.96           H
ATOM   4848  N   VAL A 318       6.136  -2.791 -15.835  1.00 63.57           N
ATOM   4849  CA  VAL A 318       7.053  -2.094 -16.720  1.00 63.57           C
ATOM   4850  C   VAL A 318       7.777  -3.113 -17.602  1.00 63.57           C
ATOM   4851  O   VAL A 318       7.615  -3.111 -18.821  1.00 63.57           O
ATOM   4852  HA  VAL A 318       6.461  -1.437 -17.357  1.00 63.57           H
ATOM   4853  CB  VAL A 318       8.010  -1.224 -15.903  1.00 63.57           C
ATOM   4854  HB  VAL A 318       8.573  -1.878 -15.238  1.00 63.57           H
ATOM   4855  CG1 VAL A 318       9.009  -0.504 -16.811  1.00 63.57           C
ATOM   4856 1HG1 VAL A 318       9.592  -1.241 -17.364  1.00 63.57           H
ATOM   4857 2HG1 VAL A 318       8.469   0.133 -17.512  1.00 63.57           H
ATOM   4858 3HG1 VAL A 318       9.677   0.107 -16.204  1.00 63.57           H
ATOM   4859  CG2 VAL A 318       7.239  -0.225 -15.037  1.00 63.57           C
ATOM   4860 1HG2 VAL A 318       6.638   0.422 -15.676  1.00 63.57           H
ATOM   4861 2HG2 VAL A 318       6.586  -0.766 -14.351  1.00 63.57           H
ATOM   4862 3HG2 VAL A 318       7.943   0.380 -14.466  1.00 63.57           H
ATOM   4863  HN  VAL A 318       6.548  -3.152 -14.999  1.00 63.57           H
ATOM   4864  N   PHE A 319       8.562  -3.959 -16.951  1.00 62.57           N
ATOM   4865  CA  PHE A 319       9.448  -4.860 -17.667  1.00 62.57           C
ATOM   4866  C   PHE A 319       8.670  -6.033 -18.267  1.00 62.57           C
ATOM   4867  O   PHE A 319       9.189  -6.759 -19.114  1.00 62.57           O
ATOM   4868  HA  PHE A 319       9.913  -4.287 -18.469  1.00 62.57           H
ATOM   4869  CB  PHE A 319      10.455  -5.400 -16.650  1.00 62.57           C
ATOM   4870 1HB  PHE A 319       9.916  -5.747 -15.769  1.00 62.57           H
ATOM   4871 2HB  PHE A 319      10.960  -6.267 -17.077  1.00 62.57           H
ATOM   4872  CG  PHE A 319      11.508  -4.379 -16.215  1.00 62.57           C
ATOM   4873  CD1 PHE A 319      12.702  -4.314 -16.865  1.00 62.57           C
ATOM   4874  HD1 PHE A 319      12.908  -4.989 -17.695  1.00 62.57           H
ATOM   4875  CD2 PHE A 319      11.251  -3.536 -15.179  1.00 62.57           C
ATOM   4876  HD2 PHE A 319      10.295  -3.588 -14.658  1.00 62.57           H
ATOM   4877  CE1 PHE A 319      13.679  -3.366 -16.461  1.00 62.57           C
ATOM   4878  HE1 PHE A 319      14.635  -3.314 -16.982  1.00 62.57           H
ATOM   4879  CE2 PHE A 319      12.229  -2.588 -14.776  1.00 62.57           C
ATOM   4880  HE2 PHE A 319      12.023  -1.912 -13.945  1.00 62.57           H
ATOM   4881  CZ  PHE A 319      13.422  -2.523 -15.425  1.00 62.57           C
ATOM   4882  HZ  PHE A 319      14.172  -1.795 -15.116  1.00 62.57           H
ATOM   4883  HN  PHE A 319       8.597  -4.035 -15.954  1.00 62.57           H
ATOM   4884  N   VAL A 320       7.437  -6.182 -17.805  1.00 63.37           N
ATOM   4885  CA  VAL A 320       6.554  -7.202 -18.345  1.00 63.37           C
ATOM   4886  C   VAL A 320       5.863  -6.660 -19.598  1.00 63.37           C
ATOM   4887  O   VAL A 320       5.421  -7.431 -20.450  1.00 63.37           O
ATOM   4888  HA  VAL A 320       7.170  -8.056 -18.625  1.00 63.37           H
ATOM   4889  CB  VAL A 320       5.567  -7.661 -17.270  1.00 63.37           C
ATOM   4890  HB  VAL A 320       4.837  -6.865 -17.122  1.00 63.37           H
ATOM   4891  CG1 VAL A 320       4.812  -8.914 -17.719  1.00 63.37           C
ATOM   4892 1HG1 VAL A 320       4.257  -8.696 -18.632  1.00 63.37           H
ATOM   4893 2HG1 VAL A 320       5.522  -9.719 -17.908  1.00 63.37           H
ATOM   4894 3HG1 VAL A 320       4.117  -9.219 -16.936  1.00 63.37           H
ATOM   4895  CG2 VAL A 320       6.280  -7.899 -15.937  1.00 63.37           C
ATOM   4896 1HG2 VAL A 320       7.041  -8.668 -16.064  1.00 63.37           H
ATOM   4897 2HG2 VAL A 320       6.750  -6.973 -15.606  1.00 63.37           H
ATOM   4898 3HG2 VAL A 320       5.555  -8.225 -15.191  1.00 63.37           H
ATOM   4899  HN  VAL A 320       7.041  -5.622 -17.077  1.00 63.37           H
ATOM   4900  N   GLY A 321       5.791  -5.339 -19.671  1.00 62.68           N
ATOM   4901  CA  GLY A 321       5.196  -4.685 -20.824  1.00 62.68           C
ATOM   4902  C   GLY A 321       6.172  -4.655 -22.002  1.00 62.68           C
ATOM   4903  O   GLY A 321       7.249  -4.068 -21.906  1.00 62.68           O
ATOM   4904 1HA  GLY A 321       4.286  -5.210 -21.115  1.00 62.68           H
ATOM   4905 2HA  GLY A 321       4.907  -3.668 -20.561  1.00 62.68           H
ATOM   4906  HN  GLY A 321       6.129  -4.721 -18.963  1.00 62.68           H
ATOM   4907  N   GLU A 322       5.761  -5.295 -23.087  1.00 64.21           N
ATOM   4908  CA  GLU A 322       6.547  -5.280 -24.308  1.00 64.21           C
ATOM   4909  C   GLU A 322       6.732  -3.844 -24.803  1.00 64.21           C
ATOM   4910  O   GLU A 322       7.832  -3.454 -25.193  1.00 64.21           O
ATOM   4911  HA  GLU A 322       7.514  -5.704 -24.036  1.00 64.21           H
ATOM   4912  CB  GLU A 322       5.903  -6.152 -25.387  1.00 64.21           C
ATOM   4913 1HB  GLU A 322       4.826  -5.985 -25.400  1.00 64.21           H
ATOM   4914 2HB  GLU A 322       6.380  -5.961 -26.348  1.00 64.21           H
ATOM   4915  CG  GLU A 322       6.114  -7.638 -25.089  1.00 64.21           C
ATOM   4916 1HG  GLU A 322       7.169  -7.827 -24.893  1.00 64.21           H
ATOM   4917 2HG  GLU A 322       5.568  -7.913 -24.186  1.00 64.21           H
ATOM   4918  CD  GLU A 322       5.644  -8.505 -26.259  1.00 64.21           C
ATOM   4919  OE1 GLU A 322       6.043  -9.689 -26.284  1.00 64.21           O
ATOM   4920  OE2 GLU A 322       4.896  -7.963 -27.101  1.00 64.21           O
ATOM   4921  HN  GLU A 322       4.908  -5.815 -23.140  1.00 64.21           H
ATOM   4922  N   ARG A 323       5.639  -3.095 -24.771  1.00 63.12           N
ATOM   4923  CA  ARG A 323       5.660  -1.719 -25.236  1.00 63.12           C
ATOM   4924  C   ARG A 323       6.709  -0.915 -24.466  1.00 63.12           C
ATOM   4925  O   ARG A 323       7.515  -0.204 -25.065  1.00 63.12           O
ATOM   4926  HA  ARG A 323       5.916  -1.786 -26.294  1.00 63.12           H
ATOM   4927  CB  ARG A 323       4.291  -1.058 -25.062  1.00 63.12           C
ATOM   4928 1HB  ARG A 323       3.796  -1.465 -24.181  1.00 63.12           H
ATOM   4929 2HB  ARG A 323       4.419   0.011 -24.890  1.00 63.12           H
ATOM   4930  CG  ARG A 323       3.414  -1.280 -26.295  1.00 63.12           C
ATOM   4931 1HG  ARG A 323       3.974  -1.025 -27.195  1.00 63.12           H
ATOM   4932 2HG  ARG A 323       3.149  -2.334 -26.373  1.00 63.12           H
ATOM   4933  CD  ARG A 323       2.142  -0.432 -26.223  1.00 63.12           C
ATOM   4934 1HD  ARG A 323       1.577  -0.686 -25.327  1.00 63.12           H
ATOM   4935 2HD  ARG A 323       2.403   0.624 -26.148  1.00 63.12           H
ATOM   4936  NE  ARG A 323       1.312  -0.663 -27.426  1.00 63.12           N
ATOM   4937  HE  ARG A 323       1.650  -1.306 -28.113  1.00 63.12           H
ATOM   4938  CZ  ARG A 323       0.135  -0.063 -27.653  1.00 63.12           C
ATOM   4939  NH1 ARG A 323      -0.366   0.808 -26.767  1.00 63.12           N
ATOM   4940 1HH1 ARG A 323       0.138   1.015 -25.929  1.00 63.12           H
ATOM   4941 2HH1 ARG A 323      -1.245   1.251 -26.943  1.00 63.12           H
ATOM   4942  NH2 ARG A 323      -0.533  -0.348 -28.779  1.00 63.12           N
ATOM   4943 1HH2 ARG A 323      -1.413   0.091 -28.963  1.00 63.12           H
ATOM   4944 2HH2 ARG A 323      -0.152  -0.999 -29.435  1.00 63.12           H
ATOM   4945  HN  ARG A 323       4.752  -3.415 -24.436  1.00 63.12           H
ATOM   4946  N   PHE A 324       6.666  -1.054 -23.149  1.00 66.19           N
ATOM   4947  CA  PHE A 324       7.530  -0.269 -22.285  1.00 66.19           C
ATOM   4948  C   PHE A 324       9.002  -0.613 -22.522  1.00 66.19           C
ATOM   4949  O   PHE A 324       9.856   0.272 -22.537  1.00 66.19           O
ATOM   4950  HA  PHE A 324       7.361   0.781 -22.525  1.00 66.19           H
ATOM   4951  CB  PHE A 324       7.162  -0.623 -20.842  1.00 66.19           C
ATOM   4952 1HB  PHE A 324       6.077  -0.685 -20.760  1.00 66.19           H
ATOM   4953 2HB  PHE A 324       7.557  -1.612 -20.610  1.00 66.19           H
ATOM   4954  CG  PHE A 324       7.682   0.374 -19.805  1.00 66.19           C
ATOM   4955  CD1 PHE A 324       9.014   0.453 -19.545  1.00 66.19           C
ATOM   4956  HD1 PHE A 324       9.712  -0.195 -20.076  1.00 66.19           H
ATOM   4957  CD2 PHE A 324       6.811   1.182 -19.142  1.00 66.19           C
ATOM   4958  HD2 PHE A 324       5.743   1.118 -19.350  1.00 66.19           H
ATOM   4959  CE1 PHE A 324       9.496   1.378 -18.581  1.00 66.19           C
ATOM   4960  HE1 PHE A 324      10.564   1.441 -18.373  1.00 66.19           H
ATOM   4961  CE2 PHE A 324       7.293   2.107 -18.179  1.00 66.19           C
ATOM   4962  HE2 PHE A 324       6.595   2.754 -17.648  1.00 66.19           H
ATOM   4963  CZ  PHE A 324       8.625   2.185 -17.919  1.00 66.19           C
ATOM   4964  HZ  PHE A 324       8.995   2.896 -17.180  1.00 66.19           H
ATOM   4965  HN  PHE A 324       6.056  -1.688 -22.673  1.00 66.19           H
ATOM   4966  N   ARG A 325       9.254  -1.902 -22.701  1.00 69.21           N
ATOM   4967  CA  ARG A 325      10.588  -2.363 -23.045  1.00 69.21           C
ATOM   4968  C   ARG A 325      11.100  -1.629 -24.285  1.00 69.21           C
ATOM   4969  O   ARG A 325      12.252  -1.200 -24.326  1.00 69.21           O
ATOM   4970  HA  ARG A 325      11.197  -2.130 -22.171  1.00 69.21           H
ATOM   4971  CB  ARG A 325      10.598  -3.870 -23.311  1.00 69.21           C
ATOM   4972 1HB  ARG A 325       9.778  -4.130 -23.980  1.00 69.21           H
ATOM   4973 2HB  ARG A 325      11.523  -4.147 -23.818  1.00 69.21           H
ATOM   4974  CG  ARG A 325      10.469  -4.658 -22.006  1.00 69.21           C
ATOM   4975 1HG  ARG A 325      11.192  -4.288 -21.280  1.00 69.21           H
ATOM   4976 2HG  ARG A 325       9.479  -4.501 -21.579  1.00 69.21           H
ATOM   4977  CD  ARG A 325      10.696  -6.152 -22.244  1.00 69.21           C
ATOM   4978 1HD  ARG A 325       9.999  -6.520 -22.997  1.00 69.21           H
ATOM   4979 2HD  ARG A 325      11.701  -6.319 -22.632  1.00 69.21           H
ATOM   4980  NE  ARG A 325      10.514  -6.899 -20.979  1.00 69.21           N
ATOM   4981  HE  ARG A 325      10.145  -6.406 -20.192  1.00 69.21           H
ATOM   4982  CZ  ARG A 325      10.813  -8.196 -20.823  1.00 69.21           C
ATOM   4983  NH1 ARG A 325      11.310  -8.907 -21.844  1.00 69.21           N
ATOM   4984 1HH1 ARG A 325      11.461  -8.471 -22.731  1.00 69.21           H
ATOM   4985 2HH1 ARG A 325      11.531  -9.875 -21.719  1.00 69.21           H
ATOM   4986  NH2 ARG A 325      10.606  -8.772 -19.631  1.00 69.21           N
ATOM   4987 1HH2 ARG A 325      10.824  -9.738 -19.497  1.00 69.21           H
ATOM   4988 2HH2 ARG A 325      10.235  -8.234 -18.874  1.00 69.21           H
ATOM   4989  HN  ARG A 325       8.566  -2.623 -22.615  1.00 69.21           H
ATOM   4990  N   ARG A 326      10.219  -1.507 -25.267  1.00 70.46           N
ATOM   4991  CA  ARG A 326      10.547  -0.780 -26.482  1.00 70.46           C
ATOM   4992  C   ARG A 326      10.809   0.694 -26.163  1.00 70.46           C
ATOM   4993  O   ARG A 326      11.793   1.267 -26.627  1.00 70.46           O
ATOM   4994  HA  ARG A 326      11.446  -1.264 -26.862  1.00 70.46           H
ATOM   4995  CB  ARG A 326       9.416  -0.879 -27.507  1.00 70.46           C
ATOM   4996 1HB  ARG A 326       8.463  -0.659 -27.025  1.00 70.46           H
ATOM   4997 2HB  ARG A 326       9.560  -0.131 -28.286  1.00 70.46           H
ATOM   4998  CG  ARG A 326       9.366  -2.274 -28.134  1.00 70.46           C
ATOM   4999 1HG  ARG A 326      10.321  -2.498 -28.609  1.00 70.46           H
ATOM   5000 2HG  ARG A 326       9.215  -3.022 -27.355  1.00 70.46           H
ATOM   5001  CD  ARG A 326       8.241  -2.371 -29.166  1.00 70.46           C
ATOM   5002 1HD  ARG A 326       7.308  -2.006 -28.735  1.00 70.46           H
ATOM   5003 2HD  ARG A 326       8.467  -1.736 -30.023  1.00 70.46           H
ATOM   5004  NE  ARG A 326       8.078  -3.774 -29.607  1.00 70.46           N
ATOM   5005  HE  ARG A 326       8.099  -4.490 -28.909  1.00 70.46           H
ATOM   5006  CZ  ARG A 326       7.903  -4.146 -30.882  1.00 70.46           C
ATOM   5007  NH1 ARG A 326       7.867  -3.229 -31.859  1.00 70.46           N
ATOM   5008 1HH1 ARG A 326       7.970  -2.259 -31.638  1.00 70.46           H
ATOM   5009 2HH1 ARG A 326       7.736  -3.514 -32.808  1.00 70.46           H
ATOM   5010  NH2 ARG A 326       7.766  -5.448 -31.167  1.00 70.46           N
ATOM   5011 1HH2 ARG A 326       7.635  -5.742 -32.114  1.00 70.46           H
ATOM   5012 2HH2 ARG A 326       7.794  -6.126 -30.432  1.00 70.46           H
ATOM   5013  HN  ARG A 326       9.297  -1.893 -25.243  1.00 70.46           H
ATOM   5014  N   ASP A 327       9.911   1.264 -25.374  1.00 70.21           N
ATOM   5015  CA  ASP A 327       9.942   2.694 -25.116  1.00 70.21           C
ATOM   5016  C   ASP A 327      11.133   3.019 -24.211  1.00 70.21           C
ATOM   5017  O   ASP A 327      11.770   4.059 -24.368  1.00 70.21           O
ATOM   5018  HA  ASP A 327      10.025   3.161 -26.097  1.00 70.21           H
ATOM   5019  CB  ASP A 327       8.668   3.153 -24.403  1.00 70.21           C
ATOM   5020 1HB  ASP A 327       8.491   2.527 -23.529  1.00 70.21           H
ATOM   5021 2HB  ASP A 327       8.796   4.174 -24.044  1.00 70.21           H
ATOM   5022  CG  ASP A 327       7.461   3.084 -25.341  1.00 70.21           C
ATOM   5023  OD1 ASP A 327       7.694   3.099 -26.569  1.00 70.21           O
ATOM   5024  OD2 ASP A 327       6.332   3.018 -24.808  1.00 70.21           O
ATOM   5025  HN  ASP A 327       9.174   0.768 -24.915  1.00 70.21           H
ATOM   5026  N   LEU A 328      11.396   2.109 -23.284  1.00 70.30           N
ATOM   5027  CA  LEU A 328      12.560   2.234 -22.423  1.00 70.30           C
ATOM   5028  C   LEU A 328      13.822   2.299 -23.286  1.00 70.30           C
ATOM   5029  O   LEU A 328      14.662   3.178 -23.098  1.00 70.30           O
ATOM   5030  HA  LEU A 328      12.465   3.173 -21.879  1.00 70.30           H
ATOM   5031  CB  LEU A 328      12.582   1.109 -21.386  1.00 70.30           C
ATOM   5032 1HB  LEU A 328      11.669   1.170 -20.794  1.00 70.30           H
ATOM   5033 2HB  LEU A 328      12.557   0.155 -21.913  1.00 70.30           H
ATOM   5034  CG  LEU A 328      13.777   1.101 -20.431  1.00 70.30           C
ATOM   5035  HG  LEU A 328      14.676   1.324 -21.006  1.00 70.30           H
ATOM   5036  CD1 LEU A 328      13.637   2.194 -19.369  1.00 70.30           C
ATOM   5037 1HD1 LEU A 328      13.585   3.168 -19.855  1.00 70.30           H
ATOM   5038 2HD1 LEU A 328      12.728   2.026 -18.792  1.00 70.30           H
ATOM   5039 3HD1 LEU A 328      14.500   2.166 -18.703  1.00 70.30           H
ATOM   5040  CD2 LEU A 328      13.971  -0.283 -19.807  1.00 70.30           C
ATOM   5041 1HD2 LEU A 328      13.076  -0.559 -19.250  1.00 70.30           H
ATOM   5042 2HD2 LEU A 328      14.149  -1.014 -20.595  1.00 70.30           H
ATOM   5043 3HD2 LEU A 328      14.827  -0.260 -19.133  1.00 70.30           H
ATOM   5044  HN  LEU A 328      10.832   1.301 -23.117  1.00 70.30           H
ATOM   5045  N   VAL A 329      13.916   1.358 -24.213  1.00 72.89           N
ATOM   5046  CA  VAL A 329      15.080   1.273 -25.079  1.00 72.89           C
ATOM   5047  C   VAL A 329      15.158   2.532 -25.945  1.00 72.89           C
ATOM   5048  O   VAL A 329      16.248   2.993 -26.280  1.00 72.89           O
ATOM   5049  HA  VAL A 329      15.962   1.231 -24.441  1.00 72.89           H
ATOM   5050  CB  VAL A 329      15.028  -0.016 -25.902  1.00 72.89           C
ATOM   5051  HB  VAL A 329      14.049  -0.070 -26.378  1.00 72.89           H
ATOM   5052  CG1 VAL A 329      16.087  -0.004 -27.006  1.00 72.89           C
ATOM   5053 1HG1 VAL A 329      15.910   0.842 -27.671  1.00 72.89           H
ATOM   5054 2HG1 VAL A 329      17.077   0.086 -26.560  1.00 72.89           H
ATOM   5055 3HG1 VAL A 329      16.028  -0.932 -27.576  1.00 72.89           H
ATOM   5056  CG2 VAL A 329      15.184  -1.245 -25.005  1.00 72.89           C
ATOM   5057 1HG2 VAL A 329      16.143  -1.199 -24.489  1.00 72.89           H
ATOM   5058 2HG2 VAL A 329      14.377  -1.265 -24.272  1.00 72.89           H
ATOM   5059 3HG2 VAL A 329      15.143  -2.147 -25.615  1.00 72.89           H
ATOM   5060  HN  VAL A 329      13.216   0.662 -24.377  1.00 72.89           H
ATOM   5061  N   LYS A 330      13.987   3.053 -26.283  1.00 71.54           N
[truncated: 117,320 more chars]
