# Supplementary material for: Noncanonical roles of chemokine regions in CCR9 activation revealed by structural modeling and mutational mapping
Source: Nat Commun. 2025 Aug 18;16:7695. doi: 10.1038/s41467-025-62321-9 (PMC12361432; doi:10.1038/s41467-025-62321-9)
Supplement: Supplementary file 4 — Supplementary Data 2 [file 41467_2025_62321_MOESM4_ESM.zip › CCR9_CCL25_rnk151.pdb]

SSBOND   1 CYS A   38    CYS A  289 
SSBOND   2 CYS A  119    CYS A  198 
SSBOND   3 CYS B    7    CYS B   35 
SSBOND   4 CYS B    8    CYS B   52 
ATOM      1  N   GLU A  20      -2.005  -4.108  60.917  1.00 45.22           N
ATOM      2  CA  GLU A  20      -2.298  -3.785  59.531  1.00 45.22           C
ATOM      3  C   GLU A  20      -1.052  -3.984  58.665  1.00 45.22           C
ATOM      4  O   GLU A  20      -1.159  -4.213  57.461  1.00 45.22           O
ATOM      5  HA  GLU A  20      -3.075  -4.487  59.228  1.00 45.22           H
ATOM      6  CB  GLU A  20      -2.833  -2.358  59.402  1.00 45.22           C
ATOM      7 1HB  GLU A  20      -2.330  -1.710  60.121  1.00 45.22           H
ATOM      8 2HB  GLU A  20      -2.730  -2.019  58.371  1.00 45.22           H
ATOM      9  CG  GLU A  20      -4.327  -2.301  59.728  1.00 45.22           C
ATOM     10 1HG  GLU A  20      -4.821  -3.192  59.342  1.00 45.22           H
ATOM     11 2HG  GLU A  20      -4.467  -2.301  60.809  1.00 45.22           H
ATOM     12  CD  GLU A  20      -4.972  -1.052  59.124  1.00 45.22           C
ATOM     13  OE1 GLU A  20      -6.222  -1.018  59.092  1.00 45.22           O
ATOM     14  OE2 GLU A  20      -4.202  -0.159  58.709  1.00 45.22           O
ATOM     15  HN  GLU A  20      -1.056  -4.369  61.099  1.00 45.22           H
ATOM     16  N   SER A  21       0.101  -3.889  59.312  1.00 51.46           N
ATOM     17  CA  SER A  21       1.365  -3.941  58.598  1.00 51.46           C
ATOM     18  C   SER A  21       1.617  -5.359  58.082  1.00 51.46           C
ATOM     19  O   SER A  21       2.024  -5.543  56.936  1.00 51.46           O
ATOM     20  HA  SER A  21       1.256  -3.245  57.767  1.00 51.46           H
ATOM     21  CB  SER A  21       2.521  -3.489  59.493  1.00 51.46           C
ATOM     22 1HB  SER A  21       3.382  -3.237  58.873  1.00 51.46           H
ATOM     23 2HB  SER A  21       2.235  -2.581  60.024  1.00 51.46           H
ATOM     24  OG  SER A  21       2.892  -4.492  60.435  1.00 51.46           O
ATOM     25  HG  SER A  21       3.638  -4.160  61.012  1.00 51.46           H
ATOM     26  HN  SER A  21       0.178  -3.778  60.303  1.00 51.46           H
ATOM     27  N   THR A  22       1.364  -6.325  58.953  1.00 52.45           N
ATOM     28  CA  THR A  22       1.650  -7.714  58.635  1.00 52.45           C
ATOM     29  C   THR A  22       0.730  -8.204  57.515  1.00 52.45           C
ATOM     30  O   THR A  22       1.200  -8.716  56.500  1.00 52.45           O
ATOM     31  HA  THR A  22       2.672  -7.777  58.260  1.00 52.45           H
ATOM     32  CB  THR A  22       1.528  -8.529  59.923  1.00 52.45           C
ATOM     33  HB  THR A  22       0.844  -9.367  59.790  1.00 52.45           H
ATOM     34  OG1 THR A  22       1.142  -7.571  60.905  1.00 52.45           O
ATOM     35  HG1 THR A  22       0.823  -8.037  61.731  1.00 52.45           H
ATOM     36  CG2 THR A  22       2.879  -9.048  60.419  1.00 52.45           C
ATOM     37 1HG2 THR A  22       3.541  -8.205  60.617  1.00 52.45           H
ATOM     38 2HG2 THR A  22       3.324  -9.688  59.657  1.00 52.45           H
ATOM     39 3HG2 THR A  22       2.735  -9.620  61.335  1.00 52.45           H
ATOM     40  HN  THR A  22       0.972  -6.172  59.860  1.00 52.45           H
ATOM     41  N   SER A  23      -0.565  -8.031  57.738  1.00 53.69           N
ATOM     42  CA  SER A  23      -1.557  -8.504  56.788  1.00 53.69           C
ATOM     43  C   SER A  23      -1.332  -7.848  55.425  1.00 53.69           C
ATOM     44  O   SER A  23      -1.455  -8.502  54.390  1.00 53.69           O
ATOM     45  HA  SER A  23      -1.405  -9.582  56.725  1.00 53.69           H
ATOM     46  CB  SER A  23      -2.976  -8.219  57.286  1.00 53.69           C
ATOM     47 1HB  SER A  23      -3.697  -8.597  56.562  1.00 53.69           H
ATOM     48 2HB  SER A  23      -3.148  -8.757  58.218  1.00 53.69           H
ATOM     49  OG  SER A  23      -3.199  -6.827  57.494  1.00 53.69           O
ATOM     50  HG  SER A  23      -4.135  -6.674  57.810  1.00 53.69           H
ATOM     51  HN  SER A  23      -0.937  -7.577  58.548  1.00 53.69           H
ATOM     52  N   SER A  24      -1.005  -6.565  55.468  1.00 58.27           N
ATOM     53  CA  SER A  24      -0.761  -5.814  54.248  1.00 58.27           C
ATOM     54  C   SER A  24       0.495  -6.341  53.551  1.00 58.27           C
ATOM     55  O   SER A  24       0.657  -6.171  52.344  1.00 58.27           O
ATOM     56  HA  SER A  24      -1.641  -5.978  53.627  1.00 58.27           H
ATOM     57  CB  SER A  24      -0.617  -4.319  54.541  1.00 58.27           C
ATOM     58 1HB  SER A  24      -0.773  -3.753  53.623  1.00 58.27           H
ATOM     59 2HB  SER A  24      -1.394  -4.011  55.242  1.00 58.27           H
ATOM     60  OG  SER A  24       0.662  -4.002  55.083  1.00 58.27           O
ATOM     61  HG  SER A  24       0.846  -4.572  55.883  1.00 58.27           H
ATOM     62  HN  SER A  24      -0.907  -6.041  56.314  1.00 58.27           H
ATOM     63  N   MET A  25       1.352  -6.970  54.342  1.00 60.25           N
ATOM     64  CA  MET A  25       2.570  -7.556  53.809  1.00 60.25           C
ATOM     65  C   MET A  25       2.282  -8.895  53.127  1.00 60.25           C
ATOM     66  O   MET A  25       2.834  -9.188  52.068  1.00 60.25           O
ATOM     67  HA  MET A  25       2.944  -6.841  53.077  1.00 60.25           H
ATOM     68  CB  MET A  25       3.574  -7.767  54.944  1.00 60.25           C
ATOM     69 1HB  MET A  25       3.399  -7.033  55.731  1.00 60.25           H
ATOM     70 2HB  MET A  25       3.425  -8.752  55.388  1.00 60.25           H
ATOM     71  CG  MET A  25       5.011  -7.644  54.435  1.00 60.25           C
ATOM     72 1HG  MET A  25       5.687  -8.190  55.093  1.00 60.25           H
ATOM     73 2HG  MET A  25       5.095  -8.095  53.446  1.00 60.25           H
ATOM     74  SD  MET A  25       5.488  -5.925  54.363  1.00 60.25           S
ATOM     75  CE  MET A  25       7.263  -6.099  54.290  1.00 60.25           C
ATOM     76 1HE  MET A  25       7.614  -6.619  55.182  1.00 60.25           H
ATOM     77 2HE  MET A  25       7.536  -6.672  53.404  1.00 60.25           H
ATOM     78 3HE  MET A  25       7.723  -5.112  54.241  1.00 60.25           H
ATOM     79  HN  MET A  25       1.224  -7.083  55.327  1.00 60.25           H
ATOM     80  N   GLU A  26       1.417  -9.673  53.763  1.00 60.67           N
ATOM     81  CA  GLU A  26       1.056 -10.978  53.235  1.00 60.67           C
ATOM     82  C   GLU A  26       0.267 -10.825  51.934  1.00 60.67           C
ATOM     83  O   GLU A  26       0.536 -11.519  50.955  1.00 60.67           O
ATOM     84  HA  GLU A  26       2.002 -11.482  53.037  1.00 60.67           H
ATOM     85  CB  GLU A  26       0.264 -11.785  54.266  1.00 60.67           C
ATOM     86 1HB  GLU A  26      -0.500 -11.154  54.719  1.00 60.67           H
ATOM     87 2HB  GLU A  26      -0.141 -12.682  53.797  1.00 60.67           H
ATOM     88  CG  GLU A  26       1.170 -12.264  55.401  1.00 60.67           C
ATOM     89 1HG  GLU A  26       1.991 -12.854  54.993  1.00 60.67           H
ATOM     90 2HG  GLU A  26       1.614 -11.405  55.904  1.00 60.67           H
ATOM     91  CD  GLU A  26       0.386 -13.104  56.412  1.00 60.67           C
ATOM     92  OE1 GLU A  26       1.034 -13.936  57.083  1.00 60.67           O
ATOM     93  OE2 GLU A  26      -0.844 -12.895  56.490  1.00 60.67           O
ATOM     94  HN  GLU A  26       0.967  -9.424  54.620  1.00 60.67           H
ATOM     95  N   ASP A  27      -0.692  -9.911  51.965  1.00 57.51           N
ATOM     96  CA  ASP A  27      -1.525  -9.661  50.801  1.00 57.51           C
ATOM     97  C   ASP A  27      -0.633  -9.325  49.604  1.00 57.51           C
ATOM     98  O   ASP A  27      -0.904  -9.755  48.483  1.00 57.51           O
ATOM     99  HA  ASP A  27      -2.094 -10.578  50.652  1.00 57.51           H
ATOM    100  CB  ASP A  27      -2.463  -8.475  51.039  1.00 57.51           C
ATOM    101 1HB  ASP A  27      -1.923  -7.676  51.548  1.00 57.51           H
ATOM    102 2HB  ASP A  27      -2.798  -8.074  50.082  1.00 57.51           H
ATOM    103  CG  ASP A  27      -3.673  -8.893  51.876  1.00 57.51           C
ATOM    104  OD1 ASP A  27      -3.884 -10.119  51.996  1.00 57.51           O
ATOM    105  OD2 ASP A  27      -4.361  -7.977  52.376  1.00 57.51           O
ATOM    106  HN  ASP A  27      -0.903  -9.349  52.764  1.00 57.51           H
ATOM    107  N   TYR A  28       0.412  -8.560  49.881  1.00 60.41           N
ATOM    108  CA  TYR A  28       1.345  -8.161  48.841  1.00 60.41           C
ATOM    109  C   TYR A  28       2.182  -9.352  48.370  1.00 60.41           C
ATOM    110  O   TYR A  28       2.583  -9.412  47.208  1.00 60.41           O
ATOM    111  HA  TYR A  28       0.768  -7.777  48.001  1.00 60.41           H
ATOM    112  CB  TYR A  28       2.271  -7.123  49.480  1.00 60.41           C
ATOM    113 1HB  TYR A  28       1.664  -6.329  49.916  1.00 60.41           H
ATOM    114 2HB  TYR A  28       2.816  -7.593  50.299  1.00 60.41           H
ATOM    115  CG  TYR A  28       3.275  -6.502  48.507  1.00 60.41           C
ATOM    116  CD1 TYR A  28       4.531  -7.055  48.367  1.00 60.41           C
ATOM    117  HD1 TYR A  28       4.808  -7.934  48.949  1.00 60.41           H
ATOM    118  CD2 TYR A  28       2.924  -5.390  47.770  1.00 60.41           C
ATOM    119  HD2 TYR A  28       1.931  -4.953  47.881  1.00 60.41           H
ATOM    120  CE1 TYR A  28       5.477  -6.471  47.451  1.00 60.41           C
ATOM    121  HE1 TYR A  28       6.473  -6.897  47.330  1.00 60.41           H
ATOM    122  CE2 TYR A  28       3.869  -4.805  46.854  1.00 60.41           C
ATOM    123  HE2 TYR A  28       3.605  -3.927  46.266  1.00 60.41           H
ATOM    124  CZ  TYR A  28       5.099  -5.375  46.740  1.00 60.41           C
ATOM    125  OH  TYR A  28       5.991  -4.823  45.875  1.00 60.41           O
ATOM    126  HH  TYR A  28       6.563  -5.537  45.472  1.00 60.41           H
ATOM    127  HN  TYR A  28       0.626  -8.215  50.795  1.00 60.41           H
ATOM    128  N   VAL A  29       2.422 -10.269  49.295  1.00 59.34           N
ATOM    129  CA  VAL A  29       3.260 -11.421  49.008  1.00 59.34           C
ATOM    130  C   VAL A  29       2.444 -12.460  48.235  1.00 59.34           C
ATOM    131  O   VAL A  29       2.968 -13.129  47.346  1.00 59.34           O
ATOM    132  HA  VAL A  29       4.082 -11.081  48.377  1.00 59.34           H
ATOM    133  CB  VAL A  29       3.855 -11.972  50.305  1.00 59.34           C
ATOM    134  HB  VAL A  29       3.035 -12.145  51.003  1.00 59.34           H
ATOM    135  CG1 VAL A  29       4.556 -13.310  50.062  1.00 59.34           C
ATOM    136 1HG1 VAL A  29       3.837 -14.031  49.673  1.00 59.34           H
ATOM    137 2HG1 VAL A  29       5.360 -13.173  49.339  1.00 59.34           H
ATOM    138 3HG1 VAL A  29       4.970 -13.679  51.000  1.00 59.34           H
ATOM    139  CG2 VAL A  29       4.809 -10.961  50.943  1.00 59.34           C
ATOM    140 1HG2 VAL A  29       5.623 -10.742  50.251  1.00 59.34           H
ATOM    141 2HG2 VAL A  29       4.268 -10.042  51.170  1.00 59.34           H
ATOM    142 3HG2 VAL A  29       5.218 -11.378  51.864  1.00 59.34           H
ATOM    143  HN  VAL A  29       2.055 -10.235  50.225  1.00 59.34           H
ATOM    144  N   ASN A  30       1.176 -12.562  48.604  1.00 60.08           N
ATOM    145  CA  ASN A  30       0.323 -13.609  48.067  1.00 60.08           C
ATOM    146  C   ASN A  30      -0.281 -13.141  46.742  1.00 60.08           C
ATOM    147  O   ASN A  30      -0.866 -13.935  46.007  1.00 60.08           O
ATOM    148  HA  ASN A  30       0.974 -14.475  47.946  1.00 60.08           H
ATOM    149  CB  ASN A  30      -0.827 -13.927  49.025  1.00 60.08           C
ATOM    150 1HB  ASN A  30      -1.240 -13.001  49.424  1.00 60.08           H
ATOM    151 2HB  ASN A  30      -1.630 -14.426  48.482  1.00 60.08           H
ATOM    152  CG  ASN A  30      -0.353 -14.818  50.175  1.00 60.08           C
ATOM    153  OD1 ASN A  30       0.683 -15.460  50.111  1.00 60.08           O
ATOM    154  ND2 ASN A  30      -1.166 -14.821  51.228  1.00 60.08           N
ATOM    155 1HD2 ASN A  30      -2.001 -14.271  51.216  1.00 60.08           H
ATOM    156 2HD2 ASN A  30      -0.942 -15.373  52.031  1.00 60.08           H
ATOM    157  HN  ASN A  30       0.731 -11.947  49.254  1.00 60.08           H
ATOM    158  N   PHE A  31      -0.118 -11.853  46.477  1.00 62.22           N
ATOM    159  CA  PHE A  31      -0.603 -11.278  45.234  1.00 62.22           C
ATOM    160  C   PHE A  31       0.069 -11.935  44.027  1.00 62.22           C
ATOM    161  O   PHE A  31       1.293 -11.916  43.907  1.00 62.22           O
ATOM    162  HA  PHE A  31      -1.677 -11.457  45.192  1.00 62.22           H
ATOM    163  CB  PHE A  31      -0.241  -9.791  45.257  1.00 62.22           C
ATOM    164 1HB  PHE A  31      -0.581  -9.360  46.199  1.00 62.22           H
ATOM    165 2HB  PHE A  31       0.844  -9.692  45.235  1.00 62.22           H
ATOM    166  CG  PHE A  31      -0.836  -8.987  44.100  1.00 62.22           C
ATOM    167  CD1 PHE A  31      -0.086  -8.732  42.994  1.00 62.22           C
ATOM    168  HD1 PHE A  31       0.938  -9.099  42.932  1.00 62.22           H
ATOM    169  CD2 PHE A  31      -2.114  -8.529  44.176  1.00 62.22           C
ATOM    170  HD2 PHE A  31      -2.714  -8.734  45.062  1.00 62.22           H
ATOM    171  CE1 PHE A  31      -0.639  -7.985  41.919  1.00 62.22           C
ATOM    172  HE1 PHE A  31      -0.038  -7.780  41.033  1.00 62.22           H
ATOM    173  CE2 PHE A  31      -2.666  -7.782  43.101  1.00 62.22           C
ATOM    174  HE2 PHE A  31      -3.690  -7.415  43.163  1.00 62.22           H
ATOM    175  CZ  PHE A  31      -1.917  -7.527  41.996  1.00 62.22           C
ATOM    176  HZ  PHE A  31      -2.340  -6.954  41.171  1.00 62.22           H
ATOM    177  HN  PHE A  31       0.335 -11.208  47.093  1.00 62.22           H
ATOM    178  N   ASN A  32      -0.761 -12.501  43.163  1.00 64.13           N
ATOM    179  CA  ASN A  32      -0.266 -13.130  41.950  1.00 64.13           C
ATOM    180  C   ASN A  32       0.112 -12.047  40.937  1.00 64.13           C
ATOM    181  O   ASN A  32      -0.740 -11.562  40.195  1.00 64.13           O
ATOM    182  HA  ASN A  32       0.592 -13.723  42.266  1.00 64.13           H
ATOM    183  CB  ASN A  32      -1.336 -14.019  41.314  1.00 64.13           C
ATOM    184 1HB  ASN A  32      -1.842 -14.595  42.089  1.00 64.13           H
ATOM    185 2HB  ASN A  32      -2.092 -13.398  40.834  1.00 64.13           H
ATOM    186  CG  ASN A  32      -0.719 -14.969  40.285  1.00 64.13           C
ATOM    187  OD1 ASN A  32       0.472 -14.949  40.019  1.00 64.13           O
ATOM    188  ND2 ASN A  32      -1.593 -15.800  39.724  1.00 64.13           N
ATOM    189 1HD2 ASN A  32      -2.557 -15.764  39.987  1.00 64.13           H
ATOM    190 2HD2 ASN A  32      -1.286 -16.459  39.038  1.00 64.13           H
ATOM    191  HN  ASN A  32      -1.754 -12.534  43.281  1.00 64.13           H
ATOM    192  N   PHE A  33       1.391 -11.700  40.940  1.00 65.47           N
ATOM    193  CA  PHE A  33       1.914 -10.761  39.962  1.00 65.47           C
ATOM    194  C   PHE A  33       2.144 -11.445  38.613  1.00 65.47           C
ATOM    195  O   PHE A  33       3.244 -11.389  38.065  1.00 65.47           O
ATOM    196  HA  PHE A  33       1.172  -9.971  39.844  1.00 65.47           H
ATOM    197  CB  PHE A  33       3.254 -10.255  40.499  1.00 65.47           C
ATOM    198 1HB  PHE A  33       3.919 -11.106  40.648  1.00 65.47           H
ATOM    199 2HB  PHE A  33       3.717  -9.615  39.748  1.00 65.47           H
ATOM    200  CG  PHE A  33       3.144  -9.477  41.812  1.00 65.47           C
ATOM    201  CD1 PHE A  33       2.903  -8.138  41.791  1.00 65.47           C
ATOM    202  HD1 PHE A  33       2.789  -7.620  40.839  1.00 65.47           H
ATOM    203  CD2 PHE A  33       3.287 -10.124  43.000  1.00 65.47           C
ATOM    204  HD2 PHE A  33       3.480 -11.196  43.017  1.00 65.47           H
ATOM    205  CE1 PHE A  33       2.801  -7.416  43.010  1.00 65.47           C
ATOM    206  HE1 PHE A  33       2.609  -6.344  42.993  1.00 65.47           H
ATOM    207  CE2 PHE A  33       3.185  -9.402  44.218  1.00 65.47           C
ATOM    208  HE2 PHE A  33       3.299  -9.920  45.170  1.00 65.47           H
ATOM    209  CZ  PHE A  33       2.944  -8.063  44.198  1.00 65.47           C
ATOM    210  HZ  PHE A  33       2.866  -7.509  45.133  1.00 65.47           H
ATOM    211  HN  PHE A  33       2.064 -12.049  41.592  1.00 65.47           H
ATOM    212  N   THR A  34       1.089 -12.075  38.117  1.00 66.96           N
ATOM    213  CA  THR A  34       1.019 -12.423  36.708  1.00 66.96           C
ATOM    214  C   THR A  34       1.403 -11.221  35.843  1.00 66.96           C
ATOM    215  O   THR A  34       0.864 -10.129  36.016  1.00 66.96           O
ATOM    216  HA  THR A  34       1.751 -13.206  36.510  1.00 66.96           H
ATOM    217  CB  THR A  34      -0.387 -12.953  36.421  1.00 66.96           C
ATOM    218  HB  THR A  34      -1.023 -12.167  36.012  1.00 66.96           H
ATOM    219  OG1 THR A  34      -0.812 -13.502  37.666  1.00 66.96           O
ATOM    220  HG1 THR A  34      -1.804 -13.626  37.664  1.00 66.96           H
ATOM    221  CG2 THR A  34      -0.379 -14.150  35.469  1.00 66.96           C
ATOM    222 1HG2 THR A  34       0.202 -14.960  35.909  1.00 66.96           H
ATOM    223 2HG2 THR A  34       0.069 -13.856  34.519  1.00 66.96           H
ATOM    224 3HG2 THR A  34      -1.402 -14.486  35.299  1.00 66.96           H
ATOM    225  HN  THR A  34       0.294 -12.347  38.660  1.00 66.96           H
ATOM    226  N   ASP A  35       2.333 -11.462  34.930  1.00 78.44           N
ATOM    227  CA  ASP A  35       2.977 -10.375  34.213  1.00 78.44           C
ATOM    228  C   ASP A  35       2.085  -9.937  33.050  1.00 78.44           C
ATOM    229  O   ASP A  35       2.380 -10.228  31.892  1.00 78.44           O
ATOM    230  HA  ASP A  35       3.116  -9.587  34.952  1.00 78.44           H
ATOM    231  CB  ASP A  35       4.323 -10.819  33.635  1.00 78.44           C
ATOM    232 1HB  ASP A  35       4.669 -11.713  34.154  1.00 78.44           H
ATOM    233 2HB  ASP A  35       4.202 -11.086  32.585  1.00 78.44           H
ATOM    234  CG  ASP A  35       5.368  -9.709  33.766  1.00 78.44           C
ATOM    235  OD1 ASP A  35       5.005  -8.650  34.321  1.00 78.44           O
ATOM    236  OD2 ASP A  35       6.507  -9.946  33.309  1.00 78.44           O
ATOM    237  HN  ASP A  35       2.645 -12.378  34.679  1.00 78.44           H
ATOM    238  N   PHE A  36       1.010  -9.245  33.399  1.00 88.70           N
ATOM    239  CA  PHE A  36       0.107  -8.708  32.395  1.00 88.70           C
ATOM    240  C   PHE A  36       0.701  -7.463  31.733  1.00 88.70           C
ATOM    241  O   PHE A  36       0.222  -7.022  30.689  1.00 88.70           O
ATOM    242  HA  PHE A  36      -0.037  -9.483  31.642  1.00 88.70           H
ATOM    243  CB  PHE A  36      -1.185  -8.321  33.117  1.00 88.70           C
ATOM    244 1HB  PHE A  36      -0.938  -7.684  33.966  1.00 88.70           H
ATOM    245 2HB  PHE A  36      -1.802  -7.727  32.442  1.00 88.70           H
ATOM    246  CG  PHE A  36      -2.002  -9.515  33.613  1.00 88.70           C
ATOM    247  CD1 PHE A  36      -2.121 -10.627  32.839  1.00 88.70           C
ATOM    248  HD1 PHE A  36      -1.633 -10.667  31.865  1.00 88.70           H
ATOM    249  CD2 PHE A  36      -2.610  -9.465  34.829  1.00 88.70           C
ATOM    250  HD2 PHE A  36      -2.515  -8.573  35.449  1.00 88.70           H
ATOM    251  CE1 PHE A  36      -2.879 -11.735  33.300  1.00 88.70           C
ATOM    252  HE1 PHE A  36      -2.974 -12.626  32.680  1.00 88.70           H
ATOM    253  CE2 PHE A  36      -3.369 -10.573  35.290  1.00 88.70           C
ATOM    254  HE2 PHE A  36      -3.856 -10.533  36.264  1.00 88.70           H
ATOM    255  CZ  PHE A  36      -3.487 -11.685  34.516  1.00 88.70           C
ATOM    256  HZ  PHE A  36      -4.069 -12.536  34.870  1.00 88.70           H
ATOM    257  HN  PHE A  36       0.754  -9.049  34.345  1.00 88.70           H
ATOM    258  N   TYR A  37       1.735  -6.931  32.367  1.00 90.85           N
ATOM    259  CA  TYR A  37       2.533  -5.884  31.751  1.00 90.85           C
ATOM    260  C   TYR A  37       3.640  -6.479  30.879  1.00 90.85           C
ATOM    261  O   TYR A  37       4.544  -7.143  31.385  1.00 90.85           O
ATOM    262  HA  TYR A  37       1.873  -5.282  31.127  1.00 90.85           H
ATOM    263  CB  TYR A  37       3.171  -5.106  32.904  1.00 90.85           C
ATOM    264 1HB  TYR A  37       2.382  -4.728  33.555  1.00 90.85           H
ATOM    265 2HB  TYR A  37       3.775  -5.791  33.501  1.00 90.85           H
ATOM    266  CG  TYR A  37       4.047  -3.935  32.456  1.00 90.85           C
ATOM    267  CD1 TYR A  37       5.411  -4.101  32.331  1.00 90.85           C
ATOM    268  HD1 TYR A  37       5.864  -5.068  32.553  1.00 90.85           H
ATOM    269  CD2 TYR A  37       3.472  -2.712  32.175  1.00 90.85           C
ATOM    270  HD2 TYR A  37       2.395  -2.580  32.273  1.00 90.85           H
ATOM    271  CE1 TYR A  37       6.235  -2.999  31.909  1.00 90.85           C
ATOM    272  HE1 TYR A  37       7.314  -3.117  31.806  1.00 90.85           H
ATOM    273  CE2 TYR A  37       4.297  -1.609  31.753  1.00 90.85           C
ATOM    274  HE2 TYR A  37       3.856  -0.638  31.528  1.00 90.85           H
ATOM    275  CZ  TYR A  37       5.637  -1.807  31.640  1.00 90.85           C
ATOM    276  OH  TYR A  37       6.416  -0.766  31.241  1.00 90.85           O
ATOM    277  HH  TYR A  37       5.845   0.029  31.036  1.00 90.85           H
ATOM    278  HN  TYR A  37       2.030  -7.203  33.283  1.00 90.85           H
ATOM    279  N   CYS A  38       3.533  -6.221  29.584  1.00 91.55           N
ATOM    280  CA  CYS A  38       4.439  -6.825  28.623  1.00 91.55           C
ATOM    281  C   CYS A  38       5.455  -5.766  28.188  1.00 91.55           C
ATOM    282  O   CYS A  38       5.086  -4.759  27.587  1.00 91.55           O
ATOM    283  HA  CYS A  38       4.935  -7.649  29.136  1.00 91.55           H
ATOM    284  CB  CYS A  38       3.686  -7.418  27.430  1.00 91.55           C
ATOM    285 1HB  CYS A  38       2.892  -8.076  27.782  1.00 91.55           H
ATOM    286 2HB  CYS A  38       3.210  -6.621  26.859  1.00 91.55           H
ATOM    287  SG  CYS A  38       4.842  -8.349  26.360  1.00 91.55           S
ATOM    288  HN  CYS A  38       2.844  -5.612  29.191  1.00 91.55           H
ATOM    289  N   GLU A  39       6.712  -6.031  28.509  1.00 90.16           N
ATOM    290  CA  GLU A  39       7.802  -5.212  28.005  1.00 90.16           C
ATOM    291  C   GLU A  39       8.184  -5.650  26.590  1.00 90.16           C
ATOM    292  O   GLU A  39       8.504  -6.815  26.362  1.00 90.16           O
ATOM    293  HA  GLU A  39       7.414  -4.194  27.985  1.00 90.16           H
ATOM    294  CB  GLU A  39       9.010  -5.270  28.942  1.00 90.16           C
ATOM    295 1HB  GLU A  39       9.251  -6.309  29.167  1.00 90.16           H
ATOM    296 2HB  GLU A  39       9.843  -4.721  28.502  1.00 90.16           H
ATOM    297  CG  GLU A  39       8.702  -4.590  30.277  1.00 90.16           C
ATOM    298 1HG  GLU A  39       8.293  -3.596  30.097  1.00 90.16           H
ATOM    299 2HG  GLU A  39       7.940  -5.157  30.811  1.00 90.16           H
ATOM    300  CD  GLU A  39       9.961  -4.480  31.140  1.00 90.16           C
ATOM    301  OE1 GLU A  39       9.850  -3.883  32.232  1.00 90.16           O
ATOM    302  OE2 GLU A  39      11.006  -4.995  30.687  1.00 90.16           O
ATOM    303  HN  GLU A  39       6.991  -6.788  29.101  1.00 90.16           H
ATOM    304  N   LYS A  40       8.137  -4.692  25.676  1.00 89.56           N
ATOM    305  CA  LYS A  40       8.313  -4.994  24.265  1.00 89.56           C
ATOM    306  C   LYS A  40       9.766  -4.723  23.867  1.00 89.56           C
ATOM    307  O   LYS A  40      10.053  -4.449  22.703  1.00 89.56           O
ATOM    308  HA  LYS A  40       8.111  -6.056  24.131  1.00 89.56           H
ATOM    309  CB  LYS A  40       7.292  -4.229  23.422  1.00 89.56           C
ATOM    310 1HB  LYS A  40       7.428  -3.156  23.563  1.00 89.56           H
ATOM    311 2HB  LYS A  40       7.460  -4.434  22.365  1.00 89.56           H
ATOM    312  CG  LYS A  40       5.863  -4.621  23.802  1.00 89.56           C
ATOM    313 1HG  LYS A  40       5.721  -4.495  24.876  1.00 89.56           H
ATOM    314 2HG  LYS A  40       5.155  -3.956  23.307  1.00 89.56           H
ATOM    315  CD  LYS A  40       5.569  -6.071  23.411  1.00 89.56           C
ATOM    316 1HD  LYS A  40       5.867  -6.239  22.376  1.00 89.56           H
ATOM    317 2HD  LYS A  40       6.164  -6.745  24.027  1.00 89.56           H
ATOM    318  CE  LYS A  40       4.083  -6.394  23.578  1.00 89.56           C
ATOM    319 1HE  LYS A  40       3.869  -6.613  24.624  1.00 89.56           H
ATOM    320 2HE  LYS A  40       3.483  -5.527  23.304  1.00 89.56           H
ATOM    321  NZ  LYS A  40       3.707  -7.552  22.736  1.00 89.56           N
ATOM    322 1HZ  LYS A  40       2.723  -7.758  22.866  1.00 89.56           H
ATOM    323 2HZ  LYS A  40       3.880  -7.331  21.762  1.00 89.56           H
ATOM    324 3HZ  LYS A  40       4.260  -8.358  23.004  1.00 89.56           H
ATOM    325  HN  LYS A  40       7.983  -3.726  25.885  1.00 89.56           H
ATOM    326  N   ASN A  41      10.643  -4.809  24.857  1.00 89.01           N
ATOM    327  CA  ASN A  41      12.047  -4.502  24.641  1.00 89.01           C
ATOM    328  C   ASN A  41      12.597  -5.404  23.534  1.00 89.01           C
ATOM    329  O   ASN A  41      13.326  -4.943  22.658  1.00 89.01           O
ATOM    330  HA  ASN A  41      12.071  -3.447  24.370  1.00 89.01           H
ATOM    331  CB  ASN A  41      12.867  -4.755  25.908  1.00 89.01           C
ATOM    332 1HB  ASN A  41      12.537  -5.681  26.380  1.00 89.01           H
ATOM    333 2HB  ASN A  41      13.916  -4.887  25.646  1.00 89.01           H
ATOM    334  CG  ASN A  41      12.724  -3.595  26.895  1.00 89.01           C
ATOM    335  OD1 ASN A  41      12.368  -2.483  26.538  1.00 89.01           O
ATOM    336  ND2 ASN A  41      13.019  -3.914  28.151  1.00 89.01           N
ATOM    337 1HD2 ASN A  41      13.305  -4.845  28.377  1.00 89.01           H
ATOM    338 2HD2 ASN A  41      12.956  -3.222  28.871  1.00 89.01           H
ATOM    339  HN  ASN A  41      10.408  -5.081  25.790  1.00 89.01           H
ATOM    340  N   ASN A  42      12.225  -6.674  23.610  1.00 91.25           N
ATOM    341  CA  ASN A  42      12.719  -7.656  22.660  1.00 91.25           C
ATOM    342  C   ASN A  42      12.237  -7.288  21.255  1.00 91.25           C
ATOM    343  O   ASN A  42      12.985  -7.409  20.287  1.00 91.25           O
ATOM    344  HA  ASN A  42      13.805  -7.621  22.750  1.00 91.25           H
ATOM    345  CB  ASN A  42      12.193  -9.054  22.989  1.00 91.25           C
ATOM    346 1HB  ASN A  42      11.109  -9.022  23.098  1.00 91.25           H
ATOM    347 2HB  ASN A  42      12.411  -9.732  22.164  1.00 91.25           H
ATOM    348  CG  ASN A  42      12.825  -9.589  24.276  1.00 91.25           C
ATOM    349  OD1 ASN A  42      13.766  -9.030  24.815  1.00 91.25           O
ATOM    350  ND2 ASN A  42      12.257 -10.700  24.737  1.00 91.25           N
ATOM    351 1HD2 ASN A  42      11.488 -11.108  24.246  1.00 91.25           H
ATOM    352 2HD2 ASN A  42      12.600 -11.127  25.574  1.00 91.25           H
ATOM    353  HN  ASN A  42      11.600  -7.033  24.303  1.00 91.25           H
ATOM    354  N   VAL A  43      10.990  -6.846  21.189  1.00 91.74           N
ATOM    355  CA  VAL A  43      10.394  -6.474  19.918  1.00 91.74           C
ATOM    356  C   VAL A  43      11.153  -5.281  19.333  1.00 91.74           C
ATOM    357  O   VAL A  43      11.439  -5.248  18.138  1.00 91.74           O
ATOM    358  HA  VAL A  43      10.502  -7.323  19.243  1.00 91.74           H
ATOM    359  CB  VAL A  43       8.899  -6.201  20.100  1.00 91.74           C
ATOM    360  HB  VAL A  43       8.794  -5.320  20.733  1.00 91.74           H
ATOM    361  CG1 VAL A  43       8.230  -5.897  18.758  1.00 91.74           C
ATOM    362 1HG1 VAL A  43       8.694  -5.018  18.311  1.00 91.74           H
ATOM    363 2HG1 VAL A  43       8.350  -6.751  18.091  1.00 91.74           H
ATOM    364 3HG1 VAL A  43       7.168  -5.707  18.917  1.00 91.74           H
ATOM    365  CG2 VAL A  43       8.210  -7.371  20.805  1.00 91.74           C
ATOM    366 1HG2 VAL A  43       8.330  -8.275  20.208  1.00 91.74           H
ATOM    367 2HG2 VAL A  43       8.660  -7.520  21.786  1.00 91.74           H
ATOM    368 3HG2 VAL A  43       7.149  -7.150  20.921  1.00 91.74           H
ATOM    369  HN  VAL A  43      10.391  -6.741  21.984  1.00 91.74           H
ATOM    370  N   ARG A  44      11.457  -4.330  20.204  1.00 90.37           N
ATOM    371  CA  ARG A  44      12.112  -3.105  19.777  1.00 90.37           C
ATOM    372  C   ARG A  44      13.546  -3.398  19.331  1.00 90.37           C
ATOM    373  O   ARG A  44      14.039  -2.796  18.378  1.00 90.37           O
ATOM    374  HA  ARG A  44      11.509  -2.742  18.945  1.00 90.37           H
ATOM    375  CB  ARG A  44      12.137  -2.072  20.905  1.00 90.37           C
ATOM    376 1HB  ARG A  44      12.509  -2.534  21.819  1.00 90.37           H
ATOM    377 2HB  ARG A  44      12.828  -1.267  20.651  1.00 90.37           H
ATOM    378  CG  ARG A  44      10.742  -1.494  21.150  1.00 90.37           C
ATOM    379 1HG  ARG A  44      10.331  -1.115  20.214  1.00 90.37           H
ATOM    380 2HG  ARG A  44      10.074  -2.283  21.496  1.00 90.37           H
ATOM    381  CD  ARG A  44      10.789  -0.368  22.185  1.00 90.37           C
ATOM    382 1HD  ARG A  44      11.793   0.052  22.232  1.00 90.37           H
ATOM    383 2HD  ARG A  44      10.119   0.438  21.888  1.00 90.37           H
ATOM    384  NE  ARG A  44      10.396  -0.887  23.515  1.00 90.37           N
ATOM    385  HE  ARG A  44       9.660  -1.562  23.556  1.00 90.37           H
ATOM    386  CZ  ARG A  44      10.965  -0.508  24.667  1.00 90.37           C
ATOM    387  NH1 ARG A  44      11.956   0.394  24.672  1.00 90.37           N
ATOM    388 1HH1 ARG A  44      12.276   0.790  23.811  1.00 90.37           H
ATOM    389 2HH1 ARG A  44      12.376   0.672  25.536  1.00 90.37           H
ATOM    390  NH2 ARG A  44      10.528  -1.044  25.815  1.00 90.37           N
ATOM    391 1HH2 ARG A  44      10.943  -0.772  26.684  1.00 90.37           H
ATOM    392 2HH2 ARG A  44       9.788  -1.717  25.803  1.00 90.37           H
ATOM    393  HN  ARG A  44      11.264  -4.386  21.184  1.00 90.37           H
ATOM    394  N   GLN A  45      14.176  -4.323  20.041  1.00 92.01           N
ATOM    395  CA  GLN A  45      15.549  -4.691  19.742  1.00 92.01           C
ATOM    396  C   GLN A  45      15.635  -5.337  18.358  1.00 92.01           C
ATOM    397  O   GLN A  45      16.550  -5.045  17.589  1.00 92.01           O
ATOM    398  HA  GLN A  45      16.108  -3.755  19.749  1.00 92.01           H
ATOM    399  CB  GLN A  45      16.115  -5.620  20.817  1.00 92.01           C
ATOM    400 1HB  GLN A  45      15.974  -5.172  21.801  1.00 92.01           H
ATOM    401 2HB  GLN A  45      15.566  -6.562  20.814  1.00 92.01           H
ATOM    402  CG  GLN A  45      17.602  -5.890  20.582  1.00 92.01           C
ATOM    403 1HG  GLN A  45      17.747  -6.307  19.585  1.00 92.01           H
ATOM    404 2HG  GLN A  45      18.156  -4.951  20.617  1.00 92.01           H
ATOM    405  CD  GLN A  45      18.157  -6.856  21.630  1.00 92.01           C
ATOM    406  OE1 GLN A  45      17.428  -7.509  22.358  1.00 92.01           O
ATOM    407  NE2 GLN A  45      19.486  -6.909  21.667  1.00 92.01           N
ATOM    408 1HE2 GLN A  45      20.026  -6.347  21.041  1.00 92.01           H
ATOM    409 2HE2 GLN A  45      19.944  -7.513  22.320  1.00 92.01           H
ATOM    410  HN  GLN A  45      13.764  -4.816  20.808  1.00 92.01           H
ATOM    411  N   PHE A  46      14.671  -6.202  18.082  1.00 93.75           N
ATOM    412  CA  PHE A  46      14.598  -6.855  16.786  1.00 93.75           C
ATOM    413  C   PHE A  46      14.400  -5.830  15.667  1.00 93.75           C
ATOM    414  O   PHE A  46      15.103  -5.864  14.658  1.00 93.75           O
ATOM    415  HA  PHE A  46      15.542  -7.378  16.634  1.00 93.75           H
ATOM    416  CB  PHE A  46      13.388  -7.791  16.824  1.00 93.75           C
ATOM    417 1HB  PHE A  46      13.577  -8.582  17.550  1.00 93.75           H
ATOM    418 2HB  PHE A  46      12.521  -7.234  17.178  1.00 93.75           H
ATOM    419  CG  PHE A  46      13.052  -8.427  15.474  1.00 93.75           C
ATOM    420  CD1 PHE A  46      12.015  -7.948  14.736  1.00 93.75           C
ATOM    421  HD1 PHE A  46      11.423  -7.111  15.106  1.00 93.75           H
ATOM    422  CD2 PHE A  46      13.789  -9.472  15.012  1.00 93.75           C
ATOM    423  HD2 PHE A  46      14.620  -9.856  15.603  1.00 93.75           H
ATOM    424  CE1 PHE A  46      11.702  -8.539  13.483  1.00 93.75           C
ATOM    425  HE1 PHE A  46      10.871  -8.155  12.892  1.00 93.75           H
ATOM    426  CE2 PHE A  46      13.477 -10.063  13.759  1.00 93.75           C
ATOM    427  HE2 PHE A  46      14.068 -10.900  13.388  1.00 93.75           H
ATOM    428  CZ  PHE A  46      12.440  -9.584  13.021  1.00 93.75           C
ATOM    429  HZ  PHE A  46      12.200 -10.037  12.059  1.00 93.75           H
ATOM    430  HN  PHE A  46      13.949  -6.459  18.726  1.00 93.75           H
ATOM    431  N   ALA A  47      13.439  -4.943  15.883  1.00 92.85           N
ATOM    432  CA  ALA A  47      13.080  -3.967  14.869  1.00 92.85           C
ATOM    433  C   ALA A  47      14.310  -3.128  14.516  1.00 92.85           C
ATOM    434  O   ALA A  47      14.539  -2.817  13.348  1.00 92.85           O
ATOM    435  HA  ALA A  47      12.756  -4.513  13.983  1.00 92.85           H
ATOM    436  CB  ALA A  47      11.916  -3.111  15.373  1.00 92.85           C
ATOM    437 1HB  ALA A  47      11.058  -3.751  15.582  1.00 92.85           H
ATOM    438 2HB  ALA A  47      12.214  -2.594  16.285  1.00 92.85           H
ATOM    439 3HB  ALA A  47      11.647  -2.379  14.612  1.00 92.85           H
ATOM    440  HN  ALA A  47      12.912  -4.885  16.731  1.00 92.85           H
ATOM    441  N   SER A  48      15.070  -2.787  15.546  1.00 93.02           N
ATOM    442  CA  SER A  48      16.145  -1.822  15.396  1.00 93.02           C
ATOM    443  C   SER A  48      17.215  -2.373  14.452  1.00 93.02           C
ATOM    444  O   SER A  48      17.942  -1.609  13.818  1.00 93.02           O
ATOM    445  HA  SER A  48      15.678  -0.934  14.969  1.00 93.02           H
ATOM    446  CB  SER A  48      16.763  -1.470  16.751  1.00 93.02           C
ATOM    447 1HB  SER A  48      17.411  -0.601  16.639  1.00 93.02           H
ATOM    448 2HB  SER A  48      15.973  -1.190  17.448  1.00 93.02           H
ATOM    449  OG  SER A  48      17.512  -2.554  17.294  1.00 93.02           O
ATOM    450  HG  SER A  48      16.965  -3.391  17.274  1.00 93.02           H
ATOM    451  HN  SER A  48      14.960  -3.158  16.469  1.00 93.02           H
ATOM    452  N   HIS A  49      17.278  -3.695  14.387  1.00 94.33           N
ATOM    453  CA  HIS A  49      18.270  -4.357  13.558  1.00 94.33           C
ATOM    454  C   HIS A  49      17.653  -4.712  12.204  1.00 94.33           C
ATOM    455  O   HIS A  49      18.317  -4.621  11.172  1.00 94.33           O
ATOM    456  HA  HIS A  49      19.077  -3.641  13.403  1.00 94.33           H
ATOM    457  CB  HIS A  49      18.857  -5.572  14.279  1.00 94.33           C
ATOM    458 1HB  HIS A  49      18.044  -6.239  14.567  1.00 94.33           H
ATOM    459 2HB  HIS A  49      19.490  -6.124  13.584  1.00 94.33           H
ATOM    460  CG  HIS A  49      19.664  -5.227  15.508  1.00 94.33           C
ATOM    461  ND1 HIS A  49      19.088  -5.016  16.748  1.00 94.33           N
ATOM    462  HD1 HIS A  49      18.112  -5.069  16.956  1.00 94.33           H
ATOM    463  CD2 HIS A  49      21.008  -5.058  15.673  1.00 94.33           C
ATOM    464  HD2 HIS A  49      21.763  -5.152  14.893  1.00 94.33           H
ATOM    465  CE1 HIS A  49      20.051  -4.734  17.614  1.00 94.33           C
ATOM    466  HE1 HIS A  49      19.917  -4.518  18.674  1.00 94.33           H
ATOM    467  NE2 HIS A  49      21.240  -4.760  16.945  1.00 94.33           N
ATOM    468  HN  HIS A  49      16.667  -4.309  14.888  1.00 94.33           H
ATOM    469  N   PHE A  50      16.390  -5.109  12.251  1.00 95.12           N
ATOM    470  CA  PHE A  50      15.761  -5.740  11.103  1.00 95.12           C
ATOM    471  C   PHE A  50      15.260  -4.692  10.108  1.00 95.12           C
ATOM    472  O   PHE A  50      15.494  -4.810   8.906  1.00 95.12           O
ATOM    473  HA  PHE A  50      16.515  -6.363  10.623  1.00 95.12           H
ATOM    474  CB  PHE A  50      14.566  -6.537  11.630  1.00 95.12           C
ATOM    475 1HB  PHE A  50      14.921  -7.266  12.359  1.00 95.12           H
ATOM    476 2HB  PHE A  50      13.894  -5.860  12.158  1.00 95.12           H
ATOM    477  CG  PHE A  50      13.777  -7.269  10.542  1.00 95.12           C
ATOM    478  CD1 PHE A  50      12.555  -6.809  10.162  1.00 95.12           C
ATOM    479  HD1 PHE A  50      12.138  -5.918  10.633  1.00 95.12           H
ATOM    480  CD2 PHE A  50      14.298  -8.380   9.955  1.00 95.12           C
ATOM    481  HD2 PHE A  50      15.278  -8.749  10.260  1.00 95.12           H
ATOM    482  CE1 PHE A  50      11.823  -7.488   9.152  1.00 95.12           C
ATOM    483  HE1 PHE A  50      10.844  -7.119   8.848  1.00 95.12           H
ATOM    484  CE2 PHE A  50      13.566  -9.059   8.945  1.00 95.12           C
ATOM    485  HE2 PHE A  50      13.984  -9.949   8.475  1.00 95.12           H
ATOM    486  CZ  PHE A  50      12.344  -8.598   8.565  1.00 95.12           C
ATOM    487  HZ  PHE A  50      11.783  -9.119   7.790  1.00 95.12           H
ATOM    488  HN  PHE A  50      15.801  -5.007  13.052  1.00 95.12           H
ATOM    489  N   LEU A  51      14.580  -3.689  10.645  1.00 95.01           N
ATOM    490  CA  LEU A  51      13.751  -2.823   9.824  1.00 95.01           C
ATOM    491  C   LEU A  51      14.648  -1.893   9.005  1.00 95.01           C
ATOM    492  O   LEU A  51      14.511  -1.809   7.785  1.00 95.01           O
ATOM    493  HA  LEU A  51      13.193  -3.459   9.137  1.00 95.01           H
ATOM    494  CB  LEU A  51      12.727  -2.084  10.689  1.00 95.01           C
ATOM    495 1HB  LEU A  51      13.266  -1.491  11.428  1.00 95.01           H
ATOM    496 2HB  LEU A  51      12.182  -1.385  10.055  1.00 95.01           H
ATOM    497  CG  LEU A  51      11.712  -2.963  11.424  1.00 95.01           C
ATOM    498  HG  LEU A  51      12.256  -3.615  12.107  1.00 95.01           H
ATOM    499  CD1 LEU A  51      10.762  -2.112  12.269  1.00 95.01           C
ATOM    500 1HD1 LEU A  51      11.336  -1.551  13.006  1.00 95.01           H
ATOM    501 2HD1 LEU A  51      10.222  -1.419  11.624  1.00 95.01           H
ATOM    502 3HD1 LEU A  51      10.051  -2.761  12.780  1.00 95.01           H
ATOM    503  CD2 LEU A  51      10.957  -3.864  10.444  1.00 95.01           C
ATOM    504 1HD2 LEU A  51      10.426  -3.247   9.719  1.00 95.01           H
ATOM    505 2HD2 LEU A  51      11.665  -4.509   9.924  1.00 95.01           H
ATOM    506 3HD2 LEU A  51      10.242  -4.477  10.992  1.00 95.01           H
ATOM    507  HN  LEU A  51      14.589  -3.466  11.620  1.00 95.01           H
ATOM    508  N   PRO A  52      15.577  -1.180   9.656  1.00 95.80           N
ATOM    509  CA  PRO A  52      16.283  -0.079   8.996  1.00 95.80           C
ATOM    510  C   PRO A  52      16.913  -0.503   7.680  1.00 95.80           C
ATOM    511  O   PRO A  52      16.690   0.129   6.648  1.00 95.80           O
ATOM    512  HA  PRO A  52      15.580   0.712   8.734  1.00 95.80           H
ATOM    513  CB  PRO A  52      17.338   0.341  10.021  1.00 95.80           C
ATOM    514 1HB  PRO A  52      18.281  -0.182   9.864  1.00 95.80           H
ATOM    515 2HB  PRO A  52      17.554   1.408   9.961  1.00 95.80           H
ATOM    516  CG  PRO A  52      16.703  -0.032  11.355  1.00 95.80           C
ATOM    517 1HG  PRO A  52      17.447  -0.126  12.146  1.00 95.80           H
ATOM    518 2HG  PRO A  52      15.993   0.724  11.691  1.00 95.80           H
ATOM    519  CD  PRO A  52      16.024  -1.357  11.049  1.00 95.80           C
ATOM    520 1HD  PRO A  52      16.713  -2.196  11.145  1.00 95.80           H
ATOM    521 2HD  PRO A  52      15.193  -1.552  11.727  1.00 95.80           H
ATOM    522  N   PRO A  53      17.711  -1.579   7.682  1.00 96.92           N
ATOM    523  CA  PRO A  53      18.378  -2.027   6.457  1.00 96.92           C
ATOM    524  C   PRO A  53      17.403  -2.220   5.307  1.00 96.92           C
ATOM    525  O   PRO A  53      17.687  -1.830   4.175  1.00 96.92           O
ATOM    526  HA  PRO A  53      19.078  -1.266   6.112  1.00 96.92           H
ATOM    527  CB  PRO A  53      19.041  -3.344   6.866  1.00 96.92           C
ATOM    528 1HB  PRO A  53      18.392  -4.198   6.668  1.00 96.92           H
ATOM    529 2HB  PRO A  53      19.967  -3.515   6.317  1.00 96.92           H
ATOM    530  CG  PRO A  53      19.295  -3.163   8.357  1.00 96.92           C
ATOM    531 1HG  PRO A  53      19.433  -4.119   8.863  1.00 96.92           H
ATOM    532 2HG  PRO A  53      20.198  -2.583   8.547  1.00 96.92           H
ATOM    533  CD  PRO A  53      18.043  -2.442   8.830  1.00 96.92           C
ATOM    534 1HD  PRO A  53      17.235  -3.139   9.055  1.00 96.92           H
ATOM    535 2HD  PRO A  53      18.226  -1.867   9.738  1.00 96.92           H
ATOM    536  N   LEU A  54      16.268  -2.822   5.630  1.00 96.40           N
ATOM    537  CA  LEU A  54      15.305  -3.201   4.610  1.00 96.40           C
ATOM    538  C   LEU A  54      14.635  -1.943   4.053  1.00 96.40           C
ATOM    539  O   LEU A  54      14.462  -1.812   2.843  1.00 96.40           O
ATOM    540  HA  LEU A  54      15.857  -3.684   3.803  1.00 96.40           H
ATOM    541  CB  LEU A  54      14.317  -4.231   5.162  1.00 96.40           C
ATOM    542 1HB  LEU A  54      13.852  -3.816   6.056  1.00 96.40           H
ATOM    543 2HB  LEU A  54      13.524  -4.375   4.427  1.00 96.40           H
ATOM    544  CG  LEU A  54      14.902  -5.600   5.514  1.00 96.40           C
ATOM    545  HG  LEU A  54      15.698  -5.453   6.244  1.00 96.40           H
ATOM    546  CD1 LEU A  54      13.848  -6.494   6.169  1.00 96.40           C
ATOM    547 1HD1 LEU A  54      13.488  -6.022   7.083  1.00 96.40           H
ATOM    548 2HD1 LEU A  54      13.014  -6.637   5.482  1.00 96.40           H
ATOM    549 3HD1 LEU A  54      14.290  -7.461   6.410  1.00 96.40           H
ATOM    550  CD2 LEU A  54      15.531  -6.260   4.286  1.00 96.40           C
ATOM    551 1HD2 LEU A  54      14.771  -6.393   3.516  1.00 96.40           H
ATOM    552 2HD2 LEU A  54      16.330  -5.627   3.902  1.00 96.40           H
ATOM    553 3HD2 LEU A  54      15.939  -7.232   4.564  1.00 96.40           H
ATOM    554  HN  LEU A  54      16.002  -3.050   6.567  1.00 96.40           H
ATOM    555  N   TYR A  55      14.278  -1.050   4.964  1.00 95.58           N
ATOM    556  CA  TYR A  55      13.571   0.162   4.586  1.00 95.58           C
ATOM    557  C   TYR A  55      14.440   1.048   3.692  1.00 95.58           C
ATOM    558  O   TYR A  55      13.938   1.688   2.770  1.00 95.58           O
ATOM    559  HA  TYR A  55      12.675  -0.128   4.036  1.00 95.58           H
ATOM    560  CB  TYR A  55      13.279   0.905   5.891  1.00 95.58           C
ATOM    561 1HB  TYR A  55      14.178   0.900   6.508  1.00 95.58           H
ATOM    562 2HB  TYR A  55      13.055   1.947   5.663  1.00 95.58           H
ATOM    563  CG  TYR A  55      12.121   0.315   6.698  1.00 95.58           C
ATOM    564  CD1 TYR A  55      11.446  -0.792   6.227  1.00 95.58           C
ATOM    565  HD1 TYR A  55      11.737  -1.246   5.279  1.00 95.58           H
ATOM    566  CD2 TYR A  55      11.753   0.889   7.898  1.00 95.58           C
ATOM    567  HD2 TYR A  55      12.287   1.763   8.270  1.00 95.58           H
ATOM    568  CE1 TYR A  55      10.356  -1.348   6.986  1.00 95.58           C
ATOM    569  HE1 TYR A  55       9.813  -2.222   6.625  1.00 95.58           H
ATOM    570  CE2 TYR A  55      10.663   0.333   8.657  1.00 95.58           C
ATOM    571  HE2 TYR A  55      10.361   0.777   9.606  1.00 95.58           H
ATOM    572  CZ  TYR A  55      10.018  -0.758   8.164  1.00 95.58           C
ATOM    573  OH  TYR A  55       8.989  -1.283   8.882  1.00 95.58           O
ATOM    574  HH  TYR A  55       8.557  -2.024   8.368  1.00 95.58           H
ATOM    575  HN  TYR A  55      14.462  -1.144   5.942  1.00 95.58           H
ATOM    576  N   TRP A  56      15.730   1.056   3.996  1.00 96.93           N
ATOM    577  CA  TRP A  56      16.687   1.782   3.179  1.00 96.93           C
ATOM    578  C   TRP A  56      16.745   1.107   1.807  1.00 96.93           C
ATOM    579  O   TRP A  56      16.758   1.783   0.779  1.00 96.93           O
ATOM    580  HA  TRP A  56      16.329   2.806   3.076  1.00 96.93           H
ATOM    581  CB  TRP A  56      18.052   1.854   3.867  1.00 96.93           C
ATOM    582 1HB  TRP A  56      18.206   0.942   4.444  1.00 96.93           H
ATOM    583 2HB  TRP A  56      18.831   1.884   3.105  1.00 96.93           H
ATOM    584  CG  TRP A  56      18.219   3.061   4.793  1.00 96.93           C
ATOM    585  CD1 TRP A  56      18.339   3.065   6.128  1.00 96.93           C
ATOM    586  HD1 TRP A  56      18.334   2.169   6.748  1.00 96.93           H
ATOM    587  CD2 TRP A  56      18.279   4.447   4.397  1.00 96.93           C
ATOM    588  NE1 TRP A  56      18.472   4.348   6.619  1.00 96.93           N
ATOM    589  HE1 TRP A  56      18.576   4.607   7.579  1.00 96.93           H
ATOM    590  CE2 TRP A  56      18.434   5.215   5.533  1.00 96.93           C
ATOM    591  CE3 TRP A  56      18.204   5.033   3.121  1.00 96.93           C
ATOM    592  HE3 TRP A  56      18.082   4.448   2.209  1.00 96.93           H
ATOM    593  CZ2 TRP A  56      18.528   6.612   5.507  1.00 96.93           C
ATOM    594  HZ2 TRP A  56      18.650   7.196   6.419  1.00 96.93           H
ATOM    595  CZ3 TRP A  56      18.300   6.429   3.112  1.00 96.93           C
ATOM    596  HZ3 TRP A  56      18.247   6.935   2.148  1.00 96.93           H
ATOM    597  CH2 TRP A  56      18.456   7.217   4.247  1.00 96.93           C
ATOM    598  HH2 TRP A  56      18.522   8.301   4.156  1.00 96.93           H
ATOM    599  HN  TRP A  56      16.122   0.580   4.784  1.00 96.93           H
ATOM    600  N   LEU A  57      16.777  -0.217   1.835  1.00 97.08           N
ATOM    601  CA  LEU A  57      16.853  -0.990   0.607  1.00 97.08           C
ATOM    602  C   LEU A  57      15.626  -0.689  -0.256  1.00 97.08           C
ATOM    603  O   LEU A  57      15.757  -0.358  -1.433  1.00 97.08           O
ATOM    604  HA  LEU A  57      17.742  -0.662   0.069  1.00 97.08           H
ATOM    605  CB  LEU A  57      17.035  -2.477   0.920  1.00 97.08           C
ATOM    606 1HB  LEU A  57      17.967  -2.600   1.473  1.00 97.08           H
ATOM    607 2HB  LEU A  57      16.228  -2.790   1.582  1.00 97.08           H
ATOM    608  CG  LEU A  57      17.063  -3.418  -0.286  1.00 97.08           C
ATOM    609  HG  LEU A  57      16.170  -3.232  -0.884  1.00 97.08           H
ATOM    610  CD1 LEU A  57      18.272  -3.131  -1.178  1.00 97.08           C
ATOM    611 1HD1 LEU A  57      18.224  -2.103  -1.537  1.00 97.08           H
ATOM    612 2HD1 LEU A  57      19.188  -3.272  -0.604  1.00 97.08           H
ATOM    613 3HD1 LEU A  57      18.267  -3.814  -2.027  1.00 97.08           H
ATOM    614  CD2 LEU A  57      17.012  -4.881   0.159  1.00 97.08           C
ATOM    615 1HD2 LEU A  57      17.873  -5.098   0.791  1.00 97.08           H
ATOM    616 2HD2 LEU A  57      16.095  -5.058   0.720  1.00 97.08           H
ATOM    617 3HD2 LEU A  57      17.033  -5.528  -0.718  1.00 97.08           H
ATOM    618  HN  LEU A  57      16.753  -0.759   2.675  1.00 97.08           H
ATOM    619  N   VAL A  58      14.461  -0.816   0.363  1.00 96.23           N
ATOM    620  CA  VAL A  58      13.210  -0.645  -0.355  1.00 96.23           C
ATOM    621  C   VAL A  58      13.145   0.773  -0.927  1.00 96.23           C
ATOM    622  O   VAL A  58      12.743   0.966  -2.073  1.00 96.23           O
ATOM    623  HA  VAL A  58      13.204  -1.356  -1.181  1.00 96.23           H
ATOM    624  CB  VAL A  58      12.031  -0.974   0.562  1.00 96.23           C
ATOM    625  HB  VAL A  58      12.127  -0.367   1.463  1.00 96.23           H
ATOM    626  CG1 VAL A  58      10.701  -0.616  -0.105  1.00 96.23           C
ATOM    627 1HG1 VAL A  58      10.682   0.450  -0.329  1.00 96.23           H
ATOM    628 2HG1 VAL A  58      10.593  -1.185  -1.029  1.00 96.23           H
ATOM    629 3HG1 VAL A  58       9.879  -0.860   0.569  1.00 96.23           H
ATOM    630  CG2 VAL A  58      12.056  -2.445   0.982  1.00 96.23           C
ATOM    631 1HG2 VAL A  58      11.996  -3.076   0.095  1.00 96.23           H
ATOM    632 2HG2 VAL A  58      12.983  -2.655   1.515  1.00 96.23           H
ATOM    633 3HG2 VAL A  58      11.207  -2.652   1.633  1.00 96.23           H
ATOM    634  HN  VAL A  58      14.365  -1.032   1.334  1.00 96.23           H
ATOM    635  N   PHE A  59      13.547   1.728  -0.102  1.00 97.31           N
ATOM    636  CA  PHE A  59      13.555   3.121  -0.516  1.00 97.31           C
ATOM    637  C   PHE A  59      14.368   3.307  -1.798  1.00 97.31           C
ATOM    638  O   PHE A  59      13.873   3.865  -2.776  1.00 97.31           O
ATOM    639  HA  PHE A  59      12.520   3.410  -0.699  1.00 97.31           H
ATOM    640  CB  PHE A  59      14.212   3.920   0.611  1.00 97.31           C
ATOM    641 1HB  PHE A  59      13.562   3.898   1.486  1.00 97.31           H
ATOM    642 2HB  PHE A  59      15.144   3.429   0.895  1.00 97.31           H
ATOM    643  CG  PHE A  59      14.509   5.377   0.251  1.00 97.31           C
ATOM    644  CD1 PHE A  59      15.794   5.819   0.209  1.00 97.31           C
ATOM    645  HD1 PHE A  59      16.613   5.135   0.432  1.00 97.31           H
ATOM    646  CD2 PHE A  59      13.487   6.230  -0.027  1.00 97.31           C
ATOM    647  HD2 PHE A  59      12.457   5.876   0.007  1.00 97.31           H
ATOM    648  CE1 PHE A  59      16.070   7.171  -0.126  1.00 97.31           C
ATOM    649  HE1 PHE A  59      17.100   7.525  -0.160  1.00 97.31           H
ATOM    650  CE2 PHE A  59      13.762   7.582  -0.362  1.00 97.31           C
ATOM    651  HE2 PHE A  59      12.943   8.266  -0.585  1.00 97.31           H
ATOM    652  CZ  PHE A  59      15.048   8.024  -0.404  1.00 97.31           C
ATOM    653  HZ  PHE A  59      15.259   9.062  -0.661  1.00 97.31           H
ATOM    654  HN  PHE A  59      13.863   1.564   0.833  1.00 97.31           H
ATOM    655  N   ILE A  60      15.603   2.830  -1.752  1.00 97.56           N
ATOM    656  CA  ILE A  60      16.543   3.080  -2.832  1.00 97.56           C
ATOM    657  C   ILE A  60      16.004   2.465  -4.125  1.00 97.56           C
ATOM    658  O   ILE A  60      15.907   3.143  -5.146  1.00 97.56           O
ATOM    659  HA  ILE A  60      16.608   4.160  -2.965  1.00 97.56           H
ATOM    660  CB  ILE A  60      17.940   2.585  -2.452  1.00 97.56           C
ATOM    661  HB  ILE A  60      17.849   1.571  -2.063  1.00 97.56           H
ATOM    662  CG1 ILE A  60      18.541   3.444  -1.337  1.00 97.56           C
ATOM    663 1HG1 ILE A  60      18.824   4.418  -1.736  1.00 97.56           H
ATOM    664 2HG1 ILE A  60      17.792   3.621  -0.565  1.00 97.56           H
ATOM    665  CG2 ILE A  60      18.851   2.519  -3.679  1.00 97.56           C
ATOM    666 1HG2 ILE A  60      18.425   1.833  -4.411  1.00 97.56           H
ATOM    667 2HG2 ILE A  60      18.940   3.512  -4.119  1.00 97.56           H
ATOM    668 3HG2 ILE A  60      19.838   2.165  -3.380  1.00 97.56           H
ATOM    669  CD1 ILE A  60      19.765   2.764  -0.721  1.00 97.56           C
ATOM    670 1HD1 ILE A  60      19.473   1.801  -0.301  1.00 97.56           H
ATOM    671 2HD1 ILE A  60      20.522   2.610  -1.490  1.00 97.56           H
ATOM    672 3HD1 ILE A  60      20.173   3.395   0.069  1.00 97.56           H
ATOM    673  HN  ILE A  60      15.963   2.282  -0.997  1.00 97.56           H
ATOM    674  N   VAL A  61      15.666   1.186  -4.038  1.00 96.11           N
ATOM    675  CA  VAL A  61      15.278   0.433  -5.219  1.00 96.11           C
ATOM    676  C   VAL A  61      13.976   1.007  -5.780  1.00 96.11           C
ATOM    677  O   VAL A  61      13.832   1.160  -6.992  1.00 96.11           O
ATOM    678  HA  VAL A  61      16.066   0.558  -5.962  1.00 96.11           H
ATOM    679  CB  VAL A  61      15.178  -1.056  -4.880  1.00 96.11           C
ATOM    680  HB  VAL A  61      14.458  -1.167  -4.070  1.00 96.11           H
ATOM    681  CG1 VAL A  61      14.666  -1.857  -6.079  1.00 96.11           C
ATOM    682 1HG1 VAL A  61      13.678  -1.496  -6.362  1.00 96.11           H
ATOM    683 2HG1 VAL A  61      15.352  -1.735  -6.917  1.00 96.11           H
ATOM    684 3HG1 VAL A  61      14.605  -2.912  -5.811  1.00 96.11           H
ATOM    685  CG2 VAL A  61      16.523  -1.598  -4.391  1.00 96.11           C
ATOM    686 1HG2 VAL A  61      17.273  -1.467  -5.171  1.00 96.11           H
ATOM    687 2HG2 VAL A  61      16.830  -1.056  -3.497  1.00 96.11           H
ATOM    688 3HG2 VAL A  61      16.423  -2.658  -4.158  1.00 96.11           H
ATOM    689  HN  VAL A  61      15.654   0.668  -3.183  1.00 96.11           H
ATOM    690  N   GLY A  62      13.060   1.310  -4.871  1.00 96.42           N
ATOM    691  CA  GLY A  62      11.748   1.795  -5.264  1.00 96.42           C
ATOM    692  C   GLY A  62      11.845   3.183  -5.902  1.00 96.42           C
ATOM    693  O   GLY A  62      11.170   3.464  -6.891  1.00 96.42           O
ATOM    694 1HA  GLY A  62      11.294   1.099  -5.969  1.00 96.42           H
ATOM    695 2HA  GLY A  62      11.095   1.837  -4.392  1.00 96.42           H
ATOM    696  HN  GLY A  62      13.202   1.228  -3.885  1.00 96.42           H
ATOM    697  N   ALA A  63      12.690   4.014  -5.309  1.00 97.02           N
ATOM    698  CA  ALA A  63      12.844   5.382  -5.773  1.00 97.02           C
ATOM    699  C   ALA A  63      13.364   5.372  -7.212  1.00 97.02           C
ATOM    700  O   ALA A  63      12.844   6.085  -8.069  1.00 97.02           O
ATOM    701  HA  ALA A  63      11.861   5.852  -5.754  1.00 97.02           H
ATOM    702  CB  ALA A  63      13.772   6.142  -4.823  1.00 97.02           C
ATOM    703 1HB  ALA A  63      13.343   6.145  -3.821  1.00 97.02           H
ATOM    704 2HB  ALA A  63      14.747   5.654  -4.799  1.00 97.02           H
ATOM    705 3HB  ALA A  63      13.888   7.168  -5.172  1.00 97.02           H
ATOM    706  HN  ALA A  63      13.262   3.766  -4.526  1.00 97.02           H
ATOM    707  N   LEU A  64      14.385   4.556  -7.433  1.00 95.63           N
ATOM    708  CA  LEU A  64      14.998   4.464  -8.747  1.00 95.63           C
ATOM    709  C   LEU A  64      13.978   3.912  -9.744  1.00 95.63           C
ATOM    710  O   LEU A  64      13.816   4.454 -10.836  1.00 95.63           O
ATOM    711  HA  LEU A  64      15.268   5.475  -9.053  1.00 95.63           H
ATOM    712  CB  LEU A  64      16.293   3.651  -8.678  1.00 95.63           C
ATOM    713 1HB  LEU A  64      16.068   2.686  -8.224  1.00 95.63           H
ATOM    714 2HB  LEU A  64      16.629   3.454  -9.696  1.00 95.63           H
ATOM    715  CG  LEU A  64      17.447   4.291  -7.904  1.00 95.63           C
ATOM    716  HG  LEU A  64      17.089   4.544  -6.905  1.00 95.63           H
ATOM    717  CD1 LEU A  64      18.606   3.307  -7.734  1.00 95.63           C
ATOM    718 1HD1 LEU A  64      18.261   2.431  -7.186  1.00 95.63           H
ATOM    719 2HD1 LEU A  64      18.970   3.002  -8.715  1.00 95.63           H
ATOM    720 3HD1 LEU A  64      19.412   3.788  -7.180  1.00 95.63           H
ATOM    721  CD2 LEU A  64      17.894   5.596  -8.566  1.00 95.63           C
ATOM    722 1HD2 LEU A  64      18.227   5.391  -9.584  1.00 95.63           H
ATOM    723 2HD2 LEU A  64      17.059   6.296  -8.591  1.00 95.63           H
ATOM    724 3HD2 LEU A  64      18.715   6.030  -7.996  1.00 95.63           H
ATOM    725  HN  LEU A  64      14.790   3.966  -6.735  1.00 95.63           H
ATOM    726  N   GLY A  65      13.316   2.841  -9.333  1.00 93.99           N
ATOM    727  CA  GLY A  65      12.427   2.120 -10.229  1.00 93.99           C
ATOM    728  C   GLY A  65      11.276   3.014 -10.695  1.00 93.99           C
ATOM    729  O   GLY A  65      11.025   3.135 -11.893  1.00 93.99           O
ATOM    730 1HA  GLY A  65      12.988   1.763 -11.093  1.00 93.99           H
ATOM    731 2HA  GLY A  65      12.028   1.242  -9.722  1.00 93.99           H
ATOM    732  HN  GLY A  65      13.379   2.465  -8.408  1.00 93.99           H
ATOM    733  N   ASN A  66      10.607   3.617  -9.723  1.00 94.69           N
ATOM    734  CA  ASN A  66       9.394   4.366 -10.004  1.00 94.69           C
ATOM    735  C   ASN A  66       9.756   5.665 -10.726  1.00 94.69           C
ATOM    736  O   ASN A  66       8.994   6.149 -11.561  1.00 94.69           O
ATOM    737  HA  ASN A  66       8.784   3.704 -10.618  1.00 94.69           H
ATOM    738  CB  ASN A  66       8.662   4.733  -8.711  1.00 94.69           C
ATOM    739 1HB  ASN A  66       9.370   5.145  -7.992  1.00 94.69           H
ATOM    740 2HB  ASN A  66       7.925   5.510  -8.914  1.00 94.69           H
ATOM    741  CG  ASN A  66       7.968   3.510  -8.108  1.00 94.69           C
ATOM    742  OD1 ASN A  66       7.074   2.920  -8.692  1.00 94.69           O
ATOM    743  ND2 ASN A  66       8.428   3.163  -6.909  1.00 94.69           N
ATOM    744 1HD2 ASN A  66       9.164   3.690  -6.484  1.00 94.69           H
ATOM    745 2HD2 ASN A  66       8.038   2.376  -6.432  1.00 94.69           H
ATOM    746  HN  ASN A  66      10.881   3.600  -8.762  1.00 94.69           H
ATOM    747  N   SER A  67      10.921   6.193 -10.379  1.00 94.74           N
ATOM    748  CA  SER A  67      11.436   7.376 -11.047  1.00 94.74           C
ATOM    749  C   SER A  67      11.649   7.085 -12.534  1.00 94.74           C
ATOM    750  O   SER A  67      11.397   7.942 -13.380  1.00 94.74           O
ATOM    751  HA  SER A  67      10.670   8.140 -10.912  1.00 94.74           H
ATOM    752  CB  SER A  67      12.743   7.846 -10.406  1.00 94.74           C
ATOM    753 1HB  SER A  67      13.480   7.045 -10.457  1.00 94.74           H
ATOM    754 2HB  SER A  67      13.144   8.685 -10.973  1.00 94.74           H
ATOM    755  OG  SER A  67      12.561   8.236  -9.047  1.00 94.74           O
ATOM    756  HG  SER A  67      13.044   7.604  -8.442  1.00 94.74           H
ATOM    757  HN  SER A  67      11.508   5.826  -9.657  1.00 94.74           H
ATOM    758  N   LEU A  68      12.111   5.874 -12.808  1.00 91.96           N
ATOM    759  CA  LEU A  68      12.341   5.453 -14.179  1.00 91.96           C
ATOM    760  C   LEU A  68      11.005   5.400 -14.923  1.00 91.96           C
ATOM    761  O   LEU A  68      10.923   5.788 -16.088  1.00 91.96           O
ATOM    762  HA  LEU A  68      12.970   6.209 -14.652  1.00 91.96           H
ATOM    763  CB  LEU A  68      13.116   4.135 -14.212  1.00 91.96           C
ATOM    764 1HB  LEU A  68      14.045   4.268 -13.656  1.00 91.96           H
ATOM    765 2HB  LEU A  68      12.534   3.380 -13.683  1.00 91.96           H
ATOM    766  CG  LEU A  68      13.459   3.592 -15.601  1.00 91.96           C
ATOM    767  HG  LEU A  68      12.537   3.520 -16.177  1.00 91.96           H
ATOM    768  CD1 LEU A  68      14.386   4.552 -16.351  1.00 91.96           C
ATOM    769 1HD1 LEU A  68      13.894   5.518 -16.464  1.00 91.96           H
ATOM    770 2HD1 LEU A  68      15.310   4.679 -15.787  1.00 91.96           H
ATOM    771 3HD1 LEU A  68      14.614   4.142 -17.335  1.00 91.96           H
ATOM    772  CD2 LEU A  68      14.047   2.183 -15.510  1.00 91.96           C
ATOM    773 1HD2 LEU A  68      14.956   2.206 -14.909  1.00 91.96           H
ATOM    774 2HD2 LEU A  68      13.321   1.516 -15.044  1.00 91.96           H
ATOM    775 3HD2 LEU A  68      14.282   1.821 -16.511  1.00 91.96           H
ATOM    776  HN  LEU A  68      12.326   5.188 -12.113  1.00 91.96           H
ATOM    777  N   VAL A  69       9.992   4.916 -14.220  1.00 91.47           N
ATOM    778  CA  VAL A  69       8.672   4.772 -14.811  1.00 91.47           C
ATOM    779  C   VAL A  69       8.178   6.141 -15.283  1.00 91.47           C
ATOM    780  O   VAL A  69       7.695   6.278 -16.406  1.00 91.47           O
ATOM    781  HA  VAL A  69       8.769   4.117 -15.677  1.00 91.47           H
ATOM    782  CB  VAL A  69       7.723   4.104 -13.815  1.00 91.47           C
ATOM    783  HB  VAL A  69       7.757   4.673 -12.886  1.00 91.47           H
ATOM    784  CG1 VAL A  69       6.282   4.130 -14.329  1.00 91.47           C
ATOM    785 1HG1 VAL A  69       5.966   5.164 -14.473  1.00 91.47           H
ATOM    786 2HG1 VAL A  69       6.225   3.597 -15.278  1.00 91.47           H
ATOM    787 3HG1 VAL A  69       5.628   3.649 -13.602  1.00 91.47           H
ATOM    788  CG2 VAL A  69       8.169   2.673 -13.507  1.00 91.47           C
ATOM    789 1HG2 VAL A  69       8.178   2.089 -14.428  1.00 91.47           H
ATOM    790 2HG2 VAL A  69       9.171   2.690 -13.078  1.00 91.47           H
ATOM    791 3HG2 VAL A  69       7.477   2.222 -12.797  1.00 91.47           H
ATOM    792  HN  VAL A  69      10.062   4.625 -13.266  1.00 91.47           H
ATOM    793  N   ILE A  70       8.315   7.120 -14.401  1.00 92.26           N
ATOM    794  CA  ILE A  70       7.840   8.462 -14.692  1.00 92.26           C
ATOM    795  C   ILE A  70       8.605   9.020 -15.894  1.00 92.26           C
ATOM    796  O   ILE A  70       8.013   9.627 -16.785  1.00 92.26           O
ATOM    797  HA  ILE A  70       6.786   8.385 -14.960  1.00 92.26           H
ATOM    798  CB  ILE A  70       7.927   9.344 -13.445  1.00 92.26           C
ATOM    799  HB  ILE A  70       8.944   9.288 -13.057  1.00 92.26           H
ATOM    800  CG1 ILE A  70       6.995   8.832 -12.345  1.00 92.26           C
ATOM    801 1HG1 ILE A  70       5.960   8.898 -12.680  1.00 92.26           H
ATOM    802 2HG1 ILE A  70       7.201   7.779 -12.151  1.00 92.26           H
ATOM    803  CG2 ILE A  70       7.655  10.810 -13.790  1.00 92.26           C
ATOM    804 1HG2 ILE A  70       8.392  11.156 -14.514  1.00 92.26           H
ATOM    805 2HG2 ILE A  70       6.655  10.903 -14.215  1.00 92.26           H
ATOM    806 3HG2 ILE A  70       7.723  11.414 -12.886  1.00 92.26           H
ATOM    807  CD1 ILE A  70       7.172   9.638 -11.057  1.00 92.26           C
ATOM    808 1HD1 ILE A  70       8.202   9.549 -10.712  1.00 92.26           H
ATOM    809 2HD1 ILE A  70       6.942  10.686 -11.249  1.00 92.26           H
ATOM    810 3HD1 ILE A  70       6.498   9.252 -10.292  1.00 92.26           H
ATOM    811  HN  ILE A  70       8.740   7.009 -13.503  1.00 92.26           H
ATOM    812  N   LEU A  71       9.911   8.793 -15.880  1.00 90.40           N
ATOM    813  CA  LEU A  71      10.775   9.335 -16.915  1.00 90.40           C
ATOM    814  C   LEU A  71      10.385   8.733 -18.266  1.00 90.40           C
ATOM    815  O   LEU A  71      10.313   9.442 -19.269  1.00 90.40           O
ATOM    816  HA  LEU A  71      10.604  10.411 -16.954  1.00 90.40           H
ATOM    817  CB  LEU A  71      12.246   9.123 -16.550  1.00 90.40           C
ATOM    818 1HB  LEU A  71      12.435   9.606 -15.591  1.00 90.40           H
ATOM    819 2HB  LEU A  71      12.414   8.056 -16.408  1.00 90.40           H
ATOM    820  CG  LEU A  71      13.270   9.643 -17.561  1.00 90.40           C
ATOM    821  HG  LEU A  71      12.822  10.476 -18.104  1.00 90.40           H
ATOM    822  CD1 LEU A  71      14.515  10.181 -16.854  1.00 90.40           C
ATOM    823 1HD1 LEU A  71      14.231  10.999 -16.192  1.00 90.40           H
ATOM    824 2HD1 LEU A  71      14.974   9.384 -16.270  1.00 90.40           H
ATOM    825 3HD1 LEU A  71      15.226  10.544 -17.596  1.00 90.40           H
ATOM    826  CD2 LEU A  71      13.616   8.567 -18.592  1.00 90.40           C
ATOM    827 1HD2 LEU A  71      14.036   7.699 -18.084  1.00 90.40           H
ATOM    828 2HD2 LEU A  71      12.713   8.273 -19.128  1.00 90.40           H
ATOM    829 3HD2 LEU A  71      14.346   8.962 -19.299  1.00 90.40           H
ATOM    830  HN  LEU A  71      10.377   8.252 -15.181  1.00 90.40           H
ATOM    831  N   VAL A  72      10.142   7.430 -18.250  1.00 87.47           N
ATOM    832  CA  VAL A  72       9.790   6.719 -19.467  1.00 87.47           C
ATOM    833  C   VAL A  72       8.481   7.285 -20.023  1.00 87.47           C
ATOM    834  O   VAL A  72       8.353   7.494 -21.228  1.00 87.47           O
ATOM    835  HA  VAL A  72      10.584   6.896 -20.193  1.00 87.47           H
ATOM    836  CB  VAL A  72       9.723   5.215 -19.194  1.00 87.47           C
ATOM    837  HB  VAL A  72       9.075   5.060 -18.332  1.00 87.47           H
ATOM    838  CG1 VAL A  72       9.111   4.469 -20.382  1.00 87.47           C
ATOM    839 1HG1 VAL A  72       8.101   4.837 -20.561  1.00 87.47           H
ATOM    840 2HG1 VAL A  72       9.722   4.636 -21.269  1.00 87.47           H
ATOM    841 3HG1 VAL A  72       9.075   3.402 -20.161  1.00 87.47           H
ATOM    842  CG2 VAL A  72      11.106   4.658 -18.850  1.00 87.47           C
ATOM    843 1HG2 VAL A  72      11.785   4.832 -19.684  1.00 87.47           H
ATOM    844 2HG2 VAL A  72      11.488   5.159 -17.960  1.00 87.47           H
ATOM    845 3HG2 VAL A  72      11.029   3.588 -18.660  1.00 87.47           H
ATOM    846  HN  VAL A  72      10.184   6.864 -17.427  1.00 87.47           H
ATOM    847  N   TYR A  73       7.542   7.517 -19.117  1.00 86.30           N
ATOM    848  CA  TYR A  73       6.246   8.047 -19.502  1.00 86.30           C
ATOM    849  C   TYR A  73       6.391   9.409 -20.185  1.00 86.30           C
ATOM    850  O   TYR A  73       5.691   9.699 -21.154  1.00 86.30           O
ATOM    851  HA  TYR A  73       5.789   7.346 -20.200  1.00 86.30           H
ATOM    852  CB  TYR A  73       5.459   8.224 -18.201  1.00 86.30           C
ATOM    853 1HB  TYR A  73       5.392   7.261 -17.695  1.00 86.30           H
ATOM    854 2HB  TYR A  73       6.013   8.892 -17.541  1.00 86.30           H
ATOM    855  CG  TYR A  73       4.048   8.780 -18.398  1.00 86.30           C
ATOM    856  CD1 TYR A  73       3.842  10.144 -18.435  1.00 86.30           C
ATOM    857  HD1 TYR A  73       4.686  10.825 -18.324  1.00 86.30           H
ATOM    858  CD2 TYR A  73       2.980   7.917 -18.538  1.00 86.30           C
ATOM    859  HD2 TYR A  73       3.142   6.840 -18.509  1.00 86.30           H
ATOM    860  CE1 TYR A  73       2.514  10.667 -18.621  1.00 86.30           C
ATOM    861  HE1 TYR A  73       2.337  11.743 -18.652  1.00 86.30           H
ATOM    862  CE2 TYR A  73       1.651   8.440 -18.724  1.00 86.30           C
ATOM    863  HE2 TYR A  73       0.799   7.770 -18.836  1.00 86.30           H
ATOM    864  CZ  TYR A  73       1.484   9.790 -18.756  1.00 86.30           C
ATOM    865  OH  TYR A  73       0.229  10.284 -18.931  1.00 86.30           O
ATOM    866  HH  TYR A  73      -0.400   9.544 -19.170  1.00 86.30           H
ATOM    867  HN  TYR A  73       7.656   7.348 -18.138  1.00 86.30           H
ATOM    868  N   TRP A  74       7.304  10.207 -19.652  1.00 86.76           N
ATOM    869  CA  TRP A  74       7.444  11.584 -20.096  1.00 86.76           C
ATOM    870  C   TRP A  74       7.994  11.568 -21.523  1.00 86.76           C
ATOM    871  O   TRP A  74       7.424  12.189 -22.419  1.00 86.76           O
ATOM    872  HA  TRP A  74       6.454  12.040 -20.083  1.00 86.76           H
ATOM    873  CB  TRP A  74       8.317  12.386 -19.128  1.00 86.76           C
ATOM    874 1HB  TRP A  74       8.056  12.110 -18.106  1.00 86.76           H
ATOM    875 2HB  TRP A  74       9.360  12.105 -19.278  1.00 86.76           H
ATOM    876  CG  TRP A  74       8.185  13.902 -19.281  1.00 86.76           C
ATOM    877  CD1 TRP A  74       8.903  14.718 -20.064  1.00 86.76           C
ATOM    878  HD1 TRP A  74       9.709  14.387 -20.719  1.00 86.76           H
ATOM    879  CD2 TRP A  74       7.243  14.756 -18.598  1.00 86.76           C
ATOM    880  NE1 TRP A  74       8.495  16.031 -19.936  1.00 86.76           N
ATOM    881  HE1 TRP A  74       8.879  16.819 -20.417  1.00 86.76           H
ATOM    882  CE2 TRP A  74       7.454  16.054 -19.016  1.00 86.76           C
ATOM    883  CE3 TRP A  74       6.246  14.442 -17.658  1.00 86.76           C
ATOM    884  HE3 TRP A  74       6.059  13.426 -17.312  1.00 86.76           H
ATOM    885  CZ2 TRP A  74       6.707  17.142 -18.547  1.00 86.76           C
ATOM    886  HZ2 TRP A  74       6.893  18.158 -18.894  1.00 86.76           H
ATOM    887  CZ3 TRP A  74       5.508  15.540 -17.199  1.00 86.76           C
ATOM    888  HZ3 TRP A  74       4.722  15.352 -16.468  1.00 86.76           H
ATOM    889  CH2 TRP A  74       5.708  16.853 -17.610  1.00 86.76           C
ATOM    890  HH2 TRP A  74       5.090  17.654 -17.204  1.00 86.76           H
ATOM    891  HN  TRP A  74       7.940   9.928 -18.933  1.00 86.76           H
ATOM    892  N   TYR A  75       9.095  10.850 -21.691  1.00 82.27           N
ATOM    893  CA  TYR A  75       9.866  10.939 -22.919  1.00 82.27           C
ATOM    894  C   TYR A  75       9.298  10.007 -23.992  1.00 82.27           C
ATOM    895  O   TYR A  75       9.710  10.063 -25.149  1.00 82.27           O
ATOM    896  HA  TYR A  75       9.813  11.967 -23.276  1.00 82.27           H
ATOM    897  CB  TYR A  75      11.282  10.482 -22.562  1.00 82.27           C
ATOM    898 1HB  TYR A  75      11.218   9.613 -21.907  1.00 82.27           H
ATOM    899 2HB  TYR A  75      11.789  10.159 -23.471  1.00 82.27           H
ATOM    900  CG  TYR A  75      12.129  11.557 -21.878  1.00 82.27           C
ATOM    901  CD1 TYR A  75      12.731  12.544 -22.631  1.00 82.27           C
ATOM    902  HD1 TYR A  75      12.603  12.558 -23.713  1.00 82.27           H
ATOM    903  CD2 TYR A  75      12.291  11.539 -20.507  1.00 82.27           C
ATOM    904  HD2 TYR A  75      11.815  10.759 -19.912  1.00 82.27           H
ATOM    905  CE1 TYR A  75      13.528  13.556 -21.987  1.00 82.27           C
ATOM    906  HE1 TYR A  75      14.009  14.341 -22.569  1.00 82.27           H
ATOM    907  CE2 TYR A  75      13.088  12.550 -19.863  1.00 82.27           C
ATOM    908  HE2 TYR A  75      13.224  12.548 -18.782  1.00 82.27           H
ATOM    909  CZ  TYR A  75      13.667  13.509 -20.634  1.00 82.27           C
ATOM    910  OH  TYR A  75      14.420  14.464 -20.026  1.00 82.27           O
ATOM    911  HH  TYR A  75      14.781  15.100 -20.708  1.00 82.27           H
ATOM    912  HN  TYR A  75       9.461  10.219 -21.007  1.00 82.27           H
ATOM    913  N   CYS A  76       8.360   9.172 -23.569  1.00 76.08           N
ATOM    914  CA  CYS A  76       7.727   8.234 -24.480  1.00 76.08           C
ATOM    915  C   CYS A  76       6.922   9.031 -25.508  1.00 76.08           C
ATOM    916  O   CYS A  76       5.951   9.700 -25.158  1.00 76.08           O
ATOM    917  HA  CYS A  76       8.530   7.678 -24.964  1.00 76.08           H
ATOM    918  CB  CYS A  76       6.856   7.222 -23.734  1.00 76.08           C
ATOM    919 1HB  CYS A  76       7.463   6.663 -23.021  1.00 76.08           H
ATOM    920 2HB  CYS A  76       6.089   7.742 -23.160  1.00 76.08           H
ATOM    921  SG  CYS A  76       6.073   6.073 -24.924  1.00 76.08           S
ATOM    922  HG  CYS A  76       7.204   5.505 -25.333  1.00 76.08           H
ATOM    923  HN  CYS A  76       8.033   9.131 -22.625  1.00 76.08           H
ATOM    924  N   THR A  77       7.356   8.934 -26.756  1.00 69.63           N
ATOM    925  CA  THR A  77       6.787   9.754 -27.812  1.00 69.63           C
ATOM    926  C   THR A  77       5.442   9.181 -28.265  1.00 69.63           C
ATOM    927  O   THR A  77       4.711   9.825 -29.017  1.00 69.63           O
ATOM    928  HA  THR A  77       6.592  10.747 -27.409  1.00 69.63           H
ATOM    929  CB  THR A  77       7.816   9.853 -28.940  1.00 69.63           C
ATOM    930  HB  THR A  77       7.453  10.497 -29.741  1.00 69.63           H
ATOM    931  OG1 THR A  77       8.063   8.498 -29.305  1.00 69.63           O
ATOM    932  HG1 THR A  77       8.511   8.461 -30.198  1.00 69.63           H
ATOM    933  CG2 THR A  77       9.173  10.362 -28.451  1.00 69.63           C
ATOM    934 1HG2 THR A  77       9.566   9.680 -27.697  1.00 69.63           H
ATOM    935 2HG2 THR A  77       9.054  11.354 -28.016  1.00 69.63           H
ATOM    936 3HG2 THR A  77       9.866  10.413 -29.291  1.00 69.63           H
ATOM    937  HN  THR A  77       8.081   8.310 -27.049  1.00 69.63           H
ATOM    938  N   ARG A  78       5.156   7.978 -27.789  1.00 71.26           N
ATOM    939  CA  ARG A  78       3.945   7.283 -28.190  1.00 71.26           C
ATOM    940  C   ARG A  78       2.735   7.853 -27.446  1.00 71.26           C
ATOM    941  O   ARG A  78       2.847   8.257 -26.290  1.00 71.26           O
ATOM    942  HA  ARG A  78       3.865   7.459 -29.263  1.00 71.26           H
ATOM    943  CB  ARG A  78       4.050   5.784 -27.905  1.00 71.26           C
ATOM    944 1HB  ARG A  78       3.392   5.235 -28.578  1.00 71.26           H
ATOM    945 2HB  ARG A  78       5.066   5.442 -28.104  1.00 71.26           H
ATOM    946  CG  ARG A  78       3.678   5.474 -26.453  1.00 71.26           C
ATOM    947 1HG  ARG A  78       4.248   6.118 -25.783  1.00 71.26           H
ATOM    948 2HG  ARG A  78       2.624   5.696 -26.289  1.00 71.26           H
ATOM    949  CD  ARG A  78       3.954   4.007 -26.117  1.00 71.26           C
ATOM    950 1HD  ARG A  78       3.162   3.378 -26.523  1.00 71.26           H
ATOM    951 2HD  ARG A  78       4.886   3.688 -26.583  1.00 71.26           H
ATOM    952  NE  ARG A  78       4.037   3.831 -24.650  1.00 71.26           N
ATOM    953  HE  ARG A  78       4.946   3.762 -24.237  1.00 71.26           H
ATOM    954  CZ  ARG A  78       2.972   3.758 -23.840  1.00 71.26           C
ATOM    955  NH1 ARG A  78       1.732   3.845 -24.339  1.00 71.26           N
ATOM    956 1HH1 ARG A  78       1.595   3.965 -25.323  1.00 71.26           H
ATOM    957 2HH1 ARG A  78       0.942   3.790 -23.728  1.00 71.26           H
ATOM    958  NH2 ARG A  78       3.166   3.598 -22.524  1.00 71.26           N
ATOM    959 1HH2 ARG A  78       2.382   3.541 -21.906  1.00 71.26           H
ATOM    960 2HH2 ARG A  78       4.095   3.534 -22.160  1.00 71.26           H
ATOM    961  HN  ARG A  78       5.734   7.481 -27.142  1.00 71.26           H
ATOM    962  N   VAL A  79       1.607   7.867 -28.141  1.00 76.56           N
ATOM    963  CA  VAL A  79       0.360   8.303 -27.535  1.00 76.56           C
ATOM    964  C   VAL A  79       0.147   7.549 -26.220  1.00 76.56           C
ATOM    965  O   VAL A  79       0.302   6.330 -26.167  1.00 76.56           O
ATOM    966  HA  VAL A  79       0.454   9.367 -27.318  1.00 76.56           H
ATOM    967  CB  VAL A  79      -0.794   8.120 -28.522  1.00 76.56           C
ATOM    968  HB  VAL A  79      -0.980   7.051 -28.626  1.00 76.56           H
ATOM    969  CG1 VAL A  79      -2.074   8.771 -27.996  1.00 76.56           C
ATOM    970 1HG1 VAL A  79      -2.351   8.313 -27.046  1.00 76.56           H
ATOM    971 2HG1 VAL A  79      -1.905   9.838 -27.849  1.00 76.56           H
ATOM    972 3HG1 VAL A  79      -2.878   8.627 -28.717  1.00 76.56           H
ATOM    973  CG2 VAL A  79      -0.427   8.669 -29.902  1.00 76.56           C
ATOM    974 1HG2 VAL A  79      -0.200   9.732 -29.822  1.00 76.56           H
ATOM    975 2HG2 VAL A  79       0.447   8.140 -30.283  1.00 76.56           H
ATOM    976 3HG2 VAL A  79      -1.264   8.526 -30.585  1.00 76.56           H
ATOM    977  HN  VAL A  79       1.536   7.589 -29.099  1.00 76.56           H
ATOM    978  N   LYS A  80      -0.205   8.306 -25.191  1.00 80.49           N
ATOM    979  CA  LYS A  80      -0.499   7.718 -23.896  1.00 80.49           C
ATOM    980  C   LYS A  80      -1.800   6.917 -23.987  1.00 80.49           C
ATOM    981  O   LYS A  80      -2.627   7.167 -24.863  1.00 80.49           O
ATOM    982  HA  LYS A  80       0.313   7.032 -23.656  1.00 80.49           H
ATOM    983  CB  LYS A  80      -0.516   8.796 -22.810  1.00 80.49           C
ATOM    984 1HB  LYS A  80      -1.399   9.423 -22.928  1.00 80.49           H
ATOM    985 2HB  LYS A  80      -0.587   8.327 -21.828  1.00 80.49           H
ATOM    986  CG  LYS A  80       0.744   9.662 -22.877  1.00 80.49           C
ATOM    987 1HG  LYS A  80       0.749  10.231 -23.807  1.00 80.49           H
ATOM    988 2HG  LYS A  80       0.737  10.384 -22.061  1.00 80.49           H
ATOM    989  CD  LYS A  80       2.006   8.801 -22.793  1.00 80.49           C
ATOM    990 1HD  LYS A  80       1.926   8.114 -21.950  1.00 80.49           H
ATOM    991 2HD  LYS A  80       2.096   8.192 -23.693  1.00 80.49           H
ATOM    992  CE  LYS A  80       3.254   9.671 -22.631  1.00 80.49           C
ATOM    993 1HE  LYS A  80       3.145  10.585 -23.216  1.00 80.49           H
ATOM    994 2HE  LYS A  80       3.363   9.971 -21.589  1.00 80.49           H
ATOM    995  NZ  LYS A  80       4.460   8.935 -23.071  1.00 80.49           N
ATOM    996 1HZ  LYS A  80       5.289   9.453 -22.802  1.00 80.49           H
ATOM    997 2HZ  LYS A  80       4.475   8.020 -22.634  1.00 80.49           H
ATOM    998 3HZ  LYS A  80       4.441   8.827 -24.079  1.00 80.49           H
ATOM    999  HN  LYS A  80      -0.291   9.302 -25.233  1.00 80.49           H
ATOM   1000  N   THR A  81      -1.940   5.971 -23.070  1.00 81.64           N
ATOM   1001  CA  THR A  81      -3.209   5.286 -22.891  1.00 81.64           C
ATOM   1002  C   THR A  81      -3.726   5.486 -21.465  1.00 81.64           C
ATOM   1003  O   THR A  81      -2.991   5.949 -20.593  1.00 81.64           O
ATOM   1004  HA  THR A  81      -3.941   5.735 -23.562  1.00 81.64           H
ATOM   1005  CB  THR A  81      -3.009   3.815 -23.264  1.00 81.64           C
ATOM   1006  HB  THR A  81      -3.961   3.284 -23.276  1.00 81.64           H
ATOM   1007  OG1 THR A  81      -2.054   3.344 -22.317  1.00 81.64           O
ATOM   1008  HG1 THR A  81      -1.184   3.819 -22.443  1.00 81.64           H
ATOM   1009  CG2 THR A  81      -2.311   3.644 -24.614  1.00 81.64           C
ATOM   1010 1HG2 THR A  81      -1.330   4.117 -24.579  1.00 81.64           H
ATOM   1011 2HG2 THR A  81      -2.911   4.109 -25.395  1.00 81.64           H
ATOM   1012 3HG2 THR A  81      -2.194   2.582 -24.830  1.00 81.64           H
ATOM   1013  HN  THR A  81      -1.208   5.672 -22.459  1.00 81.64           H
ATOM   1014  N   MET A  82      -4.987   5.127 -21.270  1.00 83.51           N
ATOM   1015  CA  MET A  82      -5.583   5.176 -19.946  1.00 83.51           C
ATOM   1016  C   MET A  82      -4.753   4.375 -18.941  1.00 83.51           C
ATOM   1017  O   MET A  82      -4.528   4.823 -17.819  1.00 83.51           O
ATOM   1018  HA  MET A  82      -5.588   6.229 -19.665  1.00 83.51           H
ATOM   1019  CB  MET A  82      -7.003   4.608 -20.005  1.00 83.51           C
ATOM   1020 1HB  MET A  82      -7.619   5.226 -20.658  1.00 83.51           H
ATOM   1021 2HB  MET A  82      -6.981   3.609 -20.438  1.00 83.51           H
ATOM   1022  CG  MET A  82      -7.628   4.551 -18.609  1.00 83.51           C
ATOM   1023 1HG  MET A  82      -7.233   3.697 -18.059  1.00 83.51           H
ATOM   1024 2HG  MET A  82      -7.361   5.445 -18.045  1.00 83.51           H
ATOM   1025  SD  MET A  82      -9.403   4.423 -18.741  1.00 83.51           S
ATOM   1026  CE  MET A  82      -9.864   4.738 -17.045  1.00 83.51           C
ATOM   1027 1HE  MET A  82      -9.411   3.985 -16.400  1.00 83.51           H
ATOM   1028 2HE  MET A  82      -9.512   5.727 -16.751  1.00 83.51           H
ATOM   1029 3HE  MET A  82     -10.948   4.695 -16.949  1.00 83.51           H
ATOM   1030  HN  MET A  82      -5.596   4.809 -21.997  1.00 83.51           H
ATOM   1031  N   THR A  83      -4.320   3.202 -19.381  1.00 83.05           N
ATOM   1032  CA  THR A  83      -3.449   2.373 -18.567  1.00 83.05           C
ATOM   1033  C   THR A  83      -2.225   3.170 -18.113  1.00 83.05           C
ATOM   1034  O   THR A  83      -1.833   3.104 -16.949  1.00 83.05           O
ATOM   1035  HA  THR A  83      -3.992   2.082 -17.668  1.00 83.05           H
ATOM   1036  CB  THR A  83      -3.094   1.123 -19.376  1.00 83.05           C
ATOM   1037  HB  THR A  83      -2.240   1.311 -20.027  1.00 83.05           H
ATOM   1038  OG1 THR A  83      -4.309   0.782 -20.038  1.00 83.05           O
ATOM   1039  HG1 THR A  83      -5.084   0.916 -19.421  1.00 83.05           H
ATOM   1040  CG2 THR A  83      -2.801  -0.087 -18.486  1.00 83.05           C
ATOM   1041 1HG2 THR A  83      -3.680  -0.316 -17.883  1.00 83.05           H
ATOM   1042 2HG2 THR A  83      -1.960   0.139 -17.831  1.00 83.05           H
ATOM   1043 3HG2 THR A  83      -2.555  -0.946 -19.110  1.00 83.05           H
ATOM   1044  HN  THR A  83      -4.555   2.819 -20.275  1.00 83.05           H
ATOM   1045  N   ASP A  84      -1.655   3.906 -19.056  1.00 84.02           N
ATOM   1046  CA  ASP A  84      -0.410   4.612 -18.804  1.00 84.02           C
ATOM   1047  C   ASP A  84      -0.638   5.671 -17.723  1.00 84.02           C
ATOM   1048  O   ASP A  84       0.239   5.919 -16.897  1.00 84.02           O
ATOM   1049  HA  ASP A  84       0.297   3.844 -18.492  1.00 84.02           H
ATOM   1050  CB  ASP A  84       0.085   5.324 -20.065  1.00 84.02           C
ATOM   1051 1HB  ASP A  84      -0.627   6.097 -20.354  1.00 84.02           H
ATOM   1052 2HB  ASP A  84       1.031   5.823 -19.858  1.00 84.02           H
ATOM   1053  CG  ASP A  84       0.266   4.334 -21.218  1.00 84.02           C
ATOM   1054  OD1 ASP A  84       0.836   3.253 -20.953  1.00 84.02           O
ATOM   1055  OD2 ASP A  84      -0.169   4.680 -22.337  1.00 84.02           O
ATOM   1056  HN  ASP A  84      -2.029   4.024 -19.976  1.00 84.02           H
ATOM   1057  N   MET A  85      -1.822   6.266 -17.763  1.00 88.79           N
ATOM   1058  CA  MET A  85      -2.171   7.301 -16.806  1.00 88.79           C
ATOM   1059  C   MET A  85      -2.188   6.747 -15.380  1.00 88.79           C
ATOM   1060  O   MET A  85      -1.677   7.380 -14.458  1.00 88.79           O
ATOM   1061  HA  MET A  85      -1.395   8.061 -16.898  1.00 88.79           H
ATOM   1062  CB  MET A  85      -3.550   7.870 -17.149  1.00 88.79           C
ATOM   1063 1HB  MET A  85      -3.568   8.183 -18.193  1.00 88.79           H
ATOM   1064 2HB  MET A  85      -4.306   7.093 -17.036  1.00 88.79           H
ATOM   1065  CG  MET A  85      -3.892   9.058 -16.248  1.00 88.79           C
ATOM   1066 1HG  MET A  85      -4.893   9.424 -16.480  1.00 88.79           H
ATOM   1067 2HG  MET A  85      -3.901   8.744 -15.205  1.00 88.79           H
ATOM   1068  SD  MET A  85      -2.698  10.364 -16.480  1.00 88.79           S
ATOM   1069  CE  MET A  85      -3.125  10.884 -18.134  1.00 88.79           C
ATOM   1070 1HE  MET A  85      -3.004  10.047 -18.821  1.00 88.79           H
ATOM   1071 2HE  MET A  85      -4.160  11.223 -18.152  1.00 88.79           H
ATOM   1072 3HE  MET A  85      -2.470  11.701 -18.438  1.00 88.79           H
ATOM   1073  HN  MET A  85      -2.533   6.051 -18.432  1.00 88.79           H
ATOM   1074  N   PHE A  86      -2.781   5.570 -15.244  1.00 89.18           N
ATOM   1075  CA  PHE A  86      -2.878   4.926 -13.945  1.00 89.18           C
ATOM   1076  C   PHE A  86      -1.505   4.448 -13.466  1.00 89.18           C
ATOM   1077  O   PHE A  86      -1.190   4.542 -12.281  1.00 89.18           O
ATOM   1078  HA  PHE A  86      -3.267   5.666 -13.245  1.00 89.18           H
ATOM   1079  CB  PHE A  86      -3.796   3.714 -14.113  1.00 89.18           C
ATOM   1080 1HB  PHE A  86      -3.404   3.081 -14.909  1.00 89.18           H
ATOM   1081 2HB  PHE A  86      -3.774   3.124 -13.197  1.00 89.18           H
ATOM   1082  CG  PHE A  86      -5.248   4.074 -14.436  1.00 89.18           C
ATOM   1083  CD1 PHE A  86      -5.832   5.147 -13.838  1.00 89.18           C
ATOM   1084  HD1 PHE A  86      -5.266   5.750 -13.128  1.00 89.18           H
ATOM   1085  CD2 PHE A  86      -5.955   3.321 -15.321  1.00 89.18           C
ATOM   1086  HD2 PHE A  86      -5.487   2.461 -15.800  1.00 89.18           H
ATOM   1087  CE1 PHE A  86      -7.179   5.480 -14.137  1.00 89.18           C
ATOM   1088  HE1 PHE A  86      -7.647   6.340 -13.657  1.00 89.18           H
ATOM   1089  CE2 PHE A  86      -7.302   3.655 -15.620  1.00 89.18           C
ATOM   1090  HE2 PHE A  86      -7.868   3.051 -16.330  1.00 89.18           H
ATOM   1091  CZ  PHE A  86      -7.886   4.727 -15.022  1.00 89.18           C
ATOM   1092  HZ  PHE A  86      -8.920   4.984 -15.252  1.00 89.18           H
ATOM   1093  HN  PHE A  86      -3.190   5.059 -16.000  1.00 89.18           H
ATOM   1094  N   LEU A  87      -0.726   3.946 -14.413  1.00 87.42           N
ATOM   1095  CA  LEU A  87       0.607   3.456 -14.103  1.00 87.42           C
ATOM   1096  C   LEU A  87       1.464   4.613 -13.587  1.00 87.42           C
ATOM   1097  O   LEU A  87       2.297   4.427 -12.702  1.00 87.42           O
ATOM   1098  HA  LEU A  87       0.507   2.719 -13.306  1.00 87.42           H
ATOM   1099  CB  LEU A  87       1.208   2.737 -15.312  1.00 87.42           C
ATOM   1100 1HB  LEU A  87       1.134   3.397 -16.176  1.00 87.42           H
ATOM   1101 2HB  LEU A  87       2.269   2.576 -15.124  1.00 87.42           H
ATOM   1102  CG  LEU A  87       0.574   1.393 -15.677  1.00 87.42           C
ATOM   1103  HG  LEU A  87      -0.494   1.550 -15.831  1.00 87.42           H
ATOM   1104  CD1 LEU A  87       1.145   0.856 -16.991  1.00 87.42           C
ATOM   1105 1HD1 LEU A  87       0.943   1.566 -17.792  1.00 87.42           H
ATOM   1106 2HD1 LEU A  87       2.222   0.718 -16.889  1.00 87.42           H
ATOM   1107 3HD1 LEU A  87       0.677  -0.100 -17.226  1.00 87.42           H
ATOM   1108  CD2 LEU A  87       0.723   0.388 -14.533  1.00 87.42           C
ATOM   1109 1HD2 LEU A  87       1.781   0.230 -14.324  1.00 87.42           H
ATOM   1110 2HD2 LEU A  87       0.231   0.776 -13.642  1.00 87.42           H
ATOM   1111 3HD2 LEU A  87       0.264  -0.558 -14.819  1.00 87.42           H
ATOM   1112  HN  LEU A  87      -0.991   3.871 -15.374  1.00 87.42           H
ATOM   1113  N   LEU A  88       1.229   5.784 -14.163  1.00 90.66           N
ATOM   1114  CA  LEU A  88       1.940   6.980 -13.743  1.00 90.66           C
ATOM   1115  C   LEU A  88       1.602   7.283 -12.282  1.00 90.66           C
ATOM   1116  O   LEU A  88       2.497   7.439 -11.454  1.00 90.66           O
ATOM   1117  HA  LEU A  88       3.007   6.767 -13.814  1.00 90.66           H
ATOM   1118  CB  LEU A  88       1.646   8.140 -14.696  1.00 90.66           C
ATOM   1119 1HB  LEU A  88       2.066   7.898 -15.673  1.00 90.66           H
ATOM   1120 2HB  LEU A  88       0.566   8.214 -14.824  1.00 90.66           H
ATOM   1121  CG  LEU A  88       2.176   9.510 -14.269  1.00 90.66           C
ATOM   1122  HG  LEU A  88       1.868   9.690 -13.240  1.00 90.66           H
ATOM   1123  CD1 LEU A  88       3.706   9.538 -14.295  1.00 90.66           C
ATOM   1124 1HD1 LEU A  88       4.094   8.783 -13.610  1.00 90.66           H
ATOM   1125 2HD1 LEU A  88       4.057   9.326 -15.305  1.00 90.66           H
ATOM   1126 3HD1 LEU A  88       4.056  10.523 -13.987  1.00 90.66           H
ATOM   1127  CD2 LEU A  88       1.569  10.624 -15.124  1.00 90.66           C
ATOM   1128 1HD2 LEU A  88       1.826  10.460 -16.171  1.00 90.66           H
ATOM   1129 2HD2 LEU A  88       0.484  10.618 -15.011  1.00 90.66           H
ATOM   1130 3HD2 LEU A  88       1.963  11.587 -14.800  1.00 90.66           H
ATOM   1131  HN  LEU A  88       0.569   5.921 -14.901  1.00 90.66           H
ATOM   1132  N   ASN A  89       0.307   7.358 -12.011  1.00 93.63           N
ATOM   1133  CA  ASN A  89      -0.160   7.756 -10.695  1.00 93.63           C
ATOM   1134  C   ASN A  89       0.260   6.702  -9.668  1.00 93.63           C
ATOM   1135  O   ASN A  89       0.485   7.021  -8.502  1.00 93.63           O
ATOM   1136  HA  ASN A  89       0.301   8.726 -10.509  1.00 93.63           H
ATOM   1137  CB  ASN A  89      -1.686   7.867 -10.662  1.00 93.63           C
ATOM   1138 1HB  ASN A  89      -2.125   7.056 -11.242  1.00 93.63           H
ATOM   1139 2HB  ASN A  89      -2.040   7.753  -9.637  1.00 93.63           H
ATOM   1140  CG  ASN A  89      -2.151   9.212 -11.222  1.00 93.63           C
ATOM   1141  OD1 ASN A  89      -2.373  10.171 -10.500  1.00 93.63           O
ATOM   1142  ND2 ASN A  89      -2.284   9.231 -12.545  1.00 93.63           N
ATOM   1143 1HD2 ASN A  89      -2.085   8.409 -13.079  1.00 93.63           H
ATOM   1144 2HD2 ASN A  89      -2.584  10.066 -13.006  1.00 93.63           H
ATOM   1145  HN  ASN A  89      -0.415   7.152 -12.672  1.00 93.63           H
ATOM   1146  N   LEU A  90       0.354   5.468 -10.140  1.00 91.89           N
ATOM   1147  CA  LEU A  90       0.748   4.365  -9.279  1.00 91.89           C
ATOM   1148  C   LEU A  90       2.192   4.574  -8.820  1.00 91.89           C
ATOM   1149  O   LEU A  90       2.511   4.369  -7.649  1.00 91.89           O
ATOM   1150  HA  LEU A  90       0.100   4.388  -8.403  1.00 91.89           H
ATOM   1151  CB  LEU A  90       0.513   3.027  -9.981  1.00 91.89           C
ATOM   1152 1HB  LEU A  90      -0.487   3.037 -10.415  1.00 91.89           H
ATOM   1153 2HB  LEU A  90       1.219   2.944 -10.808  1.00 91.89           H
ATOM   1154  CG  LEU A  90       0.647   1.778  -9.107  1.00 91.89           C
ATOM   1155  HG  LEU A  90       1.607   1.822  -8.593  1.00 91.89           H
ATOM   1156  CD1 LEU A  90      -0.440   1.743  -8.031  1.00 91.89           C
ATOM   1157 1HD1 LEU A  90      -0.352   2.625  -7.397  1.00 91.89           H
ATOM   1158 2HD1 LEU A  90      -1.422   1.734  -8.506  1.00 91.89           H
ATOM   1159 3HD1 LEU A  90      -0.322   0.846  -7.424  1.00 91.89           H
ATOM   1160  CD2 LEU A  90       0.649   0.508  -9.961  1.00 91.89           C
ATOM   1161 1HD2 LEU A  90      -0.284   0.445 -10.520  1.00 91.89           H
ATOM   1162 2HD2 LEU A  90       1.488   0.540 -10.656  1.00 91.89           H
ATOM   1163 3HD2 LEU A  90       0.745  -0.364  -9.314  1.00 91.89           H
ATOM   1164  HN  LEU A  90       0.166   5.216 -11.089  1.00 91.89           H
ATOM   1165  N   ALA A  91       3.027   4.979  -9.765  1.00 94.01           N
ATOM   1166  CA  ALA A  91       4.433   5.208  -9.474  1.00 94.01           C
ATOM   1167  C   ALA A  91       4.565   6.396  -8.520  1.00 94.01           C
ATOM   1168  O   ALA A  91       5.420   6.395  -7.636  1.00 94.01           O
ATOM   1169  HA  ALA A  91       4.820   4.314  -8.984  1.00 94.01           H
ATOM   1170  CB  ALA A  91       5.196   5.422 -10.783  1.00 94.01           C
ATOM   1171 1HB  ALA A  91       5.095   4.538 -11.412  1.00 94.01           H
ATOM   1172 2HB  ALA A  91       4.788   6.288 -11.304  1.00 94.01           H
ATOM   1173 3HB  ALA A  91       6.251   5.593 -10.564  1.00 94.01           H
ATOM   1174  HN  ALA A  91       2.759   5.151 -10.713  1.00 94.01           H
ATOM   1175  N   ILE A  92       3.706   7.383  -8.731  1.00 95.52           N
ATOM   1176  CA  ILE A  92       3.718   8.576  -7.903  1.00 95.52           C
ATOM   1177  C   ILE A  92       3.359   8.197  -6.465  1.00 95.52           C
ATOM   1178  O   ILE A  92       4.023   8.626  -5.522  1.00 95.52           O
ATOM   1179  HA  ILE A  92       4.735   8.970  -7.913  1.00 95.52           H
ATOM   1180  CB  ILE A  92       2.810   9.653  -8.501  1.00 95.52           C
ATOM   1181  HB  ILE A  92       1.847   9.197  -8.731  1.00 95.52           H
ATOM   1182  CG1 ILE A  92       3.384  10.186  -9.815  1.00 95.52           C
ATOM   1183 1HG1 ILE A  92       4.274  10.782  -9.612  1.00 95.52           H
ATOM   1184 2HG1 ILE A  92       3.694   9.353 -10.445  1.00 95.52           H
ATOM   1185  CG2 ILE A  92       2.550  10.773  -7.492  1.00 95.52           C
ATOM   1186 1HG2 ILE A  92       2.067  10.360  -6.606  1.00 95.52           H
ATOM   1187 2HG2 ILE A  92       3.497  11.233  -7.207  1.00 95.52           H
ATOM   1188 3HG2 ILE A  92       1.902  11.524  -7.942  1.00 95.52           H
ATOM   1189  CD1 ILE A  92       2.352  11.038 -10.557  1.00 95.52           C
ATOM   1190 1HD1 ILE A  92       1.474  10.433 -10.780  1.00 95.52           H
ATOM   1191 2HD1 ILE A  92       2.062  11.884  -9.933  1.00 95.52           H
ATOM   1192 3HD1 ILE A  92       2.786  11.405 -11.488  1.00 95.52           H
ATOM   1193  HN  ILE A  92       3.012   7.375  -9.451  1.00 95.52           H
ATOM   1194  N   ALA A  93       2.310   7.398  -6.342  1.00 95.41           N
ATOM   1195  CA  ALA A  93       1.828   6.992  -5.033  1.00 95.41           C
ATOM   1196  C   ALA A  93       2.950   6.271  -4.283  1.00 95.41           C
ATOM   1197  O   ALA A  93       3.183   6.534  -3.104  1.00 95.41           O
ATOM   1198  HA  ALA A  93       1.557   7.893  -4.484  1.00 95.41           H
ATOM   1199  CB  ALA A  93       0.581   6.120  -5.195  1.00 95.41           C
ATOM   1200 1HB  ALA A  93      -0.195   6.688  -5.707  1.00 95.41           H
ATOM   1201 2HB  ALA A  93       0.831   5.235  -5.781  1.00 95.41           H
ATOM   1202 3HB  ALA A  93       0.221   5.815  -4.213  1.00 95.41           H
ATOM   1203  HN  ALA A  93       1.792   7.032  -7.115  1.00 95.41           H
ATOM   1204  N   ASP A  94       3.616   5.376  -4.997  1.00 94.51           N
ATOM   1205  CA  ASP A  94       4.686   4.591  -4.405  1.00 94.51           C
ATOM   1206  C   ASP A  94       5.785   5.530  -3.905  1.00 94.51           C
ATOM   1207  O   ASP A  94       6.279   5.375  -2.789  1.00 94.51           O
ATOM   1208  HA  ASP A  94       4.216   4.031  -3.596  1.00 94.51           H
ATOM   1209  CB  ASP A  94       5.307   3.642  -5.432  1.00 94.51           C
ATOM   1210 1HB  ASP A  94       5.435   4.161  -6.382  1.00 94.51           H
ATOM   1211 2HB  ASP A  94       6.299   3.338  -5.098  1.00 94.51           H
ATOM   1212  CG  ASP A  94       4.429   2.404  -5.635  1.00 94.51           C
ATOM   1213  OD1 ASP A  94       3.732   2.038  -4.665  1.00 94.51           O
ATOM   1214  OD2 ASP A  94       4.476   1.854  -6.756  1.00 94.51           O
ATOM   1215  HN  ASP A  94       3.436   5.184  -5.962  1.00 94.51           H
ATOM   1216  N   LEU A  95       6.136   6.485  -4.755  1.00 96.70           N
ATOM   1217  CA  LEU A  95       7.216   7.404  -4.443  1.00 96.70           C
ATOM   1218  C   LEU A  95       6.892   8.145  -3.144  1.00 96.70           C
ATOM   1219  O   LEU A  95       7.750   8.287  -2.275  1.00 96.70           O
ATOM   1220  HA  LEU A  95       8.116   6.810  -4.286  1.00 96.70           H
ATOM   1221  CB  LEU A  95       7.489   8.333  -5.628  1.00 96.70           C
ATOM   1222 1HB  LEU A  95       6.532   8.662  -6.034  1.00 96.70           H
ATOM   1223 2HB  LEU A  95       8.001   9.221  -5.259  1.00 96.70           H
ATOM   1224  CG  LEU A  95       8.317   7.738  -6.769  1.00 96.70           C
ATOM   1225  HG  LEU A  95       7.795   6.860  -7.149  1.00 96.70           H
ATOM   1226  CD1 LEU A  95       8.441   8.727  -7.930  1.00 96.70           C
ATOM   1227 1HD1 LEU A  95       7.447   8.969  -8.308  1.00 96.70           H
ATOM   1228 2HD1 LEU A  95       8.928   9.638  -7.581  1.00 96.70           H
ATOM   1229 3HD1 LEU A  95       9.034   8.280  -8.727  1.00 96.70           H
ATOM   1230  CD2 LEU A  95       9.684   7.270  -6.268  1.00 96.70           C
ATOM   1231 1HD2 LEU A  95      10.226   8.116  -5.846  1.00 96.70           H
ATOM   1232 2HD2 LEU A  95       9.548   6.507  -5.501  1.00 96.70           H
ATOM   1233 3HD2 LEU A  95      10.253   6.852  -7.098  1.00 96.70           H
ATOM   1234  HN  LEU A  95       5.696   6.634  -5.640  1.00 96.70           H
ATOM   1235  N   LEU A  96       5.649   8.597  -3.053  1.00 96.16           N
ATOM   1236  CA  LEU A  96       5.234   9.423  -1.932  1.00 96.16           C
ATOM   1237  C   LEU A  96       5.467   8.659  -0.627  1.00 96.16           C
ATOM   1238  O   LEU A  96       5.911   9.237   0.364  1.00 96.16           O
ATOM   1239  HA  LEU A  96       5.866  10.312  -1.929  1.00 96.16           H
ATOM   1240  CB  LEU A  96       3.791   9.894  -2.119  1.00 96.16           C
ATOM   1241 1HB  LEU A  96       3.182   9.034  -2.400  1.00 96.16           H
ATOM   1242 2HB  LEU A  96       3.418  10.249  -1.159  1.00 96.16           H
ATOM   1243  CG  LEU A  96       3.574  10.997  -3.158  1.00 96.16           C
ATOM   1244  HG  LEU A  96       3.865  10.609  -4.134  1.00 96.16           H
ATOM   1245  CD1 LEU A  96       2.097  11.384  -3.247  1.00 96.16           C
ATOM   1246 1HD1 LEU A  96       1.510  10.512  -3.535  1.00 96.16           H
ATOM   1247 2HD1 LEU A  96       1.756  11.745  -2.276  1.00 96.16           H
ATOM   1248 3HD1 LEU A  96       1.971  12.169  -3.992  1.00 96.16           H
ATOM   1249  CD2 LEU A  96       4.467  12.205  -2.868  1.00 96.16           C
ATOM   1250 1HD2 LEU A  96       4.230  12.603  -1.881  1.00 96.16           H
ATOM   1251 2HD2 LEU A  96       5.512  11.900  -2.895  1.00 96.16           H
ATOM   1252 3HD2 LEU A  96       4.293  12.974  -3.621  1.00 96.16           H
ATOM   1253  HN  LEU A  96       4.935   8.408  -3.726  1.00 96.16           H
ATOM   1254  N   PHE A  97       5.158   7.371  -0.669  1.00 95.91           N
ATOM   1255  CA  PHE A  97       5.315   6.525   0.502  1.00 95.91           C
ATOM   1256  C   PHE A  97       6.794   6.271   0.800  1.00 95.91           C
ATOM   1257  O   PHE A  97       7.230   6.391   1.944  1.00 95.91           O
ATOM   1258  HA  PHE A  97       4.862   7.050   1.343  1.00 95.91           H
ATOM   1259  CB  PHE A  97       4.634   5.193   0.185  1.00 95.91           C
ATOM   1260 1HB  PHE A  97       3.554   5.342   0.174  1.00 95.91           H
ATOM   1261 2HB  PHE A  97       4.923   4.878  -0.818  1.00 95.91           H
ATOM   1262  CG  PHE A  97       4.969   4.073   1.172  1.00 95.91           C
ATOM   1263  CD1 PHE A  97       5.583   2.941   0.734  1.00 95.91           C
ATOM   1264  HD1 PHE A  97       5.836   2.832  -0.321  1.00 95.91           H
ATOM   1265  CD2 PHE A  97       4.653   4.208   2.488  1.00 95.91           C
ATOM   1266  HD2 PHE A  97       4.161   5.115   2.839  1.00 95.91           H
ATOM   1267  CE1 PHE A  97       5.894   1.902   1.650  1.00 95.91           C
ATOM   1268  HE1 PHE A  97       6.386   0.995   1.298  1.00 95.91           H
ATOM   1269  CE2 PHE A  97       4.964   3.169   3.404  1.00 95.91           C
ATOM   1270  HE2 PHE A  97       4.711   3.278   4.458  1.00 95.91           H
ATOM   1271  CZ  PHE A  97       5.578   2.037   2.965  1.00 95.91           C
ATOM   1272  HZ  PHE A  97       5.817   1.240   3.669  1.00 95.91           H
ATOM   1273  HN  PHE A  97       4.806   6.907  -1.482  1.00 95.91           H
ATOM   1274  N   LEU A  98       7.525   5.923  -0.249  1.00 96.68           N
ATOM   1275  CA  LEU A  98       8.899   5.480  -0.090  1.00 96.68           C
ATOM   1276  C   LEU A  98       9.699   6.564   0.637  1.00 96.68           C
ATOM   1277  O   LEU A  98      10.584   6.257   1.433  1.00 96.68           O
ATOM   1278  HA  LEU A  98       8.884   4.586   0.533  1.00 96.68           H
ATOM   1279  CB  LEU A  98       9.493   5.080  -1.442  1.00 96.68           C
ATOM   1280 1HB  LEU A  98       9.308   5.887  -2.151  1.00 96.68           H
ATOM   1281 2HB  LEU A  98      10.574   4.995  -1.331  1.00 96.68           H
ATOM   1282  CG  LEU A  98       8.967   3.777  -2.046  1.00 96.68           C
ATOM   1283  HG  LEU A  98       7.887   3.747  -1.907  1.00 96.68           H
ATOM   1284  CD1 LEU A  98       9.230   3.725  -3.553  1.00 96.68           C
ATOM   1285 1HD1 LEU A  98       8.729   4.563  -4.038  1.00 96.68           H
ATOM   1286 2HD1 LEU A  98      10.303   3.788  -3.737  1.00 96.68           H
ATOM   1287 3HD1 LEU A  98       8.846   2.789  -3.957  1.00 96.68           H
ATOM   1288  CD2 LEU A  98       9.549   2.562  -1.321  1.00 96.68           C
ATOM   1289 1HD2 LEU A  98      10.636   2.573  -1.408  1.00 96.68           H
ATOM   1290 2HD2 LEU A  98       9.268   2.597  -0.269  1.00 96.68           H
ATOM   1291 3HD2 LEU A  98       9.159   1.649  -1.771  1.00 96.68           H
ATOM   1292  HN  LEU A  98       7.193   5.941  -1.193  1.00 96.68           H
ATOM   1293  N   VAL A  99       9.358   7.808   0.335  1.00 96.87           N
ATOM   1294  CA  VAL A  99      10.071   8.938   0.906  1.00 96.87           C
ATOM   1295  C   VAL A  99       9.908   8.923   2.427  1.00 96.87           C
ATOM   1296  O   VAL A  99      10.668   9.573   3.143  1.00 96.87           O
ATOM   1297  HA  VAL A  99      11.127   8.817   0.666  1.00 96.87           H
ATOM   1298  CB  VAL A  99       9.586  10.240   0.266  1.00 96.87           C
ATOM   1299  HB  VAL A  99       8.497  10.251   0.312  1.00 96.87           H
ATOM   1300  CG1 VAL A  99      10.101  11.456   1.039  1.00 96.87           C
ATOM   1301 1HG1 VAL A  99       9.737  11.415   2.065  1.00 96.87           H
ATOM   1302 2HG1 VAL A  99      11.191  11.452   1.039  1.00 96.87           H
ATOM   1303 3HG1 VAL A  99       9.741  12.368   0.562  1.00 96.87           H
ATOM   1304  CG2 VAL A  99       9.995  10.313  -1.207  1.00 96.87           C
ATOM   1305 1HG2 VAL A  99      11.081  10.269  -1.285  1.00 96.87           H
ATOM   1306 2HG2 VAL A  99       9.557   9.473  -1.747  1.00 96.87           H
ATOM   1307 3HG2 VAL A  99       9.637  11.248  -1.637  1.00 96.87           H
ATOM   1308  HN  VAL A  99       8.611   8.049  -0.285  1.00 96.87           H
ATOM   1309  N   THR A 100       8.911   8.174   2.876  1.00 96.15           N
ATOM   1310  CA  THR A 100       8.598   8.116   4.294  1.00 96.15           C
ATOM   1311  C   THR A 100       9.420   7.020   4.977  1.00 96.15           C
ATOM   1312  O   THR A 100       9.532   6.996   6.201  1.00 96.15           O
ATOM   1313  HA  THR A 100       8.888   9.063   4.749  1.00 96.15           H
ATOM   1314  CB  THR A 100       7.088   7.921   4.437  1.00 96.15           C
ATOM   1315  HB  THR A 100       6.761   8.145   5.453  1.00 96.15           H
ATOM   1316  OG1 THR A 100       6.867   6.582   4.001  1.00 96.15           O
ATOM   1317  HG1 THR A 100       6.798   6.554   3.004  1.00 96.15           H
ATOM   1318  CG2 THR A 100       6.291   8.771   3.446  1.00 96.15           C
ATOM   1319 1HG2 THR A 100       6.569   8.499   2.428  1.00 96.15           H
ATOM   1320 2HG2 THR A 100       6.510   9.825   3.613  1.00 96.15           H
ATOM   1321 3HG2 THR A 100       5.225   8.595   3.591  1.00 96.15           H
ATOM   1322  HN  THR A 100       8.324   7.615   2.291  1.00 96.15           H
ATOM   1323  N   LEU A 101       9.974   6.141   4.155  1.00 95.83           N
ATOM   1324  CA  LEU A 101      10.645   4.958   4.666  1.00 95.83           C
ATOM   1325  C   LEU A 101      11.874   5.383   5.472  1.00 95.83           C
ATOM   1326  O   LEU A 101      12.157   4.814   6.526  1.00 95.83           O
ATOM   1327  HA  LEU A 101       9.950   4.452   5.336  1.00 95.83           H
ATOM   1328  CB  LEU A 101      10.963   3.988   3.526  1.00 95.83           C
ATOM   1329 1HB  LEU A 101      11.475   4.539   2.738  1.00 95.83           H
ATOM   1330 2HB  LEU A 101      11.662   3.239   3.898  1.00 95.83           H
ATOM   1331  CG  LEU A 101       9.765   3.264   2.908  1.00 95.83           C
ATOM   1332  HG  LEU A 101       9.149   4.001   2.393  1.00 95.83           H
ATOM   1333  CD1 LEU A 101      10.220   2.244   1.863  1.00 95.83           C
ATOM   1334 1HD1 LEU A 101      10.766   2.755   1.070  1.00 95.83           H
ATOM   1335 2HD1 LEU A 101      10.869   1.506   2.334  1.00 95.83           H
ATOM   1336 3HD1 LEU A 101       9.349   1.744   1.439  1.00 95.83           H
ATOM   1337  CD2 LEU A 101       8.892   2.625   3.991  1.00 95.83           C
ATOM   1338 1HD2 LEU A 101       9.483   1.904   4.555  1.00 95.83           H
ATOM   1339 2HD2 LEU A 101       8.524   3.399   4.664  1.00 95.83           H
ATOM   1340 3HD2 LEU A 101       8.048   2.117   3.524  1.00 95.83           H
ATOM   1341  HN  LEU A 101       9.969   6.227   3.158  1.00 95.83           H
ATOM   1342  N   PRO A 102      12.624   6.386   4.995  1.00 95.75           N
ATOM   1343  CA  PRO A 102      13.818   6.842   5.711  1.00 95.75           C
ATOM   1344  C   PRO A 102      13.525   7.180   7.164  1.00 95.75           C
ATOM   1345  O   PRO A 102      14.314   6.855   8.051  1.00 95.75           O
ATOM   1346  HA  PRO A 102      14.560   6.045   5.747  1.00 95.75           H
ATOM   1347  CB  PRO A 102      14.265   8.074   4.921  1.00 95.75           C
ATOM   1348 1HB  PRO A 102      13.833   8.989   5.326  1.00 95.75           H
ATOM   1349 2HB  PRO A 102      15.348   8.195   4.946  1.00 95.75           H
ATOM   1350  CG  PRO A 102      13.763   7.791   3.510  1.00 95.75           C
ATOM   1351 1HG  PRO A 102      13.686   8.702   2.917  1.00 95.75           H
ATOM   1352 2HG  PRO A 102      14.435   7.126   2.967  1.00 95.75           H
ATOM   1353  CD  PRO A 102      12.405   7.153   3.755  1.00 95.75           C
ATOM   1354 1HD  PRO A 102      11.623   7.902   3.881  1.00 95.75           H
ATOM   1355 2HD  PRO A 102      12.101   6.516   2.925  1.00 95.75           H
ATOM   1356  N   PHE A 103      12.389   7.829   7.370  1.00 95.02           N
ATOM   1357  CA  PHE A 103      12.008   8.265   8.703  1.00 95.02           C
ATOM   1358  C   PHE A 103      11.670   7.070   9.596  1.00 95.02           C
ATOM   1359  O   PHE A 103      12.007   7.059  10.779  1.00 95.02           O
ATOM   1360  HA  PHE A 103      12.859   8.801   9.123  1.00 95.02           H
ATOM   1361  CB  PHE A 103      10.762   9.140   8.548  1.00 95.02           C
ATOM   1362 1HB  PHE A 103       9.992   8.569   8.029  1.00 95.02           H
ATOM   1363 2HB  PHE A 103      10.372   9.376   9.538  1.00 95.02           H
ATOM   1364  CG  PHE A 103      11.009  10.445   7.788  1.00 95.02           C
ATOM   1365  CD1 PHE A 103      11.395  11.561   8.461  1.00 95.02           C
ATOM   1366  HD1 PHE A 103      11.530  11.527   9.542  1.00 95.02           H
ATOM   1367  CD2 PHE A 103      10.841  10.488   6.439  1.00 95.02           C
ATOM   1368  HD2 PHE A 103      10.531   9.593   5.899  1.00 95.02           H
ATOM   1369  CE1 PHE A 103      11.624  12.772   7.755  1.00 95.02           C
ATOM   1370  HE1 PHE A 103      11.934  13.667   8.295  1.00 95.02           H
ATOM   1371  CE2 PHE A 103      11.070  11.699   5.733  1.00 95.02           C
ATOM   1372  HE2 PHE A 103      10.935  11.733   4.652  1.00 95.02           H
ATOM   1373  CZ  PHE A 103      11.456  12.815   6.406  1.00 95.02           C
ATOM   1374  HZ  PHE A 103      11.632  13.745   5.865  1.00 95.02           H
ATOM   1375  HN  PHE A 103      11.736   8.056   6.648  1.00 95.02           H
ATOM   1376  N   TRP A 104      11.007   6.092   8.995  1.00 93.16           N
ATOM   1377  CA  TRP A 104      10.658   4.876   9.709  1.00 93.16           C
ATOM   1378  C   TRP A 104      11.957   4.197  10.149  1.00 93.16           C
ATOM   1379  O   TRP A 104      12.034   3.650  11.248  1.00 93.16           O
ATOM   1380  HA  TRP A 104      10.071   5.159  10.583  1.00 93.16           H
ATOM   1381  CB  TRP A 104       9.771   3.971   8.851  1.00 93.16           C
ATOM   1382 1HB  TRP A 104      10.150   3.973   7.829  1.00 93.16           H
ATOM   1383 2HB  TRP A 104       9.850   2.948   9.218  1.00 93.16           H
ATOM   1384  CG  TRP A 104       8.297   4.380   8.834  1.00 93.16           C
ATOM   1385  CD1 TRP A 104       7.561   4.769   7.784  1.00 93.16           C
ATOM   1386  HD1 TRP A 104       7.939   4.847   6.765  1.00 93.16           H
ATOM   1387  CD2 TRP A 104       7.404   4.423   9.966  1.00 93.16           C
ATOM   1388  NE1 TRP A 104       6.264   5.060   8.156  1.00 93.16           N
ATOM   1389  HE1 TRP A 104       5.530   5.370   7.551  1.00 93.16           H
ATOM   1390  CE2 TRP A 104       6.165   4.842   9.525  1.00 93.16           C
ATOM   1391  CE3 TRP A 104       7.635   4.118  11.319  1.00 93.16           C
ATOM   1392  HE3 TRP A 104       8.603   3.785  11.693  1.00 93.16           H
ATOM   1393  CZ2 TRP A 104       5.061   4.995  10.372  1.00 93.16           C
ATOM   1394  HZ2 TRP A 104       4.093   5.328   9.998  1.00 93.16           H
ATOM   1395  CZ3 TRP A 104       6.521   4.275  12.153  1.00 93.16           C
ATOM   1396  HZ3 TRP A 104       6.645   4.052  13.212  1.00 93.16           H
ATOM   1397  CH2 TRP A 104       5.268   4.697  11.724  1.00 93.16           C
ATOM   1398  HH2 TRP A 104       4.449   4.795  12.437  1.00 93.16           H
ATOM   1399  HN  TRP A 104      10.710   6.122   8.041  1.00 93.16           H
ATOM   1400  N   ALA A 105      12.944   4.253   9.267  1.00 94.70           N
ATOM   1401  CA  ALA A 105      14.207   3.578   9.514  1.00 94.70           C
ATOM   1402  C   ALA A 105      14.872   4.184  10.751  1.00 94.70           C
ATOM   1403  O   ALA A 105      15.333   3.459  11.631  1.00 94.70           O
ATOM   1404  HA  ALA A 105      13.989   2.527   9.707  1.00 94.70           H
ATOM   1405  CB  ALA A 105      15.091   3.677   8.269  1.00 94.70           C
ATOM   1406 1HB  ALA A 105      14.586   3.206   7.426  1.00 94.70           H
ATOM   1407 2HB  ALA A 105      15.279   4.726   8.040  1.00 94.70           H
ATOM   1408 3HB  ALA A 105      16.038   3.170   8.454  1.00 94.70           H
ATOM   1409  HN  ALA A 105      12.892   4.748   8.400  1.00 94.70           H
ATOM   1410  N   ILE A 106      14.900   5.509  10.779  1.00 94.02           N
ATOM   1411  CA  ILE A 106      15.542   6.221  11.871  1.00 94.02           C
ATOM   1412  C   ILE A 106      14.804   5.916  13.176  1.00 94.02           C
ATOM   1413  O   ILE A 106      15.432   5.678  14.207  1.00 94.02           O
ATOM   1414  HA  ILE A 106      16.561   5.842  11.954  1.00 94.02           H
ATOM   1415  CB  ILE A 106      15.639   7.714  11.553  1.00 94.02           C
ATOM   1416  HB  ILE A 106      14.665   8.052  11.201  1.00 94.02           H
ATOM   1417  CG1 ILE A 106      16.641   7.971  10.425  1.00 94.02           C
ATOM   1418 1HG1 ILE A 106      17.657   7.849  10.802  1.00 94.02           H
ATOM   1419 2HG1 ILE A 106      16.503   7.232   9.636  1.00 94.02           H
ATOM   1420  CG2 ILE A 106      15.971   8.522  12.810  1.00 94.02           C
ATOM   1421 1HG2 ILE A 106      15.189   8.373  13.554  1.00 94.02           H
ATOM   1422 2HG2 ILE A 106      16.927   8.188  13.214  1.00 94.02           H
ATOM   1423 3HG2 ILE A 106      16.034   9.580  12.555  1.00 94.02           H
ATOM   1424  CD1 ILE A 106      16.469   9.378   9.850  1.00 94.02           C
ATOM   1425 1HD1 ILE A 106      15.460   9.488   9.453  1.00 94.02           H
ATOM   1426 2HD1 ILE A 106      16.632  10.115  10.636  1.00 94.02           H
ATOM   1427 3HD1 ILE A 106      17.193   9.534   9.050  1.00 94.02           H
ATOM   1428  HN  ILE A 106      14.495   6.092  10.075  1.00 94.02           H
ATOM   1429  N   ALA A 107      13.482   5.934  13.089  1.00 92.97           N
ATOM   1430  CA  ALA A 107      12.653   5.757  14.269  1.00 92.97           C
ATOM   1431  C   ALA A 107      12.876   4.354  14.838  1.00 92.97           C
ATOM   1432  O   ALA A 107      12.825   4.157  16.051  1.00 92.97           O
ATOM   1433  HA  ALA A 107      12.965   6.494  15.009  1.00 92.97           H
ATOM   1434  CB  ALA A 107      11.188   6.012  13.906  1.00 92.97           C
ATOM   1435 1HB  ALA A 107      11.079   7.031  13.535  1.00 92.97           H
ATOM   1436 2HB  ALA A 107      10.877   5.309  13.134  1.00 92.97           H
ATOM   1437 3HB  ALA A 107      10.566   5.879  14.791  1.00 92.97           H
ATOM   1438  HN  ALA A 107      12.980   6.066  12.235  1.00 92.97           H
ATOM   1439  N   ALA A 108      13.119   3.415  13.935  1.00 92.46           N
ATOM   1440  CA  ALA A 108      13.312   2.030  14.329  1.00 92.46           C
ATOM   1441  C   ALA A 108      14.713   1.864  14.921  1.00 92.46           C
ATOM   1442  O   ALA A 108      14.920   1.046  15.816  1.00 92.46           O
ATOM   1443  HA  ALA A 108      12.573   1.797  15.095  1.00 92.46           H
ATOM   1444  CB  ALA A 108      13.078   1.119  13.123  1.00 92.46           C
ATOM   1445 1HB  ALA A 108      12.059   1.253  12.758  1.00 92.46           H
ATOM   1446 2HB  ALA A 108      13.783   1.373  12.332  1.00 92.46           H
ATOM   1447 3HB  ALA A 108      13.223   0.080  13.419  1.00 92.46           H
ATOM   1448  HN  ALA A 108      13.183   3.588  12.952  1.00 92.46           H
ATOM   1449  N   ALA A 109      15.640   2.654  14.398  1.00 91.93           N
ATOM   1450  CA  ALA A 109      17.038   2.515  14.769  1.00 91.93           C
ATOM   1451  C   ALA A 109      17.225   2.970  16.217  1.00 91.93           C
ATOM   1452  O   ALA A 109      18.056   2.424  16.941  1.00 91.93           O
ATOM   1453  HA  ALA A 109      17.298   1.459  14.692  1.00 91.93           H
ATOM   1454  CB  ALA A 109      17.907   3.308  13.791  1.00 91.93           C
ATOM   1455 1HB  ALA A 109      17.759   2.926  12.781  1.00 91.93           H
ATOM   1456 2HB  ALA A 109      17.625   4.361  13.826  1.00 91.93           H
ATOM   1457 3HB  ALA A 109      18.955   3.204  14.069  1.00 91.93           H
ATOM   1458  HN  ALA A 109      15.448   3.377  13.734  1.00 91.93           H
ATOM   1459  N   ASP A 110      16.438   3.967  16.597  1.00 87.68           N
ATOM   1460  CA  ASP A 110      16.600   4.594  17.897  1.00 87.68           C
ATOM   1461  C   ASP A 110      15.228   5.010  18.432  1.00 87.68           C
ATOM   1462  O   ASP A 110      14.547   4.220  19.085  1.00 87.68           O
ATOM   1463  HA  ASP A 110      17.079   3.840  18.521  1.00 87.68           H
ATOM   1464  CB  ASP A 110      17.469   5.849  17.800  1.00 87.68           C
ATOM   1465 1HB  ASP A 110      18.436   5.593  17.367  1.00 87.68           H
ATOM   1466 2HB  ASP A 110      17.000   6.569  17.129  1.00 87.68           H
ATOM   1467  CG  ASP A 110      17.673   6.484  19.177  1.00 87.68           C
ATOM   1468  OD1 ASP A 110      17.319   5.811  20.169  1.00 87.68           O
ATOM   1469  OD2 ASP A 110      18.178   7.627  19.206  1.00 87.68           O
ATOM   1470  HN  ASP A 110      15.703   4.344  16.034  1.00 87.68           H
ATOM   1471  N   GLN A 111      14.863   6.248  18.136  1.00 88.46           N
ATOM   1472  CA  GLN A 111      13.584   6.778  18.578  1.00 88.46           C
ATOM   1473  C   GLN A 111      13.093   7.856  17.609  1.00 88.46           C
ATOM   1474  O   GLN A 111      13.832   8.283  16.723  1.00 88.46           O
ATOM   1475  HA  GLN A 111      12.900   5.930  18.566  1.00 88.46           H
ATOM   1476  CB  GLN A 111      13.680   7.325  20.004  1.00 88.46           C
ATOM   1477 1HB  GLN A 111      12.700   7.672  20.330  1.00 88.46           H
ATOM   1478 2HB  GLN A 111      13.979   6.527  20.683  1.00 88.46           H
ATOM   1479  CG  GLN A 111      14.688   8.473  20.084  1.00 88.46           C
ATOM   1480 1HG  GLN A 111      15.671   8.122  19.769  1.00 88.46           H
ATOM   1481 2HG  GLN A 111      14.397   9.266  19.395  1.00 88.46           H
ATOM   1482  CD  GLN A 111      14.771   9.031  21.506  1.00 88.46           C
ATOM   1483  OE1 GLN A 111      13.775   9.230  22.182  1.00 88.46           O
ATOM   1484  NE2 GLN A 111      16.012   9.271  21.921  1.00 88.46           N
ATOM   1485 1HE2 GLN A 111      16.786   9.086  21.316  1.00 88.46           H
ATOM   1486 2HE2 GLN A 111      16.170   9.638  22.838  1.00 88.46           H
ATOM   1487  HN  GLN A 111      15.423   6.884  17.605  1.00 88.46           H
ATOM   1488  N   TRP A 112      11.849   8.266  17.811  1.00 91.33           N
ATOM   1489  CA  TRP A 112      11.251   9.287  16.968  1.00 91.33           C
ATOM   1490  C   TRP A 112      11.857  10.636  17.358  1.00 91.33           C
ATOM   1491  O   TRP A 112      11.550  11.175  18.420  1.00 91.33           O
ATOM   1492  HA  TRP A 112      11.499   9.051  15.933  1.00 91.33           H
ATOM   1493  CB  TRP A 112       9.725   9.263  17.077  1.00 91.33           C
ATOM   1494 1HB  TRP A 112       9.377   8.241  16.928  1.00 91.33           H
ATOM   1495 2HB  TRP A 112       9.439   9.553  18.087  1.00 91.33           H
ATOM   1496  CG  TRP A 112       9.016  10.179  16.078  1.00 91.33           C
ATOM   1497  CD1 TRP A 112       8.602  11.440  16.264  1.00 91.33           C
ATOM   1498  HD1 TRP A 112       8.726  11.995  17.195  1.00 91.33           H
ATOM   1499  CD2 TRP A 112       8.652   9.852  14.720  1.00 91.33           C
ATOM   1500  NE1 TRP A 112       8.000  11.948  15.131  1.00 91.33           N
ATOM   1501  HE1 TRP A 112       7.613  12.864  15.026  1.00 91.33           H
ATOM   1502  CE2 TRP A 112       8.031  10.952  14.162  1.00 91.33           C
ATOM   1503  CE3 TRP A 112       8.840   8.667  13.988  1.00 91.33           C
ATOM   1504  HE3 TRP A 112       9.327   7.786  14.405  1.00 91.33           H
ATOM   1505  CZ2 TRP A 112       7.549  10.975  12.848  1.00 91.33           C
ATOM   1506  HZ2 TRP A 112       7.062  11.856  12.430  1.00 91.33           H
ATOM   1507  CZ3 TRP A 112       8.353   8.707  12.676  1.00 91.33           C
ATOM   1508  HZ3 TRP A 112       8.473   7.813  12.063  1.00 91.33           H
ATOM   1509  CH2 TRP A 112       7.726   9.805  12.099  1.00 91.33           C
ATOM   1510  HH2 TRP A 112       7.373   9.756  11.069  1.00 91.33           H
ATOM   1511  HN  TRP A 112      11.255   7.913  18.534  1.00 91.33           H
ATOM   1512  N   LYS A 113      12.707  11.143  16.477  1.00 91.69           N
ATOM   1513  CA  LYS A 113      13.452  12.357  16.768  1.00 91.69           C
ATOM   1514  C   LYS A 113      12.758  13.548  16.103  1.00 91.69           C
ATOM   1515  O   LYS A 113      13.248  14.673  16.171  1.00 91.69           O
ATOM   1516  HA  LYS A 113      13.429  12.503  17.848  1.00 91.69           H
ATOM   1517  CB  LYS A 113      14.918  12.196  16.364  1.00 91.69           C
ATOM   1518 1HB  LYS A 113      14.982  11.930  15.309  1.00 91.69           H
ATOM   1519 2HB  LYS A 113      15.439  13.146  16.484  1.00 91.69           H
ATOM   1520  CG  LYS A 113      15.605  11.122  17.209  1.00 91.69           C
ATOM   1521 1HG  LYS A 113      15.579  11.409  18.260  1.00 91.69           H
ATOM   1522 2HG  LYS A 113      15.061  10.182  17.122  1.00 91.69           H
ATOM   1523  CD  LYS A 113      17.056  10.920  16.766  1.00 91.69           C
ATOM   1524 1HD  LYS A 113      17.084  10.658  15.709  1.00 91.69           H
ATOM   1525 2HD  LYS A 113      17.607  11.854  16.878  1.00 91.69           H
ATOM   1526  CE  LYS A 113      17.732   9.821  17.588  1.00 91.69           C
ATOM   1527 1HE  LYS A 113      17.746  10.102  18.641  1.00 91.69           H
ATOM   1528 2HE  LYS A 113      17.158   8.897  17.513  1.00 91.69           H
ATOM   1529  NZ  LYS A 113      19.115   9.593  17.111  1.00 91.69           N
ATOM   1530 1HZ  LYS A 113      19.526   8.820  17.622  1.00 91.69           H
ATOM   1531 2HZ  LYS A 113      19.099   9.373  16.121  1.00 91.69           H
ATOM   1532 3HZ  LYS A 113      19.667  10.430  17.262  1.00 91.69           H
ATOM   1533  HN  LYS A 113      12.890  10.740  15.580  1.00 91.69           H
ATOM   1534  N   PHE A 114      11.627  13.258  15.476  1.00 93.58           N
ATOM   1535  CA  PHE A 114      10.982  14.230  14.609  1.00 93.58           C
ATOM   1536  C   PHE A 114       9.751  14.836  15.286  1.00 93.58           C
ATOM   1537  O   PHE A 114       9.299  14.341  16.318  1.00 93.58           O
ATOM   1538  HA  PHE A 114      11.708  15.017  14.409  1.00 93.58           H
ATOM   1539  CB  PHE A 114      10.540  13.482  13.350  1.00 93.58           C
ATOM   1540 1HB  PHE A 114       9.725  12.806  13.608  1.00 93.58           H
ATOM   1541 2HB  PHE A 114      10.143  14.201  12.633  1.00 93.58           H
ATOM   1542  CG  PHE A 114      11.656  12.679  12.679  1.00 93.58           C
ATOM   1543  CD1 PHE A 114      12.612  13.318  11.953  1.00 93.58           C
ATOM   1544  HD1 PHE A 114      12.583  14.403  11.849  1.00 93.58           H
ATOM   1545  CD2 PHE A 114      11.693  11.326  12.809  1.00 93.58           C
ATOM   1546  HD2 PHE A 114      10.927  10.813  13.391  1.00 93.58           H
ATOM   1547  CE1 PHE A 114      13.648  12.573  11.330  1.00 93.58           C
ATOM   1548  HE1 PHE A 114      14.414  13.086  10.748  1.00 93.58           H
ATOM   1549  CE2 PHE A 114      12.729  10.580  12.187  1.00 93.58           C
ATOM   1550  HE2 PHE A 114      12.759   9.496  12.291  1.00 93.58           H
ATOM   1551  CZ  PHE A 114      13.685  11.220  11.460  1.00 93.58           C
ATOM   1552  HZ  PHE A 114      14.480  10.648  10.983  1.00 93.58           H
ATOM   1553  HN  PHE A 114      11.154  12.380  15.552  1.00 93.58           H
ATOM   1554  N   GLN A 115       9.243  15.898  14.678  1.00 94.14           N
ATOM   1555  CA  GLN A 115       8.092  16.595  15.226  1.00 94.14           C
ATOM   1556  C   GLN A 115       6.817  15.783  14.990  1.00 94.14           C
ATOM   1557  O   GLN A 115       6.811  14.850  14.189  1.00 94.14           O
ATOM   1558  HA  GLN A 115       8.286  16.678  16.296  1.00 94.14           H
ATOM   1559  CB  GLN A 115       7.967  17.999  14.630  1.00 94.14           C
ATOM   1560 1HB  GLN A 115       7.957  17.936  13.542  1.00 94.14           H
ATOM   1561 2HB  GLN A 115       7.018  18.442  14.932  1.00 94.14           H
ATOM   1562  CG  GLN A 115       9.122  18.893  15.084  1.00 94.14           C
ATOM   1563 1HG  GLN A 115       9.243  18.816  16.165  1.00 94.14           H
ATOM   1564 2HG  GLN A 115      10.053  18.548  14.634  1.00 94.14           H
ATOM   1565  CD  GLN A 115       8.872  20.352  14.696  1.00 94.14           C
ATOM   1566  OE1 GLN A 115       7.965  20.674  13.945  1.00 94.14           O
ATOM   1567  NE2 GLN A 115       9.723  21.212  15.247  1.00 94.14           N
ATOM   1568 1HE2 GLN A 115      10.445  20.881  15.854  1.00 94.14           H
ATOM   1569 2HE2 GLN A 115       9.641  22.190  15.053  1.00 94.14           H
ATOM   1570  HN  GLN A 115       9.604  16.281  13.828  1.00 94.14           H
ATOM   1571  N   THR A 116       5.769  16.167  15.703  1.00 94.28           N
ATOM   1572  CA  THR A 116       4.506  15.454  15.620  1.00 94.28           C
ATOM   1573  C   THR A 116       3.956  15.505  14.193  1.00 94.28           C
ATOM   1574  O   THR A 116       3.356  14.542  13.720  1.00 94.28           O
ATOM   1575  HA  THR A 116       4.687  14.405  15.855  1.00 94.28           H
ATOM   1576  CB  THR A 116       3.555  16.053  16.659  1.00 94.28           C
ATOM   1577  HB  THR A 116       3.195  17.030  16.339  1.00 94.28           H
ATOM   1578  OG1 THR A 116       4.310  16.041  17.868  1.00 94.28           O
ATOM   1579  HG1 THR A 116       3.888  16.649  18.540  1.00 94.28           H
ATOM   1580  CG2 THR A 116       2.363  15.141  16.956  1.00 94.28           C
ATOM   1581 1HG2 THR A 116       2.722  14.187  17.341  1.00 94.28           H
ATOM   1582 2HG2 THR A 116       1.796  14.974  16.040  1.00 94.28           H
ATOM   1583 3HG2 THR A 116       1.721  15.614  17.699  1.00 94.28           H
ATOM   1584  HN  THR A 116       5.772  16.949  16.326  1.00 94.28           H
ATOM   1585  N   PHE A 117       4.181  16.640  13.547  1.00 95.34           N
ATOM   1586  CA  PHE A 117       3.711  16.832  12.186  1.00 95.34           C
ATOM   1587  C   PHE A 117       4.190  15.699  11.276  1.00 95.34           C
ATOM   1588  O   PHE A 117       3.405  15.135  10.516  1.00 95.34           O
ATOM   1589  HA  PHE A 117       2.622  16.835  12.217  1.00 95.34           H
ATOM   1590  CB  PHE A 117       4.303  18.153  11.690  1.00 95.34           C
ATOM   1591 1HB  PHE A 117       3.913  18.966  12.302  1.00 95.34           H
ATOM   1592 2HB  PHE A 117       5.383  18.133  11.837  1.00 95.34           H
ATOM   1593  CG  PHE A 117       4.009  18.454  10.219  1.00 95.34           C
ATOM   1594  CD1 PHE A 117       4.985  18.300   9.285  1.00 95.34           C
ATOM   1595  HD1 PHE A 117       5.977  17.962   9.584  1.00 95.34           H
ATOM   1596  CD2 PHE A 117       2.771  18.875   9.846  1.00 95.34           C
ATOM   1597  HD2 PHE A 117       1.988  18.999  10.595  1.00 95.34           H
ATOM   1598  CE1 PHE A 117       4.712  18.580   7.920  1.00 95.34           C
ATOM   1599  HE1 PHE A 117       5.494  18.456   7.171  1.00 95.34           H
ATOM   1600  CE2 PHE A 117       2.497  19.155   8.481  1.00 95.34           C
ATOM   1601  HE2 PHE A 117       1.505  19.492   8.182  1.00 95.34           H
ATOM   1602  CZ  PHE A 117       3.474  19.001   7.547  1.00 95.34           C
ATOM   1603  HZ  PHE A 117       3.264  19.215   6.499  1.00 95.34           H
ATOM   1604  HN  PHE A 117       4.674  17.418  13.938  1.00 95.34           H
ATOM   1605  N   MET A 118       5.476  15.400  11.383  1.00 95.00           N
ATOM   1606  CA  MET A 118       6.076  14.366  10.557  1.00 95.00           C
ATOM   1607  C   MET A 118       5.453  13.000  10.852  1.00 95.00           C
ATOM   1608  O   MET A 118       5.297  12.178   9.950  1.00 95.00           O
ATOM   1609  HA  MET A 118       5.865  14.654   9.527  1.00 95.00           H
ATOM   1610  CB  MET A 118       7.582  14.309  10.823  1.00 95.00           C
ATOM   1611 1HB  MET A 118       7.994  15.318  10.813  1.00 95.00           H
ATOM   1612 2HB  MET A 118       7.764  13.899  11.816  1.00 95.00           H
ATOM   1613  CG  MET A 118       8.291  13.451   9.773  1.00 95.00           C
ATOM   1614 1HG  MET A 118       9.359  13.408   9.988  1.00 95.00           H
ATOM   1615 2HG  MET A 118       7.917  12.429   9.813  1.00 95.00           H
ATOM   1616  SD  MET A 118       8.025  14.134   8.145  1.00 95.00           S
ATOM   1617  CE  MET A 118       9.005  15.621   8.269  1.00 95.00           C
ATOM   1618 1HE  MET A 118       8.622  16.243   9.078  1.00 95.00           H
ATOM   1619 2HE  MET A 118      10.042  15.357   8.474  1.00 95.00           H
ATOM   1620 3HE  MET A 118       8.950  16.172   7.330  1.00 95.00           H
ATOM   1621  HN  MET A 118       6.104  15.851  12.018  1.00 95.00           H
ATOM   1622  N   CYS A 119       5.115  12.800  12.117  1.00 93.77           N
ATOM   1623  CA  CYS A 119       4.518  11.546  12.543  1.00 93.77           C
ATOM   1624  C   CYS A 119       3.181  11.379  11.817  1.00 93.77           C
ATOM   1625  O   CYS A 119       2.885  10.308  11.291  1.00 93.77           O
ATOM   1626  HA  CYS A 119       5.213  10.756  12.258  1.00 93.77           H
ATOM   1627  CB  CYS A 119       4.354  11.484  14.063  1.00 93.77           C
ATOM   1628 1HB  CYS A 119       5.332  11.492  14.543  1.00 93.77           H
ATOM   1629 2HB  CYS A 119       3.819  12.366  14.415  1.00 93.77           H
ATOM   1630  SG  CYS A 119       3.440   9.970  14.533  1.00 93.77           S
ATOM   1631  HN  CYS A 119       5.242  13.475  12.843  1.00 93.77           H
ATOM   1632  N   LYS A 120       2.408  12.456  11.813  1.00 94.84           N
ATOM   1633  CA  LYS A 120       1.103  12.438  11.175  1.00 94.84           C
ATOM   1634  C   LYS A 120       1.265  12.060   9.702  1.00 94.84           C
ATOM   1635  O   LYS A 120       0.565  11.181   9.202  1.00 94.84           O
ATOM   1636  HA  LYS A 120       0.510  11.667  11.666  1.00 94.84           H
ATOM   1637  CB  LYS A 120       0.382  13.770  11.393  1.00 94.84           C
ATOM   1638 1HB  LYS A 120       1.036  14.593  11.106  1.00 94.84           H
ATOM   1639 2HB  LYS A 120      -0.496  13.822  10.749  1.00 94.84           H
ATOM   1640  CG  LYS A 120      -0.040  13.933  12.854  1.00 94.84           C
ATOM   1641 1HG  LYS A 120      -0.719  13.127  13.132  1.00 94.84           H
ATOM   1642 2HG  LYS A 120       0.834  13.850  13.501  1.00 94.84           H
ATOM   1643  CD  LYS A 120      -0.723  15.283  13.081  1.00 94.84           C
ATOM   1644 1HD  LYS A 120      -0.013  16.089  12.894  1.00 94.84           H
ATOM   1645 2HD  LYS A 120      -1.539  15.406  12.370  1.00 94.84           H
ATOM   1646  CE  LYS A 120      -1.262  15.393  14.509  1.00 94.84           C
ATOM   1647 1HE  LYS A 120      -1.196  14.424  15.004  1.00 94.84           H
ATOM   1648 2HE  LYS A 120      -0.648  16.086  15.083  1.00 94.84           H
ATOM   1649  NZ  LYS A 120      -2.667  15.857  14.498  1.00 94.84           N
ATOM   1650 1HZ  LYS A 120      -3.014  15.907  15.449  1.00 94.84           H
ATOM   1651 2HZ  LYS A 120      -2.716  16.775  14.071  1.00 94.84           H
ATOM   1652 3HZ  LYS A 120      -3.234  15.206  13.966  1.00 94.84           H
ATOM   1653  HN  LYS A 120       2.661  13.327  12.234  1.00 94.84           H
ATOM   1654  N   VAL A 121       2.193  12.743   9.047  1.00 94.97           N
ATOM   1655  CA  VAL A 121       2.382  12.568   7.617  1.00 94.97           C
ATOM   1656  C   VAL A 121       2.812  11.126   7.337  1.00 94.97           C
ATOM   1657  O   VAL A 121       2.246  10.464   6.469  1.00 94.97           O
ATOM   1658  HA  VAL A 121       1.422  12.748   7.134  1.00 94.97           H
ATOM   1659  CB  VAL A 121       3.380  13.602   7.091  1.00 94.97           C
ATOM   1660  HB  VAL A 121       4.277  13.546   7.707  1.00 94.97           H
ATOM   1661  CG1 VAL A 121       3.780  13.291   5.647  1.00 94.97           C
ATOM   1662 1HG1 VAL A 121       4.242  12.305   5.602  1.00 94.97           H
ATOM   1663 2HG1 VAL A 121       2.893  13.306   5.013  1.00 94.97           H
ATOM   1664 3HG1 VAL A 121       4.489  14.042   5.298  1.00 94.97           H
ATOM   1665  CG2 VAL A 121       2.815  15.019   7.211  1.00 94.97           C
ATOM   1666 1HG2 VAL A 121       1.895  15.094   6.631  1.00 94.97           H
ATOM   1667 2HG2 VAL A 121       2.604  15.238   8.258  1.00 94.97           H
ATOM   1668 3HG2 VAL A 121       3.544  15.734   6.830  1.00 94.97           H
ATOM   1669  HN  VAL A 121       2.808  13.405   9.477  1.00 94.97           H
ATOM   1670  N   VAL A 122       3.809  10.683   8.089  1.00 93.72           N
ATOM   1671  CA  VAL A 122       4.480   9.432   7.780  1.00 93.72           C
ATOM   1672  C   VAL A 122       3.489   8.276   7.928  1.00 93.72           C
ATOM   1673  O   VAL A 122       3.486   7.348   7.120  1.00 93.72           O
ATOM   1674  HA  VAL A 122       4.808   9.482   6.741  1.00 93.72           H
ATOM   1675  CB  VAL A 122       5.721   9.272   8.660  1.00 93.72           C
ATOM   1676  HB  VAL A 122       5.430   9.477   9.690  1.00 93.72           H
ATOM   1677  CG1 VAL A 122       6.255   7.840   8.600  1.00 93.72           C
ATOM   1678 1HG1 VAL A 122       5.487   7.150   8.950  1.00 93.72           H
ATOM   1679 2HG1 VAL A 122       6.523   7.595   7.572  1.00 93.72           H
ATOM   1680 3HG1 VAL A 122       7.137   7.754   9.235  1.00 93.72           H
ATOM   1681  CG2 VAL A 122       6.805  10.279   8.269  1.00 93.72           C
ATOM   1682 1HG2 VAL A 122       7.091  10.118   7.230  1.00 93.72           H
ATOM   1683 2HG2 VAL A 122       6.420  11.292   8.388  1.00 93.72           H
ATOM   1684 3HG2 VAL A 122       7.675  10.143   8.911  1.00 93.72           H
ATOM   1685  HN  VAL A 122       4.158  11.162   8.894  1.00 93.72           H
ATOM   1686  N   ASN A 123       2.671   8.370   8.966  1.00 92.70           N
ATOM   1687  CA  ASN A 123       1.670   7.349   9.225  1.00 92.70           C
ATOM   1688  C   ASN A 123       0.637   7.355   8.096  1.00 92.70           C
ATOM   1689  O   ASN A 123       0.196   6.298   7.647  1.00 92.70           O
ATOM   1690  HA  ASN A 123       2.224   6.412   9.278  1.00 92.70           H
ATOM   1691  CB  ASN A 123       0.935   7.618  10.539  1.00 92.70           C
ATOM   1692 1HB  ASN A 123       0.828   8.693  10.686  1.00 92.70           H
ATOM   1693 2HB  ASN A 123      -0.071   7.202  10.489  1.00 92.70           H
ATOM   1694  CG  ASN A 123       1.687   7.008  11.723  1.00 92.70           C
ATOM   1695  OD1 ASN A 123       2.488   6.099  11.581  1.00 92.70           O
ATOM   1696  ND2 ASN A 123       1.385   7.556  12.897  1.00 92.70           N
ATOM   1697 1HD2 ASN A 123       0.718   8.300  12.944  1.00 92.70           H
ATOM   1698 2HD2 ASN A 123       1.825   7.225  13.731  1.00 92.70           H
ATOM   1699  HN  ASN A 123       2.684   9.125   9.622  1.00 92.70           H
ATOM   1700  N   SER A 124       0.282   8.558   7.668  1.00 93.87           N
ATOM   1701  CA  SER A 124      -0.832   8.727   6.750  1.00 93.87           C
ATOM   1702  C   SER A 124      -0.417   8.303   5.340  1.00 93.87           C
ATOM   1703  O   SER A 124      -1.225   7.760   4.588  1.00 93.87           O
ATOM   1704  HA  SER A 124      -1.619   8.076   7.129  1.00 93.87           H
ATOM   1705  CB  SER A 124      -1.326  10.175   6.745  1.00 93.87           C
ATOM   1706 1HB  SER A 124      -0.549  10.822   6.337  1.00 93.87           H
ATOM   1707 2HB  SER A 124      -2.190  10.261   6.087  1.00 93.87           H
ATOM   1708  OG  SER A 124      -1.678  10.623   8.051  1.00 93.87           O
ATOM   1709  HG  SER A 124      -1.065  11.360   8.337  1.00 93.87           H
ATOM   1710  HN  SER A 124       0.740   9.405   7.938  1.00 93.87           H
ATOM   1711  N   MET A 125       0.843   8.567   5.024  1.00 93.80           N
ATOM   1712  CA  MET A 125       1.321   8.409   3.661  1.00 93.80           C
ATOM   1713  C   MET A 125       1.185   6.957   3.197  1.00 93.80           C
ATOM   1714  O   MET A 125       0.843   6.699   2.044  1.00 93.80           O
ATOM   1715  HA  MET A 125       0.688   9.053   3.051  1.00 93.80           H
ATOM   1716  CB  MET A 125       2.788   8.835   3.582  1.00 93.80           C
ATOM   1717 1HB  MET A 125       3.317   8.497   4.473  1.00 93.80           H
ATOM   1718 2HB  MET A 125       3.265   8.354   2.728  1.00 93.80           H
ATOM   1719  CG  MET A 125       2.912  10.354   3.453  1.00 93.80           C
ATOM   1720 1HG  MET A 125       2.427  10.840   4.300  1.00 93.80           H
ATOM   1721 2HG  MET A 125       3.962  10.645   3.478  1.00 93.80           H
ATOM   1722  SD  MET A 125       2.165  10.900   1.927  1.00 93.80           S
ATOM   1723  CE  MET A 125       2.298  12.669   2.132  1.00 93.80           C
ATOM   1724 1HE  MET A 125       1.753  12.973   3.026  1.00 93.80           H
ATOM   1725 2HE  MET A 125       3.348  12.944   2.235  1.00 93.80           H
ATOM   1726 3HE  MET A 125       1.875  13.168   1.261  1.00 93.80           H
ATOM   1727  HN  MET A 125       1.529   8.884   5.678  1.00 93.80           H
ATOM   1728  N   TYR A 126       1.459   6.047   4.120  1.00 87.90           N
ATOM   1729  CA  TYR A 126       1.370   4.628   3.821  1.00 87.90           C
ATOM   1730  C   TYR A 126      -0.060   4.235   3.444  1.00 87.90           C
ATOM   1731  O   TYR A 126      -0.276   3.544   2.450  1.00 87.90           O
ATOM   1732  HA  TYR A 126       2.030   4.419   2.979  1.00 87.90           H
ATOM   1733  CB  TYR A 126       1.764   3.900   5.108  1.00 87.90           C
ATOM   1734 1HB  TYR A 126       2.821   4.077   5.305  1.00 87.90           H
ATOM   1735 2HB  TYR A 126       1.208   4.330   5.941  1.00 87.90           H
ATOM   1736  CG  TYR A 126       1.512   2.391   5.071  1.00 87.90           C
ATOM   1737  CD1 TYR A 126       0.703   1.803   6.022  1.00 87.90           C
ATOM   1738  HD1 TYR A 126       0.243   2.414   6.799  1.00 87.90           H
ATOM   1739  CD2 TYR A 126       2.095   1.618   4.088  1.00 87.90           C
ATOM   1740  HD2 TYR A 126       2.734   2.082   3.337  1.00 87.90           H
ATOM   1741  CE1 TYR A 126       0.466   0.383   5.988  1.00 87.90           C
ATOM   1742  HE1 TYR A 126      -0.171  -0.094   6.732  1.00 87.90           H
ATOM   1743  CE2 TYR A 126       1.858   0.198   4.053  1.00 87.90           C
ATOM   1744  HE2 TYR A 126       2.312  -0.424   3.282  1.00 87.90           H
ATOM   1745  CZ  TYR A 126       1.055  -0.349   5.005  1.00 87.90           C
ATOM   1746  OH  TYR A 126       0.832  -1.690   4.972  1.00 87.90           O
ATOM   1747  HH  TYR A 126       1.279  -2.092   4.173  1.00 87.90           H
ATOM   1748  HN  TYR A 126       1.737   6.265   5.056  1.00 87.90           H
ATOM   1749  N   LYS A 127      -0.999   4.694   4.258  1.00 88.24           N
ATOM   1750  CA  LYS A 127      -2.395   4.338   4.065  1.00 88.24           C
ATOM   1751  C   LYS A 127      -2.891   4.936   2.747  1.00 88.24           C
ATOM   1752  O   LYS A 127      -3.689   4.319   2.043  1.00 88.24           O
ATOM   1753  HA  LYS A 127      -2.449   3.252   3.993  1.00 88.24           H
ATOM   1754  CB  LYS A 127      -3.226   4.754   5.281  1.00 88.24           C
ATOM   1755 1HB  LYS A 127      -3.022   5.796   5.527  1.00 88.24           H
ATOM   1756 2HB  LYS A 127      -4.287   4.685   5.041  1.00 88.24           H
ATOM   1757  CG  LYS A 127      -2.912   3.868   6.488  1.00 88.24           C
ATOM   1758 1HG  LYS A 127      -1.845   3.908   6.705  1.00 88.24           H
ATOM   1759 2HG  LYS A 127      -3.431   4.249   7.368  1.00 88.24           H
ATOM   1760  CD  LYS A 127      -3.331   2.419   6.229  1.00 88.24           C
ATOM   1761 1HD  LYS A 127      -4.393   2.382   5.984  1.00 88.24           H
ATOM   1762 2HD  LYS A 127      -2.791   2.029   5.367  1.00 88.24           H
ATOM   1763  CE  LYS A 127      -3.054   1.542   7.451  1.00 88.24           C
ATOM   1764 1HE  LYS A 127      -2.042   1.723   7.814  1.00 88.24           H
ATOM   1765 2HE  LYS A 127      -3.735   1.808   8.260  1.00 88.24           H
ATOM   1766  NZ  LYS A 127      -3.216   0.111   7.109  1.00 88.24           N
ATOM   1767 1HZ  LYS A 127      -3.023  -0.456   7.927  1.00 88.24           H
ATOM   1768 2HZ  LYS A 127      -4.166  -0.057   6.798  1.00 88.24           H
ATOM   1769 3HZ  LYS A 127      -2.569  -0.135   6.368  1.00 88.24           H
ATOM   1770  HN  LYS A 127      -0.820   5.296   5.036  1.00 88.24           H
ATOM   1771  N   MET A 128      -2.399   6.131   2.454  1.00 92.62           N
ATOM   1772  CA  MET A 128      -2.759   6.806   1.218  1.00 92.62           C
ATOM   1773  C   MET A 128      -2.266   6.020   0.001  1.00 92.62           C
ATOM   1774  O   MET A 128      -3.003   5.843  -0.968  1.00 92.62           O
ATOM   1775  HA  MET A 128      -3.848   6.850   1.214  1.00 92.62           H
ATOM   1776  CB  MET A 128      -2.145   8.207   1.204  1.00 92.62           C
ATOM   1777 1HB  MET A 128      -2.398   8.728   2.127  1.00 92.62           H
ATOM   1778 2HB  MET A 128      -1.058   8.131   1.168  1.00 92.62           H
ATOM   1779  CG  MET A 128      -2.645   9.012   0.003  1.00 92.62           C
ATOM   1780 1HG  MET A 128      -2.437   8.471  -0.920  1.00 92.62           H
ATOM   1781 2HG  MET A 128      -3.726   9.137   0.063  1.00 92.62           H
ATOM   1782  SD  MET A 128      -1.849  10.609  -0.035  1.00 92.62           S
ATOM   1783  CE  MET A 128      -2.522  11.327   1.454  1.00 92.62           C
ATOM   1784 1HE  MET A 128      -3.608  11.372   1.377  1.00 92.62           H
ATOM   1785 2HE  MET A 128      -2.243  10.714   2.311  1.00 92.62           H
ATOM   1786 3HE  MET A 128      -2.125  12.334   1.584  1.00 92.62           H
ATOM   1787  HN  MET A 128      -1.767   6.636   3.042  1.00 92.62           H
ATOM   1788  N   ASN A 129      -1.024   5.568   0.091  1.00 91.60           N
ATOM   1789  CA  ASN A 129      -0.440   4.767  -0.971  1.00 91.60           C
ATOM   1790  C   ASN A 129      -1.298   3.521  -1.194  1.00 91.60           C
ATOM   1791  O   ASN A 129      -1.701   3.234  -2.320  1.00 91.60           O
ATOM   1792  HA  ASN A 129      -0.418   5.420  -1.843  1.00 91.60           H
ATOM   1793  CB  ASN A 129       0.972   4.308  -0.601  1.00 91.60           C
ATOM   1794 1HB  ASN A 129       1.649   5.163  -0.606  1.00 91.60           H
ATOM   1795 2HB  ASN A 129       0.975   3.906   0.412  1.00 91.60           H
ATOM   1796  CG  ASN A 129       1.477   3.246  -1.580  1.00 91.60           C
ATOM   1797  OD1 ASN A 129       1.229   2.060  -1.431  1.00 91.60           O
ATOM   1798  ND2 ASN A 129       2.198   3.734  -2.585  1.00 91.60           N
ATOM   1799 1HD2 ASN A 129       2.365   4.718  -2.648  1.00 91.60           H
ATOM   1800 2HD2 ASN A 129       2.572   3.118  -3.277  1.00 91.60           H
ATOM   1801  HN  ASN A 129      -0.421   5.742   0.870  1.00 91.60           H
ATOM   1802  N   PHE A 130      -1.554   2.813  -0.103  1.00 87.29           N
ATOM   1803  CA  PHE A 130      -2.227   1.528  -0.185  1.00 87.29           C
ATOM   1804  C   PHE A 130      -3.558   1.653  -0.928  1.00 87.29           C
ATOM   1805  O   PHE A 130      -3.797   0.944  -1.904  1.00 87.29           O
ATOM   1806  HA  PHE A 130      -1.569   0.853  -0.732  1.00 87.29           H
ATOM   1807  CB  PHE A 130      -2.499   1.074   1.251  1.00 87.29           C
ATOM   1808 1HB  PHE A 130      -1.564   1.091   1.810  1.00 87.29           H
ATOM   1809 2HB  PHE A 130      -3.168   1.790   1.727  1.00 87.29           H
ATOM   1810  CG  PHE A 130      -3.113  -0.324   1.355  1.00 87.29           C
ATOM   1811  CD1 PHE A 130      -4.456  -0.488   1.218  1.00 87.29           C
ATOM   1812  HD1 PHE A 130      -5.095   0.375   1.033  1.00 87.29           H
ATOM   1813  CD2 PHE A 130      -2.316  -1.401   1.585  1.00 87.29           C
ATOM   1814  HD2 PHE A 130      -1.239  -1.269   1.695  1.00 87.29           H
ATOM   1815  CE1 PHE A 130      -5.026  -1.785   1.315  1.00 87.29           C
ATOM   1816  HE1 PHE A 130      -6.102  -1.917   1.205  1.00 87.29           H
ATOM   1817  CE2 PHE A 130      -2.886  -2.698   1.682  1.00 87.29           C
ATOM   1818  HE2 PHE A 130      -2.247  -3.562   1.867  1.00 87.29           H
ATOM   1819  CZ  PHE A 130      -4.229  -2.863   1.545  1.00 87.29           C
ATOM   1820  HZ  PHE A 130      -4.666  -3.859   1.619  1.00 87.29           H
ATOM   1821  HN  PHE A 130      -1.309   3.104   0.822  1.00 87.29           H
ATOM   1822  N   TYR A 131      -4.390   2.561  -0.439  1.00 87.70           N
ATOM   1823  CA  TYR A 131      -5.736   2.706  -0.968  1.00 87.70           C
ATOM   1824  C   TYR A 131      -5.705   3.140  -2.434  1.00 87.70           C
ATOM   1825  O   TYR A 131      -6.471   2.633  -3.252  1.00 87.70           O
ATOM   1826  HA  TYR A 131      -6.232   1.738  -0.893  1.00 87.70           H
ATOM   1827  CB  TYR A 131      -6.400   3.805  -0.136  1.00 87.70           C
ATOM   1828 1HB  TYR A 131      -5.753   4.683  -0.131  1.00 87.70           H
ATOM   1829 2HB  TYR A 131      -7.331   4.100  -0.620  1.00 87.70           H
ATOM   1830  CG  TYR A 131      -6.698   3.399   1.308  1.00 87.70           C
ATOM   1831  CD1 TYR A 131      -7.270   2.173   1.576  1.00 87.70           C
ATOM   1832  HD1 TYR A 131      -7.510   1.493   0.759  1.00 87.70           H
ATOM   1833  CD2 TYR A 131      -6.394   4.260   2.343  1.00 87.70           C
ATOM   1834  HD2 TYR A 131      -5.941   5.229   2.132  1.00 87.70           H
ATOM   1835  CE1 TYR A 131      -7.550   1.791   2.936  1.00 87.70           C
ATOM   1836  HE1 TYR A 131      -8.002   0.825   3.162  1.00 87.70           H
ATOM   1837  CE2 TYR A 131      -6.674   3.878   3.703  1.00 87.70           C
ATOM   1838  HE2 TYR A 131      -6.439   4.548   4.530  1.00 87.70           H
ATOM   1839  CZ  TYR A 131      -7.238   2.662   3.932  1.00 87.70           C
ATOM   1840  OH  TYR A 131      -7.503   2.301   5.217  1.00 87.70           O
ATOM   1841  HH  TYR A 131      -7.320   3.068   5.832  1.00 87.70           H
ATOM   1842  HN  TYR A 131      -4.159   3.189   0.304  1.00 87.70           H
ATOM   1843  N   SER A 132      -4.811   4.075  -2.723  1.00 90.72           N
ATOM   1844  CA  SER A 132      -4.690   4.605  -4.070  1.00 90.72           C
ATOM   1845  C   SER A 132      -4.225   3.505  -5.026  1.00 90.72           C
ATOM   1846  O   SER A 132      -4.738   3.385  -6.137  1.00 90.72           O
ATOM   1847  HA  SER A 132      -5.691   4.945  -4.337  1.00 90.72           H
ATOM   1848  CB  SER A 132      -3.722   5.789  -4.112  1.00 90.72           C
ATOM   1849 1HB  SER A 132      -3.620   6.137  -5.139  1.00 90.72           H
ATOM   1850 2HB  SER A 132      -4.135   6.616  -3.534  1.00 90.72           H
ATOM   1851  OG  SER A 132      -2.438   5.446  -3.597  1.00 90.72           O
ATOM   1852  HG  SER A 132      -2.308   5.863  -2.697  1.00 90.72           H
ATOM   1853  HN  SER A 132      -4.177   4.467  -2.056  1.00 90.72           H
ATOM   1854  N   CYS A 133      -3.257   2.729  -4.559  1.00 85.77           N
ATOM   1855  CA  CYS A 133      -2.703   1.656  -5.366  1.00 85.77           C
ATOM   1856  C   CYS A 133      -3.827   0.671  -5.692  1.00 85.77           C
ATOM   1857  O   CYS A 133      -4.001   0.282  -6.846  1.00 85.77           O
ATOM   1858  HA  CYS A 133      -2.315   2.115  -6.274  1.00 85.77           H
ATOM   1859  CB  CYS A 133      -1.529   0.969  -4.665  1.00 85.77           C
ATOM   1860 1HB  CYS A 133      -1.788   0.757  -3.627  1.00 85.77           H
ATOM   1861 2HB  CYS A 133      -1.319   0.012  -5.142  1.00 85.77           H
ATOM   1862  SG  CYS A 133      -0.047   2.040  -4.732  1.00 85.77           S
ATOM   1863  HG  CYS A 133      -0.440   2.882  -3.780  1.00 85.77           H
ATOM   1864  HN  CYS A 133      -2.854   2.825  -3.648  1.00 85.77           H
ATOM   1865  N   VAL A 134      -4.562   0.295  -4.656  1.00 83.61           N
ATOM   1866  CA  VAL A 134      -5.635  -0.673  -4.810  1.00 83.61           C
ATOM   1867  C   VAL A 134      -6.601  -0.189  -5.893  1.00 83.61           C
ATOM   1868  O   VAL A 134      -6.949  -0.942  -6.801  1.00 83.61           O
ATOM   1869  HA  VAL A 134      -5.186  -1.612  -5.134  1.00 83.61           H
ATOM   1870  CB  VAL A 134      -6.319  -0.914  -3.463  1.00 83.61           C
ATOM   1871  HB  VAL A 134      -6.384   0.042  -2.944  1.00 83.61           H
ATOM   1872  CG1 VAL A 134      -7.742  -1.442  -3.658  1.00 83.61           C
ATOM   1873 1HG1 VAL A 134      -8.326  -0.713  -4.220  1.00 83.61           H
ATOM   1874 2HG1 VAL A 134      -7.709  -2.383  -4.207  1.00 83.61           H
ATOM   1875 3HG1 VAL A 134      -8.205  -1.605  -2.685  1.00 83.61           H
ATOM   1876  CG2 VAL A 134      -5.496  -1.866  -2.593  1.00 83.61           C
ATOM   1877 1HG2 VAL A 134      -5.385  -2.822  -3.104  1.00 83.61           H
ATOM   1878 2HG2 VAL A 134      -4.512  -1.434  -2.412  1.00 83.61           H
ATOM   1879 3HG2 VAL A 134      -6.005  -2.021  -1.641  1.00 83.61           H
ATOM   1880  HN  VAL A 134      -4.434   0.639  -3.725  1.00 83.61           H
ATOM   1881  N   LEU A 135      -7.007   1.066  -5.761  1.00 86.29           N
ATOM   1882  CA  LEU A 135      -8.035   1.615  -6.629  1.00 86.29           C
ATOM   1883  C   LEU A 135      -7.497   1.701  -8.058  1.00 86.29           C
ATOM   1884  O   LEU A 135      -8.234   1.480  -9.017  1.00 86.29           O
ATOM   1885  HA  LEU A 135      -8.876   0.922  -6.618  1.00 86.29           H
ATOM   1886  CB  LEU A 135      -8.541   2.951  -6.080  1.00 86.29           C
ATOM   1887 1HB  LEU A 135      -7.688   3.617  -5.956  1.00 86.29           H
ATOM   1888 2HB  LEU A 135      -9.193   3.403  -6.828  1.00 86.29           H
ATOM   1889  CG  LEU A 135      -9.300   2.887  -4.753  1.00 86.29           C
ATOM   1890  HG  LEU A 135      -8.724   2.274  -4.060  1.00 86.29           H
ATOM   1891  CD1 LEU A 135      -9.430   4.277  -4.129  1.00 86.29           C
ATOM   1892 1HD1 LEU A 135      -8.437   4.687  -3.944  1.00 86.29           H
ATOM   1893 2HD1 LEU A 135      -9.973   4.932  -4.810  1.00 86.29           H
ATOM   1894 3HD1 LEU A 135      -9.974   4.203  -3.187  1.00 86.29           H
ATOM   1895  CD2 LEU A 135     -10.660   2.209  -4.932  1.00 86.29           C
ATOM   1896 1HD2 LEU A 135     -11.256   2.773  -5.648  1.00 86.29           H
ATOM   1897 2HD2 LEU A 135     -10.514   1.193  -5.300  1.00 86.29           H
ATOM   1898 3HD2 LEU A 135     -11.178   2.176  -3.973  1.00 86.29           H
ATOM   1899  HN  LEU A 135      -6.646   1.701  -5.078  1.00 86.29           H
ATOM   1900  N   LEU A 136      -6.215   2.023  -8.156  1.00 87.37           N
ATOM   1901  CA  LEU A 136      -5.577   2.171  -9.453  1.00 87.37           C
ATOM   1902  C   LEU A 136      -5.509   0.807 -10.141  1.00 87.37           C
ATOM   1903  O   LEU A 136      -5.792   0.694 -11.333  1.00 87.37           O
ATOM   1904  HA  LEU A 136      -6.205   2.830 -10.052  1.00 87.37           H
ATOM   1905  CB  LEU A 136      -4.216   2.854  -9.305  1.00 87.37           C
ATOM   1906 1HB  LEU A 136      -3.671   2.365  -8.498  1.00 87.37           H
ATOM   1907 2HB  LEU A 136      -3.647   2.687 -10.220  1.00 87.37           H
ATOM   1908  CG  LEU A 136      -4.246   4.358  -9.025  1.00 87.37           C
ATOM   1909  HG  LEU A 136      -4.957   4.540  -8.218  1.00 87.37           H
ATOM   1910  CD1 LEU A 136      -2.881   4.854  -8.544  1.00 87.37           C
ATOM   1911 1HD1 LEU A 136      -2.607   4.332  -7.627  1.00 87.37           H
ATOM   1912 2HD1 LEU A 136      -2.132   4.657  -9.312  1.00 87.37           H
ATOM   1913 3HD1 LEU A 136      -2.931   5.925  -8.352  1.00 87.37           H
ATOM   1914  CD2 LEU A 136      -4.741   5.134 -10.247  1.00 87.37           C
ATOM   1915 1HD2 LEU A 136      -4.074   4.949 -11.089  1.00 87.37           H
ATOM   1916 2HD2 LEU A 136      -5.748   4.805 -10.503  1.00 87.37           H
ATOM   1917 3HD2 LEU A 136      -4.753   6.200 -10.020  1.00 87.37           H
ATOM   1918  HN  LEU A 136      -5.617   2.182  -7.370  1.00 87.37           H
ATOM   1919  N   ILE A 137      -5.133  -0.196  -9.362  1.00 80.93           N
ATOM   1920  CA  ILE A 137      -4.990  -1.542  -9.890  1.00 80.93           C
ATOM   1921  C   ILE A 137      -6.345  -2.027 -10.411  1.00 80.93           C
ATOM   1922  O   ILE A 137      -6.418  -2.669 -11.457  1.00 80.93           O
ATOM   1923  HA  ILE A 137      -4.296  -1.492 -10.729  1.00 80.93           H
ATOM   1924  CB  ILE A 137      -4.368  -2.466  -8.841  1.00 80.93           C
ATOM   1925  HB  ILE A 137      -4.866  -2.286  -7.889  1.00 80.93           H
ATOM   1926  CG1 ILE A 137      -2.884  -2.149  -8.643  1.00 80.93           C
ATOM   1927 1HG1 ILE A 137      -2.322  -2.456  -9.524  1.00 80.93           H
ATOM   1928 2HG1 ILE A 137      -2.750  -1.073  -8.538  1.00 80.93           H
ATOM   1929  CG2 ILE A 137      -4.597  -3.936  -9.200  1.00 80.93           C
ATOM   1930 1HG2 ILE A 137      -5.668  -4.135  -9.250  1.00 80.93           H
ATOM   1931 2HG2 ILE A 137      -4.143  -4.149 -10.168  1.00 80.93           H
ATOM   1932 3HG2 ILE A 137      -4.145  -4.571  -8.438  1.00 80.93           H
ATOM   1933  CD1 ILE A 137      -2.333  -2.861  -7.406  1.00 80.93           C
ATOM   1934 1HD1 ILE A 137      -2.881  -2.533  -6.523  1.00 80.93           H
ATOM   1935 2HD1 ILE A 137      -2.447  -3.938  -7.525  1.00 80.93           H
ATOM   1936 3HD1 ILE A 137      -1.276  -2.618  -7.288  1.00 80.93           H
ATOM   1937  HN  ILE A 137      -4.928  -0.101  -8.388  1.00 80.93           H
ATOM   1938  N   MET A 138      -7.384  -1.702  -9.656  1.00 80.26           N
ATOM   1939  CA  MET A 138      -8.740  -2.010 -10.077  1.00 80.26           C
ATOM   1940  C   MET A 138      -9.045  -1.390 -11.442  1.00 80.26           C
ATOM   1941  O   MET A 138      -9.530  -2.073 -12.343  1.00 80.26           O
ATOM   1942  HA  MET A 138      -8.787  -3.097 -10.145  1.00 80.26           H
ATOM   1943  CB  MET A 138      -9.731  -1.474  -9.041  1.00 80.26           C
ATOM   1944 1HB  MET A 138      -9.608  -2.015  -8.102  1.00 80.26           H
ATOM   1945 2HB  MET A 138      -9.516  -0.426  -8.835  1.00 80.26           H
ATOM   1946  CG  MET A 138     -11.172  -1.618  -9.534  1.00 80.26           C
ATOM   1947 1HG  MET A 138     -11.310  -1.046 -10.452  1.00 80.26           H
ATOM   1948 2HG  MET A 138     -11.380  -2.661  -9.775  1.00 80.26           H
ATOM   1949  SD  MET A 138     -12.306  -1.043  -8.282  1.00 80.26           S
ATOM   1950  CE  MET A 138     -12.009   0.714  -8.377  1.00 80.26           C
ATOM   1951 1HE  MET A 138     -10.962   0.918  -8.154  1.00 80.26           H
ATOM   1952 2HE  MET A 138     -12.242   1.068  -9.382  1.00 80.26           H
ATOM   1953 3HE  MET A 138     -12.642   1.229  -7.655  1.00 80.26           H
ATOM   1954  HN  MET A 138      -7.311  -1.237  -8.774  1.00 80.26           H
ATOM   1955  N   CYS A 139      -8.747  -0.104 -11.552  1.00 84.28           N
ATOM   1956  CA  CYS A 139      -9.101   0.647 -12.745  1.00 84.28           C
ATOM   1957  C   CYS A 139      -8.322   0.066 -13.927  1.00 84.28           C
ATOM   1958  O   CYS A 139      -8.845  -0.023 -15.037  1.00 84.28           O
ATOM   1959  HA  CYS A 139     -10.174   0.518 -12.889  1.00 84.28           H
ATOM   1960  CB  CYS A 139      -8.841   2.144 -12.569  1.00 84.28           C
ATOM   1961 1HB  CYS A 139      -7.816   2.306 -12.235  1.00 84.28           H
ATOM   1962 2HB  CYS A 139      -8.948   2.655 -13.526  1.00 84.28           H
ATOM   1963  SG  CYS A 139     -10.013   2.845 -11.352  1.00 84.28           S
ATOM   1964  HG  CYS A 139      -9.368   2.413 -10.272  1.00 84.28           H
ATOM   1965  HN  CYS A 139      -8.274   0.423 -10.847  1.00 84.28           H
ATOM   1966  N   ILE A 140      -7.083  -0.313 -13.649  1.00 80.82           N
ATOM   1967  CA  ILE A 140      -6.237  -0.910 -14.668  1.00 80.82           C
ATOM   1968  C   ILE A 140      -6.901  -2.183 -15.195  1.00 80.82           C
ATOM   1969  O   ILE A 140      -6.908  -2.431 -16.400  1.00 80.82           O
ATOM   1970  HA  ILE A 140      -6.159  -0.196 -15.487  1.00 80.82           H
ATOM   1971  CB  ILE A 140      -4.823  -1.134 -14.126  1.00 80.82           C
ATOM   1972  HB  ILE A 140      -4.904  -1.563 -13.128  1.00 80.82           H
ATOM   1973  CG1 ILE A 140      -4.073   0.193 -13.989  1.00 80.82           C
ATOM   1974 1HG1 ILE A 140      -3.809   0.569 -14.977  1.00 80.82           H
ATOM   1975 2HG1 ILE A 140      -4.723   0.936 -13.527  1.00 80.82           H
ATOM   1976  CG2 ILE A 140      -4.058  -2.138 -14.990  1.00 80.82           C
ATOM   1977 1HG2 ILE A 140      -4.586  -3.092 -14.992  1.00 80.82           H
ATOM   1978 2HG2 ILE A 140      -3.986  -1.760 -16.010  1.00 80.82           H
ATOM   1979 3HG2 ILE A 140      -3.056  -2.278 -14.583  1.00 80.82           H
ATOM   1980  CD1 ILE A 140      -2.806   0.021 -13.147  1.00 80.82           C
ATOM   1981 1HD1 ILE A 140      -3.077  -0.332 -12.152  1.00 80.82           H
ATOM   1982 2HD1 ILE A 140      -2.148  -0.705 -13.624  1.00 80.82           H
ATOM   1983 3HD1 ILE A 140      -2.292   0.979 -13.065  1.00 80.82           H
ATOM   1984  HN  ILE A 140      -6.658  -0.218 -12.748  1.00 80.82           H
ATOM   1985  N   SER A 141      -7.445  -2.957 -14.267  1.00 75.11           N
ATOM   1986  CA  SER A 141      -8.015  -4.249 -14.609  1.00 75.11           C
ATOM   1987  C   SER A 141      -9.243  -4.059 -15.502  1.00 75.11           C
ATOM   1988  O   SER A 141      -9.426  -4.789 -16.475  1.00 75.11           O
ATOM   1989  HA  SER A 141      -7.228  -4.778 -15.148  1.00 75.11           H
ATOM   1990  CB  SER A 141      -8.389  -5.036 -13.352  1.00 75.11           C
ATOM   1991 1HB  SER A 141      -9.157  -4.494 -12.800  1.00 75.11           H
ATOM   1992 2HB  SER A 141      -8.822  -5.995 -13.640  1.00 75.11           H
ATOM   1993  OG  SER A 141      -7.264  -5.259 -12.506  1.00 75.11           O
ATOM   1994  HG  SER A 141      -7.161  -4.497 -11.867  1.00 75.11           H
ATOM   1995  HN  SER A 141      -7.499  -2.715 -13.298  1.00 75.11           H
ATOM   1996  N   VAL A 142     -10.052  -3.075 -15.139  1.00 77.16           N
ATOM   1997  CA  VAL A 142     -11.242  -2.761 -15.912  1.00 77.16           C
ATOM   1998  C   VAL A 142     -10.827  -2.273 -17.302  1.00 77.16           C
ATOM   1999  O   VAL A 142     -11.433  -2.653 -18.303  1.00 77.16           O
ATOM   2000  HA  VAL A 142     -11.816  -3.680 -16.020  1.00 77.16           H
ATOM   2001  CB  VAL A 142     -12.105  -1.748 -15.157  1.00 77.16           C
ATOM   2002  HB  VAL A 142     -11.484  -0.881 -14.930  1.00 77.16           H
ATOM   2003  CG1 VAL A 142     -13.277  -1.275 -16.019  1.00 77.16           C
ATOM   2004 1HG1 VAL A 142     -12.894  -0.802 -16.923  1.00 77.16           H
ATOM   2005 2HG1 VAL A 142     -13.897  -2.129 -16.290  1.00 77.16           H
ATOM   2006 3HG1 VAL A 142     -13.874  -0.556 -15.457  1.00 77.16           H
ATOM   2007  CG2 VAL A 142     -12.599  -2.331 -13.831  1.00 77.16           C
ATOM   2008 1HG2 VAL A 142     -13.196  -3.222 -14.026  1.00 77.16           H
ATOM   2009 2HG2 VAL A 142     -11.744  -2.595 -13.209  1.00 77.16           H
ATOM   2010 3HG2 VAL A 142     -13.210  -1.591 -13.314  1.00 77.16           H
ATOM   2011  HN  VAL A 142      -9.906  -2.498 -14.335  1.00 77.16           H
ATOM   2012  N   ASP A 143      -9.798  -1.439 -17.319  1.00 77.93           N
ATOM   2013  CA  ASP A 143      -9.355  -0.822 -18.558  1.00 77.93           C
ATOM   2014  C   ASP A 143      -8.853  -1.907 -19.513  1.00 77.93           C
ATOM   2015  O   ASP A 143      -9.109  -1.848 -20.714  1.00 77.93           O
ATOM   2016  HA  ASP A 143     -10.230  -0.298 -18.945  1.00 77.93           H
ATOM   2017  CB  ASP A 143      -8.206   0.156 -18.306  1.00 77.93           C
ATOM   2018 1HB  ASP A 143      -8.475   0.841 -17.502  1.00 77.93           H
ATOM   2019 2HB  ASP A 143      -7.324  -0.392 -17.975  1.00 77.93           H
ATOM   2020  CG  ASP A 143      -7.875   0.950 -19.571  1.00 77.93           C
ATOM   2021  OD1 ASP A 143      -8.827   1.512 -20.154  1.00 77.93           O
ATOM   2022  OD2 ASP A 143      -6.677   0.978 -19.927  1.00 77.93           O
ATOM   2023  HN  ASP A 143      -9.271  -1.185 -16.509  1.00 77.93           H
ATOM   2024  N   ARG A 144      -8.147  -2.871 -18.942  1.00 73.12           N
ATOM   2025  CA  ARG A 144      -7.624  -3.979 -19.724  1.00 73.12           C
ATOM   2026  C   ARG A 144      -8.772  -4.781 -20.341  1.00 73.12           C
ATOM   2027  O   ARG A 144      -8.718  -5.145 -21.515  1.00 73.12           O
ATOM   2028  HA  ARG A 144      -7.013  -3.512 -20.496  1.00 73.12           H
ATOM   2029  CB  ARG A 144      -6.769  -4.908 -18.860  1.00 73.12           C
ATOM   2030 1HB  ARG A 144      -7.190  -4.967 -17.856  1.00 73.12           H
ATOM   2031 2HB  ARG A 144      -6.790  -5.917 -19.274  1.00 73.12           H
ATOM   2032  CG  ARG A 144      -5.324  -4.411 -18.785  1.00 73.12           C
ATOM   2033 1HG  ARG A 144      -4.943  -4.236 -19.791  1.00 73.12           H
ATOM   2034 2HG  ARG A 144      -5.291  -3.456 -18.260  1.00 73.12           H
ATOM   2035  CD  ARG A 144      -4.433  -5.425 -18.065  1.00 73.12           C
ATOM   2036 1HD  ARG A 144      -4.471  -5.257 -16.989  1.00 73.12           H
ATOM   2037 2HD  ARG A 144      -4.800  -6.436 -18.243  1.00 73.12           H
ATOM   2038  NE  ARG A 144      -3.038  -5.304 -18.546  1.00 73.12           N
ATOM   2039  HE  ARG A 144      -2.861  -4.701 -19.324  1.00 73.12           H
ATOM   2040  CZ  ARG A 144      -1.997  -5.951 -18.003  1.00 73.12           C
ATOM   2041  NH1 ARG A 144      -2.176  -6.771 -16.959  1.00 73.12           N
ATOM   2042 1HH1 ARG A 144      -3.091  -6.905 -16.579  1.00 73.12           H
ATOM   2043 2HH1 ARG A 144      -1.394  -7.250 -16.560  1.00 73.12           H
ATOM   2044  NH2 ARG A 144      -0.775  -5.765 -18.521  1.00 73.12           N
ATOM   2045 1HH2 ARG A 144       0.012  -6.240 -18.128  1.00 73.12           H
ATOM   2046 2HH2 ARG A 144      -0.651  -5.150 -19.300  1.00 73.12           H
ATOM   2047  HN  ARG A 144      -7.930  -2.904 -17.966  1.00 73.12           H
ATOM   2048  N   TYR A 145      -9.783  -5.032 -19.523  1.00 71.20           N
ATOM   2049  CA  TYR A 145     -10.950  -5.769 -19.979  1.00 71.20           C
ATOM   2050  C   TYR A 145     -11.588  -5.089 -21.192  1.00 71.20           C
ATOM   2051  O   TYR A 145     -11.855  -5.739 -22.202  1.00 71.20           O
ATOM   2052  HA  TYR A 145     -10.626  -6.770 -20.261  1.00 71.20           H
ATOM   2053  CB  TYR A 145     -11.944  -5.746 -18.816  1.00 71.20           C
ATOM   2054 1HB  TYR A 145     -11.577  -6.400 -18.025  1.00 71.20           H
ATOM   2055 2HB  TYR A 145     -11.982  -4.738 -18.403  1.00 71.20           H
ATOM   2056  CG  TYR A 145     -13.360  -6.179 -19.199  1.00 71.20           C
ATOM   2057  CD1 TYR A 145     -14.382  -5.253 -19.223  1.00 71.20           C
ATOM   2058  HD1 TYR A 145     -14.180  -4.212 -18.969  1.00 71.20           H
ATOM   2059  CD2 TYR A 145     -13.615  -7.497 -19.521  1.00 71.20           C
ATOM   2060  HD2 TYR A 145     -12.808  -8.229 -19.502  1.00 71.20           H
ATOM   2061  CE1 TYR A 145     -15.715  -5.660 -19.584  1.00 71.20           C
ATOM   2062  HE1 TYR A 145     -16.532  -4.938 -19.607  1.00 71.20           H
ATOM   2063  CE2 TYR A 145     -14.948  -7.905 -19.882  1.00 71.20           C
ATOM   2064  HE2 TYR A 145     -15.164  -8.942 -20.139  1.00 71.20           H
ATOM   2065  CZ  TYR A 145     -15.933  -6.966 -19.896  1.00 71.20           C
ATOM   2066  OH  TYR A 145     -17.192  -7.351 -20.237  1.00 71.20           O
ATOM   2067  HH  TYR A 145     -17.821  -6.579 -20.149  1.00 71.20           H
ATOM   2068  HN  TYR A 145      -9.814  -4.741 -18.567  1.00 71.20           H
ATOM   2069  N   ILE A 146     -11.813  -3.791 -21.053  1.00 73.81           N
ATOM   2070  CA  ILE A 146     -12.472  -3.029 -22.101  1.00 73.81           C
ATOM   2071  C   ILE A 146     -11.640  -3.109 -23.383  1.00 73.81           C
ATOM   2072  O   ILE A 146     -12.188  -3.263 -24.473  1.00 73.81           O
ATOM   2073  HA  ILE A 146     -13.438  -3.498 -22.287  1.00 73.81           H
ATOM   2074  CB  ILE A 146     -12.744  -1.599 -21.632  1.00 73.81           C
ATOM   2075  HB  ILE A 146     -11.819  -1.190 -21.225  1.00 73.81           H
ATOM   2076  CG1 ILE A 146     -13.781  -1.578 -20.507  1.00 73.81           C
ATOM   2077 1HG1 ILE A 146     -14.763  -1.827 -20.909  1.00 73.81           H
ATOM   2078 2HG1 ILE A 146     -13.536  -2.342 -19.769  1.00 73.81           H
ATOM   2079  CG2 ILE A 146     -13.154  -0.706 -22.805  1.00 73.81           C
ATOM   2080 1HG2 ILE A 146     -12.352  -0.685 -23.544  1.00 73.81           H
ATOM   2081 2HG2 ILE A 146     -14.060  -1.102 -23.264  1.00 73.81           H
ATOM   2082 3HG2 ILE A 146     -13.342   0.305 -22.444  1.00 73.81           H
ATOM   2083  CD1 ILE A 146     -13.831  -0.206 -19.833  1.00 73.81           C
ATOM   2084 1HD1 ILE A 146     -12.854   0.028 -19.412  1.00 73.81           H
ATOM   2085 2HD1 ILE A 146     -14.100   0.551 -20.569  1.00 73.81           H
ATOM   2086 3HD1 ILE A 146     -14.576  -0.219 -19.037  1.00 73.81           H
ATOM   2087  HN  ILE A 146     -11.554  -3.262 -20.245  1.00 73.81           H
ATOM   2088  N   ALA A 147     -10.331  -3.000 -23.209  1.00 73.73           N
ATOM   2089  CA  ALA A 147      -9.427  -2.955 -24.345  1.00 73.73           C
ATOM   2090  C   ALA A 147      -9.515  -4.274 -25.115  1.00 73.73           C
ATOM   2091  O   ALA A 147      -9.339  -4.299 -26.332  1.00 73.73           O
ATOM   2092  HA  ALA A 147      -9.751  -2.142 -24.995  1.00 73.73           H
ATOM   2093  CB  ALA A 147      -8.007  -2.659 -23.856  1.00 73.73           C
ATOM   2094 1HB  ALA A 147      -7.993  -1.699 -23.342  1.00 73.73           H
ATOM   2095 2HB  ALA A 147      -7.689  -3.444 -23.170  1.00 73.73           H
ATOM   2096 3HB  ALA A 147      -7.329  -2.625 -24.709  1.00 73.73           H
ATOM   2097  HN  ALA A 147      -9.889  -2.944 -22.314  1.00 73.73           H
ATOM   2098  N   ILE A 148      -9.789  -5.337 -24.375  1.00 69.07           N
ATOM   2099  CA  ILE A 148      -9.806  -6.669 -24.955  1.00 69.07           C
ATOM   2100  C   ILE A 148     -11.191  -6.948 -25.542  1.00 69.07           C
ATOM   2101  O   ILE A 148     -11.306  -7.490 -26.640  1.00 69.07           O
ATOM   2102  HA  ILE A 148      -9.078  -6.681 -25.766  1.00 69.07           H
ATOM   2103  CB  ILE A 148      -9.354  -7.708 -23.926  1.00 69.07           C
ATOM   2104  HB  ILE A 148      -9.920  -7.549 -23.009  1.00 69.07           H
ATOM   2105  CG1 ILE A 148      -7.874  -7.529 -23.580  1.00 69.07           C
ATOM   2106 1HG1 ILE A 148      -7.261  -7.793 -24.441  1.00 69.07           H
ATOM   2107 2HG1 ILE A 148      -7.674  -6.481 -23.355  1.00 69.07           H
ATOM   2108  CG2 ILE A 148      -9.662  -9.127 -24.408  1.00 69.07           C
ATOM   2109 1HG2 ILE A 148     -10.736  -9.233 -24.562  1.00 69.07           H
ATOM   2110 2HG2 ILE A 148      -9.139  -9.314 -25.346  1.00 69.07           H
ATOM   2111 3HG2 ILE A 148      -9.330  -9.845 -23.658  1.00 69.07           H
ATOM   2112  CD1 ILE A 148      -7.482  -8.397 -22.382  1.00 69.07           C
ATOM   2113 1HD1 ILE A 148      -8.081  -8.113 -21.517  1.00 69.07           H
ATOM   2114 2HD1 ILE A 148      -7.661  -9.445 -22.620  1.00 69.07           H
ATOM   2115 3HD1 ILE A 148      -6.426  -8.250 -22.158  1.00 69.07           H
ATOM   2116  HN  ILE A 148      -9.996  -5.300 -23.397  1.00 69.07           H
ATOM   2117  N   ALA A 149     -12.208  -6.565 -24.784  1.00 70.06           N
ATOM   2118  CA  ALA A 149     -13.571  -6.948 -25.111  1.00 70.06           C
ATOM   2119  C   ALA A 149     -14.088  -6.059 -26.244  1.00 70.06           C
ATOM   2120  O   ALA A 149     -14.760  -6.538 -27.156  1.00 70.06           O
ATOM   2121  HA  ALA A 149     -13.552  -7.983 -25.453  1.00 70.06           H
ATOM   2122  CB  ALA A 149     -14.441  -6.858 -23.856  1.00 70.06           C
ATOM   2123 1HB  ALA A 149     -14.048  -7.530 -23.093  1.00 70.06           H
ATOM   2124 2HB  ALA A 149     -14.432  -5.836 -23.480  1.00 70.06           H
ATOM   2125 3HB  ALA A 149     -15.463  -7.146 -24.102  1.00 70.06           H
ATOM   2126  HN  ALA A 149     -12.112  -6.004 -23.962  1.00 70.06           H
ATOM   2127  N   GLN A 150     -13.755  -4.780 -26.149  1.00 72.56           N
ATOM   2128  CA  GLN A 150     -14.315  -3.791 -27.055  1.00 72.56           C
ATOM   2129  C   GLN A 150     -13.200  -3.104 -27.846  1.00 72.56           C
ATOM   2130  O   GLN A 150     -13.210  -1.885 -28.009  1.00 72.56           O
ATOM   2131  HA  GLN A 150     -14.959  -4.351 -27.733  1.00 72.56           H
ATOM   2132  CB  GLN A 150     -15.159  -2.767 -26.294  1.00 72.56           C
ATOM   2133 1HB  GLN A 150     -14.528  -2.218 -25.594  1.00 72.56           H
ATOM   2134 2HB  GLN A 150     -15.569  -2.037 -26.992  1.00 72.56           H
ATOM   2135  CG  GLN A 150     -16.297  -3.450 -25.534  1.00 72.56           C
ATOM   2136 1HG  GLN A 150     -16.779  -4.185 -26.178  1.00 72.56           H
ATOM   2137 2HG  GLN A 150     -15.895  -3.991 -24.678  1.00 72.56           H
ATOM   2138  CD  GLN A 150     -17.330  -2.427 -25.058  1.00 72.56           C
ATOM   2139  OE1 GLN A 150     -17.237  -1.241 -25.328  1.00 72.56           O
ATOM   2140  NE2 GLN A 150     -18.317  -2.950 -24.336  1.00 72.56           N
ATOM   2141 1HE2 GLN A 150     -18.334  -3.932 -24.150  1.00 72.56           H
ATOM   2142 2HE2 GLN A 150     -19.042  -2.361 -23.979  1.00 72.56           H
ATOM   2143  HN  GLN A 150     -13.116  -4.417 -25.470  1.00 72.56           H
ATOM   2144  N   ALA A 151     -12.265  -3.917 -28.317  1.00 66.89           N
ATOM   2145  CA  ALA A 151     -11.021  -3.393 -28.855  1.00 66.89           C
ATOM   2146  C   ALA A 151     -11.332  -2.268 -29.844  1.00 66.89           C
ATOM   2147  O   ALA A 151     -10.663  -1.235 -29.844  1.00 66.89           O
ATOM   2148  HA  ALA A 151     -10.445  -2.987 -28.024  1.00 66.89           H
ATOM   2149  CB  ALA A 151     -10.224  -4.531 -29.498  1.00 66.89           C
ATOM   2150 1HB  ALA A 151     -10.004  -5.290 -28.747  1.00 66.89           H
ATOM   2151 2HB  ALA A 151     -10.810  -4.975 -30.303  1.00 66.89           H
ATOM   2152 3HB  ALA A 151      -9.291  -4.138 -29.901  1.00 66.89           H
ATOM   2153  HN  ALA A 151     -12.347  -4.913 -28.334  1.00 66.89           H
ATOM   2154  N   MET A 152     -12.346  -2.506 -30.662  1.00 67.79           N
ATOM   2155  CA  MET A 152     -12.706  -1.557 -31.703  1.00 67.79           C
ATOM   2156  C   MET A 152     -13.213  -0.247 -31.098  1.00 67.79           C
ATOM   2157  O   MET A 152     -12.736   0.830 -31.453  1.00 67.79           O
ATOM   2158  HA  MET A 152     -11.790  -1.376 -32.264  1.00 67.79           H
ATOM   2159  CB  MET A 152     -13.793  -2.164 -32.592  1.00 67.79           C
ATOM   2160 1HB  MET A 152     -14.563  -2.623 -31.971  1.00 67.79           H
ATOM   2161 2HB  MET A 152     -14.278  -1.376 -33.169  1.00 67.79           H
ATOM   2162  CG  MET A 152     -13.205  -3.210 -33.541  1.00 67.79           C
ATOM   2163 1HG  MET A 152     -12.126  -3.272 -33.403  1.00 67.79           H
ATOM   2164 2HG  MET A 152     -13.613  -4.194 -33.308  1.00 67.79           H
ATOM   2165  SD  MET A 152     -13.580  -2.780 -35.232  1.00 67.79           S
ATOM   2166  CE  MET A 152     -15.218  -3.476 -35.373  1.00 67.79           C
ATOM   2167 1HE  MET A 152     -15.173  -4.550 -35.188  1.00 67.79           H
ATOM   2168 2HE  MET A 152     -15.876  -3.009 -34.641  1.00 67.79           H
ATOM   2169 3HE  MET A 152     -15.604  -3.296 -36.376  1.00 67.79           H
ATOM   2170  HN  MET A 152     -12.916  -3.327 -30.623  1.00 67.79           H
ATOM   2171  N   ARG A 153     -14.174  -0.381 -30.196  1.00 68.37           N
ATOM   2172  CA  ARG A 153     -14.763   0.781 -29.551  1.00 68.37           C
ATOM   2173  C   ARG A 153     -13.721   1.495 -28.688  1.00 68.37           C
ATOM   2174  O   ARG A 153     -13.755   2.716 -28.552  1.00 68.37           O
ATOM   2175  HA  ARG A 153     -15.095   1.416 -30.372  1.00 68.37           H
ATOM   2176  CB  ARG A 153     -15.953   0.381 -28.676  1.00 68.37           C
ATOM   2177 1HB  ARG A 153     -15.670  -0.450 -28.030  1.00 68.37           H
ATOM   2178 2HB  ARG A 153     -16.226   1.212 -28.026  1.00 68.37           H
ATOM   2179  CG  ARG A 153     -17.155  -0.019 -29.534  1.00 68.37           C
ATOM   2180 1HG  ARG A 153     -17.391   0.784 -30.232  1.00 68.37           H
ATOM   2181 2HG  ARG A 153     -16.905  -0.896 -30.131  1.00 68.37           H
ATOM   2182  CD  ARG A 153     -18.375  -0.320 -28.662  1.00 68.37           C
ATOM   2183 1HD  ARG A 153     -18.189  -1.206 -28.055  1.00 68.37           H
ATOM   2184 2HD  ARG A 153     -18.553   0.506 -27.973  1.00 68.37           H
ATOM   2185  NE  ARG A 153     -19.567  -0.532 -29.514  1.00 68.37           N
ATOM   2186  HE  ARG A 153     -19.450  -0.477 -30.505  1.00 68.37           H
ATOM   2187  CZ  ARG A 153     -20.792  -0.794 -29.039  1.00 68.37           C
ATOM   2188  NH1 ARG A 153     -21.007  -0.879 -27.720  1.00 68.37           N
ATOM   2189 1HH1 ARG A 153     -20.250  -0.747 -27.080  1.00 68.37           H
ATOM   2190 2HH1 ARG A 153     -21.925  -1.075 -27.374  1.00 68.37           H
ATOM   2191  NH2 ARG A 153     -21.800  -0.969 -29.905  1.00 68.37           N
ATOM   2192 1HH2 ARG A 153     -22.721  -1.165 -29.568  1.00 68.37           H
ATOM   2193 2HH2 ARG A 153     -21.631  -0.903 -30.889  1.00 68.37           H
ATOM   2194  HN  ARG A 153     -14.549  -1.261 -29.905  1.00 68.37           H
ATOM   2195  N   ALA A 154     -12.819   0.701 -28.129  1.00 69.10           N
ATOM   2196  CA  ALA A 154     -11.819   1.232 -27.218  1.00 69.10           C
ATOM   2197  C   ALA A 154     -10.914   2.207 -27.974  1.00 69.10           C
ATOM   2198  O   ALA A 154     -10.363   3.134 -27.382  1.00 69.10           O
ATOM   2199  HA  ALA A 154     -12.341   1.771 -26.428  1.00 69.10           H
ATOM   2200  CB  ALA A 154     -11.035   0.076 -26.591  1.00 69.10           C
ATOM   2201 1HB  ALA A 154     -11.719  -0.571 -26.042  1.00 69.10           H
ATOM   2202 2HB  ALA A 154     -10.544  -0.498 -27.377  1.00 69.10           H
ATOM   2203 3HB  ALA A 154     -10.285   0.475 -25.909  1.00 69.10           H
ATOM   2204  HN  ALA A 154     -12.766  -0.284 -28.288  1.00 69.10           H
ATOM   2205  N   HIS A 155     -10.789   1.965 -29.271  1.00 70.81           N
ATOM   2206  CA  HIS A 155      -9.904   2.765 -30.099  1.00 70.81           C
ATOM   2207  C   HIS A 155     -10.537   4.134 -30.355  1.00 70.81           C
ATOM   2208  O   HIS A 155      -9.881   5.164 -30.206  1.00 70.81           O
ATOM   2209  HA  HIS A 155      -8.983   2.901 -29.532  1.00 70.81           H
ATOM   2210  CB  HIS A 155      -9.552   2.025 -31.391  1.00 70.81           C
ATOM   2211 1HB  HIS A 155      -9.242   1.009 -31.143  1.00 70.81           H
ATOM   2212 2HB  HIS A 155     -10.447   1.943 -32.007  1.00 70.81           H
ATOM   2213  CG  HIS A 155      -8.460   2.684 -32.199  1.00 70.81           C
ATOM   2214  ND1 HIS A 155      -8.720   3.607 -33.197  1.00 70.81           N
ATOM   2215  HD1 HIS A 155      -9.626   3.925 -33.479  1.00 70.81           H
ATOM   2216  CD2 HIS A 155      -7.104   2.546 -32.147  1.00 70.81           C
ATOM   2217  HD2 HIS A 155      -6.556   1.893 -31.467  1.00 70.81           H
ATOM   2218  CE1 HIS A 155      -7.566   4.000 -33.716  1.00 70.81           C
ATOM   2219  HE1 HIS A 155      -7.438   4.722 -34.522  1.00 70.81           H
ATOM   2220  NE2 HIS A 155      -6.565   3.340 -33.063  1.00 70.81           N
ATOM   2221  HN  HIS A 155     -11.280   1.240 -29.754  1.00 70.81           H
ATOM   2222  N   THR A 156     -11.806   4.102 -30.736  1.00 72.57           N
ATOM   2223  CA  THR A 156     -12.499   5.315 -31.134  1.00 72.57           C
ATOM   2224  C   THR A 156     -12.692   6.239 -29.930  1.00 72.57           C
ATOM   2225  O   THR A 156     -12.712   7.460 -30.076  1.00 72.57           O
ATOM   2226  HA  THR A 156     -11.874   5.849 -31.849  1.00 72.57           H
ATOM   2227  CB  THR A 156     -13.812   4.910 -31.806  1.00 72.57           C
ATOM   2228  HB  THR A 156     -14.456   5.777 -31.956  1.00 72.57           H
ATOM   2229  OG1 THR A 156     -14.338   3.893 -30.958  1.00 72.57           O
ATOM   2230  HG1 THR A 156     -15.307   3.750 -31.156  1.00 72.57           H
ATOM   2231  CG2 THR A 156     -13.591   4.202 -33.145  1.00 72.57           C
ATOM   2232 1HG2 THR A 156     -13.004   3.298 -32.985  1.00 72.57           H
ATOM   2233 2HG2 THR A 156     -13.058   4.867 -33.824  1.00 72.57           H
ATOM   2234 3HG2 THR A 156     -14.555   3.937 -33.579  1.00 72.57           H
ATOM   2235  HN  THR A 156     -12.357   3.268 -30.774  1.00 72.57           H
ATOM   2236  N   TRP A 157     -12.831   5.621 -28.766  1.00 77.27           N
ATOM   2237  CA  TRP A 157     -13.184   6.357 -27.565  1.00 77.27           C
ATOM   2238  C   TRP A 157     -11.896   6.646 -26.792  1.00 77.27           C
ATOM   2239  O   TRP A 157     -11.934   6.907 -25.590  1.00 77.27           O
ATOM   2240  HA  TRP A 157     -13.652   7.292 -27.872  1.00 77.27           H
ATOM   2241  CB  TRP A 157     -14.219   5.592 -26.737  1.00 77.27           C
ATOM   2242 1HB  TRP A 157     -13.917   4.547 -26.672  1.00 77.27           H
ATOM   2243 2HB  TRP A 157     -14.220   5.987 -25.721  1.00 77.27           H
ATOM   2244  CG  TRP A 157     -15.641   5.664 -27.298  1.00 77.27           C
ATOM   2245  CD1 TRP A 157     -16.024   5.629 -28.582  1.00 77.27           C
ATOM   2246  HD1 TRP A 157     -15.338   5.541 -29.424  1.00 77.27           H
ATOM   2247  CD2 TRP A 157     -16.860   5.784 -26.536  1.00 77.27           C
ATOM   2248  NE1 TRP A 157     -17.395   5.718 -28.703  1.00 77.27           N
ATOM   2249  HE1 TRP A 157     -17.916   5.713 -29.557  1.00 77.27           H
ATOM   2250  CE2 TRP A 157     -17.920   5.815 -27.420  1.00 77.27           C
ATOM   2251  CE3 TRP A 157     -17.062   5.864 -25.147  1.00 77.27           C
ATOM   2252  HE3 TRP A 157     -16.242   5.841 -24.430  1.00 77.27           H
ATOM   2253  CZ2 TRP A 157     -19.255   5.926 -27.012  1.00 77.27           C
ATOM   2254  HZ2 TRP A 157     -20.075   5.949 -27.729  1.00 77.27           H
ATOM   2255  CZ3 TRP A 157     -18.401   5.975 -24.756  1.00 77.27           C
ATOM   2256  HZ3 TRP A 157     -18.613   6.040 -23.689  1.00 77.27           H
ATOM   2257  CH2 TRP A 157     -19.480   6.007 -25.632  1.00 77.27           C
ATOM   2258  HH2 TRP A 157     -20.495   6.096 -25.247  1.00 77.27           H
ATOM   2259  HN  TRP A 157     -12.706   4.637 -28.638  1.00 77.27           H
ATOM   2260  N   ARG A 158     -10.786   6.590 -27.513  1.00 76.53           N
ATOM   2261  CA  ARG A 158      -9.479   6.641 -26.879  1.00 76.53           C
ATOM   2262  C   ARG A 158      -9.319   7.945 -26.096  1.00 76.53           C
ATOM   2263  O   ARG A 158      -8.871   7.935 -24.950  1.00 76.53           O
ATOM   2264  HA  ARG A 158      -9.458   5.778 -26.214  1.00 76.53           H
ATOM   2265  CB  ARG A 158      -8.359   6.537 -27.917  1.00 76.53           C
ATOM   2266 1HB  ARG A 158      -8.491   5.633 -28.511  1.00 76.53           H
ATOM   2267 2HB  ARG A 158      -8.417   7.381 -28.605  1.00 76.53           H
ATOM   2268  CG  ARG A 158      -6.986   6.516 -27.243  1.00 76.53           C
ATOM   2269 1HG  ARG A 158      -6.858   7.416 -26.642  1.00 76.53           H
ATOM   2270 2HG  ARG A 158      -6.925   5.667 -26.562  1.00 76.53           H
ATOM   2271  CD  ARG A 158      -5.867   6.426 -28.281  1.00 76.53           C
ATOM   2272 1HD  ARG A 158      -6.031   5.567 -28.932  1.00 76.53           H
ATOM   2273 2HD  ARG A 158      -5.875   7.313 -28.915  1.00 76.53           H
ATOM   2274  NE  ARG A 158      -4.557   6.302 -27.604  1.00 76.53           N
ATOM   2275  HE  ARG A 158      -4.512   6.511 -26.627  1.00 76.53           H
ATOM   2276  CZ  ARG A 158      -3.426   5.926 -28.217  1.00 76.53           C
ATOM   2277  NH1 ARG A 158      -3.427   5.634 -29.525  1.00 76.53           N
ATOM   2278 1HH1 ARG A 158      -4.275   5.695 -30.051  1.00 76.53           H
ATOM   2279 2HH1 ARG A 158      -2.579   5.354 -29.975  1.00 76.53           H
ATOM   2280  NH2 ARG A 158      -2.295   5.848 -27.504  1.00 76.53           N
ATOM   2281 1HH2 ARG A 158      -1.442   5.569 -27.946  1.00 76.53           H
ATOM   2282 2HH2 ARG A 158      -2.303   6.068 -26.528  1.00 76.53           H
ATOM   2283  HN  ARG A 158     -10.769   6.512 -28.509  1.00 76.53           H
ATOM   2284  N   GLU A 159      -9.695   9.038 -26.744  1.00 79.29           N
ATOM   2285  CA  GLU A 159      -9.508  10.356 -26.161  1.00 79.29           C
ATOM   2286  C   GLU A 159     -10.407  10.525 -24.935  1.00 79.29           C
ATOM   2287  O   GLU A 159      -9.951  10.972 -23.883  1.00 79.29           O
ATOM   2288  HA  GLU A 159      -8.461  10.394 -25.861  1.00 79.29           H
ATOM   2289  CB  GLU A 159      -9.775  11.454 -27.192  1.00 79.29           C
ATOM   2290 1HB  GLU A 159     -10.700  11.240 -27.727  1.00 79.29           H
ATOM   2291 2HB  GLU A 159      -9.777  12.427 -26.700  1.00 79.29           H
ATOM   2292  CG  GLU A 159      -8.661  11.504 -28.241  1.00 79.29           C
ATOM   2293 1HG  GLU A 159      -7.691  11.443 -27.749  1.00 79.29           H
ATOM   2294 2HG  GLU A 159      -8.740  10.640 -28.900  1.00 79.29           H
ATOM   2295  CD  GLU A 159      -8.741  12.791 -29.065  1.00 79.29           C
ATOM   2296  OE1 GLU A 159      -7.701  13.151 -29.656  1.00 79.29           O
ATOM   2297  OE2 GLU A 159      -9.841  13.384 -29.085  1.00 79.29           O
ATOM   2298  HN  GLU A 159     -10.118   9.033 -27.650  1.00 79.29           H
ATOM   2299  N   LYS A 160     -11.669  10.160 -25.110  1.00 83.07           N
ATOM   2300  CA  LYS A 160     -12.633  10.254 -24.027  1.00 83.07           C
ATOM   2301  C   LYS A 160     -12.128   9.448 -22.829  1.00 83.07           C
ATOM   2302  O   LYS A 160     -12.219   9.901 -21.689  1.00 83.07           O
ATOM   2303  HA  LYS A 160     -12.696  11.303 -23.736  1.00 83.07           H
ATOM   2304  CB  LYS A 160     -14.023   9.834 -24.509  1.00 83.07           C
ATOM   2305 1HB  LYS A 160     -13.956   8.885 -25.041  1.00 83.07           H
ATOM   2306 2HB  LYS A 160     -14.675   9.672 -23.651  1.00 83.07           H
ATOM   2307  CG  LYS A 160     -14.630  10.898 -25.426  1.00 83.07           C
ATOM   2308 1HG  LYS A 160     -14.588  11.871 -24.937  1.00 83.07           H
ATOM   2309 2HG  LYS A 160     -14.041  10.975 -26.340  1.00 83.07           H
ATOM   2310  CD  LYS A 160     -16.080  10.558 -25.775  1.00 83.07           C
ATOM   2311 1HD  LYS A 160     -16.115   9.618 -26.326  1.00 83.07           H
ATOM   2312 2HD  LYS A 160     -16.653  10.411 -24.859  1.00 83.07           H
ATOM   2313  CE  LYS A 160     -16.719  11.670 -26.609  1.00 83.07           C
ATOM   2314 1HE  LYS A 160     -16.648  12.619 -26.077  1.00 83.07           H
ATOM   2315 2HE  LYS A 160     -16.174  11.788 -27.546  1.00 83.07           H
ATOM   2316  NZ  LYS A 160     -18.138  11.357 -26.891  1.00 83.07           N
ATOM   2317 1HZ  LYS A 160     -18.544  12.101 -27.448  1.00 83.07           H
ATOM   2318 2HZ  LYS A 160     -18.196  10.483 -27.401  1.00 83.07           H
ATOM   2319 3HZ  LYS A 160     -18.645  11.274 -26.017  1.00 83.07           H
ATOM   2320  HN  LYS A 160     -12.034   9.806 -25.971  1.00 83.07           H
ATOM   2321  N   ARG A 161     -11.606   8.268 -23.128  1.00 83.51           N
ATOM   2322  CA  ARG A 161     -11.106   7.385 -22.088  1.00 83.51           C
ATOM   2323  C   ARG A 161      -9.957   8.055 -21.330  1.00 83.51           C
ATOM   2324  O   ARG A 161      -9.820   7.879 -20.121  1.00 83.51           O
ATOM   2325  HA  ARG A 161     -11.960   7.214 -21.433  1.00 83.51           H
ATOM   2326  CB  ARG A 161     -10.615   6.061 -22.677  1.00 83.51           C
ATOM   2327 1HB  ARG A 161      -9.953   6.258 -23.520  1.00 83.51           H
ATOM   2328 2HB  ARG A 161     -10.031   5.521 -21.932  1.00 83.51           H
ATOM   2329  CG  ARG A 161     -11.791   5.196 -23.136  1.00 83.51           C
ATOM   2330 1HG  ARG A 161     -12.349   4.845 -22.268  1.00 83.51           H
ATOM   2331 2HG  ARG A 161     -12.476   5.796 -23.735  1.00 83.51           H
ATOM   2332  CD  ARG A 161     -11.304   3.999 -23.955  1.00 83.51           C
ATOM   2333 1HD  ARG A 161     -12.149   3.515 -24.445  1.00 83.51           H
ATOM   2334 2HD  ARG A 161     -10.630   4.337 -24.742  1.00 83.51           H
ATOM   2335  NE  ARG A 161     -10.609   3.033 -23.075  1.00 83.51           N
ATOM   2336  HE  ARG A 161     -10.766   3.100 -22.090  1.00 83.51           H
ATOM   2337  CZ  ARG A 161      -9.784   2.074 -23.516  1.00 83.51           C
ATOM   2338  NH1 ARG A 161      -9.538   1.938 -24.827  1.00 83.51           N
ATOM   2339 1HH1 ARG A 161      -9.971   2.555 -25.483  1.00 83.51           H
ATOM   2340 2HH1 ARG A 161      -8.920   1.220 -25.148  1.00 83.51           H
ATOM   2341  NH2 ARG A 161      -9.208   1.253 -22.628  1.00 83.51           N
ATOM   2342 1HH2 ARG A 161      -8.590   0.532 -22.940  1.00 83.51           H
ATOM   2343 2HH2 ARG A 161      -9.397   1.361 -21.652  1.00 83.51           H
ATOM   2344  HN  ARG A 161     -11.522   7.913 -24.059  1.00 83.51           H
ATOM   2345  N   LEU A 162      -9.161   8.809 -22.074  1.00 84.50           N
ATOM   2346  CA  LEU A 162      -8.029   9.506 -21.488  1.00 84.50           C
ATOM   2347  C   LEU A 162      -8.539  10.580 -20.525  1.00 84.50           C
ATOM   2348  O   LEU A 162      -7.995  10.751 -19.435  1.00 84.50           O
ATOM   2349  HA  LEU A 162      -7.455   8.776 -20.917  1.00 84.50           H
ATOM   2350  CB  LEU A 162      -7.109  10.050 -22.583  1.00 84.50           C
ATOM   2351 1HB  LEU A 162      -6.976   9.274 -23.336  1.00 84.50           H
ATOM   2352 2HB  LEU A 162      -7.611  10.885 -23.070  1.00 84.50           H
ATOM   2353  CG  LEU A 162      -5.726  10.519 -22.125  1.00 84.50           C
ATOM   2354  HG  LEU A 162      -5.837  11.025 -21.166  1.00 84.50           H
ATOM   2355  CD1 LEU A 162      -4.789   9.330 -21.904  1.00 84.50           C
ATOM   2356 1HD1 LEU A 162      -5.207   8.676 -21.139  1.00 84.50           H
ATOM   2357 2HD1 LEU A 162      -4.679   8.775 -22.836  1.00 84.50           H
ATOM   2358 3HD1 LEU A 162      -3.813   9.692 -21.579  1.00 84.50           H
ATOM   2359  CD2 LEU A 162      -5.140  11.536 -23.107  1.00 84.50           C
ATOM   2360 1HD2 LEU A 162      -5.046  11.078 -24.091  1.00 84.50           H
ATOM   2361 2HD2 LEU A 162      -5.800  12.401 -23.170  1.00 84.50           H
ATOM   2362 3HD2 LEU A 162      -4.157  11.853 -22.758  1.00 84.50           H
ATOM   2363  HN  LEU A 162      -9.279   8.948 -23.057  1.00 84.50           H
ATOM   2364  N   LEU A 163      -9.579  11.275 -20.961  1.00 87.15           N
ATOM   2365  CA  LEU A 163     -10.160  12.337 -20.158  1.00 87.15           C
ATOM   2366  C   LEU A 163     -10.676  11.751 -18.842  1.00 87.15           C
ATOM   2367  O   LEU A 163     -10.345  12.245 -17.766  1.00 87.15           O
ATOM   2368  HA  LEU A 163      -9.366  13.048 -19.931  1.00 87.15           H
ATOM   2369  CB  LEU A 163     -11.227  13.090 -20.955  1.00 87.15           C
ATOM   2370 1HB  LEU A 163     -10.858  13.236 -21.971  1.00 87.15           H
ATOM   2371 2HB  LEU A 163     -12.113  12.459 -21.026  1.00 87.15           H
ATOM   2372  CG  LEU A 163     -11.647  14.451 -20.396  1.00 87.15           C
ATOM   2373  HG  LEU A 163     -11.375  14.485 -19.341  1.00 87.15           H
ATOM   2374  CD1 LEU A 163     -10.895  15.586 -21.093  1.00 87.15           C
ATOM   2375 1HD1 LEU A 163      -9.823  15.461 -20.939  1.00 87.15           H
ATOM   2376 2HD1 LEU A 163     -11.114  15.565 -22.161  1.00 87.15           H
ATOM   2377 3HD1 LEU A 163     -11.213  16.542 -20.676  1.00 87.15           H
ATOM   2378  CD2 LEU A 163     -13.164  14.633 -20.477  1.00 87.15           C
ATOM   2379 1HD2 LEU A 163     -13.482  14.570 -21.518  1.00 87.15           H
ATOM   2380 2HD2 LEU A 163     -13.655  13.850 -19.899  1.00 87.15           H
ATOM   2381 3HD2 LEU A 163     -13.435  15.608 -20.073  1.00 87.15           H
ATOM   2382  HN  LEU A 163     -10.022  11.123 -21.845  1.00 87.15           H
ATOM   2383  N   TYR A 164     -11.479  10.705 -18.972  1.00 88.23           N
ATOM   2384  CA  TYR A 164     -12.053  10.053 -17.807  1.00 88.23           C
ATOM   2385  C   TYR A 164     -10.957   9.522 -16.880  1.00 88.23           C
ATOM   2386  O   TYR A 164     -11.113   9.532 -15.660  1.00 88.23           O
ATOM   2387  HA  TYR A 164     -12.649  10.790 -17.268  1.00 88.23           H
ATOM   2388  CB  TYR A 164     -12.867   8.873 -18.342  1.00 88.23           C
ATOM   2389 1HB  TYR A 164     -12.259   8.320 -19.058  1.00 88.23           H
ATOM   2390 2HB  TYR A 164     -13.088   8.194 -17.519  1.00 88.23           H
ATOM   2391  CG  TYR A 164     -14.180   9.277 -19.016  1.00 88.23           C
ATOM   2392  CD1 TYR A 164     -15.041  10.149 -18.382  1.00 88.23           C
ATOM   2393  HD1 TYR A 164     -14.787  10.549 -17.400  1.00 88.23           H
ATOM   2394  CD2 TYR A 164     -14.502   8.771 -20.259  1.00 88.23           C
ATOM   2395  HD2 TYR A 164     -13.821   8.083 -20.760  1.00 88.23           H
ATOM   2396  CE1 TYR A 164     -16.277  10.529 -19.016  1.00 88.23           C
ATOM   2397  HE1 TYR A 164     -16.966  11.217 -18.526  1.00 88.23           H
ATOM   2398  CE2 TYR A 164     -15.737   9.152 -20.893  1.00 88.23           C
ATOM   2399  HE2 TYR A 164     -16.004   8.759 -21.875  1.00 88.23           H
ATOM   2400  CZ  TYR A 164     -16.564  10.012 -20.241  1.00 88.23           C
ATOM   2401  OH  TYR A 164     -17.730  10.372 -20.840  1.00 88.23           O
ATOM   2402  HH  TYR A 164     -18.243  10.991 -20.246  1.00 88.23           H
ATOM   2403  HN  TYR A 164     -11.738  10.304 -19.851  1.00 88.23           H
ATOM   2404  N   SER A 165      -9.873   9.072 -17.495  1.00 88.68           N
ATOM   2405  CA  SER A 165      -8.759   8.523 -16.741  1.00 88.68           C
ATOM   2406  C   SER A 165      -8.193   9.584 -15.795  1.00 88.68           C
ATOM   2407  O   SER A 165      -7.759   9.267 -14.689  1.00 88.68           O
ATOM   2408  HA  SER A 165      -9.176   7.690 -16.176  1.00 88.68           H
ATOM   2409  CB  SER A 165      -7.663   8.007 -17.676  1.00 88.68           C
ATOM   2410 1HB  SER A 165      -7.035   7.296 -17.139  1.00 88.68           H
ATOM   2411 2HB  SER A 165      -8.119   7.465 -18.505  1.00 88.68           H
ATOM   2412  OG  SER A 165      -6.855   9.063 -18.186  1.00 88.68           O
ATOM   2413  HG  SER A 165      -6.109   8.688 -18.736  1.00 88.68           H
ATOM   2414  HN  SER A 165      -9.750   9.079 -18.487  1.00 88.68           H
ATOM   2415  N   LYS A 166      -8.217  10.823 -16.265  1.00 91.31           N
ATOM   2416  CA  LYS A 166      -7.717  11.934 -15.473  1.00 91.31           C
ATOM   2417  C   LYS A 166      -8.630  12.144 -14.264  1.00 91.31           C
ATOM   2418  O   LYS A 166      -8.154  12.285 -13.138  1.00 91.31           O
ATOM   2419  HA  LYS A 166      -6.726  11.658 -15.113  1.00 91.31           H
ATOM   2420  CB  LYS A 166      -7.551  13.181 -16.343  1.00 91.31           C
ATOM   2421 1HB  LYS A 166      -8.475  13.374 -16.888  1.00 91.31           H
ATOM   2422 2HB  LYS A 166      -7.368  14.049 -15.710  1.00 91.31           H
ATOM   2423  CG  LYS A 166      -6.396  13.011 -17.331  1.00 91.31           C
ATOM   2424 1HG  LYS A 166      -5.474  12.808 -16.786  1.00 91.31           H
ATOM   2425 2HG  LYS A 166      -6.584  12.148 -17.971  1.00 91.31           H
ATOM   2426  CD  LYS A 166      -6.221  14.263 -18.192  1.00 91.31           C
ATOM   2427 1HD  LYS A 166      -7.130  14.443 -18.767  1.00 91.31           H
ATOM   2428 2HD  LYS A 166      -6.073  15.132 -17.551  1.00 91.31           H
ATOM   2429  CE  LYS A 166      -5.031  14.115 -19.142  1.00 91.31           C
ATOM   2430 1HE  LYS A 166      -4.136  13.856 -18.575  1.00 91.31           H
ATOM   2431 2HE  LYS A 166      -5.214  13.297 -19.839  1.00 91.31           H
ATOM   2432  NZ  LYS A 166      -4.805  15.371 -19.890  1.00 91.31           N
ATOM   2433 1HZ  LYS A 166      -4.025  15.250 -20.527  1.00 91.31           H
ATOM   2434 2HZ  LYS A 166      -5.639  15.605 -20.418  1.00 91.31           H
ATOM   2435 3HZ  LYS A 166      -4.596  16.120 -19.239  1.00 91.31           H
ATOM   2436  HN  LYS A 166      -8.569  11.072 -17.167  1.00 91.31           H
ATOM   2437  N   MET A 167      -9.927  12.159 -14.537  1.00 93.54           N
ATOM   2438  CA  MET A 167     -10.910  12.380 -13.490  1.00 93.54           C
ATOM   2439  C   MET A 167     -10.842  11.276 -12.433  1.00 93.54           C
ATOM   2440  O   MET A 167     -10.868  11.557 -11.235  1.00 93.54           O
ATOM   2441  HA  MET A 167     -10.650  13.339 -13.042  1.00 93.54           H
ATOM   2442  CB  MET A 167     -12.311  12.413 -14.104  1.00 93.54           C
ATOM   2443 1HB  MET A 167     -12.485  11.499 -14.672  1.00 93.54           H
ATOM   2444 2HB  MET A 167     -13.059  12.444 -13.312  1.00 93.54           H
ATOM   2445  CG  MET A 167     -12.480  13.628 -15.019  1.00 93.54           C
ATOM   2446 1HG  MET A 167     -12.271  14.543 -14.464  1.00 93.54           H
ATOM   2447 2HG  MET A 167     -11.761  13.581 -15.837  1.00 93.54           H
ATOM   2448  SD  MET A 167     -14.141  13.676 -15.670  1.00 93.54           S
ATOM   2449  CE  MET A 167     -15.039  14.125 -14.194  1.00 93.54           C
ATOM   2450 1HE  MET A 167     -14.885  13.365 -13.429  1.00 93.54           H
ATOM   2451 2HE  MET A 167     -14.679  15.087 -13.828  1.00 93.54           H
ATOM   2452 3HE  MET A 167     -16.102  14.199 -14.424  1.00 93.54           H
ATOM   2453  HN  MET A 167     -10.307  12.024 -15.452  1.00 93.54           H
ATOM   2454  N   VAL A 168     -10.757  10.045 -12.913  1.00 92.80           N
ATOM   2455  CA  VAL A 168     -10.727   8.895 -12.025  1.00 92.80           C
ATOM   2456  C   VAL A 168      -9.516   9.006 -11.096  1.00 92.80           C
ATOM   2457  O   VAL A 168      -9.622   8.743  -9.899  1.00 92.80           O
ATOM   2458  HA  VAL A 168     -11.635   8.921 -11.423  1.00 92.80           H
ATOM   2459  CB  VAL A 168     -10.737   7.602 -12.843  1.00 92.80           C
ATOM   2460  HB  VAL A 168      -9.957   7.678 -13.600  1.00 92.80           H
ATOM   2461  CG1 VAL A 168     -10.418   6.393 -11.960  1.00 92.80           C
ATOM   2462 1HG1 VAL A 168      -9.430   6.518 -11.516  1.00 92.80           H
ATOM   2463 2HG1 VAL A 168     -11.164   6.313 -11.170  1.00 92.80           H
ATOM   2464 3HG1 VAL A 168     -10.431   5.487 -12.566  1.00 92.80           H
ATOM   2465  CG2 VAL A 168     -12.074   7.418 -13.562  1.00 92.80           C
ATOM   2466 1HG2 VAL A 168     -12.879   7.373 -12.827  1.00 92.80           H
ATOM   2467 2HG2 VAL A 168     -12.244   8.258 -14.235  1.00 92.80           H
ATOM   2468 3HG2 VAL A 168     -12.054   6.491 -14.135  1.00 92.80           H
ATOM   2469  HN  VAL A 168     -10.709   9.827 -13.888  1.00 92.80           H
ATOM   2470  N   CYS A 169      -8.394   9.395 -11.683  1.00 92.65           N
ATOM   2471  CA  CYS A 169      -7.159   9.523 -10.927  1.00 92.65           C
ATOM   2472  C   CYS A 169      -7.389  10.530  -9.798  1.00 92.65           C
ATOM   2473  O   CYS A 169      -7.038  10.271  -8.648  1.00 92.65           O
ATOM   2474  HA  CYS A 169      -6.935   8.535 -10.524  1.00 92.65           H
ATOM   2475  CB  CYS A 169      -5.986   9.927 -11.822  1.00 92.65           C
ATOM   2476 1HB  CYS A 169      -6.254  10.803 -12.412  1.00 92.65           H
ATOM   2477 2HB  CYS A 169      -5.129  10.205 -11.209  1.00 92.65           H
ATOM   2478  SG  CYS A 169      -5.539   8.541 -12.930  1.00 92.65           S
ATOM   2479  HG  CYS A 169      -6.410   8.843 -13.889  1.00 92.65           H
ATOM   2480  HN  CYS A 169      -8.319   9.621 -12.654  1.00 92.65           H
ATOM   2481  N   PHE A 170      -7.977  11.659 -10.167  1.00 95.00           N
ATOM   2482  CA  PHE A 170      -8.223  12.722  -9.207  1.00 95.00           C
ATOM   2483  C   PHE A 170      -9.126  12.237  -8.071  1.00 95.00           C
ATOM   2484  O   PHE A 170      -8.842  12.484  -6.900  1.00 95.00           O
ATOM   2485  HA  PHE A 170      -7.257  13.020  -8.800  1.00 95.00           H
ATOM   2486  CB  PHE A 170      -8.933  13.849  -9.961  1.00 95.00           C
ATOM   2487 1HB  PHE A 170      -8.316  14.152 -10.807  1.00 95.00           H
ATOM   2488 2HB  PHE A 170      -9.868  13.466 -10.369  1.00 95.00           H
ATOM   2489  CG  PHE A 170      -9.234  15.079  -9.102  1.00 95.00           C
ATOM   2490  CD1 PHE A 170     -10.478  15.257  -8.582  1.00 95.00           C
ATOM   2491  HD1 PHE A 170     -11.261  14.524  -8.778  1.00 95.00           H
ATOM   2492  CD2 PHE A 170      -8.258  15.993  -8.858  1.00 95.00           C
ATOM   2493  HD2 PHE A 170      -7.260  15.850  -9.274  1.00 95.00           H
ATOM   2494  CE1 PHE A 170     -10.758  16.399  -7.785  1.00 95.00           C
ATOM   2495  HE1 PHE A 170     -11.755  16.542  -7.369  1.00 95.00           H
ATOM   2496  CE2 PHE A 170      -8.537  17.135  -8.060  1.00 95.00           C
ATOM   2497  HE2 PHE A 170      -7.754  17.868  -7.865  1.00 95.00           H
ATOM   2498  CZ  PHE A 170      -9.781  17.313  -7.541  1.00 95.00           C
ATOM   2499  HZ  PHE A 170      -9.995  18.189  -6.929  1.00 95.00           H
ATOM   2500  HN  PHE A 170      -8.283  11.852 -11.099  1.00 95.00           H
ATOM   2501  N   THR A 171     -10.195  11.557  -8.456  1.00 95.53           N
ATOM   2502  CA  THR A 171     -11.147  11.045  -7.485  1.00 95.53           C
ATOM   2503  C   THR A 171     -10.453  10.097  -6.505  1.00 95.53           C
ATOM   2504  O   THR A 171     -10.744  10.111  -5.311  1.00 95.53           O
ATOM   2505  HA  THR A 171     -11.528  11.884  -6.903  1.00 95.53           H
ATOM   2506  CB  THR A 171     -12.299  10.391  -8.251  1.00 95.53           C
ATOM   2507  HB  THR A 171     -11.958   9.501  -8.780  1.00 95.53           H
ATOM   2508  OG1 THR A 171     -12.808  11.438  -9.073  1.00 95.53           O
ATOM   2509  HG1 THR A 171     -13.247  11.052  -9.885  1.00 95.53           H
ATOM   2510  CG2 THR A 171     -13.474  10.026  -7.342  1.00 95.53           C
ATOM   2511 1HG2 THR A 171     -13.858  10.928  -6.865  1.00 95.53           H
ATOM   2512 2HG2 THR A 171     -13.138   9.326  -6.578  1.00 95.53           H
ATOM   2513 3HG2 THR A 171     -14.263   9.565  -7.936  1.00 95.53           H
ATOM   2514  HN  THR A 171     -10.414  11.353  -9.411  1.00 95.53           H
ATOM   2515  N   ILE A 172      -9.547   9.296  -7.048  1.00 94.02           N
ATOM   2516  CA  ILE A 172      -8.844   8.310  -6.245  1.00 94.02           C
ATOM   2517  C   ILE A 172      -8.006   9.025  -5.184  1.00 94.02           C
ATOM   2518  O   ILE A 172      -8.011   8.635  -4.017  1.00 94.02           O
ATOM   2519  HA  ILE A 172      -9.596   7.703  -5.741  1.00 94.02           H
ATOM   2520  CB  ILE A 172      -8.032   7.372  -7.140  1.00 94.02           C
ATOM   2521  HB  ILE A 172      -7.523   7.974  -7.893  1.00 94.02           H
ATOM   2522  CG1 ILE A 172      -8.946   6.396  -7.884  1.00 94.02           C
ATOM   2523 1HG1 ILE A 172      -9.400   5.705  -7.175  1.00 94.02           H
ATOM   2524 2HG1 ILE A 172      -9.759   6.944  -8.360  1.00 94.02           H
ATOM   2525  CG2 ILE A 172      -6.952   6.646  -6.336  1.00 94.02           C
ATOM   2526 1HG2 ILE A 172      -6.276   7.377  -5.892  1.00 94.02           H
ATOM   2527 2HG2 ILE A 172      -7.420   6.057  -5.547  1.00 94.02           H
ATOM   2528 3HG2 ILE A 172      -6.389   5.985  -6.996  1.00 94.02           H
ATOM   2529  CD1 ILE A 172      -8.166   5.611  -8.941  1.00 94.02           C
ATOM   2530 1HD1 ILE A 172      -7.733   6.304  -9.662  1.00 94.02           H
ATOM   2531 2HD1 ILE A 172      -7.369   5.045  -8.458  1.00 94.02           H
ATOM   2532 3HD1 ILE A 172      -8.839   4.925  -9.455  1.00 94.02           H
ATOM   2533  HN  ILE A 172      -9.293   9.314  -8.015  1.00 94.02           H
ATOM   2534  N   TRP A 173      -7.307  10.060  -5.626  1.00 94.74           N
ATOM   2535  CA  TRP A 173      -6.410  10.789  -4.746  1.00 94.74           C
ATOM   2536  C   TRP A 173      -7.241  11.372  -3.601  1.00 94.74           C
ATOM   2537  O   TRP A 173      -6.862  11.263  -2.436  1.00 94.74           O
ATOM   2538  HA  TRP A 173      -5.681  10.080  -4.353  1.00 94.74           H
ATOM   2539  CB  TRP A 173      -5.627  11.852  -5.518  1.00 94.74           C
ATOM   2540 1HB  TRP A 173      -6.283  12.304  -6.262  1.00 94.74           H
ATOM   2541 2HB  TRP A 173      -5.333  12.644  -4.829  1.00 94.74           H
ATOM   2542  CG  TRP A 173      -4.377  11.317  -6.221  1.00 94.74           C
ATOM   2543  CD1 TRP A 173      -4.165  11.180  -7.537  1.00 94.74           C
ATOM   2544  HD1 TRP A 173      -4.891  11.445  -8.306  1.00 94.74           H
ATOM   2545  CD2 TRP A 173      -3.168  10.850  -5.586  1.00 94.74           C
ATOM   2546  NE1 TRP A 173      -2.913  10.661  -7.796  1.00 94.74           N
ATOM   2547  HE1 TRP A 173      -2.527  10.469  -8.698  1.00 94.74           H
ATOM   2548  CE2 TRP A 173      -2.288  10.454  -6.572  1.00 94.74           C
ATOM   2549  CE3 TRP A 173      -2.829  10.765  -4.224  1.00 94.74           C
ATOM   2550  HE3 TRP A 173      -3.506  11.071  -3.427  1.00 94.74           H
ATOM   2551  CZ2 TRP A 173      -1.011   9.945  -6.302  1.00 94.74           C
ATOM   2552  HZ2 TRP A 173      -0.334   9.639  -7.099  1.00 94.74           H
ATOM   2553  CZ3 TRP A 173      -1.550  10.255  -3.970  1.00 94.74           C
ATOM   2554  HZ3 TRP A 173      -1.237  10.168  -2.930  1.00 94.74           H
ATOM   2555  CH2 TRP A 173      -0.652   9.851  -4.952  1.00 94.74           C
ATOM   2556  HH2 TRP A 173       0.327   9.464  -4.672  1.00 94.74           H
ATOM   2557  HN  TRP A 173      -7.347  10.402  -6.565  1.00 94.74           H
ATOM   2558  N   VAL A 174      -8.358  11.980  -3.973  1.00 95.84           N
ATOM   2559  CA  VAL A 174      -9.211  12.640  -3.000  1.00 95.84           C
ATOM   2560  C   VAL A 174      -9.715  11.610  -1.988  1.00 95.84           C
ATOM   2561  O   VAL A 174      -9.692  11.855  -0.783  1.00 95.84           O
ATOM   2562  HA  VAL A 174      -8.602  13.377  -2.476  1.00 95.84           H
ATOM   2563  CB  VAL A 174     -10.343  13.382  -3.713  1.00 95.84           C
ATOM   2564  HB  VAL A 174     -10.844  12.673  -4.373  1.00 95.84           H
ATOM   2565  CG1 VAL A 174     -11.375  13.902  -2.711  1.00 95.84           C
ATOM   2566 1HG1 VAL A 174     -11.800  13.063  -2.159  1.00 95.84           H
ATOM   2567 2HG1 VAL A 174     -10.892  14.588  -2.015  1.00 95.84           H
ATOM   2568 3HG1 VAL A 174     -12.169  14.424  -3.245  1.00 95.84           H
ATOM   2569  CG2 VAL A 174      -9.794  14.520  -4.577  1.00 95.84           C
ATOM   2570 1HG2 VAL A 174      -9.257  15.227  -3.946  1.00 95.84           H
ATOM   2571 2HG2 VAL A 174      -9.116  14.113  -5.326  1.00 95.84           H
ATOM   2572 3HG2 VAL A 174     -10.620  15.030  -5.072  1.00 95.84           H
ATOM   2573  HN  VAL A 174      -8.682  12.025  -4.918  1.00 95.84           H
ATOM   2574  N   LEU A 175     -10.160  10.478  -2.515  1.00 93.36           N
ATOM   2575  CA  LEU A 175     -10.783   9.460  -1.686  1.00 93.36           C
ATOM   2576  C   LEU A 175      -9.741   8.880  -0.728  1.00 93.36           C
ATOM   2577  O   LEU A 175     -10.028   8.658   0.447  1.00 93.36           O
ATOM   2578  HA  LEU A 175     -11.559   9.949  -1.097  1.00 93.36           H
ATOM   2579  CB  LEU A 175     -11.471   8.408  -2.558  1.00 93.36           C
ATOM   2580 1HB  LEU A 175     -12.125   8.920  -3.263  1.00 93.36           H
ATOM   2581 2HB  LEU A 175     -10.709   7.895  -3.144  1.00 93.36           H
ATOM   2582  CG  LEU A 175     -12.295   7.355  -1.813  1.00 93.36           C
ATOM   2583  HG  LEU A 175     -12.446   7.701  -0.790  1.00 93.36           H
ATOM   2584  CD1 LEU A 175     -13.679   7.195  -2.445  1.00 93.36           C
ATOM   2585 1HD1 LEU A 175     -14.209   8.146  -2.405  1.00 93.36           H
ATOM   2586 2HD1 LEU A 175     -13.571   6.883  -3.483  1.00 93.36           H
ATOM   2587 3HD1 LEU A 175     -14.244   6.441  -1.896  1.00 93.36           H
ATOM   2588  CD2 LEU A 175     -11.543   6.025  -1.734  1.00 93.36           C
ATOM   2589 1HD2 LEU A 175     -11.341   5.662  -2.742  1.00 93.36           H
ATOM   2590 2HD2 LEU A 175     -10.601   6.171  -1.205  1.00 93.36           H
ATOM   2591 3HD2 LEU A 175     -12.151   5.295  -1.200  1.00 93.36           H
ATOM   2592  HN  LEU A 175     -10.099  10.253  -3.487  1.00 93.36           H
ATOM   2593  N   ALA A 176      -8.552   8.651  -1.266  1.00 93.25           N
ATOM   2594  CA  ALA A 176      -7.474   8.074  -0.482  1.00 93.25           C
ATOM   2595  C   ALA A 176      -7.111   9.028   0.658  1.00 93.25           C
ATOM   2596  O   ALA A 176      -6.825   8.591   1.771  1.00 93.25           O
ATOM   2597  HA  ALA A 176      -7.836   7.137  -0.058  1.00 93.25           H
ATOM   2598  CB  ALA A 176      -6.282   7.775  -1.393  1.00 93.25           C
ATOM   2599 1HB  ALA A 176      -6.585   7.070  -2.168  1.00 93.25           H
ATOM   2600 2HB  ALA A 176      -5.938   8.699  -1.857  1.00 93.25           H
ATOM   2601 3HB  ALA A 176      -5.474   7.342  -0.804  1.00 93.25           H
ATOM   2602  HN  ALA A 176      -8.320   8.853  -2.218  1.00 93.25           H
ATOM   2603  N   ALA A 177      -7.134  10.314   0.340  1.00 94.04           N
ATOM   2604  CA  ALA A 177      -6.770  11.332   1.312  1.00 94.04           C
ATOM   2605  C   ALA A 177      -7.769  11.305   2.470  1.00 94.04           C
ATOM   2606  O   ALA A 177      -7.375  11.358   3.635  1.00 94.04           O
ATOM   2607  HA  ALA A 177      -5.778  11.088   1.692  1.00 94.04           H
ATOM   2608  CB  ALA A 177      -6.711  12.697   0.624  1.00 94.04           C
ATOM   2609 1HB  ALA A 177      -5.967  12.671  -0.172  1.00 94.04           H
ATOM   2610 2HB  ALA A 177      -7.688  12.932   0.200  1.00 94.04           H
ATOM   2611 3HB  ALA A 177      -6.438  13.460   1.353  1.00 94.04           H
ATOM   2612  HN  ALA A 177      -7.395  10.663  -0.560  1.00 94.04           H
ATOM   2613  N   ALA A 178      -9.041  11.223   2.111  1.00 94.06           N
ATOM   2614  CA  ALA A 178     -10.103  11.268   3.102  1.00 94.06           C
ATOM   2615  C   ALA A 178      -9.983  10.056   4.027  1.00 94.06           C
ATOM   2616  O   ALA A 178     -10.254  10.154   5.223  1.00 94.06           O
ATOM   2617  HA  ALA A 178      -9.971  12.177   3.689  1.00 94.06           H
ATOM   2618  CB  ALA A 178     -11.459  11.330   2.395  1.00 94.06           C
ATOM   2619 1HB  ALA A 178     -11.504  12.225   1.774  1.00 94.06           H
ATOM   2620 2HB  ALA A 178     -11.583  10.446   1.769  1.00 94.06           H
ATOM   2621 3HB  ALA A 178     -12.255  11.364   3.139  1.00 94.06           H
ATOM   2622  HN  ALA A 178      -9.350  11.128   1.165  1.00 94.06           H
ATOM   2623  N   LEU A 179      -9.577   8.940   3.439  1.00 92.01           N
ATOM   2624  CA  LEU A 179      -9.505   7.689   4.174  1.00 92.01           C
ATOM   2625  C   LEU A 179      -8.333   7.746   5.156  1.00 92.01           C
ATOM   2626  O   LEU A 179      -8.230   6.913   6.055  1.00 92.01           O
ATOM   2627  HA  LEU A 179     -10.429   7.592   4.745  1.00 92.01           H
ATOM   2628  CB  LEU A 179      -9.442   6.503   3.210  1.00 92.01           C
ATOM   2629 1HB  LEU A 179      -8.650   6.691   2.486  1.00 92.01           H
ATOM   2630 2HB  LEU A 179      -9.155   5.616   3.774  1.00 92.01           H
ATOM   2631  CG  LEU A 179     -10.730   6.192   2.444  1.00 92.01           C
ATOM   2632  HG  LEU A 179     -11.014   7.079   1.879  1.00 92.01           H
ATOM   2633  CD1 LEU A 179     -10.509   5.064   1.435  1.00 92.01           C
ATOM   2634 1HD1 LEU A 179      -9.742   5.361   0.721  1.00 92.01           H
ATOM   2635 2HD1 LEU A 179     -10.189   4.164   1.960  1.00 92.01           H
ATOM   2636 3HD1 LEU A 179     -11.441   4.863   0.905  1.00 92.01           H
ATOM   2637  CD2 LEU A 179     -11.879   5.883   3.407  1.00 92.01           C
ATOM   2638 1HD2 LEU A 179     -11.618   5.019   4.018  1.00 92.01           H
ATOM   2639 2HD2 LEU A 179     -12.055   6.745   4.051  1.00 92.01           H
ATOM   2640 3HD2 LEU A 179     -12.782   5.666   2.837  1.00 92.01           H
ATOM   2641  HN  LEU A 179      -9.300   8.883   2.479  1.00 92.01           H
ATOM   2642  N   CYS A 180      -7.478   8.738   4.951  1.00 92.58           N
ATOM   2643  CA  CYS A 180      -6.267   8.857   5.743  1.00 92.58           C
ATOM   2644  C   CYS A 180      -6.527   9.858   6.871  1.00 92.58           C
ATOM   2645  O   CYS A 180      -5.618  10.199   7.626  1.00 92.58           O
ATOM   2646  HA  CYS A 180      -6.057   7.866   6.146  1.00 92.58           H
ATOM   2647  CB  CYS A 180      -5.067   9.264   4.885  1.00 92.58           C
ATOM   2648 1HB  CYS A 180      -5.267  10.217   4.395  1.00 92.58           H
ATOM   2649 2HB  CYS A 180      -4.190   9.408   5.516  1.00 92.58           H
ATOM   2650  SG  CYS A 180      -4.729   7.975   3.631  1.00 92.58           S
ATOM   2651  HG  CYS A 180      -5.850   8.157   2.939  1.00 92.58           H
ATOM   2652  HN  CYS A 180      -7.603   9.449   4.259  1.00 92.58           H
ATOM   2653  N   ILE A 181      -7.774  10.300   6.950  1.00 93.85           N
ATOM   2654  CA  ILE A 181      -8.158  11.278   7.954  1.00 93.85           C
ATOM   2655  C   ILE A 181      -7.837  10.728   9.345  1.00 93.85           C
ATOM   2656  O   ILE A 181      -7.238  11.420  10.166  1.00 93.85           O
ATOM   2657  HA  ILE A 181      -7.556  12.171   7.788  1.00 93.85           H
ATOM   2658  CB  ILE A 181      -9.623  11.681   7.775  1.00 93.85           C
ATOM   2659  HB  ILE A 181     -10.206  10.778   7.591  1.00 93.85           H
ATOM   2660  CG1 ILE A 181      -9.798  12.588   6.555  1.00 93.85           C
ATOM   2661 1HG1 ILE A 181      -9.289  13.536   6.727  1.00 93.85           H
ATOM   2662 2HG1 ILE A 181      -9.330  12.127   5.685  1.00 93.85           H
ATOM   2663  CG2 ILE A 181     -10.175  12.322   9.050  1.00 93.85           C
ATOM   2664 1HG2 ILE A 181     -10.106  11.612   9.874  1.00 93.85           H
ATOM   2665 2HG2 ILE A 181      -9.594  13.213   9.289  1.00 93.85           H
ATOM   2666 3HG2 ILE A 181     -11.218  12.599   8.896  1.00 93.85           H
ATOM   2667  CD1 ILE A 181     -11.280  12.843   6.270  1.00 93.85           C
ATOM   2668 1HD1 ILE A 181     -11.781  11.895   6.075  1.00 93.85           H
ATOM   2669 2HD1 ILE A 181     -11.738  13.325   7.133  1.00 93.85           H
ATOM   2670 3HD1 ILE A 181     -11.375  13.490   5.398  1.00 93.85           H
ATOM   2671  HN  ILE A 181      -8.512  10.003   6.345  1.00 93.85           H
ATOM   2672  N   PRO A 182      -8.227   9.479   9.633  1.00 91.93           N
ATOM   2673  CA  PRO A 182      -8.031   8.918  10.972  1.00 91.93           C
ATOM   2674  C   PRO A 182      -6.590   9.036  11.442  1.00 91.93           C
ATOM   2675  O   PRO A 182      -6.335   9.421  12.582  1.00 91.93           O
ATOM   2676  HA  PRO A 182      -8.615   9.477  11.702  1.00 91.93           H
ATOM   2677  CB  PRO A 182      -8.460   7.457  10.819  1.00 91.93           C
ATOM   2678 1HB  PRO A 182      -7.615   6.815  10.569  1.00 91.93           H
ATOM   2679 2HB  PRO A 182      -8.894   7.068  11.740  1.00 91.93           H
ATOM   2680  CG  PRO A 182      -9.483   7.506   9.690  1.00 91.93           C
ATOM   2681 1HG  PRO A 182      -9.621   6.530   9.226  1.00 91.93           H
ATOM   2682 2HG  PRO A 182     -10.465   7.818  10.047  1.00 91.93           H
ATOM   2683  CD  PRO A 182      -8.879   8.516   8.728  1.00 91.93           C
ATOM   2684 1HD  PRO A 182      -8.160   8.051   8.053  1.00 91.93           H
ATOM   2685 2HD  PRO A 182      -9.639   8.986   8.104  1.00 91.93           H
ATOM   2686  N   GLU A 183      -5.678   8.698  10.542  1.00 92.52           N
ATOM   2687  CA  GLU A 183      -4.263   8.710  10.870  1.00 92.52           C
ATOM   2688  C   GLU A 183      -3.821  10.120  11.267  1.00 92.52           C
ATOM   2689  O   GLU A 183      -3.052  10.290  12.212  1.00 92.52           O
ATOM   2690  HA  GLU A 183      -4.157   8.036  11.720  1.00 92.52           H
ATOM   2691  CB  GLU A 183      -3.425   8.181   9.704  1.00 92.52           C
ATOM   2692 1HB  GLU A 183      -3.819   8.568   8.764  1.00 92.52           H
ATOM   2693 2HB  GLU A 183      -2.375   8.427   9.865  1.00 92.52           H
ATOM   2694  CG  GLU A 183      -3.502   6.655   9.620  1.00 92.52           C
ATOM   2695 1HG  GLU A 183      -2.765   6.289   8.906  1.00 92.52           H
ATOM   2696 2HG  GLU A 183      -3.252   6.221  10.588  1.00 92.52           H
ATOM   2697  CD  GLU A 183      -4.900   6.200   9.198  1.00 92.52           C
ATOM   2698  OE1 GLU A 183      -5.215   5.018   9.459  1.00 92.52           O
ATOM   2699  OE2 GLU A 183      -5.623   7.043   8.623  1.00 92.52           O
ATOM   2700  HN  GLU A 183      -5.892   8.421   9.605  1.00 92.52           H
ATOM   2701  N   ILE A 184      -4.328  11.094  10.527  1.00 94.50           N
ATOM   2702  CA  ILE A 184      -3.895  12.470  10.703  1.00 94.50           C
ATOM   2703  C   ILE A 184      -4.314  12.959  12.091  1.00 94.50           C
ATOM   2704  O   ILE A 184      -3.591  13.722  12.728  1.00 94.50           O
ATOM   2705  HA  ILE A 184      -2.806  12.480  10.647  1.00 94.50           H
ATOM   2706  CB  ILE A 184      -4.414  13.346   9.560  1.00 94.50           C
ATOM   2707  HB  ILE A 184      -5.497  13.232   9.508  1.00 94.50           H
ATOM   2708  CG1 ILE A 184      -3.846  12.886   8.216  1.00 94.50           C
ATOM   2709 1HG1 ILE A 184      -2.774  13.083   8.183  1.00 94.50           H
ATOM   2710 2HG1 ILE A 184      -3.975  11.809   8.111  1.00 94.50           H
ATOM   2711  CG2 ILE A 184      -4.127  14.824   9.829  1.00 94.50           C
ATOM   2712 1HG2 ILE A 184      -4.619  15.128  10.753  1.00 94.50           H
ATOM   2713 2HG2 ILE A 184      -3.052  14.974   9.923  1.00 94.50           H
ATOM   2714 3HG2 ILE A 184      -4.506  15.424   9.001  1.00 94.50           H
ATOM   2715  CD1 ILE A 184      -4.537  13.604   7.055  1.00 94.50           C
ATOM   2716 1HD1 ILE A 184      -5.605  13.384   7.076  1.00 94.50           H
ATOM   2717 2HD1 ILE A 184      -4.385  14.679   7.149  1.00 94.50           H
ATOM   2718 3HD1 ILE A 184      -4.115  13.258   6.111  1.00 94.50           H
ATOM   2719  HN  ILE A 184      -5.020  10.957   9.818  1.00 94.50           H
ATOM   2720  N   LEU A 185      -5.480  12.497  12.518  1.00 93.76           N
ATOM   2721  CA  LEU A 185      -6.097  13.024  13.724  1.00 93.76           C
ATOM   2722  C   LEU A 185      -5.372  12.463  14.949  1.00 93.76           C
ATOM   2723  O   LEU A 185      -4.948  13.218  15.823  1.00 93.76           O
ATOM   2724  HA  LEU A 185      -5.967  14.106  13.711  1.00 93.76           H
ATOM   2725  CB  LEU A 185      -7.602  12.748  13.720  1.00 93.76           C
ATOM   2726 1HB  LEU A 185      -7.757  11.689  13.517  1.00 93.76           H
ATOM   2727 2HB  LEU A 185      -7.989  12.940  14.721  1.00 93.76           H
ATOM   2728  CG  LEU A 185      -8.430  13.557  12.719  1.00 93.76           C
ATOM   2729  HG  LEU A 185      -8.075  13.324  11.715  1.00 93.76           H
ATOM   2730  CD1 LEU A 185      -9.906  13.160  12.781  1.00 93.76           C
ATOM   2731 1HD1 LEU A 185     -10.008  12.101  12.543  1.00 93.76           H
ATOM   2732 2HD1 LEU A 185     -10.291  13.346  13.784  1.00 93.76           H
ATOM   2733 3HD1 LEU A 185     -10.471  13.750  12.060  1.00 93.76           H
ATOM   2734  CD2 LEU A 185      -8.231  15.059  12.931  1.00 93.76           C
ATOM   2735 1HD2 LEU A 185      -8.542  15.328  13.940  1.00 93.76           H
ATOM   2736 2HD2 LEU A 185      -7.179  15.309  12.797  1.00 93.76           H
ATOM   2737 3HD2 LEU A 185      -8.831  15.611  12.207  1.00 93.76           H
ATOM   2738  HN  LEU A 185      -6.001  11.779  12.056  1.00 93.76           H
ATOM   2739  N   TYR A 186      -5.252  11.144  14.973  1.00 92.73           N
ATOM   2740  CA  TYR A 186      -4.935  10.444  16.206  1.00 92.73           C
ATOM   2741  C   TYR A 186      -3.431  10.189  16.321  1.00 92.73           C
ATOM   2742  O   TYR A 186      -2.949   9.757  17.368  1.00 92.73           O
ATOM   2743  HA  TYR A 186      -5.255  11.070  17.040  1.00 92.73           H
ATOM   2744  CB  TYR A 186      -5.664   9.101  16.128  1.00 92.73           C
ATOM   2745 1HB  TYR A 186      -5.304   8.554  15.256  1.00 92.73           H
ATOM   2746 2HB  TYR A 186      -5.406   8.507  17.005  1.00 92.73           H
ATOM   2747  CG  TYR A 186      -7.187   9.223  16.043  1.00 92.73           C
ATOM   2748  CD1 TYR A 186      -7.865  10.027  16.936  1.00 92.73           C
ATOM   2749  HD1 TYR A 186      -7.316  10.576  17.701  1.00 92.73           H
ATOM   2750  CD2 TYR A 186      -7.881   8.529  15.073  1.00 92.73           C
ATOM   2751  HD2 TYR A 186      -7.345   7.893  14.368  1.00 92.73           H
ATOM   2752  CE1 TYR A 186      -9.299  10.142  16.856  1.00 92.73           C
ATOM   2753  HE1 TYR A 186      -9.847  10.774  17.554  1.00 92.73           H
ATOM   2754  CE2 TYR A 186      -9.315   8.644  14.993  1.00 92.73           C
ATOM   2755  HE2 TYR A 186      -9.876   8.101  14.233  1.00 92.73           H
ATOM   2756  CZ  TYR A 186      -9.952   9.445  15.888  1.00 92.73           C
ATOM   2757  OH  TYR A 186     -11.306   9.554  15.813  1.00 92.73           O
ATOM   2758  HH  TYR A 186     -11.637  10.190  16.509  1.00 92.73           H
ATOM   2759  HN  TYR A 186      -5.367  10.557  14.172  1.00 92.73           H
ATOM   2760  N   SER A 187      -2.731  10.466  15.231  1.00 93.39           N
ATOM   2761  CA  SER A 187      -1.283  10.352  15.223  1.00 93.39           C
ATOM   2762  C   SER A 187      -0.669  11.416  16.135  1.00 93.39           C
ATOM   2763  O   SER A 187      -0.866  12.611  15.922  1.00 93.39           O
ATOM   2764  HA  SER A 187      -1.070   9.353  15.603  1.00 93.39           H
ATOM   2765  CB  SER A 187      -0.728  10.486  13.803  1.00 93.39           C
ATOM   2766 1HB  SER A 187      -1.065  11.428  13.370  1.00 93.39           H
ATOM   2767 2HB  SER A 187       0.361  10.525  13.841  1.00 93.39           H
ATOM   2768  OG  SER A 187      -1.135   9.407  12.967  1.00 93.39           O
ATOM   2769  HG  SER A 187      -1.655   9.756  12.187  1.00 93.39           H
ATOM   2770  HN  SER A 187      -3.137  10.764  14.367  1.00 93.39           H
ATOM   2771  N   GLN A 188       0.063  10.942  17.133  1.00 92.37           N
ATOM   2772  CA  GLN A 188       0.820  11.835  17.995  1.00 92.37           C
ATOM   2773  C   GLN A 188       2.079  11.134  18.509  1.00 92.37           C
ATOM   2774  O   GLN A 188       2.255   9.934  18.302  1.00 92.37           O
ATOM   2775  HA  GLN A 188       1.098  12.679  17.364  1.00 92.37           H
ATOM   2776  CB  GLN A 188      -0.041  12.337  19.155  1.00 92.37           C
ATOM   2777 1HB  GLN A 188       0.504  13.097  19.715  1.00 92.37           H
ATOM   2778 2HB  GLN A 188      -0.941  12.813  18.766  1.00 92.37           H
ATOM   2779  CG  GLN A 188      -0.427  11.188  20.089  1.00 92.37           C
ATOM   2780 1HG  GLN A 188      -0.965  10.424  19.528  1.00 92.37           H
ATOM   2781 2HG  GLN A 188       0.473  10.718  20.485  1.00 92.37           H
ATOM   2782  CD  GLN A 188      -1.298  11.689  21.243  1.00 92.37           C
ATOM   2783  OE1 GLN A 188      -1.883  12.758  21.195  1.00 92.37           O
ATOM   2784  NE2 GLN A 188      -1.350  10.858  22.281  1.00 92.37           N
ATOM   2785 1HE2 GLN A 188      -0.846   9.995  22.256  1.00 92.37           H
ATOM   2786 2HE2 GLN A 188      -1.894  11.097  23.085  1.00 92.37           H
ATOM   2787  HN  GLN A 188       0.144   9.971  17.356  1.00 92.37           H
ATOM   2788  N   ILE A 189       2.923  11.913  19.171  1.00 92.37           N
ATOM   2789  CA  ILE A 189       4.123  11.367  19.783  1.00 92.37           C
ATOM   2790  C   ILE A 189       3.829  11.010  21.241  1.00 92.37           C
ATOM   2791  O   ILE A 189       3.331  11.841  21.999  1.00 92.37           O
ATOM   2792  HA  ILE A 189       4.375  10.452  19.247  1.00 92.37           H
ATOM   2793  CB  ILE A 189       5.298  12.331  19.610  1.00 92.37           C
ATOM   2794  HB  ILE A 189       5.031  13.282  20.072  1.00 92.37           H
ATOM   2795  CG1 ILE A 189       5.567  12.608  18.130  1.00 92.37           C
ATOM   2796 1HG1 ILE A 189       5.934  11.702  17.647  1.00 92.37           H
ATOM   2797 2HG1 ILE A 189       4.636  12.880  17.632  1.00 92.37           H
ATOM   2798  CG2 ILE A 189       6.543  11.812  20.332  1.00 92.37           C
ATOM   2799 1HG2 ILE A 189       6.330  11.708  21.396  1.00 92.37           H
ATOM   2800 2HG2 ILE A 189       6.823  10.842  19.921  1.00 92.37           H
ATOM   2801 3HG2 ILE A 189       7.364  12.516  20.193  1.00 92.37           H
ATOM   2802  CD1 ILE A 189       6.591  13.733  17.960  1.00 92.37           C
ATOM   2803 1HD1 ILE A 189       6.210  14.644  18.422  1.00 92.37           H
ATOM   2804 2HD1 ILE A 189       7.527  13.447  18.438  1.00 92.37           H
ATOM   2805 3HD1 ILE A 189       6.763  13.910  16.898  1.00 92.37           H
ATOM   2806  HN  ILE A 189       2.798  12.898  19.291  1.00 92.37           H
ATOM   2807  N   LYS A 190       4.149   9.773  21.590  1.00 87.99           N
ATOM   2808  CA  LYS A 190       4.053   9.337  22.973  1.00 87.99           C
ATOM   2809  C   LYS A 190       5.457   9.065  23.517  1.00 87.99           C
ATOM   2810  O   LYS A 190       6.246   8.363  22.886  1.00 87.99           O
ATOM   2811  HA  LYS A 190       3.614  10.155  23.544  1.00 87.99           H
ATOM   2812  CB  LYS A 190       3.105   8.142  23.093  1.00 87.99           C
ATOM   2813 1HB  LYS A 190       2.139   8.393  22.655  1.00 87.99           H
ATOM   2814 2HB  LYS A 190       3.502   7.300  22.525  1.00 87.99           H
ATOM   2815  CG  LYS A 190       2.918   7.735  24.556  1.00 87.99           C
ATOM   2816 1HG  LYS A 190       3.861   7.364  24.957  1.00 87.99           H
ATOM   2817 2HG  LYS A 190       2.641   8.608  25.147  1.00 87.99           H
ATOM   2818  CD  LYS A 190       1.841   6.657  24.692  1.00 87.99           C
ATOM   2819 1HD  LYS A 190       0.854   7.119  24.664  1.00 87.99           H
ATOM   2820 2HD  LYS A 190       1.896   5.973  23.845  1.00 87.99           H
ATOM   2821  CE  LYS A 190       2.008   5.876  25.997  1.00 87.99           C
ATOM   2822 1HE  LYS A 190       3.062   5.843  26.275  1.00 87.99           H
ATOM   2823 2HE  LYS A 190       1.481   6.386  26.803  1.00 87.99           H
ATOM   2824  NZ  LYS A 190       1.486   4.499  25.847  1.00 87.99           N
ATOM   2825 1HZ  LYS A 190       1.738   3.952  26.663  1.00 87.99           H
ATOM   2826 2HZ  LYS A 190       0.476   4.529  25.759  1.00 87.99           H
ATOM   2827 3HZ  LYS A 190       1.885   4.074  25.018  1.00 87.99           H
ATOM   2828  HN  LYS A 190       4.470   9.076  20.949  1.00 87.99           H
ATOM   2829  N   GLU A 191       5.727   9.635  24.682  1.00 84.56           N
ATOM   2830  CA  GLU A 191       6.980   9.377  25.369  1.00 84.56           C
ATOM   2831  C   GLU A 191       6.804   8.250  26.389  1.00 84.56           C
ATOM   2832  O   GLU A 191       5.939   8.327  27.260  1.00 84.56           O
ATOM   2833  HA  GLU A 191       7.678   9.066  24.592  1.00 84.56           H
ATOM   2834  CB  GLU A 191       7.509  10.646  26.040  1.00 84.56           C
ATOM   2835 1HB  GLU A 191       6.702  11.138  26.583  1.00 84.56           H
ATOM   2836 2HB  GLU A 191       8.364  10.400  26.669  1.00 84.56           H
ATOM   2837  CG  GLU A 191       8.015  11.647  24.999  1.00 84.56           C
ATOM   2838 1HG  GLU A 191       8.759  11.169  24.361  1.00 84.56           H
ATOM   2839 2HG  GLU A 191       7.191  11.953  24.353  1.00 84.56           H
ATOM   2840  CD  GLU A 191       8.626  12.877  25.672  1.00 84.56           C
ATOM   2841  OE1 GLU A 191       9.094  13.761  24.922  1.00 84.56           O
ATOM   2842  OE2 GLU A 191       8.612  12.906  26.922  1.00 84.56           O
ATOM   2843  HN  GLU A 191       5.107  10.262  25.154  1.00 84.56           H
ATOM   2844  N   GLU A 192       7.638   7.231  26.247  1.00 76.64           N
ATOM   2845  CA  GLU A 192       7.526   6.049  27.085  1.00 76.64           C
ATOM   2846  C   GLU A 192       8.913   5.576  27.525  1.00 76.64           C
ATOM   2847  O   GLU A 192       9.748   5.231  26.690  1.00 76.64           O
ATOM   2848  HA  GLU A 192       6.950   6.365  27.955  1.00 76.64           H
ATOM   2849  CB  GLU A 192       6.770   4.933  26.361  1.00 76.64           C
ATOM   2850 1HB  GLU A 192       5.757   5.264  26.133  1.00 76.64           H
ATOM   2851 2HB  GLU A 192       7.330   4.622  25.480  1.00 76.64           H
ATOM   2852  CG  GLU A 192       6.640   3.694  27.249  1.00 76.64           C
ATOM   2853 1HG  GLU A 192       7.165   2.857  26.790  1.00 76.64           H
ATOM   2854 2HG  GLU A 192       7.116   3.880  28.211  1.00 76.64           H
ATOM   2855  CD  GLU A 192       5.171   3.325  27.464  1.00 76.64           C
ATOM   2856  OE1 GLU A 192       4.845   2.933  28.605  1.00 76.64           O
ATOM   2857  OE2 GLU A 192       4.406   3.444  26.481  1.00 76.64           O
ATOM   2858  HN  GLU A 192       8.379   7.203  25.575  1.00 76.64           H
ATOM   2859  N   SER A 193       9.116   5.576  28.834  1.00 72.77           N
ATOM   2860  CA  SER A 193      10.341   5.039  29.402  1.00 72.77           C
ATOM   2861  C   SER A 193      11.548   5.806  28.861  1.00 72.77           C
ATOM   2862  O   SER A 193      12.645   5.258  28.765  1.00 72.77           O
ATOM   2863  HA  SER A 193      10.247   5.182  30.478  1.00 72.77           H
ATOM   2864  CB  SER A 193      10.481   3.546  29.097  1.00 72.77           C
ATOM   2865 1HB  SER A 193      10.821   3.416  28.070  1.00 72.77           H
ATOM   2866 2HB  SER A 193      11.245   3.114  29.743  1.00 72.77           H
ATOM   2867  OG  SER A 193       9.253   2.846  29.281  1.00 72.77           O
ATOM   2868  HG  SER A 193       9.337   1.912  28.935  1.00 72.77           H
ATOM   2869  HN  SER A 193       8.462   5.933  29.501  1.00 72.77           H
ATOM   2870  N   GLY A 194      11.306   7.064  28.520  1.00 76.72           N
ATOM   2871  CA  GLY A 194      12.360   7.912  27.990  1.00 76.72           C
ATOM   2872  C   GLY A 194      12.541   7.687  26.488  1.00 76.72           C
ATOM   2873  O   GLY A 194      13.504   8.173  25.896  1.00 76.72           O
ATOM   2874 1HA  GLY A 194      12.119   8.958  28.179  1.00 76.72           H
ATOM   2875 2HA  GLY A 194      13.296   7.702  28.509  1.00 76.72           H
ATOM   2876  HN  GLY A 194      10.411   7.503  28.602  1.00 76.72           H
ATOM   2877  N   ILE A 195      11.601   6.950  25.915  1.00 84.46           N
ATOM   2878  CA  ILE A 195      11.625   6.686  24.486  1.00 84.46           C
ATOM   2879  C   ILE A 195      10.422   7.363  23.826  1.00 84.46           C
ATOM   2880  O   ILE A 195       9.281   7.136  24.226  1.00 84.46           O
ATOM   2881  HA  ILE A 195      12.535   7.133  24.086  1.00 84.46           H
ATOM   2882  CB  ILE A 195      11.705   5.181  24.221  1.00 84.46           C
ATOM   2883  HB  ILE A 195      10.880   4.698  24.744  1.00 84.46           H
ATOM   2884  CG1 ILE A 195      13.002   4.594  24.782  1.00 84.46           C
ATOM   2885 1HG1 ILE A 195      13.844   4.907  24.166  1.00 84.46           H
ATOM   2886 2HG1 ILE A 195      13.178   4.984  25.785  1.00 84.46           H
ATOM   2887  CG2 ILE A 195      11.536   4.877  22.731  1.00 84.46           C
ATOM   2888 1HG2 ILE A 195      10.565   5.240  22.394  1.00 84.46           H
ATOM   2889 2HG2 ILE A 195      12.325   5.374  22.167  1.00 84.46           H
ATOM   2890 3HG2 ILE A 195      11.597   3.801  22.571  1.00 84.46           H
ATOM   2891  CD1 ILE A 195      12.937   3.066  24.828  1.00 84.46           C
ATOM   2892 1HD1 ILE A 195      12.108   2.756  25.465  1.00 84.46           H
ATOM   2893 2HD1 ILE A 195      12.785   2.678  23.821  1.00 84.46           H
ATOM   2894 3HD1 ILE A 195      13.871   2.674  25.231  1.00 84.46           H
ATOM   2895  HN  ILE A 195      10.835   6.538  26.408  1.00 84.46           H
ATOM   2896  N   ALA A 196      10.719   8.182  22.827  1.00 90.47           N
ATOM   2897  CA  ALA A 196       9.672   8.831  22.056  1.00 90.47           C
ATOM   2898  C   ALA A 196       9.189   7.880  20.959  1.00 90.47           C
ATOM   2899  O   ALA A 196       9.994   7.343  20.199  1.00 90.47           O
ATOM   2900  HA  ALA A 196       8.844   9.042  22.732  1.00 90.47           H
ATOM   2901  CB  ALA A 196      10.198  10.152  21.493  1.00 90.47           C
ATOM   2902 1HB  ALA A 196      10.501  10.802  22.313  1.00 90.47           H
ATOM   2903 2HB  ALA A 196      11.056   9.957  20.849  1.00 90.47           H
ATOM   2904 3HB  ALA A 196       9.413  10.639  20.914  1.00 90.47           H
ATOM   2905  HN  ALA A 196      11.652   8.403  22.544  1.00 90.47           H
ATOM   2906  N   ILE A 197       7.877   7.701  20.911  1.00 89.49           N
ATOM   2907  CA  ILE A 197       7.280   6.800  19.940  1.00 89.49           C
ATOM   2908  C   ILE A 197       6.187   7.542  19.168  1.00 89.49           C
ATOM   2909  O   ILE A 197       5.328   8.188  19.766  1.00 89.49           O
ATOM   2910  HA  ILE A 197       8.062   6.511  19.238  1.00 89.49           H
ATOM   2911  CB  ILE A 197       6.791   5.522  20.624  1.00 89.49           C
ATOM   2912  HB  ILE A 197       6.100   5.804  21.419  1.00 89.49           H
ATOM   2913  CG1 ILE A 197       7.952   4.772  21.280  1.00 89.49           C
ATOM   2914 1HG1 ILE A 197       8.621   4.387  20.510  1.00 89.49           H
ATOM   2915 2HG1 ILE A 197       8.534   5.460  21.893  1.00 89.49           H
ATOM   2916  CG2 ILE A 197       6.017   4.638  19.645  1.00 89.49           C
ATOM   2917 1HG2 ILE A 197       5.153   5.184  19.266  1.00 89.49           H
ATOM   2918 2HG2 ILE A 197       6.665   4.362  18.813  1.00 89.49           H
ATOM   2919 3HG2 ILE A 197       5.680   3.736  20.157  1.00 89.49           H
ATOM   2920  CD1 ILE A 197       7.441   3.618  22.144  1.00 89.49           C
ATOM   2921 1HD1 ILE A 197       6.792   4.010  22.927  1.00 89.49           H
ATOM   2922 2HD1 ILE A 197       6.880   2.920  21.523  1.00 89.49           H
ATOM   2923 3HD1 ILE A 197       8.287   3.102  22.598  1.00 89.49           H
ATOM   2924  HN  ILE A 197       7.228   8.158  21.519  1.00 89.49           H
ATOM   2925  N   CYS A 198       6.254   7.424  17.850  1.00 92.19           N
ATOM   2926  CA  CYS A 198       5.181   7.909  16.999  1.00 92.19           C
ATOM   2927  C   CYS A 198       4.089   6.839  16.946  1.00 92.19           C
ATOM   2928  O   CYS A 198       4.280   5.782  16.347  1.00 92.19           O
ATOM   2929  HA  CYS A 198       4.805   8.823  17.460  1.00 92.19           H
ATOM   2930  CB  CYS A 198       5.687   8.278  15.603  1.00 92.19           C
ATOM   2931 1HB  CYS A 198       6.312   9.170  15.658  1.00 92.19           H
ATOM   2932 2HB  CYS A 198       6.311   7.475  15.210  1.00 92.19           H
ATOM   2933  SG  CYS A 198       4.272   8.575  14.482  1.00 92.19           S
ATOM   2934  HN  CYS A 198       7.022   7.007  17.364  1.00 92.19           H
ATOM   2935  N   THR A 199       2.967   7.151  17.579  1.00 91.58           N
ATOM   2936  CA  THR A 199       1.857   6.215  17.640  1.00 91.58           C
ATOM   2937  C   THR A 199       0.535   6.938  17.374  1.00 91.58           C
ATOM   2938  O   THR A 199       0.496   8.165  17.314  1.00 91.58           O
ATOM   2939  HA  THR A 199       1.985   5.478  16.847  1.00 91.58           H
ATOM   2940  CB  THR A 199       1.904   5.515  19.000  1.00 91.58           C
ATOM   2941  HB  THR A 199       2.918   5.195  19.239  1.00 91.58           H
ATOM   2942  OG1 THR A 199       0.940   4.471  18.886  1.00 91.58           O
ATOM   2943  HG1 THR A 199       1.123   3.761  19.567  1.00 91.58           H
ATOM   2944  CG2 THR A 199       1.367   6.396  20.130  1.00 91.58           C
ATOM   2945 1HG2 THR A 199       0.330   6.660  19.924  1.00 91.58           H
ATOM   2946 2HG2 THR A 199       1.966   7.303  20.200  1.00 91.58           H
ATOM   2947 3HG2 THR A 199       1.422   5.851  21.073  1.00 91.58           H
ATOM   2948  HN  THR A 199       2.811   8.022  18.044  1.00 91.58           H
ATOM   2949  N   MET A 200      -0.515   6.145  17.220  1.00 91.91           N
ATOM   2950  CA  MET A 200      -1.867   6.664  17.331  1.00 91.91           C
ATOM   2951  C   MET A 200      -2.402   6.500  18.755  1.00 91.91           C
ATOM   2952  O   MET A 200      -2.253   5.439  19.360  1.00 91.91           O
ATOM   2953  HA  MET A 200      -1.796   7.723  17.083  1.00 91.91           H
ATOM   2954  CB  MET A 200      -2.781   5.923  16.354  1.00 91.91           C
ATOM   2955 1HB  MET A 200      -2.714   4.849  16.530  1.00 91.91           H
ATOM   2956 2HB  MET A 200      -3.818   6.210  16.530  1.00 91.91           H
ATOM   2957  CG  MET A 200      -2.400   6.232  14.905  1.00 91.91           C
ATOM   2958 1HG  MET A 200      -2.441   7.307  14.731  1.00 91.91           H
ATOM   2959 2HG  MET A 200      -1.374   5.917  14.715  1.00 91.91           H
ATOM   2960  SD  MET A 200      -3.511   5.392  13.788  1.00 91.91           S
ATOM   2961  CE  MET A 200      -3.265   3.705  14.318  1.00 91.91           C
ATOM   2962 1HE  MET A 200      -2.218   3.432  14.189  1.00 91.91           H
ATOM   2963 2HE  MET A 200      -3.538   3.611  15.369  1.00 91.91           H
ATOM   2964 3HE  MET A 200      -3.890   3.042  13.719  1.00 91.91           H
ATOM   2965  HN  MET A 200      -0.453   5.166  17.023  1.00 91.91           H
ATOM   2966  N   VAL A 201      -3.014   7.566  19.250  1.00 92.38           N
ATOM   2967  CA  VAL A 201      -3.689   7.511  20.536  1.00 92.38           C
ATOM   2968  C   VAL A 201      -5.164   7.874  20.348  1.00 92.38           C
ATOM   2969  O   VAL A 201      -5.483   8.899  19.747  1.00 92.38           O
ATOM   2970  HA  VAL A 201      -3.624   6.486  20.899  1.00 92.38           H
ATOM   2971  CB  VAL A 201      -2.974   8.416  21.541  1.00 92.38           C
ATOM   2972  HB  VAL A 201      -3.011   9.436  21.159  1.00 92.38           H
ATOM   2973  CG1 VAL A 201      -3.683   8.397  22.897  1.00 92.38           C
ATOM   2974 1HG1 VAL A 201      -4.707   8.749  22.777  1.00 92.38           H
ATOM   2975 2HG1 VAL A 201      -3.692   7.379  23.288  1.00 92.38           H
ATOM   2976 3HG1 VAL A 201      -3.154   9.048  23.593  1.00 92.38           H
ATOM   2977  CG2 VAL A 201      -1.503   8.020  21.686  1.00 92.38           C
ATOM   2978 1HG2 VAL A 201      -1.437   6.990  22.034  1.00 92.38           H
ATOM   2979 2HG2 VAL A 201      -1.006   8.110  20.720  1.00 92.38           H
ATOM   2980 3HG2 VAL A 201      -1.019   8.680  22.406  1.00 92.38           H
ATOM   2981  HN  VAL A 201      -3.052   8.452  18.790  1.00 92.38           H
ATOM   2982  N   TYR A 202      -6.023   7.014  20.874  1.00 90.81           N
ATOM   2983  CA  TYR A 202      -7.456   7.196  20.714  1.00 90.81           C
ATOM   2984  C   TYR A 202      -8.064   7.866  21.948  1.00 90.81           C
ATOM   2985  O   TYR A 202      -8.170   7.247  23.006  1.00 90.81           O
ATOM   2986  HA  TYR A 202      -7.620   7.834  19.846  1.00 90.81           H
ATOM   2987  CB  TYR A 202      -8.046   5.791  20.568  1.00 90.81           C
ATOM   2988 1HB  TYR A 202      -7.763   5.198  21.437  1.00 90.81           H
ATOM   2989 2HB  TYR A 202      -9.134   5.863  20.571  1.00 90.81           H
ATOM   2990  CG  TYR A 202      -7.601   5.058  19.301  1.00 90.81           C
ATOM   2991  CD1 TYR A 202      -8.245   5.296  18.104  1.00 90.81           C
ATOM   2992  HD1 TYR A 202      -9.071   6.005  18.061  1.00 90.81           H
ATOM   2993  CD2 TYR A 202      -6.555   4.160  19.356  1.00 90.81           C
ATOM   2994  HD2 TYR A 202      -6.046   3.972  20.301  1.00 90.81           H
ATOM   2995  CE1 TYR A 202      -7.826   4.606  16.912  1.00 90.81           C
ATOM   2996  HE1 TYR A 202      -8.326   4.784  15.960  1.00 90.81           H
ATOM   2997  CE2 TYR A 202      -6.136   3.470  18.163  1.00 90.81           C
ATOM   2998  HE2 TYR A 202      -5.311   2.757  18.192  1.00 90.81           H
ATOM   2999  CZ  TYR A 202      -6.792   3.727  17.000  1.00 90.81           C
ATOM   3000  OH  TYR A 202      -6.396   3.075  15.874  1.00 90.81           O
ATOM   3001  HH  TYR A 202      -7.159   3.009  15.231  1.00 90.81           H
ATOM   3002  HN  TYR A 202      -5.756   6.206  21.399  1.00 90.81           H
ATOM   3003  N   PRO A 203      -8.474   9.137  21.836  1.00 80.12           N
ATOM   3004  CA  PRO A 203      -9.038   9.851  22.984  1.00 80.12           C
ATOM   3005  C   PRO A 203     -10.395   9.304  23.394  1.00 80.12           C
ATOM   3006  O   PRO A 203     -10.980   8.488  22.683  1.00 80.12           O
ATOM   3007  HA  PRO A 203      -8.402   9.719  23.860  1.00 80.12           H
ATOM   3008  CB  PRO A 203      -9.133  11.299  22.499  1.00 80.12           C
ATOM   3009 1HB  PRO A 203      -9.985  11.816  22.941  1.00 80.12           H
ATOM   3010 2HB  PRO A 203      -8.243  11.870  22.763  1.00 80.12           H
ATOM   3011  CG  PRO A 203      -9.280  11.166  21.010  1.00 80.12           C
ATOM   3012 1HG  PRO A 203     -10.322  11.009  20.729  1.00 80.12           H
ATOM   3013 2HG  PRO A 203      -8.946  12.069  20.498  1.00 80.12           H
ATOM   3014  CD  PRO A 203      -8.434   9.985  20.632  1.00 80.12           C
ATOM   3015 1HD  PRO A 203      -8.835   9.466  19.761  1.00 80.12           H
ATOM   3016 2HD  PRO A 203      -7.416  10.284  20.384  1.00 80.12           H
ATOM   3017  N   SER A 204     -10.864   9.771  24.542  1.00 69.34           N
ATOM   3018  CA  SER A 204     -12.254   9.575  24.918  1.00 69.34           C
ATOM   3019  C   SER A 204     -12.402   8.276  25.713  1.00 69.34           C
ATOM   3020  O   SER A 204     -11.522   7.417  25.675  1.00 69.34           O
ATOM   3021  HA  SER A 204     -12.509  10.434  25.538  1.00 69.34           H
ATOM   3022  CB  SER A 204     -13.160   9.549  23.685  1.00 69.34           C
ATOM   3023 1HB  SER A 204     -14.163   9.870  23.966  1.00 69.34           H
ATOM   3024 2HB  SER A 204     -12.791  10.263  22.949  1.00 69.34           H
ATOM   3025  OG  SER A 204     -13.224   8.253  23.097  1.00 69.34           O
ATOM   3026  HG  SER A 204     -13.796   8.277  22.277  1.00 69.34           H
ATOM   3027  HN  SER A 204     -10.314  10.275  25.207  1.00 69.34           H
ATOM   3028  N   ASP A 205     -13.522   8.173  26.413  1.00 71.60           N
ATOM   3029  CA  ASP A 205     -13.820   6.973  27.176  1.00 71.60           C
ATOM   3030  C   ASP A 205     -14.056   5.807  26.214  1.00 71.60           C
ATOM   3031  O   ASP A 205     -13.945   4.645  26.602  1.00 71.60           O
ATOM   3032  HA  ASP A 205     -12.951   6.817  27.815  1.00 71.60           H
ATOM   3033  CB  ASP A 205     -15.085   7.155  28.018  1.00 71.60           C
ATOM   3034 1HB  ASP A 205     -15.903   7.494  27.382  1.00 71.60           H
ATOM   3035 2HB  ASP A 205     -15.386   6.196  28.440  1.00 71.60           H
ATOM   3036  CG  ASP A 205     -14.854   8.165  29.144  1.00 71.60           C
ATOM   3037  OD1 ASP A 205     -13.769   8.089  29.760  1.00 71.60           O
ATOM   3038  OD2 ASP A 205     -15.768   8.989  29.362  1.00 71.60           O
ATOM   3039  HN  ASP A 205     -14.218   8.890  26.465  1.00 71.60           H
ATOM   3040  N   GLU A 206     -14.376   6.158  24.977  1.00 83.27           N
ATOM   3041  CA  GLU A 206     -14.741   5.160  23.987  1.00 83.27           C
ATOM   3042  C   GLU A 206     -13.562   4.883  23.052  1.00 83.27           C
ATOM   3043  O   GLU A 206     -13.755   4.504  21.898  1.00 83.27           O
ATOM   3044  HA  GLU A 206     -14.981   4.262  24.556  1.00 83.27           H
ATOM   3045  CB  GLU A 206     -15.976   5.598  23.196  1.00 83.27           C
ATOM   3046 1HB  GLU A 206     -15.819   6.599  22.795  1.00 83.27           H
ATOM   3047 2HB  GLU A 206     -16.203   4.857  22.429  1.00 83.27           H
ATOM   3048  CG  GLU A 206     -17.208   5.673  24.101  1.00 83.27           C
ATOM   3049 1HG  GLU A 206     -16.969   6.241  24.999  1.00 83.27           H
ATOM   3050 2HG  GLU A 206     -18.008   6.207  23.588  1.00 83.27           H
ATOM   3051  CD  GLU A 206     -17.689   4.273  24.489  1.00 83.27           C
ATOM   3052  OE1 GLU A 206     -18.753   4.199  25.140  1.00 83.27           O
ATOM   3053  OE2 GLU A 206     -16.982   3.309  24.125  1.00 83.27           O
ATOM   3054  HN  GLU A 206     -14.389   7.103  24.650  1.00 83.27           H
ATOM   3055  N   SER A 207     -12.366   5.083  23.586  1.00 89.37           N
ATOM   3056  CA  SER A 207     -11.158   4.938  22.791  1.00 89.37           C
ATOM   3057  C   SER A 207     -11.070   3.519  22.227  1.00 89.37           C
ATOM   3058  O   SER A 207     -10.579   3.318  21.117  1.00 89.37           O
ATOM   3059  HA  SER A 207     -11.254   5.666  21.985  1.00 89.37           H
ATOM   3060  CB  SER A 207      -9.912   5.258  23.620  1.00 89.37           C
ATOM   3061 1HB  SER A 207      -9.021   4.969  23.062  1.00 89.37           H
ATOM   3062 2HB  SER A 207      -9.850   6.334  23.782  1.00 89.37           H
ATOM   3063  OG  SER A 207      -9.921   4.589  24.878  1.00 89.37           O
ATOM   3064  HG  SER A 207      -9.199   4.955  25.465  1.00 89.37           H
ATOM   3065  HN  SER A 207     -12.215   5.339  24.541  1.00 89.37           H
ATOM   3066  N   THR A 208     -11.553   2.571  23.016  1.00 89.87           N
ATOM   3067  CA  THR A 208     -11.496   1.172  22.627  1.00 89.87           C
ATOM   3068  C   THR A 208     -12.397   0.918  21.417  1.00 89.87           C
ATOM   3069  O   THR A 208     -11.991   0.254  20.465  1.00 89.87           O
ATOM   3070  HA  THR A 208     -10.476   0.942  22.320  1.00 89.87           H
ATOM   3071  CB  THR A 208     -11.866   0.327  23.848  1.00 89.87           C
ATOM   3072  HB  THR A 208     -11.802  -0.737  23.618  1.00 89.87           H
ATOM   3073  OG1 THR A 208     -13.157   0.800  24.220  1.00 89.87           O
ATOM   3074  HG1 THR A 208     -13.605   0.136  24.819  1.00 89.87           H
ATOM   3075  CG2 THR A 208     -10.990   0.639  25.063  1.00 89.87           C
ATOM   3076 1HG2 THR A 208     -11.105   1.689  25.334  1.00 89.87           H
ATOM   3077 2HG2 THR A 208      -9.946   0.440  24.820  1.00 89.87           H
ATOM   3078 3HG2 THR A 208     -11.294   0.012  25.901  1.00 89.87           H
ATOM   3079  HN  THR A 208     -11.977   2.746  23.905  1.00 89.87           H
ATOM   3080  N   LYS A 209     -13.604   1.460  21.493  1.00 91.25           N
ATOM   3081  CA  LYS A 209     -14.557   1.321  20.406  1.00 91.25           C
ATOM   3082  C   LYS A 209     -14.008   2.019  19.160  1.00 91.25           C
ATOM   3083  O   LYS A 209     -14.156   1.517  18.047  1.00 91.25           O
ATOM   3084  HA  LYS A 209     -14.654   0.257  20.190  1.00 91.25           H
ATOM   3085  CB  LYS A 209     -15.937   1.825  20.835  1.00 91.25           C
ATOM   3086 1HB  LYS A 209     -15.853   2.839  21.225  1.00 91.25           H
ATOM   3087 2HB  LYS A 209     -16.596   1.871  19.968  1.00 91.25           H
ATOM   3088  CG  LYS A 209     -16.547   0.911  21.899  1.00 91.25           C
ATOM   3089 1HG  LYS A 209     -16.428  -0.131  21.601  1.00 91.25           H
ATOM   3090 2HG  LYS A 209     -16.012   1.036  22.841  1.00 91.25           H
ATOM   3091  CD  LYS A 209     -18.031   1.222  22.104  1.00 91.25           C
ATOM   3092 1HD  LYS A 209     -18.181   2.302  22.115  1.00 91.25           H
ATOM   3093 2HD  LYS A 209     -18.607   0.829  21.267  1.00 91.25           H
ATOM   3094  CE  LYS A 209     -18.543   0.617  23.412  1.00 91.25           C
ATOM   3095 1HE  LYS A 209     -19.012  -0.347  23.215  1.00 91.25           H
ATOM   3096 2HE  LYS A 209     -17.706   0.432  24.086  1.00 91.25           H
ATOM   3097  NZ  LYS A 209     -19.516   1.526  24.058  1.00 91.25           N
ATOM   3098 1HZ  LYS A 209     -20.051   1.012  24.749  1.00 91.25           H
ATOM   3099 2HZ  LYS A 209     -19.020   2.286  24.511  1.00 91.25           H
ATOM   3100 3HZ  LYS A 209     -20.144   1.903  23.356  1.00 91.25           H
ATOM   3101  HN  LYS A 209     -13.932   1.986  22.278  1.00 91.25           H
ATOM   3102  N   LEU A 210     -13.385   3.166  19.389  1.00 92.31           N
ATOM   3103  CA  LEU A 210     -12.854   3.961  18.295  1.00 92.31           C
ATOM   3104  C   LEU A 210     -11.755   3.170  17.583  1.00 92.31           C
ATOM   3105  O   LEU A 210     -11.752   3.069  16.357  1.00 92.31           O
ATOM   3106  HA  LEU A 210     -13.668   4.132  17.590  1.00 92.31           H
ATOM   3107  CB  LEU A 210     -12.397   5.331  18.800  1.00 92.31           C
ATOM   3108 1HB  LEU A 210     -13.233   5.803  19.315  1.00 92.31           H
ATOM   3109 2HB  LEU A 210     -11.611   5.180  19.540  1.00 92.31           H
ATOM   3110  CG  LEU A 210     -11.878   6.299  17.736  1.00 92.31           C
ATOM   3111  HG  LEU A 210     -11.069   5.809  17.194  1.00 92.31           H
ATOM   3112  CD1 LEU A 210     -12.969   6.631  16.716  1.00 92.31           C
ATOM   3113 1HD1 LEU A 210     -13.297   5.715  16.225  1.00 92.31           H
ATOM   3114 2HD1 LEU A 210     -13.815   7.093  17.226  1.00 92.31           H
ATOM   3115 3HD1 LEU A 210     -12.573   7.321  15.971  1.00 92.31           H
ATOM   3116  CD2 LEU A 210     -11.293   7.559  18.379  1.00 92.31           C
ATOM   3117 1HD2 LEU A 210     -12.065   8.061  18.961  1.00 92.31           H
ATOM   3118 2HD2 LEU A 210     -10.466   7.282  19.033  1.00 92.31           H
ATOM   3119 3HD2 LEU A 210     -10.931   8.230  17.600  1.00 92.31           H
ATOM   3120  HN  LEU A 210     -13.242   3.553  20.300  1.00 92.31           H
ATOM   3121  N   LYS A 211     -10.847   2.630  18.382  1.00 92.61           N
ATOM   3122  CA  LYS A 211      -9.751   1.841  17.844  1.00 92.61           C
ATOM   3123  C   LYS A 211     -10.317   0.699  16.999  1.00 92.61           C
ATOM   3124  O   LYS A 211      -9.887   0.488  15.866  1.00 92.61           O
ATOM   3125  HA  LYS A 211      -9.166   2.494  17.196  1.00 92.61           H
ATOM   3126  CB  LYS A 211      -8.825   1.374  18.969  1.00 92.61           C
ATOM   3127 1HB  LYS A 211      -8.383   2.238  19.465  1.00 92.61           H
ATOM   3128 2HB  LYS A 211      -9.403   0.836  19.721  1.00 92.61           H
ATOM   3129  CG  LYS A 211      -7.717   0.469  18.426  1.00 92.61           C
ATOM   3130 1HG  LYS A 211      -8.146  -0.473  18.086  1.00 92.61           H
ATOM   3131 2HG  LYS A 211      -7.251   0.939  17.560  1.00 92.61           H
ATOM   3132  CD  LYS A 211      -6.658   0.197  19.497  1.00 92.61           C
ATOM   3133 1HD  LYS A 211      -6.269   1.141  19.877  1.00 92.61           H
ATOM   3134 2HD  LYS A 211      -7.113  -0.323  20.340  1.00 92.61           H
ATOM   3135  CE  LYS A 211      -5.511  -0.643  18.932  1.00 92.61           C
ATOM   3136 1HE  LYS A 211      -5.884  -1.621  18.627  1.00 92.61           H
ATOM   3137 2HE  LYS A 211      -5.106  -0.164  18.041  1.00 92.61           H
ATOM   3138  NZ  LYS A 211      -4.442  -0.808  19.943  1.00 92.61           N
ATOM   3139 1HZ  LYS A 211      -3.602  -1.154  19.493  1.00 92.61           H
ATOM   3140 2HZ  LYS A 211      -4.248   0.088  20.378  1.00 92.61           H
ATOM   3141 3HZ  LYS A 211      -4.744  -1.468  20.650  1.00 92.61           H
ATOM   3142  HN  LYS A 211     -10.851   2.723  19.377  1.00 92.61           H
ATOM   3143  N   SER A 212     -11.274  -0.008  17.582  1.00 92.28           N
ATOM   3144  CA  SER A 212     -11.849  -1.171  16.928  1.00 92.28           C
ATOM   3145  C   SER A 212     -12.459  -0.768  15.584  1.00 92.28           C
ATOM   3146  O   SER A 212     -12.300  -1.474  14.590  1.00 92.28           O
ATOM   3147  HA  SER A 212     -11.017  -1.860  16.780  1.00 92.28           H
ATOM   3148  CB  SER A 212     -12.907  -1.834  17.813  1.00 92.28           C
ATOM   3149 1HB  SER A 212     -13.683  -1.108  18.055  1.00 92.28           H
ATOM   3150 2HB  SER A 212     -13.387  -2.642  17.261  1.00 92.28           H
ATOM   3151  OG  SER A 212     -12.348  -2.349  19.018  1.00 92.28           O
ATOM   3152  HG  SER A 212     -12.315  -1.632  19.714  1.00 92.28           H
ATOM   3153  HN  SER A 212     -11.654   0.202  18.483  1.00 92.28           H
ATOM   3154  N   ALA A 213     -13.143   0.366  15.598  1.00 92.85           N
ATOM   3155  CA  ALA A 213     -13.813   0.851  14.402  1.00 92.85           C
ATOM   3156  C   ALA A 213     -12.768   1.165  13.330  1.00 92.85           C
ATOM   3157  O   ALA A 213     -12.922   0.774  12.174  1.00 92.85           O
ATOM   3158  HA  ALA A 213     -14.464   0.055  14.041  1.00 92.85           H
ATOM   3159  CB  ALA A 213     -14.670   2.068  14.755  1.00 92.85           C
ATOM   3160 1HB  ALA A 213     -15.415   1.784  15.499  1.00 92.85           H
ATOM   3161 2HB  ALA A 213     -14.035   2.855  15.160  1.00 92.85           H
ATOM   3162 3HB  ALA A 213     -15.172   2.431  13.858  1.00 92.85           H
ATOM   3163  HN  ALA A 213     -13.244   0.949  16.404  1.00 92.85           H
ATOM   3164  N   VAL A 214     -11.727   1.869  13.751  1.00 91.37           N
ATOM   3165  CA  VAL A 214     -10.690   2.297  12.828  1.00 91.37           C
ATOM   3166  C   VAL A 214     -10.004   1.066  12.232  1.00 91.37           C
ATOM   3167  O   VAL A 214      -9.716   1.030  11.037  1.00 91.37           O
ATOM   3168  HA  VAL A 214     -11.173   2.853  12.025  1.00 91.37           H
ATOM   3169  CB  VAL A 214      -9.715   3.240  13.537  1.00 91.37           C
ATOM   3170  HB  VAL A 214      -9.402   2.762  14.465  1.00 91.37           H
ATOM   3171  CG1 VAL A 214      -8.466   3.478  12.686  1.00 91.37           C
ATOM   3172 1HG1 VAL A 214      -7.964   2.527  12.504  1.00 91.37           H
ATOM   3173 2HG1 VAL A 214      -8.754   3.924  11.734  1.00 91.37           H
ATOM   3174 3HG1 VAL A 214      -7.790   4.151  13.213  1.00 91.37           H
ATOM   3175  CG2 VAL A 214     -10.395   4.563  13.895  1.00 91.37           C
ATOM   3176 1HG2 VAL A 214     -10.750   5.047  12.986  1.00 91.37           H
ATOM   3177 2HG2 VAL A 214     -11.239   4.370  14.558  1.00 91.37           H
ATOM   3178 3HG2 VAL A 214      -9.679   5.214  14.398  1.00 91.37           H
ATOM   3179  HN  VAL A 214     -11.587   2.146  14.702  1.00 91.37           H
ATOM   3180  N   LEU A 215      -9.763   0.088  13.092  1.00 92.32           N
ATOM   3181  CA  LEU A 215      -9.101  -1.134  12.669  1.00 92.32           C
ATOM   3182  C   LEU A 215      -9.986  -1.865  11.657  1.00 92.32           C
ATOM   3183  O   LEU A 215      -9.500  -2.338  10.630  1.00 92.32           O
ATOM   3184  HA  LEU A 215      -8.173  -0.849  12.174  1.00 92.32           H
ATOM   3185  CB  LEU A 215      -8.723  -1.986  13.882  1.00 92.32           C
ATOM   3186 1HB  LEU A 215      -9.527  -1.917  14.615  1.00 92.32           H
ATOM   3187 2HB  LEU A 215      -8.668  -3.028  13.567  1.00 92.32           H
ATOM   3188  CG  LEU A 215      -7.407  -1.622  14.574  1.00 92.32           C
ATOM   3189  HG  LEU A 215      -7.357  -0.537  14.661  1.00 92.32           H
ATOM   3190  CD1 LEU A 215      -7.357  -2.193  15.992  1.00 92.32           C
ATOM   3191 1HD1 LEU A 215      -8.183  -1.788  16.577  1.00 92.32           H
ATOM   3192 2HD1 LEU A 215      -7.441  -3.279  15.950  1.00 92.32           H
ATOM   3193 3HD1 LEU A 215      -6.412  -1.920  16.461  1.00 92.32           H
ATOM   3194  CD2 LEU A 215      -6.206  -2.065  13.735  1.00 92.32           C
ATOM   3195 1HD2 LEU A 215      -6.240  -3.145  13.594  1.00 92.32           H
ATOM   3196 2HD2 LEU A 215      -6.239  -1.570  12.764  1.00 92.32           H
ATOM   3197 3HD2 LEU A 215      -5.284  -1.794  14.250  1.00 92.32           H
ATOM   3198  HN  LEU A 215     -10.012   0.120  14.060  1.00 92.32           H
ATOM   3199  N   THR A 216     -11.268  -1.933  11.981  1.00 93.01           N
ATOM   3200  CA  THR A 216     -12.220  -2.624  11.127  1.00 93.01           C
ATOM   3201  C   THR A 216     -12.249  -1.986   9.736  1.00 93.01           C
ATOM   3202  O   THR A 216     -12.253  -2.690   8.727  1.00 93.01           O
ATOM   3203  HA  THR A 216     -11.884  -3.653  11.000  1.00 93.01           H
ATOM   3204  CB  THR A 216     -13.580  -2.613  11.829  1.00 93.01           C
ATOM   3205  HB  THR A 216     -13.946  -1.593  11.951  1.00 93.01           H
ATOM   3206  OG1 THR A 216     -13.352  -3.333  13.037  1.00 93.01           O
ATOM   3207  HG1 THR A 216     -13.253  -2.696  13.802  1.00 93.01           H
ATOM   3208  CG2 THR A 216     -14.627  -3.447  11.089  1.00 93.01           C
ATOM   3209 1HG2 THR A 216     -14.290  -4.482  11.027  1.00 93.01           H
ATOM   3210 2HG2 THR A 216     -14.765  -3.048  10.084  1.00 93.01           H
ATOM   3211 3HG2 THR A 216     -15.573  -3.405  11.630  1.00 93.01           H
ATOM   3212  HN  THR A 216     -11.659  -1.528  12.808  1.00 93.01           H
ATOM   3213  N   LEU A 217     -12.269  -0.662   9.728  1.00 89.86           N
ATOM   3214  CA  LEU A 217     -12.305   0.078   8.478  1.00 89.86           C
ATOM   3215  C   LEU A 217     -11.064  -0.264   7.651  1.00 89.86           C
ATOM   3216  O   LEU A 217     -11.147  -0.422   6.434  1.00 89.86           O
ATOM   3217  HA  LEU A 217     -13.187  -0.251   7.928  1.00 89.86           H
ATOM   3218  CB  LEU A 217     -12.471   1.575   8.746  1.00 89.86           C
ATOM   3219 1HB  LEU A 217     -13.354   1.717   9.370  1.00 89.86           H
ATOM   3220 2HB  LEU A 217     -11.614   1.918   9.324  1.00 89.86           H
ATOM   3221  CG  LEU A 217     -12.607   2.467   7.510  1.00 89.86           C
ATOM   3222  HG  LEU A 217     -11.778   2.247   6.837  1.00 89.86           H
ATOM   3223  CD1 LEU A 217     -13.899   2.159   6.750  1.00 89.86           C
ATOM   3224 1HD1 LEU A 217     -13.893   1.117   6.431  1.00 89.86           H
ATOM   3225 2HD1 LEU A 217     -14.755   2.333   7.403  1.00 89.86           H
ATOM   3226 3HD1 LEU A 217     -13.971   2.806   5.877  1.00 89.86           H
ATOM   3227  CD2 LEU A 217     -12.503   3.946   7.886  1.00 89.86           C
ATOM   3228 1HD2 LEU A 217     -13.297   4.199   8.589  1.00 89.86           H
ATOM   3229 2HD2 LEU A 217     -11.534   4.135   8.349  1.00 89.86           H
ATOM   3230 3HD2 LEU A 217     -12.602   4.557   6.990  1.00 89.86           H
ATOM   3231  HN  LEU A 217     -12.261  -0.097  10.553  1.00 89.86           H
ATOM   3232  N   LYS A 218      -9.940  -0.370   8.346  1.00 87.70           N
ATOM   3233  CA  LYS A 218      -8.679  -0.669   7.689  1.00 87.70           C
ATOM   3234  C   LYS A 218      -8.757  -2.057   7.052  1.00 87.70           C
ATOM   3235  O   LYS A 218      -8.252  -2.268   5.950  1.00 87.70           O
ATOM   3236  HA  LYS A 218      -8.541   0.068   6.897  1.00 87.70           H
ATOM   3237  CB  LYS A 218      -7.514  -0.505   8.667  1.00 87.70           C
ATOM   3238 1HB  LYS A 218      -7.748  -1.008   9.605  1.00 87.70           H
ATOM   3239 2HB  LYS A 218      -6.624  -0.987   8.261  1.00 87.70           H
ATOM   3240  CG  LYS A 218      -7.224   0.973   8.933  1.00 87.70           C
ATOM   3241 1HG  LYS A 218      -6.846   1.443   8.025  1.00 87.70           H
ATOM   3242 2HG  LYS A 218      -8.149   1.487   9.196  1.00 87.70           H
ATOM   3243  CD  LYS A 218      -6.204   1.138  10.061  1.00 87.70           C
ATOM   3244 1HD  LYS A 218      -6.556   0.620  10.953  1.00 87.70           H
ATOM   3245 2HD  LYS A 218      -5.261   0.673   9.774  1.00 87.70           H
ATOM   3246  CE  LYS A 218      -5.974   2.616  10.381  1.00 87.70           C
ATOM   3247 1HE  LYS A 218      -5.844   3.179   9.456  1.00 87.70           H
ATOM   3248 2HE  LYS A 218      -6.851   3.027  10.883  1.00 87.70           H
ATOM   3249  NZ  LYS A 218      -4.781   2.781  11.241  1.00 87.70           N
ATOM   3250 1HZ  LYS A 218      -4.403   3.714  11.120  1.00 87.70           H
ATOM   3251 2HZ  LYS A 218      -5.042   2.646  12.211  1.00 87.70           H
ATOM   3252 3HZ  LYS A 218      -4.080   2.096  10.981  1.00 87.70           H
ATOM   3253  HN  LYS A 218      -9.883  -0.256   9.338  1.00 87.70           H
ATOM   3254  N   VAL A 219      -9.394  -2.969   7.772  1.00 88.86           N
ATOM   3255  CA  VAL A 219      -9.499  -4.344   7.315  1.00 88.86           C
ATOM   3256  C   VAL A 219     -10.408  -4.402   6.086  1.00 88.86           C
ATOM   3257  O   VAL A 219     -10.096  -5.081   5.109  1.00 88.86           O
ATOM   3258  HA  VAL A 219      -8.499  -4.672   7.028  1.00 88.86           H
ATOM   3259  CB  VAL A 219      -9.981  -5.240   8.458  1.00 88.86           C
ATOM   3260  HB  VAL A 219     -10.878  -4.789   8.881  1.00 88.86           H
ATOM   3261  CG1 VAL A 219     -10.352  -6.632   7.944  1.00 88.86           C
ATOM   3262 1HG1 VAL A 219     -11.150  -6.547   7.206  1.00 88.86           H
ATOM   3263 2HG1 VAL A 219      -9.479  -7.094   7.483  1.00 88.86           H
ATOM   3264 3HG1 VAL A 219     -10.692  -7.248   8.777  1.00 88.86           H
ATOM   3265  CG2 VAL A 219      -8.931  -5.327   9.567  1.00 88.86           C
ATOM   3266 1HG2 VAL A 219      -8.008  -5.743   9.162  1.00 88.86           H
ATOM   3267 2HG2 VAL A 219      -8.736  -4.330   9.963  1.00 88.86           H
ATOM   3268 3HG2 VAL A 219      -9.299  -5.970  10.367  1.00 88.86           H
ATOM   3269  HN  VAL A 219      -9.834  -2.781   8.650  1.00 88.86           H
ATOM   3270  N   ILE A 220     -11.515  -3.679   6.174  1.00 89.22           N
ATOM   3271  CA  ILE A 220     -12.514  -3.708   5.119  1.00 89.22           C
ATOM   3272  C   ILE A 220     -11.919  -3.110   3.843  1.00 89.22           C
ATOM   3273  O   ILE A 220     -11.952  -3.736   2.785  1.00 89.22           O
ATOM   3274  HA  ILE A 220     -12.758  -4.753   4.929  1.00 89.22           H
ATOM   3275  CB  ILE A 220     -13.800  -3.020   5.580  1.00 89.22           C
ATOM   3276  HB  ILE A 220     -13.532  -2.068   6.040  1.00 89.22           H
ATOM   3277  CG1 ILE A 220     -14.516  -3.851   6.646  1.00 89.22           C
ATOM   3278 1HG1 ILE A 220     -14.890  -4.774   6.202  1.00 89.22           H
ATOM   3279 2HG1 ILE A 220     -13.809  -4.137   7.425  1.00 89.22           H
ATOM   3280  CG2 ILE A 220     -14.710  -2.706   4.391  1.00 89.22           C
ATOM   3281 1HG2 ILE A 220     -14.189  -2.045   3.699  1.00 89.22           H
ATOM   3282 2HG2 ILE A 220     -14.973  -3.632   3.881  1.00 89.22           H
ATOM   3283 3HG2 ILE A 220     -15.617  -2.217   4.747  1.00 89.22           H
ATOM   3284  CD1 ILE A 220     -15.676  -3.069   7.265  1.00 89.22           C
ATOM   3285 1HD1 ILE A 220     -15.294  -2.160   7.729  1.00 89.22           H
ATOM   3286 2HD1 ILE A 220     -16.393  -2.806   6.487  1.00 89.22           H
ATOM   3287 3HD1 ILE A 220     -16.167  -3.683   8.019  1.00 89.22           H
ATOM   3288  HN  ILE A 220     -11.734  -3.084   6.947  1.00 89.22           H
ATOM   3289  N   LEU A 221     -11.388  -1.904   3.985  1.00 83.69           N
ATOM   3290  CA  LEU A 221     -10.906  -1.158   2.835  1.00 83.69           C
ATOM   3291  C   LEU A 221      -9.529  -1.689   2.429  1.00 83.69           C
ATOM   3292  O   LEU A 221      -9.127  -1.562   1.274  1.00 83.69           O
ATOM   3293  HA  LEU A 221     -11.601  -1.338   2.014  1.00 83.69           H
ATOM   3294  CB  LEU A 221     -10.925   0.344   3.124  1.00 83.69           C
ATOM   3295 1HB  LEU A 221     -10.265   0.540   3.969  1.00 83.69           H
ATOM   3296 2HB  LEU A 221     -10.504   0.865   2.263  1.00 83.69           H
ATOM   3297  CG  LEU A 221     -12.295   0.951   3.432  1.00 83.69           C
ATOM   3298  HG  LEU A 221     -12.698   0.454   4.315  1.00 83.69           H
ATOM   3299  CD1 LEU A 221     -12.174   2.439   3.766  1.00 83.69           C
ATOM   3300 1HD1 LEU A 221     -11.532   2.564   4.638  1.00 83.69           H
ATOM   3301 2HD1 LEU A 221     -11.740   2.967   2.917  1.00 83.69           H
ATOM   3302 3HD1 LEU A 221     -13.162   2.845   3.981  1.00 83.69           H
ATOM   3303  CD2 LEU A 221     -13.277   0.699   2.285  1.00 83.69           C
ATOM   3304 1HD2 LEU A 221     -12.892   1.151   1.371  1.00 83.69           H
ATOM   3305 2HD2 LEU A 221     -13.395  -0.375   2.137  1.00 83.69           H
ATOM   3306 3HD2 LEU A 221     -14.243   1.140   2.530  1.00 83.69           H
ATOM   3307  HN  LEU A 221     -11.286  -1.438   4.864  1.00 83.69           H
ATOM   3308  N   GLY A 222      -8.845  -2.273   3.402  1.00 76.58           N
ATOM   3309  CA  GLY A 222      -7.472  -2.702   3.198  1.00 76.58           C
ATOM   3310  C   GLY A 222      -7.420  -4.029   2.439  1.00 76.58           C
ATOM   3311  O   GLY A 222      -6.541  -4.236   1.603  1.00 76.58           O
ATOM   3312 1HA  GLY A 222      -6.928  -1.939   2.642  1.00 76.58           H
ATOM   3313 2HA  GLY A 222      -6.974  -2.810   4.162  1.00 76.58           H
ATOM   3314  HN  GLY A 222      -9.213  -2.453   4.314  1.00 76.58           H
ATOM   3315  N   PHE A 223      -8.371  -4.895   2.758  1.00 77.57           N
ATOM   3316  CA  PHE A 223      -8.293  -6.282   2.335  1.00 77.57           C
ATOM   3317  C   PHE A 223      -9.505  -6.665   1.483  1.00 77.57           C
ATOM   3318  O   PHE A 223      -9.369  -6.940   0.291  1.00 77.57           O
ATOM   3319  HA  PHE A 223      -7.385  -6.389   1.741  1.00 77.57           H
ATOM   3320  CB  PHE A 223      -8.286  -7.137   3.603  1.00 77.57           C
ATOM   3321 1HB  PHE A 223      -7.483  -6.795   4.256  1.00 77.57           H
ATOM   3322 2HB  PHE A 223      -9.222  -6.980   4.140  1.00 77.57           H
ATOM   3323  CG  PHE A 223      -8.111  -8.635   3.344  1.00 77.57           C
ATOM   3324  CD1 PHE A 223      -9.106  -9.503   3.669  1.00 77.57           C
ATOM   3325  HD1 PHE A 223     -10.029  -9.131   4.113  1.00 77.57           H
ATOM   3326  CD2 PHE A 223      -6.959  -9.098   2.789  1.00 77.57           C
ATOM   3327  HD2 PHE A 223      -6.161  -8.403   2.529  1.00 77.57           H
ATOM   3328  CE1 PHE A 223      -8.943 -10.893   3.428  1.00 77.57           C
ATOM   3329  HE1 PHE A 223      -9.741 -11.588   3.688  1.00 77.57           H
ATOM   3330  CE2 PHE A 223      -6.796 -10.488   2.548  1.00 77.57           C
ATOM   3331  HE2 PHE A 223      -5.872 -10.859   2.103  1.00 77.57           H
ATOM   3332  CZ  PHE A 223      -7.791 -11.356   2.872  1.00 77.57           C
ATOM   3333  HZ  PHE A 223      -7.666 -12.423   2.687  1.00 77.57           H
ATOM   3334  HN  PHE A 223      -9.183  -4.661   3.294  1.00 77.57           H
ATOM   3335  N   PHE A 224     -10.663  -6.671   2.126  1.00 85.27           N
ATOM   3336  CA  PHE A 224     -11.831  -7.324   1.560  1.00 85.27           C
ATOM   3337  C   PHE A 224     -12.266  -6.640   0.262  1.00 85.27           C
ATOM   3338  O   PHE A 224     -12.521  -7.307  -0.739  1.00 85.27           O
ATOM   3339  HA  PHE A 224     -11.553  -8.357   1.350  1.00 85.27           H
ATOM   3340  CB  PHE A 224     -12.956  -7.200   2.590  1.00 85.27           C
ATOM   3341 1HB  PHE A 224     -12.929  -6.200   3.023  1.00 85.27           H
ATOM   3342 2HB  PHE A 224     -13.914  -7.301   2.080  1.00 85.27           H
ATOM   3343  CG  PHE A 224     -12.883  -8.231   3.718  1.00 85.27           C
ATOM   3344  CD1 PHE A 224     -13.243  -9.521   3.484  1.00 85.27           C
ATOM   3345  HD1 PHE A 224     -13.583  -9.821   2.493  1.00 85.27           H
ATOM   3346  CD2 PHE A 224     -12.459  -7.857   4.955  1.00 85.27           C
ATOM   3347  HD2 PHE A 224     -12.171  -6.822   5.142  1.00 85.27           H
ATOM   3348  CE1 PHE A 224     -13.175 -10.478   4.531  1.00 85.27           C
ATOM   3349  HE1 PHE A 224     -13.464 -11.512   4.344  1.00 85.27           H
ATOM   3350  CE2 PHE A 224     -12.391  -8.814   6.002  1.00 85.27           C
ATOM   3351  HE2 PHE A 224     -12.051  -8.514   6.993  1.00 85.27           H
ATOM   3352  CZ  PHE A 224     -12.751 -10.104   5.768  1.00 85.27           C
ATOM   3353  HZ  PHE A 224     -12.699 -10.839   6.572  1.00 85.27           H
ATOM   3354  HN  PHE A 224     -10.809  -6.240   3.017  1.00 85.27           H
ATOM   3355  N   LEU A 225     -12.338  -5.319   0.322  1.00 82.78           N
ATOM   3356  CA  LEU A 225     -12.803  -4.542  -0.814  1.00 82.78           C
ATOM   3357  C   LEU A 225     -11.887  -4.800  -2.012  1.00 82.78           C
ATOM   3358  O   LEU A 225     -12.354  -5.180  -3.085  1.00 82.78           O
ATOM   3359  HA  LEU A 225     -13.804  -4.895  -1.063  1.00 82.78           H
ATOM   3360  CB  LEU A 225     -12.923  -3.064  -0.440  1.00 82.78           C
ATOM   3361 1HB  LEU A 225     -13.627  -2.975   0.388  1.00 82.78           H
ATOM   3362 2HB  LEU A 225     -11.955  -2.722  -0.073  1.00 82.78           H
ATOM   3363  CG  LEU A 225     -13.375  -2.123  -1.559  1.00 82.78           C
ATOM   3364  HG  LEU A 225     -12.740  -2.296  -2.428  1.00 82.78           H
ATOM   3365  CD1 LEU A 225     -14.813  -2.426  -1.983  1.00 82.78           C
ATOM   3366 1HD1 LEU A 225     -14.878  -3.453  -2.343  1.00 82.78           H
ATOM   3367 2HD1 LEU A 225     -15.478  -2.297  -1.129  1.00 82.78           H
ATOM   3368 3HD1 LEU A 225     -15.109  -1.743  -2.780  1.00 82.78           H
ATOM   3369  CD2 LEU A 225     -13.193  -0.659  -1.152  1.00 82.78           C
ATOM   3370 1HD2 LEU A 225     -13.787  -0.454  -0.261  1.00 82.78           H
ATOM   3371 2HD2 LEU A 225     -12.141  -0.469  -0.938  1.00 82.78           H
ATOM   3372 3HD2 LEU A 225     -13.521  -0.012  -1.965  1.00 82.78           H
ATOM   3373  HN  LEU A 225     -12.085  -4.781   1.127  1.00 82.78           H
ATOM   3374  N   PRO A 226     -10.571  -4.601  -1.853  1.00 76.31           N
ATOM   3375  CA  PRO A 226      -9.626  -4.905  -2.930  1.00 76.31           C
ATOM   3376  C   PRO A 226      -9.784  -6.323  -3.453  1.00 76.31           C
ATOM   3377  O   PRO A 226      -9.804  -6.544  -4.663  1.00 76.31           O
ATOM   3378  HA  PRO A 226      -9.817  -4.261  -3.789  1.00 76.31           H
ATOM   3379  CB  PRO A 226      -8.257  -4.688  -2.282  1.00 76.31           C
ATOM   3380 1HB  PRO A 226      -7.864  -5.611  -1.855  1.00 76.31           H
ATOM   3381 2HB  PRO A 226      -7.522  -4.334  -3.006  1.00 76.31           H
ATOM   3382  CG  PRO A 226      -8.536  -3.644  -1.207  1.00 76.31           C
ATOM   3383 1HG  PRO A 226      -7.764  -3.639  -0.438  1.00 76.31           H
ATOM   3384 2HG  PRO A 226      -8.565  -2.636  -1.620  1.00 76.31           H
ATOM   3385  CD  PRO A 226      -9.886  -4.076  -0.658  1.00 76.31           C
ATOM   3386 1HD  PRO A 226      -9.784  -4.839   0.113  1.00 76.31           H
ATOM   3387 2HD  PRO A 226     -10.425  -3.242  -0.207  1.00 76.31           H
ATOM   3388  N   PHE A 227      -9.892  -7.256  -2.518  1.00 80.91           N
ATOM   3389  CA  PHE A 227      -9.905  -8.667  -2.866  1.00 80.91           C
ATOM   3390  C   PHE A 227     -11.113  -9.005  -3.742  1.00 80.91           C
ATOM   3391  O   PHE A 227     -10.973  -9.663  -4.771  1.00 80.91           O
ATOM   3392  HA  PHE A 227      -8.988  -8.871  -3.420  1.00 80.91           H
ATOM   3393  CB  PHE A 227     -10.004  -9.450  -1.556  1.00 80.91           C
ATOM   3394 1HB  PHE A 227      -9.150  -9.197  -0.928  1.00 80.91           H
ATOM   3395 2HB  PHE A 227     -10.898  -9.131  -1.021  1.00 80.91           H
ATOM   3396  CG  PHE A 227     -10.052 -10.968  -1.741  1.00 80.91           C
ATOM   3397  CD1 PHE A 227     -11.235 -11.629  -1.633  1.00 80.91           C
ATOM   3398  HD1 PHE A 227     -12.150 -11.077  -1.415  1.00 80.91           H
ATOM   3399  CD2 PHE A 227      -8.911 -11.656  -2.012  1.00 80.91           C
ATOM   3400  HD2 PHE A 227      -7.962 -11.127  -2.098  1.00 80.91           H
ATOM   3401  CE1 PHE A 227     -11.280 -13.038  -1.804  1.00 80.91           C
ATOM   3402  HE1 PHE A 227     -12.228 -13.568  -1.718  1.00 80.91           H
ATOM   3403  CE2 PHE A 227      -8.955 -13.065  -2.183  1.00 80.91           C
ATOM   3404  HE2 PHE A 227      -8.041 -13.617  -2.401  1.00 80.91           H
ATOM   3405  CZ  PHE A 227     -10.139 -13.726  -2.076  1.00 80.91           C
ATOM   3406  HZ  PHE A 227     -10.173 -14.808  -2.208  1.00 80.91           H
ATOM   3407  HN  PHE A 227      -9.971  -7.061  -1.540  1.00 80.91           H
ATOM   3408  N   VAL A 228     -12.272  -8.539  -3.300  1.00 83.48           N
ATOM   3409  CA  VAL A 228     -13.509  -8.812  -4.012  1.00 83.48           C
ATOM   3410  C   VAL A 228     -13.427  -8.213  -5.418  1.00 83.48           C
ATOM   3411  O   VAL A 228     -13.790  -8.864  -6.396  1.00 83.48           O
ATOM   3412  HA  VAL A 228     -13.607  -9.895  -4.098  1.00 83.48           H
ATOM   3413  CB  VAL A 228     -14.702  -8.291  -3.209  1.00 83.48           C
ATOM   3414  HB  VAL A 228     -14.487  -7.262  -2.920  1.00 83.48           H
ATOM   3415  CG1 VAL A 228     -15.974  -8.284  -4.059  1.00 83.48           C
ATOM   3416 1HG1 VAL A 228     -15.829  -7.640  -4.926  1.00 83.48           H
ATOM   3417 2HG1 VAL A 228     -16.194  -9.298  -4.392  1.00 83.48           H
ATOM   3418 3HG1 VAL A 228     -16.806  -7.909  -3.463  1.00 83.48           H
ATOM   3419  CG2 VAL A 228     -14.900  -9.107  -1.930  1.00 83.48           C
ATOM   3420 1HG2 VAL A 228     -15.083 -10.150  -2.189  1.00 83.48           H
ATOM   3421 2HG2 VAL A 228     -14.005  -9.037  -1.312  1.00 83.48           H
ATOM   3422 3HG2 VAL A 228     -15.755  -8.715  -1.378  1.00 83.48           H
ATOM   3423  HN  VAL A 228     -12.374  -7.984  -2.474  1.00 83.48           H
ATOM   3424  N   VAL A 229     -12.947  -6.979  -5.473  1.00 75.20           N
ATOM   3425  CA  VAL A 229     -12.889  -6.255  -6.731  1.00 75.20           C
ATOM   3426  C   VAL A 229     -12.018  -7.030  -7.722  1.00 75.20           C
ATOM   3427  O   VAL A 229     -12.415  -7.249  -8.865  1.00 75.20           O
ATOM   3428  HA  VAL A 229     -13.904  -6.199  -7.126  1.00 75.20           H
ATOM   3429  CB  VAL A 229     -12.395  -4.827  -6.491  1.00 75.20           C
ATOM   3430  HB  VAL A 229     -11.561  -4.875  -5.791  1.00 75.20           H
ATOM   3431  CG1 VAL A 229     -11.884  -4.198  -7.789  1.00 75.20           C
ATOM   3432 1HG1 VAL A 229     -11.058  -4.792  -8.180  1.00 75.20           H
ATOM   3433 2HG1 VAL A 229     -12.691  -4.170  -8.521  1.00 75.20           H
ATOM   3434 3HG1 VAL A 229     -11.539  -3.183  -7.589  1.00 75.20           H
ATOM   3435  CG2 VAL A 229     -13.491  -3.967  -5.859  1.00 75.20           C
ATOM   3436 1HG2 VAL A 229     -14.353  -3.930  -6.524  1.00 75.20           H
ATOM   3437 2HG2 VAL A 229     -13.787  -4.400  -4.903  1.00 75.20           H
ATOM   3438 3HG2 VAL A 229     -13.113  -2.957  -5.698  1.00 75.20           H
ATOM   3439  HN  VAL A 229     -12.603  -6.477  -4.680  1.00 75.20           H
ATOM   3440  N   MET A 230     -10.845  -7.425  -7.247  1.00 75.28           N
ATOM   3441  CA  MET A 230      -9.896  -8.132  -8.089  1.00 75.28           C
ATOM   3442  C   MET A 230     -10.486  -9.451  -8.593  1.00 75.28           C
ATOM   3443  O   MET A 230     -10.422  -9.749  -9.784  1.00 75.28           O
ATOM   3444  HA  MET A 230      -9.701  -7.469  -8.932  1.00 75.28           H
ATOM   3445  CB  MET A 230      -8.619  -8.414  -7.295  1.00 75.28           C
ATOM   3446 1HB  MET A 230      -8.878  -8.788  -6.304  1.00 75.28           H
ATOM   3447 2HB  MET A 230      -8.043  -9.195  -7.790  1.00 75.28           H
ATOM   3448  CG  MET A 230      -7.766  -7.151  -7.161  1.00 75.28           C
ATOM   3449 1HG  MET A 230      -7.583  -6.720  -8.146  1.00 75.28           H
ATOM   3450 2HG  MET A 230      -8.302  -6.400  -6.580  1.00 75.28           H
ATOM   3451  SD  MET A 230      -6.216  -7.542  -6.369  1.00 75.28           S
ATOM   3452  CE  MET A 230      -6.783  -7.826  -4.701  1.00 75.28           C
ATOM   3453 1HE  MET A 230      -7.259  -6.923  -4.320  1.00 75.28           H
ATOM   3454 2HE  MET A 230      -7.502  -8.646  -4.696  1.00 75.28           H
ATOM   3455 3HE  MET A 230      -5.934  -8.084  -4.067  1.00 75.28           H
ATOM   3456  HN  MET A 230     -10.542  -7.269  -6.307  1.00 75.28           H
ATOM   3457  N   ALA A 231     -11.048 -10.205  -7.659  1.00 79.37           N
ATOM   3458  CA  ALA A 231     -11.594 -11.512  -7.982  1.00 79.37           C
ATOM   3459  C   ALA A 231     -12.614 -11.368  -9.114  1.00 79.37           C
ATOM   3460  O   ALA A 231     -12.633 -12.174 -10.043  1.00 79.37           O
ATOM   3461  HA  ALA A 231     -10.772 -12.141  -8.324  1.00 79.37           H
ATOM   3462  CB  ALA A 231     -12.203 -12.136  -6.725  1.00 79.37           C
ATOM   3463 1HB  ALA A 231     -11.431 -12.244  -5.963  1.00 79.37           H
ATOM   3464 2HB  ALA A 231     -12.998 -11.493  -6.349  1.00 79.37           H
ATOM   3465 3HB  ALA A 231     -12.613 -13.117  -6.968  1.00 79.37           H
ATOM   3466  HN  ALA A 231     -11.132  -9.938  -6.699  1.00 79.37           H
ATOM   3467  N   CYS A 232     -13.437 -10.336  -8.998  1.00 78.64           N
ATOM   3468  CA  CYS A 232     -14.463 -10.082  -9.995  1.00 78.64           C
ATOM   3469  C   CYS A 232     -13.775  -9.769 -11.324  1.00 78.64           C
ATOM   3470  O   CYS A 232     -14.151 -10.309 -12.364  1.00 78.64           O
ATOM   3471  HA  CYS A 232     -15.058 -10.993 -10.071  1.00 78.64           H
ATOM   3472  CB  CYS A 232     -15.406  -8.958  -9.562  1.00 78.64           C
ATOM   3473 1HB  CYS A 232     -14.828  -8.092  -9.238  1.00 78.64           H
ATOM   3474 2HB  CYS A 232     -16.015  -8.637 -10.407  1.00 78.64           H
ATOM   3475  SG  CYS A 232     -16.483  -9.534  -8.199  1.00 78.64           S
ATOM   3476  HG  CYS A 232     -15.598  -9.331  -7.227  1.00 78.64           H
ATOM   3477  HN  CYS A 232     -13.411  -9.682  -8.242  1.00 78.64           H
ATOM   3478  N   CYS A 233     -12.778  -8.899 -11.248  1.00 70.85           N
ATOM   3479  CA  CYS A 233     -12.115  -8.414 -12.446  1.00 70.85           C
ATOM   3480  C   CYS A 233     -11.555  -9.618 -13.206  1.00 70.85           C
ATOM   3481  O   CYS A 233     -11.783  -9.760 -14.406  1.00 70.85           O
ATOM   3482  HA  CYS A 233     -12.874  -7.902 -13.038  1.00 70.85           H
ATOM   3483  CB  CYS A 233     -11.027  -7.391 -12.115  1.00 70.85           C
ATOM   3484 1HB  CYS A 233     -10.362  -7.790 -11.349  1.00 70.85           H
ATOM   3485 2HB  CYS A 233     -10.417  -7.198 -12.998  1.00 70.85           H
ATOM   3486  SG  CYS A 233     -11.789  -5.833 -11.531  1.00 70.85           S
ATOM   3487  HG  CYS A 233     -12.035  -6.255 -10.293  1.00 70.85           H
ATOM   3488  HN  CYS A 233     -12.425  -8.528 -10.389  1.00 70.85           H
ATOM   3489  N   TYR A 234     -10.832 -10.454 -12.475  1.00 72.20           N
ATOM   3490  CA  TYR A 234     -10.131 -11.570 -13.088  1.00 72.20           C
ATOM   3491  C   TYR A 234     -11.115 -12.636 -13.574  1.00 72.20           C
ATOM   3492  O   TYR A 234     -10.878 -13.288 -14.589  1.00 72.20           O
ATOM   3493  HA  TYR A 234      -9.571 -11.187 -13.942  1.00 72.20           H
ATOM   3494  CB  TYR A 234      -9.249 -12.168 -11.990  1.00 72.20           C
ATOM   3495 1HB  TYR A 234      -9.776 -12.100 -11.038  1.00 72.20           H
ATOM   3496 2HB  TYR A 234      -9.100 -13.228 -12.196  1.00 72.20           H
ATOM   3497  CG  TYR A 234      -7.883 -11.493 -11.851  1.00 72.20           C
ATOM   3498  CD1 TYR A 234      -6.872 -11.793 -12.741  1.00 72.20           C
ATOM   3499  HD1 TYR A 234      -7.046 -12.511 -13.542  1.00 72.20           H
ATOM   3500  CD2 TYR A 234      -7.663 -10.584 -10.837  1.00 72.20           C
ATOM   3501  HD2 TYR A 234      -8.462 -10.347 -10.134  1.00 72.20           H
ATOM   3502  CE1 TYR A 234      -5.586 -11.158 -12.610  1.00 72.20           C
ATOM   3503  HE1 TYR A 234      -4.779 -11.386 -13.306  1.00 72.20           H
ATOM   3504  CE2 TYR A 234      -6.378  -9.949 -10.706  1.00 72.20           C
ATOM   3505  HE2 TYR A 234      -6.190  -9.229  -9.910  1.00 72.20           H
ATOM   3506  CZ  TYR A 234      -5.403 -10.267 -11.599  1.00 72.20           C
ATOM   3507  OH  TYR A 234      -4.189  -9.666 -11.476  1.00 72.20           O
ATOM   3508  HH  TYR A 234      -3.464 -10.303 -11.741  1.00 72.20           H
ATOM   3509  HN  TYR A 234     -10.722 -10.379 -11.484  1.00 72.20           H
ATOM   3510  N   THR A 235     -12.198 -12.780 -12.825  1.00 80.57           N
ATOM   3511  CA  THR A 235     -13.276 -13.667 -13.230  1.00 80.57           C
ATOM   3512  C   THR A 235     -13.788 -13.283 -14.619  1.00 80.57           C
ATOM   3513  O   THR A 235     -13.991 -14.147 -15.471  1.00 80.57           O
ATOM   3514  HA  THR A 235     -12.878 -14.679 -13.304  1.00 80.57           H
ATOM   3515  CB  THR A 235     -14.358 -13.621 -12.149  1.00 80.57           C
ATOM   3516  HB  THR A 235     -14.814 -12.632 -12.097  1.00 80.57           H
ATOM   3517  OG1 THR A 235     -13.688 -14.053 -10.968  1.00 80.57           O
ATOM   3518  HG1 THR A 235     -13.497 -13.269 -10.377  1.00 80.57           H
ATOM   3519  CG2 THR A 235     -15.447 -14.674 -12.366  1.00 80.57           C
ATOM   3520 1HG2 THR A 235     -15.000 -15.668 -12.351  1.00 80.57           H
ATOM   3521 2HG2 THR A 235     -15.928 -14.506 -13.330  1.00 80.57           H
ATOM   3522 3HG2 THR A 235     -16.189 -14.597 -11.571  1.00 80.57           H
ATOM   3523  HN  THR A 235     -12.346 -12.305 -11.957  1.00 80.57           H
ATOM   3524  N   ILE A 236     -13.983 -11.986 -14.806  1.00 76.05           N
ATOM   3525  CA  ILE A 236     -14.480 -11.478 -16.073  1.00 76.05           C
ATOM   3526  C   ILE A 236     -13.413 -11.679 -17.152  1.00 76.05           C
ATOM   3527  O   ILE A 236     -13.722 -12.099 -18.265  1.00 76.05           O
ATOM   3528  HA  ILE A 236     -15.356 -12.069 -16.341  1.00 76.05           H
ATOM   3529  CB  ILE A 236     -14.940 -10.027 -15.926  1.00 76.05           C
ATOM   3530  HB  ILE A 236     -14.139  -9.461 -15.450  1.00 76.05           H
ATOM   3531  CG1 ILE A 236     -16.165  -9.930 -15.014  1.00 76.05           C
ATOM   3532 1HG1 ILE A 236     -17.039 -10.329 -15.530  1.00 76.05           H
ATOM   3533 2HG1 ILE A 236     -16.011 -10.543 -14.126  1.00 76.05           H
ATOM   3534  CG2 ILE A 236     -15.192  -9.389 -17.294  1.00 76.05           C
ATOM   3535 1HG2 ILE A 236     -14.272  -9.407 -17.878  1.00 76.05           H
ATOM   3536 2HG2 ILE A 236     -15.966  -9.950 -17.819  1.00 76.05           H
ATOM   3537 3HG2 ILE A 236     -15.518  -8.358 -17.160  1.00 76.05           H
ATOM   3538  CD1 ILE A 236     -16.428  -8.480 -14.601  1.00 76.05           C
ATOM   3539 1HD1 ILE A 236     -15.561  -8.093 -14.065  1.00 76.05           H
ATOM   3540 2HD1 ILE A 236     -16.605  -7.875 -15.490  1.00 76.05           H
ATOM   3541 3HD1 ILE A 236     -17.303  -8.440 -13.953  1.00 76.05           H
ATOM   3542  HN  ILE A 236     -13.808 -11.289 -14.111  1.00 76.05           H
ATOM   3543  N   ILE A 237     -12.179 -11.368 -16.783  1.00 71.89           N
ATOM   3544  CA  ILE A 237     -11.076 -11.436 -17.726  1.00 71.89           C
ATOM   3545  C   ILE A 237     -10.960 -12.863 -18.266  1.00 71.89           C
ATOM   3546  O   ILE A 237     -10.929 -13.072 -19.478  1.00 71.89           O
ATOM   3547  HA  ILE A 237     -11.315 -10.771 -18.557  1.00 71.89           H
ATOM   3548  CB  ILE A 237      -9.789 -10.915 -17.085  1.00 71.89           C
ATOM   3549  HB  ILE A 237      -9.734 -11.300 -16.067  1.00 71.89           H
ATOM   3550  CG1 ILE A 237      -9.803  -9.388 -16.990  1.00 71.89           C
ATOM   3551 1HG1 ILE A 237      -9.720  -8.957 -17.988  1.00 71.89           H
ATOM   3552 2HG1 ILE A 237     -10.755  -9.055 -16.576  1.00 71.89           H
ATOM   3553  CG2 ILE A 237      -8.556 -11.431 -17.830  1.00 71.89           C
ATOM   3554 1HG2 ILE A 237      -8.545 -12.521 -17.802  1.00 71.89           H
ATOM   3555 2HG2 ILE A 237      -8.591 -11.096 -18.866  1.00 71.89           H
ATOM   3556 3HG2 ILE A 237      -7.655 -11.046 -17.353  1.00 71.89           H
ATOM   3557  CD1 ILE A 237      -8.655  -8.883 -16.114  1.00 71.89           C
ATOM   3558 1HD1 ILE A 237      -8.754  -9.296 -15.110  1.00 71.89           H
ATOM   3559 2HD1 ILE A 237      -7.704  -9.197 -16.544  1.00 71.89           H
ATOM   3560 3HD1 ILE A 237      -8.688  -7.794 -16.063  1.00 71.89           H
ATOM   3561  HN  ILE A 237     -11.928 -11.074 -15.860  1.00 71.89           H
ATOM   3562  N   ILE A 238     -10.900 -13.809 -17.340  1.00 72.14           N
ATOM   3563  CA  ILE A 238     -10.745 -15.206 -17.706  1.00 72.14           C
ATOM   3564  C   ILE A 238     -11.876 -15.609 -18.655  1.00 72.14           C
ATOM   3565  O   ILE A 238     -11.641 -16.286 -19.654  1.00 72.14           O
ATOM   3566  HA  ILE A 238      -9.798 -15.302 -18.238  1.00 72.14           H
ATOM   3567  CB  ILE A 238     -10.651 -16.081 -16.455  1.00 72.14           C
ATOM   3568  HB  ILE A 238     -11.446 -15.785 -15.770  1.00 72.14           H
ATOM   3569  CG1 ILE A 238      -9.323 -15.859 -15.729  1.00 72.14           C
ATOM   3570 1HG1 ILE A 238      -8.516 -16.334 -16.286  1.00 72.14           H
ATOM   3571 2HG1 ILE A 238      -9.099 -14.792 -15.691  1.00 72.14           H
ATOM   3572  CG2 ILE A 238     -10.877 -17.555 -16.798  1.00 72.14           C
ATOM   3573 1HG2 ILE A 238     -11.867 -17.678 -17.237  1.00 72.14           H
ATOM   3574 2HG2 ILE A 238     -10.120 -17.882 -17.511  1.00 72.14           H
ATOM   3575 3HG2 ILE A 238     -10.804 -18.154 -15.890  1.00 72.14           H
ATOM   3576  CD1 ILE A 238      -9.372 -16.426 -14.309  1.00 72.14           C
ATOM   3577 1HD1 ILE A 238     -10.165 -15.931 -13.747  1.00 72.14           H
ATOM   3578 2HD1 ILE A 238      -9.572 -17.497 -14.352  1.00 72.14           H
ATOM   3579 3HD1 ILE A 238      -8.416 -16.254 -13.815  1.00 72.14           H
ATOM   3580  HN  ILE A 238     -10.955 -13.633 -16.357  1.00 72.14           H
ATOM   3581  N   HIS A 239     -13.079 -15.175 -18.308  1.00 76.49           N
ATOM   3582  CA  HIS A 239     -14.255 -15.529 -19.084  1.00 76.49           C
ATOM   3583  C   HIS A 239     -14.092 -15.029 -20.520  1.00 76.49           C
ATOM   3584  O   HIS A 239     -14.349 -15.766 -21.471  1.00 76.49           O
ATOM   3585  HA  HIS A 239     -14.309 -16.618 -19.091  1.00 76.49           H
ATOM   3586  CB  HIS A 239     -15.526 -15.004 -18.414  1.00 76.49           C
ATOM   3587 1HB  HIS A 239     -15.567 -15.378 -17.391  1.00 76.49           H
ATOM   3588 2HB  HIS A 239     -15.471 -13.917 -18.355  1.00 76.49           H
ATOM   3589  CG  HIS A 239     -16.801 -15.391 -19.126  1.00 76.49           C
ATOM   3590  ND1 HIS A 239     -17.412 -14.576 -20.064  1.00 76.49           N
ATOM   3591  HD1 HIS A 239     -17.088 -13.678 -20.358  1.00 76.49           H
ATOM   3592  CD2 HIS A 239     -17.571 -16.512 -19.030  1.00 76.49           C
ATOM   3593  HD2 HIS A 239     -17.376 -17.365 -18.379  1.00 76.49           H
ATOM   3594  CE1 HIS A 239     -18.501 -15.190 -20.504  1.00 76.49           C
ATOM   3595  HE1 HIS A 239     -19.197 -14.804 -21.249  1.00 76.49           H
ATOM   3596  NE2 HIS A 239     -18.598 -16.389 -19.862  1.00 76.49           N
ATOM   3597  HN  HIS A 239     -13.256 -14.593 -17.514  1.00 76.49           H
ATOM   3598  N   THR A 240     -13.665 -13.780 -20.633  1.00 71.59           N
ATOM   3599  CA  THR A 240     -13.534 -13.149 -21.936  1.00 71.59           C
ATOM   3600  C   THR A 240     -12.384 -13.781 -22.722  1.00 71.59           C
ATOM   3601  O   THR A 240     -12.417 -13.825 -23.950  1.00 71.59           O
ATOM   3602  HA  THR A 240     -14.448 -13.334 -22.501  1.00 71.59           H
ATOM   3603  CB  THR A 240     -13.365 -11.644 -21.717  1.00 71.59           C
ATOM   3604  HB  THR A 240     -12.726 -11.208 -22.484  1.00 71.59           H
ATOM   3605  OG1 THR A 240     -12.881 -11.540 -20.381  1.00 71.59           O
ATOM   3606  HG1 THR A 240     -13.637 -11.636 -19.734  1.00 71.59           H
ATOM   3607  CG2 THR A 240     -14.703 -10.903 -21.687  1.00 71.59           C
ATOM   3608 1HG2 THR A 240     -15.317 -11.293 -20.875  1.00 71.59           H
ATOM   3609 2HG2 THR A 240     -15.220 -11.048 -22.635  1.00 71.59           H
ATOM   3610 3HG2 THR A 240     -14.526  -9.839 -21.529  1.00 71.59           H
ATOM   3611  HN  THR A 240     -13.412 -13.203 -19.857  1.00 71.59           H
ATOM   3612  N   LEU A 241     -11.394 -14.256 -21.980  1.00 70.00           N
ATOM   3613  CA  LEU A 241     -10.215 -14.844 -22.594  1.00 70.00           C
ATOM   3614  C   LEU A 241     -10.580 -16.206 -23.187  1.00 70.00           C
ATOM   3615  O   LEU A 241     -10.131 -16.552 -24.279  1.00 70.00           O
ATOM   3616  HA  LEU A 241      -9.906 -14.186 -23.406  1.00 70.00           H
ATOM   3617  CB  LEU A 241      -9.061 -14.899 -21.591  1.00 70.00           C
ATOM   3618 1HB  LEU A 241      -9.435 -15.321 -20.659  1.00 70.00           H
ATOM   3619 2HB  LEU A 241      -8.307 -15.589 -21.973  1.00 70.00           H
ATOM   3620  CG  LEU A 241      -8.380 -13.566 -21.278  1.00 70.00           C
ATOM   3621  HG  LEU A 241      -9.154 -12.832 -21.054  1.00 70.00           H
ATOM   3622  CD1 LEU A 241      -7.492 -13.681 -20.037  1.00 70.00           C
ATOM   3623 1HD1 LEU A 241      -8.101 -13.972 -19.181  1.00 70.00           H
ATOM   3624 2HD1 LEU A 241      -6.723 -14.434 -20.209  1.00 70.00           H
ATOM   3625 3HD1 LEU A 241      -7.021 -12.719 -19.837  1.00 70.00           H
ATOM   3626  CD2 LEU A 241      -7.604 -13.048 -22.491  1.00 70.00           C
ATOM   3627 1HD2 LEU A 241      -6.840 -13.773 -22.771  1.00 70.00           H
ATOM   3628 2HD2 LEU A 241      -8.290 -12.903 -23.326  1.00 70.00           H
ATOM   3629 3HD2 LEU A 241      -7.130 -12.099 -22.242  1.00 70.00           H
ATOM   3630  HN  LEU A 241     -11.388 -14.244 -20.980  1.00 70.00           H
ATOM   3631  N   ILE A 242     -11.391 -16.943 -22.442  1.00 71.62           N
ATOM   3632  CA  ILE A 242     -11.886 -18.224 -22.916  1.00 71.62           C
ATOM   3633  C   ILE A 242     -12.659 -18.017 -24.220  1.00 71.62           C
ATOM   3634  O   ILE A 242     -12.557 -18.825 -25.141  1.00 71.62           O
ATOM   3635  HA  ILE A 242     -11.020 -18.852 -23.124  1.00 71.62           H
ATOM   3636  CB  ILE A 242     -12.699 -18.922 -21.823  1.00 71.62           C
ATOM   3637  HB  ILE A 242     -13.415 -18.206 -21.421  1.00 71.62           H
ATOM   3638  CG1 ILE A 242     -11.799 -19.360 -20.666  1.00 71.62           C
ATOM   3639 1HG1 ILE A 242     -11.206 -20.222 -20.968  1.00 71.62           H
ATOM   3640 2HG1 ILE A 242     -11.099 -18.561 -20.422  1.00 71.62           H
ATOM   3641  CG2 ILE A 242     -13.502 -20.090 -22.399  1.00 71.62           C
ATOM   3642 1HG2 ILE A 242     -14.187 -19.720 -23.161  1.00 71.62           H
ATOM   3643 2HG2 ILE A 242     -12.820 -20.815 -22.844  1.00 71.62           H
ATOM   3644 3HG2 ILE A 242     -14.070 -20.568 -21.601  1.00 71.62           H
ATOM   3645  CD1 ILE A 242     -12.629 -19.712 -19.429  1.00 71.62           C
ATOM   3646 1HD1 ILE A 242     -13.202 -18.840 -19.116  1.00 71.62           H
ATOM   3647 2HD1 ILE A 242     -13.311 -20.528 -19.670  1.00 71.62           H
ATOM   3648 3HD1 ILE A 242     -11.965 -20.020 -18.622  1.00 71.62           H
ATOM   3649  HN  ILE A 242     -11.709 -16.678 -21.531  1.00 71.62           H
ATOM   3650  N   GLN A 243     -13.414 -16.929 -24.256  1.00 69.84           N
ATOM   3651  CA  GLN A 243     -14.224 -16.619 -25.422  1.00 69.84           C
ATOM   3652  C   GLN A 243     -13.331 -16.208 -26.594  1.00 69.84           C
ATOM   3653  O   GLN A 243     -13.751 -16.266 -27.749  1.00 69.84           O
ATOM   3654  HA  GLN A 243     -14.751 -17.542 -25.663  1.00 69.84           H
ATOM   3655  CB  GLN A 243     -15.247 -15.526 -25.104  1.00 69.84           C
ATOM   3656 1HB  GLN A 243     -14.748 -14.682 -24.628  1.00 69.84           H
ATOM   3657 2HB  GLN A 243     -15.688 -15.156 -26.029  1.00 69.84           H
ATOM   3658  CG  GLN A 243     -16.349 -16.058 -24.184  1.00 69.84           C
ATOM   3659 1HG  GLN A 243     -16.765 -16.975 -24.602  1.00 69.84           H
ATOM   3660 2HG  GLN A 243     -15.925 -16.314 -23.213  1.00 69.84           H
ATOM   3661  CD  GLN A 243     -17.461 -15.022 -24.005  1.00 69.84           C
ATOM   3662  OE1 GLN A 243     -17.306 -13.850 -24.303  1.00 69.84           O
ATOM   3663  NE2 GLN A 243     -18.587 -15.519 -23.502  1.00 69.84           N
ATOM   3664 1HE2 GLN A 243     -18.648 -16.492 -23.278  1.00 69.84           H
ATOM   3665 2HE2 GLN A 243     -19.373 -14.920 -23.347  1.00 69.84           H
ATOM   3666  HN  GLN A 243     -13.478 -16.267 -23.509  1.00 69.84           H
ATOM   3667  N   ALA A 244     -12.115 -15.804 -26.257  1.00 63.36           N
ATOM   3668  CA  ALA A 244     -11.234 -15.187 -27.234  1.00 63.36           C
ATOM   3669  C   ALA A 244     -10.515 -16.279 -28.028  1.00 63.36           C
ATOM   3670  O   ALA A 244      -9.558 -16.878 -27.540  1.00 63.36           O
ATOM   3671  HA  ALA A 244     -11.852 -14.601 -27.915  1.00 63.36           H
ATOM   3672  CB  ALA A 244     -10.260 -14.247 -26.521  1.00 63.36           C
ATOM   3673 1HB  ALA A 244     -10.820 -13.472 -25.997  1.00 63.36           H
ATOM   3674 2HB  ALA A 244      -9.666 -14.814 -25.805  1.00 63.36           H
ATOM   3675 3HB  ALA A 244      -9.599 -13.784 -27.255  1.00 63.36           H
ATOM   3676  HN  ALA A 244     -11.731 -15.892 -25.338  1.00 63.36           H
ATOM   3677  N   LYS A 245     -11.004 -16.506 -29.238  1.00 56.79           N
ATOM   3678  CA  LYS A 245     -10.461 -17.558 -30.080  1.00 56.79           C
ATOM   3679  C   LYS A 245      -8.983 -17.273 -30.355  1.00 56.79           C
ATOM   3680  O   LYS A 245      -8.275 -18.120 -30.898  1.00 56.79           O
ATOM   3681  HA  LYS A 245     -10.535 -18.492 -29.524  1.00 56.79           H
ATOM   3682  CB  LYS A 245     -11.303 -17.719 -31.348  1.00 56.79           C
ATOM   3683 1HB  LYS A 245     -11.417 -16.752 -31.838  1.00 56.79           H
ATOM   3684 2HB  LYS A 245     -10.787 -18.372 -32.051  1.00 56.79           H
ATOM   3685  CG  LYS A 245     -12.681 -18.298 -31.021  1.00 56.79           C
ATOM   3686 1HG  LYS A 245     -12.567 -19.194 -30.412  1.00 56.79           H
ATOM   3687 2HG  LYS A 245     -13.250 -17.580 -30.430  1.00 56.79           H
ATOM   3688  CD  LYS A 245     -13.450 -18.637 -32.300  1.00 56.79           C
ATOM   3689 1HD  LYS A 245     -13.677 -17.722 -32.846  1.00 56.79           H
ATOM   3690 2HD  LYS A 245     -12.827 -19.250 -32.951  1.00 56.79           H
ATOM   3691  CE  LYS A 245     -14.747 -19.381 -31.978  1.00 56.79           C
ATOM   3692 1HE  LYS A 245     -14.534 -20.235 -31.335  1.00 56.79           H
ATOM   3693 2HE  LYS A 245     -15.421 -18.727 -31.424  1.00 56.79           H
ATOM   3694  NZ  LYS A 245     -15.404 -19.840 -33.222  1.00 56.79           N
ATOM   3695 1HZ  LYS A 245     -16.257 -20.338 -32.990  1.00 56.79           H
ATOM   3696 2HZ  LYS A 245     -15.626 -19.039 -33.802  1.00 56.79           H
ATOM   3697 3HZ  LYS A 245     -14.778 -20.459 -33.726  1.00 56.79           H
ATOM   3698  HN  LYS A 245     -11.756 -15.986 -29.644  1.00 56.79           H
ATOM   3699  N   LYS A 246      -8.562 -16.078 -29.968  1.00 55.22           N
ATOM   3700  CA  LYS A 246      -7.274 -15.562 -30.401  1.00 55.22           C
ATOM   3701  C   LYS A 246      -6.221 -15.871 -29.335  1.00 55.22           C
ATOM   3702  O   LYS A 246      -6.326 -15.406 -28.201  1.00 55.22           O
ATOM   3703  HA  LYS A 246      -7.003 -16.088 -31.317  1.00 55.22           H
ATOM   3704  CB  LYS A 246      -7.381 -14.076 -30.747  1.00 55.22           C
ATOM   3705 1HB  LYS A 246      -8.164 -13.614 -30.146  1.00 55.22           H
ATOM   3706 2HB  LYS A 246      -6.448 -13.572 -30.496  1.00 55.22           H
ATOM   3707  CG  LYS A 246      -7.690 -13.880 -32.233  1.00 55.22           C
ATOM   3708 1HG  LYS A 246      -7.037 -14.516 -32.831  1.00 55.22           H
ATOM   3709 2HG  LYS A 246      -8.714 -14.191 -32.440  1.00 55.22           H
ATOM   3710  CD  LYS A 246      -7.502 -12.418 -32.644  1.00 55.22           C
ATOM   3711 1HD  LYS A 246      -8.243 -11.797 -32.140  1.00 55.22           H
ATOM   3712 2HD  LYS A 246      -6.521 -12.069 -32.321  1.00 55.22           H
ATOM   3713  CE  LYS A 246      -7.635 -12.252 -34.159  1.00 55.22           C
ATOM   3714 1HE  LYS A 246      -6.948 -12.929 -34.666  1.00 55.22           H
ATOM   3715 2HE  LYS A 246      -8.642 -12.526 -34.474  1.00 55.22           H
ATOM   3716  NZ  LYS A 246      -7.348 -10.856 -34.555  1.00 55.22           N
ATOM   3717 1HZ  LYS A 246      -7.437 -10.765 -35.561  1.00 55.22           H
ATOM   3718 2HZ  LYS A 246      -8.006 -10.233 -34.100  1.00 55.22           H
ATOM   3719 3HZ  LYS A 246      -6.404 -10.612 -34.276  1.00 55.22           H
ATOM   3720  HN  LYS A 246      -9.082 -15.468 -29.371  1.00 55.22           H
ATOM   3721  N   SER A 247      -5.230 -16.653 -29.737  1.00 54.69           N
ATOM   3722  CA  SER A 247      -4.217 -17.117 -28.803  1.00 54.69           C
ATOM   3723  C   SER A 247      -3.572 -15.923 -28.097  1.00 54.69           C
ATOM   3724  O   SER A 247      -3.359 -15.955 -26.886  1.00 54.69           O
ATOM   3725  HA  SER A 247      -4.749 -17.743 -28.087  1.00 54.69           H
ATOM   3726  CB  SER A 247      -3.152 -17.951 -29.517  1.00 54.69           C
ATOM   3727 1HB  SER A 247      -3.216 -18.986 -29.180  1.00 54.69           H
ATOM   3728 2HB  SER A 247      -3.349 -17.952 -30.589  1.00 54.69           H
ATOM   3729  OG  SER A 247      -1.837 -17.456 -29.277  1.00 54.69           O
ATOM   3730  HG  SER A 247      -1.168 -18.004 -29.780  1.00 54.69           H
ATOM   3731  HN  SER A 247      -5.114 -16.970 -30.678  1.00 54.69           H
ATOM   3732  N   SER A 248      -3.278 -14.898 -28.884  1.00 56.45           N
ATOM   3733  CA  SER A 248      -2.396 -13.836 -28.431  1.00 56.45           C
ATOM   3734  C   SER A 248      -2.896 -13.273 -27.099  1.00 56.45           C
ATOM   3735  O   SER A 248      -2.170 -12.553 -26.415  1.00 56.45           O
ATOM   3736  HA  SER A 248      -1.420 -14.304 -28.307  1.00 56.45           H
ATOM   3737  CB  SER A 248      -2.296 -12.721 -29.474  1.00 56.45           C
ATOM   3738 1HB  SER A 248      -1.489 -12.041 -29.202  1.00 56.45           H
ATOM   3739 2HB  SER A 248      -2.037 -13.152 -30.442  1.00 56.45           H
ATOM   3740  OG  SER A 248      -3.514 -11.989 -29.592  1.00 56.45           O
ATOM   3741  HG  SER A 248      -3.400 -11.238 -30.242  1.00 56.45           H
ATOM   3742  HN  SER A 248      -3.631 -14.787 -29.813  1.00 56.45           H
ATOM   3743  N   LYS A 249      -4.131 -13.622 -26.771  1.00 58.96           N
ATOM   3744  CA  LYS A 249      -4.750 -13.128 -25.554  1.00 58.96           C
ATOM   3745  C   LYS A 249      -4.113 -13.817 -24.346  1.00 58.96           C
ATOM   3746  O   LYS A 249      -4.174 -13.304 -23.230  1.00 58.96           O
ATOM   3747  HA  LYS A 249      -4.542 -12.060 -25.491  1.00 58.96           H
ATOM   3748  CB  LYS A 249      -6.270 -13.289 -25.622  1.00 58.96           C
ATOM   3749 1HB  LYS A 249      -6.522 -14.337 -25.785  1.00 58.96           H
ATOM   3750 2HB  LYS A 249      -6.714 -13.000 -24.669  1.00 58.96           H
ATOM   3751  CG  LYS A 249      -6.862 -12.435 -26.745  1.00 58.96           C
ATOM   3752 1HG  LYS A 249      -6.550 -11.399 -26.622  1.00 58.96           H
ATOM   3753 2HG  LYS A 249      -6.474 -12.773 -27.706  1.00 58.96           H
ATOM   3754  CD  LYS A 249      -8.390 -12.516 -26.749  1.00 58.96           C
ATOM   3755 1HD  LYS A 249      -8.703 -13.533 -26.985  1.00 58.96           H
ATOM   3756 2HD  LYS A 249      -8.772 -12.289 -25.754  1.00 58.96           H
ATOM   3757  CE  LYS A 249      -8.988 -11.543 -27.766  1.00 58.96           C
ATOM   3758 1HE  LYS A 249      -8.403 -10.623 -27.786  1.00 58.96           H
ATOM   3759 2HE  LYS A 249      -8.937 -11.975 -28.766  1.00 58.96           H
ATOM   3760  NZ  LYS A 249     -10.395 -11.236 -27.424  1.00 58.96           N
ATOM   3761 1HZ  LYS A 249     -10.581 -10.256 -27.608  1.00 58.96           H
ATOM   3762 2HZ  LYS A 249     -11.013 -11.808 -27.988  1.00 58.96           H
ATOM   3763 3HZ  LYS A 249     -10.555 -11.432 -26.442  1.00 58.96           H
ATOM   3764  HN  LYS A 249      -4.704 -14.230 -27.320  1.00 58.96           H
ATOM   3765  N   HIS A 250      -3.515 -14.970 -24.610  1.00 64.01           N
ATOM   3766  CA  HIS A 250      -2.882 -15.744 -23.556  1.00 64.01           C
ATOM   3767  C   HIS A 250      -1.765 -14.919 -22.913  1.00 64.01           C
ATOM   3768  O   HIS A 250      -1.566 -14.975 -21.700  1.00 64.01           O
ATOM   3769  HA  HIS A 250      -3.651 -15.943 -22.809  1.00 64.01           H
ATOM   3770  CB  HIS A 250      -2.392 -17.091 -24.090  1.00 64.01           C
ATOM   3771 1HB  HIS A 250      -1.852 -16.926 -25.023  1.00 64.01           H
ATOM   3772 2HB  HIS A 250      -1.680 -17.514 -23.381  1.00 64.01           H
ATOM   3773  CG  HIS A 250      -3.494 -18.093 -24.334  1.00 64.01           C
ATOM   3774  ND1 HIS A 250      -4.156 -18.745 -23.307  1.00 64.01           N
ATOM   3775  HD1 HIS A 250      -3.980 -18.626 -22.330  1.00 64.01           H
ATOM   3776  CD2 HIS A 250      -4.045 -18.548 -25.496  1.00 64.01           C
ATOM   3777  HD2 HIS A 250      -3.757 -18.239 -26.501  1.00 64.01           H
ATOM   3778  CE1 HIS A 250      -5.061 -19.553 -23.840  1.00 64.01           C
ATOM   3779  HE1 HIS A 250      -5.742 -20.203 -23.290  1.00 64.01           H
ATOM   3780  NE2 HIS A 250      -4.990 -19.430 -25.196  1.00 64.01           N
ATOM   3781  HN  HIS A 250      -3.459 -15.374 -25.523  1.00 64.01           H
ATOM   3782  N   LYS A 251      -1.066 -14.171 -23.754  1.00 65.61           N
ATOM   3783  CA  LYS A 251       0.085 -13.410 -23.300  1.00 65.61           C
ATOM   3784  C   LYS A 251      -0.379 -12.322 -22.330  1.00 65.61           C
ATOM   3785  O   LYS A 251       0.225 -12.125 -21.277  1.00 65.61           O
ATOM   3786  HA  LYS A 251       0.739 -14.097 -22.761  1.00 65.61           H
ATOM   3787  CB  LYS A 251       0.878 -12.873 -24.493  1.00 65.61           C
ATOM   3788 1HB  LYS A 251       0.982 -13.654 -25.246  1.00 65.61           H
ATOM   3789 2HB  LYS A 251       0.330 -12.054 -24.959  1.00 65.61           H
ATOM   3790  CG  LYS A 251       2.262 -12.388 -24.058  1.00 65.61           C
ATOM   3791 1HG  LYS A 251       2.158 -11.528 -23.397  1.00 65.61           H
ATOM   3792 2HG  LYS A 251       2.763 -13.170 -23.488  1.00 65.61           H
ATOM   3793  CD  LYS A 251       3.114 -12.006 -25.270  1.00 65.61           C
ATOM   3794 1HD  LYS A 251       3.034 -12.779 -26.034  1.00 65.61           H
ATOM   3795 2HD  LYS A 251       2.736 -11.083 -25.710  1.00 65.61           H
ATOM   3796  CE  LYS A 251       4.581 -11.824 -24.873  1.00 65.61           C
ATOM   3797 1HE  LYS A 251       4.695 -10.910 -24.291  1.00 65.61           H
ATOM   3798 2HE  LYS A 251       4.896 -12.650 -24.236  1.00 65.61           H
ATOM   3799  NZ  LYS A 251       5.440 -11.763 -26.077  1.00 65.61           N
ATOM   3800 1HZ  LYS A 251       6.309 -11.293 -25.848  1.00 65.61           H
ATOM   3801 2HZ  LYS A 251       5.639 -12.703 -26.399  1.00 65.61           H
ATOM   3802 3HZ  LYS A 251       4.960 -11.250 -26.808  1.00 65.61           H
ATOM   3803  HN  LYS A 251      -1.275 -14.081 -24.728  1.00 65.61           H
ATOM   3804  N   ALA A 252      -1.448 -11.643 -22.720  1.00 64.36           N
ATOM   3805  CA  ALA A 252      -1.990 -10.568 -21.906  1.00 64.36           C
ATOM   3806  C   ALA A 252      -2.462 -11.136 -20.566  1.00 64.36           C
ATOM   3807  O   ALA A 252      -2.328 -10.487 -19.531  1.00 64.36           O
ATOM   3808  HA  ALA A 252      -1.188  -9.852 -21.725  1.00 64.36           H
ATOM   3809  CB  ALA A 252      -3.114  -9.866 -22.670  1.00 64.36           C
ATOM   3810 1HB  ALA A 252      -2.720  -9.455 -23.600  1.00 64.36           H
ATOM   3811 2HB  ALA A 252      -3.903 -10.583 -22.896  1.00 64.36           H
ATOM   3812 3HB  ALA A 252      -3.520  -9.059 -22.060  1.00 64.36           H
ATOM   3813  HN  ALA A 252      -1.940 -11.817 -23.573  1.00 64.36           H
ATOM   3814  N   LEU A 253      -3.006 -12.343 -20.631  1.00 68.59           N
ATOM   3815  CA  LEU A 253      -3.475 -13.017 -19.432  1.00 68.59           C
ATOM   3816  C   LEU A 253      -2.302 -13.214 -18.470  1.00 68.59           C
ATOM   3817  O   LEU A 253      -2.395 -12.869 -17.293  1.00 68.59           O
ATOM   3818  HA  LEU A 253      -4.206 -12.364 -18.955  1.00 68.59           H
ATOM   3819  CB  LEU A 253      -4.197 -14.316 -19.796  1.00 68.59           C
ATOM   3820 1HB  LEU A 253      -4.981 -14.083 -20.516  1.00 68.59           H
ATOM   3821 2HB  LEU A 253      -3.488 -14.974 -20.298  1.00 68.59           H
ATOM   3822  CG  LEU A 253      -4.825 -15.083 -18.630  1.00 68.59           C
ATOM   3823  HG  LEU A 253      -4.055 -15.249 -17.876  1.00 68.59           H
ATOM   3824  CD1 LEU A 253      -5.936 -14.265 -17.970  1.00 68.59           C
ATOM   3825 1HD1 LEU A 253      -5.522 -13.330 -17.591  1.00 68.59           H
ATOM   3826 2HD1 LEU A 253      -6.712 -14.048 -18.704  1.00 68.59           H
ATOM   3827 3HD1 LEU A 253      -6.365 -14.834 -17.145  1.00 68.59           H
ATOM   3828  CD2 LEU A 253      -5.318 -16.460 -19.082  1.00 68.59           C
ATOM   3829 1HD2 LEU A 253      -6.067 -16.338 -19.865  1.00 68.59           H
ATOM   3830 2HD2 LEU A 253      -4.478 -17.037 -19.469  1.00 68.59           H
ATOM   3831 3HD2 LEU A 253      -5.759 -16.984 -18.234  1.00 68.59           H
ATOM   3832  HN  LEU A 253      -3.127 -12.857 -21.480  1.00 68.59           H
ATOM   3833  N   LYS A 254      -1.224 -13.768 -19.007  1.00 71.11           N
ATOM   3834  CA  LYS A 254      -0.068 -14.100 -18.192  1.00 71.11           C
ATOM   3835  C   LYS A 254       0.364 -12.864 -17.400  1.00 71.11           C
ATOM   3836  O   LYS A 254       0.619 -12.950 -16.200  1.00 71.11           O
ATOM   3837  HA  LYS A 254      -0.377 -14.871 -17.487  1.00 71.11           H
ATOM   3838  CB  LYS A 254       1.044 -14.695 -19.057  1.00 71.11           C
ATOM   3839 1HB  LYS A 254       0.651 -15.530 -19.638  1.00 71.11           H
ATOM   3840 2HB  LYS A 254       1.394 -13.949 -19.770  1.00 71.11           H
ATOM   3841  CG  LYS A 254       2.214 -15.173 -18.194  1.00 71.11           C
ATOM   3842 1HG  LYS A 254       2.680 -14.319 -17.703  1.00 71.11           H
ATOM   3843 2HG  LYS A 254       1.845 -15.830 -17.407  1.00 71.11           H
ATOM   3844  CD  LYS A 254       3.252 -15.913 -19.039  1.00 71.11           C
ATOM   3845 1HD  LYS A 254       2.786 -16.769 -19.528  1.00 71.11           H
ATOM   3846 2HD  LYS A 254       3.619 -15.256 -19.828  1.00 71.11           H
ATOM   3847  CE  LYS A 254       4.424 -16.387 -18.177  1.00 71.11           C
ATOM   3848 1HE  LYS A 254       4.965 -15.526 -17.783  1.00 71.11           H
ATOM   3849 2HE  LYS A 254       4.049 -16.947 -17.320  1.00 71.11           H
ATOM   3850  NZ  LYS A 254       5.341 -17.236 -18.970  1.00 71.11           N
ATOM   3851 1HZ  LYS A 254       6.122 -17.522 -18.391  1.00 71.11           H
ATOM   3852 2HZ  LYS A 254       4.844 -18.057 -19.297  1.00 71.11           H
ATOM   3853 3HZ  LYS A 254       5.685 -16.710 -19.766  1.00 71.11           H
ATOM   3854  HN  LYS A 254      -1.134 -13.988 -19.978  1.00 71.11           H
ATOM   3855  N   VAL A 255       0.432 -11.743 -18.103  1.00 71.16           N
ATOM   3856  CA  VAL A 255       0.882 -10.503 -17.494  1.00 71.16           C
ATOM   3857  C   VAL A 255      -0.001 -10.184 -16.285  1.00 71.16           C
ATOM   3858  O   VAL A 255       0.504  -9.835 -15.219  1.00 71.16           O
ATOM   3859  HA  VAL A 255       1.904 -10.658 -17.151  1.00 71.16           H
ATOM   3860  CB  VAL A 255       0.896  -9.383 -18.536  1.00 71.16           C
ATOM   3861  HB  VAL A 255      -0.133  -9.200 -18.846  1.00 71.16           H
ATOM   3862  CG1 VAL A 255       1.444  -8.086 -17.939  1.00 71.16           C
ATOM   3863 1HG1 VAL A 255       0.817  -7.777 -17.103  1.00 71.16           H
ATOM   3864 2HG1 VAL A 255       2.463  -8.250 -17.589  1.00 71.16           H
ATOM   3865 3HG1 VAL A 255       1.443  -7.306 -18.701  1.00 71.16           H
ATOM   3866  CG2 VAL A 255       1.692  -9.797 -19.775  1.00 71.16           C
ATOM   3867 1HG2 VAL A 255       2.720 -10.020 -19.488  1.00 71.16           H
ATOM   3868 2HG2 VAL A 255       1.239 -10.682 -20.220  1.00 71.16           H
ATOM   3869 3HG2 VAL A 255       1.686  -8.982 -20.500  1.00 71.16           H
ATOM   3870  HN  VAL A 255       0.186 -11.674 -19.070  1.00 71.16           H
ATOM   3871  N   THR A 256      -1.303 -10.316 -16.492  1.00 70.70           N
ATOM   3872  CA  THR A 256      -2.267  -9.883 -15.495  1.00 70.70           C
ATOM   3873  C   THR A 256      -2.190 -10.777 -14.256  1.00 70.70           C
ATOM   3874  O   THR A 256      -2.115 -10.282 -13.132  1.00 70.70           O
ATOM   3875  HA  THR A 256      -2.003  -8.874 -15.178  1.00 70.70           H
ATOM   3876  CB  THR A 256      -3.650  -9.867 -16.149  1.00 70.70           C
ATOM   3877  HB  THR A 256      -4.048 -10.878 -16.240  1.00 70.70           H
ATOM   3878  OG1 THR A 256      -3.445  -9.174 -17.377  1.00 70.70           O
ATOM   3879  HG1 THR A 256      -3.333  -9.828 -18.125  1.00 70.70           H
ATOM   3880  CG2 THR A 256      -4.647  -8.992 -15.389  1.00 70.70           C
ATOM   3881 1HG2 THR A 256      -4.280  -7.966 -15.356  1.00 70.70           H
ATOM   3882 2HG2 THR A 256      -4.761  -9.369 -14.372  1.00 70.70           H
ATOM   3883 3HG2 THR A 256      -5.612  -9.016 -15.895  1.00 70.70           H
ATOM   3884  HN  THR A 256      -1.700 -10.709 -17.321  1.00 70.70           H
ATOM   3885  N   ILE A 257      -2.213 -12.079 -14.503  1.00 73.75           N
ATOM   3886  CA  ILE A 257      -2.180 -13.046 -13.419  1.00 73.75           C
ATOM   3887  C   ILE A 257      -0.962 -12.774 -12.535  1.00 73.75           C
ATOM   3888  O   ILE A 257      -1.073 -12.748 -11.310  1.00 73.75           O
ATOM   3889  HA  ILE A 257      -3.080 -12.899 -12.822  1.00 73.75           H
ATOM   3890  CB  ILE A 257      -2.232 -14.472 -13.973  1.00 73.75           C
ATOM   3891  HB  ILE A 257      -1.470 -14.566 -14.747  1.00 73.75           H
ATOM   3892  CG1 ILE A 257      -3.583 -14.756 -14.632  1.00 73.75           C
ATOM   3893 1HG1 ILE A 257      -4.377 -14.679 -13.889  1.00 73.75           H
ATOM   3894 2HG1 ILE A 257      -3.785 -14.003 -15.393  1.00 73.75           H
ATOM   3895  CG2 ILE A 257      -1.898 -15.495 -12.885  1.00 73.75           C
ATOM   3896 1HG2 ILE A 257      -0.896 -15.304 -12.502  1.00 73.75           H
ATOM   3897 2HG2 ILE A 257      -2.620 -15.409 -12.072  1.00 73.75           H
ATOM   3898 3HG2 ILE A 257      -1.942 -16.499 -13.305  1.00 73.75           H
ATOM   3899  CD1 ILE A 257      -3.602 -16.148 -15.265  1.00 73.75           C
ATOM   3900 1HD1 ILE A 257      -2.823 -16.213 -16.024  1.00 73.75           H
ATOM   3901 2HD1 ILE A 257      -3.423 -16.900 -14.496  1.00 73.75           H
ATOM   3902 3HD1 ILE A 257      -4.574 -16.324 -15.726  1.00 73.75           H
ATOM   3903  HN  ILE A 257      -2.253 -12.473 -15.421  1.00 73.75           H
ATOM   3904  N   THR A 258       0.173 -12.577 -13.189  1.00 77.59           N
ATOM   3905  CA  THR A 258       1.427 -12.401 -12.477  1.00 77.59           C
ATOM   3906  C   THR A 258       1.326 -11.226 -11.502  1.00 77.59           C
ATOM   3907  O   THR A 258       1.759 -11.327 -10.355  1.00 77.59           O
ATOM   3908  HA  THR A 258       1.613 -13.295 -11.882  1.00 77.59           H
ATOM   3909  CB  THR A 258       2.540 -12.237 -13.513  1.00 77.59           C
ATOM   3910  HB  THR A 258       2.387 -11.337 -14.110  1.00 77.59           H
ATOM   3911  OG1 THR A 258       2.526 -13.464 -14.236  1.00 77.59           O
ATOM   3912  HG1 THR A 258       1.886 -13.403 -15.002  1.00 77.59           H
ATOM   3913  CG2 THR A 258       3.931 -12.196 -12.877  1.00 77.59           C
ATOM   3914 1HG2 THR A 258       4.111 -13.125 -12.336  1.00 77.59           H
ATOM   3915 2HG2 THR A 258       3.990 -11.355 -12.185  1.00 77.59           H
ATOM   3916 3HG2 THR A 258       4.684 -12.078 -13.656  1.00 77.59           H
ATOM   3917  HN  THR A 258       0.244 -12.538 -14.186  1.00 77.59           H
ATOM   3918  N   VAL A 259       0.751 -10.138 -11.994  1.00 74.22           N
ATOM   3919  CA  VAL A 259       0.659  -8.920 -11.208  1.00 74.22           C
ATOM   3920  C   VAL A 259      -0.210  -9.178  -9.975  1.00 74.22           C
ATOM   3921  O   VAL A 259       0.126  -8.747  -8.873  1.00 74.22           O
ATOM   3922  HA  VAL A 259       1.666  -8.663 -10.880  1.00 74.22           H
ATOM   3923  CB  VAL A 259       0.137  -7.774 -12.078  1.00 74.22           C
ATOM   3924  HB  VAL A 259      -0.782  -8.109 -12.558  1.00 74.22           H
ATOM   3925  CG1 VAL A 259      -0.198  -6.548 -11.226  1.00 74.22           C
ATOM   3926 1HG1 VAL A 259      -0.965  -6.811 -10.497  1.00 74.22           H
ATOM   3927 2HG1 VAL A 259       0.698  -6.211 -10.705  1.00 74.22           H
ATOM   3928 3HG1 VAL A 259      -0.566  -5.749 -11.869  1.00 74.22           H
ATOM   3929  CG2 VAL A 259       1.141  -7.420 -13.177  1.00 74.22           C
ATOM   3930 1HG2 VAL A 259       2.083  -7.113 -12.724  1.00 74.22           H
ATOM   3931 2HG2 VAL A 259       1.308  -8.291 -13.811  1.00 74.22           H
ATOM   3932 3HG2 VAL A 259       0.745  -6.603 -13.780  1.00 74.22           H
ATOM   3933  HN  VAL A 259       0.354 -10.081 -12.910  1.00 74.22           H
ATOM   3934  N   LEU A 260      -1.310  -9.880 -10.203  1.00 74.69           N
ATOM   3935  CA  LEU A 260      -2.236 -10.189  -9.127  1.00 74.69           C
ATOM   3936  C   LEU A 260      -1.522 -11.038  -8.073  1.00 74.69           C
ATOM   3937  O   LEU A 260      -1.594 -10.743  -6.881  1.00 74.69           O
ATOM   3938  HA  LEU A 260      -2.531  -9.245  -8.668  1.00 74.69           H
ATOM   3939  CB  LEU A 260      -3.506 -10.839  -9.683  1.00 74.69           C
ATOM   3940 1HB  LEU A 260      -4.022 -10.107 -10.304  1.00 74.69           H
ATOM   3941 2HB  LEU A 260      -3.213 -11.661 -10.336  1.00 74.69           H
ATOM   3942  CG  LEU A 260      -4.494 -11.375  -8.645  1.00 74.69           C
ATOM   3943  HG  LEU A 260      -3.934 -11.937  -7.898  1.00 74.69           H
ATOM   3944  CD1 LEU A 260      -5.197 -10.229  -7.915  1.00 74.69           C
ATOM   3945 1HD1 LEU A 260      -4.456  -9.613  -7.406  1.00 74.69           H
ATOM   3946 2HD1 LEU A 260      -5.743  -9.619  -8.635  1.00 74.69           H
ATOM   3947 3HD1 LEU A 260      -5.894 -10.638  -7.183  1.00 74.69           H
ATOM   3948  CD2 LEU A 260      -5.490 -12.343  -9.286  1.00 74.69           C
ATOM   3949 1HD2 LEU A 260      -6.049 -11.826 -10.067  1.00 74.69           H
ATOM   3950 2HD2 LEU A 260      -4.951 -13.184  -9.722  1.00 74.69           H
ATOM   3951 3HD2 LEU A 260      -6.181 -12.709  -8.527  1.00 74.69           H
ATOM   3952  HN  LEU A 260      -1.571 -10.235 -11.101  1.00 74.69           H
ATOM   3953  N   THR A 261      -0.850 -12.075  -8.551  1.00 81.30           N
ATOM   3954  CA  THR A 261      -0.234 -13.042  -7.659  1.00 81.30           C
ATOM   3955  C   THR A 261       0.770 -12.351  -6.734  1.00 81.30           C
ATOM   3956  O   THR A 261       0.836 -12.657  -5.544  1.00 81.30           O
ATOM   3957  HA  THR A 261      -1.011 -13.469  -7.025  1.00 81.30           H
ATOM   3958  CB  THR A 261       0.390 -14.146  -8.516  1.00 81.30           C
ATOM   3959  HB  THR A 261       1.189 -13.748  -9.141  1.00 81.30           H
ATOM   3960  OG1 THR A 261      -0.716 -14.708  -9.216  1.00 81.30           O
ATOM   3961  HG1 THR A 261      -0.877 -14.203 -10.064  1.00 81.30           H
ATOM   3962  CG2 THR A 261       0.928 -15.306  -7.676  1.00 81.30           C
ATOM   3963 1HG2 THR A 261       0.114 -15.747  -7.102  1.00 81.30           H
ATOM   3964 2HG2 THR A 261       1.695 -14.936  -6.995  1.00 81.30           H
ATOM   3965 3HG2 THR A 261       1.360 -16.061  -8.334  1.00 81.30           H
ATOM   3966  HN  THR A 261      -0.724 -12.258  -9.526  1.00 81.30           H
ATOM   3967  N   VAL A 262       1.527 -11.433  -7.315  1.00 82.80           N
ATOM   3968  CA  VAL A 262       2.555 -10.727  -6.569  1.00 82.80           C
ATOM   3969  C   VAL A 262       1.894  -9.862  -5.493  1.00 82.80           C
ATOM   3970  O   VAL A 262       2.353  -9.825  -4.353  1.00 82.80           O
ATOM   3971  HA  VAL A 262       3.180 -11.476  -6.082  1.00 82.80           H
ATOM   3972  CB  VAL A 262       3.437  -9.922  -7.525  1.00 82.80           C
ATOM   3973  HB  VAL A 262       2.786  -9.293  -8.133  1.00 82.80           H
ATOM   3974  CG1 VAL A 262       4.389  -9.006  -6.753  1.00 82.80           C
ATOM   3975 1HG1 VAL A 262       3.810  -8.312  -6.143  1.00 82.80           H
ATOM   3976 2HG1 VAL A 262       5.030  -9.608  -6.109  1.00 82.80           H
ATOM   3977 3HG1 VAL A 262       5.004  -8.446  -7.457  1.00 82.80           H
ATOM   3978  CG2 VAL A 262       4.210 -10.847  -8.467  1.00 82.80           C
ATOM   3979 1HG2 VAL A 262       4.845 -11.513  -7.882  1.00 82.80           H
ATOM   3980 2HG2 VAL A 262       3.507 -11.438  -9.054  1.00 82.80           H
ATOM   3981 3HG2 VAL A 262       4.829 -10.249  -9.136  1.00 82.80           H
ATOM   3982  HN  VAL A 262       1.447 -11.169  -8.277  1.00 82.80           H
ATOM   3983  N   PHE A 263       0.827  -9.187  -5.895  1.00 79.22           N
ATOM   3984  CA  PHE A 263       0.114  -8.304  -4.987  1.00 79.22           C
ATOM   3985  C   PHE A 263      -0.456  -9.084  -3.800  1.00 79.22           C
ATOM   3986  O   PHE A 263      -0.250  -8.705  -2.648  1.00 79.22           O
ATOM   3987  HA  PHE A 263       0.830  -7.566  -4.625  1.00 79.22           H
ATOM   3988  CB  PHE A 263      -1.040  -7.687  -5.778  1.00 79.22           C
ATOM   3989 1HB  PHE A 263      -0.637  -7.186  -6.659  1.00 79.22           H
ATOM   3990 2HB  PHE A 263      -1.690  -8.485  -6.136  1.00 79.22           H
ATOM   3991  CG  PHE A 263      -1.877  -6.686  -4.979  1.00 79.22           C
ATOM   3992  CD1 PHE A 263      -2.983  -7.108  -4.308  1.00 79.22           C
ATOM   3993  HD1 PHE A 263      -3.272  -8.158  -4.340  1.00 79.22           H
ATOM   3994  CD2 PHE A 263      -1.516  -5.376  -4.939  1.00 79.22           C
ATOM   3995  HD2 PHE A 263      -0.630  -5.038  -5.476  1.00 79.22           H
ATOM   3996  CE1 PHE A 263      -3.760  -6.179  -3.566  1.00 79.22           C
ATOM   3997  HE1 PHE A 263      -4.646  -6.517  -3.029  1.00 79.22           H
ATOM   3998  CE2 PHE A 263      -2.293  -4.447  -4.197  1.00 79.22           C
ATOM   3999  HE2 PHE A 263      -2.003  -3.397  -4.165  1.00 79.22           H
ATOM   4000  CZ  PHE A 263      -3.399  -4.869  -3.526  1.00 79.22           C
ATOM   4001  HZ  PHE A 263      -3.995  -4.156  -2.956  1.00 79.22           H
ATOM   4002  HN  PHE A 263       0.450  -9.236  -6.820  1.00 79.22           H
ATOM   4003  N   VAL A 264      -1.161 -10.158  -4.123  1.00 81.79           N
ATOM   4004  CA  VAL A 264      -1.851 -10.933  -3.105  1.00 81.79           C
ATOM   4005  C   VAL A 264      -0.829 -11.485  -2.110  1.00 81.79           C
ATOM   4006  O   VAL A 264      -1.020 -11.386  -0.899  1.00 81.79           O
ATOM   4007  HA  VAL A 264      -2.525 -10.258  -2.578  1.00 81.79           H
ATOM   4008  CB  VAL A 264      -2.695 -12.026  -3.764  1.00 81.79           C
ATOM   4009  HB  VAL A 264      -2.047 -12.594  -4.431  1.00 81.79           H
ATOM   4010  CG1 VAL A 264      -3.254 -12.992  -2.717  1.00 81.79           C
ATOM   4011 1HG1 VAL A 264      -2.430 -13.463  -2.180  1.00 81.79           H
ATOM   4012 2HG1 VAL A 264      -3.880 -12.444  -2.013  1.00 81.79           H
ATOM   4013 3HG1 VAL A 264      -3.850 -13.759  -3.212  1.00 81.79           H
ATOM   4014  CG2 VAL A 264      -3.820 -11.419  -4.605  1.00 81.79           C
ATOM   4015 1HG2 VAL A 264      -4.466 -10.816  -3.966  1.00 81.79           H
ATOM   4016 2HG2 VAL A 264      -3.391 -10.791  -5.385  1.00 81.79           H
ATOM   4017 3HG2 VAL A 264      -4.404 -12.218  -5.061  1.00 81.79           H
ATOM   4018  HN  VAL A 264      -1.265 -10.499  -5.057  1.00 81.79           H
ATOM   4019  N   LEU A 265       0.235 -12.055  -2.658  1.00 87.36           N
ATOM   4020  CA  LEU A 265       1.214 -12.753  -1.842  1.00 87.36           C
ATOM   4021  C   LEU A 265       1.918 -11.749  -0.927  1.00 87.36           C
ATOM   4022  O   LEU A 265       2.355 -12.101   0.167  1.00 87.36           O
ATOM   4023  HA  LEU A 265       0.672 -13.466  -1.220  1.00 87.36           H
ATOM   4024  CB  LEU A 265       2.171 -13.557  -2.724  1.00 87.36           C
ATOM   4025 1HB  LEU A 265       2.561 -12.897  -3.499  1.00 87.36           H
ATOM   4026 2HB  LEU A 265       3.019 -13.869  -2.115  1.00 87.36           H
ATOM   4027  CG  LEU A 265       1.580 -14.796  -3.398  1.00 87.36           C
ATOM   4028  HG  LEU A 265       0.734 -14.482  -4.009  1.00 87.36           H
ATOM   4029  CD1 LEU A 265       2.598 -15.447  -4.337  1.00 87.36           C
ATOM   4030 1HD1 LEU A 265       2.888 -14.734  -5.109  1.00 87.36           H
ATOM   4031 2HD1 LEU A 265       3.478 -15.745  -3.768  1.00 87.36           H
ATOM   4032 3HD1 LEU A 265       2.152 -16.326  -4.803  1.00 87.36           H
ATOM   4033  CD2 LEU A 265       1.045 -15.784  -2.359  1.00 87.36           C
ATOM   4034 1HD2 LEU A 265       1.858 -16.097  -1.703  1.00 87.36           H
ATOM   4035 2HD2 LEU A 265       0.266 -15.303  -1.768  1.00 87.36           H
ATOM   4036 3HD2 LEU A 265       0.631 -16.656  -2.866  1.00 87.36           H
ATOM   4037  HN  LEU A 265       0.432 -12.045  -3.638  1.00 87.36           H
ATOM   4038  N   SER A 266       2.005 -10.517  -1.409  1.00 88.45           N
ATOM   4039  CA  SER A 266       2.726  -9.481  -0.689  1.00 88.45           C
ATOM   4040  C   SER A 266       1.826  -8.869   0.387  1.00 88.45           C
ATOM   4041  O   SER A 266       2.279  -8.591   1.496  1.00 88.45           O
ATOM   4042  HA  SER A 266       3.577  -9.986  -0.233  1.00 88.45           H
ATOM   4043  CB  SER A 266       3.228  -8.395  -1.642  1.00 88.45           C
ATOM   4044 1HB  SER A 266       3.725  -7.612  -1.070  1.00 88.45           H
ATOM   4045 2HB  SER A 266       3.972  -8.820  -2.316  1.00 88.45           H
ATOM   4046  OG  SER A 266       2.169  -7.824  -2.406  1.00 88.45           O
ATOM   4047  HG  SER A 266       2.070  -8.313  -3.273  1.00 88.45           H
ATOM   4048  HN  SER A 266       1.594 -10.224  -2.272  1.00 88.45           H
ATOM   4049  N   GLN A 267       0.567  -8.675   0.020  1.00 87.13           N
ATOM   4050  CA  GLN A 267      -0.335  -7.879   0.834  1.00 87.13           C
ATOM   4051  C   GLN A 267      -1.102  -8.776   1.809  1.00 87.13           C
ATOM   4052  O   GLN A 267      -1.435  -8.355   2.915  1.00 87.13           O
ATOM   4053  HA  GLN A 267       0.304  -7.193   1.389  1.00 87.13           H
ATOM   4054  CB  GLN A 267      -1.297  -7.073  -0.041  1.00 87.13           C
ATOM   4055 1HB  GLN A 267      -1.884  -7.750  -0.661  1.00 87.13           H
ATOM   4056 2HB  GLN A 267      -1.999  -6.528   0.590  1.00 87.13           H
ATOM   4057  CG  GLN A 267      -0.534  -6.090  -0.931  1.00 87.13           C
ATOM   4058 1HG  GLN A 267       0.121  -6.639  -1.608  1.00 87.13           H
ATOM   4059 2HG  GLN A 267      -1.237  -5.533  -1.550  1.00 87.13           H
ATOM   4060  CD  GLN A 267       0.294  -5.117  -0.089  1.00 87.13           C
ATOM   4061  OE1 GLN A 267      -0.122  -4.653   0.959  1.00 87.13           O
ATOM   4062  NE2 GLN A 267       1.487  -4.835  -0.605  1.00 87.13           N
ATOM   4063 1HE2 GLN A 267       1.768  -5.250  -1.471  1.00 87.13           H
ATOM   4064 2HE2 GLN A 267       2.103  -4.208  -0.128  1.00 87.13           H
ATOM   4065  HN  GLN A 267       0.164  -9.051  -0.814  1.00 87.13           H
ATOM   4066  N   PHE A 268      -1.359  -9.997   1.362  1.00 88.68           N
ATOM   4067  CA  PHE A 268      -2.240 -10.891   2.094  1.00 88.68           C
ATOM   4068  C   PHE A 268      -1.726 -11.124   3.516  1.00 88.68           C
ATOM   4069  O   PHE A 268      -2.466 -10.955   4.483  1.00 88.68           O
ATOM   4070  HA  PHE A 268      -3.220 -10.417   2.137  1.00 88.68           H
ATOM   4071  CB  PHE A 268      -2.248 -12.224   1.342  1.00 88.68           C
ATOM   4072 1HB  PHE A 268      -2.573 -12.050   0.317  1.00 88.68           H
ATOM   4073 2HB  PHE A 268      -1.229 -12.608   1.293  1.00 88.68           H
ATOM   4074  CG  PHE A 268      -3.148 -13.289   1.974  1.00 88.68           C
ATOM   4075  CD1 PHE A 268      -2.627 -14.186   2.853  1.00 88.68           C
ATOM   4076  HD1 PHE A 268      -1.568 -14.146   3.108  1.00 88.68           H
ATOM   4077  CD2 PHE A 268      -4.469 -13.338   1.655  1.00 88.68           C
ATOM   4078  HD2 PHE A 268      -4.887 -12.619   0.950  1.00 88.68           H
ATOM   4079  CE1 PHE A 268      -3.462 -15.173   3.438  1.00 88.68           C
ATOM   4080  HE1 PHE A 268      -3.044 -15.892   4.143  1.00 88.68           H
ATOM   4081  CE2 PHE A 268      -5.305 -14.326   2.241  1.00 88.68           C
ATOM   4082  HE2 PHE A 268      -6.364 -14.365   1.986  1.00 88.68           H
ATOM   4083  CZ  PHE A 268      -4.783 -15.223   3.120  1.00 88.68           C
ATOM   4084  HZ  PHE A 268      -5.424 -15.981   3.570  1.00 88.68           H
ATOM   4085  HN  PHE A 268      -0.979 -10.375   0.518  1.00 88.68           H
ATOM   4086  N   PRO A 269      -0.453 -11.515   3.668  1.00 93.27           N
ATOM   4087  CA  PRO A 269       0.074 -11.871   4.988  1.00 93.27           C
ATOM   4088  C   PRO A 269      -0.166 -10.780   6.019  1.00 93.27           C
ATOM   4089  O   PRO A 269      -0.576 -11.062   7.143  1.00 93.27           O
ATOM   4090  HA  PRO A 269      -0.447 -12.748   5.375  1.00 93.27           H
ATOM   4091  CB  PRO A 269       1.566 -12.095   4.735  1.00 93.27           C
ATOM   4092 1HB  PRO A 269       2.142 -11.184   4.896  1.00 93.27           H
ATOM   4093 2HB  PRO A 269       1.977 -12.853   5.401  1.00 93.27           H
ATOM   4094  CG  PRO A 269       1.614 -12.541   3.278  1.00 93.27           C
ATOM   4095 1HG  PRO A 269       2.604 -12.402   2.844  1.00 93.27           H
ATOM   4096 2HG  PRO A 269       1.377 -13.599   3.170  1.00 93.27           H
ATOM   4097  CD  PRO A 269       0.571 -11.653   2.617  1.00 93.27           C
ATOM   4098 1HD  PRO A 269       0.985 -10.686   2.333  1.00 93.27           H
ATOM   4099 2HD  PRO A 269       0.172 -12.105   1.709  1.00 93.27           H
ATOM   4100  N   TYR A 270       0.100  -9.550   5.604  1.00 92.18           N
ATOM   4101  CA  TYR A 270      -0.014  -8.415   6.504  1.00 92.18           C
ATOM   4102  C   TYR A 270      -1.461  -8.219   6.958  1.00 92.18           C
ATOM   4103  O   TYR A 270      -1.721  -8.002   8.141  1.00 92.18           O
ATOM   4104  HA  TYR A 270       0.609  -8.614   7.376  1.00 92.18           H
ATOM   4105  CB  TYR A 270       0.426  -7.191   5.698  1.00 92.18           C
ATOM   4106 1HB  TYR A 270       1.494  -7.267   5.494  1.00 92.18           H
ATOM   4107 2HB  TYR A 270      -0.084  -7.202   4.734  1.00 92.18           H
ATOM   4108  CG  TYR A 270       0.147  -5.856   6.391  1.00 92.18           C
ATOM   4109  CD1 TYR A 270      -0.793  -4.991   5.870  1.00 92.18           C
ATOM   4110  HD1 TYR A 270      -1.337  -5.259   4.964  1.00 92.18           H
ATOM   4111  CD2 TYR A 270       0.835  -5.518   7.538  1.00 92.18           C
ATOM   4112  HD2 TYR A 270       1.578  -6.202   7.950  1.00 92.18           H
ATOM   4113  CE1 TYR A 270      -1.055  -3.735   6.522  1.00 92.18           C
ATOM   4114  HE1 TYR A 270      -1.795  -3.042   6.121  1.00 92.18           H
ATOM   4115  CE2 TYR A 270       0.573  -4.262   8.191  1.00 92.18           C
ATOM   4116  HE2 TYR A 270       1.110  -3.982   9.098  1.00 92.18           H
ATOM   4117  CZ  TYR A 270      -0.360  -3.432   7.651  1.00 92.18           C
ATOM   4118  OH  TYR A 270      -0.607  -2.245   8.268  1.00 92.18           O
ATOM   4119  HH  TYR A 270      -0.088  -2.188   9.120  1.00 92.18           H
ATOM   4120  HN  TYR A 270       0.389  -9.324   4.673  1.00 92.18           H
ATOM   4121  N   ASN A 271      -2.367  -8.303   5.994  1.00 90.42           N
ATOM   4122  CA  ASN A 271      -3.774  -8.061   6.266  1.00 90.42           C
ATOM   4123  C   ASN A 271      -4.304  -9.153   7.196  1.00 90.42           C
ATOM   4124  O   ASN A 271      -5.236  -8.921   7.964  1.00 90.42           O
ATOM   4125  HA  ASN A 271      -3.811  -7.071   6.721  1.00 90.42           H
ATOM   4126  CB  ASN A 271      -4.598  -8.096   4.977  1.00 90.42           C
ATOM   4127 1HB  ASN A 271      -4.272  -8.930   4.356  1.00 90.42           H
ATOM   4128 2HB  ASN A 271      -5.647  -8.267   5.217  1.00 90.42           H
ATOM   4129  CG  ASN A 271      -4.453  -6.787   4.199  1.00 90.42           C
ATOM   4130  OD1 ASN A 271      -4.934  -5.739   4.599  1.00 90.42           O
ATOM   4131  ND2 ASN A 271      -3.766  -6.904   3.066  1.00 90.42           N
ATOM   4132 1HD2 ASN A 271      -3.398  -7.793   2.794  1.00 90.42           H
ATOM   4133 2HD2 ASN A 271      -3.617  -6.103   2.486  1.00 90.42           H
ATOM   4134  HN  ASN A 271      -2.153  -8.530   5.044  1.00 90.42           H
ATOM   4135  N   CYS A 272      -3.688 -10.322   7.096  1.00 93.09           N
ATOM   4136  CA  CYS A 272      -4.030 -11.426   7.976  1.00 93.09           C
ATOM   4137  C   CYS A 272      -3.745 -10.999   9.417  1.00 93.09           C
ATOM   4138  O   CYS A 272      -4.588 -11.167  10.297  1.00 93.09           O
ATOM   4139  HA  CYS A 272      -5.093 -11.622   7.834  1.00 93.09           H
ATOM   4140  CB  CYS A 272      -3.277 -12.704   7.600  1.00 93.09           C
ATOM   4141 1HB  CYS A 272      -2.212 -12.492   7.499  1.00 93.09           H
ATOM   4142 2HB  CYS A 272      -3.381 -13.444   8.393  1.00 93.09           H
ATOM   4143  SG  CYS A 272      -3.931 -13.376   6.029  1.00 93.09           S
ATOM   4144  HG  CYS A 272      -3.350 -12.477   5.240  1.00 93.09           H
ATOM   4145  HN  CYS A 272      -2.967 -10.519   6.431  1.00 93.09           H
ATOM   4146  N   ILE A 273      -2.553 -10.455   9.614  1.00 93.78           N
ATOM   4147  CA  ILE A 273      -2.129 -10.041  10.941  1.00 93.78           C
ATOM   4148  C   ILE A 273      -2.994  -8.867  11.404  1.00 93.78           C
ATOM   4149  O   ILE A 273      -3.357  -8.783  12.577  1.00 93.78           O
ATOM   4150  HA  ILE A 273      -2.298 -10.881  11.615  1.00 93.78           H
ATOM   4151  CB  ILE A 273      -0.629  -9.742  10.956  1.00 93.78           C
ATOM   4152  HB  ILE A 273      -0.424  -8.982  10.202  1.00 93.78           H
ATOM   4153  CG1 ILE A 273       0.181 -10.984  10.575  1.00 93.78           C
ATOM   4154 1HG1 ILE A 273      -0.111 -11.322   9.581  1.00 93.78           H
ATOM   4155 2HG1 ILE A 273       1.240 -10.731  10.528  1.00 93.78           H
ATOM   4156  CG2 ILE A 273      -0.197  -9.168  12.307  1.00 93.78           C
ATOM   4157 1HG2 ILE A 273      -0.739  -8.242  12.498  1.00 93.78           H
ATOM   4158 2HG2 ILE A 273      -0.418  -9.888  13.095  1.00 93.78           H
ATOM   4159 3HG2 ILE A 273       0.874  -8.965  12.290  1.00 93.78           H
ATOM   4160  CD1 ILE A 273      -0.035 -12.110  11.588  1.00 93.78           C
ATOM   4161 1HD1 ILE A 273       0.281 -11.776  12.576  1.00 93.78           H
ATOM   4162 2HD1 ILE A 273      -1.092 -12.377  11.615  1.00 93.78           H
ATOM   4163 3HD1 ILE A 273       0.552 -12.981  11.294  1.00 93.78           H
ATOM   4164  HN  ILE A 273      -1.883 -10.296   8.888  1.00 93.78           H
ATOM   4165  N   LEU A 274      -3.299  -7.989  10.460  1.00 92.44           N
ATOM   4166  CA  LEU A 274      -4.112  -6.822  10.758  1.00 92.44           C
ATOM   4167  C   LEU A 274      -5.486  -7.276  11.255  1.00 92.44           C
ATOM   4168  O   LEU A 274      -6.074  -6.642  12.130  1.00 92.44           O
ATOM   4169  HA  LEU A 274      -3.617  -6.275  11.561  1.00 92.44           H
ATOM   4170  CB  LEU A 274      -4.174  -5.889   9.547  1.00 92.44           C
ATOM   4171 1HB  LEU A 274      -3.193  -5.879   9.070  1.00 92.44           H
ATOM   4172 2HB  LEU A 274      -4.875  -6.308   8.825  1.00 92.44           H
ATOM   4173  CG  LEU A 274      -4.585  -4.443   9.834  1.00 92.44           C
ATOM   4174  HG  LEU A 274      -5.334  -4.452  10.625  1.00 92.44           H
ATOM   4175  CD1 LEU A 274      -3.396  -3.627  10.345  1.00 92.44           C
ATOM   4176 1HD1 LEU A 274      -3.018  -4.072  11.266  1.00 92.44           H
ATOM   4177 2HD1 LEU A 274      -2.607  -3.623   9.593  1.00 92.44           H
ATOM   4178 3HD1 LEU A 274      -3.716  -2.603  10.541  1.00 92.44           H
ATOM   4179  CD2 LEU A 274      -5.233  -3.803   8.605  1.00 92.44           C
ATOM   4180 1HD2 LEU A 274      -4.525  -3.807   7.776  1.00 92.44           H
ATOM   4181 2HD2 LEU A 274      -6.121  -4.370   8.326  1.00 92.44           H
ATOM   4182 3HD2 LEU A 274      -5.516  -2.776   8.836  1.00 92.44           H
ATOM   4183  HN  LEU A 274      -3.001  -8.065   9.509  1.00 92.44           H
ATOM   4184  N   LEU A 275      -5.957  -8.370  10.675  1.00 94.34           N
ATOM   4185  CA  LEU A 275      -7.229  -8.943  11.081  1.00 94.34           C
ATOM   4186  C   LEU A 275      -7.142  -9.384  12.544  1.00 94.34           C
ATOM   4187  O   LEU A 275      -8.035  -9.093  13.338  1.00 94.34           O
ATOM   4188  HA  LEU A 275      -7.981  -8.158  11.002  1.00 94.34           H
ATOM   4189  CB  LEU A 275      -7.642 -10.063  10.125  1.00 94.34           C
ATOM   4190 1HB  LEU A 275      -7.744  -9.641   9.125  1.00 94.34           H
ATOM   4191 2HB  LEU A 275      -6.834 -10.793  10.082  1.00 94.34           H
ATOM   4192  CG  LEU A 275      -8.938 -10.798  10.472  1.00 94.34           C
ATOM   4193  HG  LEU A 275      -8.862 -11.159  11.498  1.00 94.34           H
ATOM   4194  CD1 LEU A 275     -10.138  -9.851  10.415  1.00 94.34           C
ATOM   4195 1HD1 LEU A 275      -9.995  -9.039  11.128  1.00 94.34           H
ATOM   4196 2HD1 LEU A 275     -10.228  -9.439   9.410  1.00 94.34           H
ATOM   4197 3HD1 LEU A 275     -11.046 -10.399  10.666  1.00 94.34           H
ATOM   4198  CD2 LEU A 275      -9.131 -12.023   9.575  1.00 94.34           C
ATOM   4199 1HD2 LEU A 275      -9.178 -11.706   8.533  1.00 94.34           H
ATOM   4200 2HD2 LEU A 275      -8.294 -12.707   9.710  1.00 94.34           H
ATOM   4201 3HD2 LEU A 275     -10.060 -12.526   9.843  1.00 94.34           H
ATOM   4202  HN  LEU A 275      -5.487  -8.862   9.943  1.00 94.34           H
ATOM   4203  N   VAL A 276      -6.057 -10.079  12.855  1.00 94.82           N
ATOM   4204  CA  VAL A 276      -5.851 -10.580  14.203  1.00 94.82           C
ATOM   4205  C   VAL A 276      -5.864  -9.408  15.186  1.00 94.82           C
ATOM   4206  O   VAL A 276      -6.523  -9.471  16.223  1.00 94.82           O
ATOM   4207  HA  VAL A 276      -6.683 -11.244  14.438  1.00 94.82           H
ATOM   4208  CB  VAL A 276      -4.560 -11.398  14.265  1.00 94.82           C
ATOM   4209  HB  VAL A 276      -3.750 -10.777  13.882  1.00 94.82           H
ATOM   4210  CG1 VAL A 276      -4.220 -11.777  15.708  1.00 94.82           C
ATOM   4211 1HG1 VAL A 276      -4.088 -10.871  16.300  1.00 94.82           H
ATOM   4212 2HG1 VAL A 276      -5.031 -12.372  16.128  1.00 94.82           H
ATOM   4213 3HG1 VAL A 276      -3.297 -12.358  15.723  1.00 94.82           H
ATOM   4214  CG2 VAL A 276      -4.656 -12.642  13.380  1.00 94.82           C
ATOM   4215 1HG2 VAL A 276      -5.482 -13.267  13.720  1.00 94.82           H
ATOM   4216 2HG2 VAL A 276      -4.829 -12.341  12.347  1.00 94.82           H
ATOM   4217 3HG2 VAL A 276      -3.724 -13.206  13.443  1.00 94.82           H
ATOM   4218  HN  VAL A 276      -5.329 -10.300  12.206  1.00 94.82           H
ATOM   4219  N   GLN A 277      -5.129  -8.366  14.825  1.00 93.34           N
ATOM   4220  CA  GLN A 277      -5.030  -7.191  15.674  1.00 93.34           C
ATOM   4221  C   GLN A 277      -6.410  -6.562  15.873  1.00 93.34           C
ATOM   4222  O   GLN A 277      -6.697  -6.010  16.934  1.00 93.34           O
ATOM   4223  HA  GLN A 277      -4.647  -7.554  16.628  1.00 93.34           H
ATOM   4224  CB  GLN A 277      -4.044  -6.177  15.092  1.00 93.34           C
ATOM   4225 1HB  GLN A 277      -4.241  -6.040  14.028  1.00 93.34           H
ATOM   4226 2HB  GLN A 277      -4.188  -5.208  15.569  1.00 93.34           H
ATOM   4227  CG  GLN A 277      -2.599  -6.639  15.292  1.00 93.34           C
ATOM   4228 1HG  GLN A 277      -2.409  -6.802  16.353  1.00 93.34           H
ATOM   4229 2HG  GLN A 277      -2.446  -7.595  14.790  1.00 93.34           H
ATOM   4230  CD  GLN A 277      -1.612  -5.606  14.745  1.00 93.34           C
ATOM   4231  OE1 GLN A 277      -1.926  -4.808  13.877  1.00 93.34           O
ATOM   4232  NE2 GLN A 277      -0.404  -5.666  15.298  1.00 93.34           N
ATOM   4233 1HE2 GLN A 277      -0.211  -6.346  16.006  1.00 93.34           H
ATOM   4234 2HE2 GLN A 277       0.312  -5.031  15.007  1.00 93.34           H
ATOM   4235  HN  GLN A 277      -4.609  -8.317  13.973  1.00 93.34           H
ATOM   4236  N   THR A 278      -7.228  -6.665  14.836  1.00 93.83           N
ATOM   4237  CA  THR A 278      -8.566  -6.100  14.878  1.00 93.83           C
ATOM   4238  C   THR A 278      -9.437  -6.867  15.876  1.00 93.83           C
ATOM   4239  O   THR A 278     -10.153  -6.262  16.673  1.00 93.83           O
ATOM   4240  HA  THR A 278      -8.494  -5.074  15.239  1.00 93.83           H
ATOM   4241  CB  THR A 278      -9.126  -6.104  13.454  1.00 93.83           C
ATOM   4242  HB  THR A 278      -9.280  -7.123  13.099  1.00 93.83           H
ATOM   4243  OG1 THR A 278      -8.190  -5.329  12.711  1.00 93.83           O
ATOM   4244  HG1 THR A 278      -7.530  -5.929  12.259  1.00 93.83           H
ATOM   4245  CG2 THR A 278     -10.435  -5.320  13.338  1.00 93.83           C
ATOM   4246 1HG2 THR A 278     -10.264  -4.284  13.629  1.00 93.83           H
ATOM   4247 2HG2 THR A 278     -11.183  -5.764  13.994  1.00 93.83           H
ATOM   4248 3HG2 THR A 278     -10.789  -5.355  12.308  1.00 93.83           H
ATOM   4249  HN  THR A 278      -6.990  -7.124  13.980  1.00 93.83           H
ATOM   4250  N   ILE A 279      -9.347  -8.186  15.799  1.00 95.16           N
ATOM   4251  CA  ILE A 279     -10.137  -9.042  16.669  1.00 95.16           C
ATOM   4252  C   ILE A 279      -9.713  -8.815  18.121  1.00 95.16           C
ATOM   4253  O   ILE A 279     -10.557  -8.735  19.013  1.00 95.16           O
ATOM   4254  HA  ILE A 279     -11.179  -8.742  16.563  1.00 95.16           H
ATOM   4255  CB  ILE A 279     -10.037 -10.501  16.220  1.00 95.16           C
ATOM   4256  HB  ILE A 279      -8.982 -10.765  16.150  1.00 95.16           H
ATOM   4257  CG1 ILE A 279     -10.642 -10.689  14.827  1.00 95.16           C
ATOM   4258 1HG1 ILE A 279     -11.729 -10.637  14.890  1.00 95.16           H
ATOM   4259 2HG1 ILE A 279     -10.322  -9.876  14.175  1.00 95.16           H
ATOM   4260  CG2 ILE A 279     -10.670 -11.437  17.251  1.00 95.16           C
ATOM   4261 1HG2 ILE A 279     -10.154 -11.329  18.205  1.00 95.16           H
ATOM   4262 2HG2 ILE A 279     -11.722 -11.181  17.376  1.00 95.16           H
ATOM   4263 3HG2 ILE A 279     -10.585 -12.467  16.907  1.00 95.16           H
ATOM   4264  CD1 ILE A 279     -10.224 -12.031  14.223  1.00 95.16           C
ATOM   4265 1HD1 ILE A 279      -9.138 -12.069  14.140  1.00 95.16           H
ATOM   4266 2HD1 ILE A 279     -10.567 -12.841  14.866  1.00 95.16           H
ATOM   4267 3HD1 ILE A 279     -10.668 -12.138  13.234  1.00 95.16           H
ATOM   4268  HN  ILE A 279      -8.750  -8.670  15.160  1.00 95.16           H
ATOM   4269  N   ASP A 280      -8.406  -8.718  18.315  1.00 94.23           N
ATOM   4270  CA  ASP A 280      -7.855  -8.580  19.653  1.00 94.23           C
ATOM   4271  C   ASP A 280      -8.230  -7.207  20.214  1.00 94.23           C
ATOM   4272  O   ASP A 280      -8.455  -7.064  21.415  1.00 94.23           O
ATOM   4273  HA  ASP A 280      -8.290  -9.398  20.227  1.00 94.23           H
ATOM   4274  CB  ASP A 280      -6.329  -8.683  19.633  1.00 94.23           C
ATOM   4275 1HB  ASP A 280      -6.028  -9.576  19.085  1.00 94.23           H
ATOM   4276 2HB  ASP A 280      -5.910  -7.828  19.104  1.00 94.23           H
ATOM   4277  CG  ASP A 280      -5.765  -8.736  21.055  1.00 94.23           C
ATOM   4278  OD1 ASP A 280      -6.264  -9.578  21.832  1.00 94.23           O
ATOM   4279  OD2 ASP A 280      -4.848  -7.933  21.332  1.00 94.23           O
ATOM   4280  HN  ASP A 280      -7.729  -8.733  17.579  1.00 94.23           H
ATOM   4281  N   ALA A 281      -8.285  -6.232  19.319  1.00 92.38           N
ATOM   4282  CA  ALA A 281      -8.664  -4.883  19.704  1.00 92.38           C
ATOM   4283  C   ALA A 281     -10.067  -4.907  20.314  1.00 92.38           C
ATOM   4284  O   ALA A 281     -10.382  -4.100  21.187  1.00 92.38           O
ATOM   4285  HA  ALA A 281      -7.955  -4.541  20.458  1.00 92.38           H
ATOM   4286  CB  ALA A 281      -8.573  -3.960  18.487  1.00 92.38           C
ATOM   4287 1HB  ALA A 281      -7.550  -3.956  18.110  1.00 92.38           H
ATOM   4288 2HB  ALA A 281      -9.246  -4.318  17.708  1.00 92.38           H
ATOM   4289 3HB  ALA A 281      -8.858  -2.948  18.776  1.00 92.38           H
ATOM   4290  HN  ALA A 281      -8.077  -6.352  18.348  1.00 92.38           H
ATOM   4291  N   TYR A 282     -10.873  -5.841  19.829  1.00 90.91           N
ATOM   4292  CA  TYR A 282     -12.243  -5.964  20.297  1.00 90.91           C
ATOM   4293  C   TYR A 282     -12.327  -6.896  21.507  1.00 90.91           C
ATOM   4294  O   TYR A 282     -12.949  -6.559  22.513  1.00 90.91           O
ATOM   4295  HA  TYR A 282     -12.590  -4.972  20.588  1.00 90.91           H
ATOM   4296  CB  TYR A 282     -13.031  -6.579  19.139  1.00 90.91           C
ATOM   4297 1HB  TYR A 282     -12.882  -5.969  18.247  1.00 90.91           H
ATOM   4298 2HB  TYR A 282     -12.625  -7.567  18.921  1.00 90.91           H
ATOM   4299  CG  TYR A 282     -14.532  -6.707  19.406  1.00 90.91           C
ATOM   4300  CD1 TYR A 282     -15.071  -7.933  19.738  1.00 90.91           C
ATOM   4301  HD1 TYR A 282     -14.428  -8.810  19.809  1.00 90.91           H
ATOM   4302  CD2 TYR A 282     -15.346  -5.596  19.316  1.00 90.91           C
ATOM   4303  HD2 TYR A 282     -14.920  -4.628  19.054  1.00 90.91           H
ATOM   4304  CE1 TYR A 282     -16.484  -8.054  19.989  1.00 90.91           C
ATOM   4305  HE1 TYR A 282     -16.923  -9.016  20.252  1.00 90.91           H
ATOM   4306  CE2 TYR A 282     -16.759  -5.717  19.567  1.00 90.91           C
ATOM   4307  HE2 TYR A 282     -17.413  -4.848  19.499  1.00 90.91           H
ATOM   4308  CZ  TYR A 282     -17.258  -6.940  19.892  1.00 90.91           C
ATOM   4309  OH  TYR A 282     -18.592  -7.054  20.130  1.00 90.91           O
ATOM   4310  HH  TYR A 282     -19.032  -6.160  20.046  1.00 90.91           H
ATOM   4311  HN  TYR A 282     -10.604  -6.504  19.130  1.00 90.91           H
ATOM   4312  N   ALA A 283     -11.692  -8.051  21.369  1.00 92.76           N
ATOM   4313  CA  ALA A 283     -11.929  -9.150  22.289  1.00 92.76           C
ATOM   4314  C   ALA A 283     -10.857  -9.136  23.381  1.00 92.76           C
ATOM   4315  O   ALA A 283     -11.043  -9.723  24.446  1.00 92.76           O
ATOM   4316  HA  ALA A 283     -12.905  -8.994  22.748  1.00 92.76           H
ATOM   4317  CB  ALA A 283     -11.954 -10.469  21.514  1.00 92.76           C
ATOM   4318 1HB  ALA A 283     -12.751 -10.439  20.771  1.00 92.76           H
ATOM   4319 2HB  ALA A 283     -10.996 -10.615  21.014  1.00 92.76           H
ATOM   4320 3HB  ALA A 283     -12.132 -11.293  22.205  1.00 92.76           H
ATOM   4321  HN  ALA A 283     -11.027  -8.241  20.647  1.00 92.76           H
ATOM   4322  N   MET A 284      -9.759  -8.459  23.079  1.00 90.29           N
ATOM   4323  CA  MET A 284      -8.648  -8.381  24.012  1.00 90.29           C
ATOM   4324  C   MET A 284      -8.292  -9.766  24.558  1.00 90.29           C
ATOM   4325  O   MET A 284      -8.138  -9.940  25.766  1.00 90.29           O
ATOM   4326  HA  MET A 284      -7.811  -7.983  23.439  1.00 90.29           H
ATOM   4327  CB  MET A 284      -9.018  -7.455  25.172  1.00 90.29           C
ATOM   4328 1HB  MET A 284      -9.834  -7.894  25.747  1.00 90.29           H
ATOM   4329 2HB  MET A 284      -8.169  -7.355  25.848  1.00 90.29           H
ATOM   4330  CG  MET A 284      -9.434  -6.074  24.660  1.00 90.29           C
ATOM   4331 1HG  MET A 284      -8.605  -5.611  24.125  1.00 90.29           H
ATOM   4332 2HG  MET A 284     -10.256  -6.173  23.950  1.00 90.29           H
ATOM   4333  SD  MET A 284      -9.931  -5.040  26.027  1.00 90.29           S
ATOM   4334  CE  MET A 284     -11.075  -3.953  25.193  1.00 90.29           C
ATOM   4335 1HE  MET A 284     -10.554  -3.417  24.399  1.00 90.29           H
ATOM   4336 2HE  MET A 284     -11.887  -4.539  24.764  1.00 90.29           H
ATOM   4337 3HE  MET A 284     -11.482  -3.237  25.907  1.00 90.29           H
ATOM   4338  HN  MET A 284      -9.623  -7.971  22.218  1.00 90.29           H
ATOM   4339  N   PHE A 285      -8.172 -10.715  23.642  1.00 91.22           N
ATOM   4340  CA  PHE A 285      -8.005 -12.107  24.023  1.00 91.22           C
ATOM   4341  C   PHE A 285      -6.525 -12.449  24.212  1.00 91.22           C
ATOM   4342  O   PHE A 285      -6.193 -13.464  24.823  1.00 91.22           O
ATOM   4343  HA  PHE A 285      -8.532 -12.249  24.967  1.00 91.22           H
ATOM   4344  CB  PHE A 285      -8.571 -12.955  22.883  1.00 91.22           C
ATOM   4345 1HB  PHE A 285      -8.684 -13.982  23.229  1.00 91.22           H
ATOM   4346 2HB  PHE A 285      -9.568 -12.591  22.633  1.00 91.22           H
ATOM   4347  CG  PHE A 285      -7.711 -12.950  21.617  1.00 91.22           C
ATOM   4348  CD1 PHE A 285      -7.930 -12.020  20.650  1.00 91.22           C
ATOM   4349  HD1 PHE A 285      -8.719 -11.278  20.776  1.00 91.22           H
ATOM   4350  CD2 PHE A 285      -6.727 -13.876  21.460  1.00 91.22           C
ATOM   4351  HD2 PHE A 285      -6.551 -14.621  22.236  1.00 91.22           H
ATOM   4352  CE1 PHE A 285      -7.132 -12.016  19.475  1.00 91.22           C
ATOM   4353  HE1 PHE A 285      -7.308 -11.270  18.700  1.00 91.22           H
ATOM   4354  CE2 PHE A 285      -5.928 -13.871  20.286  1.00 91.22           C
ATOM   4355  HE2 PHE A 285      -5.140 -14.613  20.160  1.00 91.22           H
ATOM   4356  CZ  PHE A 285      -6.148 -12.941  19.318  1.00 91.22           C
ATOM   4357  HZ  PHE A 285      -5.535 -12.938  18.417  1.00 91.22           H
ATOM   4358  HN  PHE A 285      -8.188 -10.546  22.656  1.00 91.22           H
ATOM   4359  N   ILE A 286      -5.677 -11.584  23.676  1.00 91.87           N
ATOM   4360  CA  ILE A 286      -4.242 -11.770  23.798  1.00 91.87           C
ATOM   4361  C   ILE A 286      -3.762 -11.162  25.117  1.00 91.87           C
ATOM   4362  O   ILE A 286      -3.386  -9.992  25.165  1.00 91.87           O
ATOM   4363  HA  ILE A 286      -4.052 -12.843  23.823  1.00 91.87           H
ATOM   4364  CB  ILE A 286      -3.523 -11.213  22.567  1.00 91.87           C
ATOM   4365  HB  ILE A 286      -3.712 -10.140  22.518  1.00 91.87           H
ATOM   4366  CG1 ILE A 286      -4.079 -11.829  21.282  1.00 91.87           C
ATOM   4367 1HG1 ILE A 286      -3.797 -12.881  21.227  1.00 91.87           H
ATOM   4368 2HG1 ILE A 286      -5.168 -11.792  21.298  1.00 91.87           H
ATOM   4369  CG2 ILE A 286      -2.009 -11.400  22.684  1.00 91.87           C
ATOM   4370 1HG2 ILE A 286      -1.646 -10.876  23.568  1.00 91.87           H
ATOM   4371 2HG2 ILE A 286      -1.780 -12.462  22.772  1.00 91.87           H
ATOM   4372 3HG2 ILE A 286      -1.523 -10.995  21.797  1.00 91.87           H
ATOM   4373  CD1 ILE A 286      -3.556 -11.090  20.048  1.00 91.87           C
ATOM   4374 1HD1 ILE A 286      -3.861 -10.045  20.095  1.00 91.87           H
ATOM   4375 2HD1 ILE A 286      -2.468 -11.151  20.023  1.00 91.87           H
ATOM   4376 3HD1 ILE A 286      -3.967 -11.549  19.149  1.00 91.87           H
ATOM   4377  HN  ILE A 286      -5.957 -10.769  23.168  1.00 91.87           H
ATOM   4378  N   SER A 287      -3.793 -11.983  26.156  1.00 89.36           N
ATOM   4379  CA  SER A 287      -3.334 -11.551  27.466  1.00 89.36           C
ATOM   4380  C   SER A 287      -1.881 -11.978  27.679  1.00 89.36           C
ATOM   4381  O   SER A 287      -1.200 -11.459  28.561  1.00 89.36           O
ATOM   4382  HA  SER A 287      -3.416 -10.464  27.456  1.00 89.36           H
ATOM   4383  CB  SER A 287      -4.222 -12.119  28.575  1.00 89.36           C
ATOM   4384 1HB  SER A 287      -3.845 -11.792  29.544  1.00 89.36           H
ATOM   4385 2HB  SER A 287      -5.230 -11.717  28.473  1.00 89.36           H
ATOM   4386  OG  SER A 287      -4.273 -13.543  28.542  1.00 89.36           O
ATOM   4387  HG  SER A 287      -4.899 -13.879  29.246  1.00 89.36           H
ATOM   4388  HN  SER A 287      -4.122 -12.927  26.114  1.00 89.36           H
ATOM   4389  N   ASN A 288      -1.448 -12.921  26.855  1.00 92.42           N
ATOM   4390  CA  ASN A 288      -0.133 -13.516  27.023  1.00 92.42           C
ATOM   4391  C   ASN A 288       0.910 -12.644  26.320  1.00 92.42           C
ATOM   4392  O   ASN A 288       0.809 -12.395  25.120  1.00 92.42           O
ATOM   4393  HA  ASN A 288       0.023 -13.566  28.100  1.00 92.42           H
ATOM   4394  CB  ASN A 288      -0.076 -14.913  26.401  1.00 92.42           C
ATOM   4395 1HB  ASN A 288      -0.923 -15.505  26.751  1.00 92.42           H
ATOM   4396 2HB  ASN A 288      -0.167 -14.837  25.318  1.00 92.42           H
ATOM   4397  CG  ASN A 288       1.231 -15.621  26.761  1.00 92.42           C
ATOM   4398  OD1 ASN A 288       2.302 -15.036  26.772  1.00 92.42           O
ATOM   4399  ND2 ASN A 288       1.085 -16.910  27.056  1.00 92.42           N
ATOM   4400 1HD2 ASN A 288       0.178 -17.330  27.028  1.00 92.42           H
ATOM   4401 2HD2 ASN A 288       1.883 -17.460  27.304  1.00 92.42           H
ATOM   4402  HN  ASN A 288      -1.978 -13.278  26.085  1.00 92.42           H
ATOM   4403  N   CYS A 289       1.888 -12.204  27.099  1.00 91.80           N
ATOM   4404  CA  CYS A 289       2.885 -11.275  26.595  1.00 91.80           C
ATOM   4405  C   CYS A 289       3.691 -11.981  25.503  1.00 91.80           C
ATOM   4406  O   CYS A 289       4.099 -11.355  24.525  1.00 91.80           O
ATOM   4407  HA  CYS A 289       2.341 -10.424  26.185  1.00 91.80           H
ATOM   4408  CB  CYS A 289       3.782 -10.746  27.715  1.00 91.80           C
ATOM   4409 1HB  CYS A 289       3.174 -10.274  28.487  1.00 91.80           H
ATOM   4410 2HB  CYS A 289       4.313 -11.572  28.188  1.00 91.80           H
ATOM   4411  SG  CYS A 289       4.981  -9.539  27.040  1.00 91.80           S
ATOM   4412  HN  CYS A 289       2.005 -12.472  28.055  1.00 91.80           H
ATOM   4413  N   ALA A 290       3.897 -13.274  25.706  1.00 93.62           N
ATOM   4414  CA  ALA A 290       4.705 -14.056  24.786  1.00 93.62           C
ATOM   4415  C   ALA A 290       4.030 -14.079  23.414  1.00 93.62           C
ATOM   4416  O   ALA A 290       4.689 -13.900  22.391  1.00 93.62           O
ATOM   4417  HA  ALA A 290       5.675 -13.567  24.697  1.00 93.62           H
ATOM   4418  CB  ALA A 290       4.913 -15.461  25.357  1.00 93.62           C
ATOM   4419 1HB  ALA A 290       5.422 -15.390  26.318  1.00 93.62           H
ATOM   4420 2HB  ALA A 290       3.946 -15.944  25.493  1.00 93.62           H
ATOM   4421 3HB  ALA A 290       5.519 -16.047  24.667  1.00 93.62           H
ATOM   4422  HN  ALA A 290       3.524 -13.784  26.480  1.00 93.62           H
ATOM   4423  N   VAL A 291       2.724 -14.301  23.436  1.00 93.83           N
ATOM   4424  CA  VAL A 291       1.953 -14.356  22.205  1.00 93.83           C
ATOM   4425  C   VAL A 291       1.955 -12.975  21.545  1.00 93.83           C
ATOM   4426  O   VAL A 291       2.134 -12.863  20.334  1.00 93.83           O
ATOM   4427  HA  VAL A 291       2.447 -15.064  21.539  1.00 93.83           H
ATOM   4428  CB  VAL A 291       0.544 -14.879  22.493  1.00 93.83           C
ATOM   4429  HB  VAL A 291       0.079 -14.210  23.216  1.00 93.83           H
ATOM   4430  CG1 VAL A 291      -0.313 -14.871  21.225  1.00 93.83           C
ATOM   4431 1HG1 VAL A 291      -0.389 -13.852  20.845  1.00 93.83           H
ATOM   4432 2HG1 VAL A 291       0.149 -15.507  20.470  1.00 93.83           H
ATOM   4433 3HG1 VAL A 291      -1.309 -15.248  21.458  1.00 93.83           H
ATOM   4434  CG2 VAL A 291       0.595 -16.278  23.112  1.00 93.83           C
ATOM   4435 1HG2 VAL A 291       1.088 -16.963  22.422  1.00 93.83           H
ATOM   4436 2HG2 VAL A 291       1.152 -16.241  24.048  1.00 93.83           H
ATOM   4437 3HG2 VAL A 291      -0.420 -16.626  23.306  1.00 93.83           H
ATOM   4438  HN  VAL A 291       2.194 -14.442  24.272  1.00 93.83           H
ATOM   4439  N   SER A 292       1.753 -11.960  22.372  1.00 92.89           N
ATOM   4440  CA  SER A 292       1.685 -10.595  21.878  1.00 92.89           C
ATOM   4441  C   SER A 292       3.006 -10.217  21.204  1.00 92.89           C
ATOM   4442  O   SER A 292       3.009  -9.602  20.138  1.00 92.89           O
ATOM   4443  HA  SER A 292       0.871 -10.590  21.154  1.00 92.89           H
ATOM   4444  CB  SER A 292       1.367  -9.615  23.009  1.00 92.89           C
ATOM   4445 1HB  SER A 292       0.503  -9.974  23.567  1.00 92.89           H
ATOM   4446 2HB  SER A 292       2.205  -9.580  23.705  1.00 92.89           H
ATOM   4447  OG  SER A 292       1.103  -8.303  22.520  1.00 92.89           O
ATOM   4448  HG  SER A 292       0.213  -8.280  22.065  1.00 92.89           H
ATOM   4449  HN  SER A 292       1.636 -12.058  23.360  1.00 92.89           H
ATOM   4450  N   THR A 293       4.096 -10.600  21.852  1.00 93.09           N
ATOM   4451  CA  THR A 293       5.419 -10.291  21.339  1.00 93.09           C
ATOM   4452  C   THR A 293       5.600 -10.880  19.938  1.00 93.09           C
ATOM   4453  O   THR A 293       6.077 -10.199  19.032  1.00 93.09           O
ATOM   4454  HA  THR A 293       5.507  -9.209  21.245  1.00 93.09           H
ATOM   4455  CB  THR A 293       6.449 -10.801  22.350  1.00 93.09           C
ATOM   4456  HB  THR A 293       6.344 -11.875  22.504  1.00 93.09           H
ATOM   4457  OG1 THR A 293       6.236  -9.990  23.502  1.00 93.09           O
ATOM   4458  HG1 THR A 293       5.700 -10.493  24.179  1.00 93.09           H
ATOM   4459  CG2 THR A 293       7.886 -10.484  21.931  1.00 93.09           C
ATOM   4460 1HG2 THR A 293       8.009  -9.404  21.843  1.00 93.09           H
ATOM   4461 2HG2 THR A 293       8.097 -10.954  20.971  1.00 93.09           H
ATOM   4462 3HG2 THR A 293       8.576 -10.867  22.683  1.00 93.09           H
ATOM   4463  HN  THR A 293       4.084 -11.112  22.711  1.00 93.09           H
ATOM   4464  N   ASN A 294       5.208 -12.138  19.806  1.00 94.54           N
ATOM   4465  CA  ASN A 294       5.391 -12.851  18.552  1.00 94.54           C
ATOM   4466  C   ASN A 294       4.517 -12.208  17.473  1.00 94.54           C
ATOM   4467  O   ASN A 294       4.931 -12.096  16.320  1.00 94.54           O
ATOM   4468  HA  ASN A 294       6.455 -12.770  18.330  1.00 94.54           H
ATOM   4469  CB  ASN A 294       4.975 -14.317  18.686  1.00 94.54           C
ATOM   4470 1HB  ASN A 294       4.009 -14.381  19.186  1.00 94.54           H
ATOM   4471 2HB  ASN A 294       4.852 -14.756  17.696  1.00 94.54           H
ATOM   4472  CG  ASN A 294       6.017 -15.112  19.477  1.00 94.54           C
ATOM   4473  OD1 ASN A 294       7.147 -14.693  19.661  1.00 94.54           O
ATOM   4474  ND2 ASN A 294       5.573 -16.280  19.933  1.00 94.54           N
ATOM   4475 1HD2 ASN A 294       4.633 -16.566  19.747  1.00 94.54           H
ATOM   4476 2HD2 ASN A 294       6.180 -16.874  20.462  1.00 94.54           H
ATOM   4477  HN  ASN A 294       4.774 -12.669  20.534  1.00 94.54           H
ATOM   4478  N   ILE A 295       3.325 -11.804  17.886  1.00 93.46           N
ATOM   4479  CA  ILE A 295       2.369 -11.223  16.957  1.00 93.46           C
ATOM   4480  C   ILE A 295       2.923  -9.901  16.423  1.00 93.46           C
ATOM   4481  O   ILE A 295       2.773  -9.594  15.241  1.00 93.46           O
ATOM   4482  HA  ILE A 295       2.263 -11.916  16.122  1.00 93.46           H
ATOM   4483  CB  ILE A 295       0.994 -11.094  17.616  1.00 93.46           C
ATOM   4484  HB  ILE A 295       1.135 -10.723  18.631  1.00 93.46           H
ATOM   4485  CG1 ILE A 295       0.307 -12.456  17.723  1.00 93.46           C
ATOM   4486 1HG1 ILE A 295       0.032 -12.808  16.729  1.00 93.46           H
ATOM   4487 2HG1 ILE A 295       1.002 -13.186  18.139  1.00 93.46           H
ATOM   4488  CG2 ILE A 295       0.128 -10.071  16.878  1.00 93.46           C
ATOM   4489 1HG2 ILE A 295       0.618  -9.098  16.898  1.00 93.46           H
ATOM   4490 2HG2 ILE A 295      -0.008 -10.389  15.844  1.00 93.46           H
ATOM   4491 3HG2 ILE A 295      -0.844  -9.998  17.367  1.00 93.46           H
ATOM   4492  CD1 ILE A 295      -0.941 -12.373  18.605  1.00 93.46           C
ATOM   4493 1HD1 ILE A 295      -0.658 -12.044  19.605  1.00 93.46           H
ATOM   4494 2HD1 ILE A 295      -1.643 -11.660  18.173  1.00 93.46           H
ATOM   4495 3HD1 ILE A 295      -1.410 -13.355  18.664  1.00 93.46           H
ATOM   4496  HN  ILE A 295       3.010 -11.867  18.832  1.00 93.46           H
ATOM   4497  N   ASP A 296       3.551  -9.154  17.319  1.00 93.48           N
ATOM   4498  CA  ASP A 296       4.100  -7.858  16.959  1.00 93.48           C
ATOM   4499  C   ASP A 296       5.248  -8.053  15.966  1.00 93.48           C
ATOM   4500  O   ASP A 296       5.387  -7.286  15.014  1.00 93.48           O
ATOM   4501  HA  ASP A 296       3.267  -7.302  16.529  1.00 93.48           H
ATOM   4502  CB  ASP A 296       4.657  -7.135  18.188  1.00 93.48           C
ATOM   4503 1HB  ASP A 296       5.343  -7.793  18.721  1.00 93.48           H
ATOM   4504 2HB  ASP A 296       5.231  -6.264  17.873  1.00 93.48           H
ATOM   4505  CG  ASP A 296       3.529  -6.698  19.124  1.00 93.48           C
ATOM   4506  OD1 ASP A 296       2.370  -6.696  18.655  1.00 93.48           O
ATOM   4507  OD2 ASP A 296       3.850  -6.376  20.289  1.00 93.48           O
ATOM   4508  HN  ASP A 296       3.686  -9.420  18.273  1.00 93.48           H
ATOM   4509  N   ILE A 297       6.040  -9.084  16.221  1.00 94.34           N
ATOM   4510  CA  ILE A 297       7.138  -9.422  15.332  1.00 94.34           C
ATOM   4511  C   ILE A 297       6.579  -9.813  13.963  1.00 94.34           C
ATOM   4512  O   ILE A 297       7.091  -9.380  12.932  1.00 94.34           O
ATOM   4513  HA  ILE A 297       7.749  -8.527  15.212  1.00 94.34           H
ATOM   4514  CB  ILE A 297       8.027 -10.495  15.963  1.00 94.34           C
ATOM   4515  HB  ILE A 297       7.386 -11.292  16.339  1.00 94.34           H
ATOM   4516  CG1 ILE A 297       8.800  -9.935  17.159  1.00 94.34           C
ATOM   4517 1HG1 ILE A 297       9.542  -9.215  16.812  1.00 94.34           H
ATOM   4518 2HG1 ILE A 297       8.118  -9.397  17.817  1.00 94.34           H
ATOM   4519  CG2 ILE A 297       8.958 -11.118  14.920  1.00 94.34           C
ATOM   4520 1HG2 ILE A 297       8.363 -11.577  14.130  1.00 94.34           H
ATOM   4521 2HG2 ILE A 297       9.595 -10.344  14.493  1.00 94.34           H
ATOM   4522 3HG2 ILE A 297       9.579 -11.878  15.395  1.00 94.34           H
ATOM   4523  CD1 ILE A 297       9.492 -11.055  17.938  1.00 94.34           C
ATOM   4524 1HD1 ILE A 297       8.745 -11.759  18.303  1.00 94.34           H
ATOM   4525 2HD1 ILE A 297      10.192 -11.574  17.283  1.00 94.34           H
ATOM   4526 3HD1 ILE A 297      10.034 -10.629  18.782  1.00 94.34           H
ATOM   4527  HN  ILE A 297       5.941  -9.681  17.017  1.00 94.34           H
ATOM   4528  N   CYS A 298       5.534 -10.628  13.997  1.00 94.63           N
ATOM   4529  CA  CYS A 298       4.899 -11.082  12.772  1.00 94.63           C
ATOM   4530  C   CYS A 298       4.431  -9.853  11.989  1.00 94.63           C
ATOM   4531  O   CYS A 298       4.555  -9.807  10.767  1.00 94.63           O
ATOM   4532  HA  CYS A 298       5.656 -11.632  12.212  1.00 94.63           H
ATOM   4533  CB  CYS A 298       3.749 -12.050  13.056  1.00 94.63           C
ATOM   4534 1HB  CYS A 298       3.116 -11.652  13.850  1.00 94.63           H
ATOM   4535 2HB  CYS A 298       3.121 -12.152  12.170  1.00 94.63           H
ATOM   4536  SG  CYS A 298       4.411 -13.684  13.544  1.00 94.63           S
ATOM   4537  HG  CYS A 298       4.772 -13.326  14.774  1.00 94.63           H
ATOM   4538  HN  CYS A 298       5.124 -10.976  14.840  1.00 94.63           H
ATOM   4539  N   PHE A 299       3.903  -8.887  12.727  1.00 93.43           N
ATOM   4540  CA  PHE A 299       3.411  -7.664  12.117  1.00 93.43           C
ATOM   4541  C   PHE A 299       4.528  -6.938  11.364  1.00 93.43           C
ATOM   4542  O   PHE A 299       4.339  -6.512  10.226  1.00 93.43           O
ATOM   4543  HA  PHE A 299       2.626  -7.946  11.416  1.00 93.43           H
ATOM   4544  CB  PHE A 299       2.912  -6.768  13.252  1.00 93.43           C
ATOM   4545 1HB  PHE A 299       2.145  -7.302  13.813  1.00 93.43           H
ATOM   4546 2HB  PHE A 299       3.736  -6.577  13.940  1.00 93.43           H
ATOM   4547  CG  PHE A 299       2.339  -5.429  12.782  1.00 93.43           C
ATOM   4548  CD1 PHE A 299       3.136  -4.328  12.731  1.00 93.43           C
ATOM   4549  HD1 PHE A 299       4.183  -4.400  13.025  1.00 93.43           H
ATOM   4550  CD2 PHE A 299       1.032  -5.340  12.415  1.00 93.43           C
ATOM   4551  HD2 PHE A 299       0.393  -6.222  12.456  1.00 93.43           H
ATOM   4552  CE1 PHE A 299       2.604  -3.086  12.295  1.00 93.43           C
ATOM   4553  HE1 PHE A 299       3.243  -2.204  12.254  1.00 93.43           H
ATOM   4554  CE2 PHE A 299       0.501  -4.098  11.978  1.00 93.43           C
ATOM   4555  HE2 PHE A 299      -0.546  -4.026  11.684  1.00 93.43           H
ATOM   4556  CZ  PHE A 299       1.298  -2.997  11.928  1.00 93.43           C
ATOM   4557  HZ  PHE A 299       0.890  -2.043  11.592  1.00 93.43           H
ATOM   4558  HN  PHE A 299       3.810  -8.931  13.722  1.00 93.43           H
ATOM   4559  N   GLN A 300       5.667  -6.821  12.030  1.00 93.41           N
ATOM   4560  CA  GLN A 300       6.791  -6.092  11.467  1.00 93.41           C
ATOM   4561  C   GLN A 300       7.274  -6.769  10.183  1.00 93.41           C
ATOM   4562  O   GLN A 300       7.573  -6.098   9.197  1.00 93.41           O
ATOM   4563  HA  GLN A 300       6.406  -5.098  11.238  1.00 93.41           H
ATOM   4564  CB  GLN A 300       7.928  -5.968  12.482  1.00 93.41           C
ATOM   4565 1HB  GLN A 300       8.138  -6.944  12.920  1.00 93.41           H
ATOM   4566 2HB  GLN A 300       8.838  -5.643  11.977  1.00 93.41           H
ATOM   4567  CG  GLN A 300       7.570  -4.973  13.588  1.00 93.41           C
ATOM   4568 1HG  GLN A 300       7.358  -3.998  13.150  1.00 93.41           H
ATOM   4569 2HG  GLN A 300       6.661  -5.299  14.095  1.00 93.41           H
ATOM   4570  CD  GLN A 300       8.709  -4.847  14.602  1.00 93.41           C
ATOM   4571  OE1 GLN A 300       9.710  -5.541  14.540  1.00 93.41           O
ATOM   4572  NE2 GLN A 300       8.500  -3.924  15.537  1.00 93.41           N
ATOM   4573 1HE2 GLN A 300       7.656  -3.388  15.531  1.00 93.41           H
ATOM   4574 2HE2 GLN A 300       9.188  -3.766  16.246  1.00 93.41           H
ATOM   4575  HN  GLN A 300       5.829  -7.213  12.935  1.00 93.41           H
ATOM   4576  N   VAL A 301       7.336  -8.092  10.237  1.00 95.09           N
ATOM   4577  CA  VAL A 301       7.837  -8.864   9.113  1.00 95.09           C
ATOM   4578  C   VAL A 301       6.908  -8.671   7.912  1.00 95.09           C
ATOM   4579  O   VAL A 301       7.358  -8.304   6.828  1.00 95.09           O
ATOM   4580  HA  VAL A 301       8.823  -8.475   8.859  1.00 95.09           H
ATOM   4581  CB  VAL A 301       7.996 -10.332   9.515  1.00 95.09           C
ATOM   4582  HB  VAL A 301       7.042 -10.675   9.916  1.00 95.09           H
ATOM   4583  CG1 VAL A 301       8.336 -11.199   8.302  1.00 95.09           C
ATOM   4584 1HG1 VAL A 301       7.536 -11.124   7.566  1.00 95.09           H
ATOM   4585 2HG1 VAL A 301       9.271 -10.855   7.859  1.00 95.09           H
ATOM   4586 3HG1 VAL A 301       8.444 -12.237   8.616  1.00 95.09           H
ATOM   4587  CG2 VAL A 301       9.050 -10.487  10.614  1.00 95.09           C
ATOM   4588 1HG2 VAL A 301      10.010 -10.118  10.251  1.00 95.09           H
ATOM   4589 2HG2 VAL A 301       8.748  -9.915  11.491  1.00 95.09           H
ATOM   4590 3HG2 VAL A 301       9.143 -11.540  10.881  1.00 95.09           H
ATOM   4591  HN  VAL A 301       7.051  -8.633  11.028  1.00 95.09           H
ATOM   4592  N   THR A 302       5.629  -8.927   8.147  1.00 94.20           N
ATOM   4593  CA  THR A 302       4.656  -8.927   7.068  1.00 94.20           C
ATOM   4594  C   THR A 302       4.486  -7.515   6.503  1.00 94.20           C
ATOM   4595  O   THR A 302       4.257  -7.344   5.307  1.00 94.20           O
ATOM   4596  HA  THR A 302       5.039  -9.550   6.260  1.00 94.20           H
ATOM   4597  CB  THR A 302       3.355  -9.528   7.605  1.00 94.20           C
ATOM   4598  HB  THR A 302       2.586  -9.543   6.832  1.00 94.20           H
ATOM   4599  OG1 THR A 302       3.057  -8.740   8.754  1.00 94.20           O
ATOM   4600  HG1 THR A 302       3.412  -9.187   9.576  1.00 94.20           H
ATOM   4601  CG2 THR A 302       3.548 -10.940   8.160  1.00 94.20           C
ATOM   4602 1HG2 THR A 302       4.268 -10.914   8.978  1.00 94.20           H
ATOM   4603 2HG2 THR A 302       3.919 -11.594   7.370  1.00 94.20           H
ATOM   4604 3HG2 THR A 302       2.595 -11.319   8.528  1.00 94.20           H
ATOM   4605  HN  THR A 302       5.257  -9.131   9.052  1.00 94.20           H
ATOM   4606  N   GLN A 303       4.604  -6.539   7.392  1.00 93.27           N
ATOM   4607  CA  GLN A 303       4.532  -5.145   6.986  1.00 93.27           C
ATOM   4608  C   GLN A 303       5.644  -4.826   5.985  1.00 93.27           C
ATOM   4609  O   GLN A 303       5.412  -4.135   4.994  1.00 93.27           O
ATOM   4610  HA  GLN A 303       3.559  -5.033   6.508  1.00 93.27           H
ATOM   4611  CB  GLN A 303       4.605  -4.217   8.200  1.00 93.27           C
ATOM   4612 1HB  GLN A 303       3.765  -4.416   8.866  1.00 93.27           H
ATOM   4613 2HB  GLN A 303       5.515  -4.421   8.765  1.00 93.27           H
ATOM   4614  CG  GLN A 303       4.583  -2.749   7.769  1.00 93.27           C
ATOM   4615 1HG  GLN A 303       5.545  -2.481   7.331  1.00 93.27           H
ATOM   4616 2HG  GLN A 303       3.829  -2.604   6.996  1.00 93.27           H
ATOM   4617  CD  GLN A 303       4.286  -1.833   8.958  1.00 93.27           C
ATOM   4618  OE1 GLN A 303       5.173  -1.373   9.658  1.00 93.27           O
ATOM   4619  NE2 GLN A 303       2.991  -1.595   9.147  1.00 93.27           N
ATOM   4620 1HE2 GLN A 303       2.313  -2.003   8.535  1.00 93.27           H
ATOM   4621 2HE2 GLN A 303       2.695  -1.007   9.899  1.00 93.27           H
ATOM   4622  HN  GLN A 303       4.745  -6.688   8.370  1.00 93.27           H
ATOM   4623  N   THR A 304       6.827  -5.346   6.277  1.00 94.00           N
ATOM   4624  CA  THR A 304       7.991  -5.069   5.452  1.00 94.00           C
ATOM   4625  C   THR A 304       7.810  -5.670   4.056  1.00 94.00           C
ATOM   4626  O   THR A 304       8.160  -5.044   3.057  1.00 94.00           O
ATOM   4627  HA  THR A 304       8.074  -3.990   5.327  1.00 94.00           H
ATOM   4628  CB  THR A 304       9.226  -5.596   6.185  1.00 94.00           C
ATOM   4629  HB  THR A 304       9.206  -6.683   6.250  1.00 94.00           H
ATOM   4630  OG1 THR A 304       9.211  -4.905   7.431  1.00 94.00           O
ATOM   4631  HG1 THR A 304       8.866  -5.506   8.152  1.00 94.00           H
ATOM   4632  CG2 THR A 304      10.533  -5.148   5.526  1.00 94.00           C
ATOM   4633 1HG2 THR A 304      10.583  -4.059   5.522  1.00 94.00           H
ATOM   4634 2HG2 THR A 304      10.568  -5.517   4.501  1.00 94.00           H
ATOM   4635 3HG2 THR A 304      11.378  -5.549   6.086  1.00 94.00           H
ATOM   4636  HN  THR A 304       6.997  -5.945   7.060  1.00 94.00           H
ATOM   4637  N   ILE A 305       7.264  -6.877   4.033  1.00 93.67           N
ATOM   4638  CA  ILE A 305       6.998  -7.554   2.775  1.00 93.67           C
ATOM   4639  C   ILE A 305       6.043  -6.703   1.935  1.00 93.67           C
ATOM   4640  O   ILE A 305       6.204  -6.599   0.720  1.00 93.67           O
ATOM   4641  HA  ILE A 305       7.945  -7.637   2.242  1.00 93.67           H
ATOM   4642  CB  ILE A 305       6.493  -8.976   3.027  1.00 93.67           C
ATOM   4643  HB  ILE A 305       5.657  -8.923   3.724  1.00 93.67           H
ATOM   4644  CG1 ILE A 305       7.576  -9.833   3.686  1.00 93.67           C
ATOM   4645 1HG1 ILE A 305       8.354 -10.064   2.959  1.00 93.67           H
ATOM   4646 2HG1 ILE A 305       8.050  -9.271   4.492  1.00 93.67           H
ATOM   4647  CG2 ILE A 305       5.967  -9.608   1.737  1.00 93.67           C
ATOM   4648 1HG2 ILE A 305       5.144  -9.009   1.348  1.00 93.67           H
ATOM   4649 2HG2 ILE A 305       6.768  -9.648   0.999  1.00 93.67           H
ATOM   4650 3HG2 ILE A 305       5.615 -10.619   1.946  1.00 93.67           H
ATOM   4651  CD1 ILE A 305       6.986 -11.131   4.241  1.00 93.67           C
ATOM   4652 1HD1 ILE A 305       6.225 -10.895   4.985  1.00 93.67           H
ATOM   4653 2HD1 ILE A 305       6.535 -11.701   3.429  1.00 93.67           H
ATOM   4654 3HD1 ILE A 305       7.777 -11.721   4.703  1.00 93.67           H
ATOM   4655  HN  ILE A 305       7.005  -7.390   4.851  1.00 93.67           H
ATOM   4656  N   ALA A 306       5.071  -6.115   2.616  1.00 91.41           N
ATOM   4657  CA  ALA A 306       4.056  -5.323   1.940  1.00 91.41           C
ATOM   4658  C   ALA A 306       4.717  -4.113   1.278  1.00 91.41           C
ATOM   4659  O   ALA A 306       4.294  -3.678   0.208  1.00 91.41           O
ATOM   4660  HA  ALA A 306       3.607  -5.949   1.169  1.00 91.41           H
ATOM   4661  CB  ALA A 306       2.972  -4.920   2.942  1.00 91.41           C
ATOM   4662 1HB  ALA A 306       2.514  -5.816   3.361  1.00 91.41           H
ATOM   4663 2HB  ALA A 306       3.418  -4.331   3.743  1.00 91.41           H
ATOM   4664 3HB  ALA A 306       2.212  -4.327   2.434  1.00 91.41           H
ATOM   4665  HN  ALA A 306       4.970  -6.172   3.609  1.00 91.41           H
ATOM   4666  N   PHE A 307       5.744  -3.603   1.942  1.00 92.50           N
ATOM   4667  CA  PHE A 307       6.405  -2.392   1.484  1.00 92.50           C
ATOM   4668  C   PHE A 307       7.234  -2.662   0.227  1.00 92.50           C
ATOM   4669  O   PHE A 307       7.349  -1.799  -0.642  1.00 92.50           O
ATOM   4670  HA  PHE A 307       5.625  -1.666   1.254  1.00 92.50           H
ATOM   4671  CB  PHE A 307       7.338  -1.939   2.608  1.00 92.50           C
ATOM   4672 1HB  PHE A 307       7.942  -2.787   2.930  1.00 92.50           H
ATOM   4673 2HB  PHE A 307       8.025  -1.189   2.216  1.00 92.50           H
ATOM   4674  CG  PHE A 307       6.612  -1.358   3.824  1.00 92.50           C
ATOM   4675  CD1 PHE A 307       5.253  -1.350   3.864  1.00 92.50           C
ATOM   4676  HD1 PHE A 307       4.681  -1.756   3.030  1.00 92.50           H
ATOM   4677  CD2 PHE A 307       7.327  -0.851   4.864  1.00 92.50           C
ATOM   4678  HD2 PHE A 307       8.416  -0.858   4.832  1.00 92.50           H
ATOM   4679  CE1 PHE A 307       4.579  -0.811   4.992  1.00 92.50           C
ATOM   4680  HE1 PHE A 307       3.490  -0.804   5.024  1.00 92.50           H
ATOM   4681  CE2 PHE A 307       6.653  -0.313   5.992  1.00 92.50           C
ATOM   4682  HE2 PHE A 307       7.225   0.094   6.826  1.00 92.50           H
ATOM   4683  CZ  PHE A 307       5.294  -0.304   6.032  1.00 92.50           C
ATOM   4684  HZ  PHE A 307       4.777   0.110   6.898  1.00 92.50           H
ATOM   4685  HN  PHE A 307       6.124  -4.001   2.777  1.00 92.50           H
ATOM   4686  N   PHE A 308       7.789  -3.864   0.169  1.00 92.25           N
ATOM   4687  CA  PHE A 308       8.597  -4.261  -0.971  1.00 92.25           C
ATOM   4688  C   PHE A 308       7.794  -4.174  -2.270  1.00 92.25           C
ATOM   4689  O   PHE A 308       8.366  -4.030  -3.349  1.00 92.25           O
ATOM   4690  HA  PHE A 308       9.443  -3.575  -1.022  1.00 92.25           H
ATOM   4691  CB  PHE A 308       9.013  -5.715  -0.739  1.00 92.25           C
ATOM   4692 1HB  PHE A 308       8.299  -6.183  -0.061  1.00 92.25           H
ATOM   4693 2HB  PHE A 308       8.956  -6.254  -1.685  1.00 92.25           H
ATOM   4694  CG  PHE A 308      10.422  -5.875  -0.163  1.00 92.25           C
ATOM   4695  CD1 PHE A 308      11.505  -5.793  -0.982  1.00 92.25           C
ATOM   4696  HD1 PHE A 308      11.369  -5.614  -2.048  1.00 92.25           H
ATOM   4697  CD2 PHE A 308      10.591  -6.099   1.168  1.00 92.25           C
ATOM   4698  HD2 PHE A 308       9.723  -6.165   1.824  1.00 92.25           H
ATOM   4699  CE1 PHE A 308      12.812  -5.942  -0.447  1.00 92.25           C
ATOM   4700  HE1 PHE A 308      13.680  -5.877  -1.103  1.00 92.25           H
ATOM   4701  CE2 PHE A 308      11.898  -6.248   1.703  1.00 92.25           C
ATOM   4702  HE2 PHE A 308      12.033  -6.427   2.769  1.00 92.25           H
ATOM   4703  CZ  PHE A 308      12.981  -6.166   0.884  1.00 92.25           C
ATOM   4704  HZ  PHE A 308      13.984  -6.280   1.295  1.00 92.25           H
ATOM   4705  HN  PHE A 308       7.694  -4.558   0.883  1.00 92.25           H
ATOM   4706  N   HIS A 309       6.480  -4.265  -2.123  1.00 88.90           N
ATOM   4707  CA  HIS A 309       5.596  -4.262  -3.276  1.00 88.90           C
ATOM   4708  C   HIS A 309       5.801  -2.974  -4.077  1.00 88.90           C
ATOM   4709  O   HIS A 309       5.751  -2.989  -5.305  1.00 88.90           O
ATOM   4710  HA  HIS A 309       5.884  -5.113  -3.893  1.00 88.90           H
ATOM   4711  CB  HIS A 309       4.142  -4.468  -2.846  1.00 88.90           C
ATOM   4712 1HB  HIS A 309       4.076  -5.377  -2.249  1.00 88.90           H
ATOM   4713 2HB  HIS A 309       3.844  -3.641  -2.202  1.00 88.90           H
ATOM   4714  CG  HIS A 309       3.170  -4.566  -3.997  1.00 88.90           C
ATOM   4715  ND1 HIS A 309       2.539  -3.461  -4.543  1.00 88.90           N
ATOM   4716  HD1 HIS A 309       2.656  -2.514  -4.244  1.00 88.90           H
ATOM   4717  CD2 HIS A 309       2.727  -5.648  -4.701  1.00 88.90           C
ATOM   4718  HD2 HIS A 309       3.025  -6.683  -4.532  1.00 88.90           H
ATOM   4719  CE1 HIS A 309       1.755  -3.872  -5.528  1.00 88.90           C
ATOM   4720  HE1 HIS A 309       1.125  -3.237  -6.153  1.00 88.90           H
ATOM   4721  NE2 HIS A 309       1.872  -5.227  -5.624  1.00 88.90           N
ATOM   4722  HN  HIS A 309       6.020  -4.339  -1.238  1.00 88.90           H
ATOM   4723  N   SER A 310       6.029  -1.892  -3.347  1.00 89.31           N
ATOM   4724  CA  SER A 310       6.079  -0.575  -3.959  1.00 89.31           C
ATOM   4725  C   SER A 310       7.336  -0.446  -4.822  1.00 89.31           C
ATOM   4726  O   SER A 310       7.455   0.485  -5.617  1.00 89.31           O
ATOM   4727  HA  SER A 310       5.183  -0.508  -4.576  1.00 89.31           H
ATOM   4728  CB  SER A 310       6.050   0.527  -2.898  1.00 89.31           C
ATOM   4729 1HB  SER A 310       6.823   0.334  -2.154  1.00 89.31           H
ATOM   4730 2HB  SER A 310       6.286   1.484  -3.362  1.00 89.31           H
ATOM   4731  OG  SER A 310       4.782   0.613  -2.252  1.00 89.31           O
ATOM   4732  HG  SER A 310       4.106   1.005  -2.876  1.00 89.31           H
ATOM   4733  HN  SER A 310       6.177  -1.904  -2.359  1.00 89.31           H
ATOM   4734  N   CYS A 311       8.241  -1.396  -4.638  1.00 91.38           N
ATOM   4735  CA  CYS A 311       9.476  -1.412  -5.404  1.00 91.38           C
ATOM   4736  C   CYS A 311       9.373  -2.519  -6.456  1.00 91.38           C
ATOM   4737  O   CYS A 311      10.240  -2.641  -7.320  1.00 91.38           O
ATOM   4738  HA  CYS A 311       9.562  -0.435  -5.879  1.00 91.38           H
ATOM   4739  CB  CYS A 311      10.699  -1.592  -4.503  1.00 91.38           C
ATOM   4740 1HB  CYS A 311      11.609  -1.379  -5.064  1.00 91.38           H
ATOM   4741 2HB  CYS A 311      10.660  -0.882  -3.677  1.00 91.38           H
ATOM   4742  SG  CYS A 311      10.752  -3.303  -3.855  1.00 91.38           S
ATOM   4743  HG  CYS A 311      11.889  -3.160  -3.180  1.00 91.38           H
ATOM   4744  HN  CYS A 311       8.142  -2.143  -3.980  1.00 91.38           H
ATOM   4745  N   LEU A 312       8.306  -3.297  -6.348  1.00 88.11           N
ATOM   4746  CA  LEU A 312       8.143  -4.465  -7.197  1.00 88.11           C
ATOM   4747  C   LEU A 312       7.451  -4.053  -8.497  1.00 88.11           C
ATOM   4748  O   LEU A 312       7.689  -4.649  -9.547  1.00 88.11           O
ATOM   4749  HA  LEU A 312       9.139  -4.836  -7.438  1.00 88.11           H
ATOM   4750  CB  LEU A 312       7.417  -5.579  -6.440  1.00 88.11           C
ATOM   4751 1HB  LEU A 312       6.542  -5.150  -5.952  1.00 88.11           H
ATOM   4752 2HB  LEU A 312       7.051  -6.306  -7.166  1.00 88.11           H
ATOM   4753  CG  LEU A 312       8.241  -6.323  -5.387  1.00 88.11           C
ATOM   4754  HG  LEU A 312       8.593  -5.597  -4.655  1.00 88.11           H
ATOM   4755  CD1 LEU A 312       7.380  -7.341  -4.637  1.00 88.11           C
ATOM   4756 1HD1 LEU A 312       6.559  -6.826  -4.138  1.00 88.11           H
ATOM   4757 2HD1 LEU A 312       6.978  -8.068  -5.343  1.00 88.11           H
ATOM   4758 3HD1 LEU A 312       7.991  -7.856  -3.894  1.00 88.11           H
ATOM   4759  CD2 LEU A 312       9.478  -6.969  -6.015  1.00 88.11           C
ATOM   4760 1HD2 LEU A 312       9.167  -7.679  -6.781  1.00 88.11           H
ATOM   4761 2HD2 LEU A 312      10.101  -6.197  -6.466  1.00 88.11           H
ATOM   4762 3HD2 LEU A 312      10.045  -7.491  -5.244  1.00 88.11           H
ATOM   4763  HN  LEU A 312       7.563  -3.140  -5.697  1.00 88.11           H
ATOM   4764  N   ASN A 313       6.609  -3.036  -8.386  1.00 80.64           N
ATOM   4765  CA  ASN A 313       5.765  -2.637  -9.499  1.00 80.64           C
ATOM   4766  C   ASN A 313       6.640  -2.359 -10.723  1.00 80.64           C
ATOM   4767  O   ASN A 313       6.431  -2.943 -11.785  1.00 80.64           O
ATOM   4768  HA  ASN A 313       5.084  -3.474  -9.655  1.00 80.64           H
ATOM   4769  CB  ASN A 313       4.989  -1.360  -9.172  1.00 80.64           C
ATOM   4770 1HB  ASN A 313       5.639  -0.658  -8.650  1.00 80.64           H
ATOM   4771 2HB  ASN A 313       4.674  -0.875 -10.096  1.00 80.64           H
ATOM   4772  CG  ASN A 313       3.764  -1.669  -8.309  1.00 80.64           C
ATOM   4773  OD1 ASN A 313       3.242  -2.771  -8.298  1.00 80.64           O
ATOM   4774  ND2 ASN A 313       3.337  -0.636  -7.588  1.00 80.64           N
ATOM   4775 1HD2 ASN A 313       3.811   0.243  -7.643  1.00 80.64           H
ATOM   4776 2HD2 ASN A 313       2.541  -0.738  -6.991  1.00 80.64           H
ATOM   4777  HN  ASN A 313       6.500  -2.489  -7.556  1.00 80.64           H
ATOM   4778  N   PRO A 314       7.631  -1.466 -10.598  1.00 79.92           N
ATOM   4779  CA  PRO A 314       8.483  -1.119 -11.738  1.00 79.92           C
ATOM   4780  C   PRO A 314       9.093  -2.346 -12.396  1.00 79.92           C
ATOM   4781  O   PRO A 314       9.175  -2.421 -13.621  1.00 79.92           O
ATOM   4782  HA  PRO A 314       7.889  -0.642 -12.518  1.00 79.92           H
ATOM   4783  CB  PRO A 314       9.553  -0.211 -11.128  1.00 79.92           C
ATOM   4784 1HB  PRO A 314      10.429  -0.778 -10.814  1.00 79.92           H
ATOM   4785 2HB  PRO A 314       9.898   0.538 -11.841  1.00 79.92           H
ATOM   4786  CG  PRO A 314       8.840   0.427  -9.942  1.00 79.92           C
ATOM   4787 1HG  PRO A 314       9.546   0.818  -9.208  1.00 79.92           H
ATOM   4788 2HG  PRO A 314       8.218   1.268 -10.248  1.00 79.92           H
ATOM   4789  CD  PRO A 314       8.014  -0.721  -9.385  1.00 79.92           C
ATOM   4790 1HD  PRO A 314       8.593  -1.341  -8.700  1.00 79.92           H
ATOM   4791 2HD  PRO A 314       7.147  -0.364  -8.829  1.00 79.92           H
ATOM   4792  N   VAL A 315       9.508  -3.284 -11.558  1.00 82.20           N
ATOM   4793  CA  VAL A 315      10.224  -4.453 -12.037  1.00 82.20           C
ATOM   4794  C   VAL A 315       9.301  -5.278 -12.936  1.00 82.20           C
ATOM   4795  O   VAL A 315       9.728  -5.786 -13.972  1.00 82.20           O
ATOM   4796  HA  VAL A 315      11.068  -4.101 -12.630  1.00 82.20           H
ATOM   4797  CB  VAL A 315      10.776  -5.250 -10.854  1.00 82.20           C
ATOM   4798  HB  VAL A 315       9.932  -5.574 -10.245  1.00 82.20           H
ATOM   4799  CG1 VAL A 315      11.516  -6.501 -11.333  1.00 82.20           C
ATOM   4800 1HG1 VAL A 315      10.830  -7.136 -11.893  1.00 82.20           H
ATOM   4801 2HG1 VAL A 315      12.347  -6.208 -11.975  1.00 82.20           H
ATOM   4802 3HG1 VAL A 315      11.898  -7.049 -10.472  1.00 82.20           H
ATOM   4803  CG2 VAL A 315      11.680  -4.379  -9.980  1.00 82.20           C
ATOM   4804 1HG2 VAL A 315      12.517  -4.013 -10.575  1.00 82.20           H
ATOM   4805 2HG2 VAL A 315      11.110  -3.534  -9.596  1.00 82.20           H
ATOM   4806 3HG2 VAL A 315      12.059  -4.971  -9.146  1.00 82.20           H
ATOM   4807  HN  VAL A 315       9.362  -3.254 -10.569  1.00 82.20           H
ATOM   4808  N   LEU A 316       8.052  -5.387 -12.507  1.00 78.68           N
ATOM   4809  CA  LEU A 316       7.073  -6.167 -13.244  1.00 78.68           C
ATOM   4810  C   LEU A 316       6.933  -5.597 -14.657  1.00 78.68           C
ATOM   4811  O   LEU A 316       6.811  -6.348 -15.624  1.00 78.68           O
ATOM   4812  HA  LEU A 316       7.455  -7.185 -13.319  1.00 78.68           H
ATOM   4813  CB  LEU A 316       5.752  -6.234 -12.474  1.00 78.68           C
ATOM   4814 1HB  LEU A 316       5.423  -5.215 -12.267  1.00 78.68           H
ATOM   4815 2HB  LEU A 316       5.000  -6.686 -13.121  1.00 78.68           H
ATOM   4816  CG  LEU A 316       5.783  -7.008 -11.155  1.00 78.68           C
ATOM   4817  HG  LEU A 316       6.557  -6.573 -10.522  1.00 78.68           H
ATOM   4818  CD1 LEU A 316       4.456  -6.870 -10.407  1.00 78.68           C
ATOM   4819 1HD1 LEU A 316       4.269  -5.818 -10.190  1.00 78.68           H
ATOM   4820 2HD1 LEU A 316       3.648  -7.263 -11.024  1.00 78.68           H
ATOM   4821 3HD1 LEU A 316       4.505  -7.430  -9.473  1.00 78.68           H
ATOM   4822  CD2 LEU A 316       6.160  -8.473 -11.388  1.00 78.68           C
ATOM   4823 1HD2 LEU A 316       5.427  -8.936 -12.048  1.00 78.68           H
ATOM   4824 2HD2 LEU A 316       7.147  -8.525 -11.847  1.00 78.68           H
ATOM   4825 3HD2 LEU A 316       6.175  -9.000 -10.434  1.00 78.68           H
ATOM   4826  HN  LEU A 316       7.708  -4.954 -11.674  1.00 78.68           H
ATOM   4827  N   TYR A 317       6.954  -4.274 -14.732  1.00 74.68           N
ATOM   4828  CA  TYR A 317       6.776  -3.594 -16.004  1.00 74.68           C
ATOM   4829  C   TYR A 317       7.953  -3.869 -16.942  1.00 74.68           C
ATOM   4830  O   TYR A 317       7.768  -4.019 -18.149  1.00 74.68           O
ATOM   4831  HA  TYR A 317       5.861  -3.970 -16.461  1.00 74.68           H
ATOM   4832  CB  TYR A 317       6.735  -2.099 -15.680  1.00 74.68           C
ATOM   4833 1HB  TYR A 317       7.702  -1.799 -15.277  1.00 74.68           H
ATOM   4834 2HB  TYR A 317       6.588  -1.542 -16.605  1.00 74.68           H
ATOM   4835  CG  TYR A 317       5.640  -1.707 -14.686  1.00 74.68           C
ATOM   4836  CD1 TYR A 317       4.485  -2.457 -14.602  1.00 74.68           C
ATOM   4837  HD1 TYR A 317       4.353  -3.329 -15.243  1.00 74.68           H
ATOM   4838  CD2 TYR A 317       5.808  -0.604 -13.874  1.00 74.68           C
ATOM   4839  HD2 TYR A 317       6.721  -0.012 -13.941  1.00 74.68           H
ATOM   4840  CE1 TYR A 317       3.454  -2.089 -13.666  1.00 74.68           C
ATOM   4841  HE1 TYR A 317       2.537  -2.672 -13.589  1.00 74.68           H
ATOM   4842  CE2 TYR A 317       4.778  -0.236 -12.938  1.00 74.68           C
ATOM   4843  HE2 TYR A 317       4.898   0.633 -12.291  1.00 74.68           H
ATOM   4844  CZ  TYR A 317       3.652  -0.996 -12.880  1.00 74.68           C
ATOM   4845  OH  TYR A 317       2.679  -0.648 -11.997  1.00 74.68           O
ATOM   4846  HH  TYR A 317       2.058  -1.419 -11.850  1.00 74.68           H
ATOM   4847  HN  TYR A 317       7.090  -3.672 -13.946  1.00 74.68           H
ATOM   4848  N   VAL A 318       9.138  -3.925 -16.352  1.00 73.74           N
ATOM   4849  CA  VAL A 318      10.347  -4.165 -17.122  1.00 73.74           C
ATOM   4850  C   VAL A 318      10.259  -5.541 -17.786  1.00 73.74           C
ATOM   4851  O   VAL A 318      10.370  -5.654 -19.006  1.00 73.74           O
ATOM   4852  HA  VAL A 318      10.398  -3.403 -17.900  1.00 73.74           H
ATOM   4853  CB  VAL A 318      11.577  -4.011 -16.226  1.00 73.74           C
ATOM   4854  HB  VAL A 318      11.449  -4.668 -15.365  1.00 73.74           H
ATOM   4855  CG1 VAL A 318      12.848  -4.443 -16.961  1.00 73.74           C
ATOM   4856 1HG1 VAL A 318      12.760  -5.488 -17.257  1.00 73.74           H
ATOM   4857 2HG1 VAL A 318      12.983  -3.824 -17.848  1.00 73.74           H
ATOM   4858 3HG1 VAL A 318      13.708  -4.323 -16.301  1.00 73.74           H
ATOM   4859  CG2 VAL A 318      11.703  -2.577 -15.709  1.00 73.74           C
ATOM   4860 1HG2 VAL A 318      11.798  -1.893 -16.552  1.00 73.74           H
ATOM   4861 2HG2 VAL A 318      10.816  -2.320 -15.131  1.00 73.74           H
ATOM   4862 3HG2 VAL A 318      12.586  -2.496 -15.074  1.00 73.74           H
ATOM   4863  HN  VAL A 318       9.279  -3.811 -15.369  1.00 73.74           H
ATOM   4864  N   PHE A 319      10.061  -6.553 -16.954  1.00 73.44           N
ATOM   4865  CA  PHE A 319      10.200  -7.928 -17.401  1.00 73.44           C
ATOM   4866  C   PHE A 319       8.999  -8.353 -18.248  1.00 73.44           C
ATOM   4867  O   PHE A 319       9.153  -9.081 -19.228  1.00 73.44           O
ATOM   4868  HA  PHE A 319      11.106  -7.981 -18.005  1.00 73.44           H
ATOM   4869  CB  PHE A 319      10.260  -8.802 -16.147  1.00 73.44           C
ATOM   4870 1HB  PHE A 319       9.503  -8.459 -15.441  1.00 73.44           H
ATOM   4871 2HB  PHE A 319      10.002  -9.826 -16.418  1.00 73.44           H
ATOM   4872  CG  PHE A 319      11.623  -8.802 -15.452  1.00 73.44           C
ATOM   4873  CD1 PHE A 319      12.707  -9.331 -16.081  1.00 73.44           C
ATOM   4874  HD1 PHE A 319      12.604  -9.755 -17.080  1.00 73.44           H
ATOM   4875  CD2 PHE A 319      11.751  -8.273 -14.206  1.00 73.44           C
ATOM   4876  HD2 PHE A 319      10.882  -7.849 -13.702  1.00 73.44           H
ATOM   4877  CE1 PHE A 319      13.972  -9.331 -15.436  1.00 73.44           C
ATOM   4878  HE1 PHE A 319      14.840  -9.755 -15.940  1.00 73.44           H
ATOM   4879  CE2 PHE A 319      13.016  -8.273 -13.561  1.00 73.44           C
ATOM   4880  HE2 PHE A 319      13.118  -7.849 -12.562  1.00 73.44           H
ATOM   4881  CZ  PHE A 319      14.100  -8.802 -14.190  1.00 73.44           C
ATOM   4882  HZ  PHE A 319      15.071  -8.801 -13.695  1.00 73.44           H
ATOM   4883  HN  PHE A 319       9.810  -6.444 -15.992  1.00 73.44           H
ATOM   4884  N   VAL A 320       7.831  -7.881 -17.840  1.00 69.60           N
ATOM   4885  CA  VAL A 320       6.584  -8.427 -18.350  1.00 69.60           C
ATOM   4886  C   VAL A 320       5.999  -7.468 -19.389  1.00 69.60           C
ATOM   4887  O   VAL A 320       5.260  -7.886 -20.278  1.00 69.60           O
ATOM   4888  HA  VAL A 320       6.814  -9.374 -18.837  1.00 69.60           H
ATOM   4889  CB  VAL A 320       5.625  -8.711 -17.192  1.00 69.60           C
ATOM   4890  HB  VAL A 320       5.114  -7.780 -16.944  1.00 69.60           H
ATOM   4891  CG1 VAL A 320       4.564  -9.736 -17.597  1.00 69.60           C
ATOM   4892 1HG1 VAL A 320       3.990  -9.351 -18.440  1.00 69.60           H
ATOM   4893 2HG1 VAL A 320       5.051 -10.668 -17.884  1.00 69.60           H
ATOM   4894 3HG1 VAL A 320       3.896  -9.919 -16.755  1.00 69.60           H
ATOM   4895  CG2 VAL A 320       6.388  -9.173 -15.949  1.00 69.60           C
ATOM   4896 1HG2 VAL A 320       6.938 -10.086 -16.179  1.00 69.60           H
ATOM   4897 2HG2 VAL A 320       7.087  -8.396 -15.641  1.00 69.60           H
ATOM   4898 3HG2 VAL A 320       5.683  -9.368 -15.141  1.00 69.60           H
ATOM   4899  HN  VAL A 320       7.728  -7.141 -17.176  1.00 69.60           H
ATOM   4900  N   GLY A 321       6.352  -6.199 -19.241  1.00 71.67           N
ATOM   4901  CA  GLY A 321       5.850  -5.173 -20.139  1.00 71.67           C
ATOM   4902  C   GLY A 321       6.722  -5.067 -21.392  1.00 71.67           C
ATOM   4903  O   GLY A 321       7.779  -4.439 -21.366  1.00 71.67           O
ATOM   4904 1HA  GLY A 321       4.824  -5.405 -20.424  1.00 71.67           H
ATOM   4905 2HA  GLY A 321       5.829  -4.213 -19.624  1.00 71.67           H
ATOM   4906  HN  GLY A 321       6.968  -5.870 -18.525  1.00 71.67           H
ATOM   4907  N   GLU A 322       6.246  -5.692 -22.460  1.00 75.69           N
ATOM   4908  CA  GLU A 322       6.873  -5.533 -23.761  1.00 75.69           C
ATOM   4909  C   GLU A 322       6.840  -4.065 -24.190  1.00 75.69           C
ATOM   4910  O   GLU A 322       7.833  -3.538 -24.689  1.00 75.69           O
ATOM   4911  HA  GLU A 322       7.905  -5.856 -23.626  1.00 75.69           H
ATOM   4912  CB  GLU A 322       6.201  -6.425 -24.806  1.00 75.69           C
ATOM   4913 1HB  GLU A 322       5.126  -6.240 -24.810  1.00 75.69           H
ATOM   4914 2HB  GLU A 322       6.668  -6.269 -25.778  1.00 75.69           H
ATOM   4915  CG  GLU A 322       6.392  -7.905 -24.469  1.00 75.69           C
ATOM   4916 1HG  GLU A 322       7.430  -8.087 -24.191  1.00 75.69           H
ATOM   4917 2HG  GLU A 322       5.780  -8.167 -23.606  1.00 75.69           H
ATOM   4918  CD  GLU A 322       6.014  -8.792 -25.657  1.00 75.69           C
ATOM   4919  OE1 GLU A 322       6.850  -9.651 -26.012  1.00 75.69           O
ATOM   4920  OE2 GLU A 322       4.899  -8.590 -26.184  1.00 75.69           O
ATOM   4921  HN  GLU A 322       5.449  -6.296 -22.445  1.00 75.69           H
ATOM   4922  N   ARG A 323       5.687  -3.446 -23.980  1.00 76.50           N
ATOM   4923  CA  ARG A 323       5.500  -2.059 -24.372  1.00 76.50           C
ATOM   4924  C   ARG A 323       6.494  -1.160 -23.635  1.00 76.50           C
ATOM   4925  O   ARG A 323       7.093  -0.268 -24.234  1.00 76.50           O
ATOM   4926  HA  ARG A 323       5.683  -2.047 -25.447  1.00 76.50           H
ATOM   4927  CB  ARG A 323       4.076  -1.589 -24.070  1.00 76.50           C
ATOM   4928 1HB  ARG A 323       3.375  -2.406 -24.243  1.00 76.50           H
ATOM   4929 2HB  ARG A 323       3.995  -1.315 -23.018  1.00 76.50           H
ATOM   4930  CG  ARG A 323       3.697  -0.392 -24.945  1.00 76.50           C
ATOM   4931 1HG  ARG A 323       4.370   0.441 -24.738  1.00 76.50           H
ATOM   4932 2HG  ARG A 323       3.823  -0.650 -25.996  1.00 76.50           H
ATOM   4933  CD  ARG A 323       2.251   0.038 -24.689  1.00 76.50           C
ATOM   4934 1HD  ARG A 323       1.619  -0.841 -24.564  1.00 76.50           H
ATOM   4935 2HD  ARG A 323       2.191   0.608 -23.762  1.00 76.50           H
ATOM   4936  NE  ARG A 323       1.760   0.858 -25.819  1.00 76.50           N
ATOM   4937  HE  ARG A 323       2.330   0.917 -26.638  1.00 76.50           H
ATOM   4938  CZ  ARG A 323       0.598   1.526 -25.813  1.00 76.50           C
ATOM   4939  NH1 ARG A 323      -0.206   1.483 -24.741  1.00 76.50           N
ATOM   4940 1HH1 ARG A 323       0.059   0.949 -23.939  1.00 76.50           H
ATOM   4941 2HH1 ARG A 323      -1.071   1.984 -24.745  1.00 76.50           H
ATOM   4942  NH2 ARG A 323       0.253   2.239 -26.894  1.00 76.50           N
ATOM   4943 1HH2 ARG A 323      -0.611   2.743 -26.905  1.00 76.50           H
ATOM   4944 2HH2 ARG A 323       0.858   2.266 -27.689  1.00 76.50           H
ATOM   4945  HN  ARG A 323       4.892  -3.874 -23.551  1.00 76.50           H
ATOM   4946  N   PHE A 324       6.640  -1.426 -22.345  1.00 78.57           N
ATOM   4947  CA  PHE A 324       7.509  -0.617 -21.507  1.00 78.57           C
ATOM   4948  C   PHE A 324       8.971  -0.761 -21.934  1.00 78.57           C
ATOM   4949  O   PHE A 324       9.700   0.227 -22.007  1.00 78.57           O
ATOM   4950  HA  PHE A 324       7.197   0.421 -21.626  1.00 78.57           H
ATOM   4951  CB  PHE A 324       7.355  -1.132 -20.075  1.00 78.57           C
ATOM   4952 1HB  PHE A 324       6.294  -1.189 -19.832  1.00 78.57           H
ATOM   4953 2HB  PHE A 324       7.749  -2.147 -20.020  1.00 78.57           H
ATOM   4954  CG  PHE A 324       8.059  -0.270 -19.025  1.00 78.57           C
ATOM   4955  CD1 PHE A 324       9.312  -0.594 -18.608  1.00 78.57           C
ATOM   4956  HD1 PHE A 324       9.815  -1.468 -19.022  1.00 78.57           H
ATOM   4957  CD2 PHE A 324       7.431   0.820 -18.508  1.00 78.57           C
ATOM   4958  HD2 PHE A 324       6.426   1.080 -18.842  1.00 78.57           H
ATOM   4959  CE1 PHE A 324       9.965   0.206 -17.633  1.00 78.57           C
ATOM   4960  HE1 PHE A 324      10.970  -0.053 -17.299  1.00 78.57           H
ATOM   4961  CE2 PHE A 324       8.084   1.621 -17.534  1.00 78.57           C
ATOM   4962  HE2 PHE A 324       7.581   2.494 -17.119  1.00 78.57           H
ATOM   4963  CZ  PHE A 324       9.337   1.297 -17.117  1.00 78.57           C
ATOM   4964  HZ  PHE A 324       9.839   1.911 -16.369  1.00 78.57           H
ATOM   4965  HN  PHE A 324       6.177  -2.177 -21.873  1.00 78.57           H
ATOM   4966  N   ARG A 325       9.356  -1.999 -22.205  1.00 81.41           N
ATOM   4967  CA  ARG A 325      10.712  -2.282 -22.644  1.00 81.41           C
ATOM   4968  C   ARG A 325      11.037  -1.487 -23.910  1.00 81.41           C
ATOM   4969  O   ARG A 325      12.125  -0.928 -24.034  1.00 81.41           O
ATOM   4970  HA  ARG A 325      11.344  -1.971 -21.813  1.00 81.41           H
ATOM   4971  CB  ARG A 325      10.900  -3.774 -22.925  1.00 81.41           C
ATOM   4972 1HB  ARG A 325       9.974  -4.193 -23.320  1.00 81.41           H
ATOM   4973 2HB  ARG A 325      11.663  -3.910 -23.691  1.00 81.41           H
ATOM   4974  CG  ARG A 325      11.304  -4.525 -21.655  1.00 81.41           C
ATOM   4975 1HG  ARG A 325      12.203  -4.076 -21.234  1.00 81.41           H
ATOM   4976 2HG  ARG A 325      10.518  -4.428 -20.905  1.00 81.41           H
ATOM   4977  CD  ARG A 325      11.555  -6.005 -21.949  1.00 81.41           C
ATOM   4978 1HD  ARG A 325      12.017  -6.116 -22.930  1.00 81.41           H
ATOM   4979 2HD  ARG A 325      12.254  -6.416 -21.220  1.00 81.41           H
ATOM   4980  NE  ARG A 325      10.280  -6.754 -21.904  1.00 81.41           N
ATOM   4981  HE  ARG A 325       9.464  -6.271 -21.586  1.00 81.41           H
ATOM   4982  CZ  ARG A 325      10.150  -8.039 -22.261  1.00 81.41           C
ATOM   4983  NH1 ARG A 325      11.210  -8.735 -22.694  1.00 81.41           N
ATOM   4984 1HH1 ARG A 325      12.107  -8.296 -22.752  1.00 81.41           H
ATOM   4985 2HH1 ARG A 325      11.105  -9.693 -22.959  1.00 81.41           H
ATOM   4986  NH2 ARG A 325       8.944  -8.617 -22.179  1.00 81.41           N
ATOM   4987 1HH2 ARG A 325       8.830  -9.575 -22.442  1.00 81.41           H
ATOM   4988 2HH2 ARG A 325       8.158  -8.091 -21.855  1.00 81.41           H
ATOM   4989  HN  ARG A 325       8.761  -2.799 -22.129  1.00 81.41           H
ATOM   4990  N   ARG A 326      10.072  -1.461 -24.818  1.00 82.28           N
ATOM   4991  CA  ARG A 326      10.232  -0.724 -26.060  1.00 82.28           C
ATOM   4992  C   ARG A 326      10.402   0.770 -25.773  1.00 82.28           C
ATOM   4993  O   ARG A 326      11.272   1.421 -26.349  1.00 82.28           O
ATOM   4994  HA  ARG A 326      11.130  -1.139 -26.517  1.00 82.28           H
ATOM   4995  CB  ARG A 326       9.027  -0.925 -26.980  1.00 82.28           C
ATOM   4996 1HB  ARG A 326       8.106  -0.783 -26.415  1.00 82.28           H
ATOM   4997 2HB  ARG A 326       9.036  -0.172 -27.768  1.00 82.28           H
ATOM   4998  CG  ARG A 326       9.040  -2.323 -27.602  1.00 82.28           C
ATOM   4999 1HG  ARG A 326       9.957  -2.462 -28.174  1.00 82.28           H
ATOM   5000 2HG  ARG A 326       9.038  -3.076 -26.814  1.00 82.28           H
ATOM   5001  CD  ARG A 326       7.828  -2.528 -28.514  1.00 82.28           C
ATOM   5002 1HD  ARG A 326       6.930  -2.141 -28.032  1.00 82.28           H
ATOM   5003 2HD  ARG A 326       7.960  -1.969 -29.440  1.00 82.28           H
ATOM   5004  NE  ARG A 326       7.659  -3.968 -28.813  1.00 82.28           N
ATOM   5005  HE  ARG A 326       7.719  -4.615 -28.053  1.00 82.28           H
ATOM   5006  CZ  ARG A 326       7.429  -4.458 -30.039  1.00 82.28           C
ATOM   5007  NH1 ARG A 326       7.338  -3.637 -31.094  1.00 82.28           N
ATOM   5008 1HH1 ARG A 326       7.442  -2.650 -30.970  1.00 82.28           H
ATOM   5009 2HH1 ARG A 326       7.166  -4.010 -32.005  1.00 82.28           H
ATOM   5010  NH2 ARG A 326       7.291  -5.782 -30.194  1.00 82.28           N
ATOM   5011 1HH2 ARG A 326       7.120  -6.164 -31.102  1.00 82.28           H
ATOM   5012 2HH2 ARG A 326       7.361  -6.388 -29.402  1.00 82.28           H
ATOM   5013  HN  ARG A 326       9.195  -1.931 -24.716  1.00 82.28           H
ATOM   5014  N   ASP A 327       9.557   1.268 -24.882  1.00 83.26           N
ATOM   5015  CA  ASP A 327       9.559   2.685 -24.560  1.00 83.26           C
ATOM   5016  C   ASP A 327      10.871   3.042 -23.858  1.00 83.26           C
ATOM   5017  O   ASP A 327      11.460   4.087 -24.129  1.00 83.26           O
ATOM   5018  HA  ASP A 327       9.445   3.196 -25.516  1.00 83.26           H
ATOM   5019  CB  ASP A 327       8.407   3.037 -23.617  1.00 83.26           C
ATOM   5020 1HB  ASP A 327       8.483   2.443 -22.706  1.00 83.26           H
ATOM   5021 2HB  ASP A 327       8.480   4.084 -23.322  1.00 83.26           H
ATOM   5022  CG  ASP A 327       7.054   2.783 -24.285  1.00 83.26           C
ATOM   5023  OD1 ASP A 327       7.004   2.903 -25.528  1.00 83.26           O
ATOM   5024  OD2 ASP A 327       6.101   2.475 -23.538  1.00 83.26           O
ATOM   5025  HN  ASP A 327       8.881   0.723 -24.386  1.00 83.26           H
ATOM   5026  N   LEU A 328      11.290   2.154 -22.968  1.00 83.89           N
ATOM   5027  CA  LEU A 328      12.504   2.377 -22.202  1.00 83.89           C
ATOM   5028  C   LEU A 328      13.682   2.555 -23.162  1.00 83.89           C
ATOM   5029  O   LEU A 328      14.441   3.517 -23.048  1.00 83.89           O
ATOM   5030  HA  LEU A 328      12.371   3.303 -21.643  1.00 83.89           H
ATOM   5031  CB  LEU A 328      12.707   1.256 -21.181  1.00 83.89           C
ATOM   5032 1HB  LEU A 328      11.862   1.262 -20.492  1.00 83.89           H
ATOM   5033 2HB  LEU A 328      12.682   0.303 -21.708  1.00 83.89           H
ATOM   5034  CG  LEU A 328      13.997   1.321 -20.361  1.00 83.89           C
ATOM   5035  HG  LEU A 328      14.837   1.395 -21.052  1.00 83.89           H
ATOM   5036  CD1 LEU A 328      14.025   2.572 -19.480  1.00 83.89           C
ATOM   5037 1HD1 LEU A 328      13.965   3.460 -20.108  1.00 83.89           H
ATOM   5038 2HD1 LEU A 328      13.177   2.553 -18.796  1.00 83.89           H
ATOM   5039 3HD1 LEU A 328      14.953   2.593 -18.908  1.00 83.89           H
ATOM   5040  CD2 LEU A 328      14.194   0.041 -19.546  1.00 83.89           C
ATOM   5041 1HD2 LEU A 328      13.353  -0.088 -18.865  1.00 83.89           H
ATOM   5042 2HD2 LEU A 328      14.251  -0.813 -20.220  1.00 83.89           H
ATOM   5043 3HD2 LEU A 328      15.118   0.114 -18.973  1.00 83.89           H
ATOM   5044  HN  LEU A 328      10.816   1.296 -22.769  1.00 83.89           H
ATOM   5045  N   VAL A 329      13.799   1.613 -24.086  1.00 83.63           N
ATOM   5046  CA  VAL A 329      14.918   1.608 -25.013  1.00 83.63           C
ATOM   5047  C   VAL A 329      14.863   2.867 -25.879  1.00 83.63           C
ATOM   5048  O   VAL A 329      15.899   3.430 -26.229  1.00 83.63           O
ATOM   5049  HA  VAL A 329      15.834   1.628 -24.422  1.00 83.63           H
ATOM   5050  CB  VAL A 329      14.912   0.317 -25.833  1.00 83.63           C
ATOM   5051  HB  VAL A 329      13.933   0.223 -26.304  1.00 83.63           H
ATOM   5052  CG1 VAL A 329      15.964   0.368 -26.943  1.00 83.63           C
ATOM   5053 1HG1 VAL A 329      15.751   1.205 -27.608  1.00 83.63           H
ATOM   5054 2HG1 VAL A 329      16.952   0.497 -26.502  1.00 83.63           H
ATOM   5055 3HG1 VAL A 329      15.938  -0.562 -27.511  1.00 83.63           H
ATOM   5056  CG2 VAL A 329      15.121  -0.905 -24.936  1.00 83.63           C
ATOM   5057 1HG2 VAL A 329      16.080  -0.820 -24.424  1.00 83.63           H
ATOM   5058 2HG2 VAL A 329      14.319  -0.955 -24.199  1.00 83.63           H
ATOM   5059 3HG2 VAL A 329      15.112  -1.809 -25.544  1.00 83.63           H
ATOM   5060  HN  VAL A 329      13.146   0.865 -24.207  1.00 83.63           H
ATOM   5061  N   LYS A 330      13.643   3.273 -26.201  1.00 82.74           N
[truncated: 117,320 more chars]
