# Supplementary material for: Noncanonical roles of chemokine regions in CCR9 activation revealed by structural modeling and mutational mapping
Source: Nat Commun. 2025 Aug 18;16:7695. doi: 10.1038/s41467-025-62321-9 (PMC12361432; doi:10.1038/s41467-025-62321-9)
Supplement: Supplementary file 4 — Supplementary Data 2 [file 41467_2025_62321_MOESM4_ESM.zip › CCR9_CCL25_rnk152.pdb]

SSBOND   1 CYS A   38    CYS A  289 
SSBOND   2 CYS A  119    CYS A  198 
SSBOND   3 CYS B    7    CYS B   35 
SSBOND   4 CYS B    8    CYS B   52 
ATOM      1  N   GLU A  20      -3.165  -4.307  60.868  1.00 45.00           N
ATOM      2  CA  GLU A  20      -3.381  -3.939  59.479  1.00 45.00           C
ATOM      3  C   GLU A  20      -2.100  -4.146  58.670  1.00 45.00           C
ATOM      4  O   GLU A  20      -2.151  -4.320  57.453  1.00 45.00           O
ATOM      5  HA  GLU A  20      -4.159  -4.612  59.119  1.00 45.00           H
ATOM      6  CB  GLU A  20      -3.875  -2.495  59.365  1.00 45.00           C
ATOM      7 1HB  GLU A  20      -3.420  -1.889  60.149  1.00 45.00           H
ATOM      8 2HB  GLU A  20      -3.679  -2.118  58.361  1.00 45.00           H
ATOM      9  CG  GLU A  20      -5.389  -2.415  59.569  1.00 45.00           C
ATOM     10 1HG  GLU A  20      -5.865  -3.291  59.128  1.00 45.00           H
ATOM     11 2HG  GLU A  20      -5.618  -2.431  60.634  1.00 45.00           H
ATOM     12  CD  GLU A  20      -5.961  -1.144  58.938  1.00 45.00           C
ATOM     13  OE1 GLU A  20      -7.197  -1.107  58.756  1.00 45.00           O
ATOM     14  OE2 GLU A  20      -5.149  -0.238  58.651  1.00 45.00           O
ATOM     15  HN  GLU A  20      -2.235  -4.603  61.087  1.00 45.00           H
ATOM     16  N   SER A  21      -0.980  -4.121  59.378  1.00 51.59           N
ATOM     17  CA  SER A  21       0.317  -4.211  58.729  1.00 51.59           C
ATOM     18  C   SER A  21       0.547  -5.633  58.214  1.00 51.59           C
ATOM     19  O   SER A  21       1.018  -5.823  57.093  1.00 51.59           O
ATOM     20  HA  SER A  21       0.275  -3.505  57.900  1.00 51.59           H
ATOM     21  CB  SER A  21       1.440  -3.806  59.686  1.00 51.59           C
ATOM     22 1HB  SER A  21       2.337  -3.569  59.113  1.00 51.59           H
ATOM     23 2HB  SER A  21       1.154  -2.899  60.218  1.00 51.59           H
ATOM     24  OG  SER A  21       1.737  -4.834  60.627  1.00 51.59           O
ATOM     25  HG  SER A  21       2.468  -4.535  61.241  1.00 51.59           H
ATOM     26  HN  SER A  21      -0.950  -4.040  60.374  1.00 51.59           H
ATOM     27  N   THR A  22       0.203  -6.597  59.056  1.00 52.61           N
ATOM     28  CA  THR A  22       0.494  -7.989  58.760  1.00 52.61           C
ATOM     29  C   THR A  22      -0.397  -8.490  57.621  1.00 52.61           C
ATOM     30  O   THR A  22       0.094  -9.064  56.651  1.00 52.61           O
ATOM     31  HA  THR A  22       1.525  -8.058  58.413  1.00 52.61           H
ATOM     32  CB  THR A  22       0.336  -8.791  60.053  1.00 52.61           C
ATOM     33  HB  THR A  22      -0.340  -9.634  59.908  1.00 52.61           H
ATOM     34  OG1 THR A  22      -0.085  -7.824  61.012  1.00 52.61           O
ATOM     35  HG1 THR A  22      -0.445  -8.282  61.824  1.00 52.61           H
ATOM     36  CG2 THR A  22       1.674  -9.296  60.596  1.00 52.61           C
ATOM     37 1HG2 THR A  22       2.325  -8.448  60.805  1.00 52.61           H
ATOM     38 2HG2 THR A  22       2.145  -9.943  59.856  1.00 52.61           H
ATOM     39 3HG2 THR A  22       1.504  -9.859  61.514  1.00 52.61           H
ATOM     40  HN  THR A  22      -0.266  -6.438  59.925  1.00 52.61           H
ATOM     41  N   SER A  23      -1.691  -8.254  57.778  1.00 54.35           N
ATOM     42  CA  SER A  23      -2.655  -8.674  56.775  1.00 54.35           C
ATOM     43  C   SER A  23      -2.337  -8.011  55.433  1.00 54.35           C
ATOM     44  O   SER A  23      -2.458  -8.639  54.383  1.00 54.35           O
ATOM     45  HA  SER A  23      -2.545  -9.756  56.704  1.00 54.35           H
ATOM     46  CB  SER A  23      -4.083  -8.336  57.208  1.00 54.35           C
ATOM     47 1HB  SER A  23      -4.785  -8.696  56.456  1.00 54.35           H
ATOM     48 2HB  SER A  23      -4.314  -8.859  58.136  1.00 54.35           H
ATOM     49  OG  SER A  23      -4.267  -6.935  57.396  1.00 54.35           O
ATOM     50  HG  SER A  23      -5.213  -6.746  57.661  1.00 54.35           H
ATOM     51  HN  SER A  23      -2.083  -7.786  58.571  1.00 54.35           H
ATOM     52  N   SER A  24      -1.935  -6.751  55.513  1.00 60.32           N
ATOM     53  CA  SER A  24      -1.591  -5.999  54.318  1.00 60.32           C
ATOM     54  C   SER A  24      -0.352  -6.606  53.657  1.00 60.32           C
ATOM     55  O   SER A  24      -0.152  -6.458  52.452  1.00 60.32           O
ATOM     56  HA  SER A  24      -2.457  -6.087  53.662  1.00 60.32           H
ATOM     57  CB  SER A  24      -1.348  -4.524  54.646  1.00 60.32           C
ATOM     58 1HB  SER A  24      -1.514  -3.922  53.753  1.00 60.32           H
ATOM     59 2HB  SER A  24      -2.073  -4.195  55.391  1.00 60.32           H
ATOM     60  OG  SER A  24      -0.029  -4.296  55.134  1.00 60.32           O
ATOM     61  HG  SER A  24       0.138  -4.858  55.945  1.00 60.32           H
ATOM     62  HN  SER A  24      -1.844  -6.246  56.371  1.00 60.32           H
ATOM     63  N   MET A  25       0.447  -7.277  54.474  1.00 62.36           N
ATOM     64  CA  MET A  25       1.658  -7.912  53.982  1.00 62.36           C
ATOM     65  C   MET A  25       1.340  -9.244  53.301  1.00 62.36           C
ATOM     66  O   MET A  25       1.913  -9.567  52.261  1.00 62.36           O
ATOM     67  HA  MET A  25       2.080  -7.217  53.256  1.00 62.36           H
ATOM     68  CB  MET A  25       2.619  -8.151  55.148  1.00 62.36           C
ATOM     69 1HB  MET A  25       2.533  -7.336  55.867  1.00 62.36           H
ATOM     70 2HB  MET A  25       2.343  -9.067  55.669  1.00 62.36           H
ATOM     71  CG  MET A  25       4.064  -8.253  54.655  1.00 62.36           C
ATOM     72 1HG  MET A  25       4.679  -8.750  55.406  1.00 62.36           H
ATOM     73 2HG  MET A  25       4.107  -8.864  53.753  1.00 62.36           H
ATOM     74  SD  MET A  25       4.711  -6.624  54.319  1.00 62.36           S
ATOM     75  CE  MET A  25       6.461  -6.954  54.440  1.00 62.36           C
ATOM     76 1HE  MET A  25       6.692  -7.325  55.439  1.00 62.36           H
ATOM     77 2HE  MET A  25       6.742  -7.703  53.700  1.00 62.36           H
ATOM     78 3HE  MET A  25       7.018  -6.035  54.256  1.00 62.36           H
ATOM     79  HN  MET A  25       0.279  -7.389  55.453  1.00 62.36           H
ATOM     80  N   GLU A  26       0.427  -9.983  53.914  1.00 63.44           N
ATOM     81  CA  GLU A  26       0.010 -11.264  53.368  1.00 63.44           C
ATOM     82  C   GLU A  26      -0.724 -11.061  52.041  1.00 63.44           C
ATOM     83  O   GLU A  26      -0.461 -11.767  51.069  1.00 63.44           O
ATOM     84  HA  GLU A  26       0.932 -11.821  53.200  1.00 63.44           H
ATOM     85  CB  GLU A  26      -0.862 -12.027  54.366  1.00 63.44           C
ATOM     86 1HB  GLU A  26      -1.604 -11.354  54.796  1.00 63.44           H
ATOM     87 2HB  GLU A  26      -1.301 -12.898  53.879  1.00 63.44           H
ATOM     88  CG  GLU A  26      -0.025 -12.561  55.531  1.00 63.44           C
ATOM     89 1HG  GLU A  26       0.784 -13.182  55.147  1.00 63.44           H
ATOM     90 2HG  GLU A  26       0.437 -11.729  56.062  1.00 63.44           H
ATOM     91  CD  GLU A  26      -0.887 -13.376  56.497  1.00 63.44           C
ATOM     92  OE1 GLU A  26      -0.297 -14.208  57.220  1.00 63.44           O
ATOM     93  OE2 GLU A  26      -2.116 -13.148  56.492  1.00 63.44           O
ATOM     94  HN  GLU A  26      -0.024  -9.720  54.767  1.00 63.44           H
ATOM     95  N   ASP A  27      -1.629 -10.094  52.043  1.00 60.01           N
ATOM     96  CA  ASP A  27      -2.409  -9.796  50.854  1.00 60.01           C
ATOM     97  C   ASP A  27      -1.462  -9.512  49.686  1.00 60.01           C
ATOM     98  O   ASP A  27      -1.726  -9.918  48.556  1.00 60.01           O
ATOM     99  HA  ASP A  27      -3.024 -10.679  50.687  1.00 60.01           H
ATOM    100  CB  ASP A  27      -3.283  -8.558  51.065  1.00 60.01           C
ATOM    101 1HB  ASP A  27      -2.708  -7.784  51.573  1.00 60.01           H
ATOM    102 2HB  ASP A  27      -3.582  -8.151  50.099  1.00 60.01           H
ATOM    103  CG  ASP A  27      -4.528  -8.900  51.888  1.00 60.01           C
ATOM    104  OD1 ASP A  27      -4.789 -10.112  52.044  1.00 60.01           O
ATOM    105  OD2 ASP A  27      -5.189  -7.941  52.341  1.00 60.01           O
ATOM    106  HN  ASP A  27      -1.832  -9.520  52.837  1.00 60.01           H
ATOM    107  N   TYR A  28      -0.379  -8.816  50.000  1.00 63.38           N
ATOM    108  CA  TYR A  28       0.602  -8.461  48.988  1.00 63.38           C
ATOM    109  C   TYR A  28       1.399  -9.689  48.543  1.00 63.38           C
ATOM    110  O   TYR A  28       1.812  -9.780  47.388  1.00 63.38           O
ATOM    111  HA  TYR A  28       0.067  -8.054  48.130  1.00 63.38           H
ATOM    112  CB  TYR A  28       1.552  -7.464  49.653  1.00 63.38           C
ATOM    113 1HB  TYR A  28       0.978  -6.603  49.995  1.00 63.38           H
ATOM    114 2HB  TYR A  28       1.989  -7.928  50.538  1.00 63.38           H
ATOM    115  CG  TYR A  28       2.681  -6.977  48.742  1.00 63.38           C
ATOM    116  CD1 TYR A  28       3.926  -7.568  48.810  1.00 63.38           C
ATOM    117  HD1 TYR A  28       4.106  -8.381  49.513  1.00 63.38           H
ATOM    118  CD2 TYR A  28       2.453  -5.947  47.852  1.00 63.38           C
ATOM    119  HD2 TYR A  28       1.469  -5.480  47.799  1.00 63.38           H
ATOM    120  CE1 TYR A  28       4.988  -7.109  47.952  1.00 63.38           C
ATOM    121  HE1 TYR A  28       5.976  -7.567  47.995  1.00 63.38           H
ATOM    122  CE2 TYR A  28       3.515  -5.489  46.994  1.00 63.38           C
ATOM    123  HE2 TYR A  28       3.349  -4.676  46.287  1.00 63.38           H
ATOM    124  CZ  TYR A  28       4.730  -6.093  47.087  1.00 63.38           C
ATOM    125  OH  TYR A  28       5.733  -5.660  46.276  1.00 63.38           O
ATOM    126  HH  TYR A  28       5.425  -4.872  45.743  1.00 63.38           H
ATOM    127  HN  TYR A  28      -0.167  -8.497  50.924  1.00 63.38           H
ATOM    128  N   VAL A  29       1.592 -10.603  49.483  1.00 62.04           N
ATOM    129  CA  VAL A  29       2.389 -11.789  49.221  1.00 62.04           C
ATOM    130  C   VAL A  29       1.561 -12.787  48.410  1.00 62.04           C
ATOM    131  O   VAL A  29       2.091 -13.479  47.543  1.00 62.04           O
ATOM    132  HA  VAL A  29       3.250 -11.482  48.626  1.00 62.04           H
ATOM    133  CB  VAL A  29       2.907 -12.372  50.537  1.00 62.04           C
ATOM    134  HB  VAL A  29       2.054 -12.509  51.202  1.00 62.04           H
ATOM    135  CG1 VAL A  29       3.554 -13.740  50.314  1.00 62.04           C
ATOM    136 1HG1 VAL A  29       2.818 -14.426  49.894  1.00 62.04           H
ATOM    137 2HG1 VAL A  29       4.391 -13.638  49.623  1.00 62.04           H
ATOM    138 3HG1 VAL A  29       3.913 -14.132  51.265  1.00 62.04           H
ATOM    139  CG2 VAL A  29       3.883 -11.409  51.217  1.00 62.04           C
ATOM    140 1HG2 VAL A  29       4.731 -11.226  50.558  1.00 62.04           H
ATOM    141 2HG2 VAL A  29       3.376 -10.467  51.428  1.00 62.04           H
ATOM    142 3HG2 VAL A  29       4.235 -11.848  52.151  1.00 62.04           H
ATOM    143  HN  VAL A  29       1.215 -10.542  50.407  1.00 62.04           H
ATOM    144  N   ASN A  30       0.273 -12.829  48.721  1.00 64.18           N
ATOM    145  CA  ASN A  30      -0.608 -13.819  48.126  1.00 64.18           C
ATOM    146  C   ASN A  30      -1.111 -13.302  46.777  1.00 64.18           C
ATOM    147  O   ASN A  30      -1.717 -14.048  46.009  1.00 64.18           O
ATOM    148  HA  ASN A  30      -0.003 -14.720  48.028  1.00 64.18           H
ATOM    149  CB  ASN A  30      -1.826 -14.078  49.016  1.00 64.18           C
ATOM    150 1HB  ASN A  30      -2.206 -13.133  49.403  1.00 64.18           H
ATOM    151 2HB  ASN A  30      -2.624 -14.526  48.425  1.00 64.18           H
ATOM    152  CG  ASN A  30      -1.466 -15.004  50.181  1.00 64.18           C
ATOM    153  OD1 ASN A  30      -0.468 -15.705  50.165  1.00 64.18           O
ATOM    154  ND2 ASN A  30      -2.334 -14.968  51.188  1.00 64.18           N
ATOM    155 1HD2 ASN A  30      -3.134 -14.370  51.138  1.00 64.18           H
ATOM    156 2HD2 ASN A  30      -2.186 -15.538  51.996  1.00 64.18           H
ATOM    157  HN  ASN A  30      -0.167 -12.204  49.366  1.00 64.18           H
ATOM    158  N   PHE A  31      -0.841 -12.029  46.529  1.00 67.76           N
ATOM    159  CA  PHE A  31      -1.230 -11.412  45.272  1.00 67.76           C
ATOM    160  C   PHE A  31      -0.510 -12.068  44.093  1.00 67.76           C
ATOM    161  O   PHE A  31       0.719 -12.079  44.040  1.00 67.76           O
ATOM    162  HA  PHE A  31      -2.306 -11.553  45.163  1.00 67.76           H
ATOM    163  CB  PHE A  31      -0.820  -9.940  45.350  1.00 67.76           C
ATOM    164 1HB  PHE A  31      -1.233  -9.506  46.261  1.00 67.76           H
ATOM    165 2HB  PHE A  31       0.265  -9.880  45.432  1.00 67.76           H
ATOM    166  CG  PHE A  31      -1.274  -9.103  44.153  1.00 67.76           C
ATOM    167  CD1 PHE A  31      -0.415  -8.867  43.124  1.00 67.76           C
ATOM    168  HD1 PHE A  31       0.595  -9.273  43.154  1.00 67.76           H
ATOM    169  CD2 PHE A  31      -2.535  -8.596  44.116  1.00 67.76           C
ATOM    170  HD2 PHE A  31      -3.223  -8.786  44.940  1.00 67.76           H
ATOM    171  CE1 PHE A  31      -0.836  -8.090  42.013  1.00 67.76           C
ATOM    172  HE1 PHE A  31      -0.149  -7.900  41.189  1.00 67.76           H
ATOM    173  CE2 PHE A  31      -2.956  -7.820  43.004  1.00 67.76           C
ATOM    174  HE2 PHE A  31      -3.967  -7.413  42.975  1.00 67.76           H
ATOM    175  CZ  PHE A  31      -2.098  -7.583  41.976  1.00 67.76           C
ATOM    176  HZ  PHE A  31      -2.421  -6.987  41.123  1.00 67.76           H
ATOM    177  HN  PHE A  31      -0.366 -11.423  47.168  1.00 67.76           H
ATOM    178  N   ASN A  32      -1.305 -12.599  43.176  1.00 66.32           N
ATOM    179  CA  ASN A  32      -0.760 -13.211  41.976  1.00 66.32           C
ATOM    180  C   ASN A  32      -0.332 -12.115  40.998  1.00 66.32           C
ATOM    181  O   ASN A  32      -1.150 -11.608  40.232  1.00 66.32           O
ATOM    182  HA  ASN A  32       0.080 -13.815  42.319  1.00 66.32           H
ATOM    183  CB  ASN A  32      -1.805 -14.084  41.279  1.00 66.32           C
ATOM    184 1HB  ASN A  32      -2.293 -14.728  42.011  1.00 66.32           H
ATOM    185 2HB  ASN A  32      -2.580 -13.453  40.844  1.00 66.32           H
ATOM    186  CG  ASN A  32      -1.164 -14.941  40.186  1.00 66.32           C
ATOM    187  OD1 ASN A  32       0.003 -14.804  39.859  1.00 66.32           O
ATOM    188  ND2 ASN A  32      -1.990 -15.828  39.640  1.00 66.32           N
ATOM    189 1HD2 ASN A  32      -2.938 -15.889  39.954  1.00 66.32           H
ATOM    190 2HD2 ASN A  32      -1.664 -16.435  38.915  1.00 66.32           H
ATOM    191  HN  ASN A  32      -2.303 -12.615  43.242  1.00 66.32           H
ATOM    192  N   PHE A  33       0.949 -11.782  41.056  1.00 68.38           N
ATOM    193  CA  PHE A  33       1.525 -10.852  40.100  1.00 68.38           C
ATOM    194  C   PHE A  33       1.777 -11.536  38.755  1.00 68.38           C
ATOM    195  O   PHE A  33       2.905 -11.549  38.263  1.00 68.38           O
ATOM    196  HA  PHE A  33       0.808 -10.042  39.964  1.00 68.38           H
ATOM    197  CB  PHE A  33       2.861 -10.384  40.679  1.00 68.38           C
ATOM    198 1HB  PHE A  33       3.492 -11.254  40.860  1.00 68.38           H
ATOM    199 2HB  PHE A  33       3.371  -9.769  39.938  1.00 68.38           H
ATOM    200  CG  PHE A  33       2.730  -9.587  41.979  1.00 68.38           C
ATOM    201  CD1 PHE A  33       2.510  -8.246  41.935  1.00 68.38           C
ATOM    202  HD1 PHE A  33       2.426  -7.738  40.974  1.00 68.38           H
ATOM    203  CD2 PHE A  33       2.835 -10.220  43.178  1.00 68.38           C
ATOM    204  HD2 PHE A  33       3.012 -11.295  43.213  1.00 68.38           H
ATOM    205  CE1 PHE A  33       2.389  -7.506  43.141  1.00 68.38           C
ATOM    206  HE1 PHE A  33       2.213  -6.431  43.106  1.00 68.38           H
ATOM    207  CE2 PHE A  33       2.714  -9.481  44.384  1.00 68.38           C
ATOM    208  HE2 PHE A  33       2.798  -9.988  45.345  1.00 68.38           H
ATOM    209  CZ  PHE A  33       2.494  -8.139  44.340  1.00 68.38           C
ATOM    210  HZ  PHE A  33       2.400  -7.572  45.266  1.00 68.38           H
ATOM    211  HN  PHE A  33       1.588 -12.134  41.740  1.00 68.38           H
ATOM    212  N   THR A  34       0.709 -12.087  38.197  1.00 71.12           N
ATOM    213  CA  THR A  34       0.716 -12.488  36.801  1.00 71.12           C
ATOM    214  C   THR A  34       1.142 -11.318  35.912  1.00 71.12           C
ATOM    215  O   THR A  34       0.601 -10.219  36.025  1.00 71.12           O
ATOM    216  HA  THR A  34       1.461 -13.274  36.673  1.00 71.12           H
ATOM    217  CB  THR A  34      -0.670 -13.037  36.459  1.00 71.12           C
ATOM    218  HB  THR A  34      -1.406 -12.235  36.413  1.00 71.12           H
ATOM    219  OG1 THR A  34      -0.905 -14.031  37.454  1.00 71.12           O
ATOM    220  HG1 THR A  34      -0.083 -14.584  37.585  1.00 71.12           H
ATOM    221  CG2 THR A  34      -0.683 -13.818  35.143  1.00 71.12           C
ATOM    222 1HG2 THR A  34       0.003 -14.661  35.214  1.00 71.12           H
ATOM    223 2HG2 THR A  34      -0.372 -13.163  34.330  1.00 71.12           H
ATOM    224 3HG2 THR A  34      -1.691 -14.185  34.949  1.00 71.12           H
ATOM    225  HN  THR A  34      -0.148 -12.261  38.682  1.00 71.12           H
ATOM    226  N   ASP A  35       2.108 -11.593  35.048  1.00 80.69           N
ATOM    227  CA  ASP A  35       2.778 -10.535  34.312  1.00 80.69           C
ATOM    228  C   ASP A  35       1.913 -10.123  33.119  1.00 80.69           C
ATOM    229  O   ASP A  35       2.200 -10.495  31.982  1.00 80.69           O
ATOM    230  HA  ASP A  35       2.910  -9.725  35.030  1.00 80.69           H
ATOM    231  CB  ASP A  35       4.130 -11.008  33.775  1.00 80.69           C
ATOM    232 1HB  ASP A  35       4.542 -11.770  34.436  1.00 80.69           H
ATOM    233 2HB  ASP A  35       3.995 -11.473  32.798  1.00 80.69           H
ATOM    234  CG  ASP A  35       5.112  -9.841  33.658  1.00 80.69           C
ATOM    235  OD1 ASP A  35       4.775  -8.760  34.187  1.00 80.69           O
ATOM    236  OD2 ASP A  35       6.179 -10.056  33.042  1.00 80.69           O
ATOM    237  HN  ASP A  35       2.433 -12.518  34.849  1.00 80.69           H
ATOM    238  N   PHE A  36       0.871  -9.361  33.419  1.00 89.78           N
ATOM    239  CA  PHE A  36      -0.008  -8.852  32.379  1.00 89.78           C
ATOM    240  C   PHE A  36       0.597  -7.620  31.704  1.00 89.78           C
ATOM    241  O   PHE A  36       0.108  -7.172  30.668  1.00 89.78           O
ATOM    242  HA  PHE A  36      -0.129  -9.646  31.642  1.00 89.78           H
ATOM    243  CB  PHE A  36      -1.320  -8.455  33.058  1.00 89.78           C
ATOM    244 1HB  PHE A  36      -1.097  -7.810  33.908  1.00 89.78           H
ATOM    245 2HB  PHE A  36      -1.915  -7.868  32.359  1.00 89.78           H
ATOM    246  CG  PHE A  36      -2.154  -9.643  33.543  1.00 89.78           C
ATOM    247  CD1 PHE A  36      -2.275 -10.752  32.765  1.00 89.78           C
ATOM    248  HD1 PHE A  36      -1.778 -10.794  31.796  1.00 89.78           H
ATOM    249  CD2 PHE A  36      -2.774  -9.590  34.753  1.00 89.78           C
ATOM    250  HD2 PHE A  36      -2.676  -8.701  35.376  1.00 89.78           H
ATOM    251  CE1 PHE A  36      -3.049 -11.854  33.216  1.00 89.78           C
ATOM    252  HE1 PHE A  36      -3.146 -12.742  32.592  1.00 89.78           H
ATOM    253  CE2 PHE A  36      -3.547 -10.692  35.203  1.00 89.78           C
ATOM    254  HE2 PHE A  36      -4.044 -10.649  36.172  1.00 89.78           H
ATOM    255  CZ  PHE A  36      -3.669 -11.801  34.425  1.00 89.78           C
ATOM    256  HZ  PHE A  36      -4.263 -12.647  34.771  1.00 89.78           H
ATOM    257  HN  PHE A  36       0.625  -9.091  34.349  1.00 89.78           H
ATOM    258  N   TYR A  37       1.652  -7.105  32.320  1.00 91.20           N
ATOM    259  CA  TYR A  37       2.425  -6.035  31.712  1.00 91.20           C
ATOM    260  C   TYR A  37       3.552  -6.598  30.844  1.00 91.20           C
ATOM    261  O   TYR A  37       4.470  -7.240  31.352  1.00 91.20           O
ATOM    262  HA  TYR A  37       1.752  -5.448  31.086  1.00 91.20           H
ATOM    263  CB  TYR A  37       3.035  -5.245  32.871  1.00 91.20           C
ATOM    264 1HB  TYR A  37       2.234  -4.895  33.522  1.00 91.20           H
ATOM    265 2HB  TYR A  37       3.658  -5.915  33.465  1.00 91.20           H
ATOM    266  CG  TYR A  37       3.877  -4.045  32.432  1.00 91.20           C
ATOM    267  CD1 TYR A  37       5.241  -4.180  32.272  1.00 91.20           C
ATOM    268  HD1 TYR A  37       5.719  -5.142  32.459  1.00 91.20           H
ATOM    269  CD2 TYR A  37       3.271  -2.828  32.195  1.00 91.20           C
ATOM    270  HD2 TYR A  37       2.194  -2.721  32.321  1.00 91.20           H
ATOM    271  CE1 TYR A  37       6.033  -3.051  31.859  1.00 91.20           C
ATOM    272  HE1 TYR A  37       7.111  -3.144  31.729  1.00 91.20           H
ATOM    273  CE2 TYR A  37       4.063  -1.699  31.782  1.00 91.20           C
ATOM    274  HE2 TYR A  37       3.598  -0.731  31.591  1.00 91.20           H
ATOM    275  CZ  TYR A  37       5.405  -1.866  31.634  1.00 91.20           C
ATOM    276  OH  TYR A  37       6.152  -0.799  31.243  1.00 91.20           O
ATOM    277  HH  TYR A  37       5.558  -0.021  31.041  1.00 91.20           H
ATOM    278  HN  TYR A  37       1.979  -7.407  33.215  1.00 91.20           H
ATOM    279  N   CYS A  38       3.446  -6.336  29.549  1.00 91.64           N
ATOM    280  CA  CYS A  38       4.365  -6.922  28.589  1.00 91.64           C
ATOM    281  C   CYS A  38       5.372  -5.848  28.171  1.00 91.64           C
ATOM    282  O   CYS A  38       4.996  -4.836  27.581  1.00 91.64           O
ATOM    283  HA  CYS A  38       4.867  -7.745  29.098  1.00 91.64           H
ATOM    284  CB  CYS A  38       3.627  -7.512  27.386  1.00 91.64           C
ATOM    285 1HB  CYS A  38       2.837  -8.180  27.726  1.00 91.64           H
ATOM    286 2HB  CYS A  38       3.148  -6.715  26.817  1.00 91.64           H
ATOM    287  SG  CYS A  38       4.800  -8.424  26.318  1.00 91.64           S
ATOM    288  HN  CYS A  38       2.749  -5.736  29.156  1.00 91.64           H
ATOM    289  N   GLU A  39       6.631  -6.105  28.492  1.00 90.14           N
ATOM    290  CA  GLU A  39       7.714  -5.269  28.002  1.00 90.14           C
ATOM    291  C   GLU A  39       8.116  -5.697  26.589  1.00 90.14           C
ATOM    292  O   GLU A  39       8.453  -6.858  26.360  1.00 90.14           O
ATOM    293  HA  GLU A  39       7.312  -4.256  27.981  1.00 90.14           H
ATOM    294  CB  GLU A  39       8.914  -5.314  28.951  1.00 90.14           C
ATOM    295 1HB  GLU A  39       9.160  -6.350  29.182  1.00 90.14           H
ATOM    296 2HB  GLU A  39       9.746  -4.760  28.517  1.00 90.14           H
ATOM    297  CG  GLU A  39       8.587  -4.630  30.280  1.00 90.14           C
ATOM    298 1HG  GLU A  39       8.195  -3.631  30.092  1.00 90.14           H
ATOM    299 2HG  GLU A  39       7.806  -5.187  30.797  1.00 90.14           H
ATOM    300  CD  GLU A  39       9.829  -4.538  31.169  1.00 90.14           C
ATOM    301  OE1 GLU A  39       9.696  -3.965  32.271  1.00 90.14           O
ATOM    302  OE2 GLU A  39      10.883  -5.043  30.725  1.00 90.14           O
ATOM    303  HN  GLU A  39       6.915  -6.866  29.075  1.00 90.14           H
ATOM    304  N   LYS A  40       8.069  -4.736  25.678  1.00 89.95           N
ATOM    305  CA  LYS A  40       8.254  -5.032  24.268  1.00 89.95           C
ATOM    306  C   LYS A  40       9.708  -4.755  23.880  1.00 89.95           C
ATOM    307  O   LYS A  40       9.998  -4.453  22.723  1.00 89.95           O
ATOM    308  HA  LYS A  40       8.056  -6.094  24.128  1.00 89.95           H
ATOM    309  CB  LYS A  40       7.235  -4.266  23.421  1.00 89.95           C
ATOM    310 1HB  LYS A  40       7.359  -3.194  23.577  1.00 89.95           H
ATOM    311 2HB  LYS A  40       7.418  -4.457  22.364  1.00 89.95           H
ATOM    312  CG  LYS A  40       5.805  -4.677  23.779  1.00 89.95           C
ATOM    313 1HG  LYS A  40       5.644  -4.551  24.850  1.00 89.95           H
ATOM    314 2HG  LYS A  40       5.097  -4.023  23.271  1.00 89.95           H
ATOM    315  CD  LYS A  40       5.538  -6.131  23.386  1.00 89.95           C
ATOM    316 1HD  LYS A  40       5.850  -6.296  22.354  1.00 89.95           H
ATOM    317 2HD  LYS A  40       6.136  -6.796  24.009  1.00 89.95           H
ATOM    318  CE  LYS A  40       4.056  -6.477  23.537  1.00 89.95           C
ATOM    319 1HE  LYS A  40       3.833  -6.697  24.581  1.00 89.95           H
ATOM    320 2HE  LYS A  40       3.445  -5.619  23.255  1.00 89.95           H
ATOM    321  NZ  LYS A  40       3.706  -7.641  22.693  1.00 89.95           N
ATOM    322 1HZ  LYS A  40       2.726  -7.871  22.823  1.00 89.95           H
ATOM    323 2HZ  LYS A  40       3.874  -7.415  21.719  1.00 89.95           H
ATOM    324 3HZ  LYS A  40       4.277  -8.436  22.959  1.00 89.95           H
ATOM    325  HN  LYS A  40       7.907  -3.772  25.890  1.00 89.95           H
ATOM    326  N   ASN A  41      10.582  -4.868  24.868  1.00 89.32           N
ATOM    327  CA  ASN A  41      11.986  -4.549  24.666  1.00 89.32           C
ATOM    328  C   ASN A  41      12.549  -5.433  23.552  1.00 89.32           C
ATOM    329  O   ASN A  41      13.259  -4.951  22.671  1.00 89.32           O
ATOM    330  HA  ASN A  41      12.005  -3.490  24.408  1.00 89.32           H
ATOM    331  CB  ASN A  41      12.798  -4.812  25.935  1.00 89.32           C
ATOM    332 1HB  ASN A  41      12.471  -5.744  26.395  1.00 89.32           H
ATOM    333 2HB  ASN A  41      13.851  -4.935  25.679  1.00 89.32           H
ATOM    334  CG  ASN A  41      12.643  -3.663  26.934  1.00 89.32           C
ATOM    335  OD1 ASN A  41      12.346  -2.534  26.579  1.00 89.32           O
ATOM    336  ND2 ASN A  41      12.859  -4.012  28.199  1.00 89.32           N
ATOM    337 1HD2 ASN A  41      13.100  -4.957  28.422  1.00 89.32           H
ATOM    338 2HD2 ASN A  41      12.782  -3.331  28.926  1.00 89.32           H
ATOM    339  HN  ASN A  41      10.346  -5.170  25.792  1.00 89.32           H
ATOM    340  N   ASN A  42      12.213  -6.713  23.628  1.00 91.46           N
ATOM    341  CA  ASN A  42      12.718  -7.678  22.666  1.00 91.46           C
ATOM    342  C   ASN A  42      12.224  -7.303  21.268  1.00 91.46           C
ATOM    343  O   ASN A  42      12.964  -7.419  20.292  1.00 91.46           O
ATOM    344  HA  ASN A  42      13.803  -7.627  22.752  1.00 91.46           H
ATOM    345  CB  ASN A  42      12.214  -9.087  22.984  1.00 91.46           C
ATOM    346 1HB  ASN A  42      11.129  -9.074  23.089  1.00 91.46           H
ATOM    347 2HB  ASN A  42      12.446  -9.755  22.155  1.00 91.46           H
ATOM    348  CG  ASN A  42      12.851  -9.620  24.269  1.00 91.46           C
ATOM    349  OD1 ASN A  42      13.789  -9.056  24.808  1.00 91.46           O
ATOM    350  ND2 ASN A  42      12.290 -10.735  24.728  1.00 91.46           N
ATOM    351 1HD2 ASN A  42      11.522 -11.148  24.238  1.00 91.46           H
ATOM    352 2HD2 ASN A  42      12.636 -11.162  25.564  1.00 91.46           H
ATOM    353  HN  ASN A  42      11.609  -7.091  24.329  1.00 91.46           H
ATOM    354  N   VAL A  43      10.975  -6.862  21.214  1.00 92.08           N
ATOM    355  CA  VAL A  43      10.358  -6.516  19.945  1.00 92.08           C
ATOM    356  C   VAL A  43      11.076  -5.305  19.346  1.00 92.08           C
ATOM    357  O   VAL A  43      11.292  -5.243  18.137  1.00 92.08           O
ATOM    358  HA  VAL A  43      10.485  -7.366  19.275  1.00 92.08           H
ATOM    359  CB  VAL A  43       8.858  -6.285  20.139  1.00 92.08           C
ATOM    360  HB  VAL A  43       8.733  -5.474  20.856  1.00 92.08           H
ATOM    361  CG1 VAL A  43       8.195  -5.859  18.828  1.00 92.08           C
ATOM    362 1HG1 VAL A  43       8.648  -4.932  18.476  1.00 92.08           H
ATOM    363 2HG1 VAL A  43       8.334  -6.639  18.079  1.00 92.08           H
ATOM    364 3HG1 VAL A  43       7.129  -5.701  18.994  1.00 92.08           H
ATOM    365  CG2 VAL A  43       8.181  -7.530  20.716  1.00 92.08           C
ATOM    366 1HG2 VAL A  43       8.321  -8.369  20.033  1.00 92.08           H
ATOM    367 2HG2 VAL A  43       8.626  -7.771  21.682  1.00 92.08           H
ATOM    368 3HG2 VAL A  43       7.116  -7.339  20.844  1.00 92.08           H
ATOM    369  HN  VAL A  43      10.390  -6.740  22.016  1.00 92.08           H
ATOM    370  N   ARG A  44      11.427  -4.373  20.221  1.00 90.81           N
ATOM    371  CA  ARG A  44      12.082  -3.151  19.789  1.00 90.81           C
ATOM    372  C   ARG A  44      13.511  -3.448  19.329  1.00 90.81           C
ATOM    373  O   ARG A  44      13.995  -2.850  18.369  1.00 90.81           O
ATOM    374  HA  ARG A  44      11.473  -2.784  18.963  1.00 90.81           H
ATOM    375  CB  ARG A  44      12.122  -2.119  20.918  1.00 90.81           C
ATOM    376 1HB  ARG A  44      12.494  -2.586  21.829  1.00 90.81           H
ATOM    377 2HB  ARG A  44      12.819  -1.320  20.661  1.00 90.81           H
ATOM    378  CG  ARG A  44      10.733  -1.529  21.170  1.00 90.81           C
ATOM    379 1HG  ARG A  44      10.340  -1.106  20.246  1.00 90.81           H
ATOM    380 2HG  ARG A  44      10.048  -2.320  21.475  1.00 90.81           H
ATOM    381  CD  ARG A  44      10.785  -0.447  22.251  1.00 90.81           C
ATOM    382 1HD  ARG A  44      11.786  -0.020  22.302  1.00 90.81           H
ATOM    383 2HD  ARG A  44      10.104   0.365  21.997  1.00 90.81           H
ATOM    384  NE  ARG A  44      10.415  -1.025  23.563  1.00 90.81           N
ATOM    385  HE  ARG A  44       9.823  -1.830  23.570  1.00 90.81           H
ATOM    386  CZ  ARG A  44      10.825  -0.535  24.741  1.00 90.81           C
ATOM    387  NH1 ARG A  44      11.620   0.542  24.791  1.00 90.81           N
ATOM    388 1HH1 ARG A  44      11.912   0.988  23.945  1.00 90.81           H
ATOM    389 2HH1 ARG A  44      11.921   0.901  25.674  1.00 90.81           H
ATOM    390  NH2 ARG A  44      10.427  -1.140  25.869  1.00 90.81           N
ATOM    391 1HH2 ARG A  44      10.724  -0.787  26.757  1.00 90.81           H
ATOM    392 2HH2 ARG A  44       9.834  -1.944  25.823  1.00 90.81           H
ATOM    393  HN  ARG A  44      11.270  -4.444  21.206  1.00 90.81           H
ATOM    394  N   GLN A  45      14.146  -4.372  20.035  1.00 92.29           N
ATOM    395  CA  GLN A  45      15.517  -4.740  19.725  1.00 92.29           C
ATOM    396  C   GLN A  45      15.596  -5.370  18.333  1.00 92.29           C
ATOM    397  O   GLN A  45      16.507  -5.071  17.563  1.00 92.29           O
ATOM    398  HA  GLN A  45      16.078  -3.806  19.741  1.00 92.29           H
ATOM    399  CB  GLN A  45      16.084  -5.684  20.787  1.00 92.29           C
ATOM    400 1HB  GLN A  45      15.958  -5.243  21.776  1.00 92.29           H
ATOM    401 2HB  GLN A  45      15.526  -6.620  20.783  1.00 92.29           H
ATOM    402  CG  GLN A  45      17.567  -5.966  20.534  1.00 92.29           C
ATOM    403 1HG  GLN A  45      17.696  -6.386  19.537  1.00 92.29           H
ATOM    404 2HG  GLN A  45      18.128  -5.032  20.562  1.00 92.29           H
ATOM    405  CD  GLN A  45      18.126  -6.935  21.578  1.00 92.29           C
ATOM    406  OE1 GLN A  45      17.402  -7.549  22.344  1.00 92.29           O
ATOM    407  NE2 GLN A  45      19.452  -7.037  21.565  1.00 92.29           N
ATOM    408 1HE2 GLN A  45      19.989  -6.505  20.910  1.00 92.29           H
ATOM    409 2HE2 GLN A  45      19.913  -7.646  22.210  1.00 92.29           H
ATOM    410  HN  GLN A  45      13.739  -4.865  20.805  1.00 92.29           H
ATOM    411  N   PHE A  46      14.629  -6.232  18.053  1.00 93.95           N
ATOM    412  CA  PHE A  46      14.550  -6.870  16.750  1.00 93.95           C
ATOM    413  C   PHE A  46      14.346  -5.833  15.643  1.00 93.95           C
ATOM    414  O   PHE A  46      15.041  -5.859  14.629  1.00 93.95           O
ATOM    415  HA  PHE A  46      15.493  -7.392  16.588  1.00 93.95           H
ATOM    416  CB  PHE A  46      13.341  -7.807  16.783  1.00 93.95           C
ATOM    417 1HB  PHE A  46      13.516  -8.583  17.528  1.00 93.95           H
ATOM    418 2HB  PHE A  46      12.466  -7.244  17.110  1.00 93.95           H
ATOM    419  CG  PHE A  46      13.029  -8.469  15.440  1.00 93.95           C
ATOM    420  CD1 PHE A  46      11.997  -8.014  14.680  1.00 93.95           C
ATOM    421  HD1 PHE A  46      11.391  -7.178  15.029  1.00 93.95           H
ATOM    422  CD2 PHE A  46      13.785  -9.513  15.005  1.00 93.95           C
ATOM    423  HD2 PHE A  46      14.612  -9.878  15.614  1.00 93.95           H
ATOM    424  CE1 PHE A  46      11.708  -8.629  13.433  1.00 93.95           C
ATOM    425  HE1 PHE A  46      10.880  -8.264  12.825  1.00 93.95           H
ATOM    426  CE2 PHE A  46      13.496 -10.128  13.758  1.00 93.95           C
ATOM    427  HE2 PHE A  46      14.101 -10.964  13.409  1.00 93.95           H
ATOM    428  CZ  PHE A  46      12.464  -9.673  12.998  1.00 93.95           C
ATOM    429  HZ  PHE A  46      12.242 -10.145  12.041  1.00 93.95           H
ATOM    430  HN  PHE A  46      13.910  -6.494  18.696  1.00 93.95           H
ATOM    431  N   ALA A  47      13.390  -4.946  15.876  1.00 93.11           N
ATOM    432  CA  ALA A  47      13.032  -3.953  14.877  1.00 93.11           C
ATOM    433  C   ALA A  47      14.267  -3.123  14.523  1.00 93.11           C
ATOM    434  O   ALA A  47      14.500  -2.817  13.355  1.00 93.11           O
ATOM    435  HA  ALA A  47      12.694  -4.484  13.987  1.00 93.11           H
ATOM    436  CB  ALA A  47      11.882  -3.092  15.403  1.00 93.11           C
ATOM    437 1HB  ALA A  47      11.019  -3.726  15.611  1.00 93.11           H
ATOM    438 2HB  ALA A  47      12.193  -2.590  16.319  1.00 93.11           H
ATOM    439 3HB  ALA A  47      11.613  -2.348  14.654  1.00 93.11           H
ATOM    440  HN  ALA A  47      12.866  -4.899  16.726  1.00 93.11           H
ATOM    441  N   SER A  48      15.027  -2.782  15.554  1.00 93.09           N
ATOM    442  CA  SER A  48      16.099  -1.812  15.405  1.00 93.09           C
ATOM    443  C   SER A  48      17.181  -2.367  14.477  1.00 93.09           C
ATOM    444  O   SER A  48      17.916  -1.606  13.850  1.00 93.09           O
ATOM    445  HA  SER A  48      15.632  -0.931  14.964  1.00 93.09           H
ATOM    446  CB  SER A  48      16.701  -1.444  16.762  1.00 93.09           C
ATOM    447 1HB  SER A  48      17.378  -0.599  16.641  1.00 93.09           H
ATOM    448 2HB  SER A  48      15.907  -1.123  17.436  1.00 93.09           H
ATOM    449  OG  SER A  48      17.406  -2.536  17.347  1.00 93.09           O
ATOM    450  HG  SER A  48      17.788  -2.263  18.230  1.00 93.09           H
ATOM    451  HN  SER A  48      14.919  -3.155  16.475  1.00 93.09           H
ATOM    452  N   HIS A  49      17.245  -3.689  14.418  1.00 94.35           N
ATOM    453  CA  HIS A  49      18.246  -4.355  13.602  1.00 94.35           C
ATOM    454  C   HIS A  49      17.645  -4.706  12.239  1.00 94.35           C
ATOM    455  O   HIS A  49      18.322  -4.612  11.216  1.00 94.35           O
ATOM    456  HA  HIS A  49      19.058  -3.642  13.459  1.00 94.35           H
ATOM    457  CB  HIS A  49      18.817  -5.574  14.329  1.00 94.35           C
ATOM    458 1HB  HIS A  49      17.996  -6.228  14.621  1.00 94.35           H
ATOM    459 2HB  HIS A  49      19.443  -6.137  13.637  1.00 94.35           H
ATOM    460  CG  HIS A  49      19.630  -5.232  15.555  1.00 94.35           C
ATOM    461  ND1 HIS A  49      19.056  -4.983  16.789  1.00 94.35           N
ATOM    462  HD1 HIS A  49      18.078  -5.002  16.994  1.00 94.35           H
ATOM    463  CD2 HIS A  49      20.977  -5.101  15.723  1.00 94.35           C
ATOM    464  HD2 HIS A  49      21.732  -5.231  14.947  1.00 94.35           H
ATOM    465  CE1 HIS A  49      20.024  -4.714  17.654  1.00 94.35           C
ATOM    466  HE1 HIS A  49      19.892  -4.477  18.710  1.00 94.35           H
ATOM    467  NE2 HIS A  49      21.214  -4.788  16.991  1.00 94.35           N
ATOM    468  HN  HIS A  49      16.629  -4.301  14.915  1.00 94.35           H
ATOM    469  N   PHE A  50      16.381  -5.102  12.269  1.00 95.48           N
ATOM    470  CA  PHE A  50      15.769  -5.739  11.115  1.00 95.48           C
ATOM    471  C   PHE A  50      15.270  -4.695  10.113  1.00 95.48           C
ATOM    472  O   PHE A  50      15.516  -4.814   8.914  1.00 95.48           O
ATOM    473  HA  PHE A  50      16.534  -6.356  10.643  1.00 95.48           H
ATOM    474  CB  PHE A  50      14.576  -6.546  11.630  1.00 95.48           C
ATOM    475 1HB  PHE A  50      14.928  -7.265  12.370  1.00 95.48           H
ATOM    476 2HB  PHE A  50      13.889  -5.872  12.142  1.00 95.48           H
ATOM    477  CG  PHE A  50      13.812  -7.294  10.536  1.00 95.48           C
ATOM    478  CD1 PHE A  50      12.569  -6.882  10.171  1.00 95.48           C
ATOM    479  HD1 PHE A  50      12.116  -6.018  10.658  1.00 95.48           H
ATOM    480  CD2 PHE A  50      14.376  -8.372   9.929  1.00 95.48           C
ATOM    481  HD2 PHE A  50      15.373  -8.703  10.221  1.00 95.48           H
ATOM    482  CE1 PHE A  50      11.860  -7.576   9.155  1.00 95.48           C
ATOM    483  HE1 PHE A  50      10.863  -7.246   8.863  1.00 95.48           H
ATOM    484  CE2 PHE A  50      13.667  -9.067   8.913  1.00 95.48           C
ATOM    485  HE2 PHE A  50      14.120  -9.931   8.426  1.00 95.48           H
ATOM    486  CZ  PHE A  50      12.424  -8.655   8.548  1.00 95.48           C
ATOM    487  HZ  PHE A  50      11.880  -9.188   7.769  1.00 95.48           H
ATOM    488  HN  PHE A  50      15.780  -4.995  13.060  1.00 95.48           H
ATOM    489  N   LEU A  51      14.579  -3.697  10.643  1.00 95.12           N
ATOM    490  CA  LEU A  51      13.751  -2.838   9.813  1.00 95.12           C
ATOM    491  C   LEU A  51      14.648  -1.900   9.003  1.00 95.12           C
ATOM    492  O   LEU A  51      14.519  -1.813   7.783  1.00 95.12           O
ATOM    493  HA  LEU A  51      13.206  -3.479   9.120  1.00 95.12           H
ATOM    494  CB  LEU A  51      12.711  -2.109  10.668  1.00 95.12           C
ATOM    495 1HB  LEU A  51      13.237  -1.503  11.406  1.00 95.12           H
ATOM    496 2HB  LEU A  51      12.160  -1.422  10.026  1.00 95.12           H
ATOM    497  CG  LEU A  51      11.704  -2.997  11.402  1.00 95.12           C
ATOM    498  HG  LEU A  51      12.252  -3.630  12.099  1.00 95.12           H
ATOM    499  CD1 LEU A  51      10.729  -2.154  12.226  1.00 95.12           C
ATOM    500 1HD1 LEU A  51      11.284  -1.572  12.962  1.00 95.12           H
ATOM    501 2HD1 LEU A  51      10.184  -1.479  11.566  1.00 95.12           H
ATOM    502 3HD1 LEU A  51      10.025  -2.810  12.737  1.00 95.12           H
ATOM    503  CD2 LEU A  51      10.977  -3.924  10.426  1.00 95.12           C
ATOM    504 1HD2 LEU A  51      10.443  -3.327   9.687  1.00 95.12           H
ATOM    505 2HD2 LEU A  51      11.703  -4.562   9.921  1.00 95.12           H
ATOM    506 3HD2 LEU A  51      10.268  -4.544  10.974  1.00 95.12           H
ATOM    507  HN  LEU A  51      14.578  -3.472  11.617  1.00 95.12           H
ATOM    508  N   PRO A  52      15.569  -1.185   9.663  1.00 96.01           N
ATOM    509  CA  PRO A  52      16.275  -0.079   9.011  1.00 96.01           C
ATOM    510  C   PRO A  52      16.917  -0.499   7.698  1.00 96.01           C
ATOM    511  O   PRO A  52      16.703   0.137   6.667  1.00 96.01           O
ATOM    512  HA  PRO A  52      15.571   0.709   8.744  1.00 96.01           H
ATOM    513  CB  PRO A  52      17.321   0.343  10.045  1.00 96.01           C
ATOM    514 1HB  PRO A  52      18.267  -0.176   9.894  1.00 96.01           H
ATOM    515 2HB  PRO A  52      17.532   1.411   9.989  1.00 96.01           H
ATOM    516  CG  PRO A  52      16.676  -0.035  11.373  1.00 96.01           C
ATOM    517 1HG  PRO A  52      17.415  -0.127  12.170  1.00 96.01           H
ATOM    518 2HG  PRO A  52      15.960   0.717  11.705  1.00 96.01           H
ATOM    519  CD  PRO A  52      16.006  -1.363  11.060  1.00 96.01           C
ATOM    520 1HD  PRO A  52      16.697  -2.199  11.160  1.00 96.01           H
ATOM    521 2HD  PRO A  52      15.170  -1.562  11.730  1.00 96.01           H
ATOM    522  N   PRO A  53      17.716  -1.574   7.704  1.00 97.13           N
ATOM    523  CA  PRO A  53      18.393  -2.019   6.483  1.00 97.13           C
ATOM    524  C   PRO A  53      17.426  -2.210   5.326  1.00 97.13           C
ATOM    525  O   PRO A  53      17.721  -1.822   4.196  1.00 97.13           O
ATOM    526  HA  PRO A  53      19.095  -1.256   6.145  1.00 97.13           H
ATOM    527  CB  PRO A  53      19.054  -3.336   6.894  1.00 97.13           C
ATOM    528 1HB  PRO A  53      18.408  -4.190   6.690  1.00 97.13           H
ATOM    529 2HB  PRO A  53      19.984  -3.504   6.352  1.00 97.13           H
ATOM    530  CG  PRO A  53      19.297  -3.158   8.388  1.00 97.13           C
ATOM    531 1HG  PRO A  53      19.432  -4.114   8.893  1.00 97.13           H
ATOM    532 2HG  PRO A  53      20.198  -2.577   8.585  1.00 97.13           H
ATOM    533  CD  PRO A  53      18.041  -2.439   8.853  1.00 97.13           C
ATOM    534 1HD  PRO A  53      17.232  -3.137   9.070  1.00 97.13           H
ATOM    535 2HD  PRO A  53      18.217  -1.866   9.764  1.00 97.13           H
ATOM    536  N   LEU A  54      16.287  -2.808   5.641  1.00 96.50           N
ATOM    537  CA  LEU A  54      15.333  -3.190   4.613  1.00 96.50           C
ATOM    538  C   LEU A  54      14.664  -1.934   4.051  1.00 96.50           C
ATOM    539  O   LEU A  54      14.500  -1.803   2.840  1.00 96.50           O
ATOM    540  HA  LEU A  54      15.893  -3.671   3.810  1.00 96.50           H
ATOM    541  CB  LEU A  54      14.345  -4.223   5.157  1.00 96.50           C
ATOM    542 1HB  LEU A  54      13.868  -3.808   6.045  1.00 96.50           H
ATOM    543 2HB  LEU A  54      13.560  -4.372   4.415  1.00 96.50           H
ATOM    544  CG  LEU A  54      14.932  -5.589   5.518  1.00 96.50           C
ATOM    545  HG  LEU A  54      15.730  -5.436   6.245  1.00 96.50           H
ATOM    546  CD1 LEU A  54      13.880  -6.480   6.181  1.00 96.50           C
ATOM    547 1HD1 LEU A  54      13.521  -6.002   7.093  1.00 96.50           H
ATOM    548 2HD1 LEU A  54      13.046  -6.629   5.496  1.00 96.50           H
ATOM    549 3HD1 LEU A  54      14.325  -7.445   6.428  1.00 96.50           H
ATOM    550  CD2 LEU A  54      15.560  -6.257   4.293  1.00 96.50           C
ATOM    551 1HD2 LEU A  54      14.799  -6.396   3.525  1.00 96.50           H
ATOM    552 2HD2 LEU A  54      16.358  -5.625   3.904  1.00 96.50           H
ATOM    553 3HD2 LEU A  54      15.970  -7.226   4.578  1.00 96.50           H
ATOM    554  HN  LEU A  54      16.012  -3.031   6.576  1.00 96.50           H
ATOM    555  N   TYR A  55      14.295  -1.043   4.960  1.00 95.84           N
ATOM    556  CA  TYR A  55      13.586   0.166   4.577  1.00 95.84           C
ATOM    557  C   TYR A  55      14.459   1.057   3.690  1.00 95.84           C
ATOM    558  O   TYR A  55      13.961   1.700   2.768  1.00 95.84           O
ATOM    559  HA  TYR A  55      12.697  -0.127   4.020  1.00 95.84           H
ATOM    560  CB  TYR A  55      13.281   0.907   5.880  1.00 95.84           C
ATOM    561 1HB  TYR A  55      14.178   0.916   6.500  1.00 95.84           H
ATOM    562 2HB  TYR A  55      13.043   1.945   5.649  1.00 95.84           H
ATOM    563  CG  TYR A  55      12.129   0.302   6.685  1.00 95.84           C
ATOM    564  CD1 TYR A  55      11.454  -0.800   6.201  1.00 95.84           C
ATOM    565  HD1 TYR A  55      11.741  -1.239   5.246  1.00 95.84           H
ATOM    566  CD2 TYR A  55      11.766   0.858   7.895  1.00 95.84           C
ATOM    567  HD2 TYR A  55      12.300   1.728   8.277  1.00 95.84           H
ATOM    568  CE1 TYR A  55      10.370  -1.370   6.958  1.00 95.84           C
ATOM    569  HE1 TYR A  55       9.827  -2.240   6.588  1.00 95.84           H
ATOM    570  CE2 TYR A  55      10.682   0.288   8.652  1.00 95.84           C
ATOM    571  HE2 TYR A  55      10.385   0.717   9.609  1.00 95.84           H
ATOM    572  CZ  TYR A  55      10.037  -0.797   8.147  1.00 95.84           C
ATOM    573  OH  TYR A  55       9.013  -1.336   8.862  1.00 95.84           O
ATOM    574  HH  TYR A  55       8.584  -2.074   8.342  1.00 95.84           H
ATOM    575  HN  TYR A  55      14.474  -1.136   5.939  1.00 95.84           H
ATOM    576  N   TRP A  56      15.747   1.066   4.002  1.00 97.13           N
ATOM    577  CA  TRP A  56      16.708   1.794   3.190  1.00 97.13           C
ATOM    578  C   TRP A  56      16.773   1.121   1.818  1.00 97.13           C
ATOM    579  O   TRP A  56      16.797   1.798   0.791  1.00 97.13           O
ATOM    580  HA  TRP A  56      16.349   2.818   3.087  1.00 97.13           H
ATOM    581  CB  TRP A  56      18.069   1.866   3.885  1.00 97.13           C
ATOM    582 1HB  TRP A  56      18.218   0.957   4.467  1.00 97.13           H
ATOM    583 2HB  TRP A  56      18.852   1.892   3.127  1.00 97.13           H
ATOM    584  CG  TRP A  56      18.233   3.076   4.807  1.00 97.13           C
ATOM    585  CD1 TRP A  56      18.357   3.086   6.142  1.00 97.13           C
ATOM    586  HD1 TRP A  56      18.356   2.191   6.764  1.00 97.13           H
ATOM    587  CD2 TRP A  56      18.286   4.462   4.407  1.00 97.13           C
ATOM    588  NE1 TRP A  56      18.486   4.371   6.628  1.00 97.13           N
ATOM    589  HE1 TRP A  56      18.591   4.633   7.588  1.00 97.13           H
ATOM    590  CE2 TRP A  56      18.441   5.234   5.540  1.00 97.13           C
ATOM    591  CE3 TRP A  56      18.206   5.043   3.129  1.00 97.13           C
ATOM    592  HE3 TRP A  56      18.084   4.455   2.219  1.00 97.13           H
ATOM    593  CZ2 TRP A  56      18.529   6.631   5.509  1.00 97.13           C
ATOM    594  HZ2 TRP A  56      18.651   7.219   6.419  1.00 97.13           H
ATOM    595  CZ3 TRP A  56      18.296   6.440   3.115  1.00 97.13           C
ATOM    596  HZ3 TRP A  56      18.239   6.942   2.150  1.00 97.13           H
ATOM    597  CH2 TRP A  56      18.452   7.232   4.247  1.00 97.13           C
ATOM    598  HH2 TRP A  56      18.514   8.316   4.152  1.00 97.13           H
ATOM    599  HN  TRP A  56      16.135   0.589   4.790  1.00 97.13           H
ATOM    600  N   LEU A  57      16.801  -0.204   1.844  1.00 97.13           N
ATOM    601  CA  LEU A  57      16.884  -0.975   0.615  1.00 97.13           C
ATOM    602  C   LEU A  57      15.659  -0.679  -0.252  1.00 97.13           C
ATOM    603  O   LEU A  57      15.792  -0.357  -1.432  1.00 97.13           O
ATOM    604  HA  LEU A  57      17.774  -0.642   0.081  1.00 97.13           H
ATOM    605  CB  LEU A  57      17.073  -2.461   0.927  1.00 97.13           C
ATOM    606 1HB  LEU A  57      17.996  -2.579   1.494  1.00 97.13           H
ATOM    607 2HB  LEU A  57      16.258  -2.782   1.576  1.00 97.13           H
ATOM    608  CG  LEU A  57      17.125  -3.399  -0.280  1.00 97.13           C
ATOM    609  HG  LEU A  57      16.244  -3.213  -0.895  1.00 97.13           H
ATOM    610  CD1 LEU A  57      18.351  -3.107  -1.148  1.00 97.13           C
ATOM    611 1HD1 LEU A  57      18.307  -2.078  -1.506  1.00 97.13           H
ATOM    612 2HD1 LEU A  57      19.256  -3.247  -0.557  1.00 97.13           H
ATOM    613 3HD1 LEU A  57      18.364  -3.787  -1.999  1.00 97.13           H
ATOM    614  CD2 LEU A  57      17.070  -4.863   0.159  1.00 97.13           C
ATOM    615 1HD2 LEU A  57      17.919  -5.080   0.808  1.00 97.13           H
ATOM    616 2HD2 LEU A  57      16.142  -5.044   0.702  1.00 97.13           H
ATOM    617 3HD2 LEU A  57      17.109  -5.508  -0.719  1.00 97.13           H
ATOM    618  HN  LEU A  57      16.766  -0.747   2.683  1.00 97.13           H
ATOM    619  N   VAL A  58      14.493  -0.799   0.366  1.00 96.39           N
ATOM    620  CA  VAL A  58      13.243  -0.629  -0.355  1.00 96.39           C
ATOM    621  C   VAL A  58      13.178   0.788  -0.926  1.00 96.39           C
ATOM    622  O   VAL A  58      12.770   0.982  -2.070  1.00 96.39           O
ATOM    623  HA  VAL A  58      13.240  -1.341  -1.180  1.00 96.39           H
ATOM    624  CB  VAL A  58      12.062  -0.960   0.561  1.00 96.39           C
ATOM    625  HB  VAL A  58      12.153  -0.350   1.459  1.00 96.39           H
ATOM    626  CG1 VAL A  58      10.733  -0.612  -0.112  1.00 96.39           C
ATOM    627 1HG1 VAL A  58      10.710   0.454  -0.341  1.00 96.39           H
ATOM    628 2HG1 VAL A  58      10.631  -1.184  -1.034  1.00 96.39           H
ATOM    629 3HG1 VAL A  58       9.911  -0.857   0.560  1.00 96.39           H
ATOM    630  CG2 VAL A  58      12.093  -2.430   0.986  1.00 96.39           C
ATOM    631 1HG2 VAL A  58      12.039  -3.065   0.101  1.00 96.39           H
ATOM    632 2HG2 VAL A  58      13.020  -2.633   1.523  1.00 96.39           H
ATOM    633 3HG2 VAL A  58      11.243  -2.638   1.635  1.00 96.39           H
ATOM    634  HN  VAL A  58      14.395  -1.009   1.339  1.00 96.39           H
ATOM    635  N   PHE A  59      13.586   1.743  -0.103  1.00 97.44           N
ATOM    636  CA  PHE A  59      13.600   3.135  -0.520  1.00 97.44           C
ATOM    637  C   PHE A  59      14.412   3.314  -1.804  1.00 97.44           C
ATOM    638  O   PHE A  59      13.916   3.869  -2.784  1.00 97.44           O
ATOM    639  HA  PHE A  59      12.566   3.429  -0.702  1.00 97.44           H
ATOM    640  CB  PHE A  59      14.264   3.932   0.605  1.00 97.44           C
ATOM    641 1HB  PHE A  59      13.616   3.914   1.481  1.00 97.44           H
ATOM    642 2HB  PHE A  59      15.194   3.438   0.886  1.00 97.44           H
ATOM    643  CG  PHE A  59      14.566   5.387   0.242  1.00 97.44           C
ATOM    644  CD1 PHE A  59      15.855   5.819   0.179  1.00 97.44           C
ATOM    645  HD1 PHE A  59      16.672   5.129   0.387  1.00 97.44           H
ATOM    646  CD2 PHE A  59      13.547   6.249  -0.019  1.00 97.44           C
ATOM    647  HD2 PHE A  59      12.515   5.903   0.032  1.00 97.44           H
ATOM    648  CE1 PHE A  59      16.135   7.170  -0.158  1.00 97.44           C
ATOM    649  HE1 PHE A  59      17.167   7.516  -0.208  1.00 97.44           H
ATOM    650  CE2 PHE A  59      13.827   7.600  -0.356  1.00 97.44           C
ATOM    651  HE2 PHE A  59      13.010   8.290  -0.564  1.00 97.44           H
ATOM    652  CZ  PHE A  59      15.115   8.032  -0.418  1.00 97.44           C
ATOM    653  HZ  PHE A  59      15.331   9.068  -0.677  1.00 97.44           H
ATOM    654  HN  PHE A  59      13.902   1.579   0.832  1.00 97.44           H
ATOM    655  N   ILE A  60      15.646   2.834  -1.758  1.00 97.57           N
ATOM    656  CA  ILE A  60      16.586   3.081  -2.838  1.00 97.57           C
ATOM    657  C   ILE A  60      16.046   2.463  -4.130  1.00 97.57           C
ATOM    658  O   ILE A  60      15.947   3.139  -5.152  1.00 97.57           O
ATOM    659  HA  ILE A  60      16.652   4.161  -2.974  1.00 97.57           H
ATOM    660  CB  ILE A  60      17.983   2.586  -2.457  1.00 97.57           C
ATOM    661  HB  ILE A  60      17.891   1.572  -2.068  1.00 97.57           H
ATOM    662  CG1 ILE A  60      18.583   3.446  -1.343  1.00 97.57           C
ATOM    663 1HG1 ILE A  60      18.860   4.422  -1.741  1.00 97.57           H
ATOM    664 2HG1 ILE A  60      17.836   3.618  -0.568  1.00 97.57           H
ATOM    665  CG2 ILE A  60      18.894   2.519  -3.684  1.00 97.57           C
ATOM    666 1HG2 ILE A  60      18.469   1.833  -4.416  1.00 97.57           H
ATOM    667 2HG2 ILE A  60      18.984   3.512  -4.125  1.00 97.57           H
ATOM    668 3HG2 ILE A  60      19.881   2.165  -3.384  1.00 97.57           H
ATOM    669  CD1 ILE A  60      19.813   2.770  -0.732  1.00 97.57           C
ATOM    670 1HD1 ILE A  60      19.527   1.805  -0.313  1.00 97.57           H
ATOM    671 2HD1 ILE A  60      20.567   2.622  -1.504  1.00 97.57           H
ATOM    672 3HD1 ILE A  60      20.220   3.402   0.058  1.00 97.57           H
ATOM    673  HN  ILE A  60      16.005   2.287  -1.002  1.00 97.57           H
ATOM    674  N   VAL A  61      15.710   1.184  -4.041  1.00 96.16           N
ATOM    675  CA  VAL A  61      15.321   0.429  -5.219  1.00 96.16           C
ATOM    676  C   VAL A  61      14.019   1.004  -5.781  1.00 96.16           C
ATOM    677  O   VAL A  61      13.873   1.147  -6.994  1.00 96.16           O
ATOM    678  HA  VAL A  61      16.108   0.551  -5.963  1.00 96.16           H
ATOM    679  CB  VAL A  61      15.218  -1.059  -4.877  1.00 96.16           C
ATOM    680  HB  VAL A  61      14.498  -1.167  -4.066  1.00 96.16           H
ATOM    681  CG1 VAL A  61      14.703  -1.862  -6.073  1.00 96.16           C
ATOM    682 1HG1 VAL A  61      13.715  -1.500  -6.355  1.00 96.16           H
ATOM    683 2HG1 VAL A  61      15.388  -1.743  -6.913  1.00 96.16           H
ATOM    684 3HG1 VAL A  61      14.640  -2.916  -5.802  1.00 96.16           H
ATOM    685  CG2 VAL A  61      16.562  -1.603  -4.389  1.00 96.16           C
ATOM    686 1HG2 VAL A  61      17.311  -1.475  -5.170  1.00 96.16           H
ATOM    687 2HG2 VAL A  61      16.872  -1.060  -3.496  1.00 96.16           H
ATOM    688 3HG2 VAL A  61      16.461  -2.663  -4.152  1.00 96.16           H
ATOM    689  HN  VAL A  61      15.702   0.666  -3.185  1.00 96.16           H
ATOM    690  N   GLY A  62      13.108   1.319  -4.873  1.00 96.37           N
ATOM    691  CA  GLY A  62      11.797   1.807  -5.266  1.00 96.37           C
ATOM    692  C   GLY A  62      11.899   3.188  -5.918  1.00 96.37           C
ATOM    693  O   GLY A  62      11.233   3.457  -6.916  1.00 96.37           O
ATOM    694 1HA  GLY A  62      11.337   1.106  -5.962  1.00 96.37           H
ATOM    695 2HA  GLY A  62      11.148   1.861  -4.392  1.00 96.37           H
ATOM    696  HN  GLY A  62      13.253   1.245  -3.886  1.00 96.37           H
ATOM    697  N   ALA A  63      12.739   4.025  -5.327  1.00 96.90           N
ATOM    698  CA  ALA A  63      12.887   5.392  -5.797  1.00 96.90           C
ATOM    699  C   ALA A  63      13.422   5.378  -7.230  1.00 96.90           C
ATOM    700  O   ALA A  63      12.921   6.099  -8.091  1.00 96.90           O
ATOM    701  HA  ALA A  63      11.900   5.854  -5.791  1.00 96.90           H
ATOM    702  CB  ALA A  63      13.798   6.165  -4.841  1.00 96.90           C
ATOM    703 1HB  ALA A  63      13.358   6.170  -3.844  1.00 96.90           H
ATOM    704 2HB  ALA A  63      14.776   5.685  -4.805  1.00 96.90           H
ATOM    705 3HB  ALA A  63      13.909   7.190  -5.194  1.00 96.90           H
ATOM    706  HN  ALA A  63      13.310   3.784  -4.542  1.00 96.90           H
ATOM    707  N   LEU A  64      14.435   4.550  -7.442  1.00 95.64           N
ATOM    708  CA  LEU A  64      15.056   4.447  -8.751  1.00 95.64           C
ATOM    709  C   LEU A  64      14.038   3.897  -9.752  1.00 95.64           C
ATOM    710  O   LEU A  64      13.880   4.440 -10.844  1.00 95.64           O
ATOM    711  HA  LEU A  64      15.335   5.454  -9.061  1.00 95.64           H
ATOM    712  CB  LEU A  64      16.344   3.625  -8.670  1.00 95.64           C
ATOM    713 1HB  LEU A  64      16.111   2.666  -8.209  1.00 95.64           H
ATOM    714 2HB  LEU A  64      16.684   3.418  -9.685  1.00 95.64           H
ATOM    715  CG  LEU A  64      17.499   4.264  -7.896  1.00 95.64           C
ATOM    716  HG  LEU A  64      17.139   4.528  -6.902  1.00 95.64           H
ATOM    717  CD1 LEU A  64      18.650   3.273  -7.712  1.00 95.64           C
ATOM    718 1HD1 LEU A  64      18.296   2.404  -7.158  1.00 95.64           H
ATOM    719 2HD1 LEU A  64      19.017   2.956  -8.689  1.00 95.64           H
ATOM    720 3HD1 LEU A  64      19.458   3.753  -7.159  1.00 95.64           H
ATOM    721  CD2 LEU A  64      17.960   5.559  -8.568  1.00 95.64           C
ATOM    722 1HD2 LEU A  64      18.296   5.343  -9.582  1.00 95.64           H
ATOM    723 2HD2 LEU A  64      17.130   6.265  -8.604  1.00 95.64           H
ATOM    724 3HD2 LEU A  64      18.781   5.992  -7.998  1.00 95.64           H
ATOM    725  HN  LEU A  64      14.829   3.958  -6.739  1.00 95.64           H
ATOM    726  N   GLY A  65      13.374   2.825  -9.343  1.00 93.83           N
ATOM    727  CA  GLY A  65      12.483   2.110 -10.241  1.00 93.83           C
ATOM    728  C   GLY A  65      11.337   3.009 -10.708  1.00 93.83           C
ATOM    729  O   GLY A  65      11.083   3.126 -11.906  1.00 93.83           O
ATOM    730 1HA  GLY A  65      13.043   1.750 -11.104  1.00 93.83           H
ATOM    731 2HA  GLY A  65      12.079   1.233  -9.735  1.00 93.83           H
ATOM    732  HN  GLY A  65      13.437   2.447  -8.420  1.00 93.83           H
ATOM    733  N   ASN A  66      10.674   3.622  -9.738  1.00 94.46           N
ATOM    734  CA  ASN A  66       9.460   4.369 -10.016  1.00 94.46           C
ATOM    735  C   ASN A  66       9.819   5.664 -10.747  1.00 94.46           C
ATOM    736  O   ASN A  66       9.052   6.144 -11.580  1.00 94.46           O
ATOM    737  HA  ASN A  66       8.847   3.703 -10.625  1.00 94.46           H
ATOM    738  CB  ASN A  66       8.733   4.741  -8.723  1.00 94.46           C
ATOM    739 1HB  ASN A  66       9.446   5.146  -8.004  1.00 94.46           H
ATOM    740 2HB  ASN A  66       8.004   5.526  -8.924  1.00 94.46           H
ATOM    741  CG  ASN A  66       8.028   3.525  -8.120  1.00 94.46           C
ATOM    742  OD1 ASN A  66       7.149   2.925  -8.717  1.00 94.46           O
ATOM    743  ND2 ASN A  66       8.461   3.195  -6.906  1.00 94.46           N
ATOM    744 1HD2 ASN A  66       9.186   3.729  -6.472  1.00 94.46           H
ATOM    745 2HD2 ASN A  66       8.062   2.413  -6.428  1.00 94.46           H
ATOM    746  HN  ASN A  66      10.955   3.614  -8.778  1.00 94.46           H
ATOM    747  N   SER A  67      10.986   6.193 -10.408  1.00 94.27           N
ATOM    748  CA  SER A  67      11.493   7.378 -11.078  1.00 94.27           C
ATOM    749  C   SER A  67      11.716   7.084 -12.563  1.00 94.27           C
ATOM    750  O   SER A  67      11.467   7.939 -13.412  1.00 94.27           O
ATOM    751  HA  SER A  67      10.720   8.136 -10.950  1.00 94.27           H
ATOM    752  CB  SER A  67      12.793   7.862 -10.432  1.00 94.27           C
ATOM    753 1HB  SER A  67      13.540   7.069 -10.482  1.00 94.27           H
ATOM    754 2HB  SER A  67      13.187   8.706 -10.998  1.00 94.27           H
ATOM    755  OG  SER A  67      12.603   8.249  -9.074  1.00 94.27           O
ATOM    756  HG  SER A  67      13.099   7.627  -8.468  1.00 94.27           H
ATOM    757  HN  SER A  67      11.579   5.827  -9.691  1.00 94.27           H
ATOM    758  N   LEU A  68      12.181   5.873 -12.831  1.00 91.56           N
ATOM    759  CA  LEU A  68      12.414   5.446 -14.200  1.00 91.56           C
ATOM    760  C   LEU A  68      11.079   5.390 -14.945  1.00 91.56           C
ATOM    761  O   LEU A  68      10.998   5.773 -16.111  1.00 91.56           O
ATOM    762  HA  LEU A  68      13.042   6.200 -14.675  1.00 91.56           H
ATOM    763  CB  LEU A  68      13.189   4.128 -14.226  1.00 91.56           C
ATOM    764 1HB  LEU A  68      14.120   4.265 -13.676  1.00 91.56           H
ATOM    765 2HB  LEU A  68      12.609   3.378 -13.688  1.00 91.56           H
ATOM    766  CG  LEU A  68      13.525   3.575 -15.612  1.00 91.56           C
ATOM    767  HG  LEU A  68      12.599   3.495 -16.182  1.00 91.56           H
ATOM    768  CD1 LEU A  68      14.444   4.530 -16.376  1.00 91.56           C
ATOM    769 1HD1 LEU A  68      13.949   5.494 -16.495  1.00 91.56           H
ATOM    770 2HD1 LEU A  68      15.372   4.665 -15.819  1.00 91.56           H
ATOM    771 3HD1 LEU A  68      14.667   4.113 -17.358  1.00 91.56           H
ATOM    772  CD2 LEU A  68      14.117   2.167 -15.512  1.00 91.56           C
ATOM    773 1HD2 LEU A  68      15.030   2.198 -14.918  1.00 91.56           H
ATOM    774 2HD2 LEU A  68      13.396   1.503 -15.037  1.00 91.56           H
ATOM    775 3HD2 LEU A  68      14.347   1.798 -16.512  1.00 91.56           H
ATOM    776  HN  LEU A  68      12.399   5.191 -12.133  1.00 91.56           H
ATOM    777  N   VAL A  69      10.064   4.909 -14.241  1.00 91.02           N
ATOM    778  CA  VAL A  69       8.745   4.764 -14.833  1.00 91.02           C
ATOM    779  C   VAL A  69       8.250   6.131 -15.308  1.00 91.02           C
ATOM    780  O   VAL A  69       7.764   6.264 -16.430  1.00 91.02           O
ATOM    781  HA  VAL A  69       8.843   4.107 -15.697  1.00 91.02           H
ATOM    782  CB  VAL A  69       7.795   4.097 -13.836  1.00 91.02           C
ATOM    783  HB  VAL A  69       7.835   4.662 -12.905  1.00 91.02           H
ATOM    784  CG1 VAL A  69       6.353   4.132 -14.346  1.00 91.02           C
ATOM    785 1HG1 VAL A  69       6.042   5.168 -14.485  1.00 91.02           H
ATOM    786 2HG1 VAL A  69       6.290   3.602 -15.296  1.00 91.02           H
ATOM    787 3HG1 VAL A  69       5.699   3.652 -13.618  1.00 91.02           H
ATOM    788  CG2 VAL A  69       8.235   2.663 -13.535  1.00 91.02           C
ATOM    789 1HG2 VAL A  69       8.238   2.082 -14.457  1.00 91.02           H
ATOM    790 2HG2 VAL A  69       9.238   2.672 -13.109  1.00 91.02           H
ATOM    791 3HG2 VAL A  69       7.543   2.212 -12.823  1.00 91.02           H
ATOM    792  HN  VAL A  69      10.133   4.623 -13.286  1.00 91.02           H
ATOM    793  N   ILE A  70       8.391   7.113 -14.429  1.00 91.53           N
ATOM    794  CA  ILE A  70       7.918   8.455 -14.725  1.00 91.53           C
ATOM    795  C   ILE A  70       8.684   9.007 -15.930  1.00 91.53           C
ATOM    796  O   ILE A  70       8.093   9.618 -16.819  1.00 91.53           O
ATOM    797  HA  ILE A  70       6.864   8.379 -14.992  1.00 91.53           H
ATOM    798  CB  ILE A  70       8.008   9.341 -13.481  1.00 91.53           C
ATOM    799  HB  ILE A  70       9.023   9.279 -13.090  1.00 91.53           H
ATOM    800  CG1 ILE A  70       7.069   8.840 -12.383  1.00 91.53           C
ATOM    801 1HG1 ILE A  70       6.037   8.895 -12.729  1.00 91.53           H
ATOM    802 2HG1 ILE A  70       7.278   7.792 -12.170  1.00 91.53           H
ATOM    803  CG2 ILE A  70       7.749  10.808 -13.833  1.00 91.53           C
ATOM    804 1HG2 ILE A  70       8.491  11.145 -14.556  1.00 91.53           H
ATOM    805 2HG2 ILE A  70       6.752  10.908 -14.262  1.00 91.53           H
ATOM    806 3HG2 ILE A  70       7.819  11.415 -12.931  1.00 91.53           H
ATOM    807  CD1 ILE A  70       7.228   9.668 -11.106  1.00 91.53           C
ATOM    808 1HD1 ILE A  70       8.255   9.591 -10.749  1.00 91.53           H
ATOM    809 2HD1 ILE A  70       6.994  10.711 -11.317  1.00 91.53           H
ATOM    810 3HD1 ILE A  70       6.549   9.291 -10.341  1.00 91.53           H
ATOM    811  HN  ILE A  70       8.817   7.004 -13.532  1.00 91.53           H
ATOM    812  N   LEU A  71       9.988   8.771 -15.920  1.00 89.50           N
ATOM    813  CA  LEU A  71      10.854   9.313 -16.953  1.00 89.50           C
ATOM    814  C   LEU A  71      10.475   8.701 -18.303  1.00 89.50           C
ATOM    815  O   LEU A  71      10.414   9.403 -19.312  1.00 89.50           O
ATOM    816  HA  LEU A  71      10.675  10.387 -16.999  1.00 89.50           H
ATOM    817  CB  LEU A  71      12.324   9.114 -16.578  1.00 89.50           C
ATOM    818 1HB  LEU A  71      12.508   9.618 -15.629  1.00 89.50           H
ATOM    819 2HB  LEU A  71      12.496   8.051 -16.414  1.00 89.50           H
ATOM    820  CG  LEU A  71      13.350   9.617 -17.597  1.00 89.50           C
ATOM    821  HG  LEU A  71      12.872  10.377 -18.215  1.00 89.50           H
ATOM    822  CD1 LEU A  71      14.536  10.282 -16.897  1.00 89.50           C
ATOM    823 1HD1 LEU A  71      14.183  11.130 -16.310  1.00 89.50           H
ATOM    824 2HD1 LEU A  71      15.021   9.561 -16.239  1.00 89.50           H
ATOM    825 3HD1 LEU A  71      15.250  10.630 -17.644  1.00 89.50           H
ATOM    826  CD2 LEU A  71      13.794   8.488 -18.530  1.00 89.50           C
ATOM    827 1HD2 LEU A  71      14.246   7.689 -17.943  1.00 89.50           H
ATOM    828 2HD2 LEU A  71      12.929   8.100 -19.067  1.00 89.50           H
ATOM    829 3HD2 LEU A  71      14.522   8.873 -19.243  1.00 89.50           H
ATOM    830  HN  LEU A  71      10.452   8.221 -15.225  1.00 89.50           H
ATOM    831  N   VAL A  72      10.232   7.399 -18.279  1.00 86.47           N
ATOM    832  CA  VAL A  72       9.870   6.683 -19.491  1.00 86.47           C
ATOM    833  C   VAL A  72       8.560   7.249 -20.041  1.00 86.47           C
ATOM    834  O   VAL A  72       8.428   7.461 -21.245  1.00 86.47           O
ATOM    835  HA  VAL A  72      10.660   6.854 -20.222  1.00 86.47           H
ATOM    836  CB  VAL A  72       9.802   5.180 -19.210  1.00 86.47           C
ATOM    837  HB  VAL A  72       9.151   5.030 -18.349  1.00 86.47           H
ATOM    838  CG1 VAL A  72       9.194   4.428 -20.396  1.00 86.47           C
ATOM    839 1HG1 VAL A  72       8.185   4.796 -20.580  1.00 86.47           H
ATOM    840 2HG1 VAL A  72       9.808   4.590 -21.282  1.00 86.47           H
ATOM    841 3HG1 VAL A  72       9.157   3.363 -20.169  1.00 86.47           H
ATOM    842  CG2 VAL A  72      11.183   4.625 -18.858  1.00 86.47           C
ATOM    843 1HG2 VAL A  72      11.866   4.794 -19.690  1.00 86.47           H
ATOM    844 2HG2 VAL A  72      11.562   5.130 -17.969  1.00 86.47           H
ATOM    845 3HG2 VAL A  72      11.106   3.555 -18.663  1.00 86.47           H
ATOM    846  HN  VAL A  72      10.278   6.836 -17.454  1.00 86.47           H
ATOM    847  N   TYR A  73       7.623   7.476 -19.132  1.00 84.78           N
ATOM    848  CA  TYR A  73       6.319   7.990 -19.513  1.00 84.78           C
ATOM    849  C   TYR A  73       6.447   9.342 -20.219  1.00 84.78           C
ATOM    850  O   TYR A  73       5.747   9.606 -21.195  1.00 84.78           O
ATOM    851  HA  TYR A  73       5.862   7.274 -20.197  1.00 84.78           H
ATOM    852  CB  TYR A  73       5.542   8.181 -18.209  1.00 84.78           C
ATOM    853 1HB  TYR A  73       5.470   7.221 -17.698  1.00 84.78           H
ATOM    854 2HB  TYR A  73       6.106   8.848 -17.557  1.00 84.78           H
ATOM    855  CG  TYR A  73       4.134   8.748 -18.400  1.00 84.78           C
ATOM    856  CD1 TYR A  73       3.938  10.114 -18.426  1.00 84.78           C
ATOM    857  HD1 TYR A  73       4.786  10.788 -18.311  1.00 84.78           H
ATOM    858  CD2 TYR A  73       3.060   7.893 -18.547  1.00 84.78           C
ATOM    859  HD2 TYR A  73       3.215   6.815 -18.526  1.00 84.78           H
ATOM    860  CE1 TYR A  73       2.612  10.647 -18.606  1.00 84.78           C
ATOM    861  HE1 TYR A  73       2.444  11.724 -18.629  1.00 84.78           H
ATOM    862  CE2 TYR A  73       1.735   8.427 -18.727  1.00 84.78           C
ATOM    863  HE2 TYR A  73       0.878   7.764 -18.843  1.00 84.78           H
ATOM    864  CZ  TYR A  73       1.576   9.778 -18.748  1.00 84.78           C
ATOM    865  OH  TYR A  73       0.325  10.282 -18.918  1.00 84.78           O
ATOM    866  HH  TYR A  73      -0.321   9.540 -19.096  1.00 84.78           H
ATOM    867  HN  TYR A  73       7.744   7.315 -18.152  1.00 84.78           H
ATOM    868  N   TRP A  74       7.347  10.163 -19.697  1.00 85.41           N
ATOM    869  CA  TRP A  74       7.463  11.536 -20.157  1.00 85.41           C
ATOM    870  C   TRP A  74       8.033  11.512 -21.576  1.00 85.41           C
ATOM    871  O   TRP A  74       7.467  12.115 -22.487  1.00 85.41           O
ATOM    872  HA  TRP A  74       6.463  11.971 -20.164  1.00 85.41           H
ATOM    873  CB  TRP A  74       8.304  12.369 -19.188  1.00 85.41           C
ATOM    874 1HB  TRP A  74       8.077  12.060 -18.167  1.00 85.41           H
ATOM    875 2HB  TRP A  74       9.359  12.153 -19.360  1.00 85.41           H
ATOM    876  CG  TRP A  74       8.082  13.878 -19.310  1.00 85.41           C
ATOM    877  CD1 TRP A  74       8.495  14.697 -20.287  1.00 85.41           C
ATOM    878  HD1 TRP A  74       9.068  14.374 -21.156  1.00 85.41           H
ATOM    879  CD2 TRP A  74       7.371  14.720 -18.378  1.00 85.41           C
ATOM    880  NE1 TRP A  74       8.105  16.000 -20.054  1.00 85.41           N
ATOM    881  HE1 TRP A  74       8.295  16.788 -20.639  1.00 85.41           H
ATOM    882  CE2 TRP A  74       7.399  16.015 -18.856  1.00 85.41           C
ATOM    883  CE3 TRP A  74       6.725  14.399 -17.171  1.00 85.41           C
ATOM    884  HE3 TRP A  74       6.689  13.386 -16.773  1.00 85.41           H
ATOM    885  CZ2 TRP A  74       6.800  17.091 -18.192  1.00 85.41           C
ATOM    886  HZ2 TRP A  74       6.836  18.105 -18.590  1.00 85.41           H
ATOM    887  CZ3 TRP A  74       6.131  15.486 -16.519  1.00 85.41           C
ATOM    888  HZ3 TRP A  74       5.616  15.293 -15.577  1.00 85.41           H
ATOM    889  CH2 TRP A  74       6.151  16.795 -16.987  1.00 85.41           C
ATOM    890  HH2 TRP A  74       5.663  17.587 -16.419  1.00 85.41           H
ATOM    891  HN  TRP A  74       7.987   9.904 -18.974  1.00 85.41           H
ATOM    892  N   TYR A  75       9.148  10.811 -21.720  1.00 81.13           N
ATOM    893  CA  TYR A  75       9.941  10.906 -22.934  1.00 81.13           C
ATOM    894  C   TYR A  75       9.399   9.972 -24.017  1.00 81.13           C
ATOM    895  O   TYR A  75       9.830  10.033 -25.168  1.00 81.13           O
ATOM    896  HA  TYR A  75       9.887  11.934 -23.291  1.00 81.13           H
ATOM    897  CB  TYR A  75      11.353  10.458 -22.551  1.00 81.13           C
ATOM    898 1HB  TYR A  75      11.283   9.598 -21.885  1.00 81.13           H
ATOM    899 2HB  TYR A  75      11.873  10.125 -23.449  1.00 81.13           H
ATOM    900  CG  TYR A  75      12.187  11.545 -21.871  1.00 81.13           C
ATOM    901  CD1 TYR A  75      12.830  12.500 -22.632  1.00 81.13           C
ATOM    902  HD1 TYR A  75      12.743  12.480 -23.718  1.00 81.13           H
ATOM    903  CD2 TYR A  75      12.297  11.571 -20.495  1.00 81.13           C
ATOM    904  HD2 TYR A  75      11.790  10.816 -19.894  1.00 81.13           H
ATOM    905  CE1 TYR A  75      13.615  13.524 -21.991  1.00 81.13           C
ATOM    906  HE1 TYR A  75      14.127  14.284 -22.581  1.00 81.13           H
ATOM    907  CE2 TYR A  75      13.082  12.594 -19.854  1.00 81.13           C
ATOM    908  HE2 TYR A  75      13.177  12.626 -18.769  1.00 81.13           H
ATOM    909  CZ  TYR A  75      13.702  13.520 -20.634  1.00 81.13           C
ATOM    910  OH  TYR A  75      14.444  14.486 -20.029  1.00 81.13           O
ATOM    911  HH  TYR A  75      14.841  15.094 -20.717  1.00 81.13           H
ATOM    912  HN  TYR A  75       9.510  10.187 -21.027  1.00 81.13           H
ATOM    913  N   CYS A  76       8.461   9.128 -23.612  1.00 74.84           N
ATOM    914  CA  CYS A  76       7.835   8.202 -24.540  1.00 74.84           C
ATOM    915  C   CYS A  76       7.046   9.012 -25.570  1.00 74.84           C
ATOM    916  O   CYS A  76       6.113   9.731 -25.216  1.00 74.84           O
ATOM    917  HA  CYS A  76       8.642   7.647 -25.020  1.00 74.84           H
ATOM    918  CB  CYS A  76       6.952   7.185 -23.815  1.00 74.84           C
ATOM    919 1HB  CYS A  76       7.540   6.640 -23.076  1.00 74.84           H
ATOM    920 2HB  CYS A  76       6.159   7.701 -23.273  1.00 74.84           H
ATOM    921  SG  CYS A  76       6.225   6.015 -25.020  1.00 74.84           S
ATOM    922  HG  CYS A  76       7.377   5.461 -25.387  1.00 74.84           H
ATOM    923  HN  CYS A  76       8.128   9.072 -22.670  1.00 74.84           H
ATOM    924  N   THR A  77       7.449   8.869 -26.824  1.00 67.73           N
ATOM    925  CA  THR A  77       6.883   9.680 -27.889  1.00 67.73           C
ATOM    926  C   THR A  77       5.528   9.118 -28.324  1.00 67.73           C
ATOM    927  O   THR A  77       4.821   9.738 -29.116  1.00 67.73           O
ATOM    928  HA  THR A  77       6.704  10.682 -27.500  1.00 67.73           H
ATOM    929  CB  THR A  77       7.906   9.748 -29.025  1.00 67.73           C
ATOM    930  HB  THR A  77       7.547  10.385 -29.833  1.00 67.73           H
ATOM    931  OG1 THR A  77       8.132   8.384 -29.371  1.00 67.73           O
ATOM    932  HG1 THR A  77       8.567   8.327 -30.269  1.00 67.73           H
ATOM    933  CG2 THR A  77       9.274  10.244 -28.553  1.00 67.73           C
ATOM    934 1HG2 THR A  77       9.663   9.567 -27.791  1.00 67.73           H
ATOM    935 2HG2 THR A  77       9.172  11.244 -28.132  1.00 67.73           H
ATOM    936 3HG2 THR A  77       9.962  10.273 -29.398  1.00 67.73           H
ATOM    937  HN  THR A  77       8.148   8.216 -27.115  1.00 67.73           H
ATOM    938  N   ARG A  78       5.208   7.950 -27.786  1.00 69.58           N
ATOM    939  CA  ARG A  78       3.989   7.259 -28.171  1.00 69.58           C
ATOM    940  C   ARG A  78       2.785   7.864 -27.446  1.00 69.58           C
ATOM    941  O   ARG A  78       2.900   8.303 -26.303  1.00 69.58           O
ATOM    942  HA  ARG A  78       3.913   7.406 -29.248  1.00 69.58           H
ATOM    943  CB  ARG A  78       4.075   5.767 -27.844  1.00 69.58           C
ATOM    944 1HB  ARG A  78       3.409   5.208 -28.501  1.00 69.58           H
ATOM    945 2HB  ARG A  78       5.086   5.407 -28.034  1.00 69.58           H
ATOM    946  CG  ARG A  78       3.700   5.503 -26.384  1.00 69.58           C
ATOM    947 1HG  ARG A  78       4.302   6.134 -25.730  1.00 69.58           H
ATOM    948 2HG  ARG A  78       2.658   5.775 -26.218  1.00 69.58           H
ATOM    949  CD  ARG A  78       3.914   4.032 -26.020  1.00 69.58           C
ATOM    950 1HD  ARG A  78       3.053   3.442 -26.335  1.00 69.58           H
ATOM    951 2HD  ARG A  78       4.781   3.640 -26.552  1.00 69.58           H
ATOM    952  NE  ARG A  78       4.112   3.896 -24.560  1.00 69.58           N
ATOM    953  HE  ARG A  78       5.045   3.961 -24.205  1.00 69.58           H
ATOM    954  CZ  ARG A  78       3.120   3.689 -23.683  1.00 69.58           C
ATOM    955  NH1 ARG A  78       1.851   3.593 -24.102  1.00 69.58           N
ATOM    956 1HH1 ARG A  78       1.638   3.675 -25.076  1.00 69.58           H
ATOM    957 2HH1 ARG A  78       1.116   3.439 -23.441  1.00 69.58           H
ATOM    958  NH2 ARG A  78       3.416   3.581 -22.381  1.00 69.58           N
ATOM    959 1HH2 ARG A  78       2.688   3.426 -21.713  1.00 69.58           H
ATOM    960 2HH2 ARG A  78       4.366   3.654 -22.076  1.00 69.58           H
ATOM    961  HN  ARG A  78       5.763   7.478 -27.102  1.00 69.58           H
ATOM    962  N   VAL A  79       1.657   7.868 -28.141  1.00 75.03           N
ATOM    963  CA  VAL A  79       0.412   8.323 -27.546  1.00 75.03           C
ATOM    964  C   VAL A  79       0.191   7.596 -26.217  1.00 75.03           C
ATOM    965  O   VAL A  79       0.299   6.372 -26.150  1.00 75.03           O
ATOM    966  HA  VAL A  79       0.512   9.390 -27.349  1.00 75.03           H
ATOM    967  CB  VAL A  79      -0.742   8.129 -28.532  1.00 75.03           C
ATOM    968  HB  VAL A  79      -0.933   7.059 -28.618  1.00 75.03           H
ATOM    969  CG1 VAL A  79      -2.020   8.795 -28.018  1.00 75.03           C
ATOM    970 1HG1 VAL A  79      -2.300   8.354 -27.061  1.00 75.03           H
ATOM    971 2HG1 VAL A  79      -1.846   9.863 -27.889  1.00 75.03           H
ATOM    972 3HG1 VAL A  79      -2.824   8.642 -28.738  1.00 75.03           H
ATOM    973  CG2 VAL A  79      -0.370   8.653 -29.920  1.00 75.03           C
ATOM    974 1HG2 VAL A  79      -0.139   9.716 -29.857  1.00 75.03           H
ATOM    975 2HG2 VAL A  79       0.501   8.113 -30.291  1.00 75.03           H
ATOM    976 3HG2 VAL A  79      -1.208   8.503 -30.601  1.00 75.03           H
ATOM    977  HN  VAL A  79       1.585   7.567 -29.092  1.00 75.03           H
ATOM    978  N   LYS A  80      -0.113   8.380 -25.194  1.00 77.55           N
ATOM    979  CA  LYS A  80      -0.410   7.821 -23.886  1.00 77.55           C
ATOM    980  C   LYS A  80      -1.715   7.025 -23.960  1.00 77.55           C
ATOM    981  O   LYS A  80      -2.538   7.256 -24.845  1.00 77.55           O
ATOM    982  HA  LYS A  80       0.398   7.136 -23.632  1.00 77.55           H
ATOM    983  CB  LYS A  80      -0.422   8.922 -22.823  1.00 77.55           C
ATOM    984 1HB  LYS A  80      -1.323   9.526 -22.928  1.00 77.55           H
ATOM    985 2HB  LYS A  80      -0.453   8.473 -21.830  1.00 77.55           H
ATOM    986  CG  LYS A  80       0.814   9.815 -22.946  1.00 77.55           C
ATOM    987 1HG  LYS A  80       0.803  10.327 -23.909  1.00 77.55           H
ATOM    988 2HG  LYS A  80       0.789  10.586 -22.175  1.00 77.55           H
ATOM    989  CD  LYS A  80       2.099   8.995 -22.812  1.00 77.55           C
ATOM    990 1HD  LYS A  80       2.098   8.464 -21.861  1.00 77.55           H
ATOM    991 2HD  LYS A  80       2.137   8.241 -23.599  1.00 77.55           H
ATOM    992  CE  LYS A  80       3.335   9.894 -22.900  1.00 77.55           C
ATOM    993 1HE  LYS A  80       3.193  10.642 -23.680  1.00 77.55           H
ATOM    994 2HE  LYS A  80       3.467  10.432 -21.962  1.00 77.55           H
ATOM    995  NZ  LYS A  80       4.542   9.088 -23.192  1.00 77.55           N
ATOM    996 1HZ  LYS A  80       5.341   9.703 -23.296  1.00 77.55           H
ATOM    997 2HZ  LYS A  80       4.709   8.442 -22.428  1.00 77.55           H
ATOM    998 3HZ  LYS A  80       4.401   8.567 -24.050  1.00 77.55           H
ATOM    999  HN  LYS A  80      -0.158   9.377 -25.247  1.00 77.55           H
ATOM   1000  N   THR A  81      -1.864   6.104 -23.019  1.00 78.39           N
ATOM   1001  CA  THR A  81      -3.124   5.400 -22.854  1.00 78.39           C
ATOM   1002  C   THR A  81      -3.674   5.616 -21.443  1.00 78.39           C
ATOM   1003  O   THR A  81      -2.969   6.113 -20.567  1.00 78.39           O
ATOM   1004  HA  THR A  81      -3.849   5.825 -23.548  1.00 78.39           H
ATOM   1005  CB  THR A  81      -2.891   3.927 -23.197  1.00 78.39           C
ATOM   1006  HB  THR A  81      -3.835   3.386 -23.249  1.00 78.39           H
ATOM   1007  OG1 THR A  81      -1.979   3.478 -22.198  1.00 78.39           O
ATOM   1008  HG1 THR A  81      -1.041   3.697 -22.468  1.00 78.39           H
ATOM   1009  CG2 THR A  81      -2.125   3.745 -24.509  1.00 78.39           C
ATOM   1010 1HG2 THR A  81      -1.152   4.230 -24.432  1.00 78.39           H
ATOM   1011 2HG2 THR A  81      -2.692   4.195 -25.325  1.00 78.39           H
ATOM   1012 3HG2 THR A  81      -1.987   2.682 -24.705  1.00 78.39           H
ATOM   1013  HN  THR A  81      -1.144   5.838 -22.379  1.00 78.39           H
ATOM   1014  N   MET A  82      -4.930   5.230 -21.267  1.00 80.86           N
ATOM   1015  CA  MET A  82      -5.551   5.283 -19.954  1.00 80.86           C
ATOM   1016  C   MET A  82      -4.758   4.458 -18.938  1.00 80.86           C
ATOM   1017  O   MET A  82      -4.548   4.895 -17.808  1.00 80.86           O
ATOM   1018  HA  MET A  82      -5.541   6.334 -19.667  1.00 80.86           H
ATOM   1019  CB  MET A  82      -6.981   4.744 -20.044  1.00 80.86           C
ATOM   1020 1HB  MET A  82      -7.571   5.379 -20.706  1.00 80.86           H
ATOM   1021 2HB  MET A  82      -6.970   3.747 -20.485  1.00 80.86           H
ATOM   1022  CG  MET A  82      -7.634   4.691 -18.662  1.00 80.86           C
ATOM   1023 1HG  MET A  82      -7.283   3.814 -18.118  1.00 80.86           H
ATOM   1024 2HG  MET A  82      -7.344   5.565 -18.079  1.00 80.86           H
ATOM   1025  SD  MET A  82      -9.411   4.634 -18.829  1.00 80.86           S
ATOM   1026  CE  MET A  82      -9.890   4.918 -17.133  1.00 80.86           C
ATOM   1027 1HE  MET A  82      -9.479   4.130 -16.502  1.00 80.86           H
ATOM   1028 2HE  MET A  82      -9.507   5.884 -16.804  1.00 80.86           H
ATOM   1029 3HE  MET A  82     -10.978   4.913 -17.058  1.00 80.86           H
ATOM   1030  HN  MET A  82      -5.518   4.888 -21.999  1.00 80.86           H
ATOM   1031  N   THR A  83      -4.339   3.281 -19.378  1.00 80.62           N
ATOM   1032  CA  THR A  83      -3.491   2.434 -18.556  1.00 80.62           C
ATOM   1033  C   THR A  83      -2.241   3.198 -18.114  1.00 80.62           C
ATOM   1034  O   THR A  83      -1.856   3.144 -16.947  1.00 80.62           O
ATOM   1035  HA  THR A  83      -4.041   2.171 -17.653  1.00 80.62           H
ATOM   1036  CB  THR A  83      -3.177   1.165 -19.351  1.00 80.62           C
ATOM   1037  HB  THR A  83      -2.565   1.394 -20.224  1.00 80.62           H
ATOM   1038  OG1 THR A  83      -4.457   0.604 -19.629  1.00 80.62           O
ATOM   1039  HG1 THR A  83      -5.176   1.182 -19.241  1.00 80.62           H
ATOM   1040  CG2 THR A  83      -2.480   0.100 -18.503  1.00 80.62           C
ATOM   1041 1HG2 THR A  83      -3.122  -0.178 -17.668  1.00 80.62           H
ATOM   1042 2HG2 THR A  83      -1.539   0.498 -18.122  1.00 80.62           H
ATOM   1043 3HG2 THR A  83      -2.280  -0.779 -19.116  1.00 80.62           H
ATOM   1044  HN  THR A  83      -4.568   2.905 -20.276  1.00 80.62           H
ATOM   1045  N   ASP A  84      -1.643   3.894 -19.070  1.00 82.41           N
ATOM   1046  CA  ASP A  84      -0.388   4.583 -18.821  1.00 82.41           C
ATOM   1047  C   ASP A  84      -0.604   5.655 -17.750  1.00 82.41           C
ATOM   1048  O   ASP A  84       0.274   5.898 -16.925  1.00 82.41           O
ATOM   1049  HA  ASP A  84       0.306   3.807 -18.500  1.00 82.41           H
ATOM   1050  CB  ASP A  84       0.121   5.276 -20.086  1.00 82.41           C
ATOM   1051 1HB  ASP A  84      -0.580   6.055 -20.386  1.00 82.41           H
ATOM   1052 2HB  ASP A  84       1.072   5.765 -19.880  1.00 82.41           H
ATOM   1053  CG  ASP A  84       0.295   4.272 -21.228  1.00 82.41           C
ATOM   1054  OD1 ASP A  84       1.004   3.268 -20.998  1.00 82.41           O
ATOM   1055  OD2 ASP A  84      -0.285   4.531 -22.305  1.00 82.41           O
ATOM   1056  HN  ASP A  84      -2.001   3.990 -19.999  1.00 82.41           H
ATOM   1057  N   MET A  85      -1.779   6.266 -17.798  1.00 86.39           N
ATOM   1058  CA  MET A  85      -2.118   7.311 -16.848  1.00 86.39           C
ATOM   1059  C   MET A  85      -2.143   6.766 -15.419  1.00 86.39           C
ATOM   1060  O   MET A  85      -1.630   7.402 -14.499  1.00 86.39           O
ATOM   1061  HA  MET A  85      -1.333   8.061 -16.944  1.00 86.39           H
ATOM   1062  CB  MET A  85      -3.489   7.894 -17.197  1.00 86.39           C
ATOM   1063 1HB  MET A  85      -3.498   8.214 -18.239  1.00 86.39           H
ATOM   1064 2HB  MET A  85      -4.253   7.123 -17.094  1.00 86.39           H
ATOM   1065  CG  MET A  85      -3.828   9.079 -16.291  1.00 86.39           C
ATOM   1066 1HG  MET A  85      -4.828   9.447 -16.519  1.00 86.39           H
ATOM   1067 2HG  MET A  85      -3.835   8.761 -15.249  1.00 86.39           H
ATOM   1068  SD  MET A  85      -2.632  10.384 -16.521  1.00 86.39           S
ATOM   1069  CE  MET A  85      -3.090  10.941 -18.154  1.00 86.39           C
ATOM   1070 1HE  MET A  85      -2.987  10.117 -18.860  1.00 86.39           H
ATOM   1071 2HE  MET A  85      -4.124  11.284 -18.144  1.00 86.39           H
ATOM   1072 3HE  MET A  85      -2.437  11.760 -18.455  1.00 86.39           H
ATOM   1073  HN  MET A  85      -2.491   6.057 -18.469  1.00 86.39           H
ATOM   1074  N   PHE A  86      -2.746   5.595 -15.277  1.00 88.02           N
ATOM   1075  CA  PHE A  86      -2.848   4.959 -13.975  1.00 88.02           C
ATOM   1076  C   PHE A  86      -1.480   4.471 -13.494  1.00 88.02           C
ATOM   1077  O   PHE A  86      -1.167   4.558 -12.308  1.00 88.02           O
ATOM   1078  HA  PHE A  86      -3.230   5.706 -13.279  1.00 88.02           H
ATOM   1079  CB  PHE A  86      -3.778   3.755 -14.137  1.00 88.02           C
ATOM   1080 1HB  PHE A  86      -3.395   3.117 -14.933  1.00 88.02           H
ATOM   1081 2HB  PHE A  86      -3.757   3.166 -13.219  1.00 88.02           H
ATOM   1082  CG  PHE A  86      -5.228   4.126 -14.454  1.00 88.02           C
ATOM   1083  CD1 PHE A  86      -5.808   5.190 -13.837  1.00 88.02           C
ATOM   1084  HD1 PHE A  86      -5.240   5.779 -13.116  1.00 88.02           H
ATOM   1085  CD2 PHE A  86      -5.937   3.392 -15.353  1.00 88.02           C
ATOM   1086  HD2 PHE A  86      -5.472   2.539 -15.848  1.00 88.02           H
ATOM   1087  CE1 PHE A  86      -7.153   5.535 -14.131  1.00 88.02           C
ATOM   1088  HE1 PHE A  86      -7.618   6.388 -13.637  1.00 88.02           H
ATOM   1089  CE2 PHE A  86      -7.282   3.737 -15.648  1.00 88.02           C
ATOM   1090  HE2 PHE A  86      -7.851   3.149 -16.368  1.00 88.02           H
ATOM   1091  CZ  PHE A  86      -7.862   4.801 -15.030  1.00 88.02           C
ATOM   1092  HZ  PHE A  86      -8.895   5.066 -15.257  1.00 88.02           H
ATOM   1093  HN  PHE A  86      -3.159   5.084 -16.030  1.00 88.02           H
ATOM   1094  N   LEU A  87      -0.701   3.968 -14.441  1.00 86.25           N
ATOM   1095  CA  LEU A  87       0.627   3.467 -14.129  1.00 86.25           C
ATOM   1096  C   LEU A  87       1.489   4.615 -13.600  1.00 86.25           C
ATOM   1097  O   LEU A  87       2.311   4.418 -12.706  1.00 86.25           O
ATOM   1098  HA  LEU A  87       0.519   2.724 -13.339  1.00 86.25           H
ATOM   1099  CB  LEU A  87       1.229   2.754 -15.342  1.00 86.25           C
ATOM   1100 1HB  LEU A  87       1.178   3.427 -16.197  1.00 86.25           H
ATOM   1101 2HB  LEU A  87       2.284   2.570 -15.143  1.00 86.25           H
ATOM   1102  CG  LEU A  87       0.573   1.428 -15.733  1.00 86.25           C
ATOM   1103  HG  LEU A  87      -0.487   1.609 -15.906  1.00 86.25           H
ATOM   1104  CD1 LEU A  87       1.160   0.891 -17.040  1.00 86.25           C
ATOM   1105 1HD1 LEU A  87       0.990   1.614 -17.838  1.00 86.25           H
ATOM   1106 2HD1 LEU A  87       2.231   0.729 -16.919  1.00 86.25           H
ATOM   1107 3HD1 LEU A  87       0.676  -0.052 -17.295  1.00 86.25           H
ATOM   1108  CD2 LEU A  87       0.678   0.408 -14.597  1.00 86.25           C
ATOM   1109 1HD2 LEU A  87       1.728   0.225 -14.368  1.00 86.25           H
ATOM   1110 2HD2 LEU A  87       0.176   0.798 -13.712  1.00 86.25           H
ATOM   1111 3HD2 LEU A  87       0.204  -0.525 -14.902  1.00 86.25           H
ATOM   1112  HN  LEU A  87      -0.963   3.900 -15.403  1.00 86.25           H
ATOM   1113  N   LEU A  88       1.273   5.789 -14.176  1.00 89.15           N
ATOM   1114  CA  LEU A  88       1.991   6.976 -13.746  1.00 89.15           C
ATOM   1115  C   LEU A  88       1.642   7.279 -12.288  1.00 89.15           C
ATOM   1116  O   LEU A  88       2.530   7.436 -11.452  1.00 89.15           O
ATOM   1117  HA  LEU A  88       3.057   6.754 -13.806  1.00 89.15           H
ATOM   1118  CB  LEU A  88       1.718   8.142 -14.698  1.00 89.15           C
ATOM   1119 1HB  LEU A  88       2.132   7.892 -15.675  1.00 89.15           H
ATOM   1120 2HB  LEU A  88       0.639   8.236 -14.825  1.00 89.15           H
ATOM   1121  CG  LEU A  88       2.274   9.502 -14.272  1.00 89.15           C
ATOM   1122  HG  LEU A  88       1.982   9.681 -13.237  1.00 89.15           H
ATOM   1123  CD1 LEU A  88       3.804   9.507 -14.316  1.00 89.15           C
ATOM   1124 1HD1 LEU A  88       4.189   8.743 -13.640  1.00 89.15           H
ATOM   1125 2HD1 LEU A  88       4.138   9.295 -15.332  1.00 89.15           H
ATOM   1126 3HD1 LEU A  88       4.173  10.485 -14.008  1.00 89.15           H
ATOM   1127  CD2 LEU A  88       1.673  10.629 -15.113  1.00 89.15           C
ATOM   1128 1HD2 LEU A  88       1.914  10.467 -16.164  1.00 89.15           H
ATOM   1129 2HD2 LEU A  88       0.590  10.639 -14.986  1.00 89.15           H
ATOM   1130 3HD2 LEU A  88       2.085  11.584 -14.789  1.00 89.15           H
ATOM   1131  HN  LEU A  88       0.623   5.935 -14.921  1.00 89.15           H
ATOM   1132  N   ASN A  89       0.345   7.351 -12.026  1.00 92.21           N
ATOM   1133  CA  ASN A  89      -0.133   7.739 -10.710  1.00 92.21           C
ATOM   1134  C   ASN A  89       0.294   6.685  -9.686  1.00 92.21           C
ATOM   1135  O   ASN A  89       0.509   7.001  -8.517  1.00 92.21           O
ATOM   1136  HA  ASN A  89       0.317   8.713 -10.518  1.00 92.21           H
ATOM   1137  CB  ASN A  89      -1.660   7.832 -10.683  1.00 92.21           C
ATOM   1138 1HB  ASN A  89      -2.088   7.018 -11.268  1.00 92.21           H
ATOM   1139 2HB  ASN A  89      -2.018   7.712  -9.661  1.00 92.21           H
ATOM   1140  CG  ASN A  89      -2.137   9.174 -11.242  1.00 92.21           C
ATOM   1141  OD1 ASN A  89      -2.368  10.130 -10.520  1.00 92.21           O
ATOM   1142  ND2 ASN A  89      -2.271   9.192 -12.565  1.00 92.21           N
ATOM   1143 1HD2 ASN A  89      -2.065   8.373 -13.100  1.00 92.21           H
ATOM   1144 2HD2 ASN A  89      -2.578  10.025 -13.025  1.00 92.21           H
ATOM   1145  HN  ASN A  89      -0.372   7.150 -12.694  1.00 92.21           H
ATOM   1146  N   LEU A  90       0.404   5.454 -10.163  1.00 91.47           N
ATOM   1147  CA  LEU A  90       0.826   4.356  -9.309  1.00 91.47           C
ATOM   1148  C   LEU A  90       2.259   4.607  -8.834  1.00 91.47           C
ATOM   1149  O   LEU A  90       2.562   4.442  -7.653  1.00 91.47           O
ATOM   1150  HA  LEU A  90       0.170   4.348  -8.439  1.00 91.47           H
ATOM   1151  CB  LEU A  90       0.642   3.018 -10.028  1.00 91.47           C
ATOM   1152 1HB  LEU A  90      -0.284   3.060 -10.602  1.00 91.47           H
ATOM   1153 2HB  LEU A  90       1.455   2.897 -10.743  1.00 91.47           H
ATOM   1154  CG  LEU A  90       0.598   1.777  -9.134  1.00 91.47           C
ATOM   1155  HG  LEU A  90       1.344   1.896  -8.347  1.00 91.47           H
ATOM   1156  CD1 LEU A  90      -0.763   1.642  -8.449  1.00 91.47           C
ATOM   1157 1HD1 LEU A  90      -0.949   2.523  -7.834  1.00 91.47           H
ATOM   1158 2HD1 LEU A  90      -1.543   1.556  -9.205  1.00 91.47           H
ATOM   1159 3HD1 LEU A  90      -0.767   0.752  -7.819  1.00 91.47           H
ATOM   1160  CD2 LEU A  90       0.970   0.519  -9.922  1.00 91.47           C
ATOM   1161 1HD2 LEU A  90       0.266   0.384 -10.743  1.00 91.47           H
ATOM   1162 2HD2 LEU A  90       1.978   0.627 -10.322  1.00 91.47           H
ATOM   1163 3HD2 LEU A  90       0.931  -0.348  -9.263  1.00 91.47           H
ATOM   1164  HN  LEU A  90       0.212   5.202 -11.111  1.00 91.47           H
ATOM   1165  N   ALA A  91       3.101   5.000  -9.778  1.00 93.62           N
ATOM   1166  CA  ALA A  91       4.505   5.229  -9.480  1.00 93.62           C
ATOM   1167  C   ALA A  91       4.632   6.423  -8.531  1.00 93.62           C
ATOM   1168  O   ALA A  91       5.499   6.437  -7.659  1.00 93.62           O
ATOM   1169  HA  ALA A  91       4.888   4.339  -8.983  1.00 93.62           H
ATOM   1170  CB  ALA A  91       5.277   5.437 -10.785  1.00 93.62           C
ATOM   1171 1HB  ALA A  91       5.178   4.549 -11.410  1.00 93.62           H
ATOM   1172 2HB  ALA A  91       4.872   6.300 -11.313  1.00 93.62           H
ATOM   1173 3HB  ALA A  91       6.329   5.609 -10.561  1.00 93.62           H
ATOM   1174  HN  ALA A  91       2.839   5.161 -10.729  1.00 93.62           H
ATOM   1175  N   ILE A  92       3.755   7.395  -8.734  1.00 94.83           N
ATOM   1176  CA  ILE A  92       3.754   8.588  -7.904  1.00 94.83           C
ATOM   1177  C   ILE A  92       3.382   8.205  -6.470  1.00 94.83           C
ATOM   1178  O   ILE A  92       4.025   8.645  -5.519  1.00 94.83           O
ATOM   1179  HA  ILE A  92       4.769   8.986  -7.902  1.00 94.83           H
ATOM   1180  CB  ILE A  92       2.848   9.661  -8.509  1.00 94.83           C
ATOM   1181  HB  ILE A  92       1.889   9.203  -8.750  1.00 94.83           H
ATOM   1182  CG1 ILE A  92       3.433  10.200  -9.816  1.00 94.83           C
ATOM   1183 1HG1 ILE A  92       4.323  10.793  -9.603  1.00 94.83           H
ATOM   1184 2HG1 ILE A  92       3.746   9.370 -10.448  1.00 94.83           H
ATOM   1185  CG2 ILE A  92       2.572  10.779  -7.500  1.00 94.83           C
ATOM   1186 1HG2 ILE A  92       2.081  10.362  -6.621  1.00 94.83           H
ATOM   1187 2HG2 ILE A  92       3.514  11.242  -7.205  1.00 94.83           H
ATOM   1188 3HG2 ILE A  92       1.926  11.528  -7.956  1.00 94.83           H
ATOM   1189  CD1 ILE A  92       2.409  11.058 -10.562  1.00 94.83           C
ATOM   1190 1HD1 ILE A  92       1.531  10.456 -10.794  1.00 94.83           H
ATOM   1191 2HD1 ILE A  92       2.116  11.901  -9.936  1.00 94.83           H
ATOM   1192 3HD1 ILE A  92       2.851  11.428 -11.487  1.00 94.83           H
ATOM   1193  HN  ILE A  92       3.056   7.378  -9.449  1.00 94.83           H
ATOM   1194  N   ALA A  93       2.344   7.388  -6.360  1.00 95.08           N
ATOM   1195  CA  ALA A  93       1.850   6.977  -5.057  1.00 95.08           C
ATOM   1196  C   ALA A  93       2.966   6.256  -4.298  1.00 95.08           C
ATOM   1197  O   ALA A  93       3.186   6.516  -3.116  1.00 95.08           O
ATOM   1198  HA  ALA A  93       1.572   7.876  -4.508  1.00 95.08           H
ATOM   1199  CB  ALA A  93       0.607   6.103  -5.234  1.00 95.08           C
ATOM   1200 1HB  ALA A  93      -0.165   6.671  -5.752  1.00 95.08           H
ATOM   1201 2HB  ALA A  93       0.864   5.220  -5.820  1.00 95.08           H
ATOM   1202 3HB  ALA A  93       0.237   5.794  -4.256  1.00 95.08           H
ATOM   1203  HN  ALA A  93       1.845   7.010  -7.140  1.00 95.08           H
ATOM   1204  N   ASP A  94       3.641   5.364  -5.008  1.00 94.38           N
ATOM   1205  CA  ASP A  94       4.705   4.578  -4.407  1.00 94.38           C
ATOM   1206  C   ASP A  94       5.804   5.517  -3.904  1.00 94.38           C
ATOM   1207  O   ASP A  94       6.297   5.359  -2.788  1.00 94.38           O
ATOM   1208  HA  ASP A  94       4.230   4.022  -3.599  1.00 94.38           H
ATOM   1209  CB  ASP A  94       5.329   3.624  -5.427  1.00 94.38           C
ATOM   1210 1HB  ASP A  94       5.471   4.142  -6.376  1.00 94.38           H
ATOM   1211 2HB  ASP A  94       6.316   3.313  -5.084  1.00 94.38           H
ATOM   1212  CG  ASP A  94       4.446   2.393  -5.639  1.00 94.38           C
ATOM   1213  OD1 ASP A  94       3.739   2.029  -4.674  1.00 94.38           O
ATOM   1214  OD2 ASP A  94       4.497   1.844  -6.761  1.00 94.38           O
ATOM   1215  HN  ASP A  94       3.471   5.175  -5.976  1.00 94.38           H
ATOM   1216  N   LEU A  95       6.155   6.473  -4.751  1.00 96.55           N
ATOM   1217  CA  LEU A  95       7.236   7.392  -4.436  1.00 96.55           C
ATOM   1218  C   LEU A  95       6.903   8.140  -3.144  1.00 96.55           C
ATOM   1219  O   LEU A  95       7.759   8.296  -2.275  1.00 96.55           O
ATOM   1220  HA  LEU A  95       8.133   6.796  -4.269  1.00 96.55           H
ATOM   1221  CB  LEU A  95       7.519   8.313  -5.625  1.00 96.55           C
ATOM   1222 1HB  LEU A  95       6.566   8.630  -6.048  1.00 96.55           H
ATOM   1223 2HB  LEU A  95       8.017   9.209  -5.254  1.00 96.55           H
ATOM   1224  CG  LEU A  95       8.372   7.717  -6.747  1.00 96.55           C
ATOM   1225  HG  LEU A  95       7.917   6.776  -7.058  1.00 96.55           H
ATOM   1226  CD1 LEU A  95       8.389   8.637  -7.969  1.00 96.55           C
ATOM   1227 1HD1 LEU A  95       7.372   8.771  -8.337  1.00 96.55           H
ATOM   1228 2HD1 LEU A  95       8.806   9.604  -7.690  1.00 96.55           H
ATOM   1229 3HD1 LEU A  95       9.002   8.189  -8.752  1.00 96.55           H
ATOM   1230  CD2 LEU A  95       9.783   7.395  -6.251  1.00 96.55           C
ATOM   1231 1HD2 LEU A  95      10.261   8.309  -5.897  1.00 96.55           H
ATOM   1232 2HD2 LEU A  95       9.726   6.675  -5.435  1.00 96.55           H
ATOM   1233 3HD2 LEU A  95      10.368   6.973  -7.069  1.00 96.55           H
ATOM   1234  HN  LEU A  95       5.716   6.624  -5.637  1.00 96.55           H
ATOM   1235  N   LEU A  96       5.657   8.583  -3.059  1.00 95.93           N
ATOM   1236  CA  LEU A  96       5.232   9.410  -1.942  1.00 95.93           C
ATOM   1237  C   LEU A  96       5.466   8.653  -0.634  1.00 95.93           C
ATOM   1238  O   LEU A  96       5.896   9.238   0.358  1.00 95.93           O
ATOM   1239  HA  LEU A  96       5.856  10.303  -1.940  1.00 95.93           H
ATOM   1240  CB  LEU A  96       3.785   9.870  -2.136  1.00 95.93           C
ATOM   1241 1HB  LEU A  96       3.186   9.007  -2.425  1.00 95.93           H
ATOM   1242 2HB  LEU A  96       3.403  10.217  -1.176  1.00 95.93           H
ATOM   1243  CG  LEU A  96       3.566  10.976  -3.171  1.00 95.93           C
ATOM   1244  HG  LEU A  96       3.885  10.602  -4.143  1.00 95.93           H
ATOM   1245  CD1 LEU A  96       2.083  11.332  -3.287  1.00 95.93           C
ATOM   1246 1HD1 LEU A  96       1.521  10.449  -3.595  1.00 95.93           H
ATOM   1247 2HD1 LEU A  96       1.715  11.678  -2.322  1.00 95.93           H
ATOM   1248 3HD1 LEU A  96       1.955  12.120  -4.029  1.00 95.93           H
ATOM   1249  CD2 LEU A  96       4.426  12.201  -2.853  1.00 95.93           C
ATOM   1250 1HD2 LEU A  96       4.161  12.586  -1.869  1.00 95.93           H
ATOM   1251 2HD2 LEU A  96       5.479  11.919  -2.862  1.00 95.93           H
ATOM   1252 3HD2 LEU A  96       4.251  12.972  -3.604  1.00 95.93           H
ATOM   1253  HN  LEU A  96       4.946   8.387  -3.734  1.00 95.93           H
ATOM   1254  N   PHE A  97       5.171   7.361  -0.674  1.00 95.96           N
ATOM   1255  CA  PHE A  97       5.334   6.520   0.499  1.00 95.96           C
ATOM   1256  C   PHE A  97       6.815   6.268   0.792  1.00 95.96           C
ATOM   1257  O   PHE A  97       7.257   6.402   1.932  1.00 95.96           O
ATOM   1258  HA  PHE A  97       4.883   7.046   1.340  1.00 95.96           H
ATOM   1259  CB  PHE A  97       4.654   5.185   0.190  1.00 95.96           C
ATOM   1260 1HB  PHE A  97       3.574   5.332   0.180  1.00 95.96           H
ATOM   1261 2HB  PHE A  97       4.941   4.866  -0.812  1.00 95.96           H
ATOM   1262  CG  PHE A  97       4.992   4.069   1.181  1.00 95.96           C
ATOM   1263  CD1 PHE A  97       5.606   2.936   0.745  1.00 95.96           C
ATOM   1264  HD1 PHE A  97       5.856   2.823  -0.309  1.00 95.96           H
ATOM   1265  CD2 PHE A  97       4.680   4.211   2.497  1.00 95.96           C
ATOM   1266  HD2 PHE A  97       4.188   5.119   2.845  1.00 95.96           H
ATOM   1267  CE1 PHE A  97       5.920   1.901   1.665  1.00 95.96           C
ATOM   1268  HE1 PHE A  97       6.411   0.993   1.316  1.00 95.96           H
ATOM   1269  CE2 PHE A  97       4.994   3.176   3.416  1.00 95.96           C
ATOM   1270  HE2 PHE A  97       4.744   3.289   4.471  1.00 95.96           H
ATOM   1271  CZ  PHE A  97       5.607   2.042   2.981  1.00 95.96           C
ATOM   1272  HZ  PHE A  97       5.849   1.248   3.687  1.00 95.96           H
ATOM   1273  HN  PHE A  97       4.829   6.891  -1.487  1.00 95.96           H
ATOM   1274  N   LEU A  98       7.540   5.908  -0.256  1.00 96.73           N
ATOM   1275  CA  LEU A  98       8.919   5.479  -0.100  1.00 96.73           C
ATOM   1276  C   LEU A  98       9.710   6.570   0.624  1.00 96.73           C
ATOM   1277  O   LEU A  98      10.602   6.273   1.417  1.00 96.73           O
ATOM   1278  HA  LEU A  98       8.915   4.585   0.523  1.00 96.73           H
ATOM   1279  CB  LEU A  98       9.514   5.084  -1.454  1.00 96.73           C
ATOM   1280 1HB  LEU A  98       9.324   5.891  -2.161  1.00 96.73           H
ATOM   1281 2HB  LEU A  98      10.595   5.005  -1.344  1.00 96.73           H
ATOM   1282  CG  LEU A  98       8.994   3.779  -2.060  1.00 96.73           C
ATOM   1283  HG  LEU A  98       7.910   3.759  -1.948  1.00 96.73           H
ATOM   1284  CD1 LEU A  98       9.295   3.712  -3.558  1.00 96.73           C
ATOM   1285 1HD1 LEU A  98       8.813   4.549  -4.064  1.00 96.73           H
ATOM   1286 2HD1 LEU A  98      10.373   3.766  -3.715  1.00 96.73           H
ATOM   1287 3HD1 LEU A  98       8.915   2.775  -3.964  1.00 96.73           H
ATOM   1288  CD2 LEU A  98       9.548   2.567  -1.309  1.00 96.73           C
ATOM   1289 1HD2 LEU A  98      10.637   2.570  -1.367  1.00 96.73           H
ATOM   1290 2HD2 LEU A  98       9.240   2.614  -0.265  1.00 96.73           H
ATOM   1291 3HD2 LEU A  98       9.163   1.653  -1.760  1.00 96.73           H
ATOM   1292  HN  LEU A  98       7.201   5.907  -1.197  1.00 96.73           H
ATOM   1293  N   VAL A  99       9.354   7.811   0.325  1.00 96.95           N
ATOM   1294  CA  VAL A  99      10.061   8.949   0.889  1.00 96.95           C
ATOM   1295  C   VAL A  99       9.906   8.936   2.411  1.00 96.95           C
ATOM   1296  O   VAL A  99      10.670   9.588   3.122  1.00 96.95           O
ATOM   1297  HA  VAL A  99      11.116   8.835   0.643  1.00 96.95           H
ATOM   1298  CB  VAL A  99       9.561  10.245   0.248  1.00 96.95           C
ATOM   1299  HB  VAL A  99       8.472  10.239   0.283  1.00 96.95           H
ATOM   1300  CG1 VAL A  99      10.049  11.467   1.030  1.00 96.95           C
ATOM   1301 1HG1 VAL A  99       9.675  11.416   2.053  1.00 96.95           H
ATOM   1302 2HG1 VAL A  99      11.139  11.480   1.041  1.00 96.95           H
ATOM   1303 3HG1 VAL A  99       9.680  12.374   0.553  1.00 96.95           H
ATOM   1304  CG2 VAL A  99       9.984  10.329  -1.220  1.00 96.95           C
ATOM   1305 1HG2 VAL A  99      11.072  10.303  -1.287  1.00 96.95           H
ATOM   1306 2HG2 VAL A  99       9.566   9.485  -1.768  1.00 96.95           H
ATOM   1307 3HG2 VAL A  99       9.616  11.260  -1.651  1.00 96.95           H
ATOM   1308  HN  VAL A  99       8.599   8.044  -0.288  1.00 96.95           H
ATOM   1309  N   THR A 100       8.912   8.188   2.867  1.00 96.21           N
ATOM   1310  CA  THR A 100       8.608   8.131   4.287  1.00 96.21           C
ATOM   1311  C   THR A 100       9.432   7.035   4.965  1.00 96.21           C
ATOM   1312  O   THR A 100       9.545   7.006   6.189  1.00 96.21           O
ATOM   1313  HA  THR A 100       8.902   9.078   4.739  1.00 96.21           H
ATOM   1314  CB  THR A 100       7.098   7.939   4.440  1.00 96.21           C
ATOM   1315  HB  THR A 100       6.781   8.144   5.462  1.00 96.21           H
ATOM   1316  OG1 THR A 100       6.869   6.609   3.980  1.00 96.21           O
ATOM   1317  HG1 THR A 100       6.804   6.598   2.983  1.00 96.21           H
ATOM   1318  CG2 THR A 100       6.295   8.810   3.472  1.00 96.21           C
ATOM   1319 1HG2 THR A 100       6.564   8.557   2.446  1.00 96.21           H
ATOM   1320 2HG2 THR A 100       6.520   9.861   3.657  1.00 96.21           H
ATOM   1321 3HG2 THR A 100       5.230   8.635   3.623  1.00 96.21           H
ATOM   1322  HN  THR A 100       8.320   7.629   2.286  1.00 96.21           H
ATOM   1323  N   LEU A 101       9.987   6.160   4.139  1.00 95.99           N
ATOM   1324  CA  LEU A 101      10.658   4.974   4.645  1.00 95.99           C
ATOM   1325  C   LEU A 101      11.886   5.395   5.454  1.00 95.99           C
ATOM   1326  O   LEU A 101      12.173   4.816   6.501  1.00 95.99           O
ATOM   1327  HA  LEU A 101       9.962   4.465   5.313  1.00 95.99           H
ATOM   1328  CB  LEU A 101      10.976   4.009   3.502  1.00 95.99           C
ATOM   1329 1HB  LEU A 101      11.474   4.568   2.709  1.00 95.99           H
ATOM   1330 2HB  LEU A 101      11.688   3.268   3.865  1.00 95.99           H
ATOM   1331  CG  LEU A 101       9.781   3.272   2.894  1.00 95.99           C
ATOM   1332  HG  LEU A 101       9.143   4.005   2.400  1.00 95.99           H
ATOM   1333  CD1 LEU A 101      10.237   2.277   1.825  1.00 95.99           C
ATOM   1334 1HD1 LEU A 101      10.759   2.810   1.031  1.00 95.99           H
ATOM   1335 2HD1 LEU A 101      10.908   1.544   2.273  1.00 95.99           H
ATOM   1336 3HD1 LEU A 101       9.367   1.767   1.409  1.00 95.99           H
ATOM   1337  CD2 LEU A 101       8.940   2.600   3.981  1.00 95.99           C
ATOM   1338 1HD2 LEU A 101       9.555   1.882   4.524  1.00 95.99           H
ATOM   1339 2HD2 LEU A 101       8.569   3.357   4.673  1.00 95.99           H
ATOM   1340 3HD2 LEU A 101       8.097   2.084   3.522  1.00 95.99           H
ATOM   1341  HN  LEU A 101       9.983   6.250   3.143  1.00 95.99           H
ATOM   1342  N   PRO A 102      12.631   6.407   4.987  1.00 96.02           N
ATOM   1343  CA  PRO A 102      13.819   6.865   5.711  1.00 96.02           C
ATOM   1344  C   PRO A 102      13.520   7.190   7.165  1.00 96.02           C
ATOM   1345  O   PRO A 102      14.311   6.872   8.052  1.00 96.02           O
ATOM   1346  HA  PRO A 102      14.567   6.073   5.744  1.00 96.02           H
ATOM   1347  CB  PRO A 102      14.261   8.106   4.932  1.00 96.02           C
ATOM   1348 1HB  PRO A 102      13.822   9.015   5.342  1.00 96.02           H
ATOM   1349 2HB  PRO A 102      15.343   8.234   4.962  1.00 96.02           H
ATOM   1350  CG  PRO A 102      13.766   7.830   3.517  1.00 96.02           C
ATOM   1351 1HG  PRO A 102      13.685   8.745   2.931  1.00 96.02           H
ATOM   1352 2HG  PRO A 102      14.444   7.174   2.971  1.00 96.02           H
ATOM   1353  CD  PRO A 102      12.411   7.182   3.753  1.00 96.02           C
ATOM   1354 1HD  PRO A 102      11.624   7.925   3.881  1.00 96.02           H
ATOM   1355 2HD  PRO A 102      12.114   6.549   2.917  1.00 96.02           H
ATOM   1356  N   PHE A 103      12.373   7.821   7.374  1.00 95.14           N
ATOM   1357  CA  PHE A 103      11.983   8.242   8.708  1.00 95.14           C
ATOM   1358  C   PHE A 103      11.625   7.037   9.581  1.00 95.14           C
ATOM   1359  O   PHE A 103      11.945   7.009  10.768  1.00 95.14           O
ATOM   1360  HA  PHE A 103      12.835   8.764   9.145  1.00 95.14           H
ATOM   1361  CB  PHE A 103      10.747   9.130   8.554  1.00 95.14           C
ATOM   1362 1HB  PHE A 103       9.973   8.570   8.029  1.00 95.14           H
ATOM   1363 2HB  PHE A 103      10.355   9.365   9.543  1.00 95.14           H
ATOM   1364  CG  PHE A 103      11.009  10.436   7.801  1.00 95.14           C
ATOM   1365  CD1 PHE A 103      11.398  11.547   8.483  1.00 95.14           C
ATOM   1366  HD1 PHE A 103      11.522  11.507   9.565  1.00 95.14           H
ATOM   1367  CD2 PHE A 103      10.854  10.486   6.451  1.00 95.14           C
ATOM   1368  HD2 PHE A 103      10.543   9.596   5.905  1.00 95.14           H
ATOM   1369  CE1 PHE A 103      11.641  12.760   7.785  1.00 95.14           C
ATOM   1370  HE1 PHE A 103      11.952  13.650   8.331  1.00 95.14           H
ATOM   1371  CE2 PHE A 103      11.098  11.699   5.753  1.00 95.14           C
ATOM   1372  HE2 PHE A 103      10.974  11.739   4.671  1.00 95.14           H
ATOM   1373  CZ  PHE A 103      11.486  12.810   6.435  1.00 95.14           C
ATOM   1374  HZ  PHE A 103      11.673  13.740   5.899  1.00 95.14           H
ATOM   1375  HN  PHE A 103      11.719   8.044   6.652  1.00 95.14           H
ATOM   1376  N   TRP A 104      10.965   6.071   8.958  1.00 93.23           N
ATOM   1377  CA  TRP A 104      10.614   4.841   9.646  1.00 93.23           C
ATOM   1378  C   TRP A 104      11.908   4.183  10.129  1.00 93.23           C
ATOM   1379  O   TRP A 104      11.966   3.661  11.241  1.00 93.23           O
ATOM   1380  HA  TRP A 104       9.988   5.103  10.499  1.00 93.23           H
ATOM   1381  CB  TRP A 104       9.780   3.928   8.745  1.00 93.23           C
ATOM   1382 1HB  TRP A 104      10.178   3.973   7.731  1.00 93.23           H
ATOM   1383 2HB  TRP A 104       9.891   2.898   9.086  1.00 93.23           H
ATOM   1384  CG  TRP A 104       8.291   4.280   8.710  1.00 93.23           C
ATOM   1385  CD1 TRP A 104       7.564   4.685   7.660  1.00 93.23           C
ATOM   1386  HD1 TRP A 104       7.962   4.821   6.654  1.00 93.23           H
ATOM   1387  CD2 TRP A 104       7.372   4.240   9.821  1.00 93.23           C
ATOM   1388  NE1 TRP A 104       6.249   4.910   8.012  1.00 93.23           N
ATOM   1389  HE1 TRP A 104       5.517   5.216   7.403  1.00 93.23           H
ATOM   1390  CE2 TRP A 104       6.128   4.630   9.368  1.00 93.23           C
ATOM   1391  CE3 TRP A 104       7.584   3.887  11.166  1.00 93.23           C
ATOM   1392  HE3 TRP A 104       8.556   3.575  11.548  1.00 93.23           H
ATOM   1393  CZ2 TRP A 104       5.000   4.704  10.194  1.00 93.23           C
ATOM   1394  HZ2 TRP A 104       4.028   5.016   9.811  1.00 93.23           H
ATOM   1395  CZ3 TRP A 104       6.446   3.966  11.978  1.00 93.23           C
ATOM   1396  HZ3 TRP A 104       6.556   3.702  13.030  1.00 93.23           H
ATOM   1397  CH2 TRP A 104       5.188   4.357  11.537  1.00 93.23           C
ATOM   1398  HH2 TRP A 104       4.350   4.393  12.234  1.00 93.23           H
ATOM   1399  HN  TRP A 104      10.673   6.120   8.003  1.00 93.23           H
ATOM   1400  N   ALA A 105      12.915   4.231   9.269  1.00 94.93           N
ATOM   1401  CA  ALA A 105      14.172   3.557   9.550  1.00 94.93           C
ATOM   1402  C   ALA A 105      14.812   4.178  10.793  1.00 94.93           C
ATOM   1403  O   ALA A 105      15.251   3.462  11.692  1.00 94.93           O
ATOM   1404  HA  ALA A 105      13.948   2.509   9.752  1.00 94.93           H
ATOM   1405  CB  ALA A 105      15.081   3.640   8.323  1.00 94.93           C
ATOM   1406 1HB  ALA A 105      14.593   3.159   7.475  1.00 94.93           H
ATOM   1407 2HB  ALA A 105      15.276   4.686   8.085  1.00 94.93           H
ATOM   1408 3HB  ALA A 105      16.023   3.134   8.534  1.00 94.93           H
ATOM   1409  HN  ALA A 105      12.883   4.718   8.396  1.00 94.93           H
ATOM   1410  N   ILE A 106      14.844   5.502  10.804  1.00 94.30           N
ATOM   1411  CA  ILE A 106      15.468   6.226  11.899  1.00 94.30           C
ATOM   1412  C   ILE A 106      14.720   5.920  13.198  1.00 94.30           C
ATOM   1413  O   ILE A 106      15.340   5.687  14.235  1.00 94.30           O
ATOM   1414  HA  ILE A 106      16.489   5.859  11.994  1.00 94.30           H
ATOM   1415  CB  ILE A 106      15.552   7.719  11.575  1.00 94.30           C
ATOM   1416  HB  ILE A 106      14.579   8.044  11.205  1.00 94.30           H
ATOM   1417  CG1 ILE A 106      16.569   7.982  10.463  1.00 94.30           C
ATOM   1418 1HG1 ILE A 106      17.579   7.858  10.852  1.00 94.30           H
ATOM   1419 2HG1 ILE A 106      16.442   7.248   9.667  1.00 94.30           H
ATOM   1420  CG2 ILE A 106      15.853   8.537  12.832  1.00 94.30           C
ATOM   1421 1HG2 ILE A 106      15.060   8.383  13.564  1.00 94.30           H
ATOM   1422 2HG2 ILE A 106      16.805   8.217  13.255  1.00 94.30           H
ATOM   1423 3HG2 ILE A 106      15.907   9.595  12.573  1.00 94.30           H
ATOM   1424  CD1 ILE A 106      16.406   9.393   9.893  1.00 94.30           C
ATOM   1425 1HD1 ILE A 106      15.403   9.505   9.483  1.00 94.30           H
ATOM   1426 2HD1 ILE A 106      16.559  10.125  10.686  1.00 94.30           H
ATOM   1427 3HD1 ILE A 106      17.142   9.553   9.104  1.00 94.30           H
ATOM   1428  HN  ILE A 106      14.455   6.077  10.085  1.00 94.30           H
ATOM   1429  N   ALA A 107      13.399   5.932  13.100  1.00 93.03           N
ATOM   1430  CA  ALA A 107      12.560   5.749  14.272  1.00 93.03           C
ATOM   1431  C   ALA A 107      12.776   4.343  14.835  1.00 93.03           C
ATOM   1432  O   ALA A 107      12.690   4.134  16.044  1.00 93.03           O
ATOM   1433  HA  ALA A 107      12.868   6.481  15.019  1.00 93.03           H
ATOM   1434  CB  ALA A 107      11.099   6.009  13.900  1.00 93.03           C
ATOM   1435 1HB  ALA A 107      10.993   7.031  13.534  1.00 93.03           H
ATOM   1436 2HB  ALA A 107      10.792   5.311  13.121  1.00 93.03           H
ATOM   1437 3HB  ALA A 107      10.470   5.872  14.780  1.00 93.03           H
ATOM   1438  HN  ALA A 107      12.903   6.063  12.242  1.00 93.03           H
ATOM   1439  N   ALA A 108      13.053   3.415  13.931  1.00 92.64           N
ATOM   1440  CA  ALA A 108      13.247   2.027  14.317  1.00 92.64           C
ATOM   1441  C   ALA A 108      14.643   1.861  14.922  1.00 92.64           C
ATOM   1442  O   ALA A 108      14.840   1.046  15.821  1.00 92.64           O
ATOM   1443  HA  ALA A 108      12.501   1.787  15.075  1.00 92.64           H
ATOM   1444  CB  ALA A 108      13.026   1.123  13.103  1.00 92.64           C
ATOM   1445 1HB  ALA A 108      12.011   1.258  12.730  1.00 92.64           H
ATOM   1446 2HB  ALA A 108      13.738   1.385  12.321  1.00 92.64           H
ATOM   1447 3HB  ALA A 108      13.171   0.083  13.393  1.00 92.64           H
ATOM   1448  HN  ALA A 108      13.145   3.597  12.952  1.00 92.64           H
ATOM   1449  N   ALA A 109      15.575   2.647  14.403  1.00 92.34           N
ATOM   1450  CA  ALA A 109      16.968   2.512  14.792  1.00 92.34           C
ATOM   1451  C   ALA A 109      17.136   2.973  16.241  1.00 92.34           C
ATOM   1452  O   ALA A 109      17.953   2.426  16.980  1.00 92.34           O
ATOM   1453  HA  ALA A 109      17.232   1.457  14.723  1.00 92.34           H
ATOM   1454  CB  ALA A 109      17.848   3.305  13.823  1.00 92.34           C
ATOM   1455 1HB  ALA A 109      17.714   2.919  12.812  1.00 92.34           H
ATOM   1456 2HB  ALA A 109      17.563   4.357  13.851  1.00 92.34           H
ATOM   1457 3HB  ALA A 109      18.893   3.204  14.115  1.00 92.34           H
ATOM   1458  HN  ALA A 109      15.391   3.364  13.731  1.00 92.34           H
ATOM   1459  N   ASP A 110      16.349   3.975  16.605  1.00 88.11           N
ATOM   1460  CA  ASP A 110      16.494   4.608  17.905  1.00 88.11           C
ATOM   1461  C   ASP A 110      15.115   5.016  18.426  1.00 88.11           C
ATOM   1462  O   ASP A 110      14.406   4.204  19.018  1.00 88.11           O
ATOM   1463  HA  ASP A 110      16.974   3.859  18.536  1.00 88.11           H
ATOM   1464  CB  ASP A 110      17.356   5.868  17.811  1.00 88.11           C
ATOM   1465 1HB  ASP A 110      18.323   5.620  17.372  1.00 88.11           H
ATOM   1466 2HB  ASP A 110      16.880   6.590  17.146  1.00 88.11           H
ATOM   1467  CG  ASP A 110      17.562   6.496  19.190  1.00 88.11           C
ATOM   1468  OD1 ASP A 110      17.205   5.821  20.180  1.00 88.11           O
ATOM   1469  OD2 ASP A 110      18.071   7.637  19.224  1.00 88.11           O
ATOM   1470  HN  ASP A 110      15.624   4.354  16.030  1.00 88.11           H
ATOM   1471  N   GLN A 111      14.776   6.274  18.187  1.00 88.55           N
ATOM   1472  CA  GLN A 111      13.496   6.801  18.628  1.00 88.55           C
ATOM   1473  C   GLN A 111      13.006   7.883  17.664  1.00 88.55           C
ATOM   1474  O   GLN A 111      13.749   8.318  16.785  1.00 88.55           O
ATOM   1475  HA  GLN A 111      12.812   5.953  18.610  1.00 88.55           H
ATOM   1476  CB  GLN A 111      13.588   7.340  20.057  1.00 88.55           C
ATOM   1477 1HB  GLN A 111      12.606   7.684  20.384  1.00 88.55           H
ATOM   1478 2HB  GLN A 111      13.886   6.539  20.734  1.00 88.55           H
ATOM   1479  CG  GLN A 111      14.593   8.491  20.145  1.00 88.55           C
ATOM   1480 1HG  GLN A 111      15.577   8.143  19.832  1.00 88.55           H
ATOM   1481 2HG  GLN A 111      14.302   9.286  19.459  1.00 88.55           H
ATOM   1482  CD  GLN A 111      14.670   9.043  21.570  1.00 88.55           C
ATOM   1483  OE1 GLN A 111      13.670   9.287  22.224  1.00 88.55           O
ATOM   1484  NE2 GLN A 111      15.911   9.226  22.012  1.00 88.55           N
ATOM   1485 1HE2 GLN A 111      16.689   9.006  21.424  1.00 88.55           H
ATOM   1486 2HE2 GLN A 111      16.066   9.584  22.933  1.00 88.55           H
ATOM   1487  HN  GLN A 111      15.358   6.928  17.703  1.00 88.55           H
ATOM   1488  N   TRP A 112      11.760   8.287  17.862  1.00 91.44           N
ATOM   1489  CA  TRP A 112      11.160   9.305  17.016  1.00 91.44           C
ATOM   1490  C   TRP A 112      11.756  10.658  17.410  1.00 91.44           C
ATOM   1491  O   TRP A 112      11.434  11.198  18.467  1.00 91.44           O
ATOM   1492  HA  TRP A 112      11.416   9.072  15.982  1.00 91.44           H
ATOM   1493  CB  TRP A 112       9.634   9.272  17.116  1.00 91.44           C
ATOM   1494 1HB  TRP A 112       9.292   8.250  16.956  1.00 91.44           H
ATOM   1495 2HB  TRP A 112       9.340   9.551  18.128  1.00 91.44           H
ATOM   1496  CG  TRP A 112       8.925  10.194  16.122  1.00 91.44           C
ATOM   1497  CD1 TRP A 112       8.494  11.447  16.322  1.00 91.44           C
ATOM   1498  HD1 TRP A 112       8.601  11.990  17.261  1.00 91.44           H
ATOM   1499  CD2 TRP A 112       8.580   9.882  14.756  1.00 91.44           C
ATOM   1500  NE1 TRP A 112       7.899  11.964  15.189  1.00 91.44           N
ATOM   1501  HE1 TRP A 112       7.502  12.876  15.093  1.00 91.44           H
ATOM   1502  CE2 TRP A 112       7.952  10.982  14.207  1.00 91.44           C
ATOM   1503  CE3 TRP A 112       8.790   8.710  14.009  1.00 91.44           C
ATOM   1504  HE3 TRP A 112       9.283   7.828  14.420  1.00 91.44           H
ATOM   1505  CZ2 TRP A 112       7.484  11.018  12.888  1.00 91.44           C
ATOM   1506  HZ2 TRP A 112       6.992  11.899  12.477  1.00 91.44           H
ATOM   1507  CZ3 TRP A 112       8.317   8.762  12.693  1.00 91.44           C
ATOM   1508  HZ3 TRP A 112       8.454   7.878  12.069  1.00 91.44           H
ATOM   1509  CH2 TRP A 112       7.683   9.861  12.125  1.00 91.44           C
ATOM   1510  HH2 TRP A 112       7.343   9.822  11.090  1.00 91.44           H
ATOM   1511  HN  TRP A 112      11.165   7.932  18.582  1.00 91.44           H
ATOM   1512  N   LYS A 113      12.614  11.168  16.538  1.00 91.77           N
ATOM   1513  CA  LYS A 113      13.344  12.389  16.832  1.00 91.77           C
ATOM   1514  C   LYS A 113      12.648  13.570  16.154  1.00 91.77           C
ATOM   1515  O   LYS A 113      13.124  14.702  16.229  1.00 91.77           O
ATOM   1516  HA  LYS A 113      13.307  12.540  17.911  1.00 91.77           H
ATOM   1517  CB  LYS A 113      14.817  12.239  16.447  1.00 91.77           C
ATOM   1518 1HB  LYS A 113      14.896  11.959  15.396  1.00 91.77           H
ATOM   1519 2HB  LYS A 113      15.326  13.196  16.560  1.00 91.77           H
ATOM   1520  CG  LYS A 113      15.506  11.184  17.314  1.00 91.77           C
ATOM   1521 1HG  LYS A 113      15.468  11.487  18.361  1.00 91.77           H
ATOM   1522 2HG  LYS A 113      14.970  10.238  17.237  1.00 91.77           H
ATOM   1523  CD  LYS A 113      16.962  10.988  16.887  1.00 91.77           C
ATOM   1524 1HD  LYS A 113      17.000  10.696  15.837  1.00 91.77           H
ATOM   1525 2HD  LYS A 113      17.501  11.931  16.975  1.00 91.77           H
ATOM   1526  CE  LYS A 113      17.646   9.920  17.743  1.00 91.77           C
ATOM   1527 1HE  LYS A 113      17.683  10.248  18.782  1.00 91.77           H
ATOM   1528 2HE  LYS A 113      17.064   8.999  17.720  1.00 91.77           H
ATOM   1529  NZ  LYS A 113      19.017   9.661  17.250  1.00 91.77           N
ATOM   1530 1HZ  LYS A 113      19.416   8.879  17.757  1.00 91.77           H
ATOM   1531 2HZ  LYS A 113      18.985   9.441  16.261  1.00 91.77           H
ATOM   1532 3HZ  LYS A 113      19.590  10.485  17.395  1.00 91.77           H
ATOM   1533  HN  LYS A 113      12.813  10.761  15.646  1.00 91.77           H
ATOM   1534  N   PHE A 114      11.532  13.266  15.506  1.00 93.63           N
ATOM   1535  CA  PHE A 114      10.904  14.221  14.609  1.00 93.63           C
ATOM   1536  C   PHE A 114       9.661  14.841  15.251  1.00 93.63           C
ATOM   1537  O   PHE A 114       9.180  14.358  16.275  1.00 93.63           O
ATOM   1538  HA  PHE A 114      11.635  15.004  14.406  1.00 93.63           H
ATOM   1539  CB  PHE A 114      10.485  13.449  13.357  1.00 93.63           C
ATOM   1540 1HB  PHE A 114       9.666  12.777  13.613  1.00 93.63           H
ATOM   1541 2HB  PHE A 114      10.100  14.153  12.619  1.00 93.63           H
ATOM   1542  CG  PHE A 114      11.613  12.634  12.721  1.00 93.63           C
ATOM   1543  CD1 PHE A 114      12.586  13.261  12.007  1.00 93.63           C
ATOM   1544  HD1 PHE A 114      12.562  14.344  11.888  1.00 93.63           H
ATOM   1545  CD2 PHE A 114      11.644  11.282  12.871  1.00 93.63           C
ATOM   1546  HD2 PHE A 114      10.864  10.780  13.443  1.00 93.63           H
ATOM   1547  CE1 PHE A 114      13.634  12.504  11.418  1.00 93.63           C
ATOM   1548  HE1 PHE A 114      14.413  13.007  10.846  1.00 93.63           H
ATOM   1549  CE2 PHE A 114      12.691  10.526  12.281  1.00 93.63           C
ATOM   1550  HE2 PHE A 114      12.715   9.443  12.401  1.00 93.63           H
ATOM   1551  CZ  PHE A 114      13.664  11.153  11.567  1.00 93.63           C
ATOM   1552  HZ  PHE A 114      14.468  10.572  11.115  1.00 93.63           H
ATOM   1553  HN  PHE A 114      11.061  12.389  15.587  1.00 93.63           H
ATOM   1554  N   GLN A 115       9.177  15.903  14.623  1.00 94.01           N
ATOM   1555  CA  GLN A 115       8.021  16.615  15.139  1.00 94.01           C
ATOM   1556  C   GLN A 115       6.749  15.796  14.913  1.00 94.01           C
ATOM   1557  O   GLN A 115       6.742  14.859  14.116  1.00 94.01           O
ATOM   1558  HA  GLN A 115       8.204  16.728  16.208  1.00 94.01           H
ATOM   1559  CB  GLN A 115       7.901  18.001  14.503  1.00 94.01           C
ATOM   1560 1HB  GLN A 115       7.935  17.910  13.417  1.00 94.01           H
ATOM   1561 2HB  GLN A 115       6.936  18.440  14.756  1.00 94.01           H
ATOM   1562  CG  GLN A 115       9.027  18.922  14.978  1.00 94.01           C
ATOM   1563 1HG  GLN A 115       9.991  18.451  14.787  1.00 94.01           H
ATOM   1564 2HG  GLN A 115       9.007  19.851  14.408  1.00 94.01           H
ATOM   1565  CD  GLN A 115       8.890  19.230  16.470  1.00 94.01           C
ATOM   1566  OE1 GLN A 115       7.833  19.093  17.064  1.00 94.01           O
ATOM   1567  NE2 GLN A 115      10.015  19.653  17.040  1.00 94.01           N
ATOM   1568 1HE2 GLN A 115      10.848  19.743  16.496  1.00 94.01           H
ATOM   1569 2HE2 GLN A 115      10.027  19.880  18.014  1.00 94.01           H
ATOM   1570  HN  GLN A 115       9.561  16.276  13.778  1.00 94.01           H
ATOM   1571  N   THR A 116       5.702  16.179  15.630  1.00 94.06           N
ATOM   1572  CA  THR A 116       4.445  15.452  15.566  1.00 94.06           C
ATOM   1573  C   THR A 116       3.882  15.485  14.144  1.00 94.06           C
ATOM   1574  O   THR A 116       3.278  14.514  13.689  1.00 94.06           O
ATOM   1575  HA  THR A 116       4.640  14.407  15.809  1.00 94.06           H
ATOM   1576  CB  THR A 116       3.499  16.051  16.608  1.00 94.06           C
ATOM   1577  HB  THR A 116       3.160  17.041  16.303  1.00 94.06           H
ATOM   1578  OG1 THR A 116       4.244  16.003  17.822  1.00 94.06           O
ATOM   1579  HG1 THR A 116       3.829  16.607  18.502  1.00 94.06           H
ATOM   1580  CG2 THR A 116       2.286  15.158  16.880  1.00 94.06           C
ATOM   1581 1HG2 THR A 116       2.623  14.190  17.250  1.00 94.06           H
ATOM   1582 2HG2 THR A 116       1.724  15.019  15.957  1.00 94.06           H
ATOM   1583 3HG2 THR A 116       1.648  15.630  17.627  1.00 94.06           H
ATOM   1584  HN  THR A 116       5.703  16.968  16.244  1.00 94.06           H
ATOM   1585  N   PHE A 117       4.099  16.611  13.481  1.00 95.15           N
ATOM   1586  CA  PHE A 117       3.628  16.780  12.117  1.00 95.15           C
ATOM   1587  C   PHE A 117       4.113  15.637  11.224  1.00 95.15           C
ATOM   1588  O   PHE A 117       3.335  15.067  10.461  1.00 95.15           O
ATOM   1589  HA  PHE A 117       2.538  16.777  12.149  1.00 95.15           H
ATOM   1590  CB  PHE A 117       4.211  18.097  11.602  1.00 95.15           C
ATOM   1591 1HB  PHE A 117       3.805  18.919  12.193  1.00 95.15           H
ATOM   1592 2HB  PHE A 117       5.289  18.092  11.762  1.00 95.15           H
ATOM   1593  CG  PHE A 117       3.931  18.366  10.122  1.00 95.15           C
ATOM   1594  CD1 PHE A 117       4.918  18.197   9.202  1.00 95.15           C
ATOM   1595  HD1 PHE A 117       5.908  17.870   9.518  1.00 95.15           H
ATOM   1596  CD2 PHE A 117       2.695  18.773   9.727  1.00 95.15           C
ATOM   1597  HD2 PHE A 117       1.904  18.908  10.465  1.00 95.15           H
ATOM   1598  CE1 PHE A 117       4.658  18.446   7.828  1.00 95.15           C
ATOM   1599  HE1 PHE A 117       5.449  18.311   7.091  1.00 95.15           H
ATOM   1600  CE2 PHE A 117       2.435  19.022   8.353  1.00 95.15           C
ATOM   1601  HE2 PHE A 117       1.444  19.348   8.037  1.00 95.15           H
ATOM   1602  CZ  PHE A 117       3.422  18.853   7.433  1.00 95.15           C
ATOM   1603  HZ  PHE A 117       3.222  19.044   6.379  1.00 95.15           H
ATOM   1604  HN  PHE A 117       4.586  17.398  13.861  1.00 95.15           H
ATOM   1605  N   MET A 118       5.398  15.336  11.349  1.00 94.83           N
ATOM   1606  CA  MET A 118       6.006  14.299  10.532  1.00 94.83           C
ATOM   1607  C   MET A 118       5.396  12.930  10.840  1.00 94.83           C
ATOM   1608  O   MET A 118       5.259  12.093   9.949  1.00 94.83           O
ATOM   1609  HA  MET A 118       5.792  14.576   9.500  1.00 94.83           H
ATOM   1610  CB  MET A 118       7.512  14.259  10.797  1.00 94.83           C
ATOM   1611 1HB  MET A 118       7.917  15.271  10.771  1.00 94.83           H
ATOM   1612 2HB  MET A 118       7.699  13.867  11.797  1.00 94.83           H
ATOM   1613  CG  MET A 118       8.228  13.391   9.760  1.00 94.83           C
ATOM   1614 1HG  MET A 118       9.296  13.356   9.977  1.00 94.83           H
ATOM   1615 2HG  MET A 118       7.859  12.366   9.814  1.00 94.83           H
ATOM   1616  SD  MET A 118       7.961  14.049   8.123  1.00 94.83           S
ATOM   1617  CE  MET A 118       8.928  15.545   8.229  1.00 94.83           C
ATOM   1618 1HE  MET A 118       8.538  16.175   9.029  1.00 94.83           H
ATOM   1619 2HE  MET A 118       9.967  15.292   8.440  1.00 94.83           H
ATOM   1620 3HE  MET A 118       8.871  16.083   7.282  1.00 94.83           H
ATOM   1621  HN  MET A 118       6.017  15.785  11.992  1.00 94.83           H
ATOM   1622  N   CYS A 119       5.047  12.744  12.105  1.00 93.62           N
ATOM   1623  CA  CYS A 119       4.456  11.491  12.542  1.00 93.62           C
ATOM   1624  C   CYS A 119       3.124  11.309  11.811  1.00 93.62           C
ATOM   1625  O   CYS A 119       2.830  10.224  11.311  1.00 93.62           O
ATOM   1626  HA  CYS A 119       5.157  10.702  12.270  1.00 93.62           H
ATOM   1627  CB  CYS A 119       4.284  11.446  14.061  1.00 93.62           C
ATOM   1628 1HB  CYS A 119       5.260  11.462  14.546  1.00 93.62           H
ATOM   1629 2HB  CYS A 119       3.744  12.330  14.401  1.00 93.62           H
ATOM   1630  SG  CYS A 119       3.372   9.934  14.543  1.00 93.62           S
ATOM   1631  HN  CYS A 119       5.163  13.430  12.823  1.00 93.62           H
ATOM   1632  N   LYS A 120       2.354  12.386  11.773  1.00 94.59           N
ATOM   1633  CA  LYS A 120       1.055  12.355  11.122  1.00 94.59           C
ATOM   1634  C   LYS A 120       1.234  11.962   9.654  1.00 94.59           C
ATOM   1635  O   LYS A 120       0.533  11.085   9.153  1.00 94.59           O
ATOM   1636  HA  LYS A 120       0.460  11.586  11.615  1.00 94.59           H
ATOM   1637  CB  LYS A 120       0.326  13.686  11.317  1.00 94.59           C
ATOM   1638 1HB  LYS A 120       0.974  14.509  11.015  1.00 94.59           H
ATOM   1639 2HB  LYS A 120      -0.553  13.721  10.673  1.00 94.59           H
ATOM   1640  CG  LYS A 120      -0.096  13.871  12.776  1.00 94.59           C
ATOM   1641 1HG  LYS A 120      -0.738  13.044  13.080  1.00 94.59           H
ATOM   1642 2HG  LYS A 120       0.784  13.845  13.419  1.00 94.59           H
ATOM   1643  CD  LYS A 120      -0.836  15.196  12.969  1.00 94.59           C
ATOM   1644 1HD  LYS A 120      -0.159  16.027  12.772  1.00 94.59           H
ATOM   1645 2HD  LYS A 120      -1.650  15.271  12.248  1.00 94.59           H
ATOM   1646  CE  LYS A 120      -1.393  15.312  14.390  1.00 94.59           C
ATOM   1647 1HE  LYS A 120      -1.625  14.320  14.777  1.00 94.59           H
ATOM   1648 2HE  LYS A 120      -0.639  15.743  15.048  1.00 94.59           H
ATOM   1649  NZ  LYS A 120      -2.610  16.153  14.402  1.00 94.59           N
ATOM   1650 1HZ  LYS A 120      -2.944  16.250  15.355  1.00 94.59           H
ATOM   1651 2HZ  LYS A 120      -2.392  17.069  14.026  1.00 94.59           H
ATOM   1652 3HZ  LYS A 120      -3.329  15.717  13.835  1.00 94.59           H
ATOM   1653  HN  LYS A 120       2.604  13.267  12.175  1.00 94.59           H
ATOM   1654  N   VAL A 121       2.177  12.630   9.006  1.00 94.77           N
ATOM   1655  CA  VAL A 121       2.390  12.434   7.582  1.00 94.77           C
ATOM   1656  C   VAL A 121       2.804  10.983   7.328  1.00 94.77           C
ATOM   1657  O   VAL A 121       2.234  10.312   6.470  1.00 94.77           O
ATOM   1658  HA  VAL A 121       1.441  12.621   7.079  1.00 94.77           H
ATOM   1659  CB  VAL A 121       3.410  13.448   7.061  1.00 94.77           C
ATOM   1660  HB  VAL A 121       4.294  13.391   7.697  1.00 94.77           H
ATOM   1661  CG1 VAL A 121       3.838  13.109   5.632  1.00 94.77           C
ATOM   1662 1HG1 VAL A 121       4.290  12.117   5.613  1.00 94.77           H
ATOM   1663 2HG1 VAL A 121       2.966  13.124   4.978  1.00 94.77           H
ATOM   1664 3HG1 VAL A 121       4.564  13.845   5.286  1.00 94.77           H
ATOM   1665  CG2 VAL A 121       2.860  14.873   7.146  1.00 94.77           C
ATOM   1666 1HG2 VAL A 121       1.954  14.949   6.545  1.00 94.77           H
ATOM   1667 2HG2 VAL A 121       2.629  15.112   8.184  1.00 94.77           H
ATOM   1668 3HG2 VAL A 121       3.605  15.573   6.769  1.00 94.77           H
ATOM   1669  HN  VAL A 121       2.788  13.294   9.437  1.00 94.77           H
ATOM   1670  N   VAL A 122       3.794  10.542   8.090  1.00 93.49           N
ATOM   1671  CA  VAL A 122       4.451   9.277   7.806  1.00 93.49           C
ATOM   1672  C   VAL A 122       3.439   8.139   7.954  1.00 93.49           C
ATOM   1673  O   VAL A 122       3.427   7.207   7.151  1.00 93.49           O
ATOM   1674  HA  VAL A 122       4.794   9.309   6.772  1.00 93.49           H
ATOM   1675  CB  VAL A 122       5.676   9.110   8.708  1.00 93.49           C
ATOM   1676  HB  VAL A 122       5.367   9.310   9.734  1.00 93.49           H
ATOM   1677  CG1 VAL A 122       6.207   7.676   8.648  1.00 93.49           C
ATOM   1678 1HG1 VAL A 122       5.432   6.987   8.981  1.00 93.49           H
ATOM   1679 2HG1 VAL A 122       6.492   7.436   7.624  1.00 93.49           H
ATOM   1680 3HG1 VAL A 122       7.078   7.585   9.298  1.00 93.49           H
ATOM   1681  CG2 VAL A 122       6.768  10.116   8.340  1.00 93.49           C
ATOM   1682 1HG2 VAL A 122       7.072   9.960   7.305  1.00 93.49           H
ATOM   1683 2HG2 VAL A 122       6.384  11.129   8.458  1.00 93.49           H
ATOM   1684 3HG2 VAL A 122       7.627   9.974   8.996  1.00 93.49           H
ATOM   1685  HN  VAL A 122       4.147  11.032   8.887  1.00 93.49           H
ATOM   1686  N   ASN A 123       2.616   8.251   8.986  1.00 92.29           N
ATOM   1687  CA  ASN A 123       1.617   7.232   9.261  1.00 92.29           C
ATOM   1688  C   ASN A 123       0.572   7.233   8.144  1.00 92.29           C
ATOM   1689  O   ASN A 123       0.071   6.178   7.756  1.00 92.29           O
ATOM   1690  HA  ASN A 123       2.171   6.295   9.313  1.00 92.29           H
ATOM   1691  CB  ASN A 123       0.897   7.510  10.582  1.00 92.29           C
ATOM   1692 1HB  ASN A 123       0.752   8.583  10.703  1.00 92.29           H
ATOM   1693 2HB  ASN A 123      -0.093   7.054  10.563  1.00 92.29           H
ATOM   1694  CG  ASN A 123       1.694   6.960  11.767  1.00 92.29           C
ATOM   1695  OD1 ASN A 123       2.570   6.123  11.625  1.00 92.29           O
ATOM   1696  ND2 ASN A 123       1.343   7.477  12.941  1.00 92.29           N
ATOM   1697 1HD2 ASN A 123       0.615   8.161  12.989  1.00 92.29           H
ATOM   1698 2HD2 ASN A 123       1.806   7.181  13.776  1.00 92.29           H
ATOM   1699  HN  ASN A 123       2.623   9.020   9.626  1.00 92.29           H
ATOM   1700  N   SER A 124       0.274   8.429   7.657  1.00 93.63           N
ATOM   1701  CA  SER A 124      -0.834   8.606   6.733  1.00 93.63           C
ATOM   1702  C   SER A 124      -0.410   8.194   5.322  1.00 93.63           C
ATOM   1703  O   SER A 124      -1.224   7.696   4.546  1.00 93.63           O
ATOM   1704  HA  SER A 124      -1.624   7.951   7.102  1.00 93.63           H
ATOM   1705  CB  SER A 124      -1.329  10.054   6.738  1.00 93.63           C
ATOM   1706 1HB  SER A 124      -0.551  10.703   6.336  1.00 93.63           H
ATOM   1707 2HB  SER A 124      -2.192  10.144   6.078  1.00 93.63           H
ATOM   1708  OG  SER A 124      -1.684  10.492   8.046  1.00 93.63           O
ATOM   1709  HG  SER A 124      -1.078  11.234   8.334  1.00 93.63           H
ATOM   1710  HN  SER A 124       0.773   9.265   7.883  1.00 93.63           H
ATOM   1711  N   MET A 125       0.864   8.416   5.033  1.00 93.79           N
ATOM   1712  CA  MET A 125       1.355   8.293   3.671  1.00 93.79           C
ATOM   1713  C   MET A 125       1.207   6.858   3.162  1.00 93.79           C
ATOM   1714  O   MET A 125       0.868   6.639   2.000  1.00 93.79           O
ATOM   1715  HA  MET A 125       0.735   8.963   3.074  1.00 93.79           H
ATOM   1716  CB  MET A 125       2.827   8.704   3.619  1.00 93.79           C
ATOM   1717 1HB  MET A 125       3.343   8.333   4.505  1.00 93.79           H
ATOM   1718 2HB  MET A 125       3.307   8.245   2.755  1.00 93.79           H
ATOM   1719  CG  MET A 125       2.970  10.226   3.539  1.00 93.79           C
ATOM   1720 1HG  MET A 125       2.462  10.692   4.384  1.00 93.79           H
ATOM   1721 2HG  MET A 125       4.021  10.505   3.606  1.00 93.79           H
ATOM   1722  SD  MET A 125       2.277  10.824   2.007  1.00 93.79           S
ATOM   1723  CE  MET A 125       1.870  12.495   2.482  1.00 93.79           C
ATOM   1724 1HE  MET A 125       1.161  12.475   3.310  1.00 93.79           H
ATOM   1725 2HE  MET A 125       2.776  13.016   2.792  1.00 93.79           H
ATOM   1726 3HE  MET A 125       1.423  13.016   1.635  1.00 93.79           H
ATOM   1727  HN  MET A 125       1.554   8.676   5.709  1.00 93.79           H
ATOM   1728  N   TYR A 126       1.468   5.917   4.058  1.00 87.93           N
ATOM   1729  CA  TYR A 126       1.355   4.509   3.719  1.00 87.93           C
ATOM   1730  C   TYR A 126      -0.085   4.148   3.349  1.00 87.93           C
ATOM   1731  O   TYR A 126      -0.322   3.463   2.356  1.00 87.93           O
ATOM   1732  HA  TYR A 126       2.001   4.316   2.862  1.00 87.93           H
ATOM   1733  CB  TYR A 126       1.754   3.738   4.979  1.00 87.93           C
ATOM   1734 1HB  TYR A 126       2.811   3.914   5.181  1.00 87.93           H
ATOM   1735 2HB  TYR A 126       1.197   4.135   5.827  1.00 87.93           H
ATOM   1736  CG  TYR A 126       1.512   2.230   4.889  1.00 87.93           C
ATOM   1737  CD1 TYR A 126       0.642   1.617   5.768  1.00 87.93           C
ATOM   1738  HD1 TYR A 126       0.129   2.208   6.527  1.00 87.93           H
ATOM   1739  CD2 TYR A 126       2.163   1.483   3.928  1.00 87.93           C
ATOM   1740  HD2 TYR A 126       2.849   1.967   3.234  1.00 87.93           H
ATOM   1741  CE1 TYR A 126       0.414   0.198   5.683  1.00 87.93           C
ATOM   1742  HE1 TYR A 126      -0.270  -0.299   6.372  1.00 87.93           H
ATOM   1743  CE2 TYR A 126       1.934   0.063   3.843  1.00 87.93           C
ATOM   1744  HE2 TYR A 126       2.442  -0.539   3.090  1.00 87.93           H
ATOM   1745  CZ  TYR A 126       1.071  -0.509   4.725  1.00 87.93           C
ATOM   1746  OH  TYR A 126       0.856  -1.849   4.645  1.00 87.93           O
ATOM   1747  HH  TYR A 126       1.318  -2.223   3.841  1.00 87.93           H
ATOM   1748  HN  TYR A 126       1.752   6.104   4.999  1.00 87.93           H
ATOM   1749  N   LYS A 127      -1.010   4.625   4.170  1.00 88.07           N
ATOM   1750  CA  LYS A 127      -2.415   4.307   3.979  1.00 88.07           C
ATOM   1751  C   LYS A 127      -2.898   4.919   2.663  1.00 88.07           C
ATOM   1752  O   LYS A 127      -3.694   4.313   1.947  1.00 88.07           O
ATOM   1753  HA  LYS A 127      -2.498   3.223   3.906  1.00 88.07           H
ATOM   1754  CB  LYS A 127      -3.233   4.743   5.197  1.00 88.07           C
ATOM   1755 1HB  LYS A 127      -2.985   5.772   5.457  1.00 88.07           H
ATOM   1756 2HB  LYS A 127      -4.295   4.724   4.952  1.00 88.07           H
ATOM   1757  CG  LYS A 127      -2.964   3.829   6.394  1.00 88.07           C
ATOM   1758 1HG  LYS A 127      -1.892   3.787   6.590  1.00 88.07           H
ATOM   1759 2HG  LYS A 127      -3.435   4.243   7.285  1.00 88.07           H
ATOM   1760  CD  LYS A 127      -3.496   2.418   6.137  1.00 88.07           C
ATOM   1761 1HD  LYS A 127      -4.550   2.468   5.862  1.00 88.07           H
ATOM   1762 2HD  LYS A 127      -2.968   1.974   5.293  1.00 88.07           H
ATOM   1763  CE  LYS A 127      -3.327   1.534   7.374  1.00 88.07           C
ATOM   1764 1HE  LYS A 127      -2.282   1.526   7.682  1.00 88.07           H
ATOM   1765 2HE  LYS A 127      -3.900   1.947   8.204  1.00 88.07           H
ATOM   1766  NZ  LYS A 127      -3.778   0.154   7.091  1.00 88.07           N
ATOM   1767 1HZ  LYS A 127      -3.692  -0.409   7.930  1.00 88.07           H
ATOM   1768 2HZ  LYS A 127      -4.747   0.169   6.792  1.00 88.07           H
ATOM   1769 3HZ  LYS A 127      -3.204  -0.245   6.356  1.00 88.07           H
ATOM   1770  HN  LYS A 127      -0.813   5.217   4.951  1.00 88.07           H
ATOM   1771  N   MET A 128      -2.396   6.113   2.383  1.00 92.30           N
ATOM   1772  CA  MET A 128      -2.730   6.794   1.144  1.00 92.30           C
ATOM   1773  C   MET A 128      -2.238   6.000  -0.068  1.00 92.30           C
ATOM   1774  O   MET A 128      -2.972   5.823  -1.039  1.00 92.30           O
ATOM   1775  HA  MET A 128      -3.818   6.857   1.128  1.00 92.30           H
ATOM   1776  CB  MET A 128      -2.092   8.184   1.136  1.00 92.30           C
ATOM   1777 1HB  MET A 128      -2.391   8.731   2.031  1.00 92.30           H
ATOM   1778 2HB  MET A 128      -1.006   8.090   1.169  1.00 92.30           H
ATOM   1779  CG  MET A 128      -2.504   8.970  -0.110  1.00 92.30           C
ATOM   1780 1HG  MET A 128      -2.254   8.403  -1.007  1.00 92.30           H
ATOM   1781 2HG  MET A 128      -3.584   9.118  -0.116  1.00 92.30           H
ATOM   1782  SD  MET A 128      -1.673  10.550  -0.138  1.00 92.30           S
ATOM   1783  CE  MET A 128      -2.550  11.385   1.174  1.00 92.30           C
ATOM   1784 1HE  MET A 128      -3.610  11.438   0.926  1.00 92.30           H
ATOM   1785 2HE  MET A 128      -2.421  10.833   2.105  1.00 92.30           H
ATOM   1786 3HE  MET A 128      -2.153  12.393   1.291  1.00 92.30           H
ATOM   1787  HN  MET A 128      -1.772   6.613   2.985  1.00 92.30           H
ATOM   1788  N   ASN A 129      -0.998   5.542   0.028  1.00 91.77           N
ATOM   1789  CA  ASN A 129      -0.409   4.748  -1.037  1.00 91.77           C
ATOM   1790  C   ASN A 129      -1.267   3.505  -1.276  1.00 91.77           C
ATOM   1791  O   ASN A 129      -1.655   3.223  -2.408  1.00 91.77           O
ATOM   1792  HA  ASN A 129      -0.380   5.409  -1.904  1.00 91.77           H
ATOM   1793  CB  ASN A 129       1.001   4.285  -0.663  1.00 91.77           C
ATOM   1794 1HB  ASN A 129       1.680   5.137  -0.665  1.00 91.77           H
ATOM   1795 2HB  ASN A 129       0.998   3.883   0.351  1.00 91.77           H
ATOM   1796  CG  ASN A 129       1.505   3.220  -1.639  1.00 91.77           C
ATOM   1797  OD1 ASN A 129       1.288   2.032  -1.468  1.00 91.77           O
ATOM   1798  ND2 ASN A 129       2.188   3.711  -2.669  1.00 91.77           N
ATOM   1799 1HD2 ASN A 129       2.331   4.697  -2.750  1.00 91.77           H
ATOM   1800 2HD2 ASN A 129       2.559   3.093  -3.362  1.00 91.77           H
ATOM   1801  HN  ASN A 129      -0.402   5.704   0.814  1.00 91.77           H
ATOM   1802  N   PHE A 130      -1.539   2.795  -0.191  1.00 88.01           N
ATOM   1803  CA  PHE A 130      -2.231   1.521  -0.284  1.00 88.01           C
ATOM   1804  C   PHE A 130      -3.558   1.671  -1.031  1.00 88.01           C
ATOM   1805  O   PHE A 130      -3.797   0.985  -2.024  1.00 88.01           O
ATOM   1806  HA  PHE A 130      -1.582   0.840  -0.834  1.00 88.01           H
ATOM   1807  CB  PHE A 130      -2.514   1.059   1.147  1.00 88.01           C
ATOM   1808 1HB  PHE A 130      -1.577   1.042   1.704  1.00 88.01           H
ATOM   1809 2HB  PHE A 130      -3.160   1.791   1.633  1.00 88.01           H
ATOM   1810  CG  PHE A 130      -3.171  -0.319   1.238  1.00 88.01           C
ATOM   1811  CD1 PHE A 130      -4.519  -0.440   1.109  1.00 88.01           C
ATOM   1812  HD1 PHE A 130      -5.132   0.445   0.940  1.00 88.01           H
ATOM   1813  CD2 PHE A 130      -2.406  -1.424   1.449  1.00 88.01           C
ATOM   1814  HD2 PHE A 130      -1.325  -1.328   1.553  1.00 88.01           H
ATOM   1815  CE1 PHE A 130      -5.129  -1.720   1.193  1.00 88.01           C
ATOM   1816  HE1 PHE A 130      -6.209  -1.817   1.089  1.00 88.01           H
ATOM   1817  CE2 PHE A 130      -3.016  -2.704   1.533  1.00 88.01           C
ATOM   1818  HE2 PHE A 130      -2.403  -3.590   1.702  1.00 88.01           H
ATOM   1819  CZ  PHE A 130      -4.364  -2.825   1.403  1.00 88.01           C
ATOM   1820  HZ  PHE A 130      -4.832  -3.807   1.468  1.00 88.01           H
ATOM   1821  HN  PHE A 130      -1.296   3.077   0.737  1.00 88.01           H
ATOM   1822  N   TYR A 131      -4.387   2.571  -0.524  1.00 88.39           N
ATOM   1823  CA  TYR A 131      -5.735   2.725  -1.044  1.00 88.39           C
ATOM   1824  C   TYR A 131      -5.710   3.181  -2.504  1.00 88.39           C
ATOM   1825  O   TYR A 131      -6.489   2.696  -3.323  1.00 88.39           O
ATOM   1826  HA  TYR A 131      -6.232   1.756  -0.982  1.00 88.39           H
ATOM   1827  CB  TYR A 131      -6.395   3.812  -0.193  1.00 88.39           C
ATOM   1828 1HB  TYR A 131      -5.737   4.680  -0.158  1.00 88.39           H
ATOM   1829 2HB  TYR A 131      -7.317   4.130  -0.679  1.00 88.39           H
ATOM   1830  CG  TYR A 131      -6.714   3.374   1.238  1.00 88.39           C
ATOM   1831  CD1 TYR A 131      -7.326   2.159   1.467  1.00 88.39           C
ATOM   1832  HD1 TYR A 131      -7.582   1.511   0.629  1.00 88.39           H
ATOM   1833  CD2 TYR A 131      -6.390   4.195   2.299  1.00 88.39           C
ATOM   1834  HD2 TYR A 131      -5.906   5.155   2.118  1.00 88.39           H
ATOM   1835  CE1 TYR A 131      -7.627   1.747   2.814  1.00 88.39           C
ATOM   1836  HE1 TYR A 131      -8.110   0.789   3.009  1.00 88.39           H
ATOM   1837  CE2 TYR A 131      -6.690   3.783   3.646  1.00 88.39           C
ATOM   1838  HE2 TYR A 131      -6.440   4.421   4.493  1.00 88.39           H
ATOM   1839  CZ  TYR A 131      -7.294   2.579   3.836  1.00 88.39           C
ATOM   1840  OH  TYR A 131      -7.578   2.190   5.108  1.00 88.39           O
ATOM   1841  HH  TYR A 131      -7.384   2.936   5.746  1.00 88.39           H
ATOM   1842  HN  TYR A 131      -4.151   3.188   0.227  1.00 88.39           H
ATOM   1843  N   SER A 132      -4.807   4.109  -2.785  1.00 90.44           N
ATOM   1844  CA  SER A 132      -4.681   4.647  -4.129  1.00 90.44           C
ATOM   1845  C   SER A 132      -4.227   3.549  -5.092  1.00 90.44           C
ATOM   1846  O   SER A 132      -4.739   3.443  -6.206  1.00 90.44           O
ATOM   1847  HA  SER A 132      -5.678   5.000  -4.394  1.00 90.44           H
ATOM   1848  CB  SER A 132      -3.701   5.821  -4.162  1.00 90.44           C
ATOM   1849 1HB  SER A 132      -3.581   6.165  -5.190  1.00 90.44           H
ATOM   1850 2HB  SER A 132      -4.113   6.655  -3.594  1.00 90.44           H
ATOM   1851  OG  SER A 132      -2.427   5.468  -3.630  1.00 90.44           O
ATOM   1852  HG  SER A 132      -2.302   5.893  -2.733  1.00 90.44           H
ATOM   1853  HN  SER A 132      -4.171   4.491  -2.116  1.00 90.44           H
ATOM   1854  N   CYS A 133      -3.270   2.758  -4.629  1.00 86.17           N
ATOM   1855  CA  CYS A 133      -2.720   1.690  -5.446  1.00 86.17           C
ATOM   1856  C   CYS A 133      -3.842   0.699  -5.761  1.00 86.17           C
ATOM   1857  O   CYS A 133      -4.016   0.298  -6.911  1.00 86.17           O
ATOM   1858  HA  CYS A 133      -2.347   2.155  -6.359  1.00 86.17           H
ATOM   1859  CB  CYS A 133      -1.532   1.009  -4.763  1.00 86.17           C
ATOM   1860 1HB  CYS A 133      -1.754   0.846  -3.709  1.00 86.17           H
ATOM   1861 2HB  CYS A 133      -1.359   0.029  -5.208  1.00 86.17           H
ATOM   1862  SG  CYS A 133      -0.034   2.046  -4.934  1.00 86.17           S
ATOM   1863  HG  CYS A 133      -0.385   2.949  -4.024  1.00 86.17           H
ATOM   1864  HN  CYS A 133      -2.872   2.838  -3.715  1.00 86.17           H
ATOM   1865  N   VAL A 134      -4.575   0.334  -4.719  1.00 84.27           N
ATOM   1866  CA  VAL A 134      -5.661  -0.621  -4.866  1.00 84.27           C
ATOM   1867  C   VAL A 134      -6.630  -0.123  -5.941  1.00 84.27           C
ATOM   1868  O   VAL A 134      -6.993  -0.871  -6.848  1.00 84.27           O
ATOM   1869  HA  VAL A 134      -5.227  -1.565  -5.195  1.00 84.27           H
ATOM   1870  CB  VAL A 134      -6.337  -0.856  -3.514  1.00 84.27           C
ATOM   1871  HB  VAL A 134      -6.352   0.093  -2.977  1.00 84.27           H
ATOM   1872  CG1 VAL A 134      -7.785  -1.314  -3.698  1.00 84.27           C
ATOM   1873 1HG1 VAL A 134      -8.342  -0.550  -4.239  1.00 84.27           H
ATOM   1874 2HG1 VAL A 134      -7.802  -2.246  -4.263  1.00 84.27           H
ATOM   1875 3HG1 VAL A 134      -8.242  -1.474  -2.721  1.00 84.27           H
ATOM   1876  CG2 VAL A 134      -5.546  -1.859  -2.672  1.00 84.27           C
ATOM   1877 1HG2 VAL A 134      -5.486  -2.810  -3.202  1.00 84.27           H
ATOM   1878 2HG2 VAL A 134      -4.541  -1.475  -2.498  1.00 84.27           H
ATOM   1879 3HG2 VAL A 134      -6.049  -2.008  -1.717  1.00 84.27           H
ATOM   1880  HN  VAL A 134      -4.437   0.678  -3.791  1.00 84.27           H
ATOM   1881  N   LEU A 135      -7.020   1.135  -5.803  1.00 86.61           N
ATOM   1882  CA  LEU A 135      -8.050   1.697  -6.661  1.00 86.61           C
ATOM   1883  C   LEU A 135      -7.519   1.791  -8.093  1.00 86.61           C
ATOM   1884  O   LEU A 135      -8.263   1.579  -9.050  1.00 86.61           O
ATOM   1885  HA  LEU A 135      -8.895   1.009  -6.650  1.00 86.61           H
ATOM   1886  CB  LEU A 135      -8.545   3.032  -6.100  1.00 86.61           C
ATOM   1887 1HB  LEU A 135      -7.686   3.692  -5.977  1.00 86.61           H
ATOM   1888 2HB  LEU A 135      -9.198   3.494  -6.840  1.00 86.61           H
ATOM   1889  CG  LEU A 135      -9.296   2.963  -4.769  1.00 86.61           C
ATOM   1890  HG  LEU A 135      -8.726   2.332  -4.088  1.00 86.61           H
ATOM   1891  CD1 LEU A 135      -9.398   4.347  -4.125  1.00 86.61           C
ATOM   1892 1HD1 LEU A 135      -8.397   4.737  -3.941  1.00 86.61           H
ATOM   1893 2HD1 LEU A 135      -9.933   5.021  -4.794  1.00 86.61           H
ATOM   1894 3HD1 LEU A 135      -9.936   4.269  -3.180  1.00 86.61           H
ATOM   1895  CD2 LEU A 135     -10.669   2.311  -4.947  1.00 86.61           C
ATOM   1896 1HD2 LEU A 135     -11.260   2.896  -5.652  1.00 86.61           H
ATOM   1897 2HD2 LEU A 135     -10.543   1.298  -5.331  1.00 86.61           H
ATOM   1898 3HD2 LEU A 135     -11.181   2.275  -3.986  1.00 86.61           H
ATOM   1899  HN  LEU A 135      -6.647   1.766  -5.123  1.00 86.61           H
ATOM   1900  N   LEU A 136      -6.237   2.108  -8.196  1.00 87.43           N
ATOM   1901  CA  LEU A 136      -5.602   2.247  -9.495  1.00 87.43           C
ATOM   1902  C   LEU A 136      -5.558   0.882 -10.185  1.00 87.43           C
ATOM   1903  O   LEU A 136      -5.845   0.775 -11.377  1.00 87.43           O
ATOM   1904  HA  LEU A 136      -6.222   2.916 -10.092  1.00 87.43           H
ATOM   1905  CB  LEU A 136      -4.230   2.908  -9.353  1.00 87.43           C
ATOM   1906 1HB  LEU A 136      -3.689   2.409  -8.549  1.00 87.43           H
ATOM   1907 2HB  LEU A 136      -3.668   2.735 -10.271  1.00 87.43           H
ATOM   1908  CG  LEU A 136      -4.236   4.412  -9.069  1.00 87.43           C
ATOM   1909  HG  LEU A 136      -4.939   4.603  -8.258  1.00 87.43           H
ATOM   1910  CD1 LEU A 136      -2.861   4.886  -8.595  1.00 87.43           C
ATOM   1911 1HD1 LEU A 136      -2.589   4.358  -7.681  1.00 87.43           H
ATOM   1912 2HD1 LEU A 136      -2.119   4.679  -9.367  1.00 87.43           H
ATOM   1913 3HD1 LEU A 136      -2.893   5.958  -8.400  1.00 87.43           H
ATOM   1914  CD2 LEU A 136      -4.725   5.198 -10.286  1.00 87.43           C
ATOM   1915 1HD2 LEU A 136      -4.066   5.005 -11.132  1.00 87.43           H
ATOM   1916 2HD2 LEU A 136      -5.739   4.886 -10.537  1.00 87.43           H
ATOM   1917 3HD2 LEU A 136      -4.720   6.264 -10.057  1.00 87.43           H
ATOM   1918  HN  LEU A 136      -5.636   2.269  -7.413  1.00 87.43           H
ATOM   1919  N   ILE A 137      -5.198  -0.128  -9.407  1.00 81.00           N
ATOM   1920  CA  ILE A 137      -5.080  -1.476  -9.936  1.00 81.00           C
ATOM   1921  C   ILE A 137      -6.444  -1.936 -10.455  1.00 81.00           C
ATOM   1922  O   ILE A 137      -6.532  -2.557 -11.513  1.00 81.00           O
ATOM   1923  HA  ILE A 137      -4.386  -1.438 -10.775  1.00 81.00           H
ATOM   1924  CB  ILE A 137      -4.474  -2.412  -8.888  1.00 81.00           C
ATOM   1925  HB  ILE A 137      -4.962  -2.217  -7.933  1.00 81.00           H
ATOM   1926  CG1 ILE A 137      -2.982  -2.129  -8.699  1.00 81.00           C
ATOM   1927 1HG1 ILE A 137      -2.432  -2.458  -9.581  1.00 81.00           H
ATOM   1928 2HG1 ILE A 137      -2.820  -1.056  -8.605  1.00 81.00           H
ATOM   1929  CG2 ILE A 137      -4.740  -3.876  -9.242  1.00 81.00           C
ATOM   1930 1HG2 ILE A 137      -5.815  -4.050  -9.285  1.00 81.00           H
ATOM   1931 2HG2 ILE A 137      -4.296  -4.102 -10.211  1.00 81.00           H
ATOM   1932 3HG2 ILE A 137      -4.298  -4.520  -8.481  1.00 81.00           H
ATOM   1933  CD1 ILE A 137      -2.442  -2.843  -7.459  1.00 81.00           C
ATOM   1934 1HD1 ILE A 137      -2.978  -2.494  -6.576  1.00 81.00           H
ATOM   1935 2HD1 ILE A 137      -2.583  -3.919  -7.568  1.00 81.00           H
ATOM   1936 3HD1 ILE A 137      -1.379  -2.626  -7.348  1.00 81.00           H
ATOM   1937  HN  ILE A 137      -4.988  -0.036  -8.433  1.00 81.00           H
ATOM   1938  N   MET A 138      -7.474  -1.612  -9.686  1.00 80.98           N
ATOM   1939  CA  MET A 138      -8.836  -1.909 -10.097  1.00 80.98           C
ATOM   1940  C   MET A 138      -9.152  -1.268 -11.450  1.00 80.98           C
ATOM   1941  O   MET A 138      -9.677  -1.929 -12.345  1.00 80.98           O
ATOM   1942  HA  MET A 138      -8.888  -2.994 -10.180  1.00 80.98           H
ATOM   1943  CB  MET A 138      -9.813  -1.384  -9.042  1.00 80.98           C
ATOM   1944 1HB  MET A 138      -9.713  -1.967  -8.127  1.00 80.98           H
ATOM   1945 2HB  MET A 138      -9.563  -0.352  -8.792  1.00 80.98           H
ATOM   1946  CG  MET A 138     -11.255  -1.458  -9.546  1.00 80.98           C
ATOM   1947 1HG  MET A 138     -11.359  -0.879 -10.464  1.00 80.98           H
ATOM   1948 2HG  MET A 138     -11.512  -2.489  -9.789  1.00 80.98           H
ATOM   1949  SD  MET A 138     -12.370  -0.829  -8.302  1.00 80.98           S
ATOM   1950  CE  MET A 138     -12.051   0.921  -8.455  1.00 80.98           C
ATOM   1951 1HE  MET A 138     -10.999   1.118  -8.248  1.00 80.98           H
ATOM   1952 2HE  MET A 138     -12.289   1.246  -9.468  1.00 80.98           H
ATOM   1953 3HE  MET A 138     -12.670   1.467  -7.743  1.00 80.98           H
ATOM   1954  HN  MET A 138      -7.389  -1.157  -8.800  1.00 80.98           H
ATOM   1955  N   CYS A 139      -8.821   0.010 -11.556  1.00 84.22           N
ATOM   1956  CA  CYS A 139      -9.171   0.778 -12.738  1.00 84.22           C
ATOM   1957  C   CYS A 139      -8.413   0.195 -13.932  1.00 84.22           C
ATOM   1958  O   CYS A 139      -8.949   0.122 -15.037  1.00 84.22           O
ATOM   1959  HA  CYS A 139     -10.247   0.672 -12.873  1.00 84.22           H
ATOM   1960  CB  CYS A 139      -8.879   2.269 -12.551  1.00 84.22           C
ATOM   1961 1HB  CYS A 139      -7.855   2.407 -12.204  1.00 84.22           H
ATOM   1962 2HB  CYS A 139      -8.965   2.787 -13.506  1.00 84.22           H
ATOM   1963  SG  CYS A 139     -10.050   2.988 -11.342  1.00 84.22           S
ATOM   1964  HG  CYS A 139      -9.437   2.519 -10.259  1.00 84.22           H
ATOM   1965  HN  CYS A 139      -8.323   0.518 -10.853  1.00 84.22           H
ATOM   1966  N   ILE A 140      -7.178  -0.207 -13.670  1.00 80.96           N
ATOM   1967  CA  ILE A 140      -6.354  -0.815 -14.701  1.00 80.96           C
ATOM   1968  C   ILE A 140      -7.041  -2.082 -15.216  1.00 80.96           C
ATOM   1969  O   ILE A 140      -7.067  -2.332 -16.420  1.00 80.96           O
ATOM   1970  HA  ILE A 140      -6.281  -0.103 -15.523  1.00 80.96           H
ATOM   1971  CB  ILE A 140      -4.935  -1.053 -14.181  1.00 80.96           C
ATOM   1972  HB  ILE A 140      -5.005  -1.501 -13.190  1.00 80.96           H
ATOM   1973  CG1 ILE A 140      -4.178   0.268 -14.027  1.00 80.96           C
ATOM   1974 1HG1 ILE A 140      -3.927   0.664 -15.012  1.00 80.96           H
ATOM   1975 2HG1 ILE A 140      -4.820   1.004 -13.542  1.00 80.96           H
ATOM   1976  CG2 ILE A 140      -4.183  -2.043 -15.073  1.00 80.96           C
ATOM   1977 1HG2 ILE A 140      -4.714  -2.995 -15.086  1.00 80.96           H
ATOM   1978 2HG2 ILE A 140      -4.122  -1.646 -16.086  1.00 80.96           H
ATOM   1979 3HG2 ILE A 140      -3.177  -2.194 -14.680  1.00 80.96           H
ATOM   1980  CD1 ILE A 140      -2.901   0.077 -13.208  1.00 80.96           C
ATOM   1981 1HD1 ILE A 140      -3.158  -0.296 -12.216  1.00 80.96           H
ATOM   1982 2HD1 ILE A 140      -2.252  -0.641 -13.709  1.00 80.96           H
ATOM   1983 3HD1 ILE A 140      -2.383   1.031 -13.114  1.00 80.96           H
ATOM   1984  HN  ILE A 140      -6.741  -0.124 -12.774  1.00 80.96           H
ATOM   1985  N   SER A 141      -7.580  -2.847 -14.278  1.00 75.07           N
ATOM   1986  CA  SER A 141      -8.180  -4.128 -14.612  1.00 75.07           C
ATOM   1987  C   SER A 141      -9.415  -3.914 -15.489  1.00 75.07           C
ATOM   1988  O   SER A 141      -9.628  -4.645 -16.455  1.00 75.07           O
ATOM   1989  HA  SER A 141      -7.411  -4.673 -15.159  1.00 75.07           H
ATOM   1990  CB  SER A 141      -8.554  -4.906 -13.349  1.00 75.07           C
ATOM   1991 1HB  SER A 141      -9.301  -4.347 -12.786  1.00 75.07           H
ATOM   1992 2HB  SER A 141      -9.011  -5.855 -13.629  1.00 75.07           H
ATOM   1993  OG  SER A 141      -7.422  -5.152 -12.518  1.00 75.07           O
ATOM   1994  HG  SER A 141      -7.294  -4.392 -11.881  1.00 75.07           H
ATOM   1995  HN  SER A 141      -7.611  -2.605 -13.309  1.00 75.07           H
ATOM   1996  N   VAL A 142     -10.196  -2.910 -15.121  1.00 77.37           N
ATOM   1997  CA  VAL A 142     -11.390  -2.574 -15.878  1.00 77.37           C
ATOM   1998  C   VAL A 142     -10.985  -2.083 -17.270  1.00 77.37           C
ATOM   1999  O   VAL A 142     -11.614  -2.440 -18.265  1.00 77.37           O
ATOM   2000  HA  VAL A 142     -11.979  -3.485 -15.985  1.00 77.37           H
ATOM   2001  CB  VAL A 142     -12.230  -1.555 -15.106  1.00 77.37           C
ATOM   2002  HB  VAL A 142     -11.595  -0.697 -14.883  1.00 77.37           H
ATOM   2003  CG1 VAL A 142     -13.407  -1.062 -15.951  1.00 77.37           C
ATOM   2004 1HG1 VAL A 142     -13.030  -0.589 -16.858  1.00 77.37           H
ATOM   2005 2HG1 VAL A 142     -14.041  -1.906 -16.219  1.00 77.37           H
ATOM   2006 3HG1 VAL A 142     -13.987  -0.338 -15.378  1.00 77.37           H
ATOM   2007  CG2 VAL A 142     -12.716  -2.138 -13.778  1.00 77.37           C
ATOM   2008 1HG2 VAL A 142     -13.326  -3.020 -13.970  1.00 77.37           H
ATOM   2009 2HG2 VAL A 142     -11.856  -2.417 -13.168  1.00 77.37           H
ATOM   2010 3HG2 VAL A 142     -13.310  -1.393 -13.249  1.00 77.37           H
ATOM   2011  HN  VAL A 142     -10.025  -2.331 -14.324  1.00 77.37           H
ATOM   2012  N   ASP A 143      -9.938  -1.273 -17.295  1.00 77.76           N
ATOM   2013  CA  ASP A 143      -9.496  -0.659 -18.536  1.00 77.76           C
ATOM   2014  C   ASP A 143      -9.031  -1.750 -19.502  1.00 77.76           C
ATOM   2015  O   ASP A 143      -9.307  -1.682 -20.699  1.00 77.76           O
ATOM   2016  HA  ASP A 143     -10.362  -0.112 -18.909  1.00 77.76           H
ATOM   2017  CB  ASP A 143      -8.320   0.289 -18.293  1.00 77.76           C
ATOM   2018 1HB  ASP A 143      -8.560   0.971 -17.476  1.00 77.76           H
ATOM   2019 2HB  ASP A 143      -7.445  -0.282 -17.984  1.00 77.76           H
ATOM   2020  CG  ASP A 143      -7.993   1.091 -19.554  1.00 77.76           C
ATOM   2021  OD1 ASP A 143      -8.944   1.673 -20.119  1.00 77.76           O
ATOM   2022  OD2 ASP A 143      -6.799   1.104 -19.924  1.00 77.76           O
ATOM   2023  HN  ASP A 143      -9.396  -1.034 -16.489  1.00 77.76           H
ATOM   2024  N   ARG A 144      -8.335  -2.731 -18.947  1.00 73.28           N
ATOM   2025  CA  ARG A 144      -7.850  -3.847 -19.741  1.00 73.28           C
ATOM   2026  C   ARG A 144      -9.026  -4.628 -20.332  1.00 73.28           C
ATOM   2027  O   ARG A 144      -8.996  -5.012 -21.500  1.00 73.28           O
ATOM   2028  HA  ARG A 144      -7.248  -3.390 -20.526  1.00 73.28           H
ATOM   2029  CB  ARG A 144      -6.992  -4.792 -18.897  1.00 73.28           C
ATOM   2030 1HB  ARG A 144      -7.432  -4.900 -17.905  1.00 73.28           H
ATOM   2031 2HB  ARG A 144      -6.982  -5.783 -19.350  1.00 73.28           H
ATOM   2032  CG  ARG A 144      -5.560  -4.268 -18.771  1.00 73.28           C
ATOM   2033 1HG  ARG A 144      -5.160  -4.053 -19.762  1.00 73.28           H
ATOM   2034 2HG  ARG A 144      -5.560  -3.329 -18.217  1.00 73.28           H
ATOM   2035  CD  ARG A 144      -4.664  -5.285 -18.062  1.00 73.28           C
ATOM   2036 1HD  ARG A 144      -4.956  -5.372 -17.016  1.00 73.28           H
ATOM   2037 2HD  ARG A 144      -4.792  -6.270 -18.511  1.00 73.28           H
ATOM   2038  NE  ARG A 144      -3.248  -4.866 -18.159  1.00 73.28           N
ATOM   2039  HE  ARG A 144      -3.044  -4.012 -18.636  1.00 73.28           H
ATOM   2040  CZ  ARG A 144      -2.223  -5.560 -17.647  1.00 73.28           C
ATOM   2041  NH1 ARG A 144      -2.438  -6.712 -16.997  1.00 73.28           N
ATOM   2042 1HH1 ARG A 144      -3.370  -7.060 -16.891  1.00 73.28           H
ATOM   2043 2HH1 ARG A 144      -1.667  -7.224 -16.618  1.00 73.28           H
ATOM   2044  NH2 ARG A 144      -0.978  -5.085 -17.794  1.00 73.28           N
ATOM   2045 1HH2 ARG A 144      -0.202  -5.591 -17.418  1.00 73.28           H
ATOM   2046 2HH2 ARG A 144      -0.826  -4.225 -18.281  1.00 73.28           H
ATOM   2047  HN  ARG A 144      -8.101  -2.770 -17.975  1.00 73.28           H
ATOM   2048  N   TYR A 145     -10.033  -4.839 -19.498  1.00 71.98           N
ATOM   2049  CA  TYR A 145     -11.228  -5.544 -19.931  1.00 71.98           C
ATOM   2050  C   TYR A 145     -11.872  -4.846 -21.131  1.00 71.98           C
ATOM   2051  O   TYR A 145     -12.191  -5.489 -22.130  1.00 71.98           O
ATOM   2052  HA  TYR A 145     -10.937  -6.553 -20.220  1.00 71.98           H
ATOM   2053  CB  TYR A 145     -12.198  -5.496 -18.748  1.00 71.98           C
ATOM   2054 1HB  TYR A 145     -11.823  -6.147 -17.958  1.00 71.98           H
ATOM   2055 2HB  TYR A 145     -12.215  -4.483 -18.346  1.00 71.98           H
ATOM   2056  CG  TYR A 145     -13.627  -5.915 -19.098  1.00 71.98           C
ATOM   2057  CD1 TYR A 145     -14.640  -4.978 -19.097  1.00 71.98           C
ATOM   2058  HD1 TYR A 145     -14.422  -3.940 -18.847  1.00 71.98           H
ATOM   2059  CD2 TYR A 145     -13.903  -7.230 -19.414  1.00 71.98           C
ATOM   2060  HD2 TYR A 145     -13.103  -7.970 -19.415  1.00 71.98           H
ATOM   2061  CE1 TYR A 145     -15.986  -5.372 -19.427  1.00 71.98           C
ATOM   2062  HE1 TYR A 145     -16.795  -4.642 -19.430  1.00 71.98           H
ATOM   2063  CE2 TYR A 145     -15.248  -7.624 -19.744  1.00 71.98           C
ATOM   2064  HE2 TYR A 145     -15.480  -8.659 -19.996  1.00 71.98           H
ATOM   2065  CZ  TYR A 145     -16.223  -6.676 -19.734  1.00 71.98           C
ATOM   2066  OH  TYR A 145     -17.494  -7.048 -20.045  1.00 71.98           O
ATOM   2067  HH  TYR A 145     -18.109  -6.264 -19.965  1.00 71.98           H
ATOM   2068  HN  TYR A 145     -10.042  -4.539 -18.544  1.00 71.98           H
ATOM   2069  N   ILE A 146     -12.043  -3.539 -20.993  1.00 73.80           N
ATOM   2070  CA  ILE A 146     -12.695  -2.756 -22.029  1.00 73.80           C
ATOM   2071  C   ILE A 146     -11.875  -2.841 -23.318  1.00 73.80           C
ATOM   2072  O   ILE A 146     -12.434  -2.976 -24.405  1.00 73.80           O
ATOM   2073  HA  ILE A 146     -13.672  -3.204 -22.211  1.00 73.80           H
ATOM   2074  CB  ILE A 146     -12.936  -1.325 -21.547  1.00 73.80           C
ATOM   2075  HB  ILE A 146     -11.999  -0.937 -21.146  1.00 73.80           H
ATOM   2076  CG1 ILE A 146     -13.960  -1.294 -20.410  1.00 73.80           C
ATOM   2077 1HG1 ILE A 146     -14.950  -1.528 -20.802  1.00 73.80           H
ATOM   2078 2HG1 ILE A 146     -13.718  -2.063 -19.676  1.00 73.80           H
ATOM   2079  CG2 ILE A 146     -13.342  -0.416 -22.709  1.00 73.80           C
ATOM   2080 1HG2 ILE A 146     -12.548  -0.404 -23.455  1.00 73.80           H
ATOM   2081 2HG2 ILE A 146     -14.260  -0.792 -23.161  1.00 73.80           H
ATOM   2082 3HG2 ILE A 146     -13.507   0.596 -22.338  1.00 73.80           H
ATOM   2083  CD1 ILE A 146     -13.985   0.077 -19.732  1.00 73.80           C
ATOM   2084 1HD1 ILE A 146     -13.000   0.297 -19.320  1.00 73.80           H
ATOM   2085 2HD1 ILE A 146     -14.252   0.840 -20.463  1.00 73.80           H
ATOM   2086 3HD1 ILE A 146     -14.721   0.071 -18.928  1.00 73.80           H
ATOM   2087  HN  ILE A 146     -11.746  -3.018 -20.193  1.00 73.80           H
ATOM   2088  N   ALA A 147     -10.563  -2.760 -23.154  1.00 74.06           N
ATOM   2089  CA  ALA A 147      -9.667  -2.724 -24.297  1.00 74.06           C
ATOM   2090  C   ALA A 147      -9.789  -4.034 -25.077  1.00 74.06           C
ATOM   2091  O   ALA A 147      -9.588  -4.060 -26.290  1.00 74.06           O
ATOM   2092  HA  ALA A 147      -9.979  -1.899 -24.937  1.00 74.06           H
ATOM   2093  CB  ALA A 147      -8.238  -2.462 -23.817  1.00 74.06           C
ATOM   2094 1HB  ALA A 147      -8.199  -1.506 -23.295  1.00 74.06           H
ATOM   2095 2HB  ALA A 147      -7.930  -3.259 -23.139  1.00 74.06           H
ATOM   2096 3HB  ALA A 147      -7.566  -2.435 -24.675  1.00 74.06           H
ATOM   2097  HN  ALA A 147     -10.113  -2.719 -22.262  1.00 74.06           H
ATOM   2098  N   ILE A 148     -10.118  -5.091 -24.348  1.00 69.51           N
ATOM   2099  CA  ILE A 148     -10.207  -6.413 -24.945  1.00 69.51           C
ATOM   2100  C   ILE A 148     -11.603  -6.606 -25.540  1.00 69.51           C
ATOM   2101  O   ILE A 148     -11.740  -7.026 -26.688  1.00 69.51           O
ATOM   2102  HA  ILE A 148      -9.478  -6.456 -25.754  1.00 69.51           H
ATOM   2103  CB  ILE A 148      -9.818  -7.487 -23.927  1.00 69.51           C
ATOM   2104  HB  ILE A 148     -10.374  -7.304 -23.008  1.00 69.51           H
ATOM   2105  CG1 ILE A 148      -8.331  -7.401 -23.581  1.00 69.51           C
ATOM   2106 1HG1 ILE A 148      -7.738  -7.788 -24.409  1.00 69.51           H
ATOM   2107 2HG1 ILE A 148      -8.045  -6.358 -23.444  1.00 69.51           H
ATOM   2108  CG2 ILE A 148     -10.211  -8.880 -24.423  1.00 69.51           C
ATOM   2109 1HG2 ILE A 148     -11.290  -8.920 -24.578  1.00 69.51           H
ATOM   2110 2HG2 ILE A 148      -9.701  -9.088 -25.364  1.00 69.51           H
ATOM   2111 3HG2 ILE A 148      -9.924  -9.625 -23.681  1.00 69.51           H
ATOM   2112  CD1 ILE A 148      -8.017  -8.191 -22.309  1.00 69.51           C
ATOM   2113 1HD1 ILE A 148      -8.594  -7.786 -21.477  1.00 69.51           H
ATOM   2114 2HD1 ILE A 148      -8.282  -9.238 -22.457  1.00 69.51           H
ATOM   2115 3HD1 ILE A 148      -6.953  -8.113 -22.085  1.00 69.51           H
ATOM   2116  HN  ILE A 148     -10.322  -5.054 -23.370  1.00 69.51           H
ATOM   2117  N   ALA A 149     -12.605  -6.291 -24.732  1.00 69.42           N
ATOM   2118  CA  ALA A 149     -13.976  -6.637 -25.069  1.00 69.42           C
ATOM   2119  C   ALA A 149     -14.472  -5.713 -26.183  1.00 69.42           C
ATOM   2120  O   ALA A 149     -15.202  -6.145 -27.073  1.00 69.42           O
ATOM   2121  HA  ALA A 149     -13.978  -7.665 -25.433  1.00 69.42           H
ATOM   2122  CB  ALA A 149     -14.846  -6.556 -23.813  1.00 69.42           C
ATOM   2123 1HB  ALA A 149     -14.469  -7.253 -23.064  1.00 69.42           H
ATOM   2124 2HB  ALA A 149     -14.815  -5.542 -23.414  1.00 69.42           H
ATOM   2125 3HB  ALA A 149     -15.874  -6.816 -24.066  1.00 69.42           H
ATOM   2126  HN  ALA A 149     -12.492  -5.808 -23.864  1.00 69.42           H
ATOM   2127  N   GLN A 150     -14.055  -4.458 -26.096  1.00 71.31           N
ATOM   2128  CA  GLN A 150     -14.562  -3.438 -26.998  1.00 71.31           C
ATOM   2129  C   GLN A 150     -13.414  -2.822 -27.801  1.00 71.31           C
ATOM   2130  O   GLN A 150     -13.361  -1.607 -27.983  1.00 71.31           O
ATOM   2131  HA  GLN A 150     -15.246  -3.958 -27.669  1.00 71.31           H
ATOM   2132  CB  GLN A 150     -15.333  -2.362 -26.232  1.00 71.31           C
ATOM   2133 1HB  GLN A 150     -14.665  -1.858 -25.533  1.00 71.31           H
ATOM   2134 2HB  GLN A 150     -15.697  -1.605 -26.927  1.00 71.31           H
ATOM   2135  CG  GLN A 150     -16.512  -2.971 -25.469  1.00 71.31           C
ATOM   2136 1HG  GLN A 150     -17.016  -3.704 -26.098  1.00 71.31           H
ATOM   2137 2HG  GLN A 150     -16.146  -3.502 -24.591  1.00 71.31           H
ATOM   2138  CD  GLN A 150     -17.506  -1.889 -25.041  1.00 71.31           C
ATOM   2139  OE1 GLN A 150     -17.365  -0.720 -25.360  1.00 71.31           O
ATOM   2140  NE2 GLN A 150     -18.515  -2.343 -24.304  1.00 71.31           N
ATOM   2141 1HE2 GLN A 150     -18.572  -3.315 -24.078  1.00 71.31           H
ATOM   2142 2HE2 GLN A 150     -19.218  -1.711 -23.975  1.00 71.31           H
ATOM   2143  HN  GLN A 150     -13.386  -4.136 -25.427  1.00 71.31           H
ATOM   2144  N   ALA A 151     -12.524  -3.690 -28.260  1.00 65.11           N
ATOM   2145  CA  ALA A 151     -11.260  -3.240 -28.820  1.00 65.11           C
ATOM   2146  C   ALA A 151     -11.525  -2.124 -29.833  1.00 65.11           C
ATOM   2147  O   ALA A 151     -10.795  -1.135 -29.877  1.00 65.11           O
ATOM   2148  HA  ALA A 151     -10.658  -2.842 -28.003  1.00 65.11           H
ATOM   2149  CB  ALA A 151     -10.525  -4.429 -29.441  1.00 65.11           C
ATOM   2150 1HB  ALA A 151     -10.335  -5.179 -28.674  1.00 65.11           H
ATOM   2151 2HB  ALA A 151     -11.138  -4.863 -30.231  1.00 65.11           H
ATOM   2152 3HB  ALA A 151      -9.577  -4.091 -29.861  1.00 65.11           H
ATOM   2153  HN  ALA A 151     -12.654  -4.681 -28.254  1.00 65.11           H
ATOM   2154  N   MET A 152     -12.571  -2.321 -30.622  1.00 65.61           N
ATOM   2155  CA  MET A 152     -12.899  -1.378 -31.678  1.00 65.61           C
ATOM   2156  C   MET A 152     -13.347  -0.036 -31.095  1.00 65.61           C
ATOM   2157  O   MET A 152     -12.819   1.012 -31.464  1.00 65.61           O
ATOM   2158  HA  MET A 152     -11.980  -1.245 -32.249  1.00 65.61           H
ATOM   2159  CB  MET A 152     -14.017  -1.955 -32.549  1.00 65.61           C
ATOM   2160 1HB  MET A 152     -14.787  -2.394 -31.914  1.00 65.61           H
ATOM   2161 2HB  MET A 152     -14.491  -1.155 -33.117  1.00 65.61           H
ATOM   2162  CG  MET A 152     -13.473  -3.016 -33.507  1.00 65.61           C
ATOM   2163 1HG  MET A 152     -12.396  -3.119 -33.376  1.00 65.61           H
ATOM   2164 2HG  MET A 152     -13.915  -3.986 -33.278  1.00 65.61           H
ATOM   2165  SD  MET A 152     -13.841  -2.562 -35.194  1.00 65.61           S
ATOM   2166  CE  MET A 152     -15.514  -3.172 -35.321  1.00 65.61           C
ATOM   2167 1HE  MET A 152     -15.524  -4.247 -35.140  1.00 65.61           H
ATOM   2168 2HE  MET A 152     -16.140  -2.673 -34.581  1.00 65.61           H
ATOM   2169 3HE  MET A 152     -15.900  -2.968 -36.320  1.00 65.61           H
ATOM   2170  HN  MET A 152     -13.187  -3.105 -30.549  1.00 65.61           H
ATOM   2171  N   ARG A 153     -14.317  -0.112 -30.196  1.00 64.62           N
ATOM   2172  CA  ARG A 153     -14.866   1.087 -29.584  1.00 64.62           C
ATOM   2173  C   ARG A 153     -13.808   1.772 -28.717  1.00 64.62           C
ATOM   2174  O   ARG A 153     -13.824   2.992 -28.561  1.00 64.62           O
ATOM   2175  HA  ARG A 153     -15.156   1.719 -30.423  1.00 64.62           H
ATOM   2176  CB  ARG A 153     -16.085   0.756 -28.722  1.00 64.62           C
ATOM   2177 1HB  ARG A 153     -15.858  -0.089 -28.072  1.00 64.62           H
ATOM   2178 2HB  ARG A 153     -16.319   1.602 -28.076  1.00 64.62           H
ATOM   2179  CG  ARG A 153     -17.298   0.423 -29.593  1.00 64.62           C
ATOM   2180 1HG  ARG A 153     -17.488   1.242 -30.288  1.00 64.62           H
ATOM   2181 2HG  ARG A 153     -17.088  -0.462 -30.194  1.00 64.62           H
ATOM   2182  CD  ARG A 153     -18.540   0.179 -28.734  1.00 64.62           C
ATOM   2183 1HD  ARG A 153     -18.407  -0.722 -28.134  1.00 64.62           H
ATOM   2184 2HD  ARG A 153     -18.680   1.007 -28.039  1.00 64.62           H
ATOM   2185  NE  ARG A 153     -19.734   0.038 -29.597  1.00 64.62           N
ATOM   2186  HE  ARG A 153     -19.608   0.112 -30.587  1.00 64.62           H
ATOM   2187  CZ  ARG A 153     -20.973  -0.183 -29.137  1.00 64.62           C
ATOM   2188  NH1 ARG A 153     -21.200  -0.292 -27.821  1.00 64.62           N
ATOM   2189 1HH1 ARG A 153     -20.442  -0.207 -27.174  1.00 64.62           H
ATOM   2190 2HH1 ARG A 153     -22.127  -0.457 -27.485  1.00 64.62           H
ATOM   2191  NH2 ARG A 153     -21.981  -0.295 -30.012  1.00 64.62           N
ATOM   2192 1HH2 ARG A 153     -22.912  -0.460 -29.685  1.00 64.62           H
ATOM   2193 2HH2 ARG A 153     -21.803  -0.213 -30.993  1.00 64.62           H
ATOM   2194  HN  ARG A 153     -14.725  -0.970 -29.884  1.00 64.62           H
ATOM   2195  N   ALA A 154     -12.913   0.958 -28.176  1.00 66.46           N
ATOM   2196  CA  ALA A 154     -11.900   1.460 -27.263  1.00 66.46           C
ATOM   2197  C   ALA A 154     -10.999   2.450 -28.003  1.00 66.46           C
ATOM   2198  O   ALA A 154     -10.427   3.351 -27.391  1.00 66.46           O
ATOM   2199  HA  ALA A 154     -12.412   1.981 -26.454  1.00 66.46           H
ATOM   2200  CB  ALA A 154     -11.116   0.285 -26.675  1.00 66.46           C
ATOM   2201 1HB  ALA A 154     -11.798  -0.373 -26.135  1.00 66.46           H
ATOM   2202 2HB  ALA A 154     -10.636  -0.271 -27.480  1.00 66.46           H
ATOM   2203 3HB  ALA A 154     -10.357   0.662 -25.990  1.00 66.46           H
ATOM   2204  HN  ALA A 154     -12.873  -0.025 -28.353  1.00 66.46           H
ATOM   2205  N   HIS A 155     -10.900   2.250 -29.309  1.00 68.20           N
ATOM   2206  CA  HIS A 155     -10.002   3.051 -30.123  1.00 68.20           C
ATOM   2207  C   HIS A 155     -10.616   4.433 -30.356  1.00 68.20           C
ATOM   2208  O   HIS A 155      -9.945   5.451 -30.190  1.00 68.20           O
ATOM   2209  HA  HIS A 155      -9.079   3.164 -29.553  1.00 68.20           H
ATOM   2210  CB  HIS A 155      -9.659   2.328 -31.427  1.00 68.20           C
ATOM   2211 1HB  HIS A 155      -9.387   1.298 -31.198  1.00 68.20           H
ATOM   2212 2HB  HIS A 155     -10.549   2.290 -32.055  1.00 68.20           H
ATOM   2213  CG  HIS A 155      -8.537   2.969 -32.208  1.00 68.20           C
ATOM   2214  ND1 HIS A 155      -8.752   3.945 -33.165  1.00 68.20           N
ATOM   2215  HD1 HIS A 155      -9.641   4.317 -33.432  1.00 68.20           H
ATOM   2216  CD2 HIS A 155      -7.189   2.763 -32.164  1.00 68.20           C
ATOM   2217  HD2 HIS A 155      -6.673   2.056 -31.514  1.00 68.20           H
ATOM   2218  CE1 HIS A 155      -7.579   4.303 -33.668  1.00 68.20           C
ATOM   2219  HE1 HIS A 155      -7.416   5.053 -34.442  1.00 68.20           H
ATOM   2220  NE2 HIS A 155      -6.612   3.569 -33.046  1.00 68.20           N
ATOM   2221  HN  HIS A 155     -11.418   1.556 -29.809  1.00 68.20           H
ATOM   2222  N   THR A 156     -11.885   4.425 -30.737  1.00 70.99           N
ATOM   2223  CA  THR A 156     -12.560   5.655 -31.116  1.00 70.99           C
ATOM   2224  C   THR A 156     -12.766   6.549 -29.892  1.00 70.99           C
ATOM   2225  O   THR A 156     -12.784   7.774 -30.010  1.00 70.99           O
ATOM   2226  HA  THR A 156     -11.917   6.201 -31.806  1.00 70.99           H
ATOM   2227  CB  THR A 156     -13.865   5.279 -31.821  1.00 70.99           C
ATOM   2228  HB  THR A 156     -14.522   6.144 -31.910  1.00 70.99           H
ATOM   2229  OG1 THR A 156     -14.376   4.195 -31.051  1.00 70.99           O
ATOM   2230  HG1 THR A 156     -15.337   4.037 -31.278  1.00 70.99           H
ATOM   2231  CG2 THR A 156     -13.629   4.674 -33.206  1.00 70.99           C
ATOM   2232 1HG2 THR A 156     -13.027   3.770 -33.110  1.00 70.99           H
ATOM   2233 2HG2 THR A 156     -13.104   5.395 -33.833  1.00 70.99           H
ATOM   2234 3HG2 THR A 156     -14.587   4.426 -33.662  1.00 70.99           H
ATOM   2235  HN  THR A 156     -12.448   3.601 -30.788  1.00 70.99           H
ATOM   2236  N   TRP A 157     -12.917   5.903 -28.745  1.00 73.96           N
ATOM   2237  CA  TRP A 157     -13.263   6.614 -27.526  1.00 73.96           C
ATOM   2238  C   TRP A 157     -11.970   6.886 -26.754  1.00 73.96           C
ATOM   2239  O   TRP A 157     -12.003   7.152 -25.554  1.00 73.96           O
ATOM   2240  HA  TRP A 157     -13.732   7.555 -27.811  1.00 73.96           H
ATOM   2241  CB  TRP A 157     -14.293   5.832 -26.709  1.00 73.96           C
ATOM   2242 1HB  TRP A 157     -13.990   4.785 -26.667  1.00 73.96           H
ATOM   2243 2HB  TRP A 157     -14.290   6.206 -25.685  1.00 73.96           H
ATOM   2244  CG  TRP A 157     -15.717   5.913 -27.261  1.00 73.96           C
ATOM   2245  CD1 TRP A 157     -16.148   5.577 -28.485  1.00 73.96           C
ATOM   2246  HD1 TRP A 157     -15.507   5.186 -29.275  1.00 73.96           H
ATOM   2247  CD2 TRP A 157     -16.888   6.375 -26.556  1.00 73.96           C
ATOM   2248  NE1 TRP A 157     -17.505   5.788 -28.619  1.00 73.96           N
ATOM   2249  HE1 TRP A 157     -18.053   5.613 -29.437  1.00 73.96           H
ATOM   2250  CE2 TRP A 157     -17.970   6.289 -27.409  1.00 73.96           C
ATOM   2251  CE3 TRP A 157     -17.029   6.850 -25.240  1.00 73.96           C
ATOM   2252  HE3 TRP A 157     -16.191   6.928 -24.547  1.00 73.96           H
ATOM   2253  CZ2 TRP A 157     -19.268   6.661 -27.040  1.00 73.96           C
ATOM   2254  HZ2 TRP A 157     -20.106   6.583 -27.733  1.00 73.96           H
ATOM   2255  CZ3 TRP A 157     -18.333   7.218 -24.887  1.00 73.96           C
ATOM   2256  HZ3 TRP A 157     -18.498   7.593 -23.877  1.00 73.96           H
ATOM   2257  CH2 TRP A 157     -19.432   7.137 -25.734  1.00 73.96           C
ATOM   2258  HH2 TRP A 157     -20.418   7.444 -25.383  1.00 73.96           H
ATOM   2259  HN  TRP A 157     -12.807   4.915 -28.642  1.00 73.96           H
ATOM   2260  N   ARG A 158     -10.861   6.810 -27.476  1.00 74.33           N
ATOM   2261  CA  ARG A 158      -9.553   6.845 -26.843  1.00 74.33           C
ATOM   2262  C   ARG A 158      -9.377   8.147 -26.060  1.00 74.33           C
ATOM   2263  O   ARG A 158      -8.907   8.134 -24.924  1.00 74.33           O
ATOM   2264  HA  ARG A 158      -9.543   5.982 -26.177  1.00 74.33           H
ATOM   2265  CB  ARG A 158      -8.436   6.727 -27.882  1.00 74.33           C
ATOM   2266 1HB  ARG A 158      -8.598   5.841 -28.496  1.00 74.33           H
ATOM   2267 2HB  ARG A 158      -8.463   7.587 -28.550  1.00 74.33           H
ATOM   2268  CG  ARG A 158      -7.066   6.641 -27.206  1.00 74.33           C
ATOM   2269 1HG  ARG A 158      -6.897   7.534 -26.604  1.00 74.33           H
ATOM   2270 2HG  ARG A 158      -7.044   5.790 -26.526  1.00 74.33           H
ATOM   2271  CD  ARG A 158      -5.950   6.501 -28.244  1.00 74.33           C
ATOM   2272 1HD  ARG A 158      -6.151   5.648 -28.892  1.00 74.33           H
ATOM   2273 2HD  ARG A 158      -5.921   7.385 -28.880  1.00 74.33           H
ATOM   2274  NE  ARG A 158      -4.647   6.323 -27.565  1.00 74.33           N
ATOM   2275  HE  ARG A 158      -4.599   6.517 -26.585  1.00 74.33           H
ATOM   2276  CZ  ARG A 158      -3.528   5.919 -28.181  1.00 74.33           C
ATOM   2277  NH1 ARG A 158      -3.535   5.645 -29.493  1.00 74.33           N
ATOM   2278 1HH1 ARG A 158      -4.380   5.742 -30.020  1.00 74.33           H
ATOM   2279 2HH1 ARG A 158      -2.696   5.344 -29.945  1.00 74.33           H
ATOM   2280  NH2 ARG A 158      -2.402   5.793 -27.466  1.00 74.33           N
ATOM   2281 1HH2 ARG A 158      -1.558   5.492 -27.911  1.00 74.33           H
ATOM   2282 2HH2 ARG A 158      -2.405   5.999 -26.488  1.00 74.33           H
ATOM   2283  HN  ARG A 158     -10.846   6.725 -28.472  1.00 74.33           H
ATOM   2284  N   GLU A 159      -9.763   9.242 -26.700  1.00 76.53           N
ATOM   2285  CA  GLU A 159      -9.573  10.557 -26.113  1.00 76.53           C
ATOM   2286  C   GLU A 159     -10.469  10.725 -24.885  1.00 76.53           C
ATOM   2287  O   GLU A 159     -10.008  11.159 -23.830  1.00 76.53           O
ATOM   2288  HA  GLU A 159      -8.525  10.593 -25.815  1.00 76.53           H
ATOM   2289  CB  GLU A 159      -9.839  11.659 -27.141  1.00 76.53           C
ATOM   2290 1HB  GLU A 159     -10.778  11.460 -27.658  1.00 76.53           H
ATOM   2291 2HB  GLU A 159      -9.815  12.632 -26.650  1.00 76.53           H
ATOM   2292  CG  GLU A 159      -8.745  11.688 -28.210  1.00 76.53           C
ATOM   2293 1HG  GLU A 159      -7.765  11.661 -27.733  1.00 76.53           H
ATOM   2294 2HG  GLU A 159      -8.820  10.799 -28.836  1.00 76.53           H
ATOM   2295  CD  GLU A 159      -8.861  12.942 -29.079  1.00 76.53           C
ATOM   2296  OE1 GLU A 159      -7.856  13.262 -29.751  1.00 76.53           O
ATOM   2297  OE2 GLU A 159      -9.952  13.552 -29.052  1.00 76.53           O
ATOM   2298  HN  GLU A 159     -10.198   9.239 -27.600  1.00 76.53           H
ATOM   2299  N   LYS A 160     -11.734  10.372 -25.061  1.00 80.04           N
ATOM   2300  CA  LYS A 160     -12.696  10.467 -23.977  1.00 80.04           C
ATOM   2301  C   LYS A 160     -12.202   9.637 -22.790  1.00 80.04           C
ATOM   2302  O   LYS A 160     -12.303  10.068 -21.642  1.00 80.04           O
ATOM   2303  HA  LYS A 160     -12.743  11.512 -23.671  1.00 80.04           H
ATOM   2304  CB  LYS A 160     -14.092  10.074 -24.463  1.00 80.04           C
ATOM   2305 1HB  LYS A 160     -14.040   9.132 -25.009  1.00 80.04           H
ATOM   2306 2HB  LYS A 160     -14.747   9.909 -23.607  1.00 80.04           H
ATOM   2307  CG  LYS A 160     -14.685  11.160 -25.363  1.00 80.04           C
ATOM   2308 1HG  LYS A 160     -14.616  12.128 -24.866  1.00 80.04           H
ATOM   2309 2HG  LYS A 160     -14.103  11.233 -26.283  1.00 80.04           H
ATOM   2310  CD  LYS A 160     -16.146  10.857 -25.700  1.00 80.04           C
ATOM   2311 1HD  LYS A 160     -16.210   9.913 -26.242  1.00 80.04           H
ATOM   2312 2HD  LYS A 160     -16.717  10.734 -24.780  1.00 80.04           H
ATOM   2313  CE  LYS A 160     -16.759  11.977 -26.542  1.00 80.04           C
ATOM   2314 1HE  LYS A 160     -16.671  12.927 -26.014  1.00 80.04           H
ATOM   2315 2HE  LYS A 160     -16.209  12.080 -27.477  1.00 80.04           H
ATOM   2316  NZ  LYS A 160     -18.183  11.692 -26.827  1.00 80.04           N
ATOM   2317 1HZ  LYS A 160     -18.572  12.441 -27.389  1.00 80.04           H
ATOM   2318 2HZ  LYS A 160     -18.258  10.816 -27.332  1.00 80.04           H
ATOM   2319 3HZ  LYS A 160     -18.695  11.623 -25.954  1.00 80.04           H
ATOM   2320  HN  LYS A 160     -12.103  10.028 -25.925  1.00 80.04           H
ATOM   2321  N   ARG A 161     -11.680   8.462 -23.107  1.00 80.32           N
ATOM   2322  CA  ARG A 161     -11.181   7.563 -22.080  1.00 80.32           C
ATOM   2323  C   ARG A 161     -10.034   8.221 -21.310  1.00 80.32           C
ATOM   2324  O   ARG A 161      -9.907   8.036 -20.101  1.00 80.32           O
ATOM   2325  HA  ARG A 161     -12.036   7.381 -21.429  1.00 80.32           H
ATOM   2326  CB  ARG A 161     -10.690   6.248 -22.689  1.00 80.32           C
ATOM   2327 1HB  ARG A 161     -10.022   6.458 -23.525  1.00 80.32           H
ATOM   2328 2HB  ARG A 161     -10.111   5.694 -21.950  1.00 80.32           H
ATOM   2329  CG  ARG A 161     -11.864   5.394 -23.171  1.00 80.32           C
ATOM   2330 1HG  ARG A 161     -12.438   5.043 -22.313  1.00 80.32           H
ATOM   2331 2HG  ARG A 161     -12.536   6.002 -23.776  1.00 80.32           H
ATOM   2332  CD  ARG A 161     -11.374   4.198 -23.988  1.00 80.32           C
ATOM   2333 1HD  ARG A 161     -12.212   3.734 -24.509  1.00 80.32           H
ATOM   2334 2HD  ARG A 161     -10.670   4.532 -24.751  1.00 80.32           H
ATOM   2335  NE  ARG A 161     -10.723   3.210 -23.099  1.00 80.32           N
ATOM   2336  HE  ARG A 161     -10.865   3.301 -22.113  1.00 80.32           H
ATOM   2337  CZ  ARG A 161      -9.954   2.201 -23.532  1.00 80.32           C
ATOM   2338  NH1 ARG A 161      -9.729   2.031 -24.842  1.00 80.32           N
ATOM   2339 1HH1 ARG A 161     -10.136   2.660 -25.505  1.00 80.32           H
ATOM   2340 2HH1 ARG A 161      -9.154   1.276 -25.157  1.00 80.32           H
ATOM   2341  NH2 ARG A 161      -9.414   1.365 -22.635  1.00 80.32           N
ATOM   2342 1HH2 ARG A 161      -8.838   0.607 -22.942  1.00 80.32           H
ATOM   2343 2HH2 ARG A 161      -9.587   1.498 -21.659  1.00 80.32           H
ATOM   2344  HN  ARG A 161     -11.595   8.122 -24.043  1.00 80.32           H
ATOM   2345  N   LEU A 162      -9.227   8.974 -22.043  1.00 80.51           N
ATOM   2346  CA  LEU A 162      -8.096   9.662 -21.445  1.00 80.51           C
ATOM   2347  C   LEU A 162      -8.608  10.727 -20.473  1.00 80.51           C
ATOM   2348  O   LEU A 162      -8.059  10.895 -19.385  1.00 80.51           O
ATOM   2349  HA  LEU A 162      -7.527   8.924 -20.880  1.00 80.51           H
ATOM   2350  CB  LEU A 162      -7.169  10.214 -22.530  1.00 80.51           C
ATOM   2351 1HB  LEU A 162      -7.092   9.473 -23.325  1.00 80.51           H
ATOM   2352 2HB  LEU A 162      -7.636  11.099 -22.963  1.00 80.51           H
ATOM   2353  CG  LEU A 162      -5.755  10.586 -22.079  1.00 80.51           C
ATOM   2354  HG  LEU A 162      -5.816  10.997 -21.071  1.00 80.51           H
ATOM   2355  CD1 LEU A 162      -4.858   9.349 -22.009  1.00 80.51           C
ATOM   2356 1HD1 LEU A 162      -5.276   8.637 -21.297  1.00 80.51           H
ATOM   2357 2HD1 LEU A 162      -4.801   8.886 -22.994  1.00 80.51           H
ATOM   2358 3HD1 LEU A 162      -3.860   9.642 -21.686  1.00 80.51           H
ATOM   2359  CD2 LEU A 162      -5.162  11.674 -22.976  1.00 80.51           C
ATOM   2360 1HD2 LEU A 162      -5.118  11.313 -24.004  1.00 80.51           H
ATOM   2361 2HD2 LEU A 162      -5.789  12.564 -22.931  1.00 80.51           H
ATOM   2362 3HD2 LEU A 162      -4.157  11.920 -22.633  1.00 80.51           H
ATOM   2363  HN  LEU A 162      -9.337   9.118 -23.027  1.00 80.51           H
ATOM   2364  N   LEU A 163      -9.654  11.418 -20.900  1.00 83.74           N
ATOM   2365  CA  LEU A 163     -10.240  12.470 -20.086  1.00 83.74           C
ATOM   2366  C   LEU A 163     -10.761  11.867 -18.780  1.00 83.74           C
ATOM   2367  O   LEU A 163     -10.429  12.344 -17.696  1.00 83.74           O
ATOM   2368  HA  LEU A 163      -9.446  13.178 -19.847  1.00 83.74           H
ATOM   2369  CB  LEU A 163     -11.303  13.232 -20.879  1.00 83.74           C
ATOM   2370 1HB  LEU A 163     -10.947  13.355 -21.902  1.00 83.74           H
ATOM   2371 2HB  LEU A 163     -12.202  12.618 -20.926  1.00 83.74           H
ATOM   2372  CG  LEU A 163     -11.688  14.609 -20.334  1.00 83.74           C
ATOM   2373  HG  LEU A 163     -11.513  14.611 -19.258  1.00 83.74           H
ATOM   2374  CD1 LEU A 163     -10.806  15.703 -20.938  1.00 83.74           C
ATOM   2375 1HD1 LEU A 163      -9.763  15.508 -20.689  1.00 83.74           H
ATOM   2376 2HD1 LEU A 163     -10.926  15.710 -22.021  1.00 83.74           H
ATOM   2377 3HD1 LEU A 163     -11.100  16.672 -20.533  1.00 83.74           H
ATOM   2378  CD2 LEU A 163     -13.177  14.888 -20.550  1.00 83.74           C
ATOM   2379 1HD2 LEU A 163     -13.400  14.859 -21.617  1.00 83.74           H
ATOM   2380 2HD2 LEU A 163     -13.767  14.130 -20.035  1.00 83.74           H
ATOM   2381 3HD2 LEU A 163     -13.423  15.873 -20.154  1.00 83.74           H
ATOM   2382  HN  LEU A 163     -10.100  11.270 -21.783  1.00 83.74           H
ATOM   2383  N   TYR A 164     -11.569  10.827 -18.926  1.00 84.84           N
ATOM   2384  CA  TYR A 164     -12.148  10.161 -17.772  1.00 84.84           C
ATOM   2385  C   TYR A 164     -11.057   9.606 -16.854  1.00 84.84           C
ATOM   2386  O   TYR A 164     -11.213   9.596 -15.634  1.00 84.84           O
ATOM   2387  HA  TYR A 164     -12.737  10.895 -17.221  1.00 84.84           H
ATOM   2388  CB  TYR A 164     -12.973   8.998 -18.326  1.00 84.84           C
ATOM   2389 1HB  TYR A 164     -12.366   8.443 -19.041  1.00 84.84           H
ATOM   2390 2HB  TYR A 164     -13.211   8.314 -17.512  1.00 84.84           H
ATOM   2391  CG  TYR A 164     -14.274   9.427 -19.008  1.00 84.84           C
ATOM   2392  CD1 TYR A 164     -15.099  10.352 -18.401  1.00 84.84           C
ATOM   2393  HD1 TYR A 164     -14.824  10.776 -17.436  1.00 84.84           H
ATOM   2394  CD2 TYR A 164     -14.622   8.889 -20.231  1.00 84.84           C
ATOM   2395  HD2 TYR A 164     -13.970   8.159 -20.710  1.00 84.84           H
ATOM   2396  CE1 TYR A 164     -16.323  10.755 -19.043  1.00 84.84           C
ATOM   2397  HE1 TYR A 164     -16.984  11.485 -18.575  1.00 84.84           H
ATOM   2398  CE2 TYR A 164     -15.846   9.293 -20.873  1.00 84.84           C
ATOM   2399  HE2 TYR A 164     -16.132   8.876 -21.838  1.00 84.84           H
ATOM   2400  CZ  TYR A 164     -16.636  10.206 -20.247  1.00 84.84           C
ATOM   2401  OH  TYR A 164     -17.792  10.588 -20.854  1.00 84.84           O
ATOM   2402  HH  TYR A 164     -17.907  10.091 -21.714  1.00 84.84           H
ATOM   2403  HN  TYR A 164     -11.827  10.440 -19.811  1.00 84.84           H
ATOM   2404  N   SER A 165      -9.978   9.156 -17.477  1.00 84.70           N
ATOM   2405  CA  SER A 165      -8.863   8.595 -16.732  1.00 84.70           C
ATOM   2406  C   SER A 165      -8.295   9.643 -15.773  1.00 84.70           C
ATOM   2407  O   SER A 165      -7.866   9.311 -14.668  1.00 84.70           O
ATOM   2408  HA  SER A 165      -9.281   7.755 -16.177  1.00 84.70           H
ATOM   2409  CB  SER A 165      -7.769   8.089 -17.674  1.00 84.70           C
ATOM   2410 1HB  SER A 165      -7.145   7.366 -17.150  1.00 84.70           H
ATOM   2411 2HB  SER A 165      -8.227   7.566 -18.514  1.00 84.70           H
ATOM   2412  OG  SER A 165      -6.954   9.151 -18.164  1.00 84.70           O
ATOM   2413  HG  SER A 165      -6.207   8.781 -18.717  1.00 84.70           H
ATOM   2414  HN  SER A 165      -9.858   9.171 -18.470  1.00 84.70           H
ATOM   2415  N   LYS A 166      -8.310  10.887 -16.229  1.00 86.26           N
ATOM   2416  CA  LYS A 166      -7.805  11.986 -15.423  1.00 86.26           C
ATOM   2417  C   LYS A 166      -8.722  12.190 -14.216  1.00 86.26           C
ATOM   2418  O   LYS A 166      -8.250  12.314 -13.087  1.00 86.26           O
ATOM   2419  HA  LYS A 166      -6.818  11.700 -15.062  1.00 86.26           H
ATOM   2420  CB  LYS A 166      -7.628  13.241 -16.280  1.00 86.26           C
ATOM   2421 1HB  LYS A 166      -8.548  13.445 -16.828  1.00 86.26           H
ATOM   2422 2HB  LYS A 166      -7.444  14.101 -15.637  1.00 86.26           H
ATOM   2423  CG  LYS A 166      -6.469  13.074 -17.264  1.00 86.26           C
ATOM   2424 1HG  LYS A 166      -5.550  12.864 -16.716  1.00 86.26           H
ATOM   2425 2HG  LYS A 166      -6.656  12.217 -17.911  1.00 86.26           H
ATOM   2426  CD  LYS A 166      -6.286  14.332 -18.115  1.00 86.26           C
ATOM   2427 1HD  LYS A 166      -7.199  14.531 -18.677  1.00 86.26           H
ATOM   2428 2HD  LYS A 166      -6.117  15.192 -17.467  1.00 86.26           H
ATOM   2429  CE  LYS A 166      -5.110  14.175 -19.081  1.00 86.26           C
ATOM   2430 1HE  LYS A 166      -4.213  13.896 -18.528  1.00 86.26           H
ATOM   2431 2HE  LYS A 166      -5.315  13.369 -19.785  1.00 86.26           H
ATOM   2432  NZ  LYS A 166      -4.872  15.437 -19.817  1.00 86.26           N
ATOM   2433 1HZ  LYS A 166      -4.103  15.310 -20.466  1.00 86.26           H
ATOM   2434 2HZ  LYS A 166      -5.709  15.691 -20.331  1.00 86.26           H
ATOM   2435 3HZ  LYS A 166      -4.641  16.174 -19.160  1.00 86.26           H
ATOM   2436  HN  LYS A 166      -8.657  11.148 -17.130  1.00 86.26           H
ATOM   2437  N   MET A 167     -10.017  12.218 -14.494  1.00 90.52           N
ATOM   2438  CA  MET A 167     -11.003  12.442 -13.450  1.00 90.52           C
ATOM   2439  C   MET A 167     -10.964  11.321 -12.410  1.00 90.52           C
ATOM   2440  O   MET A 167     -11.064  11.578 -11.211  1.00 90.52           O
ATOM   2441  HA  MET A 167     -10.727  13.388 -12.985  1.00 90.52           H
ATOM   2442  CB  MET A 167     -12.399  12.513 -14.073  1.00 90.52           C
ATOM   2443 1HB  MET A 167     -12.585  11.615 -14.661  1.00 90.52           H
ATOM   2444 2HB  MET A 167     -13.151  12.539 -13.284  1.00 90.52           H
ATOM   2445  CG  MET A 167     -12.540  13.750 -14.961  1.00 90.52           C
ATOM   2446 1HG  MET A 167     -12.306  14.648 -14.389  1.00 90.52           H
ATOM   2447 2HG  MET A 167     -11.826  13.702 -15.783  1.00 90.52           H
ATOM   2448  SD  MET A 167     -14.202  13.854 -15.604  1.00 90.52           S
ATOM   2449  CE  MET A 167     -15.086  14.277 -14.112  1.00 90.52           C
ATOM   2450 1HE  MET A 167     -14.946  13.490 -13.371  1.00 90.52           H
ATOM   2451 2HE  MET A 167     -14.704  15.219 -13.718  1.00 90.52           H
ATOM   2452 3HE  MET A 167     -16.148  14.381 -14.335  1.00 90.52           H
ATOM   2453  HN  MET A 167     -10.395  12.091 -15.412  1.00 90.52           H
ATOM   2454  N   VAL A 168     -10.819  10.101 -12.906  1.00 89.61           N
ATOM   2455  CA  VAL A 168     -10.776   8.939 -12.035  1.00 89.61           C
ATOM   2456  C   VAL A 168      -9.562   9.044 -11.111  1.00 89.61           C
ATOM   2457  O   VAL A 168      -9.665   8.786  -9.913  1.00 89.61           O
ATOM   2458  HA  VAL A 168     -11.681   8.949 -11.428  1.00 89.61           H
ATOM   2459  CB  VAL A 168     -10.782   7.657 -12.872  1.00 89.61           C
ATOM   2460  HB  VAL A 168     -10.010   7.752 -13.636  1.00 89.61           H
ATOM   2461  CG1 VAL A 168     -10.443   6.439 -12.010  1.00 89.61           C
ATOM   2462 1HG1 VAL A 168      -9.452   6.567 -11.574  1.00 89.61           H
ATOM   2463 2HG1 VAL A 168     -11.181   6.340 -11.214  1.00 89.61           H
ATOM   2464 3HG1 VAL A 168     -10.454   5.542 -12.630  1.00 89.61           H
ATOM   2465  CG2 VAL A 168     -12.125   7.471 -13.580  1.00 89.61           C
ATOM   2466 1HG2 VAL A 168     -12.921   7.408 -12.839  1.00 89.61           H
ATOM   2467 2HG2 VAL A 168     -12.309   8.320 -14.239  1.00 89.61           H
ATOM   2468 3HG2 VAL A 168     -12.102   6.553 -14.168  1.00 89.61           H
ATOM   2469  HN  VAL A 168     -10.732   9.901 -13.882  1.00 89.61           H
ATOM   2470  N   CYS A 169      -8.439   9.424 -11.703  1.00 88.36           N
ATOM   2471  CA  CYS A 169      -7.200   9.542 -10.952  1.00 88.36           C
ATOM   2472  C   CYS A 169      -7.421  10.541  -9.815  1.00 88.36           C
ATOM   2473  O   CYS A 169      -7.086  10.262  -8.665  1.00 88.36           O
ATOM   2474  HA  CYS A 169      -6.977   8.550 -10.559  1.00 88.36           H
ATOM   2475  CB  CYS A 169      -6.031   9.950 -11.851  1.00 88.36           C
ATOM   2476 1HB  CYS A 169      -6.301  10.829 -12.436  1.00 88.36           H
ATOM   2477 2HB  CYS A 169      -5.171  10.225 -11.240  1.00 88.36           H
ATOM   2478  SG  CYS A 169      -5.588   8.568 -12.967  1.00 88.36           S
ATOM   2479  HG  CYS A 169      -6.468   8.870 -13.918  1.00 88.36           H
ATOM   2480  HN  CYS A 169      -8.367   9.648 -12.675  1.00 88.36           H
ATOM   2481  N   PHE A 170      -7.983  11.685 -10.176  1.00 91.80           N
ATOM   2482  CA  PHE A 170      -8.225  12.739  -9.206  1.00 91.80           C
ATOM   2483  C   PHE A 170      -9.123  12.244  -8.070  1.00 91.80           C
ATOM   2484  O   PHE A 170      -8.843  12.493  -6.899  1.00 91.80           O
ATOM   2485  HA  PHE A 170      -7.257  13.033  -8.800  1.00 91.80           H
ATOM   2486  CB  PHE A 170      -8.938  13.874  -9.945  1.00 91.80           C
ATOM   2487 1HB  PHE A 170      -8.325  14.182 -10.793  1.00 91.80           H
ATOM   2488 2HB  PHE A 170      -9.876  13.496 -10.351  1.00 91.80           H
ATOM   2489  CG  PHE A 170      -9.231  15.097  -9.074  1.00 91.80           C
ATOM   2490  CD1 PHE A 170     -10.473  15.274  -8.548  1.00 91.80           C
ATOM   2491  HD1 PHE A 170     -11.258  14.545  -8.747  1.00 91.80           H
ATOM   2492  CD2 PHE A 170      -8.251  16.006  -8.826  1.00 91.80           C
ATOM   2493  HD2 PHE A 170      -7.256  15.864  -9.248  1.00 91.80           H
ATOM   2494  CE1 PHE A 170     -10.746  16.409  -7.740  1.00 91.80           C
ATOM   2495  HE1 PHE A 170     -11.741  16.552  -7.318  1.00 91.80           H
ATOM   2496  CE2 PHE A 170      -8.524  17.141  -8.018  1.00 91.80           C
ATOM   2497  HE2 PHE A 170      -7.738  17.870  -7.819  1.00 91.80           H
ATOM   2498  CZ  PHE A 170      -9.765  17.319  -7.492  1.00 91.80           C
ATOM   2499  HZ  PHE A 170      -9.975  18.190  -6.871  1.00 91.80           H
ATOM   2500  HN  PHE A 170      -8.271  11.897 -11.110  1.00 91.80           H
ATOM   2501  N   THR A 171     -10.184  11.551  -8.457  1.00 93.78           N
ATOM   2502  CA  THR A 171     -11.148  11.056  -7.489  1.00 93.78           C
ATOM   2503  C   THR A 171     -10.474  10.091  -6.511  1.00 93.78           C
ATOM   2504  O   THR A 171     -10.774  10.100  -5.318  1.00 93.78           O
ATOM   2505  HA  THR A 171     -11.513  11.901  -6.904  1.00 93.78           H
ATOM   2506  CB  THR A 171     -12.311  10.427  -8.259  1.00 93.78           C
ATOM   2507  HB  THR A 171     -12.002   9.499  -8.740  1.00 93.78           H
ATOM   2508  OG1 THR A 171     -12.745  11.461  -9.138  1.00 93.78           O
ATOM   2509  HG1 THR A 171     -12.344  11.330 -10.044  1.00 93.78           H
ATOM   2510  CG2 THR A 171     -13.526  10.160  -7.368  1.00 93.78           C
ATOM   2511 1HG2 THR A 171     -13.876  11.099  -6.940  1.00 93.78           H
ATOM   2512 2HG2 THR A 171     -13.246   9.477  -6.566  1.00 93.78           H
ATOM   2513 3HG2 THR A 171     -14.322   9.713  -7.964  1.00 93.78           H
ATOM   2514  HN  THR A 171     -10.389  11.328  -9.410  1.00 93.78           H
ATOM   2515  N   ILE A 172      -9.575   9.282  -7.052  1.00 92.27           N
ATOM   2516  CA  ILE A 172      -8.883   8.289  -6.249  1.00 92.27           C
ATOM   2517  C   ILE A 172      -8.039   8.996  -5.187  1.00 92.27           C
ATOM   2518  O   ILE A 172      -8.040   8.598  -4.023  1.00 92.27           O
ATOM   2519  HA  ILE A 172      -9.641   7.689  -5.745  1.00 92.27           H
ATOM   2520  CB  ILE A 172      -8.079   7.343  -7.143  1.00 92.27           C
ATOM   2521  HB  ILE A 172      -7.556   7.940  -7.890  1.00 92.27           H
ATOM   2522  CG1 ILE A 172      -9.002   6.384  -7.898  1.00 92.27           C
ATOM   2523 1HG1 ILE A 172      -9.458   5.685  -7.197  1.00 92.27           H
ATOM   2524 2HG1 ILE A 172      -9.814   6.945  -8.362  1.00 92.27           H
ATOM   2525  CG2 ILE A 172      -7.015   6.597  -6.336  1.00 92.27           C
ATOM   2526 1HG2 ILE A 172      -6.331   7.315  -5.884  1.00 92.27           H
ATOM   2527 2HG2 ILE A 172      -7.497   6.012  -5.553  1.00 92.27           H
ATOM   2528 3HG2 ILE A 172      -6.458   5.931  -6.996  1.00 92.27           H
ATOM   2529  CD1 ILE A 172      -8.232   5.611  -8.970  1.00 92.27           C
ATOM   2530 1HD1 ILE A 172      -7.798   6.312  -9.683  1.00 92.27           H
ATOM   2531 2HD1 ILE A 172      -7.437   5.032  -8.499  1.00 92.27           H
ATOM   2532 3HD1 ILE A 172      -8.912   4.937  -9.491  1.00 92.27           H
ATOM   2533  HN  ILE A 172      -9.319   9.297  -8.019  1.00 92.27           H
ATOM   2534  N   TRP A 173      -7.340  10.032  -5.625  1.00 93.01           N
ATOM   2535  CA  TRP A 173      -6.437  10.753  -4.744  1.00 93.01           C
ATOM   2536  C   TRP A 173      -7.262  11.334  -3.595  1.00 93.01           C
ATOM   2537  O   TRP A 173      -6.877  11.224  -2.432  1.00 93.01           O
ATOM   2538  HA  TRP A 173      -5.709  10.039  -4.357  1.00 93.01           H
ATOM   2539  CB  TRP A 173      -5.651  11.816  -5.514  1.00 93.01           C
ATOM   2540 1HB  TRP A 173      -6.312  12.281  -6.247  1.00 93.01           H
ATOM   2541 2HB  TRP A 173      -5.343  12.599  -4.821  1.00 93.01           H
ATOM   2542  CG  TRP A 173      -4.414  11.277  -6.235  1.00 93.01           C
ATOM   2543  CD1 TRP A 173      -4.216  11.153  -7.554  1.00 93.01           C
ATOM   2544  HD1 TRP A 173      -4.946  11.435  -8.313  1.00 93.01           H
ATOM   2545  CD2 TRP A 173      -3.204  10.790  -5.618  1.00 93.01           C
ATOM   2546  NE1 TRP A 173      -2.972  10.624  -7.832  1.00 93.01           N
ATOM   2547  HE1 TRP A 173      -2.597  10.439  -8.740  1.00 93.01           H
ATOM   2548  CE2 TRP A 173      -2.337  10.396  -6.617  1.00 93.01           C
ATOM   2549  CE3 TRP A 173      -2.853  10.685  -4.260  1.00 93.01           C
ATOM   2550  HE3 TRP A 173      -3.520  10.989  -3.453  1.00 93.01           H
ATOM   2551  CZ2 TRP A 173      -1.064   9.871  -6.364  1.00 93.01           C
ATOM   2552  HZ2 TRP A 173      -0.398   9.568  -7.171  1.00 93.01           H
ATOM   2553  CZ3 TRP A 173      -1.578  10.159  -4.025  1.00 93.01           C
ATOM   2554  HZ3 TRP A 173      -1.256  10.056  -2.988  1.00 93.01           H
ATOM   2555  CH2 TRP A 173      -0.693   9.758  -5.019  1.00 93.01           C
ATOM   2556  HH2 TRP A 173       0.285   9.357  -4.753  1.00 93.01           H
ATOM   2557  HN  TRP A 173      -7.383  10.380  -6.562  1.00 93.01           H
ATOM   2558  N   VAL A 174      -8.381  11.941  -3.960  1.00 94.83           N
ATOM   2559  CA  VAL A 174      -9.230  12.598  -2.981  1.00 94.83           C
ATOM   2560  C   VAL A 174      -9.744  11.561  -1.980  1.00 94.83           C
ATOM   2561  O   VAL A 174      -9.722  11.794  -0.772  1.00 94.83           O
ATOM   2562  HA  VAL A 174      -8.617  13.325  -2.448  1.00 94.83           H
ATOM   2563  CB  VAL A 174     -10.356  13.355  -3.688  1.00 94.83           C
ATOM   2564  HB  VAL A 174     -10.858  12.658  -4.359  1.00 94.83           H
ATOM   2565  CG1 VAL A 174     -11.390  13.866  -2.682  1.00 94.83           C
ATOM   2566 1HG1 VAL A 174     -11.821  13.022  -2.144  1.00 94.83           H
ATOM   2567 2HG1 VAL A 174     -10.906  14.540  -1.975  1.00 94.83           H
ATOM   2568 3HG1 VAL A 174     -12.179  14.400  -3.212  1.00 94.83           H
ATOM   2569  CG2 VAL A 174      -9.799  14.503  -4.533  1.00 94.83           C
ATOM   2570 1HG2 VAL A 174      -9.261  15.199  -3.890  1.00 94.83           H
ATOM   2571 2HG2 VAL A 174      -9.120  14.103  -5.286  1.00 94.83           H
ATOM   2572 3HG2 VAL A 174     -10.621  15.024  -5.024  1.00 94.83           H
ATOM   2573  HN  VAL A 174      -8.710  11.988  -4.903  1.00 94.83           H
ATOM   2574  N   LEU A 175     -10.195  10.438  -2.519  1.00 92.52           N
ATOM   2575  CA  LEU A 175     -10.824   9.415  -1.701  1.00 92.52           C
ATOM   2576  C   LEU A 175      -9.784   8.817  -0.751  1.00 92.52           C
ATOM   2577  O   LEU A 175     -10.076   8.574   0.419  1.00 92.52           O
ATOM   2578  HA  LEU A 175     -11.596   9.902  -1.106  1.00 92.52           H
ATOM   2579  CB  LEU A 175     -11.519   8.376  -2.584  1.00 92.52           C
ATOM   2580 1HB  LEU A 175     -12.164   8.901  -3.289  1.00 92.52           H
ATOM   2581 2HB  LEU A 175     -10.759   7.859  -3.170  1.00 92.52           H
ATOM   2582  CG  LEU A 175     -12.359   7.328  -1.851  1.00 92.52           C
ATOM   2583  HG  LEU A 175     -12.575   7.702  -0.850  1.00 92.52           H
ATOM   2584  CD1 LEU A 175     -13.702   7.113  -2.552  1.00 92.52           C
ATOM   2585 1HD1 LEU A 175     -14.255   8.052  -2.573  1.00 92.52           H
ATOM   2586 2HD1 LEU A 175     -13.528   6.771  -3.572  1.00 92.52           H
ATOM   2587 3HD1 LEU A 175     -14.279   6.363  -2.011  1.00 92.52           H
ATOM   2588  CD2 LEU A 175     -11.583   6.020  -1.687  1.00 92.52           C
ATOM   2589 1HD2 LEU A 175     -11.316   5.630  -2.669  1.00 92.52           H
ATOM   2590 2HD2 LEU A 175     -10.676   6.206  -1.111  1.00 92.52           H
ATOM   2591 3HD2 LEU A 175     -12.203   5.293  -1.163  1.00 92.52           H
ATOM   2592  HN  LEU A 175     -10.136  10.222  -3.494  1.00 92.52           H
ATOM   2593  N   ALA A 176      -8.594   8.598  -1.289  1.00 92.68           N
ATOM   2594  CA  ALA A 176      -7.516   8.014  -0.509  1.00 92.68           C
ATOM   2595  C   ALA A 176      -7.154   8.957   0.640  1.00 92.68           C
ATOM   2596  O   ALA A 176      -6.875   8.509   1.751  1.00 92.68           O
ATOM   2597  HA  ALA A 176      -7.878   7.073  -0.095  1.00 92.68           H
ATOM   2598  CB  ALA A 176      -6.323   7.724  -1.423  1.00 92.68           C
ATOM   2599 1HB  ALA A 176      -6.625   7.027  -2.205  1.00 92.68           H
ATOM   2600 2HB  ALA A 176      -5.980   8.653  -1.878  1.00 92.68           H
ATOM   2601 3HB  ALA A 176      -5.515   7.286  -0.838  1.00 92.68           H
ATOM   2602  HN  ALA A 176      -8.361   8.812  -2.238  1.00 92.68           H
ATOM   2603  N   ALA A 177      -7.171  10.246   0.333  1.00 93.39           N
ATOM   2604  CA  ALA A 177      -6.810  11.254   1.315  1.00 93.39           C
ATOM   2605  C   ALA A 177      -7.810  11.214   2.472  1.00 93.39           C
ATOM   2606  O   ALA A 177      -7.419  11.262   3.637  1.00 93.39           O
ATOM   2607  HA  ALA A 177      -5.818  11.007   1.694  1.00 93.39           H
ATOM   2608  CB  ALA A 177      -6.752  12.626   0.641  1.00 93.39           C
ATOM   2609 1HB  ALA A 177      -6.006  12.610  -0.154  1.00 93.39           H
ATOM   2610 2HB  ALA A 177      -7.728  12.865   0.218  1.00 93.39           H
ATOM   2611 3HB  ALA A 177      -6.481  13.382   1.378  1.00 93.39           H
ATOM   2612  HN  ALA A 177      -7.425  10.603  -0.566  1.00 93.39           H
ATOM   2613  N   ALA A 178      -9.081  11.127   2.110  1.00 93.54           N
ATOM   2614  CA  ALA A 178     -10.145  11.156   3.100  1.00 93.54           C
ATOM   2615  C   ALA A 178     -10.017   9.938   4.016  1.00 93.54           C
ATOM   2616  O   ALA A 178     -10.278  10.027   5.215  1.00 93.54           O
ATOM   2617  HA  ALA A 178     -10.020  12.062   3.695  1.00 93.54           H
ATOM   2618  CB  ALA A 178     -11.500  11.214   2.392  1.00 93.54           C
ATOM   2619 1HB  ALA A 178     -11.551  12.113   1.778  1.00 93.54           H
ATOM   2620 2HB  ALA A 178     -11.617  10.335   1.760  1.00 93.54           H
ATOM   2621 3HB  ALA A 178     -12.297  11.237   3.135  1.00 93.54           H
ATOM   2622  HN  ALA A 178      -9.388  11.038   1.163  1.00 93.54           H
ATOM   2623  N   LEU A 179      -9.616   8.826   3.416  1.00 91.57           N
ATOM   2624  CA  LEU A 179      -9.528   7.572   4.145  1.00 91.57           C
ATOM   2625  C   LEU A 179      -8.346   7.632   5.115  1.00 91.57           C
ATOM   2626  O   LEU A 179      -8.221   6.787   6.000  1.00 91.57           O
ATOM   2627  HA  LEU A 179     -10.445   7.467   4.725  1.00 91.57           H
ATOM   2628  CB  LEU A 179      -9.468   6.391   3.174  1.00 91.57           C
ATOM   2629 1HB  LEU A 179      -8.680   6.585   2.447  1.00 91.57           H
ATOM   2630 2HB  LEU A 179      -9.175   5.502   3.733  1.00 91.57           H
ATOM   2631  CG  LEU A 179     -10.760   6.080   2.416  1.00 91.57           C
ATOM   2632  HG  LEU A 179     -11.042   6.965   1.844  1.00 91.57           H
ATOM   2633  CD1 LEU A 179     -10.547   4.944   1.414  1.00 91.57           C
ATOM   2634 1HD1 LEU A 179      -9.780   5.232   0.695  1.00 91.57           H
ATOM   2635 2HD1 LEU A 179     -10.229   4.046   1.944  1.00 91.57           H
ATOM   2636 3HD1 LEU A 179     -11.481   4.743   0.888  1.00 91.57           H
ATOM   2637  CD2 LEU A 179     -11.907   5.784   3.384  1.00 91.57           C
ATOM   2638 1HD2 LEU A 179     -11.648   4.924   4.001  1.00 91.57           H
ATOM   2639 2HD2 LEU A 179     -12.077   6.651   4.022  1.00 91.57           H
ATOM   2640 3HD2 LEU A 179     -12.813   5.566   2.818  1.00 91.57           H
ATOM   2641  HN  LEU A 179      -9.353   8.774   2.453  1.00 91.57           H
ATOM   2642  N   CYS A 180      -7.509   8.639   4.915  1.00 92.33           N
ATOM   2643  CA  CYS A 180      -6.297   8.772   5.705  1.00 92.33           C
ATOM   2644  C   CYS A 180      -6.569   9.761   6.841  1.00 92.33           C
ATOM   2645  O   CYS A 180      -5.671  10.085   7.616  1.00 92.33           O
ATOM   2646  HA  CYS A 180      -6.070   7.782   6.101  1.00 92.33           H
ATOM   2647  CB  CYS A 180      -5.106   9.203   4.847  1.00 92.33           C
ATOM   2648 1HB  CYS A 180      -5.324  10.153   4.358  1.00 92.33           H
ATOM   2649 2HB  CYS A 180      -4.231   9.363   5.477  1.00 92.33           H
ATOM   2650  SG  CYS A 180      -4.745   7.923   3.590  1.00 92.33           S
ATOM   2651  HG  CYS A 180      -5.883   8.065   2.916  1.00 92.33           H
ATOM   2652  HN  CYS A 180      -7.647   9.354   4.230  1.00 92.33           H
ATOM   2653  N   ILE A 181      -7.813  10.213   6.903  1.00 93.40           N
ATOM   2654  CA  ILE A 181      -8.205  11.189   7.905  1.00 93.40           C
ATOM   2655  C   ILE A 181      -7.900  10.635   9.298  1.00 93.40           C
ATOM   2656  O   ILE A 181      -7.309  11.323  10.128  1.00 93.40           O
ATOM   2657  HA  ILE A 181      -7.598  12.081   7.748  1.00 93.40           H
ATOM   2658  CB  ILE A 181      -9.667  11.598   7.712  1.00 93.40           C
ATOM   2659  HB  ILE A 181     -10.251  10.697   7.524  1.00 93.40           H
ATOM   2660  CG1 ILE A 181      -9.826  12.504   6.490  1.00 93.40           C
ATOM   2661 1HG1 ILE A 181      -9.316  13.451   6.665  1.00 93.40           H
ATOM   2662 2HG1 ILE A 181      -9.351  12.041   5.625  1.00 93.40           H
ATOM   2663  CG2 ILE A 181     -10.228  12.243   8.981  1.00 93.40           C
ATOM   2664 1HG2 ILE A 181     -10.170  11.533   9.806  1.00 93.40           H
ATOM   2665 2HG2 ILE A 181      -9.646  13.132   9.224  1.00 93.40           H
ATOM   2666 3HG2 ILE A 181     -11.268  12.524   8.816  1.00 93.40           H
ATOM   2667  CD1 ILE A 181     -11.304  12.763   6.188  1.00 93.40           C
ATOM   2668 1HD1 ILE A 181     -11.805  11.816   5.989  1.00 93.40           H
ATOM   2669 2HD1 ILE A 181     -11.770  13.248   7.045  1.00 93.40           H
ATOM   2670 3HD1 ILE A 181     -11.388  13.409   5.314  1.00 93.40           H
ATOM   2671  HN  ILE A 181      -8.545   9.923   6.286  1.00 93.40           H
ATOM   2672  N   PRO A 182      -8.297   9.386   9.579  1.00 91.56           N
ATOM   2673  CA  PRO A 182      -8.115   8.820  10.918  1.00 91.56           C
ATOM   2674  C   PRO A 182      -6.678   8.932  11.401  1.00 91.56           C
ATOM   2675  O   PRO A 182      -6.432   9.324  12.540  1.00 91.56           O
ATOM   2676  HA  PRO A 182      -8.704   9.379  11.644  1.00 91.56           H
ATOM   2677  CB  PRO A 182      -8.547   7.361  10.756  1.00 91.56           C
ATOM   2678 1HB  PRO A 182      -7.703   6.717  10.512  1.00 91.56           H
ATOM   2679 2HB  PRO A 182      -8.991   6.970  11.671  1.00 91.56           H
ATOM   2680  CG  PRO A 182      -9.560   7.417   9.618  1.00 91.56           C
ATOM   2681 1HG  PRO A 182      -9.697   6.442   9.150  1.00 91.56           H
ATOM   2682 2HG  PRO A 182     -10.544   7.730   9.967  1.00 91.56           H
ATOM   2683  CD  PRO A 182      -8.944   8.428   8.665  1.00 91.56           C
ATOM   2684 1HD  PRO A 182      -8.220   7.963   7.995  1.00 91.56           H
ATOM   2685 2HD  PRO A 182      -9.697   8.902   8.036  1.00 91.56           H
ATOM   2686  N   GLU A 183      -5.760   8.580  10.513  1.00 92.02           N
ATOM   2687  CA  GLU A 183      -4.347   8.589  10.854  1.00 92.02           C
ATOM   2688  C   GLU A 183      -3.904  10.000  11.245  1.00 92.02           C
ATOM   2689  O   GLU A 183      -3.136  10.174  12.190  1.00 92.02           O
ATOM   2690  HA  GLU A 183      -4.252   7.921  11.710  1.00 92.02           H
ATOM   2691  CB  GLU A 183      -3.501   8.048   9.699  1.00 92.02           C
ATOM   2692 1HB  GLU A 183      -3.885   8.430   8.753  1.00 92.02           H
ATOM   2693 2HB  GLU A 183      -2.452   8.290   9.868  1.00 92.02           H
ATOM   2694  CG  GLU A 183      -3.585   6.522   9.626  1.00 92.02           C
ATOM   2695 1HG  GLU A 183      -2.826   6.145   8.940  1.00 92.02           H
ATOM   2696 2HG  GLU A 183      -3.370   6.095  10.605  1.00 92.02           H
ATOM   2697  CD  GLU A 183      -4.971   6.071   9.160  1.00 92.02           C
ATOM   2698  OE1 GLU A 183      -5.279   4.878   9.369  1.00 92.02           O
ATOM   2699  OE2 GLU A 183      -5.690   6.929   8.604  1.00 92.02           O
ATOM   2700  HN  GLU A 183      -5.967   8.294   9.577  1.00 92.02           H
ATOM   2701  N   ILE A 184      -4.407  10.972  10.497  1.00 94.18           N
ATOM   2702  CA  ILE A 184      -3.968  12.347  10.663  1.00 94.18           C
ATOM   2703  C   ILE A 184      -4.387  12.848  12.047  1.00 94.18           C
ATOM   2704  O   ILE A 184      -3.663  13.616  12.679  1.00 94.18           O
ATOM   2705  HA  ILE A 184      -2.879  12.351  10.610  1.00 94.18           H
ATOM   2706  CB  ILE A 184      -4.480  13.216   9.513  1.00 94.18           C
ATOM   2707  HB  ILE A 184      -5.563  13.100   9.454  1.00 94.18           H
ATOM   2708  CG1 ILE A 184      -3.902  12.750   8.175  1.00 94.18           C
ATOM   2709 1HG1 ILE A 184      -2.830  12.943   8.151  1.00 94.18           H
ATOM   2710 2HG1 ILE A 184      -4.035  11.673   8.072  1.00 94.18           H
ATOM   2711  CG2 ILE A 184      -4.198  14.696   9.776  1.00 94.18           C
ATOM   2712 1HG2 ILE A 184      -4.696  15.004  10.695  1.00 94.18           H
ATOM   2713 2HG2 ILE A 184      -3.123  14.848   9.877  1.00 94.18           H
ATOM   2714 3HG2 ILE A 184      -4.572  15.291   8.942  1.00 94.18           H
ATOM   2715  CD1 ILE A 184      -4.581  13.466   7.006  1.00 94.18           C
ATOM   2716 1HD1 ILE A 184      -5.650  13.251   7.019  1.00 94.18           H
ATOM   2717 2HD1 ILE A 184      -4.426  14.541   7.099  1.00 94.18           H
ATOM   2718 3HD1 ILE A 184      -4.151  13.117   6.067  1.00 94.18           H
ATOM   2719  HN  ILE A 184      -5.100  10.832   9.791  1.00 94.18           H
ATOM   2720  N   LEU A 185      -5.556  12.394  12.476  1.00 93.48           N
ATOM   2721  CA  LEU A 185      -6.171  12.931  13.678  1.00 93.48           C
ATOM   2722  C   LEU A 185      -5.454  12.371  14.908  1.00 93.48           C
ATOM   2723  O   LEU A 185      -5.054  13.124  15.794  1.00 93.48           O
ATOM   2724  HA  LEU A 185      -6.033  14.012  13.660  1.00 93.48           H
ATOM   2725  CB  LEU A 185      -7.678  12.667  13.671  1.00 93.48           C
ATOM   2726 1HB  LEU A 185      -7.841  11.607  13.474  1.00 93.48           H
ATOM   2727 2HB  LEU A 185      -8.067  12.869  14.669  1.00 93.48           H
ATOM   2728  CG  LEU A 185      -8.497  13.476  12.663  1.00 93.48           C
ATOM   2729  HG  LEU A 185      -8.136  13.239  11.662  1.00 93.48           H
ATOM   2730  CD1 LEU A 185      -9.975  13.084  12.715  1.00 93.48           C
ATOM   2731 1HD1 LEU A 185     -10.078  12.024  12.480  1.00 93.48           H
ATOM   2732 2HD1 LEU A 185     -10.366  13.273  13.715  1.00 93.48           H
ATOM   2733 3HD1 LEU A 185     -10.533  13.674  11.989  1.00 93.48           H
ATOM   2734  CD2 LEU A 185      -8.295  14.978  12.872  1.00 93.48           C
ATOM   2735 1HD2 LEU A 185      -8.612  15.251  13.879  1.00 93.48           H
ATOM   2736 2HD2 LEU A 185      -7.241  15.224  12.744  1.00 93.48           H
ATOM   2737 3HD2 LEU A 185      -8.888  15.530  12.142  1.00 93.48           H
ATOM   2738  HN  LEU A 185      -6.078  11.674  12.020  1.00 93.48           H
ATOM   2739  N   TYR A 186      -5.314  11.053  14.922  1.00 92.47           N
ATOM   2740  CA  TYR A 186      -4.986  10.349  16.150  1.00 92.47           C
ATOM   2741  C   TYR A 186      -3.477  10.125  16.267  1.00 92.47           C
ATOM   2742  O   TYR A 186      -2.986   9.720  17.320  1.00 92.47           O
ATOM   2743  HA  TYR A 186      -5.321  10.960  16.988  1.00 92.47           H
ATOM   2744  CB  TYR A 186      -5.685   8.991  16.056  1.00 92.47           C
ATOM   2745 1HB  TYR A 186      -5.318   8.465  15.175  1.00 92.47           H
ATOM   2746 2HB  TYR A 186      -5.409   8.391  16.924  1.00 92.47           H
ATOM   2747  CG  TYR A 186      -7.210   9.081  15.981  1.00 92.47           C
ATOM   2748  CD1 TYR A 186      -7.903   9.840  16.902  1.00 92.47           C
ATOM   2749  HD1 TYR A 186      -7.364  10.375  17.683  1.00 92.47           H
ATOM   2750  CD2 TYR A 186      -7.893   8.402  14.992  1.00 92.47           C
ATOM   2751  HD2 TYR A 186      -7.346   7.803  14.265  1.00 92.47           H
ATOM   2752  CE1 TYR A 186      -9.339   9.924  16.832  1.00 92.47           C
ATOM   2753  HE1 TYR A 186      -9.899  10.520  17.553  1.00 92.47           H
ATOM   2754  CE2 TYR A 186      -9.329   8.486  14.922  1.00 92.47           C
ATOM   2755  HE2 TYR A 186      -9.881   7.956  14.146  1.00 92.47           H
ATOM   2756  CZ  TYR A 186      -9.981   9.243  15.845  1.00 92.47           C
ATOM   2757  OH  TYR A 186     -11.337   9.323  15.778  1.00 92.47           O
ATOM   2758  HH  TYR A 186     -11.656   8.985  14.892  1.00 92.47           H
ATOM   2759  HN  TYR A 186      -5.419  10.471  14.116  1.00 92.47           H
ATOM   2760  N   SER A 187      -2.783  10.399  15.172  1.00 93.19           N
ATOM   2761  CA  SER A 187      -1.337  10.262  15.149  1.00 93.19           C
ATOM   2762  C   SER A 187      -0.699  11.288  16.088  1.00 93.19           C
ATOM   2763  O   SER A 187      -0.889  12.492  15.919  1.00 93.19           O
ATOM   2764  HA  SER A 187      -1.137   9.249  15.497  1.00 93.19           H
ATOM   2765  CB  SER A 187      -0.790  10.430  13.730  1.00 93.19           C
ATOM   2766 1HB  SER A 187      -1.119  11.387  13.326  1.00 93.19           H
ATOM   2767 2HB  SER A 187       0.299  10.454  13.761  1.00 93.19           H
ATOM   2768  OG  SER A 187      -1.216   9.379  12.866  1.00 93.19           O
ATOM   2769  HG  SER A 187      -1.735   9.757  12.099  1.00 93.19           H
ATOM   2770  HN  SER A 187      -3.192  10.708  14.314  1.00 93.19           H
ATOM   2771  N   GLN A 188       0.044  10.774  17.057  1.00 92.35           N
ATOM   2772  CA  GLN A 188       0.685  11.629  18.042  1.00 92.35           C
ATOM   2773  C   GLN A 188       2.032  11.038  18.462  1.00 92.35           C
ATOM   2774  O   GLN A 188       2.337   9.890  18.142  1.00 92.35           O
ATOM   2775  HA  GLN A 188       0.840  12.584  17.540  1.00 92.35           H
ATOM   2776  CB  GLN A 188      -0.222  11.843  19.255  1.00 92.35           C
ATOM   2777 1HB  GLN A 188      -0.460  10.881  19.710  1.00 92.35           H
ATOM   2778 2HB  GLN A 188       0.303  12.430  20.008  1.00 92.35           H
ATOM   2779  CG  GLN A 188      -1.515  12.557  18.854  1.00 92.35           C
ATOM   2780 1HG  GLN A 188      -1.277  13.447  18.272  1.00 92.35           H
ATOM   2781 2HG  GLN A 188      -2.110  11.907  18.214  1.00 92.35           H
ATOM   2782  CD  GLN A 188      -2.328  12.952  20.089  1.00 92.35           C
ATOM   2783  OE1 GLN A 188      -1.881  12.847  21.219  1.00 92.35           O
ATOM   2784  NE2 GLN A 188      -3.546  13.410  19.810  1.00 92.35           N
ATOM   2785 1HE2 GLN A 188      -3.852  13.471  18.860  1.00 92.35           H
ATOM   2786 2HE2 GLN A 188      -4.154  13.694  20.551  1.00 92.35           H
ATOM   2787  HN  GLN A 188       0.211   9.795  17.175  1.00 92.35           H
ATOM   2788  N   ILE A 189       2.802  11.848  19.173  1.00 92.27           N
ATOM   2789  CA  ILE A 189       4.029  11.369  19.785  1.00 92.27           C
ATOM   2790  C   ILE A 189       3.751  10.980  21.239  1.00 92.27           C
ATOM   2791  O   ILE A 189       3.219  11.780  22.008  1.00 92.27           O
ATOM   2792  HA  ILE A 189       4.338  10.475  19.243  1.00 92.27           H
ATOM   2793  CB  ILE A 189       5.146  12.402  19.628  1.00 92.27           C
ATOM   2794  HB  ILE A 189       4.818  13.333  20.092  1.00 92.27           H
ATOM   2795  CG1 ILE A 189       5.412  12.702  18.152  1.00 92.27           C
ATOM   2796 1HG1 ILE A 189       5.811  11.813  17.663  1.00 92.27           H
ATOM   2797 2HG1 ILE A 189       4.475  12.948  17.652  1.00 92.27           H
ATOM   2798  CG2 ILE A 189       6.414  11.955  20.360  1.00 92.27           C
ATOM   2799 1HG2 ILE A 189       6.197  11.834  21.421  1.00 92.27           H
ATOM   2800 2HG2 ILE A 189       6.756  11.006  19.947  1.00 92.27           H
ATOM   2801 3HG2 ILE A 189       7.192  12.708  20.232  1.00 92.27           H
ATOM   2802  CD1 ILE A 189       6.398  13.862  17.997  1.00 92.27           C
ATOM   2803 1HD1 ILE A 189       5.985  14.755  18.466  1.00 92.27           H
ATOM   2804 2HD1 ILE A 189       7.342  13.603  18.476  1.00 92.27           H
ATOM   2805 3HD1 ILE A 189       6.569  14.054  16.937  1.00 92.27           H
ATOM   2806  HN  ILE A 189       2.600  12.815  19.332  1.00 92.27           H
ATOM   2807  N   LYS A 190       4.122   9.753  21.572  1.00 87.87           N
ATOM   2808  CA  LYS A 190       3.986   9.274  22.937  1.00 87.87           C
ATOM   2809  C   LYS A 190       5.375   9.017  23.524  1.00 87.87           C
ATOM   2810  O   LYS A 190       6.188   8.318  22.921  1.00 87.87           O
ATOM   2811  HA  LYS A 190       3.508  10.065  23.514  1.00 87.87           H
ATOM   2812  CB  LYS A 190       3.062   8.055  22.987  1.00 87.87           C
ATOM   2813 1HB  LYS A 190       2.145   8.266  22.438  1.00 87.87           H
ATOM   2814 2HB  LYS A 190       3.541   7.210  22.493  1.00 87.87           H
ATOM   2815  CG  LYS A 190       2.724   7.683  24.432  1.00 87.87           C
ATOM   2816 1HG  LYS A 190       3.641   7.468  24.980  1.00 87.87           H
ATOM   2817 2HG  LYS A 190       2.248   8.530  24.927  1.00 87.87           H
ATOM   2818  CD  LYS A 190       1.795   6.468  24.482  1.00 87.87           C
ATOM   2819 1HD  LYS A 190       0.820   6.734  24.076  1.00 87.87           H
ATOM   2820 2HD  LYS A 190       2.196   5.673  23.853  1.00 87.87           H
ATOM   2821  CE  LYS A 190       1.635   5.959  25.916  1.00 87.87           C
ATOM   2822 1HE  LYS A 190       2.613   5.881  26.392  1.00 87.87           H
ATOM   2823 2HE  LYS A 190       1.054   6.673  26.499  1.00 87.87           H
ATOM   2824  NZ  LYS A 190       0.965   4.640  25.926  1.00 87.87           N
ATOM   2825 1HZ  LYS A 190       1.054   4.222  26.846  1.00 87.87           H
ATOM   2826 2HZ  LYS A 190      -0.017   4.758  25.702  1.00 87.87           H
ATOM   2827 3HZ  LYS A 190       1.398   4.035  25.237  1.00 87.87           H
ATOM   2828  HN  LYS A 190       4.509   9.092  20.929  1.00 87.87           H
ATOM   2829  N   GLU A 191       5.605   9.596  24.693  1.00 84.71           N
ATOM   2830  CA  GLU A 191       6.840   9.353  25.419  1.00 84.71           C
ATOM   2831  C   GLU A 191       6.639   8.240  26.449  1.00 84.71           C
ATOM   2832  O   GLU A 191       5.818   8.369  27.356  1.00 84.71           O
ATOM   2833  HA  GLU A 191       7.561   9.034  24.666  1.00 84.71           H
ATOM   2834  CB  GLU A 191       7.345  10.633  26.086  1.00 84.71           C
ATOM   2835 1HB  GLU A 191       6.523  11.125  26.607  1.00 84.71           H
ATOM   2836 2HB  GLU A 191       8.189  10.400  26.736  1.00 84.71           H
ATOM   2837  CG  GLU A 191       7.865  11.626  25.045  1.00 84.71           C
ATOM   2838 1HG  GLU A 191       8.627  11.148  24.430  1.00 84.71           H
ATOM   2839 2HG  GLU A 191       7.054  11.917  24.378  1.00 84.71           H
ATOM   2840  CD  GLU A 191       8.451  12.869  25.717  1.00 84.71           C
ATOM   2841  OE1 GLU A 191       8.951  13.737  24.969  1.00 84.71           O
ATOM   2842  OE2 GLU A 191       8.386  12.924  26.964  1.00 84.71           O
ATOM   2843  HN  GLU A 191       4.967  10.221  25.142  1.00 84.71           H
ATOM   2844  N   GLU A 192       7.402   7.171  26.275  1.00 77.10           N
ATOM   2845  CA  GLU A 192       7.363   6.062  27.214  1.00 77.10           C
ATOM   2846  C   GLU A 192       8.775   5.728  27.699  1.00 77.10           C
ATOM   2847  O   GLU A 192       9.641   5.372  26.901  1.00 77.10           O
ATOM   2848  HA  GLU A 192       6.758   6.412  28.050  1.00 77.10           H
ATOM   2849  CB  GLU A 192       6.694   4.837  26.588  1.00 77.10           C
ATOM   2850 1HB  GLU A 192       5.932   5.157  25.877  1.00 77.10           H
ATOM   2851 2HB  GLU A 192       7.452   4.190  26.145  1.00 77.10           H
ATOM   2852  CG  GLU A 192       5.980   3.999  27.651  1.00 77.10           C
ATOM   2853 1HG  GLU A 192       6.683   3.731  28.440  1.00 77.10           H
ATOM   2854 2HG  GLU A 192       5.191   4.591  28.116  1.00 77.10           H
ATOM   2855  CD  GLU A 192       5.382   2.731  27.040  1.00 77.10           C
ATOM   2856  OE1 GLU A 192       4.721   1.991  27.800  1.00 77.10           O
ATOM   2857  OE2 GLU A 192       5.600   2.530  25.825  1.00 77.10           O
ATOM   2858  HN  GLU A 192       8.037   7.055  25.511  1.00 77.10           H
ATOM   2859  N   SER A 193       8.964   5.855  29.004  1.00 73.25           N
ATOM   2860  CA  SER A 193      10.197   5.409  29.629  1.00 73.25           C
ATOM   2861  C   SER A 193      11.398   6.073  28.951  1.00 73.25           C
ATOM   2862  O   SER A 193      12.443   5.448  28.780  1.00 73.25           O
ATOM   2863  HA  SER A 193      10.124   5.723  30.670  1.00 73.25           H
ATOM   2864  CB  SER A 193      10.328   3.886  29.565  1.00 73.25           C
ATOM   2865 1HB  SER A 193      11.380   3.615  29.476  1.00 73.25           H
ATOM   2866 2HB  SER A 193       9.965   3.452  30.497  1.00 73.25           H
ATOM   2867  OG  SER A 193       9.601   3.333  28.471  1.00 73.25           O
ATOM   2868  HG  SER A 193       9.626   2.334  28.513  1.00 73.25           H
ATOM   2869  HN  SER A 193       8.293   6.253  29.630  1.00 73.25           H
ATOM   2870  N   GLY A 194      11.207   7.331  28.583  1.00 76.91           N
ATOM   2871  CA  GLY A 194      12.288   8.115  28.009  1.00 76.91           C
ATOM   2872  C   GLY A 194      12.432   7.835  26.511  1.00 76.91           C
ATOM   2873  O   GLY A 194      13.372   8.308  25.875  1.00 76.91           O
ATOM   2874 1HA  GLY A 194      12.097   9.176  28.167  1.00 76.91           H
ATOM   2875 2HA  GLY A 194      13.223   7.880  28.517  1.00 76.91           H
ATOM   2876  HN  GLY A 194      10.336   7.814  28.672  1.00 76.91           H
ATOM   2877  N   ILE A 195      11.485   7.068  25.991  1.00 84.49           N
ATOM   2878  CA  ILE A 195      11.481   6.739  24.576  1.00 84.49           C
ATOM   2879  C   ILE A 195      10.282   7.411  23.904  1.00 84.49           C
ATOM   2880  O   ILE A 195       9.139   7.183  24.295  1.00 84.49           O
ATOM   2881  HA  ILE A 195      12.394   7.149  24.143  1.00 84.49           H
ATOM   2882  CB  ILE A 195      11.527   5.223  24.378  1.00 84.49           C
ATOM   2883  HB  ILE A 195      10.706   4.780  24.941  1.00 84.49           H
ATOM   2884  CG1 ILE A 195      12.825   4.636  24.935  1.00 84.49           C
ATOM   2885 1HG1 ILE A 195      13.661   4.917  24.294  1.00 84.49           H
ATOM   2886 2HG1 ILE A 195      13.025   5.057  25.921  1.00 84.49           H
ATOM   2887  CG2 ILE A 195      11.317   4.855  22.907  1.00 84.49           C
ATOM   2888 1HG2 ILE A 195      10.345   5.222  22.577  1.00 84.49           H
ATOM   2889 2HG2 ILE A 195      12.102   5.311  22.303  1.00 84.49           H
ATOM   2890 3HG2 ILE A 195      11.354   3.772  22.795  1.00 84.49           H
ATOM   2891  CD1 ILE A 195      12.740   3.111  25.033  1.00 84.49           C
ATOM   2892 1HD1 ILE A 195      11.919   2.835  25.694  1.00 84.49           H
ATOM   2893 2HD1 ILE A 195      12.565   2.693  24.042  1.00 84.49           H
ATOM   2894 3HD1 ILE A 195      13.676   2.720  25.432  1.00 84.49           H
ATOM   2895  HN  ILE A 195      10.732   6.674  26.518  1.00 84.49           H
ATOM   2896  N   ALA A 196      10.585   8.227  22.904  1.00 90.66           N
ATOM   2897  CA  ALA A 196       9.543   8.865  22.118  1.00 90.66           C
ATOM   2898  C   ALA A 196       9.069   7.901  21.028  1.00 90.66           C
ATOM   2899  O   ALA A 196       9.880   7.353  20.283  1.00 90.66           O
ATOM   2900  HA  ALA A 196       8.710   9.084  22.785  1.00 90.66           H
ATOM   2901  CB  ALA A 196      10.072  10.181  21.542  1.00 90.66           C
ATOM   2902 1HB  ALA A 196      10.368  10.841  22.357  1.00 90.66           H
ATOM   2903 2HB  ALA A 196      10.935   9.978  20.907  1.00 90.66           H
ATOM   2904 3HB  ALA A 196       9.291  10.659  20.952  1.00 90.66           H
ATOM   2905  HN  ALA A 196      11.520   8.452  22.630  1.00 90.66           H
ATOM   2906  N   ILE A 197       7.758   7.723  20.971  1.00 89.68           N
ATOM   2907  CA  ILE A 197       7.168   6.806  20.010  1.00 89.68           C
ATOM   2908  C   ILE A 197       6.092   7.538  19.207  1.00 89.68           C
ATOM   2909  O   ILE A 197       5.226   8.198  19.780  1.00 89.68           O
ATOM   2910  HA  ILE A 197       7.959   6.496  19.326  1.00 89.68           H
ATOM   2911  CB  ILE A 197       6.661   5.546  20.714  1.00 89.68           C
ATOM   2912  HB  ILE A 197       5.923   5.844  21.459  1.00 89.68           H
ATOM   2913  CG1 ILE A 197       7.795   4.839  21.459  1.00 89.68           C
ATOM   2914 1HG1 ILE A 197       8.543   4.493  20.746  1.00 89.68           H
ATOM   2915 2HG1 ILE A 197       8.292   5.544  22.125  1.00 89.68           H
ATOM   2916  CG2 ILE A 197       5.955   4.613  19.728  1.00 89.68           C
ATOM   2917 1HG2 ILE A 197       5.105   5.131  19.282  1.00 89.68           H
ATOM   2918 2HG2 ILE A 197       6.652   4.318  18.944  1.00 89.68           H
ATOM   2919 3HG2 ILE A 197       5.604   3.726  20.254  1.00 89.68           H
ATOM   2920  CD1 ILE A 197       7.264   3.653  22.267  1.00 89.68           C
ATOM   2921 1HD1 ILE A 197       6.535   4.007  22.996  1.00 89.68           H
ATOM   2922 2HD1 ILE A 197       6.790   2.938  21.595  1.00 89.68           H
ATOM   2923 3HD1 ILE A 197       8.091   3.169  22.787  1.00 89.68           H
ATOM   2924  HN  ILE A 197       7.103   8.191  21.564  1.00 89.68           H
ATOM   2925  N   CYS A 198       6.180   7.396  17.892  1.00 91.96           N
ATOM   2926  CA  CYS A 198       5.119   7.861  17.016  1.00 91.96           C
ATOM   2927  C   CYS A 198       4.039   6.779  16.953  1.00 91.96           C
ATOM   2928  O   CYS A 198       4.246   5.725  16.354  1.00 91.96           O
ATOM   2929  HA  CYS A 198       4.725   8.776  17.460  1.00 91.96           H
ATOM   2930  CB  CYS A 198       5.649   8.220  15.627  1.00 91.96           C
ATOM   2931 1HB  CYS A 198       6.285   9.103  15.688  1.00 91.96           H
ATOM   2932 2HB  CYS A 198       6.266   7.408  15.243  1.00 91.96           H
ATOM   2933  SG  CYS A 198       4.252   8.536  14.487  1.00 91.96           S
ATOM   2934  HN  CYS A 198       6.958   6.973  17.427  1.00 91.96           H
ATOM   2935  N   THR A 199       2.910   7.077  17.580  1.00 91.49           N
ATOM   2936  CA  THR A 199       1.807   6.133  17.623  1.00 91.49           C
ATOM   2937  C   THR A 199       0.476   6.858  17.412  1.00 91.49           C
ATOM   2938  O   THR A 199       0.420   8.086  17.454  1.00 91.49           O
ATOM   2939  HA  THR A 199       1.922   5.430  16.798  1.00 91.49           H
ATOM   2940  CB  THR A 199       1.883   5.377  18.952  1.00 91.49           C
ATOM   2941  HB  THR A 199       2.905   5.061  19.161  1.00 91.49           H
ATOM   2942  OG1 THR A 199       0.931   4.327  18.809  1.00 91.49           O
ATOM   2943  HG1 THR A 199       1.059   3.648  19.532  1.00 91.49           H
ATOM   2944  CG2 THR A 199       1.354   6.203  20.126  1.00 91.49           C
ATOM   2945 1HG2 THR A 199       0.310   6.462  19.947  1.00 91.49           H
ATOM   2946 2HG2 THR A 199       1.943   7.114  20.224  1.00 91.49           H
ATOM   2947 3HG2 THR A 199       1.431   5.620  21.044  1.00 91.49           H
ATOM   2948  HN  THR A 199       2.744   7.943  18.051  1.00 91.49           H
ATOM   2949  N   MET A 200      -0.564   6.067  17.191  1.00 91.80           N
ATOM   2950  CA  MET A 200      -1.922   6.576  17.269  1.00 91.80           C
ATOM   2951  C   MET A 200      -2.465   6.473  18.696  1.00 91.80           C
ATOM   2952  O   MET A 200      -2.402   5.410  19.312  1.00 91.80           O
ATOM   2953  HA  MET A 200      -1.860   7.623  16.972  1.00 91.80           H
ATOM   2954  CB  MET A 200      -2.822   5.780  16.322  1.00 91.80           C
ATOM   2955 1HB  MET A 200      -2.727   4.715  16.534  1.00 91.80           H
ATOM   2956 2HB  MET A 200      -3.864   6.048  16.494  1.00 91.80           H
ATOM   2957  CG  MET A 200      -2.455   6.050  14.861  1.00 91.80           C
ATOM   2958 1HG  MET A 200      -2.499   7.120  14.658  1.00 91.80           H
ATOM   2959 2HG  MET A 200      -1.430   5.732  14.671  1.00 91.80           H
ATOM   2960  SD  MET A 200      -3.574   5.178  13.779  1.00 91.80           S
ATOM   2961  CE  MET A 200      -3.155   3.493  14.192  1.00 91.80           C
ATOM   2962 1HE  MET A 200      -2.101   3.317  13.974  1.00 91.80           H
ATOM   2963 2HE  MET A 200      -3.340   3.321  15.252  1.00 91.80           H
ATOM   2964 3HE  MET A 200      -3.767   2.811  13.601  1.00 91.80           H
ATOM   2965  HN  MET A 200      -0.489   5.096  16.961  1.00 91.80           H
ATOM   2966  N   VAL A 201      -2.985   7.591  19.180  1.00 92.20           N
ATOM   2967  CA  VAL A 201      -3.672   7.604  20.460  1.00 92.20           C
ATOM   2968  C   VAL A 201      -5.148   7.941  20.239  1.00 92.20           C
ATOM   2969  O   VAL A 201      -5.471   8.924  19.574  1.00 92.20           O
ATOM   2970  HA  VAL A 201      -3.600   6.602  20.882  1.00 92.20           H
ATOM   2971  CB  VAL A 201      -2.975   8.573  21.418  1.00 92.20           C
ATOM   2972  HB  VAL A 201      -3.073   9.578  21.009  1.00 92.20           H
ATOM   2973  CG1 VAL A 201      -3.643   8.558  22.795  1.00 92.20           C
ATOM   2974 1HG1 VAL A 201      -4.687   8.856  22.695  1.00 92.20           H
ATOM   2975 2HG1 VAL A 201      -3.590   7.553  23.214  1.00 92.20           H
ATOM   2976 3HG1 VAL A 201      -3.128   9.255  23.456  1.00 92.20           H
ATOM   2977  CG2 VAL A 201      -1.482   8.254  21.530  1.00 92.20           C
ATOM   2978 1HG2 VAL A 201      -1.354   7.239  21.905  1.00 92.20           H
ATOM   2979 2HG2 VAL A 201      -1.018   8.340  20.547  1.00 92.20           H
ATOM   2980 3HG2 VAL A 201      -1.011   8.958  22.216  1.00 92.20           H
ATOM   2981  HN  VAL A 201      -2.943   8.475  18.714  1.00 92.20           H
ATOM   2982  N   TYR A 202      -6.004   7.107  20.809  1.00 91.18           N
ATOM   2983  CA  TYR A 202      -7.437   7.269  20.634  1.00 91.18           C
ATOM   2984  C   TYR A 202      -8.066   7.944  21.855  1.00 91.18           C
ATOM   2985  O   TYR A 202      -8.289   7.300  22.878  1.00 91.18           O
ATOM   2986  HA  TYR A 202      -7.600   7.897  19.757  1.00 91.18           H
ATOM   2987  CB  TYR A 202      -8.009   5.857  20.496  1.00 91.18           C
ATOM   2988 1HB  TYR A 202      -7.702   5.266  21.359  1.00 91.18           H
ATOM   2989 2HB  TYR A 202      -9.097   5.912  20.518  1.00 91.18           H
ATOM   2990  CG  TYR A 202      -7.575   5.132  19.220  1.00 91.18           C
ATOM   2991  CD1 TYR A 202      -8.242   5.363  18.034  1.00 91.18           C
ATOM   2992  HD1 TYR A 202      -9.078   6.062  18.007  1.00 91.18           H
ATOM   2993  CD2 TYR A 202      -6.517   4.247  19.255  1.00 91.18           C
ATOM   2994  HD2 TYR A 202      -5.990   4.064  20.192  1.00 91.18           H
ATOM   2995  CE1 TYR A 202      -7.834   4.681  16.834  1.00 91.18           C
ATOM   2996  HE1 TYR A 202      -8.353   4.854  15.891  1.00 91.18           H
ATOM   2997  CE2 TYR A 202      -6.109   3.565  18.055  1.00 91.18           C
ATOM   2998  HE2 TYR A 202      -5.274   2.863  18.068  1.00 91.18           H
ATOM   2999  CZ  TYR A 202      -6.787   3.815  16.903  1.00 91.18           C
ATOM   3000  OH  TYR A 202      -6.402   3.171  15.769  1.00 91.18           O
ATOM   3001  HH  TYR A 202      -7.161   3.139  15.119  1.00 91.18           H
ATOM   3002  HN  TYR A 202      -5.734   6.332  21.381  1.00 91.18           H
ATOM   3003  N   PRO A 203      -8.362   9.248  21.770  1.00 80.87           N
ATOM   3004  CA  PRO A 203      -9.079   9.931  22.850  1.00 80.87           C
ATOM   3005  C   PRO A 203     -10.522   9.468  22.967  1.00 80.87           C
ATOM   3006  O   PRO A 203     -11.253   9.447  21.977  1.00 80.87           O
ATOM   3007  HA  PRO A 203      -8.626   9.693  23.812  1.00 80.87           H
ATOM   3008  CB  PRO A 203      -8.986  11.410  22.468  1.00 80.87           C
ATOM   3009 1HB  PRO A 203      -9.868  11.963  22.789  1.00 80.87           H
ATOM   3010 2HB  PRO A 203      -8.124  11.890  22.931  1.00 80.87           H
ATOM   3011  CG  PRO A 203      -8.865  11.384  20.971  1.00 80.87           C
ATOM   3012 1HG  PRO A 203      -9.846  11.328  20.498  1.00 80.87           H
ATOM   3013 2HG  PRO A 203      -8.383  12.288  20.599  1.00 80.87           H
ATOM   3014  CD  PRO A 203      -8.045  10.166  20.661  1.00 80.87           C
ATOM   3015 1HD  PRO A 203      -8.313   9.737  19.695  1.00 80.87           H
ATOM   3016 2HD  PRO A 203      -6.981  10.398  20.624  1.00 80.87           H
ATOM   3017  N   SER A 204     -10.897   9.106  24.185  1.00 72.89           N
ATOM   3018  CA  SER A 204     -12.303   9.032  24.544  1.00 72.89           C
ATOM   3019  C   SER A 204     -12.539   7.859  25.497  1.00 72.89           C
ATOM   3020  O   SER A 204     -11.709   6.956  25.593  1.00 72.89           O
ATOM   3021  HA  SER A 204     -12.525   9.978  25.038  1.00 72.89           H
ATOM   3022  CB  SER A 204     -13.183   8.889  23.300  1.00 72.89           C
ATOM   3023 1HB  SER A 204     -14.230   8.857  23.598  1.00 72.89           H
ATOM   3024 2HB  SER A 204     -13.059   9.767  22.665  1.00 72.89           H
ATOM   3025  OG  SER A 204     -12.866   7.717  22.554  1.00 72.89           O
ATOM   3026  HG  SER A 204     -13.438   7.668  21.735  1.00 72.89           H
ATOM   3027  HN  SER A 204     -10.261   8.867  24.918  1.00 72.89           H
ATOM   3028  N   ASP A 205     -13.674   7.911  26.179  1.00 75.71           N
ATOM   3029  CA  ASP A 205     -14.107   6.790  26.996  1.00 75.71           C
ATOM   3030  C   ASP A 205     -14.400   5.590  26.094  1.00 75.71           C
ATOM   3031  O   ASP A 205     -14.373   4.447  26.547  1.00 75.71           O
ATOM   3032  HA  ASP A 205     -13.284   6.603  27.686  1.00 75.71           H
ATOM   3033  CB  ASP A 205     -15.388   7.130  27.761  1.00 75.71           C
ATOM   3034 1HB  ASP A 205     -16.165   7.436  27.060  1.00 75.71           H
ATOM   3035 2HB  ASP A 205     -15.755   6.241  28.275  1.00 75.71           H
ATOM   3036  CG  ASP A 205     -15.141   8.247  28.777  1.00 75.71           C
ATOM   3037  OD1 ASP A 205     -14.057   8.219  29.398  1.00 75.71           O
ATOM   3038  OD2 ASP A 205     -16.041   9.104  28.908  1.00 75.71           O
ATOM   3039  HN  ASP A 205     -14.290   8.698  26.180  1.00 75.71           H
ATOM   3040  N   GLU A 206     -14.672   5.891  24.833  1.00 84.82           N
ATOM   3041  CA  GLU A 206     -14.996   4.853  23.869  1.00 84.82           C
ATOM   3042  C   GLU A 206     -13.787   4.562  22.976  1.00 84.82           C
ATOM   3043  O   GLU A 206     -13.942   4.107  21.844  1.00 84.82           O
ATOM   3044  HA  GLU A 206     -15.238   3.971  24.463  1.00 84.82           H
ATOM   3045  CB  GLU A 206     -16.215   5.243  23.031  1.00 84.82           C
ATOM   3046 1HB  GLU A 206     -16.036   6.204  22.548  1.00 84.82           H
ATOM   3047 2HB  GLU A 206     -16.448   4.444  22.326  1.00 84.82           H
ATOM   3048  CG  GLU A 206     -17.454   5.415  23.912  1.00 84.82           C
ATOM   3049 1HG  GLU A 206     -17.180   5.286  24.959  1.00 84.82           H
ATOM   3050 2HG  GLU A 206     -17.842   6.428  23.806  1.00 84.82           H
ATOM   3051  CD  GLU A 206     -18.540   4.406  23.534  1.00 84.82           C
ATOM   3052  OE1 GLU A 206     -19.102   3.800  24.472  1.00 84.82           O
ATOM   3053  OE2 GLU A 206     -18.782   4.262  22.316  1.00 84.82           O
ATOM   3054  HN  GLU A 206     -14.675   6.822  24.468  1.00 84.82           H
ATOM   3055  N   SER A 207     -12.611   4.836  23.520  1.00 89.87           N
ATOM   3056  CA  SER A 207     -11.387   4.747  22.742  1.00 89.87           C
ATOM   3057  C   SER A 207     -11.243   3.342  22.153  1.00 89.87           C
ATOM   3058  O   SER A 207     -10.745   3.180  21.040  1.00 89.87           O
ATOM   3059  HA  SER A 207     -11.496   5.485  21.947  1.00 89.87           H
ATOM   3060  CB  SER A 207     -10.165   5.093  23.595  1.00 89.87           C
ATOM   3061 1HB  SER A 207      -9.258   4.829  23.052  1.00 89.87           H
ATOM   3062 2HB  SER A 207     -10.134   6.170  23.763  1.00 89.87           H
ATOM   3063  OG  SER A 207     -10.181   4.418  24.849  1.00 89.87           O
ATOM   3064  HG  SER A 207      -9.454   4.772  25.437  1.00 89.87           H
ATOM   3065  HN  SER A 207     -12.486   5.114  24.473  1.00 89.87           H
ATOM   3066  N   THR A 208     -11.687   2.362  22.927  1.00 90.58           N
ATOM   3067  CA  THR A 208     -11.607   0.976  22.498  1.00 90.58           C
ATOM   3068  C   THR A 208     -12.483   0.748  21.264  1.00 90.58           C
ATOM   3069  O   THR A 208     -12.049   0.123  20.298  1.00 90.58           O
ATOM   3070  HA  THR A 208     -10.579   0.766  22.204  1.00 90.58           H
ATOM   3071  CB  THR A 208     -11.990   0.092  23.687  1.00 90.58           C
ATOM   3072  HB  THR A 208     -11.951  -0.963  23.415  1.00 90.58           H
ATOM   3073  OG1 THR A 208     -13.269   0.577  24.084  1.00 90.58           O
ATOM   3074  HG1 THR A 208     -13.726  -0.097  24.664  1.00 90.58           H
ATOM   3075  CG2 THR A 208     -11.103   0.337  24.909  1.00 90.58           C
ATOM   3076 1HG2 THR A 208     -11.195   1.377  25.222  1.00 90.58           H
ATOM   3077 2HG2 THR A 208     -10.065   0.125  24.653  1.00 90.58           H
ATOM   3078 3HG2 THR A 208     -11.417  -0.316  25.723  1.00 90.58           H
ATOM   3079  HN  THR A 208     -12.095   2.503  23.829  1.00 90.58           H
ATOM   3080  N   LYS A 209     -13.700   1.267  21.337  1.00 91.66           N
ATOM   3081  CA  LYS A 209     -14.637   1.135  20.235  1.00 91.66           C
ATOM   3082  C   LYS A 209     -14.057   1.817  18.994  1.00 91.66           C
ATOM   3083  O   LYS A 209     -14.145   1.282  17.889  1.00 91.66           O
ATOM   3084  HA  LYS A 209     -14.746   0.071  20.025  1.00 91.66           H
ATOM   3085  CB  LYS A 209     -16.016   1.661  20.637  1.00 91.66           C
ATOM   3086 1HB  LYS A 209     -15.922   2.672  21.034  1.00 91.66           H
ATOM   3087 2HB  LYS A 209     -16.657   1.722  19.758  1.00 91.66           H
ATOM   3088  CG  LYS A 209     -16.664   0.755  21.686  1.00 91.66           C
ATOM   3089 1HG  LYS A 209     -16.882  -0.218  21.246  1.00 91.66           H
ATOM   3090 2HG  LYS A 209     -15.966   0.584  22.506  1.00 91.66           H
ATOM   3091  CD  LYS A 209     -17.953   1.377  22.227  1.00 91.66           C
ATOM   3092 1HD  LYS A 209     -17.720   2.299  22.759  1.00 91.66           H
ATOM   3093 2HD  LYS A 209     -18.608   1.643  21.398  1.00 91.66           H
ATOM   3094  CE  LYS A 209     -18.676   0.409  23.165  1.00 91.66           C
ATOM   3095 1HE  LYS A 209     -18.913  -0.514  22.634  1.00 91.66           H
ATOM   3096 2HE  LYS A 209     -18.023   0.140  23.995  1.00 91.66           H
ATOM   3097  NZ  LYS A 209     -19.920   1.022  23.684  1.00 91.66           N
ATOM   3098 1HZ  LYS A 209     -20.424   0.343  24.243  1.00 91.66           H
ATOM   3099 2HZ  LYS A 209     -19.687   1.826  24.256  1.00 91.66           H
ATOM   3100 3HZ  LYS A 209     -20.500   1.317  22.907  1.00 91.66           H
ATOM   3101  HN  LYS A 209     -14.047   1.769  22.129  1.00 91.66           H
ATOM   3102  N   LEU A 210     -13.476   2.987  19.217  1.00 92.60           N
ATOM   3103  CA  LEU A 210     -12.932   3.773  18.123  1.00 92.60           C
ATOM   3104  C   LEU A 210     -11.824   2.977  17.430  1.00 92.60           C
ATOM   3105  O   LEU A 210     -11.805   2.871  16.205  1.00 92.60           O
ATOM   3106  HA  LEU A 210     -13.738   3.939  17.408  1.00 92.60           H
ATOM   3107  CB  LEU A 210     -12.482   5.147  18.624  1.00 92.60           C
ATOM   3108 1HB  LEU A 210     -13.321   5.619  19.134  1.00 92.60           H
ATOM   3109 2HB  LEU A 210     -11.698   5.002  19.367  1.00 92.60           H
ATOM   3110  CG  LEU A 210     -11.961   6.112  17.556  1.00 92.60           C
ATOM   3111  HG  LEU A 210     -11.139   5.628  17.030  1.00 92.60           H
ATOM   3112  CD1 LEU A 210     -13.044   6.418  16.519  1.00 92.60           C
ATOM   3113 1HD1 LEU A 210     -13.353   5.493  16.033  1.00 92.60           H
ATOM   3114 2HD1 LEU A 210     -13.902   6.873  17.014  1.00 92.60           H
ATOM   3115 3HD1 LEU A 210     -12.647   7.106  15.773  1.00 92.60           H
ATOM   3116  CD2 LEU A 210     -11.402   7.385  18.194  1.00 92.60           C
ATOM   3117 1HD2 LEU A 210     -12.188   7.883  18.762  1.00 92.60           H
ATOM   3118 2HD2 LEU A 210     -10.580   7.126  18.862  1.00 92.60           H
ATOM   3119 3HD2 LEU A 210     -11.039   8.053  17.414  1.00 92.60           H
ATOM   3120  HN  LEU A 210     -13.375   3.397  20.124  1.00 92.60           H
ATOM   3121  N   LYS A 211     -10.929   2.438  18.245  1.00 92.77           N
ATOM   3122  CA  LYS A 211      -9.826   1.647  17.726  1.00 92.77           C
ATOM   3123  C   LYS A 211     -10.381   0.497  16.884  1.00 92.77           C
ATOM   3124  O   LYS A 211      -9.960   0.295  15.746  1.00 92.77           O
ATOM   3125  HA  LYS A 211      -9.235   2.295  17.078  1.00 92.77           H
ATOM   3126  CB  LYS A 211      -8.912   1.191  18.864  1.00 92.77           C
ATOM   3127 1HB  LYS A 211      -8.464   2.060  19.347  1.00 92.77           H
ATOM   3128 2HB  LYS A 211      -9.499   0.673  19.622  1.00 92.77           H
ATOM   3129  CG  LYS A 211      -7.809   0.266  18.345  1.00 92.77           C
ATOM   3130 1HG  LYS A 211      -8.243  -0.687  18.041  1.00 92.77           H
ATOM   3131 2HG  LYS A 211      -7.349   0.704  17.459  1.00 92.77           H
ATOM   3132  CD  LYS A 211      -6.743   0.028  19.416  1.00 92.77           C
ATOM   3133 1HD  LYS A 211      -6.374   0.985  19.786  1.00 92.77           H
ATOM   3134 2HD  LYS A 211      -7.185  -0.492  20.266  1.00 92.77           H
ATOM   3135  CE  LYS A 211      -5.578  -0.792  18.858  1.00 92.77           C
ATOM   3136 1HE  LYS A 211      -5.932  -1.778  18.556  1.00 92.77           H
ATOM   3137 2HE  LYS A 211      -5.180  -0.309  17.966  1.00 92.77           H
ATOM   3138  NZ  LYS A 211      -4.510  -0.932  19.873  1.00 92.77           N
ATOM   3139 1HZ  LYS A 211      -3.664  -1.270  19.428  1.00 92.77           H
ATOM   3140 2HZ  LYS A 211      -4.330  -0.030  20.300  1.00 92.77           H
ATOM   3141 3HZ  LYS A 211      -4.804  -1.591  20.585  1.00 92.77           H
ATOM   3142  HN  LYS A 211     -10.948   2.535  19.240  1.00 92.77           H
ATOM   3143  N   SER A 212     -11.318  -0.229  17.476  1.00 92.15           N
ATOM   3144  CA  SER A 212     -11.893  -1.390  16.819  1.00 92.15           C
ATOM   3145  C   SER A 212     -12.483  -0.987  15.466  1.00 92.15           C
ATOM   3146  O   SER A 212     -12.297  -1.686  14.471  1.00 92.15           O
ATOM   3147  HA  SER A 212     -11.063  -2.085  16.683  1.00 92.15           H
ATOM   3148  CB  SER A 212     -12.965  -2.044  17.693  1.00 92.15           C
ATOM   3149 1HB  SER A 212     -12.558  -2.232  18.686  1.00 92.15           H
ATOM   3150 2HB  SER A 212     -13.801  -1.355  17.817  1.00 92.15           H
ATOM   3151  OG  SER A 212     -13.437  -3.267  17.134  1.00 92.15           O
ATOM   3152  HG  SER A 212     -12.667  -3.875  16.943  1.00 92.15           H
ATOM   3153  HN  SER A 212     -11.684  -0.035  18.387  1.00 92.15           H
ATOM   3154  N   ALA A 213     -13.183   0.138  15.474  1.00 92.85           N
ATOM   3155  CA  ALA A 213     -13.858   0.607  14.276  1.00 92.85           C
ATOM   3156  C   ALA A 213     -12.816   0.940  13.206  1.00 92.85           C
ATOM   3157  O   ALA A 213     -12.956   0.538  12.051  1.00 92.85           O
ATOM   3158  HA  ALA A 213     -14.492  -0.202  13.913  1.00 92.85           H
ATOM   3159  CB  ALA A 213     -14.741   1.807  14.623  1.00 92.85           C
ATOM   3160 1HB  ALA A 213     -15.482   1.510  15.365  1.00 92.85           H
ATOM   3161 2HB  ALA A 213     -14.122   2.608  15.029  1.00 92.85           H
ATOM   3162 3HB  ALA A 213     -15.247   2.159  13.724  1.00 92.85           H
ATOM   3163  HN  ALA A 213     -13.292   0.723  16.277  1.00 92.85           H
ATOM   3164  N   VAL A 214     -11.795   1.671  13.627  1.00 91.15           N
ATOM   3165  CA  VAL A 214     -10.764   2.118  12.706  1.00 91.15           C
ATOM   3166  C   VAL A 214     -10.056   0.900  12.109  1.00 91.15           C
ATOM   3167  O   VAL A 214      -9.758   0.873  10.916  1.00 91.15           O
ATOM   3168  HA  VAL A 214     -11.256   2.666  11.902  1.00 91.15           H
ATOM   3169  CB  VAL A 214      -9.807   3.077  13.417  1.00 91.15           C
ATOM   3170  HB  VAL A 214      -9.488   2.605  14.346  1.00 91.15           H
ATOM   3171  CG1 VAL A 214      -8.560   3.335  12.569  1.00 91.15           C
ATOM   3172 1HG1 VAL A 214      -8.041   2.393  12.389  1.00 91.15           H
ATOM   3173 2HG1 VAL A 214      -8.853   3.776  11.616  1.00 91.15           H
ATOM   3174 3HG1 VAL A 214      -7.897   4.020  13.098  1.00 91.15           H
ATOM   3175  CG2 VAL A 214     -10.510   4.389  13.773  1.00 91.15           C
ATOM   3176 1HG2 VAL A 214     -10.870   4.866  12.862  1.00 91.15           H
ATOM   3177 2HG2 VAL A 214     -11.352   4.182  14.433  1.00 91.15           H
ATOM   3178 3HG2 VAL A 214      -9.807   5.052  14.277  1.00 91.15           H
ATOM   3179  HN  VAL A 214     -11.666   1.956  14.577  1.00 91.15           H
ATOM   3180  N   LEU A 215      -9.807  -0.079  12.967  1.00 91.73           N
ATOM   3181  CA  LEU A 215      -9.131  -1.293  12.542  1.00 91.73           C
ATOM   3182  C   LEU A 215     -10.004  -2.028  11.523  1.00 91.73           C
ATOM   3183  O   LEU A 215      -9.511  -2.486  10.494  1.00 91.73           O
ATOM   3184  HA  LEU A 215      -8.204  -0.996  12.051  1.00 91.73           H
ATOM   3185  CB  LEU A 215      -8.749  -2.146  13.753  1.00 91.73           C
ATOM   3186 1HB  LEU A 215      -9.522  -2.030  14.513  1.00 91.73           H
ATOM   3187 2HB  LEU A 215      -8.754  -3.193  13.451  1.00 91.73           H
ATOM   3188  CG  LEU A 215      -7.394  -1.834  14.393  1.00 91.73           C
ATOM   3189  HG  LEU A 215      -7.215  -0.763  14.308  1.00 91.73           H
ATOM   3190  CD1 LEU A 215      -7.401  -2.175  15.884  1.00 91.73           C
ATOM   3191 1HD1 LEU A 215      -8.168  -1.588  16.388  1.00 91.73           H
ATOM   3192 2HD1 LEU A 215      -7.613  -3.237  16.013  1.00 91.73           H
ATOM   3193 3HD1 LEU A 215      -6.426  -1.944  16.314  1.00 91.73           H
ATOM   3194  CD2 LEU A 215      -6.261  -2.542  13.648  1.00 91.73           C
ATOM   3195 1HD2 LEU A 215      -6.423  -3.620  13.679  1.00 91.73           H
ATOM   3196 2HD2 LEU A 215      -6.243  -2.207  12.611  1.00 91.73           H
ATOM   3197 3HD2 LEU A 215      -5.309  -2.304  14.123  1.00 91.73           H
ATOM   3198  HN  LEU A 215     -10.058  -0.052  13.935  1.00 91.73           H
ATOM   3199  N   THR A 216     -11.286  -2.117  11.845  1.00 92.23           N
ATOM   3200  CA  THR A 216     -12.226  -2.819  10.988  1.00 92.23           C
ATOM   3201  C   THR A 216     -12.256  -2.183   9.597  1.00 92.23           C
ATOM   3202  O   THR A 216     -12.230  -2.887   8.588  1.00 92.23           O
ATOM   3203  HA  THR A 216     -11.878  -3.844  10.864  1.00 92.23           H
ATOM   3204  CB  THR A 216     -13.589  -2.823  11.684  1.00 92.23           C
ATOM   3205  HB  THR A 216     -13.973  -1.809  11.793  1.00 92.23           H
ATOM   3206  OG1 THR A 216     -13.355  -3.525  12.902  1.00 92.23           O
ATOM   3207  HG1 THR A 216     -13.276  -2.878  13.660  1.00 92.23           H
ATOM   3208  CG2 THR A 216     -14.619  -3.683  10.950  1.00 92.23           C
ATOM   3209 1HG2 THR A 216     -14.264  -4.712  10.901  1.00 92.23           H
ATOM   3210 2HG2 THR A 216     -14.759  -3.299   9.939  1.00 92.23           H
ATOM   3211 3HG2 THR A 216     -15.568  -3.651  11.486  1.00 92.23           H
ATOM   3212  HN  THR A 216     -11.683  -1.721  12.673  1.00 92.23           H
ATOM   3213  N   LEU A 217     -12.311  -0.859   9.587  1.00 89.33           N
ATOM   3214  CA  LEU A 217     -12.361  -0.121   8.336  1.00 89.33           C
ATOM   3215  C   LEU A 217     -11.107  -0.430   7.517  1.00 89.33           C
ATOM   3216  O   LEU A 217     -11.179  -0.581   6.298  1.00 89.33           O
ATOM   3217  HA  LEU A 217     -13.231  -0.475   7.783  1.00 89.33           H
ATOM   3218  CB  LEU A 217     -12.570   1.371   8.603  1.00 89.33           C
ATOM   3219 1HB  LEU A 217     -13.449   1.487   9.236  1.00 89.33           H
ATOM   3220 2HB  LEU A 217     -11.717   1.741   9.171  1.00 89.33           H
ATOM   3221  CG  LEU A 217     -12.745   2.254   7.366  1.00 89.33           C
ATOM   3222  HG  LEU A 217     -11.918   2.056   6.684  1.00 89.33           H
ATOM   3223  CD1 LEU A 217     -14.037   1.908   6.623  1.00 89.33           C
ATOM   3224 1HD1 LEU A 217     -14.005   0.865   6.306  1.00 89.33           H
ATOM   3225 2HD1 LEU A 217     -14.889   2.060   7.285  1.00 89.33           H
ATOM   3226 3HD1 LEU A 217     -14.136   2.550   5.748  1.00 89.33           H
ATOM   3227  CD2 LEU A 217     -12.678   3.737   7.738  1.00 89.33           C
ATOM   3228 1HD2 LEU A 217     -13.471   3.969   8.449  1.00 89.33           H
ATOM   3229 2HD2 LEU A 217     -11.710   3.955   8.189  1.00 89.33           H
ATOM   3230 3HD2 LEU A 217     -12.806   4.343   6.841  1.00 89.33           H
ATOM   3231  HN  LEU A 217     -12.321  -0.294  10.412  1.00 89.33           H
ATOM   3232  N   LYS A 218      -9.986  -0.516   8.219  1.00 86.87           N
ATOM   3233  CA  LYS A 218      -8.715  -0.787   7.569  1.00 86.87           C
ATOM   3234  C   LYS A 218      -8.771  -2.163   6.902  1.00 86.87           C
ATOM   3235  O   LYS A 218      -8.253  -2.345   5.802  1.00 86.87           O
ATOM   3236  HA  LYS A 218      -8.577  -0.033   6.794  1.00 86.87           H
ATOM   3237  CB  LYS A 218      -7.562  -0.632   8.562  1.00 86.87           C
ATOM   3238 1HB  LYS A 218      -7.821  -1.113   9.505  1.00 86.87           H
ATOM   3239 2HB  LYS A 218      -6.676  -1.140   8.179  1.00 86.87           H
ATOM   3240  CG  LYS A 218      -7.244   0.845   8.807  1.00 86.87           C
ATOM   3241 1HG  LYS A 218      -6.816   1.282   7.904  1.00 86.87           H
ATOM   3242 2HG  LYS A 218      -8.164   1.388   9.020  1.00 86.87           H
ATOM   3243  CD  LYS A 218      -6.266   1.009   9.972  1.00 86.87           C
ATOM   3244 1HD  LYS A 218      -6.648   0.486  10.849  1.00 86.87           H
ATOM   3245 2HD  LYS A 218      -5.311   0.550   9.718  1.00 86.87           H
ATOM   3246  CE  LYS A 218      -6.055   2.488  10.306  1.00 86.87           C
ATOM   3247 1HE  LYS A 218      -5.902   3.055   9.388  1.00 86.87           H
ATOM   3248 2HE  LYS A 218      -6.947   2.890  10.785  1.00 86.87           H
ATOM   3249  NZ  LYS A 218      -4.887   2.655  11.199  1.00 86.87           N
ATOM   3250 1HZ  LYS A 218      -4.554   3.611  11.144  1.00 86.87           H
ATOM   3251 2HZ  LYS A 218      -5.159   2.447  12.154  1.00 86.87           H
ATOM   3252 3HZ  LYS A 218      -4.148   2.023  10.913  1.00 86.87           H
ATOM   3253  HN  LYS A 218      -9.938  -0.403   9.211  1.00 86.87           H
ATOM   3254  N   VAL A 219      -9.405  -3.096   7.597  1.00 87.93           N
ATOM   3255  CA  VAL A 219      -9.458  -4.471   7.129  1.00 87.93           C
ATOM   3256  C   VAL A 219     -10.371  -4.553   5.904  1.00 87.93           C
ATOM   3257  O   VAL A 219     -10.043  -5.220   4.925  1.00 87.93           O
ATOM   3258  HA  VAL A 219      -8.449  -4.757   6.834  1.00 87.93           H
ATOM   3259  CB  VAL A 219      -9.899  -5.394   8.267  1.00 87.93           C
ATOM   3260  HB  VAL A 219     -10.824  -4.995   8.683  1.00 87.93           H
ATOM   3261  CG1 VAL A 219     -10.188  -6.804   7.748  1.00 87.93           C
ATOM   3262 1HG1 VAL A 219     -10.984  -6.762   7.004  1.00 87.93           H
ATOM   3263 2HG1 VAL A 219      -9.287  -7.216   7.293  1.00 87.93           H
ATOM   3264 3HG1 VAL A 219     -10.500  -7.440   8.577  1.00 87.93           H
ATOM   3265  CG2 VAL A 219      -8.855  -5.424   9.385  1.00 87.93           C
ATOM   3266 1HG2 VAL A 219      -7.908  -5.788   8.987  1.00 87.93           H
ATOM   3267 2HG2 VAL A 219      -8.720  -4.419   9.783  1.00 87.93           H
ATOM   3268 3HG2 VAL A 219      -9.194  -6.088  10.180  1.00 87.93           H
ATOM   3269  HN  VAL A 219      -9.876  -2.926   8.463  1.00 87.93           H
ATOM   3270  N   ILE A 220     -11.500  -3.866   6.000  1.00 88.40           N
ATOM   3271  CA  ILE A 220     -12.500  -3.918   4.947  1.00 88.40           C
ATOM   3272  C   ILE A 220     -11.930  -3.285   3.676  1.00 88.40           C
ATOM   3273  O   ILE A 220     -11.938  -3.903   2.613  1.00 88.40           O
ATOM   3274  HA  ILE A 220     -12.707  -4.969   4.746  1.00 88.40           H
ATOM   3275  CB  ILE A 220     -13.808  -3.280   5.418  1.00 88.40           C
ATOM   3276  HB  ILE A 220     -13.574  -2.320   5.877  1.00 88.40           H
ATOM   3277  CG1 ILE A 220     -14.483  -4.140   6.489  1.00 88.40           C
ATOM   3278 1HG1 ILE A 220     -14.825  -5.076   6.046  1.00 88.40           H
ATOM   3279 2HG1 ILE A 220     -13.759  -4.399   7.262  1.00 88.40           H
ATOM   3280  CG2 ILE A 220     -14.739  -3.001   4.236  1.00 88.40           C
ATOM   3281 1HG2 ILE A 220     -14.249  -2.320   3.541  1.00 88.40           H
ATOM   3282 2HG2 ILE A 220     -14.970  -3.937   3.727  1.00 88.40           H
ATOM   3283 3HG2 ILE A 220     -15.661  -2.548   4.599  1.00 88.40           H
ATOM   3284  CD1 ILE A 220     -15.667  -3.404   7.117  1.00 88.40           C
ATOM   3285 1HD1 ILE A 220     -15.317  -2.481   7.580  1.00 88.40           H
ATOM   3286 2HD1 ILE A 220     -16.400  -3.168   6.345  1.00 88.40           H
ATOM   3287 3HD1 ILE A 220     -16.129  -4.037   7.875  1.00 88.40           H
ATOM   3288  HN  ILE A 220     -11.735  -3.282   6.777  1.00 88.40           H
ATOM   3289  N   LEU A 221     -11.448  -2.060   3.828  1.00 83.80           N
ATOM   3290  CA  LEU A 221     -10.993  -1.288   2.685  1.00 83.80           C
ATOM   3291  C   LEU A 221      -9.598  -1.764   2.275  1.00 83.80           C
ATOM   3292  O   LEU A 221      -9.192  -1.593   1.127  1.00 83.80           O
ATOM   3293  HA  LEU A 221     -11.680  -1.485   1.863  1.00 83.80           H
ATOM   3294  CB  LEU A 221     -11.066   0.210   2.987  1.00 83.80           C
ATOM   3295 1HB  LEU A 221     -10.410   0.423   3.831  1.00 83.80           H
ATOM   3296 2HB  LEU A 221     -10.669   0.754   2.130  1.00 83.80           H
ATOM   3297  CG  LEU A 221     -12.457   0.763   3.306  1.00 83.80           C
ATOM   3298  HG  LEU A 221     -12.829   0.258   4.198  1.00 83.80           H
ATOM   3299  CD1 LEU A 221     -12.393   2.258   3.626  1.00 83.80           C
ATOM   3300 1HD1 LEU A 221     -11.747   2.417   4.489  1.00 83.80           H
ATOM   3301 2HD1 LEU A 221     -11.992   2.796   2.768  1.00 83.80           H
ATOM   3302 3HD1 LEU A 221     -13.395   2.625   3.849  1.00 83.80           H
ATOM   3303  CD2 LEU A 221     -13.440   0.461   2.173  1.00 83.80           C
ATOM   3304 1HD2 LEU A 221     -13.084   0.920   1.251  1.00 83.80           H
ATOM   3305 2HD2 LEU A 221     -13.515  -0.618   2.036  1.00 83.80           H
ATOM   3306 3HD2 LEU A 221     -14.421   0.864   2.426  1.00 83.80           H
ATOM   3307  HN  LEU A 221     -11.366  -1.597   4.711  1.00 83.80           H
ATOM   3308  N   GLY A 222      -8.902  -2.353   3.237  1.00 76.30           N
ATOM   3309  CA  GLY A 222      -7.516  -2.737   3.031  1.00 76.30           C
ATOM   3310  C   GLY A 222      -7.420  -4.029   2.218  1.00 76.30           C
ATOM   3311  O   GLY A 222      -6.539  -4.171   1.372  1.00 76.30           O
ATOM   3312 1HA  GLY A 222      -6.987  -1.937   2.513  1.00 76.30           H
ATOM   3313 2HA  GLY A 222      -7.025  -2.872   3.994  1.00 76.30           H
ATOM   3314  HN  GLY A 222      -9.270  -2.567   4.142  1.00 76.30           H
ATOM   3315  N   PHE A 223      -8.339  -4.940   2.503  1.00 77.04           N
ATOM   3316  CA  PHE A 223      -8.204  -6.311   2.041  1.00 77.04           C
ATOM   3317  C   PHE A 223      -9.418  -6.732   1.211  1.00 77.04           C
ATOM   3318  O   PHE A 223      -9.299  -6.980   0.012  1.00 77.04           O
ATOM   3319  HA  PHE A 223      -7.308  -6.356   1.421  1.00 77.04           H
ATOM   3320  CB  PHE A 223      -8.120  -7.196   3.286  1.00 77.04           C
ATOM   3321 1HB  PHE A 223      -7.324  -6.824   3.931  1.00 77.04           H
ATOM   3322 2HB  PHE A 223      -9.051  -7.108   3.846  1.00 77.04           H
ATOM   3323  CG  PHE A 223      -7.862  -8.673   2.983  1.00 77.04           C
ATOM   3324  CD1 PHE A 223      -8.789  -9.609   3.322  1.00 77.04           C
ATOM   3325  HD1 PHE A 223      -9.716  -9.306   3.809  1.00 77.04           H
ATOM   3326  CD2 PHE A 223      -6.706  -9.051   2.374  1.00 77.04           C
ATOM   3327  HD2 PHE A 223      -5.963  -8.301   2.103  1.00 77.04           H
ATOM   3328  CE1 PHE A 223      -8.550 -10.980   3.040  1.00 77.04           C
ATOM   3329  HE1 PHE A 223      -9.292 -11.730   3.312  1.00 77.04           H
ATOM   3330  CE2 PHE A 223      -6.466 -10.422   2.093  1.00 77.04           C
ATOM   3331  HE2 PHE A 223      -5.540 -10.725   1.605  1.00 77.04           H
ATOM   3332  CZ  PHE A 223      -7.393 -11.358   2.432  1.00 77.04           C
ATOM   3333  HZ  PHE A 223      -7.210 -12.410   2.215  1.00 77.04           H
ATOM   3334  HN  PHE A 223      -9.163  -4.754   3.039  1.00 77.04           H
ATOM   3335  N   PHE A 224     -10.558  -6.801   1.882  1.00 84.70           N
ATOM   3336  CA  PHE A 224     -11.709  -7.498   1.333  1.00 84.70           C
ATOM   3337  C   PHE A 224     -12.199  -6.821   0.051  1.00 84.70           C
ATOM   3338  O   PHE A 224     -12.438  -7.488  -0.955  1.00 84.70           O
ATOM   3339  HA  PHE A 224     -11.392  -8.516   1.105  1.00 84.70           H
ATOM   3340  CB  PHE A 224     -12.816  -7.432   2.386  1.00 84.70           C
ATOM   3341 1HB  PHE A 224     -12.827  -6.435   2.826  1.00 84.70           H
ATOM   3342 2HB  PHE A 224     -13.779  -7.574   1.895  1.00 84.70           H
ATOM   3343  CG  PHE A 224     -12.673  -8.466   3.505  1.00 84.70           C
ATOM   3344  CD1 PHE A 224     -12.969  -9.772   3.266  1.00 84.70           C
ATOM   3345  HD1 PHE A 224     -13.308 -10.082   2.278  1.00 84.70           H
ATOM   3346  CD2 PHE A 224     -12.251  -8.079   4.738  1.00 84.70           C
ATOM   3347  HD2 PHE A 224     -12.014  -7.032   4.929  1.00 84.70           H
ATOM   3348  CE1 PHE A 224     -12.836 -10.731   4.305  1.00 84.70           C
ATOM   3349  HE1 PHE A 224     -13.073 -11.777   4.114  1.00 84.70           H
ATOM   3350  CE2 PHE A 224     -12.118  -9.038   5.777  1.00 84.70           C
ATOM   3351  HE2 PHE A 224     -11.779  -8.728   6.765  1.00 84.70           H
ATOM   3352  CZ  PHE A 224     -12.413 -10.344   5.538  1.00 84.70           C
ATOM   3353  HZ  PHE A 224     -12.311 -11.080   6.335  1.00 84.70           H
ATOM   3354  HN  PHE A 224     -10.702  -6.392   2.783  1.00 84.70           H
ATOM   3355  N   LEU A 225     -12.334  -5.505   0.129  1.00 83.11           N
ATOM   3356  CA  LEU A 225     -12.868  -4.741  -0.985  1.00 83.11           C
ATOM   3357  C   LEU A 225     -11.967  -4.931  -2.207  1.00 83.11           C
ATOM   3358  O   LEU A 225     -12.439  -5.310  -3.278  1.00 83.11           O
ATOM   3359  HA  LEU A 225     -13.854  -5.145  -1.217  1.00 83.11           H
ATOM   3360  CB  LEU A 225     -13.062  -3.276  -0.586  1.00 83.11           C
ATOM   3361 1HB  LEU A 225     -13.739  -3.240   0.267  1.00 83.11           H
ATOM   3362 2HB  LEU A 225     -12.103  -2.883  -0.249  1.00 83.11           H
ATOM   3363  CG  LEU A 225     -13.608  -2.351  -1.675  1.00 83.11           C
ATOM   3364  HG  LEU A 225     -12.995  -2.475  -2.568  1.00 83.11           H
ATOM   3365  CD1 LEU A 225     -15.040  -2.734  -2.054  1.00 83.11           C
ATOM   3366 1HD1 LEU A 225     -15.056  -3.759  -2.425  1.00 83.11           H
ATOM   3367 2HD1 LEU A 225     -15.681  -2.656  -1.175  1.00 83.11           H
ATOM   3368 3HD1 LEU A 225     -15.403  -2.060  -2.830  1.00 83.11           H
ATOM   3369  CD2 LEU A 225     -13.499  -0.884  -1.253  1.00 83.11           C
ATOM   3370 1HD2 LEU A 225     -14.073  -0.725  -0.340  1.00 83.11           H
ATOM   3371 2HD2 LEU A 225     -12.454  -0.634  -1.074  1.00 83.11           H
ATOM   3372 3HD2 LEU A 225     -13.894  -0.248  -2.046  1.00 83.11           H
ATOM   3373  HN  LEU A 225     -12.087  -4.965   0.933  1.00 83.11           H
ATOM   3374  N   PRO A 226     -10.659  -4.672  -2.071  1.00 77.57           N
ATOM   3375  CA  PRO A 226      -9.725  -4.904  -3.175  1.00 77.57           C
ATOM   3376  C   PRO A 226      -9.827  -6.315  -3.731  1.00 77.57           C
ATOM   3377  O   PRO A 226      -9.880  -6.506  -4.945  1.00 77.57           O
ATOM   3378  HA  PRO A 226      -9.967  -4.250  -4.013  1.00 77.57           H
ATOM   3379  CB  PRO A 226      -8.354  -4.637  -2.552  1.00 77.57           C
ATOM   3380 1HB  PRO A 226      -7.908  -5.549  -2.157  1.00 77.57           H
ATOM   3381 2HB  PRO A 226      -7.654  -4.231  -3.282  1.00 77.57           H
ATOM   3382  CG  PRO A 226      -8.658  -3.634  -1.445  1.00 77.57           C
ATOM   3383 1HG  PRO A 226      -7.870  -3.610  -0.693  1.00 77.57           H
ATOM   3384 2HG  PRO A 226      -8.745  -2.618  -1.831  1.00 77.57           H
ATOM   3385  CD  PRO A 226      -9.973  -4.143  -0.878  1.00 77.57           C
ATOM   3386 1HD  PRO A 226      -9.817  -4.920  -0.129  1.00 77.57           H
ATOM   3387 2HD  PRO A 226     -10.541  -3.348  -0.395  1.00 77.57           H
ATOM   3388  N   PHE A 227      -9.853  -7.275  -2.818  1.00 81.55           N
ATOM   3389  CA  PHE A 227      -9.771  -8.674  -3.202  1.00 81.55           C
ATOM   3390  C   PHE A 227     -10.980  -9.083  -4.046  1.00 81.55           C
ATOM   3391  O   PHE A 227     -10.828  -9.720  -5.087  1.00 81.55           O
ATOM   3392  HA  PHE A 227      -8.862  -8.796  -3.790  1.00 81.55           H
ATOM   3393  CB  PHE A 227      -9.767  -9.493  -1.909  1.00 81.55           C
ATOM   3394 1HB  PHE A 227      -8.903  -9.205  -1.311  1.00 81.55           H
ATOM   3395 2HB  PHE A 227     -10.655  -9.241  -1.329  1.00 81.55           H
ATOM   3396  CG  PHE A 227      -9.734 -11.007  -2.131  1.00 81.55           C
ATOM   3397  CD1 PHE A 227     -10.872 -11.739  -1.996  1.00 81.55           C
ATOM   3398  HD1 PHE A 227     -11.808 -11.247  -1.729  1.00 81.55           H
ATOM   3399  CD2 PHE A 227      -8.567 -11.620  -2.464  1.00 81.55           C
ATOM   3400  HD2 PHE A 227      -7.655 -11.033  -2.572  1.00 81.55           H
ATOM   3401  CE1 PHE A 227     -10.841 -13.143  -2.202  1.00 81.55           C
ATOM   3402  HE1 PHE A 227     -11.754 -13.730  -2.093  1.00 81.55           H
ATOM   3403  CE2 PHE A 227      -8.536 -13.024  -2.670  1.00 81.55           C
ATOM   3404  HE2 PHE A 227      -7.600 -13.516  -2.937  1.00 81.55           H
ATOM   3405  CZ  PHE A 227      -9.674 -13.757  -2.535  1.00 81.55           C
ATOM   3406  HZ  PHE A 227      -9.650 -14.835  -2.693  1.00 81.55           H
ATOM   3407  HN  PHE A 227      -9.927  -7.110  -1.835  1.00 81.55           H
ATOM   3408  N   VAL A 228     -12.154  -8.698  -3.567  1.00 83.55           N
ATOM   3409  CA  VAL A 228     -13.391  -9.053  -4.241  1.00 83.55           C
ATOM   3410  C   VAL A 228     -13.402  -8.429  -5.638  1.00 83.55           C
ATOM   3411  O   VAL A 228     -13.733  -9.097  -6.617  1.00 83.55           O
ATOM   3412  HA  VAL A 228     -13.411 -10.139  -4.342  1.00 83.55           H
ATOM   3413  CB  VAL A 228     -14.590  -8.634  -3.389  1.00 83.55           C
ATOM   3414  HB  VAL A 228     -14.444  -7.596  -3.092  1.00 83.55           H
ATOM   3415  CG1 VAL A 228     -15.889  -8.712  -4.195  1.00 83.55           C
ATOM   3416 1HG1 VAL A 228     -15.823  -8.048  -5.057  1.00 83.55           H
ATOM   3417 2HG1 VAL A 228     -16.043  -9.736  -4.536  1.00 83.55           H
ATOM   3418 3HG1 VAL A 228     -16.726  -8.409  -3.566  1.00 83.55           H
ATOM   3419  CG2 VAL A 228     -14.682  -9.479  -2.117  1.00 83.55           C
ATOM   3420 1HG2 VAL A 228     -14.795 -10.530  -2.387  1.00 83.55           H
ATOM   3421 2HG2 VAL A 228     -13.774  -9.351  -1.529  1.00 83.55           H
ATOM   3422 3HG2 VAL A 228     -15.544  -9.160  -1.531  1.00 83.55           H
ATOM   3423  HN  VAL A 228     -12.267  -8.155  -2.735  1.00 83.55           H
ATOM   3424  N   VAL A 229     -13.037  -7.157  -5.686  1.00 76.08           N
ATOM   3425  CA  VAL A 229     -13.080  -6.412  -6.933  1.00 76.08           C
ATOM   3426  C   VAL A 229     -12.196  -7.109  -7.969  1.00 76.08           C
ATOM   3427  O   VAL A 229     -12.629  -7.357  -9.094  1.00 76.08           O
ATOM   3428  HA  VAL A 229     -14.111  -6.423  -7.287  1.00 76.08           H
ATOM   3429  CB  VAL A 229     -12.678  -4.956  -6.687  1.00 76.08           C
ATOM   3430  HB  VAL A 229     -11.789  -4.956  -6.057  1.00 76.08           H
ATOM   3431  CG1 VAL A 229     -12.323  -4.257  -8.001  1.00 76.08           C
ATOM   3432 1HG1 VAL A 229     -11.489  -4.774  -8.475  1.00 76.08           H
ATOM   3433 2HG1 VAL A 229     -13.186  -4.273  -8.666  1.00 76.08           H
ATOM   3434 3HG1 VAL A 229     -12.041  -3.223  -7.797  1.00 76.08           H
ATOM   3435  CG2 VAL A 229     -13.781  -4.201  -5.944  1.00 76.08           C
ATOM   3436 1HG2 VAL A 229     -14.695  -4.216  -6.538  1.00 76.08           H
ATOM   3437 2HG2 VAL A 229     -13.965  -4.680  -4.982  1.00 76.08           H
ATOM   3438 3HG2 VAL A 229     -13.470  -3.169  -5.782  1.00 76.08           H
ATOM   3439  HN  VAL A 229     -12.717  -6.637  -4.894  1.00 76.08           H
ATOM   3440  N   MET A 230     -10.974  -7.407  -7.553  1.00 76.85           N
ATOM   3441  CA  MET A 230     -10.009  -8.024  -8.447  1.00 76.85           C
ATOM   3442  C   MET A 230     -10.507  -9.384  -8.938  1.00 76.85           C
ATOM   3443  O   MET A 230     -10.484  -9.662 -10.136  1.00 76.85           O
ATOM   3444  HA  MET A 230      -9.911  -7.339  -9.290  1.00 76.85           H
ATOM   3445  CB  MET A 230      -8.676  -8.202  -7.716  1.00 76.85           C
ATOM   3446 1HB  MET A 230      -8.861  -8.497  -6.683  1.00 76.85           H
ATOM   3447 2HB  MET A 230      -8.107  -9.006  -8.181  1.00 76.85           H
ATOM   3448  CG  MET A 230      -7.859  -6.909  -7.744  1.00 76.85           C
ATOM   3449 1HG  MET A 230      -7.707  -6.587  -8.775  1.00 76.85           H
ATOM   3450 2HG  MET A 230      -8.405  -6.112  -7.239  1.00 76.85           H
ATOM   3451  SD  MET A 230      -6.282  -7.166  -6.949  1.00 76.85           S
ATOM   3452  CE  MET A 230      -6.694  -6.684  -5.280  1.00 76.85           C
ATOM   3453 1HE  MET A 230      -7.030  -5.647  -5.274  1.00 76.85           H
ATOM   3454 2HE  MET A 230      -7.491  -7.325  -4.903  1.00 76.85           H
ATOM   3455 3HE  MET A 230      -5.815  -6.785  -4.645  1.00 76.85           H
ATOM   3456  HN  MET A 230     -10.641  -7.235  -6.626  1.00 76.85           H
ATOM   3457  N   ALA A 231     -10.946 -10.196  -7.988  1.00 80.38           N
ATOM   3458  CA  ALA A 231     -11.386 -11.546  -8.300  1.00 80.38           C
ATOM   3459  C   ALA A 231     -12.451 -11.489  -9.398  1.00 80.38           C
ATOM   3460  O   ALA A 231     -12.435 -12.297 -10.325  1.00 80.38           O
ATOM   3461  HA  ALA A 231     -10.523 -12.098  -8.671  1.00 80.38           H
ATOM   3462  CB  ALA A 231     -11.896 -12.224  -7.027  1.00 80.38           C
ATOM   3463 1HB  ALA A 231     -11.093 -12.265  -6.291  1.00 80.38           H
ATOM   3464 2HB  ALA A 231     -12.732 -11.655  -6.622  1.00 80.38           H
ATOM   3465 3HB  ALA A 231     -12.225 -13.236  -7.262  1.00 80.38           H
ATOM   3466  HN  ALA A 231     -11.004  -9.946  -7.021  1.00 80.38           H
ATOM   3467  N   CYS A 232     -13.350 -10.527  -9.256  1.00 80.39           N
ATOM   3468  CA  CYS A 232     -14.416 -10.350 -10.228  1.00 80.39           C
ATOM   3469  C   CYS A 232     -13.786  -9.971 -11.569  1.00 80.39           C
ATOM   3470  O   CYS A 232     -14.112 -10.558 -12.600  1.00 80.39           O
ATOM   3471  HA  CYS A 232     -14.935 -11.306 -10.300  1.00 80.39           H
ATOM   3472  CB  CYS A 232     -15.438  -9.310  -9.763  1.00 80.39           C
ATOM   3473 1HB  CYS A 232     -14.928  -8.391  -9.474  1.00 80.39           H
ATOM   3474 2HB  CYS A 232     -16.110  -9.057 -10.583  1.00 80.39           H
ATOM   3475  SG  CYS A 232     -16.398  -9.964  -8.349  1.00 80.39           S
ATOM   3476  HG  CYS A 232     -15.489  -9.680  -7.421  1.00 80.39           H
ATOM   3477  HN  CYS A 232     -13.359  -9.876  -8.497  1.00 80.39           H
ATOM   3478  N   CYS A 233     -12.894  -8.993 -11.512  1.00 74.07           N
ATOM   3479  CA  CYS A 233     -12.312  -8.439 -12.723  1.00 74.07           C
ATOM   3480  C   CYS A 233     -11.645  -9.576 -13.499  1.00 74.07           C
ATOM   3481  O   CYS A 233     -11.862  -9.724 -14.701  1.00 74.07           O
ATOM   3482  HA  CYS A 233     -13.134  -8.010 -13.297  1.00 74.07           H
ATOM   3483  CB  CYS A 233     -11.331  -7.307 -12.413  1.00 74.07           C
ATOM   3484 1HB  CYS A 233     -10.641  -7.617 -11.629  1.00 74.07           H
ATOM   3485 2HB  CYS A 233     -10.731  -7.083 -13.295  1.00 74.07           H
ATOM   3486  SG  CYS A 233     -12.247  -5.813 -11.884  1.00 74.07           S
ATOM   3487  HG  CYS A 233     -12.513  -6.242 -10.654  1.00 74.07           H
ATOM   3488  HN  CYS A 233     -12.570  -8.581 -10.661  1.00 74.07           H
ATOM   3489  N   TYR A 234     -10.846 -10.351 -12.780  1.00 74.40           N
ATOM   3490  CA  TYR A 234     -10.045 -11.389 -13.408  1.00 74.40           C
ATOM   3491  C   TYR A 234     -10.928 -12.529 -13.919  1.00 74.40           C
ATOM   3492  O   TYR A 234     -10.633 -13.134 -14.948  1.00 74.40           O
ATOM   3493  HA  TYR A 234      -9.517 -10.942 -14.251  1.00 74.40           H
ATOM   3494  CB  TYR A 234      -9.120 -11.927 -12.315  1.00 74.40           C
ATOM   3495 1HB  TYR A 234      -9.660 -11.937 -11.368  1.00 74.40           H
ATOM   3496 2HB  TYR A 234      -8.863 -12.961 -12.546  1.00 74.40           H
ATOM   3497  CG  TYR A 234      -7.829 -11.123 -12.141  1.00 74.40           C
ATOM   3498  CD1 TYR A 234      -6.769 -11.327 -13.000  1.00 74.40           C
ATOM   3499  HD1 TYR A 234      -6.850 -12.060 -13.802  1.00 74.40           H
ATOM   3500  CD2 TYR A 234      -7.726 -10.195 -11.125  1.00 74.40           C
ATOM   3501  HD2 TYR A 234      -8.564 -10.034 -10.446  1.00 74.40           H
ATOM   3502  CE1 TYR A 234      -5.554 -10.571 -12.836  1.00 74.40           C
ATOM   3503  HE1 TYR A 234      -4.709 -10.722 -13.507  1.00 74.40           H
ATOM   3504  CE2 TYR A 234      -6.512  -9.439 -10.961  1.00 74.40           C
ATOM   3505  HE2 TYR A 234      -6.417  -8.702 -10.163  1.00 74.40           H
ATOM   3506  CZ  TYR A 234      -5.486  -9.664 -11.825  1.00 74.40           C
ATOM   3507  OH  TYR A 234      -4.339  -8.949 -11.670  1.00 74.40           O
ATOM   3508  HH  TYR A 234      -3.569  -9.449 -12.068  1.00 74.40           H
ATOM   3509  HN  TYR A 234     -10.741 -10.279 -11.788  1.00 74.40           H
ATOM   3510  N   THR A 235     -11.994 -12.787 -13.176  1.00 82.09           N
ATOM   3511  CA  THR A 235     -12.968 -13.785 -13.585  1.00 82.09           C
ATOM   3512  C   THR A 235     -13.527 -13.449 -14.969  1.00 82.09           C
ATOM   3513  O   THR A 235     -13.641 -14.324 -15.826  1.00 82.09           O
ATOM   3514  HA  THR A 235     -12.460 -14.746 -13.670  1.00 82.09           H
ATOM   3515  CB  THR A 235     -14.043 -13.871 -12.499  1.00 82.09           C
ATOM   3516  HB  THR A 235     -14.594 -12.934 -12.424  1.00 82.09           H
ATOM   3517  OG1 THR A 235     -13.326 -14.259 -11.331  1.00 82.09           O
ATOM   3518  HG1 THR A 235     -13.233 -13.478 -10.712  1.00 82.09           H
ATOM   3519  CG2 THR A 235     -15.023 -15.022 -12.735  1.00 82.09           C
ATOM   3520 1HG2 THR A 235     -14.478 -15.966 -12.743  1.00 82.09           H
ATOM   3521 2HG2 THR A 235     -15.523 -14.883 -13.693  1.00 82.09           H
ATOM   3522 3HG2 THR A 235     -15.764 -15.037 -11.936  1.00 82.09           H
ATOM   3523  HN  THR A 235     -12.197 -12.329 -12.310  1.00 82.09           H
ATOM   3524  N   ILE A 236     -13.861 -12.179 -15.144  1.00 79.09           N
ATOM   3525  CA  ILE A 236     -14.435 -11.722 -16.398  1.00 79.09           C
ATOM   3526  C   ILE A 236     -13.372 -11.795 -17.497  1.00 79.09           C
ATOM   3527  O   ILE A 236     -13.661 -12.209 -18.618  1.00 79.09           O
ATOM   3528  HA  ILE A 236     -15.244 -12.405 -16.655  1.00 79.09           H
ATOM   3529  CB  ILE A 236     -15.052 -10.332 -16.231  1.00 79.09           C
ATOM   3530  HB  ILE A 236     -14.295  -9.671 -15.808  1.00 79.09           H
ATOM   3531  CG1 ILE A 236     -16.222 -10.367 -15.246  1.00 79.09           C
ATOM   3532 1HG1 ILE A 236     -17.078 -10.856 -15.709  1.00 79.09           H
ATOM   3533 2HG1 ILE A 236     -15.949 -10.960 -14.373  1.00 79.09           H
ATOM   3534  CG2 ILE A 236     -15.459  -9.746 -17.584  1.00 79.09           C
ATOM   3535 1HG2 ILE A 236     -14.580  -9.663 -18.224  1.00 79.09           H
ATOM   3536 2HG2 ILE A 236     -16.192 -10.399 -18.057  1.00 79.09           H
ATOM   3537 3HG2 ILE A 236     -15.894  -8.758 -17.436  1.00 79.09           H
ATOM   3538  CD1 ILE A 236     -16.611  -8.953 -14.807  1.00 79.09           C
ATOM   3539 1HD1 ILE A 236     -15.760  -8.476 -14.322  1.00 79.09           H
ATOM   3540 2HD1 ILE A 236     -16.906  -8.371 -15.680  1.00 79.09           H
ATOM   3541 3HD1 ILE A 236     -17.445  -9.007 -14.107  1.00 79.09           H
ATOM   3542  HN  ILE A 236     -13.745 -11.469 -14.449  1.00 79.09           H
ATOM   3543  N   ILE A 237     -12.165 -11.386 -17.136  1.00 74.56           N
ATOM   3544  CA  ILE A 237     -11.076 -11.329 -18.097  1.00 74.56           C
ATOM   3545  C   ILE A 237     -10.808 -12.734 -18.641  1.00 74.56           C
ATOM   3546  O   ILE A 237     -10.708 -12.926 -19.852  1.00 74.56           O
ATOM   3547  HA  ILE A 237     -11.401 -10.695 -18.922  1.00 74.56           H
ATOM   3548  CB  ILE A 237      -9.846 -10.666 -17.474  1.00 74.56           C
ATOM   3549  HB  ILE A 237      -9.724 -11.054 -16.463  1.00 74.56           H
ATOM   3550  CG1 ILE A 237     -10.039  -9.152 -17.357  1.00 74.56           C
ATOM   3551 1HG1 ILE A 237     -10.038  -8.704 -18.351  1.00 74.56           H
ATOM   3552 2HG1 ILE A 237     -11.012  -8.940 -16.913  1.00 74.56           H
ATOM   3553  CG2 ILE A 237      -8.578 -11.023 -18.251  1.00 74.56           C
ATOM   3554 1HG2 ILE A 237      -8.436 -12.104 -18.238  1.00 74.56           H
ATOM   3555 2HG2 ILE A 237      -8.675 -10.682 -19.282  1.00 74.56           H
ATOM   3556 3HG2 ILE A 237      -7.719 -10.539 -17.787  1.00 74.56           H
ATOM   3557  CD1 ILE A 237      -8.935  -8.523 -16.506  1.00 74.56           C
ATOM   3558 1HD1 ILE A 237      -8.955  -8.956 -15.506  1.00 74.56           H
ATOM   3559 2HD1 ILE A 237      -7.966  -8.717 -16.966  1.00 74.56           H
ATOM   3560 3HD1 ILE A 237      -9.097  -7.447 -16.439  1.00 74.56           H
ATOM   3561  HN  ILE A 237     -11.926 -11.097 -16.209  1.00 74.56           H
ATOM   3562  N   ILE A 238     -10.698 -13.680 -17.720  1.00 74.84           N
ATOM   3563  CA  ILE A 238     -10.416 -15.056 -18.090  1.00 74.84           C
ATOM   3564  C   ILE A 238     -11.516 -15.563 -19.026  1.00 74.84           C
ATOM   3565  O   ILE A 238     -11.229 -16.204 -20.036  1.00 74.84           O
ATOM   3566  HA  ILE A 238      -9.471 -15.061 -18.634  1.00 74.84           H
ATOM   3567  CB  ILE A 238     -10.225 -15.919 -16.841  1.00 74.84           C
ATOM   3568  HB  ILE A 238     -11.025 -15.685 -16.139  1.00 74.84           H
ATOM   3569  CG1 ILE A 238      -8.903 -15.590 -16.145  1.00 74.84           C
ATOM   3570 1HG1 ILE A 238      -8.075 -16.020 -16.708  1.00 74.84           H
ATOM   3571 2HG1 ILE A 238      -8.753 -14.511 -16.132  1.00 74.84           H
ATOM   3572  CG2 ILE A 238     -10.341 -17.406 -17.179  1.00 74.84           C
ATOM   3573 1HG2 ILE A 238     -11.328 -17.609 -17.596  1.00 74.84           H
ATOM   3574 2HG2 ILE A 238      -9.577 -17.674 -17.909  1.00 74.84           H
ATOM   3575 3HG2 ILE A 238     -10.201 -17.997 -16.274  1.00 74.84           H
ATOM   3576  CD1 ILE A 238      -8.888 -16.130 -14.714  1.00 74.84           C
ATOM   3577 1HD1 ILE A 238      -9.703 -15.679 -14.147  1.00 74.84           H
ATOM   3578 2HD1 ILE A 238      -9.014 -17.213 -14.732  1.00 74.84           H
ATOM   3579 3HD1 ILE A 238      -7.937 -15.883 -14.242  1.00 74.84           H
ATOM   3580  HN  ILE A 238     -10.798 -13.518 -16.738  1.00 74.84           H
ATOM   3581  N   HIS A 239     -12.751 -15.258 -18.656  1.00 80.04           N
ATOM   3582  CA  HIS A 239     -13.898 -15.750 -19.399  1.00 80.04           C
ATOM   3583  C   HIS A 239     -13.841 -15.229 -20.836  1.00 80.04           C
ATOM   3584  O   HIS A 239     -14.046 -15.986 -21.784  1.00 80.04           O
ATOM   3585  HA  HIS A 239     -13.819 -16.837 -19.413  1.00 80.04           H
ATOM   3586  CB  HIS A 239     -15.203 -15.386 -18.688  1.00 80.04           C
ATOM   3587 1HB  HIS A 239     -15.148 -15.725 -17.653  1.00 80.04           H
ATOM   3588 2HB  HIS A 239     -15.301 -14.301 -18.663  1.00 80.04           H
ATOM   3589  CG  HIS A 239     -16.437 -15.975 -19.329  1.00 80.04           C
ATOM   3590  ND1 HIS A 239     -17.175 -15.304 -20.289  1.00 80.04           N
ATOM   3591  HD1 HIS A 239     -16.978 -14.391 -20.646  1.00 80.04           H
ATOM   3592  CD2 HIS A 239     -17.053 -17.177 -19.141  1.00 80.04           C
ATOM   3593  HD2 HIS A 239     -16.731 -17.956 -18.450  1.00 80.04           H
ATOM   3594  CE1 HIS A 239     -18.188 -16.076 -20.653  1.00 80.04           C
ATOM   3595  HE1 HIS A 239     -18.950 -15.828 -21.392  1.00 80.04           H
ATOM   3596  NE2 HIS A 239     -18.111 -17.237 -19.940  1.00 80.04           N
ATOM   3597  HN  HIS A 239     -12.973 -14.686 -17.866  1.00 80.04           H
ATOM   3598  N   THR A 240     -13.562 -13.939 -20.953  1.00 74.88           N
ATOM   3599  CA  THR A 240     -13.530 -13.295 -22.255  1.00 74.88           C
ATOM   3600  C   THR A 240     -12.343 -13.805 -23.074  1.00 74.88           C
ATOM   3601  O   THR A 240     -12.444 -13.961 -24.290  1.00 74.88           O
ATOM   3602  HA  THR A 240     -14.435 -13.571 -22.797  1.00 74.88           H
ATOM   3603  CB  THR A 240     -13.510 -11.781 -22.034  1.00 74.88           C
ATOM   3604  HB  THR A 240     -13.162 -11.262 -22.927  1.00 74.88           H
ATOM   3605  OG1 THR A 240     -12.706 -11.611 -20.870  1.00 74.88           O
ATOM   3606  HG1 THR A 240     -11.781 -11.951 -21.040  1.00 74.88           H
ATOM   3607  CG2 THR A 240     -14.878 -11.231 -21.626  1.00 74.88           C
ATOM   3608 1HG2 THR A 240     -15.196 -11.702 -20.695  1.00 74.88           H
ATOM   3609 2HG2 THR A 240     -15.605 -11.446 -22.409  1.00 74.88           H
ATOM   3610 3HG2 THR A 240     -14.808 -10.153 -21.481  1.00 74.88           H
ATOM   3611  HN  THR A 240     -13.359 -13.338 -20.180  1.00 74.88           H
ATOM   3612  N   LEU A 241     -11.245 -14.051 -22.375  1.00 71.58           N
ATOM   3613  CA  LEU A 241     -10.022 -14.485 -23.029  1.00 71.58           C
ATOM   3614  C   LEU A 241     -10.214 -15.903 -23.571  1.00 71.58           C
ATOM   3615  O   LEU A 241      -9.706 -16.237 -24.640  1.00 71.58           O
ATOM   3616  HA  LEU A 241      -9.847 -13.815 -23.871  1.00 71.58           H
ATOM   3617  CB  LEU A 241      -8.829 -14.345 -22.082  1.00 71.58           C
ATOM   3618 1HB  LEU A 241      -9.095 -14.794 -21.125  1.00 71.58           H
ATOM   3619 2HB  LEU A 241      -7.999 -14.925 -22.487  1.00 71.58           H
ATOM   3620  CG  LEU A 241      -8.340 -12.918 -21.826  1.00 71.58           C
ATOM   3621  HG  LEU A 241      -9.197 -12.311 -21.534  1.00 71.58           H
ATOM   3622  CD1 LEU A 241      -7.342 -12.880 -20.667  1.00 71.58           C
ATOM   3623 1HD1 LEU A 241      -7.822 -13.253 -19.762  1.00 71.58           H
ATOM   3624 2HD1 LEU A 241      -6.483 -13.506 -20.906  1.00 71.58           H
ATOM   3625 3HD1 LEU A 241      -7.011 -11.854 -20.506  1.00 71.58           H
ATOM   3626  CD2 LEU A 241      -7.762 -12.299 -23.100  1.00 71.58           C
ATOM   3627 1HD2 LEU A 241      -6.921 -12.900 -23.447  1.00 71.58           H
ATOM   3628 2HD2 LEU A 241      -8.531 -12.272 -23.872  1.00 71.58           H
ATOM   3629 3HD2 LEU A 241      -7.422 -11.285 -22.890  1.00 71.58           H
ATOM   3630  HN  LEU A 241     -11.182 -13.958 -21.381  1.00 71.58           H
ATOM   3631  N   ILE A 242     -10.949 -16.699 -22.808  1.00 73.20           N
ATOM   3632  CA  ILE A 242     -11.270 -18.052 -23.229  1.00 73.20           C
ATOM   3633  C   ILE A 242     -12.088 -17.999 -24.520  1.00 73.20           C
ATOM   3634  O   ILE A 242     -11.871 -18.798 -25.430  1.00 73.20           O
ATOM   3635  HA  ILE A 242     -10.329 -18.561 -23.436  1.00 73.20           H
ATOM   3636  CB  ILE A 242     -11.958 -18.817 -22.096  1.00 73.20           C
ATOM   3637  HB  ILE A 242     -12.725 -18.172 -21.665  1.00 73.20           H
ATOM   3638  CG1 ILE A 242     -10.968 -19.149 -20.978  1.00 73.20           C
ATOM   3639 1HG1 ILE A 242     -10.272 -19.916 -21.320  1.00 73.20           H
ATOM   3640 2HG1 ILE A 242     -10.376 -18.266 -20.737  1.00 73.20           H
ATOM   3641  CG2 ILE A 242     -12.664 -20.066 -22.627  1.00 73.20           C
ATOM   3642 1HG2 ILE A 242     -13.417 -19.774 -23.359  1.00 73.20           H
ATOM   3643 2HG2 ILE A 242     -11.934 -20.723 -23.099  1.00 73.20           H
ATOM   3644 3HG2 ILE A 242     -13.145 -20.590 -21.801  1.00 73.20           H
ATOM   3645  CD1 ILE A 242     -11.698 -19.638 -19.726  1.00 73.20           C
ATOM   3646 1HD1 ILE A 242     -12.375 -18.860 -19.373  1.00 73.20           H
ATOM   3647 2HD1 ILE A 242     -12.270 -20.535 -19.965  1.00 73.20           H
ATOM   3648 3HD1 ILE A 242     -10.971 -19.868 -18.947  1.00 73.20           H
ATOM   3649  HN  ILE A 242     -11.322 -16.433 -21.919  1.00 73.20           H
ATOM   3650  N   GLN A 243     -13.013 -17.051 -24.559  1.00 71.73           N
ATOM   3651  CA  GLN A 243     -13.905 -16.921 -25.699  1.00 71.73           C
ATOM   3652  C   GLN A 243     -13.125 -16.467 -26.934  1.00 71.73           C
ATOM   3653  O   GLN A 243     -13.511 -16.770 -28.062  1.00 71.73           O
ATOM   3654  HA  GLN A 243     -14.310 -17.920 -25.864  1.00 71.73           H
ATOM   3655  CB  GLN A 243     -15.053 -15.959 -25.390  1.00 71.73           C
ATOM   3656 1HB  GLN A 243     -14.657 -15.042 -24.953  1.00 71.73           H
ATOM   3657 2HB  GLN A 243     -15.557 -15.679 -26.315  1.00 71.73           H
ATOM   3658  CG  GLN A 243     -16.059 -16.595 -24.429  1.00 71.73           C
ATOM   3659 1HG  GLN A 243     -16.390 -17.555 -24.826  1.00 71.73           H
ATOM   3660 2HG  GLN A 243     -15.576 -16.795 -23.472  1.00 71.73           H
ATOM   3661  CD  GLN A 243     -17.267 -15.682 -24.215  1.00 71.73           C
ATOM   3662  OE1 GLN A 243     -17.241 -14.497 -24.505  1.00 71.73           O
ATOM   3663  NE2 GLN A 243     -18.325 -16.297 -23.694  1.00 71.73           N
ATOM   3664 1HE2 GLN A 243     -18.281 -17.273 -23.479  1.00 71.73           H
ATOM   3665 2HE2 GLN A 243     -19.165 -15.784 -23.517  1.00 71.73           H
ATOM   3666  HN  GLN A 243     -13.157 -16.380 -23.832  1.00 71.73           H
ATOM   3667  N   ALA A 244     -12.043 -15.746 -26.680  1.00 64.96           N
ATOM   3668  CA  ALA A 244     -11.348 -15.038 -27.741  1.00 64.96           C
ATOM   3669  C   ALA A 244     -10.409 -16.005 -28.464  1.00 64.96           C
ATOM   3670  O   ALA A 244      -9.444 -16.493 -27.879  1.00 64.96           O
ATOM   3671  HA  ALA A 244     -12.098 -14.678 -28.446  1.00 64.96           H
ATOM   3672  CB  ALA A 244     -10.607 -13.836 -27.153  1.00 64.96           C
ATOM   3673 1HB  ALA A 244     -11.322 -13.165 -26.677  1.00 64.96           H
ATOM   3674 2HB  ALA A 244      -9.884 -14.181 -26.414  1.00 64.96           H
ATOM   3675 3HB  ALA A 244     -10.086 -13.305 -27.950  1.00 64.96           H
ATOM   3676  HN  ALA A 244     -11.641 -15.643 -25.770  1.00 64.96           H
ATOM   3677  N   LYS A 245     -10.726 -16.254 -29.727  1.00 57.77           N
ATOM   3678  CA  LYS A 245     -10.096 -17.343 -30.455  1.00 57.77           C
ATOM   3679  C   LYS A 245      -8.589 -17.093 -30.534  1.00 57.77           C
ATOM   3680  O   LYS A 245      -7.800 -18.037 -30.547  1.00 57.77           O
ATOM   3681  HA  LYS A 245     -10.266 -18.257 -29.887  1.00 57.77           H
ATOM   3682  CB  LYS A 245     -10.761 -17.529 -31.821  1.00 57.77           C
ATOM   3683 1HB  LYS A 245     -10.805 -16.572 -32.342  1.00 57.77           H
ATOM   3684 2HB  LYS A 245     -10.159 -18.198 -32.435  1.00 57.77           H
ATOM   3685  CG  LYS A 245     -12.173 -18.099 -31.670  1.00 57.77           C
ATOM   3686 1HG  LYS A 245     -12.138 -19.015 -31.081  1.00 57.77           H
ATOM   3687 2HG  LYS A 245     -12.798 -17.392 -31.124  1.00 57.77           H
ATOM   3688  CD  LYS A 245     -12.796 -18.388 -33.037  1.00 57.77           C
ATOM   3689 1HD  LYS A 245     -12.956 -17.453 -33.573  1.00 57.77           H
ATOM   3690 2HD  LYS A 245     -12.108 -18.985 -33.635  1.00 57.77           H
ATOM   3691  CE  LYS A 245     -14.126 -19.131 -32.887  1.00 57.77           C
ATOM   3692 1HE  LYS A 245     -13.982 -20.029 -32.288  1.00 57.77           H
ATOM   3693 2HE  LYS A 245     -14.841 -18.504 -32.355  1.00 57.77           H
ATOM   3694  NZ  LYS A 245     -14.668 -19.495 -34.215  1.00 57.77           N
ATOM   3695 1HZ  LYS A 245     -15.541 -19.998 -34.097  1.00 57.77           H
ATOM   3696 2HZ  LYS A 245     -14.834 -18.653 -34.755  1.00 57.77           H
ATOM   3697 3HZ  LYS A 245     -14.002 -20.084 -34.703  1.00 57.77           H
ATOM   3698  HN  LYS A 245     -11.397 -15.729 -30.249  1.00 57.77           H
ATOM   3699  N   LYS A 246      -8.234 -15.818 -30.586  1.00 54.99           N
ATOM   3700  CA  LYS A 246      -6.885 -15.431 -30.959  1.00 54.99           C
ATOM   3701  C   LYS A 246      -5.924 -15.786 -29.823  1.00 54.99           C
ATOM   3702  O   LYS A 246      -6.183 -15.468 -28.663  1.00 54.99           O
ATOM   3703  HA  LYS A 246      -6.609 -16.013 -31.839  1.00 54.99           H
ATOM   3704  CB  LYS A 246      -6.842 -13.955 -31.361  1.00 54.99           C
ATOM   3705 1HB  LYS A 246      -7.714 -13.439 -30.960  1.00 54.99           H
ATOM   3706 2HB  LYS A 246      -5.963 -13.481 -30.925  1.00 54.99           H
ATOM   3707  CG  LYS A 246      -6.809 -13.802 -32.883  1.00 54.99           C
ATOM   3708 1HG  LYS A 246      -5.986 -14.388 -33.293  1.00 54.99           H
ATOM   3709 2HG  LYS A 246      -7.728 -14.201 -33.313  1.00 54.99           H
ATOM   3710  CD  LYS A 246      -6.646 -12.335 -33.284  1.00 54.99           C
ATOM   3711 1HD  LYS A 246      -7.520 -11.768 -32.963  1.00 54.99           H
ATOM   3712 2HD  LYS A 246      -5.784 -11.908 -32.772  1.00 54.99           H
ATOM   3713  CE  LYS A 246      -6.469 -12.196 -34.797  1.00 54.99           C
ATOM   3714 1HE  LYS A 246      -5.594 -12.760 -35.120  1.00 54.99           H
ATOM   3715 2HE  LYS A 246      -7.331 -12.622 -35.311  1.00 54.99           H
ATOM   3716  NZ  LYS A 246      -6.315 -10.772 -35.172  1.00 54.99           N
ATOM   3717 1HZ  LYS A 246      -6.200 -10.698 -36.177  1.00 54.99           H
ATOM   3718 2HZ  LYS A 246      -7.139 -10.256 -34.887  1.00 54.99           H
ATOM   3719 3HZ  LYS A 246      -5.498 -10.387 -34.709  1.00 54.99           H
ATOM   3720  HN  LYS A 246      -8.850 -15.057 -30.378  1.00 54.99           H
ATOM   3721  N   SER A 247      -4.834 -16.441 -30.195  1.00 53.55           N
ATOM   3722  CA  SER A 247      -3.935 -17.020 -29.211  1.00 53.55           C
ATOM   3723  C   SER A 247      -3.299 -15.912 -28.368  1.00 53.55           C
ATOM   3724  O   SER A 247      -3.107 -16.076 -27.164  1.00 53.55           O
ATOM   3725  HA  SER A 247      -4.561 -17.661 -28.590  1.00 53.55           H
ATOM   3726  CB  SER A 247      -2.851 -17.864 -29.884  1.00 53.55           C
ATOM   3727 1HB  SER A 247      -2.548 -18.667 -29.212  1.00 53.55           H
ATOM   3728 2HB  SER A 247      -3.260 -18.333 -30.778  1.00 53.55           H
ATOM   3729  OG  SER A 247      -1.710 -17.085 -30.236  1.00 53.55           O
ATOM   3730  HG  SER A 247      -1.031 -17.661 -30.691  1.00 53.55           H
ATOM   3731  HN  SER A 247      -4.562 -16.579 -31.148  1.00 53.55           H
ATOM   3732  N   SER A 248      -2.991 -14.809 -29.034  1.00 55.21           N
ATOM   3733  CA  SER A 248      -2.122 -13.801 -28.451  1.00 55.21           C
ATOM   3734  C   SER A 248      -2.674 -13.355 -27.096  1.00 55.21           C
ATOM   3735  O   SER A 248      -2.010 -12.627 -26.360  1.00 55.21           O
ATOM   3736  HA  SER A 248      -1.155 -14.290 -28.328  1.00 55.21           H
ATOM   3737  CB  SER A 248      -1.969 -12.598 -29.384  1.00 55.21           C
ATOM   3738 1HB  SER A 248      -1.200 -11.932 -28.994  1.00 55.21           H
ATOM   3739 2HB  SER A 248      -1.630 -12.939 -30.363  1.00 55.21           H
ATOM   3740  OG  SER A 248      -3.190 -11.878 -29.530  1.00 55.21           O
ATOM   3741  HG  SER A 248      -3.043 -11.068 -30.098  1.00 55.21           H
ATOM   3742  HN  SER A 248      -3.323 -14.600 -29.954  1.00 55.21           H
ATOM   3743  N   LYS A 249      -3.885 -13.810 -26.807  1.00 58.14           N
ATOM   3744  CA  LYS A 249      -4.526 -13.483 -25.545  1.00 58.14           C
ATOM   3745  C   LYS A 249      -3.723 -14.098 -24.396  1.00 58.14           C
ATOM   3746  O   LYS A 249      -3.689 -13.550 -23.296  1.00 58.14           O
ATOM   3747  HA  LYS A 249      -4.505 -12.398 -25.439  1.00 58.14           H
ATOM   3748  CB  LYS A 249      -5.996 -13.908 -25.565  1.00 58.14           C
ATOM   3749 1HB  LYS A 249      -6.074 -14.945 -25.890  1.00 58.14           H
ATOM   3750 2HB  LYS A 249      -6.406 -13.859 -24.556  1.00 58.14           H
ATOM   3751  CG  LYS A 249      -6.813 -13.012 -26.497  1.00 58.14           C
ATOM   3752 1HG  LYS A 249      -6.766 -11.980 -26.149  1.00 58.14           H
ATOM   3753 2HG  LYS A 249      -6.380 -13.031 -27.498  1.00 58.14           H
ATOM   3754  CD  LYS A 249      -8.271 -13.470 -26.558  1.00 58.14           C
ATOM   3755 1HD  LYS A 249      -8.312 -14.541 -26.755  1.00 58.14           H
ATOM   3756 2HD  LYS A 249      -8.749 -13.305 -25.593  1.00 58.14           H
ATOM   3757  CE  LYS A 249      -9.037 -12.716 -27.647  1.00 58.14           C
ATOM   3758 1HE  LYS A 249      -9.892 -12.200 -27.209  1.00 58.14           H
ATOM   3759 2HE  LYS A 249      -8.397 -11.953 -28.089  1.00 58.14           H
ATOM   3760  NZ  LYS A 249      -9.501 -13.651 -28.697  1.00 58.14           N
ATOM   3761 1HZ  LYS A 249     -10.086 -13.153 -29.359  1.00 58.14           H
ATOM   3762 2HZ  LYS A 249      -8.699 -14.041 -29.180  1.00 58.14           H
ATOM   3763 3HZ  LYS A 249     -10.035 -14.400 -28.270  1.00 58.14           H
ATOM   3764  HN  LYS A 249      -4.424 -14.391 -27.417  1.00 58.14           H
ATOM   3765  N   HIS A 250      -3.098 -15.228 -24.692  1.00 63.24           N
ATOM   3766  CA  HIS A 250      -2.407 -15.991 -23.667  1.00 63.24           C
ATOM   3767  C   HIS A 250      -1.342 -15.114 -23.004  1.00 63.24           C
ATOM   3768  O   HIS A 250      -1.135 -15.191 -21.794  1.00 63.24           O
ATOM   3769  HA  HIS A 250      -3.155 -16.264 -22.922  1.00 63.24           H
ATOM   3770  CB  HIS A 250      -1.833 -17.285 -24.247  1.00 63.24           C
ATOM   3771 1HB  HIS A 250      -1.325 -17.057 -25.184  1.00 63.24           H
ATOM   3772 2HB  HIS A 250      -1.079 -17.675 -23.563  1.00 63.24           H
ATOM   3773  CG  HIS A 250      -2.866 -18.357 -24.499  1.00 63.24           C
ATOM   3774  ND1 HIS A 250      -3.410 -19.127 -23.486  1.00 63.24           N
ATOM   3775  HD1 HIS A 250      -3.185 -19.058 -22.514  1.00 63.24           H
ATOM   3776  CD2 HIS A 250      -3.449 -18.778 -25.658  1.00 63.24           C
ATOM   3777  HD2 HIS A 250      -3.248 -18.381 -26.653  1.00 63.24           H
ATOM   3778  CE1 HIS A 250      -4.279 -19.971 -24.022  1.00 63.24           C
ATOM   3779  HE1 HIS A 250      -4.872 -20.709 -23.483  1.00 63.24           H
ATOM   3780  NE2 HIS A 250      -4.302 -19.753 -25.369  1.00 63.24           N
ATOM   3781  HN  HIS A 250      -3.059 -15.622 -25.610  1.00 63.24           H
ATOM   3782  N   LYS A 251      -0.696 -14.301 -23.826  1.00 65.01           N
ATOM   3783  CA  LYS A 251       0.399 -13.472 -23.351  1.00 65.01           C
ATOM   3784  C   LYS A 251      -0.149 -12.408 -22.399  1.00 65.01           C
ATOM   3785  O   LYS A 251       0.432 -12.154 -21.345  1.00 65.01           O
ATOM   3786  HA  LYS A 251       1.079 -14.117 -22.794  1.00 65.01           H
ATOM   3787  CB  LYS A 251       1.185 -12.896 -24.531  1.00 65.01           C
ATOM   3788 1HB  LYS A 251       1.305 -13.658 -25.300  1.00 65.01           H
ATOM   3789 2HB  LYS A 251       0.626 -12.076 -24.980  1.00 65.01           H
ATOM   3790  CG  LYS A 251       2.560 -12.397 -24.081  1.00 65.01           C
ATOM   3791 1HG  LYS A 251       2.442 -11.523 -23.441  1.00 65.01           H
ATOM   3792 2HG  LYS A 251       3.053 -13.165 -23.485  1.00 65.01           H
ATOM   3793  CD  LYS A 251       3.434 -12.039 -25.285  1.00 65.01           C
ATOM   3794 1HD  LYS A 251       3.326 -12.802 -26.057  1.00 65.01           H
ATOM   3795 2HD  LYS A 251       3.095 -11.098 -25.718  1.00 65.01           H
ATOM   3796  CE  LYS A 251       4.904 -11.921 -24.880  1.00 65.01           C
ATOM   3797 1HE  LYS A 251       5.065 -10.988 -24.340  1.00 65.01           H
ATOM   3798 2HE  LYS A 251       5.167 -12.731 -24.200  1.00 65.01           H
ATOM   3799  NZ  LYS A 251       5.777 -11.966 -26.074  1.00 65.01           N
ATOM   3800 1HZ  LYS A 251       6.743 -12.068 -25.783  1.00 65.01           H
ATOM   3801 2HZ  LYS A 251       5.514 -12.754 -26.655  1.00 65.01           H
ATOM   3802 3HZ  LYS A 251       5.672 -11.107 -26.602  1.00 65.01           H
ATOM   3803  HN  LYS A 251      -0.909 -14.204 -24.799  1.00 65.01           H
ATOM   3804  N   ALA A 252      -1.262 -11.813 -22.804  1.00 65.32           N
ATOM   3805  CA  ALA A 252      -1.884 -10.768 -22.010  1.00 65.32           C
ATOM   3806  C   ALA A 252      -2.337 -11.353 -20.671  1.00 65.32           C
ATOM   3807  O   ALA A 252      -2.241 -10.693 -19.637  1.00 65.32           O
ATOM   3808  HA  ALA A 252      -1.133  -9.999 -21.825  1.00 65.32           H
ATOM   3809  CB  ALA A 252      -3.040 -10.148 -22.796  1.00 65.32           C
ATOM   3810 1HB  ALA A 252      -2.661  -9.721 -23.725  1.00 65.32           H
ATOM   3811 2HB  ALA A 252      -3.778 -10.917 -23.025  1.00 65.32           H
ATOM   3812 3HB  ALA A 252      -3.507  -9.364 -22.200  1.00 65.32           H
ATOM   3813  HN  ALA A 252      -1.735 -12.034 -23.657  1.00 65.32           H
ATOM   3814  N   LEU A 253      -2.821 -12.585 -20.733  1.00 70.85           N
ATOM   3815  CA  LEU A 253      -3.285 -13.267 -19.537  1.00 70.85           C
ATOM   3816  C   LEU A 253      -2.121 -13.417 -18.556  1.00 70.85           C
ATOM   3817  O   LEU A 253      -2.258 -13.110 -17.373  1.00 70.85           O
ATOM   3818  HA  LEU A 253      -4.046 -12.638 -19.076  1.00 70.85           H
ATOM   3819  CB  LEU A 253      -3.955 -14.593 -19.903  1.00 70.85           C
ATOM   3820 1HB  LEU A 253      -4.612 -14.422 -20.756  1.00 70.85           H
ATOM   3821 2HB  LEU A 253      -3.183 -15.290 -20.230  1.00 70.85           H
ATOM   3822  CG  LEU A 253      -4.769 -15.262 -18.794  1.00 70.85           C
ATOM   3823  HG  LEU A 253      -4.205 -15.188 -17.864  1.00 70.85           H
ATOM   3824  CD1 LEU A 253      -6.099 -14.537 -18.576  1.00 70.85           C
ATOM   3825 1HD1 LEU A 253      -5.906 -13.502 -18.293  1.00 70.85           H
ATOM   3826 2HD1 LEU A 253      -6.680 -14.559 -19.498  1.00 70.85           H
ATOM   3827 3HD1 LEU A 253      -6.657 -15.033 -17.783  1.00 70.85           H
ATOM   3828  CD2 LEU A 253      -4.969 -16.751 -19.083  1.00 70.85           C
ATOM   3829 1HD2 LEU A 253      -5.501 -16.870 -20.027  1.00 70.85           H
ATOM   3830 2HD2 LEU A 253      -3.999 -17.242 -19.148  1.00 70.85           H
ATOM   3831 3HD2 LEU A 253      -5.551 -17.202 -18.279  1.00 70.85           H
ATOM   3832  HN  LEU A 253      -2.898 -13.113 -21.578  1.00 70.85           H
ATOM   3833  N   LYS A 254      -1.001 -13.889 -19.084  1.00 72.99           N
ATOM   3834  CA  LYS A 254       0.159 -14.167 -18.254  1.00 72.99           C
ATOM   3835  C   LYS A 254       0.513 -12.918 -17.444  1.00 72.99           C
ATOM   3836  O   LYS A 254       0.732 -12.997 -16.237  1.00 72.99           O
ATOM   3837  HA  LYS A 254      -0.118 -14.960 -17.560  1.00 72.99           H
ATOM   3838  CB  LYS A 254       1.314 -14.695 -19.106  1.00 72.99           C
ATOM   3839 1HB  LYS A 254       0.979 -15.553 -19.689  1.00 72.99           H
ATOM   3840 2HB  LYS A 254       1.626 -13.929 -19.817  1.00 72.99           H
ATOM   3841  CG  LYS A 254       2.502 -15.099 -18.231  1.00 72.99           C
ATOM   3842 1HG  LYS A 254       2.918 -14.215 -17.746  1.00 72.99           H
ATOM   3843 2HG  LYS A 254       2.164 -15.767 -17.439  1.00 72.99           H
ATOM   3844  CD  LYS A 254       3.586 -15.789 -19.061  1.00 72.99           C
ATOM   3845 1HD  LYS A 254       3.172 -16.676 -19.540  1.00 72.99           H
ATOM   3846 2HD  LYS A 254       3.918 -15.123 -19.858  1.00 72.99           H
ATOM   3847  CE  LYS A 254       4.779 -16.183 -18.188  1.00 72.99           C
ATOM   3848 1HE  LYS A 254       5.277 -15.287 -17.817  1.00 72.99           H
ATOM   3849 2HE  LYS A 254       4.431 -16.738 -17.316  1.00 72.99           H
ATOM   3850  NZ  LYS A 254       5.736 -17.007 -18.959  1.00 72.99           N
ATOM   3851 1HZ  LYS A 254       6.531 -17.239 -18.373  1.00 72.99           H
ATOM   3852 2HZ  LYS A 254       5.280 -17.860 -19.262  1.00 72.99           H
ATOM   3853 3HZ  LYS A 254       6.054 -16.487 -19.769  1.00 72.99           H
ATOM   3854  HN  LYS A 254      -0.879 -14.081 -20.058  1.00 72.99           H
ATOM   3855  N   VAL A 255       0.557 -11.792 -18.142  1.00 72.12           N
ATOM   3856  CA  VAL A 255       0.957 -10.541 -17.521  1.00 72.12           C
ATOM   3857  C   VAL A 255       0.053 -10.263 -16.318  1.00 72.12           C
ATOM   3858  O   VAL A 255       0.537  -9.923 -15.239  1.00 72.12           O
ATOM   3859  HA  VAL A 255       1.982 -10.661 -17.169  1.00 72.12           H
ATOM   3860  CB  VAL A 255       0.939  -9.414 -18.555  1.00 72.12           C
ATOM   3861  HB  VAL A 255      -0.087  -9.293 -18.902  1.00 72.12           H
ATOM   3862  CG1 VAL A 255       1.382  -8.090 -17.930  1.00 72.12           C
ATOM   3863 1HG1 VAL A 255       0.707  -7.828 -17.116  1.00 72.12           H
ATOM   3864 2HG1 VAL A 255       2.396  -8.192 -17.542  1.00 72.12           H
ATOM   3865 3HG1 VAL A 255       1.361  -7.305 -18.687  1.00 72.12           H
ATOM   3866  CG2 VAL A 255       1.806  -9.766 -19.765  1.00 72.12           C
ATOM   3867 1HG2 VAL A 255       2.834  -9.927 -19.441  1.00 72.12           H
ATOM   3868 2HG2 VAL A 255       1.426 -10.675 -20.232  1.00 72.12           H
ATOM   3869 3HG2 VAL A 255       1.776  -8.948 -20.485  1.00 72.12           H
ATOM   3870  HN  VAL A 255       0.327 -11.727 -19.113  1.00 72.12           H
ATOM   3871  N   THR A 256      -1.243 -10.418 -16.544  1.00 71.85           N
ATOM   3872  CA  THR A 256      -2.229  -9.993 -15.565  1.00 71.85           C
ATOM   3873  C   THR A 256      -2.172 -10.889 -14.326  1.00 71.85           C
ATOM   3874  O   THR A 256      -2.207 -10.399 -13.199  1.00 71.85           O
ATOM   3875  HA  THR A 256      -1.978  -8.983 -15.240  1.00 71.85           H
ATOM   3876  CB  THR A 256      -3.599  -9.985 -16.247  1.00 71.85           C
ATOM   3877  HB  THR A 256      -4.008 -10.993 -16.310  1.00 71.85           H
ATOM   3878  OG1 THR A 256      -3.363  -9.337 -17.494  1.00 71.85           O
ATOM   3879  HG1 THR A 256      -3.318 -10.015 -18.228  1.00 71.85           H
ATOM   3880  CG2 THR A 256      -4.601  -9.072 -15.537  1.00 71.85           C
ATOM   3881 1HG2 THR A 256      -4.222  -8.050 -15.533  1.00 71.85           H
ATOM   3882 2HG2 THR A 256      -4.739  -9.412 -14.511  1.00 71.85           H
ATOM   3883 3HG2 THR A 256      -5.556  -9.103 -16.061  1.00 71.85           H
ATOM   3884  HN  THR A 256      -1.621 -10.825 -17.375  1.00 71.85           H
ATOM   3885  N   ILE A 257      -2.086 -12.187 -14.578  1.00 75.59           N
ATOM   3886  CA  ILE A 257      -2.066 -13.159 -13.498  1.00 75.59           C
ATOM   3887  C   ILE A 257      -0.859 -12.889 -12.597  1.00 75.59           C
ATOM   3888  O   ILE A 257      -0.966 -12.955 -11.374  1.00 75.59           O
ATOM   3889  HA  ILE A 257      -2.973 -13.015 -12.912  1.00 75.59           H
ATOM   3890  CB  ILE A 257      -2.109 -14.583 -14.057  1.00 75.59           C
ATOM   3891  HB  ILE A 257      -1.359 -14.664 -14.844  1.00 75.59           H
ATOM   3892  CG1 ILE A 257      -3.467 -14.879 -14.697  1.00 75.59           C
ATOM   3893 1HG1 ILE A 257      -4.247 -14.847 -13.935  1.00 75.59           H
ATOM   3894 2HG1 ILE A 257      -3.705 -14.107 -15.429  1.00 75.59           H
ATOM   3895  CG2 ILE A 257      -1.747 -15.607 -12.980  1.00 75.59           C
ATOM   3896 1HG2 ILE A 257      -0.741 -15.406 -12.612  1.00 75.59           H
ATOM   3897 2HG2 ILE A 257      -2.457 -15.533 -12.156  1.00 75.59           H
ATOM   3898 3HG2 ILE A 257      -1.786 -16.610 -13.404  1.00 75.59           H
ATOM   3899  CD1 ILE A 257      -3.466 -16.251 -15.375  1.00 75.59           C
ATOM   3900 1HD1 ILE A 257      -2.702 -16.271 -16.152  1.00 75.59           H
ATOM   3901 2HD1 ILE A 257      -3.253 -17.022 -14.635  1.00 75.59           H
ATOM   3902 3HD1 ILE A 257      -4.443 -16.436 -15.821  1.00 75.59           H
ATOM   3903  HN  ILE A 257      -2.031 -12.576 -15.498  1.00 75.59           H
ATOM   3904  N   THR A 258       0.262 -12.591 -13.238  1.00 79.54           N
ATOM   3905  CA  THR A 258       1.504 -12.378 -12.514  1.00 79.54           C
ATOM   3906  C   THR A 258       1.357 -11.210 -11.536  1.00 79.54           C
ATOM   3907  O   THR A 258       1.749 -11.316 -10.374  1.00 79.54           O
ATOM   3908  HA  THR A 258       1.713 -13.268 -11.920  1.00 79.54           H
ATOM   3909  CB  THR A 258       2.621 -12.174 -13.539  1.00 79.54           C
ATOM   3910  HB  THR A 258       2.428 -11.296 -14.155  1.00 79.54           H
ATOM   3911  OG1 THR A 258       2.680 -13.414 -14.239  1.00 79.54           O
ATOM   3912  HG1 THR A 258       2.046 -13.401 -15.013  1.00 79.54           H
ATOM   3913  CG2 THR A 258       3.999 -12.048 -12.887  1.00 79.54           C
ATOM   3914 1HG2 THR A 258       4.220 -12.956 -12.326  1.00 79.54           H
ATOM   3915 2HG2 THR A 258       4.004 -11.193 -12.211  1.00 79.54           H
ATOM   3916 3HG2 THR A 258       4.755 -11.906 -13.660  1.00 79.54           H
ATOM   3917  HN  THR A 258       0.331 -12.495 -14.231  1.00 79.54           H
ATOM   3918  N   VAL A 259       0.792 -10.124 -12.041  1.00 75.59           N
ATOM   3919  CA  VAL A 259       0.646  -8.917 -11.246  1.00 75.59           C
ATOM   3920  C   VAL A 259      -0.235  -9.214 -10.031  1.00 75.59           C
ATOM   3921  O   VAL A 259       0.082  -8.806  -8.915  1.00 75.59           O
ATOM   3922  HA  VAL A 259       1.639  -8.631 -10.898  1.00 75.59           H
ATOM   3923  CB  VAL A 259       0.103  -7.780 -12.114  1.00 75.59           C
ATOM   3924  HB  VAL A 259      -0.803  -8.136 -12.604  1.00 75.59           H
ATOM   3925  CG1 VAL A 259      -0.269  -6.567 -11.260  1.00 75.59           C
ATOM   3926 1HG1 VAL A 259      -1.035  -6.852 -10.539  1.00 75.59           H
ATOM   3927 2HG1 VAL A 259       0.614  -6.211 -10.730  1.00 75.59           H
ATOM   3928 3HG1 VAL A 259      -0.652  -5.774 -11.902  1.00 75.59           H
ATOM   3929  CG2 VAL A 259       1.106  -7.396 -13.204  1.00 75.59           C
ATOM   3930 1HG2 VAL A 259       2.037  -7.068 -12.742  1.00 75.59           H
ATOM   3931 2HG2 VAL A 259       1.300  -8.260 -13.840  1.00 75.59           H
ATOM   3932 3HG2 VAL A 259       0.695  -6.586 -13.807  1.00 75.59           H
ATOM   3933  HN  VAL A 259       0.437 -10.061 -12.974  1.00 75.59           H
ATOM   3934  N   LEU A 260      -1.324  -9.924 -10.290  1.00 76.21           N
ATOM   3935  CA  LEU A 260      -2.256 -10.277  -9.232  1.00 76.21           C
ATOM   3936  C   LEU A 260      -1.519 -11.075  -8.155  1.00 76.21           C
ATOM   3937  O   LEU A 260      -1.640 -10.779  -6.967  1.00 76.21           O
ATOM   3938  HA  LEU A 260      -2.615  -9.348  -8.789  1.00 76.21           H
ATOM   3939  CB  LEU A 260      -3.473 -11.002  -9.810  1.00 76.21           C
ATOM   3940 1HB  LEU A 260      -3.935 -10.357 -10.557  1.00 76.21           H
ATOM   3941 2HB  LEU A 260      -3.125 -11.894 -10.332  1.00 76.21           H
ATOM   3942  CG  LEU A 260      -4.545 -11.420  -8.803  1.00 76.21           C
ATOM   3943  HG  LEU A 260      -4.069 -12.017  -8.025  1.00 76.21           H
ATOM   3944  CD1 LEU A 260      -5.163 -10.198  -8.121  1.00 76.21           C
ATOM   3945 1HD1 LEU A 260      -4.386  -9.644  -7.595  1.00 76.21           H
ATOM   3946 2HD1 LEU A 260      -5.622  -9.556  -8.873  1.00 76.21           H
ATOM   3947 3HD1 LEU A 260      -5.923 -10.524  -7.410  1.00 76.21           H
ATOM   3948  CD2 LEU A 260      -5.604 -12.304  -9.465  1.00 76.21           C
ATOM   3949 1HD2 LEU A 260      -6.082 -11.754 -10.276  1.00 76.21           H
ATOM   3950 2HD2 LEU A 260      -5.131 -13.202  -9.864  1.00 76.21           H
ATOM   3951 3HD2 LEU A 260      -6.355 -12.587  -8.726  1.00 76.21           H
ATOM   3952  HN  LEU A 260      -1.573 -10.254 -11.200  1.00 76.21           H
ATOM   3953  N   THR A 261      -0.771 -12.070  -8.608  1.00 83.22           N
ATOM   3954  CA  THR A 261      -0.169 -13.029  -7.697  1.00 83.22           C
ATOM   3955  C   THR A 261       0.822 -12.328  -6.765  1.00 83.22           C
ATOM   3956  O   THR A 261       0.865 -12.615  -5.570  1.00 83.22           O
ATOM   3957  HA  THR A 261      -0.956 -13.448  -7.070  1.00 83.22           H
ATOM   3958  CB  THR A 261       0.466 -14.142  -8.533  1.00 83.22           C
ATOM   3959  HB  THR A 261       1.317 -13.765  -9.100  1.00 83.22           H
ATOM   3960  OG1 THR A 261      -0.615 -14.651  -9.311  1.00 83.22           O
ATOM   3961  HG1 THR A 261      -0.588 -14.260 -10.231  1.00 83.22           H
ATOM   3962  CG2 THR A 261       0.907 -15.334  -7.683  1.00 83.22           C
ATOM   3963 1HG2 THR A 261       0.042 -15.753  -7.167  1.00 83.22           H
ATOM   3964 2HG2 THR A 261       1.643 -15.005  -6.949  1.00 83.22           H
ATOM   3965 3HG2 THR A 261       1.350 -16.095  -8.325  1.00 83.22           H
ATOM   3966  HN  THR A 261      -0.576 -12.227  -9.576  1.00 83.22           H
ATOM   3967  N   VAL A 262       1.595 -11.423  -7.348  1.00 83.90           N
ATOM   3968  CA  VAL A 262       2.611 -10.710  -6.593  1.00 83.90           C
ATOM   3969  C   VAL A 262       1.937  -9.851  -5.522  1.00 83.90           C
ATOM   3970  O   VAL A 262       2.397  -9.800  -4.382  1.00 83.90           O
ATOM   3971  HA  VAL A 262       3.239 -11.454  -6.103  1.00 83.90           H
ATOM   3972  CB  VAL A 262       3.494  -9.897  -7.543  1.00 83.90           C
ATOM   3973  HB  VAL A 262       2.842  -9.272  -8.153  1.00 83.90           H
ATOM   3974  CG1 VAL A 262       4.434  -8.975  -6.764  1.00 83.90           C
ATOM   3975 1HG1 VAL A 262       3.846  -8.287  -6.157  1.00 83.90           H
ATOM   3976 2HG1 VAL A 262       5.075  -9.574  -6.117  1.00 83.90           H
ATOM   3977 3HG1 VAL A 262       5.049  -8.409  -7.463  1.00 83.90           H
ATOM   3978  CG2 VAL A 262       4.279 -10.815  -8.482  1.00 83.90           C
ATOM   3979 1HG2 VAL A 262       4.916 -11.477  -7.895  1.00 83.90           H
ATOM   3980 2HG2 VAL A 262       3.584 -11.410  -9.074  1.00 83.90           H
ATOM   3981 3HG2 VAL A 262       4.898 -10.211  -9.146  1.00 83.90           H
ATOM   3982  HN  VAL A 262       1.534 -11.176  -8.315  1.00 83.90           H
ATOM   3983  N   PHE A 263       0.857  -9.198  -5.925  1.00 80.84           N
ATOM   3984  CA  PHE A 263       0.125  -8.329  -5.019  1.00 80.84           C
ATOM   3985  C   PHE A 263      -0.436  -9.120  -3.835  1.00 80.84           C
ATOM   3986  O   PHE A 263      -0.234  -8.743  -2.682  1.00 80.84           O
ATOM   3987  HA  PHE A 263       0.827  -7.579  -4.654  1.00 80.84           H
ATOM   3988  CB  PHE A 263      -1.037  -7.731  -5.814  1.00 80.84           C
ATOM   3989 1HB  PHE A 263      -0.637  -7.202  -6.679  1.00 80.84           H
ATOM   3990 2HB  PHE A 263      -1.658  -8.541  -6.195  1.00 80.84           H
ATOM   3991  CG  PHE A 263      -1.913  -6.771  -5.007  1.00 80.84           C
ATOM   3992  CD1 PHE A 263      -3.001  -7.242  -4.340  1.00 80.84           C
ATOM   3993  HD1 PHE A 263      -3.248  -8.302  -4.380  1.00 80.84           H
ATOM   3994  CD2 PHE A 263      -1.605  -5.447  -4.957  1.00 80.84           C
ATOM   3995  HD2 PHE A 263      -0.733  -5.070  -5.492  1.00 80.84           H
ATOM   3996  CE1 PHE A 263      -3.815  -6.351  -3.591  1.00 80.84           C
ATOM   3997  HE1 PHE A 263      -4.687  -6.728  -3.057  1.00 80.84           H
ATOM   3998  CE2 PHE A 263      -2.419  -4.557  -4.208  1.00 80.84           C
ATOM   3999  HE2 PHE A 263      -2.172  -3.496  -4.168  1.00 80.84           H
ATOM   4000  CZ  PHE A 263      -3.507  -5.027  -3.541  1.00 80.84           C
ATOM   4001  HZ  PHE A 263      -4.131  -4.343  -2.966  1.00 80.84           H
ATOM   4002  HN  PHE A 263       0.482  -9.256  -6.851  1.00 80.84           H
ATOM   4003  N   VAL A 264      -1.128 -10.201  -4.162  1.00 83.49           N
ATOM   4004  CA  VAL A 264      -1.810 -10.987  -3.147  1.00 83.49           C
ATOM   4005  C   VAL A 264      -0.781 -11.533  -2.155  1.00 83.49           C
ATOM   4006  O   VAL A 264      -0.973 -11.441  -0.943  1.00 83.49           O
ATOM   4007  HA  VAL A 264      -2.490 -10.321  -2.617  1.00 83.49           H
ATOM   4008  CB  VAL A 264      -2.643 -12.087  -3.810  1.00 83.49           C
ATOM   4009  HB  VAL A 264      -1.991 -12.638  -4.488  1.00 83.49           H
ATOM   4010  CG1 VAL A 264      -3.178 -13.072  -2.768  1.00 83.49           C
ATOM   4011 1HG1 VAL A 264      -2.342 -13.535  -2.243  1.00 83.49           H
ATOM   4012 2HG1 VAL A 264      -3.806 -12.539  -2.054  1.00 83.49           H
ATOM   4013 3HG1 VAL A 264      -3.766 -13.842  -3.266  1.00 83.49           H
ATOM   4014  CG2 VAL A 264      -3.783 -11.488  -4.636  1.00 83.49           C
ATOM   4015 1HG2 VAL A 264      -4.432 -10.901  -3.986  1.00 83.49           H
ATOM   4016 2HG2 VAL A 264      -3.370 -10.846  -5.413  1.00 83.49           H
ATOM   4017 3HG2 VAL A 264      -4.359 -12.291  -5.095  1.00 83.49           H
ATOM   4018  HN  VAL A 264      -1.227 -10.541  -5.097  1.00 83.49           H
ATOM   4019  N   LEU A 265       0.288 -12.089  -2.705  1.00 88.61           N
ATOM   4020  CA  LEU A 265       1.274 -12.780  -1.892  1.00 88.61           C
ATOM   4021  C   LEU A 265       1.963 -11.774  -0.967  1.00 88.61           C
ATOM   4022  O   LEU A 265       2.397 -12.128   0.128  1.00 88.61           O
ATOM   4023  HA  LEU A 265       0.740 -13.505  -1.277  1.00 88.61           H
ATOM   4024  CB  LEU A 265       2.244 -13.565  -2.778  1.00 88.61           C
ATOM   4025 1HB  LEU A 265       2.624 -12.895  -3.549  1.00 88.61           H
ATOM   4026 2HB  LEU A 265       3.096 -13.868  -2.170  1.00 88.61           H
ATOM   4027  CG  LEU A 265       1.672 -14.810  -3.459  1.00 88.61           C
ATOM   4028  HG  LEU A 265       0.818 -14.506  -4.065  1.00 88.61           H
ATOM   4029  CD1 LEU A 265       2.698 -15.437  -4.405  1.00 88.61           C
ATOM   4030 1HD1 LEU A 265       2.974 -14.714  -5.173  1.00 88.61           H
ATOM   4031 2HD1 LEU A 265       3.585 -15.724  -3.841  1.00 88.61           H
ATOM   4032 3HD1 LEU A 265       2.265 -16.320  -4.877  1.00 88.61           H
ATOM   4033  CD2 LEU A 265       1.157 -15.813  -2.426  1.00 88.61           C
ATOM   4034 1HD2 LEU A 265       1.976 -16.117  -1.774  1.00 88.61           H
ATOM   4035 2HD2 LEU A 265       0.371 -15.350  -1.829  1.00 88.61           H
ATOM   4036 3HD2 LEU A 265       0.756 -16.689  -2.937  1.00 88.61           H
ATOM   4037  HN  LEU A 265       0.485 -12.072  -3.685  1.00 88.61           H
ATOM   4038  N   SER A 266       2.041 -10.540  -1.442  1.00 89.41           N
ATOM   4039  CA  SER A 266       2.750  -9.502  -0.714  1.00 89.41           C
ATOM   4040  C   SER A 266       1.843  -8.905   0.364  1.00 89.41           C
ATOM   4041  O   SER A 266       2.290  -8.639   1.478  1.00 89.41           O
ATOM   4042  HA  SER A 266       3.607 -10.001  -0.261  1.00 89.41           H
ATOM   4043  CB  SER A 266       3.243  -8.404  -1.660  1.00 89.41           C
ATOM   4044 1HB  SER A 266       3.736  -7.622  -1.082  1.00 89.41           H
ATOM   4045 2HB  SER A 266       3.989  -8.818  -2.338  1.00 89.41           H
ATOM   4046  OG  SER A 266       2.179  -7.835  -2.417  1.00 89.41           O
ATOM   4047  HG  SER A 266       2.078  -8.321  -3.285  1.00 89.41           H
ATOM   4048  HN  SER A 266       1.631 -10.246  -2.306  1.00 89.41           H
ATOM   4049  N   GLN A 267       0.585  -8.714  -0.006  1.00 88.19           N
ATOM   4050  CA  GLN A 267      -0.325  -7.932   0.814  1.00 88.19           C
ATOM   4051  C   GLN A 267      -1.075  -8.841   1.789  1.00 88.19           C
ATOM   4052  O   GLN A 267      -1.407  -8.427   2.898  1.00 88.19           O
ATOM   4053  HA  GLN A 267       0.308  -7.237   1.367  1.00 88.19           H
ATOM   4054  CB  GLN A 267      -1.301  -7.137  -0.056  1.00 88.19           C
ATOM   4055 1HB  GLN A 267      -1.876  -7.820  -0.681  1.00 88.19           H
ATOM   4056 2HB  GLN A 267      -2.013  -6.609   0.578  1.00 88.19           H
ATOM   4057  CG  GLN A 267      -0.556  -6.134  -0.940  1.00 88.19           C
ATOM   4058 1HG  GLN A 267       0.124  -6.665  -1.606  1.00 88.19           H
ATOM   4059 2HG  GLN A 267      -1.267  -5.601  -1.570  1.00 88.19           H
ATOM   4060  CD  GLN A 267       0.231  -5.134  -0.091  1.00 88.19           C
ATOM   4061  OE1 GLN A 267      -0.220  -4.667   0.942  1.00 88.19           O
ATOM   4062  NE2 GLN A 267       1.430  -4.832  -0.582  1.00 88.19           N
ATOM   4063 1HE2 GLN A 267       1.740  -5.251  -1.436  1.00 88.19           H
ATOM   4064 2HE2 GLN A 267       2.021  -4.187  -0.098  1.00 88.19           H
ATOM   4065  HN  GLN A 267       0.187  -9.081  -0.847  1.00 88.19           H
ATOM   4066  N   PHE A 268      -1.320 -10.063   1.339  1.00 89.45           N
ATOM   4067  CA  PHE A 268      -2.190 -10.969   2.070  1.00 89.45           C
ATOM   4068  C   PHE A 268      -1.677 -11.192   3.494  1.00 89.45           C
ATOM   4069  O   PHE A 268      -2.419 -11.018   4.460  1.00 89.45           O
ATOM   4070  HA  PHE A 268      -3.177 -10.508   2.110  1.00 89.45           H
ATOM   4071  CB  PHE A 268      -2.177 -12.303   1.321  1.00 89.45           C
ATOM   4072 1HB  PHE A 268      -2.529 -12.140   0.303  1.00 89.45           H
ATOM   4073 2HB  PHE A 268      -1.149 -12.659   1.251  1.00 89.45           H
ATOM   4074  CG  PHE A 268      -3.034 -13.390   1.973  1.00 89.45           C
ATOM   4075  CD1 PHE A 268      -2.454 -14.323   2.775  1.00 89.45           C
ATOM   4076  HD1 PHE A 268      -1.380 -14.295   2.955  1.00 89.45           H
ATOM   4077  CD2 PHE A 268      -4.375 -13.425   1.749  1.00 89.45           C
ATOM   4078  HD2 PHE A 268      -4.839 -12.677   1.106  1.00 89.45           H
ATOM   4079  CE1 PHE A 268      -3.249 -15.332   3.380  1.00 89.45           C
ATOM   4080  HE1 PHE A 268      -2.785 -16.080   4.023  1.00 89.45           H
ATOM   4081  CE2 PHE A 268      -5.170 -14.434   2.354  1.00 89.45           C
ATOM   4082  HE2 PHE A 268      -6.245 -14.462   2.174  1.00 89.45           H
ATOM   4083  CZ  PHE A 268      -4.591 -15.366   3.156  1.00 89.45           C
ATOM   4084  HZ  PHE A 268      -5.201 -16.141   3.621  1.00 89.45           H
ATOM   4085  HN  PHE A 268      -0.936 -10.436   0.494  1.00 89.45           H
ATOM   4086  N   PRO A 269      -0.404 -11.579   3.651  1.00 93.71           N
ATOM   4087  CA  PRO A 269       0.124 -11.920   4.974  1.00 93.71           C
ATOM   4088  C   PRO A 269      -0.117 -10.817   5.993  1.00 93.71           C
ATOM   4089  O   PRO A 269      -0.516 -11.089   7.124  1.00 93.71           O
ATOM   4090  HA  PRO A 269      -0.395 -12.792   5.371  1.00 93.71           H
ATOM   4091  CB  PRO A 269       1.617 -12.144   4.723  1.00 93.71           C
ATOM   4092 1HB  PRO A 269       2.191 -11.230   4.874  1.00 93.71           H
ATOM   4093 2HB  PRO A 269       2.029 -12.894   5.398  1.00 93.71           H
ATOM   4094  CG  PRO A 269       1.664 -12.606   3.271  1.00 93.71           C
ATOM   4095 1HG  PRO A 269       2.654 -12.470   2.836  1.00 93.71           H
ATOM   4096 2HG  PRO A 269       1.430 -13.666   3.175  1.00 93.71           H
ATOM   4097  CD  PRO A 269       0.621 -11.727   2.601  1.00 93.71           C
ATOM   4098 1HD  PRO A 269       1.033 -10.762   2.306  1.00 93.71           H
ATOM   4099 2HD  PRO A 269       0.221 -12.189   1.698  1.00 93.71           H
ATOM   4100  N   TYR A 270       0.135  -9.591   5.560  1.00 92.47           N
ATOM   4101  CA  TYR A 270       0.033  -8.447   6.450  1.00 92.47           C
ATOM   4102  C   TYR A 270      -1.413  -8.231   6.901  1.00 92.47           C
ATOM   4103  O   TYR A 270      -1.667  -7.967   8.076  1.00 92.47           O
ATOM   4104  HA  TYR A 270       0.653  -8.645   7.325  1.00 92.47           H
ATOM   4105  CB  TYR A 270       0.487  -7.235   5.634  1.00 92.47           C
ATOM   4106 1HB  TYR A 270       1.545  -7.345   5.397  1.00 92.47           H
ATOM   4107 2HB  TYR A 270      -0.052  -7.225   4.687  1.00 92.47           H
ATOM   4108  CG  TYR A 270       0.273  -5.894   6.339  1.00 92.47           C
ATOM   4109  CD1 TYR A 270      -0.585  -4.959   5.799  1.00 92.47           C
ATOM   4110  HD1 TYR A 270      -1.111  -5.175   4.869  1.00 92.47           H
ATOM   4111  CD2 TYR A 270       0.939  -5.621   7.517  1.00 92.47           C
ATOM   4112  HD2 TYR A 270       1.617  -6.359   7.944  1.00 92.47           H
ATOM   4113  CE1 TYR A 270      -0.786  -3.697   6.463  1.00 92.47           C
ATOM   4114  HE1 TYR A 270      -1.461  -2.949   6.046  1.00 92.47           H
ATOM   4115  CE2 TYR A 270       0.738  -4.359   8.181  1.00 92.47           C
ATOM   4116  HE2 TYR A 270       1.258  -4.129   9.111  1.00 92.47           H
ATOM   4117  CZ  TYR A 270      -0.114  -3.459   7.621  1.00 92.47           C
ATOM   4118  OH  TYR A 270      -0.304  -2.268   8.248  1.00 92.47           O
ATOM   4119  HH  TYR A 270      -0.005  -2.331   9.200  1.00 92.47           H
ATOM   4120  HN  TYR A 270       0.404  -9.373   4.621  1.00 92.47           H
ATOM   4121  N   ASN A 271      -2.322  -8.350   5.945  1.00 90.61           N
ATOM   4122  CA  ASN A 271      -3.730  -8.117   6.217  1.00 90.61           C
ATOM   4123  C   ASN A 271      -4.253  -9.213   7.147  1.00 90.61           C
ATOM   4124  O   ASN A 271      -5.186  -8.987   7.916  1.00 90.61           O
ATOM   4125  HA  ASN A 271      -3.773  -7.128   6.673  1.00 90.61           H
ATOM   4126  CB  ASN A 271      -4.554  -8.156   4.929  1.00 90.61           C
ATOM   4127 1HB  ASN A 271      -4.231  -8.994   4.312  1.00 90.61           H
ATOM   4128 2HB  ASN A 271      -5.604  -8.323   5.169  1.00 90.61           H
ATOM   4129  CG  ASN A 271      -4.406  -6.851   4.144  1.00 90.61           C
ATOM   4130  OD1 ASN A 271      -4.876  -5.799   4.544  1.00 90.61           O
ATOM   4131  ND2 ASN A 271      -3.729  -6.978   3.006  1.00 90.61           N
ATOM   4132 1HD2 ASN A 271      -3.369  -7.871   2.735  1.00 90.61           H
ATOM   4133 2HD2 ASN A 271      -3.579  -6.181   2.422  1.00 90.61           H
ATOM   4134  HN  ASN A 271      -2.110  -8.600   5.000  1.00 90.61           H
ATOM   4135  N   CYS A 272      -3.630 -10.378   7.046  1.00 93.31           N
ATOM   4136  CA  CYS A 272      -3.967 -11.486   7.923  1.00 93.31           C
ATOM   4137  C   CYS A 272      -3.688 -11.058   9.366  1.00 93.31           C
ATOM   4138  O   CYS A 272      -4.520 -11.261  10.249  1.00 93.31           O
ATOM   4139  HA  CYS A 272      -5.028 -11.689   7.778  1.00 93.31           H
ATOM   4140  CB  CYS A 272      -3.203 -12.758   7.548  1.00 93.31           C
ATOM   4141 1HB  CYS A 272      -2.143 -12.534   7.433  1.00 93.31           H
ATOM   4142 2HB  CYS A 272      -3.290 -13.493   8.347  1.00 93.31           H
ATOM   4143  SG  CYS A 272      -3.868 -13.449   5.989  1.00 93.31           S
ATOM   4144  HG  CYS A 272      -3.285 -12.564   5.185  1.00 93.31           H
ATOM   4145  HN  CYS A 272      -2.908 -10.570   6.381  1.00 93.31           H
ATOM   4146  N   ILE A 273      -2.515 -10.474   9.560  1.00 93.45           N
ATOM   4147  CA  ILE A 273      -2.095 -10.061  10.888  1.00 93.45           C
ATOM   4148  C   ILE A 273      -2.977  -8.903  11.360  1.00 93.45           C
ATOM   4149  O   ILE A 273      -3.354  -8.842  12.529  1.00 93.45           O
ATOM   4150  HA  ILE A 273      -2.249 -10.907  11.558  1.00 93.45           H
ATOM   4151  CB  ILE A 273      -0.599  -9.740  10.902  1.00 93.45           C
ATOM   4152  HB  ILE A 273      -0.407  -8.976  10.148  1.00 93.45           H
ATOM   4153  CG1 ILE A 273       0.229 -10.969  10.521  1.00 93.45           C
ATOM   4154 1HG1 ILE A 273      -0.061 -11.314   9.529  1.00 93.45           H
ATOM   4155 2HG1 ILE A 273       1.284 -10.699  10.469  1.00 93.45           H
ATOM   4156  CG2 ILE A 273      -0.175  -9.159  12.252  1.00 93.45           C
ATOM   4157 1HG2 ILE A 273      -0.731  -8.241  12.444  1.00 93.45           H
ATOM   4158 2HG2 ILE A 273      -0.385  -9.882  13.041  1.00 93.45           H
ATOM   4159 3HG2 ILE A 273       0.892  -8.940  12.235  1.00 93.45           H
ATOM   4160  CD1 ILE A 273       0.035 -12.097  11.537  1.00 93.45           C
ATOM   4161 1HD1 ILE A 273       0.349 -11.755  12.523  1.00 93.45           H
ATOM   4162 2HD1 ILE A 273      -1.017 -12.380  11.568  1.00 93.45           H
ATOM   4163 3HD1 ILE A 273       0.635 -12.958  11.242  1.00 93.45           H
ATOM   4164  HN  ILE A 273      -1.858 -10.283   8.831  1.00 93.45           H
ATOM   4165  N   LEU A 274      -3.280  -8.013  10.426  1.00 92.40           N
ATOM   4166  CA  LEU A 274      -4.151  -6.888  10.718  1.00 92.40           C
ATOM   4167  C   LEU A 274      -5.492  -7.410  11.240  1.00 92.40           C
ATOM   4168  O   LEU A 274      -6.070  -6.835  12.161  1.00 92.40           O
ATOM   4169  HA  LEU A 274      -3.678  -6.304  11.507  1.00 92.40           H
ATOM   4170  CB  LEU A 274      -4.280  -5.977   9.496  1.00 92.40           C
ATOM   4171 1HB  LEU A 274      -4.211  -6.594   8.599  1.00 92.40           H
ATOM   4172 2HB  LEU A 274      -5.275  -5.533   9.501  1.00 92.40           H
ATOM   4173  CG  LEU A 274      -3.249  -4.852   9.387  1.00 92.40           C
ATOM   4174  HG  LEU A 274      -2.256  -5.285   9.512  1.00 92.40           H
ATOM   4175  CD1 LEU A 274      -3.287  -4.206   8.000  1.00 92.40           C
ATOM   4176 1HD1 LEU A 274      -3.066  -4.957   7.243  1.00 92.40           H
ATOM   4177 2HD1 LEU A 274      -4.279  -3.790   7.821  1.00 92.40           H
ATOM   4178 3HD1 LEU A 274      -2.545  -3.409   7.950  1.00 92.40           H
ATOM   4179  CD2 LEU A 274      -3.439  -3.824  10.504  1.00 92.40           C
ATOM   4180 1HD2 LEU A 274      -4.437  -3.392  10.434  1.00 92.40           H
ATOM   4181 2HD2 LEU A 274      -3.321  -4.313  11.471  1.00 92.40           H
ATOM   4182 3HD2 LEU A 274      -2.693  -3.036  10.403  1.00 92.40           H
ATOM   4183  HN  LEU A 274      -2.941  -8.052   9.486  1.00 92.40           H
ATOM   4184  N   LEU A 275      -5.948  -8.493  10.628  1.00 94.03           N
ATOM   4185  CA  LEU A 275      -7.211  -9.097  11.017  1.00 94.03           C
ATOM   4186  C   LEU A 275      -7.127  -9.549  12.477  1.00 94.03           C
ATOM   4187  O   LEU A 275      -8.034  -9.288  13.264  1.00 94.03           O
ATOM   4188  HA  LEU A 275      -7.979  -8.328  10.938  1.00 94.03           H
ATOM   4189  CB  LEU A 275      -7.590 -10.217  10.047  1.00 94.03           C
ATOM   4190 1HB  LEU A 275      -7.685  -9.790   9.049  1.00 94.03           H
ATOM   4191 2HB  LEU A 275      -6.769 -10.933  10.011  1.00 94.03           H
ATOM   4192  CG  LEU A 275      -8.878 -10.977  10.371  1.00 94.03           C
ATOM   4193  HG  LEU A 275      -8.805 -11.354  11.392  1.00 94.03           H
ATOM   4194  CD1 LEU A 275     -10.092 -10.047  10.318  1.00 94.03           C
ATOM   4195 1HD1 LEU A 275      -9.967  -9.245  11.046  1.00 94.03           H
ATOM   4196 2HD1 LEU A 275     -10.179  -9.621   9.319  1.00 94.03           H
ATOM   4197 3HD1 LEU A 275     -10.994 -10.613  10.552  1.00 94.03           H
ATOM   4198  CD2 LEU A 275      -9.045 -12.190   9.453  1.00 94.03           C
ATOM   4199 1HD2 LEU A 275      -9.087 -11.857   8.416  1.00 94.03           H
ATOM   4200 2HD2 LEU A 275      -8.199 -12.864   9.585  1.00 94.03           H
ATOM   4201 3HD2 LEU A 275      -9.968 -12.712   9.705  1.00 94.03           H
ATOM   4202  HN  LEU A 275      -5.471  -8.955   9.881  1.00 94.03           H
ATOM   4203  N   VAL A 276      -6.028 -10.219  12.793  1.00 94.64           N
ATOM   4204  CA  VAL A 276      -5.817 -10.717  14.142  1.00 94.64           C
ATOM   4205  C   VAL A 276      -5.854  -9.545  15.124  1.00 94.64           C
ATOM   4206  O   VAL A 276      -6.522  -9.614  16.155  1.00 94.64           O
ATOM   4207  HA  VAL A 276      -6.638 -11.395  14.374  1.00 94.64           H
ATOM   4208  CB  VAL A 276      -4.512 -11.512  14.208  1.00 94.64           C
ATOM   4209  HB  VAL A 276      -3.712 -10.876  13.829  1.00 94.64           H
ATOM   4210  CG1 VAL A 276      -4.171 -11.886  15.651  1.00 94.64           C
ATOM   4211 1HG1 VAL A 276      -4.058 -10.979  16.245  1.00 94.64           H
ATOM   4212 2HG1 VAL A 276      -4.973 -12.496  16.068  1.00 94.64           H
ATOM   4213 3HG1 VAL A 276      -3.238 -12.451  15.670  1.00 94.64           H
ATOM   4214  CG2 VAL A 276      -4.582 -12.756  13.320  1.00 94.64           C
ATOM   4215 1HG2 VAL A 276      -5.399 -13.396  13.656  1.00 94.64           H
ATOM   4216 2HG2 VAL A 276      -4.757 -12.456  12.287  1.00 94.64           H
ATOM   4217 3HG2 VAL A 276      -3.642 -13.303  13.386  1.00 94.64           H
ATOM   4218  HN  VAL A 276      -5.292 -10.423  12.147  1.00 94.64           H
ATOM   4219  N   GLN A 277      -5.127  -8.495  14.771  1.00 93.25           N
ATOM   4220  CA  GLN A 277      -5.048  -7.319  15.621  1.00 93.25           C
ATOM   4221  C   GLN A 277      -6.437  -6.705  15.809  1.00 93.25           C
ATOM   4222  O   GLN A 277      -6.738  -6.156  16.867  1.00 93.25           O
ATOM   4223  HA  GLN A 277      -4.669  -7.678  16.578  1.00 93.25           H
ATOM   4224  CB  GLN A 277      -4.068  -6.293  15.048  1.00 93.25           C
ATOM   4225 1HB  GLN A 277      -4.268  -6.148  13.986  1.00 93.25           H
ATOM   4226 2HB  GLN A 277      -4.219  -5.329  15.535  1.00 93.25           H
ATOM   4227  CG  GLN A 277      -2.621  -6.748  15.242  1.00 93.25           C
ATOM   4228 1HG  GLN A 277      -2.422  -6.896  16.304  1.00 93.25           H
ATOM   4229 2HG  GLN A 277      -2.469  -7.710  14.752  1.00 93.25           H
ATOM   4230  CD  GLN A 277      -1.641  -5.720  14.673  1.00 93.25           C
ATOM   4231  OE1 GLN A 277      -1.967  -4.930  13.802  1.00 93.25           O
ATOM   4232  NE2 GLN A 277      -0.427  -5.773  15.212  1.00 93.25           N
ATOM   4233 1HE2 GLN A 277      -0.225  -6.446  15.924  1.00 93.25           H
ATOM   4234 2HE2 GLN A 277       0.285  -5.141  14.906  1.00 93.25           H
ATOM   4235  HN  GLN A 277      -4.599  -8.439  13.923  1.00 93.25           H
ATOM   4236  N   THR A 278      -7.246  -6.821  14.766  1.00 93.63           N
ATOM   4237  CA  THR A 278      -8.590  -6.271  14.797  1.00 93.63           C
ATOM   4238  C   THR A 278      -9.460  -7.047  15.789  1.00 93.63           C
ATOM   4239  O   THR A 278     -10.179  -6.450  16.589  1.00 93.63           O
ATOM   4240  HA  THR A 278      -8.534  -5.244  15.157  1.00 93.63           H
ATOM   4241  CB  THR A 278      -9.139  -6.282  13.369  1.00 93.63           C
ATOM   4242  HB  THR A 278      -9.291  -7.303  13.018  1.00 93.63           H
ATOM   4243  OG1 THR A 278      -8.197  -5.511  12.629  1.00 93.63           O
ATOM   4244  HG1 THR A 278      -7.534  -6.114  12.187  1.00 93.63           H
ATOM   4245  CG2 THR A 278     -10.447  -5.499  13.238  1.00 93.63           C
ATOM   4246 1HG2 THR A 278     -10.279  -4.461  13.525  1.00 93.63           H
ATOM   4247 2HG2 THR A 278     -11.201  -5.940  13.891  1.00 93.63           H
ATOM   4248 3HG2 THR A 278     -10.793  -5.539  12.206  1.00 93.63           H
ATOM   4249  HN  THR A 278      -6.996  -7.278  13.912  1.00 93.63           H
ATOM   4250  N   ILE A 279      -9.367  -8.366  15.703  1.00 95.02           N
ATOM   4251  CA  ILE A 279     -10.155  -9.230  16.565  1.00 95.02           C
ATOM   4252  C   ILE A 279      -9.746  -8.999  18.022  1.00 95.02           C
ATOM   4253  O   ILE A 279     -10.598  -8.936  18.907  1.00 95.02           O
ATOM   4254  HA  ILE A 279     -11.200  -8.941  16.450  1.00 95.02           H
ATOM   4255  CB  ILE A 279     -10.036 -10.687  16.117  1.00 95.02           C
ATOM   4256  HB  ILE A 279      -8.978 -10.939  16.049  1.00 95.02           H
ATOM   4257  CG1 ILE A 279     -10.636 -10.883  14.723  1.00 95.02           C
ATOM   4258 1HG1 ILE A 279     -11.724 -10.863  14.786  1.00 95.02           H
ATOM   4259 2HG1 ILE A 279     -10.340 -10.057  14.076  1.00 95.02           H
ATOM   4260  CG2 ILE A 279     -10.660 -11.631  17.147  1.00 95.02           C
ATOM   4261 1HG2 ILE A 279     -10.147 -11.517  18.102  1.00 95.02           H
ATOM   4262 2HG2 ILE A 279     -11.716 -11.388  17.270  1.00 95.02           H
ATOM   4263 3HG2 ILE A 279     -10.562 -12.661  16.803  1.00 95.02           H
ATOM   4264  CD1 ILE A 279     -10.179 -12.208  14.110  1.00 95.02           C
ATOM   4265 1HD1 ILE A 279      -9.092 -12.213  14.026  1.00 95.02           H
ATOM   4266 2HD1 ILE A 279     -10.499 -13.032  14.747  1.00 95.02           H
ATOM   4267 3HD1 ILE A 279     -10.620 -12.321  13.119  1.00 95.02           H
ATOM   4268  HN  ILE A 279      -8.767  -8.843  15.061  1.00 95.02           H
ATOM   4269  N   ASP A 280      -8.442  -8.880  18.225  1.00 93.99           N
ATOM   4270  CA  ASP A 280      -7.905  -8.732  19.567  1.00 93.99           C
ATOM   4271  C   ASP A 280      -8.294  -7.359  20.119  1.00 93.99           C
ATOM   4272  O   ASP A 280      -8.539  -7.214  21.315  1.00 93.99           O
ATOM   4273  HA  ASP A 280      -8.338  -9.550  20.141  1.00 93.99           H
ATOM   4274  CB  ASP A 280      -6.377  -8.823  19.562  1.00 93.99           C
ATOM   4275 1HB  ASP A 280      -6.065  -9.715  19.018  1.00 93.99           H
ATOM   4276 2HB  ASP A 280      -5.960  -7.966  19.034  1.00 93.99           H
ATOM   4277  CG  ASP A 280      -5.826  -8.869  20.988  1.00 93.99           C
ATOM   4278  OD1 ASP A 280      -6.335  -9.705  21.766  1.00 93.99           O
ATOM   4279  OD2 ASP A 280      -4.908  -8.068  21.268  1.00 93.99           O
ATOM   4280  HN  ASP A 280      -7.759  -8.884  17.494  1.00 93.99           H
ATOM   4281  N   ALA A 281      -8.339  -6.386  19.220  1.00 92.14           N
ATOM   4282  CA  ALA A 281      -8.732  -5.039  19.595  1.00 92.14           C
ATOM   4283  C   ALA A 281     -10.149  -5.068  20.171  1.00 92.14           C
ATOM   4284  O   ALA A 281     -10.498  -4.240  21.011  1.00 92.14           O
ATOM   4285  HA  ALA A 281      -8.043  -4.694  20.365  1.00 92.14           H
ATOM   4286  CB  ALA A 281      -8.616  -4.116  18.380  1.00 92.14           C
ATOM   4287 1HB  ALA A 281      -7.585  -4.109  18.027  1.00 92.14           H
ATOM   4288 2HB  ALA A 281      -9.269  -4.478  17.585  1.00 92.14           H
ATOM   4289 3HB  ALA A 281      -8.911  -3.106  18.661  1.00 92.14           H
ATOM   4290  HN  ALA A 281      -8.113  -6.507  18.253  1.00 92.14           H
ATOM   4291  N   TYR A 282     -10.928  -6.029  19.696  1.00 90.70           N
ATOM   4292  CA  TYR A 282     -12.301  -6.173  20.149  1.00 90.70           C
ATOM   4293  C   TYR A 282     -12.384  -7.099  21.364  1.00 90.70           C
ATOM   4294  O   TYR A 282     -13.005  -6.757  22.369  1.00 90.70           O
ATOM   4295  HA  TYR A 282     -12.668  -5.185  20.429  1.00 90.70           H
ATOM   4296  CB  TYR A 282     -13.064  -6.808  18.985  1.00 90.70           C
ATOM   4297 1HB  TYR A 282     -12.903  -6.209  18.089  1.00 90.70           H
ATOM   4298 2HB  TYR A 282     -12.649  -7.796  18.788  1.00 90.70           H
ATOM   4299  CG  TYR A 282     -14.569  -6.942  19.228  1.00 90.70           C
ATOM   4300  CD1 TYR A 282     -15.106  -8.165  19.574  1.00 90.70           C
ATOM   4301  HD1 TYR A 282     -14.458  -9.036  19.674  1.00 90.70           H
ATOM   4302  CD2 TYR A 282     -15.389  -5.839  19.100  1.00 90.70           C
ATOM   4303  HD2 TYR A 282     -14.965  -4.873  18.827  1.00 90.70           H
ATOM   4304  CE1 TYR A 282     -16.522  -8.291  19.802  1.00 90.70           C
ATOM   4305  HE1 TYR A 282     -16.959  -9.252  20.076  1.00 90.70           H
ATOM   4306  CE2 TYR A 282     -16.806  -5.965  19.329  1.00 90.70           C
ATOM   4307  HE2 TYR A 282     -17.465  -5.103  19.231  1.00 90.70           H
ATOM   4308  CZ  TYR A 282     -17.302  -7.185  19.668  1.00 90.70           C
ATOM   4309  OH  TYR A 282     -18.640  -7.304  19.884  1.00 90.70           O
ATOM   4310  HH  TYR A 282     -19.083  -6.414  19.779  1.00 90.70           H
ATOM   4311  HN  TYR A 282     -10.635  -6.701  19.016  1.00 90.70           H
ATOM   4312  N   ALA A 283     -11.748  -8.254  21.231  1.00 92.30           N
ATOM   4313  CA  ALA A 283     -11.994  -9.353  22.150  1.00 92.30           C
ATOM   4314  C   ALA A 283     -10.942  -9.327  23.261  1.00 92.30           C
ATOM   4315  O   ALA A 283     -11.140  -9.917  24.323  1.00 92.30           O
ATOM   4316  HA  ALA A 283     -12.979  -9.203  22.591  1.00 92.30           H
ATOM   4317  CB  ALA A 283     -11.995 -10.674  21.378  1.00 92.30           C
ATOM   4318 1HB  ALA A 283     -12.778 -10.652  20.621  1.00 92.30           H
ATOM   4319 2HB  ALA A 283     -11.027 -10.813  20.896  1.00 92.30           H
ATOM   4320 3HB  ALA A 283     -12.179 -11.498  22.068  1.00 92.30           H
ATOM   4321  HN  ALA A 283     -11.078  -8.445  20.514  1.00 92.30           H
ATOM   4322  N   MET A 284      -9.846  -8.639  22.979  1.00 89.62           N
ATOM   4323  CA  MET A 284      -8.751  -8.551  23.930  1.00 89.62           C
ATOM   4324  C   MET A 284      -8.389  -9.933  24.478  1.00 89.62           C
ATOM   4325  O   MET A 284      -8.263 -10.111  25.689  1.00 89.62           O
ATOM   4326  HA  MET A 284      -7.909  -8.142  23.372  1.00 89.62           H
ATOM   4327  CB  MET A 284      -9.152  -7.632  25.086  1.00 89.62           C
ATOM   4328 1HB  MET A 284     -10.081  -7.987  25.532  1.00 89.62           H
ATOM   4329 2HB  MET A 284      -8.390  -7.668  25.865  1.00 89.62           H
ATOM   4330  CG  MET A 284      -9.329  -6.191  24.605  1.00 89.62           C
ATOM   4331 1HG  MET A 284      -8.375  -5.796  24.254  1.00 89.62           H
ATOM   4332 2HG  MET A 284     -10.016  -6.163  23.759  1.00 89.62           H
ATOM   4333  SD  MET A 284      -9.956  -5.176  25.933  1.00 89.62           S
ATOM   4334  CE  MET A 284     -11.665  -5.037  25.436  1.00 89.62           C
ATOM   4335 1HE  MET A 284     -11.720  -4.566  24.455  1.00 89.62           H
ATOM   4336 2HE  MET A 284     -12.112  -6.030  25.388  1.00 89.62           H
ATOM   4337 3HE  MET A 284     -12.206  -4.429  26.162  1.00 89.62           H
ATOM   4338  HN  MET A 284      -9.700  -8.148  22.120  1.00 89.62           H
ATOM   4339  N   PHE A 285      -8.230 -10.875  23.560  1.00 90.83           N
ATOM   4340  CA  PHE A 285      -8.056 -12.267  23.939  1.00 90.83           C
ATOM   4341  C   PHE A 285      -6.576 -12.600  24.137  1.00 90.83           C
ATOM   4342  O   PHE A 285      -6.241 -13.615  24.746  1.00 90.83           O
ATOM   4343  HA  PHE A 285      -8.589 -12.415  24.879  1.00 90.83           H
ATOM   4344  CB  PHE A 285      -8.610 -13.115  22.793  1.00 90.83           C
ATOM   4345 1HB  PHE A 285      -8.734 -14.141  23.140  1.00 90.83           H
ATOM   4346 2HB  PHE A 285      -9.600 -12.747  22.527  1.00 90.83           H
ATOM   4347  CG  PHE A 285      -7.730 -13.119  21.541  1.00 90.83           C
ATOM   4348  CD1 PHE A 285      -7.929 -12.190  20.567  1.00 90.83           C
ATOM   4349  HD1 PHE A 285      -8.715 -11.443  20.679  1.00 90.83           H
ATOM   4350  CD2 PHE A 285      -6.749 -14.051  21.401  1.00 90.83           C
ATOM   4351  HD2 PHE A 285      -6.590 -14.795  22.181  1.00 90.83           H
ATOM   4352  CE1 PHE A 285      -7.113 -12.194  19.405  1.00 90.83           C
ATOM   4353  HE1 PHE A 285      -7.273 -11.449  18.625  1.00 90.83           H
ATOM   4354  CE2 PHE A 285      -5.933 -14.054  20.239  1.00 90.83           C
ATOM   4355  HE2 PHE A 285      -5.147 -14.801  20.127  1.00 90.83           H
ATOM   4356  CZ  PHE A 285      -6.132 -13.125  19.266  1.00 90.83           C
ATOM   4357  HZ  PHE A 285      -5.506 -13.128  18.374  1.00 90.83           H
ATOM   4358  HN  PHE A 285      -8.220 -10.701  22.576  1.00 90.83           H
ATOM   4359  N   ILE A 286      -5.730 -11.727  23.610  1.00 91.43           N
ATOM   4360  CA  ILE A 286      -4.294 -11.907  23.736  1.00 91.43           C
ATOM   4361  C   ILE A 286      -3.821 -11.289  25.054  1.00 91.43           C
ATOM   4362  O   ILE A 286      -3.461 -10.114  25.099  1.00 91.43           O
ATOM   4363  HA  ILE A 286      -4.100 -12.979  23.768  1.00 91.43           H
ATOM   4364  CB  ILE A 286      -3.575 -11.353  22.504  1.00 91.43           C
ATOM   4365  HB  ILE A 286      -3.767 -10.282  22.449  1.00 91.43           H
ATOM   4366  CG1 ILE A 286      -4.125 -11.978  21.221  1.00 91.43           C
ATOM   4367 1HG1 ILE A 286      -3.837 -13.029  21.172  1.00 91.43           H
ATOM   4368 2HG1 ILE A 286      -5.214 -11.947  21.235  1.00 91.43           H
ATOM   4369  CG2 ILE A 286      -2.060 -11.534  22.627  1.00 91.43           C
ATOM   4370 1HG2 ILE A 286      -1.701 -11.004  23.509  1.00 91.43           H
ATOM   4371 2HG2 ILE A 286      -1.827 -12.595  22.720  1.00 91.43           H
ATOM   4372 3HG2 ILE A 286      -1.573 -11.132  21.738  1.00 91.43           H
ATOM   4373  CD1 ILE A 286      -3.603 -11.242  19.985  1.00 91.43           C
ATOM   4374 1HD1 ILE A 286      -3.914 -10.198  20.026  1.00 91.43           H
ATOM   4375 2HD1 ILE A 286      -2.515 -11.297  19.962  1.00 91.43           H
ATOM   4376 3HD1 ILE A 286      -4.010 -11.707  19.087  1.00 91.43           H
ATOM   4377  HN  ILE A 286      -6.011 -10.911  23.105  1.00 91.43           H
ATOM   4378  N   SER A 287      -3.838 -12.109  26.094  1.00 89.07           N
ATOM   4379  CA  SER A 287      -3.380 -11.669  27.401  1.00 89.07           C
ATOM   4380  C   SER A 287      -1.924 -12.087  27.614  1.00 89.07           C
ATOM   4381  O   SER A 287      -1.244 -11.556  28.491  1.00 89.07           O
ATOM   4382  HA  SER A 287      -3.469 -10.583  27.387  1.00 89.07           H
ATOM   4383  CB  SER A 287      -4.263 -12.238  28.514  1.00 89.07           C
ATOM   4384 1HB  SER A 287      -3.883 -11.911  29.481  1.00 89.07           H
ATOM   4385 2HB  SER A 287      -5.272 -11.838  28.416  1.00 89.07           H
ATOM   4386  OG  SER A 287      -4.312 -13.662  28.481  1.00 89.07           O
ATOM   4387  HG  SER A 287      -4.919 -14.000  29.201  1.00 89.07           H
ATOM   4388  HN  SER A 287      -4.155 -13.057  26.054  1.00 89.07           H
ATOM   4389  N   ASN A 288      -1.487 -13.033  26.796  1.00 92.42           N
ATOM   4390  CA  ASN A 288      -0.168 -13.619  26.965  1.00 92.42           C
ATOM   4391  C   ASN A 288       0.869 -12.742  26.261  1.00 92.42           C
ATOM   4392  O   ASN A 288       0.767 -12.496  25.060  1.00 92.42           O
ATOM   4393  HA  ASN A 288      -0.012 -13.666  28.043  1.00 92.42           H
ATOM   4394  CB  ASN A 288      -0.103 -15.017  26.346  1.00 92.42           C
ATOM   4395 1HB  ASN A 288      -0.944 -15.614  26.698  1.00 92.42           H
ATOM   4396 2HB  ASN A 288      -0.196 -14.944  25.263  1.00 92.42           H
ATOM   4397  CG  ASN A 288       1.210 -15.715  26.705  1.00 92.42           C
ATOM   4398  OD1 ASN A 288       2.265 -15.106  26.784  1.00 92.42           O
ATOM   4399  ND2 ASN A 288       1.088 -17.022  26.918  1.00 92.42           N
ATOM   4400 1HD2 ASN A 288       0.193 -17.460  26.837  1.00 92.42           H
ATOM   4401 2HD2 ASN A 288       1.891 -17.567  27.158  1.00 92.42           H
ATOM   4402  HN  ASN A 288      -2.017 -13.398  26.030  1.00 92.42           H
ATOM   4403  N   CYS A 289       1.843 -12.293  27.039  1.00 91.97           N
ATOM   4404  CA  CYS A 289       2.836 -11.361  26.532  1.00 91.97           C
ATOM   4405  C   CYS A 289       3.646 -12.067  25.443  1.00 91.97           C
ATOM   4406  O   CYS A 289       4.050 -11.444  24.462  1.00 91.97           O
ATOM   4407  HA  CYS A 289       2.289 -10.514  26.120  1.00 91.97           H
ATOM   4408  CB  CYS A 289       3.731 -10.825  27.651  1.00 91.97           C
ATOM   4409 1HB  CYS A 289       3.121 -10.352  28.421  1.00 91.97           H
ATOM   4410 2HB  CYS A 289       4.265 -11.647  28.128  1.00 91.97           H
ATOM   4411  SG  CYS A 289       4.926  -9.616  26.972  1.00 91.97           S
ATOM   4412  HN  CYS A 289       1.960 -12.555  27.997  1.00 91.97           H
ATOM   4413  N   ALA A 290       3.860 -13.358  25.652  1.00 93.79           N
ATOM   4414  CA  ALA A 290       4.671 -14.141  24.736  1.00 93.79           C
ATOM   4415  C   ALA A 290       4.006 -14.155  23.358  1.00 93.79           C
ATOM   4416  O   ALA A 290       4.672 -13.964  22.341  1.00 93.79           O
ATOM   4417  HA  ALA A 290       5.644 -13.654  24.655  1.00 93.79           H
ATOM   4418  CB  ALA A 290       4.870 -15.548  25.303  1.00 93.79           C
ATOM   4419 1HB  ALA A 290       5.372 -15.483  26.268  1.00 93.79           H
ATOM   4420 2HB  ALA A 290       3.900 -16.028  25.429  1.00 93.79           H
ATOM   4421 3HB  ALA A 290       5.479 -16.134  24.615  1.00 93.79           H
ATOM   4422  HN  ALA A 290       3.490 -13.868  26.429  1.00 93.79           H
ATOM   4423  N   VAL A 291       2.701 -14.384  23.368  1.00 93.94           N
ATOM   4424  CA  VAL A 291       1.941 -14.437  22.131  1.00 93.94           C
ATOM   4425  C   VAL A 291       1.939 -13.053  21.479  1.00 93.94           C
ATOM   4426  O   VAL A 291       2.127 -12.933  20.270  1.00 93.94           O
ATOM   4427  HA  VAL A 291       2.444 -15.138  21.465  1.00 93.94           H
ATOM   4428  CB  VAL A 291       0.533 -14.971  22.405  1.00 93.94           C
ATOM   4429  HB  VAL A 291       0.060 -14.311  23.132  1.00 93.94           H
ATOM   4430  CG1 VAL A 291      -0.316 -14.954  21.132  1.00 93.94           C
ATOM   4431 1HG1 VAL A 291      -0.396 -13.932  20.762  1.00 93.94           H
ATOM   4432 2HG1 VAL A 291       0.154 -15.580  20.374  1.00 93.94           H
ATOM   4433 3HG1 VAL A 291      -1.311 -15.339  21.355  1.00 93.94           H
ATOM   4434  CG2 VAL A 291       0.588 -16.375  23.010  1.00 93.94           C
ATOM   4435 1HG2 VAL A 291       1.089 -17.050  22.316  1.00 93.94           H
ATOM   4436 2HG2 VAL A 291       1.139 -16.345  23.950  1.00 93.94           H
ATOM   4437 3HG2 VAL A 291      -0.426 -16.731  23.194  1.00 93.94           H
ATOM   4438  HN  VAL A 291       2.166 -14.531  24.200  1.00 93.94           H
ATOM   4439  N   SER A 292       1.724 -12.043  22.309  1.00 92.94           N
ATOM   4440  CA  SER A 292       1.656 -10.676  21.823  1.00 92.94           C
ATOM   4441  C   SER A 292       2.976 -10.293  21.149  1.00 92.94           C
ATOM   4442  O   SER A 292       2.978  -9.654  20.099  1.00 92.94           O
ATOM   4443  HA  SER A 292       0.841 -10.667  21.099  1.00 92.94           H
ATOM   4444  CB  SER A 292       1.338  -9.702  22.959  1.00 92.94           C
ATOM   4445 1HB  SER A 292       0.458 -10.050  23.500  1.00 92.94           H
ATOM   4446 2HB  SER A 292       2.165  -9.691  23.669  1.00 92.94           H
ATOM   4447  OG  SER A 292       1.107  -8.380  22.480  1.00 92.94           O
ATOM   4448  HG  SER A 292       0.226  -8.336  22.009  1.00 92.94           H
ATOM   4449  HN  SER A 292       1.599 -12.147  23.296  1.00 92.94           H
ATOM   4450  N   THR A 293       4.066 -10.701  21.783  1.00 93.18           N
ATOM   4451  CA  THR A 293       5.389 -10.373  21.280  1.00 93.18           C
ATOM   4452  C   THR A 293       5.594 -10.969  19.886  1.00 93.18           C
ATOM   4453  O   THR A 293       6.084 -10.293  18.984  1.00 93.18           O
ATOM   4454  HA  THR A 293       5.460  -9.290  21.178  1.00 93.18           H
ATOM   4455  CB  THR A 293       6.417 -10.858  22.305  1.00 93.18           C
ATOM   4456  HB  THR A 293       6.334 -11.933  22.461  1.00 93.18           H
ATOM   4457  OG1 THR A 293       6.171 -10.049  23.452  1.00 93.18           O
ATOM   4458  HG1 THR A 293       5.621 -10.555  24.116  1.00 93.18           H
ATOM   4459  CG2 THR A 293       7.852 -10.510  21.905  1.00 93.18           C
ATOM   4460 1HG2 THR A 293       7.952  -9.428  21.814  1.00 93.18           H
ATOM   4461 2HG2 THR A 293       8.086 -10.977  20.948  1.00 93.18           H
ATOM   4462 3HG2 THR A 293       8.541 -10.876  22.666  1.00 93.18           H
ATOM   4463  HN  THR A 293       4.055 -11.244  22.622  1.00 93.18           H
ATOM   4464  N   ASN A 294       5.207 -12.230  19.754  1.00 94.49           N
ATOM   4465  CA  ASN A 294       5.390 -12.942  18.501  1.00 94.49           C
ATOM   4466  C   ASN A 294       4.522 -12.294  17.420  1.00 94.49           C
ATOM   4467  O   ASN A 294       4.941 -12.179  16.269  1.00 94.49           O
ATOM   4468  HA  ASN A 294       6.455 -12.866  18.281  1.00 94.49           H
ATOM   4469  CB  ASN A 294       4.967 -14.406  18.632  1.00 94.49           C
ATOM   4470 1HB  ASN A 294       4.000 -14.466  19.131  1.00 94.49           H
ATOM   4471 2HB  ASN A 294       4.842 -14.842  17.641  1.00 94.49           H
ATOM   4472  CG  ASN A 294       6.005 -15.208  19.420  1.00 94.49           C
ATOM   4473  OD1 ASN A 294       7.132 -14.787  19.620  1.00 94.49           O
ATOM   4474  ND2 ASN A 294       5.562 -16.384  19.856  1.00 94.49           N
ATOM   4475 1HD2 ASN A 294       4.625 -16.670  19.658  1.00 94.49           H
ATOM   4476 2HD2 ASN A 294       6.167 -16.982  20.382  1.00 94.49           H
ATOM   4477  HN  ASN A 294       4.776 -12.762  20.483  1.00 94.49           H
ATOM   4478  N   ILE A 295       3.329 -11.888  17.829  1.00 93.51           N
ATOM   4479  CA  ILE A 295       2.382 -11.295  16.900  1.00 93.51           C
ATOM   4480  C   ILE A 295       2.949  -9.977  16.371  1.00 93.51           C
ATOM   4481  O   ILE A 295       2.813  -9.669  15.188  1.00 93.51           O
ATOM   4482  HA  ILE A 295       2.271 -11.984  16.063  1.00 93.51           H
ATOM   4483  CB  ILE A 295       1.006 -11.154  17.555  1.00 93.51           C
ATOM   4484  HB  ILE A 295       1.148 -10.784  18.571  1.00 93.51           H
ATOM   4485  CG1 ILE A 295       0.308 -12.511  17.662  1.00 93.51           C
ATOM   4486 1HG1 ILE A 295       0.026 -12.858  16.668  1.00 93.51           H
ATOM   4487 2HG1 ILE A 295       0.998 -13.248  18.073  1.00 93.51           H
ATOM   4488  CG2 ILE A 295       0.149 -10.125  16.815  1.00 93.51           C
ATOM   4489 1HG2 ILE A 295       0.647  -9.156  16.836  1.00 93.51           H
ATOM   4490 2HG2 ILE A 295       0.013 -10.442  15.781  1.00 93.51           H
ATOM   4491 3HG2 ILE A 295      -0.823 -10.044  17.302  1.00 93.51           H
ATOM   4492  CD1 ILE A 295      -0.937 -12.419  18.547  1.00 93.51           C
ATOM   4493 1HD1 ILE A 295      -0.648 -12.095  19.547  1.00 93.51           H
ATOM   4494 2HD1 ILE A 295      -1.635 -11.700  18.119  1.00 93.51           H
ATOM   4495 3HD1 ILE A 295      -1.414 -13.397  18.606  1.00 93.51           H
ATOM   4496  HN  ILE A 295       3.008 -11.957  18.773  1.00 93.51           H
ATOM   4497  N   ASP A 296       3.573  -9.233  17.273  1.00 93.69           N
ATOM   4498  CA  ASP A 296       4.138  -7.943  16.917  1.00 93.69           C
ATOM   4499  C   ASP A 296       5.292  -8.150  15.934  1.00 93.69           C
ATOM   4500  O   ASP A 296       5.444  -7.387  14.981  1.00 93.69           O
ATOM   4501  HA  ASP A 296       3.314  -7.379  16.480  1.00 93.69           H
ATOM   4502  CB  ASP A 296       4.690  -7.225  18.150  1.00 93.69           C
ATOM   4503 1HB  ASP A 296       5.352  -7.895  18.700  1.00 93.69           H
ATOM   4504 2HB  ASP A 296       5.290  -6.369  17.840  1.00 93.69           H
ATOM   4505  CG  ASP A 296       3.557  -6.756  19.065  1.00 93.69           C
ATOM   4506  OD1 ASP A 296       2.418  -6.670  18.559  1.00 93.69           O
ATOM   4507  OD2 ASP A 296       3.857  -6.493  20.250  1.00 93.69           O
ATOM   4508  HN  ASP A 296       3.694  -9.499  18.229  1.00 93.69           H
ATOM   4509  N   ILE A 297       6.075  -9.185  16.200  1.00 94.50           N
ATOM   4510  CA  ILE A 297       7.179  -9.533  15.321  1.00 94.50           C
ATOM   4511  C   ILE A 297       6.628  -9.919  13.947  1.00 94.50           C
ATOM   4512  O   ILE A 297       7.160  -9.498  12.921  1.00 94.50           O
ATOM   4513  HA  ILE A 297       7.799  -8.644  15.207  1.00 94.50           H
ATOM   4514  CB  ILE A 297       8.051 -10.615  15.960  1.00 94.50           C
ATOM   4515  HB  ILE A 297       7.398 -11.406  16.330  1.00 94.50           H
ATOM   4516  CG1 ILE A 297       8.818 -10.062  17.163  1.00 94.50           C
ATOM   4517 1HG1 ILE A 297       9.575  -9.355  16.822  1.00 94.50           H
ATOM   4518 2HG1 ILE A 297       8.137  -9.512  17.811  1.00 94.50           H
ATOM   4519  CG2 ILE A 297       8.985 -11.248  14.926  1.00 94.50           C
ATOM   4520 1HG2 ILE A 297       8.393 -11.701  14.131  1.00 94.50           H
ATOM   4521 2HG2 ILE A 297       9.633 -10.480  14.504  1.00 94.50           H
ATOM   4522 3HG2 ILE A 297       9.594 -12.014  15.407  1.00 94.50           H
ATOM   4523  CD1 ILE A 297       9.485 -11.190  17.953  1.00 94.50           C
ATOM   4524 1HD1 ILE A 297       8.724 -11.881  18.313  1.00 94.50           H
ATOM   4525 2HD1 ILE A 297      10.184 -11.722  17.308  1.00 94.50           H
ATOM   4526 3HD1 ILE A 297      10.024 -10.769  18.802  1.00 94.50           H
ATOM   4527  HN  ILE A 297       5.966  -9.779  16.997  1.00 94.50           H
ATOM   4528  N   CYS A 298       5.569 -10.715  13.971  1.00 94.68           N
ATOM   4529  CA  CYS A 298       4.937 -11.157  12.739  1.00 94.68           C
ATOM   4530  C   CYS A 298       4.490  -9.920  11.958  1.00 94.68           C
ATOM   4531  O   CYS A 298       4.627  -9.870  10.737  1.00 94.68           O
ATOM   4532  HA  CYS A 298       5.691 -11.715  12.183  1.00 94.68           H
ATOM   4533  CB  CYS A 298       3.773 -12.112  13.012  1.00 94.68           C
ATOM   4534 1HB  CYS A 298       3.134 -11.704  13.795  1.00 94.68           H
ATOM   4535 2HB  CYS A 298       3.158 -12.212  12.118  1.00 94.68           H
ATOM   4536  SG  CYS A 298       4.413 -13.750  13.517  1.00 94.68           S
ATOM   4537  HG  CYS A 298       4.754 -13.392  14.752  1.00 94.68           H
ATOM   4538  HN  CYS A 298       5.145 -11.056  14.810  1.00 94.68           H
ATOM   4539  N   PHE A 299       3.964  -8.952  12.694  1.00 93.45           N
ATOM   4540  CA  PHE A 299       3.499  -7.718  12.086  1.00 93.45           C
ATOM   4541  C   PHE A 299       4.635  -7.008  11.347  1.00 93.45           C
ATOM   4542  O   PHE A 299       4.462  -6.565  10.213  1.00 93.45           O
ATOM   4543  HA  PHE A 299       2.716  -7.983  11.376  1.00 93.45           H
ATOM   4544  CB  PHE A 299       3.004  -6.819  13.221  1.00 93.45           C
ATOM   4545 1HB  PHE A 299       2.248  -7.356  13.793  1.00 93.45           H
ATOM   4546 2HB  PHE A 299       3.834  -6.617  13.899  1.00 93.45           H
ATOM   4547  CG  PHE A 299       2.415  -5.488  12.749  1.00 93.45           C
ATOM   4548  CD1 PHE A 299       3.214  -4.392  12.639  1.00 93.45           C
ATOM   4549  HD1 PHE A 299       4.273  -4.462  12.887  1.00 93.45           H
ATOM   4550  CD2 PHE A 299       1.094  -5.400  12.439  1.00 93.45           C
ATOM   4551  HD2 PHE A 299       0.454  -6.278  12.527  1.00 93.45           H
ATOM   4552  CE1 PHE A 299       2.667  -3.157  12.200  1.00 93.45           C
ATOM   4553  HE1 PHE A 299       3.307  -2.278  12.112  1.00 93.45           H
ATOM   4554  CE2 PHE A 299       0.548  -4.165  12.001  1.00 93.45           C
ATOM   4555  HE2 PHE A 299      -0.511  -4.095  11.753  1.00 93.45           H
ATOM   4556  CZ  PHE A 299       1.346  -3.069  11.891  1.00 93.45           C
ATOM   4557  HZ  PHE A 299       0.926  -2.121  11.554  1.00 93.45           H
ATOM   4558  HN  PHE A 299       3.855  -9.002  13.687  1.00 93.45           H
ATOM   4559  N   GLN A 300       5.773  -6.922  12.020  1.00 93.53           N
ATOM   4560  CA  GLN A 300       6.919  -6.220  11.467  1.00 93.53           C
ATOM   4561  C   GLN A 300       7.356  -6.872  10.154  1.00 93.53           C
ATOM   4562  O   GLN A 300       7.636  -6.180   9.176  1.00 93.53           O
ATOM   4563  HA  GLN A 300       6.573  -5.204  11.279  1.00 93.53           H
ATOM   4564  CB  GLN A 300       8.073  -6.179  12.470  1.00 93.53           C
ATOM   4565 1HB  GLN A 300       8.263  -7.182  12.854  1.00 93.53           H
ATOM   4566 2HB  GLN A 300       8.984  -5.853  11.968  1.00 93.53           H
ATOM   4567  CG  GLN A 300       7.758  -5.234  13.631  1.00 93.53           C
ATOM   4568 1HG  GLN A 300       7.551  -4.235  13.246  1.00 93.53           H
ATOM   4569 2HG  GLN A 300       6.857  -5.571  14.144  1.00 93.53           H
ATOM   4570  CD  GLN A 300       8.923  -5.173  14.620  1.00 93.53           C
ATOM   4571  OE1 GLN A 300      10.073  -5.394  14.279  1.00 93.53           O
ATOM   4572  NE2 GLN A 300       8.563  -4.860  15.862  1.00 93.53           N
ATOM   4573 1HE2 GLN A 300       7.601  -4.690  16.075  1.00 93.53           H
ATOM   4574 2HE2 GLN A 300       9.254  -4.795  16.582  1.00 93.53           H
ATOM   4575  HN  GLN A 300       5.918  -7.320  12.926  1.00 93.53           H
ATOM   4576  N   VAL A 301       7.402  -8.196  10.173  1.00 95.42           N
ATOM   4577  CA  VAL A 301       7.895  -8.945   9.030  1.00 95.42           C
ATOM   4578  C   VAL A 301       6.950  -8.738   7.845  1.00 95.42           C
ATOM   4579  O   VAL A 301       7.385  -8.359   6.758  1.00 95.42           O
ATOM   4580  HA  VAL A 301       8.875  -8.544   8.771  1.00 95.42           H
ATOM   4581  CB  VAL A 301       8.070 -10.418   9.405  1.00 95.42           C
ATOM   4582  HB  VAL A 301       7.121 -10.778   9.802  1.00 95.42           H
ATOM   4583  CG1 VAL A 301       8.414 -11.260   8.175  1.00 95.42           C
ATOM   4584 1HG1 VAL A 301       7.611 -11.179   7.443  1.00 95.42           H
ATOM   4585 2HG1 VAL A 301       9.344 -10.898   7.736  1.00 95.42           H
ATOM   4586 3HG1 VAL A 301       8.533 -12.302   8.470  1.00 95.42           H
ATOM   4587  CG2 VAL A 301       9.129 -10.583  10.497  1.00 95.42           C
ATOM   4588 1HG2 VAL A 301      10.084 -10.198  10.139  1.00 95.42           H
ATOM   4589 2HG2 VAL A 301       8.824 -10.030  11.386  1.00 95.42           H
ATOM   4590 3HG2 VAL A 301       9.233 -11.640  10.745  1.00 95.42           H
ATOM   4591  HN  VAL A 301       7.111  -8.754  10.950  1.00 95.42           H
ATOM   4592  N   THR A 302       5.674  -8.996   8.094  1.00 94.54           N
ATOM   4593  CA  THR A 302       4.685  -8.977   7.030  1.00 94.54           C
ATOM   4594  C   THR A 302       4.524  -7.560   6.476  1.00 94.54           C
ATOM   4595  O   THR A 302       4.270  -7.379   5.286  1.00 94.54           O
ATOM   4596  HA  THR A 302       5.048  -9.600   6.212  1.00 94.54           H
ATOM   4597  CB  THR A 302       3.385  -9.565   7.582  1.00 94.54           C
ATOM   4598  HB  THR A 302       2.606  -9.572   6.819  1.00 94.54           H
ATOM   4599  OG1 THR A 302       3.110  -8.776   8.736  1.00 94.54           O
ATOM   4600  HG1 THR A 302       3.486  -9.218   9.550  1.00 94.54           H
ATOM   4601  CG2 THR A 302       3.571 -10.980   8.134  1.00 94.54           C
ATOM   4602 1HG2 THR A 302       4.301 -10.962   8.943  1.00 94.54           H
ATOM   4603 2HG2 THR A 302       3.925 -11.637   7.339  1.00 94.54           H
ATOM   4604 3HG2 THR A 302       2.618 -11.350   8.513  1.00 94.54           H
ATOM   4605  HN  THR A 302       5.315  -9.214   9.001  1.00 94.54           H
ATOM   4606  N   GLN A 303       4.679  -6.590   7.366  1.00 93.55           N
ATOM   4607  CA  GLN A 303       4.598  -5.194   6.973  1.00 93.55           C
ATOM   4608  C   GLN A 303       5.702  -4.861   5.967  1.00 93.55           C
ATOM   4609  O   GLN A 303       5.455  -4.185   4.970  1.00 93.55           O
ATOM   4610  HA  GLN A 303       3.622  -5.082   6.501  1.00 93.55           H
ATOM   4611  CB  GLN A 303       4.673  -4.275   8.194  1.00 93.55           C
ATOM   4612 1HB  GLN A 303       3.843  -4.490   8.867  1.00 93.55           H
ATOM   4613 2HB  GLN A 303       5.592  -4.473   8.747  1.00 93.55           H
ATOM   4614  CG  GLN A 303       4.630  -2.804   7.777  1.00 93.55           C
ATOM   4615 1HG  GLN A 303       5.607  -2.500   7.400  1.00 93.55           H
ATOM   4616 2HG  GLN A 303       3.919  -2.674   6.961  1.00 93.55           H
ATOM   4617  CD  GLN A 303       4.232  -1.912   8.954  1.00 93.55           C
ATOM   4618  OE1 GLN A 303       5.055  -1.469   9.737  1.00 93.55           O
ATOM   4619  NE2 GLN A 303       2.926  -1.673   9.034  1.00 93.55           N
ATOM   4620 1HE2 GLN A 303       2.303  -2.067   8.358  1.00 93.55           H
ATOM   4621 2HE2 GLN A 303       2.566  -1.100   9.770  1.00 93.55           H
ATOM   4622  HN  GLN A 303       4.856  -6.746   8.338  1.00 93.55           H
ATOM   4623  N   THR A 304       6.897  -5.350   6.264  1.00 94.24           N
ATOM   4624  CA  THR A 304       8.047  -5.081   5.419  1.00 94.24           C
ATOM   4625  C   THR A 304       7.839  -5.679   4.027  1.00 94.24           C
ATOM   4626  O   THR A 304       8.173  -5.053   3.022  1.00 94.24           O
ATOM   4627  HA  THR A 304       8.136  -4.001   5.294  1.00 94.24           H
ATOM   4628  CB  THR A 304       9.292  -5.616   6.131  1.00 94.24           C
ATOM   4629  HB  THR A 304       9.241  -6.699   6.242  1.00 94.24           H
ATOM   4630  OG1 THR A 304       9.344  -4.874   7.346  1.00 94.24           O
ATOM   4631  HG1 THR A 304       8.868  -5.371   8.071  1.00 94.24           H
ATOM   4632  CG2 THR A 304      10.587  -5.238   5.408  1.00 94.24           C
ATOM   4633 1HG2 THR A 304      10.671  -4.153   5.356  1.00 94.24           H
ATOM   4634 2HG2 THR A 304      10.574  -5.650   4.399  1.00 94.24           H
ATOM   4635 3HG2 THR A 304      11.439  -5.643   5.955  1.00 94.24           H
ATOM   4636  HN  THR A 304       7.084  -5.921   7.064  1.00 94.24           H
ATOM   4637  N   ILE A 305       7.288  -6.884   4.012  1.00 94.25           N
ATOM   4638  CA  ILE A 305       7.006  -7.562   2.759  1.00 94.25           C
ATOM   4639  C   ILE A 305       6.043  -6.711   1.928  1.00 94.25           C
ATOM   4640  O   ILE A 305       6.190  -6.610   0.711  1.00 94.25           O
ATOM   4641  HA  ILE A 305       7.947  -7.649   2.215  1.00 94.25           H
ATOM   4642  CB  ILE A 305       6.501  -8.983   3.020  1.00 94.25           C
ATOM   4643  HB  ILE A 305       5.681  -8.928   3.736  1.00 94.25           H
ATOM   4644  CG1 ILE A 305       7.595  -9.846   3.652  1.00 94.25           C
ATOM   4645 1HG1 ILE A 305       8.362 -10.068   2.910  1.00 94.25           H
ATOM   4646 2HG1 ILE A 305       8.081  -9.293   4.456  1.00 94.25           H
ATOM   4647  CG2 ILE A 305       5.943  -9.611   1.741  1.00 94.25           C
ATOM   4648 1HG2 ILE A 305       5.113  -9.007   1.372  1.00 94.25           H
ATOM   4649 2HG2 ILE A 305       6.727  -9.652   0.985  1.00 94.25           H
ATOM   4650 3HG2 ILE A 305       5.591 -10.620   1.955  1.00 94.25           H
ATOM   4651  CD1 ILE A 305       7.016 -11.151   4.201  1.00 94.25           C
ATOM   4652 1HD1 ILE A 305       6.267 -10.925   4.960  1.00 94.25           H
ATOM   4653 2HD1 ILE A 305       6.553 -11.713   3.389  1.00 94.25           H
ATOM   4654 3HD1 ILE A 305       7.815 -11.745   4.644  1.00 94.25           H
ATOM   4655  HN  ILE A 305       7.036  -7.394   4.835  1.00 94.25           H
ATOM   4656  N   ALA A 306       5.080  -6.120   2.619  1.00 92.17           N
ATOM   4657  CA  ALA A 306       4.059  -5.328   1.954  1.00 92.17           C
ATOM   4658  C   ALA A 306       4.712  -4.108   1.300  1.00 92.17           C
ATOM   4659  O   ALA A 306       4.286  -3.668   0.233  1.00 92.17           O
ATOM   4660  HA  ALA A 306       3.611  -5.949   1.178  1.00 92.17           H
ATOM   4661  CB  ALA A 306       2.976  -4.940   2.962  1.00 92.17           C
ATOM   4662 1HB  ALA A 306       2.524  -5.842   3.374  1.00 92.17           H
ATOM   4663 2HB  ALA A 306       3.421  -4.356   3.767  1.00 92.17           H
ATOM   4664 3HB  ALA A 306       2.211  -4.346   2.462  1.00 92.17           H
ATOM   4665  HN  ALA A 306       4.990  -6.175   3.613  1.00 92.17           H
ATOM   4666  N   PHE A 307       5.735  -3.595   1.968  1.00 93.02           N
ATOM   4667  CA  PHE A 307       6.394  -2.383   1.513  1.00 93.02           C
ATOM   4668  C   PHE A 307       7.235  -2.652   0.263  1.00 93.02           C
ATOM   4669  O   PHE A 307       7.348  -1.793  -0.610  1.00 93.02           O
ATOM   4670  HA  PHE A 307       5.613  -1.661   1.275  1.00 93.02           H
ATOM   4671  CB  PHE A 307       7.316  -1.923   2.644  1.00 93.02           C
ATOM   4672 1HB  PHE A 307       7.918  -2.770   2.975  1.00 93.02           H
ATOM   4673 2HB  PHE A 307       8.006  -1.174   2.255  1.00 93.02           H
ATOM   4674  CG  PHE A 307       6.578  -1.338   3.850  1.00 93.02           C
ATOM   4675  CD1 PHE A 307       5.218  -1.337   3.880  1.00 93.02           C
ATOM   4676  HD1 PHE A 307       4.654  -1.753   3.044  1.00 93.02           H
ATOM   4677  CD2 PHE A 307       7.281  -0.820   4.892  1.00 93.02           C
ATOM   4678  HD2 PHE A 307       8.371  -0.821   4.868  1.00 93.02           H
ATOM   4679  CE1 PHE A 307       4.533  -0.794   4.999  1.00 93.02           C
ATOM   4680  HE1 PHE A 307       3.443  -0.793   5.022  1.00 93.02           H
ATOM   4681  CE2 PHE A 307       6.596  -0.277   6.011  1.00 93.02           C
ATOM   4682  HE2 PHE A 307       7.160   0.139   6.846  1.00 93.02           H
ATOM   4683  CZ  PHE A 307       5.236  -0.275   6.041  1.00 93.02           C
ATOM   4684  HZ  PHE A 307       4.711   0.141   6.900  1.00 93.02           H
ATOM   4685  HN  PHE A 307       6.113  -3.993   2.804  1.00 93.02           H
ATOM   4686  N   PHE A 308       7.803  -3.848   0.217  1.00 92.68           N
ATOM   4687  CA  PHE A 308       8.620  -4.246  -0.916  1.00 92.68           C
ATOM   4688  C   PHE A 308       7.827  -4.158  -2.222  1.00 92.68           C
ATOM   4689  O   PHE A 308       8.406  -3.996  -3.295  1.00 92.68           O
ATOM   4690  HA  PHE A 308       9.466  -3.560  -0.961  1.00 92.68           H
ATOM   4691  CB  PHE A 308       9.034  -5.700  -0.681  1.00 92.68           C
ATOM   4692 1HB  PHE A 308       8.333  -6.159   0.015  1.00 92.68           H
ATOM   4693 2HB  PHE A 308       8.954  -6.246  -1.621  1.00 92.68           H
ATOM   4694  CG  PHE A 308      10.454  -5.862  -0.134  1.00 92.68           C
ATOM   4695  CD1 PHE A 308      11.521  -5.758  -0.971  1.00 92.68           C
ATOM   4696  HD1 PHE A 308      11.365  -5.560  -2.031  1.00 92.68           H
ATOM   4697  CD2 PHE A 308      10.649  -6.109   1.189  1.00 92.68           C
ATOM   4698  HD2 PHE A 308       9.793  -6.192   1.859  1.00 92.68           H
ATOM   4699  CE1 PHE A 308      12.839  -5.908  -0.463  1.00 92.68           C
ATOM   4700  HE1 PHE A 308      13.694  -5.826  -1.134  1.00 92.68           H
ATOM   4701  CE2 PHE A 308      11.966  -6.259   1.697  1.00 92.68           C
ATOM   4702  HE2 PHE A 308      12.122  -6.458   2.757  1.00 92.68           H
ATOM   4703  CZ  PHE A 308      13.033  -6.156   0.860  1.00 92.68           C
ATOM   4704  HZ  PHE A 308      14.045  -6.271   1.250  1.00 92.68           H
ATOM   4705  HN  PHE A 308       7.712  -4.539   0.935  1.00 92.68           H
ATOM   4706  N   HIS A 309       6.513  -4.271  -2.087  1.00 89.91           N
ATOM   4707  CA  HIS A 309       5.640  -4.281  -3.249  1.00 89.91           C
ATOM   4708  C   HIS A 309       5.839  -2.994  -4.052  1.00 89.91           C
ATOM   4709  O   HIS A 309       5.792  -3.011  -5.281  1.00 89.91           O
ATOM   4710  HA  HIS A 309       5.944  -5.131  -3.860  1.00 89.91           H
ATOM   4711  CB  HIS A 309       4.185  -4.502  -2.832  1.00 89.91           C
ATOM   4712 1HB  HIS A 309       4.121  -5.415  -2.240  1.00 89.91           H
ATOM   4713 2HB  HIS A 309       3.874  -3.681  -2.186  1.00 89.91           H
ATOM   4714  CG  HIS A 309       3.223  -4.603  -3.992  1.00 89.91           C
ATOM   4715  ND1 HIS A 309       2.582  -3.502  -4.533  1.00 89.91           N
ATOM   4716  HD1 HIS A 309       2.683  -2.557  -4.224  1.00 89.91           H
ATOM   4717  CD2 HIS A 309       2.801  -5.685  -4.709  1.00 89.91           C
ATOM   4718  HD2 HIS A 309       3.112  -6.717  -4.546  1.00 89.91           H
ATOM   4719  CE1 HIS A 309       1.811  -3.915  -5.528  1.00 89.91           C
ATOM   4720  HE1 HIS A 309       1.178  -3.283  -6.152  1.00 89.91           H
ATOM   4721  NE2 HIS A 309       1.948  -5.267  -5.635  1.00 89.91           N
ATOM   4722  HN  HIS A 309       6.046  -4.353  -1.207  1.00 89.91           H
ATOM   4723  N   SER A 310       6.056  -1.908  -3.324  1.00 90.01           N
ATOM   4724  CA  SER A 310       6.093  -0.591  -3.937  1.00 90.01           C
ATOM   4725  C   SER A 310       7.349  -0.451  -4.800  1.00 90.01           C
ATOM   4726  O   SER A 310       7.471   0.496  -5.575  1.00 90.01           O
ATOM   4727  HA  SER A 310       5.196  -0.535  -4.555  1.00 90.01           H
ATOM   4728  CB  SER A 310       6.051   0.511  -2.878  1.00 90.01           C
ATOM   4729 1HB  SER A 310       6.828   0.330  -2.135  1.00 90.01           H
ATOM   4730 2HB  SER A 310       6.274   1.471  -3.344  1.00 90.01           H
ATOM   4731  OG  SER A 310       4.783   0.582  -2.231  1.00 90.01           O
ATOM   4732  HG  SER A 310       4.103   0.970  -2.852  1.00 90.01           H
ATOM   4733  HN  SER A 310       6.204  -1.918  -2.335  1.00 90.01           H
ATOM   4734  N   CYS A 311       8.250  -1.408  -4.636  1.00 91.55           N
ATOM   4735  CA  CYS A 311       9.482  -1.416  -5.407  1.00 91.55           C
ATOM   4736  C   CYS A 311       9.382  -2.522  -6.460  1.00 91.55           C
ATOM   4737  O   CYS A 311      10.259  -2.654  -7.312  1.00 91.55           O
ATOM   4738  HA  CYS A 311       9.561  -0.437  -5.880  1.00 91.55           H
ATOM   4739  CB  CYS A 311      10.709  -1.591  -4.511  1.00 91.55           C
ATOM   4740 1HB  CYS A 311      11.613  -1.336  -5.064  1.00 91.55           H
ATOM   4741 2HB  CYS A 311      10.651  -0.907  -3.663  1.00 91.55           H
ATOM   4742  SG  CYS A 311      10.809  -3.318  -3.914  1.00 91.55           S
ATOM   4743  HG  CYS A 311      11.937  -3.164  -3.228  1.00 91.55           H
ATOM   4744  HN  CYS A 311       8.150  -2.166  -3.991  1.00 91.55           H
ATOM   4745  N   LEU A 312       8.305  -3.288  -6.366  1.00 88.36           N
ATOM   4746  CA  LEU A 312       8.146  -4.461  -7.210  1.00 88.36           C
ATOM   4747  C   LEU A 312       7.477  -4.052  -8.524  1.00 88.36           C
ATOM   4748  O   LEU A 312       7.731  -4.653  -9.567  1.00 88.36           O
ATOM   4749  HA  LEU A 312       9.143  -4.840  -7.433  1.00 88.36           H
ATOM   4750  CB  LEU A 312       7.399  -5.564  -6.458  1.00 88.36           C
ATOM   4751 1HB  LEU A 312       6.508  -5.129  -6.005  1.00 88.36           H
ATOM   4752 2HB  LEU A 312       7.060  -6.305  -7.182  1.00 88.36           H
ATOM   4753  CG  LEU A 312       8.191  -6.286  -5.365  1.00 88.36           C
ATOM   4754  HG  LEU A 312       8.488  -5.551  -4.617  1.00 88.36           H
ATOM   4755  CD1 LEU A 312       7.324  -7.328  -4.657  1.00 88.36           C
ATOM   4756 1HD1 LEU A 312       6.466  -6.836  -4.199  1.00 88.36           H
ATOM   4757 2HD1 LEU A 312       6.977  -8.065  -5.381  1.00 88.36           H
ATOM   4758 3HD1 LEU A 312       7.912  -7.826  -3.885  1.00 88.36           H
ATOM   4759  CD2 LEU A 312       9.474  -6.897  -5.932  1.00 88.36           C
ATOM   4760 1HD2 LEU A 312       9.221  -7.615  -6.712  1.00 88.36           H
ATOM   4761 2HD2 LEU A 312      10.098  -6.108  -6.353  1.00 88.36           H
ATOM   4762 3HD2 LEU A 312      10.018  -7.404  -5.135  1.00 88.36           H
ATOM   4763  HN  LEU A 312       7.552  -3.120  -5.731  1.00 88.36           H
ATOM   4764  N   ASN A 313       6.637  -3.032  -8.430  1.00 80.45           N
ATOM   4765  CA  ASN A 313       5.802  -2.645  -9.555  1.00 80.45           C
ATOM   4766  C   ASN A 313       6.688  -2.363 -10.770  1.00 80.45           C
ATOM   4767  O   ASN A 313       6.489  -2.943 -11.836  1.00 80.45           O
ATOM   4768  HA  ASN A 313       5.130  -3.488  -9.716  1.00 80.45           H
ATOM   4769  CB  ASN A 313       5.010  -1.374  -9.242  1.00 80.45           C
ATOM   4770 1HB  ASN A 313       5.659  -0.649  -8.750  1.00 80.45           H
ATOM   4771 2HB  ASN A 313       4.668  -0.916 -10.170  1.00 80.45           H
ATOM   4772  CG  ASN A 313       3.809  -1.682  -8.345  1.00 80.45           C
ATOM   4773  OD1 ASN A 313       3.270  -2.777  -8.341  1.00 80.45           O
ATOM   4774  ND2 ASN A 313       3.422  -0.659  -7.588  1.00 80.45           N
ATOM   4775 1HD2 ASN A 313       3.908   0.213  -7.640  1.00 80.45           H
ATOM   4776 2HD2 ASN A 313       2.645  -0.763  -6.968  1.00 80.45           H
ATOM   4777  HN  ASN A 313       6.522  -2.475  -7.608  1.00 80.45           H
ATOM   4778  N   PRO A 314       7.678  -1.471 -10.632  1.00 79.83           N
ATOM   4779  CA  PRO A 314       8.542  -1.122 -11.763  1.00 79.83           C
ATOM   4780  C   PRO A 314       9.157  -2.347 -12.418  1.00 79.83           C
ATOM   4781  O   PRO A 314       9.249  -2.421 -13.643  1.00 79.83           O
ATOM   4782  HA  PRO A 314       7.956  -0.643 -12.548  1.00 79.83           H
ATOM   4783  CB  PRO A 314       9.606  -0.216 -11.140  1.00 79.83           C
ATOM   4784 1HB  PRO A 314      10.479  -0.785 -10.819  1.00 79.83           H
ATOM   4785 2HB  PRO A 314       9.959   0.534 -11.848  1.00 79.83           H
ATOM   4786  CG  PRO A 314       8.882   0.419  -9.959  1.00 79.83           C
ATOM   4787 1HG  PRO A 314       9.580   0.808  -9.218  1.00 79.83           H
ATOM   4788 2HG  PRO A 314       8.264   1.262 -10.269  1.00 79.83           H
ATOM   4789  CD  PRO A 314       8.050  -0.730  -9.413  1.00 79.83           C
ATOM   4790 1HD  PRO A 314       8.622  -1.352  -8.725  1.00 79.83           H
ATOM   4791 2HD  PRO A 314       7.177  -0.373  -8.866  1.00 79.83           H
ATOM   4792  N   VAL A 315       9.567  -3.286 -11.578  1.00 81.47           N
ATOM   4793  CA  VAL A 315      10.283  -4.457 -12.054  1.00 81.47           C
ATOM   4794  C   VAL A 315       9.362  -5.280 -12.956  1.00 81.47           C
ATOM   4795  O   VAL A 315       9.790  -5.780 -13.996  1.00 81.47           O
ATOM   4796  HA  VAL A 315      11.130  -4.107 -12.644  1.00 81.47           H
ATOM   4797  CB  VAL A 315      10.829  -5.255 -10.869  1.00 81.47           C
ATOM   4798  HB  VAL A 315       9.982  -5.574 -10.261  1.00 81.47           H
ATOM   4799  CG1 VAL A 315      11.564  -6.509 -11.344  1.00 81.47           C
ATOM   4800 1HG1 VAL A 315      10.878  -7.143 -11.906  1.00 81.47           H
ATOM   4801 2HG1 VAL A 315      12.398  -6.221 -11.984  1.00 81.47           H
ATOM   4802 3HG1 VAL A 315      11.942  -7.058 -10.481  1.00 81.47           H
ATOM   4803  CG2 VAL A 315      11.734  -4.387  -9.993  1.00 81.47           C
ATOM   4804 1HG2 VAL A 315      12.574  -4.025 -10.586  1.00 81.47           H
ATOM   4805 2HG2 VAL A 315      11.166  -3.539  -9.611  1.00 81.47           H
ATOM   4806 3HG2 VAL A 315      12.108  -4.979  -9.158  1.00 81.47           H
ATOM   4807  HN  VAL A 315       9.417  -3.255 -10.589  1.00 81.47           H
ATOM   4808  N   LEU A 316       8.114  -5.397 -12.526  1.00 78.88           N
ATOM   4809  CA  LEU A 316       7.137  -6.176 -13.266  1.00 78.88           C
ATOM   4810  C   LEU A 316       7.003  -5.607 -14.680  1.00 78.88           C
ATOM   4811  O   LEU A 316       6.892  -6.358 -15.648  1.00 78.88           O
ATOM   4812  HA  LEU A 316       7.518  -7.195 -13.339  1.00 78.88           H
ATOM   4813  CB  LEU A 316       5.813  -6.241 -12.502  1.00 78.88           C
ATOM   4814 1HB  LEU A 316       5.486  -5.223 -12.293  1.00 78.88           H
ATOM   4815 2HB  LEU A 316       5.062  -6.690 -13.152  1.00 78.88           H
ATOM   4816  CG  LEU A 316       5.837  -7.019 -11.184  1.00 78.88           C
ATOM   4817  HG  LEU A 316       6.604  -6.582 -10.544  1.00 78.88           H
ATOM   4818  CD1 LEU A 316       4.504  -6.889 -10.446  1.00 78.88           C
ATOM   4819 1HD1 LEU A 316       4.310  -5.839 -10.228  1.00 78.88           H
ATOM   4820 2HD1 LEU A 316       3.703  -7.285 -11.071  1.00 78.88           H
ATOM   4821 3HD1 LEU A 316       4.548  -7.451  -9.513  1.00 78.88           H
ATOM   4822  CD2 LEU A 316       6.223  -8.481 -11.418  1.00 78.88           C
ATOM   4823 1HD2 LEU A 316       5.498  -8.946 -12.085  1.00 78.88           H
ATOM   4824 2HD2 LEU A 316       7.214  -8.528 -11.869  1.00 78.88           H
ATOM   4825 3HD2 LEU A 316       6.233  -9.011 -10.465  1.00 78.88           H
ATOM   4826  HN  LEU A 316       7.769  -4.971 -11.689  1.00 78.88           H
ATOM   4827  N   TYR A 317       7.017  -4.284 -14.755  1.00 73.91           N
ATOM   4828  CA  TYR A 317       6.846  -3.605 -16.028  1.00 73.91           C
ATOM   4829  C   TYR A 317       8.031  -3.876 -16.958  1.00 73.91           C
ATOM   4830  O   TYR A 317       7.854  -4.028 -18.166  1.00 73.91           O
ATOM   4831  HA  TYR A 317       5.935  -3.984 -16.492  1.00 73.91           H
ATOM   4832  CB  TYR A 317       6.798  -2.110 -15.705  1.00 73.91           C
ATOM   4833 1HB  TYR A 317       7.754  -1.811 -15.274  1.00 73.91           H
ATOM   4834 2HB  TYR A 317       6.679  -1.552 -16.634  1.00 73.91           H
ATOM   4835  CG  TYR A 317       5.676  -1.717 -14.743  1.00 73.91           C
ATOM   4836  CD1 TYR A 317       4.521  -2.470 -14.685  1.00 73.91           C
ATOM   4837  HD1 TYR A 317       4.409  -3.346 -15.324  1.00 73.91           H
ATOM   4838  CD2 TYR A 317       5.819  -0.609 -13.933  1.00 73.91           C
ATOM   4839  HD2 TYR A 317       6.730  -0.013 -13.979  1.00 73.91           H
ATOM   4840  CE1 TYR A 317       3.465  -2.100 -13.779  1.00 73.91           C
ATOM   4841  HE1 TYR A 317       2.548  -2.687 -13.723  1.00 73.91           H
ATOM   4842  CE2 TYR A 317       4.762  -0.238 -13.027  1.00 73.91           C
ATOM   4843  HE2 TYR A 317       4.862   0.634 -12.381  1.00 73.91           H
ATOM   4844  CZ  TYR A 317       3.638  -1.003 -12.994  1.00 73.91           C
ATOM   4845  OH  TYR A 317       2.640  -0.653 -12.139  1.00 73.91           O
ATOM   4846  HH  TYR A 317       1.983  -1.403 -12.055  1.00 73.91           H
ATOM   4847  HN  TYR A 317       7.143  -3.681 -13.968  1.00 73.91           H
ATOM   4848  N   VAL A 318       9.212  -3.929 -16.359  1.00 71.80           N
ATOM   4849  CA  VAL A 318      10.427  -4.161 -17.121  1.00 71.80           C
ATOM   4850  C   VAL A 318      10.352  -5.536 -17.787  1.00 71.80           C
ATOM   4851  O   VAL A 318      10.487  -5.649 -19.004  1.00 71.80           O
ATOM   4852  HA  VAL A 318      10.479  -3.398 -17.898  1.00 71.80           H
ATOM   4853  CB  VAL A 318      11.650  -4.000 -16.217  1.00 71.80           C
ATOM   4854  HB  VAL A 318      11.519  -4.656 -15.356  1.00 71.80           H
ATOM   4855  CG1 VAL A 318      12.928  -4.428 -16.942  1.00 71.80           C
ATOM   4856 1HG1 VAL A 318      12.846  -5.474 -17.236  1.00 71.80           H
ATOM   4857 2HG1 VAL A 318      13.066  -3.810 -17.829  1.00 71.80           H
ATOM   4858 3HG1 VAL A 318      13.782  -4.304 -16.276  1.00 71.80           H
ATOM   4859  CG2 VAL A 318      11.766  -2.565 -15.701  1.00 71.80           C
ATOM   4860 1HG2 VAL A 318      11.864  -1.882 -16.545  1.00 71.80           H
ATOM   4861 2HG2 VAL A 318      10.873  -2.310 -15.130  1.00 71.80           H
ATOM   4862 3HG2 VAL A 318      12.644  -2.479 -15.060  1.00 71.80           H
ATOM   4863  HN  VAL A 318       9.345  -3.817 -15.375  1.00 71.80           H
ATOM   4864  N   PHE A 319      10.136  -6.548 -16.959  1.00 72.18           N
ATOM   4865  CA  PHE A 319      10.284  -7.924 -17.403  1.00 72.18           C
ATOM   4866  C   PHE A 319       9.081  -8.361 -18.242  1.00 72.18           C
ATOM   4867  O   PHE A 319       9.230  -9.120 -19.199  1.00 72.18           O
ATOM   4868  HA  PHE A 319      11.186  -7.971 -18.012  1.00 72.18           H
ATOM   4869  CB  PHE A 319      10.357  -8.794 -16.147  1.00 72.18           C
ATOM   4870 1HB  PHE A 319       9.603  -8.454 -15.437  1.00 72.18           H
ATOM   4871 2HB  PHE A 319      10.105  -9.820 -16.414  1.00 72.18           H
ATOM   4872  CG  PHE A 319      11.725  -8.782 -15.461  1.00 72.18           C
ATOM   4873  CD1 PHE A 319      12.805  -9.322 -16.088  1.00 72.18           C
ATOM   4874  HD1 PHE A 319      12.696  -9.762 -17.079  1.00 72.18           H
ATOM   4875  CD2 PHE A 319      11.861  -8.233 -14.225  1.00 72.18           C
ATOM   4876  HD2 PHE A 319      10.996  -7.800 -13.723  1.00 72.18           H
ATOM   4877  CE1 PHE A 319      14.074  -9.311 -15.452  1.00 72.18           C
ATOM   4878  HE1 PHE A 319      14.939  -9.744 -15.954  1.00 72.18           H
ATOM   4879  CE2 PHE A 319      13.131  -8.222 -13.589  1.00 72.18           C
ATOM   4880  HE2 PHE A 319      13.240  -7.781 -12.598  1.00 72.18           H
ATOM   4881  CZ  PHE A 319      14.210  -8.761 -14.215  1.00 72.18           C
ATOM   4882  HZ  PHE A 319      15.184  -8.753 -13.727  1.00 72.18           H
ATOM   4883  HN  PHE A 319       9.866  -6.440 -16.002  1.00 72.18           H
ATOM   4884  N   VAL A 320       7.917  -7.862 -17.854  1.00 69.02           N
ATOM   4885  CA  VAL A 320       6.666  -8.411 -18.349  1.00 69.02           C
ATOM   4886  C   VAL A 320       6.067  -7.453 -19.381  1.00 69.02           C
ATOM   4887  O   VAL A 320       5.331  -7.875 -20.271  1.00 69.02           O
ATOM   4888  HA  VAL A 320       6.893  -9.358 -18.840  1.00 69.02           H
ATOM   4889  CB  VAL A 320       5.721  -8.698 -17.180  1.00 69.02           C
ATOM   4890  HB  VAL A 320       5.269  -7.754 -16.876  1.00 69.02           H
ATOM   4891  CG1 VAL A 320       4.595  -9.643 -17.604  1.00 69.02           C
ATOM   4892 1HG1 VAL A 320       4.023  -9.187 -18.412  1.00 69.02           H
ATOM   4893 2HG1 VAL A 320       5.022 -10.585 -17.948  1.00 69.02           H
ATOM   4894 3HG1 VAL A 320       3.938  -9.830 -16.755  1.00 69.02           H
ATOM   4895  CG2 VAL A 320       6.487  -9.260 -15.981  1.00 69.02           C
ATOM   4896 1HG2 VAL A 320       6.979 -10.189 -16.268  1.00 69.02           H
ATOM   4897 2HG2 VAL A 320       7.236  -8.537 -15.657  1.00 69.02           H
ATOM   4898 3HG2 VAL A 320       5.792  -9.455 -15.165  1.00 69.02           H
ATOM   4899  HN  VAL A 320       7.820  -7.100 -17.215  1.00 69.02           H
ATOM   4900  N   GLY A 321       6.404  -6.181 -19.227  1.00 70.71           N
ATOM   4901  CA  GLY A 321       5.883  -5.156 -20.114  1.00 70.71           C
ATOM   4902  C   GLY A 321       6.715  -5.064 -21.395  1.00 70.71           C
ATOM   4903  O   GLY A 321       7.804  -4.492 -21.392  1.00 70.71           O
ATOM   4904 1HA  GLY A 321       4.846  -5.379 -20.365  1.00 70.71           H
ATOM   4905 2HA  GLY A 321       5.886  -4.192 -19.604  1.00 70.71           H
ATOM   4906  HN  GLY A 321       7.021  -5.849 -18.513  1.00 70.71           H
ATOM   4907  N   GLU A 322       6.170  -5.635 -22.459  1.00 75.10           N
ATOM   4908  CA  GLU A 322       6.792  -5.527 -23.767  1.00 75.10           C
ATOM   4909  C   GLU A 322       6.835  -4.064 -24.215  1.00 75.10           C
ATOM   4910  O   GLU A 322       7.863  -3.589 -24.696  1.00 75.10           O
ATOM   4911  HA  GLU A 322       7.806  -5.904 -23.638  1.00 75.10           H
ATOM   4912  CB  GLU A 322       6.061  -6.393 -24.795  1.00 75.10           C
ATOM   4913 1HB  GLU A 322       4.994  -6.175 -24.767  1.00 75.10           H
ATOM   4914 2HB  GLU A 322       6.505  -6.248 -25.780  1.00 75.10           H
ATOM   4915  CG  GLU A 322       6.216  -7.880 -24.468  1.00 75.10           C
ATOM   4916 1HG  GLU A 322       7.255  -8.095 -24.218  1.00 75.10           H
ATOM   4917 2HG  GLU A 322       5.620  -8.127 -23.589  1.00 75.10           H
ATOM   4918  CD  GLU A 322       5.780  -8.750 -25.648  1.00 75.10           C
ATOM   4919  OE1 GLU A 322       6.559  -9.661 -26.000  1.00 75.10           O
ATOM   4920  OE2 GLU A 322       4.676  -8.483 -26.172  1.00 75.10           O
ATOM   4921  HN  GLU A 322       5.321  -6.163 -22.437  1.00 75.10           H
ATOM   4922  N   ARG A 323       5.707  -3.392 -24.042  1.00 75.30           N
ATOM   4923  CA  ARG A 323       5.602  -1.994 -24.425  1.00 75.30           C
ATOM   4924  C   ARG A 323       6.642  -1.159 -23.675  1.00 75.30           C
ATOM   4925  O   ARG A 323       7.312  -0.317 -24.269  1.00 75.30           O
ATOM   4926  HA  ARG A 323       5.791  -1.984 -25.498  1.00 75.30           H
ATOM   4927  CB  ARG A 323       4.205  -1.445 -24.127  1.00 75.30           C
ATOM   4928 1HB  ARG A 323       3.850  -1.841 -23.175  1.00 75.30           H
ATOM   4929 2HB  ARG A 323       4.252  -0.361 -24.023  1.00 75.30           H
ATOM   4930  CG  ARG A 323       3.222  -1.815 -25.239  1.00 75.30           C
ATOM   4931 1HG  ARG A 323       3.638  -1.532 -26.206  1.00 75.30           H
ATOM   4932 2HG  ARG A 323       3.078  -2.895 -25.257  1.00 75.30           H
ATOM   4933  CD  ARG A 323       1.875  -1.119 -25.033  1.00 75.30           C
ATOM   4934 1HD  ARG A 323       1.442  -1.420 -24.079  1.00 75.30           H
ATOM   4935 2HD  ARG A 323       2.016  -0.039 -24.992  1.00 75.30           H
ATOM   4936  NE  ARG A 323       0.952  -1.466 -26.137  1.00 75.30           N
ATOM   4937  HE  ARG A 323       1.300  -2.045 -26.875  1.00 75.30           H
ATOM   4938  CZ  ARG A 323      -0.320  -1.052 -26.212  1.00 75.30           C
ATOM   4939  NH1 ARG A 323      -0.839  -0.274 -25.252  1.00 75.30           N
ATOM   4940 1HH1 ARG A 323      -0.276   0.002 -24.473  1.00 75.30           H
ATOM   4941 2HH1 ARG A 323      -1.789   0.031 -25.315  1.00 75.30           H
ATOM   4942  NH2 ARG A 323      -1.065  -1.428 -27.260  1.00 75.30           N
ATOM   4943 1HH2 ARG A 323      -2.017  -1.128 -27.330  1.00 75.30           H
ATOM   4944 2HH2 ARG A 323      -0.671  -2.009 -27.971  1.00 75.30           H
ATOM   4945  HN  ARG A 323       4.876  -3.786 -23.649  1.00 75.30           H
ATOM   4946  N   PHE A 324       6.743  -1.422 -22.380  1.00 76.63           N
ATOM   4947  CA  PHE A 324       7.618  -0.640 -21.524  1.00 76.63           C
ATOM   4948  C   PHE A 324       9.080  -0.793 -21.948  1.00 76.63           C
ATOM   4949  O   PHE A 324       9.826   0.185 -21.985  1.00 76.63           O
ATOM   4950  HA  PHE A 324       7.320   0.404 -21.624  1.00 76.63           H
ATOM   4951  CB  PHE A 324       7.453  -1.180 -20.102  1.00 76.63           C
ATOM   4952 1HB  PHE A 324       6.390  -1.244 -19.870  1.00 76.63           H
ATOM   4953 2HB  PHE A 324       7.849  -2.195 -20.061  1.00 76.63           H
ATOM   4954  CG  PHE A 324       8.145  -0.335 -19.031  1.00 76.63           C
ATOM   4955  CD1 PHE A 324       9.393  -0.665 -18.605  1.00 76.63           C
ATOM   4956  HD1 PHE A 324       9.902  -1.532 -19.028  1.00 76.63           H
ATOM   4957  CD2 PHE A 324       7.511   0.747 -18.504  1.00 76.63           C
ATOM   4958  HD2 PHE A 324       6.510   1.011 -18.844  1.00 76.63           H
ATOM   4959  CE1 PHE A 324      10.036   0.119 -17.611  1.00 76.63           C
ATOM   4960  HE1 PHE A 324      11.036  -0.146 -17.270  1.00 76.63           H
ATOM   4961  CE2 PHE A 324       8.153   1.531 -17.509  1.00 76.63           C
ATOM   4962  HE2 PHE A 324       7.645   2.398 -17.087  1.00 76.63           H
ATOM   4963  CZ  PHE A 324       9.402   1.201 -17.084  1.00 76.63           C
ATOM   4964  HZ  PHE A 324       9.895   1.803 -16.321  1.00 76.63           H
ATOM   4965  HN  PHE A 324       6.241  -2.153 -21.917  1.00 76.63           H
ATOM   4966  N   ARG A 325       9.447  -2.028 -22.257  1.00 79.71           N
ATOM   4967  CA  ARG A 325      10.796  -2.316 -22.713  1.00 79.71           C
ATOM   4968  C   ARG A 325      11.105  -1.528 -23.988  1.00 79.71           C
ATOM   4969  O   ARG A 325      12.199  -0.985 -24.137  1.00 79.71           O
ATOM   4970  HA  ARG A 325      11.441  -2.002 -21.892  1.00 79.71           H
ATOM   4971  CB  ARG A 325      10.978  -3.810 -22.989  1.00 79.71           C
ATOM   4972 1HB  ARG A 325      10.052  -4.225 -23.389  1.00 79.71           H
ATOM   4973 2HB  ARG A 325      11.745  -3.953 -23.749  1.00 79.71           H
ATOM   4974  CG  ARG A 325      11.369  -4.559 -21.714  1.00 79.71           C
ATOM   4975 1HG  ARG A 325      12.276  -4.122 -21.295  1.00 79.71           H
ATOM   4976 2HG  ARG A 325      10.585  -4.446 -20.966  1.00 79.71           H
ATOM   4977  CD  ARG A 325      11.598  -6.045 -21.999  1.00 79.71           C
ATOM   4978 1HD  ARG A 325      12.088  -6.167 -22.965  1.00 79.71           H
ATOM   4979 2HD  ARG A 325      12.263  -6.470 -21.248  1.00 79.71           H
ATOM   4980  NE  ARG A 325      10.305  -6.766 -21.994  1.00 79.71           N
ATOM   4981  HE  ARG A 325       9.471  -6.232 -21.859  1.00 79.71           H
ATOM   4982  CZ  ARG A 325      10.183  -8.090 -22.160  1.00 79.71           C
ATOM   4983  NH1 ARG A 325      11.268  -8.856 -22.345  1.00 79.71           N
ATOM   4984 1HH1 ARG A 325      12.177  -8.439 -22.360  1.00 79.71           H
ATOM   4985 2HH1 ARG A 325      11.168  -9.843 -22.467  1.00 79.71           H
ATOM   4986  NH2 ARG A 325       8.960  -8.638 -22.137  1.00 79.71           N
ATOM   4987 1HH2 ARG A 325       8.852  -9.624 -22.259  1.00 79.71           H
ATOM   4988 2HH2 ARG A 325       8.156  -8.060 -21.999  1.00 79.71           H
ATOM   4989  HN  ARG A 325       8.842  -2.822 -22.201  1.00 79.71           H
ATOM   4990  N   ARG A 326      10.122  -1.491 -24.875  1.00 80.31           N
ATOM   4991  CA  ARG A 326      10.265  -0.755 -26.120  1.00 80.31           C
ATOM   4992  C   ARG A 326      10.436   0.739 -25.836  1.00 80.31           C
ATOM   4993  O   ARG A 326      11.289   1.394 -26.433  1.00 80.31           O
ATOM   4994  HA  ARG A 326      11.157  -1.170 -26.589  1.00 80.31           H
ATOM   4995  CB  ARG A 326       9.047  -0.959 -27.023  1.00 80.31           C
ATOM   4996 1HB  ARG A 326       8.133  -0.826 -26.444  1.00 80.31           H
ATOM   4997 2HB  ARG A 326       9.040  -0.201 -27.807  1.00 80.31           H
ATOM   4998  CG  ARG A 326       9.060  -2.353 -27.654  1.00 80.31           C
ATOM   4999 1HG  ARG A 326       9.979  -2.490 -28.224  1.00 80.31           H
ATOM   5000 2HG  ARG A 326       9.054  -3.110 -26.870  1.00 80.31           H
ATOM   5001  CD  ARG A 326       7.851  -2.551 -28.571  1.00 80.31           C
ATOM   5002 1HD  ARG A 326       6.938  -2.261 -28.050  1.00 80.31           H
ATOM   5003 2HD  ARG A 326       7.937  -1.906 -29.445  1.00 80.31           H
ATOM   5004  NE  ARG A 326       7.763  -3.966 -28.994  1.00 80.31           N
ATOM   5005  HE  ARG A 326       7.900  -4.673 -28.299  1.00 80.31           H
ATOM   5006  CZ  ARG A 326       7.512  -4.361 -30.250  1.00 80.31           C
ATOM   5007  NH1 ARG A 326       7.321  -3.458 -31.221  1.00 80.31           N
ATOM   5008 1HH1 ARG A 326       7.365  -2.481 -31.011  1.00 80.31           H
ATOM   5009 2HH1 ARG A 326       7.134  -3.760 -32.156  1.00 80.31           H
ATOM   5010  NH2 ARG A 326       7.455  -5.672 -30.520  1.00 80.31           N
ATOM   5011 1HH2 ARG A 326       7.269  -5.983 -31.452  1.00 80.31           H
ATOM   5012 2HH2 ARG A 326       7.599  -6.340 -29.789  1.00 80.31           H
ATOM   5013  HN  ARG A 326       9.242  -1.951 -24.755  1.00 80.31           H
ATOM   5014  N   ASP A 327       9.611   1.234 -24.925  1.00 80.40           N
ATOM   5015  CA  ASP A 327       9.615   2.651 -24.603  1.00 80.40           C
ATOM   5016  C   ASP A 327      10.932   3.009 -23.911  1.00 80.40           C
ATOM   5017  O   ASP A 327      11.513   4.059 -24.180  1.00 80.40           O
ATOM   5018  HA  ASP A 327       9.494   3.162 -25.559  1.00 80.40           H
ATOM   5019  CB  ASP A 327       8.470   3.003 -23.652  1.00 80.40           C
ATOM   5020 1HB  ASP A 327       8.556   2.413 -22.739  1.00 80.40           H
ATOM   5021 2HB  ASP A 327       8.542   4.051 -23.362  1.00 80.40           H
ATOM   5022  CG  ASP A 327       7.112   2.742 -24.308  1.00 80.40           C
ATOM   5023  OD1 ASP A 327       7.049   2.867 -25.550  1.00 80.40           O
ATOM   5024  OD2 ASP A 327       6.169   2.424 -23.552  1.00 80.40           O
ATOM   5025  HN  ASP A 327       8.950   0.686 -24.413  1.00 80.40           H
ATOM   5026  N   LEU A 328      11.363   2.115 -23.033  1.00 82.29           N
ATOM   5027  CA  LEU A 328      12.586   2.336 -22.280  1.00 82.29           C
ATOM   5028  C   LEU A 328      13.752   2.524 -23.252  1.00 82.29           C
ATOM   5029  O   LEU A 328      14.516   3.481 -23.134  1.00 82.29           O
ATOM   5030  HA  LEU A 328      12.458   3.258 -21.712  1.00 82.29           H
ATOM   5031  CB  LEU A 328      12.804   1.209 -21.269  1.00 82.29           C
ATOM   5032 1HB  LEU A 328      11.958   1.196 -20.581  1.00 82.29           H
ATOM   5033 2HB  LEU A 328      12.793   0.260 -21.805  1.00 82.29           H
ATOM   5034  CG  LEU A 328      14.093   1.284 -20.448  1.00 82.29           C
ATOM   5035  HG  LEU A 328      14.932   1.375 -21.137  1.00 82.29           H
ATOM   5036  CD1 LEU A 328      14.103   2.527 -19.556  1.00 82.29           C
ATOM   5037 1HD1 LEU A 328      14.031   3.420 -20.176  1.00 82.29           H
ATOM   5038 2HD1 LEU A 328      13.255   2.490 -18.872  1.00 82.29           H
ATOM   5039 3HD1 LEU A 328      15.030   2.555 -18.983  1.00 82.29           H
ATOM   5040  CD2 LEU A 328      14.306  -0.000 -19.644  1.00 82.29           C
ATOM   5041 1HD2 LEU A 328      13.467  -0.147 -18.964  1.00 82.29           H
ATOM   5042 2HD2 LEU A 328      14.375  -0.848 -20.326  1.00 82.29           H
ATOM   5043 3HD2 LEU A 328      15.229   0.080 -19.070  1.00 82.29           H
ATOM   5044  HN  LEU A 328      10.894   1.255 -22.834  1.00 82.29           H
ATOM   5045  N   VAL A 329      13.853   1.595 -24.191  1.00 81.91           N
ATOM   5046  CA  VAL A 329      14.959   1.601 -25.134  1.00 81.91           C
ATOM   5047  C   VAL A 329      14.877   2.859 -26.001  1.00 81.91           C
ATOM   5048  O   VAL A 329      15.902   3.425 -26.379  1.00 81.91           O
ATOM   5049  HA  VAL A 329      15.883   1.632 -24.557  1.00 81.91           H
ATOM   5050  CB  VAL A 329      14.955   0.309 -25.954  1.00 81.91           C
ATOM   5051  HB  VAL A 329      13.981   0.220 -26.435  1.00 81.91           H
ATOM   5052  CG1 VAL A 329      16.020   0.353 -27.052  1.00 81.91           C
ATOM   5053 1HG1 VAL A 329      15.819   1.191 -27.719  1.00 81.91           H
ATOM   5054 2HG1 VAL A 329      17.003   0.477 -26.599  1.00 81.91           H
ATOM   5055 3HG1 VAL A 329      15.995  -0.577 -27.619  1.00 81.91           H
ATOM   5056  CG2 VAL A 329      15.147  -0.912 -25.052  1.00 81.91           C
ATOM   5057 1HG2 VAL A 329      16.100  -0.832 -24.530  1.00 81.91           H
ATOM   5058 2HG2 VAL A 329      14.337  -0.958 -24.324  1.00 81.91           H
ATOM   5059 3HG2 VAL A 329      15.140  -1.817 -25.660  1.00 81.91           H
ATOM   5060  HN  VAL A 329      13.198   0.850 -24.313  1.00 81.91           H
ATOM   5061  N   LYS A 330      13.648   3.260 -26.292  1.00 81.48           N
[truncated: 117,320 more chars]
