# Supplementary material for: Noncanonical roles of chemokine regions in CCR9 activation revealed by structural modeling and mutational mapping
Source: Nat Commun. 2025 Aug 18;16:7695. doi: 10.1038/s41467-025-62321-9 (PMC12361432; doi:10.1038/s41467-025-62321-9)
Supplement: Supplementary file 4 — Supplementary Data 2 [file 41467_2025_62321_MOESM4_ESM.zip › CCR9_CCL25_rnk153.pdb]

SSBOND   1 CYS A   38    CYS A  289 
SSBOND   2 CYS A  119    CYS A  198 
SSBOND   3 CYS B    7    CYS B   35 
SSBOND   4 CYS B    8    CYS B   52 
ATOM      1  N   GLU A  20      -2.603  -3.965  60.780  1.00 46.45           N
ATOM      2  CA  GLU A  20      -2.858  -3.712  59.372  1.00 46.45           C
ATOM      3  C   GLU A  20      -1.582  -3.925  58.555  1.00 46.45           C
ATOM      4  O   GLU A  20      -1.645  -4.159  57.349  1.00 46.45           O
ATOM      5  HA  GLU A  20      -3.612  -4.443  59.079  1.00 46.45           H
ATOM      6  CB  GLU A  20      -3.417  -2.304  59.161  1.00 46.45           C
ATOM      7 1HB  GLU A  20      -2.933  -1.609  59.848  1.00 46.45           H
ATOM      8 2HB  GLU A  20      -3.309  -2.019  58.114  1.00 46.45           H
ATOM      9  CG  GLU A  20      -4.915  -2.256  59.468  1.00 46.45           C
ATOM     10 1HG  GLU A  20      -5.388  -3.179  59.134  1.00 46.45           H
ATOM     11 2HG  GLU A  20      -5.066  -2.192  60.546  1.00 46.45           H
ATOM     12  CD  GLU A  20      -5.577  -1.059  58.783  1.00 46.45           C
ATOM     13  OE1 GLU A  20      -6.823  -1.080  58.684  1.00 46.45           O
ATOM     14  OE2 GLU A  20      -4.823  -0.150  58.373  1.00 46.45           O
ATOM     15  HN  GLU A  20      -1.657  -4.199  61.003  1.00 46.45           H
ATOM     16  N   SER A  21      -0.455  -3.836  59.245  1.00 52.21           N
ATOM     17  CA  SER A  21       0.836  -3.889  58.579  1.00 52.21           C
ATOM     18  C   SER A  21       1.108  -5.309  58.078  1.00 52.21           C
ATOM     19  O   SER A  21       1.516  -5.500  56.933  1.00 52.21           O
ATOM     20  HA  SER A  21       0.757  -3.197  57.741  1.00 52.21           H
ATOM     21  CB  SER A  21       1.957  -3.432  59.514  1.00 52.21           C
ATOM     22 1HB  SER A  21       2.849  -3.208  58.928  1.00 52.21           H
ATOM     23 2HB  SER A  21       1.662  -2.508  60.010  1.00 52.21           H
ATOM     24  OG  SER A  21       2.270  -4.417  60.494  1.00 52.21           O
ATOM     25  HG  SER A  21       2.997  -4.084  61.095  1.00 52.21           H
ATOM     26  HN  SER A  21      -0.413  -3.730  60.238  1.00 52.21           H
ATOM     27  N   THR A  22       0.871  -6.269  58.960  1.00 53.84           N
ATOM     28  CA  THR A  22       1.177  -7.657  58.656  1.00 53.84           C
ATOM     29  C   THR A  22       0.284  -8.164  57.522  1.00 53.84           C
ATOM     30  O   THR A  22       0.777  -8.694  56.528  1.00 53.84           O
ATOM     31  HA  THR A  22       2.207  -7.712  58.301  1.00 53.84           H
ATOM     32  CB  THR A  22       1.038  -8.465  59.947  1.00 53.84           C
ATOM     33  HB  THR A  22       0.559  -9.425  59.756  1.00 53.84           H
ATOM     34  OG1 THR A  22       0.338  -7.593  60.830  1.00 53.84           O
ATOM     35  HG1 THR A  22      -0.014  -8.107  61.612  1.00 53.84           H
ATOM     36  CG2 THR A  22       2.382  -8.696  60.641  1.00 53.84           C
ATOM     37 1HG2 THR A  22       2.831  -7.735  60.894  1.00 53.84           H
ATOM     38 2HG2 THR A  22       3.047  -9.243  59.973  1.00 53.84           H
ATOM     39 3HG2 THR A  22       2.226  -9.275  61.552  1.00 53.84           H
ATOM     40  HN  THR A  22       0.479  -6.112  59.866  1.00 53.84           H
ATOM     41  N   SER A  23      -1.015  -7.983  57.710  1.00 55.47           N
ATOM     42  CA  SER A  23      -1.985  -8.464  56.740  1.00 55.47           C
ATOM     43  C   SER A  23      -1.728  -7.817  55.378  1.00 55.47           C
ATOM     44  O   SER A  23      -1.815  -8.479  54.346  1.00 55.47           O
ATOM     45  HA  SER A  23      -1.830  -9.542  56.687  1.00 55.47           H
ATOM     46  CB  SER A  23      -3.415  -8.177  57.203  1.00 55.47           C
ATOM     47 1HB  SER A  23      -4.118  -8.547  56.458  1.00 55.47           H
ATOM     48 2HB  SER A  23      -3.613  -8.722  58.126  1.00 55.47           H
ATOM     49  OG  SER A  23      -3.638  -6.786  57.416  1.00 55.47           O
ATOM     50  HG  SER A  23      -4.584  -6.632  57.704  1.00 55.47           H
ATOM     51  HN  SER A  23      -1.406  -7.520  58.505  1.00 55.47           H
ATOM     52  N   SER A  24      -1.418  -6.529  55.420  1.00 59.74           N
ATOM     53  CA  SER A  24      -1.148  -5.785  54.202  1.00 59.74           C
ATOM     54  C   SER A  24       0.112  -6.329  53.524  1.00 59.74           C
ATOM     55  O   SER A  24       0.280  -6.188  52.314  1.00 59.74           O
ATOM     56  HA  SER A  24      -2.021  -5.941  53.568  1.00 59.74           H
ATOM     57  CB  SER A  24      -0.990  -4.291  54.492  1.00 59.74           C
ATOM     58 1HB  SER A  24      -1.163  -3.724  53.578  1.00 59.74           H
ATOM     59 2HB  SER A  24      -1.750  -3.979  55.209  1.00 59.74           H
ATOM     60  OG  SER A  24       0.302  -3.980  55.005  1.00 59.74           O
ATOM     61  HG  SER A  24       0.490  -4.532  55.818  1.00 59.74           H
ATOM     62  HN  SER A  24      -1.350  -5.997  56.264  1.00 59.74           H
ATOM     63  N   MET A  25       0.964  -6.941  54.334  1.00 62.93           N
ATOM     64  CA  MET A  25       2.198  -7.514  53.827  1.00 62.93           C
ATOM     65  C   MET A  25       1.939  -8.860  53.147  1.00 62.93           C
ATOM     66  O   MET A  25       2.518  -9.153  52.102  1.00 62.93           O
ATOM     67  HA  MET A  25       2.577  -6.798  53.097  1.00 62.93           H
ATOM     68  CB  MET A  25       3.184  -7.706  54.981  1.00 62.93           C
ATOM     69 1HB  MET A  25       2.953  -7.003  55.782  1.00 62.93           H
ATOM     70 2HB  MET A  25       3.075  -8.708  55.395  1.00 62.93           H
ATOM     71  CG  MET A  25       4.625  -7.497  54.511  1.00 62.93           C
ATOM     72 1HG  MET A  25       5.312  -8.030  55.169  1.00 62.93           H
ATOM     73 2HG  MET A  25       4.755  -7.912  53.512  1.00 62.93           H
ATOM     74  SD  MET A  25       5.018  -5.756  54.503  1.00 62.93           S
ATOM     75  CE  MET A  25       6.801  -5.841  54.478  1.00 62.93           C
ATOM     76 1HE  MET A  25       7.152  -6.370  55.364  1.00 62.93           H
ATOM     77 2HE  MET A  25       7.127  -6.372  53.584  1.00 62.93           H
ATOM     78 3HE  MET A  25       7.213  -4.831  54.471  1.00 62.93           H
ATOM     79  HN  MET A  25       0.821  -7.047  55.318  1.00 62.93           H
ATOM     80  N   GLU A  26       1.069  -9.642  53.768  1.00 63.24           N
ATOM     81  CA  GLU A  26       0.736 -10.956  53.243  1.00 63.24           C
ATOM     82  C   GLU A  26      -0.030 -10.823  51.926  1.00 63.24           C
ATOM     83  O   GLU A  26       0.265 -11.522  50.958  1.00 63.24           O
ATOM     84  HA  GLU A  26       1.693 -11.448  53.067  1.00 63.24           H
ATOM     85  CB  GLU A  26      -0.064 -11.767  54.264  1.00 63.24           C
ATOM     86 1HB  GLU A  26      -0.849 -11.145  54.694  1.00 63.24           H
ATOM     87 2HB  GLU A  26      -0.443 -12.675  53.795  1.00 63.24           H
ATOM     88  CG  GLU A  26       0.825 -12.220  55.423  1.00 63.24           C
ATOM     89 1HG  GLU A  26       1.666 -12.797  55.038  1.00 63.24           H
ATOM     90 2HG  GLU A  26       1.241 -11.349  55.929  1.00 63.24           H
ATOM     91  CD  GLU A  26       0.034 -13.067  56.423  1.00 63.24           C
ATOM     92  OE1 GLU A  26       0.680 -13.895  57.101  1.00 63.24           O
ATOM     93  OE2 GLU A  26      -1.198 -12.866  56.486  1.00 63.24           O
ATOM     94  HN  GLU A  26       0.596  -9.393  54.613  1.00 63.24           H
ATOM     95  N   ASP A  27      -1.000  -9.920  51.931  1.00 59.94           N
ATOM     96  CA  ASP A  27      -1.821  -9.696  50.753  1.00 59.94           C
ATOM     97  C   ASP A  27      -0.918  -9.367  49.562  1.00 59.94           C
ATOM     98  O   ASP A  27      -1.173  -9.812  48.444  1.00 59.94           O
ATOM     99  HA  ASP A  27      -2.376 -10.624  50.611  1.00 59.94           H
ATOM    100  CB  ASP A  27      -2.776  -8.520  50.962  1.00 59.94           C
ATOM    101 1HB  ASP A  27      -2.245  -7.696  51.439  1.00 59.94           H
ATOM    102 2HB  ASP A  27      -3.127  -8.156  49.997  1.00 59.94           H
ATOM    103  CG  ASP A  27      -3.971  -8.930  51.824  1.00 59.94           C
ATOM    104  OD1 ASP A  27      -4.165 -10.155  51.979  1.00 59.94           O
ATOM    105  OD2 ASP A  27      -4.664  -8.010  52.309  1.00 59.94           O
ATOM    106  HN  ASP A  27      -1.227  -9.347  52.719  1.00 59.94           H
ATOM    107  N   TYR A  28       0.118  -8.590  49.843  1.00 63.39           N
ATOM    108  CA  TYR A  28       1.053  -8.186  48.807  1.00 63.39           C
ATOM    109  C   TYR A  28       1.904  -9.371  48.344  1.00 63.39           C
ATOM    110  O   TYR A  28       2.323  -9.425  47.189  1.00 63.39           O
ATOM    111  HA  TYR A  28       0.477  -7.810  47.962  1.00 63.39           H
ATOM    112  CB  TYR A  28       1.966  -7.138  49.447  1.00 63.39           C
ATOM    113 1HB  TYR A  28       1.349  -6.347  49.875  1.00 63.39           H
ATOM    114 2HB  TYR A  28       2.509  -7.600  50.272  1.00 63.39           H
ATOM    115  CG  TYR A  28       2.972  -6.514  48.479  1.00 63.39           C
ATOM    116  CD1 TYR A  28       4.256  -7.015  48.400  1.00 63.39           C
ATOM    117  HD1 TYR A  28       4.552  -7.855  49.028  1.00 63.39           H
ATOM    118  CD2 TYR A  28       2.596  -5.451  47.684  1.00 63.39           C
ATOM    119  HD2 TYR A  28       1.582  -5.055  47.746  1.00 63.39           H
ATOM    120  CE1 TYR A  28       5.203  -6.427  47.489  1.00 63.39           C
ATOM    121  HE1 TYR A  28       6.220  -6.813  47.416  1.00 63.39           H
ATOM    122  CE2 TYR A  28       3.544  -4.863  46.772  1.00 63.39           C
ATOM    123  HE2 TYR A  28       3.260  -4.023  46.139  1.00 63.39           H
ATOM    124  CZ  TYR A  28       4.800  -5.381  46.720  1.00 63.39           C
ATOM    125  OH  TYR A  28       5.695  -4.826  45.858  1.00 63.39           O
ATOM    126  HH  TYR A  28       6.191  -5.544  45.371  1.00 63.39           H
ATOM    127  HN  TYR A  28       0.322  -8.239  50.757  1.00 63.39           H
ATOM    128  N   VAL A  29       2.133 -10.291  49.270  1.00 63.31           N
ATOM    129  CA  VAL A  29       2.987 -11.434  48.993  1.00 63.31           C
ATOM    130  C   VAL A  29       2.188 -12.488  48.223  1.00 63.31           C
ATOM    131  O   VAL A  29       2.732 -13.176  47.361  1.00 63.31           O
ATOM    132  HA  VAL A  29       3.807 -11.087  48.365  1.00 63.31           H
ATOM    133  CB  VAL A  29       3.582 -11.970  50.297  1.00 63.31           C
ATOM    134  HB  VAL A  29       2.759 -12.167  50.985  1.00 63.31           H
ATOM    135  CG1 VAL A  29       4.323 -13.287  50.061  1.00 63.31           C
ATOM    136 1HG1 VAL A  29       3.629 -14.028  49.663  1.00 63.31           H
ATOM    137 2HG1 VAL A  29       5.132 -13.126  49.348  1.00 63.31           H
ATOM    138 3HG1 VAL A  29       4.736 -13.646  51.003  1.00 63.31           H
ATOM    139  CG2 VAL A  29       4.500 -10.933  50.947  1.00 63.31           C
ATOM    140 1HG2 VAL A  29       5.315 -10.690  50.265  1.00 63.31           H
ATOM    141 2HG2 VAL A  29       3.930 -10.030  51.168  1.00 63.31           H
ATOM    142 3HG2 VAL A  29       4.909 -11.340  51.872  1.00 63.31           H
ATOM    143  HN  VAL A  29       1.747 -10.265  50.192  1.00 63.31           H
ATOM    144  N   ASN A  30       0.911 -12.580  48.562  1.00 64.67           N
ATOM    145  CA  ASN A  30       0.068 -13.636  48.025  1.00 64.67           C
ATOM    146  C   ASN A  30      -0.513 -13.185  46.683  1.00 64.67           C
ATOM    147  O   ASN A  30      -1.089 -13.988  45.952  1.00 64.67           O
ATOM    148  HA  ASN A  30       0.722 -14.502  47.926  1.00 64.67           H
ATOM    149  CB  ASN A  30      -1.098 -13.942  48.966  1.00 64.67           C
ATOM    150 1HB  ASN A  30      -1.514 -13.011  49.352  1.00 64.67           H
ATOM    151 2HB  ASN A  30      -1.894 -14.442  48.414  1.00 64.67           H
ATOM    152  CG  ASN A  30      -0.646 -14.825  50.131  1.00 64.67           C
ATOM    153  OD1 ASN A  30       0.386 -15.475  50.086  1.00 64.67           O
ATOM    154  ND2 ASN A  30      -1.473 -14.813  51.172  1.00 64.67           N
ATOM    155 1HD2 ASN A  30      -2.304 -14.257  51.145  1.00 64.67           H
ATOM    156 2HD2 ASN A  30      -1.264 -15.359  51.984  1.00 64.67           H
ATOM    157  HN  ASN A  30       0.452 -11.952  49.190  1.00 64.67           H
ATOM    158  N   PHE A  31      -0.341 -11.902  46.401  1.00 67.59           N
ATOM    159  CA  PHE A  31      -0.825 -11.339  45.152  1.00 67.59           C
ATOM    160  C   PHE A  31      -0.142 -11.998  43.952  1.00 67.59           C
ATOM    161  O   PHE A  31       1.085 -12.020  43.867  1.00 67.59           O
ATOM    162  HA  PHE A  31      -1.897 -11.529  45.106  1.00 67.59           H
ATOM    163  CB  PHE A  31      -0.477  -9.849  45.168  1.00 67.59           C
ATOM    164 1HB  PHE A  31      -0.878  -9.403  46.078  1.00 67.59           H
ATOM    165 2HB  PHE A  31       0.607  -9.741  45.210  1.00 67.59           H
ATOM    166  CG  PHE A  31      -1.006  -9.074  43.960  1.00 67.59           C
ATOM    167  CD1 PHE A  31      -0.201  -8.856  42.886  1.00 67.59           C
ATOM    168  HD1 PHE A  31       0.821  -9.235  42.885  1.00 67.59           H
ATOM    169  CD2 PHE A  31      -2.281  -8.601  43.961  1.00 67.59           C
ATOM    170  HD2 PHE A  31      -2.926  -8.775  44.822  1.00 67.59           H
ATOM    171  CE1 PHE A  31      -0.693  -8.136  41.765  1.00 67.59           C
ATOM    172  HE1 PHE A  31      -0.047  -7.962  40.903  1.00 67.59           H
ATOM    173  CE2 PHE A  31      -2.773  -7.881  42.840  1.00 67.59           C
ATOM    174  HE2 PHE A  31      -3.795  -7.503  42.841  1.00 67.59           H
ATOM    175  CZ  PHE A  31      -1.968  -7.664  41.765  1.00 67.59           C
ATOM    176  HZ  PHE A  31      -2.345  -7.112  40.905  1.00 67.59           H
ATOM    177  HN  PHE A  31       0.119 -11.253  47.007  1.00 67.59           H
ATOM    178  N   ASN A  32      -0.966 -12.518  43.054  1.00 65.99           N
ATOM    179  CA  ASN A  32      -0.458 -13.130  41.838  1.00 65.99           C
ATOM    180  C   ASN A  32      -0.067 -12.034  40.845  1.00 65.99           C
ATOM    181  O   ASN A  32      -0.914 -11.518  40.119  1.00 65.99           O
ATOM    182  HA  ASN A  32       0.396 -13.730  42.154  1.00 65.99           H
ATOM    183  CB  ASN A  32      -1.522 -14.008  41.178  1.00 65.99           C
ATOM    184 1HB  ASN A  32      -1.986 -14.649  41.927  1.00 65.99           H
ATOM    185 2HB  ASN A  32      -2.311 -13.380  40.763  1.00 65.99           H
ATOM    186  CG  ASN A  32      -0.912 -14.869  40.069  1.00 65.99           C
ATOM    187  OD1 ASN A  32       0.276 -14.823  39.794  1.00 65.99           O
ATOM    188  ND2 ASN A  32      -1.789 -15.655  39.450  1.00 65.99           N
ATOM    189 1HD2 ASN A  32      -2.750 -15.645  39.725  1.00 65.99           H
ATOM    190 2HD2 ASN A  32      -1.486 -16.256  38.710  1.00 65.99           H
ATOM    191  HN  ASN A  32      -1.961 -12.526  43.147  1.00 65.99           H
ATOM    192  N   PHE A  33       1.218 -11.709  40.847  1.00 68.51           N
ATOM    193  CA  PHE A  33       1.754 -10.769  39.877  1.00 68.51           C
ATOM    194  C   PHE A  33       2.012 -11.454  38.534  1.00 68.51           C
ATOM    195  O   PHE A  33       3.099 -11.334  37.970  1.00 68.51           O
ATOM    196  HA  PHE A  33       1.011  -9.982  39.745  1.00 68.51           H
ATOM    197  CB  PHE A  33       3.081 -10.255  40.438  1.00 68.51           C
ATOM    198 1HB  PHE A  33       3.759 -11.099  40.569  1.00 68.51           H
ATOM    199 2HB  PHE A  33       3.539  -9.589  39.707  1.00 68.51           H
ATOM    200  CG  PHE A  33       2.949  -9.515  41.770  1.00 68.51           C
ATOM    201  CD1 PHE A  33       2.718  -8.175  41.783  1.00 68.51           C
ATOM    202  HD1 PHE A  33       2.626  -7.628  40.844  1.00 68.51           H
ATOM    203  CD2 PHE A  33       3.063 -10.196  42.941  1.00 68.51           C
ATOM    204  HD2 PHE A  33       3.249 -11.270  42.931  1.00 68.51           H
ATOM    205  CE1 PHE A  33       2.595  -7.487  43.019  1.00 68.51           C
ATOM    206  HE1 PHE A  33       2.409  -6.413  43.030  1.00 68.51           H
ATOM    207  CE2 PHE A  33       2.941  -9.509  44.178  1.00 68.51           C
ATOM    208  HE2 PHE A  33       3.032 -10.055  45.117  1.00 68.51           H
ATOM    209  CZ  PHE A  33       2.709  -8.169  44.191  1.00 68.51           C
ATOM    210  HZ  PHE A  33       2.615  -7.641  45.140  1.00 68.51           H
ATOM    211  HN  PHE A  33       1.887 -12.076  41.493  1.00 68.51           H
ATOM    212  N   THR A  34       0.995 -12.158  38.059  1.00 69.76           N
ATOM    213  CA  THR A  34       0.927 -12.523  36.655  1.00 69.76           C
ATOM    214  C   THR A  34       1.286 -11.324  35.775  1.00 69.76           C
ATOM    215  O   THR A  34       0.692 -10.255  35.904  1.00 69.76           O
ATOM    216  HA  THR A  34       1.674 -13.294  36.464  1.00 69.76           H
ATOM    217  CB  THR A  34      -0.469 -13.083  36.378  1.00 69.76           C
ATOM    218  HB  THR A  34      -0.935 -12.570  35.536  1.00 69.76           H
ATOM    219  OG1 THR A  34      -1.147 -12.959  37.625  1.00 69.76           O
ATOM    220  HG1 THR A  34      -1.488 -12.026  37.737  1.00 69.76           H
ATOM    221  CG2 THR A  34      -0.453 -14.590  36.111  1.00 69.76           C
ATOM    222 1HG2 THR A  34      -0.049 -15.109  36.981  1.00 69.76           H
ATOM    223 2HG2 THR A  34       0.171 -14.798  35.242  1.00 69.76           H
ATOM    224 3HG2 THR A  34      -1.469 -14.936  35.921  1.00 69.76           H
ATOM    225  HN  THR A  34       0.228 -12.477  38.616  1.00 69.76           H
ATOM    226  N   ASP A  35       2.257 -11.542  34.899  1.00 78.63           N
ATOM    227  CA  ASP A  35       2.887 -10.441  34.191  1.00 78.63           C
ATOM    228  C   ASP A  35       2.012 -10.036  33.003  1.00 78.63           C
ATOM    229  O   ASP A  35       2.324 -10.360  31.859  1.00 78.63           O
ATOM    230  HA  ASP A  35       2.984  -9.644  34.929  1.00 78.63           H
ATOM    231  CB  ASP A  35       4.259 -10.848  33.650  1.00 78.63           C
ATOM    232 1HB  ASP A  35       4.681 -11.636  34.275  1.00 78.63           H
ATOM    233 2HB  ASP A  35       4.151 -11.260  32.647  1.00 78.63           H
ATOM    234  CG  ASP A  35       5.212  -9.651  33.616  1.00 78.63           C
ATOM    235  OD1 ASP A  35       4.810  -8.590  34.141  1.00 78.63           O
ATOM    236  OD2 ASP A  35       6.321  -9.824  33.066  1.00 78.63           O
ATOM    237  HN  ASP A  35       2.611 -12.449  34.672  1.00 78.63           H
ATOM    238  N   PHE A  36       0.933  -9.333  33.317  1.00 89.48           N
ATOM    239  CA  PHE A  36       0.046  -8.824  32.285  1.00 89.48           C
ATOM    240  C   PHE A  36       0.633  -7.574  31.626  1.00 89.48           C
ATOM    241  O   PHE A  36       0.141  -7.124  30.592  1.00 89.48           O
ATOM    242  HA  PHE A  36      -0.064  -9.609  31.536  1.00 89.48           H
ATOM    243  CB  PHE A  36      -1.271  -8.455  32.969  1.00 89.48           C
ATOM    244 1HB  PHE A  36      -1.059  -7.800  33.814  1.00 89.48           H
ATOM    245 2HB  PHE A  36      -1.885  -7.886  32.271  1.00 89.48           H
ATOM    246  CG  PHE A  36      -2.073  -9.660  33.466  1.00 89.48           C
ATOM    247  CD1 PHE A  36      -2.198 -10.764  32.681  1.00 89.48           C
ATOM    248  HD1 PHE A  36      -1.727 -10.790  31.698  1.00 89.48           H
ATOM    249  CD2 PHE A  36      -2.661  -9.627  34.691  1.00 89.48           C
ATOM    250  HD2 PHE A  36      -2.562  -8.742  35.320  1.00 89.48           H
ATOM    251  CE1 PHE A  36      -2.942 -11.882  33.141  1.00 89.48           C
ATOM    252  HE1 PHE A  36      -3.043 -12.766  32.512  1.00 89.48           H
ATOM    253  CE2 PHE A  36      -3.406 -10.745  35.152  1.00 89.48           C
ATOM    254  HE2 PHE A  36      -3.877 -10.719  36.134  1.00 89.48           H
ATOM    255  CZ  PHE A  36      -3.531 -11.849  34.367  1.00 89.48           C
ATOM    256  HZ  PHE A  36      -4.102 -12.707  34.721  1.00 89.48           H
ATOM    257  HN  PHE A  36       0.663  -9.112  34.254  1.00 89.48           H
ATOM    258  N   TYR A  37       1.676  -7.048  32.252  1.00 91.10           N
ATOM    259  CA  TYR A  37       2.452  -5.980  31.645  1.00 91.10           C
ATOM    260  C   TYR A  37       3.581  -6.545  30.781  1.00 91.10           C
ATOM    261  O   TYR A  37       4.514  -7.158  31.297  1.00 91.10           O
ATOM    262  HA  TYR A  37       1.782  -5.393  31.017  1.00 91.10           H
ATOM    263  CB  TYR A  37       3.060  -5.189  32.806  1.00 91.10           C
ATOM    264 1HB  TYR A  37       2.257  -4.841  33.455  1.00 91.10           H
ATOM    265 2HB  TYR A  37       3.683  -5.857  33.400  1.00 91.10           H
ATOM    266  CG  TYR A  37       3.899  -3.987  32.367  1.00 91.10           C
ATOM    267  CD1 TYR A  37       5.265  -4.115  32.223  1.00 91.10           C
ATOM    268  HD1 TYR A  37       5.747  -5.073  32.421  1.00 91.10           H
ATOM    269  CD2 TYR A  37       3.289  -2.775  32.117  1.00 91.10           C
ATOM    270  HD2 TYR A  37       2.209  -2.674  32.231  1.00 91.10           H
ATOM    271  CE1 TYR A  37       6.055  -2.984  31.811  1.00 91.10           C
ATOM    272  HE1 TYR A  37       7.135  -3.071  31.693  1.00 91.10           H
ATOM    273  CE2 TYR A  37       4.078  -1.643  31.704  1.00 91.10           C
ATOM    274  HE2 TYR A  37       3.609  -0.680  31.503  1.00 91.10           H
ATOM    275  CZ  TYR A  37       5.422  -1.804  31.572  1.00 91.10           C
ATOM    276  OH  TYR A  37       6.168  -0.735  31.182  1.00 91.10           O
ATOM    277  HH  TYR A  37       5.571   0.037  30.963  1.00 91.10           H
ATOM    278  HN  TYR A  37       1.991  -7.339  33.155  1.00 91.10           H
ATOM    279  N   CYS A  38       3.459  -6.318  29.482  1.00 91.50           N
ATOM    280  CA  CYS A  38       4.386  -6.904  28.529  1.00 91.50           C
ATOM    281  C   CYS A  38       5.393  -5.829  28.116  1.00 91.50           C
ATOM    282  O   CYS A  38       5.020  -4.821  27.518  1.00 91.50           O
ATOM    283  HA  CYS A  38       4.886  -7.725  29.044  1.00 91.50           H
ATOM    284  CB  CYS A  38       3.658  -7.499  27.322  1.00 91.50           C
ATOM    285 1HB  CYS A  38       2.863  -8.164  27.659  1.00 91.50           H
ATOM    286 2HB  CYS A  38       3.186  -6.704  26.745  1.00 91.50           H
ATOM    287  SG  CYS A  38       4.839  -8.419  26.269  1.00 91.50           S
ATOM    288  HN  CYS A  38       2.743  -5.747  29.078  1.00 91.50           H
ATOM    289  N   GLU A  39       6.650  -6.081  28.450  1.00 90.27           N
ATOM    290  CA  GLU A  39       7.737  -5.256  27.950  1.00 90.27           C
ATOM    291  C   GLU A  39       8.142  -5.707  26.545  1.00 90.27           C
ATOM    292  O   GLU A  39       8.467  -6.874  26.333  1.00 90.27           O
ATOM    293  HA  GLU A  39       7.338  -4.242  27.912  1.00 90.27           H
ATOM    294  CB  GLU A  39       8.934  -5.289  28.903  1.00 90.27           C
ATOM    295 1HB  GLU A  39       9.174  -6.321  29.155  1.00 90.27           H
ATOM    296 2HB  GLU A  39       9.770  -4.747  28.461  1.00 90.27           H
ATOM    297  CG  GLU A  39       8.607  -4.578  30.218  1.00 90.27           C
ATOM    298 1HG  GLU A  39       8.221  -3.580  30.010  1.00 90.27           H
ATOM    299 2HG  GLU A  39       7.821  -5.121  30.743  1.00 90.27           H
ATOM    300  CD  GLU A  39       9.847  -4.476  31.108  1.00 90.27           C
ATOM    301  OE1 GLU A  39       9.710  -3.896  32.207  1.00 90.27           O
ATOM    302  OE2 GLU A  39      10.903  -4.979  30.670  1.00 90.27           O
ATOM    303  HN  GLU A  39       6.930  -6.830  29.049  1.00 90.27           H
ATOM    304  N   LYS A  40       8.110  -4.757  25.621  1.00 89.94           N
ATOM    305  CA  LYS A  40       8.291  -5.075  24.215  1.00 89.94           C
ATOM    306  C   LYS A  40       9.743  -4.800  23.817  1.00 89.94           C
ATOM    307  O   LYS A  40      10.029  -4.523  22.653  1.00 89.94           O
ATOM    308  HA  LYS A  40       8.096  -6.141  24.093  1.00 89.94           H
ATOM    309  CB  LYS A  40       7.267  -4.326  23.360  1.00 89.94           C
ATOM    310 1HB  LYS A  40       7.383  -3.252  23.504  1.00 89.94           H
ATOM    311 2HB  LYS A  40       7.451  -4.528  22.305  1.00 89.94           H
ATOM    312  CG  LYS A  40       5.840  -4.743  23.723  1.00 89.94           C
ATOM    313 1HG  LYS A  40       5.681  -4.613  24.794  1.00 89.94           H
ATOM    314 2HG  LYS A  40       5.127  -4.096  23.213  1.00 89.94           H
ATOM    315  CD  LYS A  40       5.580  -6.201  23.338  1.00 89.94           C
ATOM    316 1HD  LYS A  40       5.908  -6.374  22.313  1.00 89.94           H
ATOM    317 2HD  LYS A  40       6.168  -6.860  23.976  1.00 89.94           H
ATOM    318  CE  LYS A  40       4.095  -6.546  23.469  1.00 89.94           C
ATOM    319 1HE  LYS A  40       3.858  -6.769  24.510  1.00 89.94           H
ATOM    320 2HE  LYS A  40       3.489  -5.687  23.181  1.00 89.94           H
ATOM    321  NZ  LYS A  40       3.756  -7.708  22.618  1.00 89.94           N
ATOM    322 1HZ  LYS A  40       2.774  -7.935  22.732  1.00 89.94           H
ATOM    323 2HZ  LYS A  40       3.940  -7.481  21.647  1.00 89.94           H
ATOM    324 3HZ  LYS A  40       4.321  -8.504  22.892  1.00 89.94           H
ATOM    325  HN  LYS A  40       7.964  -3.788  25.820  1.00 89.94           H
ATOM    326  N   ASN A  41      10.620  -4.885  24.806  1.00 89.56           N
ATOM    327  CA  ASN A  41      12.022  -4.569  24.592  1.00 89.56           C
ATOM    328  C   ASN A  41      12.581  -5.469  23.488  1.00 89.56           C
ATOM    329  O   ASN A  41      13.293  -5.001  22.601  1.00 89.56           O
ATOM    330  HA  ASN A  41      12.039  -3.514  24.318  1.00 89.56           H
ATOM    331  CB  ASN A  41      12.842  -4.813  25.861  1.00 89.56           C
ATOM    332 1HB  ASN A  41      12.500  -5.725  26.350  1.00 89.56           H
ATOM    333 2HB  ASN A  41      13.889  -4.965  25.598  1.00 89.56           H
ATOM    334  CG  ASN A  41      12.720  -3.633  26.827  1.00 89.56           C
ATOM    335  OD1 ASN A  41      12.257  -2.558  26.481  1.00 89.56           O
ATOM    336  ND2 ASN A  41      13.159  -3.892  28.056  1.00 89.56           N
ATOM    337 1HD2 ASN A  41      13.527  -4.796  28.275  1.00 89.56           H
ATOM    338 2HD2 ASN A  41      13.121  -3.183  28.760  1.00 89.56           H
ATOM    339  HN  ASN A  41      10.387  -5.164  25.738  1.00 89.56           H
ATOM    340  N   ASN A  42      12.237  -6.746  23.579  1.00 91.53           N
ATOM    341  CA  ASN A  42      12.736  -7.724  22.628  1.00 91.53           C
ATOM    342  C   ASN A  42      12.254  -7.355  21.223  1.00 91.53           C
ATOM    343  O   ASN A  42      12.995  -7.499  20.252  1.00 91.53           O
ATOM    344  HA  ASN A  42      13.821  -7.686  22.720  1.00 91.53           H
ATOM    345  CB  ASN A  42      12.213  -9.125  22.954  1.00 91.53           C
ATOM    346 1HB  ASN A  42      11.129  -9.097  23.060  1.00 91.53           H
ATOM    347 2HB  ASN A  42      12.435  -9.801  22.128  1.00 91.53           H
ATOM    348  CG  ASN A  42      12.844  -9.659  24.241  1.00 91.53           C
ATOM    349  OD1 ASN A  42      13.784  -9.099  24.782  1.00 91.53           O
ATOM    350  ND2 ASN A  42      12.276 -10.771  24.701  1.00 91.53           N
ATOM    351 1HD2 ASN A  42      11.508 -11.180  24.209  1.00 91.53           H
ATOM    352 2HD2 ASN A  42      12.618 -11.198  25.538  1.00 91.53           H
ATOM    353  HN  ASN A  42      11.631  -7.113  24.284  1.00 91.53           H
ATOM    354  N   VAL A  43      11.016  -6.887  21.160  1.00 91.91           N
ATOM    355  CA  VAL A  43      10.419  -6.518  19.888  1.00 91.91           C
ATOM    356  C   VAL A  43      11.167  -5.315  19.309  1.00 91.91           C
ATOM    357  O   VAL A  43      11.452  -5.274  18.113  1.00 91.91           O
ATOM    358  HA  VAL A  43      10.538  -7.364  19.211  1.00 91.91           H
ATOM    359  CB  VAL A  43       8.922  -6.262  20.068  1.00 91.91           C
ATOM    360  HB  VAL A  43       8.805  -5.415  20.745  1.00 91.91           H
ATOM    361  CG1 VAL A  43       8.266  -5.892  18.736  1.00 91.91           C
ATOM    362 1HG1 VAL A  43       8.730  -4.988  18.341  1.00 91.91           H
ATOM    363 2HG1 VAL A  43       8.398  -6.708  18.026  1.00 91.91           H
ATOM    364 3HG1 VAL A  43       7.201  -5.714  18.892  1.00 91.91           H
ATOM    365  CG2 VAL A  43       8.231  -7.470  20.702  1.00 91.91           C
ATOM    366 1HG2 VAL A  43       8.361  -8.342  20.061  1.00 91.91           H
ATOM    367 2HG2 VAL A  43       8.671  -7.668  21.680  1.00 91.91           H
ATOM    368 3HG2 VAL A  43       7.167  -7.261  20.819  1.00 91.91           H
ATOM    369  HN  VAL A  43      10.426  -6.759  21.957  1.00 91.91           H
ATOM    370  N   ARG A  44      11.463  -4.366  20.184  1.00 90.77           N
ATOM    371  CA  ARG A  44      12.131  -3.145  19.766  1.00 90.77           C
ATOM    372  C   ARG A  44      13.554  -3.453  19.295  1.00 90.77           C
ATOM    373  O   ARG A  44      14.029  -2.872  18.321  1.00 90.77           O
ATOM    374  HA  ARG A  44      11.523  -2.760  18.948  1.00 90.77           H
ATOM    375  CB  ARG A  44      12.189  -2.130  20.909  1.00 90.77           C
ATOM    376 1HB  ARG A  44      12.606  -2.601  21.799  1.00 90.77           H
ATOM    377 2HB  ARG A  44      12.855  -1.310  20.640  1.00 90.77           H
ATOM    378  CG  ARG A  44      10.796  -1.579  21.223  1.00 90.77           C
ATOM    379 1HG  ARG A  44      10.309  -1.263  20.300  1.00 90.77           H
ATOM    380 2HG  ARG A  44      10.179  -2.366  21.656  1.00 90.77           H
ATOM    381  CD  ARG A  44      10.880  -0.398  22.192  1.00 90.77           C
ATOM    382 1HD  ARG A  44      11.727   0.237  21.933  1.00 90.77           H
ATOM    383 2HD  ARG A  44       9.983   0.217  22.108  1.00 90.77           H
ATOM    384  NE  ARG A  44      11.024  -0.891  23.580  1.00 90.77           N
ATOM    385  HE  ARG A  44      11.581  -1.707  23.732  1.00 90.77           H
ATOM    386  CZ  ARG A  44      10.455  -0.312  24.646  1.00 90.77           C
ATOM    387  NH1 ARG A  44       9.698   0.784  24.502  1.00 90.77           N
ATOM    388 1HH1 ARG A  44       9.554   1.176  23.593  1.00 90.77           H
ATOM    389 2HH1 ARG A  44       9.277   1.210  25.303  1.00 90.77           H
ATOM    390  NH2 ARG A  44      10.655  -0.846  25.859  1.00 90.77           N
ATOM    391 1HH2 ARG A  44      10.237  -0.426  26.665  1.00 90.77           H
ATOM    392 2HH2 ARG A  44      11.221  -1.664  25.958  1.00 90.77           H
ATOM    393  HN  ARG A  44      11.255  -4.420  21.161  1.00 90.77           H
ATOM    394  N   GLN A  45      14.194  -4.368  20.009  1.00 92.35           N
ATOM    395  CA  GLN A  45      15.569  -4.727  19.706  1.00 92.35           C
ATOM    396  C   GLN A  45      15.656  -5.368  18.319  1.00 92.35           C
ATOM    397  O   GLN A  45      16.569  -5.071  17.550  1.00 92.35           O
ATOM    398  HA  GLN A  45      16.122  -3.788  19.714  1.00 92.35           H
ATOM    399  CB  GLN A  45      16.143  -5.656  20.777  1.00 92.35           C
ATOM    400 1HB  GLN A  45      16.001  -5.212  21.762  1.00 92.35           H
ATOM    401 2HB  GLN A  45      15.600  -6.602  20.772  1.00 92.35           H
ATOM    402  CG  GLN A  45      17.632  -5.915  20.538  1.00 92.35           C
ATOM    403 1HG  GLN A  45      17.777  -6.326  19.539  1.00 92.35           H
ATOM    404 2HG  GLN A  45      18.179  -4.973  20.578  1.00 92.35           H
ATOM    405  CD  GLN A  45      18.194  -6.883  21.581  1.00 92.35           C
ATOM    406  OE1 GLN A  45      17.469  -7.555  22.297  1.00 92.35           O
ATOM    407  NE2 GLN A  45      19.523  -6.917  21.627  1.00 92.35           N
ATOM    408 1HE2 GLN A  45      20.059  -6.339  21.012  1.00 92.35           H
ATOM    409 2HE2 GLN A  45      19.985  -7.519  22.278  1.00 92.35           H
ATOM    410  HN  GLN A  45      13.790  -4.859  20.781  1.00 92.35           H
ATOM    411  N   PHE A  46      14.695  -6.237  18.043  1.00 93.87           N
ATOM    412  CA  PHE A  46      14.618  -6.880  16.742  1.00 93.87           C
ATOM    413  C   PHE A  46      14.421  -5.847  15.631  1.00 93.87           C
ATOM    414  O   PHE A  46      15.130  -5.868  14.626  1.00 93.87           O
ATOM    415  HA  PHE A  46      15.560  -7.405  16.585  1.00 93.87           H
ATOM    416  CB  PHE A  46      13.406  -7.813  16.775  1.00 93.87           C
ATOM    417 1HB  PHE A  46      13.583  -8.595  17.514  1.00 93.87           H
ATOM    418 2HB  PHE A  46      12.535  -7.250  17.110  1.00 93.87           H
ATOM    419  CG  PHE A  46      13.087  -8.466  15.429  1.00 93.87           C
ATOM    420  CD1 PHE A  46      12.076  -7.980  14.660  1.00 93.87           C
ATOM    421  HD1 PHE A  46      11.494  -7.125  15.003  1.00 93.87           H
ATOM    422  CD2 PHE A  46      13.814  -9.533  15.001  1.00 93.87           C
ATOM    423  HD2 PHE A  46      14.624  -9.923  15.617  1.00 93.87           H
ATOM    424  CE1 PHE A  46      11.780  -8.586  13.410  1.00 93.87           C
ATOM    425  HE1 PHE A  46      10.969  -8.196  12.794  1.00 93.87           H
ATOM    426  CE2 PHE A  46      13.517 -10.139  13.751  1.00 93.87           C
ATOM    427  HE2 PHE A  46      14.100 -10.994  13.408  1.00 93.87           H
ATOM    428  CZ  PHE A  46      12.506  -9.652  12.982  1.00 93.87           C
ATOM    429  HZ  PHE A  46      12.279 -10.118  12.023  1.00 93.87           H
ATOM    430  HN  PHE A  46      13.979  -6.503  18.688  1.00 93.87           H
ATOM    431  N   ALA A  47      13.455  -4.967  15.849  1.00 92.74           N
ATOM    432  CA  ALA A  47      13.093  -3.986  14.840  1.00 92.74           C
ATOM    433  C   ALA A  47      14.322  -3.143  14.492  1.00 92.74           C
ATOM    434  O   ALA A  47      14.552  -2.827  13.326  1.00 92.74           O
ATOM    435  HA  ALA A  47      12.771  -4.528  13.951  1.00 92.74           H
ATOM    436  CB  ALA A  47      11.927  -3.136  15.349  1.00 92.74           C
ATOM    437 1HB  ALA A  47      11.071  -3.778  15.553  1.00 92.74           H
ATOM    438 2HB  ALA A  47      12.224  -2.623  16.264  1.00 92.74           H
ATOM    439 3HB  ALA A  47      11.657  -2.400  14.591  1.00 92.74           H
ATOM    440  HN  ALA A  47      12.924  -4.918  16.696  1.00 92.74           H
ATOM    441  N   SER A  48      15.078  -2.802  15.525  1.00 92.99           N
ATOM    442  CA  SER A  48      16.145  -1.826  15.382  1.00 92.99           C
ATOM    443  C   SER A  48      17.225  -2.365  14.442  1.00 92.99           C
ATOM    444  O   SER A  48      17.953  -1.593  13.820  1.00 92.99           O
ATOM    445  HA  SER A  48      15.671  -0.942  14.954  1.00 92.99           H
ATOM    446  CB  SER A  48      16.753  -1.471  16.740  1.00 92.99           C
ATOM    447 1HB  SER A  48      17.372  -0.580  16.639  1.00 92.99           H
ATOM    448 2HB  SER A  48      15.955  -1.226  17.442  1.00 92.99           H
ATOM    449  OG  SER A  48      17.538  -2.536  17.269  1.00 92.99           O
ATOM    450  HG  SER A  48      17.009  -3.385  17.266  1.00 92.99           H
ATOM    451  HN  SER A  48      14.972  -3.180  16.445  1.00 92.99           H
ATOM    452  N   HIS A  49      17.294  -3.686  14.368  1.00 94.39           N
ATOM    453  CA  HIS A  49      18.301  -4.338  13.547  1.00 94.39           C
ATOM    454  C   HIS A  49      17.698  -4.700  12.188  1.00 94.39           C
ATOM    455  O   HIS A  49      18.370  -4.605  11.162  1.00 94.39           O
ATOM    456  HA  HIS A  49      19.101  -3.612  13.398  1.00 94.39           H
ATOM    457  CB  HIS A  49      18.895  -5.546  14.273  1.00 94.39           C
ATOM    458 1HB  HIS A  49      18.086  -6.216  14.563  1.00 94.39           H
ATOM    459 2HB  HIS A  49      19.532  -6.096  13.580  1.00 94.39           H
ATOM    460  CG  HIS A  49      19.700  -5.190  15.500  1.00 94.39           C
ATOM    461  ND1 HIS A  49      19.126  -5.003  16.745  1.00 94.39           N
ATOM    462  HD1 HIS A  49      18.152  -5.081  16.957  1.00 94.39           H
ATOM    463  CD2 HIS A  49      21.040  -4.990  15.660  1.00 94.39           C
ATOM    464  HD2 HIS A  49      21.793  -5.059  14.874  1.00 94.39           H
ATOM    465  CE1 HIS A  49      20.086  -4.704  17.608  1.00 94.39           C
ATOM    466  HE1 HIS A  49      19.952  -4.500  18.670  1.00 94.39           H
ATOM    467  NE2 HIS A  49      21.271  -4.696  16.933  1.00 94.39           N
ATOM    468  HN  HIS A  49      16.680  -4.307  14.855  1.00 94.39           H
ATOM    469  N   PHE A  50      16.438  -5.108  12.224  1.00 95.20           N
ATOM    470  CA  PHE A  50      15.821  -5.736  11.069  1.00 95.20           C
ATOM    471  C   PHE A  50      15.324  -4.686  10.074  1.00 95.20           C
ATOM    472  O   PHE A  50      15.571  -4.796   8.874  1.00 95.20           O
ATOM    473  HA  PHE A  50      16.582  -6.354  10.592  1.00 95.20           H
ATOM    474  CB  PHE A  50      14.625  -6.541  11.583  1.00 95.20           C
ATOM    475 1HB  PHE A  50      14.978  -7.272  12.310  1.00 95.20           H
ATOM    476 2HB  PHE A  50      13.947  -5.869  12.109  1.00 95.20           H
ATOM    477  CG  PHE A  50      13.848  -7.270  10.485  1.00 95.20           C
ATOM    478  CD1 PHE A  50      12.624  -6.817  10.103  1.00 95.20           C
ATOM    479  HD1 PHE A  50      12.197  -5.934  10.579  1.00 95.20           H
ATOM    480  CD2 PHE A  50      14.381  -8.371   9.891  1.00 95.20           C
ATOM    481  HD2 PHE A  50      15.362  -8.734  10.197  1.00 95.20           H
ATOM    482  CE1 PHE A  50      11.902  -7.494   9.085  1.00 95.20           C
ATOM    483  HE1 PHE A  50      10.921  -7.130   8.779  1.00 95.20           H
ATOM    484  CE2 PHE A  50      13.660  -9.048   8.872  1.00 95.20           C
ATOM    485  HE2 PHE A  50      14.087  -9.930   8.396  1.00 95.20           H
ATOM    486  CZ  PHE A  50      12.435  -8.595   8.490  1.00 95.20           C
ATOM    487  HZ  PHE A  50      11.882  -9.114   7.708  1.00 95.20           H
ATOM    488  HN  PHE A  50      15.843  -5.015  13.023  1.00 95.20           H
ATOM    489  N   LEU A  51      14.631  -3.691  10.609  1.00 94.77           N
ATOM    490  CA  LEU A  51      13.800  -2.830   9.785  1.00 94.77           C
ATOM    491  C   LEU A  51      14.694  -1.891   8.972  1.00 94.77           C
ATOM    492  O   LEU A  51      14.562  -1.804   7.752  1.00 94.77           O
ATOM    493  HA  LEU A  51      13.252  -3.469   9.094  1.00 94.77           H
ATOM    494  CB  LEU A  51      12.766  -2.101  10.646  1.00 94.77           C
ATOM    495 1HB  LEU A  51      13.295  -1.508  11.391  1.00 94.77           H
ATOM    496 2HB  LEU A  51      12.221  -1.403  10.010  1.00 94.77           H
ATOM    497  CG  LEU A  51      11.750  -2.989  11.368  1.00 94.77           C
ATOM    498  HG  LEU A  51      12.293  -3.648  12.045  1.00 94.77           H
ATOM    499  CD1 LEU A  51      10.798  -2.149  12.222  1.00 94.77           C
ATOM    500 1HD1 LEU A  51      11.370  -1.595  12.966  1.00 94.77           H
ATOM    501 2HD1 LEU A  51      10.259  -1.449  11.583  1.00 94.77           H
ATOM    502 3HD1 LEU A  51      10.086  -2.804  12.724  1.00 94.77           H
ATOM    503  CD2 LEU A  51      10.997  -3.879  10.377  1.00 94.77           C
ATOM    504 1HD2 LEU A  51      10.467  -3.255   9.658  1.00 94.77           H
ATOM    505 2HD2 LEU A  51      11.707  -4.517   9.851  1.00 94.77           H
ATOM    506 3HD2 LEU A  51      10.282  -4.499  10.917  1.00 94.77           H
ATOM    507  HN  LEU A  51      14.632  -3.470  11.584  1.00 94.77           H
ATOM    508  N   PRO A  52      15.617  -1.175   9.629  1.00 95.75           N
ATOM    509  CA  PRO A  52      16.316  -0.066   8.977  1.00 95.75           C
ATOM    510  C   PRO A  52      16.954  -0.481   7.661  1.00 95.75           C
ATOM    511  O   PRO A  52      16.731   0.155   6.631  1.00 95.75           O
ATOM    512  HA  PRO A  52      15.609   0.721   8.715  1.00 95.75           H
ATOM    513  CB  PRO A  52      17.365   0.357  10.007  1.00 95.75           C
ATOM    514 1HB  PRO A  52      18.312  -0.159   9.851  1.00 95.75           H
ATOM    515 2HB  PRO A  52      17.573   1.426   9.952  1.00 95.75           H
ATOM    516  CG  PRO A  52      16.728  -0.025  11.337  1.00 95.75           C
ATOM    517 1HG  PRO A  52      17.470  -0.117  12.130  1.00 95.75           H
ATOM    518 2HG  PRO A  52      16.011   0.724  11.673  1.00 95.75           H
ATOM    519  CD  PRO A  52      16.060  -1.354  11.024  1.00 95.75           C
ATOM    520 1HD  PRO A  52      16.754  -2.189  11.119  1.00 95.75           H
ATOM    521 2HD  PRO A  52      15.227  -1.557  11.698  1.00 95.75           H
ATOM    522  N   PRO A  53      17.758  -1.552   7.662  1.00 96.92           N
ATOM    523  CA  PRO A  53      18.429  -1.993   6.436  1.00 96.92           C
ATOM    524  C   PRO A  53      17.457  -2.188   5.284  1.00 96.92           C
ATOM    525  O   PRO A  53      17.740  -1.794   4.154  1.00 96.92           O
ATOM    526  HA  PRO A  53      19.126  -1.227   6.094  1.00 96.92           H
ATOM    527  CB  PRO A  53      19.100  -3.307   6.842  1.00 96.92           C
ATOM    528 1HB  PRO A  53      18.457  -4.164   6.642  1.00 96.92           H
ATOM    529 2HB  PRO A  53      20.027  -3.471   6.294  1.00 96.92           H
ATOM    530  CG  PRO A  53      19.351  -3.128   8.335  1.00 96.92           C
ATOM    531 1HG  PRO A  53      19.494  -4.084   8.839  1.00 96.92           H
ATOM    532 2HG  PRO A  53      20.251  -2.543   8.527  1.00 96.92           H
ATOM    533  CD  PRO A  53      18.095  -2.416   8.808  1.00 96.92           C
ATOM    534 1HD  PRO A  53      17.290  -3.117   9.030  1.00 96.92           H
ATOM    535 2HD  PRO A  53      18.273  -1.842   9.717  1.00 96.92           H
ATOM    536  N   LEU A  54      16.325  -2.798   5.605  1.00 96.04           N
ATOM    537  CA  LEU A  54      15.369  -3.187   4.582  1.00 96.04           C
ATOM    538  C   LEU A  54      14.686  -1.936   4.026  1.00 96.04           C
ATOM    539  O   LEU A  54      14.507  -1.807   2.816  1.00 96.04           O
ATOM    540  HA  LEU A  54      15.929  -3.662   3.776  1.00 96.04           H
ATOM    541  CB  LEU A  54      14.392  -4.229   5.130  1.00 96.04           C
ATOM    542 1HB  LEU A  54      13.921  -3.822   6.024  1.00 96.04           H
ATOM    543 2HB  LEU A  54      13.602  -4.380   4.394  1.00 96.04           H
ATOM    544  CG  LEU A  54      14.993  -5.593   5.479  1.00 96.04           C
ATOM    545  HG  LEU A  54      15.796  -5.438   6.199  1.00 96.04           H
ATOM    546  CD1 LEU A  54      13.953  -6.494   6.149  1.00 96.04           C
ATOM    547 1HD1 LEU A  54      13.600  -6.022   7.066  1.00 96.04           H
ATOM    548 2HD1 LEU A  54      13.113  -6.645   5.471  1.00 96.04           H
ATOM    549 3HD1 LEU A  54      14.406  -7.456   6.386  1.00 96.04           H
ATOM    550  CD2 LEU A  54      15.612  -6.251   4.245  1.00 96.04           C
ATOM    551 1HD2 LEU A  54      14.845  -6.392   3.484  1.00 96.04           H
ATOM    552 2HD2 LEU A  54      16.402  -5.612   3.850  1.00 96.04           H
ATOM    553 3HD2 LEU A  54      16.032  -7.219   4.521  1.00 96.04           H
ATOM    554  HN  LEU A  54      16.058  -3.025   6.541  1.00 96.04           H
ATOM    555  N   TYR A  55      14.322  -1.045   4.937  1.00 95.23           N
ATOM    556  CA  TYR A  55      13.617   0.167   4.558  1.00 95.23           C
ATOM    557  C   TYR A  55      14.487   1.051   3.662  1.00 95.23           C
ATOM    558  O   TYR A  55      13.987   1.684   2.734  1.00 95.23           O
ATOM    559  HA  TYR A  55      12.720  -0.122   4.010  1.00 95.23           H
ATOM    560  CB  TYR A  55      13.328   0.912   5.863  1.00 95.23           C
ATOM    561 1HB  TYR A  55      14.227   0.907   6.479  1.00 95.23           H
ATOM    562 2HB  TYR A  55      13.105   1.954   5.633  1.00 95.23           H
ATOM    563  CG  TYR A  55      12.170   0.325   6.672  1.00 95.23           C
ATOM    564  CD1 TYR A  55      11.436  -0.727   6.163  1.00 95.23           C
ATOM    565  HD1 TYR A  55      11.682  -1.139   5.184  1.00 95.23           H
ATOM    566  CD2 TYR A  55      11.860   0.847   7.911  1.00 95.23           C
ATOM    567  HD2 TYR A  55      12.439   1.678   8.314  1.00 95.23           H
ATOM    568  CE1 TYR A  55      10.346  -1.280   6.924  1.00 95.23           C
ATOM    569  HE1 TYR A  55       9.759  -2.111   6.534  1.00 95.23           H
ATOM    570  CE2 TYR A  55      10.770   0.294   8.673  1.00 95.23           C
ATOM    571  HE2 TYR A  55      10.514   0.696   9.653  1.00 95.23           H
ATOM    572  CZ  TYR A  55      10.067  -0.742   8.142  1.00 95.23           C
ATOM    573  OH  TYR A  55       9.038  -1.265   8.861  1.00 95.23           O
ATOM    574  HH  TYR A  55       8.866  -0.703   9.670  1.00 95.23           H
ATOM    575  HN  TYR A  55      14.500  -1.142   5.916  1.00 95.23           H
ATOM    576  N   TRP A  56      15.776   1.065   3.972  1.00 96.81           N
ATOM    577  CA  TRP A  56      16.734   1.790   3.155  1.00 96.81           C
ATOM    578  C   TRP A  56      16.796   1.113   1.785  1.00 96.81           C
ATOM    579  O   TRP A  56      16.825   1.786   0.756  1.00 96.81           O
ATOM    580  HA  TRP A  56      16.374   2.813   3.049  1.00 96.81           H
ATOM    581  CB  TRP A  56      18.097   1.867   3.847  1.00 96.81           C
ATOM    582 1HB  TRP A  56      18.246   0.960   4.433  1.00 96.81           H
ATOM    583 2HB  TRP A  56      18.877   1.887   3.086  1.00 96.81           H
ATOM    584  CG  TRP A  56      18.263   3.082   4.761  1.00 96.81           C
ATOM    585  CD1 TRP A  56      18.391   3.100   6.094  1.00 96.81           C
ATOM    586  HD1 TRP A  56      18.391   2.210   6.723  1.00 96.81           H
ATOM    587  CD2 TRP A  56      18.316   4.465   4.351  1.00 96.81           C
ATOM    588  NE1 TRP A  56      18.521   4.388   6.573  1.00 96.81           N
ATOM    589  HE1 TRP A  56      18.629   4.656   7.530  1.00 96.81           H
ATOM    590  CE2 TRP A  56      18.474   5.244   5.479  1.00 96.81           C
ATOM    591  CE3 TRP A  56      18.233   5.038   3.070  1.00 96.81           C
ATOM    592  HE3 TRP A  56      18.109   4.445   2.164  1.00 96.81           H
ATOM    593  CZ2 TRP A  56      18.563   6.641   5.439  1.00 96.81           C
ATOM    594  HZ2 TRP A  56      18.688   7.235   6.345  1.00 96.81           H
ATOM    595  CZ3 TRP A  56      18.323   6.435   3.047  1.00 96.81           C
ATOM    596  HZ3 TRP A  56      18.264   6.931   2.078  1.00 96.81           H
ATOM    597  CH2 TRP A  56      18.482   7.234   4.174  1.00 96.81           C
ATOM    598  HH2 TRP A  56      18.544   8.318   4.072  1.00 96.81           H
ATOM    599  HN  TRP A  56      16.166   0.593   4.762  1.00 96.81           H
ATOM    600  N   LEU A  57      16.814  -0.212   1.815  1.00 96.84           N
ATOM    601  CA  LEU A  57      16.893  -0.987   0.589  1.00 96.84           C
ATOM    602  C   LEU A  57      15.665  -0.694  -0.275  1.00 96.84           C
ATOM    603  O   LEU A  57      15.795  -0.371  -1.455  1.00 96.84           O
ATOM    604  HA  LEU A  57      17.781  -0.657   0.050  1.00 96.84           H
ATOM    605  CB  LEU A  57      17.081  -2.472   0.906  1.00 96.84           C
ATOM    606 1HB  LEU A  57      18.008  -2.589   1.468  1.00 96.84           H
ATOM    607 2HB  LEU A  57      16.269  -2.790   1.560  1.00 96.84           H
ATOM    608  CG  LEU A  57      17.127  -3.415  -0.299  1.00 96.84           C
ATOM    609  HG  LEU A  57      16.239  -3.235  -0.906  1.00 96.84           H
ATOM    610  CD1 LEU A  57      18.344  -3.121  -1.179  1.00 96.84           C
ATOM    611 1HD1 LEU A  57      18.292  -2.094  -1.540  1.00 96.84           H
ATOM    612 2HD1 LEU A  57      19.255  -3.256  -0.596  1.00 96.84           H
ATOM    613 3HD1 LEU A  57      18.351  -3.805  -2.028  1.00 96.84           H
ATOM    614  CD2 LEU A  57      17.081  -4.877   0.147  1.00 96.84           C
ATOM    615 1HD2 LEU A  57      17.937  -5.089   0.788  1.00 96.84           H
ATOM    616 2HD2 LEU A  57      16.159  -5.060   0.699  1.00 96.84           H
ATOM    617 3HD2 LEU A  57      17.114  -5.525  -0.729  1.00 96.84           H
ATOM    618  HN  LEU A  57      16.777  -0.752   2.656  1.00 96.84           H
ATOM    619  N   VAL A  58      14.501  -0.816   0.346  1.00 95.86           N
ATOM    620  CA  VAL A  58      13.249  -0.651  -0.372  1.00 95.86           C
ATOM    621  C   VAL A  58      13.175   0.767  -0.942  1.00 95.86           C
ATOM    622  O   VAL A  58      12.767   0.960  -2.086  1.00 95.86           O
ATOM    623  HA  VAL A  58      13.247  -1.362  -1.198  1.00 95.86           H
ATOM    624  CB  VAL A  58      12.071  -0.988   0.545  1.00 95.86           C
ATOM    625  HB  VAL A  58      12.162  -0.380   1.445  1.00 95.86           H
ATOM    626  CG1 VAL A  58      10.739  -0.643  -0.123  1.00 95.86           C
ATOM    627 1HG1 VAL A  58      10.712   0.423  -0.349  1.00 95.86           H
ATOM    628 2HG1 VAL A  58      10.637  -1.213  -1.046  1.00 95.86           H
ATOM    629 3HG1 VAL A  58       9.919  -0.893   0.550  1.00 95.86           H
ATOM    630  CG2 VAL A  58      12.109  -2.459   0.967  1.00 95.86           C
ATOM    631 1HG2 VAL A  58      12.054  -3.092   0.081  1.00 95.86           H
ATOM    632 2HG2 VAL A  58      13.037  -2.660   1.501  1.00 95.86           H
ATOM    633 3HG2 VAL A  58      11.261  -2.671   1.618  1.00 95.86           H
ATOM    634  HN  VAL A  58      14.406  -1.023   1.320  1.00 95.86           H
ATOM    635  N   PHE A  59      13.578   1.723  -0.117  1.00 97.09           N
ATOM    636  CA  PHE A  59      13.581   3.116  -0.532  1.00 97.09           C
ATOM    637  C   PHE A  59      14.390   3.304  -1.816  1.00 97.09           C
ATOM    638  O   PHE A  59      13.890   3.859  -2.794  1.00 97.09           O
ATOM    639  HA  PHE A  59      12.544   3.402  -0.712  1.00 97.09           H
ATOM    640  CB  PHE A  59      14.239   3.916   0.594  1.00 97.09           C
ATOM    641 1HB  PHE A  59      13.597   3.882   1.474  1.00 97.09           H
ATOM    642 2HB  PHE A  59      15.179   3.435   0.866  1.00 97.09           H
ATOM    643  CG  PHE A  59      14.516   5.378   0.238  1.00 97.09           C
ATOM    644  CD1 PHE A  59      15.797   5.834   0.184  1.00 97.09           C
ATOM    645  HD1 PHE A  59      16.625   5.158   0.394  1.00 97.09           H
ATOM    646  CD2 PHE A  59      13.482   6.222  -0.024  1.00 97.09           C
ATOM    647  HD2 PHE A  59      12.456   5.857   0.019  1.00 97.09           H
ATOM    648  CE1 PHE A  59      16.054   7.191  -0.146  1.00 97.09           C
ATOM    649  HE1 PHE A  59      17.080   7.557  -0.189  1.00 97.09           H
ATOM    650  CE2 PHE A  59      13.740   7.579  -0.354  1.00 97.09           C
ATOM    651  HE2 PHE A  59      12.911   8.255  -0.564  1.00 97.09           H
ATOM    652  CZ  PHE A  59      15.020   8.035  -0.408  1.00 97.09           C
ATOM    653  HZ  PHE A  59      15.217   9.076  -0.661  1.00 97.09           H
ATOM    654  HN  PHE A  59      13.897   1.559   0.816  1.00 97.09           H
ATOM    655  N   ILE A  60      15.627   2.832  -1.773  1.00 97.41           N
ATOM    656  CA  ILE A  60      16.563   3.086  -2.855  1.00 97.41           C
ATOM    657  C   ILE A  60      16.024   2.467  -4.146  1.00 97.41           C
ATOM    658  O   ILE A  60      15.919   3.145  -5.167  1.00 97.41           O
ATOM    659  HA  ILE A  60      16.623   4.166  -2.989  1.00 97.41           H
ATOM    660  CB  ILE A  60      17.963   2.598  -2.477  1.00 97.41           C
ATOM    661  HB  ILE A  60      17.878   1.583  -2.090  1.00 97.41           H
ATOM    662  CG1 ILE A  60      18.562   3.459  -1.363  1.00 97.41           C
ATOM    663 1HG1 ILE A  60      18.839   4.435  -1.762  1.00 97.41           H
ATOM    664 2HG1 ILE A  60      17.813   3.631  -0.590  1.00 97.41           H
ATOM    665  CG2 ILE A  60      18.873   2.537  -3.706  1.00 97.41           C
ATOM    666 1HG2 ILE A  60      18.449   1.850  -4.439  1.00 97.41           H
ATOM    667 2HG2 ILE A  60      18.956   3.531  -4.146  1.00 97.41           H
ATOM    668 3HG2 ILE A  60      19.862   2.187  -3.410  1.00 97.41           H
ATOM    669  CD1 ILE A  60      19.791   2.785  -0.750  1.00 97.41           C
ATOM    670 1HD1 ILE A  60      19.505   1.820  -0.331  1.00 97.41           H
ATOM    671 2HD1 ILE A  60      20.547   2.636  -1.521  1.00 97.41           H
ATOM    672 3HD1 ILE A  60      20.197   3.418   0.039  1.00 97.41           H
ATOM    673  HN  ILE A  60      15.991   2.286  -1.018  1.00 97.41           H
ATOM    674  N   VAL A  61      15.695   1.186  -4.059  1.00 95.85           N
ATOM    675  CA  VAL A  61      15.306   0.431  -5.237  1.00 95.85           C
ATOM    676  C   VAL A  61      13.995   0.996  -5.789  1.00 95.85           C
ATOM    677  O   VAL A  61      13.840   1.144  -7.001  1.00 95.85           O
ATOM    678  HA  VAL A  61      16.087   0.564  -5.986  1.00 95.85           H
ATOM    679  CB  VAL A  61      15.220  -1.058  -4.900  1.00 95.85           C
ATOM    680  HB  VAL A  61      14.501  -1.178  -4.089  1.00 95.85           H
ATOM    681  CG1 VAL A  61      14.714  -1.864  -6.099  1.00 95.85           C
ATOM    682 1HG1 VAL A  61      13.722  -1.512  -6.381  1.00 95.85           H
ATOM    683 2HG1 VAL A  61      15.398  -1.735  -6.937  1.00 95.85           H
ATOM    684 3HG1 VAL A  61      14.663  -2.919  -5.831  1.00 95.85           H
ATOM    685  CG2 VAL A  61      16.569  -1.589  -4.412  1.00 95.85           C
ATOM    686 1HG2 VAL A  61      17.318  -1.450  -5.193  1.00 95.85           H
ATOM    687 2HG2 VAL A  61      16.872  -1.045  -3.518  1.00 95.85           H
ATOM    688 3HG2 VAL A  61      16.480  -2.650  -4.179  1.00 95.85           H
ATOM    689  HN  VAL A  61      15.692   0.667  -3.204  1.00 95.85           H
ATOM    690  N   GLY A  62      13.085   1.295  -4.874  1.00 96.06           N
ATOM    691  CA  GLY A  62      11.770   1.780  -5.257  1.00 96.06           C
ATOM    692  C   GLY A  62      11.864   3.160  -5.912  1.00 96.06           C
ATOM    693  O   GLY A  62      11.199   3.422  -6.913  1.00 96.06           O
ATOM    694 1HA  GLY A  62      11.306   1.077  -5.949  1.00 96.06           H
ATOM    695 2HA  GLY A  62      11.128   1.834  -4.378  1.00 96.06           H
ATOM    696  HN  GLY A  62      13.234   1.211  -3.889  1.00 96.06           H
ATOM    697  N   ALA A  63      12.694   4.006  -5.320  1.00 96.79           N
ATOM    698  CA  ALA A  63      12.832   5.373  -5.791  1.00 96.79           C
ATOM    699  C   ALA A  63      13.351   5.362  -7.231  1.00 96.79           C
ATOM    700  O   ALA A  63      12.828   6.072  -8.088  1.00 96.79           O
ATOM    701  HA  ALA A  63      11.843   5.831  -5.774  1.00 96.79           H
ATOM    702  CB  ALA A  63      13.751   6.149  -4.846  1.00 96.79           C
ATOM    703 1HB  ALA A  63      13.323   6.152  -3.844  1.00 96.79           H
ATOM    704 2HB  ALA A  63      14.732   5.673  -4.821  1.00 96.79           H
ATOM    705 3HB  ALA A  63      13.854   7.175  -5.200  1.00 96.79           H
ATOM    706  HN  ALA A  63      13.265   3.770  -4.533  1.00 96.79           H
ATOM    707  N   LEU A  64      14.373   4.548  -7.451  1.00 95.54           N
ATOM    708  CA  LEU A  64      14.989   4.460  -8.764  1.00 95.54           C
ATOM    709  C   LEU A  64      13.969   3.916  -9.766  1.00 95.54           C
ATOM    710  O   LEU A  64      13.803   4.470 -10.851  1.00 95.54           O
ATOM    711  HA  LEU A  64      15.263   5.471  -9.065  1.00 95.54           H
ATOM    712  CB  LEU A  64      16.280   3.642  -8.696  1.00 95.54           C
ATOM    713 1HB  LEU A  64      16.054   2.680  -8.235  1.00 95.54           H
ATOM    714 2HB  LEU A  64      16.612   3.438  -9.714  1.00 95.54           H
ATOM    715  CG  LEU A  64      17.440   4.282  -7.930  1.00 95.54           C
ATOM    716  HG  LEU A  64      17.088   4.543  -6.932  1.00 95.54           H
ATOM    717  CD1 LEU A  64      18.595   3.293  -7.757  1.00 95.54           C
ATOM    718 1HD1 LEU A  64      18.247   2.422  -7.201  1.00 95.54           H
ATOM    719 2HD1 LEU A  64      18.954   2.979  -8.737  1.00 95.54           H
ATOM    720 3HD1 LEU A  64      19.406   3.773  -7.209  1.00 95.54           H
ATOM    721  CD2 LEU A  64      17.892   5.579  -8.603  1.00 95.54           C
ATOM    722 1HD2 LEU A  64      18.221   5.365  -9.620  1.00 95.54           H
ATOM    723 2HD2 LEU A  64      17.061   6.283  -8.631  1.00 95.54           H
ATOM    724 3HD2 LEU A  64      18.718   6.013  -8.039  1.00 95.54           H
ATOM    725  HN  LEU A  64      14.779   3.958  -6.753  1.00 95.54           H
ATOM    726  N   GLY A  65      13.311   2.837  -9.366  1.00 93.68           N
ATOM    727  CA  GLY A  65      12.422   2.126 -10.268  1.00 93.68           C
ATOM    728  C   GLY A  65      11.266   3.021 -10.718  1.00 93.68           C
ATOM    729  O   GLY A  65      11.003   3.148 -11.913  1.00 93.68           O
ATOM    730 1HA  GLY A  65      12.980   1.781 -11.138  1.00 93.68           H
ATOM    731 2HA  GLY A  65      12.027   1.239  -9.771  1.00 93.68           H
ATOM    732  HN  GLY A  65      13.379   2.450  -8.446  1.00 93.68           H
ATOM    733  N   ASN A  66      10.607   3.620  -9.737  1.00 94.48           N
ATOM    734  CA  ASN A  66       9.391   4.370 -10.001  1.00 94.48           C
ATOM    735  C   ASN A  66       9.747   5.676 -10.715  1.00 94.48           C
ATOM    736  O   ASN A  66       8.978   6.164 -11.542  1.00 94.48           O
ATOM    737  HA  ASN A  66       8.776   3.713 -10.616  1.00 94.48           H
ATOM    738  CB  ASN A  66       8.669   4.725  -8.699  1.00 94.48           C
ATOM    739 1HB  ASN A  66       9.382   5.135  -7.984  1.00 94.48           H
ATOM    740 2HB  ASN A  66       7.928   5.501  -8.890  1.00 94.48           H
ATOM    741  CG  ASN A  66       7.984   3.496  -8.099  1.00 94.48           C
ATOM    742  OD1 ASN A  66       7.084   2.910  -8.677  1.00 94.48           O
ATOM    743  ND2 ASN A  66       8.460   3.139  -6.909  1.00 94.48           N
ATOM    744 1HD2 ASN A  66       9.201   3.663  -6.489  1.00 94.48           H
ATOM    745 2HD2 ASN A  66       8.077   2.346  -6.435  1.00 94.48           H
ATOM    746  HN  ASN A  66      10.890   3.599  -8.778  1.00 94.48           H
ATOM    747  N   SER A  67      10.912   6.203 -10.370  1.00 94.58           N
ATOM    748  CA  SER A  67      11.423   7.389 -11.035  1.00 94.58           C
ATOM    749  C   SER A  67      11.627   7.107 -12.525  1.00 94.58           C
ATOM    750  O   SER A  67      11.369   7.968 -13.365  1.00 94.58           O
ATOM    751  HA  SER A  67      10.658   8.153 -10.892  1.00 94.58           H
ATOM    752  CB  SER A  67      12.734   7.856 -10.399  1.00 94.58           C
ATOM    753 1HB  SER A  67      13.470   7.054 -10.454  1.00 94.58           H
ATOM    754 2HB  SER A  67      13.134   8.696 -10.967  1.00 94.58           H
ATOM    755  OG  SER A  67      12.558   8.245  -9.039  1.00 94.58           O
ATOM    756  HG  SER A  67      13.044   7.612  -8.437  1.00 94.58           H
ATOM    757  HN  SER A  67      11.502   5.834  -9.652  1.00 94.58           H
ATOM    758  N   LEU A  68      12.089   5.898 -12.808  1.00 91.84           N
ATOM    759  CA  LEU A  68      12.327   5.490 -14.182  1.00 91.84           C
ATOM    760  C   LEU A  68      10.994   5.433 -14.931  1.00 91.84           C
ATOM    761  O   LEU A  68      10.915   5.822 -16.095  1.00 91.84           O
ATOM    762  HA  LEU A  68      12.951   6.253 -14.646  1.00 91.84           H
ATOM    763  CB  LEU A  68      13.112   4.177 -14.222  1.00 91.84           C
ATOM    764 1HB  LEU A  68      14.036   4.312 -13.660  1.00 91.84           H
ATOM    765 2HB  LEU A  68      12.532   3.414 -13.704  1.00 91.84           H
ATOM    766  CG  LEU A  68      13.467   3.651 -15.615  1.00 91.84           C
ATOM    767  HG  LEU A  68      12.546   3.568 -16.193  1.00 91.84           H
ATOM    768  CD1 LEU A  68      14.380   4.630 -16.355  1.00 91.84           C
ATOM    769 1HD1 LEU A  68      13.873   5.589 -16.462  1.00 91.84           H
ATOM    770 2HD1 LEU A  68      15.301   4.767 -15.788  1.00 91.84           H
ATOM    771 3HD1 LEU A  68      14.616   4.231 -17.341  1.00 91.84           H
ATOM    772  CD2 LEU A  68      14.075   2.249 -15.532  1.00 91.84           C
ATOM    773 1HD2 LEU A  68      14.983   2.282 -14.929  1.00 91.84           H
ATOM    774 2HD2 LEU A  68      13.359   1.568 -15.073  1.00 91.84           H
ATOM    775 3HD2 LEU A  68      14.318   1.899 -16.536  1.00 91.84           H
ATOM    776  HN  LEU A  68      12.299   5.204 -12.118  1.00 91.84           H
ATOM    777  N   VAL A  69       9.980   4.945 -14.232  1.00 91.26           N
ATOM    778  CA  VAL A  69       8.662   4.802 -14.826  1.00 91.26           C
ATOM    779  C   VAL A  69       8.166   6.172 -15.293  1.00 91.26           C
ATOM    780  O   VAL A  69       7.678   6.311 -16.413  1.00 91.26           O
ATOM    781  HA  VAL A  69       8.761   4.151 -15.695  1.00 91.26           H
ATOM    782  CB  VAL A  69       7.711   4.128 -13.835  1.00 91.26           C
ATOM    783  HB  VAL A  69       7.744   4.692 -12.903  1.00 91.26           H
ATOM    784  CG1 VAL A  69       6.271   4.156 -14.351  1.00 91.26           C
ATOM    785 1HG1 VAL A  69       5.955   5.190 -14.490  1.00 91.26           H
ATOM    786 2HG1 VAL A  69       6.215   3.628 -15.303  1.00 91.26           H
ATOM    787 3HG1 VAL A  69       5.616   3.670 -13.627  1.00 91.26           H
ATOM    788  CG2 VAL A  69       8.157   2.696 -13.534  1.00 91.26           C
ATOM    789 1HG2 VAL A  69       8.167   2.117 -14.458  1.00 91.26           H
ATOM    790 2HG2 VAL A  69       9.159   2.710 -13.104  1.00 91.26           H
ATOM    791 3HG2 VAL A  69       7.464   2.240 -12.827  1.00 91.26           H
ATOM    792  HN  VAL A  69      10.047   4.651 -13.278  1.00 91.26           H
ATOM    793  N   ILE A  70       8.308   7.149 -14.410  1.00 92.18           N
ATOM    794  CA  ILE A  70       7.831   8.492 -14.696  1.00 92.18           C
ATOM    795  C   ILE A  70       8.593   9.053 -15.899  1.00 92.18           C
ATOM    796  O   ILE A  70       7.997   9.661 -16.787  1.00 92.18           O
ATOM    797  HA  ILE A  70       6.777   8.415 -14.961  1.00 92.18           H
ATOM    798  CB  ILE A  70       7.921   9.370 -13.447  1.00 92.18           C
ATOM    799  HB  ILE A  70       8.940   9.314 -13.062  1.00 92.18           H
ATOM    800  CG1 ILE A  70       6.993   8.854 -12.346  1.00 92.18           C
ATOM    801 1HG1 ILE A  70       5.956   8.934 -12.673  1.00 92.18           H
ATOM    802 2HG1 ILE A  70       7.190   7.798 -12.164  1.00 92.18           H
ATOM    803  CG2 ILE A  70       7.648  10.837 -13.787  1.00 92.18           C
ATOM    804 1HG2 ILE A  70       8.383  11.185 -14.512  1.00 92.18           H
ATOM    805 2HG2 ILE A  70       6.647  10.931 -14.209  1.00 92.18           H
ATOM    806 3HG2 ILE A  70       7.718  11.439 -12.881  1.00 92.18           H
ATOM    807  CD1 ILE A  70       7.187   9.645 -11.050  1.00 92.18           C
ATOM    808 1HD1 ILE A  70       8.218   9.543 -10.713  1.00 92.18           H
ATOM    809 2HD1 ILE A  70       6.965  10.697 -11.230  1.00 92.18           H
ATOM    810 3HD1 ILE A  70       6.515   9.257 -10.284  1.00 92.18           H
ATOM    811  HN  ILE A  70       8.739   7.036 -13.515  1.00 92.18           H
ATOM    812  N   LEU A  71       9.899   8.829 -15.889  1.00 90.34           N
ATOM    813  CA  LEU A  71      10.760   9.378 -16.922  1.00 90.34           C
ATOM    814  C   LEU A  71      10.376   8.775 -18.274  1.00 90.34           C
ATOM    815  O   LEU A  71      10.300   9.486 -19.276  1.00 90.34           O
ATOM    816  HA  LEU A  71      10.581  10.453 -16.959  1.00 90.34           H
ATOM    817  CB  LEU A  71      12.232   9.178 -16.555  1.00 90.34           C
ATOM    818 1HB  LEU A  71      12.418   9.669 -15.600  1.00 90.34           H
ATOM    819 2HB  LEU A  71      12.406   8.113 -16.404  1.00 90.34           H
ATOM    820  CG  LEU A  71      13.253   9.695 -17.570  1.00 90.34           C
ATOM    821  HG  LEU A  71      12.769  10.454 -18.184  1.00 90.34           H
ATOM    822  CD1 LEU A  71      14.433  10.368 -16.866  1.00 90.34           C
ATOM    823 1HD1 LEU A  71      14.072  11.209 -16.274  1.00 90.34           H
ATOM    824 2HD1 LEU A  71      14.925   9.648 -16.212  1.00 90.34           H
ATOM    825 3HD1 LEU A  71      15.144  10.726 -17.611  1.00 90.34           H
ATOM    826  CD2 LEU A  71      13.708   8.576 -18.509  1.00 90.34           C
ATOM    827 1HD2 LEU A  71      14.167   7.778 -17.927  1.00 90.34           H
ATOM    828 2HD2 LEU A  71      12.846   8.183 -19.049  1.00 90.34           H
ATOM    829 3HD2 LEU A  71      14.433   8.971 -19.220  1.00 90.34           H
ATOM    830  HN  LEU A  71      10.367   8.284 -15.193  1.00 90.34           H
ATOM    831  N   VAL A  72      10.144   7.471 -18.260  1.00 87.25           N
ATOM    832  CA  VAL A  72       9.790   6.761 -19.478  1.00 87.25           C
ATOM    833  C   VAL A  72       8.476   7.321 -20.026  1.00 87.25           C
ATOM    834  O   VAL A  72       8.342   7.532 -21.230  1.00 87.25           O
ATOM    835  HA  VAL A  72      10.580   6.943 -20.206  1.00 87.25           H
ATOM    836  CB  VAL A  72       9.732   5.256 -19.207  1.00 87.25           C
ATOM    837  HB  VAL A  72       9.089   5.095 -18.342  1.00 87.25           H
ATOM    838  CG1 VAL A  72       9.119   4.509 -20.393  1.00 87.25           C
ATOM    839 1HG1 VAL A  72       8.106   4.872 -20.567  1.00 87.25           H
ATOM    840 2HG1 VAL A  72       9.724   4.681 -21.283  1.00 87.25           H
ATOM    841 3HG1 VAL A  72       9.089   3.442 -20.175  1.00 87.25           H
ATOM    842  CG2 VAL A  72      11.119   4.705 -18.871  1.00 87.25           C
ATOM    843 1HG2 VAL A  72      11.794   4.884 -19.708  1.00 87.25           H
ATOM    844 2HG2 VAL A  72      11.503   5.206 -17.982  1.00 87.25           H
ATOM    845 3HG2 VAL A  72      11.049   3.634 -18.683  1.00 87.25           H
ATOM    846  HN  VAL A  72      10.195   6.903 -17.439  1.00 87.25           H
ATOM    847  N   TYR A  73       7.540   7.545 -19.115  1.00 86.40           N
ATOM    848  CA  TYR A  73       6.235   8.060 -19.495  1.00 86.40           C
ATOM    849  C   TYR A  73       6.363   9.413 -20.197  1.00 86.40           C
ATOM    850  O   TYR A  73       5.669   9.674 -21.179  1.00 86.40           O
ATOM    851  HA  TYR A  73       5.778   7.345 -20.179  1.00 86.40           H
ATOM    852  CB  TYR A  73       5.460   8.248 -18.189  1.00 86.40           C
ATOM    853 1HB  TYR A  73       5.398   7.289 -17.674  1.00 86.40           H
ATOM    854 2HB  TYR A  73       6.019   8.922 -17.540  1.00 86.40           H
ATOM    855  CG  TYR A  73       4.046   8.800 -18.379  1.00 86.40           C
ATOM    856  CD1 TYR A  73       3.838  10.164 -18.421  1.00 86.40           C
ATOM    857  HD1 TYR A  73       4.681  10.847 -18.319  1.00 86.40           H
ATOM    858  CD2 TYR A  73       2.979   7.935 -18.508  1.00 86.40           C
ATOM    859  HD2 TYR A  73       3.143   6.858 -18.475  1.00 86.40           H
ATOM    860  CE1 TYR A  73       2.507  10.684 -18.599  1.00 86.40           C
ATOM    861  HE1 TYR A  73       2.329  11.758 -18.634  1.00 86.40           H
ATOM    862  CE2 TYR A  73       1.648   8.455 -18.687  1.00 86.40           C
ATOM    863  HE2 TYR A  73       0.796   7.782 -18.790  1.00 86.40           H
ATOM    864  CZ  TYR A  73       1.478   9.803 -18.724  1.00 86.40           C
ATOM    865  OH  TYR A  73       0.221  10.295 -18.892  1.00 86.40           O
ATOM    866  HH  TYR A  73      -0.408   9.552 -19.125  1.00 86.40           H
ATOM    867  HN  TYR A  73       7.662   7.382 -18.136  1.00 86.40           H
ATOM    868  N   TRP A  74       7.253  10.238 -19.667  1.00 87.18           N
ATOM    869  CA  TRP A  74       7.355  11.617 -20.113  1.00 87.18           C
ATOM    870  C   TRP A  74       7.934  11.614 -21.529  1.00 87.18           C
ATOM    871  O   TRP A  74       7.378  12.237 -22.432  1.00 87.18           O
ATOM    872  HA  TRP A  74       6.350  12.039 -20.122  1.00 87.18           H
ATOM    873  CB  TRP A  74       8.181  12.451 -19.131  1.00 87.18           C
ATOM    874 1HB  TRP A  74       8.074  12.028 -18.132  1.00 87.18           H
ATOM    875 2HB  TRP A  74       9.234  12.373 -19.400  1.00 87.18           H
ATOM    876  CG  TRP A  74       7.788  13.929 -19.088  1.00 87.18           C
ATOM    877  CD1 TRP A  74       8.006  14.868 -20.019  1.00 87.18           C
ATOM    878  HD1 TRP A  74       8.513  14.687 -20.967  1.00 87.18           H
ATOM    879  CD2 TRP A  74       7.097  14.604 -18.016  1.00 87.18           C
ATOM    880  NE1 TRP A  74       7.507  16.094 -19.627  1.00 87.18           N
ATOM    881  HE1 TRP A  74       7.549  16.945 -20.151  1.00 87.18           H
ATOM    882  CE2 TRP A  74       6.937  15.928 -18.371  1.00 87.18           C
ATOM    883  CE3 TRP A  74       6.622  14.112 -16.788  1.00 87.18           C
ATOM    884  HE3 TRP A  74       6.736  13.071 -16.485  1.00 87.18           H
ATOM    885  CZ2 TRP A  74       6.302  16.870 -17.552  1.00 87.18           C
ATOM    886  HZ2 TRP A  74       6.188  17.911 -17.855  1.00 87.18           H
ATOM    887  CZ3 TRP A  74       5.990  15.066 -15.981  1.00 87.18           C
ATOM    888  HZ3 TRP A  74       5.603  14.737 -15.016  1.00 87.18           H
ATOM    889  CH2 TRP A  74       5.821  16.403 -16.323  1.00 87.18           C
ATOM    890  HH2 TRP A  74       5.317  17.084 -15.638  1.00 87.18           H
ATOM    891  HN  TRP A  74       7.897   9.978 -18.947  1.00 87.18           H
ATOM    892  N   TYR A  75       9.044  10.906 -21.679  1.00 82.60           N
ATOM    893  CA  TYR A  75       9.842  11.012 -22.889  1.00 82.60           C
ATOM    894  C   TYR A  75       9.316  10.074 -23.977  1.00 82.60           C
ATOM    895  O   TYR A  75       9.745  10.149 -25.127  1.00 82.60           O
ATOM    896  HA  TYR A  75       9.778  12.041 -23.244  1.00 82.60           H
ATOM    897  CB  TYR A  75      11.257  10.581 -22.500  1.00 82.60           C
ATOM    898 1HB  TYR A  75      11.194   9.711 -21.845  1.00 82.60           H
ATOM    899 2HB  TYR A  75      11.790  10.265 -23.397  1.00 82.60           H
ATOM    900  CG  TYR A  75      12.070  11.671 -21.798  1.00 82.60           C
ATOM    901  CD1 TYR A  75      12.687  12.657 -22.541  1.00 82.60           C
ATOM    902  HD1 TYR A  75      12.596  12.658 -23.627  1.00 82.60           H
ATOM    903  CD2 TYR A  75      12.185  11.668 -20.423  1.00 82.60           C
ATOM    904  HD2 TYR A  75      11.697  10.890 -19.836  1.00 82.60           H
ATOM    905  CE1 TYR A  75      13.452  13.683 -21.881  1.00 82.60           C
ATOM    906  HE1 TYR A  75      13.944  14.467 -22.455  1.00 82.60           H
ATOM    907  CE2 TYR A  75      12.950  12.695 -19.763  1.00 82.60           C
ATOM    908  HE2 TYR A  75      13.049  12.705 -18.677  1.00 82.60           H
ATOM    909  CZ  TYR A  75      13.545  13.651 -20.524  1.00 82.60           C
ATOM    910  OH  TYR A  75      14.267  14.621 -19.901  1.00 82.60           O
ATOM    911  HH  TYR A  75      14.639  15.258 -20.576  1.00 82.60           H
ATOM    912  HN  TYR A  75       9.398  10.270 -20.994  1.00 82.60           H
ATOM    913  N   CYS A  76       8.395   9.211 -23.575  1.00 77.06           N
ATOM    914  CA  CYS A  76       7.779   8.284 -24.509  1.00 77.06           C
ATOM    915  C   CYS A  76       6.956   9.092 -25.515  1.00 77.06           C
ATOM    916  O   CYS A  76       5.990   9.755 -25.141  1.00 77.06           O
ATOM    917  HA  CYS A  76       8.592   7.757 -25.009  1.00 77.06           H
ATOM    918  CB  CYS A  76       6.930   7.235 -23.788  1.00 77.06           C
ATOM    919 1HB  CYS A  76       7.546   6.680 -23.081  1.00 77.06           H
ATOM    920 2HB  CYS A  76       6.145   7.724 -23.212  1.00 77.06           H
ATOM    921  SG  CYS A  76       6.188   6.087 -25.005  1.00 77.06           S
ATOM    922  HG  CYS A  76       7.337   5.561 -25.419  1.00 77.06           H
ATOM    923  HN  CYS A  76       8.070   9.139 -22.632  1.00 77.06           H
ATOM    924  N   THR A  77       7.369   9.009 -26.771  1.00 71.42           N
ATOM    925  CA  THR A  77       6.781   9.839 -27.808  1.00 71.42           C
ATOM    926  C   THR A  77       5.463   9.231 -28.294  1.00 71.42           C
ATOM    927  O   THR A  77       4.766   9.826 -29.114  1.00 71.42           O
ATOM    928  HA  THR A  77       6.544  10.812 -27.377  1.00 71.42           H
ATOM    929  CB  THR A  77       7.817  10.011 -28.921  1.00 71.42           C
ATOM    930  HB  THR A  77       7.480  10.742 -29.656  1.00 71.42           H
ATOM    931  OG1 THR A  77       8.019   8.690 -29.415  1.00 71.42           O
ATOM    932  HG1 THR A  77       8.523   8.721 -30.278  1.00 71.42           H
ATOM    933  CG2 THR A  77       9.189  10.422 -28.384  1.00 71.42           C
ATOM    934 1HG2 THR A  77       9.556   9.657 -27.700  1.00 71.42           H
ATOM    935 2HG2 THR A  77       9.103  11.372 -27.855  1.00 71.42           H
ATOM    936 3HG2 THR A  77       9.887  10.531 -29.215  1.00 71.42           H
ATOM    937  HN  THR A  77       8.091   8.391 -27.083  1.00 71.42           H
ATOM    938  N   ARG A  78       5.162   8.054 -27.766  1.00 73.55           N
ATOM    939  CA  ARG A  78       3.952   7.348 -28.154  1.00 73.55           C
ATOM    940  C   ARG A  78       2.741   7.927 -27.420  1.00 73.55           C
ATOM    941  O   ARG A  78       2.855   8.363 -26.275  1.00 73.55           O
ATOM    942  HA  ARG A  78       3.871   7.503 -29.229  1.00 73.55           H
ATOM    943  CB  ARG A  78       4.062   5.854 -27.841  1.00 73.55           C
ATOM    944 1HB  ARG A  78       3.389   5.293 -28.489  1.00 73.55           H
ATOM    945 2HB  ARG A  78       5.073   5.507 -28.054  1.00 73.55           H
ATOM    946  CG  ARG A  78       3.720   5.574 -26.376  1.00 73.55           C
ATOM    947 1HG  ARG A  78       4.321   6.214 -25.730  1.00 73.55           H
ATOM    948 2HG  ARG A  78       2.676   5.822 -26.189  1.00 73.55           H
ATOM    949  CD  ARG A  78       3.972   4.106 -26.025  1.00 73.55           C
ATOM    950 1HD  ARG A  78       3.142   3.492 -26.376  1.00 73.55           H
ATOM    951 2HD  ARG A  78       4.869   3.751 -26.532  1.00 73.55           H
ATOM    952  NE  ARG A  78       4.127   3.955 -24.561  1.00 73.55           N
ATOM    953  HE  ARG A  78       5.054   3.937 -24.187  1.00 73.55           H
ATOM    954  CZ  ARG A  78       3.102   3.841 -23.705  1.00 73.55           C
ATOM    955  NH1 ARG A  78       1.839   3.859 -24.150  1.00 73.55           N
ATOM    956 1HH1 ARG A  78       1.654   3.958 -25.128  1.00 73.55           H
ATOM    957 2HH1 ARG A  78       1.080   3.773 -23.505  1.00 73.55           H
ATOM    958  NH2 ARG A  78       3.360   3.709 -22.396  1.00 73.55           N
ATOM    959 1HH2 ARG A  78       2.607   3.623 -21.744  1.00 73.55           H
ATOM    960 2HH2 ARG A  78       4.306   3.697 -22.072  1.00 73.55           H
ATOM    961  HN  ARG A  78       5.726   7.584 -27.088  1.00 73.55           H
ATOM    962  N   VAL A  79       1.610   7.914 -28.110  1.00 78.07           N
ATOM    963  CA  VAL A  79       0.358   8.333 -27.502  1.00 78.07           C
ATOM    964  C   VAL A  79       0.164   7.588 -26.180  1.00 78.07           C
ATOM    965  O   VAL A  79       0.352   6.374 -26.114  1.00 78.07           O
ATOM    966  HA  VAL A  79       0.434   9.400 -27.295  1.00 78.07           H
ATOM    967  CB  VAL A  79      -0.797   8.120 -28.483  1.00 78.07           C
ATOM    968  HB  VAL A  79      -0.944   7.047 -28.600  1.00 78.07           H
ATOM    969  CG1 VAL A  79      -2.096   8.716 -27.937  1.00 78.07           C
ATOM    970 1HG1 VAL A  79      -2.347   8.235 -26.992  1.00 78.07           H
ATOM    971 2HG1 VAL A  79      -1.966   9.786 -27.777  1.00 78.07           H
ATOM    972 3HG1 VAL A  79      -2.900   8.551 -28.654  1.00 78.07           H
ATOM    973  CG2 VAL A  79      -0.462   8.702 -29.858  1.00 78.07           C
ATOM    974 1HG2 VAL A  79      -0.275   9.772 -29.764  1.00 78.07           H
ATOM    975 2HG2 VAL A  79       0.428   8.211 -30.253  1.00 78.07           H
ATOM    976 3HG2 VAL A  79      -1.299   8.537 -30.536  1.00 78.07           H
ATOM    977  HN  VAL A  79       1.540   7.625 -29.064  1.00 78.07           H
ATOM    978  N   LYS A  80      -0.209   8.346 -25.159  1.00 82.15           N
ATOM    979  CA  LYS A  80      -0.486   7.764 -23.857  1.00 82.15           C
ATOM    980  C   LYS A  80      -1.779   6.951 -23.931  1.00 82.15           C
ATOM    981  O   LYS A  80      -2.581   7.134 -24.845  1.00 82.15           O
ATOM    982  HA  LYS A  80       0.335   7.087 -23.620  1.00 82.15           H
ATOM    983  CB  LYS A  80      -0.503   8.849 -22.778  1.00 82.15           C
ATOM    984 1HB  LYS A  80      -1.397   9.462 -22.887  1.00 82.15           H
ATOM    985 2HB  LYS A  80      -0.552   8.387 -21.792  1.00 82.15           H
ATOM    986  CG  LYS A  80       0.743   9.733 -22.870  1.00 82.15           C
ATOM    987 1HG  LYS A  80       0.717  10.308 -23.797  1.00 82.15           H
ATOM    988 2HG  LYS A  80       0.745  10.451 -22.050  1.00 82.15           H
ATOM    989  CD  LYS A  80       2.019   8.890 -22.821  1.00 82.15           C
ATOM    990 1HD  LYS A  80       1.977   8.210 -21.971  1.00 82.15           H
ATOM    991 2HD  LYS A  80       2.087   8.275 -23.718  1.00 82.15           H
ATOM    992  CE  LYS A  80       3.259   9.779 -22.710  1.00 82.15           C
ATOM    993 1HE  LYS A  80       3.139  10.662 -23.338  1.00 82.15           H
ATOM    994 2HE  LYS A  80       3.371  10.130 -21.684  1.00 82.15           H
ATOM    995  NZ  LYS A  80       4.470   9.033 -23.120  1.00 82.15           N
ATOM    996 1HZ  LYS A  80       5.296   9.553 -22.846  1.00 82.15           H
ATOM    997 2HZ  LYS A  80       4.476   8.125 -22.668  1.00 82.15           H
ATOM    998 3HZ  LYS A  80       4.466   8.910 -24.126  1.00 82.15           H
ATOM    999  HN  LYS A  80      -0.323   9.338 -25.212  1.00 82.15           H
ATOM   1000  N   THR A  81      -1.943   6.069 -22.955  1.00 82.92           N
ATOM   1001  CA  THR A  81      -3.194   5.347 -22.801  1.00 82.92           C
ATOM   1002  C   THR A  81      -3.720   5.489 -21.371  1.00 82.92           C
ATOM   1003  O   THR A  81      -3.003   5.954 -20.486  1.00 82.92           O
ATOM   1004  HA  THR A  81      -3.935   5.799 -23.460  1.00 82.92           H
ATOM   1005  CB  THR A  81      -2.957   3.894 -23.220  1.00 82.92           C
ATOM   1006  HB  THR A  81      -3.893   3.336 -23.238  1.00 82.92           H
ATOM   1007  OG1 THR A  81      -1.977   3.423 -22.298  1.00 82.92           O
ATOM   1008  HG1 THR A  81      -1.074   3.770 -22.551  1.00 82.92           H
ATOM   1009  CG2 THR A  81      -2.270   3.783 -24.582  1.00 82.92           C
ATOM   1010 1HG2 THR A  81      -1.303   4.283 -24.544  1.00 82.92           H
ATOM   1011 2HG2 THR A  81      -2.893   4.254 -25.343  1.00 82.92           H
ATOM   1012 3HG2 THR A  81      -2.125   2.731 -24.831  1.00 82.92           H
ATOM   1013  HN  THR A  81      -1.241   5.846 -22.279  1.00 82.92           H
ATOM   1014  N   MET A  82      -4.967   5.079 -21.189  1.00 84.51           N
ATOM   1015  CA  MET A  82      -5.582   5.115 -19.873  1.00 84.51           C
ATOM   1016  C   MET A  82      -4.752   4.326 -18.858  1.00 84.51           C
ATOM   1017  O   MET A  82      -4.514   4.796 -17.747  1.00 84.51           O
ATOM   1018  HA  MET A  82      -5.609   6.168 -19.591  1.00 84.51           H
ATOM   1019  CB  MET A  82      -6.991   4.524 -19.952  1.00 84.51           C
ATOM   1020 1HB  MET A  82      -7.491   4.885 -20.850  1.00 84.51           H
ATOM   1021 2HB  MET A  82      -6.929   3.439 -20.036  1.00 84.51           H
ATOM   1022  CG  MET A  82      -7.812   4.899 -18.717  1.00 84.51           C
ATOM   1023 1HG  MET A  82      -7.328   4.517 -17.818  1.00 84.51           H
ATOM   1024 2HG  MET A  82      -7.860   5.983 -18.618  1.00 84.51           H
ATOM   1025  SD  MET A  82      -9.460   4.226 -18.853  1.00 84.51           S
ATOM   1026  CE  MET A  82     -10.113   4.680 -17.255  1.00 84.51           C
ATOM   1027 1HE  MET A  82      -9.510   4.220 -16.472  1.00 84.51           H
ATOM   1028 2HE  MET A  82     -10.085   5.764 -17.145  1.00 84.51           H
ATOM   1029 3HE  MET A  82     -11.143   4.333 -17.171  1.00 84.51           H
ATOM   1030  HN  MET A  82      -5.552   4.728 -21.920  1.00 84.51           H
ATOM   1031  N   THR A  83      -4.335   3.141 -19.277  1.00 83.64           N
ATOM   1032  CA  THR A  83      -3.448   2.329 -18.462  1.00 83.64           C
ATOM   1033  C   THR A  83      -2.226   3.142 -18.031  1.00 83.64           C
ATOM   1034  O   THR A  83      -1.841   3.120 -16.863  1.00 83.64           O
ATOM   1035  HA  THR A  83      -3.979   2.045 -17.553  1.00 83.64           H
ATOM   1036  CB  THR A  83      -3.091   1.072 -19.258  1.00 83.64           C
ATOM   1037  HB  THR A  83      -2.538   1.328 -20.162  1.00 83.64           H
ATOM   1038  OG1 THR A  83      -4.344   0.426 -19.467  1.00 83.64           O
ATOM   1039  HG1 THR A  83      -5.083   0.980 -19.083  1.00 83.64           H
ATOM   1040  CG2 THR A  83      -2.285   0.066 -18.435  1.00 83.64           C
ATOM   1041 1HG2 THR A  83      -2.867  -0.242 -17.566  1.00 83.64           H
ATOM   1042 2HG2 THR A  83      -1.355   0.529 -18.104  1.00 83.64           H
ATOM   1043 3HG2 THR A  83      -2.058  -0.807 -19.048  1.00 83.64           H
ATOM   1044  HN  THR A  83      -4.592   2.735 -20.154  1.00 83.64           H
ATOM   1045  N   ASP A  84      -1.649   3.841 -18.998  1.00 84.97           N
ATOM   1046  CA  ASP A  84      -0.407   4.558 -18.764  1.00 84.97           C
ATOM   1047  C   ASP A  84      -0.636   5.630 -17.696  1.00 84.97           C
ATOM   1048  O   ASP A  84       0.243   5.891 -16.876  1.00 84.97           O
ATOM   1049  HA  ASP A  84       0.307   3.799 -18.446  1.00 84.97           H
ATOM   1050  CB  ASP A  84       0.074   5.256 -20.038  1.00 84.97           C
ATOM   1051 1HB  ASP A  84      -0.640   6.028 -20.325  1.00 84.97           H
ATOM   1052 2HB  ASP A  84       1.024   5.756 -19.846  1.00 84.97           H
ATOM   1053  CG  ASP A  84       0.240   4.255 -21.182  1.00 84.97           C
ATOM   1054  OD1 ASP A  84       0.984   3.272 -20.973  1.00 84.97           O
ATOM   1055  OD2 ASP A  84      -0.382   4.494 -22.240  1.00 84.97           O
ATOM   1056  HN  ASP A  84      -2.015   3.921 -19.925  1.00 84.97           H
ATOM   1057  N   MET A  85      -1.821   6.220 -17.739  1.00 90.07           N
ATOM   1058  CA  MET A  85      -2.171   7.267 -16.794  1.00 90.07           C
ATOM   1059  C   MET A  85      -2.186   6.729 -15.362  1.00 90.07           C
ATOM   1060  O   MET A  85      -1.680   7.377 -14.446  1.00 90.07           O
ATOM   1061  HA  MET A  85      -1.396   8.026 -16.896  1.00 90.07           H
ATOM   1062  CB  MET A  85      -3.551   7.829 -17.142  1.00 90.07           C
ATOM   1063 1HB  MET A  85      -3.564   8.149 -18.184  1.00 90.07           H
ATOM   1064 2HB  MET A  85      -4.303   7.047 -17.040  1.00 90.07           H
ATOM   1065  CG  MET A  85      -3.907   9.009 -16.235  1.00 90.07           C
ATOM   1066 1HG  MET A  85      -4.904   9.376 -16.477  1.00 90.07           H
ATOM   1067 2HG  MET A  85      -3.930   8.684 -15.195  1.00 90.07           H
ATOM   1068  SD  MET A  85      -2.710  10.318 -16.438  1.00 90.07           S
ATOM   1069  CE  MET A  85      -3.127  10.867 -18.085  1.00 90.07           C
ATOM   1070 1HE  MET A  85      -3.003  10.041 -18.785  1.00 90.07           H
ATOM   1071 2HE  MET A  85      -4.162  11.207 -18.103  1.00 90.07           H
ATOM   1072 3HE  MET A  85      -2.470  11.688 -18.371  1.00 90.07           H
ATOM   1073  HN  MET A  85      -2.534   5.996 -18.404  1.00 90.07           H
ATOM   1074  N   PHE A  86      -2.770   5.549 -15.212  1.00 90.07           N
ATOM   1075  CA  PHE A  86      -2.852   4.914 -13.908  1.00 90.07           C
ATOM   1076  C   PHE A  86      -1.473   4.449 -13.437  1.00 90.07           C
ATOM   1077  O   PHE A  86      -1.147   4.557 -12.256  1.00 90.07           O
ATOM   1078  HA  PHE A  86      -3.241   5.656 -13.211  1.00 90.07           H
ATOM   1079  CB  PHE A  86      -3.764   3.695 -14.061  1.00 90.07           C
ATOM   1080 1HB  PHE A  86      -3.368   3.054 -14.848  1.00 90.07           H
ATOM   1081 2HB  PHE A  86      -3.739   3.117 -13.137  1.00 90.07           H
ATOM   1082  CG  PHE A  86      -5.218   4.042 -14.388  1.00 90.07           C
ATOM   1083  CD1 PHE A  86      -5.811   5.113 -13.796  1.00 90.07           C
ATOM   1084  HD1 PHE A  86      -5.251   5.724 -13.088  1.00 90.07           H
ATOM   1085  CD2 PHE A  86      -5.917   3.280 -15.271  1.00 90.07           C
ATOM   1086  HD2 PHE A  86      -5.441   2.422 -15.746  1.00 90.07           H
ATOM   1087  CE1 PHE A  86      -7.160   5.435 -14.099  1.00 90.07           C
ATOM   1088  HE1 PHE A  86      -7.636   6.293 -13.625  1.00 90.07           H
ATOM   1089  CE2 PHE A  86      -7.266   3.602 -15.575  1.00 90.07           C
ATOM   1090  HE2 PHE A  86      -7.826   2.991 -16.283  1.00 90.07           H
ATOM   1091  CZ  PHE A  86      -7.859   4.673 -14.983  1.00 90.07           C
ATOM   1092  HZ  PHE A  86      -8.895   4.921 -15.216  1.00 90.07           H
ATOM   1093  HN  PHE A  86      -3.182   5.030 -15.962  1.00 90.07           H
ATOM   1094  N   LEU A  87      -0.700   3.941 -14.386  1.00 87.64           N
ATOM   1095  CA  LEU A  87       0.639   3.463 -14.083  1.00 87.64           C
ATOM   1096  C   LEU A  87       1.484   4.625 -13.558  1.00 87.64           C
ATOM   1097  O   LEU A  87       2.301   4.445 -12.657  1.00 87.64           O
ATOM   1098  HA  LEU A  87       0.549   2.717 -13.294  1.00 87.64           H
ATOM   1099  CB  LEU A  87       1.245   2.762 -15.301  1.00 87.64           C
ATOM   1100 1HB  LEU A  87       1.165   3.431 -16.158  1.00 87.64           H
ATOM   1101 2HB  LEU A  87       2.308   2.609 -15.115  1.00 87.64           H
ATOM   1102  CG  LEU A  87       0.623   1.417 -15.679  1.00 87.64           C
ATOM   1103  HG  LEU A  87      -0.438   1.573 -15.873  1.00 87.64           H
ATOM   1104  CD1 LEU A  87       1.242   0.869 -16.967  1.00 87.64           C
ATOM   1105 1HD1 LEU A  87       1.071   1.575 -17.781  1.00 87.64           H
ATOM   1106 2HD1 LEU A  87       2.314   0.731 -16.826  1.00 87.64           H
ATOM   1107 3HD1 LEU A  87       0.782  -0.088 -17.213  1.00 87.64           H
ATOM   1108  CD2 LEU A  87       0.729   0.419 -14.524  1.00 87.64           C
ATOM   1109 1HD2 LEU A  87       1.779   0.262 -14.275  1.00 87.64           H
ATOM   1110 2HD2 LEU A  87       0.205   0.814 -13.654  1.00 87.64           H
ATOM   1111 3HD2 LEU A  87       0.280  -0.529 -14.820  1.00 87.64           H
ATOM   1112  HN  LEU A  87      -0.973   3.853 -15.343  1.00 87.64           H
ATOM   1113  N   LEU A  88       1.259   5.791 -14.145  1.00 91.17           N
ATOM   1114  CA  LEU A  88       1.965   6.989 -13.725  1.00 91.17           C
ATOM   1115  C   LEU A  88       1.621   7.293 -12.265  1.00 91.17           C
ATOM   1116  O   LEU A  88       2.513   7.471 -11.437  1.00 91.17           O
ATOM   1117  HA  LEU A  88       3.032   6.780 -13.791  1.00 91.17           H
ATOM   1118  CB  LEU A  88       1.671   8.148 -14.680  1.00 91.17           C
ATOM   1119 1HB  LEU A  88       2.091   7.904 -15.656  1.00 91.17           H
ATOM   1120 2HB  LEU A  88       0.591   8.222 -14.807  1.00 91.17           H
ATOM   1121  CG  LEU A  88       2.202   9.519 -14.255  1.00 91.17           C
ATOM   1122  HG  LEU A  88       1.903   9.696 -13.222  1.00 91.17           H
ATOM   1123  CD1 LEU A  88       3.731   9.550 -14.295  1.00 91.17           C
ATOM   1124 1HD1 LEU A  88       4.128   8.796 -13.616  1.00 91.17           H
ATOM   1125 2HD1 LEU A  88       4.072   9.342 -15.309  1.00 91.17           H
ATOM   1126 3HD1 LEU A  88       4.082  10.536 -13.989  1.00 91.17           H
ATOM   1127  CD2 LEU A  88       1.583  10.632 -15.102  1.00 91.17           C
ATOM   1128 1HD2 LEU A  88       1.831  10.471 -16.152  1.00 91.17           H
ATOM   1129 2HD2 LEU A  88       0.500  10.624 -14.979  1.00 91.17           H
ATOM   1130 3HD2 LEU A  88       1.978  11.596 -14.780  1.00 91.17           H
ATOM   1131  HN  LEU A  88       0.609   5.925 -14.893  1.00 91.17           H
ATOM   1132  N   ASN A  89       0.325   7.343 -11.994  1.00 93.96           N
ATOM   1133  CA  ASN A  89      -0.150   7.738 -10.679  1.00 93.96           C
ATOM   1134  C   ASN A  89       0.278   6.689  -9.651  1.00 93.96           C
ATOM   1135  O   ASN A  89       0.488   7.010  -8.482  1.00 93.96           O
ATOM   1136  HA  ASN A  89       0.301   8.713 -10.492  1.00 93.96           H
ATOM   1137  CB  ASN A  89      -1.677   7.833 -10.650  1.00 93.96           C
ATOM   1138 1HB  ASN A  89      -2.107   7.013 -11.225  1.00 93.96           H
ATOM   1139 2HB  ASN A  89      -2.032   7.725  -9.625  1.00 93.96           H
ATOM   1140  CG  ASN A  89      -2.154   9.169 -11.223  1.00 93.96           C
ATOM   1141  OD1 ASN A  89      -2.411  10.124 -10.508  1.00 93.96           O
ATOM   1142  ND2 ASN A  89      -2.258   9.183 -12.549  1.00 93.96           N
ATOM   1143 1HD2 ASN A  89      -2.031   8.365 -13.077  1.00 93.96           H
ATOM   1144 2HD2 ASN A  89      -2.562  10.012 -13.018  1.00 93.96           H
ATOM   1145  HN  ASN A  89      -0.393   7.120 -12.653  1.00 93.96           H
ATOM   1146  N   LEU A  90       0.394   5.457 -10.123  1.00 91.91           N
ATOM   1147  CA  LEU A  90       0.823   4.364  -9.266  1.00 91.91           C
ATOM   1148  C   LEU A  90       2.257   4.621  -8.799  1.00 91.91           C
ATOM   1149  O   LEU A  90       2.566   4.466  -7.618  1.00 91.91           O
ATOM   1150  HA  LEU A  90       0.171   4.359  -8.393  1.00 91.91           H
ATOM   1151  CB  LEU A  90       0.639   3.022  -9.977  1.00 91.91           C
ATOM   1152 1HB  LEU A  90      -0.295   3.055 -10.538  1.00 91.91           H
ATOM   1153 2HB  LEU A  90       1.443   2.905 -10.704  1.00 91.91           H
ATOM   1154  CG  LEU A  90       0.618   1.784  -9.078  1.00 91.91           C
ATOM   1155  HG  LEU A  90       1.358   1.922  -8.290  1.00 91.91           H
ATOM   1156  CD1 LEU A  90      -0.743   1.624  -8.398  1.00 91.91           C
ATOM   1157 1HD1 LEU A  90      -0.950   2.503  -7.787  1.00 91.91           H
ATOM   1158 2HD1 LEU A  90      -1.518   1.518  -9.156  1.00 91.91           H
ATOM   1159 3HD1 LEU A  90      -0.730   0.737  -7.765  1.00 91.91           H
ATOM   1160  CD2 LEU A  90       1.019   0.532  -9.860  1.00 91.91           C
ATOM   1161 1HD2 LEU A  90       0.320   0.378 -10.683  1.00 91.91           H
ATOM   1162 2HD2 LEU A  90       2.026   0.659 -10.258  1.00 91.91           H
ATOM   1163 3HD2 LEU A  90       0.996  -0.333  -9.198  1.00 91.91           H
ATOM   1164  HN  LEU A  90       0.201   5.201 -11.070  1.00 91.91           H
ATOM   1165  N   ALA A  91       3.095   5.009  -9.749  1.00 93.96           N
ATOM   1166  CA  ALA A  91       4.498   5.246  -9.458  1.00 93.96           C
ATOM   1167  C   ALA A  91       4.624   6.439  -8.508  1.00 93.96           C
ATOM   1168  O   ALA A  91       5.482   6.448  -7.627  1.00 93.96           O
ATOM   1169  HA  ALA A  91       4.890   4.357  -8.965  1.00 93.96           H
ATOM   1170  CB  ALA A  91       5.262   5.461 -10.767  1.00 93.96           C
ATOM   1171 1HB  ALA A  91       5.165   4.574 -11.393  1.00 93.96           H
ATOM   1172 2HB  ALA A  91       4.849   6.323 -11.291  1.00 93.96           H
ATOM   1173 3HB  ALA A  91       6.315   5.639 -10.548  1.00 93.96           H
ATOM   1174  HN  ALA A  91       2.829   5.161 -10.701  1.00 93.96           H
ATOM   1175  N   ILE A  92       3.754   7.416  -8.718  1.00 95.44           N
ATOM   1176  CA  ILE A  92       3.753   8.608  -7.887  1.00 95.44           C
ATOM   1177  C   ILE A  92       3.388   8.223  -6.452  1.00 95.44           C
ATOM   1178  O   ILE A  92       4.041   8.658  -5.504  1.00 95.44           O
ATOM   1179  HA  ILE A  92       4.766   9.010  -7.890  1.00 95.44           H
ATOM   1180  CB  ILE A  92       2.840   9.679  -8.488  1.00 95.44           C
ATOM   1181  HB  ILE A  92       1.881   9.217  -8.725  1.00 95.44           H
ATOM   1182  CG1 ILE A  92       3.417  10.220  -9.797  1.00 95.44           C
ATOM   1183 1HG1 ILE A  92       4.303  10.820  -9.587  1.00 95.44           H
ATOM   1184 2HG1 ILE A  92       3.736   9.391 -10.428  1.00 95.44           H
ATOM   1185  CG2 ILE A  92       2.565  10.795  -7.478  1.00 95.44           C
ATOM   1186 1HG2 ILE A  92       2.080  10.376  -6.596  1.00 95.44           H
ATOM   1187 2HG2 ILE A  92       3.507  11.261  -7.187  1.00 95.44           H
ATOM   1188 3HG2 ILE A  92       1.914  11.542  -7.930  1.00 95.44           H
ATOM   1189  CD1 ILE A  92       2.384  11.068 -10.543  1.00 95.44           C
ATOM   1190 1HD1 ILE A  92       1.511  10.458 -10.772  1.00 95.44           H
ATOM   1191 2HD1 ILE A  92       2.086  11.910  -9.918  1.00 95.44           H
ATOM   1192 3HD1 ILE A  92       2.821  11.440 -11.469  1.00 95.44           H
ATOM   1193  HN  ILE A  92       3.061   7.403  -9.439  1.00 95.44           H
ATOM   1194  N   ALA A  93       2.346   7.413  -6.337  1.00 95.14           N
ATOM   1195  CA  ALA A  93       1.861   6.999  -5.031  1.00 95.14           C
ATOM   1196  C   ALA A  93       2.981   6.277  -4.280  1.00 95.14           C
ATOM   1197  O   ALA A  93       3.216   6.543  -3.102  1.00 95.14           O
ATOM   1198  HA  ALA A  93       1.585   7.898  -4.479  1.00 95.14           H
ATOM   1199  CB  ALA A  93       0.617   6.125  -5.203  1.00 95.14           C
ATOM   1200 1HB  ALA A  93      -0.159   6.693  -5.715  1.00 95.14           H
ATOM   1201 2HB  ALA A  93       0.870   5.244  -5.792  1.00 95.14           H
ATOM   1202 3HB  ALA A  93       0.253   5.814  -4.223  1.00 95.14           H
ATOM   1203  HN  ALA A  93       1.838   7.042  -7.114  1.00 95.14           H
ATOM   1204  N   ASP A  94       3.644   5.378  -4.993  1.00 94.19           N
ATOM   1205  CA  ASP A  94       4.706   4.586  -4.397  1.00 94.19           C
ATOM   1206  C   ASP A  94       5.811   5.517  -3.895  1.00 94.19           C
ATOM   1207  O   ASP A  94       6.311   5.350  -2.783  1.00 94.19           O
ATOM   1208  HA  ASP A  94       4.230   4.030  -3.588  1.00 94.19           H
ATOM   1209  CB  ASP A  94       5.322   3.630  -5.421  1.00 94.19           C
ATOM   1210 1HB  ASP A  94       5.450   4.145  -6.373  1.00 94.19           H
ATOM   1211 2HB  ASP A  94       6.313   3.324  -5.088  1.00 94.19           H
ATOM   1212  CG  ASP A  94       4.440   2.395  -5.618  1.00 94.19           C
ATOM   1213  OD1 ASP A  94       3.743   2.035  -4.645  1.00 94.19           O
ATOM   1214  OD2 ASP A  94       4.484   1.839  -6.736  1.00 94.19           O
ATOM   1215  HN  ASP A  94       3.467   5.188  -5.959  1.00 94.19           H
ATOM   1216  N   LEU A  95       6.160   6.477  -4.738  1.00 96.36           N
ATOM   1217  CA  LEU A  95       7.236   7.400  -4.418  1.00 96.36           C
ATOM   1218  C   LEU A  95       6.904   8.130  -3.115  1.00 96.36           C
ATOM   1219  O   LEU A  95       7.759   8.270  -2.242  1.00 96.36           O
ATOM   1220  HA  LEU A  95       8.138   6.809  -4.262  1.00 96.36           H
ATOM   1221  CB  LEU A  95       7.506   8.338  -5.596  1.00 96.36           C
ATOM   1222 1HB  LEU A  95       6.549   8.667  -6.000  1.00 96.36           H
ATOM   1223 2HB  LEU A  95       8.015   9.225  -5.219  1.00 96.36           H
ATOM   1224  CG  LEU A  95       8.338   7.754  -6.740  1.00 96.36           C
ATOM   1225  HG  LEU A  95       7.820   6.876  -7.125  1.00 96.36           H
ATOM   1226  CD1 LEU A  95       8.456   8.751  -7.895  1.00 96.36           C
ATOM   1227 1HD1 LEU A  95       7.462   8.990  -8.272  1.00 96.36           H
ATOM   1228 2HD1 LEU A  95       8.939   9.661  -7.541  1.00 96.36           H
ATOM   1229 3HD1 LEU A  95       9.052   8.311  -8.695  1.00 96.36           H
ATOM   1230  CD2 LEU A  95       9.707   7.290  -6.241  1.00 96.36           C
ATOM   1231 1HD2 LEU A  95      10.245   8.137  -5.814  1.00 96.36           H
ATOM   1232 2HD2 LEU A  95       9.575   6.522  -5.478  1.00 96.36           H
ATOM   1233 3HD2 LEU A  95      10.278   6.879  -7.074  1.00 96.36           H
ATOM   1234  HN  LEU A  95       5.723   6.629  -5.625  1.00 96.36           H
ATOM   1235  N   LEU A  96       5.660   8.577  -3.024  1.00 95.60           N
ATOM   1236  CA  LEU A  96       5.237   9.392  -1.898  1.00 95.60           C
ATOM   1237  C   LEU A  96       5.462   8.615  -0.599  1.00 95.60           C
ATOM   1238  O   LEU A  96       5.884   9.186   0.405  1.00 95.60           O
ATOM   1239  HA  LEU A  96       5.868  10.281  -1.882  1.00 95.60           H
ATOM   1240  CB  LEU A  96       3.794   9.864  -2.090  1.00 95.60           C
ATOM   1241 1HB  LEU A  96       3.189   9.007  -2.386  1.00 95.60           H
ATOM   1242 2HB  LEU A  96       3.414  10.205  -1.127  1.00 95.60           H
ATOM   1243  CG  LEU A  96       3.584  10.980  -3.115  1.00 95.60           C
ATOM   1244  HG  LEU A  96       3.892  10.609  -4.092  1.00 95.60           H
ATOM   1245  CD1 LEU A  96       2.105  11.357  -3.219  1.00 95.60           C
ATOM   1246 1HD1 LEU A  96       1.529  10.485  -3.529  1.00 95.60           H
ATOM   1247 2HD1 LEU A  96       1.748  11.702  -2.249  1.00 95.60           H
ATOM   1248 3HD1 LEU A  96       1.984  12.153  -3.955  1.00 95.60           H
ATOM   1249  CD2 LEU A  96       4.463  12.191  -2.794  1.00 95.60           C
ATOM   1250 1HD2 LEU A  96       4.210  12.572  -1.805  1.00 95.60           H
ATOM   1251 2HD2 LEU A  96       5.512  11.893  -2.811  1.00 95.60           H
ATOM   1252 3HD2 LEU A  96       4.294  12.969  -3.538  1.00 95.60           H
ATOM   1253  HN  LEU A  96       4.948   8.392  -3.702  1.00 95.60           H
ATOM   1254  N   PHE A  97       5.171   7.323  -0.662  1.00 95.15           N
ATOM   1255  CA  PHE A  97       5.327   6.464   0.500  1.00 95.15           C
ATOM   1256  C   PHE A  97       6.806   6.214   0.802  1.00 95.15           C
ATOM   1257  O   PHE A  97       7.237   6.331   1.948  1.00 95.15           O
ATOM   1258  HA  PHE A  97       4.867   6.976   1.345  1.00 95.15           H
ATOM   1259  CB  PHE A  97       4.655   5.132   0.163  1.00 95.15           C
ATOM   1260 1HB  PHE A  97       3.574   5.272   0.160  1.00 95.15           H
ATOM   1261 2HB  PHE A  97       4.941   4.837  -0.846  1.00 95.15           H
ATOM   1262  CG  PHE A  97       5.005   3.997   1.129  1.00 95.15           C
ATOM   1263  CD1 PHE A  97       5.615   2.874   0.665  1.00 95.15           C
ATOM   1264  HD1 PHE A  97       5.855   2.781  -0.394  1.00 95.15           H
ATOM   1265  CD2 PHE A  97       4.706   4.112   2.450  1.00 95.15           C
ATOM   1266  HD2 PHE A  97       4.217   5.013   2.822  1.00 95.15           H
ATOM   1267  CE1 PHE A  97       5.940   1.821   1.561  1.00 95.15           C
ATOM   1268  HE1 PHE A  97       6.428   0.920   1.189  1.00 95.15           H
ATOM   1269  CE2 PHE A  97       5.031   3.060   3.346  1.00 95.15           C
ATOM   1270  HE2 PHE A  97       4.791   3.152   4.405  1.00 95.15           H
ATOM   1271  CZ  PHE A  97       5.641   1.936   2.882  1.00 95.15           C
ATOM   1272  HZ  PHE A  97       5.890   1.128   3.570  1.00 95.15           H
ATOM   1273  HN  PHE A  97       4.836   6.865  -1.485  1.00 95.15           H
ATOM   1274  N   LEU A  98       7.542   5.875  -0.246  1.00 96.17           N
ATOM   1275  CA  LEU A  98       8.921   5.446  -0.084  1.00 96.17           C
ATOM   1276  C   LEU A  98       9.705   6.532   0.655  1.00 96.17           C
ATOM   1277  O   LEU A  98      10.589   6.229   1.455  1.00 96.17           O
ATOM   1278  HA  LEU A  98       8.913   4.546   0.532  1.00 96.17           H
ATOM   1279  CB  LEU A  98       9.526   5.064  -1.436  1.00 96.17           C
ATOM   1280 1HB  LEU A  98       9.344   5.879  -2.137  1.00 96.17           H
ATOM   1281 2HB  LEU A  98      10.606   4.980  -1.319  1.00 96.17           H
ATOM   1282  CG  LEU A  98       9.007   3.767  -2.061  1.00 96.17           C
ATOM   1283  HG  LEU A  98       7.922   3.746  -1.953  1.00 96.17           H
ATOM   1284  CD1 LEU A  98       9.314   3.718  -3.559  1.00 96.17           C
ATOM   1285 1HD1 LEU A  98       8.834   4.562  -4.056  1.00 96.17           H
ATOM   1286 2HD1 LEU A  98      10.392   3.772  -3.711  1.00 96.17           H
ATOM   1287 3HD1 LEU A  98       8.934   2.786  -3.977  1.00 96.17           H
ATOM   1288  CD2 LEU A  98       9.557   2.545  -1.323  1.00 96.17           C
ATOM   1289 1HD2 LEU A  98      10.646   2.547  -1.377  1.00 96.17           H
ATOM   1290 2HD2 LEU A  98       9.245   2.580  -0.279  1.00 96.17           H
ATOM   1291 3HD2 LEU A  98       9.173   1.636  -1.787  1.00 96.17           H
ATOM   1292  HN  LEU A  98       7.212   5.889  -1.189  1.00 96.17           H
ATOM   1293  N   VAL A  99       9.352   7.775   0.362  1.00 96.55           N
ATOM   1294  CA  VAL A  99      10.050   8.908   0.945  1.00 96.55           C
ATOM   1295  C   VAL A  99       9.884   8.876   2.466  1.00 96.55           C
ATOM   1296  O   VAL A  99      10.637   9.526   3.189  1.00 96.55           O
ATOM   1297  HA  VAL A  99      11.108   8.803   0.705  1.00 96.55           H
ATOM   1298  CB  VAL A  99       9.549  10.211   0.317  1.00 96.55           C
ATOM   1299  HB  VAL A  99       8.460  10.201   0.348  1.00 96.55           H
ATOM   1300  CG1 VAL A  99      10.032  11.425   1.113  1.00 96.55           C
ATOM   1301 1HG1 VAL A  99       9.655  11.362   2.134  1.00 96.55           H
ATOM   1302 2HG1 VAL A  99      11.122  11.440   1.128  1.00 96.55           H
ATOM   1303 3HG1 VAL A  99       9.662  12.337   0.645  1.00 96.55           H
ATOM   1304  CG2 VAL A  99       9.977  10.312  -1.149  1.00 96.55           C
ATOM   1305 1HG2 VAL A  99      11.064  10.288  -1.213  1.00 96.55           H
ATOM   1306 2HG2 VAL A  99       9.562   9.472  -1.707  1.00 96.55           H
ATOM   1307 3HG2 VAL A  99       9.608  11.246  -1.571  1.00 96.55           H
ATOM   1308  HN  VAL A  99       8.607   8.013  -0.261  1.00 96.55           H
ATOM   1309  N   THR A 100       8.894   8.113   2.905  1.00 95.72           N
ATOM   1310  CA  THR A 100       8.578   8.039   4.321  1.00 95.72           C
ATOM   1311  C   THR A 100       9.422   6.958   5.000  1.00 95.72           C
ATOM   1312  O   THR A 100       9.545   6.939   6.224  1.00 95.72           O
ATOM   1313  HA  THR A 100       8.846   8.989   4.783  1.00 95.72           H
ATOM   1314  CB  THR A 100       7.072   7.810   4.458  1.00 95.72           C
ATOM   1315  HB  THR A 100       6.736   8.028   5.472  1.00 95.72           H
ATOM   1316  OG1 THR A 100       6.884   6.466   4.024  1.00 95.72           O
ATOM   1317  HG1 THR A 100       6.795   6.438   3.028  1.00 95.72           H
ATOM   1318  CG2 THR A 100       6.260   8.641   3.462  1.00 95.72           C
ATOM   1319 1HG2 THR A 100       6.549   8.373   2.446  1.00 95.72           H
ATOM   1320 2HG2 THR A 100       6.455   9.700   3.629  1.00 95.72           H
ATOM   1321 3HG2 THR A 100       5.198   8.440   3.602  1.00 95.72           H
ATOM   1322  HN  THR A 100       8.315   7.553   2.313  1.00 95.72           H
ATOM   1323  N   LEU A 101       9.980   6.083   4.176  1.00 95.57           N
ATOM   1324  CA  LEU A 101      10.665   4.907   4.685  1.00 95.57           C
ATOM   1325  C   LEU A 101      11.889   5.344   5.492  1.00 95.57           C
ATOM   1326  O   LEU A 101      12.171   4.785   6.551  1.00 95.57           O
ATOM   1327  HA  LEU A 101       9.976   4.392   5.354  1.00 95.57           H
ATOM   1328  CB  LEU A 101      10.994   3.943   3.543  1.00 95.57           C
ATOM   1329 1HB  LEU A 101      11.504   4.501   2.758  1.00 95.57           H
ATOM   1330 2HB  LEU A 101      11.698   3.198   3.915  1.00 95.57           H
ATOM   1331  CG  LEU A 101       9.803   3.211   2.919  1.00 95.57           C
ATOM   1332  HG  LEU A 101       9.166   3.950   2.433  1.00 95.57           H
ATOM   1333  CD1 LEU A 101      10.267   2.232   1.839  1.00 95.57           C
ATOM   1334 1HD1 LEU A 101      10.792   2.778   1.055  1.00 95.57           H
ATOM   1335 2HD1 LEU A 101      10.938   1.495   2.280  1.00 95.57           H
ATOM   1336 3HD1 LEU A 101       9.401   1.726   1.412  1.00 95.57           H
ATOM   1337  CD2 LEU A 101       8.959   2.523   3.993  1.00 95.57           C
ATOM   1338 1HD2 LEU A 101       9.572   1.798   4.529  1.00 95.57           H
ATOM   1339 2HD2 LEU A 101       8.583   3.269   4.693  1.00 95.57           H
ATOM   1340 3HD2 LEU A 101       8.120   2.011   3.522  1.00 95.57           H
ATOM   1341  HN  LEU A 101       9.969   6.168   3.180  1.00 95.57           H
ATOM   1342  N   PRO A 102      12.634   6.348   5.010  1.00 95.71           N
ATOM   1343  CA  PRO A 102      13.825   6.814   5.725  1.00 95.71           C
ATOM   1344  C   PRO A 102      13.528   7.159   7.176  1.00 95.71           C
ATOM   1345  O   PRO A 102      14.316   6.843   8.066  1.00 95.71           O
ATOM   1346  HA  PRO A 102      14.571   6.021   5.768  1.00 95.71           H
ATOM   1347  CB  PRO A 102      14.268   8.043   4.929  1.00 95.71           C
ATOM   1348 1HB  PRO A 102      13.831   8.959   5.327  1.00 95.71           H
ATOM   1349 2HB  PRO A 102      15.350   8.170   4.955  1.00 95.71           H
ATOM   1350  CG  PRO A 102      13.770   7.749   3.519  1.00 95.71           C
ATOM   1351 1HG  PRO A 102      13.690   8.656   2.920  1.00 95.71           H
ATOM   1352 2HG  PRO A 102      14.446   7.084   2.981  1.00 95.71           H
ATOM   1353  CD  PRO A 102      12.414   7.106   3.765  1.00 95.71           C
ATOM   1354 1HD  PRO A 102      11.629   7.852   3.885  1.00 95.71           H
ATOM   1355 2HD  PRO A 102      12.115   6.462   2.938  1.00 95.71           H
ATOM   1356  N   PHE A 103      12.389   7.805   7.376  1.00 94.89           N
ATOM   1357  CA  PHE A 103      12.007   8.256   8.703  1.00 94.89           C
ATOM   1358  C   PHE A 103      11.686   7.069   9.614  1.00 94.89           C
ATOM   1359  O   PHE A 103      12.035   7.076  10.794  1.00 94.89           O
ATOM   1360  HA  PHE A 103      12.853   8.808   9.113  1.00 94.89           H
ATOM   1361  CB  PHE A 103      10.750   9.113   8.541  1.00 94.89           C
ATOM   1362 1HB  PHE A 103       9.991   8.531   8.018  1.00 94.89           H
ATOM   1363 2HB  PHE A 103      10.351   9.345   9.528  1.00 94.89           H
ATOM   1364  CG  PHE A 103      10.983  10.420   7.781  1.00 94.89           C
ATOM   1365  CD1 PHE A 103      11.343  11.545   8.456  1.00 94.89           C
ATOM   1366  HD1 PHE A 103      11.467  11.514   9.538  1.00 94.89           H
ATOM   1367  CD2 PHE A 103      10.829  10.458   6.430  1.00 94.89           C
ATOM   1368  HD2 PHE A 103      10.540   9.557   5.889  1.00 94.89           H
ATOM   1369  CE1 PHE A 103      11.559  12.758   7.750  1.00 94.89           C
ATOM   1370  HE1 PHE A 103      11.847  13.659   8.291  1.00 94.89           H
ATOM   1371  CE2 PHE A 103      11.044  11.672   5.724  1.00 94.89           C
ATOM   1372  HE2 PHE A 103      10.921  11.702   4.642  1.00 94.89           H
ATOM   1373  CZ  PHE A 103      11.405  12.796   6.399  1.00 94.89           C
ATOM   1374  HZ  PHE A 103      11.570  13.727   5.858  1.00 94.89           H
ATOM   1375  HN  PHE A 103      11.733   8.020   6.652  1.00 94.89           H
ATOM   1376  N   TRP A 104      11.026   6.079   9.032  1.00 93.06           N
ATOM   1377  CA  TRP A 104      10.687   4.872   9.767  1.00 93.06           C
ATOM   1378  C   TRP A 104      11.992   4.187  10.178  1.00 93.06           C
ATOM   1379  O   TRP A 104      12.084   3.621  11.266  1.00 93.06           O
ATOM   1380  HA  TRP A 104      10.126   5.168  10.653  1.00 93.06           H
ATOM   1381  CB  TRP A 104       9.771   3.966   8.941  1.00 93.06           C
ATOM   1382 1HB  TRP A 104      10.117   3.963   7.907  1.00 93.06           H
ATOM   1383 2HB  TRP A 104       9.860   2.944   9.309  1.00 93.06           H
ATOM   1384  CG  TRP A 104       8.298   4.378   8.970  1.00 93.06           C
ATOM   1385  CD1 TRP A 104       7.531   4.772   7.944  1.00 93.06           C
ATOM   1386  HD1 TRP A 104       7.878   4.851   6.914  1.00 93.06           H
ATOM   1387  CD2 TRP A 104       7.440   4.420  10.130  1.00 93.06           C
ATOM   1388  NE1 TRP A 104       6.247   5.064   8.356  1.00 93.06           N
ATOM   1389  HE1 TRP A 104       5.495   5.376   7.775  1.00 93.06           H
ATOM   1390  CE2 TRP A 104       6.190   4.843   9.727  1.00 93.06           C
ATOM   1391  CE3 TRP A 104       7.712   4.111  11.474  1.00 93.06           C
ATOM   1392  HE3 TRP A 104       8.690   3.775  11.817  1.00 93.06           H
ATOM   1393  CZ2 TRP A 104       5.112   4.996  10.608  1.00 93.06           C
ATOM   1394  HZ2 TRP A 104       4.134   5.332  10.265  1.00 93.06           H
ATOM   1395  CZ3 TRP A 104       6.624   4.269  12.342  1.00 93.06           C
ATOM   1396  HZ3 TRP A 104       6.781   4.043  13.397  1.00 93.06           H
ATOM   1397  CH2 TRP A 104       5.359   4.694  11.953  1.00 93.06           C
ATOM   1398  HH2 TRP A 104       4.564   4.792  12.691  1.00 93.06           H
ATOM   1399  HN  TRP A 104      10.723   6.093   8.079  1.00 93.06           H
ATOM   1400  N   ALA A 105      12.969   4.262   9.286  1.00 94.66           N
ATOM   1401  CA  ALA A 105      14.242   3.599   9.513  1.00 94.66           C
ATOM   1402  C   ALA A 105      14.913   4.203  10.748  1.00 94.66           C
ATOM   1403  O   ALA A 105      15.396   3.476  11.615  1.00 94.66           O
ATOM   1404  HA  ALA A 105      14.039   2.545   9.699  1.00 94.66           H
ATOM   1405  CB  ALA A 105      15.111   3.720   8.260  1.00 94.66           C
ATOM   1406 1HB  ALA A 105      14.602   3.250   7.418  1.00 94.66           H
ATOM   1407 2HB  ALA A 105      15.284   4.772   8.038  1.00 94.66           H
ATOM   1408 3HB  ALA A 105      16.066   3.222   8.430  1.00 94.66           H
ATOM   1409  HN  ALA A 105      12.901   4.762   8.423  1.00 94.66           H
ATOM   1410  N   ILE A 106      14.922   5.527  10.790  1.00 94.19           N
ATOM   1411  CA  ILE A 106      15.556   6.237  11.887  1.00 94.19           C
ATOM   1412  C   ILE A 106      14.817   5.920  13.189  1.00 94.19           C
ATOM   1413  O   ILE A 106      15.443   5.674  14.218  1.00 94.19           O
ATOM   1414  HA  ILE A 106      16.577   5.865  11.971  1.00 94.19           H
ATOM   1415  CB  ILE A 106      15.643   7.733  11.578  1.00 94.19           C
ATOM   1416  HB  ILE A 106      14.666   8.068  11.230  1.00 94.19           H
ATOM   1417  CG1 ILE A 106      16.641   8.003  10.450  1.00 94.19           C
ATOM   1418 1HG1 ILE A 106      17.659   7.892  10.826  1.00 94.19           H
ATOM   1419 2HG1 ILE A 106      16.511   7.263   9.660  1.00 94.19           H
ATOM   1420  CG2 ILE A 106      15.973   8.535  12.839  1.00 94.19           C
ATOM   1421 1HG2 ILE A 106      15.193   8.377  13.584  1.00 94.19           H
ATOM   1422 2HG2 ILE A 106      16.931   8.205  13.240  1.00 94.19           H
ATOM   1423 3HG2 ILE A 106      16.029   9.595  12.591  1.00 94.19           H
ATOM   1424  CD1 ILE A 106      16.454   9.409   9.877  1.00 94.19           C
ATOM   1425 1HD1 ILE A 106      15.444   9.508   9.481  1.00 94.19           H
ATOM   1426 2HD1 ILE A 106      16.610  10.146  10.665  1.00 94.19           H
ATOM   1427 3HD1 ILE A 106      17.176   9.574   9.077  1.00 94.19           H
ATOM   1428  HN  ILE A 106      14.507   6.111  10.092  1.00 94.19           H
ATOM   1429  N   ALA A 107      13.495   5.937  13.100  1.00 92.91           N
ATOM   1430  CA  ALA A 107      12.663   5.755  14.278  1.00 92.91           C
ATOM   1431  C   ALA A 107      12.886   4.349  14.841  1.00 92.91           C
ATOM   1432  O   ALA A 107      12.818   4.144  16.051  1.00 92.91           O
ATOM   1433  HA  ALA A 107      12.975   6.488  15.021  1.00 92.91           H
ATOM   1434  CB  ALA A 107      11.200   6.013  13.915  1.00 92.91           C
ATOM   1435 1HB  ALA A 107      11.091   7.033  13.548  1.00 92.91           H
ATOM   1436 2HB  ALA A 107      10.889   5.313  13.139  1.00 92.91           H
ATOM   1437 3HB  ALA A 107      10.577   5.875  14.798  1.00 92.91           H
ATOM   1438  HN  ALA A 107      12.993   6.072  12.246  1.00 92.91           H
ATOM   1439  N   ALA A 108      13.146   3.418  13.935  1.00 92.41           N
ATOM   1440  CA  ALA A 108      13.343   2.031  14.322  1.00 92.41           C
ATOM   1441  C   ALA A 108      14.744   1.866  14.914  1.00 92.41           C
ATOM   1442  O   ALA A 108      14.951   1.050  15.811  1.00 92.41           O
ATOM   1443  HA  ALA A 108      12.604   1.792  15.087  1.00 92.41           H
ATOM   1444  CB  ALA A 108      13.111   1.125  13.112  1.00 92.41           C
ATOM   1445 1HB  ALA A 108      12.093   1.259  12.747  1.00 92.41           H
ATOM   1446 2HB  ALA A 108      13.817   1.385  12.322  1.00 92.41           H
ATOM   1447 3HB  ALA A 108      13.259   0.085  13.403  1.00 92.41           H
ATOM   1448  HN  ALA A 108      13.222   3.598  12.954  1.00 92.41           H
ATOM   1449  N   ALA A 109      15.670   2.655  14.389  1.00 91.92           N
ATOM   1450  CA  ALA A 109      17.067   2.524  14.769  1.00 91.92           C
ATOM   1451  C   ALA A 109      17.244   2.992  16.214  1.00 91.92           C
ATOM   1452  O   ALA A 109      18.085   2.465  16.942  1.00 91.92           O
ATOM   1453  HA  ALA A 109      17.332   1.469  14.702  1.00 91.92           H
ATOM   1454  CB  ALA A 109      17.938   3.314  13.789  1.00 91.92           C
ATOM   1455 1HB  ALA A 109      17.797   2.923  12.782  1.00 91.92           H
ATOM   1456 2HB  ALA A 109      17.652   4.365  13.815  1.00 91.92           H
ATOM   1457 3HB  ALA A 109      18.986   3.215  14.074  1.00 91.92           H
ATOM   1458  HN  ALA A 109      15.480   3.371  13.718  1.00 91.92           H
ATOM   1459  N   ASP A 110      16.440   3.976  16.587  1.00 88.07           N
ATOM   1460  CA  ASP A 110      16.581   4.606  17.889  1.00 88.07           C
ATOM   1461  C   ASP A 110      15.199   5.000  18.413  1.00 88.07           C
ATOM   1462  O   ASP A 110      14.510   4.188  19.030  1.00 88.07           O
ATOM   1463  HA  ASP A 110      17.068   3.860  18.517  1.00 88.07           H
ATOM   1464  CB  ASP A 110      17.431   5.875  17.797  1.00 88.07           C
ATOM   1465 1HB  ASP A 110      18.402   5.636  17.365  1.00 88.07           H
ATOM   1466 2HB  ASP A 110      16.952   6.590  17.129  1.00 88.07           H
ATOM   1467  CG  ASP A 110      17.623   6.507  19.177  1.00 88.07           C
ATOM   1468  OD1 ASP A 110      17.267   5.830  20.166  1.00 88.07           O
ATOM   1469  OD2 ASP A 110      18.121   7.653  19.212  1.00 88.07           O
ATOM   1470  HN  ASP A 110      15.703   4.342  16.019  1.00 88.07           H
ATOM   1471  N   GLN A 111      14.833   6.245  18.149  1.00 88.46           N
ATOM   1472  CA  GLN A 111      13.543   6.755  18.582  1.00 88.46           C
ATOM   1473  C   GLN A 111      13.051   7.839  17.621  1.00 88.46           C
ATOM   1474  O   GLN A 111      13.795   8.284  16.748  1.00 88.46           O
ATOM   1475  HA  GLN A 111      12.869   5.899  18.551  1.00 88.46           H
ATOM   1476  CB  GLN A 111      13.615   7.285  20.015  1.00 88.46           C
ATOM   1477 1HB  GLN A 111      12.629   7.626  20.331  1.00 88.46           H
ATOM   1478 2HB  GLN A 111      13.905   6.479  20.690  1.00 88.46           H
ATOM   1479  CG  GLN A 111      14.618   8.435  20.125  1.00 88.46           C
ATOM   1480 1HG  GLN A 111      15.609   8.086  19.834  1.00 88.46           H
ATOM   1481 2HG  GLN A 111      14.343   9.229  19.431  1.00 88.46           H
ATOM   1482  CD  GLN A 111      14.664   8.988  21.550  1.00 88.46           C
ATOM   1483  OE1 GLN A 111      13.651   9.166  22.207  1.00 88.46           O
ATOM   1484  NE2 GLN A 111      15.891   9.250  21.990  1.00 88.46           N
ATOM   1485 1HE2 GLN A 111      16.680   9.081  21.400  1.00 88.46           H
ATOM   1486 2HE2 GLN A 111      16.025   9.616  22.911  1.00 88.46           H
ATOM   1487  HN  GLN A 111      15.401   6.901  17.650  1.00 88.46           H
ATOM   1488  N   TRP A 112      11.801   8.233  17.813  1.00 91.36           N
ATOM   1489  CA  TRP A 112      11.197   9.248  16.968  1.00 91.36           C
ATOM   1490  C   TRP A 112      11.785  10.604  17.365  1.00 91.36           C
ATOM   1491  O   TRP A 112      11.449  11.146  18.417  1.00 91.36           O
ATOM   1492  HA  TRP A 112      11.456   9.019  15.934  1.00 91.36           H
ATOM   1493  CB  TRP A 112       9.671   9.207  17.065  1.00 91.36           C
ATOM   1494 1HB  TRP A 112       9.335   8.182  16.906  1.00 91.36           H
ATOM   1495 2HB  TRP A 112       9.373   9.487  18.075  1.00 91.36           H
ATOM   1496  CG  TRP A 112       8.959  10.122  16.067  1.00 91.36           C
ATOM   1497  CD1 TRP A 112       8.532  11.378  16.258  1.00 91.36           C
ATOM   1498  HD1 TRP A 112       8.645  11.928  17.192  1.00 91.36           H
ATOM   1499  CD2 TRP A 112       8.605   9.799  14.705  1.00 91.36           C
ATOM   1500  NE1 TRP A 112       7.932  11.886  15.124  1.00 91.36           N
ATOM   1501  HE1 TRP A 112       7.537  12.799  15.022  1.00 91.36           H
ATOM   1502  CE2 TRP A 112       7.978  10.896  14.150  1.00 91.36           C
ATOM   1503  CE3 TRP A 112       8.809   8.620  13.967  1.00 91.36           C
ATOM   1504  HE3 TRP A 112       9.302   7.741  14.383  1.00 91.36           H
ATOM   1505  CZ2 TRP A 112       7.503  10.922  12.833  1.00 91.36           C
ATOM   1506  HZ2 TRP A 112       7.010  11.801  12.417  1.00 91.36           H
ATOM   1507  CZ3 TRP A 112       8.329   8.662  12.653  1.00 91.36           C
ATOM   1508  HZ3 TRP A 112       8.461   7.773  12.036  1.00 91.36           H
ATOM   1509  CH2 TRP A 112       7.695   9.758  12.079  1.00 91.36           C
ATOM   1510  HH2 TRP A 112       7.349   9.712  11.046  1.00 91.36           H
ATOM   1511  HN  TRP A 112      11.205   7.871  18.530  1.00 91.36           H
ATOM   1512  N   LYS A 113      12.651  11.114  16.502  1.00 91.75           N
ATOM   1513  CA  LYS A 113      13.378  12.335  16.804  1.00 91.75           C
ATOM   1514  C   LYS A 113      12.671  13.521  16.144  1.00 91.75           C
ATOM   1515  O   LYS A 113      13.141  14.654  16.229  1.00 91.75           O
ATOM   1516  HA  LYS A 113      13.349  12.474  17.885  1.00 91.75           H
ATOM   1517  CB  LYS A 113      14.848  12.196  16.404  1.00 91.75           C
ATOM   1518 1HB  LYS A 113      14.920  11.938  15.348  1.00 91.75           H
ATOM   1519 2HB  LYS A 113      15.356  13.152  16.533  1.00 91.75           H
ATOM   1520  CG  LYS A 113      15.546  11.125  17.245  1.00 91.75           C
ATOM   1521 1HG  LYS A 113      15.505  11.401  18.299  1.00 91.75           H
ATOM   1522 2HG  LYS A 113      15.018  10.177  17.144  1.00 91.75           H
ATOM   1523  CD  LYS A 113      17.004  10.953  16.814  1.00 91.75           C
ATOM   1524 1HD  LYS A 113      17.046  10.702  15.754  1.00 91.75           H
ATOM   1525 2HD  LYS A 113      17.538  11.895  16.940  1.00 91.75           H
ATOM   1526  CE  LYS A 113      17.691   9.857  17.631  1.00 91.75           C
ATOM   1527 1HE  LYS A 113      17.691  10.127  18.686  1.00 91.75           H
ATOM   1528 2HE  LYS A 113      17.134   8.924  17.541  1.00 91.75           H
ATOM   1529  NZ  LYS A 113      19.082   9.657  17.164  1.00 91.75           N
ATOM   1530 1HZ  LYS A 113      19.499   8.882  17.666  1.00 91.75           H
ATOM   1531 2HZ  LYS A 113      19.078   9.454  16.170  1.00 91.75           H
ATOM   1532 3HZ  LYS A 113      19.620  10.500  17.334  1.00 91.75           H
ATOM   1533  HN  LYS A 113      12.859  10.708  15.612  1.00 91.75           H
ATOM   1534  N   PHE A 114      11.552  13.219  15.501  1.00 93.70           N
ATOM   1535  CA  PHE A 114      10.896  14.191  14.645  1.00 93.70           C
ATOM   1536  C   PHE A 114       9.659  14.777  15.328  1.00 93.70           C
ATOM   1537  O   PHE A 114       9.206  14.261  16.349  1.00 93.70           O
ATOM   1538  HA  PHE A 114      11.613  14.988  14.451  1.00 93.70           H
ATOM   1539  CB  PHE A 114      10.461  13.450  13.378  1.00 93.70           C
ATOM   1540 1HB  PHE A 114       9.650  12.766  13.630  1.00 93.70           H
ATOM   1541 2HB  PHE A 114      10.060  14.172  12.667  1.00 93.70           H
ATOM   1542  CG  PHE A 114      11.584  12.660  12.703  1.00 93.70           C
ATOM   1543  CD1 PHE A 114      12.538  13.313  11.986  1.00 93.70           C
ATOM   1544  HD1 PHE A 114      12.503  14.398  11.893  1.00 93.70           H
ATOM   1545  CD2 PHE A 114      11.628  11.306  12.820  1.00 93.70           C
ATOM   1546  HD2 PHE A 114      10.863  10.783  13.394  1.00 93.70           H
ATOM   1547  CE1 PHE A 114      13.580  12.580  11.359  1.00 93.70           C
ATOM   1548  HE1 PHE A 114      14.345  13.102  10.785  1.00 93.70           H
ATOM   1549  CE2 PHE A 114      12.670  10.573  12.193  1.00 93.70           C
ATOM   1550  HE2 PHE A 114      12.706   9.488  12.286  1.00 93.70           H
ATOM   1551  CZ  PHE A 114      13.624  11.225  11.476  1.00 93.70           C
ATOM   1552  HZ  PHE A 114      14.424  10.663  10.995  1.00 93.70           H
ATOM   1553  HN  PHE A 114      11.097  12.330  15.559  1.00 93.70           H
ATOM   1554  N   GLN A 115       9.147  15.847  14.738  1.00 94.13           N
ATOM   1555  CA  GLN A 115       7.989  16.527  15.294  1.00 94.13           C
ATOM   1556  C   GLN A 115       6.720  15.714  15.033  1.00 94.13           C
ATOM   1557  O   GLN A 115       6.723  14.798  14.212  1.00 94.13           O
ATOM   1558  HA  GLN A 115       8.176  16.587  16.366  1.00 94.13           H
ATOM   1559  CB  GLN A 115       7.860  17.943  14.728  1.00 94.13           C
ATOM   1560 1HB  GLN A 115       7.871  17.905  13.638  1.00 94.13           H
ATOM   1561 2HB  GLN A 115       6.902  18.370  15.022  1.00 94.13           H
ATOM   1562  CG  GLN A 115       8.998  18.838  15.224  1.00 94.13           C
ATOM   1563 1HG  GLN A 115       9.189  18.638  16.278  1.00 94.13           H
ATOM   1564 2HG  GLN A 115       9.914  18.600  14.683  1.00 94.13           H
ATOM   1565  CD  GLN A 115       8.656  20.316  15.033  1.00 94.13           C
ATOM   1566  OE1 GLN A 115       7.683  20.677  14.390  1.00 94.13           O
ATOM   1567  NE2 GLN A 115       9.507  21.150  15.625  1.00 94.13           N
ATOM   1568 1HE2 GLN A 115      10.286  20.788  16.137  1.00 94.13           H
ATOM   1569 2HE2 GLN A 115       9.368  22.138  15.557  1.00 94.13           H
ATOM   1570  HN  GLN A 115       9.509  16.249  13.896  1.00 94.13           H
ATOM   1571  N   THR A 116       5.665  16.079  15.746  1.00 94.22           N
ATOM   1572  CA  THR A 116       4.405  15.362  15.639  1.00 94.22           C
ATOM   1573  C   THR A 116       3.865  15.443  14.210  1.00 94.22           C
ATOM   1574  O   THR A 116       3.270  14.488  13.713  1.00 94.22           O
ATOM   1575  HA  THR A 116       4.590  14.310  15.853  1.00 94.22           H
ATOM   1576  CB  THR A 116       3.445  15.935  16.684  1.00 94.22           C
ATOM   1577  HB  THR A 116       3.080  16.916  16.381  1.00 94.22           H
ATOM   1578  OG1 THR A 116       4.194  15.905  17.896  1.00 94.22           O
ATOM   1579  HG1 THR A 116       3.763  16.495  18.579  1.00 94.22           H
ATOM   1580  CG2 THR A 116       2.257  15.010  16.957  1.00 94.22           C
ATOM   1581 1HG2 THR A 116       2.620  14.051  17.325  1.00 94.22           H
ATOM   1582 2HG2 THR A 116       1.697  14.857  16.035  1.00 94.22           H
ATOM   1583 3HG2 THR A 116       1.608  15.464  17.705  1.00 94.22           H
ATOM   1584  HN  THR A 116       5.661  16.847  16.387  1.00 94.22           H
ATOM   1585  N   PHE A 117       4.093  16.591  13.589  1.00 95.22           N
ATOM   1586  CA  PHE A 117       3.639  16.808  12.226  1.00 95.22           C
ATOM   1587  C   PHE A 117       4.132  15.694  11.300  1.00 95.22           C
ATOM   1588  O   PHE A 117       3.359  15.148  10.514  1.00 95.22           O
ATOM   1589  HA  PHE A 117       2.549  16.806  12.244  1.00 95.22           H
ATOM   1590  CB  PHE A 117       4.232  18.140  11.763  1.00 95.22           C
ATOM   1591 1HB  PHE A 117       3.834  18.940  12.387  1.00 95.22           H
ATOM   1592 2HB  PHE A 117       5.311  18.119  11.920  1.00 95.22           H
ATOM   1593  CG  PHE A 117       3.951  18.470  10.296  1.00 95.22           C
ATOM   1594  CD1 PHE A 117       4.937  18.336   9.368  1.00 95.22           C
ATOM   1595  HD1 PHE A 117       5.927  17.994   9.670  1.00 95.22           H
ATOM   1596  CD2 PHE A 117       2.716  18.896   9.919  1.00 95.22           C
ATOM   1597  HD2 PHE A 117       1.926  19.003  10.663  1.00 95.22           H
ATOM   1598  CE1 PHE A 117       4.676  18.642   8.006  1.00 95.22           C
ATOM   1599  HE1 PHE A 117       5.466  18.536   7.263  1.00 95.22           H
ATOM   1600  CE2 PHE A 117       2.455  19.203   8.557  1.00 95.22           C
ATOM   1601  HE2 PHE A 117       1.465  19.545   8.255  1.00 95.22           H
ATOM   1602  CZ  PHE A 117       3.441  19.069   7.630  1.00 95.22           C
ATOM   1603  HZ  PHE A 117       3.241  19.304   6.584  1.00 95.22           H
ATOM   1604  HN  PHE A 117       4.577  17.363  14.001  1.00 95.22           H
ATOM   1605  N   MET A 118       5.416  15.390  11.424  1.00 94.85           N
ATOM   1606  CA  MET A 118       6.028  14.373  10.586  1.00 94.85           C
ATOM   1607  C   MET A 118       5.417  12.997  10.860  1.00 94.85           C
ATOM   1608  O   MET A 118       5.275  12.185   9.947  1.00 94.85           O
ATOM   1609  HA  MET A 118       5.819  14.673   9.560  1.00 94.85           H
ATOM   1610  CB  MET A 118       7.533  14.326  10.858  1.00 94.85           C
ATOM   1611 1HB  MET A 118       7.935  15.340  10.873  1.00 94.85           H
ATOM   1612 2HB  MET A 118       7.716  13.897  11.843  1.00 94.85           H
ATOM   1613  CG  MET A 118       8.257  13.500   9.792  1.00 94.85           C
ATOM   1614 1HG  MET A 118       9.325  13.471  10.006  1.00 94.85           H
ATOM   1615 2HG  MET A 118       7.900  12.471   9.814  1.00 94.85           H
ATOM   1616  SD  MET A 118       7.978  14.208   8.178  1.00 94.85           S
ATOM   1617  CE  MET A 118       8.907  15.724   8.339  1.00 94.85           C
ATOM   1618 1HE  MET A 118       8.497  16.315   9.158  1.00 94.85           H
ATOM   1619 2HE  MET A 118       9.951  15.490   8.546  1.00 94.85           H
ATOM   1620 3HE  MET A 118       8.838  16.292   7.411  1.00 94.85           H
ATOM   1621  HN  MET A 118       6.032  15.825  12.080  1.00 94.85           H
ATOM   1622  N   CYS A 119       5.073  12.778  12.120  1.00 93.51           N
ATOM   1623  CA  CYS A 119       4.481  11.514  12.525  1.00 93.51           C
ATOM   1624  C   CYS A 119       3.152  11.347  11.786  1.00 93.51           C
ATOM   1625  O   CYS A 119       2.869  10.281  11.242  1.00 93.51           O
ATOM   1626  HA  CYS A 119       5.184  10.732  12.237  1.00 93.51           H
ATOM   1627  CB  CYS A 119       4.304  11.432  14.043  1.00 93.51           C
ATOM   1628 1HB  CYS A 119       5.278  11.438  14.531  1.00 93.51           H
ATOM   1629 2HB  CYS A 119       3.762  12.307  14.401  1.00 93.51           H
ATOM   1630  SG  CYS A 119       3.393   9.909  14.486  1.00 93.51           S
ATOM   1631  HN  CYS A 119       5.192  13.444  12.856  1.00 93.51           H
ATOM   1632  N   LYS A 120       2.370  12.417  11.790  1.00 94.66           N
ATOM   1633  CA  LYS A 120       1.078  12.403  11.126  1.00 94.66           C
ATOM   1634  C   LYS A 120       1.272  12.050   9.650  1.00 94.66           C
ATOM   1635  O   LYS A 120       0.640  11.126   9.141  1.00 94.66           O
ATOM   1636  HA  LYS A 120       0.479  11.621  11.592  1.00 94.66           H
ATOM   1637  CB  LYS A 120       0.346  13.728  11.351  1.00 94.66           C
ATOM   1638 1HB  LYS A 120       0.999  14.559  11.083  1.00 94.66           H
ATOM   1639 2HB  LYS A 120      -0.523  13.783  10.695  1.00 94.66           H
ATOM   1640  CG  LYS A 120      -0.097  13.869  12.808  1.00 94.66           C
ATOM   1641 1HG  LYS A 120      -0.758  13.044  13.073  1.00 94.66           H
ATOM   1642 2HG  LYS A 120       0.771  13.805  13.464  1.00 94.66           H
ATOM   1643  CD  LYS A 120      -0.817  15.200  13.036  1.00 94.66           C
ATOM   1644 1HD  LYS A 120      -0.128  16.026  12.861  1.00 94.66           H
ATOM   1645 2HD  LYS A 120      -1.630  15.305  12.317  1.00 94.66           H
ATOM   1646  CE  LYS A 120      -1.374  15.286  14.458  1.00 94.66           C
ATOM   1647 1HE  LYS A 120      -1.596  14.285  14.830  1.00 94.66           H
ATOM   1648 2HE  LYS A 120      -0.623  15.714  15.123  1.00 94.66           H
ATOM   1649  NZ  LYS A 120      -2.600  16.115  14.486  1.00 94.66           N
ATOM   1650 1HZ  LYS A 120      -2.936  16.189  15.440  1.00 94.66           H
ATOM   1651 2HZ  LYS A 120      -2.390  17.040  14.128  1.00 94.66           H
ATOM   1652 3HZ  LYS A 120      -3.313  15.683  13.909  1.00 94.66           H
ATOM   1653  HN  LYS A 120       2.607  13.281  12.236  1.00 94.66           H
ATOM   1654  N   VAL A 121       2.149  12.805   9.005  1.00 94.72           N
ATOM   1655  CA  VAL A 121       2.350  12.660   7.573  1.00 94.72           C
ATOM   1656  C   VAL A 121       2.781  11.225   7.265  1.00 94.72           C
ATOM   1657  O   VAL A 121       2.236  10.589   6.364  1.00 94.72           O
ATOM   1658  HA  VAL A 121       1.395  12.852   7.085  1.00 94.72           H
ATOM   1659  CB  VAL A 121       3.353  13.704   7.077  1.00 94.72           C
ATOM   1660  HB  VAL A 121       4.243  13.637   7.702  1.00 94.72           H
ATOM   1661  CG1 VAL A 121       3.770  13.421   5.633  1.00 94.72           C
ATOM   1662 1HG1 VAL A 121       4.234  12.436   5.575  1.00 94.72           H
ATOM   1663 2HG1 VAL A 121       2.891  13.447   4.989  1.00 94.72           H
ATOM   1664 3HG1 VAL A 121       4.483  14.178   5.305  1.00 94.72           H
ATOM   1665  CG2 VAL A 121       2.786  15.119   7.217  1.00 94.72           C
ATOM   1666 1HG2 VAL A 121       1.873  15.204   6.628  1.00 94.72           H
ATOM   1667 2HG2 VAL A 121       2.563  15.319   8.265  1.00 94.72           H
ATOM   1668 3HG2 VAL A 121       3.519  15.841   6.857  1.00 94.72           H
ATOM   1669  HN  VAL A 121       2.716  13.503   9.442  1.00 94.72           H
ATOM   1670  N   VAL A 122       3.755  10.756   8.031  1.00 93.29           N
ATOM   1671  CA  VAL A 122       4.415   9.500   7.717  1.00 93.29           C
ATOM   1672  C   VAL A 122       3.406   8.356   7.829  1.00 93.29           C
ATOM   1673  O   VAL A 122       3.399   7.446   7.001  1.00 93.29           O
ATOM   1674  HA  VAL A 122       4.764   9.561   6.686  1.00 93.29           H
ATOM   1675  CB  VAL A 122       5.636   9.311   8.619  1.00 93.29           C
ATOM   1676  HB  VAL A 122       5.333   9.529   9.643  1.00 93.29           H
ATOM   1677  CG1 VAL A 122       6.132   7.864   8.574  1.00 93.29           C
ATOM   1678 1HG1 VAL A 122       5.340   7.198   8.914  1.00 93.29           H
ATOM   1679 2HG1 VAL A 122       6.410   7.607   7.552  1.00 93.29           H
ATOM   1680 3HG1 VAL A 122       7.000   7.758   9.225  1.00 93.29           H
ATOM   1681  CG2 VAL A 122       6.754  10.286   8.242  1.00 93.29           C
ATOM   1682 1HG2 VAL A 122       7.053  10.113   7.208  1.00 93.29           H
ATOM   1683 2HG2 VAL A 122       6.395  11.309   8.350  1.00 93.29           H
ATOM   1684 3HG2 VAL A 122       7.609  10.130   8.899  1.00 93.29           H
ATOM   1685  HN  VAL A 122       4.093  11.217   8.851  1.00 93.29           H
ATOM   1686  N   ASN A 123       2.578   8.439   8.860  1.00 92.14           N
ATOM   1687  CA  ASN A 123       1.570   7.419   9.094  1.00 92.14           C
ATOM   1688  C   ASN A 123       0.532   7.467   7.971  1.00 92.14           C
ATOM   1689  O   ASN A 123       0.099   6.427   7.476  1.00 92.14           O
ATOM   1690  HA  ASN A 123       2.116   6.476   9.116  1.00 92.14           H
ATOM   1691  CB  ASN A 123       0.844   7.656  10.419  1.00 92.14           C
ATOM   1692 1HB  ASN A 123       0.732   8.727  10.591  1.00 92.14           H
ATOM   1693 2HB  ASN A 123      -0.161   7.236  10.368  1.00 92.14           H
ATOM   1694  CG  ASN A 123       1.608   7.024  11.584  1.00 92.14           C
ATOM   1695  OD1 ASN A 123       2.410   6.120  11.416  1.00 92.14           O
ATOM   1696  ND2 ASN A 123       1.316   7.548  12.771  1.00 92.14           N
ATOM   1697 1HD2 ASN A 123       0.648   8.289  12.839  1.00 92.14           H
ATOM   1698 2HD2 ASN A 123       1.765   7.202  13.595  1.00 92.14           H
ATOM   1699  HN  ASN A 123       2.588   9.184   9.526  1.00 92.14           H
ATOM   1700  N   SER A 124       0.162   8.684   7.601  1.00 93.32           N
ATOM   1701  CA  SER A 124      -0.926   8.882   6.659  1.00 93.32           C
ATOM   1702  C   SER A 124      -0.481   8.476   5.253  1.00 93.32           C
ATOM   1703  O   SER A 124      -1.268   7.928   4.483  1.00 93.32           O
ATOM   1704  HA  SER A 124      -1.731   8.235   7.007  1.00 93.32           H
ATOM   1705  CB  SER A 124      -1.403  10.336   6.665  1.00 93.32           C
ATOM   1706 1HB  SER A 124      -0.565  10.993   6.429  1.00 93.32           H
ATOM   1707 2HB  SER A 124      -2.149  10.477   5.883  1.00 93.32           H
ATOM   1708  OG  SER A 124      -1.958  10.710   7.923  1.00 93.32           O
ATOM   1709  HG  SER A 124      -1.234  11.026   8.537  1.00 93.32           H
ATOM   1710  HN  SER A 124       0.591   9.524   7.934  1.00 93.32           H
ATOM   1711  N   MET A 125       0.780   8.760   4.961  1.00 93.28           N
ATOM   1712  CA  MET A 125       1.289   8.603   3.609  1.00 93.28           C
ATOM   1713  C   MET A 125       1.211   7.142   3.160  1.00 93.28           C
ATOM   1714  O   MET A 125       0.897   6.860   2.004  1.00 93.28           O
ATOM   1715  HA  MET A 125       0.645   9.218   2.980  1.00 93.28           H
ATOM   1716  CB  MET A 125       2.742   9.078   3.551  1.00 93.28           C
ATOM   1717 1HB  MET A 125       3.266   8.768   4.456  1.00 93.28           H
ATOM   1718 2HB  MET A 125       3.250   8.605   2.711  1.00 93.28           H
ATOM   1719  CG  MET A 125       2.816  10.600   3.409  1.00 93.28           C
ATOM   1720 1HG  MET A 125       2.281  11.076   4.231  1.00 93.28           H
ATOM   1721 2HG  MET A 125       3.853  10.929   3.471  1.00 93.28           H
ATOM   1722  SD  MET A 125       2.110  11.102   1.849  1.00 93.28           S
ATOM   1723  CE  MET A 125       1.881  12.845   2.159  1.00 93.28           C
ATOM   1724 1HE  MET A 125       1.214  12.978   3.011  1.00 93.28           H
ATOM   1725 2HE  MET A 125       2.845  13.305   2.377  1.00 93.28           H
ATOM   1726 3HE  MET A 125       1.445  13.317   1.279  1.00 93.28           H
ATOM   1727  HN  MET A 125       1.448   9.091   5.628  1.00 93.28           H
ATOM   1728  N   TYR A 126       1.502   6.252   4.097  1.00 86.31           N
ATOM   1729  CA  TYR A 126       1.443   4.827   3.820  1.00 86.31           C
ATOM   1730  C   TYR A 126       0.021   4.399   3.451  1.00 86.31           C
ATOM   1731  O   TYR A 126      -0.180   3.673   2.479  1.00 86.31           O
ATOM   1732  HA  TYR A 126       2.106   4.620   2.980  1.00 86.31           H
ATOM   1733  CB  TYR A 126       1.853   4.128   5.117  1.00 86.31           C
ATOM   1734 1HB  TYR A 126       2.914   4.303   5.293  1.00 86.31           H
ATOM   1735 2HB  TYR A 126       1.313   4.581   5.949  1.00 86.31           H
ATOM   1736  CG  TYR A 126       1.592   2.620   5.121  1.00 86.31           C
ATOM   1737  CD1 TYR A 126       0.785   2.062   6.091  1.00 86.31           C
ATOM   1738  HD1 TYR A 126       0.333   2.695   6.854  1.00 86.31           H
ATOM   1739  CD2 TYR A 126       2.164   1.819   4.154  1.00 86.31           C
ATOM   1740  HD2 TYR A 126       2.802   2.260   3.387  1.00 86.31           H
ATOM   1741  CE1 TYR A 126       0.539   0.643   6.094  1.00 86.31           C
ATOM   1742  HE1 TYR A 126      -0.096   0.189   6.854  1.00 86.31           H
ATOM   1743  CE2 TYR A 126       1.919   0.400   4.157  1.00 86.31           C
ATOM   1744  HE2 TYR A 126       2.364  -0.245   3.399  1.00 86.31           H
ATOM   1745  CZ  TYR A 126       1.118  -0.118   5.127  1.00 86.31           C
ATOM   1746  OH  TYR A 126       0.886  -1.458   5.130  1.00 86.31           O
ATOM   1747  HH  TYR A 126       1.349  -1.887   4.354  1.00 86.31           H
ATOM   1748  HN  TYR A 126       1.774   6.490   5.029  1.00 86.31           H
ATOM   1749  N   LYS A 127      -0.929   4.867   4.247  1.00 87.20           N
ATOM   1750  CA  LYS A 127      -2.320   4.491   4.055  1.00 87.20           C
ATOM   1751  C   LYS A 127      -2.818   5.060   2.724  1.00 87.20           C
ATOM   1752  O   LYS A 127      -3.601   4.419   2.026  1.00 87.20           O
ATOM   1753  HA  LYS A 127      -2.360   3.403   4.002  1.00 87.20           H
ATOM   1754  CB  LYS A 127      -3.162   4.918   5.259  1.00 87.20           C
ATOM   1755 1HB  LYS A 127      -2.952   5.959   5.504  1.00 87.20           H
ATOM   1756 2HB  LYS A 127      -4.220   4.857   5.007  1.00 87.20           H
ATOM   1757  CG  LYS A 127      -2.869   4.034   6.473  1.00 87.20           C
ATOM   1758 1HG  LYS A 127      -1.803   4.065   6.701  1.00 87.20           H
ATOM   1759 2HG  LYS A 127      -3.393   4.423   7.346  1.00 87.20           H
ATOM   1760  CD  LYS A 127      -3.299   2.588   6.216  1.00 87.20           C
ATOM   1761 1HD  LYS A 127      -4.355   2.562   5.945  1.00 87.20           H
ATOM   1762 2HD  LYS A 127      -2.743   2.185   5.370  1.00 87.20           H
ATOM   1763  CE  LYS A 127      -3.063   1.718   7.451  1.00 87.20           C
ATOM   1764 1HE  LYS A 127      -2.025   1.807   7.773  1.00 87.20           H
ATOM   1765 2HE  LYS A 127      -3.683   2.069   8.275  1.00 87.20           H
ATOM   1766  NZ  LYS A 127      -3.376   0.302   7.155  1.00 87.20           N
ATOM   1767 1HZ  LYS A 127      -3.232  -0.258   7.988  1.00 87.20           H
ATOM   1768 2HZ  LYS A 127      -4.343   0.224   6.860  1.00 87.20           H
ATOM   1769 3HZ  LYS A 127      -2.769  -0.031   6.414  1.00 87.20           H
ATOM   1770  HN  LYS A 127      -0.762   5.491   5.011  1.00 87.20           H
ATOM   1771  N   MET A 128      -2.342   6.257   2.414  1.00 91.90           N
ATOM   1772  CA  MET A 128      -2.715   6.911   1.171  1.00 91.90           C
ATOM   1773  C   MET A 128      -2.211   6.119  -0.037  1.00 91.90           C
ATOM   1774  O   MET A 128      -2.948   5.911  -0.999  1.00 91.90           O
ATOM   1775  HA  MET A 128      -3.804   6.937   1.168  1.00 91.90           H
ATOM   1776  CB  MET A 128      -2.124   8.322   1.139  1.00 91.90           C
ATOM   1777 1HB  MET A 128      -2.419   8.864   2.037  1.00 91.90           H
ATOM   1778 2HB  MET A 128      -1.035   8.264   1.145  1.00 91.90           H
ATOM   1779  CG  MET A 128      -2.593   9.085  -0.101  1.00 91.90           C
ATOM   1780 1HG  MET A 128      -2.327   8.531  -1.002  1.00 91.90           H
ATOM   1781 2HG  MET A 128      -3.679   9.176  -0.093  1.00 91.90           H
ATOM   1782  SD  MET A 128      -1.846  10.705  -0.140  1.00 91.90           S
ATOM   1783  CE  MET A 128      -2.693  11.470   1.232  1.00 91.90           C
ATOM   1784 1HE  MET A 128      -3.766  11.473   1.041  1.00 91.90           H
ATOM   1785 2HE  MET A 128      -2.488  10.910   2.144  1.00 91.90           H
ATOM   1786 3HE  MET A 128      -2.343  12.496   1.349  1.00 91.90           H
ATOM   1787  HN  MET A 128      -1.715   6.777   2.994  1.00 91.90           H
ATOM   1788  N   ASN A 129      -0.958   5.698   0.052  1.00 90.94           N
ATOM   1789  CA  ASN A 129      -0.364   4.887  -0.997  1.00 90.94           C
ATOM   1790  C   ASN A 129      -1.207   3.626  -1.201  1.00 90.94           C
ATOM   1791  O   ASN A 129      -1.586   3.303  -2.325  1.00 90.94           O
ATOM   1792  HA  ASN A 129      -0.351   5.526  -1.880  1.00 90.94           H
ATOM   1793  CB  ASN A 129       1.054   4.452  -0.622  1.00 90.94           C
ATOM   1794 1HB  ASN A 129       1.728   5.307  -0.682  1.00 90.94           H
ATOM   1795 2HB  ASN A 129       1.070   4.105   0.411  1.00 90.94           H
ATOM   1796  CG  ASN A 129       1.549   3.339  -1.547  1.00 90.94           C
ATOM   1797  OD1 ASN A 129       1.362   2.159  -1.297  1.00 90.94           O
ATOM   1798  ND2 ASN A 129       2.190   3.778  -2.627  1.00 90.94           N
ATOM   1799 1HD2 ASN A 129       2.310   4.760  -2.772  1.00 90.94           H
ATOM   1800 2HD2 ASN A 129       2.552   3.125  -3.293  1.00 90.94           H
ATOM   1801  HN  ASN A 129      -0.353   5.901   0.822  1.00 90.94           H
ATOM   1802  N   PHE A 130      -1.475   2.948  -0.095  1.00 85.59           N
ATOM   1803  CA  PHE A 130      -2.135   1.654  -0.151  1.00 85.59           C
ATOM   1804  C   PHE A 130      -3.461   1.748  -0.908  1.00 85.59           C
ATOM   1805  O   PHE A 130      -3.675   1.032  -1.884  1.00 85.59           O
ATOM   1806  HA  PHE A 130      -1.466   0.973  -0.677  1.00 85.59           H
ATOM   1807  CB  PHE A 130      -2.413   1.230   1.292  1.00 85.59           C
ATOM   1808 1HB  PHE A 130      -1.483   1.272   1.858  1.00 85.59           H
ATOM   1809 2HB  PHE A 130      -3.095   1.950   1.746  1.00 85.59           H
ATOM   1810  CG  PHE A 130      -3.012  -0.171   1.424  1.00 85.59           C
ATOM   1811  CD1 PHE A 130      -4.349  -0.358   1.260  1.00 85.59           C
ATOM   1812  HD1 PHE A 130      -4.994   0.491   1.033  1.00 85.59           H
ATOM   1813  CD2 PHE A 130      -2.208  -1.231   1.707  1.00 85.59           C
ATOM   1814  HD2 PHE A 130      -1.136  -1.081   1.839  1.00 85.59           H
ATOM   1815  CE1 PHE A 130      -4.905  -1.659   1.382  1.00 85.59           C
ATOM   1816  HE1 PHE A 130      -5.977  -1.808   1.250  1.00 85.59           H
ATOM   1817  CE2 PHE A 130      -2.764  -2.532   1.830  1.00 85.59           C
ATOM   1818  HE2 PHE A 130      -2.119  -3.381   2.056  1.00 85.59           H
ATOM   1819  CZ  PHE A 130      -4.101  -2.718   1.665  1.00 85.59           C
ATOM   1820  HZ  PHE A 130      -4.527  -3.717   1.759  1.00 85.59           H
ATOM   1821  HN  PHE A 130      -1.250   3.267   0.826  1.00 85.59           H
ATOM   1822  N   TYR A 131      -4.318   2.638  -0.428  1.00 87.05           N
ATOM   1823  CA  TYR A 131      -5.665   2.743  -0.961  1.00 87.05           C
ATOM   1824  C   TYR A 131      -5.643   3.171  -2.430  1.00 87.05           C
ATOM   1825  O   TYR A 131      -6.408   2.654  -3.242  1.00 87.05           O
ATOM   1826  HA  TYR A 131      -6.135   1.762  -0.884  1.00 87.05           H
ATOM   1827  CB  TYR A 131      -6.362   3.827  -0.136  1.00 87.05           C
ATOM   1828 1HB  TYR A 131      -5.757   4.733  -0.161  1.00 87.05           H
ATOM   1829 2HB  TYR A 131      -7.316   4.068  -0.604  1.00 87.05           H
ATOM   1830  CG  TYR A 131      -6.610   3.437   1.322  1.00 87.05           C
ATOM   1831  CD1 TYR A 131      -7.092   2.180   1.628  1.00 87.05           C
ATOM   1832  HD1 TYR A 131      -7.296   1.466   0.830  1.00 87.05           H
ATOM   1833  CD2 TYR A 131      -6.351   4.341   2.332  1.00 87.05           C
ATOM   1834  HD2 TYR A 131      -5.970   5.333   2.090  1.00 87.05           H
ATOM   1835  CE1 TYR A 131      -7.325   1.813   3.001  1.00 87.05           C
ATOM   1836  HE1 TYR A 131      -7.706   0.824   3.256  1.00 87.05           H
ATOM   1837  CE2 TYR A 131      -6.584   3.974   3.705  1.00 87.05           C
ATOM   1838  HE2 TYR A 131      -6.384   4.678   4.512  1.00 87.05           H
ATOM   1839  CZ  TYR A 131      -7.060   2.728   3.971  1.00 87.05           C
ATOM   1840  OH  TYR A 131      -7.280   2.381   5.268  1.00 87.05           O
ATOM   1841  HH  TYR A 131      -7.230   3.191   5.852  1.00 87.05           H
ATOM   1842  HN  TYR A 131      -4.104   3.279   0.309  1.00 87.05           H
ATOM   1843  N   SER A 132      -4.757   4.111  -2.725  1.00 90.69           N
ATOM   1844  CA  SER A 132      -4.652   4.644  -4.073  1.00 90.69           C
ATOM   1845  C   SER A 132      -4.171   3.552  -5.031  1.00 90.69           C
ATOM   1846  O   SER A 132      -4.687   3.423  -6.140  1.00 90.69           O
ATOM   1847  HA  SER A 132      -5.660   4.966  -4.335  1.00 90.69           H
ATOM   1848  CB  SER A 132      -3.705   5.845  -4.118  1.00 90.69           C
ATOM   1849 1HB  SER A 132      -3.606   6.189  -5.148  1.00 90.69           H
ATOM   1850 2HB  SER A 132      -4.135   6.667  -3.547  1.00 90.69           H
ATOM   1851  OG  SER A 132      -2.417   5.528  -3.598  1.00 90.69           O
ATOM   1852  HG  SER A 132      -2.288   5.971  -2.711  1.00 90.69           H
ATOM   1853  HN  SER A 132      -4.120   4.507  -2.063  1.00 90.69           H
ATOM   1854  N   CYS A 133      -3.189   2.793  -4.567  1.00 85.79           N
ATOM   1855  CA  CYS A 133      -2.611   1.737  -5.381  1.00 85.79           C
ATOM   1856  C   CYS A 133      -3.701   0.703  -5.672  1.00 85.79           C
ATOM   1857  O   CYS A 133      -3.861   0.269  -6.811  1.00 85.79           O
ATOM   1858  HA  CYS A 133      -2.267   2.206  -6.303  1.00 85.79           H
ATOM   1859  CB  CYS A 133      -1.391   1.107  -4.707  1.00 85.79           C
ATOM   1860 1HB  CYS A 133      -1.591   0.951  -3.647  1.00 85.79           H
ATOM   1861 2HB  CYS A 133      -1.191   0.127  -5.141  1.00 85.79           H
ATOM   1862  SG  CYS A 133       0.069   2.191  -4.914  1.00 85.79           S
ATOM   1863  HG  CYS A 133      -0.308   3.104  -4.024  1.00 85.79           H
ATOM   1864  HN  CYS A 133      -2.790   2.890  -3.655  1.00 85.79           H
ATOM   1865  N   VAL A 134      -4.421   0.339  -4.621  1.00 83.35           N
ATOM   1866  CA  VAL A 134      -5.482  -0.646  -4.746  1.00 83.35           C
ATOM   1867  C   VAL A 134      -6.469  -0.192  -5.823  1.00 83.35           C
ATOM   1868  O   VAL A 134      -6.815  -0.962  -6.718  1.00 83.35           O
ATOM   1869  HA  VAL A 134      -5.024  -1.584  -5.063  1.00 83.35           H
ATOM   1870  CB  VAL A 134      -6.144  -0.878  -3.387  1.00 83.35           C
ATOM   1871  HB  VAL A 134      -6.148   0.071  -2.850  1.00 83.35           H
ATOM   1872  CG1 VAL A 134      -7.597  -1.329  -3.555  1.00 83.35           C
ATOM   1873 1HG1 VAL A 134      -8.156  -0.562  -4.090  1.00 83.35           H
ATOM   1874 2HG1 VAL A 134      -7.625  -2.260  -4.120  1.00 83.35           H
ATOM   1875 3HG1 VAL A 134      -8.044  -1.486  -2.573  1.00 83.35           H
ATOM   1876  CG2 VAL A 134      -5.350  -1.886  -2.554  1.00 83.35           C
ATOM   1877 1HG2 VAL A 134      -5.300  -2.836  -3.085  1.00 83.35           H
ATOM   1878 2HG2 VAL A 134      -4.341  -1.507  -2.391  1.00 83.35           H
ATOM   1879 3HG2 VAL A 134      -5.843  -2.031  -1.593  1.00 83.35           H
ATOM   1880  HN  VAL A 134      -4.290   0.704  -3.699  1.00 83.35           H
ATOM   1881  N   LEU A 135      -6.895   1.056  -5.701  1.00 86.31           N
ATOM   1882  CA  LEU A 135      -7.931   1.582  -6.574  1.00 86.31           C
ATOM   1883  C   LEU A 135      -7.393   1.666  -8.004  1.00 86.31           C
ATOM   1884  O   LEU A 135      -8.127   1.427  -8.962  1.00 86.31           O
ATOM   1885  HA  LEU A 135      -8.761   0.876  -6.559  1.00 86.31           H
ATOM   1886  CB  LEU A 135      -8.460   2.913  -6.037  1.00 86.31           C
ATOM   1887 1HB  LEU A 135      -7.615   3.589  -5.903  1.00 86.31           H
ATOM   1888 2HB  LEU A 135      -9.106   3.357  -6.794  1.00 86.31           H
ATOM   1889  CG  LEU A 135      -9.236   2.845  -4.720  1.00 86.31           C
ATOM   1890  HG  LEU A 135      -8.649   2.265  -4.008  1.00 86.31           H
ATOM   1891  CD1 LEU A 135      -9.425   4.240  -4.122  1.00 86.31           C
ATOM   1892 1HD1 LEU A 135      -8.450   4.688  -3.929  1.00 86.31           H
ATOM   1893 2HD1 LEU A 135      -9.979   4.864  -4.822  1.00 86.31           H
ATOM   1894 3HD1 LEU A 135      -9.979   4.162  -3.187  1.00 86.31           H
ATOM   1895  CD2 LEU A 135     -10.569   2.116  -4.907  1.00 86.31           C
ATOM   1896 1HD2 LEU A 135     -11.173   2.647  -5.642  1.00 86.31           H
ATOM   1897 2HD2 LEU A 135     -10.382   1.101  -5.256  1.00 86.31           H
ATOM   1898 3HD2 LEU A 135     -11.100   2.082  -3.956  1.00 86.31           H
ATOM   1899  HN  LEU A 135      -6.546   1.703  -5.023  1.00 86.31           H
ATOM   1900  N   LEU A 136      -6.116   2.006  -8.103  1.00 87.73           N
ATOM   1901  CA  LEU A 136      -5.479   2.151  -9.401  1.00 87.73           C
ATOM   1902  C   LEU A 136      -5.397   0.783 -10.080  1.00 87.73           C
ATOM   1903  O   LEU A 136      -5.683   0.658 -11.270  1.00 87.73           O
ATOM   1904  HA  LEU A 136      -6.113   2.799 -10.005  1.00 87.73           H
ATOM   1905  CB  LEU A 136      -4.125   2.849  -9.257  1.00 87.73           C
ATOM   1906 1HB  LEU A 136      -3.575   2.369  -8.447  1.00 87.73           H
ATOM   1907 2HB  LEU A 136      -3.554   2.683 -10.171  1.00 87.73           H
ATOM   1908  CG  LEU A 136      -4.171   4.353  -8.984  1.00 87.73           C
ATOM   1909  HG  LEU A 136      -4.889   4.533  -8.184  1.00 87.73           H
ATOM   1910  CD1 LEU A 136      -2.813   4.864  -8.497  1.00 87.73           C
ATOM   1911 1HD1 LEU A 136      -2.541   4.350  -7.575  1.00 87.73           H
ATOM   1912 2HD1 LEU A 136      -2.057   4.670  -9.257  1.00 87.73           H
ATOM   1913 3HD1 LEU A 136      -2.874   5.936  -8.310  1.00 87.73           H
ATOM   1914  CD2 LEU A 136      -4.663   5.119 -10.214  1.00 87.73           C
ATOM   1915 1HD2 LEU A 136      -3.988   4.936 -11.050  1.00 87.73           H
ATOM   1916 2HD2 LEU A 136      -5.666   4.780 -10.475  1.00 87.73           H
ATOM   1917 3HD2 LEU A 136      -4.686   6.186  -9.992  1.00 87.73           H
ATOM   1918  HN  LEU A 136      -5.522   2.180  -7.318  1.00 87.73           H
ATOM   1919  N   ILE A 137      -5.005  -0.210  -9.294  1.00 81.10           N
ATOM   1920  CA  ILE A 137      -4.852  -1.559  -9.813  1.00 81.10           C
ATOM   1921  C   ILE A 137      -6.204  -2.059 -10.327  1.00 81.10           C
ATOM   1922  O   ILE A 137      -6.275  -2.702 -11.373  1.00 81.10           O
ATOM   1923  HA  ILE A 137      -4.160  -1.509 -10.653  1.00 81.10           H
ATOM   1924  CB  ILE A 137      -4.220  -2.469  -8.759  1.00 81.10           C
ATOM   1925  HB  ILE A 137      -4.716  -2.285  -7.806  1.00 81.10           H
ATOM   1926  CG1 ILE A 137      -2.738  -2.139  -8.567  1.00 81.10           C
ATOM   1927 1HG1 ILE A 137      -2.175  -2.457  -9.445  1.00 81.10           H
ATOM   1928 2HG1 ILE A 137      -2.610  -1.060  -8.481  1.00 81.10           H
ATOM   1929  CG2 ILE A 137      -4.439  -3.943  -9.105  1.00 81.10           C
ATOM   1930 1HG2 ILE A 137      -5.508  -4.151  -9.149  1.00 81.10           H
ATOM   1931 2HG2 ILE A 137      -3.985  -4.161 -10.072  1.00 81.10           H
ATOM   1932 3HG2 ILE A 137      -3.979  -4.568  -8.339  1.00 81.10           H
ATOM   1933  CD1 ILE A 137      -2.180  -2.826  -7.320  1.00 81.10           C
ATOM   1934 1HD1 ILE A 137      -2.729  -2.488  -6.441  1.00 81.10           H
ATOM   1935 2HD1 ILE A 137      -2.287  -3.906  -7.421  1.00 81.10           H
ATOM   1936 3HD1 ILE A 137      -1.125  -2.575  -7.207  1.00 81.10           H
ATOM   1937  HN  ILE A 137      -4.795  -0.104  -8.323  1.00 81.10           H
ATOM   1938  N   MET A 138      -7.243  -1.745  -9.567  1.00 81.01           N
ATOM   1939  CA  MET A 138      -8.598  -2.059  -9.986  1.00 81.01           C
ATOM   1940  C   MET A 138      -8.905  -1.447 -11.354  1.00 81.01           C
ATOM   1941  O   MET A 138      -9.381  -2.136 -12.254  1.00 81.01           O
ATOM   1942  HA  MET A 138      -8.642  -3.146 -10.049  1.00 81.01           H
ATOM   1943  CB  MET A 138      -9.590  -1.522  -8.952  1.00 81.01           C
ATOM   1944 1HB  MET A 138      -9.545  -2.131  -8.049  1.00 81.01           H
ATOM   1945 2HB  MET A 138      -9.310  -0.508  -8.667  1.00 81.01           H
ATOM   1946  CG  MET A 138     -11.016  -1.526  -9.506  1.00 81.01           C
ATOM   1947 1HG  MET A 138     -11.095  -0.823 -10.336  1.00 81.01           H
ATOM   1948 2HG  MET A 138     -11.259  -2.513  -9.900  1.00 81.01           H
ATOM   1949  SD  MET A 138     -12.172  -1.082  -8.221  1.00 81.01           S
ATOM   1950  CE  MET A 138     -11.965   0.691  -8.217  1.00 81.01           C
ATOM   1951 1HE  MET A 138     -10.929   0.936  -7.985  1.00 81.01           H
ATOM   1952 2HE  MET A 138     -12.221   1.089  -9.199  1.00 81.01           H
ATOM   1953 3HE  MET A 138     -12.620   1.132  -7.465  1.00 81.01           H
ATOM   1954  HN  MET A 138      -7.170  -1.286  -8.682  1.00 81.01           H
ATOM   1955  N   CYS A 139      -8.620  -0.158 -11.467  1.00 84.87           N
ATOM   1956  CA  CYS A 139      -8.985   0.588 -12.660  1.00 84.87           C
ATOM   1957  C   CYS A 139      -8.209   0.009 -13.845  1.00 84.87           C
ATOM   1958  O   CYS A 139      -8.739  -0.086 -14.951  1.00 84.87           O
ATOM   1959  HA  CYS A 139     -10.058   0.453 -12.796  1.00 84.87           H
ATOM   1960  CB  CYS A 139      -8.731   2.087 -12.489  1.00 84.87           C
ATOM   1961 1HB  CYS A 139      -7.712   2.255 -12.142  1.00 84.87           H
ATOM   1962 2HB  CYS A 139      -8.827   2.592 -13.451  1.00 84.87           H
ATOM   1963  SG  CYS A 139      -9.923   2.792 -11.292  1.00 84.87           S
ATOM   1964  HG  CYS A 139      -9.302   2.350 -10.202  1.00 84.87           H
ATOM   1965  HN  CYS A 139      -8.149   0.375 -10.764  1.00 84.87           H
ATOM   1966  N   ILE A 140      -6.967  -0.363 -13.573  1.00 81.45           N
ATOM   1967  CA  ILE A 140      -6.124  -0.961 -14.594  1.00 81.45           C
ATOM   1968  C   ILE A 140      -6.780  -2.246 -15.103  1.00 81.45           C
ATOM   1969  O   ILE A 140      -6.794  -2.507 -16.305  1.00 81.45           O
ATOM   1970  HA  ILE A 140      -6.063  -0.254 -15.422  1.00 81.45           H
ATOM   1971  CB  ILE A 140      -4.703  -1.162 -14.066  1.00 81.45           C
ATOM   1972  HB  ILE A 140      -4.767  -1.611 -13.075  1.00 81.45           H
ATOM   1973  CG1 ILE A 140      -3.981   0.178 -13.909  1.00 81.45           C
ATOM   1974 1HG1 ILE A 140      -3.722   0.573 -14.892  1.00 81.45           H
ATOM   1975 2HG1 ILE A 140      -4.647   0.901 -13.440  1.00 81.45           H
ATOM   1976  CG2 ILE A 140      -3.921  -2.134 -14.952  1.00 81.45           C
ATOM   1977 1HG2 ILE A 140      -4.428  -3.099 -14.968  1.00 81.45           H
ATOM   1978 2HG2 ILE A 140      -3.864  -1.737 -15.965  1.00 81.45           H
ATOM   1979 3HG2 ILE A 140      -2.914  -2.260 -14.553  1.00 81.45           H
ATOM   1980  CD1 ILE A 140      -2.713   0.022 -13.066  1.00 81.45           C
ATOM   1981 1HD1 ILE A 140      -2.978  -0.350 -12.077  1.00 81.45           H
ATOM   1982 2HD1 ILE A 140      -2.039  -0.684 -13.551  1.00 81.45           H
ATOM   1983 3HD1 ILE A 140      -2.220   0.989 -12.971  1.00 81.45           H
ATOM   1984  HN  ILE A 140      -6.537  -0.262 -12.676  1.00 81.45           H
ATOM   1985  N   SER A 141      -7.306  -3.016 -14.161  1.00 75.50           N
ATOM   1986  CA  SER A 141      -7.869  -4.316 -14.486  1.00 75.50           C
ATOM   1987  C   SER A 141      -9.113  -4.144 -15.359  1.00 75.50           C
ATOM   1988  O   SER A 141      -9.315  -4.895 -16.313  1.00 75.50           O
ATOM   1989  HA  SER A 141      -7.086  -4.841 -15.033  1.00 75.50           H
ATOM   1990  CB  SER A 141      -8.215  -5.098 -13.217  1.00 75.50           C
ATOM   1991 1HB  SER A 141      -8.975  -4.557 -12.654  1.00 75.50           H
ATOM   1992 2HB  SER A 141      -8.647  -6.061 -13.491  1.00 75.50           H
ATOM   1993  OG  SER A 141      -7.073  -5.309 -12.391  1.00 75.50           O
ATOM   1994  HG  SER A 141      -6.968  -4.547 -11.752  1.00 75.50           H
ATOM   1995  HN  SER A 141      -7.352  -2.765 -13.194  1.00 75.50           H
ATOM   1996  N   VAL A 142      -9.915  -3.152 -15.003  1.00 78.41           N
ATOM   1997  CA  VAL A 142     -11.115  -2.848 -15.765  1.00 78.41           C
ATOM   1998  C   VAL A 142     -10.718  -2.370 -17.163  1.00 78.41           C
ATOM   1999  O   VAL A 142     -11.320  -2.776 -18.156  1.00 78.41           O
ATOM   2000  HA  VAL A 142     -11.687  -3.771 -15.859  1.00 78.41           H
ATOM   2001  CB  VAL A 142     -11.973  -1.833 -15.007  1.00 78.41           C
ATOM   2002  HB  VAL A 142     -11.353  -0.962 -14.795  1.00 78.41           H
ATOM   2003  CG1 VAL A 142     -13.156  -1.371 -15.860  1.00 78.41           C
ATOM   2004 1HG1 VAL A 142     -12.786  -0.904 -16.772  1.00 78.41           H
ATOM   2005 2HG1 VAL A 142     -13.776  -2.231 -16.117  1.00 78.41           H
ATOM   2006 3HG1 VAL A 142     -13.750  -0.651 -15.297  1.00 78.41           H
ATOM   2007  CG2 VAL A 142     -12.450  -2.407 -13.672  1.00 78.41           C
ATOM   2008 1HG2 VAL A 142     -13.045  -3.302 -13.853  1.00 78.41           H
ATOM   2009 2HG2 VAL A 142     -11.587  -2.663 -13.057  1.00 78.41           H
ATOM   2010 3HG2 VAL A 142     -13.058  -1.665 -13.154  1.00 78.41           H
ATOM   2011  HN  VAL A 142      -9.757  -2.561 -14.212  1.00 78.41           H
ATOM   2012  N   ASP A 143      -9.707  -1.514 -17.197  1.00 78.52           N
ATOM   2013  CA  ASP A 143      -9.287  -0.900 -18.445  1.00 78.52           C
ATOM   2014  C   ASP A 143      -8.775  -1.985 -19.395  1.00 78.52           C
ATOM   2015  O   ASP A 143      -9.040  -1.939 -20.595  1.00 78.52           O
ATOM   2016  HA  ASP A 143     -10.174  -0.395 -18.828  1.00 78.52           H
ATOM   2017  CB  ASP A 143      -8.153   0.100 -18.213  1.00 78.52           C
ATOM   2018 1HB  ASP A 143      -8.428   0.788 -17.414  1.00 78.52           H
ATOM   2019 2HB  ASP A 143      -7.259  -0.430 -17.884  1.00 78.52           H
ATOM   2020  CG  ASP A 143      -7.846   0.887 -19.489  1.00 78.52           C
ATOM   2021  OD1 ASP A 143      -8.816   1.404 -20.083  1.00 78.52           O
ATOM   2022  OD2 ASP A 143      -6.648   0.953 -19.840  1.00 78.52           O
ATOM   2023  HN  ASP A 143      -9.180  -1.240 -16.393  1.00 78.52           H
ATOM   2024  N   ARG A 144      -8.050  -2.934 -18.822  1.00 73.34           N
ATOM   2025  CA  ARG A 144      -7.523  -4.044 -19.598  1.00 73.34           C
ATOM   2026  C   ARG A 144      -8.666  -4.842 -20.227  1.00 73.34           C
ATOM   2027  O   ARG A 144      -8.601  -5.207 -21.400  1.00 73.34           O
ATOM   2028  HA  ARG A 144      -6.902  -3.579 -20.363  1.00 73.34           H
ATOM   2029  CB  ARG A 144      -6.680  -4.975 -18.724  1.00 73.34           C
ATOM   2030 1HB  ARG A 144      -7.128  -5.054 -17.733  1.00 73.34           H
ATOM   2031 2HB  ARG A 144      -6.677  -5.978 -19.152  1.00 73.34           H
ATOM   2032  CG  ARG A 144      -5.244  -4.462 -18.602  1.00 73.34           C
ATOM   2033 1HG  ARG A 144      -4.821  -4.315 -19.595  1.00 73.34           H
ATOM   2034 2HG  ARG A 144      -5.242  -3.491 -18.108  1.00 73.34           H
ATOM   2035  CD  ARG A 144      -4.376  -5.444 -17.812  1.00 73.34           C
ATOM   2036 1HD  ARG A 144      -4.607  -5.372 -16.749  1.00 73.34           H
ATOM   2037 2HD  ARG A 144      -4.598  -6.466 -18.118  1.00 73.34           H
ATOM   2038  NE  ARG A 144      -2.944  -5.149 -18.039  1.00 73.34           N
ATOM   2039  HE  ARG A 144      -2.712  -4.355 -18.600  1.00 73.34           H
ATOM   2040  CZ  ARG A 144      -1.938  -5.880 -17.539  1.00 73.34           C
ATOM   2041  NH1 ARG A 144      -2.190  -6.955 -16.779  1.00 73.34           N
ATOM   2042 1HH1 ARG A 144      -3.135  -7.217 -16.582  1.00 73.34           H
ATOM   2043 2HH1 ARG A 144      -1.434  -7.495 -16.410  1.00 73.34           H
ATOM   2044  NH2 ARG A 144      -0.676  -5.519 -17.809  1.00 73.34           N
ATOM   2045 1HH2 ARG A 144       0.086  -6.054 -17.444  1.00 73.34           H
ATOM   2046 2HH2 ARG A 144      -0.496  -4.716 -18.376  1.00 73.34           H
ATOM   2047  HN  ARG A 144      -7.823  -2.953 -17.848  1.00 73.34           H
ATOM   2048  N   TYR A 145      -9.687  -5.091 -19.419  1.00 71.60           N
ATOM   2049  CA  TYR A 145     -10.852  -5.822 -19.888  1.00 71.60           C
ATOM   2050  C   TYR A 145     -11.491  -5.122 -21.090  1.00 71.60           C
ATOM   2051  O   TYR A 145     -11.745  -5.751 -22.116  1.00 71.60           O
ATOM   2052  HA  TYR A 145     -10.526  -6.817 -20.188  1.00 71.60           H
ATOM   2053  CB  TYR A 145     -11.846  -5.822 -18.725  1.00 71.60           C
ATOM   2054 1HB  TYR A 145     -11.473  -6.483 -17.943  1.00 71.60           H
ATOM   2055 2HB  TYR A 145     -11.893  -4.819 -18.300  1.00 71.60           H
ATOM   2056  CG  TYR A 145     -13.259  -6.262 -19.114  1.00 71.60           C
ATOM   2057  CD1 TYR A 145     -14.314  -5.382 -18.991  1.00 71.60           C
ATOM   2058  HD1 TYR A 145     -14.141  -4.373 -18.616  1.00 71.60           H
ATOM   2059  CD2 TYR A 145     -13.477  -7.539 -19.589  1.00 71.60           C
ATOM   2060  HD2 TYR A 145     -12.644  -8.235 -19.687  1.00 71.60           H
ATOM   2061  CE1 TYR A 145     -15.644  -5.796 -19.357  1.00 71.60           C
ATOM   2062  HE1 TYR A 145     -16.486  -5.110 -19.264  1.00 71.60           H
ATOM   2063  CE2 TYR A 145     -14.807  -7.953 -19.955  1.00 71.60           C
ATOM   2064  HE2 TYR A 145     -14.994  -8.959 -20.331  1.00 71.60           H
ATOM   2065  CZ  TYR A 145     -15.825  -7.061 -19.821  1.00 71.60           C
ATOM   2066  OH  TYR A 145     -17.080  -7.452 -20.167  1.00 71.60           O
ATOM   2067  HH  TYR A 145     -17.073  -8.409 -20.458  1.00 71.60           H
ATOM   2068  HN  TYR A 145      -9.726  -4.802 -18.463  1.00 71.60           H
ATOM   2069  N   ILE A 146     -11.732  -3.830 -20.922  1.00 74.48           N
ATOM   2070  CA  ILE A 146     -12.397  -3.053 -21.955  1.00 74.48           C
ATOM   2071  C   ILE A 146     -11.573  -3.114 -23.243  1.00 74.48           C
ATOM   2072  O   ILE A 146     -12.127  -3.250 -24.332  1.00 74.48           O
ATOM   2073  HA  ILE A 146     -13.365  -3.518 -22.142  1.00 74.48           H
ATOM   2074  CB  ILE A 146     -12.666  -1.629 -21.464  1.00 74.48           C
ATOM   2075  HB  ILE A 146     -11.737  -1.226 -21.059  1.00 74.48           H
ATOM   2076  CG1 ILE A 146     -13.692  -1.625 -20.330  1.00 74.48           C
ATOM   2077 1HG1 ILE A 146     -14.676  -1.881 -20.724  1.00 74.48           H
ATOM   2078 2HG1 ILE A 146     -13.434  -2.389 -19.597  1.00 74.48           H
ATOM   2079  CG2 ILE A 146     -13.086  -0.720 -22.621  1.00 74.48           C
ATOM   2080 1HG2 ILE A 146     -12.290  -0.689 -23.366  1.00 74.48           H
ATOM   2081 2HG2 ILE A 146     -13.995  -1.111 -23.077  1.00 74.48           H
ATOM   2082 3HG2 ILE A 146     -13.271   0.285 -22.244  1.00 74.48           H
ATOM   2083  CD1 ILE A 146     -13.751  -0.256 -19.648  1.00 74.48           C
ATOM   2084 1HD1 ILE A 146     -12.772  -0.015 -19.234  1.00 74.48           H
ATOM   2085 2HD1 ILE A 146     -14.034   0.502 -20.379  1.00 74.48           H
ATOM   2086 3HD1 ILE A 146     -14.489  -0.281 -18.846  1.00 74.48           H
ATOM   2087  HN  ILE A 146     -11.482  -3.316 -20.102  1.00 74.48           H
ATOM   2088  N   ALA A 147     -10.263  -3.012 -23.075  1.00 74.22           N
ATOM   2089  CA  ALA A 147      -9.364  -2.957 -24.215  1.00 74.22           C
ATOM   2090  C   ALA A 147      -9.456  -4.270 -24.995  1.00 74.22           C
ATOM   2091  O   ALA A 147      -9.259  -4.290 -26.209  1.00 74.22           O
ATOM   2092  HA  ALA A 147      -9.692  -2.139 -24.857  1.00 74.22           H
ATOM   2093  CB  ALA A 147      -7.942  -2.665 -23.732  1.00 74.22           C
ATOM   2094 1HB  ALA A 147      -7.925  -1.708 -23.210  1.00 74.22           H
ATOM   2095 2HB  ALA A 147      -7.620  -3.454 -23.053  1.00 74.22           H
ATOM   2096 3HB  ALA A 147      -7.268  -2.624 -24.587  1.00 74.22           H
ATOM   2097  HN  ALA A 147      -9.815  -2.966 -22.182  1.00 74.22           H
ATOM   2098  N   ILE A 148      -9.755  -5.335 -24.266  1.00 69.62           N
ATOM   2099  CA  ILE A 148      -9.803  -6.660 -24.860  1.00 69.62           C
ATOM   2100  C   ILE A 148     -11.193  -6.897 -25.454  1.00 69.62           C
ATOM   2101  O   ILE A 148     -11.317  -7.336 -26.597  1.00 69.62           O
ATOM   2102  HA  ILE A 148      -9.074  -6.681 -25.670  1.00 69.62           H
ATOM   2103  CB  ILE A 148      -9.381  -7.720 -23.841  1.00 69.62           C
ATOM   2104  HB  ILE A 148      -9.949  -7.558 -22.925  1.00 69.62           H
ATOM   2105  CG1 ILE A 148      -7.899  -7.578 -23.486  1.00 69.62           C
ATOM   2106 1HG1 ILE A 148      -7.287  -7.872 -24.339  1.00 69.62           H
ATOM   2107 2HG1 ILE A 148      -7.671  -6.534 -23.273  1.00 69.62           H
ATOM   2108  CG2 ILE A 148      -9.719  -9.126 -24.340  1.00 69.62           C
ATOM   2109 1HG2 ILE A 148     -10.794  -9.205 -24.502  1.00 69.62           H
ATOM   2110 2HG2 ILE A 148      -9.196  -9.314 -25.278  1.00 69.62           H
ATOM   2111 3HG2 ILE A 148      -9.408  -9.860 -23.597  1.00 69.62           H
ATOM   2112  CD1 ILE A 148      -7.542  -8.441 -22.274  1.00 69.62           C
ATOM   2113 1HD1 ILE A 148      -8.138  -8.128 -21.416  1.00 69.62           H
ATOM   2114 2HD1 ILE A 148      -7.749  -9.487 -22.498  1.00 69.62           H
ATOM   2115 3HD1 ILE A 148      -6.483  -8.322 -22.042  1.00 69.62           H
ATOM   2116  HN  ILE A 148      -9.962  -5.302 -23.288  1.00 69.62           H
ATOM   2117  N   ALA A 149     -12.204  -6.597 -24.652  1.00 70.39           N
ATOM   2118  CA  ALA A 149     -13.565  -6.980 -24.988  1.00 70.39           C
ATOM   2119  C   ALA A 149     -14.083  -6.077 -26.109  1.00 70.39           C
ATOM   2120  O   ALA A 149     -14.783  -6.538 -27.009  1.00 70.39           O
ATOM   2121  HA  ALA A 149     -13.542  -8.010 -25.344  1.00 70.39           H
ATOM   2122  CB  ALA A 149     -14.438  -6.911 -23.733  1.00 70.39           C
ATOM   2123 1HB  ALA A 149     -14.045  -7.592 -22.979  1.00 70.39           H
ATOM   2124 2HB  ALA A 149     -14.433  -5.894 -23.342  1.00 70.39           H
ATOM   2125 3HB  ALA A 149     -15.459  -7.198 -23.985  1.00 70.39           H
ATOM   2126  HN  ALA A 149     -12.105  -6.102 -23.789  1.00 70.39           H
ATOM   2127  N   GLN A 150     -13.718  -4.806 -26.018  1.00 73.31           N
ATOM   2128  CA  GLN A 150     -14.268  -3.804 -26.915  1.00 73.31           C
ATOM   2129  C   GLN A 150     -13.147  -3.136 -27.715  1.00 73.31           C
ATOM   2130  O   GLN A 150     -13.144  -1.919 -27.889  1.00 73.31           O
ATOM   2131  HA  GLN A 150     -14.929  -4.349 -27.588  1.00 73.31           H
ATOM   2132  CB  GLN A 150     -15.084  -2.765 -26.143  1.00 73.31           C
ATOM   2133 1HB  GLN A 150     -14.438  -2.239 -25.440  1.00 73.31           H
ATOM   2134 2HB  GLN A 150     -15.477  -2.019 -26.834  1.00 73.31           H
ATOM   2135  CG  GLN A 150     -16.238  -3.426 -25.387  1.00 73.31           C
ATOM   2136 1HG  GLN A 150     -16.720  -4.166 -26.026  1.00 73.31           H
ATOM   2137 2HG  GLN A 150     -15.851  -3.959 -24.519  1.00 73.31           H
ATOM   2138  CD  GLN A 150     -17.266  -2.386 -24.938  1.00 73.31           C
ATOM   2139  OE1 GLN A 150     -17.158  -1.205 -25.223  1.00 73.31           O
ATOM   2140  NE2 GLN A 150     -18.267  -2.889 -24.221  1.00 73.31           N
ATOM   2141 1HE2 GLN A 150     -18.296  -3.869 -24.022  1.00 73.31           H
ATOM   2142 2HE2 GLN A 150     -18.990  -2.288 -23.880  1.00 73.31           H
ATOM   2143  HN  GLN A 150     -13.062  -4.459 -25.348  1.00 73.31           H
ATOM   2144  N   ALA A 151     -12.223  -3.963 -28.181  1.00 67.12           N
ATOM   2145  CA  ALA A 151     -10.977  -3.459 -28.734  1.00 67.12           C
ATOM   2146  C   ALA A 151     -11.284  -2.342 -29.734  1.00 67.12           C
ATOM   2147  O   ALA A 151     -10.605  -1.317 -29.752  1.00 67.12           O
ATOM   2148  HA  ALA A 151     -10.391  -3.048 -27.912  1.00 67.12           H
ATOM   2149  CB  ALA A 151     -10.196  -4.611 -29.369  1.00 67.12           C
ATOM   2150 1HB  ALA A 151      -9.979  -5.364 -28.610  1.00 67.12           H
ATOM   2151 2HB  ALA A 151     -10.792  -5.059 -30.164  1.00 67.12           H
ATOM   2152 3HB  ALA A 151      -9.262  -4.232 -29.783  1.00 67.12           H
ATOM   2153  HN  ALA A 151     -12.314  -4.959 -28.185  1.00 67.12           H
ATOM   2154  N   MET A 152     -12.307  -2.579 -30.541  1.00 68.38           N
ATOM   2155  CA  MET A 152     -12.668  -1.637 -31.588  1.00 68.38           C
ATOM   2156  C   MET A 152     -13.149  -0.313 -30.991  1.00 68.38           C
ATOM   2157  O   MET A 152     -12.651   0.752 -31.353  1.00 68.38           O
ATOM   2158  HA  MET A 152     -11.757  -1.474 -32.163  1.00 68.38           H
ATOM   2159  CB  MET A 152     -13.775  -2.238 -32.456  1.00 68.38           C
ATOM   2160 1HB  MET A 152     -14.532  -2.698 -31.820  1.00 68.38           H
ATOM   2161 2HB  MET A 152     -14.270  -1.447 -33.020  1.00 68.38           H
ATOM   2162  CG  MET A 152     -13.209  -3.282 -33.421  1.00 68.38           C
ATOM   2163 1HG  MET A 152     -12.132  -3.374 -33.279  1.00 68.38           H
ATOM   2164 2HG  MET A 152     -13.643  -4.259 -33.208  1.00 68.38           H
ATOM   2165  SD  MET A 152     -13.564  -2.812 -35.106  1.00 68.38           S
ATOM   2166  CE  MET A 152     -15.295  -3.237 -35.188  1.00 68.38           C
ATOM   2167 1HE  MET A 152     -15.418  -4.302 -34.991  1.00 68.38           H
ATOM   2168 2HE  MET A 152     -15.846  -2.664 -34.443  1.00 68.38           H
ATOM   2169 3HE  MET A 152     -15.679  -3.006 -36.182  1.00 68.38           H
ATOM   2170  HN  MET A 152     -12.883  -3.394 -30.490  1.00 68.38           H
ATOM   2171  N   ARG A 153     -14.112  -0.423 -30.087  1.00 69.46           N
ATOM   2172  CA  ARG A 153     -14.685   0.755 -29.458  1.00 69.46           C
ATOM   2173  C   ARG A 153     -13.633   1.465 -28.603  1.00 69.46           C
ATOM   2174  O   ARG A 153     -13.650   2.688 -28.480  1.00 69.46           O
ATOM   2175  HA  ARG A 153     -15.007   1.385 -30.287  1.00 69.46           H
ATOM   2176  CB  ARG A 153     -15.880   0.383 -28.579  1.00 69.46           C
ATOM   2177 1HB  ARG A 153     -15.610  -0.445 -27.922  1.00 69.46           H
ATOM   2178 2HB  ARG A 153     -16.142   1.225 -27.938  1.00 69.46           H
ATOM   2179  CG  ARG A 153     -17.088  -0.010 -29.433  1.00 69.46           C
ATOM   2180 1HG  ARG A 153     -17.320   0.794 -30.131  1.00 69.46           H
ATOM   2181 2HG  ARG A 153     -16.845  -0.890 -30.029  1.00 69.46           H
ATOM   2182  CD  ARG A 153     -18.308  -0.301 -28.556  1.00 69.46           C
ATOM   2183 1HD  ARG A 153     -18.125  -1.185 -27.946  1.00 69.46           H
ATOM   2184 2HD  ARG A 153     -18.480   0.530 -27.872  1.00 69.46           H
ATOM   2185  NE  ARG A 153     -19.502  -0.511 -29.405  1.00 69.46           N
ATOM   2186  HE  ARG A 153     -19.388  -0.452 -30.397  1.00 69.46           H
ATOM   2187  CZ  ARG A 153     -20.725  -0.777 -28.928  1.00 69.46           C
ATOM   2188  NH1 ARG A 153     -20.935  -0.868 -27.607  1.00 69.46           N
ATOM   2189 1HH1 ARG A 153     -20.176  -0.738 -26.970  1.00 69.46           H
ATOM   2190 2HH1 ARG A 153     -21.851  -1.067 -27.259  1.00 69.46           H
ATOM   2191  NH2 ARG A 153     -21.736  -0.950 -29.791  1.00 69.46           N
ATOM   2192 1HH2 ARG A 153     -22.655  -1.149 -29.451  1.00 69.46           H
ATOM   2193 2HH2 ARG A 153     -21.571  -0.880 -30.774  1.00 69.46           H
ATOM   2194  HN  ARG A 153     -14.498  -1.294 -29.785  1.00 69.46           H
ATOM   2195  N   ALA A 154     -12.743   0.666 -28.033  1.00 70.13           N
ATOM   2196  CA  ALA A 154     -11.732   1.193 -27.132  1.00 70.13           C
ATOM   2197  C   ALA A 154     -10.831   2.166 -27.897  1.00 70.13           C
ATOM   2198  O   ALA A 154     -10.284   3.100 -27.314  1.00 70.13           O
ATOM   2199  HA  ALA A 154     -12.245   1.735 -26.338  1.00 70.13           H
ATOM   2200  CB  ALA A 154     -10.946   0.036 -26.512  1.00 70.13           C
ATOM   2201 1HB  ALA A 154     -11.627  -0.608 -25.956  1.00 70.13           H
ATOM   2202 2HB  ALA A 154     -10.464  -0.540 -27.302  1.00 70.13           H
ATOM   2203 3HB  ALA A 154     -10.188   0.433 -25.837  1.00 70.13           H
ATOM   2204  HN  ALA A 154     -12.705  -0.323 -28.177  1.00 70.13           H
ATOM   2205  N   HIS A 155     -10.705   1.912 -29.192  1.00 72.22           N
ATOM   2206  CA  HIS A 155      -9.820   2.706 -30.027  1.00 72.22           C
ATOM   2207  C   HIS A 155     -10.455   4.072 -30.295  1.00 72.22           C
ATOM   2208  O   HIS A 155      -9.799   5.103 -30.155  1.00 72.22           O
ATOM   2209  HA  HIS A 155      -8.899   2.847 -29.461  1.00 72.22           H
ATOM   2210  CB  HIS A 155      -9.467   1.954 -31.312  1.00 72.22           C
ATOM   2211 1HB  HIS A 155      -9.178   0.934 -31.056  1.00 72.22           H
ATOM   2212 2HB  HIS A 155     -10.357   1.886 -31.937  1.00 72.22           H
ATOM   2213  CG  HIS A 155      -8.355   2.591 -32.111  1.00 72.22           C
ATOM   2214  ND1 HIS A 155      -8.586   3.543 -33.089  1.00 72.22           N
ATOM   2215  HD1 HIS A 155      -9.481   3.898 -33.361  1.00 72.22           H
ATOM   2216  CD2 HIS A 155      -7.005   2.405 -32.066  1.00 72.22           C
ATOM   2217  HD2 HIS A 155      -6.478   1.719 -31.402  1.00 72.22           H
ATOM   2218  CE1 HIS A 155      -7.420   3.905 -33.603  1.00 72.22           C
ATOM   2219  HE1 HIS A 155      -7.269   4.639 -34.394  1.00 72.22           H
ATOM   2220  NE2 HIS A 155      -6.441   3.198 -32.968  1.00 72.22           N
ATOM   2221  HN  HIS A 155     -11.194   1.182 -29.669  1.00 72.22           H
ATOM   2222  N   THR A 156     -11.723   4.035 -30.675  1.00 74.06           N
ATOM   2223  CA  THR A 156     -12.418   5.245 -31.081  1.00 74.06           C
ATOM   2224  C   THR A 156     -12.604   6.180 -29.884  1.00 74.06           C
ATOM   2225  O   THR A 156     -12.617   7.400 -30.042  1.00 74.06           O
ATOM   2226  HA  THR A 156     -11.797   5.772 -31.805  1.00 74.06           H
ATOM   2227  CB  THR A 156     -13.736   4.834 -31.742  1.00 74.06           C
ATOM   2228  HB  THR A 156     -14.378   5.700 -31.901  1.00 74.06           H
ATOM   2229  OG1 THR A 156     -14.260   3.831 -30.876  1.00 74.06           O
ATOM   2230  HG1 THR A 156     -15.231   3.686 -31.069  1.00 74.06           H
ATOM   2231  CG2 THR A 156     -13.522   4.106 -33.070  1.00 74.06           C
ATOM   2232 1HG2 THR A 156     -12.937   3.202 -32.899  1.00 74.06           H
ATOM   2233 2HG2 THR A 156     -12.989   4.759 -33.761  1.00 74.06           H
ATOM   2234 3HG2 THR A 156     -14.489   3.837 -33.496  1.00 74.06           H
ATOM   2235  HN  THR A 156     -12.273   3.201 -30.707  1.00 74.06           H
ATOM   2236  N   TRP A 157     -12.745   5.573 -28.715  1.00 78.10           N
ATOM   2237  CA  TRP A 157     -13.096   6.321 -27.520  1.00 78.10           C
ATOM   2238  C   TRP A 157     -11.807   6.613 -26.750  1.00 78.10           C
ATOM   2239  O   TRP A 157     -11.845   6.889 -25.552  1.00 78.10           O
ATOM   2240  HA  TRP A 157     -13.561   7.255 -27.837  1.00 78.10           H
ATOM   2241  CB  TRP A 157     -14.134   5.568 -26.686  1.00 78.10           C
ATOM   2242 1HB  TRP A 157     -13.820   4.528 -26.587  1.00 78.10           H
ATOM   2243 2HB  TRP A 157     -14.154   5.991 -25.682  1.00 78.10           H
ATOM   2244  CG  TRP A 157     -15.548   5.605 -27.269  1.00 78.10           C
ATOM   2245  CD1 TRP A 157     -15.909   5.571 -28.559  1.00 78.10           C
ATOM   2246  HD1 TRP A 157     -15.208   5.508 -29.391  1.00 78.10           H
ATOM   2247  CD2 TRP A 157     -16.782   5.687 -26.526  1.00 78.10           C
ATOM   2248  NE1 TRP A 157     -17.281   5.624 -28.701  1.00 78.10           N
ATOM   2249  HE1 TRP A 157     -17.788   5.612 -29.563  1.00 78.10           H
ATOM   2250  CE2 TRP A 157     -17.828   5.697 -27.426  1.00 78.10           C
ATOM   2251  CE3 TRP A 157     -17.007   5.750 -25.140  1.00 78.10           C
ATOM   2252  HE3 TRP A 157     -16.198   5.743 -24.409  1.00 78.10           H
ATOM   2253  CZ2 TRP A 157     -19.172   5.769 -27.038  1.00 78.10           C
ATOM   2254  HZ2 TRP A 157     -19.981   5.775 -27.768  1.00 78.10           H
ATOM   2255  CZ3 TRP A 157     -18.355   5.822 -24.768  1.00 78.10           C
ATOM   2256  HZ3 TRP A 157     -18.585   5.873 -23.704  1.00 78.10           H
ATOM   2257  CH2 TRP A 157     -19.420   5.833 -25.662  1.00 78.10           C
ATOM   2258  HH2 TRP A 157     -20.444   5.891 -25.292  1.00 78.10           H
ATOM   2259  HN  TRP A 157     -12.624   4.590 -28.578  1.00 78.10           H
ATOM   2260  N   ARG A 158     -10.696   6.543 -27.469  1.00 78.75           N
ATOM   2261  CA  ARG A 158      -9.390   6.581 -26.834  1.00 78.75           C
ATOM   2262  C   ARG A 158      -9.214   7.889 -26.059  1.00 78.75           C
ATOM   2263  O   ARG A 158      -8.746   7.882 -24.922  1.00 78.75           O
ATOM   2264  HA  ARG A 158      -9.381   5.723 -26.163  1.00 78.75           H
ATOM   2265  CB  ARG A 158      -8.270   6.456 -27.870  1.00 78.75           C
ATOM   2266 1HB  ARG A 158      -8.422   5.557 -28.467  1.00 78.75           H
ATOM   2267 2HB  ARG A 158      -8.307   7.303 -28.554  1.00 78.75           H
ATOM   2268  CG  ARG A 158      -6.900   6.399 -27.192  1.00 78.75           C
ATOM   2269 1HG  ARG A 158      -6.743   7.305 -26.606  1.00 78.75           H
ATOM   2270 2HG  ARG A 158      -6.869   5.560 -26.497  1.00 78.75           H
ATOM   2271  CD  ARG A 158      -5.782   6.254 -28.226  1.00 78.75           C
ATOM   2272 1HD  ARG A 158      -5.966   5.381 -28.852  1.00 78.75           H
ATOM   2273 2HD  ARG A 158      -5.770   7.122 -28.885  1.00 78.75           H
ATOM   2274  NE  ARG A 158      -4.476   6.119 -27.544  1.00 78.75           N
ATOM   2275  HE  ARG A 158      -4.436   6.314 -26.564  1.00 78.75           H
ATOM   2276  CZ  ARG A 158      -3.342   5.753 -28.157  1.00 78.75           C
ATOM   2277  NH1 ARG A 158      -3.336   5.480 -29.469  1.00 78.75           N
ATOM   2278 1HH1 ARG A 158      -4.182   5.549 -29.998  1.00 78.75           H
ATOM   2279 2HH1 ARG A 158      -2.486   5.207 -29.919  1.00 78.75           H
ATOM   2280  NH2 ARG A 158      -2.214   5.664 -27.439  1.00 78.75           N
ATOM   2281 1HH2 ARG A 158      -1.360   5.392 -27.881  1.00 78.75           H
ATOM   2282 2HH2 ARG A 158      -2.227   5.870 -26.460  1.00 78.75           H
ATOM   2283  HN  ARG A 158     -10.680   6.462 -28.466  1.00 78.75           H
ATOM   2284  N   GLU A 159      -9.599   8.979 -26.706  1.00 80.98           N
ATOM   2285  CA  GLU A 159      -9.420  10.298 -26.123  1.00 80.98           C
ATOM   2286  C   GLU A 159     -10.320  10.463 -24.897  1.00 80.98           C
ATOM   2287  O   GLU A 159      -9.865  10.905 -23.843  1.00 80.98           O
ATOM   2288  HA  GLU A 159      -8.373  10.341 -25.822  1.00 80.98           H
ATOM   2289  CB  GLU A 159      -9.691  11.395 -27.154  1.00 80.98           C
ATOM   2290 1HB  GLU A 159     -10.585  11.148 -27.727  1.00 80.98           H
ATOM   2291 2HB  GLU A 159      -9.754  12.361 -26.654  1.00 80.98           H
ATOM   2292  CG  GLU A 159      -8.540  11.502 -28.157  1.00 80.98           C
ATOM   2293 1HG  GLU A 159      -7.588  11.454 -27.629  1.00 80.98           H
ATOM   2294 2HG  GLU A 159      -8.569  10.653 -28.840  1.00 80.98           H
ATOM   2295  CD  GLU A 159      -8.624  12.807 -28.951  1.00 80.98           C
ATOM   2296  OE1 GLU A 159      -7.561  13.239 -29.446  1.00 80.98           O
ATOM   2297  OE2 GLU A 159      -9.750  13.342 -29.045  1.00 80.98           O
ATOM   2298  HN  GLU A 159     -10.026   8.971 -27.610  1.00 80.98           H
ATOM   2299  N   LYS A 160     -11.582  10.099 -25.075  1.00 84.79           N
ATOM   2300  CA  LYS A 160     -12.547  10.191 -23.993  1.00 84.79           C
ATOM   2301  C   LYS A 160     -12.041   9.386 -22.795  1.00 84.79           C
ATOM   2302  O   LYS A 160     -12.135   9.838 -21.655  1.00 84.79           O
ATOM   2303  HA  LYS A 160     -12.613  11.239 -23.702  1.00 84.79           H
ATOM   2304  CB  LYS A 160     -13.936   9.768 -24.477  1.00 84.79           C
ATOM   2305 1HB  LYS A 160     -13.860   8.840 -25.044  1.00 84.79           H
ATOM   2306 2HB  LYS A 160     -14.577   9.565 -23.619  1.00 84.79           H
ATOM   2307  CG  LYS A 160     -14.568  10.855 -25.349  1.00 84.79           C
ATOM   2308 1HG  LYS A 160     -14.549  11.807 -24.819  1.00 84.79           H
ATOM   2309 2HG  LYS A 160     -13.980  10.984 -26.258  1.00 84.79           H
ATOM   2310  CD  LYS A 160     -16.010  10.495 -25.713  1.00 84.79           C
ATOM   2311 1HD  LYS A 160     -16.020   9.591 -26.323  1.00 84.79           H
ATOM   2312 2HD  LYS A 160     -16.574  10.275 -24.807  1.00 84.79           H
ATOM   2313  CE  LYS A 160     -16.683  11.638 -26.475  1.00 84.79           C
ATOM   2314 1HE  LYS A 160     -16.646  12.551 -25.881  1.00 84.79           H
ATOM   2315 2HE  LYS A 160     -16.141  11.837 -27.399  1.00 84.79           H
ATOM   2316  NZ  LYS A 160     -18.090  11.297 -26.783  1.00 84.79           N
ATOM   2317 1HZ  LYS A 160     -18.521  12.063 -27.289  1.00 84.79           H
ATOM   2318 2HZ  LYS A 160     -18.118  10.458 -27.352  1.00 84.79           H
ATOM   2319 3HZ  LYS A 160     -18.596  11.137 -25.919  1.00 84.79           H
ATOM   2320  HN  LYS A 160     -11.946   9.748 -25.938  1.00 84.79           H
ATOM   2321  N   ARG A 161     -11.516   8.207 -23.094  1.00 84.81           N
ATOM   2322  CA  ARG A 161     -11.015   7.325 -22.053  1.00 84.81           C
ATOM   2323  C   ARG A 161      -9.873   8.000 -21.290  1.00 84.81           C
ATOM   2324  O   ARG A 161      -9.741   7.824 -20.080  1.00 84.81           O
ATOM   2325  HA  ARG A 161     -11.871   7.148 -21.401  1.00 84.81           H
ATOM   2326  CB  ARG A 161     -10.516   6.005 -22.643  1.00 84.81           C
ATOM   2327 1HB  ARG A 161      -9.846   6.206 -23.479  1.00 84.81           H
ATOM   2328 2HB  ARG A 161      -9.937   5.464 -21.894  1.00 84.81           H
ATOM   2329  CG  ARG A 161     -11.685   5.138 -23.115  1.00 84.81           C
ATOM   2330 1HG  ARG A 161     -12.250   4.782 -22.254  1.00 84.81           H
ATOM   2331 2HG  ARG A 161     -12.367   5.739 -23.718  1.00 84.81           H
ATOM   2332  CD  ARG A 161     -11.187   3.945 -23.934  1.00 84.81           C
ATOM   2333 1HD  ARG A 161     -12.026   3.463 -24.437  1.00 84.81           H
ATOM   2334 2HD  ARG A 161     -10.504   4.287 -24.711  1.00 84.81           H
ATOM   2335  NE  ARG A 161     -10.503   2.975 -23.051  1.00 84.81           N
ATOM   2336  HE  ARG A 161     -10.664   3.043 -22.066  1.00 84.81           H
ATOM   2337  CZ  ARG A 161      -9.680   2.012 -23.487  1.00 84.81           C
ATOM   2338  NH1 ARG A 161      -9.427   1.876 -24.796  1.00 84.81           N
ATOM   2339 1HH1 ARG A 161      -9.853   2.495 -25.455  1.00 84.81           H
ATOM   2340 2HH1 ARG A 161      -8.811   1.154 -25.114  1.00 84.81           H
ATOM   2341  NH2 ARG A 161      -9.113   1.188 -22.595  1.00 84.81           N
ATOM   2342 1HH2 ARG A 161      -8.497   0.464 -22.905  1.00 84.81           H
ATOM   2343 2HH2 ARG A 161      -9.307   1.297 -21.620  1.00 84.81           H
ATOM   2344  HN  ARG A 161     -11.431   7.852 -24.025  1.00 84.81           H
ATOM   2345  N   LEU A 162      -9.077   8.757 -22.030  1.00 86.32           N
ATOM   2346  CA  LEU A 162      -7.940   9.445 -21.442  1.00 86.32           C
ATOM   2347  C   LEU A 162      -8.443  10.523 -20.480  1.00 86.32           C
ATOM   2348  O   LEU A 162      -7.893  10.697 -19.394  1.00 86.32           O
ATOM   2349  HA  LEU A 162      -7.373   8.710 -20.871  1.00 86.32           H
ATOM   2350  CB  LEU A 162      -7.014   9.981 -22.536  1.00 86.32           C
ATOM   2351 1HB  LEU A 162      -6.901   9.210 -23.298  1.00 86.32           H
ATOM   2352 2HB  LEU A 162      -7.500  10.832 -23.012  1.00 86.32           H
ATOM   2353  CG  LEU A 162      -5.619  10.416 -22.080  1.00 86.32           C
ATOM   2354  HG  LEU A 162      -5.713  10.895 -21.105  1.00 86.32           H
ATOM   2355  CD1 LEU A 162      -4.698   9.207 -21.904  1.00 86.32           C
ATOM   2356 1HD1 LEU A 162      -5.118   8.537 -21.153  1.00 86.32           H
ATOM   2357 2HD1 LEU A 162      -4.607   8.678 -22.852  1.00 86.32           H
ATOM   2358 3HD1 LEU A 162      -3.714   9.544 -21.579  1.00 86.32           H
ATOM   2359  CD2 LEU A 162      -5.028  11.452 -23.038  1.00 86.32           C
ATOM   2360 1HD2 LEU A 162      -4.951  11.022 -24.036  1.00 86.32           H
ATOM   2361 2HD2 LEU A 162      -5.675  12.329 -23.069  1.00 86.32           H
ATOM   2362 3HD2 LEU A 162      -4.037  11.744 -22.690  1.00 86.32           H
ATOM   2363  HN  LEU A 162      -9.198   8.904 -23.012  1.00 86.32           H
ATOM   2364  N   LEU A 163      -9.484  11.219 -20.914  1.00 89.09           N
ATOM   2365  CA  LEU A 163     -10.070  12.273 -20.103  1.00 89.09           C
ATOM   2366  C   LEU A 163     -10.595  11.673 -18.797  1.00 89.09           C
ATOM   2367  O   LEU A 163     -10.304  12.181 -17.716  1.00 89.09           O
ATOM   2368  HA  LEU A 163      -9.277  12.981 -19.864  1.00 89.09           H
ATOM   2369  CB  LEU A 163     -11.131  13.035 -20.900  1.00 89.09           C
ATOM   2370 1HB  LEU A 163     -10.770  13.159 -21.921  1.00 89.09           H
ATOM   2371 2HB  LEU A 163     -12.029  12.420 -20.952  1.00 89.09           H
ATOM   2372  CG  LEU A 163     -11.520  14.411 -20.355  1.00 89.09           C
ATOM   2373  HG  LEU A 163     -11.325  14.420 -19.283  1.00 89.09           H
ATOM   2374  CD1 LEU A 163     -10.660  15.511 -20.980  1.00 89.09           C
ATOM   2375 1HD1 LEU A 163      -9.610  15.327 -20.750  1.00 89.09           H
ATOM   2376 2HD1 LEU A 163     -10.799  15.511 -22.061  1.00 89.09           H
ATOM   2377 3HD1 LEU A 163     -10.957  16.478 -20.576  1.00 89.09           H
ATOM   2378  CD2 LEU A 163     -13.015  14.674 -20.546  1.00 89.09           C
ATOM   2379 1HD2 LEU A 163     -13.257  14.637 -21.608  1.00 89.09           H
ATOM   2380 2HD2 LEU A 163     -13.588  13.913 -20.016  1.00 89.09           H
ATOM   2381 3HD2 LEU A 163     -13.264  15.658 -20.150  1.00 89.09           H
ATOM   2382  HN  LEU A 163      -9.924  11.074 -21.800  1.00 89.09           H
ATOM   2383  N   TYR A 164     -11.360  10.601 -18.942  1.00 89.63           N
ATOM   2384  CA  TYR A 164     -11.951   9.943 -17.789  1.00 89.63           C
ATOM   2385  C   TYR A 164     -10.870   9.415 -16.844  1.00 89.63           C
ATOM   2386  O   TYR A 164     -11.045   9.424 -15.627  1.00 89.63           O
ATOM   2387  HA  TYR A 164     -12.560  10.676 -17.259  1.00 89.63           H
ATOM   2388  CB  TYR A 164     -12.750   8.761 -18.342  1.00 89.63           C
ATOM   2389 1HB  TYR A 164     -12.133   8.222 -19.060  1.00 89.63           H
ATOM   2390 2HB  TYR A 164     -12.968   8.070 -17.527  1.00 89.63           H
ATOM   2391  CG  TYR A 164     -14.064   9.159 -19.018  1.00 89.63           C
ATOM   2392  CD1 TYR A 164     -14.931  10.026 -18.384  1.00 89.63           C
ATOM   2393  HD1 TYR A 164     -14.680  10.427 -17.402  1.00 89.63           H
ATOM   2394  CD2 TYR A 164     -14.381   8.652 -20.261  1.00 89.63           C
ATOM   2395  HD2 TYR A 164     -13.696   7.967 -20.762  1.00 89.63           H
ATOM   2396  CE1 TYR A 164     -16.167  10.401 -19.020  1.00 89.63           C
ATOM   2397  HE1 TYR A 164     -16.861  11.084 -18.531  1.00 89.63           H
ATOM   2398  CE2 TYR A 164     -15.617   9.027 -20.897  1.00 89.63           C
ATOM   2399  HE2 TYR A 164     -15.881   8.633 -21.879  1.00 89.63           H
ATOM   2400  CZ  TYR A 164     -16.449   9.883 -20.246  1.00 89.63           C
ATOM   2401  OH  TYR A 164     -17.617  10.237 -20.847  1.00 89.63           O
ATOM   2402  HH  TYR A 164     -18.133  10.854 -20.253  1.00 89.63           H
ATOM   2403  HN  TYR A 164     -11.577  10.183 -19.824  1.00 89.63           H
ATOM   2404  N   SER A 165      -9.775   8.967 -17.441  1.00 90.29           N
ATOM   2405  CA  SER A 165      -8.641   8.493 -16.666  1.00 90.29           C
ATOM   2406  C   SER A 165      -8.154   9.596 -15.724  1.00 90.29           C
ATOM   2407  O   SER A 165      -7.779   9.322 -14.584  1.00 90.29           O
ATOM   2408  HA  SER A 165      -9.015   7.642 -16.098  1.00 90.29           H
ATOM   2409  CB  SER A 165      -7.502   8.035 -17.580  1.00 90.29           C
ATOM   2410 1HB  SER A 165      -6.567   8.035 -17.021  1.00 90.29           H
ATOM   2411 2HB  SER A 165      -7.684   7.009 -17.899  1.00 90.29           H
ATOM   2412  OG  SER A 165      -7.369   8.871 -18.727  1.00 90.29           O
ATOM   2413  HG  SER A 165      -7.305   9.828 -18.447  1.00 90.29           H
ATOM   2414  HN  SER A 165      -9.656   8.925 -18.433  1.00 90.29           H
ATOM   2415  N   LYS A 166      -8.174  10.818 -16.234  1.00 92.84           N
ATOM   2416  CA  LYS A 166      -7.694  11.957 -15.469  1.00 92.84           C
ATOM   2417  C   LYS A 166      -8.609  12.178 -14.263  1.00 92.84           C
ATOM   2418  O   LYS A 166      -8.134  12.363 -13.144  1.00 92.84           O
ATOM   2419  HA  LYS A 166      -6.697  11.709 -15.105  1.00 92.84           H
ATOM   2420  CB  LYS A 166      -7.555  13.186 -16.369  1.00 92.84           C
ATOM   2421 1HB  LYS A 166      -8.478  13.339 -16.928  1.00 92.84           H
ATOM   2422 2HB  LYS A 166      -7.404  14.075 -15.755  1.00 92.84           H
ATOM   2423  CG  LYS A 166      -6.384  13.025 -17.340  1.00 92.84           C
ATOM   2424 1HG  LYS A 166      -5.462  12.867 -16.780  1.00 92.84           H
ATOM   2425 2HG  LYS A 166      -6.538  12.140 -17.957  1.00 92.84           H
ATOM   2426  CD  LYS A 166      -6.239  14.259 -18.233  1.00 92.84           C
ATOM   2427 1HD  LYS A 166      -7.145  14.392 -18.825  1.00 92.84           H
ATOM   2428 2HD  LYS A 166      -6.128  15.149 -17.615  1.00 92.84           H
ATOM   2429  CE  LYS A 166      -5.032  14.123 -19.163  1.00 92.84           C
ATOM   2430 1HE  LYS A 166      -4.138  13.904 -18.579  1.00 92.84           H
ATOM   2431 2HE  LYS A 166      -5.181  13.285 -19.844  1.00 92.84           H
ATOM   2432  NZ  LYS A 166      -4.832  15.368 -19.938  1.00 92.84           N
ATOM   2433 1HZ  LYS A 166      -4.042  15.255 -20.563  1.00 92.84           H
ATOM   2434 2HZ  LYS A 166      -5.666  15.567 -20.480  1.00 92.84           H
ATOM   2435 3HZ  LYS A 166      -4.652  16.137 -19.302  1.00 92.84           H
ATOM   2436  HN  LYS A 166      -8.511  11.036 -17.150  1.00 92.84           H
ATOM   2437  N   MET A 167      -9.907  12.150 -14.532  1.00 94.43           N
ATOM   2438  CA  MET A 167     -10.893  12.346 -13.482  1.00 94.43           C
ATOM   2439  C   MET A 167     -10.803  11.237 -12.432  1.00 94.43           C
ATOM   2440  O   MET A 167     -10.824  11.510 -11.233  1.00 94.43           O
ATOM   2441  HA  MET A 167     -10.651  13.307 -13.028  1.00 94.43           H
ATOM   2442  CB  MET A 167     -12.295  12.357 -14.095  1.00 94.43           C
ATOM   2443 1HB  MET A 167     -12.438  11.461 -14.699  1.00 94.43           H
ATOM   2444 2HB  MET A 167     -13.042  12.330 -13.302  1.00 94.43           H
ATOM   2445  CG  MET A 167     -12.506  13.601 -14.960  1.00 94.43           C
ATOM   2446 1HG  MET A 167     -12.300  14.499 -14.376  1.00 94.43           H
ATOM   2447 2HG  MET A 167     -11.805  13.597 -15.795  1.00 94.43           H
ATOM   2448  SD  MET A 167     -14.182  13.643 -15.571  1.00 94.43           S
ATOM   2449  CE  MET A 167     -15.059  13.964 -14.050  1.00 94.43           C
ATOM   2450 1HE  MET A 167     -14.866  13.158 -13.342  1.00 94.43           H
ATOM   2451 2HE  MET A 167     -14.718  14.909 -13.627  1.00 94.43           H
ATOM   2452 3HE  MET A 167     -16.129  14.021 -14.252  1.00 94.43           H
ATOM   2453  HN  MET A 167     -10.285  11.998 -15.445  1.00 94.43           H
ATOM   2454  N   VAL A 168     -10.704  10.009 -12.921  1.00 93.61           N
ATOM   2455  CA  VAL A 168     -10.671   8.854 -12.040  1.00 93.61           C
ATOM   2456  C   VAL A 168      -9.466   8.967 -11.103  1.00 93.61           C
ATOM   2457  O   VAL A 168      -9.581   8.710  -9.906  1.00 93.61           O
ATOM   2458  HA  VAL A 168     -11.582   8.869 -11.443  1.00 93.61           H
ATOM   2459  CB  VAL A 168     -10.666   7.566 -12.867  1.00 93.61           C
ATOM   2460  HB  VAL A 168      -9.883   7.654 -13.620  1.00 93.61           H
ATOM   2461  CG1 VAL A 168     -10.343   6.354 -11.991  1.00 93.61           C
ATOM   2462 1HG1 VAL A 168      -9.359   6.483 -11.540  1.00 93.61           H
ATOM   2463 2HG1 VAL A 168     -11.093   6.263 -11.206  1.00 93.61           H
ATOM   2464 3HG1 VAL A 168     -10.346   5.452 -12.604  1.00 93.61           H
ATOM   2465  CG2 VAL A 168     -11.999   7.377 -13.595  1.00 93.61           C
ATOM   2466 1HG2 VAL A 168     -12.806   7.321 -12.865  1.00 93.61           H
ATOM   2467 2HG2 VAL A 168     -12.170   8.221 -14.263  1.00 93.61           H
ATOM   2468 3HG2 VAL A 168     -11.968   6.455 -14.174  1.00 93.61           H
ATOM   2469  HN  VAL A 168     -10.648   9.799 -13.897  1.00 93.61           H
ATOM   2470  N   CYS A 169      -8.339   9.352 -11.684  1.00 93.48           N
ATOM   2471  CA  CYS A 169      -7.113   9.492 -10.917  1.00 93.48           C
ATOM   2472  C   CYS A 169      -7.359  10.507  -9.798  1.00 93.48           C
ATOM   2473  O   CYS A 169      -7.023  10.255  -8.642  1.00 93.48           O
ATOM   2474  HA  CYS A 169      -6.887   8.509 -10.505  1.00 93.48           H
ATOM   2475  CB  CYS A 169      -5.934   9.897 -11.805  1.00 93.48           C
ATOM   2476 1HB  CYS A 169      -6.217  10.738 -12.438  1.00 93.48           H
ATOM   2477 2HB  CYS A 169      -5.101  10.230 -11.187  1.00 93.48           H
ATOM   2478  SG  CYS A 169      -5.416   8.481 -12.842  1.00 93.48           S
ATOM   2479  HG  CYS A 169      -6.388   8.605 -13.742  1.00 93.48           H
ATOM   2480  HN  CYS A 169      -8.256   9.565 -12.657  1.00 93.48           H
ATOM   2481  N   PHE A 170      -7.945  11.632 -10.181  1.00 95.43           N
ATOM   2482  CA  PHE A 170      -8.208  12.700  -9.232  1.00 95.43           C
ATOM   2483  C   PHE A 170      -9.110  12.214  -8.096  1.00 95.43           C
ATOM   2484  O   PHE A 170      -8.828  12.462  -6.925  1.00 95.43           O
ATOM   2485  HA  PHE A 170      -7.247  13.011  -8.822  1.00 95.43           H
ATOM   2486  CB  PHE A 170      -8.926  13.813  -9.998  1.00 95.43           C
ATOM   2487 1HB  PHE A 170      -8.311  14.110 -10.847  1.00 95.43           H
ATOM   2488 2HB  PHE A 170      -9.859  13.418 -10.401  1.00 95.43           H
ATOM   2489  CG  PHE A 170      -9.235  15.050  -9.152  1.00 95.43           C
ATOM   2490  CD1 PHE A 170     -10.478  15.220  -8.626  1.00 95.43           C
ATOM   2491  HD1 PHE A 170     -11.253  14.476  -8.806  1.00 95.43           H
ATOM   2492  CD2 PHE A 170      -8.268  15.979  -8.927  1.00 95.43           C
ATOM   2493  HD2 PHE A 170      -7.273  15.842  -9.349  1.00 95.43           H
ATOM   2494  CE1 PHE A 170     -10.765  16.369  -7.842  1.00 95.43           C
ATOM   2495  HE1 PHE A 170     -11.761  16.506  -7.420  1.00 95.43           H
ATOM   2496  CE2 PHE A 170      -8.555  17.127  -8.143  1.00 95.43           C
ATOM   2497  HE2 PHE A 170      -7.780  17.872  -7.963  1.00 95.43           H
ATOM   2498  CZ  PHE A 170      -9.798  17.298  -7.617  1.00 95.43           C
ATOM   2499  HZ  PHE A 170     -10.018  18.179  -7.015  1.00 95.43           H
ATOM   2500  HN  PHE A 170      -8.238  11.819 -11.119  1.00 95.43           H
ATOM   2501  N   THR A 171     -10.178  11.531  -8.482  1.00 95.86           N
ATOM   2502  CA  THR A 171     -11.132  11.022  -7.511  1.00 95.86           C
ATOM   2503  C   THR A 171     -10.440  10.072  -6.531  1.00 95.86           C
ATOM   2504  O   THR A 171     -10.738  10.081  -5.338  1.00 95.86           O
ATOM   2505  HA  THR A 171     -11.511  11.862  -6.929  1.00 95.86           H
ATOM   2506  CB  THR A 171     -12.284  10.370  -8.278  1.00 95.86           C
ATOM   2507  HB  THR A 171     -11.945   9.479  -8.807  1.00 95.86           H
ATOM   2508  OG1 THR A 171     -12.791  11.418  -9.100  1.00 95.86           O
ATOM   2509  HG1 THR A 171     -12.362  11.383 -10.003  1.00 95.86           H
ATOM   2510  CG2 THR A 171     -13.461  10.007  -7.370  1.00 95.86           C
ATOM   2511 1HG2 THR A 171     -13.843  10.909  -6.892  1.00 95.86           H
ATOM   2512 2HG2 THR A 171     -13.127   9.305  -6.606  1.00 95.86           H
ATOM   2513 3HG2 THR A 171     -14.251   9.548  -7.964  1.00 95.86           H
ATOM   2514  HN  THR A 171     -10.394  11.324  -9.436  1.00 95.86           H
ATOM   2515  N   ILE A 172      -9.530   9.275  -7.072  1.00 94.21           N
ATOM   2516  CA  ILE A 172      -8.824   8.292  -6.267  1.00 94.21           C
ATOM   2517  C   ILE A 172      -7.991   9.013  -5.205  1.00 94.21           C
ATOM   2518  O   ILE A 172      -7.991   8.621  -4.040  1.00 94.21           O
ATOM   2519  HA  ILE A 172      -9.574   7.683  -5.763  1.00 94.21           H
ATOM   2520  CB  ILE A 172      -8.007   7.357  -7.160  1.00 94.21           C
ATOM   2521  HB  ILE A 172      -7.501   7.960  -7.914  1.00 94.21           H
ATOM   2522  CG1 ILE A 172      -8.915   6.374  -7.902  1.00 94.21           C
ATOM   2523 1HG1 ILE A 172      -9.364   5.681  -7.191  1.00 94.21           H
ATOM   2524 2HG1 ILE A 172      -9.732   6.917  -8.378  1.00 94.21           H
ATOM   2525  CG2 ILE A 172      -6.922   6.638  -6.355  1.00 94.21           C
ATOM   2526 1HG2 ILE A 172      -6.251   7.374  -5.912  1.00 94.21           H
ATOM   2527 2HG2 ILE A 172      -7.387   6.049  -5.564  1.00 94.21           H
ATOM   2528 3HG2 ILE A 172      -6.356   5.980  -7.013  1.00 94.21           H
ATOM   2529  CD1 ILE A 172      -8.131   5.593  -8.958  1.00 94.21           C
ATOM   2530 1HD1 ILE A 172      -7.704   6.287  -9.681  1.00 94.21           H
ATOM   2531 2HD1 ILE A 172      -7.330   5.032  -8.476  1.00 94.21           H
ATOM   2532 3HD1 ILE A 172      -8.800   4.902  -9.470  1.00 94.21           H
ATOM   2533  HN  ILE A 172      -9.275   9.292  -8.038  1.00 94.21           H
ATOM   2534  N   TRP A 173      -7.300  10.053  -5.647  1.00 94.81           N
ATOM   2535  CA  TRP A 173      -6.412  10.791  -4.765  1.00 94.81           C
ATOM   2536  C   TRP A 173      -7.254  11.377  -3.629  1.00 94.81           C
ATOM   2537  O   TRP A 173      -6.879  11.283  -2.462  1.00 94.81           O
ATOM   2538  HA  TRP A 173      -5.682  10.088  -4.363  1.00 94.81           H
ATOM   2539  CB  TRP A 173      -5.629  11.854  -5.538  1.00 94.81           C
ATOM   2540 1HB  TRP A 173      -6.285  12.305  -6.282  1.00 94.81           H
ATOM   2541 2HB  TRP A 173      -5.334  12.646  -4.850  1.00 94.81           H
ATOM   2542  CG  TRP A 173      -4.379  11.318  -6.240  1.00 94.81           C
ATOM   2543  CD1 TRP A 173      -4.167  11.183  -7.556  1.00 94.81           C
ATOM   2544  HD1 TRP A 173      -4.891  11.450  -8.325  1.00 94.81           H
ATOM   2545  CD2 TRP A 173      -3.171  10.848  -5.606  1.00 94.81           C
ATOM   2546  NE1 TRP A 173      -2.915  10.662  -7.815  1.00 94.81           N
ATOM   2547  HE1 TRP A 173      -2.529  10.471  -8.718  1.00 94.81           H
ATOM   2548  CE2 TRP A 173      -2.291  10.452  -6.591  1.00 94.81           C
ATOM   2549  CE3 TRP A 173      -2.834  10.761  -4.243  1.00 94.81           C
ATOM   2550  HE3 TRP A 173      -3.511  11.067  -3.446  1.00 94.81           H
ATOM   2551  CZ2 TRP A 173      -1.016   9.942  -6.320  1.00 94.81           C
ATOM   2552  HZ2 TRP A 173      -0.338   9.636  -7.117  1.00 94.81           H
ATOM   2553  CZ3 TRP A 173      -1.556  10.248  -3.989  1.00 94.81           C
ATOM   2554  HZ3 TRP A 173      -1.244  10.159  -2.949  1.00 94.81           H
ATOM   2555  CH2 TRP A 173      -0.658   9.845  -4.970  1.00 94.81           C
ATOM   2556  HH2 TRP A 173       0.321   9.456  -4.690  1.00 94.81           H
ATOM   2557  HN  TRP A 173      -7.339  10.393  -6.587  1.00 94.81           H
ATOM   2558  N   VAL A 174      -8.376  11.969  -4.012  1.00 95.79           N
ATOM   2559  CA  VAL A 174      -9.244  12.622  -3.047  1.00 95.79           C
ATOM   2560  C   VAL A 174      -9.745  11.589  -2.037  1.00 95.79           C
ATOM   2561  O   VAL A 174      -9.740  11.839  -0.833  1.00 95.79           O
ATOM   2562  HA  VAL A 174      -8.648  13.368  -2.520  1.00 95.79           H
ATOM   2563  CB  VAL A 174     -10.378  13.349  -3.772  1.00 95.79           C
ATOM   2564  HB  VAL A 174     -10.864  12.634  -4.437  1.00 95.79           H
ATOM   2565  CG1 VAL A 174     -11.427  13.855  -2.780  1.00 95.79           C
ATOM   2566 1HG1 VAL A 174     -11.847  13.012  -2.232  1.00 95.79           H
ATOM   2567 2HG1 VAL A 174     -10.960  14.548  -2.080  1.00 95.79           H
ATOM   2568 3HG1 VAL A 174     -12.222  14.368  -3.322  1.00 95.79           H
ATOM   2569  CG2 VAL A 174      -9.836  14.494  -4.630  1.00 95.79           C
ATOM   2570 1HG2 VAL A 174      -9.314  15.209  -3.994  1.00 95.79           H
ATOM   2571 2HG2 VAL A 174      -9.145  14.096  -5.373  1.00 95.79           H
ATOM   2572 3HG2 VAL A 174     -10.664  14.994  -5.134  1.00 95.79           H
ATOM   2573  HN  VAL A 174      -8.693  12.007  -4.960  1.00 95.79           H
ATOM   2574  N   LEU A 175     -10.167  10.449  -2.564  1.00 93.21           N
ATOM   2575  CA  LEU A 175     -10.776   9.421  -1.737  1.00 93.21           C
ATOM   2576  C   LEU A 175      -9.731   8.867  -0.767  1.00 93.21           C
ATOM   2577  O   LEU A 175     -10.020   8.659   0.410  1.00 93.21           O
ATOM   2578  HA  LEU A 175     -11.568   9.896  -1.157  1.00 93.21           H
ATOM   2579  CB  LEU A 175     -11.434   8.351  -2.610  1.00 93.21           C
ATOM   2580 1HB  LEU A 175     -12.031   8.849  -3.374  1.00 93.21           H
ATOM   2581 2HB  LEU A 175     -10.649   7.800  -3.128  1.00 93.21           H
ATOM   2582  CG  LEU A 175     -12.327   7.345  -1.880  1.00 93.21           C
ATOM   2583  HG  LEU A 175     -12.324   7.594  -0.818  1.00 93.21           H
ATOM   2584  CD1 LEU A 175     -13.775   7.445  -2.364  1.00 93.21           C
ATOM   2585 1HD1 LEU A 175     -14.152   8.450  -2.175  1.00 93.21           H
ATOM   2586 2HD1 LEU A 175     -13.816   7.237  -3.433  1.00 93.21           H
ATOM   2587 3HD1 LEU A 175     -14.388   6.720  -1.829  1.00 93.21           H
ATOM   2588  CD2 LEU A 175     -11.775   5.925  -2.012  1.00 93.21           C
ATOM   2589 1HD2 LEU A 175     -11.728   5.650  -3.066  1.00 93.21           H
ATOM   2590 2HD2 LEU A 175     -10.775   5.882  -1.581  1.00 93.21           H
ATOM   2591 3HD2 LEU A 175     -12.428   5.230  -1.484  1.00 93.21           H
ATOM   2592  HN  LEU A 175     -10.097  10.223  -3.536  1.00 93.21           H
ATOM   2593  N   ALA A 176      -8.537   8.644  -1.298  1.00 92.79           N
ATOM   2594  CA  ALA A 176      -7.459   8.081  -0.504  1.00 92.79           C
ATOM   2595  C   ALA A 176      -7.108   9.046   0.631  1.00 92.79           C
ATOM   2596  O   ALA A 176      -6.819   8.618   1.747  1.00 92.79           O
ATOM   2597  HA  ALA A 176      -7.816   7.144  -0.075  1.00 92.79           H
ATOM   2598  CB  ALA A 176      -6.260   7.784  -1.407  1.00 92.79           C
ATOM   2599 1HB  ALA A 176      -6.554   7.071  -2.178  1.00 92.79           H
ATOM   2600 2HB  ALA A 176      -5.921   8.707  -1.877  1.00 92.79           H
ATOM   2601 3HB  ALA A 176      -5.451   7.361  -0.811  1.00 92.79           H
ATOM   2602  HN  ALA A 176      -8.303   8.841  -2.250  1.00 92.79           H
ATOM   2603  N   ALA A 177      -7.146  10.330   0.305  1.00 93.57           N
ATOM   2604  CA  ALA A 177      -6.805  11.358   1.274  1.00 93.57           C
ATOM   2605  C   ALA A 177      -7.805  11.313   2.432  1.00 93.57           C
ATOM   2606  O   ALA A 177      -7.413  11.365   3.597  1.00 93.57           O
ATOM   2607  HA  ALA A 177      -5.809  11.136   1.656  1.00 93.57           H
ATOM   2608  CB  ALA A 177      -6.775  12.722   0.582  1.00 93.57           C
ATOM   2609 1HB  ALA A 177      -6.029  12.710  -0.213  1.00 93.57           H
ATOM   2610 2HB  ALA A 177      -7.756  12.935   0.156  1.00 93.57           H
ATOM   2611 3HB  ALA A 177      -6.520  13.493   1.309  1.00 93.57           H
ATOM   2612  HN  ALA A 177      -7.403  10.670  -0.599  1.00 93.57           H
ATOM   2613  N   ALA A 178      -9.076  11.217   2.071  1.00 93.72           N
ATOM   2614  CA  ALA A 178     -10.139  11.238   3.061  1.00 93.72           C
ATOM   2615  C   ALA A 178      -9.998  10.022   3.980  1.00 93.72           C
ATOM   2616  O   ALA A 178     -10.256  10.113   5.179  1.00 93.72           O
ATOM   2617  HA  ALA A 178     -10.023  12.145   3.653  1.00 93.72           H
ATOM   2618  CB  ALA A 178     -11.495  11.280   2.354  1.00 93.72           C
ATOM   2619 1HB  ALA A 178     -11.555  12.177   1.738  1.00 93.72           H
ATOM   2620 2HB  ALA A 178     -11.604  10.398   1.723  1.00 93.72           H
ATOM   2621 3HB  ALA A 178     -12.292  11.296   3.098  1.00 93.72           H
ATOM   2622  HN  ALA A 178      -9.383  11.126   1.123  1.00 93.72           H
ATOM   2623  N   LEU A 179      -9.588   8.913   3.382  1.00 91.15           N
ATOM   2624  CA  LEU A 179      -9.496   7.660   4.111  1.00 91.15           C
ATOM   2625  C   LEU A 179      -8.313   7.724   5.079  1.00 91.15           C
ATOM   2626  O   LEU A 179      -8.167   6.862   5.945  1.00 91.15           O
ATOM   2627  HA  LEU A 179     -10.412   7.552   4.692  1.00 91.15           H
ATOM   2628  CB  LEU A 179      -9.434   6.478   3.141  1.00 91.15           C
ATOM   2629 1HB  LEU A 179      -8.654   6.678   2.406  1.00 91.15           H
ATOM   2630 2HB  LEU A 179      -9.128   5.592   3.698  1.00 91.15           H
ATOM   2631  CG  LEU A 179     -10.729   6.155   2.394  1.00 91.15           C
ATOM   2632  HG  LEU A 179     -11.073   7.063   1.899  1.00 91.15           H
ATOM   2633  CD1 LEU A 179     -10.485   5.110   1.303  1.00 91.15           C
ATOM   2634 1HD1 LEU A 179      -9.756   5.493   0.589  1.00 91.15           H
ATOM   2635 2HD1 LEU A 179     -10.105   4.194   1.755  1.00 91.15           H
ATOM   2636 3HD1 LEU A 179     -11.422   4.898   0.787  1.00 91.15           H
ATOM   2637  CD2 LEU A 179     -11.829   5.724   3.365  1.00 91.15           C
ATOM   2638 1HD2 LEU A 179     -11.507   4.835   3.907  1.00 91.15           H
ATOM   2639 2HD2 LEU A 179     -12.026   6.530   4.072  1.00 91.15           H
ATOM   2640 3HD2 LEU A 179     -12.739   5.500   2.807  1.00 91.15           H
ATOM   2641  HN  LEU A 179      -9.323   8.862   2.419  1.00 91.15           H
ATOM   2642  N   CYS A 180      -7.499   8.754   4.901  1.00 92.00           N
ATOM   2643  CA  CYS A 180      -6.286   8.894   5.689  1.00 92.00           C
ATOM   2644  C   CYS A 180      -6.560   9.886   6.821  1.00 92.00           C
ATOM   2645  O   CYS A 180      -5.658  10.226   7.585  1.00 92.00           O
ATOM   2646  HA  CYS A 180      -6.056   7.906   6.087  1.00 92.00           H
ATOM   2647  CB  CYS A 180      -5.098   9.326   4.826  1.00 92.00           C
ATOM   2648 1HB  CYS A 180      -5.332  10.259   4.313  1.00 92.00           H
ATOM   2649 2HB  CYS A 180      -4.231   9.518   5.457  1.00 92.00           H
ATOM   2650  SG  CYS A 180      -4.705   8.022   3.604  1.00 92.00           S
ATOM   2651  HG  CYS A 180      -5.841   8.126   2.920  1.00 92.00           H
ATOM   2652  HN  CYS A 180      -7.657   9.482   4.235  1.00 92.00           H
ATOM   2653  N   ILE A 181      -7.809  10.322   6.893  1.00 92.82           N
ATOM   2654  CA  ILE A 181      -8.207  11.291   7.900  1.00 92.82           C
ATOM   2655  C   ILE A 181      -7.891  10.735   9.290  1.00 92.82           C
ATOM   2656  O   ILE A 181      -7.300  11.425  10.119  1.00 92.82           O
ATOM   2657  HA  ILE A 181      -7.609  12.189   7.743  1.00 92.82           H
ATOM   2658  CB  ILE A 181      -9.673  11.686   7.714  1.00 92.82           C
ATOM   2659  HB  ILE A 181     -10.250  10.780   7.527  1.00 92.82           H
ATOM   2660  CG1 ILE A 181      -9.847  12.592   6.494  1.00 92.82           C
ATOM   2661 1HG1 ILE A 181      -9.346  13.544   6.669  1.00 92.82           H
ATOM   2662 2HG1 ILE A 181      -9.369  12.136   5.627  1.00 92.82           H
ATOM   2663  CG2 ILE A 181     -10.234  12.324   8.987  1.00 92.82           C
ATOM   2664 1HG2 ILE A 181     -10.165  11.614   9.810  1.00 92.82           H
ATOM   2665 2HG2 ILE A 181      -9.659  13.218   9.229  1.00 92.82           H
ATOM   2666 3HG2 ILE A 181     -11.278  12.596   8.827  1.00 92.82           H
ATOM   2667  CD1 ILE A 181     -11.328  12.836   6.198  1.00 92.82           C
ATOM   2668 1HD1 ILE A 181     -11.820  11.883   5.999  1.00 92.82           H
ATOM   2669 2HD1 ILE A 181     -11.797  13.314   7.058  1.00 92.82           H
ATOM   2670 3HD1 ILE A 181     -11.423  13.482   5.326  1.00 92.82           H
ATOM   2671  HN  ILE A 181      -8.542  10.025   6.280  1.00 92.82           H
ATOM   2672  N   PRO A 182      -8.276   9.482   9.569  1.00 90.84           N
ATOM   2673  CA  PRO A 182      -8.087   8.915  10.906  1.00 90.84           C
ATOM   2674  C   PRO A 182      -6.651   9.037  11.387  1.00 90.84           C
ATOM   2675  O   PRO A 182      -6.405   9.427  12.527  1.00 90.84           O
ATOM   2676  HA  PRO A 182      -8.680   9.468  11.635  1.00 90.84           H
ATOM   2677  CB  PRO A 182      -8.508   7.453  10.742  1.00 90.84           C
ATOM   2678 1HB  PRO A 182      -7.659   6.816  10.495  1.00 90.84           H
ATOM   2679 2HB  PRO A 182      -8.947   7.056  11.657  1.00 90.84           H
ATOM   2680  CG  PRO A 182      -9.523   7.503   9.606  1.00 90.84           C
ATOM   2681 1HG  PRO A 182      -9.653   6.528   9.136  1.00 90.84           H
ATOM   2682 2HG  PRO A 182     -10.509   7.808   9.958  1.00 90.84           H
ATOM   2683  CD  PRO A 182      -8.917   8.520   8.654  1.00 90.84           C
ATOM   2684 1HD  PRO A 182      -8.191   8.063   7.981  1.00 90.84           H
ATOM   2685 2HD  PRO A 182      -9.675   8.990   8.027  1.00 90.84           H
ATOM   2686  N   GLU A 183      -5.731   8.698  10.495  1.00 91.70           N
ATOM   2687  CA  GLU A 183      -4.318   8.719  10.833  1.00 91.70           C
ATOM   2688  C   GLU A 183      -3.884  10.136  11.213  1.00 91.70           C
ATOM   2689  O   GLU A 183      -3.084  10.319  12.129  1.00 91.70           O
ATOM   2690  HA  GLU A 183      -4.216   8.057  11.693  1.00 91.70           H
ATOM   2691  CB  GLU A 183      -3.471   8.177   9.680  1.00 91.70           C
ATOM   2692 1HB  GLU A 183      -3.857   8.552   8.732  1.00 91.70           H
ATOM   2693 2HB  GLU A 183      -2.422   8.426   9.846  1.00 91.70           H
ATOM   2694  CG  GLU A 183      -3.546   6.650   9.615  1.00 91.70           C
ATOM   2695 1HG  GLU A 183      -2.787   6.274   8.929  1.00 91.70           H
ATOM   2696 2HG  GLU A 183      -3.327   6.229  10.596  1.00 91.70           H
ATOM   2697  CD  GLU A 183      -4.930   6.189   9.154  1.00 91.70           C
ATOM   2698  OE1 GLU A 183      -5.239   5.000   9.386  1.00 91.70           O
ATOM   2699  OE2 GLU A 183      -5.649   7.036   8.580  1.00 91.70           O
ATOM   2700  HN  GLU A 183      -5.938   8.414   9.559  1.00 91.70           H
ATOM   2701  N   ILE A 184      -4.431  11.102  10.491  1.00 93.90           N
ATOM   2702  CA  ILE A 184      -4.022  12.486  10.659  1.00 93.90           C
ATOM   2703  C   ILE A 184      -4.424  12.967  12.054  1.00 93.90           C
ATOM   2704  O   ILE A 184      -3.703  13.741  12.681  1.00 93.90           O
ATOM   2705  HA  ILE A 184      -2.935  12.517  10.584  1.00 93.90           H
ATOM   2706  CB  ILE A 184      -4.578  13.351   9.526  1.00 93.90           C
ATOM   2707  HB  ILE A 184      -5.658  13.209   9.487  1.00 93.90           H
ATOM   2708  CG1 ILE A 184      -4.015  12.911   8.173  1.00 93.90           C
ATOM   2709 1HG1 ILE A 184      -2.940  13.090   8.147  1.00 93.90           H
ATOM   2710 2HG1 ILE A 184      -4.163  11.839   8.045  1.00 93.90           H
ATOM   2711  CG2 ILE A 184      -4.327  14.836   9.796  1.00 93.90           C
ATOM   2712 1HG2 ILE A 184      -4.814  15.124  10.727  1.00 93.90           H
ATOM   2713 2HG2 ILE A 184      -3.254  15.014   9.877  1.00 93.90           H
ATOM   2714 3HG2 ILE A 184      -4.732  15.428   8.975  1.00 93.90           H
ATOM   2715  CD1 ILE A 184      -4.692  13.665   7.026  1.00 93.90           C
ATOM   2716 1HD1 ILE A 184      -5.763  13.464   7.041  1.00 93.90           H
ATOM   2717 2HD1 ILE A 184      -4.521  14.735   7.145  1.00 93.90           H
ATOM   2718 3HD1 ILE A 184      -4.273  13.333   6.076  1.00 93.90           H
ATOM   2719  HN  ILE A 184      -5.141  10.952   9.802  1.00 93.90           H
ATOM   2720  N   LEU A 185      -5.576  12.488  12.501  1.00 93.16           N
ATOM   2721  CA  LEU A 185      -6.183  13.008  13.715  1.00 93.16           C
ATOM   2722  C   LEU A 185      -5.453  12.434  14.931  1.00 93.16           C
ATOM   2723  O   LEU A 185      -5.043  13.177  15.821  1.00 93.16           O
ATOM   2724  HA  LEU A 185      -6.048  14.089  13.710  1.00 93.16           H
ATOM   2725  CB  LEU A 185      -7.689  12.739  13.718  1.00 93.16           C
ATOM   2726 1HB  LEU A 185      -7.849  11.678  13.528  1.00 93.16           H
ATOM   2727 2HB  LEU A 185      -8.073  12.945  14.717  1.00 93.16           H
ATOM   2728  CG  LEU A 185      -8.516  13.540  12.710  1.00 93.16           C
ATOM   2729  HG  LEU A 185      -8.154  13.304  11.709  1.00 93.16           H
ATOM   2730  CD1 LEU A 185      -9.990  13.135  12.765  1.00 93.16           C
ATOM   2731 1HD1 LEU A 185     -10.085  12.075  12.531  1.00 93.16           H
ATOM   2732 2HD1 LEU A 185     -10.381  13.323  13.765  1.00 93.16           H
ATOM   2733 3HD1 LEU A 185     -10.555  13.720  12.038  1.00 93.16           H
ATOM   2734  CD2 LEU A 185      -8.326  15.044  12.916  1.00 93.16           C
ATOM   2735 1HD2 LEU A 185      -8.644  15.315  13.923  1.00 93.16           H
ATOM   2736 2HD2 LEU A 185      -7.274  15.298  12.787  1.00 93.16           H
ATOM   2737 3HD2 LEU A 185      -8.924  15.589  12.187  1.00 93.16           H
ATOM   2738  HN  LEU A 185      -6.092  11.759  12.049  1.00 93.16           H
ATOM   2739  N   TYR A 186      -5.313  11.116  14.929  1.00 92.06           N
ATOM   2740  CA  TYR A 186      -4.983  10.397  16.148  1.00 92.06           C
ATOM   2741  C   TYR A 186      -3.477  10.145  16.245  1.00 92.06           C
ATOM   2742  O   TYR A 186      -2.983   9.710  17.284  1.00 92.06           O
ATOM   2743  HA  TYR A 186      -5.297  11.008  16.995  1.00 92.06           H
ATOM   2744  CB  TYR A 186      -5.708   9.053  16.055  1.00 92.06           C
ATOM   2745 1HB  TYR A 186      -5.349   8.518  15.176  1.00 92.06           H
ATOM   2746 2HB  TYR A 186      -5.447   8.450  16.924  1.00 92.06           H
ATOM   2747  CG  TYR A 186      -7.231   9.172  15.974  1.00 92.06           C
ATOM   2748  CD1 TYR A 186      -7.914   9.931  16.902  1.00 92.06           C
ATOM   2749  HD1 TYR A 186      -7.368  10.446  17.693  1.00 92.06           H
ATOM   2750  CD2 TYR A 186      -7.922   8.520  14.973  1.00 92.06           C
ATOM   2751  HD2 TYR A 186      -7.383   7.921  14.240  1.00 92.06           H
ATOM   2752  CE1 TYR A 186      -9.348  10.043  16.827  1.00 92.06           C
ATOM   2753  HE1 TYR A 186      -9.900  10.639  17.554  1.00 92.06           H
ATOM   2754  CE2 TYR A 186      -9.356   8.632  14.897  1.00 92.06           C
ATOM   2755  HE2 TYR A 186      -9.914   8.123  14.111  1.00 92.06           H
ATOM   2756  CZ  TYR A 186      -9.998   9.388  15.828  1.00 92.06           C
ATOM   2757  OH  TYR A 186     -11.352   9.494  15.756  1.00 92.06           O
ATOM   2758  HH  TYR A 186     -11.676   9.146  14.876  1.00 92.06           H
ATOM   2759  HN  TYR A 186      -5.422  10.543  14.117  1.00 92.06           H
ATOM   2760  N   SER A 187      -2.790  10.429  15.148  1.00 92.87           N
ATOM   2761  CA  SER A 187      -1.345  10.282  15.112  1.00 92.87           C
ATOM   2762  C   SER A 187      -0.692  11.290  16.061  1.00 92.87           C
ATOM   2763  O   SER A 187      -0.874  12.497  15.911  1.00 92.87           O
ATOM   2764  HA  SER A 187      -1.150   9.263  15.443  1.00 92.87           H
ATOM   2765  CB  SER A 187      -0.809  10.467  13.691  1.00 92.87           C
ATOM   2766 1HB  SER A 187      -1.117  11.441  13.311  1.00 92.87           H
ATOM   2767 2HB  SER A 187       0.281  10.464  13.711  1.00 92.87           H
ATOM   2768  OG  SER A 187      -1.270   9.447  12.809  1.00 92.87           O
ATOM   2769  HG  SER A 187      -1.776   9.855  12.050  1.00 92.87           H
ATOM   2770  HN  SER A 187      -3.204  10.754  14.298  1.00 92.87           H
ATOM   2771  N   GLN A 188       0.055  10.756  17.016  1.00 92.21           N
ATOM   2772  CA  GLN A 188       0.709  11.591  18.009  1.00 92.21           C
ATOM   2773  C   GLN A 188       2.050  10.979  18.417  1.00 92.21           C
ATOM   2774  O   GLN A 188       2.348   9.838  18.068  1.00 92.21           O
ATOM   2775  HA  GLN A 188       0.874  12.550  17.518  1.00 92.21           H
ATOM   2776  CB  GLN A 188      -0.192  11.800  19.228  1.00 92.21           C
ATOM   2777 1HB  GLN A 188      -0.440  10.836  19.671  1.00 92.21           H
ATOM   2778 2HB  GLN A 188       0.343  12.372  19.986  1.00 92.21           H
ATOM   2779  CG  GLN A 188      -1.477  12.534  18.840  1.00 92.21           C
ATOM   2780 1HG  GLN A 188      -1.233  13.414  18.245  1.00 92.21           H
ATOM   2781 2HG  GLN A 188      -2.095  11.889  18.216  1.00 92.21           H
ATOM   2782  CD  GLN A 188      -2.264  12.956  20.083  1.00 92.21           C
ATOM   2783  OE1 GLN A 188      -1.798  12.860  21.206  1.00 92.21           O
ATOM   2784  NE2 GLN A 188      -3.480  13.426  19.820  1.00 92.21           N
ATOM   2785 1HE2 GLN A 188      -3.802  13.478  18.874  1.00 92.21           H
ATOM   2786 2HE2 GLN A 188      -4.072  13.728  20.567  1.00 92.21           H
ATOM   2787  HN  GLN A 188       0.217   9.774  17.117  1.00 92.21           H
ATOM   2788  N   ILE A 189       2.824  11.765  19.152  1.00 91.96           N
ATOM   2789  CA  ILE A 189       4.045  11.260  19.757  1.00 91.96           C
ATOM   2790  C   ILE A 189       3.766  10.874  21.211  1.00 91.96           C
ATOM   2791  O   ILE A 189       3.276  11.690  21.990  1.00 91.96           O
ATOM   2792  HA  ILE A 189       4.333  10.362  19.210  1.00 91.96           H
ATOM   2793  CB  ILE A 189       5.181  12.272  19.595  1.00 91.96           C
ATOM   2794  HB  ILE A 189       4.869  13.211  20.052  1.00 91.96           H
ATOM   2795  CG1 ILE A 189       5.456  12.557  18.118  1.00 91.96           C
ATOM   2796 1HG1 ILE A 189       5.848  11.660  17.637  1.00 91.96           H
ATOM   2797 2HG1 ILE A 189       4.523  12.807  17.612  1.00 91.96           H
ATOM   2798  CG2 ILE A 189       6.438  11.806  20.333  1.00 91.96           C
ATOM   2799 1HG2 ILE A 189       6.217  11.696  21.394  1.00 91.96           H
ATOM   2800 2HG2 ILE A 189       6.763  10.848  19.928  1.00 91.96           H
ATOM   2801 3HG2 ILE A 189       7.230  12.544  20.202  1.00 91.96           H
ATOM   2802  CD1 ILE A 189       6.453  13.706  17.957  1.00 91.96           C
ATOM   2803 1HD1 ILE A 189       6.046  14.607  18.417  1.00 91.96           H
ATOM   2804 2HD1 ILE A 189       7.392  13.442  18.443  1.00 91.96           H
ATOM   2805 3HD1 ILE A 189       6.630  13.888  16.897  1.00 91.96           H
ATOM   2806  HN  ILE A 189       2.629  12.729  19.335  1.00 91.96           H
ATOM   2807  N   LYS A 190       4.092   9.631  21.532  1.00 87.61           N
ATOM   2808  CA  LYS A 190       3.977   9.157  22.901  1.00 87.61           C
ATOM   2809  C   LYS A 190       5.376   8.904  23.468  1.00 87.61           C
ATOM   2810  O   LYS A 190       6.173   8.188  22.865  1.00 87.61           O
ATOM   2811  HA  LYS A 190       3.507   9.950  23.483  1.00 87.61           H
ATOM   2812  CB  LYS A 190       3.056   7.938  22.971  1.00 87.61           C
ATOM   2813 1HB  LYS A 190       2.115   8.158  22.466  1.00 87.61           H
ATOM   2814 2HB  LYS A 190       3.512   7.101  22.442  1.00 87.61           H
ATOM   2815  CG  LYS A 190       2.780   7.541  24.423  1.00 87.61           C
ATOM   2816 1HG  LYS A 190       3.724   7.377  24.944  1.00 87.61           H
ATOM   2817 2HG  LYS A 190       2.270   8.356  24.936  1.00 87.61           H
ATOM   2818  CD  LYS A 190       1.926   6.274  24.493  1.00 87.61           C
ATOM   2819 1HD  LYS A 190       0.913   6.494  24.156  1.00 87.61           H
ATOM   2820 2HD  LYS A 190       2.330   5.521  23.816  1.00 87.61           H
ATOM   2821  CE  LYS A 190       1.886   5.717  25.917  1.00 87.61           C
ATOM   2822 1HE  LYS A 190       2.859   5.843  26.391  1.00 87.61           H
ATOM   2823 2HE  LYS A 190       1.166   6.278  26.513  1.00 87.61           H
ATOM   2824  NZ  LYS A 190       1.517   4.284  25.904  1.00 87.61           N
ATOM   2825 1HZ  LYS A 190       2.276   3.735  26.291  1.00 87.61           H
ATOM   2826 2HZ  LYS A 190       0.681   4.145  26.461  1.00 87.61           H
ATOM   2827 3HZ  LYS A 190       1.340   3.990  24.950  1.00 87.61           H
ATOM   2828  HN  LYS A 190       4.427   8.953  20.878  1.00 87.61           H
ATOM   2829  N   GLU A 191       5.631   9.507  24.620  1.00 84.49           N
ATOM   2830  CA  GLU A 191       6.873   9.263  25.333  1.00 84.49           C
ATOM   2831  C   GLU A 191       6.686   8.145  26.360  1.00 84.49           C
ATOM   2832  O   GLU A 191       5.887   8.275  27.286  1.00 84.49           O
ATOM   2833  HA  GLU A 191       7.587   8.950  24.571  1.00 84.49           H
ATOM   2834  CB  GLU A 191       7.381  10.542  26.001  1.00 84.49           C
ATOM   2835 1HB  GLU A 191       6.555  11.049  26.500  1.00 84.49           H
ATOM   2836 2HB  GLU A 191       8.208  10.304  26.670  1.00 84.49           H
ATOM   2837  CG  GLU A 191       7.936  11.520  24.963  1.00 84.49           C
ATOM   2838 1HG  GLU A 191       8.694  11.023  24.359  1.00 84.49           H
ATOM   2839 2HG  GLU A 191       7.139  11.828  24.286  1.00 84.49           H
ATOM   2840  CD  GLU A 191       8.541  12.752  25.640  1.00 84.49           C
ATOM   2841  OE1 GLU A 191       9.096  13.591  24.898  1.00 84.49           O
ATOM   2842  OE2 GLU A 191       8.436  12.826  26.883  1.00 84.49           O
ATOM   2843  HN  GLU A 191       5.007  10.149  25.065  1.00 84.49           H
ATOM   2844  N   GLU A 192       7.436   7.071  26.161  1.00 76.96           N
ATOM   2845  CA  GLU A 192       7.364   5.931  27.060  1.00 76.96           C
ATOM   2846  C   GLU A 192       8.769   5.510  27.495  1.00 76.96           C
ATOM   2847  O   GLU A 192       9.610   5.183  26.659  1.00 76.96           O
ATOM   2848  HA  GLU A 192       6.798   6.279  27.924  1.00 76.96           H
ATOM   2849  CB  GLU A 192       6.619   4.765  26.408  1.00 76.96           C
ATOM   2850 1HB  GLU A 192       5.910   5.146  25.674  1.00 76.96           H
ATOM   2851 2HB  GLU A 192       7.336   4.059  25.989  1.00 76.96           H
ATOM   2852  CG  GLU A 192       5.805   3.987  27.444  1.00 76.96           C
ATOM   2853 1HG  GLU A 192       6.478   3.445  28.109  1.00 76.96           H
ATOM   2854 2HG  GLU A 192       5.238   4.683  28.063  1.00 76.96           H
ATOM   2855  CD  GLU A 192       4.849   3.005  26.765  1.00 76.96           C
ATOM   2856  OE1 GLU A 192       3.652   3.038  27.123  1.00 76.96           O
ATOM   2857  OE2 GLU A 192       5.337   2.242  25.903  1.00 76.96           O
ATOM   2858  HN  GLU A 192       8.081   6.972  25.404  1.00 76.96           H
ATOM   2859  N   SER A 193       8.980   5.531  28.803  1.00 73.09           N
ATOM   2860  CA  SER A 193      10.204   4.994  29.373  1.00 73.09           C
ATOM   2861  C   SER A 193      11.413   5.761  28.833  1.00 73.09           C
ATOM   2862  O   SER A 193      12.513   5.217  28.756  1.00 73.09           O
ATOM   2863  HA  SER A 193      10.109   5.139  30.449  1.00 73.09           H
ATOM   2864  CB  SER A 193      10.344   3.501  29.070  1.00 73.09           C
ATOM   2865 1HB  SER A 193      10.714   3.371  28.053  1.00 73.09           H
ATOM   2866 2HB  SER A 193      11.086   3.064  29.737  1.00 73.09           H
ATOM   2867  OG  SER A 193       9.107   2.808  29.216  1.00 73.09           O
ATOM   2868  HG  SER A 193       9.199   1.870  28.883  1.00 73.09           H
ATOM   2869  HN  SER A 193       8.333   5.905  29.468  1.00 73.09           H
ATOM   2870  N   GLY A 194      11.167   7.012  28.472  1.00 76.92           N
ATOM   2871  CA  GLY A 194      12.218   7.854  27.927  1.00 76.92           C
ATOM   2872  C   GLY A 194      12.381   7.624  26.423  1.00 76.92           C
ATOM   2873  O   GLY A 194      13.304   8.153  25.807  1.00 76.92           O
ATOM   2874 1HA  GLY A 194      11.983   8.902  28.114  1.00 76.92           H
ATOM   2875 2HA  GLY A 194      13.159   7.643  28.435  1.00 76.92           H
ATOM   2876  HN  GLY A 194      10.271   7.450  28.548  1.00 76.92           H
ATOM   2877  N   ILE A 195      11.469   6.832  25.876  1.00 84.56           N
ATOM   2878  CA  ILE A 195      11.482   6.550  24.451  1.00 84.56           C
ATOM   2879  C   ILE A 195      10.295   7.252  23.787  1.00 84.56           C
ATOM   2880  O   ILE A 195       9.146   7.027  24.164  1.00 84.56           O
ATOM   2881  HA  ILE A 195      12.402   6.968  24.043  1.00 84.56           H
ATOM   2882  CB  ILE A 195      11.521   5.041  24.204  1.00 84.56           C
ATOM   2883  HB  ILE A 195      10.641   4.596  24.668  1.00 84.56           H
ATOM   2884  CG1 ILE A 195      12.749   4.409  24.863  1.00 84.56           C
ATOM   2885 1HG1 ILE A 195      13.653   4.752  24.360  1.00 84.56           H
ATOM   2886 2HG1 ILE A 195      12.818   4.736  25.900  1.00 84.56           H
ATOM   2887  CG2 ILE A 195      11.449   4.728  22.708  1.00 84.56           C
ATOM   2888 1HG2 ILE A 195      10.520   5.126  22.298  1.00 84.56           H
ATOM   2889 2HG2 ILE A 195      12.296   5.188  22.199  1.00 84.56           H
ATOM   2890 3HG2 ILE A 195      11.478   3.649  22.560  1.00 84.56           H
ATOM   2891  CD1 ILE A 195      12.675   2.882  24.808  1.00 84.56           C
ATOM   2892 1HD1 ILE A 195      11.783   2.542  25.333  1.00 84.56           H
ATOM   2893 2HD1 ILE A 195      12.631   2.558  23.768  1.00 84.56           H
ATOM   2894 3HD1 ILE A 195      13.560   2.458  25.283  1.00 84.56           H
ATOM   2895  HN  ILE A 195      10.734   6.389  26.389  1.00 84.56           H
ATOM   2896  N   ALA A 196      10.614   8.087  22.809  1.00 90.54           N
ATOM   2897  CA  ALA A 196       9.586   8.743  22.019  1.00 90.54           C
ATOM   2898  C   ALA A 196       9.105   7.789  20.924  1.00 90.54           C
ATOM   2899  O   ALA A 196       9.911   7.248  20.169  1.00 90.54           O
ATOM   2900  HA  ALA A 196       8.752   8.970  22.683  1.00 90.54           H
ATOM   2901  CB  ALA A 196      10.136  10.053  21.451  1.00 90.54           C
ATOM   2902 1HB  ALA A 196      10.436  10.706  22.271  1.00 90.54           H
ATOM   2903 2HB  ALA A 196      10.999   9.841  20.820  1.00 90.54           H
ATOM   2904 3HB  ALA A 196       9.364  10.544  20.859  1.00 90.54           H
ATOM   2905  HN  ALA A 196      11.554   8.317  22.554  1.00 90.54           H
ATOM   2906  N   ILE A 197       7.793   7.613  20.872  1.00 89.30           N
ATOM   2907  CA  ILE A 197       7.196   6.715  19.897  1.00 89.30           C
ATOM   2908  C   ILE A 197       6.111   7.462  19.119  1.00 89.30           C
ATOM   2909  O   ILE A 197       5.249   8.108  19.713  1.00 89.30           O
ATOM   2910  HA  ILE A 197       7.981   6.422  19.200  1.00 89.30           H
ATOM   2911  CB  ILE A 197       6.696   5.440  20.579  1.00 89.30           C
ATOM   2912  HB  ILE A 197       5.971   5.722  21.342  1.00 89.30           H
ATOM   2913  CG1 ILE A 197       7.840   4.713  21.289  1.00 89.30           C
ATOM   2914 1HG1 ILE A 197       8.549   4.336  20.552  1.00 89.30           H
ATOM   2915 2HG1 ILE A 197       8.383   5.415  21.923  1.00 89.30           H
ATOM   2916  CG2 ILE A 197       5.973   4.533  19.582  1.00 89.30           C
ATOM   2917 1HG2 ILE A 197       5.117   5.063  19.163  1.00 89.30           H
ATOM   2918 2HG2 ILE A 197       6.657   4.255  18.780  1.00 89.30           H
ATOM   2919 3HG2 ILE A 197       5.628   3.634  20.093  1.00 89.30           H
ATOM   2920  CD1 ILE A 197       7.312   3.555  22.137  1.00 89.30           C
ATOM   2921 1HD1 ILE A 197       6.622   3.940  22.888  1.00 89.30           H
ATOM   2922 2HD1 ILE A 197       6.790   2.844  21.496  1.00 89.30           H
ATOM   2923 3HD1 ILE A 197       8.145   3.056  22.631  1.00 89.30           H
ATOM   2924  HN  ILE A 197       7.142   8.070  21.479  1.00 89.30           H
ATOM   2925  N   CYS A 198       6.189   7.350  17.801  1.00 91.73           N
ATOM   2926  CA  CYS A 198       5.120   7.833  16.944  1.00 91.73           C
ATOM   2927  C   CYS A 198       4.033   6.758  16.880  1.00 91.73           C
ATOM   2928  O   CYS A 198       4.239   5.696  16.295  1.00 91.73           O
ATOM   2929  HA  CYS A 198       4.737   8.744  17.405  1.00 91.73           H
ATOM   2930  CB  CYS A 198       5.635   8.208  15.553  1.00 91.73           C
ATOM   2931 1HB  CYS A 198       6.261   9.098  15.616  1.00 91.73           H
ATOM   2932 2HB  CYS A 198       6.260   7.406  15.160  1.00 91.73           H
ATOM   2933  SG  CYS A 198       4.227   8.513  14.425  1.00 91.73           S
ATOM   2934  HN  CYS A 198       6.963   6.938  17.320  1.00 91.73           H
ATOM   2935  N   THR A 199       2.898   7.072  17.488  1.00 91.00           N
ATOM   2936  CA  THR A 199       1.788   6.135  17.532  1.00 91.00           C
ATOM   2937  C   THR A 199       0.461   6.871  17.334  1.00 91.00           C
ATOM   2938  O   THR A 199       0.423   8.100  17.332  1.00 91.00           O
ATOM   2939  HA  THR A 199       1.894   5.438  16.700  1.00 91.00           H
ATOM   2940  CB  THR A 199       1.868   5.369  18.854  1.00 91.00           C
ATOM   2941  HB  THR A 199       2.889   5.048  19.057  1.00 91.00           H
ATOM   2942  OG1 THR A 199       0.912   4.323  18.707  1.00 91.00           O
ATOM   2943  HG1 THR A 199       1.083   3.606  19.382  1.00 91.00           H
ATOM   2944  CG2 THR A 199       1.345   6.188  20.036  1.00 91.00           C
ATOM   2945 1HG2 THR A 199       0.302   6.451  19.863  1.00 91.00           H
ATOM   2946 2HG2 THR A 199       1.938   7.097  20.139  1.00 91.00           H
ATOM   2947 3HG2 THR A 199       1.424   5.598  20.950  1.00 91.00           H
ATOM   2948  HN  THR A 199       2.732   7.946  17.945  1.00 91.00           H
ATOM   2949  N   MET A 200      -0.595   6.087  17.172  1.00 91.15           N
ATOM   2950  CA  MET A 200      -1.942   6.627  17.223  1.00 91.15           C
ATOM   2951  C   MET A 200      -2.527   6.513  18.632  1.00 91.15           C
ATOM   2952  O   MET A 200      -2.448   5.456  19.256  1.00 91.15           O
ATOM   2953  HA  MET A 200      -1.848   7.677  16.945  1.00 91.15           H
ATOM   2954  CB  MET A 200      -2.834   5.869  16.237  1.00 91.15           C
ATOM   2955 1HB  MET A 200      -2.781   4.800  16.442  1.00 91.15           H
ATOM   2956 2HB  MET A 200      -3.872   6.169  16.375  1.00 91.15           H
ATOM   2957  CG  MET A 200      -2.407   6.138  14.793  1.00 91.15           C
ATOM   2958 1HG  MET A 200      -2.298   7.211  14.631  1.00 91.15           H
ATOM   2959 2HG  MET A 200      -1.434   5.686  14.602  1.00 91.15           H
ATOM   2960  SD  MET A 200      -3.619   5.473  13.664  1.00 91.15           S
ATOM   2961  CE  MET A 200      -3.640   3.770  14.200  1.00 91.15           C
ATOM   2962 1HE  MET A 200      -2.644   3.341  14.085  1.00 91.15           H
ATOM   2963 2HE  MET A 200      -3.937   3.723  15.247  1.00 91.15           H
ATOM   2964 3HE  MET A 200      -4.350   3.207  13.594  1.00 91.15           H
ATOM   2965  HN  MET A 200      -0.540   5.102  17.010  1.00 91.15           H
ATOM   2966  N   VAL A 201      -3.100   7.616  19.092  1.00 91.45           N
ATOM   2967  CA  VAL A 201      -3.738   7.639  20.397  1.00 91.45           C
ATOM   2968  C   VAL A 201      -5.237   7.892  20.222  1.00 91.45           C
ATOM   2969  O   VAL A 201      -5.635   8.856  19.571  1.00 91.45           O
ATOM   2970  HA  VAL A 201      -3.599   6.657  20.849  1.00 91.45           H
ATOM   2971  CB  VAL A 201      -3.058   8.675  21.294  1.00 91.45           C
ATOM   2972  HB  VAL A 201      -3.224   9.659  20.856  1.00 91.45           H
ATOM   2973  CG1 VAL A 201      -3.672   8.674  22.695  1.00 91.45           C
ATOM   2974 1HG1 VAL A 201      -4.733   8.914  22.627  1.00 91.45           H
ATOM   2975 2HG1 VAL A 201      -3.550   7.688  23.145  1.00 91.45           H
ATOM   2976 3HG1 VAL A 201      -3.170   9.419  23.312  1.00 91.45           H
ATOM   2977  CG2 VAL A 201      -1.547   8.438  21.357  1.00 91.45           C
ATOM   2978 1HG2 VAL A 201      -1.352   7.444  21.760  1.00 91.45           H
ATOM   2979 2HG2 VAL A 201      -1.126   8.512  20.355  1.00 91.45           H
ATOM   2980 3HG2 VAL A 201      -1.089   9.188  22.001  1.00 91.45           H
ATOM   2981  HN  VAL A 201      -3.132   8.480  18.590  1.00 91.45           H
ATOM   2982  N   TYR A 202      -6.027   7.009  20.815  1.00 89.91           N
ATOM   2983  CA  TYR A 202      -7.472   7.101  20.699  1.00 89.91           C
ATOM   2984  C   TYR A 202      -8.080   7.769  21.935  1.00 89.91           C
ATOM   2985  O   TYR A 202      -7.655   7.506  23.059  1.00 89.91           O
ATOM   2986  HA  TYR A 202      -7.702   7.704  19.820  1.00 89.91           H
ATOM   2987  CB  TYR A 202      -7.981   5.661  20.610  1.00 89.91           C
ATOM   2988 1HB  TYR A 202      -7.606   5.101  21.467  1.00 89.91           H
ATOM   2989 2HB  TYR A 202      -9.069   5.666  20.684  1.00 89.91           H
ATOM   2990  CG  TYR A 202      -7.574   4.935  19.327  1.00 89.91           C
ATOM   2991  CD1 TYR A 202      -8.329   5.084  18.181  1.00 89.91           C
ATOM   2992  HD1 TYR A 202      -9.216   5.718  18.191  1.00 89.91           H
ATOM   2993  CD2 TYR A 202      -6.452   4.133  19.314  1.00 89.91           C
ATOM   2994  HD2 TYR A 202      -5.855   4.015  20.219  1.00 89.91           H
ATOM   2995  CE1 TYR A 202      -7.946   4.401  16.973  1.00 89.91           C
ATOM   2996  HE1 TYR A 202      -8.534   4.509  16.061  1.00 89.91           H
ATOM   2997  CE2 TYR A 202      -6.069   3.449  18.106  1.00 89.91           C
ATOM   2998  HE2 TYR A 202      -5.185   2.812  18.082  1.00 89.91           H
ATOM   2999  CZ  TYR A 202      -6.835   3.617  16.995  1.00 89.91           C
ATOM   3000  OH  TYR A 202      -6.473   2.972  15.853  1.00 89.91           O
ATOM   3001  HH  TYR A 202      -5.800   2.262  16.061  1.00 89.91           H
ATOM   3002  HN  TYR A 202      -5.695   6.243  21.365  1.00 89.91           H
ATOM   3003  N   PRO A 203      -9.080   8.641  21.750  1.00 79.01           N
ATOM   3004  CA  PRO A 203      -9.622   9.416  22.870  1.00 79.01           C
ATOM   3005  C   PRO A 203     -10.377   8.546  23.862  1.00 79.01           C
ATOM   3006  O   PRO A 203     -10.952   7.526  23.486  1.00 79.01           O
ATOM   3007  HA  PRO A 203      -8.811   9.864  23.445  1.00 79.01           H
ATOM   3008  CB  PRO A 203     -10.542  10.435  22.194  1.00 79.01           C
ATOM   3009 1HB  PRO A 203     -11.398  10.681  22.822  1.00 79.01           H
ATOM   3010 2HB  PRO A 203     -10.021  11.369  21.987  1.00 79.01           H
ATOM   3011  CG  PRO A 203     -10.966   9.747  20.928  1.00 79.01           C
ATOM   3012 1HG  PRO A 203     -11.822   9.095  21.101  1.00 79.01           H
ATOM   3013 2HG  PRO A 203     -11.263  10.469  20.168  1.00 79.01           H
ATOM   3014  CD  PRO A 203      -9.768   8.958  20.486  1.00 79.01           C
ATOM   3015 1HD  PRO A 203     -10.058   8.055  19.949  1.00 79.01           H
ATOM   3016 2HD  PRO A 203      -9.131   9.537  19.817  1.00 79.01           H
ATOM   3017  N   SER A 204     -10.353   8.976  25.115  1.00 68.51           N
ATOM   3018  CA  SER A 204     -10.555   8.059  26.224  1.00 68.51           C
ATOM   3019  C   SER A 204     -11.839   7.255  26.012  1.00 68.51           C
ATOM   3020  O   SER A 204     -11.821   6.026  26.059  1.00 68.51           O
ATOM   3021  HA  SER A 204      -9.686   7.401  26.217  1.00 68.51           H
ATOM   3022  CB  SER A 204     -10.613   8.811  27.556  1.00 68.51           C
ATOM   3023 1HB  SER A 204     -10.927   8.127  28.344  1.00 68.51           H
ATOM   3024 2HB  SER A 204      -9.616   9.163  27.818  1.00 68.51           H
ATOM   3025  OG  SER A 204     -11.508   9.919  27.505  1.00 68.51           O
ATOM   3026  HG  SER A 204     -12.434   9.622  27.740  1.00 68.51           H
ATOM   3027  HN  SER A 204     -10.201   9.929  25.376  1.00 68.51           H
ATOM   3028  N   ASP A 205     -12.923   7.982  25.783  1.00 69.48           N
ATOM   3029  CA  ASP A 205     -14.237   7.514  26.191  1.00 69.48           C
ATOM   3030  C   ASP A 205     -14.589   6.248  25.408  1.00 69.48           C
ATOM   3031  O   ASP A 205     -14.908   5.217  25.998  1.00 69.48           O
ATOM   3032  HA  ASP A 205     -14.157   7.332  27.263  1.00 69.48           H
ATOM   3033  CB  ASP A 205     -15.311   8.564  25.899  1.00 69.48           C
ATOM   3034 1HB  ASP A 205     -15.281   8.836  24.844  1.00 69.48           H
ATOM   3035 2HB  ASP A 205     -16.298   8.144  26.092  1.00 69.48           H
ATOM   3036  CG  ASP A 205     -15.105   9.812  26.760  1.00 69.48           C
ATOM   3037  OD1 ASP A 205     -14.241   9.745  27.660  1.00 69.48           O
ATOM   3038  OD2 ASP A 205     -15.817  10.806  26.498  1.00 69.48           O
ATOM   3039  HN  ASP A 205     -12.914   8.872  25.330  1.00 69.48           H
ATOM   3040  N   GLU A 206     -14.519   6.367  24.090  1.00 81.28           N
ATOM   3041  CA  GLU A 206     -14.844   5.251  23.219  1.00 81.28           C
ATOM   3042  C   GLU A 206     -13.596   4.783  22.467  1.00 81.28           C
ATOM   3043  O   GLU A 206     -13.687   4.334  21.325  1.00 81.28           O
ATOM   3044  HA  GLU A 206     -15.195   4.459  23.881  1.00 81.28           H
ATOM   3045  CB  GLU A 206     -15.964   5.623  22.245  1.00 81.28           C
ATOM   3046 1HB  GLU A 206     -15.706   6.546  21.725  1.00 81.28           H
ATOM   3047 2HB  GLU A 206     -16.156   4.789  21.570  1.00 81.28           H
ATOM   3048  CG  GLU A 206     -17.274   5.887  22.990  1.00 81.28           C
ATOM   3049 1HG  GLU A 206     -17.206   5.489  24.003  1.00 81.28           H
ATOM   3050 2HG  GLU A 206     -17.436   6.961  23.079  1.00 81.28           H
ATOM   3051  CD  GLU A 206     -18.457   5.245  22.262  1.00 81.28           C
ATOM   3052  OE1 GLU A 206     -19.294   4.639  22.965  1.00 81.28           O
ATOM   3053  OE2 GLU A 206     -18.497   5.376  21.020  1.00 81.28           O
ATOM   3054  HN  GLU A 206     -14.246   7.206  23.618  1.00 81.28           H
ATOM   3055  N   SER A 207     -12.460   4.904  23.138  1.00 86.15           N
ATOM   3056  CA  SER A 207     -11.183   4.619  22.505  1.00 86.15           C
ATOM   3057  C   SER A 207     -11.221   3.239  21.847  1.00 86.15           C
ATOM   3058  O   SER A 207     -10.810   3.083  20.699  1.00 86.15           O
ATOM   3059  HA  SER A 207     -11.054   5.398  21.754  1.00 86.15           H
ATOM   3060  CB  SER A 207     -10.038   4.694  23.517  1.00 86.15           C
ATOM   3061 1HB  SER A 207      -9.154   4.213  23.100  1.00 86.15           H
ATOM   3062 2HB  SER A 207      -9.779   5.737  23.696  1.00 86.15           H
ATOM   3063  OG  SER A 207     -10.377   4.072  24.754  1.00 86.15           O
ATOM   3064  HG  SER A 207     -10.631   4.765  25.428  1.00 86.15           H
ATOM   3065  HN  SER A 207     -12.403   5.189  24.095  1.00 86.15           H
ATOM   3066  N   THR A 208     -11.719   2.271  22.604  1.00 87.81           N
ATOM   3067  CA  THR A 208     -11.670   0.884  22.173  1.00 87.81           C
ATOM   3068  C   THR A 208     -12.549   0.678  20.938  1.00 87.81           C
ATOM   3069  O   THR A 208     -12.154  -0.011  19.999  1.00 87.81           O
ATOM   3070  HA  THR A 208     -10.646   0.651  21.880  1.00 87.81           H
ATOM   3071  CB  THR A 208     -12.074   0.007  23.360  1.00 87.81           C
ATOM   3072  HB  THR A 208     -12.052  -1.049  23.088  1.00 87.81           H
ATOM   3073  OG1 THR A 208     -13.346   0.516  23.751  1.00 87.81           O
ATOM   3074  HG1 THR A 208     -13.819  -0.152  24.326  1.00 87.81           H
ATOM   3075  CG2 THR A 208     -11.187   0.235  24.586  1.00 87.81           C
ATOM   3076 1HG2 THR A 208     -11.261   1.277  24.898  1.00 87.81           H
ATOM   3077 2HG2 THR A 208     -10.152   0.004  24.334  1.00 87.81           H
ATOM   3078 3HG2 THR A 208     -11.517  -0.412  25.398  1.00 87.81           H
ATOM   3079  HN  THR A 208     -12.148   2.423  23.494  1.00 87.81           H
ATOM   3080  N   LYS A 209     -13.724   1.289  20.979  1.00 90.19           N
ATOM   3081  CA  LYS A 209     -14.654   1.196  19.867  1.00 90.19           C
ATOM   3082  C   LYS A 209     -14.021   1.823  18.623  1.00 90.19           C
ATOM   3083  O   LYS A 209     -14.085   1.253  17.535  1.00 90.19           O
ATOM   3084  HA  LYS A 209     -14.825   0.137  19.671  1.00 90.19           H
ATOM   3085  CB  LYS A 209     -16.004   1.809  20.245  1.00 90.19           C
ATOM   3086 1HB  LYS A 209     -15.854   2.814  20.640  1.00 90.19           H
ATOM   3087 2HB  LYS A 209     -16.626   1.907  19.354  1.00 90.19           H
ATOM   3088  CG  LYS A 209     -16.725   0.949  21.285  1.00 90.19           C
ATOM   3089 1HG  LYS A 209     -16.803  -0.076  20.922  1.00 90.19           H
ATOM   3090 2HG  LYS A 209     -16.141   0.918  22.204  1.00 90.19           H
ATOM   3091  CD  LYS A 209     -18.122   1.500  21.578  1.00 90.19           C
ATOM   3092 1HD  LYS A 209     -18.057   2.564  21.803  1.00 90.19           H
ATOM   3093 2HD  LYS A 209     -18.750   1.399  20.694  1.00 90.19           H
ATOM   3094  CE  LYS A 209     -18.766   0.763  22.755  1.00 90.19           C
ATOM   3095 1HE  LYS A 209     -18.979  -0.268  22.473  1.00 90.19           H
ATOM   3096 2HE  LYS A 209     -18.070   0.726  23.593  1.00 90.19           H
ATOM   3097  NZ  LYS A 209     -20.016   1.439  23.168  1.00 90.19           N
ATOM   3098 1HZ  LYS A 209     -20.410   0.959  23.970  1.00 90.19           H
ATOM   3099 2HZ  LYS A 209     -19.814   2.401  23.416  1.00 90.19           H
ATOM   3100 3HZ  LYS A 209     -20.680   1.419  22.402  1.00 90.19           H
ATOM   3101  HN  LYS A 209     -14.042   1.838  21.751  1.00 90.19           H
ATOM   3102  N   LEU A 210     -13.424   2.988  18.826  1.00 91.15           N
ATOM   3103  CA  LEU A 210     -12.867   3.747  17.719  1.00 91.15           C
ATOM   3104  C   LEU A 210     -11.736   2.944  17.074  1.00 91.15           C
ATOM   3105  O   LEU A 210     -11.673   2.824  15.852  1.00 91.15           O
ATOM   3106  HA  LEU A 210     -13.660   3.879  16.982  1.00 91.15           H
ATOM   3107  CB  LEU A 210     -12.444   5.142  18.184  1.00 91.15           C
ATOM   3108 1HB  LEU A 210     -13.305   5.627  18.644  1.00 91.15           H
ATOM   3109 2HB  LEU A 210     -11.688   5.030  18.962  1.00 91.15           H
ATOM   3110  CG  LEU A 210     -11.888   6.070  17.102  1.00 91.15           C
ATOM   3111  HG  LEU A 210     -11.055   5.564  16.614  1.00 91.15           H
ATOM   3112  CD1 LEU A 210     -12.940   6.349  16.027  1.00 91.15           C
ATOM   3113 1HD1 LEU A 210     -13.242   5.411  15.561  1.00 91.15           H
ATOM   3114 2HD1 LEU A 210     -13.808   6.825  16.483  1.00 91.15           H
ATOM   3115 3HD1 LEU A 210     -12.518   7.011  15.270  1.00 91.15           H
ATOM   3116  CD2 LEU A 210     -11.338   7.359  17.715  1.00 91.15           C
ATOM   3117 1HD2 LEU A 210     -12.136   7.879  18.245  1.00 91.15           H
ATOM   3118 2HD2 LEU A 210     -10.536   7.116  18.413  1.00 91.15           H
ATOM   3119 3HD2 LEU A 210     -10.949   8.000  16.924  1.00 91.15           H
ATOM   3120  HN  LEU A 210     -13.318   3.414  19.725  1.00 91.15           H
ATOM   3121  N   LYS A 211     -10.869   2.414  17.925  1.00 91.53           N
ATOM   3122  CA  LYS A 211      -9.762   1.599  17.456  1.00 91.53           C
ATOM   3123  C   LYS A 211     -10.304   0.452  16.601  1.00 91.53           C
ATOM   3124  O   LYS A 211      -9.860   0.250  15.473  1.00 91.53           O
ATOM   3125  HA  LYS A 211      -9.134   2.231  16.827  1.00 91.53           H
ATOM   3126  CB  LYS A 211      -8.901   1.135  18.633  1.00 91.53           C
ATOM   3127 1HB  LYS A 211      -8.466   2.000  19.133  1.00 91.53           H
ATOM   3128 2HB  LYS A 211      -9.526   0.625  19.366  1.00 91.53           H
ATOM   3129  CG  LYS A 211      -7.788   0.197  18.162  1.00 91.53           C
ATOM   3130 1HG  LYS A 211      -8.216  -0.761  17.867  1.00 91.53           H
ATOM   3131 2HG  LYS A 211      -7.304   0.616  17.280  1.00 91.53           H
ATOM   3132  CD  LYS A 211      -6.750  -0.019  19.265  1.00 91.53           C
ATOM   3133 1HD  LYS A 211      -6.400   0.945  19.634  1.00 91.53           H
ATOM   3134 2HD  LYS A 211      -7.212  -0.534  20.108  1.00 91.53           H
ATOM   3135  CE  LYS A 211      -5.564  -0.836  18.749  1.00 91.53           C
ATOM   3136 1HE  LYS A 211      -5.898  -1.833  18.464  1.00 91.53           H
ATOM   3137 2HE  LYS A 211      -5.155  -0.368  17.854  1.00 91.53           H
ATOM   3138  NZ  LYS A 211      -4.513  -0.936  19.787  1.00 91.53           N
ATOM   3139 1HZ  LYS A 211      -3.654  -1.274  19.367  1.00 91.53           H
ATOM   3140 2HZ  LYS A 211      -4.352  -0.021  20.195  1.00 91.53           H
ATOM   3141 3HZ  LYS A 211      -4.813  -1.580  20.510  1.00 91.53           H
ATOM   3142  HN  LYS A 211     -10.915   2.534  18.917  1.00 91.53           H
ATOM   3143  N   SER A 212     -11.258  -0.269  17.172  1.00 91.18           N
ATOM   3144  CA  SER A 212     -11.809  -1.440  16.511  1.00 91.18           C
ATOM   3145  C   SER A 212     -12.383  -1.049  15.147  1.00 91.18           C
ATOM   3146  O   SER A 212     -12.196  -1.763  14.164  1.00 91.18           O
ATOM   3147  HA  SER A 212     -10.969  -2.125  16.391  1.00 91.18           H
ATOM   3148  CB  SER A 212     -12.887  -2.102  17.371  1.00 91.18           C
ATOM   3149 1HB  SER A 212     -13.683  -1.384  17.570  1.00 91.18           H
ATOM   3150 2HB  SER A 212     -13.334  -2.928  16.819  1.00 91.18           H
ATOM   3151  OG  SER A 212     -12.364  -2.584  18.605  1.00 91.18           O
ATOM   3152  HG  SER A 212     -12.399  -1.863  19.297  1.00 91.18           H
ATOM   3153  HN  SER A 212     -11.653  -0.065  18.068  1.00 91.18           H
ATOM   3154  N   ALA A 213     -13.069   0.084  15.133  1.00 91.53           N
ATOM   3155  CA  ALA A 213     -13.710   0.555  13.916  1.00 91.53           C
ATOM   3156  C   ALA A 213     -12.638   0.878  12.873  1.00 91.53           C
ATOM   3157  O   ALA A 213     -12.754   0.479  11.715  1.00 91.53           O
ATOM   3158  HA  ALA A 213     -14.340  -0.250  13.540  1.00 91.53           H
ATOM   3159  CB  ALA A 213     -14.592   1.763  14.239  1.00 91.53           C
ATOM   3160 1HB  ALA A 213     -15.355   1.473  14.962  1.00 91.53           H
ATOM   3161 2HB  ALA A 213     -13.978   2.560  14.658  1.00 91.53           H
ATOM   3162 3HB  ALA A 213     -15.072   2.116  13.326  1.00 91.53           H
ATOM   3163  HN  ALA A 213     -13.191   0.674  15.930  1.00 91.53           H
ATOM   3164  N   VAL A 214     -11.620   1.597  13.321  1.00 89.62           N
ATOM   3165  CA  VAL A 214     -10.560   2.032  12.427  1.00 89.62           C
ATOM   3166  C   VAL A 214      -9.851   0.806  11.849  1.00 89.62           C
ATOM   3167  O   VAL A 214      -9.536   0.769  10.661  1.00 89.62           O
ATOM   3168  HA  VAL A 214     -11.025   2.585  11.610  1.00 89.62           H
ATOM   3169  CB  VAL A 214      -9.611   2.981  13.162  1.00 89.62           C
ATOM   3170  HB  VAL A 214      -9.322   2.506  14.099  1.00 89.62           H
ATOM   3171  CG1 VAL A 214      -8.339   3.225  12.347  1.00 89.62           C
ATOM   3172 1HG1 VAL A 214      -7.827   2.277  12.181  1.00 89.62           H
ATOM   3173 2HG1 VAL A 214      -8.603   3.668  11.387  1.00 89.62           H
ATOM   3174 3HG1 VAL A 214      -7.683   3.902  12.892  1.00 89.62           H
ATOM   3175  CG2 VAL A 214     -10.308   4.301  13.499  1.00 89.62           C
ATOM   3176 1HG2 VAL A 214     -10.639   4.782  12.579  1.00 89.62           H
ATOM   3177 2HG2 VAL A 214     -11.169   4.104  14.137  1.00 89.62           H
ATOM   3178 3HG2 VAL A 214      -9.611   4.956  14.021  1.00 89.62           H
ATOM   3179  HN  VAL A 214     -11.512   1.882  14.273  1.00 89.62           H
ATOM   3180  N   LEU A 215      -9.620  -0.168  12.717  1.00 90.69           N
ATOM   3181  CA  LEU A 215      -8.937  -1.385  12.313  1.00 90.69           C
ATOM   3182  C   LEU A 215      -9.790  -2.124  11.279  1.00 90.69           C
ATOM   3183  O   LEU A 215      -9.275  -2.592  10.265  1.00 90.69           O
ATOM   3184  HA  LEU A 215      -7.999  -1.092  11.841  1.00 90.69           H
ATOM   3185  CB  LEU A 215      -8.582  -2.233  13.536  1.00 90.69           C
ATOM   3186 1HB  LEU A 215      -9.332  -2.053  14.308  1.00 90.69           H
ATOM   3187 2HB  LEU A 215      -8.656  -3.284  13.259  1.00 90.69           H
ATOM   3188  CG  LEU A 215      -7.199  -1.990  14.142  1.00 90.69           C
ATOM   3189  HG  LEU A 215      -6.890  -0.974  13.893  1.00 90.69           H
ATOM   3190  CD1 LEU A 215      -7.244  -2.087  15.669  1.00 90.69           C
ATOM   3191 1HD1 LEU A 215      -7.933  -1.339  16.060  1.00 90.69           H
ATOM   3192 2HD1 LEU A 215      -7.583  -3.081  15.959  1.00 90.69           H
ATOM   3193 3HD1 LEU A 215      -6.247  -1.910  16.073  1.00 90.69           H
ATOM   3194  CD2 LEU A 215      -6.161  -2.938  13.538  1.00 90.69           C
ATOM   3195 1HD2 LEU A 215      -6.453  -3.969  13.735  1.00 90.69           H
ATOM   3196 2HD2 LEU A 215      -6.105  -2.776  12.461  1.00 90.69           H
ATOM   3197 3HD2 LEU A 215      -5.187  -2.744  13.986  1.00 90.69           H
ATOM   3198  HN  LEU A 215      -9.891  -0.135  13.680  1.00 90.69           H
ATOM   3199  N   THR A 216     -11.079  -2.206  11.573  1.00 91.33           N
ATOM   3200  CA  THR A 216     -12.004  -2.901  10.694  1.00 91.33           C
ATOM   3201  C   THR A 216     -11.989  -2.273   9.299  1.00 91.33           C
ATOM   3202  O   THR A 216     -11.940  -2.982   8.296  1.00 91.33           O
ATOM   3203  HA  THR A 216     -11.666  -3.931  10.585  1.00 91.33           H
ATOM   3204  CB  THR A 216     -13.385  -2.885  11.353  1.00 91.33           C
ATOM   3205  HB  THR A 216     -13.759  -1.865  11.448  1.00 91.33           H
ATOM   3206  OG1 THR A 216     -13.194  -3.586  12.578  1.00 91.33           O
ATOM   3207  HG1 THR A 216     -13.110  -2.937  13.334  1.00 91.33           H
ATOM   3208  CG2 THR A 216     -14.406  -3.734  10.593  1.00 91.33           C
ATOM   3209 1HG2 THR A 216     -14.064  -4.768  10.557  1.00 91.33           H
ATOM   3210 2HG2 THR A 216     -14.514  -3.351   9.578  1.00 91.33           H
ATOM   3211 3HG2 THR A 216     -15.369  -3.688  11.103  1.00 91.33           H
ATOM   3212  HN  THR A 216     -11.493  -1.809  12.392  1.00 91.33           H
ATOM   3213  N   LEU A 217     -12.031  -0.949   9.281  1.00 87.96           N
ATOM   3214  CA  LEU A 217     -12.039  -0.217   8.026  1.00 87.96           C
ATOM   3215  C   LEU A 217     -10.775  -0.558   7.234  1.00 87.96           C
ATOM   3216  O   LEU A 217     -10.828  -0.733   6.017  1.00 87.96           O
ATOM   3217  HA  LEU A 217     -12.905  -0.556   7.456  1.00 87.96           H
ATOM   3218  CB  LEU A 217     -12.221   1.280   8.279  1.00 87.96           C
ATOM   3219 1HB  LEU A 217     -13.116   1.420   8.884  1.00 87.96           H
ATOM   3220 2HB  LEU A 217     -11.377   1.633   8.872  1.00 87.96           H
ATOM   3221  CG  LEU A 217     -12.337   2.162   7.034  1.00 87.96           C
ATOM   3222  HG  LEU A 217     -11.492   1.944   6.381  1.00 87.96           H
ATOM   3223  CD1 LEU A 217     -13.610   1.838   6.250  1.00 87.96           C
ATOM   3224 1HD1 LEU A 217     -13.589   0.794   5.938  1.00 87.96           H
ATOM   3225 2HD1 LEU A 217     -14.481   2.011   6.883  1.00 87.96           H
ATOM   3226 3HD1 LEU A 217     -13.668   2.479   5.370  1.00 87.96           H
ATOM   3227  CD2 LEU A 217     -12.252   3.645   7.402  1.00 87.96           C
ATOM   3228 1HD2 LEU A 217     -13.063   3.896   8.086  1.00 87.96           H
ATOM   3229 2HD2 LEU A 217     -11.295   3.845   7.884  1.00 87.96           H
ATOM   3230 3HD2 LEU A 217     -12.337   4.249   6.499  1.00 87.96           H
ATOM   3231  HN  LEU A 217     -12.059  -0.379  10.102  1.00 87.96           H
ATOM   3232  N   LYS A 218      -9.667  -0.642   7.956  1.00 85.71           N
ATOM   3233  CA  LYS A 218      -8.387  -0.928   7.332  1.00 85.71           C
ATOM   3234  C   LYS A 218      -8.434  -2.318   6.695  1.00 85.71           C
ATOM   3235  O   LYS A 218      -7.871  -2.533   5.622  1.00 85.71           O
ATOM   3236  HA  LYS A 218      -8.236  -0.192   6.543  1.00 85.71           H
ATOM   3237  CB  LYS A 218      -7.249  -0.752   8.339  1.00 85.71           C
ATOM   3238 1HB  LYS A 218      -7.505  -1.250   9.274  1.00 85.71           H
ATOM   3239 2HB  LYS A 218      -6.346  -1.231   7.961  1.00 85.71           H
ATOM   3240  CG  LYS A 218      -6.974   0.730   8.602  1.00 85.71           C
ATOM   3241 1HG  LYS A 218      -6.561   1.192   7.705  1.00 85.71           H
ATOM   3242 2HG  LYS A 218      -7.910   1.243   8.823  1.00 85.71           H
ATOM   3243  CD  LYS A 218      -6.000   0.909   9.769  1.00 85.71           C
ATOM   3244 1HD  LYS A 218      -6.402   0.425  10.659  1.00 85.71           H
ATOM   3245 2HD  LYS A 218      -5.056   0.417   9.537  1.00 85.71           H
ATOM   3246  CE  LYS A 218      -5.753   2.391  10.054  1.00 85.71           C
ATOM   3247 1HE  LYS A 218      -5.510   2.911   9.128  1.00 85.71           H
ATOM   3248 2HE  LYS A 218      -6.662   2.848  10.447  1.00 85.71           H
ATOM   3249  NZ  LYS A 218      -4.649   2.555  11.026  1.00 85.71           N
ATOM   3250 1HZ  LYS A 218      -4.630   3.513  11.358  1.00 85.71           H
ATOM   3251 2HZ  LYS A 218      -4.792   1.928  11.809  1.00 85.71           H
ATOM   3252 3HZ  LYS A 218      -3.767   2.336  10.575  1.00 85.71           H
ATOM   3253  HN  LYS A 218      -9.636  -0.519   8.948  1.00 85.71           H
ATOM   3254  N   VAL A 219      -9.111  -3.227   7.382  1.00 86.96           N
ATOM   3255  CA  VAL A 219      -9.192  -4.604   6.925  1.00 86.96           C
ATOM   3256  C   VAL A 219     -10.045  -4.667   5.656  1.00 86.96           C
ATOM   3257  O   VAL A 219      -9.679  -5.334   4.690  1.00 86.96           O
ATOM   3258  HA  VAL A 219      -8.180  -4.930   6.684  1.00 86.96           H
ATOM   3259  CB  VAL A 219      -9.723  -5.497   8.047  1.00 86.96           C
ATOM   3260  HB  VAL A 219     -10.630  -5.038   8.440  1.00 86.96           H
ATOM   3261  CG1 VAL A 219     -10.090  -6.884   7.517  1.00 86.96           C
ATOM   3262 1HG1 VAL A 219     -10.861  -6.789   6.752  1.00 86.96           H
ATOM   3263 2HG1 VAL A 219      -9.206  -7.354   7.085  1.00 86.96           H
ATOM   3264 3HG1 VAL A 219     -10.465  -7.499   8.335  1.00 86.96           H
ATOM   3265  CG2 VAL A 219      -8.713  -5.598   9.193  1.00 86.96           C
ATOM   3266 1HG2 VAL A 219      -7.782  -6.023   8.819  1.00 86.96           H
ATOM   3267 2HG2 VAL A 219      -8.523  -4.604   9.597  1.00 86.96           H
ATOM   3268 3HG2 VAL A 219      -9.116  -6.238   9.977  1.00 86.96           H
ATOM   3269  HN  VAL A 219      -9.598  -3.035   8.234  1.00 86.96           H
ATOM   3270  N   ILE A 220     -11.166  -3.962   5.700  1.00 87.50           N
ATOM   3271  CA  ILE A 220     -12.129  -4.019   4.613  1.00 87.50           C
ATOM   3272  C   ILE A 220     -11.511  -3.399   3.358  1.00 87.50           C
ATOM   3273  O   ILE A 220     -11.480  -4.028   2.301  1.00 87.50           O
ATOM   3274  HA  ILE A 220     -12.334  -5.071   4.413  1.00 87.50           H
ATOM   3275  CB  ILE A 220     -13.450  -3.371   5.032  1.00 87.50           C
ATOM   3276  HB  ILE A 220     -13.227  -2.407   5.491  1.00 87.50           H
ATOM   3277  CG1 ILE A 220     -14.166  -4.218   6.086  1.00 87.50           C
ATOM   3278 1HG1 ILE A 220     -14.503  -5.153   5.639  1.00 87.50           H
ATOM   3279 2HG1 ILE A 220     -13.469  -4.479   6.883  1.00 87.50           H
ATOM   3280  CG2 ILE A 220     -14.337  -3.099   3.816  1.00 87.50           C
ATOM   3281 1HG2 ILE A 220     -13.820  -2.426   3.132  1.00 87.50           H
ATOM   3282 2HG2 ILE A 220     -14.555  -4.038   3.307  1.00 87.50           H
ATOM   3283 3HG2 ILE A 220     -15.269  -2.638   4.143  1.00 87.50           H
ATOM   3284  CD1 ILE A 220     -15.362  -3.466   6.673  1.00 87.50           C
ATOM   3285 1HD1 ILE A 220     -15.018  -2.544   7.141  1.00 87.50           H
ATOM   3286 2HD1 ILE A 220     -16.068  -3.229   5.877  1.00 87.50           H
ATOM   3287 3HD1 ILE A 220     -15.853  -4.091   7.420  1.00 87.50           H
ATOM   3288  HN  ILE A 220     -11.421  -3.363   6.459  1.00 87.50           H
ATOM   3289  N   LEU A 221     -11.034  -2.173   3.515  1.00 82.22           N
ATOM   3290  CA  LEU A 221     -10.491  -1.431   2.390  1.00 82.22           C
ATOM   3291  C   LEU A 221      -9.088  -1.952   2.071  1.00 82.22           C
ATOM   3292  O   LEU A 221      -8.606  -1.800   0.950  1.00 82.22           O
ATOM   3293  HA  LEU A 221     -11.134  -1.623   1.532  1.00 82.22           H
ATOM   3294  CB  LEU A 221     -10.541   0.073   2.667  1.00 82.22           C
ATOM   3295 1HB  LEU A 221      -9.913   0.284   3.532  1.00 82.22           H
ATOM   3296 2HB  LEU A 221     -10.098   0.593   1.817  1.00 82.22           H
ATOM   3297  CG  LEU A 221     -11.929   0.663   2.922  1.00 82.22           C
ATOM   3298  HG  LEU A 221     -12.346   0.183   3.808  1.00 82.22           H
ATOM   3299  CD1 LEU A 221     -11.843   2.161   3.218  1.00 82.22           C
ATOM   3300 1HD1 LEU A 221     -11.226   2.322   4.103  1.00 82.22           H
ATOM   3301 2HD1 LEU A 221     -11.396   2.674   2.366  1.00 82.22           H
ATOM   3302 3HD1 LEU A 221     -12.843   2.555   3.396  1.00 82.22           H
ATOM   3303  CD2 LEU A 221     -12.875   0.362   1.758  1.00 82.22           C
ATOM   3304 1HD2 LEU A 221     -12.475   0.796   0.843  1.00 82.22           H
ATOM   3305 2HD2 LEU A 221     -12.971  -0.717   1.637  1.00 82.22           H
ATOM   3306 3HD2 LEU A 221     -13.855   0.792   1.966  1.00 82.22           H
ATOM   3307  HN  LEU A 221     -11.015  -1.688   4.390  1.00 82.22           H
ATOM   3308  N   GLY A 222      -8.472  -2.555   3.078  1.00 74.58           N
ATOM   3309  CA  GLY A 222      -7.121  -3.068   2.928  1.00 74.58           C
ATOM   3310  C   GLY A 222      -7.088  -4.248   1.955  1.00 74.58           C
ATOM   3311  O   GLY A 222      -6.261  -4.283   1.044  1.00 74.58           O
ATOM   3312 1HA  GLY A 222      -6.465  -2.276   2.568  1.00 74.58           H
ATOM   3313 2HA  GLY A 222      -6.738  -3.383   3.899  1.00 74.58           H
ATOM   3314  HN  GLY A 222      -8.880  -2.694   3.980  1.00 74.58           H
ATOM   3315  N   PHE A 223      -7.996  -5.186   2.180  1.00 75.73           N
ATOM   3316  CA  PHE A 223      -7.839  -6.525   1.638  1.00 75.73           C
ATOM   3317  C   PHE A 223      -9.070  -6.936   0.827  1.00 75.73           C
ATOM   3318  O   PHE A 223      -8.972  -7.186  -0.374  1.00 75.73           O
ATOM   3319  HA  PHE A 223      -6.965  -6.510   0.986  1.00 75.73           H
ATOM   3320  CB  PHE A 223      -7.687  -7.475   2.828  1.00 75.73           C
ATOM   3321 1HB  PHE A 223      -6.844  -7.147   3.436  1.00 75.73           H
ATOM   3322 2HB  PHE A 223      -8.577  -7.404   3.452  1.00 75.73           H
ATOM   3323  CG  PHE A 223      -7.474  -8.938   2.433  1.00 75.73           C
ATOM   3324  CD1 PHE A 223      -8.419  -9.868   2.736  1.00 75.73           C
ATOM   3325  HD1 PHE A 223      -9.328  -9.572   3.260  1.00 75.73           H
ATOM   3326  CD2 PHE A 223      -6.341  -9.308   1.779  1.00 75.73           C
ATOM   3327  HD2 PHE A 223      -5.584  -8.562   1.536  1.00 75.73           H
ATOM   3328  CE1 PHE A 223      -8.222 -11.226   2.370  1.00 75.73           C
ATOM   3329  HE1 PHE A 223      -8.979 -11.971   2.613  1.00 75.73           H
ATOM   3330  CE2 PHE A 223      -6.143 -10.666   1.413  1.00 75.73           C
ATOM   3331  HE2 PHE A 223      -5.235 -10.962   0.889  1.00 75.73           H
ATOM   3332  CZ  PHE A 223      -7.088 -11.596   1.716  1.00 75.73           C
ATOM   3333  HZ  PHE A 223      -6.936 -12.638   1.435  1.00 75.73           H
ATOM   3334  HN  PHE A 223      -8.824  -5.044   2.721  1.00 75.73           H
ATOM   3335  N   PHE A 224     -10.201  -6.992   1.515  1.00 82.84           N
ATOM   3336  CA  PHE A 224     -11.370  -7.667   0.979  1.00 82.84           C
ATOM   3337  C   PHE A 224     -11.860  -6.983  -0.299  1.00 82.84           C
ATOM   3338  O   PHE A 224     -12.130  -7.647  -1.299  1.00 82.84           O
ATOM   3339  HA  PHE A 224     -11.076  -8.692   0.750  1.00 82.84           H
ATOM   3340  CB  PHE A 224     -12.466  -7.578   2.043  1.00 82.84           C
ATOM   3341 1HB  PHE A 224     -12.443  -6.584   2.490  1.00 82.84           H
ATOM   3342 2HB  PHE A 224     -13.437  -7.689   1.561  1.00 82.84           H
ATOM   3343  CG  PHE A 224     -12.341  -8.624   3.153  1.00 82.84           C
ATOM   3344  CD1 PHE A 224     -12.758  -9.900   2.934  1.00 82.84           C
ATOM   3345  HD1 PHE A 224     -13.179 -10.178   1.968  1.00 82.84           H
ATOM   3346  CD2 PHE A 224     -11.815  -8.277   4.358  1.00 82.84           C
ATOM   3347  HD2 PHE A 224     -11.482  -7.255   4.533  1.00 82.84           H
ATOM   3348  CE1 PHE A 224     -12.642 -10.871   3.964  1.00 82.84           C
ATOM   3349  HE1 PHE A 224     -12.976 -11.894   3.789  1.00 82.84           H
ATOM   3350  CE2 PHE A 224     -11.700  -9.248   5.388  1.00 82.84           C
ATOM   3351  HE2 PHE A 224     -11.278  -8.970   6.354  1.00 82.84           H
ATOM   3352  CZ  PHE A 224     -12.116 -10.524   5.169  1.00 82.84           C
ATOM   3353  HZ  PHE A 224     -12.027 -11.269   5.960  1.00 82.84           H
ATOM   3354  HN  PHE A 224     -10.324  -6.589   2.422  1.00 82.84           H
ATOM   3355  N   LEU A 225     -11.960  -5.664  -0.225  1.00 81.67           N
ATOM   3356  CA  LEU A 225     -12.467  -4.887  -1.343  1.00 81.67           C
ATOM   3357  C   LEU A 225     -11.562  -5.102  -2.559  1.00 81.67           C
ATOM   3358  O   LEU A 225     -12.032  -5.498  -3.624  1.00 81.67           O
ATOM   3359  HA  LEU A 225     -13.460  -5.267  -1.581  1.00 81.67           H
ATOM   3360  CB  LEU A 225     -12.626  -3.418  -0.947  1.00 81.67           C
ATOM   3361 1HB  LEU A 225     -13.293  -3.364  -0.087  1.00 81.67           H
ATOM   3362 2HB  LEU A 225     -11.656  -3.042  -0.622  1.00 81.67           H
ATOM   3363  CG  LEU A 225     -13.165  -2.485  -2.034  1.00 81.67           C
ATOM   3364  HG  LEU A 225     -12.596  -2.660  -2.947  1.00 81.67           H
ATOM   3365  CD1 LEU A 225     -14.630  -2.796  -2.347  1.00 81.67           C
ATOM   3366 1HD1 LEU A 225     -14.716  -3.826  -2.696  1.00 81.67           H
ATOM   3367 2HD1 LEU A 225     -15.229  -2.667  -1.446  1.00 81.67           H
ATOM   3368 3HD1 LEU A 225     -14.987  -2.119  -3.122  1.00 81.67           H
ATOM   3369  CD2 LEU A 225     -12.960  -1.019  -1.648  1.00 81.67           C
ATOM   3370 1HD2 LEU A 225     -13.487  -0.811  -0.717  1.00 81.67           H
ATOM   3371 2HD2 LEU A 225     -11.896  -0.823  -1.515  1.00 81.67           H
ATOM   3372 3HD2 LEU A 225     -13.352  -0.377  -2.438  1.00 81.67           H
ATOM   3373  HN  LEU A 225     -11.702  -5.128   0.579  1.00 81.67           H
ATOM   3374  N   PRO A 226     -10.254  -4.845  -2.423  1.00 75.79           N
ATOM   3375  CA  PRO A 226      -9.321  -5.077  -3.528  1.00 75.79           C
ATOM   3376  C   PRO A 226      -9.425  -6.488  -4.084  1.00 75.79           C
ATOM   3377  O   PRO A 226      -9.448  -6.680  -5.298  1.00 75.79           O
ATOM   3378  HA  PRO A 226      -9.561  -4.422  -4.365  1.00 75.79           H
ATOM   3379  CB  PRO A 226      -7.949  -4.812  -2.905  1.00 75.79           C
ATOM   3380 1HB  PRO A 226      -7.504  -5.726  -2.511  1.00 75.79           H
ATOM   3381 2HB  PRO A 226      -7.248  -4.407  -3.635  1.00 75.79           H
ATOM   3382  CG  PRO A 226      -8.251  -3.810  -1.797  1.00 75.79           C
ATOM   3383 1HG  PRO A 226      -7.462  -3.787  -1.046  1.00 75.79           H
ATOM   3384 2HG  PRO A 226      -8.337  -2.794  -2.183  1.00 75.79           H
ATOM   3385  CD  PRO A 226      -9.567  -4.318  -1.230  1.00 75.79           C
ATOM   3386 1HD  PRO A 226      -9.412  -5.094  -0.481  1.00 75.79           H
ATOM   3387 2HD  PRO A 226     -10.133  -3.522  -0.746  1.00 75.79           H
ATOM   3388  N   PHE A 227      -9.486  -7.446  -3.171  1.00 78.43           N
ATOM   3389  CA  PHE A 227      -9.432  -8.847  -3.552  1.00 78.43           C
ATOM   3390  C   PHE A 227     -10.653  -9.236  -4.388  1.00 78.43           C
ATOM   3391  O   PHE A 227     -10.519  -9.871  -5.433  1.00 78.43           O
ATOM   3392  HA  PHE A 227      -8.529  -8.987  -4.146  1.00 78.43           H
ATOM   3393  CB  PHE A 227      -9.434  -9.664  -2.258  1.00 78.43           C
ATOM   3394 1HB  PHE A 227      -8.562  -9.388  -1.666  1.00 78.43           H
ATOM   3395 2HB  PHE A 227     -10.314  -9.396  -1.673  1.00 78.43           H
ATOM   3396  CG  PHE A 227      -9.427 -11.178  -2.477  1.00 78.43           C
ATOM   3397  CD1 PHE A 227     -10.575 -11.892  -2.331  1.00 78.43           C
ATOM   3398  HD1 PHE A 227     -11.500 -11.385  -2.058  1.00 78.43           H
ATOM   3399  CD2 PHE A 227      -8.272 -11.810  -2.819  1.00 78.43           C
ATOM   3400  HD2 PHE A 227      -7.351 -11.238  -2.936  1.00 78.43           H
ATOM   3401  CE1 PHE A 227     -10.568 -13.297  -2.535  1.00 78.43           C
ATOM   3402  HE1 PHE A 227     -11.488 -13.869  -2.417  1.00 78.43           H
ATOM   3403  CE2 PHE A 227      -8.265 -13.215  -3.022  1.00 78.43           C
ATOM   3404  HE2 PHE A 227      -7.339 -13.722  -3.296  1.00 78.43           H
ATOM   3405  CZ  PHE A 227      -9.413 -13.929  -2.876  1.00 78.43           C
ATOM   3406  HZ  PHE A 227      -9.408 -15.008  -3.032  1.00 78.43           H
ATOM   3407  HN  PHE A 227      -9.570  -7.279  -2.189  1.00 78.43           H
ATOM   3408  N   VAL A 228     -11.818  -8.837  -3.897  1.00 83.01           N
ATOM   3409  CA  VAL A 228     -13.065  -9.175  -4.560  1.00 83.01           C
ATOM   3410  C   VAL A 228     -13.072  -8.568  -5.964  1.00 83.01           C
ATOM   3411  O   VAL A 228     -13.430  -9.237  -6.932  1.00 83.01           O
ATOM   3412  HA  VAL A 228     -13.108 -10.261  -4.647  1.00 83.01           H
ATOM   3413  CB  VAL A 228     -14.252  -8.722  -3.707  1.00 83.01           C
ATOM   3414  HB  VAL A 228     -14.072  -7.690  -3.406  1.00 83.01           H
ATOM   3415  CG1 VAL A 228     -15.552  -8.757  -4.513  1.00 83.01           C
ATOM   3416 1HG1 VAL A 228     -15.465  -8.092  -5.372  1.00 83.01           H
ATOM   3417 2HG1 VAL A 228     -15.738  -9.774  -4.858  1.00 83.01           H
ATOM   3418 3HG1 VAL A 228     -16.379  -8.430  -3.882  1.00 83.01           H
ATOM   3419  CG2 VAL A 228     -14.370  -9.568  -2.438  1.00 83.01           C
ATOM   3420 1HG2 VAL A 228     -14.515 -10.614  -2.711  1.00 83.01           H
ATOM   3421 2HG2 VAL A 228     -13.458  -9.470  -1.849  1.00 83.01           H
ATOM   3422 3HG2 VAL A 228     -15.221  -9.225  -1.850  1.00 83.01           H
ATOM   3423  HN  VAL A 228     -11.916  -8.294  -3.063  1.00 83.01           H
ATOM   3424  N   VAL A 229     -12.672  -7.307  -6.031  1.00 75.20           N
ATOM   3425  CA  VAL A 229     -12.707  -6.576  -7.286  1.00 75.20           C
ATOM   3426  C   VAL A 229     -11.835  -7.297  -8.316  1.00 75.20           C
ATOM   3427  O   VAL A 229     -12.273  -7.548  -9.438  1.00 75.20           O
ATOM   3428  HA  VAL A 229     -13.739  -6.576  -7.638  1.00 75.20           H
ATOM   3429  CB  VAL A 229     -12.284  -5.123  -7.058  1.00 75.20           C
ATOM   3430  HB  VAL A 229     -11.397  -5.128  -6.425  1.00 75.20           H
ATOM   3431  CG1 VAL A 229     -11.916  -4.445  -8.379  1.00 75.20           C
ATOM   3432 1HG1 VAL A 229     -11.089  -4.981  -8.844  1.00 75.20           H
ATOM   3433 2HG1 VAL A 229     -12.778  -4.457  -9.046  1.00 75.20           H
ATOM   3434 3HG1 VAL A 229     -11.620  -3.414  -8.188  1.00 75.20           H
ATOM   3435  CG2 VAL A 229     -13.378  -4.342  -6.327  1.00 75.20           C
ATOM   3436 1HG2 VAL A 229     -14.291  -4.351  -6.923  1.00 75.20           H
ATOM   3437 2HG2 VAL A 229     -13.572  -4.807  -5.359  1.00 75.20           H
ATOM   3438 3HG2 VAL A 229     -13.052  -3.313  -6.177  1.00 75.20           H
ATOM   3439  HN  VAL A 229     -12.329  -6.787  -5.249  1.00 75.20           H
ATOM   3440  N   MET A 230     -10.617  -7.610  -7.898  1.00 76.06           N
ATOM   3441  CA  MET A 230      -9.665  -8.257  -8.785  1.00 76.06           C
ATOM   3442  C   MET A 230     -10.199  -9.606  -9.271  1.00 76.06           C
ATOM   3443  O   MET A 230     -10.166  -9.896 -10.466  1.00 76.06           O
ATOM   3444  HA  MET A 230      -9.544  -7.580  -9.630  1.00 76.06           H
ATOM   3445  CB  MET A 230      -8.342  -8.468  -8.046  1.00 76.06           C
ATOM   3446 1HB  MET A 230      -8.539  -8.752  -7.013  1.00 76.06           H
ATOM   3447 2HB  MET A 230      -7.793  -9.291  -8.504  1.00 76.06           H
ATOM   3448  CG  MET A 230      -7.488  -7.198  -8.078  1.00 76.06           C
ATOM   3449 1HG  MET A 230      -7.346  -6.872  -9.108  1.00 76.06           H
ATOM   3450 2HG  MET A 230      -8.002  -6.391  -7.556  1.00 76.06           H
ATOM   3451  SD  MET A 230      -5.905  -7.508  -7.314  1.00 76.06           S
ATOM   3452  CE  MET A 230      -6.185  -6.770  -5.712  1.00 76.06           C
ATOM   3453 1HE  MET A 230      -6.419  -5.713  -5.835  1.00 76.06           H
ATOM   3454 2HE  MET A 230      -7.019  -7.272  -5.222  1.00 76.06           H
ATOM   3455 3HE  MET A 230      -5.288  -6.876  -5.102  1.00 76.06           H
ATOM   3456  HN  MET A 230     -10.280  -7.429  -6.975  1.00 76.06           H
ATOM   3457  N   ALA A 231     -10.677 -10.395  -8.321  1.00 79.18           N
ATOM   3458  CA  ALA A 231     -11.170 -11.727  -8.631  1.00 79.18           C
ATOM   3459  C   ALA A 231     -12.239 -11.629  -9.720  1.00 79.18           C
ATOM   3460  O   ALA A 231     -12.282 -12.456 -10.630  1.00 79.18           O
ATOM   3461  HA  ALA A 231     -10.331 -12.311  -9.009  1.00 79.18           H
ATOM   3462  CB  ALA A 231     -11.695 -12.387  -7.354  1.00 79.18           C
ATOM   3463 1HB  ALA A 231     -10.889 -12.459  -6.624  1.00 79.18           H
ATOM   3464 2HB  ALA A 231     -12.506 -11.786  -6.943  1.00 79.18           H
ATOM   3465 3HB  ALA A 231     -12.065 -13.385  -7.588  1.00 79.18           H
ATOM   3466  HN  ALA A 231     -10.731 -10.139  -7.356  1.00 79.18           H
ATOM   3467  N   CYS A 232     -13.078 -10.611  -9.592  1.00 80.05           N
ATOM   3468  CA  CYS A 232     -14.140 -10.390 -10.559  1.00 80.05           C
ATOM   3469  C   CYS A 232     -13.500 -10.021 -11.899  1.00 80.05           C
ATOM   3470  O   CYS A 232     -13.906 -10.527 -12.944  1.00 80.05           O
ATOM   3471  HA  CYS A 232     -14.691 -11.327 -10.638  1.00 80.05           H
ATOM   3472  CB  CYS A 232     -15.124  -9.320 -10.083  1.00 80.05           C
ATOM   3473 1HB  CYS A 232     -14.583  -8.421  -9.788  1.00 80.05           H
ATOM   3474 2HB  CYS A 232     -15.790  -9.038 -10.898  1.00 80.05           H
ATOM   3475  SG  CYS A 232     -16.101  -9.952  -8.670  1.00 80.05           S
ATOM   3476  HG  CYS A 232     -15.174  -9.721  -7.745  1.00 80.05           H
ATOM   3477  HN  CYS A 232     -13.040  -9.946  -8.846  1.00 80.05           H
ATOM   3478  N   CYS A 233     -12.511  -9.144 -11.824  1.00 72.75           N
ATOM   3479  CA  CYS A 233     -11.885  -8.618 -13.026  1.00 72.75           C
ATOM   3480  C   CYS A 233     -11.269  -9.787 -13.797  1.00 72.75           C
ATOM   3481  O   CYS A 233     -11.455  -9.903 -15.008  1.00 72.75           O
ATOM   3482  HA  CYS A 233     -12.675  -8.143 -13.608  1.00 72.75           H
ATOM   3483  CB  CYS A 233     -10.849  -7.540 -12.699  1.00 72.75           C
ATOM   3484 1HB  CYS A 233     -10.166  -7.902 -11.929  1.00 72.75           H
ATOM   3485 2HB  CYS A 233     -10.247  -7.323 -13.581  1.00 72.75           H
ATOM   3486  SG  CYS A 233     -11.688  -6.019 -12.124  1.00 72.75           S
ATOM   3487  HG  CYS A 233     -11.989  -6.476 -10.912  1.00 72.75           H
ATOM   3488  HN  CYS A 233     -12.137  -8.793 -10.965  1.00 72.75           H
ATOM   3489  N   TYR A 234     -10.548 -10.623 -13.065  1.00 73.18           N
ATOM   3490  CA  TYR A 234      -9.771 -11.683 -13.686  1.00 73.18           C
ATOM   3491  C   TYR A 234     -10.683 -12.789 -14.221  1.00 73.18           C
ATOM   3492  O   TYR A 234     -10.409 -13.371 -15.270  1.00 73.18           O
ATOM   3493  HA  TYR A 234      -9.213 -11.249 -14.515  1.00 73.18           H
ATOM   3494  CB  TYR A 234      -8.885 -12.259 -12.580  1.00 73.18           C
ATOM   3495 1HB  TYR A 234      -9.433 -12.232 -11.638  1.00 73.18           H
ATOM   3496 2HB  TYR A 234      -8.682 -13.307 -12.801  1.00 73.18           H
ATOM   3497  CG  TYR A 234      -7.555 -11.524 -12.401  1.00 73.18           C
ATOM   3498  CD1 TYR A 234      -6.481 -11.836 -13.209  1.00 73.18           C
ATOM   3499  HD1 TYR A 234      -6.579 -12.606 -13.974  1.00 73.18           H
ATOM   3500  CD2 TYR A 234      -7.431 -10.549 -11.432  1.00 73.18           C
ATOM   3501  HD2 TYR A 234      -8.280 -10.303 -10.795  1.00 73.18           H
ATOM   3502  CE1 TYR A 234      -5.229 -11.143 -13.040  1.00 73.18           C
ATOM   3503  HE1 TYR A 234      -4.372 -11.380 -13.671  1.00 73.18           H
ATOM   3504  CE2 TYR A 234      -6.180  -9.857 -11.264  1.00 73.18           C
ATOM   3505  HE2 TYR A 234      -6.068  -9.085 -10.503  1.00 73.18           H
ATOM   3506  CZ  TYR A 234      -5.141 -10.188 -12.076  1.00 73.18           C
ATOM   3507  OH  TYR A 234      -3.959  -9.534 -11.918  1.00 73.18           O
ATOM   3508  HH  TYR A 234      -3.208 -10.096 -12.266  1.00 73.18           H
ATOM   3509  HN  TYR A 234     -10.490 -10.585 -12.068  1.00 73.18           H
ATOM   3510  N   THR A 235     -11.749 -13.045 -13.477  1.00 81.32           N
ATOM   3511  CA  THR A 235     -12.733 -14.029 -13.894  1.00 81.32           C
ATOM   3512  C   THR A 235     -13.314 -13.657 -15.260  1.00 81.32           C
ATOM   3513  O   THR A 235     -13.490 -14.519 -16.119  1.00 81.32           O
ATOM   3514  HA  THR A 235     -12.231 -14.990 -14.011  1.00 81.32           H
ATOM   3515  CB  THR A 235     -13.790 -14.136 -12.793  1.00 81.32           C
ATOM   3516  HB  THR A 235     -14.666 -14.680 -13.146  1.00 81.32           H
ATOM   3517  OG1 THR A 235     -14.022 -12.786 -12.401  1.00 81.32           O
ATOM   3518  HG1 THR A 235     -14.629 -12.339 -13.058  1.00 81.32           H
ATOM   3519  CG2 THR A 235     -13.251 -14.805 -11.527  1.00 81.32           C
ATOM   3520 1HG2 THR A 235     -12.417 -14.222 -11.136  1.00 81.32           H
ATOM   3521 2HG2 THR A 235     -12.911 -15.812 -11.764  1.00 81.32           H
ATOM   3522 3HG2 THR A 235     -14.041 -14.855 -10.778  1.00 81.32           H
ATOM   3523  HN  THR A 235     -11.944 -12.595 -12.606  1.00 81.32           H
ATOM   3524  N   ILE A 236     -13.596 -12.372 -15.417  1.00 77.73           N
ATOM   3525  CA  ILE A 236     -14.142 -11.874 -16.668  1.00 77.73           C
ATOM   3526  C   ILE A 236     -13.079 -11.981 -17.762  1.00 77.73           C
ATOM   3527  O   ILE A 236     -13.375 -12.398 -18.881  1.00 77.73           O
ATOM   3528  HA  ILE A 236     -14.981 -12.516 -16.937  1.00 77.73           H
ATOM   3529  CB  ILE A 236     -14.696 -10.459 -16.485  1.00 77.73           C
ATOM   3530  HB  ILE A 236     -13.914  -9.841 -16.043  1.00 77.73           H
ATOM   3531  CG1 ILE A 236     -15.878 -10.454 -15.513  1.00 77.73           C
ATOM   3532 1HG1 ILE A 236     -16.740 -10.929 -15.982  1.00 77.73           H
ATOM   3533 2HG1 ILE A 236     -15.631 -11.044 -14.631  1.00 77.73           H
ATOM   3534  CG2 ILE A 236     -15.059  -9.833 -17.833  1.00 77.73           C
ATOM   3535 1HG2 ILE A 236     -14.169  -9.782 -18.461  1.00 77.73           H
ATOM   3536 2HG2 ILE A 236     -15.816 -10.444 -18.325  1.00 77.73           H
ATOM   3537 3HG2 ILE A 236     -15.449  -8.828 -17.674  1.00 77.73           H
ATOM   3538  CD1 ILE A 236     -16.239  -9.027 -15.096  1.00 77.73           C
ATOM   3539 1HD1 ILE A 236     -15.382  -8.564 -14.606  1.00 77.73           H
ATOM   3540 2HD1 ILE A 236     -16.509  -8.447 -15.979  1.00 77.73           H
ATOM   3541 3HD1 ILE A 236     -17.082  -9.053 -14.406  1.00 77.73           H
ATOM   3542  HN  ILE A 236     -13.458 -11.679 -14.710  1.00 77.73           H
ATOM   3543  N   ILE A 237     -11.863 -11.598 -17.402  1.00 73.78           N
ATOM   3544  CA  ILE A 237     -10.766 -11.592 -18.355  1.00 73.78           C
ATOM   3545  C   ILE A 237     -10.559 -13.008 -18.896  1.00 73.78           C
ATOM   3546  O   ILE A 237     -10.483 -13.209 -20.107  1.00 73.78           O
ATOM   3547  HA  ILE A 237     -11.056 -10.945 -19.183  1.00 73.78           H
ATOM   3548  CB  ILE A 237      -9.511 -10.985 -17.724  1.00 73.78           C
ATOM   3549  HB  ILE A 237      -9.423 -11.365 -16.706  1.00 73.78           H
ATOM   3550  CG1 ILE A 237      -9.627  -9.462 -17.630  1.00 73.78           C
ATOM   3551 1HG1 ILE A 237      -9.584  -9.028 -18.628  1.00 73.78           H
ATOM   3552 2HG1 ILE A 237     -10.595  -9.193 -17.207  1.00 73.78           H
ATOM   3553  CG2 ILE A 237      -8.254 -11.419 -18.479  1.00 73.78           C
ATOM   3554 1HG2 ILE A 237      -8.169 -12.505 -18.451  1.00 73.78           H
ATOM   3555 2HG2 ILE A 237      -8.320 -11.087 -19.516  1.00 73.78           H
ATOM   3556 3HG2 ILE A 237      -7.376 -10.973 -18.010  1.00 73.78           H
ATOM   3557  CD1 ILE A 237      -8.507  -8.880 -16.765  1.00 73.78           C
ATOM   3558 1HD1 ILE A 237      -8.568  -9.299 -15.761  1.00 73.78           H
ATOM   3559 2HD1 ILE A 237      -7.541  -9.131 -17.205  1.00 73.78           H
ATOM   3560 3HD1 ILE A 237      -8.612  -7.797 -16.715  1.00 73.78           H
ATOM   3561  HN  ILE A 237     -11.623 -11.295 -16.479  1.00 73.78           H
ATOM   3562  N   ILE A 238     -10.475 -13.954 -17.972  1.00 73.18           N
ATOM   3563  CA  ILE A 238     -10.265 -15.344 -18.340  1.00 73.18           C
ATOM   3564  C   ILE A 238     -11.367 -15.782 -19.307  1.00 73.18           C
ATOM   3565  O   ILE A 238     -11.087 -16.402 -20.332  1.00 73.18           O
ATOM   3566  HA  ILE A 238      -9.308 -15.404 -18.857  1.00 73.18           H
ATOM   3567  CB  ILE A 238     -10.161 -16.219 -17.090  1.00 73.18           C
ATOM   3568  HB  ILE A 238     -10.958 -15.933 -16.404  1.00 73.18           H
ATOM   3569  CG1 ILE A 238      -8.835 -15.983 -16.364  1.00 73.18           C
ATOM   3570 1HG1 ILE A 238      -8.032 -16.505 -16.886  1.00 73.18           H
ATOM   3571 2HG1 ILE A 238      -8.590 -14.921 -16.384  1.00 73.18           H
ATOM   3572  CG2 ILE A 238     -10.370 -17.695 -17.435  1.00 73.18           C
ATOM   3573 1HG2 ILE A 238     -11.359 -17.829 -17.874  1.00 73.18           H
ATOM   3574 2HG2 ILE A 238      -9.610 -18.013 -18.149  1.00 73.18           H
ATOM   3575 3HG2 ILE A 238     -10.290 -18.295 -16.529  1.00 73.18           H
ATOM   3576  CD1 ILE A 238      -8.908 -16.468 -14.915  1.00 73.18           C
ATOM   3577 1HD1 ILE A 238      -9.695 -15.927 -14.390  1.00 73.18           H
ATOM   3578 2HD1 ILE A 238      -9.129 -17.535 -14.900  1.00 73.18           H
ATOM   3579 3HD1 ILE A 238      -7.953 -16.288 -14.423  1.00 73.18           H
ATOM   3580  HN  ILE A 238     -10.547 -13.783 -16.989  1.00 73.18           H
ATOM   3581  N   HIS A 239     -12.596 -15.443 -18.947  1.00 78.47           N
ATOM   3582  CA  HIS A 239     -13.746 -15.844 -19.740  1.00 78.47           C
ATOM   3583  C   HIS A 239     -13.607 -15.295 -21.161  1.00 78.47           C
ATOM   3584  O   HIS A 239     -13.855 -16.007 -22.132  1.00 78.47           O
ATOM   3585  HA  HIS A 239     -13.735 -16.934 -19.777  1.00 78.47           H
ATOM   3586  CB  HIS A 239     -15.049 -15.414 -19.063  1.00 78.47           C
ATOM   3587 1HB  HIS A 239     -15.054 -15.787 -18.038  1.00 78.47           H
ATOM   3588 2HB  HIS A 239     -15.075 -14.326 -19.007  1.00 78.47           H
ATOM   3589  CG  HIS A 239     -16.295 -15.898 -19.766  1.00 78.47           C
ATOM   3590  ND1 HIS A 239     -16.943 -15.156 -20.737  1.00 78.47           N
ATOM   3591  HD1 HIS A 239     -16.667 -14.253 -21.066  1.00 78.47           H
ATOM   3592  CD2 HIS A 239     -17.003 -17.056 -19.629  1.00 78.47           C
ATOM   3593  HD2 HIS A 239     -16.766 -17.870 -18.944  1.00 78.47           H
ATOM   3594  CE1 HIS A 239     -17.994 -15.846 -21.159  1.00 78.47           C
ATOM   3595  HE1 HIS A 239     -18.705 -15.528 -21.921  1.00 78.47           H
ATOM   3596  NE2 HIS A 239     -18.029 -17.023 -20.470  1.00 78.47           N
ATOM   3597  HN  HIS A 239     -12.812 -14.905 -18.132  1.00 78.47           H
ATOM   3598  N   THR A 240     -13.209 -14.033 -21.237  1.00 73.98           N
ATOM   3599  CA  THR A 240     -13.108 -13.357 -22.519  1.00 73.98           C
ATOM   3600  C   THR A 240     -11.974 -13.959 -23.351  1.00 73.98           C
ATOM   3601  O   THR A 240     -12.090 -14.081 -24.569  1.00 73.98           O
ATOM   3602  HA  THR A 240     -14.033 -13.525 -23.070  1.00 73.98           H
ATOM   3603  CB  THR A 240     -12.937 -11.860 -22.251  1.00 73.98           C
ATOM   3604  HB  THR A 240     -11.922 -11.637 -21.922  1.00 73.98           H
ATOM   3605  OG1 THR A 240     -13.968 -11.554 -21.317  1.00 73.98           O
ATOM   3606  HG1 THR A 240     -13.592 -11.518 -20.392  1.00 73.98           H
ATOM   3607  CG2 THR A 240     -13.275 -11.004 -23.474  1.00 73.98           C
ATOM   3608 1HG2 THR A 240     -14.312 -11.178 -23.763  1.00 73.98           H
ATOM   3609 2HG2 THR A 240     -12.618 -11.275 -24.300  1.00 73.98           H
ATOM   3610 3HG2 THR A 240     -13.137  -9.951 -23.230  1.00 73.98           H
ATOM   3611  HN  THR A 240     -12.960 -13.477 -20.444  1.00 73.98           H
ATOM   3612  N   LEU A 241     -10.902 -14.319 -22.660  1.00 71.43           N
ATOM   3613  CA  LEU A 241      -9.725 -14.849 -23.327  1.00 71.43           C
ATOM   3614  C   LEU A 241     -10.035 -16.246 -23.868  1.00 71.43           C
ATOM   3615  O   LEU A 241      -9.549 -16.625 -24.932  1.00 71.43           O
ATOM   3616  HA  LEU A 241      -9.504 -14.193 -24.169  1.00 71.43           H
ATOM   3617  CB  LEU A 241      -8.515 -14.806 -22.391  1.00 71.43           C
ATOM   3618 1HB  LEU A 241      -8.802 -15.249 -21.437  1.00 71.43           H
ATOM   3619 2HB  LEU A 241      -7.733 -15.438 -22.812  1.00 71.43           H
ATOM   3620  CG  LEU A 241      -7.924 -13.421 -22.121  1.00 71.43           C
ATOM   3621  HG  LEU A 241      -8.731 -12.761 -21.804  1.00 71.43           H
ATOM   3622  CD1 LEU A 241      -6.907 -13.472 -20.979  1.00 71.43           C
ATOM   3623 1HD1 LEU A 241      -7.397 -13.826 -20.072  1.00 71.43           H
ATOM   3624 2HD1 LEU A 241      -6.097 -14.152 -21.243  1.00 71.43           H
ATOM   3625 3HD1 LEU A 241      -6.503 -12.475 -20.808  1.00 71.43           H
ATOM   3626  CD2 LEU A 241      -7.325 -12.823 -23.395  1.00 71.43           C
ATOM   3627 1HD2 LEU A 241      -6.533 -13.475 -23.766  1.00 71.43           H
ATOM   3628 2HD2 LEU A 241      -8.103 -12.729 -24.153  1.00 71.43           H
ATOM   3629 3HD2 LEU A 241      -6.912 -11.839 -23.175  1.00 71.43           H
ATOM   3630  HN  LEU A 241     -10.831 -14.254 -21.665  1.00 71.43           H
ATOM   3631  N   ILE A 242     -10.844 -16.973 -23.110  1.00 72.44           N
ATOM   3632  CA  ILE A 242     -11.270 -18.298 -23.527  1.00 72.44           C
ATOM   3633  C   ILE A 242     -12.080 -18.185 -24.820  1.00 72.44           C
ATOM   3634  O   ILE A 242     -11.938 -19.011 -25.720  1.00 72.44           O
ATOM   3635  HA  ILE A 242     -10.371 -18.880 -23.733  1.00 72.44           H
ATOM   3636  CB  ILE A 242     -12.016 -19.002 -22.393  1.00 72.44           C
ATOM   3637  HB  ILE A 242     -12.735 -18.301 -21.970  1.00 72.44           H
ATOM   3638  CG1 ILE A 242     -11.057 -19.399 -21.269  1.00 72.44           C
ATOM   3639 1HG1 ILE A 242     -10.422 -20.221 -21.601  1.00 72.44           H
ATOM   3640 2HG1 ILE A 242     -10.399 -18.562 -21.035  1.00 72.44           H
ATOM   3641  CG2 ILE A 242     -12.809 -20.200 -22.920  1.00 72.44           C
ATOM   3642 1HG2 ILE A 242     -13.536 -19.859 -23.657  1.00 72.44           H
ATOM   3643 2HG2 ILE A 242     -12.127 -20.912 -23.384  1.00 72.44           H
ATOM   3644 3HG2 ILE A 242     -13.330 -20.683 -22.093  1.00 72.44           H
ATOM   3645  CD1 ILE A 242     -11.826 -19.818 -20.014  1.00 72.44           C
ATOM   3646 1HD1 ILE A 242     -12.441 -18.986 -19.671  1.00 72.44           H
ATOM   3647 2HD1 ILE A 242     -12.464 -20.670 -20.247  1.00 72.44           H
ATOM   3648 3HD1 ILE A 242     -11.120 -20.095 -19.231  1.00 72.44           H
ATOM   3649  HN  ILE A 242     -11.205 -16.671 -22.228  1.00 72.44           H
ATOM   3650  N   GLN A 243     -12.912 -17.155 -24.871  1.00 71.12           N
ATOM   3651  CA  GLN A 243     -13.826 -16.986 -25.988  1.00 71.12           C
ATOM   3652  C   GLN A 243     -13.054 -16.602 -27.252  1.00 71.12           C
ATOM   3653  O   GLN A 243     -13.467 -16.935 -28.361  1.00 71.12           O
ATOM   3654  HA  GLN A 243     -14.300 -17.958 -26.125  1.00 71.12           H
ATOM   3655  CB  GLN A 243     -14.900 -15.945 -25.665  1.00 71.12           C
ATOM   3656 1HB  GLN A 243     -14.440 -15.074 -25.200  1.00 71.12           H
ATOM   3657 2HB  GLN A 243     -15.371 -15.604 -26.587  1.00 71.12           H
ATOM   3658  CG  GLN A 243     -15.963 -16.527 -24.730  1.00 71.12           C
ATOM   3659 1HG  GLN A 243     -16.332 -17.469 -25.134  1.00 71.12           H
ATOM   3660 2HG  GLN A 243     -15.516 -16.749 -23.760  1.00 71.12           H
ATOM   3661  CD  GLN A 243     -17.127 -15.551 -24.549  1.00 71.12           C
ATOM   3662  OE1 GLN A 243     -17.031 -14.369 -24.835  1.00 71.12           O
ATOM   3663  NE2 GLN A 243     -18.231 -16.110 -24.060  1.00 71.12           N
ATOM   3664 1HE2 GLN A 243     -18.244 -17.087 -23.847  1.00 71.12           H
ATOM   3665 2HE2 GLN A 243     -19.047 -15.554 -23.907  1.00 71.12           H
ATOM   3666  HN  GLN A 243     -12.968 -16.446 -24.168  1.00 71.12           H
ATOM   3667  N   ALA A 244     -11.946 -15.906 -27.042  1.00 64.61           N
ATOM   3668  CA  ALA A 244     -11.244 -15.266 -28.141  1.00 64.61           C
ATOM   3669  C   ALA A 244     -10.290 -16.273 -28.787  1.00 64.61           C
ATOM   3670  O   ALA A 244      -9.595 -17.009 -28.089  1.00 64.61           O
ATOM   3671  HA  ALA A 244     -11.989 -14.961 -28.877  1.00 64.61           H
ATOM   3672  CB  ALA A 244     -10.519 -14.021 -27.628  1.00 64.61           C
ATOM   3673 1HB  ALA A 244     -11.244 -13.325 -27.206  1.00 64.61           H
ATOM   3674 2HB  ALA A 244      -9.802 -14.309 -26.859  1.00 64.61           H
ATOM   3675 3HB  ALA A 244      -9.992 -13.541 -28.453  1.00 64.61           H
ATOM   3676  HN  ALA A 244     -11.529 -15.777 -26.142  1.00 64.61           H
ATOM   3677  N   LYS A 245     -10.287 -16.272 -30.112  1.00 58.11           N
ATOM   3678  CA  LYS A 245      -9.657 -17.346 -30.859  1.00 58.11           C
ATOM   3679  C   LYS A 245      -8.166 -17.043 -31.021  1.00 58.11           C
ATOM   3680  O   LYS A 245      -7.403 -17.892 -31.480  1.00 58.11           O
ATOM   3681  HA  LYS A 245      -9.762 -18.259 -30.272  1.00 58.11           H
ATOM   3682  CB  LYS A 245     -10.385 -17.576 -32.185  1.00 58.11           C
ATOM   3683 1HB  LYS A 245     -10.492 -16.629 -32.715  1.00 58.11           H
ATOM   3684 2HB  LYS A 245      -9.792 -18.232 -32.822  1.00 58.11           H
ATOM   3685  CG  LYS A 245     -11.766 -18.194 -31.953  1.00 58.11           C
ATOM   3686 1HG  LYS A 245     -11.669 -19.087 -31.336  1.00 58.11           H
ATOM   3687 2HG  LYS A 245     -12.394 -17.493 -31.402  1.00 58.11           H
ATOM   3688  CD  LYS A 245     -12.436 -18.553 -33.280  1.00 58.11           C
ATOM   3689 1HD  LYS A 245     -12.659 -17.643 -33.837  1.00 58.11           H
ATOM   3690 2HD  LYS A 245     -11.750 -19.141 -33.890  1.00 58.11           H
ATOM   3691  CE  LYS A 245     -13.725 -19.344 -33.047  1.00 58.11           C
ATOM   3692 1HE  LYS A 245     -13.520 -20.207 -32.413  1.00 58.11           H
ATOM   3693 2HE  LYS A 245     -14.448 -18.724 -32.516  1.00 58.11           H
ATOM   3694  NZ  LYS A 245     -14.299 -19.792 -34.335  1.00 58.11           N
ATOM   3695 1HZ  LYS A 245     -15.147 -20.320 -34.162  1.00 58.11           H
ATOM   3696 2HZ  LYS A 245     -14.515 -18.984 -34.908  1.00 58.11           H
ATOM   3697 3HZ  LYS A 245     -13.627 -20.379 -34.818  1.00 58.11           H
ATOM   3698  HN  LYS A 245     -10.704 -15.556 -30.671  1.00 58.11           H
ATOM   3699  N   LYS A 246      -7.796 -15.831 -30.635  1.00 56.11           N
ATOM   3700  CA  LYS A 246      -6.463 -15.329 -30.921  1.00 56.11           C
ATOM   3701  C   LYS A 246      -5.472 -15.925 -29.919  1.00 56.11           C
ATOM   3702  O   LYS A 246      -5.756 -15.989 -28.723  1.00 56.11           O
ATOM   3703  HA  LYS A 246      -6.191 -15.672 -31.920  1.00 56.11           H
ATOM   3704  CB  LYS A 246      -6.461 -13.800 -30.951  1.00 56.11           C
ATOM   3705 1HB  LYS A 246      -7.196 -13.417 -30.243  1.00 56.11           H
ATOM   3706 2HB  LYS A 246      -5.488 -13.427 -30.632  1.00 56.11           H
ATOM   3707  CG  LYS A 246      -6.777 -13.279 -32.355  1.00 56.11           C
ATOM   3708 1HG  LYS A 246      -6.100 -13.735 -33.077  1.00 56.11           H
ATOM   3709 2HG  LYS A 246      -7.789 -13.572 -32.636  1.00 56.11           H
ATOM   3710  CD  LYS A 246      -6.646 -11.756 -32.417  1.00 56.11           C
ATOM   3711 1HD  LYS A 246      -7.426 -11.295 -31.810  1.00 56.11           H
ATOM   3712 2HD  LYS A 246      -5.690 -11.452 -31.991  1.00 56.11           H
ATOM   3713  CE  LYS A 246      -6.751 -11.255 -33.859  1.00 56.11           C
ATOM   3714 1HE  LYS A 246      -5.982 -11.726 -34.471  1.00 56.11           H
ATOM   3715 2HE  LYS A 246      -7.715 -11.542 -34.280  1.00 56.11           H
ATOM   3716  NZ  LYS A 246      -6.600  -9.783 -33.909  1.00 56.11           N
ATOM   3717 1HZ  LYS A 246      -6.687  -9.467 -34.868  1.00 56.11           H
ATOM   3718 2HZ  LYS A 246      -7.322  -9.350 -33.343  1.00 56.11           H
ATOM   3719 3HZ  LYS A 246      -5.688  -9.525 -33.548  1.00 56.11           H
ATOM   3720  HN  LYS A 246      -8.388 -15.198 -30.137  1.00 56.11           H
ATOM   3721  N   SER A 247      -4.331 -16.347 -30.442  1.00 55.00           N
ATOM   3722  CA  SER A 247      -3.373 -17.095 -29.646  1.00 55.00           C
ATOM   3723  C   SER A 247      -2.762 -16.189 -28.575  1.00 55.00           C
ATOM   3724  O   SER A 247      -2.511 -16.628 -27.454  1.00 55.00           O
ATOM   3725  HA  SER A 247      -3.946 -17.899 -29.185  1.00 55.00           H
ATOM   3726  CB  SER A 247      -2.273 -17.694 -30.525  1.00 55.00           C
ATOM   3727 1HB  SER A 247      -1.769 -18.493 -29.982  1.00 55.00           H
ATOM   3728 2HB  SER A 247      -2.722 -18.145 -31.410  1.00 55.00           H
ATOM   3729  OG  SER A 247      -1.318 -16.716 -30.925  1.00 55.00           O
ATOM   3730  HG  SER A 247      -0.622 -17.135 -31.509  1.00 55.00           H
ATOM   3731  HN  SER A 247      -4.057 -16.186 -31.391  1.00 55.00           H
ATOM   3732  N   SER A 248      -2.539 -14.940 -28.959  1.00 57.34           N
ATOM   3733  CA  SER A 248      -1.711 -14.050 -28.164  1.00 57.34           C
ATOM   3734  C   SER A 248      -2.335 -13.848 -26.782  1.00 57.34           C
ATOM   3735  O   SER A 248      -1.777 -13.144 -25.942  1.00 57.34           O
ATOM   3736  HA  SER A 248      -0.747 -14.551 -28.079  1.00 57.34           H
ATOM   3737  CB  SER A 248      -1.523 -12.702 -28.864  1.00 57.34           C
ATOM   3738 1HB  SER A 248      -0.801 -12.103 -28.309  1.00 57.34           H
ATOM   3739 2HB  SER A 248      -1.106 -12.864 -29.858  1.00 57.34           H
ATOM   3740  OG  SER A 248      -2.749 -11.983 -28.976  1.00 57.34           O
ATOM   3741  HG  SER A 248      -2.591 -11.106 -29.429  1.00 57.34           H
ATOM   3742  HN  SER A 248      -2.913 -14.537 -29.794  1.00 57.34           H
ATOM   3743  N   LYS A 249      -3.484 -14.479 -26.590  1.00 59.91           N
ATOM   3744  CA  LYS A 249      -4.206 -14.353 -25.335  1.00 59.91           C
ATOM   3745  C   LYS A 249      -3.361 -14.943 -24.204  1.00 59.91           C
ATOM   3746  O   LYS A 249      -3.343 -14.410 -23.095  1.00 59.91           O
ATOM   3747  HA  LYS A 249      -4.345 -13.289 -25.143  1.00 59.91           H
ATOM   3748  CB  LYS A 249      -5.598 -14.977 -25.453  1.00 59.91           C
ATOM   3749 1HB  LYS A 249      -5.511 -16.009 -25.791  1.00 59.91           H
ATOM   3750 2HB  LYS A 249      -6.073 -15.003 -24.472  1.00 59.91           H
ATOM   3751  CG  LYS A 249      -6.473 -14.186 -26.428  1.00 59.91           C
ATOM   3752 1HG  LYS A 249      -6.655 -13.188 -26.031  1.00 59.91           H
ATOM   3753 2HG  LYS A 249      -5.947 -14.062 -27.374  1.00 59.91           H
ATOM   3754  CD  LYS A 249      -7.806 -14.897 -26.668  1.00 59.91           C
ATOM   3755 1HD  LYS A 249      -7.645 -15.974 -26.718  1.00 59.91           H
ATOM   3756 2HD  LYS A 249      -8.476 -14.714 -25.828  1.00 59.91           H
ATOM   3757  CE  LYS A 249      -8.460 -14.412 -27.963  1.00 59.91           C
ATOM   3758 1HE  LYS A 249      -7.752 -14.494 -28.788  1.00 59.91           H
ATOM   3759 2HE  LYS A 249      -9.310 -15.049 -28.209  1.00 59.91           H
ATOM   3760  NZ  LYS A 249      -8.908 -13.009 -27.824  1.00 59.91           N
ATOM   3761 1HZ  LYS A 249      -9.570 -12.790 -28.561  1.00 59.91           H
ATOM   3762 2HZ  LYS A 249      -9.354 -12.884 -26.922  1.00 59.91           H
ATOM   3763 3HZ  LYS A 249      -8.108 -12.390 -27.894  1.00 59.91           H
ATOM   3764  HN  LYS A 249      -3.921 -15.067 -27.271  1.00 59.91           H
ATOM   3765  N   HIS A 250      -2.683 -16.035 -24.523  1.00 64.19           N
ATOM   3766  CA  HIS A 250      -1.949 -16.781 -23.515  1.00 64.19           C
ATOM   3767  C   HIS A 250      -0.921 -15.866 -22.846  1.00 64.19           C
ATOM   3768  O   HIS A 250      -0.722 -15.931 -21.634  1.00 64.19           O
ATOM   3769  HA  HIS A 250      -2.677 -17.100 -22.769  1.00 64.19           H
ATOM   3770  CB  HIS A 250      -1.319 -18.037 -24.120  1.00 64.19           C
ATOM   3771 1HB  HIS A 250      -0.799 -17.765 -25.038  1.00 64.19           H
ATOM   3772 2HB  HIS A 250      -0.568 -18.423 -23.430  1.00 64.19           H
ATOM   3773  CG  HIS A 250      -2.311 -19.134 -24.427  1.00 64.19           C
ATOM   3774  ND1 HIS A 250      -2.826 -19.973 -23.455  1.00 64.19           N
ATOM   3775  HD1 HIS A 250      -2.605 -19.944 -22.480  1.00 64.19           H
ATOM   3776  CD2 HIS A 250      -2.877 -19.519 -25.607  1.00 64.19           C
ATOM   3777  HD2 HIS A 250      -2.690 -19.067 -26.581  1.00 64.19           H
ATOM   3778  CE1 HIS A 250      -3.662 -20.822 -24.034  1.00 64.19           C
ATOM   3779  HE1 HIS A 250      -4.227 -21.608 -23.533  1.00 64.19           H
ATOM   3780  NE2 HIS A 250      -3.692 -20.539 -25.368  1.00 64.19           N
ATOM   3781  HN  HIS A 250      -2.630 -16.410 -25.448  1.00 64.19           H
ATOM   3782  N   LYS A 251      -0.295 -15.034 -23.666  1.00 66.69           N
ATOM   3783  CA  LYS A 251       0.746 -14.145 -23.179  1.00 66.69           C
ATOM   3784  C   LYS A 251       0.130 -13.119 -22.226  1.00 66.69           C
ATOM   3785  O   LYS A 251       0.629 -12.915 -21.120  1.00 66.69           O
ATOM   3786  HA  LYS A 251       1.458 -14.752 -22.619  1.00 66.69           H
ATOM   3787  CB  LYS A 251       1.507 -13.519 -24.349  1.00 66.69           C
ATOM   3788 1HB  LYS A 251       1.749 -14.287 -25.083  1.00 66.69           H
ATOM   3789 2HB  LYS A 251       0.872 -12.788 -24.851  1.00 66.69           H
ATOM   3790  CG  LYS A 251       2.792 -12.841 -23.868  1.00 66.69           C
ATOM   3791 1HG  LYS A 251       2.543 -11.966 -23.269  1.00 66.69           H
ATOM   3792 2HG  LYS A 251       3.346 -13.522 -23.223  1.00 66.69           H
ATOM   3793  CD  LYS A 251       3.668 -12.425 -25.051  1.00 66.69           C
ATOM   3794 1HD  LYS A 251       3.739 -13.247 -25.763  1.00 66.69           H
ATOM   3795 2HD  LYS A 251       3.204 -11.589 -25.576  1.00 66.69           H
ATOM   3796  CE  LYS A 251       5.068 -12.025 -24.583  1.00 66.69           C
ATOM   3797 1HE  LYS A 251       5.037 -11.035 -24.127  1.00 66.69           H
ATOM   3798 2HE  LYS A 251       5.413 -12.718 -23.815  1.00 66.69           H
ATOM   3799  NZ  LYS A 251       6.015 -12.024 -25.720  1.00 66.69           N
ATOM   3800 1HZ  LYS A 251       6.964 -11.950 -25.370  1.00 66.69           H
ATOM   3801 2HZ  LYS A 251       5.915 -12.887 -26.244  1.00 66.69           H
ATOM   3802 3HZ  LYS A 251       5.815 -11.236 -26.326  1.00 66.69           H
ATOM   3803  HN  LYS A 251      -0.489 -14.961 -24.644  1.00 66.69           H
ATOM   3804  N   ALA A 252      -0.946 -12.500 -22.689  1.00 65.59           N
ATOM   3805  CA  ALA A 252      -1.613 -11.472 -21.908  1.00 65.59           C
ATOM   3806  C   ALA A 252      -2.080 -12.070 -20.580  1.00 65.59           C
ATOM   3807  O   ALA A 252      -1.984 -11.425 -19.537  1.00 65.59           O
ATOM   3808  HA  ALA A 252      -0.887 -10.685 -21.707  1.00 65.59           H
ATOM   3809  CB  ALA A 252      -2.768 -10.882 -22.720  1.00 65.59           C
ATOM   3810 1HB  ALA A 252      -2.379 -10.444 -23.640  1.00 65.59           H
ATOM   3811 2HB  ALA A 252      -3.479 -11.670 -22.966  1.00 65.59           H
ATOM   3812 3HB  ALA A 252      -3.268 -10.111 -22.134  1.00 65.59           H
ATOM   3813  HN  ALA A 252      -1.361 -12.690 -23.579  1.00 65.59           H
ATOM   3814  N   LEU A 253      -2.577 -13.296 -20.661  1.00 69.85           N
ATOM   3815  CA  LEU A 253      -3.049 -13.992 -19.477  1.00 69.85           C
ATOM   3816  C   LEU A 253      -1.893 -14.144 -18.485  1.00 69.85           C
ATOM   3817  O   LEU A 253      -2.035 -13.821 -17.307  1.00 69.85           O
ATOM   3818  HA  LEU A 253      -3.818 -13.372 -19.018  1.00 69.85           H
ATOM   3819  CB  LEU A 253      -3.707 -15.319 -19.862  1.00 69.85           C
ATOM   3820 1HB  LEU A 253      -4.341 -15.148 -20.732  1.00 69.85           H
ATOM   3821 2HB  LEU A 253      -2.925 -16.014 -20.169  1.00 69.85           H
ATOM   3822  CG  LEU A 253      -4.550 -15.990 -18.775  1.00 69.85           C
ATOM   3823  HG  LEU A 253      -4.021 -15.895 -17.826  1.00 69.85           H
ATOM   3824  CD1 LEU A 253      -5.898 -15.285 -18.614  1.00 69.85           C
ATOM   3825 1HD1 LEU A 253      -5.733 -14.244 -18.335  1.00 69.85           H
ATOM   3826 2HD1 LEU A 253      -6.445 -15.327 -19.556  1.00 69.85           H
ATOM   3827 3HD1 LEU A 253      -6.477 -15.782 -17.835  1.00 69.85           H
ATOM   3828  CD2 LEU A 253      -4.714 -17.485 -19.054  1.00 69.85           C
ATOM   3829 1HD2 LEU A 253      -5.209 -17.623 -20.015  1.00 69.85           H
ATOM   3830 2HD2 LEU A 253      -3.733 -17.960 -19.078  1.00 69.85           H
ATOM   3831 3HD2 LEU A 253      -5.317 -17.937 -18.266  1.00 69.85           H
ATOM   3832  HN  LEU A 253      -2.658 -13.810 -21.515  1.00 69.85           H
ATOM   3833  N   LYS A 254      -0.776 -14.637 -18.999  1.00 72.01           N
ATOM   3834  CA  LYS A 254       0.379 -14.905 -18.159  1.00 72.01           C
ATOM   3835  C   LYS A 254       0.770 -13.628 -17.413  1.00 72.01           C
ATOM   3836  O   LYS A 254       0.990 -13.653 -16.203  1.00 72.01           O
ATOM   3837  HA  LYS A 254       0.083 -15.656 -17.426  1.00 72.01           H
ATOM   3838  CB  LYS A 254       1.516 -15.506 -18.988  1.00 72.01           C
ATOM   3839 1HB  LYS A 254       1.152 -16.373 -19.539  1.00 72.01           H
ATOM   3840 2HB  LYS A 254       1.856 -14.779 -19.726  1.00 72.01           H
ATOM   3841  CG  LYS A 254       2.688 -15.918 -18.094  1.00 72.01           C
ATOM   3842 1HG  LYS A 254       3.111 -15.036 -17.613  1.00 72.01           H
ATOM   3843 2HG  LYS A 254       2.330 -16.574 -17.300  1.00 72.01           H
ATOM   3844  CD  LYS A 254       3.771 -16.633 -18.905  1.00 72.01           C
ATOM   3845 1HD  LYS A 254       3.345 -17.509 -19.395  1.00 72.01           H
ATOM   3846 2HD  LYS A 254       4.136 -15.974 -19.692  1.00 72.01           H
ATOM   3847  CE  LYS A 254       4.935 -17.059 -18.008  1.00 72.01           C
ATOM   3848 1HE  LYS A 254       5.429 -16.178 -17.600  1.00 72.01           H
ATOM   3849 2HE  LYS A 254       4.559 -17.634 -17.162  1.00 72.01           H
ATOM   3850  NZ  LYS A 254       5.908 -17.872 -18.773  1.00 72.01           N
ATOM   3851 1HZ  LYS A 254       6.683 -18.125 -18.171  1.00 72.01           H
ATOM   3852 2HZ  LYS A 254       5.454 -18.712 -19.112  1.00 72.01           H
ATOM   3853 3HZ  LYS A 254       6.253 -17.333 -19.560  1.00 72.01           H
ATOM   3854  HN  LYS A 254      -0.652 -14.851 -19.968  1.00 72.01           H
ATOM   3855  N   VAL A 255       0.845 -12.540 -18.167  1.00 70.71           N
ATOM   3856  CA  VAL A 255       1.227 -11.260 -17.596  1.00 70.71           C
ATOM   3857  C   VAL A 255       0.337 -10.958 -16.389  1.00 70.71           C
ATOM   3858  O   VAL A 255       0.832 -10.595 -15.323  1.00 70.71           O
ATOM   3859  HA  VAL A 255       2.260 -11.345 -17.258  1.00 70.71           H
ATOM   3860  CB  VAL A 255       1.168 -10.170 -18.669  1.00 70.71           C
ATOM   3861  HB  VAL A 255       0.192 -10.226 -19.150  1.00 70.71           H
ATOM   3862  CG1 VAL A 255       1.306  -8.780 -18.047  1.00 70.71           C
ATOM   3863 1HG1 VAL A 255       0.494  -8.616 -17.338  1.00 70.71           H
ATOM   3864 2HG1 VAL A 255       2.262  -8.707 -17.527  1.00 70.71           H
ATOM   3865 3HG1 VAL A 255       1.261  -8.024 -18.831  1.00 70.71           H
ATOM   3866  CG2 VAL A 255       2.235 -10.399 -19.742  1.00 70.71           C
ATOM   3867 1HG2 VAL A 255       3.222 -10.383 -19.281  1.00 70.71           H
ATOM   3868 2HG2 VAL A 255       2.071 -11.367 -20.217  1.00 70.71           H
ATOM   3869 3HG2 VAL A 255       2.171  -9.611 -20.492  1.00 70.71           H
ATOM   3870  HN  VAL A 255       0.651 -12.525 -19.148  1.00 70.71           H
ATOM   3871  N   THR A 256      -0.962 -11.121 -16.597  1.00 70.64           N
ATOM   3872  CA  THR A 256      -1.939 -10.650 -15.629  1.00 70.64           C
ATOM   3873  C   THR A 256      -1.895 -11.511 -14.365  1.00 70.64           C
ATOM   3874  O   THR A 256      -1.905 -10.988 -13.253  1.00 70.64           O
ATOM   3875  HA  THR A 256      -1.670  -9.636 -15.335  1.00 70.64           H
ATOM   3876  CB  THR A 256      -3.310 -10.638 -16.309  1.00 70.64           C
ATOM   3877  HB  THR A 256      -3.713 -11.648 -16.390  1.00 70.64           H
ATOM   3878  OG1 THR A 256      -3.078  -9.968 -17.545  1.00 70.64           O
ATOM   3879  HG1 THR A 256      -3.176 -10.609 -18.306  1.00 70.64           H
ATOM   3880  CG2 THR A 256      -4.316  -9.744 -15.583  1.00 70.64           C
ATOM   3881 1HG2 THR A 256      -3.943  -8.720 -15.561  1.00 70.64           H
ATOM   3882 2HG2 THR A 256      -4.451 -10.103 -14.562  1.00 70.64           H
ATOM   3883 3HG2 THR A 256      -5.271  -9.772 -16.107  1.00 70.64           H
ATOM   3884  HN  THR A 256      -1.348 -11.563 -17.406  1.00 70.64           H
ATOM   3885  N   ILE A 257      -1.848 -12.818 -14.580  1.00 74.14           N
ATOM   3886  CA  ILE A 257      -1.823 -13.758 -13.471  1.00 74.14           C
ATOM   3887  C   ILE A 257      -0.620 -13.451 -12.576  1.00 74.14           C
ATOM   3888  O   ILE A 257      -0.727 -13.494 -11.351  1.00 74.14           O
ATOM   3889  HA  ILE A 257      -2.733 -13.604 -12.892  1.00 74.14           H
ATOM   3890  CB  ILE A 257      -1.853 -15.197 -13.989  1.00 74.14           C
ATOM   3891  HB  ILE A 257      -1.108 -15.293 -14.778  1.00 74.14           H
ATOM   3892  CG1 ILE A 257      -3.212 -15.528 -14.609  1.00 74.14           C
ATOM   3893 1HG1 ILE A 257      -3.979 -15.528 -13.834  1.00 74.14           H
ATOM   3894 2HG1 ILE A 257      -3.486 -14.756 -15.328  1.00 74.14           H
ATOM   3895  CG2 ILE A 257      -1.471 -16.185 -12.884  1.00 74.14           C
ATOM   3896 1HG2 ILE A 257      -0.465 -15.962 -12.530  1.00 74.14           H
ATOM   3897 2HG2 ILE A 257      -2.176 -16.095 -12.057  1.00 74.14           H
ATOM   3898 3HG2 ILE A 257      -1.501 -17.201 -13.279  1.00 74.14           H
ATOM   3899  CD1 ILE A 257      -3.181 -16.891 -15.302  1.00 74.14           C
ATOM   3900 1HD1 ILE A 257      -2.430 -16.880 -16.092  1.00 74.14           H
ATOM   3901 2HD1 ILE A 257      -2.932 -17.664 -14.575  1.00 74.14           H
ATOM   3902 3HD1 ILE A 257      -4.160 -17.102 -15.734  1.00 74.14           H
ATOM   3903  HN  ILE A 257      -1.827 -13.236 -15.488  1.00 74.14           H
ATOM   3904  N   THR A 258       0.497 -13.150 -13.222  1.00 76.64           N
ATOM   3905  CA  THR A 258       1.730 -12.885 -12.501  1.00 76.64           C
ATOM   3906  C   THR A 258       1.548 -11.701 -11.549  1.00 76.64           C
ATOM   3907  O   THR A 258       1.934 -11.772 -10.384  1.00 76.64           O
ATOM   3908  HA  THR A 258       1.963 -13.756 -11.888  1.00 76.64           H
ATOM   3909  CB  THR A 258       2.843 -12.673 -13.530  1.00 76.64           C
ATOM   3910  HB  THR A 258       2.619 -11.823 -14.175  1.00 76.64           H
ATOM   3911  OG1 THR A 258       2.952 -13.932 -14.188  1.00 76.64           O
ATOM   3912  HG1 THR A 258       2.306 -13.978 -14.949  1.00 76.64           H
ATOM   3913  CG2 THR A 258       4.212 -12.472 -12.878  1.00 76.64           C
ATOM   3914 1HG2 THR A 258       4.465 -13.352 -12.286  1.00 76.64           H
ATOM   3915 2HG2 THR A 258       4.182 -11.596 -12.230  1.00 76.64           H
ATOM   3916 3HG2 THR A 258       4.965 -12.326 -13.652  1.00 76.64           H
ATOM   3917  HN  THR A 258       0.567 -13.085 -14.218  1.00 76.64           H
ATOM   3918  N   VAL A 259       0.960 -10.640 -12.082  1.00 73.29           N
ATOM   3919  CA  VAL A 259       0.790  -9.416 -11.318  1.00 73.29           C
ATOM   3920  C   VAL A 259      -0.091  -9.699 -10.099  1.00 73.29           C
ATOM   3921  O   VAL A 259       0.213  -9.256  -8.993  1.00 73.29           O
ATOM   3922  HA  VAL A 259       1.776  -9.104 -10.972  1.00 73.29           H
ATOM   3923  CB  VAL A 259       0.232  -8.311 -12.216  1.00 73.29           C
ATOM   3924  HB  VAL A 259      -0.673  -8.691 -12.691  1.00 73.29           H
ATOM   3925  CG1 VAL A 259      -0.151  -7.078 -11.395  1.00 73.29           C
ATOM   3926 1HG1 VAL A 259      -0.911  -7.350 -10.663  1.00 73.29           H
ATOM   3927 2HG1 VAL A 259       0.731  -6.697 -10.880  1.00 73.29           H
ATOM   3928 3HG1 VAL A 259      -0.545  -6.308 -12.058  1.00 73.29           H
ATOM   3929  CG2 VAL A 259       1.226  -7.948 -13.321  1.00 73.29           C
ATOM   3930 1HG2 VAL A 259       2.155  -7.597 -12.873  1.00 73.29           H
ATOM   3931 2HG2 VAL A 259       1.427  -8.827 -13.933  1.00 73.29           H
ATOM   3932 3HG2 VAL A 259       0.803  -7.160 -13.945  1.00 73.29           H
ATOM   3933  HN  VAL A 259       0.604 -10.608 -13.016  1.00 73.29           H
ATOM   3934  N   LEU A 260      -1.165 -10.435 -10.344  1.00 74.60           N
ATOM   3935  CA  LEU A 260      -2.097 -10.775  -9.282  1.00 74.60           C
ATOM   3936  C   LEU A 260      -1.355 -11.536  -8.182  1.00 74.60           C
ATOM   3937  O   LEU A 260      -1.501 -11.226  -7.001  1.00 74.60           O
ATOM   3938  HA  LEU A 260      -2.470  -9.840  -8.864  1.00 74.60           H
ATOM   3939  CB  LEU A 260      -3.301 -11.530  -9.848  1.00 74.60           C
ATOM   3940 1HB  LEU A 260      -3.766 -10.911 -10.616  1.00 74.60           H
ATOM   3941 2HB  LEU A 260      -2.940 -12.432 -10.342  1.00 74.60           H
ATOM   3942  CG  LEU A 260      -4.377 -11.931  -8.837  1.00 74.60           C
ATOM   3943  HG  LEU A 260      -3.902 -12.509  -8.044  1.00 74.60           H
ATOM   3944  CD1 LEU A 260      -5.003 -10.697  -8.184  1.00 74.60           C
ATOM   3945 1HD1 LEU A 260      -4.231 -10.129  -7.665  1.00 74.60           H
ATOM   3946 2HD1 LEU A 260      -5.460 -10.073  -8.951  1.00 74.60           H
ATOM   3947 3HD1 LEU A 260      -5.764 -11.011  -7.469  1.00 74.60           H
ATOM   3948  CD2 LEU A 260      -5.430 -12.833  -9.485  1.00 74.60           C
ATOM   3949 1HD2 LEU A 260      -5.906 -12.302 -10.309  1.00 74.60           H
ATOM   3950 2HD2 LEU A 260      -4.951 -13.736  -9.863  1.00 74.60           H
ATOM   3951 3HD2 LEU A 260      -6.182 -13.103  -8.744  1.00 74.60           H
ATOM   3952  HN  LEU A 260      -1.402 -10.796 -11.246  1.00 74.60           H
ATOM   3953  N   THR A 261      -0.576 -12.519  -8.609  1.00 81.24           N
ATOM   3954  CA  THR A 261       0.053 -13.436  -7.674  1.00 81.24           C
ATOM   3955  C   THR A 261       1.027 -12.684  -6.764  1.00 81.24           C
ATOM   3956  O   THR A 261       1.077 -12.936  -5.561  1.00 81.24           O
ATOM   3957  HA  THR A 261      -0.721 -13.859  -7.034  1.00 81.24           H
ATOM   3958  CB  THR A 261       0.716 -14.554  -8.481  1.00 81.24           C
ATOM   3959  HB  THR A 261       1.558 -14.170  -9.059  1.00 81.24           H
ATOM   3960  OG1 THR A 261      -0.350 -15.111  -9.244  1.00 81.24           O
ATOM   3961  HG1 THR A 261      -0.327 -14.752 -10.177  1.00 81.24           H
ATOM   3962  CG2 THR A 261       1.189 -15.711  -7.600  1.00 81.24           C
ATOM   3963 1HG2 THR A 261       0.335 -16.139  -7.073  1.00 81.24           H
ATOM   3964 2HG2 THR A 261       1.916 -15.344  -6.875  1.00 81.24           H
ATOM   3965 3HG2 THR A 261       1.652 -16.477  -8.222  1.00 81.24           H
ATOM   3966  HN  THR A 261      -0.373 -12.693  -9.573  1.00 81.24           H
ATOM   3967  N   VAL A 262       1.776 -11.777  -7.372  1.00 81.52           N
ATOM   3968  CA  VAL A 262       2.777 -11.020  -6.641  1.00 81.52           C
ATOM   3969  C   VAL A 262       2.087 -10.166  -5.575  1.00 81.52           C
ATOM   3970  O   VAL A 262       2.557 -10.083  -4.441  1.00 81.52           O
ATOM   3971  HA  VAL A 262       3.434 -11.735  -6.146  1.00 81.52           H
ATOM   3972  CB  VAL A 262       3.623 -10.194  -7.613  1.00 81.52           C
ATOM   3973  HB  VAL A 262       2.944  -9.615  -8.239  1.00 81.52           H
ATOM   3974  CG1 VAL A 262       4.521  -9.211  -6.859  1.00 81.52           C
ATOM   3975 1HG1 VAL A 262       3.903  -8.533  -6.270  1.00 81.52           H
ATOM   3976 2HG1 VAL A 262       5.188  -9.763  -6.197  1.00 81.52           H
ATOM   3977 3HG1 VAL A 262       5.110  -8.637  -7.574  1.00 81.52           H
ATOM   3978  CG2 VAL A 262       4.448 -11.100  -8.528  1.00 81.52           C
ATOM   3979 1HG2 VAL A 262       5.113 -11.718  -7.924  1.00 81.52           H
ATOM   3980 2HG2 VAL A 262       3.780 -11.742  -9.103  1.00 81.52           H
ATOM   3981 3HG2 VAL A 262       5.040 -10.488  -9.208  1.00 81.52           H
ATOM   3982  HN  VAL A 262       1.707 -11.556  -8.346  1.00 81.52           H
ATOM   3983  N   PHE A 263       0.983  -9.554  -5.976  1.00 77.53           N
ATOM   3984  CA  PHE A 263       0.234  -8.694  -5.076  1.00 77.53           C
ATOM   3985  C   PHE A 263      -0.295  -9.483  -3.877  1.00 77.53           C
ATOM   3986  O   PHE A 263      -0.092  -9.087  -2.730  1.00 77.53           O
ATOM   3987  HA  PHE A 263       0.917  -7.920  -4.726  1.00 77.53           H
ATOM   3988  CB  PHE A 263      -0.950  -8.139  -5.869  1.00 77.53           C
ATOM   3989 1HB  PHE A 263      -0.572  -7.602  -6.739  1.00 77.53           H
ATOM   3990 2HB  PHE A 263      -1.547  -8.971  -6.242  1.00 77.53           H
ATOM   3991  CG  PHE A 263      -1.855  -7.203  -5.064  1.00 77.53           C
ATOM   3992  CD1 PHE A 263      -2.931  -7.703  -4.400  1.00 77.53           C
ATOM   3993  HD1 PHE A 263      -3.150  -8.770  -4.441  1.00 77.53           H
ATOM   3994  CD2 PHE A 263      -1.582  -5.872  -5.012  1.00 77.53           C
ATOM   3995  HD2 PHE A 263      -0.719  -5.471  -5.544  1.00 77.53           H
ATOM   3996  CE1 PHE A 263      -3.771  -6.835  -3.653  1.00 77.53           C
ATOM   3997  HE1 PHE A 263      -4.633  -7.236  -3.121  1.00 77.53           H
ATOM   3998  CE2 PHE A 263      -2.421  -5.004  -4.265  1.00 77.53           C
ATOM   3999  HE2 PHE A 263      -2.203  -3.937  -4.223  1.00 77.53           H
ATOM   4000  CZ  PHE A 263      -3.498  -5.504  -3.601  1.00 77.53           C
ATOM   4001  HZ  PHE A 263      -4.142  -4.838  -3.027  1.00 77.53           H
ATOM   4002  HN  PHE A 263       0.599  -9.638  -6.896  1.00 77.53           H
ATOM   4003  N   VAL A 264      -0.963 -10.586  -4.183  1.00 81.92           N
ATOM   4004  CA  VAL A 264      -1.614 -11.377  -3.153  1.00 81.92           C
ATOM   4005  C   VAL A 264      -0.564 -11.870  -2.155  1.00 81.92           C
ATOM   4006  O   VAL A 264      -0.755 -11.764  -0.944  1.00 81.92           O
ATOM   4007  HA  VAL A 264      -2.315 -10.725  -2.631  1.00 81.92           H
ATOM   4008  CB  VAL A 264      -2.411 -12.515  -3.793  1.00 81.92           C
ATOM   4009  HB  VAL A 264      -1.742 -13.060  -4.459  1.00 81.92           H
ATOM   4010  CG1 VAL A 264      -2.917 -13.495  -2.731  1.00 81.92           C
ATOM   4011 1HG1 VAL A 264      -2.068 -13.920  -2.196  1.00 81.92           H
ATOM   4012 2HG1 VAL A 264      -3.563 -12.968  -2.029  1.00 81.92           H
ATOM   4013 3HG1 VAL A 264      -3.480 -14.294  -3.213  1.00 81.92           H
ATOM   4014  CG2 VAL A 264      -3.569 -11.970  -4.632  1.00 81.92           C
ATOM   4015 1HG2 VAL A 264      -4.237 -11.390  -3.995  1.00 81.92           H
ATOM   4016 2HG2 VAL A 264      -3.175 -11.331  -5.422  1.00 81.92           H
ATOM   4017 3HG2 VAL A 264      -4.119 -12.800  -5.075  1.00 81.92           H
ATOM   4018  HN  VAL A 264      -1.063 -10.939  -5.113  1.00 81.92           H
ATOM   4019  N   LEU A 265       0.522 -12.398  -2.700  1.00 87.27           N
ATOM   4020  CA  LEU A 265       1.530 -13.048  -1.880  1.00 87.27           C
ATOM   4021  C   LEU A 265       2.198 -12.006  -0.980  1.00 87.27           C
ATOM   4022  O   LEU A 265       2.652 -12.327   0.117  1.00 87.27           O
ATOM   4023  HA  LEU A 265       1.019 -13.774  -1.247  1.00 87.27           H
ATOM   4024  CB  LEU A 265       2.515 -13.824  -2.756  1.00 87.27           C
ATOM   4025 1HB  LEU A 265       2.875 -13.159  -3.541  1.00 87.27           H
ATOM   4026 2HB  LEU A 265       3.377 -14.095  -2.147  1.00 87.27           H
ATOM   4027  CG  LEU A 265       1.970 -15.094  -3.413  1.00 87.27           C
ATOM   4028  HG  LEU A 265       1.116 -14.820  -4.032  1.00 87.27           H
ATOM   4029  CD1 LEU A 265       3.014 -15.724  -4.337  1.00 87.27           C
ATOM   4030 1HD1 LEU A 265       3.283 -15.014  -5.119  1.00 87.27           H
ATOM   4031 2HD1 LEU A 265       3.902 -15.982  -3.760  1.00 87.27           H
ATOM   4032 3HD1 LEU A 265       2.601 -16.625  -4.791  1.00 87.27           H
ATOM   4033  CD2 LEU A 265       1.466 -16.083  -2.360  1.00 87.27           C
ATOM   4034 1HD2 LEU A 265       2.286 -16.357  -1.696  1.00 87.27           H
ATOM   4035 2HD2 LEU A 265       0.668 -15.620  -1.780  1.00 87.27           H
ATOM   4036 3HD2 LEU A 265       1.085 -16.977  -2.854  1.00 87.27           H
ATOM   4037  HN  LEU A 265       0.717 -12.388  -3.680  1.00 87.27           H
ATOM   4038  N   SER A 266       2.236 -10.778  -1.477  1.00 87.27           N
ATOM   4039  CA  SER A 266       2.924  -9.708  -0.776  1.00 87.27           C
ATOM   4040  C   SER A 266       2.007  -9.105   0.290  1.00 87.27           C
ATOM   4041  O   SER A 266       2.454  -8.785   1.390  1.00 87.27           O
ATOM   4042  HA  SER A 266       3.792 -10.177  -0.313  1.00 87.27           H
ATOM   4043  CB  SER A 266       3.391  -8.623  -1.749  1.00 87.27           C
ATOM   4044 1HB  SER A 266       3.869  -7.817  -1.191  1.00 87.27           H
ATOM   4045 2HB  SER A 266       4.145  -9.037  -2.419  1.00 87.27           H
ATOM   4046  OG  SER A 266       2.313  -8.095  -2.516  1.00 87.27           O
ATOM   4047  HG  SER A 266       2.222  -8.602  -3.373  1.00 87.27           H
ATOM   4048  HN  SER A 266       1.809 -10.511  -2.341  1.00 87.27           H
ATOM   4049  N   GLN A 267       0.740  -8.969  -0.074  1.00 86.00           N
ATOM   4050  CA  GLN A 267      -0.188  -8.187   0.724  1.00 86.00           C
ATOM   4051  C   GLN A 267      -0.931  -9.090   1.711  1.00 86.00           C
ATOM   4052  O   GLN A 267      -1.260  -8.667   2.818  1.00 86.00           O
ATOM   4053  HA  GLN A 267       0.429  -7.473   1.269  1.00 86.00           H
ATOM   4054  CB  GLN A 267      -1.170  -7.423  -0.167  1.00 86.00           C
ATOM   4055 1HB  GLN A 267      -1.725  -8.126  -0.788  1.00 86.00           H
ATOM   4056 2HB  GLN A 267      -1.898  -6.901   0.453  1.00 86.00           H
ATOM   4057  CG  GLN A 267      -0.435  -6.419  -1.057  1.00 86.00           C
ATOM   4058 1HG  GLN A 267       0.263  -6.946  -1.707  1.00 86.00           H
ATOM   4059 2HG  GLN A 267      -1.150  -5.909  -1.703  1.00 86.00           H
ATOM   4060  CD  GLN A 267       0.322  -5.391  -0.214  1.00 86.00           C
ATOM   4061  OE1 GLN A 267      -0.146  -4.924   0.812  1.00 86.00           O
ATOM   4062  NE2 GLN A 267       1.516  -5.065  -0.701  1.00 86.00           N
ATOM   4063 1HE2 GLN A 267       1.842  -5.485  -1.548  1.00 86.00           H
ATOM   4064 2HE2 GLN A 267       2.088  -4.400  -0.221  1.00 86.00           H
ATOM   4065  HN  GLN A 267       0.347  -9.381  -0.896  1.00 86.00           H
ATOM   4066  N   PHE A 268      -1.175 -10.316   1.274  1.00 88.05           N
ATOM   4067  CA  PHE A 268      -2.038 -11.218   2.016  1.00 88.05           C
ATOM   4068  C   PHE A 268      -1.527 -11.415   3.445  1.00 88.05           C
ATOM   4069  O   PHE A 268      -2.269 -11.220   4.406  1.00 88.05           O
ATOM   4070  HA  PHE A 268      -3.029 -10.765   2.046  1.00 88.05           H
ATOM   4071  CB  PHE A 268      -2.013 -12.564   1.288  1.00 88.05           C
ATOM   4072 1HB  PHE A 268      -2.337 -12.414   0.258  1.00 88.05           H
ATOM   4073 2HB  PHE A 268      -0.985 -12.924   1.249  1.00 88.05           H
ATOM   4074  CG  PHE A 268      -2.890 -13.638   1.933  1.00 88.05           C
ATOM   4075  CD1 PHE A 268      -2.323 -14.617   2.688  1.00 88.05           C
ATOM   4076  HD1 PHE A 268      -1.243 -14.636   2.832  1.00 88.05           H
ATOM   4077  CD2 PHE A 268      -4.238 -13.613   1.753  1.00 88.05           C
ATOM   4078  HD2 PHE A 268      -4.693 -12.829   1.148  1.00 88.05           H
ATOM   4079  CE1 PHE A 268      -3.138 -15.614   3.287  1.00 88.05           C
ATOM   4080  HE1 PHE A 268      -2.683 -16.398   3.891  1.00 88.05           H
ATOM   4081  CE2 PHE A 268      -5.053 -14.610   2.352  1.00 88.05           C
ATOM   4082  HE2 PHE A 268      -6.133 -14.591   2.207  1.00 88.05           H
ATOM   4083  CZ  PHE A 268      -4.485 -15.589   3.106  1.00 88.05           C
ATOM   4084  HZ  PHE A 268      -5.111 -16.354   3.566  1.00 88.05           H
ATOM   4085  HN  PHE A 268      -0.794 -10.695   0.430  1.00 88.05           H
ATOM   4086  N   PRO A 269      -0.255 -11.804   3.609  1.00 92.75           N
ATOM   4087  CA  PRO A 269       0.268 -12.132   4.938  1.00 92.75           C
ATOM   4088  C   PRO A 269       0.027 -11.018   5.944  1.00 92.75           C
ATOM   4089  O   PRO A 269      -0.384 -11.276   7.074  1.00 92.75           O
ATOM   4090  HA  PRO A 269      -0.255 -12.999   5.343  1.00 92.75           H
ATOM   4091  CB  PRO A 269       1.760 -12.363   4.693  1.00 92.75           C
ATOM   4092 1HB  PRO A 269       2.337 -11.449   4.837  1.00 92.75           H
ATOM   4093 2HB  PRO A 269       2.169 -13.106   5.378  1.00 92.75           H
ATOM   4094  CG  PRO A 269       1.811 -12.840   3.247  1.00 92.75           C
ATOM   4095 1HG  PRO A 269       2.803 -12.712   2.813  1.00 92.75           H
ATOM   4096 2HG  PRO A 269       1.574 -13.900   3.162  1.00 92.75           H
ATOM   4097  CD  PRO A 269       0.772 -11.966   2.564  1.00 92.75           C
ATOM   4098 1HD  PRO A 269       1.188 -11.005   2.260  1.00 92.75           H
ATOM   4099 2HD  PRO A 269       0.374 -12.437   1.665  1.00 92.75           H
ATOM   4100  N   TYR A 270       0.291  -9.797   5.501  1.00 91.34           N
ATOM   4101  CA  TYR A 270       0.178  -8.643   6.377  1.00 91.34           C
ATOM   4102  C   TYR A 270      -1.270  -8.436   6.828  1.00 91.34           C
ATOM   4103  O   TYR A 270      -1.526  -8.168   8.000  1.00 91.34           O
ATOM   4104  HA  TYR A 270       0.801  -8.823   7.252  1.00 91.34           H
ATOM   4105  CB  TYR A 270       0.617  -7.437   5.544  1.00 91.34           C
ATOM   4106 1HB  TYR A 270       1.686  -7.516   5.345  1.00 91.34           H
ATOM   4107 2HB  TYR A 270       0.110  -7.471   4.579  1.00 91.34           H
ATOM   4108  CG  TYR A 270       0.333  -6.087   6.205  1.00 91.34           C
ATOM   4109  CD1 TYR A 270      -0.583  -5.222   5.643  1.00 91.34           C
ATOM   4110  HD1 TYR A 270      -1.104  -5.500   4.727  1.00 91.34           H
ATOM   4111  CD2 TYR A 270       0.994  -5.735   7.365  1.00 91.34           C
ATOM   4112  HD2 TYR A 270       1.717  -6.419   7.809  1.00 91.34           H
ATOM   4113  CE1 TYR A 270      -0.850  -3.951   6.265  1.00 91.34           C
ATOM   4114  HE1 TYR A 270      -1.571  -3.258   5.832  1.00 91.34           H
ATOM   4115  CE2 TYR A 270       0.727  -4.464   7.988  1.00 91.34           C
ATOM   4116  HE2 TYR A 270       1.241  -4.174   8.904  1.00 91.34           H
ATOM   4117  CZ  TYR A 270      -0.182  -3.635   7.407  1.00 91.34           C
ATOM   4118  OH  TYR A 270      -0.434  -2.435   7.996  1.00 91.34           O
ATOM   4119  HH  TYR A 270      -0.056  -2.422   8.921  1.00 91.34           H
ATOM   4120  HN  TYR A 270       0.576  -9.591   4.565  1.00 91.34           H
ATOM   4121  N   ASN A 271      -2.178  -8.570   5.873  1.00 89.42           N
ATOM   4122  CA  ASN A 271      -3.586  -8.331   6.141  1.00 89.42           C
ATOM   4123  C   ASN A 271      -4.119  -9.432   7.060  1.00 89.42           C
ATOM   4124  O   ASN A 271      -5.072  -9.213   7.808  1.00 89.42           O
ATOM   4125  HA  ASN A 271      -3.627  -7.345   6.603  1.00 89.42           H
ATOM   4126  CB  ASN A 271      -4.405  -8.357   4.848  1.00 89.42           C
ATOM   4127 1HB  ASN A 271      -4.092  -9.200   4.232  1.00 89.42           H
ATOM   4128 2HB  ASN A 271      -5.458  -8.509   5.084  1.00 89.42           H
ATOM   4129  CG  ASN A 271      -4.235  -7.054   4.065  1.00 89.42           C
ATOM   4130  OD1 ASN A 271      -4.711  -6.000   4.453  1.00 89.42           O
ATOM   4131  ND2 ASN A 271      -3.531  -7.184   2.944  1.00 89.42           N
ATOM   4132 1HD2 ASN A 271      -3.168  -8.079   2.683  1.00 89.42           H
ATOM   4133 2HD2 ASN A 271      -3.365  -6.388   2.362  1.00 89.42           H
ATOM   4134  HN  ASN A 271      -1.966  -8.835   4.932  1.00 89.42           H
ATOM   4135  N   CYS A 272      -3.482 -10.590   6.975  1.00 92.65           N
ATOM   4136  CA  CYS A 272      -3.813 -11.693   7.862  1.00 92.65           C
ATOM   4137  C   CYS A 272      -3.549 -11.248   9.301  1.00 92.65           C
ATOM   4138  O   CYS A 272      -4.399 -11.419  10.174  1.00 92.65           O
ATOM   4139  HA  CYS A 272      -4.870 -11.909   7.711  1.00 92.65           H
ATOM   4140  CB  CYS A 272      -3.033 -12.960   7.504  1.00 92.65           C
ATOM   4141 1HB  CYS A 272      -1.971 -12.730   7.417  1.00 92.65           H
ATOM   4142 2HB  CYS A 272      -3.135 -13.697   8.300  1.00 92.65           H
ATOM   4143  SG  CYS A 272      -3.653 -13.653   5.928  1.00 92.65           S
ATOM   4144  HG  CYS A 272      -3.076 -12.748   5.142  1.00 92.65           H
ATOM   4145  HN  CYS A 272      -2.754 -10.781   6.317  1.00 92.65           H
ATOM   4146  N   ILE A 273      -2.367 -10.685   9.506  1.00 93.10           N
ATOM   4147  CA  ILE A 273      -1.963 -10.253  10.833  1.00 93.10           C
ATOM   4148  C   ILE A 273      -2.850  -9.087  11.277  1.00 93.10           C
ATOM   4149  O   ILE A 273      -3.241  -9.009  12.440  1.00 93.10           O
ATOM   4150  HA  ILE A 273      -2.126 -11.089  11.512  1.00 93.10           H
ATOM   4151  CB  ILE A 273      -0.467  -9.933  10.860  1.00 93.10           C
ATOM   4152  HB  ILE A 273      -0.268  -9.168  10.109  1.00 93.10           H
ATOM   4153  CG1 ILE A 273       0.363 -11.161  10.485  1.00 93.10           C
ATOM   4154 1HG1 ILE A 273       0.087 -11.501   9.487  1.00 93.10           H
ATOM   4155 2HG1 ILE A 273       1.419 -10.894  10.449  1.00 93.10           H
ATOM   4156  CG2 ILE A 273      -0.055  -9.354  12.215  1.00 93.10           C
ATOM   4157 1HG2 ILE A 273      -0.612  -8.436  12.403  1.00 93.10           H
ATOM   4158 2HG2 ILE A 273      -0.272 -10.077  13.001  1.00 93.10           H
ATOM   4159 3HG2 ILE A 273       1.013  -9.135  12.207  1.00 93.10           H
ATOM   4160  CD1 ILE A 273       0.152 -12.294  11.492  1.00 93.10           C
ATOM   4161 1HD1 ILE A 273       0.453 -11.958  12.485  1.00 93.10           H
ATOM   4162 2HD1 ILE A 273      -0.901 -12.575  11.507  1.00 93.10           H
ATOM   4163 3HD1 ILE A 273       0.754 -13.155  11.202  1.00 93.10           H
ATOM   4164  HN  ILE A 273      -1.693 -10.523   8.785  1.00 93.10           H
ATOM   4165  N   LEU A 274      -3.141  -8.211  10.327  1.00 91.55           N
ATOM   4166  CA  LEU A 274      -3.972  -7.053  10.606  1.00 91.55           C
ATOM   4167  C   LEU A 274      -5.340  -7.520  11.106  1.00 91.55           C
ATOM   4168  O   LEU A 274      -5.930  -6.896  11.986  1.00 91.55           O
ATOM   4169  HA  LEU A 274      -3.488  -6.488  11.403  1.00 91.55           H
ATOM   4170  CB  LEU A 274      -4.044  -6.138   9.382  1.00 91.55           C
ATOM   4171 1HB  LEU A 274      -3.083  -6.173   8.869  1.00 91.55           H
ATOM   4172 2HB  LEU A 274      -4.787  -6.541   8.694  1.00 91.55           H
ATOM   4173  CG  LEU A 274      -4.389  -4.673   9.659  1.00 91.55           C
ATOM   4174  HG  LEU A 274      -5.042  -4.635  10.531  1.00 91.55           H
ATOM   4175  CD1 LEU A 274      -3.133  -3.869   9.999  1.00 91.55           C
ATOM   4176 1HD1 LEU A 274      -2.661  -4.291  10.887  1.00 91.55           H
ATOM   4177 2HD1 LEU A 274      -2.436  -3.912   9.162  1.00 91.55           H
ATOM   4178 3HD1 LEU A 274      -3.406  -2.831  10.192  1.00 91.55           H
ATOM   4179  CD2 LEU A 274      -5.162  -4.061   8.489  1.00 91.55           C
ATOM   4180 1HD2 LEU A 274      -4.554  -4.112   7.585  1.00 91.55           H
ATOM   4181 2HD2 LEU A 274      -6.088  -4.615   8.335  1.00 91.55           H
ATOM   4182 3HD2 LEU A 274      -5.394  -3.020   8.712  1.00 91.55           H
ATOM   4183  HN  LEU A 274      -2.820  -8.284   9.382  1.00 91.55           H
ATOM   4184  N   LEU A 275      -5.805  -8.616  10.522  1.00 93.45           N
ATOM   4185  CA  LEU A 275      -7.086  -9.183  10.908  1.00 93.45           C
ATOM   4186  C   LEU A 275      -7.022  -9.626  12.371  1.00 93.45           C
ATOM   4187  O   LEU A 275      -7.936  -9.352  13.147  1.00 93.45           O
ATOM   4188  HA  LEU A 275      -7.833  -8.395  10.819  1.00 93.45           H
ATOM   4189  CB  LEU A 275      -7.489 -10.301   9.945  1.00 93.45           C
ATOM   4190 1HB  LEU A 275      -7.578  -9.877   8.944  1.00 93.45           H
ATOM   4191 2HB  LEU A 275      -6.681 -11.032   9.910  1.00 93.45           H
ATOM   4192  CG  LEU A 275      -8.790 -11.034  10.275  1.00 93.45           C
ATOM   4193  HG  LEU A 275      -8.727 -11.397  11.301  1.00 93.45           H
ATOM   4194  CD1 LEU A 275      -9.988 -10.085  10.205  1.00 93.45           C
ATOM   4195 1HD1 LEU A 275      -9.852  -9.275  10.921  1.00 93.45           H
ATOM   4196 2HD1 LEU A 275     -10.065  -9.672   9.199  1.00 93.45           H
ATOM   4197 3HD1 LEU A 275     -10.900 -10.632  10.444  1.00 93.45           H
ATOM   4198  CD2 LEU A 275      -8.974 -12.257   9.374  1.00 93.45           C
ATOM   4199 1HD2 LEU A 275      -9.007 -11.939   8.332  1.00 93.45           H
ATOM   4200 2HD2 LEU A 275      -8.140 -12.944   9.518  1.00 93.45           H
ATOM   4201 3HD2 LEU A 275      -9.907 -12.760   9.630  1.00 93.45           H
ATOM   4202  HN  LEU A 275      -5.323  -9.112   9.800  1.00 93.45           H
ATOM   4203  N   VAL A 276      -5.933 -10.304  12.705  1.00 94.23           N
ATOM   4204  CA  VAL A 276      -5.741 -10.793  14.059  1.00 94.23           C
ATOM   4205  C   VAL A 276      -5.775  -9.613  15.033  1.00 94.23           C
ATOM   4206  O   VAL A 276      -6.452  -9.669  16.058  1.00 94.23           O
ATOM   4207  HA  VAL A 276      -6.571 -11.460  14.289  1.00 94.23           H
ATOM   4208  CB  VAL A 276      -4.445 -11.601  14.145  1.00 94.23           C
ATOM   4209  HB  VAL A 276      -3.637 -10.980  13.759  1.00 94.23           H
ATOM   4210  CG1 VAL A 276      -4.114 -11.954  15.597  1.00 94.23           C
ATOM   4211 1HG1 VAL A 276      -3.993 -11.038  16.175  1.00 94.23           H
ATOM   4212 2HG1 VAL A 276      -4.924 -12.547  16.020  1.00 94.23           H
ATOM   4213 3HG1 VAL A 276      -3.188 -12.528  15.629  1.00 94.23           H
ATOM   4214  CG2 VAL A 276      -4.526 -12.860  13.279  1.00 94.23           C
ATOM   4215 1HG2 VAL A 276      -5.351 -13.485  13.623  1.00 94.23           H
ATOM   4216 2HG2 VAL A 276      -4.693 -12.577  12.240  1.00 94.23           H
ATOM   4217 3HG2 VAL A 276      -3.592 -13.416  13.359  1.00 94.23           H
ATOM   4218  HN  VAL A 276      -5.192 -10.519  12.069  1.00 94.23           H
ATOM   4219  N   GLN A 277      -5.037  -8.572  14.676  1.00 92.80           N
ATOM   4220  CA  GLN A 277      -4.962  -7.386  15.513  1.00 92.80           C
ATOM   4221  C   GLN A 277      -6.351  -6.764  15.677  1.00 92.80           C
ATOM   4222  O   GLN A 277      -6.664  -6.205  16.727  1.00 92.80           O
ATOM   4223  HA  GLN A 277      -4.596  -7.735  16.478  1.00 92.80           H
ATOM   4224  CB  GLN A 277      -3.972  -6.371  14.938  1.00 92.80           C
ATOM   4225 1HB  GLN A 277      -4.158  -6.239  13.872  1.00 92.80           H
ATOM   4226 2HB  GLN A 277      -4.125  -5.401  15.411  1.00 92.80           H
ATOM   4227  CG  GLN A 277      -2.529  -6.829  15.157  1.00 92.80           C
ATOM   4228 1HG  GLN A 277      -2.345  -6.968  16.222  1.00 92.80           H
ATOM   4229 2HG  GLN A 277      -2.374  -7.796  14.678  1.00 92.80           H
ATOM   4230  CD  GLN A 277      -1.538  -5.809  14.592  1.00 92.80           C
ATOM   4231  OE1 GLN A 277      -1.851  -5.023  13.713  1.00 92.80           O
ATOM   4232  NE2 GLN A 277      -0.329  -5.866  15.144  1.00 92.80           N
ATOM   4233 1HE2 GLN A 277      -0.138  -6.536  15.861  1.00 92.80           H
ATOM   4234 2HE2 GLN A 277       0.388  -5.239  14.841  1.00 92.80           H
ATOM   4235  HN  GLN A 277      -4.497  -8.530  13.836  1.00 92.80           H
ATOM   4236  N   THR A 278      -7.146  -6.884  14.624  1.00 93.01           N
ATOM   4237  CA  THR A 278      -8.490  -6.331  14.634  1.00 93.01           C
ATOM   4238  C   THR A 278      -9.371  -7.089  15.629  1.00 93.01           C
ATOM   4239  O   THR A 278     -10.099  -6.478  16.410  1.00 93.01           O
ATOM   4240  HA  THR A 278      -8.434  -5.298  14.979  1.00 93.01           H
ATOM   4241  CB  THR A 278      -9.025  -6.363  13.201  1.00 93.01           C
ATOM   4242  HB  THR A 278      -9.178  -7.388  12.866  1.00 93.01           H
ATOM   4243  OG1 THR A 278      -8.072  -5.608  12.458  1.00 93.01           O
ATOM   4244  HG1 THR A 278      -7.399  -6.220  12.043  1.00 93.01           H
ATOM   4245  CG2 THR A 278     -10.328  -5.575  13.046  1.00 93.01           C
ATOM   4246 1HG2 THR A 278     -10.157  -4.533  13.317  1.00 93.01           H
ATOM   4247 2HG2 THR A 278     -11.090  -6.001  13.698  1.00 93.01           H
ATOM   4248 3HG2 THR A 278     -10.664  -5.630  12.010  1.00 93.01           H
ATOM   4249  HN  THR A 278      -6.886  -7.347  13.777  1.00 93.01           H
ATOM   4250  N   ILE A 279      -9.275  -8.409  15.569  1.00 94.46           N
ATOM   4251  CA  ILE A 279     -10.076  -9.258  16.434  1.00 94.46           C
ATOM   4252  C   ILE A 279      -9.677  -9.015  17.891  1.00 94.46           C
ATOM   4253  O   ILE A 279     -10.535  -8.935  18.769  1.00 94.46           O
ATOM   4254  HA  ILE A 279     -11.118  -8.963  16.308  1.00 94.46           H
ATOM   4255  CB  ILE A 279      -9.965 -10.721  16.002  1.00 94.46           C
ATOM   4256  HB  ILE A 279      -8.908 -10.981  15.944  1.00 94.46           H
ATOM   4257  CG1 ILE A 279     -10.558 -10.927  14.606  1.00 94.46           C
ATOM   4258 1HG1 ILE A 279     -11.646 -10.891  14.661  1.00 94.46           H
ATOM   4259 2HG1 ILE A 279     -10.245 -10.115  13.951  1.00 94.46           H
ATOM   4260  CG2 ILE A 279     -10.602 -11.650  17.038  1.00 94.46           C
ATOM   4261 1HG2 ILE A 279     -10.094 -11.528  17.995  1.00 94.46           H
ATOM   4262 2HG2 ILE A 279     -11.656 -11.398  17.152  1.00 94.46           H
ATOM   4263 3HG2 ILE A 279     -10.508 -12.683  16.706  1.00 94.46           H
ATOM   4264  CD1 ILE A 279     -10.115 -12.267  14.015  1.00 94.46           C
ATOM   4265 1HD1 ILE A 279      -9.028 -12.289  13.939  1.00 94.46           H
ATOM   4266 2HD1 ILE A 279     -10.451 -13.078  14.661  1.00 94.46           H
ATOM   4267 3HD1 ILE A 279     -10.551 -12.388  13.023  1.00 94.46           H
ATOM   4268  HN  ILE A 279      -8.665  -8.898  14.945  1.00 94.46           H
ATOM   4269  N   ASP A 280      -8.374  -8.905  18.104  1.00 93.45           N
ATOM   4270  CA  ASP A 280      -7.845  -8.753  19.449  1.00 93.45           C
ATOM   4271  C   ASP A 280      -8.239  -7.379  19.994  1.00 93.45           C
ATOM   4272  O   ASP A 280      -8.485  -7.229  21.190  1.00 93.45           O
ATOM   4273  HA  ASP A 280      -8.282  -9.570  20.023  1.00 93.45           H
ATOM   4274  CB  ASP A 280      -6.318  -8.844  19.454  1.00 93.45           C
ATOM   4275 1HB  ASP A 280      -6.001  -9.737  18.917  1.00 93.45           H
ATOM   4276 2HB  ASP A 280      -5.898  -7.988  18.925  1.00 93.45           H
ATOM   4277  CG  ASP A 280      -5.776  -8.883  20.884  1.00 93.45           C
ATOM   4278  OD1 ASP A 280      -6.276  -9.728  21.657  1.00 93.45           O
ATOM   4279  OD2 ASP A 280      -4.874  -8.066  21.172  1.00 93.45           O
ATOM   4280  HN  ASP A 280      -7.686  -8.919  17.378  1.00 93.45           H
ATOM   4281  N   ALA A 281      -8.287  -6.411  19.091  1.00 91.46           N
ATOM   4282  CA  ALA A 281      -8.686  -5.063  19.459  1.00 91.46           C
ATOM   4283  C   ALA A 281     -10.094  -5.098  20.057  1.00 91.46           C
ATOM   4284  O   ALA A 281     -10.427  -4.285  20.918  1.00 91.46           O
ATOM   4285  HA  ALA A 281      -7.988  -4.705  20.216  1.00 91.46           H
ATOM   4286  CB  ALA A 281      -8.595  -4.151  18.234  1.00 91.46           C
ATOM   4287 1HB  ALA A 281      -7.569  -4.138  17.867  1.00 91.46           H
ATOM   4288 2HB  ALA A 281      -9.256  -4.524  17.453  1.00 91.46           H
ATOM   4289 3HB  ALA A 281      -8.894  -3.140  18.511  1.00 91.46           H
ATOM   4290  HN  ALA A 281      -8.059  -6.535  18.125  1.00 91.46           H
ATOM   4291  N   TYR A 282     -10.883  -6.047  19.576  1.00 89.86           N
ATOM   4292  CA  TYR A 282     -12.255  -6.183  20.033  1.00 89.86           C
ATOM   4293  C   TYR A 282     -12.340  -7.115  21.243  1.00 89.86           C
ATOM   4294  O   TYR A 282     -12.975  -6.783  22.244  1.00 89.86           O
ATOM   4295  HA  TYR A 282     -12.614  -5.194  20.320  1.00 89.86           H
ATOM   4296  CB  TYR A 282     -13.028  -6.806  18.869  1.00 89.86           C
ATOM   4297 1HB  TYR A 282     -12.864  -6.205  17.974  1.00 89.86           H
ATOM   4298 2HB  TYR A 282     -12.623  -7.797  18.666  1.00 89.86           H
ATOM   4299  CG  TYR A 282     -14.534  -6.927  19.116  1.00 89.86           C
ATOM   4300  CD1 TYR A 282     -15.082  -8.149  19.450  1.00 89.86           C
ATOM   4301  HD1 TYR A 282     -14.443  -9.027  19.538  1.00 89.86           H
ATOM   4302  CD2 TYR A 282     -15.343  -5.815  19.004  1.00 89.86           C
ATOM   4303  HD2 TYR A 282     -14.910  -4.850  18.740  1.00 89.86           H
ATOM   4304  CE1 TYR A 282     -16.498  -8.263  19.682  1.00 89.86           C
ATOM   4305  HE1 TYR A 282     -16.944  -9.221  19.946  1.00 89.86           H
ATOM   4306  CE2 TYR A 282     -16.759  -5.929  19.236  1.00 89.86           C
ATOM   4307  HE2 TYR A 282     -17.410  -5.058  19.151  1.00 89.86           H
ATOM   4308  CZ  TYR A 282     -17.267  -7.147  19.564  1.00 89.86           C
ATOM   4309  OH  TYR A 282     -18.605  -7.255  19.783  1.00 89.86           O
ATOM   4310  HH  TYR A 282     -19.041  -6.360  19.686  1.00 89.86           H
ATOM   4311  HN  TYR A 282     -10.599  -6.714  18.887  1.00 89.86           H
ATOM   4312  N   ALA A 283     -11.692  -8.263  21.113  1.00 91.74           N
ATOM   4313  CA  ALA A 283     -11.927  -9.364  22.031  1.00 91.74           C
ATOM   4314  C   ALA A 283     -10.873  -9.333  23.139  1.00 91.74           C
ATOM   4315  O   ALA A 283     -11.070  -9.915  24.205  1.00 91.74           O
ATOM   4316  HA  ALA A 283     -12.912  -9.222  22.474  1.00 91.74           H
ATOM   4317  CB  ALA A 283     -11.920 -10.684  21.257  1.00 91.74           C
ATOM   4318 1HB  ALA A 283     -12.706 -10.667  20.502  1.00 91.74           H
ATOM   4319 2HB  ALA A 283     -10.953 -10.816  20.772  1.00 91.74           H
ATOM   4320 3HB  ALA A 283     -12.097 -11.510  21.946  1.00 91.74           H
ATOM   4321  HN  ALA A 283     -11.017  -8.446  20.397  1.00 91.74           H
ATOM   4322  N   MET A 284      -9.776  -8.647  22.850  1.00 89.32           N
ATOM   4323  CA  MET A 284      -8.679  -8.557  23.797  1.00 89.32           C
ATOM   4324  C   MET A 284      -8.317  -9.936  24.351  1.00 89.32           C
ATOM   4325  O   MET A 284      -8.179 -10.107  25.561  1.00 89.32           O
ATOM   4326  HA  MET A 284      -7.838  -8.152  23.234  1.00 89.32           H
ATOM   4327  CB  MET A 284      -9.074  -7.631  24.950  1.00 89.32           C
ATOM   4328 1HB  MET A 284      -9.901  -8.071  25.507  1.00 89.32           H
ATOM   4329 2HB  MET A 284      -8.239  -7.532  25.644  1.00 89.32           H
ATOM   4330  CG  MET A 284      -9.479  -6.250  24.430  1.00 89.32           C
ATOM   4331 1HG  MET A 284      -8.637  -5.784  23.918  1.00 89.32           H
ATOM   4332 2HG  MET A 284     -10.282  -6.348  23.700  1.00 89.32           H
ATOM   4333  SD  MET A 284     -10.012  -5.220  25.787  1.00 89.32           S
ATOM   4334  CE  MET A 284     -11.221  -4.207  24.951  1.00 89.32           C
ATOM   4335 1HE  MET A 284     -10.738  -3.660  24.141  1.00 89.32           H
ATOM   4336 2HE  MET A 284     -12.006  -4.843  24.542  1.00 89.32           H
ATOM   4337 3HE  MET A 284     -11.656  -3.502  25.658  1.00 89.32           H
ATOM   4338  HN  MET A 284      -9.632  -8.160  21.988  1.00 89.32           H
ATOM   4339  N   PHE A 285      -8.174 -10.886  23.438  1.00 90.68           N
ATOM   4340  CA  PHE A 285      -7.998 -12.275  23.825  1.00 90.68           C
ATOM   4341  C   PHE A 285      -6.518 -12.604  24.031  1.00 90.68           C
ATOM   4342  O   PHE A 285      -6.183 -13.617  24.644  1.00 90.68           O
ATOM   4343  HA  PHE A 285      -8.534 -12.420  24.763  1.00 90.68           H
ATOM   4344  CB  PHE A 285      -8.543 -13.131  22.680  1.00 90.68           C
ATOM   4345 1HB  PHE A 285      -8.654 -14.158  23.028  1.00 90.68           H
ATOM   4346 2HB  PHE A 285      -9.539 -12.775  22.416  1.00 90.68           H
ATOM   4347  CG  PHE A 285      -7.667 -13.125  21.426  1.00 90.68           C
ATOM   4348  CD1 PHE A 285      -7.877 -12.197  20.454  1.00 90.68           C
ATOM   4349  HD1 PHE A 285      -8.670 -11.458  20.568  1.00 90.68           H
ATOM   4350  CD2 PHE A 285      -6.677 -14.047  21.284  1.00 90.68           C
ATOM   4351  HD2 PHE A 285      -6.508 -14.790  22.063  1.00 90.68           H
ATOM   4352  CE1 PHE A 285      -7.063 -12.192  19.290  1.00 90.68           C
ATOM   4353  HE1 PHE A 285      -7.232 -11.448  18.511  1.00 90.68           H
ATOM   4354  CE2 PHE A 285      -5.863 -14.041  20.120  1.00 90.68           C
ATOM   4355  HE2 PHE A 285      -5.070 -14.780  20.006  1.00 90.68           H
ATOM   4356  CZ  PHE A 285      -6.073 -13.114  19.148  1.00 90.68           C
ATOM   4357  HZ  PHE A 285      -5.449 -13.109  18.255  1.00 90.68           H
ATOM   4358  HN  PHE A 285      -8.176 -10.719  22.452  1.00 90.68           H
ATOM   4359  N   ILE A 286      -5.672 -11.729  23.508  1.00 91.03           N
ATOM   4360  CA  ILE A 286      -4.236 -11.903  23.644  1.00 91.03           C
ATOM   4361  C   ILE A 286      -3.775 -11.287  24.967  1.00 91.03           C
ATOM   4362  O   ILE A 286      -3.422 -10.110  25.019  1.00 91.03           O
ATOM   4363  HA  ILE A 286      -4.037 -12.974  23.675  1.00 91.03           H
ATOM   4364  CB  ILE A 286      -3.509 -11.343  22.420  1.00 91.03           C
ATOM   4365  HB  ILE A 286      -3.703 -10.271  22.368  1.00 91.03           H
ATOM   4366  CG1 ILE A 286      -4.051 -11.963  21.130  1.00 91.03           C
ATOM   4367 1HG1 ILE A 286      -3.761 -13.012  21.077  1.00 91.03           H
ATOM   4368 2HG1 ILE A 286      -5.140 -11.932  21.137  1.00 91.03           H
ATOM   4369  CG2 ILE A 286      -1.995 -11.522  22.550  1.00 91.03           C
ATOM   4370 1HG2 ILE A 286      -1.642 -10.996  23.437  1.00 91.03           H
ATOM   4371 2HG2 ILE A 286      -1.762 -12.583  22.640  1.00 91.03           H
ATOM   4372 3HG2 ILE A 286      -1.504 -11.116  21.667  1.00 91.03           H
ATOM   4373  CD1 ILE A 286      -3.523 -11.220  19.901  1.00 91.03           C
ATOM   4374 1HD1 ILE A 286      -3.835 -10.176  19.945  1.00 91.03           H
ATOM   4375 2HD1 ILE A 286      -2.434 -11.273  19.884  1.00 91.03           H
ATOM   4376 3HD1 ILE A 286      -3.923 -11.681  18.998  1.00 91.03           H
ATOM   4377  HN  ILE A 286      -5.952 -10.915  22.999  1.00 91.03           H
ATOM   4378  N   SER A 287      -3.794 -12.111  26.005  1.00 88.94           N
ATOM   4379  CA  SER A 287      -3.351 -11.672  27.317  1.00 88.94           C
ATOM   4380  C   SER A 287      -1.895 -12.084  27.542  1.00 88.94           C
ATOM   4381  O   SER A 287      -1.228 -11.559  28.433  1.00 88.94           O
ATOM   4382  HA  SER A 287      -3.444 -10.586  27.305  1.00 88.94           H
ATOM   4383  CB  SER A 287      -4.242 -12.247  28.420  1.00 88.94           C
ATOM   4384 1HB  SER A 287      -3.873 -11.919  29.392  1.00 88.94           H
ATOM   4385 2HB  SER A 287      -5.252 -11.852  28.313  1.00 88.94           H
ATOM   4386  OG  SER A 287      -4.284 -13.671  28.385  1.00 88.94           O
ATOM   4387  HG  SER A 287      -4.897 -14.013  29.097  1.00 88.94           H
ATOM   4388  HN  SER A 287      -4.105 -13.061  25.959  1.00 88.94           H
ATOM   4389  N   ASN A 288      -1.444 -13.020  26.720  1.00 92.30           N
ATOM   4390  CA  ASN A 288      -0.126 -13.605  26.902  1.00 92.30           C
ATOM   4391  C   ASN A 288       0.917 -12.729  26.205  1.00 92.30           C
ATOM   4392  O   ASN A 288       0.823 -12.483  25.003  1.00 92.30           O
ATOM   4393  HA  ASN A 288       0.021 -13.649  27.981  1.00 92.30           H
ATOM   4394  CB  ASN A 288      -0.055 -15.004  26.288  1.00 92.30           C
ATOM   4395 1HB  ASN A 288      -0.897 -15.602  26.638  1.00 92.30           H
ATOM   4396 2HB  ASN A 288      -0.144 -14.934  25.204  1.00 92.30           H
ATOM   4397  CG  ASN A 288       1.258 -15.698  26.654  1.00 92.30           C
ATOM   4398  OD1 ASN A 288       2.318 -15.095  26.696  1.00 92.30           O
ATOM   4399  ND2 ASN A 288       1.130 -16.995  26.916  1.00 92.30           N
ATOM   4400 1HD2 ASN A 288       0.231 -17.430  26.864  1.00 92.30           H
ATOM   4401 2HD2 ASN A 288       1.933 -17.537  27.166  1.00 92.30           H
ATOM   4402  HN  ASN A 288      -1.961 -13.377  25.942  1.00 92.30           H
ATOM   4403  N   CYS A 289       1.887 -12.282  26.989  1.00 91.76           N
ATOM   4404  CA  CYS A 289       2.880 -11.346  26.491  1.00 91.76           C
ATOM   4405  C   CYS A 289       3.705 -12.051  25.412  1.00 91.76           C
ATOM   4406  O   CYS A 289       4.119 -11.427  24.435  1.00 91.76           O
ATOM   4407  HA  CYS A 289       2.333 -10.503  26.070  1.00 91.76           H
ATOM   4408  CB  CYS A 289       3.760 -10.802  27.618  1.00 91.76           C
ATOM   4409 1HB  CYS A 289       3.140 -10.327  28.377  1.00 91.76           H
ATOM   4410 2HB  CYS A 289       4.289 -11.621  28.105  1.00 91.76           H
ATOM   4411  SG  CYS A 289       4.961  -9.595  26.947  1.00 91.76           S
ATOM   4412  HN  CYS A 289       2.000 -12.548  27.946  1.00 91.76           H
ATOM   4413  N   ALA A 290       3.920 -13.341  25.624  1.00 93.63           N
ATOM   4414  CA  ALA A 290       4.740 -14.123  24.715  1.00 93.63           C
ATOM   4415  C   ALA A 290       4.078 -14.153  23.336  1.00 93.63           C
ATOM   4416  O   ALA A 290       4.744 -13.963  22.319  1.00 93.63           O
ATOM   4417  HA  ALA A 290       5.709 -13.629  24.633  1.00 93.63           H
ATOM   4418  CB  ALA A 290       4.949 -15.524  25.292  1.00 93.63           C
ATOM   4419 1HB  ALA A 290       5.449 -15.449  26.258  1.00 93.63           H
ATOM   4420 2HB  ALA A 290       3.983 -16.012  25.420  1.00 93.63           H
ATOM   4421 3HB  ALA A 290       5.564 -16.110  24.610  1.00 93.63           H
ATOM   4422  HN  ALA A 290       3.546 -13.850  26.400  1.00 93.63           H
ATOM   4423  N   VAL A 291       2.775 -14.393  23.346  1.00 93.65           N
ATOM   4424  CA  VAL A 291       2.018 -14.461  22.107  1.00 93.65           C
ATOM   4425  C   VAL A 291       2.013 -13.084  21.441  1.00 93.65           C
ATOM   4426  O   VAL A 291       2.211 -12.975  20.232  1.00 93.65           O
ATOM   4427  HA  VAL A 291       2.525 -15.168  21.450  1.00 93.65           H
ATOM   4428  CB  VAL A 291       0.611 -14.997  22.383  1.00 93.65           C
ATOM   4429  HB  VAL A 291       0.135 -14.332  23.104  1.00 93.65           H
ATOM   4430  CG1 VAL A 291      -0.236 -14.993  21.110  1.00 93.65           C
ATOM   4431 1HG1 VAL A 291      -0.318 -13.975  20.730  1.00 93.65           H
ATOM   4432 2HG1 VAL A 291       0.237 -15.625  20.357  1.00 93.65           H
ATOM   4433 3HG1 VAL A 291      -1.231 -15.379  21.334  1.00 93.65           H
ATOM   4434  CG2 VAL A 291       0.668 -16.396  23.001  1.00 93.65           C
ATOM   4435 1HG2 VAL A 291       1.172 -17.075  22.314  1.00 93.65           H
ATOM   4436 2HG2 VAL A 291       1.218 -16.356  23.941  1.00 93.65           H
ATOM   4437 3HG2 VAL A 291      -0.345 -16.752  23.186  1.00 93.65           H
ATOM   4438  HN  VAL A 291       2.240 -14.540  24.177  1.00 93.65           H
ATOM   4439  N   SER A 292       1.785 -12.067  22.259  1.00 92.70           N
ATOM   4440  CA  SER A 292       1.713 -10.705  21.757  1.00 92.70           C
ATOM   4441  C   SER A 292       3.039 -10.320  21.097  1.00 92.70           C
ATOM   4442  O   SER A 292       3.049  -9.701  20.034  1.00 92.70           O
ATOM   4443  HA  SER A 292       0.907 -10.710  21.024  1.00 92.70           H
ATOM   4444  CB  SER A 292       1.374  -9.722  22.880  1.00 92.70           C
ATOM   4445 1HB  SER A 292       0.488 -10.069  23.410  1.00 92.70           H
ATOM   4446 2HB  SER A 292       2.190  -9.701  23.602  1.00 92.70           H
ATOM   4447  OG  SER A 292       1.145  -8.406  22.385  1.00 92.70           O
ATOM   4448  HG  SER A 292       0.271  -8.369  21.900  1.00 92.70           H
ATOM   4449  HN  SER A 292       1.651 -12.162  23.245  1.00 92.70           H
ATOM   4450  N   THR A 293       4.124 -10.703  21.753  1.00 92.84           N
ATOM   4451  CA  THR A 293       5.451 -10.379  21.259  1.00 92.84           C
ATOM   4452  C   THR A 293       5.662 -10.975  19.866  1.00 92.84           C
ATOM   4453  O   THR A 293       6.154 -10.298  18.965  1.00 92.84           O
ATOM   4454  HA  THR A 293       5.525  -9.296  21.158  1.00 92.84           H
ATOM   4455  CB  THR A 293       6.472 -10.866  22.290  1.00 92.84           C
ATOM   4456  HB  THR A 293       6.336 -11.927  22.500  1.00 92.84           H
ATOM   4457  OG1 THR A 293       6.289  -9.991  23.400  1.00 92.84           O
ATOM   4458  HG1 THR A 293       5.673 -10.409  24.067  1.00 92.84           H
ATOM   4459  CG2 THR A 293       7.915 -10.613  21.849  1.00 92.84           C
ATOM   4460 1HG2 THR A 293       8.069  -9.544  21.704  1.00 92.84           H
ATOM   4461 2HG2 THR A 293       8.106 -11.138  20.913  1.00 92.84           H
ATOM   4462 3HG2 THR A 293       8.598 -10.978  22.616  1.00 92.84           H
ATOM   4463  HN  THR A 293       4.106 -11.225  22.606  1.00 92.84           H
ATOM   4464  N   ASN A 294       5.278 -12.237  19.733  1.00 94.34           N
ATOM   4465  CA  ASN A 294       5.478 -12.951  18.484  1.00 94.34           C
ATOM   4466  C   ASN A 294       4.609 -12.319  17.395  1.00 94.34           C
ATOM   4467  O   ASN A 294       5.034 -12.202  16.247  1.00 94.34           O
ATOM   4468  HA  ASN A 294       6.543 -12.864  18.270  1.00 94.34           H
ATOM   4469  CB  ASN A 294       5.071 -14.420  18.619  1.00 94.34           C
ATOM   4470 1HB  ASN A 294       4.101 -14.489  19.113  1.00 94.34           H
ATOM   4471 2HB  ASN A 294       4.956 -14.862  17.629  1.00 94.34           H
ATOM   4472  CG  ASN A 294       6.113 -15.207  19.417  1.00 94.34           C
ATOM   4473  OD1 ASN A 294       7.237 -14.776  19.612  1.00 94.34           O
ATOM   4474  ND2 ASN A 294       5.677 -16.380  19.866  1.00 94.34           N
ATOM   4475 1HD2 ASN A 294       4.742 -16.674  19.671  1.00 94.34           H
ATOM   4476 2HD2 ASN A 294       6.285 -16.968  20.400  1.00 94.34           H
ATOM   4477  HN  ASN A 294       4.840 -12.767  20.458  1.00 94.34           H
ATOM   4478  N   ILE A 295       3.408 -11.927  17.794  1.00 93.26           N
ATOM   4479  CA  ILE A 295       2.458 -11.352  16.856  1.00 93.26           C
ATOM   4480  C   ILE A 295       3.015 -10.034  16.316  1.00 93.26           C
ATOM   4481  O   ILE A 295       2.884  -9.741  15.129  1.00 93.26           O
ATOM   4482  HA  ILE A 295       2.356 -12.050  16.026  1.00 93.26           H
ATOM   4483  CB  ILE A 295       1.079 -11.217  17.506  1.00 93.26           C
ATOM   4484  HB  ILE A 295       1.214 -10.834  18.517  1.00 93.26           H
ATOM   4485  CG1 ILE A 295       0.394 -12.579  17.627  1.00 93.26           C
ATOM   4486 1HG1 ILE A 295       0.121 -12.942  16.636  1.00 93.26           H
ATOM   4487 2HG1 ILE A 295       1.089 -13.304  18.051  1.00 93.26           H
ATOM   4488  CG2 ILE A 295       0.214 -10.205  16.751  1.00 93.26           C
ATOM   4489 1HG2 ILE A 295       0.703  -9.231  16.761  1.00 93.26           H
ATOM   4490 2HG2 ILE A 295       0.085 -10.536  15.720  1.00 93.26           H
ATOM   4491 3HG2 ILE A 295      -0.760 -10.129  17.233  1.00 93.26           H
ATOM   4492  CD1 ILE A 295      -0.856 -12.489  18.505  1.00 93.26           C
ATOM   4493 1HD1 ILE A 295      -0.575 -12.149  19.502  1.00 93.26           H
ATOM   4494 2HD1 ILE A 295      -1.559 -11.782  18.065  1.00 93.26           H
ATOM   4495 3HD1 ILE A 295      -1.323 -13.471  18.574  1.00 93.26           H
ATOM   4496  HN  ILE A 295       3.081 -11.997  18.737  1.00 93.26           H
ATOM   4497  N   ASP A 296       3.626  -9.274  17.214  1.00 93.38           N
ATOM   4498  CA  ASP A 296       4.170  -7.977  16.850  1.00 93.38           C
ATOM   4499  C   ASP A 296       5.333  -8.172  15.876  1.00 93.38           C
ATOM   4500  O   ASP A 296       5.479  -7.414  14.918  1.00 93.38           O
ATOM   4501  HA  ASP A 296       3.339  -7.432  16.404  1.00 93.38           H
ATOM   4502  CB  ASP A 296       4.703  -7.239  18.080  1.00 93.38           C
ATOM   4503 1HB  ASP A 296       5.383  -7.888  18.632  1.00 93.38           H
ATOM   4504 2HB  ASP A 296       5.278  -6.369  17.766  1.00 93.38           H
ATOM   4505  CG  ASP A 296       3.557  -6.797  18.993  1.00 93.38           C
ATOM   4506  OD1 ASP A 296       2.413  -6.760  18.491  1.00 93.38           O
ATOM   4507  OD2 ASP A 296       3.852  -6.507  20.173  1.00 93.38           O
ATOM   4508  HN  ASP A 296       3.750  -9.531  18.172  1.00 93.38           H
ATOM   4509  N   ILE A 297       6.131  -9.193  16.153  1.00 94.33           N
ATOM   4510  CA  ILE A 297       7.245  -9.530  15.283  1.00 94.33           C
ATOM   4511  C   ILE A 297       6.709  -9.931  13.907  1.00 94.33           C
ATOM   4512  O   ILE A 297       7.237  -9.504  12.882  1.00 94.33           O
ATOM   4513  HA  ILE A 297       7.853  -8.632  15.168  1.00 94.33           H
ATOM   4514  CB  ILE A 297       8.130 -10.595  15.933  1.00 94.33           C
ATOM   4515  HB  ILE A 297       7.486 -11.392  16.306  1.00 94.33           H
ATOM   4516  CG1 ILE A 297       8.884 -10.023  17.135  1.00 94.33           C
ATOM   4517 1HG1 ILE A 297       9.640  -9.317  16.791  1.00 94.33           H
ATOM   4518 2HG1 ILE A 297       8.195  -9.468  17.771  1.00 94.33           H
ATOM   4519  CG2 ILE A 297       9.076 -11.223  14.907  1.00 94.33           C
ATOM   4520 1HG2 ILE A 297       8.493 -11.689  14.113  1.00 94.33           H
ATOM   4521 2HG2 ILE A 297       9.716 -10.449  14.483  1.00 94.33           H
ATOM   4522 3HG2 ILE A 297       9.693 -11.977  15.396  1.00 94.33           H
ATOM   4523  CD1 ILE A 297       9.550 -11.137  17.945  1.00 94.33           C
ATOM   4524 1HD1 ILE A 297       8.789 -11.828  18.307  1.00 94.33           H
ATOM   4525 2HD1 ILE A 297      10.257 -11.674  17.312  1.00 94.33           H
ATOM   4526 3HD1 ILE A 297      10.080 -10.703  18.793  1.00 94.33           H
ATOM   4527  HN  ILE A 297       6.027  -9.783  16.954  1.00 94.33           H
ATOM   4528  N   CYS A 298       5.665 -10.747  13.930  1.00 94.51           N
ATOM   4529  CA  CYS A 298       5.050 -11.209  12.697  1.00 94.51           C
ATOM   4530  C   CYS A 298       4.573  -9.987  11.910  1.00 94.51           C
ATOM   4531  O   CYS A 298       4.712  -9.937  10.689  1.00 94.51           O
ATOM   4532  HA  CYS A 298       5.821 -11.748  12.145  1.00 94.51           H
ATOM   4533  CB  CYS A 298       3.911 -12.194  12.968  1.00 94.51           C
ATOM   4534 1HB  CYS A 298       3.260 -11.803  13.750  1.00 94.51           H
ATOM   4535 2HB  CYS A 298       3.299 -12.310  12.073  1.00 94.51           H
ATOM   4536  SG  CYS A 298       4.592 -13.815  13.474  1.00 94.51           S
ATOM   4537  HG  CYS A 298       4.920 -13.449  14.709  1.00 94.51           H
ATOM   4538  HN  CYS A 298       5.242 -11.091  14.768  1.00 94.51           H
ATOM   4539  N   PHE A 299       4.020  -9.031  12.642  1.00 93.05           N
ATOM   4540  CA  PHE A 299       3.513  -7.816  12.027  1.00 93.05           C
ATOM   4541  C   PHE A 299       4.622  -7.078  11.275  1.00 93.05           C
ATOM   4542  O   PHE A 299       4.433  -6.666  10.131  1.00 93.05           O
ATOM   4543  HA  PHE A 299       2.733  -8.110  11.325  1.00 93.05           H
ATOM   4544  CB  PHE A 299       2.999  -6.923  13.158  1.00 93.05           C
ATOM   4545 1HB  PHE A 299       2.239  -7.466  13.719  1.00 93.05           H
ATOM   4546 2HB  PHE A 299       3.819  -6.719  13.848  1.00 93.05           H
ATOM   4547  CG  PHE A 299       2.410  -5.593  12.683  1.00 93.05           C
ATOM   4548  CD1 PHE A 299       3.193  -4.482  12.632  1.00 93.05           C
ATOM   4549  HD1 PHE A 299       4.240  -4.539  12.930  1.00 93.05           H
ATOM   4550  CD2 PHE A 299       1.104  -5.523  12.311  1.00 93.05           C
ATOM   4551  HD2 PHE A 299       0.477  -6.413  12.352  1.00 93.05           H
ATOM   4552  CE1 PHE A 299       2.646  -3.248  12.190  1.00 93.05           C
ATOM   4553  HE1 PHE A 299       3.273  -2.358  12.150  1.00 93.05           H
ATOM   4554  CE2 PHE A 299       0.557  -4.289  11.869  1.00 93.05           C
ATOM   4555  HE2 PHE A 299      -0.490  -4.232  11.571  1.00 93.05           H
ATOM   4556  CZ  PHE A 299       1.340  -3.178  11.818  1.00 93.05           C
ATOM   4557  HZ  PHE A 299       0.920  -2.231  11.479  1.00 93.05           H
ATOM   4558  HN  PHE A 299       3.917  -9.076  13.636  1.00 93.05           H
ATOM   4559  N   GLN A 300       5.755  -6.935  11.946  1.00 93.13           N
ATOM   4560  CA  GLN A 300       6.883  -6.225  11.368  1.00 93.13           C
ATOM   4561  C   GLN A 300       7.318  -6.894  10.062  1.00 93.13           C
ATOM   4562  O   GLN A 300       7.485  -6.225   9.044  1.00 93.13           O
ATOM   4563  HA  GLN A 300       6.519  -5.218  11.164  1.00 93.13           H
ATOM   4564  CB  GLN A 300       8.047  -6.146  12.358  1.00 93.13           C
ATOM   4565 1HB  GLN A 300       8.256  -7.138  12.760  1.00 93.13           H
ATOM   4566 2HB  GLN A 300       8.948  -5.817  11.840  1.00 93.13           H
ATOM   4567  CG  GLN A 300       7.729  -5.182  13.503  1.00 93.13           C
ATOM   4568 1HG  GLN A 300       7.440  -4.213  13.097  1.00 93.13           H
ATOM   4569 2HG  GLN A 300       6.878  -5.556  14.072  1.00 93.13           H
ATOM   4570  CD  GLN A 300       8.935  -5.014  14.429  1.00 93.13           C
ATOM   4571  OE1 GLN A 300      10.058  -5.358  14.098  1.00 93.13           O
ATOM   4572  NE2 GLN A 300       8.642  -4.466  15.605  1.00 93.13           N
ATOM   4573 1HE2 GLN A 300       7.699  -4.206  15.814  1.00 93.13           H
ATOM   4574 2HE2 GLN A 300       9.364  -4.315  16.280  1.00 93.13           H
ATOM   4575  HN  GLN A 300       5.908  -7.293  12.867  1.00 93.13           H
ATOM   4576  N   VAL A 301       7.490  -8.206  10.135  1.00 94.85           N
ATOM   4577  CA  VAL A 301       8.030  -8.953   9.012  1.00 94.85           C
ATOM   4578  C   VAL A 301       7.101  -8.797   7.807  1.00 94.85           C
ATOM   4579  O   VAL A 301       7.547  -8.450   6.715  1.00 94.85           O
ATOM   4580  HA  VAL A 301       9.000  -8.521   8.765  1.00 94.85           H
ATOM   4581  CB  VAL A 301       8.250 -10.413   9.413  1.00 94.85           C
ATOM   4582  HB  VAL A 301       7.309 -10.799   9.805  1.00 94.85           H
ATOM   4583  CG1 VAL A 301       8.637 -11.262   8.200  1.00 94.85           C
ATOM   4584 1HG1 VAL A 301       7.840 -11.220   7.458  1.00 94.85           H
ATOM   4585 2HG1 VAL A 301       9.559 -10.876   7.766  1.00 94.85           H
ATOM   4586 3HG1 VAL A 301       8.787 -12.295   8.513  1.00 94.85           H
ATOM   4587  CG2 VAL A 301       9.301 -10.526  10.519  1.00 94.85           C
ATOM   4588 1HG2 VAL A 301      10.246 -10.115  10.166  1.00 94.85           H
ATOM   4589 2HG2 VAL A 301       8.967  -9.970  11.395  1.00 94.85           H
ATOM   4590 3HG2 VAL A 301       9.438 -11.574  10.785  1.00 94.85           H
ATOM   4591  HN  VAL A 301       7.268  -8.755  10.941  1.00 94.85           H
ATOM   4592  N   THR A 302       5.825  -9.062   8.046  1.00 93.96           N
ATOM   4593  CA  THR A 302       4.850  -9.080   6.969  1.00 93.96           C
ATOM   4594  C   THR A 302       4.661  -7.674   6.397  1.00 93.96           C
ATOM   4595  O   THR A 302       4.402  -7.514   5.205  1.00 93.96           O
ATOM   4596  HA  THR A 302       5.239  -9.703   6.164  1.00 93.96           H
ATOM   4597  CB  THR A 302       3.557  -9.694   7.511  1.00 93.96           C
ATOM   4598  HB  THR A 302       2.788  -9.727   6.740  1.00 93.96           H
ATOM   4599  OG1 THR A 302       3.249  -8.901   8.654  1.00 93.96           O
ATOM   4600  HG1 THR A 302       3.608  -9.336   9.480  1.00 93.96           H
ATOM   4601  CG2 THR A 302       3.770 -11.099   8.079  1.00 93.96           C
ATOM   4602 1HG2 THR A 302       4.490 -11.055   8.897  1.00 93.96           H
ATOM   4603 2HG2 THR A 302       4.150 -11.754   7.295  1.00 93.96           H
ATOM   4604 3HG2 THR A 302       2.822 -11.488   8.450  1.00 93.96           H
ATOM   4605  HN  THR A 302       5.455  -9.262   8.954  1.00 93.96           H
ATOM   4606  N   GLN A 303       4.797  -6.690   7.274  1.00 92.76           N
ATOM   4607  CA  GLN A 303       4.683  -5.301   6.864  1.00 92.76           C
ATOM   4608  C   GLN A 303       5.791  -4.949   5.869  1.00 92.76           C
ATOM   4609  O   GLN A 303       5.540  -4.287   4.863  1.00 92.76           O
ATOM   4610  HA  GLN A 303       3.711  -5.220   6.378  1.00 92.76           H
ATOM   4611  CB  GLN A 303       4.717  -4.367   8.075  1.00 92.76           C
ATOM   4612 1HB  GLN A 303       3.902  -4.615   8.754  1.00 92.76           H
ATOM   4613 2HB  GLN A 303       5.647  -4.513   8.626  1.00 92.76           H
ATOM   4614  CG  GLN A 303       4.600  -2.904   7.643  1.00 92.76           C
ATOM   4615 1HG  GLN A 303       5.515  -2.595   7.137  1.00 92.76           H
ATOM   4616 2HG  GLN A 303       3.787  -2.797   6.924  1.00 92.76           H
ATOM   4617  CD  GLN A 303       4.345  -1.995   8.847  1.00 92.76           C
ATOM   4618  OE1 GLN A 303       5.258  -1.491   9.481  1.00 92.76           O
ATOM   4619  NE2 GLN A 303       3.058  -1.814   9.125  1.00 92.76           N
ATOM   4620 1HE2 GLN A 303       2.358  -2.256   8.565  1.00 92.76           H
ATOM   4621 2HE2 GLN A 303       2.789  -1.235   9.895  1.00 92.76           H
ATOM   4622  HN  GLN A 303       4.981  -6.829   8.247  1.00 92.76           H
ATOM   4623  N   THR A 304       6.993  -5.408   6.184  1.00 93.43           N
ATOM   4624  CA  THR A 304       8.144  -5.134   5.340  1.00 93.43           C
ATOM   4625  C   THR A 304       7.942  -5.740   3.950  1.00 93.43           C
ATOM   4626  O   THR A 304       8.262  -5.111   2.943  1.00 93.43           O
ATOM   4627  HA  THR A 304       8.226  -4.055   5.210  1.00 93.43           H
ATOM   4628  CB  THR A 304       9.391  -5.658   6.056  1.00 93.43           C
ATOM   4629  HB  THR A 304       9.397  -6.748   6.081  1.00 93.43           H
ATOM   4630  OG1 THR A 304       9.358  -5.014   7.327  1.00 93.43           O
ATOM   4631  HG1 THR A 304       8.814  -5.554   7.970  1.00 93.43           H
ATOM   4632  CG2 THR A 304      10.687  -5.155   5.418  1.00 93.43           C
ATOM   4633 1HG2 THR A 304      10.712  -4.066   5.455  1.00 93.43           H
ATOM   4634 2HG2 THR A 304      10.733  -5.485   4.380  1.00 93.43           H
ATOM   4635 3HG2 THR A 304      11.541  -5.557   5.965  1.00 93.43           H
ATOM   4636  HN  THR A 304       7.187  -5.957   6.998  1.00 93.43           H
ATOM   4637  N   ILE A 305       7.413  -6.955   3.940  1.00 93.31           N
ATOM   4638  CA  ILE A 305       7.159  -7.650   2.690  1.00 93.31           C
ATOM   4639  C   ILE A 305       6.188  -6.826   1.842  1.00 93.31           C
ATOM   4640  O   ILE A 305       6.348  -6.730   0.626  1.00 93.31           O
ATOM   4641  HA  ILE A 305       8.107  -7.722   2.157  1.00 93.31           H
ATOM   4642  CB  ILE A 305       6.680  -9.078   2.959  1.00 93.31           C
ATOM   4643  HB  ILE A 305       5.855  -9.034   3.669  1.00 93.31           H
ATOM   4644  CG1 ILE A 305       7.787  -9.915   3.603  1.00 93.31           C
ATOM   4645 1HG1 ILE A 305       8.556 -10.140   2.864  1.00 93.31           H
ATOM   4646 2HG1 ILE A 305       8.267  -9.341   4.397  1.00 93.31           H
ATOM   4647  CG2 ILE A 305       6.143  -9.726   1.681  1.00 93.31           C
ATOM   4648 1HG2 ILE A 305       5.304  -9.142   1.303  1.00 93.31           H
ATOM   4649 2HG2 ILE A 305       6.932  -9.757   0.930  1.00 93.31           H
ATOM   4650 3HG2 ILE A 305       5.810 -10.741   1.900  1.00 93.31           H
ATOM   4651  CD1 ILE A 305       7.227 -11.218   4.176  1.00 93.31           C
ATOM   4652 1HD1 ILE A 305       6.476 -10.989   4.933  1.00 93.31           H
ATOM   4653 2HD1 ILE A 305       6.770 -11.800   3.376  1.00 93.31           H
ATOM   4654 3HD1 ILE A 305       8.034 -11.793   4.629  1.00 93.31           H
ATOM   4655  HN  ILE A 305       7.160  -7.461   4.764  1.00 93.31           H
ATOM   4656  N   ALA A 306       5.202  -6.252   2.516  1.00 90.32           N
ATOM   4657  CA  ALA A 306       4.174  -5.486   1.833  1.00 90.32           C
ATOM   4658  C   ALA A 306       4.812  -4.266   1.166  1.00 90.32           C
ATOM   4659  O   ALA A 306       4.372  -3.836   0.101  1.00 90.32           O
ATOM   4660  HA  ALA A 306       3.740  -6.125   1.064  1.00 90.32           H
ATOM   4661  CB  ALA A 306       3.078  -5.100   2.829  1.00 90.32           C
ATOM   4662 1HB  ALA A 306       2.638  -6.003   3.252  1.00 90.32           H
ATOM   4663 2HB  ALA A 306       3.510  -4.497   3.628  1.00 90.32           H
ATOM   4664 3HB  ALA A 306       2.307  -4.526   2.316  1.00 90.32           H
ATOM   4665  HN  ALA A 306       5.101  -6.305   3.510  1.00 90.32           H
ATOM   4666  N   PHE A 307       5.838  -3.743   1.820  1.00 91.40           N
ATOM   4667  CA  PHE A 307       6.477  -2.522   1.358  1.00 91.40           C
ATOM   4668  C   PHE A 307       7.309  -2.781   0.101  1.00 91.40           C
ATOM   4669  O   PHE A 307       7.418  -1.915  -0.766  1.00 91.40           O
ATOM   4670  HA  PHE A 307       5.684  -1.810   1.126  1.00 91.40           H
ATOM   4671  CB  PHE A 307       7.403  -2.049   2.480  1.00 91.40           C
ATOM   4672 1HB  PHE A 307       8.032  -2.882   2.794  1.00 91.40           H
ATOM   4673 2HB  PHE A 307       8.067  -1.278   2.089  1.00 91.40           H
ATOM   4674  CG  PHE A 307       6.667  -1.495   3.702  1.00 91.40           C
ATOM   4675  CD1 PHE A 307       5.308  -1.523   3.748  1.00 91.40           C
ATOM   4676  HD1 PHE A 307       4.743  -1.941   2.914  1.00 91.40           H
ATOM   4677  CD2 PHE A 307       7.372  -0.975   4.742  1.00 91.40           C
ATOM   4678  HD2 PHE A 307       8.461  -0.952   4.705  1.00 91.40           H
ATOM   4679  CE1 PHE A 307       4.625  -1.009   4.882  1.00 91.40           C
ATOM   4680  HE1 PHE A 307       3.536  -1.032   4.919  1.00 91.40           H
ATOM   4681  CE2 PHE A 307       6.689  -0.461   5.876  1.00 91.40           C
ATOM   4682  HE2 PHE A 307       7.254  -0.043   6.710  1.00 91.40           H
ATOM   4683  CZ  PHE A 307       5.330  -0.489   5.922  1.00 91.40           C
ATOM   4684  HZ  PHE A 307       4.806  -0.094   6.793  1.00 91.40           H
ATOM   4685  HN  PHE A 307       6.232  -4.137   2.650  1.00 91.40           H
ATOM   4686  N   PHE A 308       7.876  -3.978   0.041  1.00 91.28           N
ATOM   4687  CA  PHE A 308       8.680  -4.369  -1.104  1.00 91.28           C
ATOM   4688  C   PHE A 308       7.866  -4.294  -2.397  1.00 91.28           C
ATOM   4689  O   PHE A 308       8.428  -4.152  -3.482  1.00 91.28           O
ATOM   4690  HA  PHE A 308       9.518  -3.673  -1.163  1.00 91.28           H
ATOM   4691  CB  PHE A 308       9.115  -5.817  -0.872  1.00 91.28           C
ATOM   4692 1HB  PHE A 308       8.393  -6.301  -0.214  1.00 91.28           H
ATOM   4693 2HB  PHE A 308       9.088  -6.351  -1.822  1.00 91.28           H
ATOM   4694  CG  PHE A 308      10.512  -5.958  -0.263  1.00 91.28           C
ATOM   4695  CD1 PHE A 308      11.613  -5.817  -1.049  1.00 91.28           C
ATOM   4696  HD1 PHE A 308      11.500  -5.605  -2.112  1.00 91.28           H
ATOM   4697  CD2 PHE A 308      10.653  -6.223   1.063  1.00 91.28           C
ATOM   4698  HD2 PHE A 308       9.770  -6.336   1.693  1.00 91.28           H
ATOM   4699  CE1 PHE A 308      12.909  -5.948  -0.485  1.00 91.28           C
ATOM   4700  HE1 PHE A 308      13.792  -5.836  -1.115  1.00 91.28           H
ATOM   4701  CE2 PHE A 308      11.949  -6.354   1.627  1.00 91.28           C
ATOM   4702  HE2 PHE A 308      12.062  -6.566   2.690  1.00 91.28           H
ATOM   4703  CZ  PHE A 308      13.050  -6.213   0.841  1.00 91.28           C
ATOM   4704  HZ  PHE A 308      14.045  -6.313   1.275  1.00 91.28           H
ATOM   4705  HN  PHE A 308       7.792  -4.672   0.756  1.00 91.28           H
ATOM   4706  N   HIS A 309       6.554  -4.394  -2.239  1.00 87.32           N
ATOM   4707  CA  HIS A 309       5.661  -4.402  -3.385  1.00 87.32           C
ATOM   4708  C   HIS A 309       5.828  -3.102  -4.175  1.00 87.32           C
ATOM   4709  O   HIS A 309       5.753  -3.104  -5.403  1.00 87.32           O
ATOM   4710  HA  HIS A 309       5.965  -5.240  -4.013  1.00 87.32           H
ATOM   4711  CB  HIS A 309       4.216  -4.647  -2.947  1.00 87.32           C
ATOM   4712 1HB  HIS A 309       4.182  -5.546  -2.331  1.00 87.32           H
ATOM   4713 2HB  HIS A 309       3.892  -3.818  -2.318  1.00 87.32           H
ATOM   4714  CG  HIS A 309       3.244  -4.802  -4.092  1.00 87.32           C
ATOM   4715  ND1 HIS A 309       2.584  -3.729  -4.664  1.00 87.32           N
ATOM   4716  HD1 HIS A 309       2.676  -2.771  -4.391  1.00 87.32           H
ATOM   4717  CD2 HIS A 309       2.829  -5.913  -4.765  1.00 87.32           C
ATOM   4718  HD2 HIS A 309       3.154  -6.935  -4.570  1.00 87.32           H
ATOM   4719  CE1 HIS A 309       1.808  -4.185  -5.637  1.00 87.32           C
ATOM   4720  HE1 HIS A 309       1.161  -3.585  -6.276  1.00 87.32           H
ATOM   4721  NE2 HIS A 309       1.961  -5.539  -5.697  1.00 87.32           N
ATOM   4722  HN  HIS A 309       6.102  -4.468  -1.351  1.00 87.32           H
ATOM   4723  N   SER A 310       6.052  -2.024  -3.439  1.00 87.36           N
ATOM   4724  CA  SER A 310       6.087  -0.701  -4.039  1.00 87.36           C
ATOM   4725  C   SER A 310       7.334  -0.556  -4.913  1.00 87.36           C
ATOM   4726  O   SER A 310       7.430   0.372  -5.715  1.00 87.36           O
ATOM   4727  HA  SER A 310       5.184  -0.637  -4.647  1.00 87.36           H
ATOM   4728  CB  SER A 310       6.059   0.391  -2.968  1.00 87.36           C
ATOM   4729 1HB  SER A 310       6.832   0.190  -2.225  1.00 87.36           H
ATOM   4730 2HB  SER A 310       6.297   1.352  -3.423  1.00 87.36           H
ATOM   4731  OG  SER A 310       4.791   0.473  -2.322  1.00 87.36           O
ATOM   4732  HG  SER A 310       4.124   0.902  -2.931  1.00 87.36           H
ATOM   4733  HN  SER A 310       6.208  -2.044  -2.451  1.00 87.36           H
ATOM   4734  N   CYS A 311       8.259  -1.486  -4.727  1.00 90.29           N
ATOM   4735  CA  CYS A 311       9.488  -1.485  -5.504  1.00 90.29           C
ATOM   4736  C   CYS A 311       9.394  -2.595  -6.553  1.00 90.29           C
ATOM   4737  O   CYS A 311      10.255  -2.704  -7.425  1.00 90.29           O
ATOM   4738  HA  CYS A 311       9.557  -0.507  -5.979  1.00 90.29           H
ATOM   4739  CB  CYS A 311      10.721  -1.647  -4.612  1.00 90.29           C
ATOM   4740 1HB  CYS A 311      11.623  -1.430  -5.183  1.00 90.29           H
ATOM   4741 2HB  CYS A 311      10.683  -0.930  -3.792  1.00 90.29           H
ATOM   4742  SG  CYS A 311      10.795  -3.351  -3.949  1.00 90.29           S
ATOM   4743  HG  CYS A 311      11.919  -3.183  -3.258  1.00 90.29           H
ATOM   4744  HN  CYS A 311       8.180  -2.229  -4.063  1.00 90.29           H
ATOM   4745  N   LEU A 312       8.340  -3.389  -6.436  1.00 86.69           N
ATOM   4746  CA  LEU A 312       8.173  -4.545  -7.300  1.00 86.69           C
ATOM   4747  C   LEU A 312       7.465  -4.116  -8.587  1.00 86.69           C
ATOM   4748  O   LEU A 312       7.686  -4.701  -9.646  1.00 86.69           O
ATOM   4749  HA  LEU A 312       9.169  -4.906  -7.559  1.00 86.69           H
ATOM   4750  CB  LEU A 312       7.462  -5.675  -6.554  1.00 86.69           C
ATOM   4751 1HB  LEU A 312       6.588  -5.258  -6.052  1.00 86.69           H
ATOM   4752 2HB  LEU A 312       7.096  -6.394  -7.287  1.00 86.69           H
ATOM   4753  CG  LEU A 312       8.300  -6.426  -5.517  1.00 86.69           C
ATOM   4754  HG  LEU A 312       8.645  -5.709  -4.772  1.00 86.69           H
ATOM   4755  CD1 LEU A 312       7.457  -7.470  -4.783  1.00 86.69           C
ATOM   4756 1HD1 LEU A 312       6.630  -6.976  -4.272  1.00 86.69           H
ATOM   4757 2HD1 LEU A 312       7.063  -8.189  -5.501  1.00 86.69           H
ATOM   4758 3HD1 LEU A 312       8.077  -7.989  -4.052  1.00 86.69           H
ATOM   4759  CD2 LEU A 312       9.544  -7.042  -6.160  1.00 86.69           C
ATOM   4760 1HD2 LEU A 312       9.241  -7.742  -6.939  1.00 86.69           H
ATOM   4761 2HD2 LEU A 312      10.155  -6.253  -6.599  1.00 86.69           H
ATOM   4762 3HD2 LEU A 312      10.121  -7.570  -5.402  1.00 86.69           H
ATOM   4763  HN  LEU A 312       7.609  -3.254  -5.766  1.00 86.69           H
ATOM   4764  N   ASN A 313       6.627  -3.098  -8.452  1.00 78.75           N
ATOM   4765  CA  ASN A 313       5.777  -2.678  -9.553  1.00 78.75           C
ATOM   4766  C   ASN A 313       6.645  -2.371 -10.774  1.00 78.75           C
ATOM   4767  O   ASN A 313       6.436  -2.934 -11.847  1.00 78.75           O
ATOM   4768  HA  ASN A 313       5.097  -3.513  -9.725  1.00 78.75           H
ATOM   4769  CB  ASN A 313       4.998  -1.411  -9.195  1.00 78.75           C
ATOM   4770 1HB  ASN A 313       5.659  -0.703  -8.693  1.00 78.75           H
ATOM   4771 2HB  ASN A 313       4.646  -0.926 -10.106  1.00 78.75           H
ATOM   4772  CG  ASN A 313       3.808  -1.735  -8.291  1.00 78.75           C
ATOM   4773  OD1 ASN A 313       3.273  -2.832  -8.294  1.00 78.75           O
ATOM   4774  ND2 ASN A 313       3.424  -0.723  -7.518  1.00 78.75           N
ATOM   4775 1HD2 ASN A 313       3.906   0.152  -7.564  1.00 78.75           H
ATOM   4776 2HD2 ASN A 313       2.653  -0.837  -6.892  1.00 78.75           H
ATOM   4777  HN  ASN A 313       6.524  -2.566  -7.612  1.00 78.75           H
ATOM   4778  N   PRO A 314       7.633  -1.475 -10.635  1.00 77.93           N
ATOM   4779  CA  PRO A 314       8.483  -1.107 -11.769  1.00 77.93           C
ATOM   4780  C   PRO A 314       9.098  -2.321 -12.447  1.00 77.93           C
ATOM   4781  O   PRO A 314       9.185  -2.375 -13.672  1.00 77.93           O
ATOM   4782  HA  PRO A 314       7.888  -0.621 -12.542  1.00 77.93           H
ATOM   4783  CB  PRO A 314       9.549  -0.204 -11.145  1.00 77.93           C
ATOM   4784 1HB  PRO A 314      10.428  -0.773 -10.840  1.00 77.93           H
ATOM   4785 2HB  PRO A 314       9.891   0.557 -11.846  1.00 77.93           H
ATOM   4786  CG  PRO A 314       8.833   0.412  -9.949  1.00 77.93           C
ATOM   4787 1HG  PRO A 314       9.537   0.794  -9.209  1.00 77.93           H
ATOM   4788 2HG  PRO A 314       8.208   1.255 -10.242  1.00 77.93           H
ATOM   4789  CD  PRO A 314       8.012  -0.748  -9.410  1.00 77.93           C
ATOM   4790 1HD  PRO A 314       8.594  -1.377  -8.736  1.00 77.93           H
ATOM   4791 2HD  PRO A 314       7.143  -0.403  -8.850  1.00 77.93           H
ATOM   4792  N   VAL A 315       9.513  -3.272 -11.623  1.00 81.13           N
ATOM   4793  CA  VAL A 315      10.229  -4.434 -12.121  1.00 81.13           C
ATOM   4794  C   VAL A 315       9.306  -5.244 -13.034  1.00 81.13           C
ATOM   4795  O   VAL A 315       9.731  -5.725 -14.083  1.00 81.13           O
ATOM   4796  HA  VAL A 315      11.074  -4.073 -12.707  1.00 81.13           H
ATOM   4797  CB  VAL A 315      10.779  -5.251 -10.950  1.00 81.13           C
ATOM   4798  HB  VAL A 315       9.937  -5.556 -10.329  1.00 81.13           H
ATOM   4799  CG1 VAL A 315      11.480  -6.517 -11.447  1.00 81.13           C
ATOM   4800 1HG1 VAL A 315      10.770  -7.133 -11.999  1.00 81.13           H
ATOM   4801 2HG1 VAL A 315      12.308  -6.242 -12.100  1.00 81.13           H
ATOM   4802 3HG1 VAL A 315      11.861  -7.079 -10.594  1.00 81.13           H
ATOM   4803  CG2 VAL A 315      11.719  -4.407 -10.086  1.00 81.13           C
ATOM   4804 1HG2 VAL A 315      12.555  -4.059 -10.692  1.00 81.13           H
ATOM   4805 2HG2 VAL A 315      11.176  -3.550  -9.689  1.00 81.13           H
ATOM   4806 3HG2 VAL A 315      12.095  -5.013  -9.261  1.00 81.13           H
ATOM   4807  HN  VAL A 315       9.367  -3.258 -10.633  1.00 81.13           H
ATOM   4808  N   LEU A 316       8.060  -5.370 -12.601  1.00 76.54           N
ATOM   4809  CA  LEU A 316       7.079  -6.131 -13.355  1.00 76.54           C
ATOM   4810  C   LEU A 316       6.946  -5.535 -14.758  1.00 76.54           C
ATOM   4811  O   LEU A 316       6.846  -6.268 -15.741  1.00 76.54           O
ATOM   4812  HA  LEU A 316       7.457  -7.150 -13.447  1.00 76.54           H
ATOM   4813  CB  LEU A 316       5.756  -6.207 -12.591  1.00 76.54           C
ATOM   4814 1HB  LEU A 316       5.437  -5.191 -12.355  1.00 76.54           H
ATOM   4815 2HB  LEU A 316       5.001  -6.633 -13.252  1.00 76.54           H
ATOM   4816  CG  LEU A 316       5.776  -7.019 -11.294  1.00 76.54           C
ATOM   4817  HG  LEU A 316       6.579  -6.637 -10.664  1.00 76.54           H
ATOM   4818  CD1 LEU A 316       4.469  -6.844 -10.518  1.00 76.54           C
ATOM   4819 1HD1 LEU A 316       4.333  -5.791 -10.269  1.00 76.54           H
ATOM   4820 2HD1 LEU A 316       3.634  -7.183 -11.130  1.00 76.54           H
ATOM   4821 3HD1 LEU A 316       4.510  -7.432  -9.601  1.00 76.54           H
ATOM   4822  CD2 LEU A 316       6.083  -8.492 -11.575  1.00 76.54           C
ATOM   4823 1HD2 LEU A 316       5.318  -8.903 -12.233  1.00 76.54           H
ATOM   4824 2HD2 LEU A 316       7.058  -8.574 -12.054  1.00 76.54           H
ATOM   4825 3HD2 LEU A 316       6.091  -9.046 -10.636  1.00 76.54           H
ATOM   4826  HN  LEU A 316       7.719  -4.963 -11.753  1.00 76.54           H
ATOM   4827  N   TYR A 317       6.949  -4.211 -14.806  1.00 73.14           N
ATOM   4828  CA  TYR A 317       6.779  -3.508 -16.066  1.00 73.14           C
ATOM   4829  C   TYR A 317       7.969  -3.752 -16.996  1.00 73.14           C
ATOM   4830  O   TYR A 317       7.800  -3.882 -18.207  1.00 73.14           O
ATOM   4831  HA  TYR A 317       5.873  -3.885 -16.542  1.00 73.14           H
ATOM   4832  CB  TYR A 317       6.718  -2.020 -15.714  1.00 73.14           C
ATOM   4833 1HB  TYR A 317       7.675  -1.719 -15.288  1.00 73.14           H
ATOM   4834 2HB  TYR A 317       6.582  -1.446 -16.630  1.00 73.14           H
ATOM   4835  CG  TYR A 317       5.602  -1.658 -14.732  1.00 73.14           C
ATOM   4836  CD1 TYR A 317       4.441  -2.405 -14.701  1.00 73.14           C
ATOM   4837  HD1 TYR A 317       4.320  -3.252 -15.376  1.00 73.14           H
ATOM   4838  CD2 TYR A 317       5.756  -0.586 -13.878  1.00 73.14           C
ATOM   4839  HD2 TYR A 317       6.672   0.004 -13.902  1.00 73.14           H
ATOM   4840  CE1 TYR A 317       3.391  -2.064 -13.777  1.00 73.14           C
ATOM   4841  HE1 TYR A 317       2.469  -2.645 -13.742  1.00 73.14           H
ATOM   4842  CE2 TYR A 317       4.705  -0.245 -12.953  1.00 73.14           C
ATOM   4843  HE2 TYR A 317       4.814   0.600 -12.273  1.00 73.14           H
ATOM   4844  CZ  TYR A 317       3.575  -1.001 -12.949  1.00 73.14           C
ATOM   4845  OH  TYR A 317       2.583  -0.680 -12.076  1.00 73.14           O
ATOM   4846  HH  TYR A 317       1.930  -1.434 -12.007  1.00 73.14           H
ATOM   4847  HN  TYR A 317       7.065  -3.623 -14.006  1.00 73.14           H
ATOM   4848  N   VAL A 318       9.148  -3.806 -16.393  1.00 71.61           N
ATOM   4849  CA  VAL A 318      10.369  -4.010 -17.154  1.00 71.61           C
ATOM   4850  C   VAL A 318      10.314  -5.376 -17.841  1.00 71.61           C
ATOM   4851  O   VAL A 318      10.428  -5.465 -19.063  1.00 71.61           O
ATOM   4852  HA  VAL A 318      10.414  -3.234 -17.919  1.00 71.61           H
ATOM   4853  CB  VAL A 318      11.587  -3.847 -16.243  1.00 71.61           C
ATOM   4854  HB  VAL A 318      11.457  -4.512 -15.388  1.00 71.61           H
ATOM   4855  CG1 VAL A 318      12.872  -4.257 -16.966  1.00 71.61           C
ATOM   4856 1HG1 VAL A 318      12.800  -5.302 -17.270  1.00 71.61           H
ATOM   4857 2HG1 VAL A 318      13.008  -3.631 -17.847  1.00 71.61           H
ATOM   4858 3HG1 VAL A 318      13.722  -4.132 -16.295  1.00 71.61           H
ATOM   4859  CG2 VAL A 318      11.689  -2.416 -15.713  1.00 71.61           C
ATOM   4860 1HG2 VAL A 318      11.785  -1.725 -16.551  1.00 71.61           H
ATOM   4861 2HG2 VAL A 318      10.791  -2.174 -15.144  1.00 71.61           H
ATOM   4862 3HG2 VAL A 318      12.563  -2.328 -15.068  1.00 71.61           H
ATOM   4863  HN  VAL A 318       9.276  -3.714 -15.406  1.00 71.61           H
ATOM   4864  N   PHE A 319      10.140  -6.406 -17.026  1.00 71.80           N
ATOM   4865  CA  PHE A 319      10.311  -7.770 -17.498  1.00 71.80           C
ATOM   4866  C   PHE A 319       9.106  -8.218 -18.327  1.00 71.80           C
ATOM   4867  O   PHE A 319       9.257  -8.953 -19.301  1.00 71.80           O
ATOM   4868  HA  PHE A 319      11.205  -7.788 -18.120  1.00 71.80           H
ATOM   4869  CB  PHE A 319      10.422  -8.661 -16.259  1.00 71.80           C
ATOM   4870 1HB  PHE A 319       9.667  -8.354 -15.534  1.00 71.80           H
ATOM   4871 2HB  PHE A 319      10.194  -9.688 -16.541  1.00 71.80           H
ATOM   4872  CG  PHE A 319      11.796  -8.624 -15.587  1.00 71.80           C
ATOM   4873  CD1 PHE A 319      12.880  -9.137 -16.229  1.00 71.80           C
ATOM   4874  HD1 PHE A 319      12.770  -9.574 -17.222  1.00 71.80           H
ATOM   4875  CD2 PHE A 319      11.934  -8.080 -14.349  1.00 71.80           C
ATOM   4876  HD2 PHE A 319      11.065  -7.669 -13.834  1.00 71.80           H
ATOM   4877  CE1 PHE A 319      14.156  -9.103 -15.606  1.00 71.80           C
ATOM   4878  HE1 PHE A 319      15.024  -9.514 -16.120  1.00 71.80           H
ATOM   4879  CE2 PHE A 319      13.209  -8.046 -13.726  1.00 71.80           C
ATOM   4880  HE2 PHE A 319      13.320  -7.610 -12.733  1.00 71.80           H
ATOM   4881  CZ  PHE A 319      14.293  -8.559 -14.367  1.00 71.80           C
ATOM   4882  HZ  PHE A 319      15.272  -8.533 -13.889  1.00 71.80           H
ATOM   4883  HN  PHE A 319       9.888  -6.320 -16.063  1.00 71.80           H
ATOM   4884  N   VAL A 320       7.936  -7.756 -17.910  1.00 68.01           N
ATOM   4885  CA  VAL A 320       6.690  -8.312 -18.410  1.00 68.01           C
ATOM   4886  C   VAL A 320       6.110  -7.378 -19.473  1.00 68.01           C
ATOM   4887  O   VAL A 320       5.418  -7.824 -20.387  1.00 68.01           O
ATOM   4888  HA  VAL A 320       6.921  -9.271 -18.875  1.00 68.01           H
ATOM   4889  CB  VAL A 320       5.728  -8.568 -17.249  1.00 68.01           C
ATOM   4890  HB  VAL A 320       5.322  -7.607 -16.932  1.00 68.01           H
ATOM   4891  CG1 VAL A 320       4.558  -9.450 -17.691  1.00 68.01           C
ATOM   4892 1HG1 VAL A 320       4.012  -8.954 -18.494  1.00 68.01           H
ATOM   4893 2HG1 VAL A 320       4.938 -10.407 -18.046  1.00 68.01           H
ATOM   4894 3HG1 VAL A 320       3.889  -9.616 -16.846  1.00 68.01           H
ATOM   4895  CG2 VAL A 320       6.460  -9.186 -16.056  1.00 68.01           C
ATOM   4896 1HG2 VAL A 320       6.906 -10.134 -16.355  1.00 68.01           H
ATOM   4897 2HG2 VAL A 320       7.242  -8.506 -15.718  1.00 68.01           H
ATOM   4898 3HG2 VAL A 320       5.752  -9.357 -15.245  1.00 68.01           H
ATOM   4899  HN  VAL A 320       7.832  -7.017 -17.244  1.00 68.01           H
ATOM   4900  N   GLY A 321       6.413  -6.097 -19.318  1.00 70.12           N
ATOM   4901  CA  GLY A 321       5.906  -5.092 -20.237  1.00 70.12           C
ATOM   4902  C   GLY A 321       6.787  -4.996 -21.484  1.00 70.12           C
ATOM   4903  O   GLY A 321       7.844  -4.367 -21.455  1.00 70.12           O
ATOM   4904 1HA  GLY A 321       4.885  -5.340 -20.527  1.00 70.12           H
ATOM   4905 2HA  GLY A 321       5.869  -4.123 -19.738  1.00 70.12           H
ATOM   4906  HN  GLY A 321       6.991  -5.744 -18.583  1.00 70.12           H
ATOM   4907  N   GLU A 322       6.319  -5.628 -22.551  1.00 74.64           N
ATOM   4908  CA  GLU A 322       6.933  -5.450 -23.855  1.00 74.64           C
ATOM   4909  C   GLU A 322       6.908  -3.974 -24.257  1.00 74.64           C
ATOM   4910  O   GLU A 322       7.911  -3.437 -24.724  1.00 74.64           O
ATOM   4911  HA  GLU A 322       7.964  -5.784 -23.739  1.00 74.64           H
ATOM   4912  CB  GLU A 322       6.241  -6.316 -24.910  1.00 74.64           C
ATOM   4913 1HB  GLU A 322       5.163  -6.156 -24.867  1.00 74.64           H
ATOM   4914 2HB  GLU A 322       6.668  -6.112 -25.891  1.00 74.64           H
ATOM   4915  CG  GLU A 322       6.477  -7.803 -24.638  1.00 74.64           C
ATOM   4916 1HG  GLU A 322       7.541  -7.985 -24.491  1.00 74.64           H
ATOM   4917 2HG  GLU A 322       5.973  -8.093 -23.716  1.00 74.64           H
ATOM   4918  CD  GLU A 322       5.963  -8.661 -25.797  1.00 74.64           C
ATOM   4919  OE1 GLU A 322       6.584  -9.717 -26.040  1.00 74.64           O
ATOM   4920  OE2 GLU A 322       4.960  -8.240 -26.412  1.00 74.64           O
ATOM   4921  HN  GLU A 322       5.537  -6.251 -22.533  1.00 74.64           H
ATOM   4922  N   ARG A 323       5.751  -3.359 -24.060  1.00 75.99           N
ATOM   4923  CA  ARG A 323       5.565  -1.971 -24.448  1.00 75.99           C
ATOM   4924  C   ARG A 323       6.557  -1.075 -23.705  1.00 75.99           C
ATOM   4925  O   ARG A 323       7.155  -0.179 -24.300  1.00 75.99           O
ATOM   4926  HA  ARG A 323       5.750  -1.955 -25.522  1.00 75.99           H
ATOM   4927  CB  ARG A 323       4.140  -1.502 -24.148  1.00 75.99           C
ATOM   4928 1HB  ARG A 323       3.436  -2.308 -24.355  1.00 75.99           H
ATOM   4929 2HB  ARG A 323       4.048  -1.263 -23.088  1.00 75.99           H
ATOM   4930  CG  ARG A 323       3.779  -0.274 -24.986  1.00 75.99           C
ATOM   4931 1HG  ARG A 323       4.456   0.546 -24.746  1.00 75.99           H
ATOM   4932 2HG  ARG A 323       3.914  -0.499 -26.044  1.00 75.99           H
ATOM   4933  CD  ARG A 323       2.334   0.159 -24.731  1.00 75.99           C
ATOM   4934 1HD  ARG A 323       1.692  -0.718 -24.649  1.00 75.99           H
ATOM   4935 2HD  ARG A 323       2.268   0.693 -23.783  1.00 75.99           H
ATOM   4936  NE  ARG A 323       1.864   1.028 -25.833  1.00 75.99           N
ATOM   4937  HE  ARG A 323       2.461   1.142 -26.627  1.00 75.99           H
ATOM   4938  CZ  ARG A 323       0.689   1.672 -25.833  1.00 75.99           C
ATOM   4939  NH1 ARG A 323      -0.150   1.557 -24.794  1.00 75.99           N
ATOM   4940 1HH1 ARG A 323       0.099   0.986 -24.011  1.00 75.99           H
ATOM   4941 2HH1 ARG A 323      -1.025   2.041 -24.802  1.00 75.99           H
ATOM   4942  NH2 ARG A 323       0.366   2.434 -26.887  1.00 75.99           N
ATOM   4943 1HH2 ARG A 323      -0.508   2.921 -26.902  1.00 75.99           H
ATOM   4944 2HH2 ARG A 323       0.997   2.515 -27.658  1.00 75.99           H
ATOM   4945  HN  ARG A 323       4.951  -3.792 -23.644  1.00 75.99           H
ATOM   4946  N   PHE A 324       6.703  -1.347 -22.417  1.00 77.67           N
ATOM   4947  CA  PHE A 324       7.564  -0.537 -21.573  1.00 77.67           C
ATOM   4948  C   PHE A 324       9.028  -0.667 -21.999  1.00 77.67           C
ATOM   4949  O   PHE A 324       9.748   0.328 -22.070  1.00 77.67           O
ATOM   4950  HA  PHE A 324       7.246   0.499 -21.686  1.00 77.67           H
ATOM   4951  CB  PHE A 324       7.413  -1.062 -20.144  1.00 77.67           C
ATOM   4952 1HB  PHE A 324       6.352  -1.130 -19.903  1.00 77.67           H
ATOM   4953 2HB  PHE A 324       7.817  -2.074 -20.095  1.00 77.67           H
ATOM   4954  CG  PHE A 324       8.107  -0.200 -19.087  1.00 77.67           C
ATOM   4955  CD1 PHE A 324       9.372  -0.500 -18.689  1.00 77.67           C
ATOM   4956  HD1 PHE A 324       9.892  -1.355 -19.122  1.00 77.67           H
ATOM   4957  CD2 PHE A 324       7.458   0.866 -18.547  1.00 77.67           C
ATOM   4958  HD2 PHE A 324       6.444   1.106 -18.866  1.00 77.67           H
ATOM   4959  CE1 PHE A 324      10.016   0.300 -17.708  1.00 77.67           C
ATOM   4960  HE1 PHE A 324      11.030   0.059 -17.388  1.00 77.67           H
ATOM   4961  CE2 PHE A 324       8.102   1.666 -17.566  1.00 77.67           C
ATOM   4962  HE2 PHE A 324       7.582   2.521 -17.133  1.00 77.67           H
ATOM   4963  CZ  PHE A 324       9.367   1.366 -17.168  1.00 77.67           C
ATOM   4964  HZ  PHE A 324       9.862   1.981 -16.415  1.00 77.67           H
ATOM   4965  HN  PHE A 324       6.245  -2.104 -21.950  1.00 77.67           H
ATOM   4966  N   ARG A 325       9.425  -1.901 -22.271  1.00 80.86           N
ATOM   4967  CA  ARG A 325      10.783  -2.171 -22.711  1.00 80.86           C
ATOM   4968  C   ARG A 325      11.100  -1.374 -23.978  1.00 80.86           C
ATOM   4969  O   ARG A 325      12.180  -0.800 -24.100  1.00 80.86           O
ATOM   4970  HA  ARG A 325      11.413  -1.853 -21.880  1.00 80.86           H
ATOM   4971  CB  ARG A 325      10.986  -3.662 -22.990  1.00 80.86           C
ATOM   4972 1HB  ARG A 325      10.072  -4.085 -23.406  1.00 80.86           H
ATOM   4973 2HB  ARG A 325      11.767  -3.792 -23.739  1.00 80.86           H
ATOM   4974  CG  ARG A 325      11.367  -4.412 -21.712  1.00 80.86           C
ATOM   4975 1HG  ARG A 325      12.262  -3.967 -21.277  1.00 80.86           H
ATOM   4976 2HG  ARG A 325      10.570  -4.310 -20.975  1.00 80.86           H
ATOM   4977  CD  ARG A 325      11.615  -5.894 -22.000  1.00 80.86           C
ATOM   4978 1HD  ARG A 325      12.164  -6.004 -22.935  1.00 80.86           H
ATOM   4979 2HD  ARG A 325      12.235  -6.326 -21.214  1.00 80.86           H
ATOM   4980  NE  ARG A 325      10.327  -6.617 -22.082  1.00 80.86           N
ATOM   4981  HE  ARG A 325       9.487  -6.100 -21.914  1.00 80.86           H
ATOM   4982  CZ  ARG A 325      10.214  -7.921 -22.368  1.00 80.86           C
ATOM   4983  NH1 ARG A 325      11.305  -8.663 -22.602  1.00 80.86           N
ATOM   4984 1HH1 ARG A 325      12.212  -8.244 -22.564  1.00 80.86           H
ATOM   4985 2HH1 ARG A 325      11.212  -9.636 -22.815  1.00 80.86           H
ATOM   4986  NH2 ARG A 325       8.993  -8.473 -22.416  1.00 80.86           N
ATOM   4987 1HH2 ARG A 325       8.892  -9.445 -22.628  1.00 80.86           H
ATOM   4988 2HH2 ARG A 325       8.184  -7.912 -22.240  1.00 80.86           H
ATOM   4989  HN  ARG A 325       8.837  -2.707 -22.196  1.00 80.86           H
ATOM   4990  N   ARG A 326      10.137  -1.365 -24.888  1.00 81.38           N
ATOM   4991  CA  ARG A 326      10.284  -0.617 -26.125  1.00 81.38           C
ATOM   4992  C   ARG A 326      10.442   0.875 -25.828  1.00 81.38           C
ATOM   4993  O   ARG A 326      11.312   1.536 -26.393  1.00 81.38           O
ATOM   4994  HA  ARG A 326      11.184  -1.022 -26.590  1.00 81.38           H
ATOM   4995  CB  ARG A 326       9.076  -0.823 -27.041  1.00 81.38           C
ATOM   4996 1HB  ARG A 326       8.157  -0.725 -26.463  1.00 81.38           H
ATOM   4997 2HB  ARG A 326       9.057  -0.046 -27.805  1.00 81.38           H
ATOM   4998  CG  ARG A 326       9.121  -2.200 -27.707  1.00 81.38           C
ATOM   4999 1HG  ARG A 326      10.052  -2.308 -28.263  1.00 81.38           H
ATOM   5000 2HG  ARG A 326       9.113  -2.978 -26.943  1.00 81.38           H
ATOM   5001  CD  ARG A 326       7.931  -2.392 -28.650  1.00 81.38           C
ATOM   5002 1HD  ARG A 326       7.005  -2.134 -28.137  1.00 81.38           H
ATOM   5003 2HD  ARG A 326       8.021  -1.719 -29.503  1.00 81.38           H
ATOM   5004  NE  ARG A 326       7.877  -3.795 -29.117  1.00 81.38           N
ATOM   5005  HE  ARG A 326       7.988  -4.520 -28.437  1.00 81.38           H
ATOM   5006  CZ  ARG A 326       7.688  -4.155 -30.394  1.00 81.38           C
ATOM   5007  NH1 ARG A 326       7.534  -3.226 -31.347  1.00 81.38           N
ATOM   5008 1HH1 ARG A 326       7.559  -2.255 -31.107  1.00 81.38           H
ATOM   5009 2HH1 ARG A 326       7.393  -3.503 -32.297  1.00 81.38           H
ATOM   5010  NH2 ARG A 326       7.656  -5.458 -30.704  1.00 81.38           N
ATOM   5011 1HH2 ARG A 326       7.517  -5.744 -31.652  1.00 81.38           H
ATOM   5012 2HH2 ARG A 326       7.773  -6.146 -29.986  1.00 81.38           H
ATOM   5013  HN  ARG A 326       9.271  -1.856 -24.792  1.00 81.38           H
ATOM   5014  N   ASP A 327       9.586   1.363 -24.941  1.00 82.85           N
ATOM   5015  CA  ASP A 327       9.582   2.776 -24.605  1.00 82.85           C
ATOM   5016  C   ASP A 327      10.894   3.134 -23.905  1.00 82.85           C
ATOM   5017  O   ASP A 327      11.478   4.183 -24.171  1.00 82.85           O
ATOM   5018  HA  ASP A 327       9.461   3.296 -25.555  1.00 82.85           H
ATOM   5019  CB  ASP A 327       8.432   3.112 -23.653  1.00 82.85           C
ATOM   5020 1HB  ASP A 327       8.528   2.525 -22.739  1.00 82.85           H
ATOM   5021 2HB  ASP A 327       8.488   4.162 -23.365  1.00 82.85           H
ATOM   5022  CG  ASP A 327       7.078   2.829 -24.307  1.00 82.85           C
ATOM   5023  OD1 ASP A 327       7.002   2.985 -25.545  1.00 82.85           O
ATOM   5024  OD2 ASP A 327       6.150   2.463 -23.554  1.00 82.85           O
ATOM   5025  HN  ASP A 327       8.907   0.811 -24.458  1.00 82.85           H
ATOM   5026  N   LEU A 328      11.320   2.241 -23.023  1.00 83.75           N
ATOM   5027  CA  LEU A 328      12.534   2.467 -22.256  1.00 83.75           C
ATOM   5028  C   LEU A 328      13.708   2.671 -23.216  1.00 83.75           C
ATOM   5029  O   LEU A 328      14.426   3.665 -23.121  1.00 83.75           O
ATOM   5030  HA  LEU A 328      12.392   3.383 -21.684  1.00 83.75           H
ATOM   5031  CB  LEU A 328      12.751   1.334 -21.251  1.00 83.75           C
ATOM   5032 1HB  LEU A 328      11.879   1.282 -20.599  1.00 83.75           H
ATOM   5033 2HB  LEU A 328      12.796   0.393 -21.799  1.00 83.75           H
ATOM   5034  CG  LEU A 328      14.001   1.443 -20.376  1.00 83.75           C
ATOM   5035  HG  LEU A 328      14.826   1.786 -21.001  1.00 83.75           H
ATOM   5036  CD1 LEU A 328      13.808   2.485 -19.272  1.00 83.75           C
ATOM   5037 1HD1 LEU A 328      13.609   3.458 -19.721  1.00 83.75           H
ATOM   5038 2HD1 LEU A 328      12.966   2.196 -18.643  1.00 83.75           H
ATOM   5039 3HD1 LEU A 328      14.712   2.542 -18.665  1.00 83.75           H
ATOM   5040  CD2 LEU A 328      14.398   0.077 -19.813  1.00 83.75           C
ATOM   5041 1HD2 LEU A 328      13.581  -0.317 -19.208  1.00 83.75           H
ATOM   5042 2HD2 LEU A 328      14.605  -0.608 -20.635  1.00 83.75           H
ATOM   5043 3HD2 LEU A 328      15.289   0.184 -19.195  1.00 83.75           H
ATOM   5044  HN  LEU A 328      10.853   1.378 -22.830  1.00 83.75           H
ATOM   5045  N   VAL A 329      13.867   1.713 -24.118  1.00 83.37           N
ATOM   5046  CA  VAL A 329      14.992   1.731 -25.037  1.00 83.37           C
ATOM   5047  C   VAL A 329      14.913   2.986 -25.909  1.00 83.37           C
ATOM   5048  O   VAL A 329      15.938   3.572 -26.254  1.00 83.37           O
ATOM   5049  HA  VAL A 329      15.903   1.774 -24.441  1.00 83.37           H
ATOM   5050  CB  VAL A 329      15.020   0.437 -25.854  1.00 83.37           C
ATOM   5051  HB  VAL A 329      14.047   0.320 -26.331  1.00 83.37           H
ATOM   5052  CG1 VAL A 329      16.079   0.508 -26.956  1.00 83.37           C
ATOM   5053 1HG1 VAL A 329      15.851   1.338 -27.625  1.00 83.37           H
ATOM   5054 2HG1 VAL A 329      17.061   0.661 -26.508  1.00 83.37           H
ATOM   5055 3HG1 VAL A 329      16.078  -0.424 -27.521  1.00 83.37           H
ATOM   5056  CG2 VAL A 329      15.250  -0.776 -24.950  1.00 83.37           C
ATOM   5057 1HG2 VAL A 329      16.203  -0.668 -24.433  1.00 83.37           H
ATOM   5058 2HG2 VAL A 329      14.445  -0.842 -24.219  1.00 83.37           H
ATOM   5059 3HG2 VAL A 329      15.266  -1.682 -25.556  1.00 83.37           H
ATOM   5060  HN  VAL A 329      13.245   0.938 -24.226  1.00 83.37           H
ATOM   5061  N   LYS A 330      13.686   3.362 -26.239  1.00 82.55           N
[truncated: 117,320 more chars]
