# Supplementary material for: Noncanonical roles of chemokine regions in CCR9 activation revealed by structural modeling and mutational mapping
Source: Nat Commun. 2025 Aug 18;16:7695. doi: 10.1038/s41467-025-62321-9 (PMC12361432; doi:10.1038/s41467-025-62321-9)
Supplement: Supplementary file 4 — Supplementary Data 2 [file 41467_2025_62321_MOESM4_ESM.zip › CCR9_CCL25_rnk154.pdb]

SSBOND   1 CYS A   38    CYS A  289 
SSBOND   2 CYS A  119    CYS A  198 
SSBOND   3 CYS B    7    CYS B   35 
SSBOND   4 CYS B    8    CYS B   52 
ATOM      1  N   GLU A  20      -2.607  -3.854  60.764  1.00 44.17           N
ATOM      2  CA  GLU A  20      -2.880  -3.659  59.350  1.00 44.17           C
ATOM      3  C   GLU A  20      -1.622  -3.932  58.524  1.00 44.17           C
ATOM      4  O   GLU A  20      -1.705  -4.172  57.320  1.00 44.17           O
ATOM      5  HA  GLU A  20      -3.651  -4.388  59.101  1.00 44.17           H
ATOM      6  CB  GLU A  20      -3.416  -2.251  59.084  1.00 44.17           C
ATOM      7 1HB  GLU A  20      -2.982  -1.552  59.799  1.00 44.17           H
ATOM      8 2HB  GLU A  20      -3.231  -1.977  58.046  1.00 44.17           H
ATOM      9  CG  GLU A  20      -4.933  -2.196  59.281  1.00 44.17           C
ATOM     10 1HG  GLU A  20      -5.383  -3.122  58.923  1.00 44.17           H
ATOM     11 2HG  GLU A  20      -5.163  -2.119  60.343  1.00 44.17           H
ATOM     12  CD  GLU A  20      -5.539  -1.006  58.534  1.00 44.17           C
ATOM     13  OE1 GLU A  20      -6.786  -0.964  58.451  1.00 44.17           O
ATOM     14  OE2 GLU A  20      -4.743  -0.166  58.063  1.00 44.17           O
ATOM     15  HN  GLU A  20      -1.661  -4.095  60.982  1.00 44.17           H
ATOM     16  N   SER A  21      -0.485  -3.885  59.203  1.00 50.51           N
ATOM     17  CA  SER A  21       0.797  -3.963  58.523  1.00 50.51           C
ATOM     18  C   SER A  21       1.031  -5.384  58.008  1.00 50.51           C
ATOM     19  O   SER A  21       1.483  -5.573  56.880  1.00 50.51           O
ATOM     20  HA  SER A  21       0.725  -3.261  57.691  1.00 50.51           H
ATOM     21  CB  SER A  21       1.938  -3.539  59.449  1.00 50.51           C
ATOM     22 1HB  SER A  21       2.834  -3.349  58.857  1.00 50.51           H
ATOM     23 2HB  SER A  21       1.678  -2.602  59.942  1.00 50.51           H
ATOM     24  OG  SER A  21       2.222  -4.529  60.434  1.00 50.51           O
ATOM     25  HG  SER A  21       2.964  -4.218  61.028  1.00 50.51           H
ATOM     26  HN  SER A  21      -0.431  -3.796  60.197  1.00 50.51           H
ATOM     27  N   THR A  22       0.711  -6.348  58.859  1.00 52.15           N
ATOM     28  CA  THR A  22       1.053  -7.733  58.584  1.00 52.15           C
ATOM     29  C   THR A  22       0.173  -8.287  57.463  1.00 52.15           C
ATOM     30  O   THR A  22       0.678  -8.845  56.490  1.00 52.15           O
ATOM     31  HA  THR A  22       2.083  -7.769  58.229  1.00 52.15           H
ATOM     32  CB  THR A  22       0.937  -8.517  59.893  1.00 52.15           C
ATOM     33  HB  THR A  22       0.026  -9.116  59.908  1.00 52.15           H
ATOM     34  OG1 THR A  22       1.033  -7.519  60.906  1.00 52.15           O
ATOM     35  HG1 THR A  22       0.756  -7.900  61.788  1.00 52.15           H
ATOM     36  CG2 THR A  22       2.145  -9.421  60.144  1.00 52.15           C
ATOM     37 1HG2 THR A  22       3.049  -8.813  60.196  1.00 52.15           H
ATOM     38 2HG2 THR A  22       2.237 -10.139  59.329  1.00 52.15           H
ATOM     39 3HG2 THR A  22       2.011  -9.954  61.085  1.00 52.15           H
ATOM     40  HN  THR A  22       0.228  -6.195  59.722  1.00 52.15           H
ATOM     41  N   SER A  23      -1.130  -8.116  57.637  1.00 53.82           N
ATOM     42  CA  SER A  23      -2.086  -8.598  56.655  1.00 53.82           C
ATOM     43  C   SER A  23      -1.816  -7.946  55.297  1.00 53.82           C
ATOM     44  O   SER A  23      -1.907  -8.602  54.261  1.00 53.82           O
ATOM     45  HA  SER A  23      -1.926  -9.675  56.601  1.00 53.82           H
ATOM     46  CB  SER A  23      -3.522  -8.319  57.101  1.00 53.82           C
ATOM     47 1HB  SER A  23      -4.214  -8.668  56.335  1.00 53.82           H
ATOM     48 2HB  SER A  23      -3.737  -8.886  58.007  1.00 53.82           H
ATOM     49  OG  SER A  23      -3.746  -6.933  57.346  1.00 53.82           O
ATOM     50  HG  SER A  23      -4.694  -6.784  57.627  1.00 53.82           H
ATOM     51  HN  SER A  23      -1.532  -7.657  58.429  1.00 53.82           H
ATOM     52  N   SER A  24      -1.489  -6.663  55.347  1.00 59.14           N
ATOM     53  CA  SER A  24      -1.205  -5.915  54.134  1.00 59.14           C
ATOM     54  C   SER A  24       0.058  -6.462  53.466  1.00 59.14           C
ATOM     55  O   SER A  24       0.243  -6.307  52.260  1.00 59.14           O
ATOM     56  HA  SER A  24      -2.073  -6.065  53.493  1.00 59.14           H
ATOM     57  CB  SER A  24      -1.044  -4.423  54.432  1.00 59.14           C
ATOM     58 1HB  SER A  24      -1.211  -3.851  53.520  1.00 59.14           H
ATOM     59 2HB  SER A  24      -1.805  -4.112  55.148  1.00 59.14           H
ATOM     60  OG  SER A  24       0.248  -4.119  54.952  1.00 59.14           O
ATOM     61  HG  SER A  24       0.440  -4.692  55.748  1.00 59.14           H
ATOM     62  HN  SER A  24      -1.416  -6.137  56.195  1.00 59.14           H
ATOM     63  N   MET A  25       0.895  -7.090  54.279  1.00 61.80           N
ATOM     64  CA  MET A  25       2.123  -7.682  53.777  1.00 61.80           C
ATOM     65  C   MET A  25       1.850  -9.031  53.110  1.00 61.80           C
ATOM     66  O   MET A  25       2.425  -9.341  52.068  1.00 61.80           O
ATOM     67  HA  MET A  25       2.509  -6.977  53.040  1.00 61.80           H
ATOM     68  CB  MET A  25       3.107  -7.873  54.932  1.00 61.80           C
ATOM     69 1HB  MET A  25       2.948  -7.099  55.683  1.00 61.80           H
ATOM     70 2HB  MET A  25       2.921  -8.831  55.418  1.00 61.80           H
ATOM     71  CG  MET A  25       4.554  -7.819  54.436  1.00 61.80           C
ATOM     72 1HG  MET A  25       5.213  -8.299  55.159  1.00 61.80           H
ATOM     73 2HG  MET A  25       4.647  -8.374  53.502  1.00 61.80           H
ATOM     74  SD  MET A  25       5.051  -6.123  54.188  1.00 61.80           S
ATOM     75  CE  MET A  25       6.823  -6.327  54.114  1.00 61.80           C
ATOM     76 1HE  MET A  25       7.178  -6.761  55.048  1.00 61.80           H
ATOM     77 2HE  MET A  25       7.078  -6.989  53.286  1.00 61.80           H
ATOM     78 3HE  MET A  25       7.295  -5.357  53.961  1.00 61.80           H
ATOM     79  HN  MET A  25       0.745  -7.198  55.261  1.00 61.80           H
ATOM     80  N   GLU A  26       0.971  -9.798  53.739  1.00 62.91           N
ATOM     81  CA  GLU A  26       0.604 -11.102  53.213  1.00 62.91           C
ATOM     82  C   GLU A  26      -0.161 -10.947  51.897  1.00 62.91           C
ATOM     83  O   GLU A  26       0.114 -11.653  50.927  1.00 62.91           O
ATOM     84  HA  GLU A  26       1.547 -11.618  53.033  1.00 62.91           H
ATOM     85  CB  GLU A  26      -0.215 -11.895  54.233  1.00 62.91           C
ATOM     86 1HB  GLU A  26      -0.978 -11.251  54.671  1.00 62.91           H
ATOM     87 2HB  GLU A  26      -0.623 -12.789  53.762  1.00 62.91           H
ATOM     88  CG  GLU A  26       0.667 -12.380  55.386  1.00 62.91           C
ATOM     89 1HG  GLU A  26       1.493 -12.971  54.992  1.00 62.91           H
ATOM     90 2HG  GLU A  26       1.103 -11.523  55.900  1.00 62.91           H
ATOM     91  CD  GLU A  26      -0.141 -13.219  56.378  1.00 62.91           C
ATOM     92  OE1 GLU A  26       0.492 -14.051  57.064  1.00 62.91           O
ATOM     93  OE2 GLU A  26      -1.372 -13.010  56.428  1.00 62.91           O
ATOM     94  HN  GLU A  26       0.514  -9.543  54.590  1.00 62.91           H
ATOM     95  N   ASP A  27      -1.108 -10.020  51.905  1.00 59.42           N
ATOM     96  CA  ASP A  27      -1.919  -9.768  50.726  1.00 59.42           C
ATOM     97  C   ASP A  27      -1.004  -9.451  49.542  1.00 59.42           C
ATOM     98  O   ASP A  27      -1.268  -9.876  48.418  1.00 59.42           O
ATOM     99  HA  ASP A  27      -2.496 -10.680  50.575  1.00 59.42           H
ATOM    100  CB  ASP A  27      -2.846  -8.570  50.941  1.00 59.42           C
ATOM    101 1HB  ASP A  27      -2.295  -7.762  51.424  1.00 59.42           H
ATOM    102 2HB  ASP A  27      -3.187  -8.192  49.978  1.00 59.42           H
ATOM    103  CG  ASP A  27      -4.052  -8.957  51.799  1.00 59.42           C
ATOM    104  OD1 ASP A  27      -4.272 -10.178  51.951  1.00 59.42           O
ATOM    105  OD2 ASP A  27      -4.726  -8.022  52.285  1.00 59.42           O
ATOM    106  HN  ASP A  27      -1.324  -9.449  52.697  1.00 59.42           H
ATOM    107  N   TYR A  28       0.053  -8.708  49.834  1.00 62.94           N
ATOM    108  CA  TYR A  28       1.006  -8.324  48.805  1.00 62.94           C
ATOM    109  C   TYR A  28       1.843  -9.524  48.358  1.00 62.94           C
ATOM    110  O   TYR A  28       2.271  -9.593  47.207  1.00 62.94           O
ATOM    111  HA  TYR A  28       0.444  -7.944  47.952  1.00 62.94           H
ATOM    112  CB  TYR A  28       1.927  -7.287  49.450  1.00 62.94           C
ATOM    113 1HB  TYR A  28       1.320  -6.470  49.841  1.00 62.94           H
ATOM    114 2HB  TYR A  28       2.433  -7.744  50.300  1.00 62.94           H
ATOM    115  CG  TYR A  28       2.978  -6.711  48.498  1.00 62.94           C
ATOM    116  CD1 TYR A  28       4.259  -7.222  48.495  1.00 62.94           C
ATOM    117  HD1 TYR A  28       4.523  -8.036  49.170  1.00 62.94           H
ATOM    118  CD2 TYR A  28       2.643  -5.681  47.643  1.00 62.94           C
ATOM    119  HD2 TYR A  28       1.630  -5.277  47.645  1.00 62.94           H
ATOM    120  CE1 TYR A  28       5.248  -6.680  47.599  1.00 62.94           C
ATOM    121  HE1 TYR A  28       6.264  -7.074  47.586  1.00 62.94           H
ATOM    122  CE2 TYR A  28       3.632  -5.139  46.747  1.00 62.94           C
ATOM    123  HE2 TYR A  28       3.381  -4.325  46.067  1.00 62.94           H
ATOM    124  CZ  TYR A  28       4.886  -5.665  46.769  1.00 62.94           C
ATOM    125  OH  TYR A  28       5.819  -5.154  45.923  1.00 62.94           O
ATOM    126  HH  TYR A  28       6.365  -5.893  45.529  1.00 62.94           H
ATOM    127  HN  TYR A  28       0.263  -8.370  50.751  1.00 62.94           H
ATOM    128  N   VAL A  29       2.051 -10.441  49.292  1.00 62.18           N
ATOM    129  CA  VAL A  29       2.880 -11.604  49.027  1.00 62.18           C
ATOM    130  C   VAL A  29       2.070 -12.633  48.236  1.00 62.18           C
ATOM    131  O   VAL A  29       2.608 -13.319  47.368  1.00 62.18           O
ATOM    132  HA  VAL A  29       3.721 -11.277  48.416  1.00 62.18           H
ATOM    133  CB  VAL A  29       3.435 -12.162  50.339  1.00 62.18           C
ATOM    134  HB  VAL A  29       2.599 -12.302  51.024  1.00 62.18           H
ATOM    135  CG1 VAL A  29       4.097 -13.523  50.120  1.00 62.18           C
ATOM    136 1HG1 VAL A  29       3.363 -14.225  49.725  1.00 62.18           H
ATOM    137 2HG1 VAL A  29       4.918 -13.418  49.410  1.00 62.18           H
ATOM    138 3HG1 VAL A  29       4.483 -13.896  51.069  1.00 62.18           H
ATOM    139  CG2 VAL A  29       4.410 -11.175  50.985  1.00 62.18           C
ATOM    140 1HG2 VAL A  29       5.241 -10.988  50.305  1.00 62.18           H
ATOM    141 2HG2 VAL A  29       3.894 -10.238  51.194  1.00 62.18           H
ATOM    142 3HG2 VAL A  29       4.789 -11.596  51.916  1.00 62.18           H
ATOM    143  HN  VAL A  29       1.665 -10.398  50.213  1.00 62.18           H
ATOM    144  N   ASN A  30       0.788 -12.709  48.564  1.00 64.08           N
ATOM    145  CA  ASN A  30      -0.068 -13.741  48.005  1.00 64.08           C
ATOM    146  C   ASN A  30      -0.634 -13.259  46.668  1.00 64.08           C
ATOM    147  O   ASN A  30      -1.237 -14.036  45.928  1.00 64.08           O
ATOM    148  HA  ASN A  30       0.573 -14.616  47.895  1.00 64.08           H
ATOM    149  CB  ASN A  30      -1.244 -14.045  48.935  1.00 64.08           C
ATOM    150 1HB  ASN A  30      -1.662 -13.113  49.315  1.00 64.08           H
ATOM    151 2HB  ASN A  30      -2.035 -14.544  48.375  1.00 64.08           H
ATOM    152  CG  ASN A  30      -0.805 -14.927  50.105  1.00 64.08           C
ATOM    153  OD1 ASN A  30       0.216 -15.593  50.065  1.00 64.08           O
ATOM    154  ND2 ASN A  30      -1.631 -14.895  51.147  1.00 64.08           N
ATOM    155 1HD2 ASN A  30      -2.453 -14.327  51.115  1.00 64.08           H
ATOM    156 2HD2 ASN A  30      -1.430 -15.439  51.961  1.00 64.08           H
ATOM    157  HN  ASN A  30       0.335 -12.083  49.199  1.00 64.08           H
ATOM    158  N   PHE A  31      -0.421 -11.979  46.398  1.00 68.08           N
ATOM    159  CA  PHE A  31      -0.869 -11.394  45.146  1.00 68.08           C
ATOM    160  C   PHE A  31      -0.179 -12.058  43.953  1.00 68.08           C
ATOM    161  O   PHE A  31       1.048 -12.093  43.881  1.00 68.08           O
ATOM    162  HA  PHE A  31      -1.944 -11.557  45.079  1.00 68.08           H
ATOM    163  CB  PHE A  31      -0.485  -9.913  45.183  1.00 68.08           C
ATOM    164 1HB  PHE A  31      -0.896  -9.464  46.086  1.00 68.08           H
ATOM    165 2HB  PHE A  31       0.600  -9.831  45.251  1.00 68.08           H
ATOM    166  CG  PHE A  31      -0.966  -9.115  43.969  1.00 68.08           C
ATOM    167  CD1 PHE A  31      -0.130  -8.906  42.917  1.00 68.08           C
ATOM    168  HD1 PHE A  31       0.884  -9.307  42.939  1.00 68.08           H
ATOM    169  CD2 PHE A  31      -2.231  -8.615  43.942  1.00 68.08           C
ATOM    170  HD2 PHE A  31      -2.901  -8.783  44.785  1.00 68.08           H
ATOM    171  CE1 PHE A  31      -0.576  -8.166  41.791  1.00 68.08           C
ATOM    172  HE1 PHE A  31       0.094  -7.998  40.948  1.00 68.08           H
ATOM    173  CE2 PHE A  31      -2.678  -7.875  42.816  1.00 68.08           C
ATOM    174  HE2 PHE A  31      -3.691  -7.474  42.794  1.00 68.08           H
ATOM    175  CZ  PHE A  31      -1.841  -7.666  41.764  1.00 68.08           C
ATOM    176  HZ  PHE A  31      -2.184  -7.098  40.900  1.00 68.08           H
ATOM    177  HN  PHE A  31       0.047 -11.348  47.017  1.00 68.08           H
ATOM    178  N   ASN A  32      -0.999 -12.568  43.046  1.00 66.60           N
ATOM    179  CA  ASN A  32      -0.484 -13.200  41.843  1.00 66.60           C
ATOM    180  C   ASN A  32      -0.049 -12.120  40.851  1.00 66.60           C
ATOM    181  O   ASN A  32      -0.866 -11.606  40.088  1.00 66.60           O
ATOM    182  HA  ASN A  32       0.348 -13.819  42.178  1.00 66.60           H
ATOM    183  CB  ASN A  32      -1.558 -14.056  41.168  1.00 66.60           C
ATOM    184 1HB  ASN A  32      -2.076 -14.655  41.917  1.00 66.60           H
ATOM    185 2HB  ASN A  32      -2.304 -13.411  40.704  1.00 66.60           H
ATOM    186  CG  ASN A  32      -0.942 -14.975  40.111  1.00 66.60           C
ATOM    187  OD1 ASN A  32       0.258 -14.995  39.891  1.00 66.60           O
ATOM    188  ND2 ASN A  32      -1.828 -15.733  39.470  1.00 66.60           N
ATOM    189 1HD2 ASN A  32      -2.799 -15.668  39.698  1.00 66.60           H
ATOM    190 2HD2 ASN A  32      -1.522 -16.367  38.760  1.00 66.60           H
ATOM    191  HN  ASN A  32      -1.996 -12.555  43.122  1.00 66.60           H
ATOM    192  N   PHE A  33       1.238 -11.807  40.893  1.00 68.04           N
ATOM    193  CA  PHE A  33       1.813 -10.873  39.940  1.00 68.04           C
ATOM    194  C   PHE A  33       2.071 -11.553  38.594  1.00 68.04           C
ATOM    195  O   PHE A  33       3.185 -11.506  38.074  1.00 68.04           O
ATOM    196  HA  PHE A  33       1.095 -10.065  39.806  1.00 68.04           H
ATOM    197  CB  PHE A  33       3.147 -10.403  40.524  1.00 68.04           C
ATOM    198 1HB  PHE A  33       3.783 -11.271  40.696  1.00 68.04           H
ATOM    199 2HB  PHE A  33       3.653  -9.777  39.789  1.00 68.04           H
ATOM    200  CG  PHE A  33       3.012  -9.620  41.832  1.00 68.04           C
ATOM    201  CD1 PHE A  33       2.790  -8.279  41.802  1.00 68.04           C
ATOM    202  HD1 PHE A  33       2.707  -7.761  40.846  1.00 68.04           H
ATOM    203  CD2 PHE A  33       3.115 -10.266  43.024  1.00 68.04           C
ATOM    204  HD2 PHE A  33       3.294 -11.341  43.049  1.00 68.04           H
ATOM    205  CE1 PHE A  33       2.665  -7.552  43.016  1.00 68.04           C
ATOM    206  HE1 PHE A  33       2.486  -6.477  42.991  1.00 68.04           H
ATOM    207  CE2 PHE A  33       2.990  -9.539  44.238  1.00 68.04           C
ATOM    208  HE2 PHE A  33       3.072 -10.057  45.194  1.00 68.04           H
ATOM    209  CZ  PHE A  33       2.767  -8.198  44.208  1.00 68.04           C
ATOM    210  HZ  PHE A  33       2.671  -7.641  45.140  1.00 68.04           H
ATOM    211  HN  PHE A  33       1.883 -12.179  41.561  1.00 68.04           H
ATOM    212  N   THR A  34       1.023 -12.169  38.068  1.00 72.03           N
ATOM    213  CA  THR A  34       0.994 -12.528  36.660  1.00 72.03           C
ATOM    214  C   THR A  34       1.399 -11.332  35.796  1.00 72.03           C
ATOM    215  O   THR A  34       0.823 -10.252  35.916  1.00 72.03           O
ATOM    216  HA  THR A  34       1.734 -13.310  36.490  1.00 72.03           H
ATOM    217  CB  THR A  34      -0.401 -13.066  36.338  1.00 72.03           C
ATOM    218  HB  THR A  34      -1.138 -12.263  36.340  1.00 72.03           H
ATOM    219  OG1 THR A  34      -0.609 -14.094  37.302  1.00 72.03           O
ATOM    220  HG1 THR A  34       0.172 -14.719  37.309  1.00 72.03           H
ATOM    221  CG2 THR A  34      -0.451 -13.799  34.996  1.00 72.03           C
ATOM    222 1HG2 THR A  34       0.238 -14.644  35.017  1.00 72.03           H
ATOM    223 2HG2 THR A  34      -0.162 -13.115  34.197  1.00 72.03           H
ATOM    224 3HG2 THR A  34      -1.463 -14.160  34.816  1.00 72.03           H
ATOM    225  HN  THR A  34       0.205 -12.422  38.585  1.00 72.03           H
ATOM    226  N   ASP A  35       2.387 -11.565  34.944  1.00 79.49           N
ATOM    227  CA  ASP A  35       3.020 -10.478  34.218  1.00 79.49           C
ATOM    228  C   ASP A  35       2.147 -10.092  33.023  1.00 79.49           C
ATOM    229  O   ASP A  35       2.445 -10.458  31.887  1.00 79.49           O
ATOM    230  HA  ASP A  35       3.119  -9.669  34.941  1.00 79.49           H
ATOM    231  CB  ASP A  35       4.392 -10.898  33.685  1.00 79.49           C
ATOM    232 1HB  ASP A  35       4.834 -11.638  34.351  1.00 79.49           H
ATOM    233 2HB  ASP A  35       4.277 -11.375  32.711  1.00 79.49           H
ATOM    234  CG  ASP A  35       5.325  -9.692  33.562  1.00 79.49           C
ATOM    235  OD1 ASP A  35       4.926  -8.614  34.053  1.00 79.49           O
ATOM    236  OD2 ASP A  35       6.416  -9.876  32.979  1.00 79.49           O
ATOM    237  HN  ASP A  35       2.753 -12.475  34.748  1.00 79.49           H
ATOM    238  N   PHE A  36       1.085  -9.357  33.320  1.00 89.57           N
ATOM    239  CA  PHE A  36       0.200  -8.864  32.278  1.00 89.57           C
ATOM    240  C   PHE A  36       0.783  -7.619  31.607  1.00 89.57           C
ATOM    241  O   PHE A  36       0.288  -7.178  30.571  1.00 89.57           O
ATOM    242  HA  PHE A  36       0.098  -9.659  31.539  1.00 89.57           H
ATOM    243  CB  PHE A  36      -1.122  -8.494  32.952  1.00 89.57           C
ATOM    244 1HB  PHE A  36      -0.916  -7.833  33.795  1.00 89.57           H
ATOM    245 2HB  PHE A  36      -1.732  -7.930  32.247  1.00 89.57           H
ATOM    246  CG  PHE A  36      -1.925  -9.697  33.450  1.00 89.57           C
ATOM    247  CD1 PHE A  36      -2.057 -10.799  32.664  1.00 89.57           C
ATOM    248  HD1 PHE A  36      -1.591 -10.825  31.679  1.00 89.57           H
ATOM    249  CD2 PHE A  36      -2.507  -9.665  34.679  1.00 89.57           C
ATOM    250  HD2 PHE A  36      -2.401  -8.782  35.309  1.00 89.57           H
ATOM    251  CE1 PHE A  36      -2.803 -11.916  33.127  1.00 89.57           C
ATOM    252  HE1 PHE A  36      -2.909 -12.799  32.496  1.00 89.57           H
ATOM    253  CE2 PHE A  36      -3.252 -10.782  35.142  1.00 89.57           C
ATOM    254  HE2 PHE A  36      -3.718 -10.756  36.127  1.00 89.57           H
ATOM    255  CZ  PHE A  36      -3.384 -11.884  34.356  1.00 89.57           C
ATOM    256  HZ  PHE A  36      -3.956 -12.741  34.711  1.00 89.57           H
ATOM    257  HN  PHE A  36       0.827  -9.098  34.251  1.00 89.57           H
ATOM    258  N   TYR A  37       1.827  -7.086  32.225  1.00 91.05           N
ATOM    259  CA  TYR A  37       2.588  -6.009  31.616  1.00 91.05           C
ATOM    260  C   TYR A  37       3.723  -6.560  30.750  1.00 91.05           C
ATOM    261  O   TYR A  37       4.665  -7.161  31.264  1.00 91.05           O
ATOM    262  HA  TYR A  37       1.910  -5.431  30.989  1.00 91.05           H
ATOM    263  CB  TYR A  37       3.189  -5.210  32.775  1.00 91.05           C
ATOM    264 1HB  TYR A  37       2.384  -4.878  33.430  1.00 91.05           H
ATOM    265 2HB  TYR A  37       3.828  -5.868  33.363  1.00 91.05           H
ATOM    266  CG  TYR A  37       4.003  -3.992  32.334  1.00 91.05           C
ATOM    267  CD1 TYR A  37       5.369  -4.099  32.164  1.00 91.05           C
ATOM    268  HD1 TYR A  37       5.867  -5.052  32.344  1.00 91.05           H
ATOM    269  CD2 TYR A  37       3.372  -2.786  32.106  1.00 91.05           C
ATOM    270  HD2 TYR A  37       2.294  -2.701  32.240  1.00 91.05           H
ATOM    271  CE1 TYR A  37       6.135  -2.953  31.749  1.00 91.05           C
ATOM    272  HE1 TYR A  37       7.214  -3.024  31.612  1.00 91.05           H
ATOM    273  CE2 TYR A  37       4.139  -1.639  31.691  1.00 91.05           C
ATOM    274  HE2 TYR A  37       3.653  -0.681  31.508  1.00 91.05           H
ATOM    275  CZ  TYR A  37       5.482  -1.780  31.533  1.00 91.05           C
ATOM    276  OH  TYR A  37       6.206  -0.697  31.142  1.00 91.05           O
ATOM    277  HH  TYR A  37       5.594   0.064  30.927  1.00 91.05           H
ATOM    278  HN  TYR A  37       2.153  -7.378  33.124  1.00 91.05           H
ATOM    279  N   CYS A  38       3.595  -6.336  29.451  1.00 91.62           N
ATOM    280  CA  CYS A  38       4.526  -6.914  28.497  1.00 91.62           C
ATOM    281  C   CYS A  38       5.524  -5.831  28.083  1.00 91.62           C
ATOM    282  O   CYS A  38       5.143  -4.825  27.487  1.00 91.62           O
ATOM    283  HA  CYS A  38       5.032  -7.732  29.009  1.00 91.62           H
ATOM    284  CB  CYS A  38       3.800  -7.512  27.289  1.00 91.62           C
ATOM    285 1HB  CYS A  38       3.006  -8.178  27.625  1.00 91.62           H
ATOM    286 2HB  CYS A  38       3.327  -6.719  26.710  1.00 91.62           H
ATOM    287  SG  CYS A  38       4.985  -8.431  26.240  1.00 91.62           S
ATOM    288  HN  CYS A  38       2.873  -5.773  29.049  1.00 91.62           H
ATOM    289  N   GLU A  39       6.783  -6.073  28.417  1.00 90.03           N
ATOM    290  CA  GLU A  39       7.864  -5.243  27.913  1.00 90.03           C
ATOM    291  C   GLU A  39       8.270  -5.693  26.508  1.00 90.03           C
ATOM    292  O   GLU A  39       8.635  -6.850  26.305  1.00 90.03           O
ATOM    293  HA  GLU A  39       7.459  -4.232  27.875  1.00 90.03           H
ATOM    294  CB  GLU A  39       9.063  -5.266  28.864  1.00 90.03           C
ATOM    295 1HB  GLU A  39       9.309  -6.297  29.118  1.00 90.03           H
ATOM    296 2HB  GLU A  39       9.895  -4.721  28.419  1.00 90.03           H
ATOM    297  CG  GLU A  39       8.734  -4.555  30.178  1.00 90.03           C
ATOM    298 1HG  GLU A  39       8.342  -3.560  29.969  1.00 90.03           H
ATOM    299 2HG  GLU A  39       7.953  -5.101  30.706  1.00 90.03           H
ATOM    300  CD  GLU A  39       9.975  -4.443  31.066  1.00 90.03           C
ATOM    301  OE1 GLU A  39       9.835  -3.868  32.167  1.00 90.03           O
ATOM    302  OE2 GLU A  39      11.036  -4.936  30.624  1.00 90.03           O
ATOM    303  HN  GLU A  39       7.069  -6.820  29.018  1.00 90.03           H
ATOM    304  N   LYS A  40       8.192  -4.755  25.575  1.00 89.67           N
ATOM    305  CA  LYS A  40       8.382  -5.079  24.172  1.00 89.67           C
ATOM    306  C   LYS A  40       9.833  -4.791  23.778  1.00 89.67           C
ATOM    307  O   LYS A  40      10.122  -4.519  22.614  1.00 89.67           O
ATOM    308  HA  LYS A  40       8.199  -6.147  24.055  1.00 89.67           H
ATOM    309  CB  LYS A  40       7.354  -4.346  23.308  1.00 89.67           C
ATOM    310 1HB  LYS A  40       7.468  -3.269  23.435  1.00 89.67           H
ATOM    311 2HB  LYS A  40       7.536  -4.563  22.256  1.00 89.67           H
ATOM    312  CG  LYS A  40       5.929  -4.760  23.682  1.00 89.67           C
ATOM    313 1HG  LYS A  40       5.778  -4.630  24.753  1.00 89.67           H
ATOM    314 2HG  LYS A  40       5.214  -4.111  23.177  1.00 89.67           H
ATOM    315  CD  LYS A  40       5.664  -6.217  23.298  1.00 89.67           C
ATOM    316 1HD  LYS A  40       5.982  -6.390  22.270  1.00 89.67           H
ATOM    317 2HD  LYS A  40       6.257  -6.878  23.930  1.00 89.67           H
ATOM    318  CE  LYS A  40       4.180  -6.561  23.442  1.00 89.67           C
ATOM    319 1HE  LYS A  40       3.957  -6.806  24.481  1.00 89.67           H
ATOM    320 2HE  LYS A  40       3.573  -5.694  23.182  1.00 89.67           H
ATOM    321  NZ  LYS A  40       3.825  -7.703  22.570  1.00 89.67           N
ATOM    322 1HZ  LYS A  40       2.845  -7.930  22.694  1.00 89.67           H
ATOM    323 2HZ  LYS A  40       3.995  -7.454  21.602  1.00 89.67           H
ATOM    324 3HZ  LYS A  40       4.392  -8.506  22.817  1.00 89.67           H
ATOM    325  HN  LYS A  40       8.003  -3.792  25.765  1.00 89.67           H
ATOM    326  N   ASN A  41      10.706  -4.859  24.772  1.00 89.00           N
ATOM    327  CA  ASN A  41      12.105  -4.526  24.563  1.00 89.00           C
ATOM    328  C   ASN A  41      12.684  -5.436  23.477  1.00 89.00           C
ATOM    329  O   ASN A  41      13.412  -4.974  22.599  1.00 89.00           O
ATOM    330  HA  ASN A  41      12.110  -3.476  24.273  1.00 89.00           H
ATOM    331  CB  ASN A  41      12.919  -4.739  25.841  1.00 89.00           C
ATOM    332 1HB  ASN A  41      12.604  -5.662  26.328  1.00 89.00           H
ATOM    333 2HB  ASN A  41      13.973  -4.856  25.590  1.00 89.00           H
ATOM    334  CG  ASN A  41      12.746  -3.563  26.804  1.00 89.00           C
ATOM    335  OD1 ASN A  41      12.434  -2.449  26.414  1.00 89.00           O
ATOM    336  ND2 ASN A  41      12.965  -3.870  28.079  1.00 89.00           N
ATOM    337 1HD2 ASN A  41      13.219  -4.804  28.331  1.00 89.00           H
ATOM    338 2HD2 ASN A  41      12.877  -3.168  28.785  1.00 89.00           H
ATOM    339  HN  ASN A  41      10.473  -5.135  25.704  1.00 89.00           H
ATOM    340  N   ASN A  42      12.339  -6.711  23.572  1.00 90.81           N
ATOM    341  CA  ASN A  42      12.859  -7.698  22.641  1.00 90.81           C
ATOM    342  C   ASN A  42      12.408  -7.343  21.223  1.00 90.81           C
ATOM    343  O   ASN A  42      13.176  -7.480  20.271  1.00 90.81           O
ATOM    344  HA  ASN A  42      13.942  -7.658  22.757  1.00 90.81           H
ATOM    345  CB  ASN A  42      12.331  -9.096  22.969  1.00 90.81           C
ATOM    346 1HB  ASN A  42      11.245  -9.068  23.055  1.00 90.81           H
ATOM    347 2HB  ASN A  42      12.568  -9.779  22.153  1.00 90.81           H
ATOM    348  CG  ASN A  42      12.937  -9.620  24.272  1.00 90.81           C
ATOM    349  OD1 ASN A  42      13.888  -9.075  24.808  1.00 90.81           O
ATOM    350  ND2 ASN A  42      12.336 -10.706  24.751  1.00 90.81           N
ATOM    351 1HD2 ASN A  42      11.560 -11.104  24.262  1.00 90.81           H
ATOM    352 2HD2 ASN A  42      12.660 -11.123  25.600  1.00 90.81           H
ATOM    353  HN  ASN A  42      11.717  -7.072  24.267  1.00 90.81           H
ATOM    354  N   VAL A  43      11.165  -6.895  21.126  1.00 91.15           N
ATOM    355  CA  VAL A  43      10.591  -6.554  19.835  1.00 91.15           C
ATOM    356  C   VAL A  43      11.334  -5.348  19.255  1.00 91.15           C
ATOM    357  O   VAL A  43      11.656  -5.326  18.068  1.00 91.15           O
ATOM    358  HA  VAL A  43      10.738  -7.408  19.174  1.00 91.15           H
ATOM    359  CB  VAL A  43       9.087  -6.317  19.978  1.00 91.15           C
ATOM    360  HB  VAL A  43       8.944  -5.394  20.540  1.00 91.15           H
ATOM    361  CG1 VAL A  43       8.427  -6.140  18.609  1.00 91.15           C
ATOM    362 1HG1 VAL A  43       8.869  -5.283  18.101  1.00 91.15           H
ATOM    363 2HG1 VAL A  43       8.585  -7.038  18.011  1.00 91.15           H
ATOM    364 3HG1 VAL A  43       7.358  -5.973  18.739  1.00 91.15           H
ATOM    365  CG2 VAL A  43       8.425  -7.452  20.763  1.00 91.15           C
ATOM    366 1HG2 VAL A  43       8.582  -8.395  20.239  1.00 91.15           H
ATOM    367 2HG2 VAL A  43       8.866  -7.511  21.758  1.00 91.15           H
ATOM    368 3HG2 VAL A  43       7.356  -7.258  20.849  1.00 91.15           H
ATOM    369  HN  VAL A  43      10.555  -6.765  21.907  1.00 91.15           H
ATOM    370  N   ARG A  44      11.584  -4.375  20.119  1.00 90.00           N
ATOM    371  CA  ARG A  44      12.237  -3.148  19.696  1.00 90.00           C
ATOM    372  C   ARG A  44      13.670  -3.438  19.245  1.00 90.00           C
ATOM    373  O   ARG A  44      14.150  -2.853  18.275  1.00 90.00           O
ATOM    374  HA  ARG A  44      11.632  -2.782  18.867  1.00 90.00           H
ATOM    375  CB  ARG A  44      12.264  -2.120  20.828  1.00 90.00           C
ATOM    376 1HB  ARG A  44      12.626  -2.590  21.743  1.00 90.00           H
ATOM    377 2HB  ARG A  44      12.964  -1.321  20.583  1.00 90.00           H
ATOM    378  CG  ARG A  44      10.873  -1.531  21.067  1.00 90.00           C
ATOM    379 1HG  ARG A  44      10.488  -1.109  20.138  1.00 90.00           H
ATOM    380 2HG  ARG A  44      10.185  -2.322  21.367  1.00 90.00           H
ATOM    381  CD  ARG A  44      10.914  -0.447  22.146  1.00 90.00           C
ATOM    382 1HD  ARG A  44      11.902   0.014  22.173  1.00 90.00           H
ATOM    383 2HD  ARG A  44      10.201   0.342  21.908  1.00 90.00           H
ATOM    384  NE  ARG A  44      10.595  -1.035  23.467  1.00 90.00           N
ATOM    385  HE  ARG A  44      10.174  -1.942  23.486  1.00 90.00           H
ATOM    386  CZ  ARG A  44      10.835  -0.428  24.637  1.00 90.00           C
ATOM    387  NH1 ARG A  44      11.397   0.788  24.670  1.00 90.00           N
ATOM    388 1HH1 ARG A  44      11.641   1.250  23.817  1.00 90.00           H
ATOM    389 2HH1 ARG A  44      11.573   1.234  25.547  1.00 90.00           H
ATOM    390  NH2 ARG A  44      10.504  -1.055  25.774  1.00 90.00           N
ATOM    391 1HH2 ARG A  44      10.676  -0.616  26.656  1.00 90.00           H
ATOM    392 2HH2 ARG A  44      10.085  -1.962  25.740  1.00 90.00           H
ATOM    393  HN  ARG A  44      11.348  -4.416  21.090  1.00 90.00           H
ATOM    394  N   GLN A  45      14.314  -4.341  19.971  1.00 91.69           N
ATOM    395  CA  GLN A  45      15.690  -4.698  19.672  1.00 91.69           C
ATOM    396  C   GLN A  45      15.782  -5.346  18.289  1.00 91.69           C
ATOM    397  O   GLN A  45      16.687  -5.039  17.515  1.00 91.69           O
ATOM    398  HA  GLN A  45      16.241  -3.758  19.678  1.00 91.69           H
ATOM    399  CB  GLN A  45      16.263  -5.621  20.750  1.00 91.69           C
ATOM    400 1HB  GLN A  45      16.116  -5.173  21.732  1.00 91.69           H
ATOM    401 2HB  GLN A  45      15.723  -6.568  20.747  1.00 91.69           H
ATOM    402  CG  GLN A  45      17.754  -5.876  20.517  1.00 91.69           C
ATOM    403 1HG  GLN A  45      17.903  -6.299  19.523  1.00 91.69           H
ATOM    404 2HG  GLN A  45      18.297  -4.932  20.546  1.00 91.69           H
ATOM    405  CD  GLN A  45      18.318  -6.829  21.573  1.00 91.69           C
ATOM    406  OE1 GLN A  45      17.595  -7.496  22.294  1.00 91.69           O
ATOM    407  NE2 GLN A  45      19.647  -6.856  21.622  1.00 91.69           N
ATOM    408 1HE2 GLN A  45      20.182  -6.283  21.001  1.00 91.69           H
ATOM    409 2HE2 GLN A  45      20.111  -7.448  22.280  1.00 91.69           H
ATOM    410  HN  GLN A  45      13.911  -4.824  20.748  1.00 91.69           H
ATOM    411  N   PHE A  46      14.834  -6.232  18.021  1.00 93.43           N
ATOM    412  CA  PHE A  46      14.772  -6.894  16.730  1.00 93.43           C
ATOM    413  C   PHE A  46      14.558  -5.881  15.603  1.00 93.43           C
ATOM    414  O   PHE A  46      15.268  -5.904  14.600  1.00 93.43           O
ATOM    415  HA  PHE A  46      15.724  -7.404  16.581  1.00 93.43           H
ATOM    416  CB  PHE A  46      13.577  -7.849  16.774  1.00 93.43           C
ATOM    417 1HB  PHE A  46      13.782  -8.638  17.498  1.00 93.43           H
ATOM    418 2HB  PHE A  46      12.704  -7.306  17.133  1.00 93.43           H
ATOM    419  CG  PHE A  46      13.243  -8.490  15.425  1.00 93.43           C
ATOM    420  CD1 PHE A  46      12.199  -8.021  14.690  1.00 93.43           C
ATOM    421  HD1 PHE A  46      11.601  -7.188  15.061  1.00 93.43           H
ATOM    422  CD2 PHE A  46      13.989  -9.528  14.962  1.00 93.43           C
ATOM    423  HD2 PHE A  46      14.825  -9.904  15.551  1.00 93.43           H
ATOM    424  CE1 PHE A  46      11.888  -8.615  13.438  1.00 93.43           C
ATOM    425  HE1 PHE A  46      11.052  -8.239  12.849  1.00 93.43           H
ATOM    426  CE2 PHE A  46      13.678 -10.123  13.710  1.00 93.43           C
ATOM    427  HE2 PHE A  46      14.276 -10.955  13.338  1.00 93.43           H
ATOM    428  CZ  PHE A  46      12.634  -9.653  12.975  1.00 93.43           C
ATOM    429  HZ  PHE A  46      12.396 -10.110  12.014  1.00 93.43           H
ATOM    430  HN  PHE A  46      14.118  -6.497  18.667  1.00 93.43           H
ATOM    431  N   ALA A  47      13.576  -5.015  15.808  1.00 92.19           N
ATOM    432  CA  ALA A  47      13.185  -4.069  14.777  1.00 92.19           C
ATOM    433  C   ALA A  47      14.374  -3.165  14.443  1.00 92.19           C
ATOM    434  O   ALA A  47      14.584  -2.811  13.284  1.00 92.19           O
ATOM    435  HA  ALA A  47      12.913  -4.639  13.889  1.00 92.19           H
ATOM    436  CB  ALA A  47      11.964  -3.276  15.247  1.00 92.19           C
ATOM    437 1HB  ALA A  47      11.139  -3.961  15.442  1.00 92.19           H
ATOM    438 2HB  ALA A  47      12.212  -2.736  16.161  1.00 92.19           H
ATOM    439 3HB  ALA A  47      11.672  -2.566  14.473  1.00 92.19           H
ATOM    440  HN  ALA A  47      13.052  -4.955  16.657  1.00 92.19           H
ATOM    441  N   SER A  48      15.122  -2.818  15.481  1.00 92.69           N
ATOM    442  CA  SER A  48      16.178  -1.830  15.345  1.00 92.69           C
ATOM    443  C   SER A  48      17.272  -2.358  14.414  1.00 92.69           C
ATOM    444  O   SER A  48      17.987  -1.579  13.785  1.00 92.69           O
ATOM    445  HA  SER A  48      15.698  -0.952  14.911  1.00 92.69           H
ATOM    446  CB  SER A  48      16.771  -1.465  16.707  1.00 92.69           C
ATOM    447 1HB  SER A  48      17.406  -0.586  16.603  1.00 92.69           H
ATOM    448 2HB  SER A  48      15.967  -1.198  17.393  1.00 92.69           H
ATOM    449  OG  SER A  48      17.530  -2.536  17.262  1.00 92.69           O
ATOM    450  HG  SER A  48      17.911  -2.263  18.146  1.00 92.69           H
ATOM    451  HN  SER A  48      15.015  -3.199  16.399  1.00 92.69           H
ATOM    452  N   HIS A  49      17.368  -3.678  14.356  1.00 94.07           N
ATOM    453  CA  HIS A  49      18.381  -4.319  13.535  1.00 94.07           C
ATOM    454  C   HIS A  49      17.785  -4.681  12.173  1.00 94.07           C
ATOM    455  O   HIS A  49      18.454  -4.566  11.148  1.00 94.07           O
ATOM    456  HA  HIS A  49      19.176  -3.587  13.391  1.00 94.07           H
ATOM    457  CB  HIS A  49      18.983  -5.525  14.258  1.00 94.07           C
ATOM    458 1HB  HIS A  49      18.178  -6.195  14.558  1.00 94.07           H
ATOM    459 2HB  HIS A  49      19.613  -6.077  13.560  1.00 94.07           H
ATOM    460  CG  HIS A  49      19.801  -5.166  15.476  1.00 94.07           C
ATOM    461  ND1 HIS A  49      19.232  -4.908  16.711  1.00 94.07           N
ATOM    462  HD1 HIS A  49      18.254  -4.930  16.921  1.00 94.07           H
ATOM    463  CD2 HIS A  49      21.148  -5.027  15.636  1.00 94.07           C
ATOM    464  HD2 HIS A  49      21.899  -5.161  14.858  1.00 94.07           H
ATOM    465  CE1 HIS A  49      20.202  -4.625  17.567  1.00 94.07           C
ATOM    466  HE1 HIS A  49      20.075  -4.378  18.621  1.00 94.07           H
ATOM    467  NE2 HIS A  49      21.389  -4.699  16.899  1.00 94.07           N
ATOM    468  HN  HIS A  49      16.771  -4.305  14.856  1.00 94.07           H
ATOM    469  N   PHE A  50      16.532  -5.111  12.207  1.00 94.99           N
ATOM    470  CA  PHE A  50      15.929  -5.753  11.051  1.00 94.99           C
ATOM    471  C   PHE A  50      15.420  -4.713  10.051  1.00 94.99           C
ATOM    472  O   PHE A  50      15.660  -4.832   8.850  1.00 94.99           O
ATOM    473  HA  PHE A  50      16.701  -6.361  10.579  1.00 94.99           H
ATOM    474  CB  PHE A  50      14.744  -6.574  11.562  1.00 94.99           C
ATOM    475 1HB  PHE A  50      15.105  -7.298  12.294  1.00 94.99           H
ATOM    476 2HB  PHE A  50      14.054  -5.911  12.084  1.00 94.99           H
ATOM    477  CG  PHE A  50      13.982  -7.318  10.464  1.00 94.99           C
ATOM    478  CD1 PHE A  50      12.758  -6.877  10.067  1.00 94.99           C
ATOM    479  HD1 PHE A  50      12.320  -5.994  10.532  1.00 94.99           H
ATOM    480  CD2 PHE A  50      14.529  -8.420   9.884  1.00 94.99           C
ATOM    481  HD2 PHE A  50      15.510  -8.773  10.201  1.00 94.99           H
ATOM    482  CE1 PHE A  50      12.051  -7.568   9.048  1.00 94.99           C
ATOM    483  HE1 PHE A  50      11.070  -7.215   8.730  1.00 94.99           H
ATOM    484  CE2 PHE A  50      13.822  -9.110   8.864  1.00 94.99           C
ATOM    485  HE2 PHE A  50      14.260  -9.993   8.399  1.00 94.99           H
ATOM    486  CZ  PHE A  50      12.598  -8.670   8.467  1.00 94.99           C
ATOM    487  HZ  PHE A  50      12.055  -9.200   7.685  1.00 94.99           H
ATOM    488  HN  PHE A  50      15.933  -5.028  13.004  1.00 94.99           H
ATOM    489  N   LEU A  51      14.726  -3.717  10.582  1.00 94.55           N
ATOM    490  CA  LEU A  51      13.885  -2.867   9.757  1.00 94.55           C
ATOM    491  C   LEU A  51      14.768  -1.924   8.938  1.00 94.55           C
ATOM    492  O   LEU A  51      14.633  -1.843   7.718  1.00 94.55           O
ATOM    493  HA  LEU A  51      13.341  -3.515   9.069  1.00 94.55           H
ATOM    494  CB  LEU A  51      12.846  -2.145  10.617  1.00 94.55           C
ATOM    495 1HB  LEU A  51      13.372  -1.542  11.357  1.00 94.55           H
ATOM    496 2HB  LEU A  51      12.291  -1.456   9.980  1.00 94.55           H
ATOM    497  CG  LEU A  51      11.843  -3.039  11.349  1.00 94.55           C
ATOM    498  HG  LEU A  51      12.398  -3.708  12.006  1.00 94.55           H
ATOM    499  CD1 LEU A  51      10.910  -2.208  12.232  1.00 94.55           C
ATOM    500 1HD1 LEU A  51      11.499  -1.665  12.972  1.00 94.55           H
ATOM    501 2HD1 LEU A  51      10.360  -1.499  11.614  1.00 94.55           H
ATOM    502 3HD1 LEU A  51      10.207  -2.868  12.741  1.00 94.55           H
ATOM    503  CD2 LEU A  51      11.068  -3.915  10.362  1.00 94.55           C
ATOM    504 1HD2 LEU A  51      10.525  -3.281   9.662  1.00 94.55           H
ATOM    505 2HD2 LEU A  51      11.765  -4.548   9.813  1.00 94.55           H
ATOM    506 3HD2 LEU A  51      10.362  -4.540  10.909  1.00 94.55           H
ATOM    507  HN  LEU A  51      14.733  -3.488  11.556  1.00 94.55           H
ATOM    508  N   PRO A  52      15.685  -1.196   9.590  1.00 95.66           N
ATOM    509  CA  PRO A  52      16.369  -0.080   8.933  1.00 95.66           C
ATOM    510  C   PRO A  52      17.006  -0.490   7.615  1.00 95.66           C
ATOM    511  O   PRO A  52      16.778   0.146   6.587  1.00 95.66           O
ATOM    512  HA  PRO A  52      15.652   0.699   8.672  1.00 95.66           H
ATOM    513  CB  PRO A  52      17.417   0.358   9.958  1.00 95.66           C
ATOM    514 1HB  PRO A  52      18.370  -0.148   9.799  1.00 95.66           H
ATOM    515 2HB  PRO A  52      17.613   1.428   9.901  1.00 95.66           H
ATOM    516  CG  PRO A  52      16.790  -0.030  11.292  1.00 95.66           C
ATOM    517 1HG  PRO A  52      17.536  -0.112  12.082  1.00 95.66           H
ATOM    518 2HG  PRO A  52      16.066   0.712  11.629  1.00 95.66           H
ATOM    519  CD  PRO A  52      16.136  -1.367  10.983  1.00 95.66           C
ATOM    520 1HD  PRO A  52      16.840  -2.193  11.077  1.00 95.66           H
ATOM    521 2HD  PRO A  52      15.308  -1.578  11.661  1.00 95.66           H
ATOM    522  N   PRO A  53      17.817  -1.557   7.613  1.00 96.92           N
ATOM    523  CA  PRO A  53      18.480  -1.999   6.384  1.00 96.92           C
ATOM    524  C   PRO A  53      17.499  -2.203   5.241  1.00 96.92           C
ATOM    525  O   PRO A  53      17.772  -1.816   4.106  1.00 96.92           O
ATOM    526  HA  PRO A  53      19.169  -1.231   6.033  1.00 96.92           H
ATOM    527  CB  PRO A  53      19.160  -3.308   6.789  1.00 96.92           C
ATOM    528 1HB  PRO A  53      18.520  -4.169   6.597  1.00 96.92           H
ATOM    529 2HB  PRO A  53      20.084  -3.469   6.234  1.00 96.92           H
ATOM    530  CG  PRO A  53      19.423  -3.122   8.279  1.00 96.92           C
ATOM    531 1HG  PRO A  53      19.575  -4.076   8.785  1.00 96.92           H
ATOM    532 2HG  PRO A  53      20.321  -2.532   8.461  1.00 96.92           H
ATOM    533  CD  PRO A  53      18.167  -2.415   8.760  1.00 96.92           C
ATOM    534 1HD  PRO A  53      17.368  -3.120   8.991  1.00 96.92           H
ATOM    535 2HD  PRO A  53      18.349  -1.837   9.666  1.00 96.92           H
ATOM    536  N   LEU A  54      16.370  -2.813   5.574  1.00 96.10           N
ATOM    537  CA  LEU A  54      15.407  -3.211   4.561  1.00 96.10           C
ATOM    538  C   LEU A  54      14.712  -1.965   4.008  1.00 96.10           C
ATOM    539  O   LEU A  54      14.523  -1.840   2.799  1.00 96.10           O
ATOM    540  HA  LEU A  54      15.962  -3.684   3.751  1.00 96.10           H
ATOM    541  CB  LEU A  54      14.442  -4.257   5.121  1.00 96.10           C
ATOM    542 1HB  LEU A  54      13.978  -3.850   6.020  1.00 96.10           H
ATOM    543 2HB  LEU A  54      13.645  -4.413   4.394  1.00 96.10           H
ATOM    544  CG  LEU A  54      15.052  -5.617   5.466  1.00 96.10           C
ATOM    545  HG  LEU A  54      15.864  -5.456   6.176  1.00 96.10           H
ATOM    546  CD1 LEU A  54      14.025  -6.521   6.150  1.00 96.10           C
ATOM    547 1HD1 LEU A  54      13.681  -6.049   7.070  1.00 96.10           H
ATOM    548 2HD1 LEU A  54      13.177  -6.678   5.483  1.00 96.10           H
ATOM    549 3HD1 LEU A  54      14.485  -7.481   6.385  1.00 96.10           H
ATOM    550  CD2 LEU A  54      15.660  -6.275   4.226  1.00 96.10           C
ATOM    551 1HD2 LEU A  54      14.884  -6.421   3.475  1.00 96.10           H
ATOM    552 2HD2 LEU A  54      16.442  -5.634   3.820  1.00 96.10           H
ATOM    553 3HD2 LEU A  54      16.087  -7.240   4.500  1.00 96.10           H
ATOM    554  HN  LEU A  54      16.111  -3.036   6.514  1.00 96.10           H
ATOM    555  N   TYR A  55      14.349  -1.075   4.920  1.00 95.19           N
ATOM    556  CA  TYR A  55      13.635   0.133   4.544  1.00 95.19           C
ATOM    557  C   TYR A  55      14.497   1.022   3.645  1.00 95.19           C
ATOM    558  O   TYR A  55      13.989   1.651   2.718  1.00 95.19           O
ATOM    559  HA  TYR A  55      12.738  -0.161   4.000  1.00 95.19           H
ATOM    560  CB  TYR A  55      13.348   0.877   5.850  1.00 95.19           C
ATOM    561 1HB  TYR A  55      14.251   0.880   6.461  1.00 95.19           H
ATOM    562 2HB  TYR A  55      13.115   1.917   5.621  1.00 95.19           H
ATOM    563  CG  TYR A  55      12.200   0.280   6.667  1.00 95.19           C
ATOM    564  CD1 TYR A  55      11.491  -0.797   6.175  1.00 95.19           C
ATOM    565  HD1 TYR A  55      11.750  -1.223   5.206  1.00 95.19           H
ATOM    566  CD2 TYR A  55      11.873   0.820   7.894  1.00 95.19           C
ATOM    567  HD2 TYR A  55      12.433   1.671   8.282  1.00 95.19           H
ATOM    568  CE1 TYR A  55      10.411  -1.359   6.944  1.00 95.19           C
ATOM    569  HE1 TYR A  55       9.843  -2.210   6.567  1.00 95.19           H
ATOM    570  CE2 TYR A  55      10.793   0.258   8.662  1.00 95.19           C
ATOM    571  HE2 TYR A  55      10.524   0.674   9.633  1.00 95.19           H
ATOM    572  CZ  TYR A  55      10.115  -0.804   8.149  1.00 95.19           C
ATOM    573  OH  TYR A  55       9.094  -1.334   8.875  1.00 95.19           O
ATOM    574  HH  TYR A  55       8.941  -0.789   9.699  1.00 95.19           H
ATOM    575  HN  TYR A  55      14.534  -1.169   5.898  1.00 95.19           H
ATOM    576  N   TRP A  56      15.786   1.044   3.949  1.00 96.86           N
ATOM    577  CA  TRP A  56      16.737   1.771   3.126  1.00 96.86           C
ATOM    578  C   TRP A  56      16.795   1.091   1.757  1.00 96.86           C
ATOM    579  O   TRP A  56      16.821   1.762   0.727  1.00 96.86           O
ATOM    580  HA  TRP A  56      16.373   2.793   3.019  1.00 96.86           H
ATOM    581  CB  TRP A  56      18.103   1.855   3.810  1.00 96.86           C
ATOM    582 1HB  TRP A  56      18.266   0.945   4.388  1.00 96.86           H
ATOM    583 2HB  TRP A  56      18.880   1.890   3.046  1.00 96.86           H
ATOM    584  CG  TRP A  56      18.263   3.064   4.735  1.00 96.86           C
ATOM    585  CD1 TRP A  56      18.401   3.070   6.068  1.00 96.86           C
ATOM    586  HD1 TRP A  56      18.417   2.174   6.687  1.00 96.86           H
ATOM    587  CD2 TRP A  56      18.296   4.451   4.339  1.00 96.86           C
ATOM    588  NE1 TRP A  56      18.520   4.355   6.558  1.00 96.86           N
ATOM    589  HE1 TRP A  56      18.633   4.615   7.517  1.00 96.86           H
ATOM    590  CE2 TRP A  56      18.454   5.221   5.473  1.00 96.86           C
ATOM    591  CE3 TRP A  56      18.196   5.036   3.064  1.00 96.86           C
ATOM    592  HE3 TRP A  56      18.071   4.450   2.154  1.00 96.86           H
ATOM    593  CZ2 TRP A  56      18.526   6.619   5.446  1.00 96.86           C
ATOM    594  HZ2 TRP A  56      18.651   7.205   6.357  1.00 96.86           H
ATOM    595  CZ3 TRP A  56      18.270   6.434   3.055  1.00 96.86           C
ATOM    596  HZ3 TRP A  56      18.197   6.938   2.091  1.00 96.86           H
ATOM    597  CH2 TRP A  56      18.429   7.224   4.187  1.00 96.86           C
ATOM    598  HH2 TRP A  56      18.477   8.309   4.096  1.00 96.86           H
ATOM    599  HN  TRP A  56      16.182   0.578   4.741  1.00 96.86           H
ATOM    600  N   LEU A  57      16.814  -0.234   1.791  1.00 96.82           N
ATOM    601  CA  LEU A  57      16.888  -1.012   0.566  1.00 96.82           C
ATOM    602  C   LEU A  57      15.655  -0.722  -0.293  1.00 96.82           C
ATOM    603  O   LEU A  57      15.779  -0.395  -1.472  1.00 96.82           O
ATOM    604  HA  LEU A  57      17.773  -0.682   0.022  1.00 96.82           H
ATOM    605  CB  LEU A  57      17.080  -2.496   0.885  1.00 96.82           C
ATOM    606 1HB  LEU A  57      18.013  -2.611   1.437  1.00 96.82           H
ATOM    607 2HB  LEU A  57      16.276  -2.811   1.551  1.00 96.82           H
ATOM    608  CG  LEU A  57      17.109  -3.442  -0.317  1.00 96.82           C
ATOM    609  HG  LEU A  57      16.214  -3.265  -0.913  1.00 96.82           H
ATOM    610  CD1 LEU A  57      18.315  -3.152  -1.213  1.00 96.82           C
ATOM    611 1HD1 LEU A  57      18.258  -2.126  -1.577  1.00 96.82           H
ATOM    612 2HD1 LEU A  57      19.233  -3.284  -0.642  1.00 96.82           H
ATOM    613 3HD1 LEU A  57      18.311  -3.839  -2.060  1.00 96.82           H
ATOM    614  CD2 LEU A  57      17.070  -4.904   0.135  1.00 96.82           C
ATOM    615 1HD2 LEU A  57      17.934  -5.113   0.766  1.00 96.82           H
ATOM    616 2HD2 LEU A  57      16.155  -5.085   0.700  1.00 96.82           H
ATOM    617 3HD2 LEU A  57      17.092  -5.555  -0.739  1.00 96.82           H
ATOM    618  HN  LEU A  57      16.779  -0.772   2.632  1.00 96.82           H
ATOM    619  N   VAL A  58      14.494  -0.853   0.332  1.00 95.81           N
ATOM    620  CA  VAL A  58      13.239  -0.687  -0.380  1.00 95.81           C
ATOM    621  C   VAL A  58      13.161   0.733  -0.946  1.00 95.81           C
ATOM    622  O   VAL A  58      12.747   0.928  -2.087  1.00 95.81           O
ATOM    623  HA  VAL A  58      13.235  -1.395  -1.209  1.00 95.81           H
ATOM    624  CB  VAL A  58      12.066  -1.029   0.541  1.00 95.81           C
ATOM    625  HB  VAL A  58      12.155  -0.417   1.438  1.00 95.81           H
ATOM    626  CG1 VAL A  58      10.730  -0.693  -0.125  1.00 95.81           C
ATOM    627 1HG1 VAL A  58      10.696   0.372  -0.354  1.00 95.81           H
ATOM    628 2HG1 VAL A  58      10.629  -1.266  -1.047  1.00 95.81           H
ATOM    629 3HG1 VAL A  58       9.913  -0.946   0.551  1.00 95.81           H
ATOM    630  CG2 VAL A  58      12.112  -2.498   0.966  1.00 95.81           C
ATOM    631 1HG2 VAL A  58      12.059  -3.134   0.082  1.00 95.81           H
ATOM    632 2HG2 VAL A  58      13.043  -2.693   1.498  1.00 95.81           H
ATOM    633 3HG2 VAL A  58      11.267  -2.714   1.620  1.00 95.81           H
ATOM    634  HN  VAL A  58      14.403  -1.067   1.304  1.00 95.81           H
ATOM    635  N   PHE A  59      13.566   1.687  -0.120  1.00 97.05           N
ATOM    636  CA  PHE A  59      13.568   3.080  -0.531  1.00 97.05           C
ATOM    637  C   PHE A  59      14.371   3.272  -1.819  1.00 97.05           C
ATOM    638  O   PHE A  59      13.865   3.825  -2.794  1.00 97.05           O
ATOM    639  HA  PHE A  59      12.531   3.367  -0.706  1.00 97.05           H
ATOM    640  CB  PHE A  59      14.232   3.877   0.594  1.00 97.05           C
ATOM    641 1HB  PHE A  59      13.592   3.845   1.476  1.00 97.05           H
ATOM    642 2HB  PHE A  59      15.171   3.393   0.863  1.00 97.05           H
ATOM    643  CG  PHE A  59      14.512   5.339   0.239  1.00 97.05           C
ATOM    644  CD1 PHE A  59      15.794   5.791   0.181  1.00 97.05           C
ATOM    645  HD1 PHE A  59      16.621   5.111   0.387  1.00 97.05           H
ATOM    646  CD2 PHE A  59      13.480   6.186  -0.018  1.00 97.05           C
ATOM    647  HD2 PHE A  59      12.453   5.824   0.028  1.00 97.05           H
ATOM    648  CE1 PHE A  59      16.054   7.147  -0.148  1.00 97.05           C
ATOM    649  HE1 PHE A  59      17.081   7.509  -0.195  1.00 97.05           H
ATOM    650  CE2 PHE A  59      13.741   7.543  -0.348  1.00 97.05           C
ATOM    651  HE2 PHE A  59      12.914   8.222  -0.554  1.00 97.05           H
ATOM    652  CZ  PHE A  59      15.022   7.995  -0.406  1.00 97.05           C
ATOM    653  HZ  PHE A  59      15.222   9.036  -0.658  1.00 97.05           H
ATOM    654  HN  PHE A  59      13.888   1.520   0.812  1.00 97.05           H
ATOM    655  N   ILE A  60      15.610   2.803  -1.781  1.00 97.33           N
ATOM    656  CA  ILE A  60      16.541   3.059  -2.867  1.00 97.33           C
ATOM    657  C   ILE A  60      15.999   2.437  -4.155  1.00 97.33           C
ATOM    658  O   ILE A  60      15.886   3.114  -5.176  1.00 97.33           O
ATOM    659  HA  ILE A  60      16.596   4.139  -3.002  1.00 97.33           H
ATOM    660  CB  ILE A  60      17.944   2.578  -2.494  1.00 97.33           C
ATOM    661  HB  ILE A  60      17.864   1.564  -2.102  1.00 97.33           H
ATOM    662  CG1 ILE A  60      18.545   3.445  -1.386  1.00 97.33           C
ATOM    663 1HG1 ILE A  60      18.818   4.420  -1.790  1.00 97.33           H
ATOM    664 2HG1 ILE A  60      17.800   3.618  -0.610  1.00 97.33           H
ATOM    665  CG2 ILE A  60      18.848   2.515  -3.727  1.00 97.33           C
ATOM    666 1HG2 ILE A  60      18.423   1.824  -4.455  1.00 97.33           H
ATOM    667 2HG2 ILE A  60      18.925   3.508  -4.171  1.00 97.33           H
ATOM    668 3HG2 ILE A  60      19.839   2.170  -3.434  1.00 97.33           H
ATOM    669  CD1 ILE A  60      19.779   2.776  -0.775  1.00 97.33           C
ATOM    670 1HD1 ILE A  60      19.497   1.813  -0.351  1.00 97.33           H
ATOM    671 2HD1 ILE A  60      20.532   2.627  -1.549  1.00 97.33           H
ATOM    672 3HD1 ILE A  60      20.186   3.414   0.009  1.00 97.33           H
ATOM    673  HN  ILE A  60      15.979   2.258  -1.028  1.00 97.33           H
ATOM    674  N   VAL A  61      15.677   1.155  -4.065  1.00 95.71           N
ATOM    675  CA  VAL A  61      15.290   0.396  -5.243  1.00 95.71           C
ATOM    676  C   VAL A  61      13.976   0.954  -5.794  1.00 95.71           C
ATOM    677  O   VAL A  61      13.819   1.100  -7.005  1.00 95.71           O
ATOM    678  HA  VAL A  61      16.069   0.531  -5.992  1.00 95.71           H
ATOM    679  CB  VAL A  61      15.211  -1.093  -4.903  1.00 95.71           C
ATOM    680  HB  VAL A  61      14.492  -1.215  -4.093  1.00 95.71           H
ATOM    681  CG1 VAL A  61      14.711  -1.903  -6.101  1.00 95.71           C
ATOM    682 1HG1 VAL A  61      13.718  -1.557  -6.384  1.00 95.71           H
ATOM    683 2HG1 VAL A  61      15.395  -1.771  -6.940  1.00 95.71           H
ATOM    684 3HG1 VAL A  61      14.665  -2.959  -5.832  1.00 95.71           H
ATOM    685  CG2 VAL A  61      16.564  -1.616  -4.414  1.00 95.71           C
ATOM    686 1HG2 VAL A  61      17.312  -1.474  -5.194  1.00 95.71           H
ATOM    687 2HG2 VAL A  61      16.863  -1.069  -3.520  1.00 95.71           H
ATOM    688 3HG2 VAL A  61      16.480  -2.677  -4.179  1.00 95.71           H
ATOM    689  HN  VAL A  61      15.678   0.636  -3.210  1.00 95.71           H
ATOM    690  N   GLY A  62      13.065   1.249  -4.878  1.00 95.90           N
ATOM    691  CA  GLY A  62      11.748   1.730  -5.260  1.00 95.90           C
ATOM    692  C   GLY A  62      11.837   3.112  -5.911  1.00 95.90           C
ATOM    693  O   GLY A  62      11.168   3.376  -6.909  1.00 95.90           O
ATOM    694 1HA  GLY A  62      11.287   1.026  -5.953  1.00 95.90           H
ATOM    695 2HA  GLY A  62      11.105   1.779  -4.381  1.00 95.90           H
ATOM    696  HN  GLY A  62      13.214   1.164  -3.893  1.00 95.90           H
ATOM    697  N   ALA A  63      12.668   3.957  -5.319  1.00 96.68           N
ATOM    698  CA  ALA A  63      12.799   5.327  -5.785  1.00 96.68           C
ATOM    699  C   ALA A  63      13.329   5.325  -7.220  1.00 96.68           C
ATOM    700  O   ALA A  63      12.813   6.040  -8.078  1.00 96.68           O
ATOM    701  HA  ALA A  63      11.806   5.778  -5.774  1.00 96.68           H
ATOM    702  CB  ALA A  63      13.705   6.107  -4.830  1.00 96.68           C
ATOM    703 1HB  ALA A  63      13.268   6.103  -3.831  1.00 96.68           H
ATOM    704 2HB  ALA A  63      14.688   5.639  -4.799  1.00 96.68           H
ATOM    705 3HB  ALA A  63      13.803   7.135  -5.180  1.00 96.68           H
ATOM    706  HN  ALA A  63      13.244   3.720  -4.537  1.00 96.68           H
ATOM    707  N   LEU A  64      14.354   4.513  -7.437  1.00 95.23           N
ATOM    708  CA  LEU A  64      14.970   4.421  -8.750  1.00 95.23           C
ATOM    709  C   LEU A  64      13.952   3.869  -9.749  1.00 95.23           C
ATOM    710  O   LEU A  64      13.792   4.412 -10.842  1.00 95.23           O
ATOM    711  HA  LEU A  64      15.241   5.431  -9.055  1.00 95.23           H
ATOM    712  CB  LEU A  64      16.264   3.607  -8.678  1.00 95.23           C
ATOM    713 1HB  LEU A  64      16.040   2.645  -8.218  1.00 95.23           H
ATOM    714 2HB  LEU A  64      16.599   3.404  -9.695  1.00 95.23           H
ATOM    715  CG  LEU A  64      17.420   4.251  -7.909  1.00 95.23           C
ATOM    716  HG  LEU A  64      17.063   4.514  -6.913  1.00 95.23           H
ATOM    717  CD1 LEU A  64      18.576   3.265  -7.730  1.00 95.23           C
ATOM    718 1HD1 LEU A  64      18.228   2.395  -7.174  1.00 95.23           H
ATOM    719 2HD1 LEU A  64      18.939   2.950  -8.708  1.00 95.23           H
ATOM    720 3HD1 LEU A  64      19.384   3.749  -7.181  1.00 95.23           H
ATOM    721  CD2 LEU A  64      17.871   5.548  -8.584  1.00 95.23           C
ATOM    722 1HD2 LEU A  64      18.204   5.333  -9.599  1.00 95.23           H
ATOM    723 2HD2 LEU A  64      17.038   6.250  -8.615  1.00 95.23           H
ATOM    724 3HD2 LEU A  64      18.693   5.985  -8.017  1.00 95.23           H
ATOM    725  HN  LEU A  64      14.761   3.927  -6.737  1.00 95.23           H
ATOM    726  N   GLY A  65      13.289   2.797  -9.340  1.00 93.42           N
ATOM    727  CA  GLY A  65      12.400   2.079 -10.237  1.00 93.42           C
ATOM    728  C   GLY A  65      11.248   2.974 -10.699  1.00 93.42           C
ATOM    729  O   GLY A  65      10.992   3.093 -11.896  1.00 93.42           O
ATOM    730 1HA  GLY A  65      12.959   1.724 -11.103  1.00 93.42           H
ATOM    731 2HA  GLY A  65      12.002   1.199  -9.733  1.00 93.42           H
ATOM    732  HN  GLY A  65      13.353   2.420  -8.416  1.00 93.42           H
ATOM    733  N   ASN A  66      10.584   3.580  -9.726  1.00 94.18           N
ATOM    734  CA  ASN A  66       9.371   4.330 -10.001  1.00 94.18           C
ATOM    735  C   ASN A  66       9.734   5.633 -10.717  1.00 94.18           C
ATOM    736  O   ASN A  66       8.975   6.118 -11.554  1.00 94.18           O
ATOM    737  HA  ASN A  66       8.761   3.671 -10.619  1.00 94.18           H
ATOM    738  CB  ASN A  66       8.639   4.690  -8.707  1.00 94.18           C
ATOM    739 1HB  ASN A  66       9.349   5.091  -7.983  1.00 94.18           H
ATOM    740 2HB  ASN A  66       7.908   5.473  -8.904  1.00 94.18           H
ATOM    741  CG  ASN A  66       7.937   3.466  -8.115  1.00 94.18           C
ATOM    742  OD1 ASN A  66       7.029   2.897  -8.699  1.00 94.18           O
ATOM    743  ND2 ASN A  66       8.407   3.093  -6.928  1.00 94.18           N
ATOM    744 1HD2 ASN A  66       9.155   3.604  -6.504  1.00 94.18           H
ATOM    745 2HD2 ASN A  66       8.013   2.303  -6.460  1.00 94.18           H
ATOM    746  HN  ASN A  66      10.862   3.563  -8.765  1.00 94.18           H
ATOM    747  N   SER A  67      10.895   6.162 -10.361  1.00 94.22           N
ATOM    748  CA  SER A  67      11.411   7.350 -11.021  1.00 94.22           C
ATOM    749  C   SER A  67      11.630   7.067 -12.509  1.00 94.22           C
ATOM    750  O   SER A  67      11.386   7.931 -13.351  1.00 94.22           O
ATOM    751  HA  SER A  67      10.643   8.112 -10.886  1.00 94.22           H
ATOM    752  CB  SER A  67      12.714   7.819 -10.373  1.00 94.22           C
ATOM    753 1HB  SER A  67      13.454   7.021 -10.427  1.00 94.22           H
ATOM    754 2HB  SER A  67      13.115   8.664 -10.934  1.00 94.22           H
ATOM    755  OG  SER A  67      12.527   8.200  -9.012  1.00 94.22           O
ATOM    756  HG  SER A  67      12.995   7.554  -8.409  1.00 94.22           H
ATOM    757  HN  SER A  67      11.479   5.795  -9.637  1.00 94.22           H
ATOM    758  N   LEU A  68      12.087   5.855 -12.788  1.00 91.43           N
ATOM    759  CA  LEU A  68      12.323   5.442 -14.160  1.00 91.43           C
ATOM    760  C   LEU A  68      10.991   5.400 -14.912  1.00 91.43           C
ATOM    761  O   LEU A  68      10.917   5.798 -16.074  1.00 91.43           O
ATOM    762  HA  LEU A  68      12.958   6.197 -14.624  1.00 91.43           H
ATOM    763  CB  LEU A  68      13.091   4.119 -14.197  1.00 91.43           C
ATOM    764 1HB  LEU A  68      14.014   4.242 -13.630  1.00 91.43           H
ATOM    765 2HB  LEU A  68      12.499   3.363 -13.681  1.00 91.43           H
ATOM    766  CG  LEU A  68      13.446   3.588 -15.587  1.00 91.43           C
ATOM    767  HG  LEU A  68      12.529   3.521 -16.172  1.00 91.43           H
ATOM    768  CD1 LEU A  68      14.380   4.552 -16.321  1.00 91.43           C
ATOM    769 1HD1 LEU A  68      13.890   5.520 -16.431  1.00 91.43           H
ATOM    770 2HD1 LEU A  68      15.299   4.674 -15.748  1.00 91.43           H
ATOM    771 3HD1 LEU A  68      14.616   4.150 -17.306  1.00 91.43           H
ATOM    772  CD2 LEU A  68      14.032   2.177 -15.502  1.00 91.43           C
ATOM    773 1HD2 LEU A  68      14.936   2.195 -14.893  1.00 91.43           H
ATOM    774 2HD2 LEU A  68      13.301   1.507 -15.048  1.00 91.43           H
ATOM    775 3HD2 LEU A  68      14.275   1.823 -16.504  1.00 91.43           H
ATOM    776  HN  LEU A  68      12.294   5.163 -12.096  1.00 91.43           H
ATOM    777  N   VAL A  69       9.972   4.914 -14.219  1.00 90.85           N
ATOM    778  CA  VAL A  69       8.655   4.780 -14.818  1.00 90.85           C
ATOM    779  C   VAL A  69       8.168   6.154 -15.283  1.00 90.85           C
ATOM    780  O   VAL A  69       7.687   6.300 -16.405  1.00 90.85           O
ATOM    781  HA  VAL A  69       8.754   4.131 -15.688  1.00 90.85           H
ATOM    782  CB  VAL A  69       7.697   4.109 -13.832  1.00 90.85           C
ATOM    783  HB  VAL A  69       7.729   4.670 -12.899  1.00 90.85           H
ATOM    784  CG1 VAL A  69       6.259   4.146 -14.353  1.00 90.85           C
ATOM    785 1HG1 VAL A  69       5.949   5.182 -14.491  1.00 90.85           H
ATOM    786 2HG1 VAL A  69       6.204   3.620 -15.307  1.00 90.85           H
ATOM    787 3HG1 VAL A  69       5.599   3.663 -13.633  1.00 90.85           H
ATOM    788  CG2 VAL A  69       8.134   2.674 -13.533  1.00 90.85           C
ATOM    789 1HG2 VAL A  69       8.145   2.097 -14.458  1.00 90.85           H
ATOM    790 2HG2 VAL A  69       9.134   2.682 -13.099  1.00 90.85           H
ATOM    791 3HG2 VAL A  69       7.436   2.220 -12.830  1.00 90.85           H
ATOM    792  HN  VAL A  69      10.035   4.615 -13.267  1.00 90.85           H
ATOM    793  N   ILE A  70       8.311   7.128 -14.396  1.00 91.58           N
ATOM    794  CA  ILE A  70       7.842   8.474 -14.679  1.00 91.58           C
ATOM    795  C   ILE A  70       8.617   9.039 -15.871  1.00 91.58           C
ATOM    796  O   ILE A  70       8.033   9.654 -16.761  1.00 91.58           O
ATOM    797  HA  ILE A  70       6.790   8.401 -14.955  1.00 91.58           H
ATOM    798  CB  ILE A  70       7.922   9.345 -13.424  1.00 91.58           C
ATOM    799  HB  ILE A  70       8.939   9.290 -13.035  1.00 91.58           H
ATOM    800  CG1 ILE A  70       6.991   8.818 -12.331  1.00 91.58           C
ATOM    801 1HG1 ILE A  70       5.957   8.872 -12.672  1.00 91.58           H
ATOM    802 2HG1 ILE A  70       7.209   7.768 -12.137  1.00 91.58           H
ATOM    803  CG2 ILE A  70       7.644  10.812 -13.757  1.00 91.58           C
ATOM    804 1HG2 ILE A  70       8.382  11.168 -14.477  1.00 91.58           H
ATOM    805 2HG2 ILE A  70       6.646  10.905 -14.183  1.00 91.58           H
ATOM    806 3HG2 ILE A  70       7.708  11.409 -12.847  1.00 91.58           H
ATOM    807  CD1 ILE A  70       7.149   9.625 -11.040  1.00 91.58           C
ATOM    808 1HD1 ILE A  70       8.178   9.549 -10.689  1.00 91.58           H
ATOM    809 2HD1 ILE A  70       6.907  10.670 -11.233  1.00 91.58           H
ATOM    810 3HD1 ILE A  70       6.476   9.230 -10.280  1.00 91.58           H
ATOM    811  HN  ILE A  70       8.738   7.010 -13.499  1.00 91.58           H
ATOM    812  N   LEU A  71       9.922   8.811 -15.849  1.00 89.37           N
ATOM    813  CA  LEU A  71      10.796   9.362 -16.871  1.00 89.37           C
ATOM    814  C   LEU A  71      10.423   8.766 -18.230  1.00 89.37           C
ATOM    815  O   LEU A  71      10.368   9.480 -19.231  1.00 89.37           O
ATOM    816  HA  LEU A  71      10.620  10.437 -16.906  1.00 89.37           H
ATOM    817  CB  LEU A  71      12.263   9.155 -16.491  1.00 89.37           C
ATOM    818 1HB  LEU A  71      12.444   9.649 -15.537  1.00 89.37           H
ATOM    819 2HB  LEU A  71      12.430   8.089 -16.334  1.00 89.37           H
ATOM    820  CG  LEU A  71      13.296   9.661 -17.500  1.00 89.37           C
ATOM    821  HG  LEU A  71      12.834  10.450 -18.094  1.00 89.37           H
ATOM    822  CD1 LEU A  71      14.501  10.278 -16.788  1.00 89.37           C
ATOM    823 1HD1 LEU A  71      14.171  11.116 -16.174  1.00 89.37           H
ATOM    824 2HD1 LEU A  71      14.972   9.527 -16.153  1.00 89.37           H
ATOM    825 3HD1 LEU A  71      15.220  10.630 -17.528  1.00 89.37           H
ATOM    826  CD2 LEU A  71      13.708   8.550 -18.467  1.00 89.37           C
ATOM    827 1HD2 LEU A  71      14.144   7.723 -17.906  1.00 89.37           H
ATOM    828 2HD2 LEU A  71      12.831   8.198 -19.011  1.00 89.37           H
ATOM    829 3HD2 LEU A  71      14.443   8.937 -19.174  1.00 89.37           H
ATOM    830  HN  LEU A  71      10.382   8.261 -15.152  1.00 89.37           H
ATOM    831  N   VAL A  72      10.177   7.464 -18.223  1.00 86.61           N
ATOM    832  CA  VAL A  72       9.825   6.762 -19.445  1.00 86.61           C
ATOM    833  C   VAL A  72       8.521   7.336 -20.001  1.00 86.61           C
ATOM    834  O   VAL A  72       8.399   7.557 -21.205  1.00 86.61           O
ATOM    835  HA  VAL A  72      10.622   6.939 -20.167  1.00 86.61           H
ATOM    836  CB  VAL A  72       9.751   5.257 -19.181  1.00 86.61           C
ATOM    837  HB  VAL A  72       9.096   5.099 -18.324  1.00 86.61           H
ATOM    838  CG1 VAL A  72       9.146   4.519 -20.377  1.00 86.61           C
ATOM    839 1HG1 VAL A  72       8.138   4.892 -20.561  1.00 86.61           H
ATOM    840 2HG1 VAL A  72       9.763   4.689 -21.259  1.00 86.61           H
ATOM    841 3HG1 VAL A  72       9.105   3.451 -20.162  1.00 86.61           H
ATOM    842  CG2 VAL A  72      11.129   4.693 -18.829  1.00 86.61           C
ATOM    843 1HG2 VAL A  72      11.816   4.869 -19.657  1.00 86.61           H
ATOM    844 2HG2 VAL A  72      11.506   5.187 -17.934  1.00 86.61           H
ATOM    845 3HG2 VAL A  72      11.048   3.622 -18.646  1.00 86.61           H
ATOM    846  HN  VAL A  72      10.214   6.893 -17.403  1.00 86.61           H
ATOM    847  N   TYR A  73       7.578   7.561 -19.098  1.00 85.21           N
ATOM    848  CA  TYR A  73       6.284   8.097 -19.484  1.00 85.21           C
ATOM    849  C   TYR A  73       6.434   9.463 -20.156  1.00 85.21           C
ATOM    850  O   TYR A  73       5.741   9.760 -21.128  1.00 85.21           O
ATOM    851  HA  TYR A  73       5.829   7.401 -20.190  1.00 85.21           H
ATOM    852  CB  TYR A  73       5.492   8.265 -18.186  1.00 85.21           C
ATOM    853 1HB  TYR A  73       5.420   7.297 -17.689  1.00 85.21           H
ATOM    854 2HB  TYR A  73       6.044   8.925 -17.518  1.00 85.21           H
ATOM    855  CG  TYR A  73       4.082   8.826 -18.384  1.00 85.21           C
ATOM    856  CD1 TYR A  73       3.882  10.191 -18.415  1.00 85.21           C
ATOM    857  HD1 TYR A  73       4.727  10.869 -18.297  1.00 85.21           H
ATOM    858  CD2 TYR A  73       3.012   7.967 -18.534  1.00 85.21           C
ATOM    859  HD2 TYR A  73       3.171   6.889 -18.510  1.00 85.21           H
ATOM    860  CE1 TYR A  73       2.555  10.720 -18.602  1.00 85.21           C
ATOM    861  HE1 TYR A  73       2.382  11.795 -18.627  1.00 85.21           H
ATOM    862  CE2 TYR A  73       1.686   8.496 -18.721  1.00 85.21           C
ATOM    863  HE2 TYR A  73       0.832   7.829 -18.840  1.00 85.21           H
ATOM    864  CZ  TYR A  73       1.523   9.846 -18.745  1.00 85.21           C
ATOM    865  OH  TYR A  73       0.270  10.345 -18.922  1.00 85.21           O
ATOM    866  HH  TYR A  73      -0.364   9.605 -19.148  1.00 85.21           H
ATOM    867  HN  TYR A  73       7.687   7.385 -18.119  1.00 85.21           H
ATOM    868  N   TRP A  74       7.343  10.258 -19.611  1.00 85.91           N
ATOM    869  CA  TRP A  74       7.485  11.639 -20.042  1.00 85.91           C
ATOM    870  C   TRP A  74       8.044  11.635 -21.466  1.00 85.91           C
ATOM    871  O   TRP A  74       7.477  12.261 -22.361  1.00 85.91           O
ATOM    872  HA  TRP A  74       6.494  12.094 -20.031  1.00 85.91           H
ATOM    873  CB  TRP A  74       8.350  12.433 -19.062  1.00 85.91           C
ATOM    874 1HB  TRP A  74       8.081  12.151 -18.044  1.00 85.91           H
ATOM    875 2HB  TRP A  74       9.394  12.151 -19.205  1.00 85.91           H
ATOM    876  CG  TRP A  74       8.222  13.950 -19.206  1.00 85.91           C
ATOM    877  CD1 TRP A  74       8.967  14.774 -19.956  1.00 85.91           C
ATOM    878  HD1 TRP A  74       9.796  14.449 -20.585  1.00 85.91           H
ATOM    879  CD2 TRP A  74       7.255  14.797 -18.550  1.00 85.91           C
ATOM    880  NE1 TRP A  74       8.554  16.084 -19.832  1.00 85.91           N
ATOM    881  HE1 TRP A  74       8.953  16.877 -20.291  1.00 85.91           H
ATOM    882  CE2 TRP A  74       7.480  16.099 -18.949  1.00 85.91           C
ATOM    883  CE3 TRP A  74       6.226  14.475 -17.649  1.00 85.91           C
ATOM    884  HE3 TRP A  74       6.028  13.455 -17.318  1.00 85.91           H
ATOM    885  CZ2 TRP A  74       6.715  17.182 -18.498  1.00 85.91           C
ATOM    886  HZ2 TRP A  74       6.912  18.202 -18.829  1.00 85.91           H
ATOM    887  CZ3 TRP A  74       5.471  15.568 -17.207  1.00 85.91           C
ATOM    888  HZ3 TRP A  74       4.659  15.373 -16.506  1.00 85.91           H
ATOM    889  CH2 TRP A  74       5.684  16.884 -17.600  1.00 85.91           C
ATOM    890  HH2 TRP A  74       5.051  17.681 -17.210  1.00 85.91           H
ATOM    891  HN  TRP A  74       7.975   9.973 -18.890  1.00 85.91           H
ATOM    892  N   TYR A  75       9.148  10.922 -21.632  1.00 81.48           N
ATOM    893  CA  TYR A  75       9.930  11.027 -22.852  1.00 81.48           C
ATOM    894  C   TYR A  75       9.374  10.107 -23.941  1.00 81.48           C
ATOM    895  O   TYR A  75       9.793  10.181 -25.095  1.00 81.48           O
ATOM    896  HA  TYR A  75       9.878  12.060 -23.198  1.00 81.48           H
ATOM    897  CB  TYR A  75      11.344  10.570 -22.488  1.00 81.48           C
ATOM    898 1HB  TYR A  75      11.277   9.691 -21.846  1.00 81.48           H
ATOM    899 2HB  TYR A  75      11.861  10.261 -23.397  1.00 81.48           H
ATOM    900  CG  TYR A  75      12.181  11.638 -21.780  1.00 81.48           C
ATOM    901  CD1 TYR A  75      12.786  12.638 -22.513  1.00 81.48           C
ATOM    902  HD1 TYR A  75      12.668  12.667 -23.596  1.00 81.48           H
ATOM    903  CD2 TYR A  75      12.330  11.600 -20.409  1.00 81.48           C
ATOM    904  HD2 TYR A  75      11.852  10.810 -19.830  1.00 81.48           H
ATOM    905  CE1 TYR A  75      13.573  13.643 -21.847  1.00 81.48           C
ATOM    906  HE1 TYR A  75      14.056  14.439 -22.414  1.00 81.48           H
ATOM    907  CE2 TYR A  75      13.117  12.605 -19.743  1.00 81.48           C
ATOM    908  HE2 TYR A  75      13.243  12.588 -18.660  1.00 81.48           H
ATOM    909  CZ  TYR A  75      13.700  13.577 -20.495  1.00 81.48           C
ATOM    910  OH  TYR A  75      14.443  14.527 -19.866  1.00 81.48           O
ATOM    911  HH  TYR A  75      14.809  15.173 -20.535  1.00 81.48           H
ATOM    912  HN  TYR A  75       9.510  10.284 -20.952  1.00 81.48           H
ATOM    913  N   CYS A  76       8.438   9.261 -23.534  1.00 75.30           N
ATOM    914  CA  CYS A  76       7.818   8.330 -24.461  1.00 75.30           C
ATOM    915  C   CYS A  76       7.018   9.136 -25.487  1.00 75.30           C
ATOM    916  O   CYS A  76       6.042   9.799 -25.137  1.00 75.30           O
ATOM    917  HA  CYS A  76       8.627   7.783 -24.945  1.00 75.30           H
ATOM    918  CB  CYS A  76       6.945   7.305 -23.734  1.00 75.30           C
ATOM    919 1HB  CYS A  76       7.542   6.759 -23.005  1.00 75.30           H
ATOM    920 2HB  CYS A  76       6.155   7.815 -23.182  1.00 75.30           H
ATOM    921  SG  CYS A  76       6.212   6.140 -24.940  1.00 75.30           S
ATOM    922  HG  CYS A  76       7.367   5.638 -25.367  1.00 75.30           H
ATOM    923  HN  CYS A  76       8.105   9.206 -22.593  1.00 75.30           H
ATOM    924  N   THR A  77       7.460   9.052 -26.733  1.00 68.90           N
ATOM    925  CA  THR A  77       6.889   9.873 -27.787  1.00 68.90           C
ATOM    926  C   THR A  77       5.545   9.299 -28.241  1.00 68.90           C
ATOM    927  O   THR A  77       4.815   9.940 -28.996  1.00 68.90           O
ATOM    928  HA  THR A  77       6.692  10.865 -27.381  1.00 68.90           H
ATOM    929  CB  THR A  77       7.917   9.978 -28.915  1.00 68.90           C
ATOM    930  HB  THR A  77       7.555  10.626 -29.713  1.00 68.90           H
ATOM    931  OG1 THR A  77       8.163   8.624 -29.287  1.00 68.90           O
ATOM    932  HG1 THR A  77       8.608   8.591 -30.182  1.00 68.90           H
ATOM    933  CG2 THR A  77       9.275  10.482 -28.425  1.00 68.90           C
ATOM    934 1HG2 THR A  77       9.668   9.796 -27.675  1.00 68.90           H
ATOM    935 2HG2 THR A  77       9.158  11.472 -27.985  1.00 68.90           H
ATOM    936 3HG2 THR A  77       9.967  10.537 -29.265  1.00 68.90           H
ATOM    937  HN  THR A  77       8.194   8.439 -27.026  1.00 68.90           H
ATOM    938  N   ARG A  78       5.258   8.098 -27.761  1.00 69.82           N
ATOM    939  CA  ARG A  78       4.047   7.402 -28.161  1.00 69.82           C
ATOM    940  C   ARG A  78       2.835   7.986 -27.433  1.00 69.82           C
ATOM    941  O   ARG A  78       2.937   8.392 -26.277  1.00 69.82           O
ATOM    942  HA  ARG A  78       3.975   7.563 -29.236  1.00 69.82           H
ATOM    943  CB  ARG A  78       4.145   5.906 -27.854  1.00 69.82           C
ATOM    944 1HB  ARG A  78       3.480   5.351 -28.517  1.00 69.82           H
ATOM    945 2HB  ARG A  78       5.158   5.556 -28.053  1.00 69.82           H
ATOM    946  CG  ARG A  78       3.777   5.619 -26.397  1.00 69.82           C
ATOM    947 1HG  ARG A  78       4.363   6.260 -25.738  1.00 69.82           H
ATOM    948 2HG  ARG A  78       2.728   5.863 -26.228  1.00 69.82           H
ATOM    949  CD  ARG A  78       4.029   4.152 -26.047  1.00 69.82           C
ATOM    950 1HD  ARG A  78       3.209   3.535 -26.417  1.00 69.82           H
ATOM    951 2HD  ARG A  78       4.937   3.802 -26.538  1.00 69.82           H
ATOM    952  NE  ARG A  78       4.155   3.996 -24.580  1.00 69.82           N
ATOM    953  HE  ARG A  78       5.075   3.977 -24.189  1.00 69.82           H
ATOM    954  CZ  ARG A  78       3.115   3.878 -23.745  1.00 69.82           C
ATOM    955  NH1 ARG A  78       1.860   3.897 -24.214  1.00 69.82           N
ATOM    956 1HH1 ARG A  78       1.694   3.999 -25.195  1.00 69.82           H
ATOM    957 2HH1 ARG A  78       1.089   3.808 -23.584  1.00 69.82           H
ATOM    958  NH2 ARG A  78       3.348   3.742 -22.432  1.00 69.82           N
ATOM    959 1HH2 ARG A  78       2.582   3.653 -21.795  1.00 69.82           H
ATOM    960 2HH2 ARG A  78       4.287   3.729 -22.090  1.00 69.82           H
ATOM    961  HN  ARG A  78       5.836   7.602 -27.113  1.00 69.82           H
ATOM    962  N   VAL A  79       1.715   8.010 -28.141  1.00 75.67           N
ATOM    963  CA  VAL A  79       0.464   8.453 -27.548  1.00 75.67           C
ATOM    964  C   VAL A  79       0.239   7.711 -26.229  1.00 75.67           C
ATOM    965  O   VAL A  79       0.397   6.493 -26.164  1.00 75.67           O
ATOM    966  HA  VAL A  79       0.558   9.518 -27.340  1.00 75.67           H
ATOM    967  CB  VAL A  79      -0.682   8.264 -28.544  1.00 75.67           C
ATOM    968  HB  VAL A  79      -0.868   7.195 -28.642  1.00 75.67           H
ATOM    969  CG1 VAL A  79      -1.966   8.919 -28.031  1.00 75.67           C
ATOM    970 1HG1 VAL A  79      -2.251   8.467 -27.081  1.00 75.67           H
ATOM    971 2HG1 VAL A  79      -1.798   9.987 -27.890  1.00 75.67           H
ATOM    972 3HG1 VAL A  79      -2.765   8.770 -28.758  1.00 75.67           H
ATOM    973  CG2 VAL A  79      -0.304   8.805 -29.924  1.00 75.67           C
ATOM    974 1HG2 VAL A  79      -0.078   9.868 -29.849  1.00 75.67           H
ATOM    975 2HG2 VAL A  79       0.572   8.273 -30.295  1.00 75.67           H
ATOM    976 3HG2 VAL A  79      -1.137   8.658 -30.612  1.00 75.67           H
ATOM    977  HN  VAL A  79       1.654   7.734 -29.100  1.00 75.67           H
ATOM    978  N   LYS A  80      -0.126   8.476 -25.212  1.00 78.13           N
ATOM    979  CA  LYS A  80      -0.424   7.900 -23.911  1.00 78.13           C
ATOM    980  C   LYS A  80      -1.723   7.096 -24.000  1.00 78.13           C
ATOM    981  O   LYS A  80      -2.536   7.321 -24.895  1.00 78.13           O
ATOM    982  HA  LYS A  80       0.388   7.217 -23.662  1.00 78.13           H
ATOM    983  CB  LYS A  80      -0.447   8.988 -22.836  1.00 78.13           C
ATOM    984 1HB  LYS A  80      -1.325   9.620 -22.970  1.00 78.13           H
ATOM    985 2HB  LYS A  80      -0.533   8.529 -21.851  1.00 78.13           H
ATOM    986  CG  LYS A  80       0.819   9.845 -22.896  1.00 78.13           C
ATOM    987 1HG  LYS A  80       0.835  10.411 -23.828  1.00 78.13           H
ATOM    988 2HG  LYS A  80       0.811  10.570 -22.082  1.00 78.13           H
ATOM    989  CD  LYS A  80       2.075   8.976 -22.800  1.00 78.13           C
ATOM    990 1HD  LYS A  80       1.985   8.294 -21.954  1.00 78.13           H
ATOM    991 2HD  LYS A  80       2.166   8.362 -23.696  1.00 78.13           H
ATOM    992  CE  LYS A  80       3.328   9.839 -22.636  1.00 78.13           C
ATOM    993 1HE  LYS A  80       3.227  10.751 -23.223  1.00 78.13           H
ATOM    994 2HE  LYS A  80       3.435  10.140 -21.594  1.00 78.13           H
ATOM    995  NZ  LYS A  80       4.531   9.093 -23.069  1.00 78.13           N
ATOM    996 1HZ  LYS A  80       5.362   9.603 -22.793  1.00 78.13           H
ATOM    997 2HZ  LYS A  80       4.536   8.177 -22.633  1.00 78.13           H
ATOM    998 3HZ  LYS A  80       4.518   8.988 -24.077  1.00 78.13           H
ATOM    999  HN  LYS A  80      -0.220   9.470 -25.265  1.00 78.13           H
ATOM   1000  N   THR A  81      -1.878   6.176 -23.059  1.00 79.61           N
ATOM   1001  CA  THR A  81      -3.133   5.460 -22.912  1.00 79.61           C
ATOM   1002  C   THR A  81      -3.671   5.613 -21.488  1.00 79.61           C
ATOM   1003  O   THR A  81      -2.963   6.087 -20.601  1.00 79.61           O
ATOM   1004  HA  THR A  81      -3.866   5.910 -23.581  1.00 79.61           H
ATOM   1005  CB  THR A  81      -2.897   4.004 -23.319  1.00 79.61           C
ATOM   1006  HB  THR A  81      -3.836   3.453 -23.357  1.00 79.61           H
ATOM   1007  OG1 THR A  81      -1.943   3.529 -22.372  1.00 79.61           O
ATOM   1008  HG1 THR A  81      -1.028   3.851 -22.617  1.00 79.61           H
ATOM   1009  CG2 THR A  81      -2.179   3.881 -24.664  1.00 79.61           C
ATOM   1010 1HG2 THR A  81      -1.209   4.375 -24.605  1.00 79.61           H
ATOM   1011 2HG2 THR A  81      -2.780   4.353 -25.441  1.00 79.61           H
ATOM   1012 3HG2 THR A  81      -2.036   2.827 -24.905  1.00 79.61           H
ATOM   1013  HN  THR A  81      -1.165   5.919 -22.406  1.00 79.61           H
ATOM   1014  N   MET A  82      -4.919   5.202 -21.314  1.00 80.71           N
ATOM   1015  CA  MET A  82      -5.544   5.245 -20.003  1.00 80.71           C
ATOM   1016  C   MET A  82      -4.732   4.446 -18.982  1.00 80.71           C
ATOM   1017  O   MET A  82      -4.493   4.915 -17.870  1.00 80.71           O
ATOM   1018  HA  MET A  82      -5.562   6.297 -19.720  1.00 80.71           H
ATOM   1019  CB  MET A  82      -6.959   4.668 -20.093  1.00 80.71           C
ATOM   1020 1HB  MET A  82      -7.441   5.020 -21.005  1.00 80.71           H
ATOM   1021 2HB  MET A  82      -6.909   3.581 -20.158  1.00 80.71           H
ATOM   1022  CG  MET A  82      -7.795   5.075 -18.878  1.00 80.71           C
ATOM   1023 1HG  MET A  82      -7.321   4.718 -17.964  1.00 80.71           H
ATOM   1024 2HG  MET A  82      -7.845   6.162 -18.808  1.00 80.71           H
ATOM   1025  SD  MET A  82      -9.441   4.398 -19.016  1.00 80.71           S
ATOM   1026  CE  MET A  82     -10.138   4.962 -17.472  1.00 80.71           C
ATOM   1027 1HE  MET A  82      -9.560   4.556 -16.642  1.00 80.71           H
ATOM   1028 2HE  MET A  82     -10.109   6.051 -17.437  1.00 80.71           H
ATOM   1029 3HE  MET A  82     -11.171   4.624 -17.395  1.00 80.71           H
ATOM   1030  HN  MET A  82      -5.498   4.847 -22.047  1.00 80.71           H
ATOM   1031  N   THR A  83      -4.329   3.254 -19.395  1.00 81.05           N
ATOM   1032  CA  THR A  83      -3.459   2.431 -18.573  1.00 81.05           C
ATOM   1033  C   THR A  83      -2.231   3.229 -18.131  1.00 81.05           C
ATOM   1034  O   THR A  83      -1.849   3.192 -16.963  1.00 81.05           O
ATOM   1035  HA  THR A  83      -4.002   2.153 -17.669  1.00 81.05           H
ATOM   1036  CB  THR A  83      -3.111   1.170 -19.367  1.00 81.05           C
ATOM   1037  HB  THR A  83      -2.579   1.423 -20.285  1.00 81.05           H
ATOM   1038  OG1 THR A  83      -4.363   0.514 -19.543  1.00 81.05           O
ATOM   1039  HG1 THR A  83      -5.106   1.105 -19.230  1.00 81.05           H
ATOM   1040  CG2 THR A  83      -2.280   0.176 -18.553  1.00 81.05           C
ATOM   1041 1HG2 THR A  83      -2.840  -0.128 -17.670  1.00 81.05           H
ATOM   1042 2HG2 THR A  83      -1.346   0.648 -18.247  1.00 81.05           H
ATOM   1043 3HG2 THR A  83      -2.060  -0.699 -19.164  1.00 81.05           H
ATOM   1044  HN  THR A  83      -4.588   2.850 -20.273  1.00 81.05           H
ATOM   1045  N   ASP A  84      -1.647   3.934 -19.089  1.00 82.96           N
ATOM   1046  CA  ASP A  84      -0.400   4.639 -18.845  1.00 82.96           C
ATOM   1047  C   ASP A  84      -0.624   5.704 -17.769  1.00 82.96           C
ATOM   1048  O   ASP A  84       0.255   5.953 -16.945  1.00 82.96           O
ATOM   1049  HA  ASP A  84       0.307   3.872 -18.532  1.00 82.96           H
ATOM   1050  CB  ASP A  84       0.091   5.343 -20.112  1.00 82.96           C
ATOM   1051 1HB  ASP A  84      -0.616   6.122 -20.397  1.00 82.96           H
ATOM   1052 2HB  ASP A  84       1.043   5.836 -19.913  1.00 82.96           H
ATOM   1053  CG  ASP A  84       0.256   4.349 -21.263  1.00 82.96           C
ATOM   1054  OD1 ASP A  84       0.978   3.351 -21.051  1.00 82.96           O
ATOM   1055  OD2 ASP A  84      -0.344   4.609 -22.328  1.00 82.96           O
ATOM   1056  HN  ASP A  84      -2.010   4.026 -20.016  1.00 82.96           H
ATOM   1057  N   MET A  85      -1.805   6.304 -17.812  1.00 87.37           N
ATOM   1058  CA  MET A  85      -2.151   7.343 -16.857  1.00 87.37           C
ATOM   1059  C   MET A  85      -2.177   6.791 -15.431  1.00 87.37           C
ATOM   1060  O   MET A  85      -1.673   7.427 -14.506  1.00 87.37           O
ATOM   1061  HA  MET A  85      -1.369   8.097 -16.948  1.00 87.37           H
ATOM   1062  CB  MET A  85      -3.524   7.920 -17.207  1.00 87.37           C
ATOM   1063 1HB  MET A  85      -3.534   8.239 -18.249  1.00 87.37           H
ATOM   1064 2HB  MET A  85      -4.285   7.147 -17.102  1.00 87.37           H
ATOM   1065  CG  MET A  85      -3.867   9.106 -16.302  1.00 87.37           C
ATOM   1066 1HG  MET A  85      -4.866   9.474 -16.534  1.00 87.37           H
ATOM   1067 2HG  MET A  85      -3.878   8.787 -15.260  1.00 87.37           H
ATOM   1068  SD  MET A  85      -2.669  10.411 -16.526  1.00 87.37           S
ATOM   1069  CE  MET A  85      -3.103  10.950 -18.172  1.00 87.37           C
ATOM   1070 1HE  MET A  85      -2.989  10.120 -18.868  1.00 87.37           H
ATOM   1071 2HE  MET A  85      -4.138  11.292 -18.181  1.00 87.37           H
ATOM   1072 3HE  MET A  85      -2.448  11.768 -18.471  1.00 87.37           H
ATOM   1073  HN  MET A  85      -2.516   6.090 -18.481  1.00 87.37           H
ATOM   1074  N   PHE A  86      -2.769   5.613 -15.297  1.00 88.25           N
ATOM   1075  CA  PHE A  86      -2.875   4.973 -13.997  1.00 88.25           C
ATOM   1076  C   PHE A  86      -1.508   4.485 -13.512  1.00 88.25           C
ATOM   1077  O   PHE A  86      -1.202   4.568 -12.324  1.00 88.25           O
ATOM   1078  HA  PHE A  86      -3.262   5.717 -13.301  1.00 88.25           H
ATOM   1079  CB  PHE A  86      -3.802   3.767 -14.167  1.00 88.25           C
ATOM   1080 1HB  PHE A  86      -3.407   3.126 -14.955  1.00 88.25           H
ATOM   1081 2HB  PHE A  86      -3.794   3.183 -13.247  1.00 88.25           H
ATOM   1082  CG  PHE A  86      -5.247   4.137 -14.507  1.00 88.25           C
ATOM   1083  CD1 PHE A  86      -5.839   5.199 -13.899  1.00 88.25           C
ATOM   1084  HD1 PHE A  86      -5.283   5.788 -13.169  1.00 88.25           H
ATOM   1085  CD2 PHE A  86      -5.941   3.402 -15.418  1.00 88.25           C
ATOM   1086  HD2 PHE A  86      -5.467   2.550 -15.905  1.00 88.25           H
ATOM   1087  CE1 PHE A  86      -7.180   5.542 -14.214  1.00 88.25           C
ATOM   1088  HE1 PHE A  86      -7.654   6.394 -13.727  1.00 88.25           H
ATOM   1089  CE2 PHE A  86      -7.282   3.745 -15.734  1.00 88.25           C
ATOM   1090  HE2 PHE A  86      -7.838   3.156 -16.464  1.00 88.25           H
ATOM   1091  CZ  PHE A  86      -7.873   4.808 -15.125  1.00 88.25           C
ATOM   1092  HZ  PHE A  86      -8.903   5.071 -15.368  1.00 88.25           H
ATOM   1093  HN  PHE A  86      -3.170   5.099 -16.055  1.00 88.25           H
ATOM   1094  N   LEU A  87      -0.724   3.988 -14.456  1.00 86.57           N
ATOM   1095  CA  LEU A  87       0.607   3.497 -14.142  1.00 86.57           C
ATOM   1096  C   LEU A  87       1.458   4.650 -13.605  1.00 86.57           C
ATOM   1097  O   LEU A  87       2.274   4.458 -12.706  1.00 86.57           O
ATOM   1098  HA  LEU A  87       0.503   2.750 -13.355  1.00 86.57           H
ATOM   1099  CB  LEU A  87       1.220   2.794 -15.355  1.00 86.57           C
ATOM   1100 1HB  LEU A  87       1.151   3.465 -16.212  1.00 86.57           H
ATOM   1101 2HB  LEU A  87       2.280   2.633 -15.160  1.00 86.57           H
ATOM   1102  CG  LEU A  87       0.592   1.454 -15.741  1.00 86.57           C
ATOM   1103  HG  LEU A  87      -0.468   1.617 -15.936  1.00 86.57           H
ATOM   1104  CD1 LEU A  87       1.210   0.910 -17.031  1.00 86.57           C
ATOM   1105 1HD1 LEU A  87       1.044   1.620 -17.841  1.00 86.57           H
ATOM   1106 2HD1 LEU A  87       2.281   0.766 -16.888  1.00 86.57           H
ATOM   1107 3HD1 LEU A  87       0.745  -0.044 -17.282  1.00 86.57           H
ATOM   1108  CD2 LEU A  87       0.690   0.450 -14.591  1.00 86.57           C
ATOM   1109 1HD2 LEU A  87       1.738   0.286 -14.341  1.00 86.57           H
ATOM   1110 2HD2 LEU A  87       0.166   0.844 -13.720  1.00 86.57           H
ATOM   1111 3HD2 LEU A  87       0.236  -0.494 -14.892  1.00 86.57           H
ATOM   1112  HN  LEU A  87      -0.983   3.918 -15.420  1.00 86.57           H
ATOM   1113  N   LEU A  88       1.237   5.824 -14.180  1.00 89.91           N
ATOM   1114  CA  LEU A  88       1.945   7.015 -13.745  1.00 89.91           C
ATOM   1115  C   LEU A  88       1.592   7.308 -12.285  1.00 89.91           C
ATOM   1116  O   LEU A  88       2.480   7.466 -11.448  1.00 89.91           O
ATOM   1117  HA  LEU A  88       3.012   6.802 -13.806  1.00 89.91           H
ATOM   1118  CB  LEU A  88       1.662   8.183 -14.692  1.00 89.91           C
ATOM   1119 1HB  LEU A  88       2.097   7.950 -15.664  1.00 89.91           H
ATOM   1120 2HB  LEU A  88       0.584   8.256 -14.834  1.00 89.91           H
ATOM   1121  CG  LEU A  88       2.183   9.551 -14.245  1.00 89.91           C
ATOM   1122  HG  LEU A  88       1.852   9.724 -13.221  1.00 89.91           H
ATOM   1123  CD1 LEU A  88       3.713   9.579 -14.237  1.00 89.91           C
ATOM   1124 1HD1 LEU A  88       4.086   8.820 -13.549  1.00 89.91           H
ATOM   1125 2HD1 LEU A  88       4.085   9.374 -15.241  1.00 89.91           H
ATOM   1126 3HD1 LEU A  88       4.056  10.562 -13.916  1.00 89.91           H
ATOM   1127  CD2 LEU A  88       1.593  10.670 -15.106  1.00 89.91           C
ATOM   1128 1HD2 LEU A  88       1.873  10.512 -16.148  1.00 89.91           H
ATOM   1129 2HD2 LEU A  88       0.507  10.663 -15.016  1.00 89.91           H
ATOM   1130 3HD2 LEU A  88       1.980  11.631 -14.767  1.00 89.91           H
ATOM   1131  HN  LEU A  88       0.589   5.967 -14.928  1.00 89.91           H
ATOM   1132  N   ASN A  89       0.295   7.371 -12.024  1.00 92.69           N
ATOM   1133  CA  ASN A  89      -0.186   7.757 -10.708  1.00 92.69           C
ATOM   1134  C   ASN A  89       0.241   6.703  -9.685  1.00 92.69           C
ATOM   1135  O   ASN A  89       0.454   7.019  -8.515  1.00 92.69           O
ATOM   1136  HA  ASN A  89       0.261   8.732 -10.514  1.00 92.69           H
ATOM   1137  CB  ASN A  89      -1.713   7.847 -10.685  1.00 92.69           C
ATOM   1138 1HB  ASN A  89      -2.138   7.032 -11.270  1.00 92.69           H
ATOM   1139 2HB  ASN A  89      -2.072   7.726  -9.663  1.00 92.69           H
ATOM   1140  CG  ASN A  89      -2.192   9.188 -11.244  1.00 92.69           C
ATOM   1141  OD1 ASN A  89      -2.434  10.141 -10.522  1.00 92.69           O
ATOM   1142  ND2 ASN A  89      -2.315   9.209 -12.568  1.00 92.69           N
ATOM   1143 1HD2 ASN A  89      -2.100   8.392 -13.103  1.00 92.69           H
ATOM   1144 2HD2 ASN A  89      -2.622  10.042 -13.029  1.00 92.69           H
ATOM   1145  HN  ASN A  89      -0.420   7.165 -12.692  1.00 92.69           H
ATOM   1146  N   LEU A  90       0.354   5.472 -10.162  1.00 90.98           N
ATOM   1147  CA  LEU A  90       0.769   4.373  -9.307  1.00 90.98           C
ATOM   1148  C   LEU A  90       2.205   4.613  -8.836  1.00 90.98           C
ATOM   1149  O   LEU A  90       2.511   4.445  -7.657  1.00 90.98           O
ATOM   1150  HA  LEU A  90       0.115   4.373  -8.435  1.00 90.98           H
ATOM   1151  CB  LEU A  90       0.572   3.035 -10.021  1.00 90.98           C
ATOM   1152 1HB  LEU A  90      -0.375   3.069 -10.560  1.00 90.98           H
ATOM   1153 2HB  LEU A  90       1.359   2.924 -10.767  1.00 90.98           H
ATOM   1154  CG  LEU A  90       0.574   1.792  -9.130  1.00 90.98           C
ATOM   1155  HG  LEU A  90       1.345   1.918  -8.369  1.00 90.98           H
ATOM   1156  CD1 LEU A  90      -0.761   1.639  -8.398  1.00 90.98           C
ATOM   1157 1HD1 LEU A  90      -0.936   2.516  -7.775  1.00 90.98           H
ATOM   1158 2HD1 LEU A  90      -1.566   1.544  -9.127  1.00 90.98           H
ATOM   1159 3HD1 LEU A  90      -0.731   0.747  -7.771  1.00 90.98           H
ATOM   1160  CD2 LEU A  90       0.934   0.541  -9.934  1.00 90.98           C
ATOM   1161 1HD2 LEU A  90       0.204   0.398 -10.730  1.00 90.98           H
ATOM   1162 2HD2 LEU A  90       1.926   0.661 -10.368  1.00 90.98           H
ATOM   1163 3HD2 LEU A  90       0.929  -0.328  -9.276  1.00 90.98           H
ATOM   1164  HN  LEU A  90       0.167   5.222 -11.112  1.00 90.98           H
ATOM   1165  N   ALA A  91       3.047   5.003  -9.782  1.00 93.48           N
ATOM   1166  CA  ALA A  91       4.451   5.230  -9.487  1.00 93.48           C
ATOM   1167  C   ALA A  91       4.581   6.417  -8.530  1.00 93.48           C
ATOM   1168  O   ALA A  91       5.444   6.421  -7.654  1.00 93.48           O
ATOM   1169  HA  ALA A  91       4.836   4.336  -8.998  1.00 93.48           H
ATOM   1170  CB  ALA A  91       5.219   5.447 -10.793  1.00 93.48           C
ATOM   1171 1HB  ALA A  91       5.119   4.564 -11.424  1.00 93.48           H
ATOM   1172 2HB  ALA A  91       4.812   6.314 -11.314  1.00 93.48           H
ATOM   1173 3HB  ALA A  91       6.272   5.618 -10.571  1.00 93.48           H
ATOM   1174  HN  ALA A  91       2.784   5.162 -10.734  1.00 93.48           H
ATOM   1175  N   ILE A  92       3.710   7.395  -8.730  1.00 94.88           N
ATOM   1176  CA  ILE A  92       3.712   8.582  -7.892  1.00 94.88           C
ATOM   1177  C   ILE A  92       3.345   8.189  -6.459  1.00 94.88           C
ATOM   1178  O   ILE A  92       3.995   8.620  -5.508  1.00 94.88           O
ATOM   1179  HA  ILE A  92       4.727   8.980  -7.891  1.00 94.88           H
ATOM   1180  CB  ILE A  92       2.803   9.659  -8.486  1.00 94.88           C
ATOM   1181  HB  ILE A  92       1.843   9.202  -8.726  1.00 94.88           H
ATOM   1182  CG1 ILE A  92       3.382  10.207  -9.792  1.00 94.88           C
ATOM   1183 1HG1 ILE A  92       4.268  10.805  -9.578  1.00 94.88           H
ATOM   1184 2HG1 ILE A  92       3.702   9.380 -10.427  1.00 94.88           H
ATOM   1185  CG2 ILE A  92       2.532  10.770  -7.469  1.00 94.88           C
ATOM   1186 1HG2 ILE A  92       2.045  10.347  -6.590  1.00 94.88           H
ATOM   1187 2HG2 ILE A  92       3.475  11.231  -7.175  1.00 94.88           H
ATOM   1188 3HG2 ILE A  92       1.883  11.522  -7.917  1.00 94.88           H
ATOM   1189  CD1 ILE A  92       2.351  11.058 -10.535  1.00 94.88           C
ATOM   1190 1HD1 ILE A  92       1.477  10.450 -10.768  1.00 94.88           H
ATOM   1191 2HD1 ILE A  92       2.052  11.897  -9.906  1.00 94.88           H
ATOM   1192 3HD1 ILE A  92       2.789  11.435 -11.459  1.00 94.88           H
ATOM   1193  HN  ILE A  92       3.014   7.386  -9.448  1.00 94.88           H
ATOM   1194  N   ALA A  93       2.305   7.375  -6.351  1.00 94.61           N
ATOM   1195  CA  ALA A  93       1.817   6.954  -5.048  1.00 94.61           C
ATOM   1196  C   ALA A  93       2.935   6.226  -4.300  1.00 94.61           C
ATOM   1197  O   ALA A  93       3.171   6.487  -3.121  1.00 94.61           O
ATOM   1198  HA  ALA A  93       1.542   7.850  -4.492  1.00 94.61           H
ATOM   1199  CB  ALA A  93       0.572   6.083  -5.227  1.00 94.61           C
ATOM   1200 1HB  ALA A  93      -0.202   6.656  -5.737  1.00 94.61           H
ATOM   1201 2HB  ALA A  93       0.825   5.205  -5.821  1.00 94.61           H
ATOM   1202 3HB  ALA A  93       0.206   5.767  -4.250  1.00 94.61           H
ATOM   1203  HN  ALA A  93       1.800   7.005  -7.131  1.00 94.61           H
ATOM   1204  N   ASP A  94       3.595   5.327  -5.016  1.00 93.66           N
ATOM   1205  CA  ASP A  94       4.656   4.531  -4.423  1.00 93.66           C
ATOM   1206  C   ASP A  94       5.764   5.458  -3.921  1.00 93.66           C
ATOM   1207  O   ASP A  94       6.272   5.282  -2.814  1.00 93.66           O
ATOM   1208  HA  ASP A  94       4.180   3.975  -3.616  1.00 93.66           H
ATOM   1209  CB  ASP A  94       5.268   3.576  -5.450  1.00 93.66           C
ATOM   1210 1HB  ASP A  94       5.390   4.091  -6.403  1.00 93.66           H
ATOM   1211 2HB  ASP A  94       6.263   3.273  -5.123  1.00 93.66           H
ATOM   1212  CG  ASP A  94       4.388   2.339  -5.642  1.00 93.66           C
ATOM   1213  OD1 ASP A  94       3.694   1.980  -4.666  1.00 93.66           O
ATOM   1214  OD2 ASP A  94       4.430   1.780  -6.759  1.00 93.66           O
ATOM   1215  HN  ASP A  94       3.416   5.140  -5.982  1.00 93.66           H
ATOM   1216  N   LEU A  95       6.107   6.426  -4.758  1.00 96.02           N
ATOM   1217  CA  LEU A  95       7.183   7.348  -4.436  1.00 96.02           C
ATOM   1218  C   LEU A  95       6.853   8.075  -3.131  1.00 96.02           C
ATOM   1219  O   LEU A  95       7.709   8.213  -2.259  1.00 96.02           O
ATOM   1220  HA  LEU A  95       8.085   6.756  -4.283  1.00 96.02           H
ATOM   1221  CB  LEU A  95       7.453   8.288  -5.613  1.00 96.02           C
ATOM   1222 1HB  LEU A  95       6.495   8.614  -6.018  1.00 96.02           H
ATOM   1223 2HB  LEU A  95       7.957   9.177  -5.233  1.00 96.02           H
ATOM   1224  CG  LEU A  95       8.289   7.710  -6.756  1.00 96.02           C
ATOM   1225  HG  LEU A  95       7.775   6.830  -7.143  1.00 96.02           H
ATOM   1226  CD1 LEU A  95       8.407   8.708  -7.909  1.00 96.02           C
ATOM   1227 1HD1 LEU A  95       7.413   8.945  -8.288  1.00 96.02           H
ATOM   1228 2HD1 LEU A  95       8.886   9.620  -7.552  1.00 96.02           H
ATOM   1229 3HD1 LEU A  95       9.007   8.272  -8.708  1.00 96.02           H
ATOM   1230  CD2 LEU A  95       9.659   7.249  -6.254  1.00 96.02           C
ATOM   1231 1HD2 LEU A  95      10.193   8.096  -5.825  1.00 96.02           H
ATOM   1232 2HD2 LEU A  95       9.527   6.479  -5.493  1.00 96.02           H
ATOM   1233 3HD2 LEU A  95      10.233   6.842  -7.086  1.00 96.02           H
ATOM   1234  HN  LEU A  95       5.664   6.585  -5.640  1.00 96.02           H
ATOM   1235  N   LEU A  96       5.608   8.521  -3.038  1.00 95.29           N
ATOM   1236  CA  LEU A  96       5.186   9.330  -1.907  1.00 95.29           C
ATOM   1237  C   LEU A  96       5.415   8.547  -0.612  1.00 95.29           C
ATOM   1238  O   LEU A  96       5.834   9.116   0.395  1.00 95.29           O
ATOM   1239  HA  LEU A  96       5.815  10.220  -1.888  1.00 95.29           H
ATOM   1240  CB  LEU A  96       3.742   9.800  -2.094  1.00 95.29           C
ATOM   1241 1HB  LEU A  96       3.139   8.944  -2.397  1.00 95.29           H
ATOM   1242 2HB  LEU A  96       3.361  10.132  -1.128  1.00 95.29           H
ATOM   1243  CG  LEU A  96       3.529  10.924  -3.109  1.00 95.29           C
ATOM   1244  HG  LEU A  96       3.860  10.570  -4.086  1.00 95.29           H
ATOM   1245  CD1 LEU A  96       2.045  11.275  -3.235  1.00 95.29           C
ATOM   1246 1HD1 LEU A  96       1.491  10.397  -3.565  1.00 95.29           H
ATOM   1247 2HD1 LEU A  96       1.665  11.602  -2.267  1.00 95.29           H
ATOM   1248 3HD1 LEU A  96       1.922  12.077  -3.963  1.00 95.29           H
ATOM   1249  CD2 LEU A  96       4.379  12.147  -2.760  1.00 95.29           C
ATOM   1250 1HD2 LEU A  96       4.102  12.512  -1.771  1.00 95.29           H
ATOM   1251 2HD2 LEU A  96       5.433  11.869  -2.762  1.00 95.29           H
ATOM   1252 3HD2 LEU A  96       4.209  12.931  -3.498  1.00 95.29           H
ATOM   1253  HN  LEU A  96       4.897   8.339  -3.716  1.00 95.29           H
ATOM   1254  N   PHE A  97       5.130   7.255  -0.681  1.00 94.97           N
ATOM   1255  CA  PHE A  97       5.295   6.390   0.475  1.00 94.97           C
ATOM   1256  C   PHE A  97       6.776   6.152   0.775  1.00 94.97           C
ATOM   1257  O   PHE A  97       7.209   6.273   1.920  1.00 94.97           O
ATOM   1258  HA  PHE A  97       4.830   6.892   1.323  1.00 94.97           H
ATOM   1259  CB  PHE A  97       4.635   5.053   0.130  1.00 94.97           C
ATOM   1260 1HB  PHE A  97       3.553   5.184   0.123  1.00 94.97           H
ATOM   1261 2HB  PHE A  97       4.928   4.764  -0.879  1.00 94.97           H
ATOM   1262  CG  PHE A  97       4.990   3.918   1.093  1.00 94.97           C
ATOM   1263  CD1 PHE A  97       5.618   2.804   0.629  1.00 94.97           C
ATOM   1264  HD1 PHE A  97       5.869   2.721  -0.428  1.00 94.97           H
ATOM   1265  CD2 PHE A  97       4.677   4.022   2.412  1.00 94.97           C
ATOM   1266  HD2 PHE A  97       4.174   4.915   2.784  1.00 94.97           H
ATOM   1267  CE1 PHE A  97       5.948   1.751   1.522  1.00 94.97           C
ATOM   1268  HE1 PHE A  97       6.451   0.858   1.151  1.00 94.97           H
ATOM   1269  CE2 PHE A  97       5.007   2.969   3.306  1.00 94.97           C
ATOM   1270  HE2 PHE A  97       4.756   3.052   4.363  1.00 94.97           H
ATOM   1271  CZ  PHE A  97       5.635   1.855   2.842  1.00 94.97           C
ATOM   1272  HZ  PHE A  97       5.888   1.047   3.528  1.00 94.97           H
ATOM   1273  HN  PHE A  97       4.793   6.800  -1.505  1.00 94.97           H
ATOM   1274  N   LEU A  98       7.513   5.818  -0.275  1.00 96.18           N
ATOM   1275  CA  LEU A  98       8.895   5.399  -0.115  1.00 96.18           C
ATOM   1276  C   LEU A  98       9.674   6.492   0.619  1.00 96.18           C
ATOM   1277  O   LEU A  98      10.560   6.198   1.420  1.00 96.18           O
ATOM   1278  HA  LEU A  98       8.895   4.501   0.503  1.00 96.18           H
ATOM   1279  CB  LEU A  98       9.499   5.017  -1.468  1.00 96.18           C
ATOM   1280 1HB  LEU A  98       9.310   5.829  -2.170  1.00 96.18           H
ATOM   1281 2HB  LEU A  98      10.580   4.940  -1.353  1.00 96.18           H
ATOM   1282  CG  LEU A  98       8.987   3.715  -2.088  1.00 96.18           C
ATOM   1283  HG  LEU A  98       7.903   3.685  -1.971  1.00 96.18           H
ATOM   1284  CD1 LEU A  98       9.282   3.669  -3.588  1.00 96.18           C
ATOM   1285 1HD1 LEU A  98       8.790   4.507  -4.081  1.00 96.18           H
ATOM   1286 2HD1 LEU A  98      10.358   3.733  -3.749  1.00 96.18           H
ATOM   1287 3HD1 LEU A  98       8.907   2.733  -4.003  1.00 96.18           H
ATOM   1288  CD2 LEU A  98       9.554   2.498  -1.354  1.00 96.18           C
ATOM   1289 1HD2 LEU A  98      10.642   2.511  -1.417  1.00 96.18           H
ATOM   1290 2HD2 LEU A  98       9.251   2.531  -0.308  1.00 96.18           H
ATOM   1291 3HD2 LEU A  98       9.174   1.586  -1.814  1.00 96.18           H
ATOM   1292  HN  LEU A  98       7.182   5.831  -1.218  1.00 96.18           H
ATOM   1293  N   VAL A  99       9.316   7.732   0.319  1.00 96.42           N
ATOM   1294  CA  VAL A  99      10.008   8.872   0.897  1.00 96.42           C
ATOM   1295  C   VAL A  99       9.848   8.842   2.418  1.00 96.42           C
ATOM   1296  O   VAL A  99      10.600   9.498   3.138  1.00 96.42           O
ATOM   1297  HA  VAL A  99      11.066   8.773   0.653  1.00 96.42           H
ATOM   1298  CB  VAL A  99       9.496  10.169   0.268  1.00 96.42           C
ATOM   1299  HB  VAL A  99       8.407  10.153   0.304  1.00 96.42           H
ATOM   1300  CG1 VAL A  99       9.974  11.388   1.059  1.00 96.42           C
ATOM   1301 1HG1 VAL A  99       9.603  11.326   2.082  1.00 96.42           H
ATOM   1302 2HG1 VAL A  99      11.064  11.411   1.068  1.00 96.42           H
ATOM   1303 3HG1 VAL A  99       9.596  12.297   0.590  1.00 96.42           H
ATOM   1304  CG2 VAL A  99       9.916  10.269  -1.200  1.00 96.42           C
ATOM   1305 1HG2 VAL A  99      11.003  10.253  -1.270  1.00 96.42           H
ATOM   1306 2HG2 VAL A  99       9.504   9.426  -1.754  1.00 96.42           H
ATOM   1307 3HG2 VAL A  99       9.539  11.200  -1.623  1.00 96.42           H
ATOM   1308  HN  VAL A  99       8.569   7.963  -0.305  1.00 96.42           H
ATOM   1309  N   THR A 100       8.865   8.073   2.863  1.00 95.70           N
ATOM   1310  CA  THR A 100       8.557   7.998   4.281  1.00 95.70           C
ATOM   1311  C   THR A 100       9.411   6.923   4.956  1.00 95.70           C
ATOM   1312  O   THR A 100       9.548   6.911   6.178  1.00 95.70           O
ATOM   1313  HA  THR A 100       8.821   8.951   4.741  1.00 95.70           H
ATOM   1314  CB  THR A 100       7.053   7.760   4.426  1.00 95.70           C
ATOM   1315  HB  THR A 100       6.720   7.978   5.441  1.00 95.70           H
ATOM   1316  OG1 THR A 100       6.872   6.414   3.995  1.00 95.70           O
ATOM   1317  HG1 THR A 100       6.786   6.382   2.999  1.00 95.70           H
ATOM   1318  CG2 THR A 100       6.231   8.583   3.433  1.00 95.70           C
ATOM   1319 1HG2 THR A 100       6.517   8.316   2.415  1.00 95.70           H
ATOM   1320 2HG2 THR A 100       6.420   9.644   3.596  1.00 95.70           H
ATOM   1321 3HG2 THR A 100       5.171   8.376   3.578  1.00 95.70           H
ATOM   1322  HN  THR A 100       8.286   7.510   2.274  1.00 95.70           H
ATOM   1323  N   LEU A 101       9.962   6.045   4.130  1.00 95.46           N
ATOM   1324  CA  LEU A 101      10.657   4.874   4.638  1.00 95.46           C
ATOM   1325  C   LEU A 101      11.883   5.321   5.437  1.00 95.46           C
ATOM   1326  O   LEU A 101      12.179   4.760   6.491  1.00 95.46           O
ATOM   1327  HA  LEU A 101       9.975   4.356   5.312  1.00 95.46           H
ATOM   1328  CB  LEU A 101      10.984   3.909   3.496  1.00 95.46           C
ATOM   1329 1HB  LEU A 101      11.482   4.470   2.705  1.00 95.46           H
ATOM   1330 2HB  LEU A 101      11.700   3.173   3.863  1.00 95.46           H
ATOM   1331  CG  LEU A 101       9.796   3.164   2.886  1.00 95.46           C
ATOM   1332  HG  LEU A 101       9.147   3.894   2.402  1.00 95.46           H
ATOM   1333  CD1 LEU A 101      10.259   2.185   1.805  1.00 95.46           C
ATOM   1334 1HD1 LEU A 101      10.772   2.732   1.015  1.00 95.46           H
ATOM   1335 2HD1 LEU A 101      10.940   1.456   2.244  1.00 95.46           H
ATOM   1336 3HD1 LEU A 101       9.394   1.669   1.388  1.00 95.46           H
ATOM   1337  CD2 LEU A 101       8.967   2.472   3.970  1.00 95.46           C
ATOM   1338 1HD2 LEU A 101       9.592   1.756   4.503  1.00 95.46           H
ATOM   1339 2HD2 LEU A 101       8.590   3.217   4.670  1.00 95.46           H
ATOM   1340 3HD2 LEU A 101       8.129   1.950   3.509  1.00 95.46           H
ATOM   1341  HN  LEU A 101       9.939   6.124   3.134  1.00 95.46           H
ATOM   1342  N   PRO A 102      12.615   6.333   4.953  1.00 95.60           N
ATOM   1343  CA  PRO A 102      13.803   6.812   5.663  1.00 95.60           C
ATOM   1344  C   PRO A 102      13.509   7.152   7.115  1.00 95.60           C
ATOM   1345  O   PRO A 102      14.301   6.840   8.002  1.00 95.60           O
ATOM   1346  HA  PRO A 102      14.558   6.027   5.702  1.00 95.60           H
ATOM   1347  CB  PRO A 102      14.229   8.047   4.866  1.00 95.60           C
ATOM   1348 1HB  PRO A 102      13.783   8.957   5.267  1.00 95.60           H
ATOM   1349 2HB  PRO A 102      15.310   8.186   4.888  1.00 95.60           H
ATOM   1350  CG  PRO A 102      13.728   7.748   3.458  1.00 95.60           C
ATOM   1351 1HG  PRO A 102      13.635   8.655   2.860  1.00 95.60           H
ATOM   1352 2HG  PRO A 102      14.409   7.092   2.917  1.00 95.60           H
ATOM   1353  CD  PRO A 102      12.381   7.090   3.709  1.00 95.60           C
ATOM   1354 1HD  PRO A 102      11.587   7.827   3.833  1.00 95.60           H
ATOM   1355 2HD  PRO A 102      12.085   6.443   2.883  1.00 95.60           H
ATOM   1356  N   PHE A 103      12.365   7.790   7.320  1.00 94.79           N
ATOM   1357  CA  PHE A 103      11.983   8.232   8.650  1.00 94.79           C
ATOM   1358  C   PHE A 103      11.671   7.039   9.556  1.00 94.79           C
ATOM   1359  O   PHE A 103      12.017   7.044  10.736  1.00 94.79           O
ATOM   1360  HA  PHE A 103      12.826   8.787   9.061  1.00 94.79           H
ATOM   1361  CB  PHE A 103      10.721   9.083   8.494  1.00 94.79           C
ATOM   1362 1HB  PHE A 103       9.966   8.500   7.966  1.00 94.79           H
ATOM   1363 2HB  PHE A 103      10.319   9.304   9.482  1.00 94.79           H
ATOM   1364  CG  PHE A 103      10.946  10.398   7.744  1.00 94.79           C
ATOM   1365  CD1 PHE A 103      11.307  11.516   8.428  1.00 94.79           C
ATOM   1366  HD1 PHE A 103      11.437  11.476   9.509  1.00 94.79           H
ATOM   1367  CD2 PHE A 103      10.784  10.448   6.395  1.00 94.79           C
ATOM   1368  HD2 PHE A 103      10.494   9.551   5.847  1.00 94.79           H
ATOM   1369  CE1 PHE A 103      11.516  12.737   7.732  1.00 94.79           C
ATOM   1370  HE1 PHE A 103      11.806  13.633   8.280  1.00 94.79           H
ATOM   1371  CE2 PHE A 103      10.992  11.668   5.700  1.00 94.79           C
ATOM   1372  HE2 PHE A 103      10.862  11.708   4.618  1.00 94.79           H
ATOM   1373  CZ  PHE A 103      11.354  12.787   6.383  1.00 94.79           C
ATOM   1374  HZ  PHE A 103      11.514  13.724   5.849  1.00 94.79           H
ATOM   1375  HN  PHE A 103      11.707   8.004   6.598  1.00 94.79           H
ATOM   1376  N   TRP A 104      11.020   6.046   8.969  1.00 92.82           N
ATOM   1377  CA  TRP A 104      10.688   4.834   9.699  1.00 92.82           C
ATOM   1378  C   TRP A 104      11.997   4.158  10.112  1.00 92.82           C
ATOM   1379  O   TRP A 104      12.093   3.594  11.201  1.00 92.82           O
ATOM   1380  HA  TRP A 104      10.122   5.122  10.585  1.00 92.82           H
ATOM   1381  CB  TRP A 104       9.782   3.924   8.868  1.00 92.82           C
ATOM   1382 1HB  TRP A 104      10.143   3.909   7.839  1.00 92.82           H
ATOM   1383 2HB  TRP A 104       9.860   2.905   9.247  1.00 92.82           H
ATOM   1384  CG  TRP A 104       8.310   4.342   8.870  1.00 92.82           C
ATOM   1385  CD1 TRP A 104       7.562   4.735   7.829  1.00 92.82           C
ATOM   1386  HD1 TRP A 104       7.927   4.809   6.805  1.00 92.82           H
ATOM   1387  CD2 TRP A 104       7.432   4.393  10.014  1.00 92.82           C
ATOM   1388  NE1 TRP A 104       6.272   5.034   8.218  1.00 92.82           N
ATOM   1389  HE1 TRP A 104       5.533   5.348   7.623  1.00 92.82           H
ATOM   1390  CE2 TRP A 104       6.191   4.819   9.589  1.00 92.82           C
ATOM   1391  CE3 TRP A 104       7.679   4.088  11.364  1.00 92.82           C
ATOM   1392  HE3 TRP A 104       8.650   3.749  11.725  1.00 92.82           H
ATOM   1393  CZ2 TRP A 104       5.099   4.980  10.450  1.00 92.82           C
ATOM   1394  HZ2 TRP A 104       4.128   5.319  10.089  1.00 92.82           H
ATOM   1395  CZ3 TRP A 104       6.578   4.254  12.212  1.00 92.82           C
ATOM   1396  HZ3 TRP A 104       6.715   4.031  13.271  1.00 92.82           H
ATOM   1397  CH2 TRP A 104       5.322   4.683  11.800  1.00 92.82           C
ATOM   1398  HH2 TRP A 104       4.514   4.787  12.524  1.00 92.82           H
ATOM   1399  HN  TRP A 104      10.721   6.060   8.015  1.00 92.82           H
ATOM   1400  N   ALA A 105      12.974   4.236   9.219  1.00 94.50           N
ATOM   1401  CA  ALA A 105      14.250   3.581   9.448  1.00 94.50           C
ATOM   1402  C   ALA A 105      14.921   4.195  10.678  1.00 94.50           C
ATOM   1403  O   ALA A 105      15.409   3.475  11.548  1.00 94.50           O
ATOM   1404  HA  ALA A 105      14.053   2.526   9.640  1.00 94.50           H
ATOM   1405  CB  ALA A 105      15.117   3.699   8.192  1.00 94.50           C
ATOM   1406 1HB  ALA A 105      14.609   3.222   7.354  1.00 94.50           H
ATOM   1407 2HB  ALA A 105      15.284   4.752   7.964  1.00 94.50           H
ATOM   1408 3HB  ALA A 105      16.075   3.208   8.364  1.00 94.50           H
ATOM   1409  HN  ALA A 105      12.903   4.734   8.355  1.00 94.50           H
ATOM   1410  N   ILE A 106      14.922   5.520  10.712  1.00 93.96           N
ATOM   1411  CA  ILE A 106      15.556   6.239  11.804  1.00 93.96           C
ATOM   1412  C   ILE A 106      14.825   5.922  13.110  1.00 93.96           C
ATOM   1413  O   ILE A 106      15.457   5.680  14.137  1.00 93.96           O
ATOM   1414  HA  ILE A 106      16.580   5.875  11.885  1.00 93.96           H
ATOM   1415  CB  ILE A 106      15.630   7.735  11.489  1.00 93.96           C
ATOM   1416  HB  ILE A 106      14.650   8.059  11.140  1.00 93.96           H
ATOM   1417  CG1 ILE A 106      16.625   8.007  10.359  1.00 93.96           C
ATOM   1418 1HG1 ILE A 106      17.644   7.903  10.733  1.00 93.96           H
ATOM   1419 2HG1 ILE A 106      16.498   7.266   9.570  1.00 93.96           H
ATOM   1420  CG2 ILE A 106      15.954   8.545  12.745  1.00 93.96           C
ATOM   1421 1HG2 ILE A 106      15.176   8.384  13.492  1.00 93.96           H
ATOM   1422 2HG2 ILE A 106      16.915   8.224  13.147  1.00 93.96           H
ATOM   1423 3HG2 ILE A 106      16.001   9.604  12.493  1.00 93.96           H
ATOM   1424  CD1 ILE A 106      16.429   9.411   9.782  1.00 93.96           C
ATOM   1425 1HD1 ILE A 106      15.417   9.503   9.387  1.00 93.96           H
ATOM   1426 2HD1 ILE A 106      16.581  10.151  10.568  1.00 93.96           H
ATOM   1427 3HD1 ILE A 106      17.149   9.579   8.981  1.00 93.96           H
ATOM   1428  HN  ILE A 106      14.502   6.098  10.013  1.00 93.96           H
ATOM   1429  N   ALA A 107      13.502   5.934  13.029  1.00 92.55           N
ATOM   1430  CA  ALA A 107      12.678   5.742  14.210  1.00 92.55           C
ATOM   1431  C   ALA A 107      12.914   4.338  14.769  1.00 92.55           C
ATOM   1432  O   ALA A 107      12.866   4.132  15.981  1.00 92.55           O
ATOM   1433  HA  ALA A 107      12.988   6.477  14.954  1.00 92.55           H
ATOM   1434  CB  ALA A 107      11.211   5.989  13.855  1.00 92.55           C
ATOM   1435 1HB  ALA A 107      11.092   7.010  13.491  1.00 92.55           H
ATOM   1436 2HB  ALA A 107      10.902   5.289  13.079  1.00 92.55           H
ATOM   1437 3HB  ALA A 107      10.593   5.845  14.741  1.00 92.55           H
ATOM   1438  HN  ALA A 107      12.996   6.071  12.178  1.00 92.55           H
ATOM   1439  N   ALA A 108      13.164   3.408  13.859  1.00 91.87           N
ATOM   1440  CA  ALA A 108      13.374   2.022  14.243  1.00 91.87           C
ATOM   1441  C   ALA A 108      14.776   1.868  14.836  1.00 91.87           C
ATOM   1442  O   ALA A 108      14.987   1.058  15.737  1.00 91.87           O
ATOM   1443  HA  ALA A 108      12.636   1.774  15.006  1.00 91.87           H
ATOM   1444  CB  ALA A 108      13.152   1.117  13.030  1.00 91.87           C
ATOM   1445 1HB  ALA A 108      12.132   1.242  12.665  1.00 91.87           H
ATOM   1446 2HB  ALA A 108      13.855   1.386  12.242  1.00 91.87           H
ATOM   1447 3HB  ALA A 108      13.309   0.077  13.318  1.00 91.87           H
ATOM   1448  HN  ALA A 108      13.224   3.588  12.877  1.00 91.87           H
ATOM   1449  N   ALA A 109      15.698   2.659  14.307  1.00 91.52           N
ATOM   1450  CA  ALA A 109      17.096   2.534  14.681  1.00 91.52           C
ATOM   1451  C   ALA A 109      17.275   2.994  16.130  1.00 91.52           C
ATOM   1452  O   ALA A 109      18.112   2.459  16.855  1.00 91.52           O
ATOM   1453  HA  ALA A 109      17.366   1.480  14.607  1.00 91.52           H
ATOM   1454  CB  ALA A 109      17.960   3.334  13.705  1.00 91.52           C
ATOM   1455 1HB  ALA A 109      17.818   2.949  12.695  1.00 91.52           H
ATOM   1456 2HB  ALA A 109      17.668   4.384  13.737  1.00 91.52           H
ATOM   1457 3HB  ALA A 109      19.009   3.240  13.986  1.00 91.52           H
ATOM   1458  HN  ALA A 109      15.502   3.374  13.635  1.00 91.52           H
ATOM   1459  N   ASP A 110      16.474   3.980  16.507  1.00 87.52           N
ATOM   1460  CA  ASP A 110      16.619   4.604  17.811  1.00 87.52           C
ATOM   1461  C   ASP A 110      15.238   4.994  18.341  1.00 87.52           C
ATOM   1462  O   ASP A 110      14.564   4.188  18.980  1.00 87.52           O
ATOM   1463  HA  ASP A 110      17.108   3.855  18.434  1.00 87.52           H
ATOM   1464  CB  ASP A 110      17.468   5.873  17.723  1.00 87.52           C
ATOM   1465 1HB  ASP A 110      18.441   5.636  17.292  1.00 87.52           H
ATOM   1466 2HB  ASP A 110      16.990   6.589  17.055  1.00 87.52           H
ATOM   1467  CG  ASP A 110      17.657   6.503  19.104  1.00 87.52           C
ATOM   1468  OD1 ASP A 110      17.267   5.840  20.089  1.00 87.52           O
ATOM   1469  OD2 ASP A 110      18.189   7.634  19.144  1.00 87.52           O
ATOM   1470  HN  ASP A 110      15.739   4.351  15.940  1.00 87.52           H
ATOM   1471  N   GLN A 111      14.858   6.231  18.057  1.00 88.28           N
ATOM   1472  CA  GLN A 111      13.570   6.738  18.496  1.00 88.28           C
ATOM   1473  C   GLN A 111      13.071   7.823  17.539  1.00 88.28           C
ATOM   1474  O   GLN A 111      13.810   8.271  16.664  1.00 88.28           O
ATOM   1475  HA  GLN A 111      12.896   5.882  18.468  1.00 88.28           H
ATOM   1476  CB  GLN A 111      13.649   7.267  19.930  1.00 88.28           C
ATOM   1477 1HB  GLN A 111      12.662   7.596  20.255  1.00 88.28           H
ATOM   1478 2HB  GLN A 111      13.954   6.464  20.601  1.00 88.28           H
ATOM   1479  CG  GLN A 111      14.639   8.428  20.032  1.00 88.28           C
ATOM   1480 1HG  GLN A 111      15.626   8.100  19.706  1.00 88.28           H
ATOM   1481 2HG  GLN A 111      14.333   9.232  19.362  1.00 88.28           H
ATOM   1482  CD  GLN A 111      14.720   8.955  21.466  1.00 88.28           C
ATOM   1483  OE1 GLN A 111      13.721   9.174  22.132  1.00 88.28           O
ATOM   1484  NE2 GLN A 111      15.961   9.146  21.904  1.00 88.28           N
ATOM   1485 1HE2 GLN A 111      16.738   8.947  21.306  1.00 88.28           H
ATOM   1486 2HE2 GLN A 111      16.118   9.489  22.830  1.00 88.28           H
ATOM   1487  HN  GLN A 111      15.413   6.881  17.537  1.00 88.28           H
ATOM   1488  N   TRP A 112      11.821   8.213  17.737  1.00 91.13           N
ATOM   1489  CA  TRP A 112      11.214   9.235  16.901  1.00 91.13           C
ATOM   1490  C   TRP A 112      11.803  10.588  17.305  1.00 91.13           C
ATOM   1491  O   TRP A 112      11.450  11.136  18.348  1.00 91.13           O
ATOM   1492  HA  TRP A 112      11.469   9.012  15.865  1.00 91.13           H
ATOM   1493  CB  TRP A 112       9.688   9.192  17.004  1.00 91.13           C
ATOM   1494 1HB  TRP A 112       9.352   8.168  16.842  1.00 91.13           H
ATOM   1495 2HB  TRP A 112       9.394   9.468  18.016  1.00 91.13           H
ATOM   1496  CG  TRP A 112       8.972  10.111  16.012  1.00 91.13           C
ATOM   1497  CD1 TRP A 112       8.544  11.366  16.210  1.00 91.13           C
ATOM   1498  HD1 TRP A 112       8.659  11.912  17.147  1.00 91.13           H
ATOM   1499  CD2 TRP A 112       8.615   9.795  14.650  1.00 91.13           C
ATOM   1500  NE1 TRP A 112       7.940  11.879  15.081  1.00 91.13           N
ATOM   1501  HE1 TRP A 112       7.544  12.792  14.984  1.00 91.13           H
ATOM   1502  CE2 TRP A 112       7.985  10.893  14.101  1.00 91.13           C
ATOM   1503  CE3 TRP A 112       8.819   8.620  13.906  1.00 91.13           C
ATOM   1504  HE3 TRP A 112       9.314   7.739  14.316  1.00 91.13           H
ATOM   1505  CZ2 TRP A 112       7.506  10.925  12.786  1.00 91.13           C
ATOM   1506  HZ2 TRP A 112       7.012  11.806  12.376  1.00 91.13           H
ATOM   1507  CZ3 TRP A 112       8.335   8.668  12.593  1.00 91.13           C
ATOM   1508  HZ3 TRP A 112       8.466   7.782  11.972  1.00 91.13           H
ATOM   1509  CH2 TRP A 112       7.698   9.765  12.026  1.00 91.13           C
ATOM   1510  HH2 TRP A 112       7.349   9.723  10.994  1.00 91.13           H
ATOM   1511  HN  TRP A 112      11.227   7.845  18.453  1.00 91.13           H
ATOM   1512  N   LYS A 113      12.691  11.088  16.458  1.00 91.72           N
ATOM   1513  CA  LYS A 113      13.415  12.309  16.767  1.00 91.72           C
ATOM   1514  C   LYS A 113      12.704  13.497  16.117  1.00 91.72           C
ATOM   1515  O   LYS A 113      13.163  14.633  16.221  1.00 91.72           O
ATOM   1516  HA  LYS A 113      13.388  12.440  17.849  1.00 91.72           H
ATOM   1517  CB  LYS A 113      14.885  12.176  16.363  1.00 91.72           C
ATOM   1518 1HB  LYS A 113      14.955  11.914  15.308  1.00 91.72           H
ATOM   1519 2HB  LYS A 113      15.387  13.136  16.486  1.00 91.72           H
ATOM   1520  CG  LYS A 113      15.592  11.113  17.207  1.00 91.72           C
ATOM   1521 1HG  LYS A 113      15.565  11.400  18.258  1.00 91.72           H
ATOM   1522 2HG  LYS A 113      15.061  10.165  17.122  1.00 91.72           H
ATOM   1523  CD  LYS A 113      17.043  10.933  16.758  1.00 91.72           C
ATOM   1524 1HD  LYS A 113      17.071  10.652  15.706  1.00 91.72           H
ATOM   1525 2HD  LYS A 113      17.576  11.880  16.849  1.00 91.72           H
ATOM   1526  CE  LYS A 113      17.747   9.864  17.596  1.00 91.72           C
ATOM   1527 1HE  LYS A 113      17.788  10.179  18.639  1.00 91.72           H
ATOM   1528 2HE  LYS A 113      17.177   8.936  17.565  1.00 91.72           H
ATOM   1529  NZ  LYS A 113      19.118   9.628  17.090  1.00 91.72           N
ATOM   1530 1HZ  LYS A 113      19.537   8.856  17.597  1.00 91.72           H
ATOM   1531 2HZ  LYS A 113      19.079   9.402  16.102  1.00 91.72           H
ATOM   1532 3HZ  LYS A 113      19.676  10.464  17.224  1.00 91.72           H
ATOM   1533  HN  LYS A 113      12.917  10.674  15.576  1.00 91.72           H
ATOM   1534  N   PHE A 114      11.593  13.194  15.461  1.00 93.41           N
ATOM   1535  CA  PHE A 114      10.947  14.166  14.595  1.00 93.41           C
ATOM   1536  C   PHE A 114       9.715  14.770  15.273  1.00 93.41           C
ATOM   1537  O   PHE A 114       9.247  14.257  16.288  1.00 93.41           O
ATOM   1538  HA  PHE A 114      11.672  14.954  14.395  1.00 93.41           H
ATOM   1539  CB  PHE A 114      10.506  13.419  13.335  1.00 93.41           C
ATOM   1540 1HB  PHE A 114       9.694  12.739  13.593  1.00 93.41           H
ATOM   1541 2HB  PHE A 114      10.105  14.138  12.620  1.00 93.41           H
ATOM   1542  CG  PHE A 114      11.624  12.622  12.660  1.00 93.41           C
ATOM   1543  CD1 PHE A 114      12.571  13.266  11.927  1.00 93.41           C
ATOM   1544  HD1 PHE A 114      12.533  14.350  11.819  1.00 93.41           H
ATOM   1545  CD2 PHE A 114      11.672  11.269  12.795  1.00 93.41           C
ATOM   1546  HD2 PHE A 114      10.913  10.753  13.383  1.00 93.41           H
ATOM   1547  CE1 PHE A 114      13.609  12.526  11.301  1.00 93.41           C
ATOM   1548  HE1 PHE A 114      14.368  13.043  10.713  1.00 93.41           H
ATOM   1549  CE2 PHE A 114      12.710  10.530  12.169  1.00 93.41           C
ATOM   1550  HE2 PHE A 114      12.748   9.446  12.277  1.00 93.41           H
ATOM   1551  CZ  PHE A 114      13.657  11.174  11.435  1.00 93.41           C
ATOM   1552  HZ  PHE A 114      14.454  10.606  10.955  1.00 93.41           H
ATOM   1553  HN  PHE A 114      11.137  12.306  15.513  1.00 93.41           H
ATOM   1554  N   GLN A 115       9.225  15.851  14.684  1.00 93.82           N
ATOM   1555  CA  GLN A 115       8.074  16.546  15.233  1.00 93.82           C
ATOM   1556  C   GLN A 115       6.801  15.731  15.000  1.00 93.82           C
ATOM   1557  O   GLN A 115       6.786  14.818  14.176  1.00 93.82           O
ATOM   1558  HA  GLN A 115       8.269  16.630  16.302  1.00 93.82           H
ATOM   1559  CB  GLN A 115       7.944  17.949  14.636  1.00 93.82           C
ATOM   1560 1HB  GLN A 115       7.973  17.889  13.548  1.00 93.82           H
ATOM   1561 2HB  GLN A 115       6.978  18.375  14.906  1.00 93.82           H
ATOM   1562  CG  GLN A 115       9.067  18.862  15.133  1.00 93.82           C
ATOM   1563 1HG  GLN A 115      10.032  18.392  14.945  1.00 93.82           H
ATOM   1564 2HG  GLN A 115       9.053  19.798  14.574  1.00 93.82           H
ATOM   1565  CD  GLN A 115       8.917  19.153  16.628  1.00 93.82           C
ATOM   1566  OE1 GLN A 115       7.859  18.993  17.214  1.00 93.82           O
ATOM   1567  NE2 GLN A 115      10.031  19.587  17.209  1.00 93.82           N
ATOM   1568 1HE2 GLN A 115      10.867  19.696  16.670  1.00 93.82           H
ATOM   1569 2HE2 GLN A 115      10.034  19.804  18.185  1.00 93.82           H
ATOM   1570  HN  GLN A 115       9.601  16.251  13.848  1.00 93.82           H
ATOM   1571  N   THR A 116       5.762  16.090  15.741  1.00 94.06           N
ATOM   1572  CA  THR A 116       4.503  15.370  15.663  1.00 94.06           C
ATOM   1573  C   THR A 116       3.928  15.452  14.247  1.00 94.06           C
ATOM   1574  O   THR A 116       3.322  14.497  13.763  1.00 94.06           O
ATOM   1575  HA  THR A 116       4.695  14.317  15.869  1.00 94.06           H
ATOM   1576  CB  THR A 116       3.567  15.936  16.732  1.00 94.06           C
ATOM   1577  HB  THR A 116       3.247  16.946  16.474  1.00 94.06           H
ATOM   1578  OG1 THR A 116       4.310  15.817  17.942  1.00 94.06           O
ATOM   1579  HG1 THR A 116       3.909  16.399  18.649  1.00 94.06           H
ATOM   1580  CG2 THR A 116       2.338  15.055  16.962  1.00 94.06           C
ATOM   1581 1HG2 THR A 116       2.656  14.064  17.285  1.00 94.06           H
ATOM   1582 2HG2 THR A 116       1.773  14.970  16.033  1.00 94.06           H
ATOM   1583 3HG2 THR A 116       1.708  15.503  17.730  1.00 94.06           H
ATOM   1584  HN  THR A 116       5.772  16.856  16.383  1.00 94.06           H
ATOM   1585  N   PHE A 117       4.138  16.602  13.624  1.00 95.16           N
ATOM   1586  CA  PHE A 117       3.660  16.817  12.268  1.00 95.16           C
ATOM   1587  C   PHE A 117       4.144  15.706  11.334  1.00 95.16           C
ATOM   1588  O   PHE A 117       3.364  15.165  10.551  1.00 95.16           O
ATOM   1589  HA  PHE A 117       2.570  16.810  12.305  1.00 95.16           H
ATOM   1590  CB  PHE A 117       4.238  18.153  11.796  1.00 95.16           C
ATOM   1591 1HB  PHE A 117       3.846  18.950  12.428  1.00 95.16           H
ATOM   1592 2HB  PHE A 117       5.319  18.138  11.935  1.00 95.16           H
ATOM   1593  CG  PHE A 117       3.930  18.482  10.334  1.00 95.16           C
ATOM   1594  CD1 PHE A 117       4.901  18.358   9.390  1.00 95.16           C
ATOM   1595  HD1 PHE A 117       5.899  18.025   9.675  1.00 95.16           H
ATOM   1596  CD2 PHE A 117       2.685  18.898   9.979  1.00 95.16           C
ATOM   1597  HD2 PHE A 117       1.907  18.998  10.735  1.00 95.16           H
ATOM   1598  CE1 PHE A 117       4.615  18.664   8.034  1.00 95.16           C
ATOM   1599  HE1 PHE A 117       5.394  18.565   7.277  1.00 95.16           H
ATOM   1600  CE2 PHE A 117       2.399  19.204   8.622  1.00 95.16           C
ATOM   1601  HE2 PHE A 117       1.402  19.538   8.337  1.00 95.16           H
ATOM   1602  CZ  PHE A 117       3.370  19.081   7.678  1.00 95.16           C
ATOM   1603  HZ  PHE A 117       3.151  19.315   6.636  1.00 95.16           H
ATOM   1604  HN  PHE A 117       4.624  17.377  14.028  1.00 95.16           H
ATOM   1605  N   MET A 118       5.428  15.400  11.446  1.00 94.94           N
ATOM   1606  CA  MET A 118       6.033  14.390  10.594  1.00 94.94           C
ATOM   1607  C   MET A 118       5.418  13.014  10.853  1.00 94.94           C
ATOM   1608  O   MET A 118       5.268  12.214   9.931  1.00 94.94           O
ATOM   1609  HA  MET A 118       5.822  14.704   9.572  1.00 94.94           H
ATOM   1610  CB  MET A 118       7.539  14.335  10.859  1.00 94.94           C
ATOM   1611 1HB  MET A 118       7.946  15.346  10.875  1.00 94.94           H
ATOM   1612 2HB  MET A 118       7.723  13.902  11.842  1.00 94.94           H
ATOM   1613  CG  MET A 118       8.254  13.508   9.789  1.00 94.94           C
ATOM   1614 1HG  MET A 118       9.320  13.455  10.010  1.00 94.94           H
ATOM   1615 2HG  MET A 118       7.876  12.486   9.794  1.00 94.94           H
ATOM   1616  SD  MET A 118       8.002  14.242   8.181  1.00 94.94           S
ATOM   1617  CE  MET A 118       9.000  15.712   8.351  1.00 94.94           C
ATOM   1618 1HE  MET A 118       8.622  16.314   9.177  1.00 94.94           H
ATOM   1619 2HE  MET A 118      10.033  15.429   8.552  1.00 94.94           H
ATOM   1620 3HE  MET A 118       8.955  16.291   7.429  1.00 94.94           H
ATOM   1621  HN  MET A 118       6.049  15.827  12.103  1.00 94.94           H
ATOM   1622  N   CYS A 119       5.080  12.780  12.113  1.00 93.53           N
ATOM   1623  CA  CYS A 119       4.483  11.514  12.504  1.00 93.53           C
ATOM   1624  C   CYS A 119       3.146  11.367  11.776  1.00 93.53           C
ATOM   1625  O   CYS A 119       2.848  10.309  11.224  1.00 93.53           O
ATOM   1626  HA  CYS A 119       5.178  10.732  12.198  1.00 93.53           H
ATOM   1627  CB  CYS A 119       4.320  11.411  14.022  1.00 93.53           C
ATOM   1628 1HB  CYS A 119       5.299  11.399  14.501  1.00 93.53           H
ATOM   1629 2HB  CYS A 119       3.791  12.286  14.400  1.00 93.53           H
ATOM   1630  SG  CYS A 119       3.397   9.890  14.451  1.00 93.53           S
ATOM   1631  HN  CYS A 119       5.206  13.435  12.857  1.00 93.53           H
ATOM   1632  N   LYS A 120       2.375  12.445  11.797  1.00 94.56           N
ATOM   1633  CA  LYS A 120       1.073  12.447  11.153  1.00 94.56           C
ATOM   1634  C   LYS A 120       1.242  12.115   9.669  1.00 94.56           C
ATOM   1635  O   LYS A 120       0.549  11.246   9.141  1.00 94.56           O
ATOM   1636  HA  LYS A 120       0.477  11.661  11.617  1.00 94.56           H
ATOM   1637  CB  LYS A 120       0.351  13.772  11.408  1.00 94.56           C
ATOM   1638 1HB  LYS A 120       1.007  14.604  11.151  1.00 94.56           H
ATOM   1639 2HB  LYS A 120      -0.523  13.844  10.761  1.00 94.56           H
ATOM   1640  CG  LYS A 120      -0.080  13.888  12.871  1.00 94.56           C
ATOM   1641 1HG  LYS A 120      -0.730  13.053  13.130  1.00 94.56           H
ATOM   1642 2HG  LYS A 120       0.795  13.824  13.518  1.00 94.56           H
ATOM   1643  CD  LYS A 120      -0.812  15.208  13.124  1.00 94.56           C
ATOM   1644 1HD  LYS A 120      -0.125  16.042  12.979  1.00 94.56           H
ATOM   1645 2HD  LYS A 120      -1.616  15.328  12.398  1.00 94.56           H
ATOM   1646  CE  LYS A 120      -1.386  15.254  14.541  1.00 94.56           C
ATOM   1647 1HE  LYS A 120      -1.571  14.241  14.898  1.00 94.56           H
ATOM   1648 2HE  LYS A 120      -0.661  15.704  15.220  1.00 94.56           H
ATOM   1649  NZ  LYS A 120      -2.645  16.032  14.565  1.00 94.56           N
ATOM   1650 1HZ  LYS A 120      -2.994  16.080  15.516  1.00 94.56           H
ATOM   1651 2HZ  LYS A 120      -2.469  16.970  14.222  1.00 94.56           H
ATOM   1652 3HZ  LYS A 120      -3.333  15.580  13.974  1.00 94.56           H
ATOM   1653  HN  LYS A 120       2.627  13.304  12.243  1.00 94.56           H
ATOM   1654  N   VAL A 121       2.167  12.824   9.038  1.00 94.73           N
ATOM   1655  CA  VAL A 121       2.359  12.695   7.604  1.00 94.73           C
ATOM   1656  C   VAL A 121       2.781  11.261   7.277  1.00 94.73           C
ATOM   1657  O   VAL A 121       2.213  10.632   6.385  1.00 94.73           O
ATOM   1658  HA  VAL A 121       1.402  12.897   7.124  1.00 94.73           H
ATOM   1659  CB  VAL A 121       3.364  13.740   7.115  1.00 94.73           C
ATOM   1660  HB  VAL A 121       4.256  13.665   7.738  1.00 94.73           H
ATOM   1661  CG1 VAL A 121       3.779  13.467   5.668  1.00 94.73           C
ATOM   1662 1HG1 VAL A 121       4.239  12.481   5.602  1.00 94.73           H
ATOM   1663 2HG1 VAL A 121       2.899  13.501   5.025  1.00 94.73           H
ATOM   1664 3HG1 VAL A 121       4.494  14.224   5.346  1.00 94.73           H
ATOM   1665  CG2 VAL A 121       2.802  15.155   7.267  1.00 94.73           C
ATOM   1666 1HG2 VAL A 121       1.888  15.247   6.680  1.00 94.73           H
ATOM   1667 2HG2 VAL A 121       2.581  15.347   8.316  1.00 94.73           H
ATOM   1668 3HG2 VAL A 121       3.537  15.877   6.912  1.00 94.73           H
ATOM   1669  HN  VAL A 121       2.777  13.475   9.490  1.00 94.73           H
ATOM   1670  N   VAL A 122       3.773  10.787   8.016  1.00 93.22           N
ATOM   1671  CA  VAL A 122       4.419   9.529   7.682  1.00 93.22           C
ATOM   1672  C   VAL A 122       3.398   8.394   7.781  1.00 93.22           C
ATOM   1673  O   VAL A 122       3.345   7.524   6.913  1.00 93.22           O
ATOM   1674  HA  VAL A 122       4.765   9.600   6.651  1.00 93.22           H
ATOM   1675  CB  VAL A 122       5.640   9.314   8.578  1.00 93.22           C
ATOM   1676  HB  VAL A 122       5.345   9.531   9.605  1.00 93.22           H
ATOM   1677  CG1 VAL A 122       6.112   7.859   8.523  1.00 93.22           C
ATOM   1678 1HG1 VAL A 122       5.309   7.204   8.863  1.00 93.22           H
ATOM   1679 2HG1 VAL A 122       6.381   7.603   7.499  1.00 93.22           H
ATOM   1680 3HG1 VAL A 122       6.981   7.735   9.169  1.00 93.22           H
ATOM   1681  CG2 VAL A 122       6.772  10.272   8.202  1.00 93.22           C
ATOM   1682 1HG2 VAL A 122       7.064  10.099   7.166  1.00 93.22           H
ATOM   1683 2HG2 VAL A 122       6.431  11.301   8.316  1.00 93.22           H
ATOM   1684 3HG2 VAL A 122       7.628  10.098   8.854  1.00 93.22           H
ATOM   1685  HN  VAL A 122       4.134  11.245   8.827  1.00 93.22           H
ATOM   1686  N   ASN A 123       2.612   8.439   8.847  1.00 91.80           N
ATOM   1687  CA  ASN A 123       1.599   7.422   9.074  1.00 91.80           C
ATOM   1688  C   ASN A 123       0.564   7.479   7.948  1.00 91.80           C
ATOM   1689  O   ASN A 123       0.115   6.443   7.461  1.00 91.80           O
ATOM   1690  HA  ASN A 123       2.142   6.477   9.094  1.00 91.80           H
ATOM   1691  CB  ASN A 123       0.870   7.657  10.398  1.00 91.80           C
ATOM   1692 1HB  ASN A 123       0.770   8.727  10.578  1.00 91.80           H
ATOM   1693 2HB  ASN A 123      -0.139   7.248  10.340  1.00 91.80           H
ATOM   1694  CG  ASN A 123       1.623   7.006  11.561  1.00 91.80           C
ATOM   1695  OD1 ASN A 123       2.440   6.117  11.386  1.00 91.80           O
ATOM   1696  ND2 ASN A 123       1.303   7.498  12.755  1.00 91.80           N
ATOM   1697 1HD2 ASN A 123       0.624   8.228  12.829  1.00 91.80           H
ATOM   1698 2HD2 ASN A 123       1.742   7.138  13.578  1.00 91.80           H
ATOM   1699  HN  ASN A 123       2.658   9.153   9.546  1.00 91.80           H
ATOM   1700  N   SER A 124       0.216   8.699   7.568  1.00 93.21           N
ATOM   1701  CA  SER A 124      -0.889   8.911   6.649  1.00 93.21           C
ATOM   1702  C   SER A 124      -0.477   8.503   5.233  1.00 93.21           C
ATOM   1703  O   SER A 124      -1.284   7.962   4.479  1.00 93.21           O
ATOM   1704  HA  SER A 124      -1.693   8.271   7.012  1.00 93.21           H
ATOM   1705  CB  SER A 124      -1.350  10.369   6.668  1.00 93.21           C
ATOM   1706 1HB  SER A 124      -0.554  11.006   6.282  1.00 93.21           H
ATOM   1707 2HB  SER A 124      -2.204  10.488   6.001  1.00 93.21           H
ATOM   1708  OG  SER A 124      -1.708  10.799   7.979  1.00 93.21           O
ATOM   1709  HG  SER A 124      -1.076  11.507   8.291  1.00 93.21           H
ATOM   1710  HN  SER A 124       0.675   9.533   7.877  1.00 93.21           H
ATOM   1711  N   MET A 125       0.779   8.778   4.914  1.00 92.95           N
ATOM   1712  CA  MET A 125       1.262   8.605   3.554  1.00 92.95           C
ATOM   1713  C   MET A 125       1.177   7.139   3.125  1.00 92.95           C
ATOM   1714  O   MET A 125       0.861   6.843   1.974  1.00 92.95           O
ATOM   1715  HA  MET A 125       0.605   9.212   2.931  1.00 92.95           H
ATOM   1716  CB  MET A 125       2.713   9.081   3.462  1.00 92.95           C
ATOM   1717 1HB  MET A 125       3.264   8.751   4.343  1.00 92.95           H
ATOM   1718 2HB  MET A 125       3.194   8.627   2.596  1.00 92.95           H
ATOM   1719  CG  MET A 125       2.783  10.605   3.351  1.00 92.95           C
ATOM   1720 1HG  MET A 125       2.258  11.064   4.189  1.00 92.95           H
ATOM   1721 2HG  MET A 125       3.821  10.935   3.408  1.00 92.95           H
ATOM   1722  SD  MET A 125       2.058  11.140   1.811  1.00 92.95           S
ATOM   1723  CE  MET A 125       1.304  12.670   2.337  1.00 92.95           C
ATOM   1724 1HE  MET A 125       0.576  12.465   3.122  1.00 92.95           H
ATOM   1725 2HE  MET A 125       2.072  13.340   2.721  1.00 92.95           H
ATOM   1726 3HE  MET A 125       0.803  13.138   1.490  1.00 92.95           H
ATOM   1727  HN  MET A 125       1.461   9.113   5.565  1.00 92.95           H
ATOM   1728  N   TYR A 126       1.465   6.260   4.074  1.00 85.55           N
ATOM   1729  CA  TYR A 126       1.391   4.832   3.818  1.00 85.55           C
ATOM   1730  C   TYR A 126      -0.032   4.415   3.442  1.00 85.55           C
ATOM   1731  O   TYR A 126      -0.234   3.688   2.471  1.00 85.55           O
ATOM   1732  HA  TYR A 126       2.060   4.603   2.988  1.00 85.55           H
ATOM   1733  CB  TYR A 126       1.780   4.148   5.130  1.00 85.55           C
ATOM   1734 1HB  TYR A 126       2.837   4.327   5.323  1.00 85.55           H
ATOM   1735 2HB  TYR A 126       1.225   4.609   5.947  1.00 85.55           H
ATOM   1736  CG  TYR A 126       1.522   2.640   5.146  1.00 85.55           C
ATOM   1737  CD1 TYR A 126       0.725   2.086   6.127  1.00 85.55           C
ATOM   1738  HD1 TYR A 126       0.279   2.723   6.891  1.00 85.55           H
ATOM   1739  CD2 TYR A 126       2.087   1.833   4.179  1.00 85.55           C
ATOM   1740  HD2 TYR A 126       2.717   2.270   3.405  1.00 85.55           H
ATOM   1741  CE1 TYR A 126       0.483   0.667   6.142  1.00 85.55           C
ATOM   1742  HE1 TYR A 126      -0.145   0.217   6.912  1.00 85.55           H
ATOM   1743  CE2 TYR A 126       1.845   0.414   4.194  1.00 85.55           C
ATOM   1744  HE2 TYR A 126       2.285  -0.235   3.437  1.00 85.55           H
ATOM   1745  CZ  TYR A 126       1.054  -0.099   5.175  1.00 85.55           C
ATOM   1746  OH  TYR A 126       0.825  -1.440   5.189  1.00 85.55           O
ATOM   1747  HH  TYR A 126       1.289  -1.874   4.417  1.00 85.55           H
ATOM   1748  HN  TYR A 126       1.744   6.509   5.001  1.00 85.55           H
ATOM   1749  N   LYS A 127      -0.983   4.894   4.231  1.00 86.55           N
ATOM   1750  CA  LYS A 127      -2.374   4.522   4.037  1.00 86.55           C
ATOM   1751  C   LYS A 127      -2.872   5.102   2.711  1.00 86.55           C
ATOM   1752  O   LYS A 127      -3.681   4.481   2.023  1.00 86.55           O
ATOM   1753  HA  LYS A 127      -2.417   3.435   3.975  1.00 86.55           H
ATOM   1754  CB  LYS A 127      -3.214   4.941   5.245  1.00 86.55           C
ATOM   1755 1HB  LYS A 127      -3.038   5.993   5.469  1.00 86.55           H
ATOM   1756 2HB  LYS A 127      -4.274   4.840   5.009  1.00 86.55           H
ATOM   1757  CG  LYS A 127      -2.876   4.089   6.470  1.00 86.55           C
ATOM   1758 1HG  LYS A 127      -1.817   4.191   6.706  1.00 86.55           H
ATOM   1759 2HG  LYS A 127      -3.432   4.452   7.334  1.00 86.55           H
ATOM   1760  CD  LYS A 127      -3.209   2.616   6.223  1.00 86.55           C
ATOM   1761 1HD  LYS A 127      -4.266   2.516   5.976  1.00 86.55           H
ATOM   1762 2HD  LYS A 127      -2.646   2.251   5.364  1.00 86.55           H
ATOM   1763  CE  LYS A 127      -2.883   1.767   7.452  1.00 86.55           C
ATOM   1764 1HE  LYS A 127      -1.875   1.991   7.800  1.00 86.55           H
ATOM   1765 2HE  LYS A 127      -3.564   2.017   8.266  1.00 86.55           H
ATOM   1766  NZ  LYS A 127      -2.994   0.326   7.131  1.00 86.55           N
ATOM   1767 1HZ  LYS A 127      -2.748  -0.222   7.948  1.00 86.55           H
ATOM   1768 2HZ  LYS A 127      -3.946   0.113   6.855  1.00 86.55           H
ATOM   1769 3HZ  LYS A 127      -2.363   0.100   6.370  1.00 86.55           H
ATOM   1770  HN  LYS A 127      -0.816   5.523   4.990  1.00 86.55           H
ATOM   1771  N   MET A 128      -2.368   6.285   2.393  1.00 91.47           N
ATOM   1772  CA  MET A 128      -2.727   6.941   1.147  1.00 91.47           C
ATOM   1773  C   MET A 128      -2.243   6.132  -0.058  1.00 91.47           C
ATOM   1774  O   MET A 128      -2.989   5.932  -1.016  1.00 91.47           O
ATOM   1775  HA  MET A 128      -3.816   6.992   1.145  1.00 91.47           H
ATOM   1776  CB  MET A 128      -2.104   8.338   1.107  1.00 91.47           C
ATOM   1777 1HB  MET A 128      -2.403   8.899   1.993  1.00 91.47           H
ATOM   1778 2HB  MET A 128      -1.017   8.256   1.134  1.00 91.47           H
ATOM   1779  CG  MET A 128      -2.534   9.094  -0.152  1.00 91.47           C
ATOM   1780 1HG  MET A 128      -2.224   8.544  -1.040  1.00 91.47           H
ATOM   1781 2HG  MET A 128      -3.620   9.171  -0.187  1.00 91.47           H
ATOM   1782  SD  MET A 128      -1.808  10.725  -0.162  1.00 91.47           S
ATOM   1783  CE  MET A 128      -2.826  11.525   1.067  1.00 91.47           C
ATOM   1784 1HE  MET A 128      -3.867  11.502   0.747  1.00 91.47           H
ATOM   1785 2HE  MET A 128      -2.726  11.002   2.018  1.00 91.47           H
ATOM   1786 3HE  MET A 128      -2.505  12.560   1.187  1.00 91.47           H
ATOM   1787  HN  MET A 128      -1.727   6.793   2.968  1.00 91.47           H
ATOM   1788  N   ASN A 129      -0.998   5.687   0.029  1.00 89.41           N
ATOM   1789  CA  ASN A 129      -0.426   4.855  -1.015  1.00 89.41           C
ATOM   1790  C   ASN A 129      -1.287   3.603  -1.193  1.00 89.41           C
ATOM   1791  O   ASN A 129      -1.665   3.259  -2.312  1.00 89.41           O
ATOM   1792  HA  ASN A 129      -0.412   5.482  -1.906  1.00 89.41           H
ATOM   1793  CB  ASN A 129       0.990   4.405  -0.647  1.00 89.41           C
ATOM   1794 1HB  ASN A 129       1.672   5.254  -0.707  1.00 89.41           H
ATOM   1795 2HB  ASN A 129       1.008   4.056   0.385  1.00 89.41           H
ATOM   1796  CG  ASN A 129       1.471   3.290  -1.577  1.00 89.41           C
ATOM   1797  OD1 ASN A 129       1.240   2.114  -1.350  1.00 89.41           O
ATOM   1798  ND2 ASN A 129       2.150   3.724  -2.636  1.00 89.41           N
ATOM   1799 1HD2 ASN A 129       2.304   4.703  -2.764  1.00 89.41           H
ATOM   1800 2HD2 ASN A 129       2.506   3.070  -3.303  1.00 89.41           H
ATOM   1801  HN  ASN A 129      -0.385   5.887   0.794  1.00 89.41           H
ATOM   1802  N   PHE A 130      -1.573   2.956  -0.073  1.00 83.56           N
ATOM   1803  CA  PHE A 130      -2.259   1.675  -0.102  1.00 83.56           C
ATOM   1804  C   PHE A 130      -3.573   1.775  -0.881  1.00 83.56           C
ATOM   1805  O   PHE A 130      -3.780   1.047  -1.850  1.00 83.56           O
ATOM   1806  HA  PHE A 130      -1.598   0.965  -0.599  1.00 83.56           H
ATOM   1807  CB  PHE A 130      -2.567   1.299   1.348  1.00 83.56           C
ATOM   1808 1HB  PHE A 130      -1.675   1.462   1.953  1.00 83.56           H
ATOM   1809 2HB  PHE A 130      -3.338   1.969   1.731  1.00 83.56           H
ATOM   1810  CG  PHE A 130      -3.033  -0.147   1.531  1.00 83.56           C
ATOM   1811  CD1 PHE A 130      -4.317  -0.489   1.243  1.00 83.56           C
ATOM   1812  HD1 PHE A 130      -5.015   0.266   0.881  1.00 83.56           H
ATOM   1813  CD2 PHE A 130      -2.162  -1.090   1.982  1.00 83.56           C
ATOM   1814  HD2 PHE A 130      -1.133  -0.815   2.213  1.00 83.56           H
ATOM   1815  CE1 PHE A 130      -4.749  -1.831   1.412  1.00 83.56           C
ATOM   1816  HE1 PHE A 130      -5.778  -2.106   1.181  1.00 83.56           H
ATOM   1817  CE2 PHE A 130      -2.594  -2.432   2.151  1.00 83.56           C
ATOM   1818  HE2 PHE A 130      -1.897  -3.187   2.512  1.00 83.56           H
ATOM   1819  CZ  PHE A 130      -3.878  -2.774   1.863  1.00 83.56           C
ATOM   1820  HZ  PHE A 130      -4.210  -3.804   1.993  1.00 83.56           H
ATOM   1821  HN  PHE A 130      -1.345   3.292   0.841  1.00 83.56           H
ATOM   1822  N   TYR A 131      -4.425   2.682  -0.428  1.00 84.80           N
ATOM   1823  CA  TYR A 131      -5.766   2.790  -0.977  1.00 84.80           C
ATOM   1824  C   TYR A 131      -5.724   3.214  -2.447  1.00 84.80           C
ATOM   1825  O   TYR A 131      -6.485   2.703  -3.266  1.00 84.80           O
ATOM   1826  HA  TYR A 131      -6.240   1.811  -0.902  1.00 84.80           H
ATOM   1827  CB  TYR A 131      -6.468   3.880  -0.164  1.00 84.80           C
ATOM   1828 1HB  TYR A 131      -5.853   4.779  -0.174  1.00 84.80           H
ATOM   1829 2HB  TYR A 131      -7.410   4.132  -0.652  1.00 84.80           H
ATOM   1830  CG  TYR A 131      -6.751   3.488   1.287  1.00 84.80           C
ATOM   1831  CD1 TYR A 131      -7.294   2.253   1.575  1.00 84.80           C
ATOM   1832  HD1 TYR A 131      -7.522   1.556   0.769  1.00 84.80           H
ATOM   1833  CD2 TYR A 131      -6.463   4.371   2.308  1.00 84.80           C
ATOM   1834  HD2 TYR A 131      -6.034   5.347   2.081  1.00 84.80           H
ATOM   1835  CE1 TYR A 131      -7.561   1.884   2.942  1.00 84.80           C
ATOM   1836  HE1 TYR A 131      -7.990   0.912   3.183  1.00 84.80           H
ATOM   1837  CE2 TYR A 131      -6.730   4.002   3.675  1.00 84.80           C
ATOM   1838  HE2 TYR A 131      -6.507   4.690   4.491  1.00 84.80           H
ATOM   1839  CZ  TYR A 131      -7.265   2.777   3.924  1.00 84.80           C
ATOM   1840  OH  TYR A 131      -7.517   2.429   5.214  1.00 84.80           O
ATOM   1841  HH  TYR A 131      -7.363   3.213   5.816  1.00 84.80           H
ATOM   1842  HN  TYR A 131      -4.213   3.335   0.300  1.00 84.80           H
ATOM   1843  N   SER A 132      -4.825   4.144  -2.736  1.00 89.27           N
ATOM   1844  CA  SER A 132      -4.709   4.680  -4.081  1.00 89.27           C
ATOM   1845  C   SER A 132      -4.246   3.583  -5.043  1.00 89.27           C
ATOM   1846  O   SER A 132      -4.763   3.467  -6.153  1.00 89.27           O
ATOM   1847  HA  SER A 132      -5.711   5.020  -4.344  1.00 89.27           H
ATOM   1848  CB  SER A 132      -3.742   5.864  -4.121  1.00 89.27           C
ATOM   1849 1HB  SER A 132      -3.639   6.214  -5.148  1.00 89.27           H
ATOM   1850 2HB  SER A 132      -4.156   6.691  -3.543  1.00 89.27           H
ATOM   1851  OG  SER A 132      -2.458   5.523  -3.606  1.00 89.27           O
ATOM   1852  HG  SER A 132      -2.313   5.971  -2.724  1.00 89.27           H
ATOM   1853  HN  SER A 132      -4.186   4.530  -2.071  1.00 89.27           H
ATOM   1854  N   CYS A 133      -3.276   2.807  -4.582  1.00 83.47           N
ATOM   1855  CA  CYS A 133      -2.707   1.752  -5.403  1.00 83.47           C
ATOM   1856  C   CYS A 133      -3.813   0.744  -5.723  1.00 83.47           C
ATOM   1857  O   CYS A 133      -3.966   0.329  -6.870  1.00 83.47           O
ATOM   1858  HA  CYS A 133      -2.341   2.227  -6.313  1.00 83.47           H
ATOM   1859  CB  CYS A 133      -1.509   1.088  -4.721  1.00 83.47           C
ATOM   1860 1HB  CYS A 133      -1.730   0.915  -3.668  1.00 83.47           H
ATOM   1861 2HB  CYS A 133      -1.318   0.114  -5.171  1.00 83.47           H
ATOM   1862  SG  CYS A 133      -0.029   2.152  -4.883  1.00 83.47           S
ATOM   1863  HG  CYS A 133      -0.398   3.044  -3.969  1.00 83.47           H
ATOM   1864  HN  CYS A 133      -2.880   2.891  -3.667  1.00 83.47           H
ATOM   1865  N   VAL A 134      -4.555   0.379  -4.687  1.00 79.24           N
ATOM   1866  CA  VAL A 134      -5.618  -0.600  -4.837  1.00 79.24           C
ATOM   1867  C   VAL A 134      -6.593  -0.127  -5.916  1.00 79.24           C
ATOM   1868  O   VAL A 134      -6.948  -0.890  -6.814  1.00 79.24           O
ATOM   1869  HA  VAL A 134      -5.160  -1.535  -5.162  1.00 79.24           H
ATOM   1870  CB  VAL A 134      -6.294  -0.848  -3.487  1.00 79.24           C
ATOM   1871  HB  VAL A 134      -6.382   0.111  -2.975  1.00 79.24           H
ATOM   1872  CG1 VAL A 134      -7.704  -1.410  -3.675  1.00 79.24           C
ATOM   1873 1HG1 VAL A 134      -8.306  -0.700  -4.243  1.00 79.24           H
ATOM   1874 2HG1 VAL A 134      -7.649  -2.355  -4.217  1.00 79.24           H
ATOM   1875 3HG1 VAL A 134      -8.162  -1.577  -2.701  1.00 79.24           H
ATOM   1876  CG2 VAL A 134      -5.447  -1.773  -2.610  1.00 79.24           C
ATOM   1877 1HG2 VAL A 134      -5.314  -2.730  -3.115  1.00 79.24           H
ATOM   1878 2HG2 VAL A 134      -4.473  -1.316  -2.435  1.00 79.24           H
ATOM   1879 3HG2 VAL A 134      -5.951  -1.932  -1.657  1.00 79.24           H
ATOM   1880  HN  VAL A 134      -4.439   0.740  -3.762  1.00 79.24           H
ATOM   1881  N   LEU A 135      -6.998   1.128  -5.794  1.00 84.32           N
ATOM   1882  CA  LEU A 135      -8.027   1.671  -6.666  1.00 84.32           C
ATOM   1883  C   LEU A 135      -7.483   1.762  -8.093  1.00 84.32           C
ATOM   1884  O   LEU A 135      -8.215   1.535  -9.055  1.00 84.32           O
ATOM   1885  HA  LEU A 135      -8.863   0.972  -6.659  1.00 84.32           H
ATOM   1886  CB  LEU A 135      -8.545   3.002  -6.118  1.00 84.32           C
ATOM   1887 1HB  LEU A 135      -7.697   3.677  -5.996  1.00 84.32           H
ATOM   1888 2HB  LEU A 135      -9.202   3.448  -6.865  1.00 84.32           H
ATOM   1889  CG  LEU A 135      -9.301   2.933  -4.790  1.00 84.32           C
ATOM   1890  HG  LEU A 135      -8.724   2.316  -4.101  1.00 84.32           H
ATOM   1891  CD1 LEU A 135      -9.428   4.320  -4.158  1.00 84.32           C
ATOM   1892 1HD1 LEU A 135      -8.434   4.727  -3.973  1.00 84.32           H
ATOM   1893 2HD1 LEU A 135      -9.971   4.980  -4.835  1.00 84.32           H
ATOM   1894 3HD1 LEU A 135      -9.969   4.242  -3.215  1.00 84.32           H
ATOM   1895  CD2 LEU A 135     -10.662   2.258  -4.969  1.00 84.32           C
ATOM   1896 1HD2 LEU A 135     -11.259   2.827  -5.682  1.00 84.32           H
ATOM   1897 2HD2 LEU A 135     -10.519   1.244  -5.343  1.00 84.32           H
ATOM   1898 3HD2 LEU A 135     -11.179   2.221  -4.010  1.00 84.32           H
ATOM   1899  HN  LEU A 135      -6.637   1.769  -5.117  1.00 84.32           H
ATOM   1900  N   LEU A 136      -6.204   2.095  -8.185  1.00 86.10           N
ATOM   1901  CA  LEU A 136      -5.563   2.252  -9.480  1.00 86.10           C
ATOM   1902  C   LEU A 136      -5.502   0.894 -10.182  1.00 86.10           C
ATOM   1903  O   LEU A 136      -5.779   0.795 -11.376  1.00 86.10           O
ATOM   1904  HA  LEU A 136      -6.187   2.920 -10.074  1.00 86.10           H
ATOM   1905  CB  LEU A 136      -4.198   2.926  -9.324  1.00 86.10           C
ATOM   1906 1HB  LEU A 136      -3.662   2.432  -8.513  1.00 86.10           H
ATOM   1907 2HB  LEU A 136      -3.625   2.756 -10.235  1.00 86.10           H
ATOM   1908  CG  LEU A 136      -4.221   4.429  -9.042  1.00 86.10           C
ATOM   1909  HG  LEU A 136      -4.937   4.616  -8.241  1.00 86.10           H
ATOM   1910  CD1 LEU A 136      -2.856   4.915  -8.550  1.00 86.10           C
ATOM   1911 1HD1 LEU A 136      -2.593   4.391  -7.631  1.00 86.10           H
ATOM   1912 2HD1 LEU A 136      -2.103   4.714  -9.312  1.00 86.10           H
ATOM   1913 3HD1 LEU A 136      -2.900   5.987  -8.357  1.00 86.10           H
ATOM   1914  CD2 LEU A 136      -4.700   5.210 -10.267  1.00 86.10           C
ATOM   1915 1HD2 LEU A 136      -4.028   5.021 -11.104  1.00 86.10           H
ATOM   1916 2HD2 LEU A 136      -5.708   4.889 -10.531  1.00 86.10           H
ATOM   1917 3HD2 LEU A 136      -4.707   6.276 -10.039  1.00 86.10           H
ATOM   1918  HN  LEU A 136      -5.610   2.256  -7.397  1.00 86.10           H
ATOM   1919  N   ILE A 137      -5.138  -0.120  -9.409  1.00 77.38           N
ATOM   1920  CA  ILE A 137      -5.002  -1.461  -9.950  1.00 77.38           C
ATOM   1921  C   ILE A 137      -6.356  -1.930 -10.485  1.00 77.38           C
ATOM   1922  O   ILE A 137      -6.427  -2.557 -11.541  1.00 77.38           O
ATOM   1923  HA  ILE A 137      -4.301  -1.408 -10.784  1.00 77.38           H
ATOM   1924  CB  ILE A 137      -4.394  -2.401  -8.907  1.00 77.38           C
ATOM   1925  HB  ILE A 137      -4.900  -2.229  -7.957  1.00 77.38           H
ATOM   1926  CG1 ILE A 137      -2.911  -2.094  -8.691  1.00 77.38           C
ATOM   1927 1HG1 ILE A 137      -2.341  -2.400  -9.568  1.00 77.38           H
ATOM   1928 2HG1 ILE A 137      -2.770  -1.019  -8.579  1.00 77.38           H
ATOM   1929  CG2 ILE A 137      -4.628  -3.865  -9.284  1.00 77.38           C
ATOM   1930 1HG2 ILE A 137      -5.699  -4.057  -9.346  1.00 77.38           H
ATOM   1931 2HG2 ILE A 137      -4.165  -4.069 -10.250  1.00 77.38           H
ATOM   1932 3HG2 ILE A 137      -4.186  -4.511  -8.526  1.00 77.38           H
ATOM   1933  CD1 ILE A 137      -2.376  -2.816  -7.452  1.00 77.38           C
ATOM   1934 1HD1 ILE A 137      -2.932  -2.489  -6.573  1.00 77.38           H
ATOM   1935 2HD1 ILE A 137      -2.496  -3.892  -7.578  1.00 77.38           H
ATOM   1936 3HD1 ILE A 137      -1.320  -2.581  -7.322  1.00 77.38           H
ATOM   1937  HN  ILE A 137      -4.937  -0.035  -8.433  1.00 77.38           H
ATOM   1938  N   MET A 138      -7.398  -1.609  -9.732  1.00 76.02           N
ATOM   1939  CA  MET A 138      -8.753  -1.912 -10.160  1.00 76.02           C
ATOM   1940  C   MET A 138      -9.054  -1.276 -11.519  1.00 76.02           C
ATOM   1941  O   MET A 138      -9.560  -1.942 -12.421  1.00 76.02           O
ATOM   1942  HA  MET A 138      -8.799  -2.998 -10.242  1.00 76.02           H
ATOM   1943  CB  MET A 138      -9.746  -1.389  -9.120  1.00 76.02           C
ATOM   1944 1HB  MET A 138      -9.615  -1.930  -8.183  1.00 76.02           H
ATOM   1945 2HB  MET A 138      -9.542  -0.339  -8.913  1.00 76.02           H
ATOM   1946  CG  MET A 138     -11.187  -1.548  -9.610  1.00 76.02           C
ATOM   1947 1HG  MET A 138     -11.340  -0.956 -10.513  1.00 76.02           H
ATOM   1948 2HG  MET A 138     -11.377  -2.588  -9.874  1.00 76.02           H
ATOM   1949  SD  MET A 138     -12.324  -1.024  -8.338  1.00 76.02           S
ATOM   1950  CE  MET A 138     -12.087   0.744  -8.419  1.00 76.02           C
ATOM   1951 1HE  MET A 138     -11.044   0.980  -8.205  1.00 76.02           H
ATOM   1952 2HE  MET A 138     -12.343   1.100  -9.416  1.00 76.02           H
ATOM   1953 3HE  MET A 138     -12.728   1.230  -7.683  1.00 76.02           H
ATOM   1954  HN  MET A 138      -7.327  -1.150  -8.847  1.00 76.02           H
ATOM   1955  N   CYS A 139      -8.730   0.005 -11.622  1.00 81.96           N
ATOM   1956  CA  CYS A 139      -9.075   0.771 -12.808  1.00 81.96           C
ATOM   1957  C   CYS A 139      -8.295   0.198 -13.993  1.00 81.96           C
ATOM   1958  O   CYS A 139      -8.817   0.117 -15.103  1.00 81.96           O
ATOM   1959  HA  CYS A 139     -10.148   0.651 -12.956  1.00 81.96           H
ATOM   1960  CB  CYS A 139      -8.805   2.264 -12.614  1.00 81.96           C
ATOM   1961 1HB  CYS A 139      -7.779   2.416 -12.278  1.00 81.96           H
ATOM   1962 2HB  CYS A 139      -8.909   2.787 -13.565  1.00 81.96           H
ATOM   1963  SG  CYS A 139      -9.973   2.958 -11.389  1.00 81.96           S
ATOM   1964  HG  CYS A 139      -9.325   2.517 -10.314  1.00 81.96           H
ATOM   1965  HN  CYS A 139      -8.243   0.517 -10.915  1.00 81.96           H
ATOM   1966  N   ILE A 140      -7.057  -0.184 -13.716  1.00 79.10           N
ATOM   1967  CA  ILE A 140      -6.206  -0.763 -14.741  1.00 79.10           C
ATOM   1968  C   ILE A 140      -6.869  -2.026 -15.295  1.00 79.10           C
ATOM   1969  O   ILE A 140      -6.853  -2.262 -16.502  1.00 79.10           O
ATOM   1970  HA  ILE A 140      -6.123  -0.035 -15.548  1.00 79.10           H
ATOM   1971  CB  ILE A 140      -4.795  -0.998 -14.197  1.00 79.10           C
ATOM   1972  HB  ILE A 140      -4.880  -1.460 -13.214  1.00 79.10           H
ATOM   1973  CG1 ILE A 140      -4.052   0.327 -14.011  1.00 79.10           C
ATOM   1974 1HG1 ILE A 140      -3.780   0.735 -14.984  1.00 79.10           H
ATOM   1975 2HG1 ILE A 140      -4.710   1.053 -13.533  1.00 79.10           H
ATOM   1976  CG2 ILE A 140      -4.018  -1.970 -15.088  1.00 79.10           C
ATOM   1977 1HG2 ILE A 140      -4.541  -2.925 -15.125  1.00 79.10           H
ATOM   1978 2HG2 ILE A 140      -3.941  -1.558 -16.094  1.00 79.10           H
ATOM   1979 3HG2 ILE A 140      -3.019  -2.118 -14.678  1.00 79.10           H
ATOM   1980  CD1 ILE A 140      -2.794   0.135 -13.162  1.00 79.10           C
ATOM   1981 1HD1 ILE A 140      -3.073  -0.250 -12.181  1.00 79.10           H
ATOM   1982 2HD1 ILE A 140      -2.128  -0.573 -13.654  1.00 79.10           H
ATOM   1983 3HD1 ILE A 140      -2.285   1.092 -13.045  1.00 79.10           H
ATOM   1984  HN  ILE A 140      -6.635  -0.103 -12.813  1.00 79.10           H
ATOM   1985  N   SER A 141      -7.436  -2.805 -14.385  1.00 73.65           N
ATOM   1986  CA  SER A 141      -7.982  -4.102 -14.747  1.00 73.65           C
ATOM   1987  C   SER A 141      -9.217  -3.922 -15.631  1.00 73.65           C
ATOM   1988  O   SER A 141      -9.407  -4.660 -16.596  1.00 73.65           O
ATOM   1989  HA  SER A 141      -7.188  -4.607 -15.297  1.00 73.65           H
ATOM   1990  CB  SER A 141      -8.335  -4.918 -13.501  1.00 73.65           C
ATOM   1991 1HB  SER A 141      -9.127  -4.412 -12.949  1.00 73.65           H
ATOM   1992 2HB  SER A 141      -8.727  -5.889 -13.803  1.00 73.65           H
ATOM   1993  OG  SER A 141      -7.208  -5.105 -12.649  1.00 73.65           O
ATOM   1994  HG  SER A 141      -7.150  -4.356 -11.989  1.00 73.65           H
ATOM   1995  HN  SER A 141      -7.525  -2.564 -13.419  1.00 73.65           H
ATOM   1996  N   VAL A 142     -10.025  -2.936 -15.270  1.00 74.85           N
ATOM   1997  CA  VAL A 142     -11.206  -2.611 -16.052  1.00 74.85           C
ATOM   1998  C   VAL A 142     -10.776  -2.136 -17.442  1.00 74.85           C
ATOM   1999  O   VAL A 142     -11.361  -2.536 -18.447  1.00 74.85           O
ATOM   2000  HA  VAL A 142     -11.791  -3.524 -16.159  1.00 74.85           H
ATOM   2001  CB  VAL A 142     -12.061  -1.584 -15.307  1.00 74.85           C
ATOM   2002  HB  VAL A 142     -11.431  -0.724 -15.081  1.00 74.85           H
ATOM   2003  CG1 VAL A 142     -13.221  -1.100 -16.180  1.00 74.85           C
ATOM   2004 1HG1 VAL A 142     -12.826  -0.636 -17.084  1.00 74.85           H
ATOM   2005 2HG1 VAL A 142     -13.850  -1.948 -16.451  1.00 74.85           H
ATOM   2006 3HG1 VAL A 142     -13.812  -0.371 -15.626  1.00 74.85           H
ATOM   2007  CG2 VAL A 142     -12.572  -2.154 -13.983  1.00 74.85           C
ATOM   2008 1HG2 VAL A 142     -13.179  -3.038 -14.178  1.00 74.85           H
ATOM   2009 2HG2 VAL A 142     -11.725  -2.426 -13.353  1.00 74.85           H
ATOM   2010 3HG2 VAL A 142     -13.177  -1.404 -13.474  1.00 74.85           H
ATOM   2011  HN  VAL A 142      -9.885  -2.366 -14.460  1.00 74.85           H
ATOM   2012  N   ASP A 143      -9.757  -1.289 -17.453  1.00 76.74           N
ATOM   2013  CA  ASP A 143      -9.309  -0.675 -18.692  1.00 76.74           C
ATOM   2014  C   ASP A 143      -8.805  -1.762 -19.643  1.00 76.74           C
ATOM   2015  O   ASP A 143      -9.066  -1.711 -20.844  1.00 76.74           O
ATOM   2016  HA  ASP A 143     -10.180  -0.150 -19.083  1.00 76.74           H
ATOM   2017  CB  ASP A 143      -8.158   0.301 -18.437  1.00 76.74           C
ATOM   2018 1HB  ASP A 143      -8.432   0.993 -17.641  1.00 76.74           H
ATOM   2019 2HB  ASP A 143      -7.280  -0.248 -18.094  1.00 76.74           H
ATOM   2020  CG  ASP A 143      -7.812   1.084 -19.705  1.00 76.74           C
ATOM   2021  OD1 ASP A 143      -8.761   1.622 -20.316  1.00 76.74           O
ATOM   2022  OD2 ASP A 143      -6.608   1.127 -20.036  1.00 76.74           O
ATOM   2023  HN  ASP A 143      -9.242  -1.023 -16.639  1.00 76.74           H
ATOM   2024  N   ARG A 144      -8.093  -2.721 -19.070  1.00 72.32           N
ATOM   2025  CA  ARG A 144      -7.558  -3.824 -19.850  1.00 72.32           C
ATOM   2026  C   ARG A 144      -8.695  -4.620 -20.494  1.00 72.32           C
ATOM   2027  O   ARG A 144      -8.619  -4.979 -21.668  1.00 72.32           O
ATOM   2028  HA  ARG A 144      -6.932  -3.351 -20.608  1.00 72.32           H
ATOM   2029  CB  ARG A 144      -6.718  -4.760 -18.978  1.00 72.32           C
ATOM   2030 1HB  ARG A 144      -7.172  -4.846 -17.991  1.00 72.32           H
ATOM   2031 2HB  ARG A 144      -6.711  -5.759 -19.414  1.00 72.32           H
ATOM   2032  CG  ARG A 144      -5.284  -4.245 -18.844  1.00 72.32           C
ATOM   2033 1HG  ARG A 144      -4.848  -4.111 -19.834  1.00 72.32           H
ATOM   2034 2HG  ARG A 144      -5.288  -3.267 -18.363  1.00 72.32           H
ATOM   2035  CD  ARG A 144      -4.427  -5.216 -18.030  1.00 72.32           C
ATOM   2036 1HD  ARG A 144      -4.649  -5.108 -16.968  1.00 72.32           H
ATOM   2037 2HD  ARG A 144      -4.668  -6.243 -18.302  1.00 72.32           H
ATOM   2038  NE  ARG A 144      -2.991  -4.952 -18.275  1.00 72.32           N
ATOM   2039  HE  ARG A 144      -2.751  -4.181 -18.864  1.00 72.32           H
ATOM   2040  CZ  ARG A 144      -1.994  -5.681 -17.755  1.00 72.32           C
ATOM   2041  NH1 ARG A 144      -2.258  -6.725 -16.958  1.00 72.32           N
ATOM   2042 1HH1 ARG A 144      -3.206  -6.965 -16.747  1.00 72.32           H
ATOM   2043 2HH1 ARG A 144      -1.508  -7.264 -16.575  1.00 72.32           H
ATOM   2044  NH2 ARG A 144      -0.728  -5.350 -18.045  1.00 72.32           N
ATOM   2045 1HH2 ARG A 144       0.027  -5.884 -17.666  1.00 72.32           H
ATOM   2046 2HH2 ARG A 144      -0.540  -4.569 -18.641  1.00 72.32           H
ATOM   2047  HN  ARG A 144      -7.881  -2.753 -18.093  1.00 72.32           H
ATOM   2048  N   TYR A 145      -9.722  -4.873 -19.697  1.00 70.27           N
ATOM   2049  CA  TYR A 145     -10.879  -5.610 -20.177  1.00 70.27           C
ATOM   2050  C   TYR A 145     -11.507  -4.916 -21.388  1.00 70.27           C
ATOM   2051  O   TYR A 145     -11.758  -5.552 -22.410  1.00 70.27           O
ATOM   2052  HA  TYR A 145     -10.545  -6.605 -20.470  1.00 70.27           H
ATOM   2053  CB  TYR A 145     -11.886  -5.611 -19.025  1.00 70.27           C
ATOM   2054 1HB  TYR A 145     -11.518  -6.264 -18.235  1.00 70.27           H
ATOM   2055 2HB  TYR A 145     -11.945  -4.606 -18.607  1.00 70.27           H
ATOM   2056  CG  TYR A 145     -13.291  -6.063 -19.428  1.00 70.27           C
ATOM   2057  CD1 TYR A 145     -14.315  -5.141 -19.515  1.00 70.27           C
ATOM   2058  HD1 TYR A 145     -14.122  -4.091 -19.295  1.00 70.27           H
ATOM   2059  CD2 TYR A 145     -13.535  -7.392 -19.706  1.00 70.27           C
ATOM   2060  HD2 TYR A 145     -12.727  -8.121 -19.638  1.00 70.27           H
ATOM   2061  CE1 TYR A 145     -15.637  -5.566 -19.894  1.00 70.27           C
ATOM   2062  HE1 TYR A 145     -16.454  -4.848 -19.966  1.00 70.27           H
ATOM   2063  CE2 TYR A 145     -14.858  -7.818 -20.085  1.00 70.27           C
ATOM   2064  HE2 TYR A 145     -15.064  -8.865 -20.307  1.00 70.27           H
ATOM   2065  CZ  TYR A 145     -15.843  -6.884 -20.160  1.00 70.27           C
ATOM   2066  OH  TYR A 145     -17.092  -7.286 -20.519  1.00 70.27           O
ATOM   2067  HH  TYR A 145     -17.096  -8.269 -20.702  1.00 70.27           H
ATOM   2068  HN  TYR A 145      -9.773  -4.583 -18.741  1.00 70.27           H
ATOM   2069  N   ILE A 146     -11.742  -3.621 -21.232  1.00 72.76           N
ATOM   2070  CA  ILE A 146     -12.393  -2.848 -22.275  1.00 72.76           C
ATOM   2071  C   ILE A 146     -11.537  -2.887 -23.543  1.00 72.76           C
ATOM   2072  O   ILE A 146     -12.063  -3.019 -24.647  1.00 72.76           O
ATOM   2073  HA  ILE A 146     -13.349  -3.328 -22.489  1.00 72.76           H
ATOM   2074  CB  ILE A 146     -12.698  -1.432 -21.782  1.00 72.76           C
ATOM   2075  HB  ILE A 146     -11.783  -1.012 -21.365  1.00 72.76           H
ATOM   2076  CG1 ILE A 146     -13.738  -1.454 -20.660  1.00 72.76           C
ATOM   2077 1HG1 ILE A 146     -14.710  -1.736 -21.066  1.00 72.76           H
ATOM   2078 2HG1 ILE A 146     -13.468  -2.212 -19.924  1.00 72.76           H
ATOM   2079  CG2 ILE A 146     -13.123  -0.528 -22.940  1.00 72.76           C
ATOM   2080 1HG2 ILE A 146     -12.320  -0.477 -23.675  1.00 72.76           H
ATOM   2081 2HG2 ILE A 146     -14.019  -0.935 -23.409  1.00 72.76           H
ATOM   2082 3HG2 ILE A 146     -13.334   0.472 -22.562  1.00 72.76           H
ATOM   2083  CD1 ILE A 146     -13.839  -0.088 -19.980  1.00 72.76           C
ATOM   2084 1HD1 ILE A 146     -12.872   0.179 -19.554  1.00 72.76           H
ATOM   2085 2HD1 ILE A 146     -14.133   0.663 -20.714  1.00 72.76           H
ATOM   2086 3HD1 ILE A 146     -14.585  -0.131 -19.186  1.00 72.76           H
ATOM   2087  HN  ILE A 146     -11.495  -3.103 -20.413  1.00 72.76           H
ATOM   2088  N   ALA A 147     -10.233  -2.770 -23.342  1.00 74.04           N
ATOM   2089  CA  ALA A 147      -9.309  -2.679 -24.459  1.00 74.04           C
ATOM   2090  C   ALA A 147      -9.363  -3.976 -25.268  1.00 74.04           C
ATOM   2091  O   ALA A 147      -9.130  -3.970 -26.475  1.00 74.04           O
ATOM   2092  HA  ALA A 147      -9.633  -1.853 -25.091  1.00 74.04           H
ATOM   2093  CB  ALA A 147      -7.903  -2.377 -23.935  1.00 74.04           C
ATOM   2094 1HB  ALA A 147      -7.912  -1.432 -23.394  1.00 74.04           H
ATOM   2095 2HB  ALA A 147      -7.585  -3.177 -23.266  1.00 74.04           H
ATOM   2096 3HB  ALA A 147      -7.210  -2.309 -24.774  1.00 74.04           H
ATOM   2097  HN  ALA A 147      -9.807  -2.738 -22.437  1.00 74.04           H
ATOM   2098  N   ILE A 148      -9.674  -5.059 -24.570  1.00 69.00           N
ATOM   2099  CA  ILE A 148      -9.698  -6.371 -25.194  1.00 69.00           C
ATOM   2100  C   ILE A 148     -11.082  -6.617 -25.800  1.00 69.00           C
ATOM   2101  O   ILE A 148     -11.195  -7.006 -26.961  1.00 69.00           O
ATOM   2102  HA  ILE A 148      -8.965  -6.362 -26.001  1.00 69.00           H
ATOM   2103  CB  ILE A 148      -9.263  -7.447 -24.198  1.00 69.00           C
ATOM   2104  HB  ILE A 148      -9.845  -7.323 -23.285  1.00 69.00           H
ATOM   2105  CG1 ILE A 148      -7.789  -7.280 -23.820  1.00 69.00           C
ATOM   2106 1HG1 ILE A 148      -7.161  -7.521 -24.677  1.00 69.00           H
ATOM   2107 2HG1 ILE A 148      -7.592  -6.239 -23.563  1.00 69.00           H
ATOM   2108  CG2 ILE A 148      -9.561  -8.847 -24.737  1.00 69.00           C
ATOM   2109 1HG2 ILE A 148     -10.631  -8.948 -24.914  1.00 69.00           H
ATOM   2110 2HG2 ILE A 148      -9.022  -8.998 -25.673  1.00 69.00           H
ATOM   2111 3HG2 ILE A 148      -9.241  -9.593 -24.009  1.00 69.00           H
ATOM   2112  CD1 ILE A 148      -7.420  -8.181 -22.640  1.00 69.00           C
ATOM   2113 1HD1 ILE A 148      -8.034  -7.921 -21.778  1.00 69.00           H
ATOM   2114 2HD1 ILE A 148      -7.596  -9.223 -22.910  1.00 69.00           H
ATOM   2115 3HD1 ILE A 148      -6.368  -8.043 -22.392  1.00 69.00           H
ATOM   2116  HN  ILE A 148      -9.905  -5.050 -23.597  1.00 69.00           H
ATOM   2117  N   ALA A 149     -12.099  -6.381 -24.985  1.00 68.85           N
ATOM   2118  CA  ALA A 149     -13.449  -6.787 -25.336  1.00 68.85           C
ATOM   2119  C   ALA A 149     -13.984  -5.869 -26.437  1.00 68.85           C
ATOM   2120  O   ALA A 149     -14.701  -6.316 -27.330  1.00 68.85           O
ATOM   2121  HA  ALA A 149     -13.400  -7.807 -25.718  1.00 68.85           H
ATOM   2122  CB  ALA A 149     -14.330  -6.771 -24.085  1.00 68.85           C
ATOM   2123 1HB  ALA A 149     -13.924  -7.461 -23.346  1.00 68.85           H
ATOM   2124 2HB  ALA A 149     -14.351  -5.763 -23.669  1.00 68.85           H
ATOM   2125 3HB  ALA A 149     -15.343  -7.075 -24.349  1.00 68.85           H
ATOM   2126  HN  ALA A 149     -12.013  -5.922 -24.101  1.00 68.85           H
ATOM   2127  N   GLN A 150     -13.613  -4.601 -26.338  1.00 71.52           N
ATOM   2128  CA  GLN A 150     -14.171  -3.586 -27.215  1.00 71.52           C
ATOM   2129  C   GLN A 150     -13.054  -2.877 -27.984  1.00 71.52           C
ATOM   2130  O   GLN A 150     -13.075  -1.655 -28.129  1.00 71.52           O
ATOM   2131  HA  GLN A 150     -14.813  -4.127 -27.911  1.00 71.52           H
ATOM   2132  CB  GLN A 150     -15.017  -2.584 -26.427  1.00 71.52           C
ATOM   2133 1HB  GLN A 150     -14.392  -2.071 -25.696  1.00 71.52           H
ATOM   2134 2HB  GLN A 150     -15.408  -1.823 -27.102  1.00 71.52           H
ATOM   2135  CG  GLN A 150     -16.174  -3.285 -25.714  1.00 71.52           C
ATOM   2136 1HG  GLN A 150     -16.635  -4.010 -26.386  1.00 71.52           H
ATOM   2137 2HG  GLN A 150     -15.795  -3.841 -24.857  1.00 71.52           H
ATOM   2138  CD  GLN A 150     -17.224  -2.274 -25.249  1.00 71.52           C
ATOM   2139  OE1 GLN A 150     -17.141  -1.087 -25.516  1.00 71.52           O
ATOM   2140  NE2 GLN A 150     -18.214  -2.810 -24.540  1.00 71.52           N
ATOM   2141 1HE2 GLN A 150     -18.222  -3.793 -24.356  1.00 71.52           H
ATOM   2142 2HE2 GLN A 150     -18.950  -2.230 -24.190  1.00 71.52           H
ATOM   2143  HN  GLN A 150     -12.945  -4.264 -25.674  1.00 71.52           H
ATOM   2144  N   ALA A 151     -12.107  -3.673 -28.457  1.00 66.29           N
ATOM   2145  CA  ALA A 151     -10.869  -3.128 -28.989  1.00 66.29           C
ATOM   2146  C   ALA A 151     -11.193  -1.996 -29.966  1.00 66.29           C
ATOM   2147  O   ALA A 151     -10.556  -0.945 -29.936  1.00 66.29           O
ATOM   2148  HA  ALA A 151     -10.298  -2.724 -28.154  1.00 66.29           H
ATOM   2149  CB  ALA A 151     -10.058  -4.249 -29.644  1.00 66.29           C
ATOM   2150 1HB  ALA A 151      -9.829  -5.013 -28.901  1.00 66.29           H
ATOM   2151 2HB  ALA A 151     -10.638  -4.692 -30.454  1.00 66.29           H
ATOM   2152 3HB  ALA A 151      -9.130  -3.840 -30.043  1.00 66.29           H
ATOM   2153  HN  ALA A 151     -12.174  -4.670 -28.480  1.00 66.29           H
ATOM   2154  N   MET A 152     -12.184  -2.250 -30.809  1.00 68.21           N
ATOM   2155  CA  MET A 152     -12.559  -1.291 -31.834  1.00 68.21           C
ATOM   2156  C   MET A 152     -13.045   0.018 -31.209  1.00 68.21           C
ATOM   2157  O   MET A 152     -12.531   1.090 -31.526  1.00 68.21           O
ATOM   2158  HA  MET A 152     -11.652  -1.111 -32.412  1.00 68.21           H
ATOM   2159  CB  MET A 152     -13.667  -1.883 -32.706  1.00 68.21           C
ATOM   2160 1HB  MET A 152     -14.383  -2.415 -32.079  1.00 68.21           H
ATOM   2161 2HB  MET A 152     -14.213  -1.081 -33.202  1.00 68.21           H
ATOM   2162  CG  MET A 152     -13.090  -2.838 -33.753  1.00 68.21           C
ATOM   2163 1HG  MET A 152     -12.149  -3.256 -33.397  1.00 68.21           H
ATOM   2164 2HG  MET A 152     -13.771  -3.675 -33.909  1.00 68.21           H
ATOM   2165  SD  MET A 152     -12.829  -1.972 -35.292  1.00 68.21           S
ATOM   2166  CE  MET A 152     -14.465  -2.088 -35.995  1.00 68.21           C
ATOM   2167 1HE  MET A 152     -14.733  -3.137 -36.118  1.00 68.21           H
ATOM   2168 2HE  MET A 152     -15.181  -1.605 -35.331  1.00 68.21           H
ATOM   2169 3HE  MET A 152     -14.479  -1.593 -36.967  1.00 68.21           H
ATOM   2170  HN  MET A 152     -12.725  -3.091 -30.798  1.00 68.21           H
ATOM   2171  N   ARG A 153     -14.029  -0.112 -30.332  1.00 68.31           N
ATOM   2172  CA  ARG A 153     -14.615   1.051 -29.688  1.00 68.31           C
ATOM   2173  C   ARG A 153     -13.574   1.756 -28.816  1.00 68.31           C
ATOM   2174  O   ARG A 153     -13.592   2.979 -28.689  1.00 68.31           O
ATOM   2175  HA  ARG A 153     -14.939   1.691 -30.508  1.00 68.31           H
ATOM   2176  CB  ARG A 153     -15.812   0.655 -28.820  1.00 68.31           C
ATOM   2177 1HB  ARG A 153     -15.546  -0.196 -28.194  1.00 68.31           H
ATOM   2178 2HB  ARG A 153     -16.068   1.476 -28.150  1.00 68.31           H
ATOM   2179  CG  ARG A 153     -17.023   0.300 -29.686  1.00 68.31           C
ATOM   2180 1HG  ARG A 153     -17.260   1.134 -30.346  1.00 68.31           H
ATOM   2181 2HG  ARG A 153     -16.782  -0.552 -30.322  1.00 68.31           H
ATOM   2182  CD  ARG A 153     -18.239  -0.032 -28.818  1.00 68.31           C
ATOM   2183 1HD  ARG A 153     -18.052  -0.944 -28.250  1.00 68.31           H
ATOM   2184 2HD  ARG A 153     -18.408   0.765 -28.095  1.00 68.31           H
ATOM   2185  NE  ARG A 153     -19.437  -0.203 -29.670  1.00 68.31           N
ATOM   2186  HE  ARG A 153     -19.335  -0.066 -30.655  1.00 68.31           H
ATOM   2187  CZ  ARG A 153     -20.649  -0.531 -29.204  1.00 68.31           C
ATOM   2188  NH1 ARG A 153     -20.844  -0.726 -27.892  1.00 68.31           N
ATOM   2189 1HH1 ARG A 153     -20.081  -0.628 -27.254  1.00 68.31           H
ATOM   2190 2HH1 ARG A 153     -21.752  -0.970 -27.552  1.00 68.31           H
ATOM   2191  NH2 ARG A 153     -21.665  -0.659 -30.068  1.00 68.31           N
ATOM   2192 1HH2 ARG A 153     -22.576  -0.903 -29.737  1.00 68.31           H
ATOM   2193 2HH2 ARG A 153     -21.512  -0.512 -31.045  1.00 68.31           H
ATOM   2194  HN  ARG A 153     -14.425  -0.989 -30.061  1.00 68.31           H
ATOM   2195  N   ALA A 154     -12.691   0.954 -28.239  1.00 69.60           N
ATOM   2196  CA  ALA A 154     -11.697   1.476 -27.317  1.00 69.60           C
ATOM   2197  C   ALA A 154     -10.770   2.438 -28.064  1.00 69.60           C
ATOM   2198  O   ALA A 154     -10.219   3.363 -27.469  1.00 69.60           O
ATOM   2199  HA  ALA A 154     -12.223   2.025 -26.537  1.00 69.60           H
ATOM   2200  CB  ALA A 154     -10.936   0.315 -26.675  1.00 69.60           C
ATOM   2201 1HB  ALA A 154     -11.635  -0.322 -26.133  1.00 69.60           H
ATOM   2202 2HB  ALA A 154     -10.441  -0.269 -27.452  1.00 69.60           H
ATOM   2203 3HB  ALA A 154     -10.190   0.707 -25.984  1.00 69.60           H
ATOM   2204  HN  ALA A 154     -12.649  -0.033 -28.392  1.00 69.60           H
ATOM   2205  N   HIS A 155     -10.628   2.187 -29.358  1.00 70.56           N
ATOM   2206  CA  HIS A 155      -9.740   2.989 -30.182  1.00 70.56           C
ATOM   2207  C   HIS A 155     -10.376   4.355 -30.443  1.00 70.56           C
ATOM   2208  O   HIS A 155      -9.729   5.388 -30.276  1.00 70.56           O
ATOM   2209  HA  HIS A 155      -8.822   3.128 -29.610  1.00 70.56           H
ATOM   2210  CB  HIS A 155      -9.377   2.247 -31.470  1.00 70.56           C
ATOM   2211 1HB  HIS A 155      -9.063   1.234 -31.218  1.00 70.56           H
ATOM   2212 2HB  HIS A 155     -10.270   2.160 -32.090  1.00 70.56           H
ATOM   2213  CG  HIS A 155      -8.286   2.912 -32.275  1.00 70.56           C
ATOM   2214  ND1 HIS A 155      -8.545   3.848 -33.260  1.00 70.56           N
ATOM   2215  HD1 HIS A 155      -9.450   4.173 -33.535  1.00 70.56           H
ATOM   2216  CD2 HIS A 155      -6.930   2.766 -32.230  1.00 70.56           C
ATOM   2217  HD2 HIS A 155      -6.383   2.102 -31.561  1.00 70.56           H
ATOM   2218  CE1 HIS A 155      -7.391   4.241 -33.778  1.00 70.56           C
ATOM   2219  HE1 HIS A 155      -7.262   4.973 -34.576  1.00 70.56           H
ATOM   2220  NE2 HIS A 155      -6.391   3.569 -33.138  1.00 70.56           N
ATOM   2221  HN  HIS A 155     -11.105   1.453 -29.841  1.00 70.56           H
ATOM   2222  N   THR A 156     -11.637   4.317 -30.850  1.00 72.49           N
ATOM   2223  CA  THR A 156     -12.334   5.531 -31.241  1.00 72.49           C
ATOM   2224  C   THR A 156     -12.523   6.450 -30.032  1.00 72.49           C
ATOM   2225  O   THR A 156     -12.497   7.672 -30.167  1.00 72.49           O
ATOM   2226  HA  THR A 156     -11.713   6.068 -31.957  1.00 72.49           H
ATOM   2227  CB  THR A 156     -13.650   5.126 -31.908  1.00 72.49           C
ATOM   2228  HB  THR A 156     -14.420   5.877 -31.737  1.00 72.49           H
ATOM   2229  OG1 THR A 156     -13.924   3.831 -31.379  1.00 72.49           O
ATOM   2230  HG1 THR A 156     -14.158   3.901 -30.409  1.00 72.49           H
ATOM   2231  CG2 THR A 156     -13.495   4.888 -33.412  1.00 72.49           C
ATOM   2232 1HG2 THR A 156     -12.773   4.089 -33.581  1.00 72.49           H
ATOM   2233 2HG2 THR A 156     -13.143   5.803 -33.890  1.00 72.49           H
ATOM   2234 3HG2 THR A 156     -14.458   4.604 -33.836  1.00 72.49           H
ATOM   2235  HN  THR A 156     -12.178   3.479 -30.914  1.00 72.49           H
ATOM   2236  N   TRP A 157     -12.710   5.826 -28.878  1.00 76.41           N
ATOM   2237  CA  TRP A 157     -13.061   6.564 -27.677  1.00 76.41           C
ATOM   2238  C   TRP A 157     -11.778   6.815 -26.883  1.00 76.41           C
ATOM   2239  O   TRP A 157     -11.826   7.053 -25.678  1.00 76.41           O
ATOM   2240  HA  TRP A 157     -13.501   7.513 -27.985  1.00 76.41           H
ATOM   2241  CB  TRP A 157     -14.128   5.821 -26.870  1.00 76.41           C
ATOM   2242 1HB  TRP A 157     -13.843   4.772 -26.790  1.00 76.41           H
ATOM   2243 2HB  TRP A 157     -14.148   6.224 -25.857  1.00 76.41           H
ATOM   2244  CG  TRP A 157     -15.534   5.909 -27.467  1.00 76.41           C
ATOM   2245  CD1 TRP A 157     -15.876   6.091 -28.749  1.00 76.41           C
ATOM   2246  HD1 TRP A 157     -15.161   6.204 -29.565  1.00 76.41           H
ATOM   2247  CD2 TRP A 157     -16.781   5.810 -26.747  1.00 76.41           C
ATOM   2248  NE1 TRP A 157     -17.246   6.117 -28.909  1.00 76.41           N
ATOM   2249  HE1 TRP A 157     -17.740   6.239 -29.770  1.00 76.41           H
ATOM   2250  CE2 TRP A 157     -17.814   5.941 -27.653  1.00 76.41           C
ATOM   2251  CE3 TRP A 157     -17.028   5.617 -25.376  1.00 76.41           C
ATOM   2252  HE3 TRP A 157     -16.230   5.512 -24.642  1.00 76.41           H
ATOM   2253  CZ2 TRP A 157     -19.165   5.893 -27.287  1.00 76.41           C
ATOM   2254  HZ2 TRP A 157     -19.963   5.998 -28.021  1.00 76.41           H
ATOM   2255  CZ3 TRP A 157     -18.383   5.572 -25.027  1.00 76.41           C
ATOM   2256  HZ3 TRP A 157     -18.630   5.424 -23.976  1.00 76.41           H
ATOM   2257  CH2 TRP A 157     -19.435   5.701 -25.926  1.00 76.41           C
ATOM   2258  HH2 TRP A 157     -20.465   5.654 -25.574  1.00 76.41           H
ATOM   2259  HN  TRP A 157     -12.624   4.837 -28.757  1.00 76.41           H
ATOM   2260  N   ARG A 158     -10.660   6.752 -27.592  1.00 75.96           N
ATOM   2261  CA  ARG A 158      -9.360   6.789 -26.944  1.00 75.96           C
ATOM   2262  C   ARG A 158      -9.203   8.084 -26.143  1.00 75.96           C
ATOM   2263  O   ARG A 158      -8.746   8.060 -25.002  1.00 75.96           O
ATOM   2264  HA  ARG A 158      -9.351   5.919 -26.288  1.00 75.96           H
ATOM   2265  CB  ARG A 158      -8.230   6.692 -27.971  1.00 75.96           C
ATOM   2266 1HB  ARG A 158      -8.354   5.790 -28.569  1.00 75.96           H
ATOM   2267 2HB  ARG A 158      -8.282   7.539 -28.656  1.00 75.96           H
ATOM   2268  CG  ARG A 158      -6.864   6.670 -27.282  1.00 75.96           C
ATOM   2269 1HG  ARG A 158      -6.746   7.566 -26.672  1.00 75.96           H
ATOM   2270 2HG  ARG A 158      -6.806   5.815 -26.608  1.00 75.96           H
ATOM   2271  CD  ARG A 158      -5.733   6.594 -28.310  1.00 75.96           C
ATOM   2272 1HD  ARG A 158      -5.894   5.747 -28.977  1.00 75.96           H
ATOM   2273 2HD  ARG A 158      -5.731   7.491 -28.928  1.00 75.96           H
ATOM   2274  NE  ARG A 158      -4.431   6.453 -27.620  1.00 75.96           N
ATOM   2275  HE  ARG A 158      -4.395   6.653 -26.641  1.00 75.96           H
ATOM   2276  CZ  ARG A 158      -3.297   6.075 -28.226  1.00 75.96           C
ATOM   2277  NH1 ARG A 158      -3.287   5.794 -29.536  1.00 75.96           N
ATOM   2278 1HH1 ARG A 158      -4.129   5.867 -30.070  1.00 75.96           H
ATOM   2279 2HH1 ARG A 158      -2.436   5.513 -29.980  1.00 75.96           H
ATOM   2280  NH2 ARG A 158      -2.174   5.981 -27.501  1.00 75.96           N
ATOM   2281 1HH2 ARG A 158      -1.319   5.700 -27.938  1.00 75.96           H
ATOM   2282 2HH2 ARG A 158      -2.190   6.192 -26.524  1.00 75.96           H
ATOM   2283  HN  ARG A 158     -10.633   6.678 -28.589  1.00 75.96           H
ATOM   2284  N   GLU A 159      -9.590   9.183 -26.774  1.00 78.87           N
ATOM   2285  CA  GLU A 159      -9.408  10.493 -26.174  1.00 78.87           C
ATOM   2286  C   GLU A 159     -10.315  10.648 -24.951  1.00 78.87           C
ATOM   2287  O   GLU A 159      -9.866  11.081 -23.891  1.00 78.87           O
ATOM   2288  HA  GLU A 159      -8.363  10.528 -25.866  1.00 78.87           H
ATOM   2289  CB  GLU A 159      -9.668  11.604 -27.193  1.00 78.87           C
ATOM   2290 1HB  GLU A 159     -10.586  11.392 -27.742  1.00 78.87           H
ATOM   2291 2HB  GLU A 159      -9.681  12.570 -26.688  1.00 78.87           H
ATOM   2292  CG  GLU A 159      -8.542  11.674 -28.227  1.00 78.87           C
ATOM   2293 1HG  GLU A 159      -7.577  11.660 -27.721  1.00 78.87           H
ATOM   2294 2HG  GLU A 159      -8.578  10.794 -28.869  1.00 78.87           H
ATOM   2295  CD  GLU A 159      -8.658  12.939 -29.079  1.00 78.87           C
ATOM   2296  OE1 GLU A 159      -7.620  13.335 -29.652  1.00 78.87           O
ATOM   2297  OE2 GLU A 159      -9.783  13.482 -29.139  1.00 78.87           O
ATOM   2298  HN  GLU A 159     -10.020   9.187 -27.677  1.00 78.87           H
ATOM   2299  N   LYS A 160     -11.575  10.285 -25.140  1.00 81.84           N
ATOM   2300  CA  LYS A 160     -12.547  10.367 -24.062  1.00 81.84           C
ATOM   2301  C   LYS A 160     -12.051   9.546 -22.870  1.00 81.84           C
ATOM   2302  O   LYS A 160     -12.163   9.978 -21.724  1.00 81.84           O
ATOM   2303  HA  LYS A 160     -12.611  11.412 -23.759  1.00 81.84           H
ATOM   2304  CB  LYS A 160     -13.934   9.954 -24.559  1.00 81.84           C
ATOM   2305 1HB  LYS A 160     -13.866   9.008 -25.096  1.00 81.84           H
ATOM   2306 2HB  LYS A 160     -14.595   9.790 -23.708  1.00 81.84           H
ATOM   2307  CG  LYS A 160     -14.529  11.025 -25.475  1.00 81.84           C
ATOM   2308 1HG  LYS A 160     -14.485  11.996 -24.982  1.00 81.84           H
ATOM   2309 2HG  LYS A 160     -13.934  11.103 -26.385  1.00 81.84           H
ATOM   2310  CD  LYS A 160     -15.979  10.695 -25.835  1.00 81.84           C
ATOM   2311 1HD  LYS A 160     -16.016   9.757 -26.389  1.00 81.84           H
ATOM   2312 2HD  LYS A 160     -16.560  10.550 -24.924  1.00 81.84           H
ATOM   2313  CE  LYS A 160     -16.605  11.812 -26.672  1.00 81.84           C
ATOM   2314 1HE  LYS A 160     -16.526  12.761 -26.141  1.00 81.84           H
ATOM   2315 2HE  LYS A 160     -16.056  11.925 -27.608  1.00 81.84           H
ATOM   2316  NZ  LYS A 160     -18.026  11.513 -26.958  1.00 81.84           N
ATOM   2317 1HZ  LYS A 160     -18.423  12.259 -27.518  1.00 81.84           H
ATOM   2318 2HZ  LYS A 160     -18.091  10.638 -27.465  1.00 81.84           H
ATOM   2319 3HZ  LYS A 160     -18.537  11.437 -26.085  1.00 81.84           H
ATOM   2320  HN  LYS A 160     -11.934   9.941 -26.007  1.00 81.84           H
ATOM   2321  N   ARG A 161     -11.513   8.376 -23.182  1.00 81.82           N
ATOM   2322  CA  ARG A 161     -11.023   7.479 -22.149  1.00 81.82           C
ATOM   2323  C   ARG A 161      -9.883   8.139 -21.370  1.00 81.82           C
ATOM   2324  O   ARG A 161      -9.754   7.940 -20.163  1.00 81.82           O
ATOM   2325  HA  ARG A 161     -11.884   7.298 -21.505  1.00 81.82           H
ATOM   2326  CB  ARG A 161     -10.525   6.164 -22.752  1.00 81.82           C
ATOM   2327 1HB  ARG A 161      -9.849   6.373 -23.581  1.00 81.82           H
ATOM   2328 2HB  ARG A 161      -9.953   5.611 -22.006  1.00 81.82           H
ATOM   2329  CG  ARG A 161     -11.695   5.309 -23.243  1.00 81.82           C
ATOM   2330 1HG  ARG A 161     -12.257   4.930 -22.389  1.00 81.82           H
ATOM   2331 2HG  ARG A 161     -12.379   5.923 -23.828  1.00 81.82           H
ATOM   2332  CD  ARG A 161     -11.198   4.138 -24.093  1.00 81.82           C
ATOM   2333 1HD  ARG A 161     -12.040   3.655 -24.589  1.00 81.82           H
ATOM   2334 2HD  ARG A 161     -10.534   4.502 -24.877  1.00 81.82           H
ATOM   2335  NE  ARG A 161     -10.485   3.160 -23.241  1.00 81.82           N
ATOM   2336  HE  ARG A 161     -10.690   3.154 -22.262  1.00 81.82           H
ATOM   2337  CZ  ARG A 161      -9.583   2.282 -23.699  1.00 81.82           C
ATOM   2338  NH1 ARG A 161      -9.269   2.245 -25.001  1.00 81.82           N
ATOM   2339 1HH1 ARG A 161      -9.710   2.876 -25.640  1.00 81.82           H
ATOM   2340 2HH1 ARG A 161      -8.595   1.586 -25.335  1.00 81.82           H
ATOM   2341  NH2 ARG A 161      -8.998   1.441 -22.835  1.00 81.82           N
ATOM   2342 1HH2 ARG A 161      -8.322   0.779 -23.160  1.00 81.82           H
ATOM   2343 2HH2 ARG A 161      -9.237   1.475 -21.864  1.00 81.82           H
ATOM   2344  HN  ARG A 161     -11.410   8.039 -24.117  1.00 81.82           H
ATOM   2345  N   LEU A 162      -9.085   8.911 -22.093  1.00 82.19           N
ATOM   2346  CA  LEU A 162      -7.946   9.582 -21.490  1.00 82.19           C
ATOM   2347  C   LEU A 162      -8.445  10.676 -20.544  1.00 82.19           C
ATOM   2348  O   LEU A 162      -7.847  10.916 -19.497  1.00 82.19           O
ATOM   2349  HA  LEU A 162      -7.402   8.841 -20.905  1.00 82.19           H
ATOM   2350  CB  LEU A 162      -6.991  10.093 -22.571  1.00 82.19           C
ATOM   2351 1HB  LEU A 162      -6.845   9.300 -23.304  1.00 82.19           H
ATOM   2352 2HB  LEU A 162      -7.473  10.922 -23.091  1.00 82.19           H
ATOM   2353  CG  LEU A 162      -5.618  10.561 -22.087  1.00 82.19           C
ATOM   2354  HG  LEU A 162      -5.748  11.077 -21.136  1.00 82.19           H
ATOM   2355  CD1 LEU A 162      -4.692   9.370 -21.830  1.00 82.19           C
ATOM   2356 1HD1 LEU A 162      -5.131   8.726 -21.068  1.00 82.19           H
ATOM   2357 2HD1 LEU A 162      -4.563   8.805 -22.753  1.00 82.19           H
ATOM   2358 3HD1 LEU A 162      -3.722   9.731 -21.487  1.00 82.19           H
ATOM   2359  CD2 LEU A 162      -5.003  11.564 -23.065  1.00 82.19           C
ATOM   2360 1HD2 LEU A 162      -4.888  11.095 -24.042  1.00 82.19           H
ATOM   2361 2HD2 LEU A 162      -5.657  12.432 -23.153  1.00 82.19           H
ATOM   2362 3HD2 LEU A 162      -4.027  11.880 -22.696  1.00 82.19           H
ATOM   2363  HN  LEU A 162      -9.206   9.081 -23.071  1.00 82.19           H
ATOM   2364  N   LEU A 163      -9.538  11.308 -20.947  1.00 85.67           N
ATOM   2365  CA  LEU A 163     -10.134  12.359 -20.140  1.00 85.67           C
ATOM   2366  C   LEU A 163     -10.666  11.757 -18.838  1.00 85.67           C
ATOM   2367  O   LEU A 163     -10.390  12.269 -17.754  1.00 85.67           O
ATOM   2368  HA  LEU A 163      -9.345  13.070 -19.894  1.00 85.67           H
ATOM   2369  CB  LEU A 163     -11.192  13.117 -20.944  1.00 85.67           C
ATOM   2370 1HB  LEU A 163     -10.832  13.227 -21.967  1.00 85.67           H
ATOM   2371 2HB  LEU A 163     -12.094  12.506 -20.987  1.00 85.67           H
ATOM   2372  CG  LEU A 163     -11.573  14.502 -20.415  1.00 85.67           C
ATOM   2373  HG  LEU A 163     -11.293  14.554 -19.363  1.00 85.67           H
ATOM   2374  CD1 LEU A 163     -10.796  15.600 -21.145  1.00 85.67           C
ATOM   2375 1HD1 LEU A 163      -9.727  15.450 -20.995  1.00 85.67           H
ATOM   2376 2HD1 LEU A 163     -11.023  15.558 -22.210  1.00 85.67           H
ATOM   2377 3HD1 LEU A 163     -11.086  16.573 -20.749  1.00 85.67           H
ATOM   2378  CD2 LEU A 163     -13.085  14.721 -20.491  1.00 85.67           C
ATOM   2379 1HD2 LEU A 163     -13.412  14.641 -21.528  1.00 85.67           H
ATOM   2380 2HD2 LEU A 163     -13.592  13.966 -19.891  1.00 85.67           H
ATOM   2381 3HD2 LEU A 163     -13.328  15.713 -20.109  1.00 85.67           H
ATOM   2382  HN  LEU A 163     -10.012  11.114 -21.805  1.00 85.67           H
ATOM   2383  N   TYR A 164     -11.420  10.677 -18.987  1.00 86.95           N
ATOM   2384  CA  TYR A 164     -12.031  10.027 -17.841  1.00 86.95           C
ATOM   2385  C   TYR A 164     -10.966   9.482 -16.887  1.00 86.95           C
ATOM   2386  O   TYR A 164     -11.162   9.474 -15.672  1.00 86.95           O
ATOM   2387  HA  TYR A 164     -12.634  10.768 -17.315  1.00 86.95           H
ATOM   2388  CB  TYR A 164     -12.842   8.858 -18.402  1.00 86.95           C
ATOM   2389 1HB  TYR A 164     -12.224   8.307 -19.111  1.00 86.95           H
ATOM   2390 2HB  TYR A 164     -13.082   8.172 -17.590  1.00 86.95           H
ATOM   2391  CG  TYR A 164     -14.140   9.277 -19.096  1.00 86.95           C
ATOM   2392  CD1 TYR A 164     -14.999  10.162 -18.478  1.00 86.95           C
ATOM   2393  HD1 TYR A 164     -14.753  10.563 -17.494  1.00 86.95           H
ATOM   2394  CD2 TYR A 164     -14.451   8.769 -20.342  1.00 86.95           C
ATOM   2395  HD2 TYR A 164     -13.773   8.070 -20.830  1.00 86.95           H
ATOM   2396  CE1 TYR A 164     -16.220  10.557 -19.131  1.00 86.95           C
ATOM   2397  HE1 TYR A 164     -16.907  11.255 -18.653  1.00 86.95           H
ATOM   2398  CE2 TYR A 164     -15.672   9.164 -20.995  1.00 86.95           C
ATOM   2399  HE2 TYR A 164     -15.930   8.771 -21.978  1.00 86.95           H
ATOM   2400  CZ  TYR A 164     -16.496  10.038 -20.357  1.00 86.95           C
ATOM   2401  OH  TYR A 164     -17.649  10.411 -20.975  1.00 86.95           O
ATOM   2402  HH  TYR A 164     -18.163  11.038 -20.389  1.00 86.95           H
ATOM   2403  HN  TYR A 164     -11.614  10.249 -19.869  1.00 86.95           H
ATOM   2404  N   SER A 165      -9.863   9.041 -17.473  1.00 87.06           N
ATOM   2405  CA  SER A 165      -8.750   8.534 -16.687  1.00 87.06           C
ATOM   2406  C   SER A 165      -8.226   9.629 -15.756  1.00 87.06           C
ATOM   2407  O   SER A 165      -7.843   9.352 -14.621  1.00 87.06           O
ATOM   2408  HA  SER A 165      -9.158   7.704 -16.111  1.00 87.06           H
ATOM   2409  CB  SER A 165      -7.626   8.023 -17.591  1.00 87.06           C
ATOM   2410 1HB  SER A 165      -6.719   7.892 -17.002  1.00 87.06           H
ATOM   2411 2HB  SER A 165      -7.895   7.043 -17.985  1.00 87.06           H
ATOM   2412  OG  SER A 165      -7.364   8.912 -18.673  1.00 87.06           O
ATOM   2413  HG  SER A 165      -7.171   9.829 -18.323  1.00 87.06           H
ATOM   2414  HN  SER A 165      -9.723   9.025 -18.463  1.00 87.06           H
ATOM   2415  N   LYS A 166      -8.226  10.850 -16.271  1.00 88.85           N
ATOM   2416  CA  LYS A 166      -7.756  11.988 -15.500  1.00 88.85           C
ATOM   2417  C   LYS A 166      -8.675  12.196 -14.294  1.00 88.85           C
ATOM   2418  O   LYS A 166      -8.203  12.351 -13.169  1.00 88.85           O
ATOM   2419  HA  LYS A 166      -6.757  11.745 -15.135  1.00 88.85           H
ATOM   2420  CB  LYS A 166      -7.624  13.223 -16.393  1.00 88.85           C
ATOM   2421 1HB  LYS A 166      -8.537  13.357 -16.972  1.00 88.85           H
ATOM   2422 2HB  LYS A 166      -7.507  14.113 -15.774  1.00 88.85           H
ATOM   2423  CG  LYS A 166      -6.428  13.091 -17.338  1.00 88.85           C
ATOM   2424 1HG  LYS A 166      -5.512  12.980 -16.757  1.00 88.85           H
ATOM   2425 2HG  LYS A 166      -6.535  12.190 -17.941  1.00 88.85           H
ATOM   2426  CD  LYS A 166      -6.314  14.313 -18.251  1.00 88.85           C
ATOM   2427 1HD  LYS A 166      -7.218  14.407 -18.853  1.00 88.85           H
ATOM   2428 2HD  LYS A 166      -6.237  15.217 -17.648  1.00 88.85           H
ATOM   2429  CE  LYS A 166      -5.094  14.200 -19.168  1.00 88.85           C
ATOM   2430 1HE  LYS A 166      -4.202  14.002 -18.574  1.00 88.85           H
ATOM   2431 2HE  LYS A 166      -5.218  13.356 -19.847  1.00 88.85           H
ATOM   2432  NZ  LYS A 166      -4.913  15.446 -19.946  1.00 88.85           N
ATOM   2433 1HZ  LYS A 166      -4.115  15.347 -20.563  1.00 88.85           H
ATOM   2434 2HZ  LYS A 166      -5.746  15.626 -20.496  1.00 88.85           H
ATOM   2435 3HZ  LYS A 166      -4.754  16.221 -19.311  1.00 88.85           H
ATOM   2436  HN  LYS A 166      -8.539  11.067 -17.196  1.00 88.85           H
ATOM   2437  N   MET A 167      -9.970  12.192 -14.570  1.00 92.19           N
ATOM   2438  CA  MET A 167     -10.959  12.396 -13.525  1.00 92.19           C
ATOM   2439  C   MET A 167     -10.886  11.285 -12.476  1.00 92.19           C
ATOM   2440  O   MET A 167     -10.913  11.556 -11.277  1.00 92.19           O
ATOM   2441  HA  MET A 167     -10.709  13.354 -13.068  1.00 92.19           H
ATOM   2442  CB  MET A 167     -12.358  12.423 -14.144  1.00 92.19           C
ATOM   2443 1HB  MET A 167     -12.521  11.514 -14.724  1.00 92.19           H
ATOM   2444 2HB  MET A 167     -13.109  12.435 -13.354  1.00 92.19           H
ATOM   2445  CG  MET A 167     -12.536  13.648 -15.044  1.00 92.19           C
ATOM   2446 1HG  MET A 167     -12.339  14.557 -14.477  1.00 92.19           H
ATOM   2447 2HG  MET A 167     -11.814  13.618 -15.860  1.00 92.19           H
ATOM   2448  SD  MET A 167     -14.196  13.687 -15.700  1.00 92.19           S
ATOM   2449  CE  MET A 167     -15.110  14.041 -14.209  1.00 92.19           C
ATOM   2450 1HE  MET A 167     -14.940  13.247 -13.481  1.00 92.19           H
ATOM   2451 2HE  MET A 167     -14.775  14.992 -13.794  1.00 92.19           H
ATOM   2452 3HE  MET A 167     -16.174  14.100 -14.440  1.00 92.19           H
ATOM   2453  HN  MET A 167     -10.346  12.053 -15.487  1.00 92.19           H
ATOM   2454  N   VAL A 168     -10.794  10.057 -12.967  1.00 91.51           N
ATOM   2455  CA  VAL A 168     -10.772   8.900 -12.088  1.00 91.51           C
ATOM   2456  C   VAL A 168      -9.569   9.002 -11.147  1.00 91.51           C
ATOM   2457  O   VAL A 168      -9.684   8.721  -9.955  1.00 91.51           O
ATOM   2458  HA  VAL A 168     -11.685   8.922 -11.493  1.00 91.51           H
ATOM   2459  CB  VAL A 168     -10.776   7.614 -12.916  1.00 91.51           C
ATOM   2460  HB  VAL A 168      -9.996   7.700 -13.673  1.00 91.51           H
ATOM   2461  CG1 VAL A 168     -10.451   6.399 -12.045  1.00 91.51           C
ATOM   2462 1HG1 VAL A 168      -9.464   6.525 -11.599  1.00 91.51           H
ATOM   2463 2HG1 VAL A 168     -11.197   6.309 -11.255  1.00 91.51           H
ATOM   2464 3HG1 VAL A 168     -10.460   5.499 -12.658  1.00 91.51           H
ATOM   2465  CG2 VAL A 168     -12.113   7.430 -13.637  1.00 91.51           C
ATOM   2466 1HG2 VAL A 168     -12.917   7.375 -12.903  1.00 91.51           H
ATOM   2467 2HG2 VAL A 168     -12.286   8.275 -14.303  1.00 91.51           H
ATOM   2468 3HG2 VAL A 168     -12.088   6.508 -14.219  1.00 91.51           H
ATOM   2469  HN  VAL A 168     -10.734   9.848 -13.943  1.00 91.51           H
ATOM   2470  N   CYS A 169      -8.444   9.404 -11.719  1.00 90.64           N
ATOM   2471  CA  CYS A 169      -7.216   9.524 -10.951  1.00 90.64           C
ATOM   2472  C   CYS A 169      -7.453  10.527  -9.820  1.00 90.64           C
ATOM   2473  O   CYS A 169      -7.111  10.262  -8.669  1.00 90.64           O
ATOM   2474  HA  CYS A 169      -6.999   8.534 -10.551  1.00 90.64           H
ATOM   2475  CB  CYS A 169      -6.034   9.929 -11.834  1.00 90.64           C
ATOM   2476 1HB  CYS A 169      -6.291  10.814 -12.417  1.00 90.64           H
ATOM   2477 2HB  CYS A 169      -5.179  10.193 -11.213  1.00 90.64           H
ATOM   2478  SG  CYS A 169      -5.589   8.552 -12.954  1.00 90.64           S
ATOM   2479  HG  CYS A 169      -6.430   8.887 -13.929  1.00 90.64           H
ATOM   2480  HN  CYS A 169      -8.363   9.645 -12.686  1.00 90.64           H
ATOM   2481  N   PHE A 170      -8.037  11.658 -10.188  1.00 93.49           N
ATOM   2482  CA  PHE A 170      -8.291  12.716  -9.225  1.00 93.49           C
ATOM   2483  C   PHE A 170      -9.191  12.221  -8.091  1.00 93.49           C
ATOM   2484  O   PHE A 170      -8.900  12.451  -6.918  1.00 93.49           O
ATOM   2485  HA  PHE A 170      -7.327  13.020  -8.816  1.00 93.49           H
ATOM   2486  CB  PHE A 170      -9.008  13.840  -9.975  1.00 93.49           C
ATOM   2487 1HB  PHE A 170      -8.394  14.149 -10.821  1.00 93.49           H
ATOM   2488 2HB  PHE A 170      -9.942  13.453 -10.384  1.00 93.49           H
ATOM   2489  CG  PHE A 170      -9.316  15.066  -9.113  1.00 93.49           C
ATOM   2490  CD1 PHE A 170     -10.561  15.235  -8.591  1.00 93.49           C
ATOM   2491  HD1 PHE A 170     -11.339  14.497  -8.787  1.00 93.49           H
ATOM   2492  CD2 PHE A 170      -8.346  15.987  -8.869  1.00 93.49           C
ATOM   2493  HD2 PHE A 170      -7.349  15.852  -9.287  1.00 93.49           H
ATOM   2494  CE1 PHE A 170     -10.847  16.373  -7.791  1.00 93.49           C
ATOM   2495  HE1 PHE A 170     -11.844  16.508  -7.372  1.00 93.49           H
ATOM   2496  CE2 PHE A 170      -8.632  17.125  -8.069  1.00 93.49           C
ATOM   2497  HE2 PHE A 170      -7.854  17.863  -7.873  1.00 93.49           H
ATOM   2498  CZ  PHE A 170      -9.876  17.294  -7.546  1.00 93.49           C
ATOM   2499  HZ  PHE A 170     -10.095  18.167  -6.932  1.00 93.49           H
ATOM   2500  HN  PHE A 170      -8.334  11.856 -11.122  1.00 93.49           H
ATOM   2501  N   THR A 171     -10.265  11.550  -8.480  1.00 94.78           N
ATOM   2502  CA  THR A 171     -11.221  11.041  -7.512  1.00 94.78           C
ATOM   2503  C   THR A 171     -10.534  10.081  -6.538  1.00 94.78           C
ATOM   2504  O   THR A 171     -10.835  10.080  -5.346  1.00 94.78           O
ATOM   2505  HA  THR A 171     -11.595  11.880  -6.924  1.00 94.78           H
ATOM   2506  CB  THR A 171     -12.378  10.401  -8.281  1.00 94.78           C
ATOM   2507  HB  THR A 171     -12.048   9.503  -8.804  1.00 94.78           H
ATOM   2508  OG1 THR A 171     -12.866  11.451  -9.111  1.00 94.78           O
ATOM   2509  HG1 THR A 171     -12.447  11.395 -10.017  1.00 94.78           H
ATOM   2510  CG2 THR A 171     -13.564  10.057  -7.377  1.00 94.78           C
ATOM   2511 1HG2 THR A 171     -13.936  10.967  -6.906  1.00 94.78           H
ATOM   2512 2HG2 THR A 171     -13.243   9.355  -6.608  1.00 94.78           H
ATOM   2513 3HG2 THR A 171     -14.356   9.606  -7.974  1.00 94.78           H
ATOM   2514  HN  THR A 171     -10.485  11.353  -9.436  1.00 94.78           H
ATOM   2515  N   ILE A 172      -9.623   9.288  -7.082  1.00 93.09           N
ATOM   2516  CA  ILE A 172      -8.920   8.298  -6.284  1.00 93.09           C
ATOM   2517  C   ILE A 172      -8.085   9.009  -5.217  1.00 93.09           C
ATOM   2518  O   ILE A 172      -8.094   8.615  -4.052  1.00 93.09           O
ATOM   2519  HA  ILE A 172      -9.671   7.687  -5.784  1.00 93.09           H
ATOM   2520  CB  ILE A 172      -8.104   7.367  -7.183  1.00 93.09           C
ATOM   2521  HB  ILE A 172      -7.599   7.973  -7.935  1.00 93.09           H
ATOM   2522  CG1 ILE A 172      -9.014   6.389  -7.929  1.00 93.09           C
ATOM   2523 1HG1 ILE A 172      -9.466   5.694  -7.221  1.00 93.09           H
ATOM   2524 2HG1 ILE A 172      -9.829   6.935  -8.403  1.00 93.09           H
ATOM   2525  CG2 ILE A 172      -7.019   6.643  -6.382  1.00 93.09           C
ATOM   2526 1HG2 ILE A 172      -6.347   7.376  -5.937  1.00 93.09           H
ATOM   2527 2HG2 ILE A 172      -7.484   6.050  -5.595  1.00 93.09           H
ATOM   2528 3HG2 ILE A 172      -6.455   5.988  -7.045  1.00 93.09           H
ATOM   2529  CD1 ILE A 172      -8.231   5.609  -8.988  1.00 93.09           C
ATOM   2530 1HD1 ILE A 172      -7.802   6.306  -9.708  1.00 93.09           H
ATOM   2531 2HD1 ILE A 172      -7.432   5.046  -8.506  1.00 93.09           H
ATOM   2532 3HD1 ILE A 172      -8.902   4.922  -9.503  1.00 93.09           H
ATOM   2533  HN  ILE A 172      -9.365   9.313  -8.048  1.00 93.09           H
ATOM   2534  N   TRP A 173      -7.384  10.046  -5.653  1.00 93.71           N
ATOM   2535  CA  TRP A 173      -6.489  10.770  -4.767  1.00 93.71           C
ATOM   2536  C   TRP A 173      -7.325  11.354  -3.626  1.00 93.71           C
ATOM   2537  O   TRP A 173      -6.948  11.252  -2.460  1.00 93.71           O
ATOM   2538  HA  TRP A 173      -5.764  10.059  -4.371  1.00 93.71           H
ATOM   2539  CB  TRP A 173      -5.699  11.832  -5.534  1.00 93.71           C
ATOM   2540 1HB  TRP A 173      -6.354  12.294  -6.273  1.00 93.71           H
ATOM   2541 2HB  TRP A 173      -5.398  12.618  -4.840  1.00 93.71           H
ATOM   2542  CG  TRP A 173      -4.455  11.292  -6.242  1.00 93.71           C
ATOM   2543  CD1 TRP A 173      -4.247  11.163  -7.560  1.00 93.71           C
ATOM   2544  HD1 TRP A 173      -4.971  11.439  -8.325  1.00 93.71           H
ATOM   2545  CD2 TRP A 173      -3.249  10.811  -5.613  1.00 93.71           C
ATOM   2546  NE1 TRP A 173      -2.999  10.635  -7.825  1.00 93.71           N
ATOM   2547  HE1 TRP A 173      -2.617  10.447  -8.729  1.00 93.71           H
ATOM   2548  CE2 TRP A 173      -2.373  10.415  -6.604  1.00 93.71           C
ATOM   2549  CE3 TRP A 173      -2.908  10.714  -4.253  1.00 93.71           C
ATOM   2550  HE3 TRP A 173      -3.582  11.020  -3.452  1.00 93.71           H
ATOM   2551  CZ2 TRP A 173      -1.101   9.894  -6.339  1.00 93.71           C
ATOM   2552  HZ2 TRP A 173      -0.427   9.588  -7.139  1.00 93.71           H
ATOM   2553  CZ3 TRP A 173      -1.633  10.192  -4.005  1.00 93.71           C
ATOM   2554  HZ3 TRP A 173      -1.319  10.095  -2.965  1.00 93.71           H
ATOM   2555  CH2 TRP A 173      -0.740   9.788  -4.990  1.00 93.71           C
ATOM   2556  HH2 TRP A 173       0.237   9.391  -4.715  1.00 93.71           H
ATOM   2557  HN  TRP A 173      -7.420  10.390  -6.592  1.00 93.71           H
ATOM   2558  N   VAL A 174      -8.445  11.954  -4.003  1.00 95.25           N
ATOM   2559  CA  VAL A 174      -9.303  12.613  -3.033  1.00 95.25           C
ATOM   2560  C   VAL A 174      -9.808  11.583  -2.021  1.00 95.25           C
ATOM   2561  O   VAL A 174      -9.790  11.830  -0.817  1.00 95.25           O
ATOM   2562  HA  VAL A 174      -8.699  13.353  -2.508  1.00 95.25           H
ATOM   2563  CB  VAL A 174     -10.436  13.349  -3.752  1.00 95.25           C
ATOM   2564  HB  VAL A 174     -10.932  12.638  -4.412  1.00 95.25           H
ATOM   2565  CG1 VAL A 174     -11.473  13.867  -2.754  1.00 95.25           C
ATOM   2566 1HG1 VAL A 174     -11.897  13.028  -2.202  1.00 95.25           H
ATOM   2567 2HG1 VAL A 174     -10.995  14.556  -2.057  1.00 95.25           H
ATOM   2568 3HG1 VAL A 174     -12.267  14.386  -3.291  1.00 95.25           H
ATOM   2569  CG2 VAL A 174      -9.888  14.488  -4.615  1.00 95.25           C
ATOM   2570 1HG2 VAL A 174      -9.355  15.199  -3.983  1.00 95.25           H
ATOM   2571 2HG2 VAL A 174      -9.206  14.083  -5.361  1.00 95.25           H
ATOM   2572 3HG2 VAL A 174     -10.714  14.995  -5.114  1.00 95.25           H
ATOM   2573  HN  VAL A 174      -8.767  11.994  -4.949  1.00 95.25           H
ATOM   2574  N   LEU A 175     -10.246  10.449  -2.548  1.00 92.65           N
ATOM   2575  CA  LEU A 175     -10.867   9.429  -1.720  1.00 92.65           C
ATOM   2576  C   LEU A 175      -9.823   8.850  -0.763  1.00 92.65           C
ATOM   2577  O   LEU A 175     -10.112   8.615   0.409  1.00 92.65           O
ATOM   2578  HA  LEU A 175     -11.643   9.916  -1.130  1.00 92.65           H
ATOM   2579  CB  LEU A 175     -11.554   8.376  -2.591  1.00 92.65           C
ATOM   2580 1HB  LEU A 175     -12.214   8.887  -3.292  1.00 92.65           H
ATOM   2581 2HB  LEU A 175     -10.791   7.869  -3.183  1.00 92.65           H
ATOM   2582  CG  LEU A 175     -12.369   7.317  -1.846  1.00 92.65           C
ATOM   2583  HG  LEU A 175     -12.503   7.651  -0.817  1.00 92.65           H
ATOM   2584  CD1 LEU A 175     -13.763   7.167  -2.458  1.00 92.65           C
ATOM   2585 1HD1 LEU A 175     -14.290   8.120  -2.399  1.00 92.65           H
ATOM   2586 2HD1 LEU A 175     -13.672   6.867  -3.502  1.00 92.65           H
ATOM   2587 3HD1 LEU A 175     -14.321   6.409  -1.910  1.00 92.65           H
ATOM   2588  CD2 LEU A 175     -11.620   5.984  -1.794  1.00 92.65           C
ATOM   2589 1HD2 LEU A 175     -11.434   5.632  -2.809  1.00 92.65           H
ATOM   2590 2HD2 LEU A 175     -10.670   6.121  -1.278  1.00 92.65           H
ATOM   2591 3HD2 LEU A 175     -12.221   5.249  -1.259  1.00 92.65           H
ATOM   2592  HN  LEU A 175     -10.182  10.222  -3.520  1.00 92.65           H
ATOM   2593  N   ALA A 176      -8.630   8.636  -1.299  1.00 92.51           N
ATOM   2594  CA  ALA A 176      -7.546   8.074  -0.512  1.00 92.51           C
ATOM   2595  C   ALA A 176      -7.195   9.034   0.626  1.00 92.51           C
ATOM   2596  O   ALA A 176      -6.905   8.603   1.741  1.00 92.51           O
ATOM   2597  HA  ALA A 176      -7.897   7.133  -0.087  1.00 92.51           H
ATOM   2598  CB  ALA A 176      -6.350   7.786  -1.422  1.00 92.51           C
ATOM   2599 1HB  ALA A 176      -6.643   7.077  -2.195  1.00 92.51           H
ATOM   2600 2HB  ALA A 176      -6.017   8.714  -1.887  1.00 92.51           H
ATOM   2601 3HB  ALA A 176      -5.537   7.364  -0.831  1.00 92.51           H
ATOM   2602  HN  ALA A 176      -8.399   8.840  -2.250  1.00 92.51           H
ATOM   2603  N   ALA A 177      -7.234  10.320   0.306  1.00 93.30           N
ATOM   2604  CA  ALA A 177      -6.881  11.343   1.275  1.00 93.30           C
ATOM   2605  C   ALA A 177      -7.870  11.299   2.441  1.00 93.30           C
ATOM   2606  O   ALA A 177      -7.469  11.353   3.602  1.00 93.30           O
ATOM   2607  HA  ALA A 177      -5.882  11.117   1.648  1.00 93.30           H
ATOM   2608  CB  ALA A 177      -6.852  12.709   0.586  1.00 93.30           C
ATOM   2609 1HB  ALA A 177      -6.113  12.697  -0.215  1.00 93.30           H
ATOM   2610 2HB  ALA A 177      -7.835  12.927   0.170  1.00 93.30           H
ATOM   2611 3HB  ALA A 177      -6.587  13.477   1.314  1.00 93.30           H
ATOM   2612  HN  ALA A 177      -7.499  10.664  -0.595  1.00 93.30           H
ATOM   2613  N   ALA A 178      -9.144  11.200   2.090  1.00 93.56           N
ATOM   2614  CA  ALA A 178     -10.199  11.224   3.089  1.00 93.56           C
ATOM   2615  C   ALA A 178     -10.050  10.013   4.012  1.00 93.56           C
ATOM   2616  O   ALA A 178     -10.301  10.108   5.212  1.00 93.56           O
ATOM   2617  HA  ALA A 178     -10.079  12.135   3.677  1.00 93.56           H
ATOM   2618  CB  ALA A 178     -11.561  11.263   2.393  1.00 93.56           C
ATOM   2619 1HB  ALA A 178     -11.627  12.158   1.773  1.00 93.56           H
ATOM   2620 2HB  ALA A 178     -11.674  10.378   1.767  1.00 93.56           H
ATOM   2621 3HB  ALA A 178     -12.352  11.282   3.143  1.00 93.56           H
ATOM   2622  HN  ALA A 178      -9.459  11.104   1.146  1.00 93.56           H
ATOM   2623  N   LEU A 179      -9.643   8.902   3.416  1.00 91.23           N
ATOM   2624  CA  LEU A 179      -9.545   7.652   4.150  1.00 91.23           C
ATOM   2625  C   LEU A 179      -8.351   7.717   5.103  1.00 91.23           C
ATOM   2626  O   LEU A 179      -8.192   6.854   5.965  1.00 91.23           O
ATOM   2627  HA  LEU A 179     -10.455   7.548   4.742  1.00 91.23           H
ATOM   2628  CB  LEU A 179      -9.497   6.466   3.184  1.00 91.23           C
ATOM   2629 1HB  LEU A 179      -8.726   6.661   2.439  1.00 91.23           H
ATOM   2630 2HB  LEU A 179      -9.186   5.582   3.741  1.00 91.23           H
ATOM   2631  CG  LEU A 179     -10.802   6.142   2.454  1.00 91.23           C
ATOM   2632  HG  LEU A 179     -11.136   7.041   1.936  1.00 91.23           H
ATOM   2633  CD1 LEU A 179     -10.582   5.063   1.391  1.00 91.23           C
ATOM   2634 1HD1 LEU A 179      -9.852   5.415   0.662  1.00 91.23           H
ATOM   2635 2HD1 LEU A 179     -10.212   4.155   1.866  1.00 91.23           H
ATOM   2636 3HD1 LEU A 179     -11.525   4.852   0.887  1.00 91.23           H
ATOM   2637  CD2 LEU A 179     -11.902   5.755   3.444  1.00 91.23           C
ATOM   2638 1HD2 LEU A 179     -11.590   4.876   4.009  1.00 91.23           H
ATOM   2639 2HD2 LEU A 179     -12.082   6.583   4.129  1.00 91.23           H
ATOM   2640 3HD2 LEU A 179     -12.819   5.529   2.898  1.00 91.23           H
ATOM   2641  HN  LEU A 179      -9.384   8.847   2.452  1.00 91.23           H
ATOM   2642  N   CYS A 180      -7.542   8.750   4.918  1.00 92.05           N
ATOM   2643  CA  CYS A 180      -6.323   8.895   5.695  1.00 92.05           C
ATOM   2644  C   CYS A 180      -6.597   9.871   6.841  1.00 92.05           C
ATOM   2645  O   CYS A 180      -5.695  10.200   7.609  1.00 92.05           O
ATOM   2646  HA  CYS A 180      -6.077   7.905   6.080  1.00 92.05           H
ATOM   2647  CB  CYS A 180      -5.149   9.350   4.825  1.00 92.05           C
ATOM   2648 1HB  CYS A 180      -5.393  10.293   4.335  1.00 92.05           H
ATOM   2649 2HB  CYS A 180      -4.274   9.533   5.449  1.00 92.05           H
ATOM   2650  SG  CYS A 180      -4.767   8.074   3.571  1.00 92.05           S
ATOM   2651  HG  CYS A 180      -5.916   8.182   2.909  1.00 92.05           H
ATOM   2652  HN  CYS A 180      -7.708   9.478   4.252  1.00 92.05           H
ATOM   2653  N   ILE A 181      -7.846  10.307   6.919  1.00 93.20           N
ATOM   2654  CA  ILE A 181      -8.240  11.272   7.931  1.00 93.20           C
ATOM   2655  C   ILE A 181      -7.910  10.714   9.317  1.00 93.20           C
ATOM   2656  O   ILE A 181      -7.319  11.407  10.144  1.00 93.20           O
ATOM   2657  HA  ILE A 181      -7.647  12.173   7.771  1.00 93.20           H
ATOM   2658  CB  ILE A 181      -9.709  11.660   7.758  1.00 93.20           C
ATOM   2659  HB  ILE A 181     -10.283  10.752   7.571  1.00 93.20           H
ATOM   2660  CG1 ILE A 181      -9.897  12.570   6.543  1.00 93.20           C
ATOM   2661 1HG1 ILE A 181      -9.403  13.526   6.720  1.00 93.20           H
ATOM   2662 2HG1 ILE A 181      -9.420  12.122   5.671  1.00 93.20           H
ATOM   2663  CG2 ILE A 181     -10.264  12.290   9.037  1.00 93.20           C
ATOM   2664 1HG2 ILE A 181     -10.186  11.576   9.857  1.00 93.20           H
ATOM   2665 2HG2 ILE A 181      -9.693  13.185   9.279  1.00 93.20           H
ATOM   2666 3HG2 ILE A 181     -11.311  12.556   8.887  1.00 93.20           H
ATOM   2667  CD1 ILE A 181     -11.382  12.803   6.256  1.00 93.20           C
ATOM   2668 1HD1 ILE A 181     -11.867  11.848   6.055  1.00 93.20           H
ATOM   2669 2HD1 ILE A 181     -11.849  13.273   7.120  1.00 93.20           H
ATOM   2670 3HD1 ILE A 181     -11.486  13.453   5.387  1.00 93.20           H
ATOM   2671  HN  ILE A 181      -8.580  10.012   6.308  1.00 93.20           H
ATOM   2672  N   PRO A 182      -8.283   9.458   9.595  1.00 91.16           N
ATOM   2673  CA  PRO A 182      -8.082   8.888  10.929  1.00 91.16           C
ATOM   2674  C   PRO A 182      -6.643   9.022  11.402  1.00 91.16           C
ATOM   2675  O   PRO A 182      -6.394   9.411  12.542  1.00 91.16           O
ATOM   2676  HA  PRO A 182      -8.675   9.434  11.663  1.00 91.16           H
ATOM   2677  CB  PRO A 182      -8.491   7.423  10.764  1.00 91.16           C
ATOM   2678 1HB  PRO A 182      -7.638   6.794  10.510  1.00 91.16           H
ATOM   2679 2HB  PRO A 182      -8.921   7.021  11.681  1.00 91.16           H
ATOM   2680  CG  PRO A 182      -9.513   7.468   9.635  1.00 91.16           C
ATOM   2681 1HG  PRO A 182      -9.638   6.493   9.163  1.00 91.16           H
ATOM   2682 2HG  PRO A 182     -10.500   7.763   9.993  1.00 91.16           H
ATOM   2683  CD  PRO A 182      -8.921   8.493   8.681  1.00 91.16           C
ATOM   2684 1HD  PRO A 182      -8.196   8.043   8.003  1.00 91.16           H
ATOM   2685 2HD  PRO A 182      -9.687   8.958   8.060  1.00 91.16           H
ATOM   2686  N   GLU A 183      -5.726   8.692  10.505  1.00 91.72           N
ATOM   2687  CA  GLU A 183      -4.312   8.715  10.837  1.00 91.72           C
ATOM   2688  C   GLU A 183      -3.879  10.133  11.217  1.00 91.72           C
ATOM   2689  O   GLU A 183      -3.082  10.317  12.135  1.00 91.72           O
ATOM   2690  HA  GLU A 183      -4.205   8.053  11.696  1.00 91.72           H
ATOM   2691  CB  GLU A 183      -3.468   8.176   9.680  1.00 91.72           C
ATOM   2692 1HB  GLU A 183      -3.864   8.544   8.734  1.00 91.72           H
ATOM   2693 2HB  GLU A 183      -2.421   8.434   9.838  1.00 91.72           H
ATOM   2694  CG  GLU A 183      -3.531   6.649   9.620  1.00 91.72           C
ATOM   2695 1HG  GLU A 183      -2.787   6.277   8.915  1.00 91.72           H
ATOM   2696 2HG  GLU A 183      -3.281   6.232  10.596  1.00 91.72           H
ATOM   2697  CD  GLU A 183      -4.923   6.174   9.199  1.00 91.72           C
ATOM   2698  OE1 GLU A 183      -5.224   4.990   9.466  1.00 91.72           O
ATOM   2699  OE2 GLU A 183      -5.655   7.005   8.619  1.00 91.72           O
ATOM   2700  HN  GLU A 183      -5.935   8.413   9.568  1.00 91.72           H
ATOM   2701  N   ILE A 184      -4.424  11.098  10.491  1.00 94.04           N
ATOM   2702  CA  ILE A 184      -4.019  12.483  10.662  1.00 94.04           C
ATOM   2703  C   ILE A 184      -4.415  12.956  12.062  1.00 94.04           C
ATOM   2704  O   ILE A 184      -3.691  13.730  12.688  1.00 94.04           O
ATOM   2705  HA  ILE A 184      -2.932  12.517  10.581  1.00 94.04           H
ATOM   2706  CB  ILE A 184      -4.585  13.350   9.537  1.00 94.04           C
ATOM   2707  HB  ILE A 184      -5.665  13.204   9.503  1.00 94.04           H
ATOM   2708  CG1 ILE A 184      -4.028  12.918   8.178  1.00 94.04           C
ATOM   2709 1HG1 ILE A 184      -2.962  13.137   8.132  1.00 94.04           H
ATOM   2710 2HG1 ILE A 184      -4.137  11.839   8.063  1.00 94.04           H
ATOM   2711  CG2 ILE A 184      -4.338  14.835   9.811  1.00 94.04           C
ATOM   2712 1HG2 ILE A 184      -4.822  15.117  10.746  1.00 94.04           H
ATOM   2713 2HG2 ILE A 184      -3.266  15.017   9.887  1.00 94.04           H
ATOM   2714 3HG2 ILE A 184      -4.751  15.428   8.995  1.00 94.04           H
ATOM   2715  CD1 ILE A 184      -4.752  13.634   7.036  1.00 94.04           C
ATOM   2716 1HD1 ILE A 184      -5.814  13.393   7.071  1.00 94.04           H
ATOM   2717 2HD1 ILE A 184      -4.620  14.711   7.141  1.00 94.04           H
ATOM   2718 3HD1 ILE A 184      -4.337  13.308   6.082  1.00 94.04           H
ATOM   2719  HN  ILE A 184      -5.129  10.947   9.799  1.00 94.04           H
ATOM   2720  N   LEU A 185      -5.563  12.472  12.513  1.00 93.52           N
ATOM   2721  CA  LEU A 185      -6.164  12.985  13.733  1.00 93.52           C
ATOM   2722  C   LEU A 185      -5.423  12.411  14.942  1.00 93.52           C
ATOM   2723  O   LEU A 185      -5.004  13.153  15.828  1.00 93.52           O
ATOM   2724  HA  LEU A 185      -6.033  14.068  13.731  1.00 93.52           H
ATOM   2725  CB  LEU A 185      -7.669  12.710  13.745  1.00 93.52           C
ATOM   2726 1HB  LEU A 185      -7.826  11.649  13.553  1.00 93.52           H
ATOM   2727 2HB  LEU A 185      -8.046  12.912  14.747  1.00 93.52           H
ATOM   2728  CG  LEU A 185      -8.505  13.511  12.745  1.00 93.52           C
ATOM   2729  HG  LEU A 185      -8.154  13.275  11.740  1.00 93.52           H
ATOM   2730  CD1 LEU A 185      -9.979  13.107  12.815  1.00 93.52           C
ATOM   2731 1HD1 LEU A 185     -10.077  12.046  12.583  1.00 93.52           H
ATOM   2732 2HD1 LEU A 185     -10.360  13.295  13.819  1.00 93.52           H
ATOM   2733 3HD1 LEU A 185     -10.551  13.691  12.094  1.00 93.52           H
ATOM   2734  CD2 LEU A 185      -8.313  15.015  12.949  1.00 93.52           C
ATOM   2735 1HD2 LEU A 185      -8.620  15.287  13.958  1.00 93.52           H
ATOM   2736 2HD2 LEU A 185      -7.262  15.269  12.808  1.00 93.52           H
ATOM   2737 3HD2 LEU A 185      -8.918  15.560  12.225  1.00 93.52           H
ATOM   2738  HN  LEU A 185      -6.079  11.745  12.062  1.00 93.52           H
ATOM   2739  N   TYR A 186      -5.286  11.093  14.940  1.00 92.26           N
ATOM   2740  CA  TYR A 186      -4.953  10.373  16.157  1.00 92.26           C
ATOM   2741  C   TYR A 186      -3.447  10.119  16.250  1.00 92.26           C
ATOM   2742  O   TYR A 186      -2.952   9.671  17.283  1.00 92.26           O
ATOM   2743  HA  TYR A 186      -5.264  10.984  17.005  1.00 92.26           H
ATOM   2744  CB  TYR A 186      -5.680   9.030  16.065  1.00 92.26           C
ATOM   2745 1HB  TYR A 186      -5.325   8.496  15.184  1.00 92.26           H
ATOM   2746 2HB  TYR A 186      -5.415   8.425  16.932  1.00 92.26           H
ATOM   2747  CG  TYR A 186      -7.203   9.150  15.991  1.00 92.26           C
ATOM   2748  CD1 TYR A 186      -7.878   9.936  16.902  1.00 92.26           C
ATOM   2749  HD1 TYR A 186      -7.326  10.471  17.675  1.00 92.26           H
ATOM   2750  CD2 TYR A 186      -7.902   8.473  15.012  1.00 92.26           C
ATOM   2751  HD2 TYR A 186      -7.369   7.852  14.292  1.00 92.26           H
ATOM   2752  CE1 TYR A 186      -9.312  10.050  16.833  1.00 92.26           C
ATOM   2753  HE1 TYR A 186      -9.858  10.667  17.547  1.00 92.26           H
ATOM   2754  CE2 TYR A 186      -9.336   8.587  14.943  1.00 92.26           C
ATOM   2755  HE2 TYR A 186      -9.900   8.058  14.175  1.00 92.26           H
ATOM   2756  CZ  TYR A 186      -9.970   9.370  15.856  1.00 92.26           C
ATOM   2757  OH  TYR A 186     -11.324   9.477  15.790  1.00 92.26           O
ATOM   2758  HH  TYR A 186     -11.656   9.092  14.929  1.00 92.26           H
ATOM   2759  HN  TYR A 186      -5.397  10.520  14.127  1.00 92.26           H
ATOM   2760  N   SER A 187      -2.761  10.416  15.157  1.00 92.86           N
ATOM   2761  CA  SER A 187      -1.316  10.269  15.117  1.00 92.86           C
ATOM   2762  C   SER A 187      -0.661  11.269  16.073  1.00 92.86           C
ATOM   2763  O   SER A 187      -0.852  12.477  15.939  1.00 92.86           O
ATOM   2764  HA  SER A 187      -1.120   9.247  15.441  1.00 92.86           H
ATOM   2765  CB  SER A 187      -0.781  10.464  13.697  1.00 92.86           C
ATOM   2766 1HB  SER A 187      -1.086  11.443  13.326  1.00 92.86           H
ATOM   2767 2HB  SER A 187       0.309  10.456  13.716  1.00 92.86           H
ATOM   2768  OG  SER A 187      -1.247   9.454  12.807  1.00 92.86           O
ATOM   2769  HG  SER A 187      -1.755   9.870  12.053  1.00 92.86           H
ATOM   2770  HN  SER A 187      -3.175  10.751  14.310  1.00 92.86           H
ATOM   2771  N   GLN A 188       0.097  10.729  17.016  1.00 92.27           N
ATOM   2772  CA  GLN A 188       0.748  11.556  18.017  1.00 92.27           C
ATOM   2773  C   GLN A 188       2.098  10.951  18.409  1.00 92.27           C
ATOM   2774  O   GLN A 188       2.401   9.815  18.047  1.00 92.27           O
ATOM   2775  HA  GLN A 188       0.901  12.523  17.539  1.00 92.27           H
ATOM   2776  CB  GLN A 188      -0.148  11.739  19.244  1.00 92.27           C
ATOM   2777 1HB  GLN A 188      -0.383  10.766  19.675  1.00 92.27           H
ATOM   2778 2HB  GLN A 188       0.386  12.304  20.008  1.00 92.27           H
ATOM   2779  CG  GLN A 188      -1.442  12.466  18.874  1.00 92.27           C
ATOM   2780 1HG  GLN A 188      -1.208  13.366  18.307  1.00 92.27           H
ATOM   2781 2HG  GLN A 188      -2.049  11.831  18.229  1.00 92.27           H
ATOM   2782  CD  GLN A 188      -2.239  12.838  20.127  1.00 92.27           C
ATOM   2783  OE1 GLN A 188      -1.772  12.723  21.248  1.00 92.27           O
ATOM   2784  NE2 GLN A 188      -3.464  13.290  19.874  1.00 92.27           N
ATOM   2785 1HE2 GLN A 188      -3.786  13.360  18.930  1.00 92.27           H
ATOM   2786 2HE2 GLN A 188      -4.062  13.560  20.628  1.00 92.27           H
ATOM   2787  HN  GLN A 188       0.268   9.747  17.101  1.00 92.27           H
ATOM   2788  N   ILE A 189       2.871  11.737  19.144  1.00 92.04           N
ATOM   2789  CA  ILE A 189       4.099  11.234  19.738  1.00 92.04           C
ATOM   2790  C   ILE A 189       3.834  10.847  21.194  1.00 92.04           C
ATOM   2791  O   ILE A 189       3.337  11.657  21.975  1.00 92.04           O
ATOM   2792  HA  ILE A 189       4.384  10.337  19.188  1.00 92.04           H
ATOM   2793  CB  ILE A 189       5.231  12.250  19.567  1.00 92.04           C
ATOM   2794  HB  ILE A 189       4.919  13.188  20.025  1.00 92.04           H
ATOM   2795  CG1 ILE A 189       5.494  12.534  18.087  1.00 92.04           C
ATOM   2796 1HG1 ILE A 189       5.885  11.638  17.605  1.00 92.04           H
ATOM   2797 2HG1 ILE A 189       4.556  12.781  17.588  1.00 92.04           H
ATOM   2798  CG2 ILE A 189       6.495  11.789  20.296  1.00 92.04           C
ATOM   2799 1HG2 ILE A 189       6.281  11.679  21.359  1.00 92.04           H
ATOM   2800 2HG2 ILE A 189       6.820  10.831  19.889  1.00 92.04           H
ATOM   2801 3HG2 ILE A 189       7.283  12.528  20.158  1.00 92.04           H
ATOM   2802  CD1 ILE A 189       6.486  13.686  17.918  1.00 92.04           C
ATOM   2803 1HD1 ILE A 189       6.081  14.586  18.380  1.00 92.04           H
ATOM   2804 2HD1 ILE A 189       7.430  13.425  18.397  1.00 92.04           H
ATOM   2805 3HD1 ILE A 189       6.655  13.867  16.856  1.00 92.04           H
ATOM   2806  HN  ILE A 189       2.672  12.698  19.334  1.00 92.04           H
ATOM   2807  N   LYS A 190       4.178   9.609  21.515  1.00 87.80           N
ATOM   2808  CA  LYS A 190       4.063   9.131  22.883  1.00 87.80           C
ATOM   2809  C   LYS A 190       5.462   8.879  23.449  1.00 87.80           C
ATOM   2810  O   LYS A 190       6.277   8.203  22.823  1.00 87.80           O
ATOM   2811  HA  LYS A 190       3.592   9.922  23.466  1.00 87.80           H
ATOM   2812  CB  LYS A 190       3.144   7.910  22.948  1.00 87.80           C
ATOM   2813 1HB  LYS A 190       2.206   8.128  22.438  1.00 87.80           H
ATOM   2814 2HB  LYS A 190       3.605   7.074  22.422  1.00 87.80           H
ATOM   2815  CG  LYS A 190       2.862   7.513  24.399  1.00 87.80           C
ATOM   2816 1HG  LYS A 190       3.798   7.271  24.902  1.00 87.80           H
ATOM   2817 2HG  LYS A 190       2.423   8.357  24.932  1.00 87.80           H
ATOM   2818  CD  LYS A 190       1.916   6.313  24.465  1.00 87.80           C
ATOM   2819 1HD  LYS A 190       0.910   6.622  24.178  1.00 87.80           H
ATOM   2820 2HD  LYS A 190       2.233   5.555  23.748  1.00 87.80           H
ATOM   2821  CE  LYS A 190       1.889   5.713  25.872  1.00 87.80           C
ATOM   2822 1HE  LYS A 190       2.902   5.659  26.270  1.00 87.80           H
ATOM   2823 2HE  LYS A 190       1.318   6.359  26.539  1.00 87.80           H
ATOM   2824  NZ  LYS A 190       1.287   4.361  25.847  1.00 87.80           N
ATOM   2825 1HZ  LYS A 190       1.495   3.882  26.717  1.00 87.80           H
ATOM   2826 2HZ  LYS A 190       0.282   4.440  25.737  1.00 87.80           H
ATOM   2827 3HZ  LYS A 190       1.672   3.833  25.072  1.00 87.80           H
ATOM   2828  HN  LYS A 190       4.529   8.938  20.862  1.00 87.80           H
ATOM   2829  N   GLU A 191       5.697   9.436  24.628  1.00 84.59           N
ATOM   2830  CA  GLU A 191       6.945   9.198  25.333  1.00 84.59           C
ATOM   2831  C   GLU A 191       6.772   8.068  26.351  1.00 84.59           C
ATOM   2832  O   GLU A 191       5.888   8.127  27.204  1.00 84.59           O
ATOM   2833  HA  GLU A 191       7.659   8.898  24.566  1.00 84.59           H
ATOM   2834  CB  GLU A 191       7.445  10.475  26.011  1.00 84.59           C
ATOM   2835 1HB  GLU A 191       6.625  10.951  26.548  1.00 84.59           H
ATOM   2836 2HB  GLU A 191       8.300  10.243  26.647  1.00 84.59           H
ATOM   2837  CG  GLU A 191       7.940  11.487  24.976  1.00 84.59           C
ATOM   2838 1HG  GLU A 191       8.686  11.020  24.333  1.00 84.59           H
ATOM   2839 2HG  GLU A 191       7.112  11.792  24.335  1.00 84.59           H
ATOM   2840  CD  GLU A 191       8.544  12.717  25.657  1.00 84.59           C
ATOM   2841  OE1 GLU A 191       9.015  13.604  24.912  1.00 84.59           O
ATOM   2842  OE2 GLU A 191       8.522  12.742  26.906  1.00 84.59           O
ATOM   2843  HN  GLU A 191       5.054  10.040  25.100  1.00 84.59           H
ATOM   2844  N   GLU A 192       7.632   7.067  26.228  1.00 76.57           N
ATOM   2845  CA  GLU A 192       7.527   5.884  27.065  1.00 76.57           C
ATOM   2846  C   GLU A 192       8.917   5.420  27.504  1.00 76.57           C
ATOM   2847  O   GLU A 192       9.757   5.090  26.669  1.00 76.57           O
ATOM   2848  HA  GLU A 192       6.949   6.195  27.935  1.00 76.57           H
ATOM   2849  CB  GLU A 192       6.778   4.764  26.340  1.00 76.57           C
ATOM   2850 1HB  GLU A 192       5.746   5.067  26.163  1.00 76.57           H
ATOM   2851 2HB  GLU A 192       7.311   4.497  25.428  1.00 76.57           H
ATOM   2852  CG  GLU A 192       6.725   3.497  27.195  1.00 76.57           C
ATOM   2853 1HG  GLU A 192       7.342   2.722  26.742  1.00 76.57           H
ATOM   2854 2HG  GLU A 192       7.143   3.701  28.181  1.00 76.57           H
ATOM   2855  CD  GLU A 192       5.288   2.992  27.340  1.00 76.57           C
ATOM   2856  OE1 GLU A 192       4.945   2.569  28.465  1.00 76.57           O
ATOM   2857  OE2 GLU A 192       4.564   3.041  26.322  1.00 76.57           O
ATOM   2858  HN  GLU A 192       8.387   7.056  25.573  1.00 76.57           H
ATOM   2859  N   SER A 193       9.116   5.409  28.814  1.00 73.04           N
ATOM   2860  CA  SER A 193      10.368   4.932  29.376  1.00 73.04           C
ATOM   2861  C   SER A 193      11.545   5.673  28.737  1.00 73.04           C
ATOM   2862  O   SER A 193      12.608   5.091  28.526  1.00 73.04           O
ATOM   2863  HA  SER A 193      10.309   5.155  30.442  1.00 73.04           H
ATOM   2864  CB  SER A 193      10.521   3.423  29.179  1.00 73.04           C
ATOM   2865 1HB  SER A 193      11.559   3.137  29.355  1.00 73.04           H
ATOM   2866 2HB  SER A 193       9.917   2.897  29.919  1.00 73.04           H
ATOM   2867  OG  SER A 193      10.132   3.012  27.871  1.00 73.04           O
ATOM   2868  HG  SER A 193       9.982   2.024  27.853  1.00 73.04           H
ATOM   2869  HN  SER A 193       8.442   5.717  29.485  1.00 73.04           H
ATOM   2870  N   GLY A 194      11.314   6.945  28.446  1.00 76.82           N
ATOM   2871  CA  GLY A 194      12.366   7.792  27.911  1.00 76.82           C
ATOM   2872  C   GLY A 194      12.537   7.570  26.407  1.00 76.82           C
ATOM   2873  O   GLY A 194      13.494   8.058  25.808  1.00 76.82           O
ATOM   2874 1HA  GLY A 194      12.128   8.839  28.102  1.00 76.82           H
ATOM   2875 2HA  GLY A 194      13.305   7.580  28.422  1.00 76.82           H
ATOM   2876  HN  GLY A 194      10.430   7.395  28.571  1.00 76.82           H
ATOM   2877  N   ILE A 195      11.594   6.831  25.839  1.00 84.29           N
ATOM   2878  CA  ILE A 195      11.612   6.563  24.411  1.00 84.29           C
ATOM   2879  C   ILE A 195      10.398   7.227  23.757  1.00 84.29           C
ATOM   2880  O   ILE A 195       9.261   6.978  24.154  1.00 84.29           O
ATOM   2881  HA  ILE A 195      12.515   7.019  24.004  1.00 84.29           H
ATOM   2882  CB  ILE A 195      11.706   5.059  24.150  1.00 84.29           C
ATOM   2883  HB  ILE A 195      10.936   4.561  24.739  1.00 84.29           H
ATOM   2884  CG1 ILE A 195      13.056   4.506  24.610  1.00 84.29           C
ATOM   2885 1HG1 ILE A 195      13.832   4.793  23.900  1.00 84.29           H
ATOM   2886 2HG1 ILE A 195      13.325   4.945  25.571  1.00 84.29           H
ATOM   2887  CG2 ILE A 195      11.427   4.739  22.680  1.00 84.29           C
ATOM   2888 1HG2 ILE A 195      10.424   5.077  22.419  1.00 84.29           H
ATOM   2889 2HG2 ILE A 195      12.157   5.250  22.052  1.00 84.29           H
ATOM   2890 3HG2 ILE A 195      11.500   3.663  22.521  1.00 84.29           H
ATOM   2891  CD1 ILE A 195      13.011   2.981  24.734  1.00 84.29           C
ATOM   2892 1HD1 ILE A 195      12.251   2.699  25.463  1.00 84.29           H
ATOM   2893 2HD1 ILE A 195      12.766   2.545  23.766  1.00 84.29           H
ATOM   2894 3HD1 ILE A 195      13.983   2.615  25.063  1.00 84.29           H
ATOM   2895  HN  ILE A 195      10.830   6.421  26.337  1.00 84.29           H
ATOM   2896  N   ALA A 196      10.681   8.058  22.765  1.00 90.38           N
ATOM   2897  CA  ALA A 196       9.625   8.706  22.007  1.00 90.38           C
ATOM   2898  C   ALA A 196       9.144   7.763  20.901  1.00 90.38           C
ATOM   2899  O   ALA A 196       9.951   7.233  20.139  1.00 90.38           O
ATOM   2900  HA  ALA A 196       8.798   8.902  22.690  1.00 90.38           H
ATOM   2901  CB  ALA A 196      10.135  10.038  21.455  1.00 90.38           C
ATOM   2902 1HB  ALA A 196      10.436  10.682  22.281  1.00 90.38           H
ATOM   2903 2HB  ALA A 196      10.991   9.858  20.804  1.00 90.38           H
ATOM   2904 3HB  ALA A 196       9.342  10.524  20.886  1.00 90.38           H
ATOM   2905  HN  ALA A 196      11.611   8.290  22.478  1.00 90.38           H
ATOM   2906  N   ILE A 197       7.833   7.583  20.850  1.00 89.13           N
ATOM   2907  CA  ILE A 197       7.238   6.685  19.874  1.00 89.13           C
ATOM   2908  C   ILE A 197       6.149   7.430  19.100  1.00 89.13           C
ATOM   2909  O   ILE A 197       5.274   8.054  19.698  1.00 89.13           O
ATOM   2910  HA  ILE A 197       8.023   6.397  19.175  1.00 89.13           H
ATOM   2911  CB  ILE A 197       6.745   5.406  20.554  1.00 89.13           C
ATOM   2912  HB  ILE A 197       6.017   5.684  21.317  1.00 89.13           H
ATOM   2913  CG1 ILE A 197       7.892   4.685  21.264  1.00 89.13           C
ATOM   2914 1HG1 ILE A 197       8.628   4.355  20.531  1.00 89.13           H
ATOM   2915 2HG1 ILE A 197       8.400   5.376  21.936  1.00 89.13           H
ATOM   2916  CG2 ILE A 197       6.027   4.497  19.555  1.00 89.13           C
ATOM   2917 1HG2 ILE A 197       5.169   5.023  19.135  1.00 89.13           H
ATOM   2918 2HG2 ILE A 197       6.713   4.224  18.753  1.00 89.13           H
ATOM   2919 3HG2 ILE A 197       5.686   3.595  20.064  1.00 89.13           H
ATOM   2920  CD1 ILE A 197       7.376   3.481  22.055  1.00 89.13           C
ATOM   2921 1HD1 ILE A 197       6.659   3.819  22.804  1.00 89.13           H
ATOM   2922 2HD1 ILE A 197       6.890   2.781  21.376  1.00 89.13           H
ATOM   2923 3HD1 ILE A 197       8.212   2.987  22.550  1.00 89.13           H
ATOM   2924  HN  ILE A 197       7.181   8.037  21.458  1.00 89.13           H
ATOM   2925  N   CYS A 198       6.238   7.339  17.781  1.00 91.76           N
ATOM   2926  CA  CYS A 198       5.164   7.812  16.924  1.00 91.76           C
ATOM   2927  C   CYS A 198       4.079   6.734  16.875  1.00 91.76           C
ATOM   2928  O   CYS A 198       4.283   5.669  16.294  1.00 91.76           O
ATOM   2929  HA  CYS A 198       4.781   8.726  17.377  1.00 91.76           H
ATOM   2930  CB  CYS A 198       5.673   8.174  15.527  1.00 91.76           C
ATOM   2931 1HB  CYS A 198       6.305   9.060  15.579  1.00 91.76           H
ATOM   2932 2HB  CYS A 198       6.290   7.365  15.135  1.00 91.76           H
ATOM   2933  SG  CYS A 198       4.259   8.480  14.406  1.00 91.76           S
ATOM   2934  HN  CYS A 198       7.024   6.953  17.299  1.00 91.76           H
ATOM   2935  N   THR A 199       2.950   7.048  17.493  1.00 91.13           N
ATOM   2936  CA  THR A 199       1.839   6.113  17.542  1.00 91.13           C
ATOM   2937  C   THR A 199       0.513   6.848  17.337  1.00 91.13           C
ATOM   2938  O   THR A 199       0.477   8.077  17.323  1.00 91.13           O
ATOM   2939  HA  THR A 199       1.946   5.409  16.717  1.00 91.13           H
ATOM   2940  CB  THR A 199       1.916   5.358  18.871  1.00 91.13           C
ATOM   2941  HB  THR A 199       2.940   5.051  19.085  1.00 91.13           H
ATOM   2942  OG1 THR A 199       0.975   4.298  18.723  1.00 91.13           O
ATOM   2943  HG1 THR A 199       1.134   3.599  19.421  1.00 91.13           H
ATOM   2944  CG2 THR A 199       1.373   6.178  20.043  1.00 91.13           C
ATOM   2945 1HG2 THR A 199       0.328   6.427  19.859  1.00 91.13           H
ATOM   2946 2HG2 THR A 199       1.953   7.095  20.144  1.00 91.13           H
ATOM   2947 3HG2 THR A 199       1.451   5.596  20.961  1.00 91.13           H
ATOM   2948  HN  THR A 199       2.788   7.921  17.952  1.00 91.13           H
ATOM   2949  N   MET A 200      -0.544   6.063  17.183  1.00 91.29           N
ATOM   2950  CA  MET A 200      -1.891   6.604  17.242  1.00 91.29           C
ATOM   2951  C   MET A 200      -2.464   6.496  18.657  1.00 91.29           C
ATOM   2952  O   MET A 200      -2.339   5.457  19.303  1.00 91.29           O
ATOM   2953  HA  MET A 200      -1.800   7.652  16.959  1.00 91.29           H
ATOM   2954  CB  MET A 200      -2.791   5.840  16.268  1.00 91.29           C
ATOM   2955 1HB  MET A 200      -2.737   4.772  16.479  1.00 91.29           H
ATOM   2956 2HB  MET A 200      -3.828   6.142  16.413  1.00 91.29           H
ATOM   2957  CG  MET A 200      -2.375   6.101  14.819  1.00 91.29           C
ATOM   2958 1HG  MET A 200      -2.282   7.174  14.646  1.00 91.29           H
ATOM   2959 2HG  MET A 200      -1.397   5.662  14.627  1.00 91.29           H
ATOM   2960  SD  MET A 200      -3.584   5.408  13.703  1.00 91.29           S
ATOM   2961  CE  MET A 200      -3.562   3.706  14.242  1.00 91.29           C
ATOM   2962 1HE  MET A 200      -2.558   3.298  14.117  1.00 91.29           H
ATOM   2963 2HE  MET A 200      -3.847   3.654  15.292  1.00 91.29           H
ATOM   2964 3HE  MET A 200      -4.266   3.127  13.644  1.00 91.29           H
ATOM   2965  HN  MET A 200      -0.490   5.078  17.021  1.00 91.29           H
ATOM   2966  N   VAL A 201      -3.078   7.584  19.097  1.00 91.81           N
ATOM   2967  CA  VAL A 201      -3.710   7.610  20.405  1.00 91.81           C
ATOM   2968  C   VAL A 201      -5.213   7.842  20.237  1.00 91.81           C
ATOM   2969  O   VAL A 201      -5.628   8.803  19.592  1.00 91.81           O
ATOM   2970  HA  VAL A 201      -3.554   6.634  20.865  1.00 91.81           H
ATOM   2971  CB  VAL A 201      -3.038   8.663  21.289  1.00 91.81           C
ATOM   2972  HB  VAL A 201      -3.212   9.640  20.839  1.00 91.81           H
ATOM   2973  CG1 VAL A 201      -3.653   8.676  22.690  1.00 91.81           C
ATOM   2974 1HG1 VAL A 201      -4.716   8.906  22.618  1.00 91.81           H
ATOM   2975 2HG1 VAL A 201      -3.524   7.697  23.153  1.00 91.81           H
ATOM   2976 3HG1 VAL A 201      -3.158   9.433  23.298  1.00 91.81           H
ATOM   2977  CG2 VAL A 201      -1.526   8.439  21.356  1.00 91.81           C
ATOM   2978 1HG2 VAL A 201      -1.323   7.452  21.773  1.00 91.81           H
ATOM   2979 2HG2 VAL A 201      -1.104   8.505  20.354  1.00 91.81           H
ATOM   2980 3HG2 VAL A 201      -1.074   9.201  21.991  1.00 91.81           H
ATOM   2981  HN  VAL A 201      -3.149   8.436  18.577  1.00 91.81           H
ATOM   2982  N   TYR A 202      -5.987   6.943  20.828  1.00 90.88           N
ATOM   2983  CA  TYR A 202      -7.434   7.011  20.714  1.00 90.88           C
ATOM   2984  C   TYR A 202      -8.052   7.658  21.955  1.00 90.88           C
ATOM   2985  O   TYR A 202      -7.621   7.395  23.076  1.00 90.88           O
ATOM   2986  HA  TYR A 202      -7.674   7.617  19.840  1.00 90.88           H
ATOM   2987  CB  TYR A 202      -7.917   5.563  20.613  1.00 90.88           C
ATOM   2988 1HB  TYR A 202      -7.530   5.002  21.463  1.00 90.88           H
ATOM   2989 2HB  TYR A 202      -9.005   5.548  20.690  1.00 90.88           H
ATOM   2990  CG  TYR A 202      -7.502   4.857  19.321  1.00 90.88           C
ATOM   2991  CD1 TYR A 202      -8.264   5.001  18.180  1.00 90.88           C
ATOM   2992  HD1 TYR A 202      -9.162   5.619  18.199  1.00 90.88           H
ATOM   2993  CD2 TYR A 202      -6.365   4.075  19.298  1.00 90.88           C
ATOM   2994  HD2 TYR A 202      -5.763   3.960  20.199  1.00 90.88           H
ATOM   2995  CE1 TYR A 202      -7.873   4.336  16.964  1.00 90.88           C
ATOM   2996  HE1 TYR A 202      -8.466   4.442  16.055  1.00 90.88           H
ATOM   2997  CE2 TYR A 202      -5.974   3.410  18.082  1.00 90.88           C
ATOM   2998  HE2 TYR A 202      -5.078   2.789  18.049  1.00 90.88           H
ATOM   2999  CZ  TYR A 202      -6.747   3.573  16.975  1.00 90.88           C
ATOM   3000  OH  TYR A 202      -6.378   2.945  15.827  1.00 90.88           O
ATOM   3001  HH  TYR A 202      -5.707   2.232  16.028  1.00 90.88           H
ATOM   3002  HN  TYR A 202      -5.642   6.181  21.376  1.00 90.88           H
ATOM   3003  N   PRO A 203      -9.069   8.513  21.778  1.00 82.32           N
ATOM   3004  CA  PRO A 203      -9.622   9.270  22.904  1.00 82.32           C
ATOM   3005  C   PRO A 203     -10.358   8.381  23.892  1.00 82.32           C
ATOM   3006  O   PRO A 203     -10.995   7.404  23.499  1.00 82.32           O
ATOM   3007  HA  PRO A 203      -8.818   9.730  23.479  1.00 82.32           H
ATOM   3008  CB  PRO A 203     -10.562  10.276  22.236  1.00 82.32           C
ATOM   3009 1HB  PRO A 203     -11.421  10.503  22.868  1.00 82.32           H
ATOM   3010 2HB  PRO A 203     -10.059  11.222  22.033  1.00 82.32           H
ATOM   3011  CG  PRO A 203     -10.976   9.588  20.967  1.00 82.32           C
ATOM   3012 1HG  PRO A 203     -11.821   8.920  21.139  1.00 82.32           H
ATOM   3013 2HG  PRO A 203     -11.289  10.309  20.212  1.00 82.32           H
ATOM   3014  CD  PRO A 203      -9.765   8.824  20.517  1.00 82.32           C
ATOM   3015 1HD  PRO A 203     -10.040   7.919  19.975  1.00 82.32           H
ATOM   3016 2HD  PRO A 203      -9.141   9.419  19.850  1.00 82.32           H
ATOM   3017  N   SER A 204     -10.250   8.745  25.162  1.00 71.32           N
ATOM   3018  CA  SER A 204     -10.436   7.783  26.235  1.00 71.32           C
ATOM   3019  C   SER A 204     -11.771   7.057  26.061  1.00 71.32           C
ATOM   3020  O   SER A 204     -11.825   5.829  26.111  1.00 71.32           O
ATOM   3021  HA  SER A 204      -9.605   7.084  26.143  1.00 71.32           H
ATOM   3022  CB  SER A 204     -10.378   8.466  27.603  1.00 71.32           C
ATOM   3023 1HB  SER A 204     -10.666   7.754  28.376  1.00 71.32           H
ATOM   3024 2HB  SER A 204      -9.352   8.768  27.814  1.00 71.32           H
ATOM   3025  OG  SER A 204     -11.230   9.607  27.667  1.00 71.32           O
ATOM   3026  HG  SER A 204     -12.164   9.324  27.886  1.00 71.32           H
ATOM   3027  HN  SER A 204     -10.041   9.676  25.460  1.00 71.32           H
ATOM   3028  N   ASP A 205     -12.816   7.846  25.860  1.00 71.00           N
ATOM   3029  CA  ASP A 205     -14.156   7.421  26.226  1.00 71.00           C
ATOM   3030  C   ASP A 205     -14.538   6.187  25.406  1.00 71.00           C
ATOM   3031  O   ASP A 205     -14.965   5.176  25.960  1.00 71.00           O
ATOM   3032  HA  ASP A 205     -14.109   7.212  27.295  1.00 71.00           H
ATOM   3033  CB  ASP A 205     -15.182   8.518  25.934  1.00 71.00           C
ATOM   3034 1HB  ASP A 205     -15.101   8.828  24.892  1.00 71.00           H
ATOM   3035 2HB  ASP A 205     -16.189   8.126  26.073  1.00 71.00           H
ATOM   3036  CG  ASP A 205     -14.968   9.726  26.849  1.00 71.00           C
ATOM   3037  OD1 ASP A 205     -14.175   9.580  27.805  1.00 71.00           O
ATOM   3038  OD2 ASP A 205     -15.602  10.767  26.572  1.00 71.00           O
ATOM   3039  HN  ASP A 205     -12.758   8.759  25.456  1.00 71.00           H
ATOM   3040  N   GLU A 206     -14.369   6.311  24.097  1.00 82.90           N
ATOM   3041  CA  GLU A 206     -14.722   5.231  23.192  1.00 82.90           C
ATOM   3042  C   GLU A 206     -13.483   4.742  22.439  1.00 82.90           C
ATOM   3043  O   GLU A 206     -13.578   4.320  21.287  1.00 82.90           O
ATOM   3044  HA  GLU A 206     -15.107   4.434  23.828  1.00 82.90           H
ATOM   3045  CB  GLU A 206     -15.819   5.668  22.218  1.00 82.90           C
ATOM   3046 1HB  GLU A 206     -15.570   6.644  21.799  1.00 82.90           H
ATOM   3047 2HB  GLU A 206     -15.965   4.899  21.460  1.00 82.90           H
ATOM   3048  CG  GLU A 206     -17.160   5.826  22.937  1.00 82.90           C
ATOM   3049 1HG  GLU A 206     -17.033   6.457  23.817  1.00 82.90           H
ATOM   3050 2HG  GLU A 206     -17.870   6.330  22.283  1.00 82.90           H
ATOM   3051  CD  GLU A 206     -17.721   4.465  23.356  1.00 82.90           C
ATOM   3052  OE1 GLU A 206     -18.788   4.467  24.006  1.00 82.90           O
ATOM   3053  OE2 GLU A 206     -17.069   3.454  23.016  1.00 82.90           O
ATOM   3054  HN  GLU A 206     -13.999   7.128  23.656  1.00 82.90           H
ATOM   3055  N   SER A 207     -12.349   4.816  23.120  1.00 87.90           N
ATOM   3056  CA  SER A 207     -11.073   4.546  22.480  1.00 87.90           C
ATOM   3057  C   SER A 207     -11.094   3.159  21.834  1.00 87.90           C
ATOM   3058  O   SER A 207     -10.683   2.998  20.686  1.00 87.90           O
ATOM   3059  HA  SER A 207     -10.962   5.320  21.720  1.00 87.90           H
ATOM   3060  CB  SER A 207      -9.922   4.647  23.482  1.00 87.90           C
ATOM   3061 1HB  SER A 207      -9.024   4.205  23.049  1.00 87.90           H
ATOM   3062 2HB  SER A 207      -9.699   5.697  23.673  1.00 87.90           H
ATOM   3063  OG  SER A 207     -10.226   3.995  24.712  1.00 87.90           O
ATOM   3064  HG  SER A 207     -10.483   4.671  25.403  1.00 87.90           H
ATOM   3065  HN  SER A 207     -12.293   5.054  24.089  1.00 87.90           H
ATOM   3066  N   THR A 208     -11.578   2.192  22.600  1.00 89.07           N
ATOM   3067  CA  THR A 208     -11.531   0.804  22.173  1.00 89.07           C
ATOM   3068  C   THR A 208     -12.383   0.604  20.918  1.00 89.07           C
ATOM   3069  O   THR A 208     -11.914   0.045  19.928  1.00 89.07           O
ATOM   3070  HA  THR A 208     -10.503   0.562  21.904  1.00 89.07           H
ATOM   3071  CB  THR A 208     -11.970  -0.068  23.351  1.00 89.07           C
ATOM   3072  HB  THR A 208     -11.981  -1.122  23.072  1.00 89.07           H
ATOM   3073  OG1 THR A 208     -13.228   0.478  23.738  1.00 89.07           O
ATOM   3074  HG1 THR A 208     -13.725  -0.177  24.306  1.00 89.07           H
ATOM   3075  CG2 THR A 208     -11.085   0.124  24.583  1.00 89.07           C
ATOM   3076 1HG2 THR A 208     -11.128   1.165  24.903  1.00 89.07           H
ATOM   3077 2HG2 THR A 208     -10.056  -0.138  24.336  1.00 89.07           H
ATOM   3078 3HG2 THR A 208     -11.440  -0.518  25.389  1.00 89.07           H
ATOM   3079  HN  THR A 208     -11.995   2.345  23.496  1.00 89.07           H
ATOM   3080  N   LYS A 209     -13.620   1.071  21.000  1.00 91.05           N
ATOM   3081  CA  LYS A 209     -14.549   0.929  19.892  1.00 91.05           C
ATOM   3082  C   LYS A 209     -13.970   1.616  18.654  1.00 91.05           C
ATOM   3083  O   LYS A 209     -14.092   1.106  17.542  1.00 91.05           O
ATOM   3084  HA  LYS A 209     -14.646  -0.136  19.682  1.00 91.05           H
ATOM   3085  CB  LYS A 209     -15.936   1.440  20.286  1.00 91.05           C
ATOM   3086 1HB  LYS A 209     -15.865   2.476  20.620  1.00 91.05           H
ATOM   3087 2HB  LYS A 209     -16.593   1.431  19.416  1.00 91.05           H
ATOM   3088  CG  LYS A 209     -16.542   0.581  21.398  1.00 91.05           C
ATOM   3089 1HG  LYS A 209     -16.346  -0.472  21.196  1.00 91.05           H
ATOM   3090 2HG  LYS A 209     -16.062   0.818  22.348  1.00 91.05           H
ATOM   3091  CD  LYS A 209     -18.050   0.813  21.511  1.00 91.05           C
ATOM   3092 1HD  LYS A 209     -18.274   1.865  21.335  1.00 91.05           H
ATOM   3093 2HD  LYS A 209     -18.568   0.243  20.739  1.00 91.05           H
ATOM   3094  CE  LYS A 209     -18.566   0.400  22.891  1.00 91.05           C
ATOM   3095 1HE  LYS A 209     -19.104  -0.545  22.817  1.00 91.05           H
ATOM   3096 2HE  LYS A 209     -17.727   0.237  23.566  1.00 91.05           H
ATOM   3097  NZ  LYS A 209     -19.459   1.443  23.443  1.00 91.05           N
ATOM   3098 1HZ  LYS A 209     -19.920   1.088  24.274  1.00 91.05           H
ATOM   3099 2HZ  LYS A 209     -18.913   2.263  23.684  1.00 91.05           H
ATOM   3100 3HZ  LYS A 209     -20.156   1.693  22.750  1.00 91.05           H
ATOM   3101  HN  LYS A 209     -13.989   1.539  21.803  1.00 91.05           H
ATOM   3102  N   LEU A 210     -13.351   2.764  18.889  1.00 91.98           N
ATOM   3103  CA  LEU A 210     -12.807   3.558  17.801  1.00 91.98           C
ATOM   3104  C   LEU A 210     -11.662   2.791  17.137  1.00 91.98           C
ATOM   3105  O   LEU A 210     -11.588   2.716  15.912  1.00 91.98           O
ATOM   3106  HA  LEU A 210     -13.602   3.694  17.067  1.00 91.98           H
ATOM   3107  CB  LEU A 210     -12.408   4.949  18.299  1.00 91.98           C
ATOM   3108 1HB  LEU A 210     -13.280   5.411  18.762  1.00 91.98           H
ATOM   3109 2HB  LEU A 210     -11.658   4.831  19.080  1.00 91.98           H
ATOM   3110  CG  LEU A 210     -11.858   5.908  17.242  1.00 91.98           C
ATOM   3111  HG  LEU A 210     -11.010   5.428  16.754  1.00 91.98           H
ATOM   3112  CD1 LEU A 210     -12.902   6.189  16.159  1.00 91.98           C
ATOM   3113 1HD1 LEU A 210     -13.181   5.254  15.672  1.00 91.98           H
ATOM   3114 2HD1 LEU A 210     -13.785   6.639  16.614  1.00 91.98           H
ATOM   3115 3HD1 LEU A 210     -12.485   6.873  15.421  1.00 91.98           H
ATOM   3116  CD2 LEU A 210     -11.340   7.195  17.886  1.00 91.98           C
ATOM   3117 1HD2 LEU A 210     -12.154   7.689  18.416  1.00 91.98           H
ATOM   3118 2HD2 LEU A 210     -10.542   6.954  18.588  1.00 91.98           H
ATOM   3119 3HD2 LEU A 210     -10.954   7.859  17.112  1.00 91.98           H
ATOM   3120  HN  LEU A 210     -13.218   3.151  19.802  1.00 91.98           H
ATOM   3121  N   LYS A 211     -10.797   2.240  17.976  1.00 92.07           N
ATOM   3122  CA  LYS A 211      -9.672   1.461  17.487  1.00 92.07           C
ATOM   3123  C   LYS A 211     -10.193   0.298  16.640  1.00 92.07           C
ATOM   3124  O   LYS A 211      -9.740   0.095  15.514  1.00 92.07           O
ATOM   3125  HA  LYS A 211      -9.076   2.113  16.849  1.00 92.07           H
ATOM   3126  CB  LYS A 211      -8.778   1.023  18.649  1.00 92.07           C
ATOM   3127 1HB  LYS A 211      -8.373   1.901  19.153  1.00 92.07           H
ATOM   3128 2HB  LYS A 211      -9.371   0.480  19.385  1.00 92.07           H
ATOM   3129  CG  LYS A 211      -7.632   0.138  18.155  1.00 92.07           C
ATOM   3130 1HG  LYS A 211      -8.027  -0.820  17.819  1.00 92.07           H
ATOM   3131 2HG  LYS A 211      -7.152   0.605  17.296  1.00 92.07           H
ATOM   3132  CD  LYS A 211      -6.600  -0.090  19.262  1.00 92.07           C
ATOM   3133 1HD  LYS A 211      -6.254   0.870  19.645  1.00 92.07           H
ATOM   3134 2HD  LYS A 211      -7.065  -0.617  20.095  1.00 92.07           H
ATOM   3135  CE  LYS A 211      -5.409  -0.897  18.742  1.00 92.07           C
ATOM   3136 1HE  LYS A 211      -5.737  -1.896  18.452  1.00 92.07           H
ATOM   3137 2HE  LYS A 211      -5.003  -0.423  17.848  1.00 92.07           H
ATOM   3138  NZ  LYS A 211      -4.358  -0.996  19.779  1.00 92.07           N
ATOM   3139 1HZ  LYS A 211      -3.496  -1.324  19.357  1.00 92.07           H
ATOM   3140 2HZ  LYS A 211      -4.205  -0.084  20.194  1.00 92.07           H
ATOM   3141 3HZ  LYS A 211      -4.652  -1.649  20.497  1.00 92.07           H
ATOM   3142  HN  LYS A 211     -10.856   2.319  18.972  1.00 92.07           H
ATOM   3143  N   SER A 212     -11.136  -0.434  17.213  1.00 91.67           N
ATOM   3144  CA  SER A 212     -11.690  -1.599  16.543  1.00 91.67           C
ATOM   3145  C   SER A 212     -12.273  -1.195  15.188  1.00 91.67           C
ATOM   3146  O   SER A 212     -12.105  -1.907  14.199  1.00 91.67           O
ATOM   3147  HA  SER A 212     -10.851  -2.282  16.411  1.00 91.67           H
ATOM   3148  CB  SER A 212     -12.762  -2.271  17.403  1.00 91.67           C
ATOM   3149 1HB  SER A 212     -13.610  -1.596  17.517  1.00 91.67           H
ATOM   3150 2HB  SER A 212     -13.130  -3.162  16.894  1.00 91.67           H
ATOM   3151  OG  SER A 212     -12.266  -2.631  18.690  1.00 91.67           O
ATOM   3152  HG  SER A 212     -12.391  -1.872  19.329  1.00 91.67           H
ATOM   3153  HN  SER A 212     -11.520  -0.244  18.116  1.00 91.67           H
ATOM   3154  N   ALA A 213     -12.946  -0.053  15.185  1.00 92.34           N
ATOM   3155  CA  ALA A 213     -13.599   0.428  13.980  1.00 92.34           C
ATOM   3156  C   ALA A 213     -12.539   0.756  12.927  1.00 92.34           C
ATOM   3157  O   ALA A 213     -12.666   0.361  11.769  1.00 92.34           O
ATOM   3158  HA  ALA A 213     -14.236  -0.374  13.605  1.00 92.34           H
ATOM   3159  CB  ALA A 213     -14.475   1.635  14.321  1.00 92.34           C
ATOM   3160 1HB  ALA A 213     -15.230   1.342  15.051  1.00 92.34           H
ATOM   3161 2HB  ALA A 213     -13.855   2.428  14.739  1.00 92.34           H
ATOM   3162 3HB  ALA A 213     -14.965   1.996  13.416  1.00 92.34           H
ATOM   3163  HN  ALA A 213     -13.048   0.537  15.986  1.00 92.34           H
ATOM   3164  N   VAL A 214     -11.516   1.475  13.366  1.00 90.04           N
ATOM   3165  CA  VAL A 214     -10.464   1.909  12.463  1.00 90.04           C
ATOM   3166  C   VAL A 214      -9.748   0.683  11.894  1.00 90.04           C
ATOM   3167  O   VAL A 214      -9.427   0.643  10.707  1.00 90.04           O
ATOM   3168  HA  VAL A 214     -10.937   2.452  11.644  1.00 90.04           H
ATOM   3169  CB  VAL A 214      -9.519   2.871  13.186  1.00 90.04           C
ATOM   3170  HB  VAL A 214      -9.224   2.408  14.127  1.00 90.04           H
ATOM   3171  CG1 VAL A 214      -8.252   3.115  12.364  1.00 90.04           C
ATOM   3172 1HG1 VAL A 214      -7.734   2.169  12.206  1.00 90.04           H
ATOM   3173 2HG1 VAL A 214      -8.521   3.547  11.401  1.00 90.04           H
ATOM   3174 3HG1 VAL A 214      -7.598   3.802  12.901  1.00 90.04           H
ATOM   3175  CG2 VAL A 214     -10.223   4.190  13.512  1.00 90.04           C
ATOM   3176 1HG2 VAL A 214     -10.561   4.660  12.588  1.00 90.04           H
ATOM   3177 2HG2 VAL A 214     -11.082   3.995  14.155  1.00 90.04           H
ATOM   3178 3HG2 VAL A 214      -9.529   4.855  14.025  1.00 90.04           H
ATOM   3179  HN  VAL A 214     -11.401   1.759  14.318  1.00 90.04           H
ATOM   3180  N   LEU A 215      -9.519  -0.287  12.766  1.00 91.07           N
ATOM   3181  CA  LEU A 215      -8.836  -1.506  12.367  1.00 91.07           C
ATOM   3182  C   LEU A 215      -9.690  -2.251  11.339  1.00 91.07           C
ATOM   3183  O   LEU A 215      -9.177  -2.720  10.324  1.00 91.07           O
ATOM   3184  HA  LEU A 215      -7.899  -1.215  11.893  1.00 91.07           H
ATOM   3185  CB  LEU A 215      -8.480  -2.347  13.595  1.00 91.07           C
ATOM   3186 1HB  LEU A 215      -9.290  -2.258  14.319  1.00 91.07           H
ATOM   3187 2HB  LEU A 215      -8.436  -3.394  13.294  1.00 91.07           H
ATOM   3188  CG  LEU A 215      -7.167  -1.990  14.294  1.00 91.07           C
ATOM   3189  HG  LEU A 215      -7.073  -0.905  14.312  1.00 91.07           H
ATOM   3190  CD1 LEU A 215      -7.172  -2.468  15.748  1.00 91.07           C
ATOM   3191 1HD1 LEU A 215      -7.994  -1.991  16.283  1.00 91.07           H
ATOM   3192 2HD1 LEU A 215      -7.300  -3.550  15.775  1.00 91.07           H
ATOM   3193 3HD1 LEU A 215      -6.227  -2.201  16.221  1.00 91.07           H
ATOM   3194  CD2 LEU A 215      -5.967  -2.535  13.517  1.00 91.07           C
ATOM   3195 1HD2 LEU A 215      -6.041  -3.620  13.446  1.00 91.07           H
ATOM   3196 2HD2 LEU A 215      -5.957  -2.105  12.515  1.00 91.07           H
ATOM   3197 3HD2 LEU A 215      -5.046  -2.267  14.035  1.00 91.07           H
ATOM   3198  HN  LEU A 215      -9.791  -0.250  13.728  1.00 91.07           H
ATOM   3199  N   THR A 216     -10.978  -2.336  11.637  1.00 91.96           N
ATOM   3200  CA  THR A 216     -11.903  -3.041  10.765  1.00 91.96           C
ATOM   3201  C   THR A 216     -11.914  -2.404   9.374  1.00 91.96           C
ATOM   3202  O   THR A 216     -11.885  -3.107   8.365  1.00 91.96           O
ATOM   3203  HA  THR A 216     -11.550  -4.065  10.645  1.00 91.96           H
ATOM   3204  CB  THR A 216     -13.276  -3.050  11.441  1.00 91.96           C
ATOM   3205  HB  THR A 216     -13.660  -2.036  11.554  1.00 91.96           H
ATOM   3206  OG1 THR A 216     -13.061  -3.766  12.654  1.00 91.96           O
ATOM   3207  HG1 THR A 216     -12.993  -3.127  13.420  1.00 91.96           H
ATOM   3208  CG2 THR A 216     -14.296  -3.901  10.682  1.00 91.96           C
ATOM   3209 1HG2 THR A 216     -13.942  -4.930  10.627  1.00 91.96           H
ATOM   3210 2HG2 THR A 216     -14.421  -3.506   9.674  1.00 91.96           H
ATOM   3211 3HG2 THR A 216     -15.252  -3.873  11.204  1.00 91.96           H
ATOM   3212  HN  THR A 216     -11.391  -1.936  12.455  1.00 91.96           H
ATOM   3213  N   LEU A 217     -11.958  -1.080   9.365  1.00 88.22           N
ATOM   3214  CA  LEU A 217     -11.979  -0.340   8.114  1.00 88.22           C
ATOM   3215  C   LEU A 217     -10.715  -0.663   7.315  1.00 88.22           C
ATOM   3216  O   LEU A 217     -10.773  -0.837   6.099  1.00 88.22           O
ATOM   3217  HA  LEU A 217     -12.843  -0.684   7.546  1.00 88.22           H
ATOM   3218  CB  LEU A 217     -12.175   1.154   8.378  1.00 88.22           C
ATOM   3219 1HB  LEU A 217     -13.058   1.279   9.004  1.00 88.22           H
ATOM   3220 2HB  LEU A 217     -11.323   1.516   8.954  1.00 88.22           H
ATOM   3221  CG  LEU A 217     -12.332   2.039   7.140  1.00 88.22           C
ATOM   3222  HG  LEU A 217     -11.509   1.823   6.459  1.00 88.22           H
ATOM   3223  CD1 LEU A 217     -13.630   1.717   6.397  1.00 88.22           C
ATOM   3224 1HD1 LEU A 217     -13.618   0.674   6.081  1.00 88.22           H
ATOM   3225 2HD1 LEU A 217     -14.479   1.887   7.058  1.00 88.22           H
ATOM   3226 3HD1 LEU A 217     -13.716   2.360   5.521  1.00 88.22           H
ATOM   3227  CD2 LEU A 217     -12.236   3.521   7.510  1.00 88.22           C
ATOM   3228 1HD2 LEU A 217     -13.024   3.770   8.220  1.00 88.22           H
ATOM   3229 2HD2 LEU A 217     -11.264   3.720   7.961  1.00 88.22           H
ATOM   3230 3HD2 LEU A 217     -12.350   4.127   6.611  1.00 88.22           H
ATOM   3231  HN  LEU A 217     -11.979  -0.515  10.190  1.00 88.22           H
ATOM   3232  N   LYS A 218      -9.602  -0.732   8.031  1.00 85.76           N
ATOM   3233  CA  LYS A 218      -8.323  -1.011   7.401  1.00 85.76           C
ATOM   3234  C   LYS A 218      -8.362  -2.406   6.774  1.00 85.76           C
ATOM   3235  O   LYS A 218      -7.815  -2.621   5.694  1.00 85.76           O
ATOM   3236  HA  LYS A 218      -8.184  -0.279   6.605  1.00 85.76           H
ATOM   3237  CB  LYS A 218      -7.180  -0.817   8.399  1.00 85.76           C
ATOM   3238 1HB  LYS A 218      -7.437  -1.288   9.348  1.00 85.76           H
ATOM   3239 2HB  LYS A 218      -6.282  -1.313   8.031  1.00 85.76           H
ATOM   3240  CG  LYS A 218      -6.893   0.669   8.622  1.00 85.76           C
ATOM   3241 1HG  LYS A 218      -6.483   1.105   7.710  1.00 85.76           H
ATOM   3242 2HG  LYS A 218      -7.823   1.195   8.836  1.00 85.76           H
ATOM   3243  CD  LYS A 218      -5.910   0.871   9.777  1.00 85.76           C
ATOM   3244 1HD  LYS A 218      -6.298   0.394  10.677  1.00 85.76           H
ATOM   3245 2HD  LYS A 218      -4.963   0.385   9.542  1.00 85.76           H
ATOM   3246  CE  LYS A 218      -5.674   2.359  10.042  1.00 85.76           C
ATOM   3247 1HE  LYS A 218      -5.388   2.859   9.117  1.00 85.76           H
ATOM   3248 2HE  LYS A 218      -6.598   2.824  10.384  1.00 85.76           H
ATOM   3249  NZ  LYS A 218      -4.614   2.542  11.059  1.00 85.76           N
ATOM   3250 1HZ  LYS A 218      -4.615   3.504  11.379  1.00 85.76           H
ATOM   3251 2HZ  LYS A 218      -4.788   1.924  11.844  1.00 85.76           H
ATOM   3252 3HZ  LYS A 218      -3.712   2.323  10.651  1.00 85.76           H
ATOM   3253  HN  LYS A 218      -9.565  -0.601   9.021  1.00 85.76           H
ATOM   3254  N   VAL A 219      -9.014  -3.319   7.480  1.00 87.49           N
ATOM   3255  CA  VAL A 219      -9.077  -4.702   7.039  1.00 87.49           C
ATOM   3256  C   VAL A 219      -9.966  -4.797   5.797  1.00 87.49           C
ATOM   3257  O   VAL A 219      -9.628  -5.488   4.838  1.00 87.49           O
ATOM   3258  HA  VAL A 219      -8.065  -5.008   6.770  1.00 87.49           H
ATOM   3259  CB  VAL A 219      -9.553  -5.596   8.185  1.00 87.49           C
ATOM   3260  HB  VAL A 219     -10.449  -5.145   8.612  1.00 87.49           H
ATOM   3261  CG1 VAL A 219      -9.926  -6.989   7.675  1.00 87.49           C
ATOM   3262 1HG1 VAL A 219     -10.728  -6.905   6.941  1.00 87.49           H
ATOM   3263 2HG1 VAL A 219      -9.055  -7.451   7.210  1.00 87.49           H
ATOM   3264 3HG1 VAL A 219     -10.262  -7.604   8.510  1.00 87.49           H
ATOM   3265  CG2 VAL A 219      -8.498  -5.681   9.289  1.00 87.49           C
ATOM   3266 1HG2 VAL A 219      -7.577  -6.097   8.881  1.00 87.49           H
ATOM   3267 2HG2 VAL A 219      -8.302  -4.683   9.682  1.00 87.49           H
ATOM   3268 3HG2 VAL A 219      -8.862  -6.322  10.092  1.00 87.49           H
ATOM   3269  HN  VAL A 219      -9.492  -3.127   8.337  1.00 87.49           H
ATOM   3270  N   ILE A 220     -11.086  -4.091   5.856  1.00 87.51           N
ATOM   3271  CA  ILE A 220     -12.068  -4.155   4.786  1.00 87.51           C
ATOM   3272  C   ILE A 220     -11.489  -3.502   3.529  1.00 87.51           C
ATOM   3273  O   ILE A 220     -11.417  -4.132   2.475  1.00 87.51           O
ATOM   3274  HA  ILE A 220     -12.252  -5.208   4.574  1.00 87.51           H
ATOM   3275  CB  ILE A 220     -13.395  -3.545   5.240  1.00 87.51           C
ATOM   3276  HB  ILE A 220     -13.187  -2.585   5.711  1.00 87.51           H
ATOM   3277  CG1 ILE A 220     -14.073  -4.426   6.292  1.00 87.51           C
ATOM   3278 1HG1 ILE A 220     -14.371  -5.373   5.840  1.00 87.51           H
ATOM   3279 2HG1 ILE A 220     -13.364  -4.662   7.085  1.00 87.51           H
ATOM   3280  CG2 ILE A 220     -14.311  -3.272   4.045  1.00 87.51           C
ATOM   3281 1HG2 ILE A 220     -13.821  -2.576   3.364  1.00 87.51           H
ATOM   3282 2HG2 ILE A 220     -14.515  -4.208   3.523  1.00 87.51           H
ATOM   3283 3HG2 ILE A 220     -15.247  -2.839   4.396  1.00 87.51           H
ATOM   3284  CD1 ILE A 220     -15.298  -3.729   6.885  1.00 87.51           C
ATOM   3285 1HD1 ILE A 220     -14.992  -2.795   7.357  1.00 87.51           H
ATOM   3286 2HD1 ILE A 220     -16.015  -3.517   6.092  1.00 87.51           H
ATOM   3287 3HD1 ILE A 220     -15.760  -4.377   7.629  1.00 87.51           H
ATOM   3288  HN  ILE A 220     -11.327  -3.487   6.615  1.00 87.51           H
ATOM   3289  N   LEU A 221     -11.090  -2.248   3.683  1.00 81.79           N
ATOM   3290  CA  LEU A 221     -10.623  -1.467   2.550  1.00 81.79           C
ATOM   3291  C   LEU A 221      -9.210  -1.918   2.174  1.00 81.79           C
ATOM   3292  O   LEU A 221      -8.776  -1.728   1.039  1.00 81.79           O
ATOM   3293  HA  LEU A 221     -11.287  -1.678   1.712  1.00 81.79           H
ATOM   3294  CB  LEU A 221     -10.732   0.029   2.849  1.00 81.79           C
ATOM   3295 1HB  LEU A 221     -10.132   0.248   3.732  1.00 81.79           H
ATOM   3296 2HB  LEU A 221     -10.289   0.579   2.019  1.00 81.79           H
ATOM   3297  CG  LEU A 221     -12.146   0.565   3.082  1.00 81.79           C
ATOM   3298  HG  LEU A 221     -12.551   0.086   3.973  1.00 81.79           H
ATOM   3299  CD1 LEU A 221     -12.125   2.072   3.349  1.00 81.79           C
ATOM   3300 1HD1 LEU A 221     -11.524   2.274   4.236  1.00 81.79           H
ATOM   3301 2HD1 LEU A 221     -11.692   2.587   2.492  1.00 81.79           H
ATOM   3302 3HD1 LEU A 221     -13.142   2.427   3.511  1.00 81.79           H
ATOM   3303  CD2 LEU A 221     -13.069   0.204   1.916  1.00 81.79           C
ATOM   3304 1HD2 LEU A 221     -12.677   0.637   0.995  1.00 81.79           H
ATOM   3305 2HD2 LEU A 221     -13.118  -0.880   1.814  1.00 81.79           H
ATOM   3306 3HD2 LEU A 221     -14.067   0.597   2.107  1.00 81.79           H
ATOM   3307  HN  LEU A 221     -11.083  -1.767   4.559  1.00 81.79           H
ATOM   3308  N   GLY A 222      -8.532  -2.506   3.148  1.00 75.02           N
ATOM   3309  CA  GLY A 222      -7.136  -2.871   2.974  1.00 75.02           C
ATOM   3310  C   GLY A 222      -7.003  -4.138   2.126  1.00 75.02           C
ATOM   3311  O   GLY A 222      -6.167  -4.202   1.226  1.00 75.02           O
ATOM   3312 1HA  GLY A 222      -6.599  -2.052   2.496  1.00 75.02           H
ATOM   3313 2HA  GLY A 222      -6.674  -3.031   3.948  1.00 75.02           H
ATOM   3314  HN  GLY A 222      -8.919  -2.732   4.042  1.00 75.02           H
ATOM   3315  N   PHE A 223      -7.840  -5.115   2.443  1.00 75.70           N
ATOM   3316  CA  PHE A 223      -7.661  -6.456   1.914  1.00 75.70           C
ATOM   3317  C   PHE A 223      -8.881  -6.892   1.100  1.00 75.70           C
ATOM   3318  O   PHE A 223      -8.782  -7.109  -0.106  1.00 75.70           O
ATOM   3319  HA  PHE A 223      -6.784  -6.433   1.266  1.00 75.70           H
ATOM   3320  CB  PHE A 223      -7.501  -7.393   3.113  1.00 75.70           C
ATOM   3321 1HB  PHE A 223      -6.673  -7.040   3.728  1.00 75.70           H
ATOM   3322 2HB  PHE A 223      -8.400  -7.338   3.726  1.00 75.70           H
ATOM   3323  CG  PHE A 223      -7.248  -8.853   2.732  1.00 75.70           C
ATOM   3324  CD1 PHE A 223      -8.148  -9.811   3.078  1.00 75.70           C
ATOM   3325  HD1 PHE A 223      -9.050  -9.540   3.627  1.00 75.70           H
ATOM   3326  CD2 PHE A 223      -6.123  -9.192   2.047  1.00 75.70           C
ATOM   3327  HD2 PHE A 223      -5.401  -8.424   1.770  1.00 75.70           H
ATOM   3328  CE1 PHE A 223      -7.913 -11.167   2.725  1.00 75.70           C
ATOM   3329  HE1 PHE A 223      -8.635 -11.935   3.003  1.00 75.70           H
ATOM   3330  CE2 PHE A 223      -5.888 -10.547   1.694  1.00 75.70           C
ATOM   3331  HE2 PHE A 223      -4.986 -10.819   1.145  1.00 75.70           H
ATOM   3332  CZ  PHE A 223      -6.788 -11.506   2.040  1.00 75.70           C
ATOM   3333  HZ  PHE A 223      -6.608 -12.546   1.769  1.00 75.70           H
ATOM   3334  HN  PHE A 223      -8.628  -5.001   3.049  1.00 75.70           H
ATOM   3335  N   PHE A 224     -10.004  -7.007   1.794  1.00 82.79           N
ATOM   3336  CA  PHE A 224     -11.140  -7.741   1.263  1.00 82.79           C
ATOM   3337  C   PHE A 224     -11.667  -7.086  -0.015  1.00 82.79           C
ATOM   3338  O   PHE A 224     -11.892  -7.764  -1.017  1.00 82.79           O
ATOM   3339  HA  PHE A 224     -10.796  -8.750   1.036  1.00 82.79           H
ATOM   3340  CB  PHE A 224     -12.236  -7.704   2.330  1.00 82.79           C
ATOM   3341 1HB  PHE A 224     -12.240  -6.720   2.798  1.00 82.79           H
ATOM   3342 2HB  PHE A 224     -13.204  -7.831   1.846  1.00 82.79           H
ATOM   3343  CG  PHE A 224     -12.082  -8.769   3.418  1.00 82.79           C
ATOM   3344  CD1 PHE A 224     -12.463 -10.051   3.173  1.00 82.79           C
ATOM   3345  HD1 PHE A 224     -12.878 -10.320   2.201  1.00 82.79           H
ATOM   3346  CD2 PHE A 224     -11.564  -8.433   4.630  1.00 82.79           C
ATOM   3347  HD2 PHE A 224     -11.259  -7.406   4.826  1.00 82.79           H
ATOM   3348  CE1 PHE A 224     -12.320 -11.040   4.182  1.00 82.79           C
ATOM   3349  HE1 PHE A 224     -12.625 -12.067   3.986  1.00 82.79           H
ATOM   3350  CE2 PHE A 224     -11.421  -9.422   5.639  1.00 82.79           C
ATOM   3351  HE2 PHE A 224     -11.006  -9.153   6.610  1.00 82.79           H
ATOM   3352  CZ  PHE A 224     -11.802 -10.704   5.394  1.00 82.79           C
ATOM   3353  HZ  PHE A 224     -11.692 -11.463   6.169  1.00 82.79           H
ATOM   3354  HN  PHE A 224     -10.145  -6.610   2.701  1.00 82.79           H
ATOM   3355  N   LEU A 225     -11.849  -5.776   0.061  1.00 80.42           N
ATOM   3356  CA  LEU A 225     -12.390  -5.029  -1.062  1.00 80.42           C
ATOM   3357  C   LEU A 225     -11.457  -5.179  -2.266  1.00 80.42           C
ATOM   3358  O   LEU A 225     -11.890  -5.580  -3.345  1.00 80.42           O
ATOM   3359  HA  LEU A 225     -13.353  -5.472  -1.315  1.00 80.42           H
ATOM   3360  CB  LEU A 225     -12.650  -3.575  -0.663  1.00 80.42           C
ATOM   3361 1HB  LEU A 225     -13.348  -3.569   0.175  1.00 80.42           H
ATOM   3362 2HB  LEU A 225     -11.715  -3.145  -0.302  1.00 80.42           H
ATOM   3363  CG  LEU A 225     -13.206  -2.667  -1.761  1.00 80.42           C
ATOM   3364  HG  LEU A 225     -12.567  -2.761  -2.639  1.00 80.42           H
ATOM   3365  CD1 LEU A 225     -14.612  -3.107  -2.177  1.00 80.42           C
ATOM   3366 1HD1 LEU A 225     -14.576  -4.130  -2.553  1.00 80.42           H
ATOM   3367 2HD1 LEU A 225     -15.277  -3.061  -1.315  1.00 80.42           H
ATOM   3368 3HD1 LEU A 225     -14.983  -2.445  -2.959  1.00 80.42           H
ATOM   3369  CD2 LEU A 225     -13.170  -1.200  -1.331  1.00 80.42           C
ATOM   3370 1HD2 LEU A 225     -13.772  -1.070  -0.431  1.00 80.42           H
ATOM   3371 2HD2 LEU A 225     -12.140  -0.907  -1.124  1.00 80.42           H
ATOM   3372 3HD2 LEU A 225     -13.571  -0.576  -2.130  1.00 80.42           H
ATOM   3373  HN  LEU A 225     -11.633  -5.228   0.869  1.00 80.42           H
ATOM   3374  N   PRO A 226     -10.165  -4.860  -2.104  1.00 73.64           N
ATOM   3375  CA  PRO A 226      -9.199  -5.054  -3.188  1.00 73.64           C
ATOM   3376  C   PRO A 226      -9.225  -6.471  -3.738  1.00 73.64           C
ATOM   3377  O   PRO A 226      -9.268  -6.669  -4.951  1.00 73.64           O
ATOM   3378  HA  PRO A 226      -9.452  -4.415  -4.034  1.00 73.64           H
ATOM   3379  CB  PRO A 226      -7.854  -4.722  -2.538  1.00 73.64           C
ATOM   3380 1HB  PRO A 226      -7.375  -5.612  -2.130  1.00 73.64           H
ATOM   3381 2HB  PRO A 226      -7.158  -4.288  -3.256  1.00 73.64           H
ATOM   3382  CG  PRO A 226      -8.226  -3.729  -1.443  1.00 73.64           C
ATOM   3383 1HG  PRO A 226      -7.456  -3.666  -0.675  1.00 73.64           H
ATOM   3384 2HG  PRO A 226      -8.351  -2.720  -1.837  1.00 73.64           H
ATOM   3385  CD  PRO A 226      -9.528  -4.295  -0.900  1.00 73.64           C
ATOM   3386 1HD  PRO A 226      -9.353  -5.061  -0.144  1.00 73.64           H
ATOM   3387 2HD  PRO A 226     -10.141  -3.525  -0.433  1.00 73.64           H
ATOM   3388  N   PHE A 227      -9.199  -7.427  -2.822  1.00 77.88           N
ATOM   3389  CA  PHE A 227      -9.063  -8.823  -3.201  1.00 77.88           C
ATOM   3390  C   PHE A 227     -10.254  -9.281  -4.046  1.00 77.88           C
ATOM   3391  O   PHE A 227     -10.076  -9.923  -5.080  1.00 77.88           O
ATOM   3392  HA  PHE A 227      -8.149  -8.911  -3.788  1.00 77.88           H
ATOM   3393  CB  PHE A 227      -9.029  -9.637  -1.906  1.00 77.88           C
ATOM   3394 1HB  PHE A 227      -8.175  -9.316  -1.309  1.00 77.88           H
ATOM   3395 2HB  PHE A 227      -9.924  -9.416  -1.326  1.00 77.88           H
ATOM   3396  CG  PHE A 227      -8.940 -11.149  -2.124  1.00 77.88           C
ATOM   3397  CD1 PHE A 227     -10.046 -11.925  -1.968  1.00 77.88           C
ATOM   3398  HD1 PHE A 227     -10.996 -11.469  -1.688  1.00 77.88           H
ATOM   3399  CD2 PHE A 227      -7.755 -11.718  -2.473  1.00 77.88           C
ATOM   3400  HD2 PHE A 227      -6.868 -11.096  -2.598  1.00 77.88           H
ATOM   3401  CE1 PHE A 227      -9.964 -13.328  -2.170  1.00 77.88           C
ATOM   3402  HE1 PHE A 227     -10.850 -13.950  -2.045  1.00 77.88           H
ATOM   3403  CE2 PHE A 227      -7.672 -13.121  -2.675  1.00 77.88           C
ATOM   3404  HE2 PHE A 227      -6.722 -13.576  -2.955  1.00 77.88           H
ATOM   3405  CZ  PHE A 227      -8.778 -13.896  -2.519  1.00 77.88           C
ATOM   3406  HZ  PHE A 227      -8.715 -14.973  -2.674  1.00 77.88           H
ATOM   3407  HN  PHE A 227      -9.269  -7.262  -1.838  1.00 77.88           H
ATOM   3408  N   VAL A 228     -11.442  -8.932  -3.574  1.00 82.03           N
ATOM   3409  CA  VAL A 228     -12.662  -9.313  -4.264  1.00 82.03           C
ATOM   3410  C   VAL A 228     -12.669  -8.690  -5.661  1.00 82.03           C
ATOM   3411  O   VAL A 228     -12.993  -9.359  -6.641  1.00 82.03           O
ATOM   3412  HA  VAL A 228     -12.659 -10.399  -4.363  1.00 82.03           H
ATOM   3413  CB  VAL A 228     -13.881  -8.918  -3.428  1.00 82.03           C
ATOM   3414  HB  VAL A 228     -13.756  -7.879  -3.123  1.00 82.03           H
ATOM   3415  CG1 VAL A 228     -15.166  -9.014  -4.253  1.00 82.03           C
ATOM   3416 1HG1 VAL A 228     -15.098  -8.344  -5.110  1.00 82.03           H
ATOM   3417 2HG1 VAL A 228     -15.299 -10.038  -4.601  1.00 82.03           H
ATOM   3418 3HG1 VAL A 228     -16.017  -8.728  -3.634  1.00 82.03           H
ATOM   3419  CG2 VAL A 228     -13.978  -9.772  -2.162  1.00 82.03           C
ATOM   3420 1HG2 VAL A 228     -14.069 -10.822  -2.438  1.00 82.03           H
ATOM   3421 2HG2 VAL A 228     -13.080  -9.631  -1.559  1.00 82.03           H
ATOM   3422 3HG2 VAL A 228     -14.853  -9.470  -1.586  1.00 82.03           H
ATOM   3423  HN  VAL A 228     -11.577  -8.401  -2.737  1.00 82.03           H
ATOM   3424  N   VAL A 229     -12.306  -7.417  -5.708  1.00 73.94           N
ATOM   3425  CA  VAL A 229     -12.341  -6.674  -6.957  1.00 73.94           C
ATOM   3426  C   VAL A 229     -11.381  -7.321  -7.957  1.00 73.94           C
ATOM   3427  O   VAL A 229     -11.753  -7.582  -9.100  1.00 73.94           O
ATOM   3428  HA  VAL A 229     -13.356  -6.741  -7.351  1.00 73.94           H
ATOM   3429  CB  VAL A 229     -12.030  -5.199  -6.697  1.00 73.94           C
ATOM   3430  HB  VAL A 229     -11.157  -5.150  -6.046  1.00 73.94           H
ATOM   3431  CG1 VAL A 229     -11.684  -4.475  -8.000  1.00 73.94           C
ATOM   3432 1HG1 VAL A 229     -10.811  -4.942  -8.455  1.00 73.94           H
ATOM   3433 2HG1 VAL A 229     -12.529  -4.538  -8.686  1.00 73.94           H
ATOM   3434 3HG1 VAL A 229     -11.467  -3.428  -7.787  1.00 73.94           H
ATOM   3435  CG2 VAL A 229     -13.192  -4.511  -5.979  1.00 73.94           C
ATOM   3436 1HG2 VAL A 229     -14.089  -4.576  -6.595  1.00 73.94           H
ATOM   3437 2HG2 VAL A 229     -13.371  -5.004  -5.023  1.00 73.94           H
ATOM   3438 3HG2 VAL A 229     -12.944  -3.464  -5.807  1.00 73.94           H
ATOM   3439  HN  VAL A 229     -11.993  -6.895  -4.915  1.00 73.94           H
ATOM   3440  N   MET A 230     -10.165  -7.562  -7.491  1.00 74.85           N
ATOM   3441  CA  MET A 230      -9.135  -8.132  -8.343  1.00 74.85           C
ATOM   3442  C   MET A 230      -9.543  -9.519  -8.843  1.00 74.85           C
ATOM   3443  O   MET A 230      -9.379  -9.832 -10.021  1.00 74.85           O
ATOM   3444  HA  MET A 230      -9.041  -7.448  -9.187  1.00 74.85           H
ATOM   3445  CB  MET A 230      -7.824  -8.235  -7.561  1.00 74.85           C
ATOM   3446 1HB  MET A 230      -8.037  -8.463  -6.516  1.00 74.85           H
ATOM   3447 2HB  MET A 230      -7.228  -9.060  -7.952  1.00 74.85           H
ATOM   3448  CG  MET A 230      -7.026  -6.933  -7.654  1.00 74.85           C
ATOM   3449 1HG  MET A 230      -6.807  -6.705  -8.696  1.00 74.85           H
ATOM   3450 2HG  MET A 230      -7.619  -6.106  -7.264  1.00 74.85           H
ATOM   3451  SD  MET A 230      -5.506  -7.082  -6.730  1.00 74.85           S
ATOM   3452  CE  MET A 230      -6.093  -6.662  -5.097  1.00 74.85           C
ATOM   3453 1HE  MET A 230      -6.507  -5.654  -5.108  1.00 74.85           H
ATOM   3454 2HE  MET A 230      -6.865  -7.370  -4.796  1.00 74.85           H
ATOM   3455 3HE  MET A 230      -5.264  -6.707  -4.391  1.00 74.85           H
ATOM   3456  HN  MET A 230      -9.879  -7.374  -6.551  1.00 74.85           H
ATOM   3457  N   ALA A 231     -10.068 -10.314  -7.921  1.00 78.05           N
ATOM   3458  CA  ALA A 231     -10.476 -11.670  -8.247  1.00 78.05           C
ATOM   3459  C   ALA A 231     -11.501 -11.629  -9.383  1.00 78.05           C
ATOM   3460  O   ALA A 231     -11.398 -12.391 -10.344  1.00 78.05           O
ATOM   3461  HA  ALA A 231      -9.593 -12.211  -8.586  1.00 78.05           H
ATOM   3462  CB  ALA A 231     -11.024 -12.354  -6.993  1.00 78.05           C
ATOM   3463 1HB  ALA A 231     -10.248 -12.383  -6.227  1.00 78.05           H
ATOM   3464 2HB  ALA A 231     -11.882 -11.795  -6.620  1.00 78.05           H
ATOM   3465 3HB  ALA A 231     -11.330 -13.371  -7.238  1.00 78.05           H
ATOM   3466  HN  ALA A 231     -10.214 -10.046  -6.969  1.00 78.05           H
ATOM   3467  N   CYS A 232     -12.465 -10.733  -9.236  1.00 77.74           N
ATOM   3468  CA  CYS A 232     -13.518 -10.597 -10.228  1.00 77.74           C
ATOM   3469  C   CYS A 232     -12.882 -10.154 -11.547  1.00 77.74           C
ATOM   3470  O   CYS A 232     -13.154 -10.734 -12.597  1.00 77.74           O
ATOM   3471  HA  CYS A 232     -13.980 -11.579 -10.331  1.00 77.74           H
ATOM   3472  CB  CYS A 232     -14.608  -9.628  -9.766  1.00 77.74           C
ATOM   3473 1HB  CYS A 232     -14.157  -8.700  -9.414  1.00 77.74           H
ATOM   3474 2HB  CYS A 232     -15.255  -9.369 -10.605  1.00 77.74           H
ATOM   3475  SG  CYS A 232     -15.597 -10.389  -8.427  1.00 77.74           S
ATOM   3476  HG  CYS A 232     -14.746 -10.101  -7.446  1.00 77.74           H
ATOM   3477  HN  CYS A 232     -12.534 -10.108  -8.458  1.00 77.74           H
ATOM   3478  N   CYS A 233     -12.046  -9.131 -11.449  1.00 71.62           N
ATOM   3479  CA  CYS A 233     -11.481  -8.511 -12.636  1.00 71.62           C
ATOM   3480  C   CYS A 233     -10.718  -9.580 -13.420  1.00 71.62           C
ATOM   3481  O   CYS A 233     -10.919  -9.734 -14.623  1.00 71.62           O
ATOM   3482  HA  CYS A 233     -12.319  -8.128 -13.218  1.00 71.62           H
ATOM   3483  CB  CYS A 233     -10.590  -7.319 -12.281  1.00 71.62           C
ATOM   3484 1HB  CYS A 233      -9.907  -7.591 -11.476  1.00 71.62           H
ATOM   3485 2HB  CYS A 233      -9.977  -7.044 -13.139  1.00 71.62           H
ATOM   3486  SG  CYS A 233     -11.622  -5.896 -11.769  1.00 71.62           S
ATOM   3487  HG  CYS A 233     -11.919  -6.368 -10.562  1.00 71.62           H
ATOM   3488  HN  CYS A 233     -11.755  -8.727 -10.582  1.00 71.62           H
ATOM   3489  N   TYR A 234      -9.858 -10.292 -12.705  1.00 73.62           N
ATOM   3490  CA  TYR A 234      -8.979 -11.260 -13.339  1.00 73.62           C
ATOM   3491  C   TYR A 234      -9.768 -12.473 -13.835  1.00 73.62           C
ATOM   3492  O   TYR A 234      -9.409 -13.082 -14.842  1.00 73.62           O
ATOM   3493  HA  TYR A 234      -8.501 -10.774 -14.190  1.00 73.62           H
ATOM   3494  CB  TYR A 234      -7.999 -11.712 -12.255  1.00 73.62           C
ATOM   3495 1HB  TYR A 234      -8.535 -11.806 -11.311  1.00 73.62           H
ATOM   3496 2HB  TYR A 234      -7.624 -12.704 -12.509  1.00 73.62           H
ATOM   3497  CG  TYR A 234      -6.810 -10.769 -12.058  1.00 73.62           C
ATOM   3498  CD1 TYR A 234      -5.955 -10.508 -13.109  1.00 73.62           C
ATOM   3499  HD1 TYR A 234      -6.126 -10.974 -14.080  1.00 73.62           H
ATOM   3500  CD2 TYR A 234      -6.594 -10.179 -10.830  1.00 73.62           C
ATOM   3501  HD2 TYR A 234      -7.269 -10.385  -9.999  1.00 73.62           H
ATOM   3502  CE1 TYR A 234      -4.837  -9.620 -12.924  1.00 73.62           C
ATOM   3503  HE1 TYR A 234      -4.153  -9.405 -13.746  1.00 73.62           H
ATOM   3504  CE2 TYR A 234      -5.475  -9.291 -10.644  1.00 73.62           C
ATOM   3505  HE2 TYR A 234      -5.293  -8.818  -9.679  1.00 73.62           H
ATOM   3506  CZ  TYR A 234      -4.652  -9.055 -11.701  1.00 73.62           C
ATOM   3507  OH  TYR A 234      -3.596  -8.217 -11.526  1.00 73.62           O
ATOM   3508  HH  TYR A 234      -3.600  -7.851 -10.595  1.00 73.62           H
ATOM   3509  HN  TYR A 234      -9.757 -10.215 -11.713  1.00 73.62           H
ATOM   3510  N   THR A 235     -10.828 -12.789 -13.105  1.00 80.86           N
ATOM   3511  CA  THR A 235     -11.739 -13.841 -13.524  1.00 80.86           C
ATOM   3512  C   THR A 235     -12.305 -13.535 -14.912  1.00 80.86           C
ATOM   3513  O   THR A 235     -12.323 -14.402 -15.784  1.00 80.86           O
ATOM   3514  HA  THR A 235     -11.175 -14.770 -13.607  1.00 80.86           H
ATOM   3515  CB  THR A 235     -12.815 -13.990 -12.448  1.00 80.86           C
ATOM   3516  HB  THR A 235     -13.406 -13.079 -12.359  1.00 80.86           H
ATOM   3517  OG1 THR A 235     -12.090 -14.369 -11.281  1.00 80.86           O
ATOM   3518  HG1 THR A 235     -12.065 -13.609 -10.632  1.00 80.86           H
ATOM   3519  CG2 THR A 235     -13.745 -15.177 -12.711  1.00 80.86           C
ATOM   3520 1HG2 THR A 235     -13.162 -16.098 -12.732  1.00 80.86           H
ATOM   3521 2HG2 THR A 235     -14.246 -15.041 -13.669  1.00 80.86           H
ATOM   3522 3HG2 THR A 235     -14.490 -15.237 -11.917  1.00 80.86           H
ATOM   3523  HN  THR A 235     -11.068 -12.341 -12.244  1.00 80.86           H
ATOM   3524  N   ILE A 236     -12.753 -12.298 -15.074  1.00 76.15           N
ATOM   3525  CA  ILE A 236     -13.340 -11.874 -16.333  1.00 76.15           C
ATOM   3526  C   ILE A 236     -12.258 -11.853 -17.414  1.00 76.15           C
ATOM   3527  O   ILE A 236     -12.488 -12.298 -18.537  1.00 76.15           O
ATOM   3528  HA  ILE A 236     -14.091 -12.614 -16.610  1.00 76.15           H
ATOM   3529  CB  ILE A 236     -14.065 -10.537 -16.163  1.00 76.15           C
ATOM   3530  HB  ILE A 236     -13.375  -9.831 -15.700  1.00 76.15           H
ATOM   3531  CG1 ILE A 236     -15.264 -10.679 -15.223  1.00 76.15           C
ATOM   3532 1HG1 ILE A 236     -16.067 -11.214 -15.730  1.00 76.15           H
ATOM   3533 2HG1 ILE A 236     -14.982 -11.276 -14.356  1.00 76.15           H
ATOM   3534  CG2 ILE A 236     -14.466  -9.954 -17.519  1.00 76.15           C
ATOM   3535 1HG2 ILE A 236     -13.574  -9.793 -18.124  1.00 76.15           H
ATOM   3536 2HG2 ILE A 236     -15.131 -10.649 -18.031  1.00 76.15           H
ATOM   3537 3HG2 ILE A 236     -14.979  -9.004 -17.369  1.00 76.15           H
ATOM   3538  CD1 ILE A 236     -15.766  -9.309 -14.764  1.00 76.15           C
ATOM   3539 1HD1 ILE A 236     -14.968  -8.787 -14.236  1.00 76.15           H
ATOM   3540 2HD1 ILE A 236     -16.070  -8.724 -15.632  1.00 76.15           H
ATOM   3541 3HD1 ILE A 236     -16.619  -9.439 -14.097  1.00 76.15           H
ATOM   3542  HN  ILE A 236     -12.720 -11.594 -14.364  1.00 76.15           H
ATOM   3543  N   ILE A 237     -11.100 -11.331 -17.037  1.00 73.58           N
ATOM   3544  CA  ILE A 237      -9.996 -11.202 -17.974  1.00 73.58           C
ATOM   3545  C   ILE A 237      -9.619 -12.587 -18.504  1.00 73.58           C
ATOM   3546  O   ILE A 237      -9.493 -12.779 -19.713  1.00 73.58           O
ATOM   3547  HA  ILE A 237     -10.346 -10.596 -18.809  1.00 73.58           H
ATOM   3548  CB  ILE A 237      -8.829 -10.453 -17.327  1.00 73.58           C
ATOM   3549  HB  ILE A 237      -8.683 -10.850 -16.323  1.00 73.58           H
ATOM   3550  CG1 ILE A 237      -9.147  -8.963 -17.183  1.00 73.58           C
ATOM   3551 1HG1 ILE A 237      -9.144  -8.490 -18.165  1.00 73.58           H
ATOM   3552 2HG1 ILE A 237     -10.150  -8.840 -16.773  1.00 73.58           H
ATOM   3553  CG2 ILE A 237      -7.530 -10.690 -18.100  1.00 73.58           C
ATOM   3554 1HG2 ILE A 237      -7.301 -11.755 -18.107  1.00 73.58           H
ATOM   3555 2HG2 ILE A 237      -7.648 -10.337 -19.125  1.00 73.58           H
ATOM   3556 3HG2 ILE A 237      -6.717 -10.146 -17.619  1.00 73.58           H
ATOM   3557  CD1 ILE A 237      -8.129  -8.271 -16.274  1.00 73.58           C
ATOM   3558 1HD1 ILE A 237      -8.153  -8.731 -15.286  1.00 73.58           H
ATOM   3559 2HD1 ILE A 237      -7.132  -8.376 -16.700  1.00 73.58           H
ATOM   3560 3HD1 ILE A 237      -8.379  -7.214 -16.189  1.00 73.58           H
ATOM   3561  HN  ILE A 237     -10.910 -11.000 -16.112  1.00 73.58           H
ATOM   3562  N   ILE A 238      -9.450 -13.516 -17.575  1.00 74.95           N
ATOM   3563  CA  ILE A 238      -9.059 -14.869 -17.932  1.00 74.95           C
ATOM   3564  C   ILE A 238     -10.098 -15.461 -18.886  1.00 74.95           C
ATOM   3565  O   ILE A 238      -9.744 -16.065 -19.898  1.00 74.95           O
ATOM   3566  HA  ILE A 238      -8.105 -14.806 -18.456  1.00 74.95           H
ATOM   3567  CB  ILE A 238      -8.829 -15.709 -16.674  1.00 74.95           C
ATOM   3568  HB  ILE A 238      -9.663 -15.541 -15.994  1.00 74.95           H
ATOM   3569  CG1 ILE A 238      -7.557 -15.270 -15.946  1.00 74.95           C
ATOM   3570 1HG1 ILE A 238      -6.681 -15.611 -16.499  1.00 74.95           H
ATOM   3571 2HG1 ILE A 238      -7.509 -14.182 -15.914  1.00 74.95           H
ATOM   3572  CG2 ILE A 238      -8.812 -17.203 -17.008  1.00 74.95           C
ATOM   3573 1HG2 ILE A 238      -9.767 -17.487 -17.449  1.00 74.95           H
ATOM   3574 2HG2 ILE A 238      -8.009 -17.407 -17.717  1.00 74.95           H
ATOM   3575 3HG2 ILE A 238      -8.647 -17.777 -16.096  1.00 74.95           H
ATOM   3576  CD1 ILE A 238      -7.518 -15.831 -14.523  1.00 74.95           C
ATOM   3577 1HD1 ILE A 238      -8.382 -15.468 -13.966  1.00 74.95           H
ATOM   3578 2HD1 ILE A 238      -7.541 -16.920 -14.561  1.00 74.95           H
ATOM   3579 3HD1 ILE A 238      -6.604 -15.503 -14.028  1.00 74.95           H
ATOM   3580  HN  ILE A 238      -9.576 -13.357 -16.596  1.00 74.95           H
ATOM   3581  N   HIS A 239     -11.359 -15.268 -18.530  1.00 79.13           N
ATOM   3582  CA  HIS A 239     -12.452 -15.806 -19.323  1.00 79.13           C
ATOM   3583  C   HIS A 239     -12.395 -15.223 -20.736  1.00 79.13           C
ATOM   3584  O   HIS A 239     -12.541 -15.950 -21.718  1.00 79.13           O
ATOM   3585  HA  HIS A 239     -12.298 -16.883 -19.377  1.00 79.13           H
ATOM   3586  CB  HIS A 239     -13.795 -15.560 -18.634  1.00 79.13           C
ATOM   3587 1HB  HIS A 239     -13.753 -15.965 -17.623  1.00 79.13           H
ATOM   3588 2HB  HIS A 239     -13.953 -14.485 -18.541  1.00 79.13           H
ATOM   3589  CG  HIS A 239     -14.975 -16.167 -19.355  1.00 79.13           C
ATOM   3590  ND1 HIS A 239     -15.736 -15.464 -20.272  1.00 79.13           N
ATOM   3591  HD1 HIS A 239     -15.592 -14.513 -20.545  1.00 79.13           H
ATOM   3592  CD2 HIS A 239     -15.515 -17.418 -19.285  1.00 79.13           C
ATOM   3593  HD2 HIS A 239     -15.158 -18.232 -18.654  1.00 79.13           H
ATOM   3594  CE1 HIS A 239     -16.689 -16.264 -20.726  1.00 79.13           C
ATOM   3595  HE1 HIS A 239     -17.450 -16.002 -21.461  1.00 79.13           H
ATOM   3596  NE2 HIS A 239     -16.551 -17.475 -20.113  1.00 79.13           N
ATOM   3597  HN  HIS A 239     -11.639 -14.756 -17.717  1.00 79.13           H
ATOM   3598  N   THR A 240     -12.181 -13.917 -20.795  1.00 73.54           N
ATOM   3599  CA  THR A 240     -12.168 -13.217 -22.069  1.00 73.54           C
ATOM   3600  C   THR A 240     -10.986 -13.683 -22.921  1.00 73.54           C
ATOM   3601  O   THR A 240     -11.117 -13.853 -24.132  1.00 73.54           O
ATOM   3602  HA  THR A 240     -13.076 -13.477 -22.613  1.00 73.54           H
ATOM   3603  CB  THR A 240     -12.156 -11.714 -21.783  1.00 73.54           C
ATOM   3604  HB  THR A 240     -11.187 -11.400 -21.395  1.00 73.54           H
ATOM   3605  OG1 THR A 240     -13.262 -11.519 -20.906  1.00 73.54           O
ATOM   3606  HG1 THR A 240     -12.941 -11.452 -19.961  1.00 73.54           H
ATOM   3607  CG2 THR A 240     -12.507 -10.880 -23.017  1.00 73.54           C
ATOM   3608 1HG2 THR A 240     -13.505 -11.148 -23.364  1.00 73.54           H
ATOM   3609 2HG2 THR A 240     -11.782 -11.078 -23.807  1.00 73.54           H
ATOM   3610 3HG2 THR A 240     -12.483  -9.822 -22.759  1.00 73.54           H
ATOM   3611  HN  THR A 240     -12.020 -13.340 -19.995  1.00 73.54           H
ATOM   3612  N   LEU A 241      -9.857 -13.877 -22.254  1.00 72.87           N
ATOM   3613  CA  LEU A 241      -8.648 -14.302 -22.938  1.00 72.87           C
ATOM   3614  C   LEU A 241      -8.867 -15.693 -23.536  1.00 72.87           C
ATOM   3615  O   LEU A 241      -8.491 -15.948 -24.679  1.00 72.87           O
ATOM   3616  HA  LEU A 241      -8.469 -13.601 -23.753  1.00 72.87           H
ATOM   3617  CB  LEU A 241      -7.444 -14.221 -21.998  1.00 72.87           C
ATOM   3618 1HB  LEU A 241      -7.737 -14.621 -21.028  1.00 72.87           H
ATOM   3619 2HB  LEU A 241      -6.659 -14.870 -22.387  1.00 72.87           H
ATOM   3620  CG  LEU A 241      -6.853 -12.826 -21.784  1.00 72.87           C
ATOM   3621  HG  LEU A 241      -7.655 -12.160 -21.465  1.00 72.87           H
ATOM   3622  CD1 LEU A 241      -5.805 -12.839 -20.669  1.00 72.87           C
ATOM   3623 1HD1 LEU A 241      -6.268 -13.168 -19.739  1.00 72.87           H
ATOM   3624 2HD1 LEU A 241      -4.999 -13.522 -20.936  1.00 72.87           H
ATOM   3625 3HD1 LEU A 241      -5.401 -11.834 -20.539  1.00 72.87           H
ATOM   3626  CD2 LEU A 241      -6.292 -12.262 -23.091  1.00 72.87           C
ATOM   3627 1HD2 LEU A 241      -5.508 -12.920 -23.464  1.00 72.87           H
ATOM   3628 2HD2 LEU A 241      -7.091 -12.194 -23.830  1.00 72.87           H
ATOM   3629 3HD2 LEU A 241      -5.879 -11.269 -22.911  1.00 72.87           H
ATOM   3630  HN  LEU A 241      -9.762 -13.749 -21.267  1.00 72.87           H
ATOM   3631  N   ILE A 242      -9.476 -16.557 -22.737  1.00 74.50           N
ATOM   3632  CA  ILE A 242      -9.767 -17.910 -23.180  1.00 74.50           C
ATOM   3633  C   ILE A 242     -10.687 -17.855 -24.401  1.00 74.50           C
ATOM   3634  O   ILE A 242     -10.497 -18.604 -25.359  1.00 74.50           O
ATOM   3635  HA  ILE A 242      -8.824 -18.366 -23.478  1.00 74.50           H
ATOM   3636  CB  ILE A 242     -10.328 -18.743 -22.025  1.00 74.50           C
ATOM   3637  HB  ILE A 242     -11.122 -18.170 -21.545  1.00 74.50           H
ATOM   3638  CG1 ILE A 242      -9.256 -19.003 -20.965  1.00 74.50           C
ATOM   3639 1HG1 ILE A 242      -8.531 -19.723 -21.346  1.00 74.50           H
ATOM   3640 2HG1 ILE A 242      -8.712 -18.081 -20.759  1.00 74.50           H
ATOM   3641  CG2 ILE A 242     -10.954 -20.041 -22.539  1.00 74.50           C
ATOM   3642 1HG2 ILE A 242     -11.766 -19.806 -23.226  1.00 74.50           H
ATOM   3643 2HG2 ILE A 242     -10.197 -20.628 -23.058  1.00 74.50           H
ATOM   3644 3HG2 ILE A 242     -11.345 -20.613 -21.697  1.00 74.50           H
ATOM   3645  CD1 ILE A 242      -9.879 -19.534 -19.673  1.00 74.50           C
ATOM   3646 1HD1 ILE A 242     -10.585 -18.801 -19.283  1.00 74.50           H
ATOM   3647 2HD1 ILE A 242     -10.402 -20.468 -19.879  1.00 74.50           H
ATOM   3648 3HD1 ILE A 242      -9.095 -19.710 -18.937  1.00 74.50           H
ATOM   3649  HN  ILE A 242      -9.768 -16.346 -21.804  1.00 74.50           H
ATOM   3650  N   GLN A 243     -11.662 -16.962 -24.328  1.00 72.15           N
ATOM   3651  CA  GLN A 243     -12.690 -16.891 -25.353  1.00 72.15           C
ATOM   3652  C   GLN A 243     -12.102 -16.348 -26.657  1.00 72.15           C
ATOM   3653  O   GLN A 243     -12.640 -16.596 -27.735  1.00 72.15           O
ATOM   3654  HA  GLN A 243     -13.026 -17.917 -25.498  1.00 72.15           H
ATOM   3655  CB  GLN A 243     -13.871 -16.037 -24.887  1.00 72.15           C
ATOM   3656 1HB  GLN A 243     -13.503 -15.140 -24.391  1.00 72.15           H
ATOM   3657 2HB  GLN A 243     -14.451 -15.709 -25.750  1.00 72.15           H
ATOM   3658  CG  GLN A 243     -14.771 -16.822 -23.930  1.00 72.15           C
ATOM   3659 1HG  GLN A 243     -14.944 -17.823 -24.327  1.00 72.15           H
ATOM   3660 2HG  GLN A 243     -14.270 -16.943 -22.970  1.00 72.15           H
ATOM   3661  CD  GLN A 243     -16.110 -16.110 -23.727  1.00 72.15           C
ATOM   3662  OE1 GLN A 243     -16.255 -14.925 -23.978  1.00 72.15           O
ATOM   3663  NE2 GLN A 243     -17.075 -16.896 -23.260  1.00 72.15           N
ATOM   3664 1HE2 GLN A 243     -16.889 -17.860 -23.075  1.00 72.15           H
ATOM   3665 2HE2 GLN A 243     -17.988 -16.521 -23.094  1.00 72.15           H
ATOM   3666  HN  GLN A 243     -11.757 -16.296 -23.588  1.00 72.15           H
ATOM   3667  N   ALA A 244     -11.007 -15.616 -26.516  1.00 65.76           N
ATOM   3668  CA  ALA A 244     -10.267 -15.145 -27.674  1.00 65.76           C
ATOM   3669  C   ALA A 244      -9.906 -16.337 -28.563  1.00 65.76           C
ATOM   3670  O   ALA A 244     -10.098 -17.487 -28.172  1.00 65.76           O
ATOM   3671  HA  ALA A 244     -10.917 -14.470 -28.232  1.00 65.76           H
ATOM   3672  CB  ALA A 244      -9.033 -14.368 -27.211  1.00 65.76           C
ATOM   3673 1HB  ALA A 244      -9.345 -13.515 -26.608  1.00 65.76           H
ATOM   3674 2HB  ALA A 244      -8.396 -15.021 -26.614  1.00 65.76           H
ATOM   3675 3HB  ALA A 244      -8.478 -14.015 -28.080  1.00 65.76           H
ATOM   3676  HN  ALA A 244     -10.625 -15.345 -25.632  1.00 65.76           H
ATOM   3677  N   LYS A 245      -9.390 -16.020 -29.741  1.00 57.93           N
ATOM   3678  CA  LYS A 245      -8.880 -17.047 -30.635  1.00 57.93           C
ATOM   3679  C   LYS A 245      -7.391 -16.805 -30.886  1.00 57.93           C
ATOM   3680  O   LYS A 245      -6.723 -17.623 -31.517  1.00 57.93           O
ATOM   3681  HA  LYS A 245      -8.994 -18.006 -30.130  1.00 57.93           H
ATOM   3682  CB  LYS A 245      -9.718 -17.107 -31.914  1.00 57.93           C
ATOM   3683 1HB  LYS A 245      -9.987 -16.098 -32.226  1.00 57.93           H
ATOM   3684 2HB  LYS A 245      -9.126 -17.542 -32.720  1.00 57.93           H
ATOM   3685  CG  LYS A 245     -10.986 -17.936 -31.700  1.00 57.93           C
ATOM   3686 1HG  LYS A 245     -10.728 -18.891 -31.244  1.00 57.93           H
ATOM   3687 2HG  LYS A 245     -11.649 -17.420 -31.006  1.00 57.93           H
ATOM   3688  CD  LYS A 245     -11.714 -18.176 -33.025  1.00 57.93           C
ATOM   3689 1HD  LYS A 245     -12.051 -17.225 -33.436  1.00 57.93           H
ATOM   3690 2HD  LYS A 245     -11.024 -18.610 -33.749  1.00 57.93           H
ATOM   3691  CE  LYS A 245     -12.911 -19.109 -32.831  1.00 57.93           C
ATOM   3692 1HE  LYS A 245     -12.586 -20.033 -32.354  1.00 57.93           H
ATOM   3693 2HE  LYS A 245     -13.637 -18.644 -32.163  1.00 57.93           H
ATOM   3694  NZ  LYS A 245     -13.548 -19.411 -34.132  1.00 57.93           N
ATOM   3695 1HZ  LYS A 245     -14.350 -20.014 -33.983  1.00 57.93           H
ATOM   3696 2HZ  LYS A 245     -13.851 -18.548 -34.569  1.00 57.93           H
ATOM   3697 3HZ  LYS A 245     -12.880 -19.879 -34.734  1.00 57.93           H
ATOM   3698  HN  LYS A 245      -9.316 -15.085 -30.087  1.00 57.93           H
ATOM   3699  N   LYS A 246      -6.913 -15.677 -30.380  1.00 56.91           N
ATOM   3700  CA  LYS A 246      -5.550 -15.254 -30.649  1.00 56.91           C
ATOM   3701  C   LYS A 246      -4.589 -16.045 -29.759  1.00 56.91           C
ATOM   3702  O   LYS A 246      -4.869 -16.268 -28.582  1.00 56.91           O
ATOM   3703  HA  LYS A 246      -5.333 -15.494 -31.690  1.00 56.91           H
ATOM   3704  CB  LYS A 246      -5.420 -13.737 -30.498  1.00 56.91           C
ATOM   3705 1HB  LYS A 246      -5.937 -13.412 -29.596  1.00 56.91           H
ATOM   3706 2HB  LYS A 246      -4.370 -13.468 -30.378  1.00 56.91           H
ATOM   3707  CG  LYS A 246      -6.001 -13.013 -31.715  1.00 56.91           C
ATOM   3708 1HG  LYS A 246      -5.575 -13.429 -32.628  1.00 56.91           H
ATOM   3709 2HG  LYS A 246      -7.077 -13.179 -31.761  1.00 56.91           H
ATOM   3710  CD  LYS A 246      -5.713 -11.512 -31.649  1.00 56.91           C
ATOM   3711 1HD  LYS A 246      -6.223 -11.078 -30.789  1.00 56.91           H
ATOM   3712 2HD  LYS A 246      -4.645 -11.349 -31.502  1.00 56.91           H
ATOM   3713  CE  LYS A 246      -6.170 -10.809 -32.929  1.00 56.91           C
ATOM   3714 1HE  LYS A 246      -5.688 -11.265 -33.793  1.00 56.91           H
ATOM   3715 2HE  LYS A 246      -7.245 -10.939 -33.058  1.00 56.91           H
ATOM   3716  NZ  LYS A 246      -5.842  -9.367 -32.874  1.00 56.91           N
ATOM   3717 1HZ  LYS A 246      -6.167  -8.914 -33.721  1.00 56.91           H
ATOM   3718 2HZ  LYS A 246      -6.297  -8.948 -32.070  1.00 56.91           H
ATOM   3719 3HZ  LYS A 246      -4.838  -9.252 -32.793  1.00 56.91           H
ATOM   3720  HN  LYS A 246      -7.440 -15.060 -29.796  1.00 56.91           H
ATOM   3721  N   SER A 247      -3.476 -16.448 -30.355  1.00 55.98           N
ATOM   3722  CA  SER A 247      -2.502 -17.262 -29.649  1.00 55.98           C
ATOM   3723  C   SER A 247      -1.912 -16.474 -28.477  1.00 55.98           C
ATOM   3724  O   SER A 247      -1.516 -17.057 -27.469  1.00 55.98           O
ATOM   3725  HA  SER A 247      -3.056 -18.127 -29.287  1.00 55.98           H
ATOM   3726  CB  SER A 247      -1.388 -17.727 -30.589  1.00 55.98           C
ATOM   3727 1HB  SER A 247      -0.799 -18.502 -30.098  1.00 55.98           H
ATOM   3728 2HB  SER A 247      -1.829 -18.177 -31.478  1.00 55.98           H
ATOM   3729  OG  SER A 247      -0.532 -16.655 -30.974  1.00 55.98           O
ATOM   3730  HG  SER A 247       0.174 -16.988 -31.599  1.00 55.98           H
ATOM   3731  HN  SER A 247      -3.237 -16.227 -31.301  1.00 55.98           H
ATOM   3732  N   SER A 248      -1.874 -15.160 -28.648  1.00 59.48           N
ATOM   3733  CA  SER A 248      -1.142 -14.307 -27.728  1.00 59.48           C
ATOM   3734  C   SER A 248      -1.761 -14.392 -26.331  1.00 59.48           C
ATOM   3735  O   SER A 248      -1.262 -13.779 -25.389  1.00 59.48           O
ATOM   3736  HA  SER A 248      -0.124 -14.696 -27.720  1.00 59.48           H
ATOM   3737  CB  SER A 248      -1.129 -12.856 -28.214  1.00 59.48           C
ATOM   3738 1HB  SER A 248      -0.503 -12.257 -27.552  1.00 59.48           H
ATOM   3739 2HB  SER A 248      -0.679 -12.810 -29.206  1.00 59.48           H
ATOM   3740  OG  SER A 248      -2.439 -12.297 -28.262  1.00 59.48           O
ATOM   3741  HG  SER A 248      -2.397 -11.356 -28.598  1.00 59.48           H
ATOM   3742  HN  SER A 248      -2.330 -14.681 -29.398  1.00 59.48           H
ATOM   3743  N   LYS A 249      -2.839 -15.157 -26.242  1.00 62.87           N
ATOM   3744  CA  LYS A 249      -3.543 -15.315 -24.981  1.00 62.87           C
ATOM   3745  C   LYS A 249      -2.555 -15.771 -23.905  1.00 62.87           C
ATOM   3746  O   LYS A 249      -2.551 -15.240 -22.795  1.00 62.87           O
ATOM   3747  HA  LYS A 249      -3.933 -14.337 -24.699  1.00 62.87           H
ATOM   3748  CB  LYS A 249      -4.743 -16.249 -25.150  1.00 62.87           C
ATOM   3749 1HB  LYS A 249      -4.396 -17.251 -25.403  1.00 62.87           H
ATOM   3750 2HB  LYS A 249      -5.282 -16.329 -24.206  1.00 62.87           H
ATOM   3751  CG  LYS A 249      -5.686 -15.739 -26.241  1.00 62.87           C
ATOM   3752 1HG  LYS A 249      -6.365 -14.996 -25.821  1.00 62.87           H
ATOM   3753 2HG  LYS A 249      -5.109 -15.239 -27.020  1.00 62.87           H
ATOM   3754  CD  LYS A 249      -6.491 -16.888 -26.851  1.00 62.87           C
ATOM   3755 1HD  LYS A 249      -5.828 -17.537 -27.423  1.00 62.87           H
ATOM   3756 2HD  LYS A 249      -6.925 -17.495 -26.057  1.00 62.87           H
ATOM   3757  CE  LYS A 249      -7.602 -16.356 -27.759  1.00 62.87           C
ATOM   3758 1HE  LYS A 249      -8.058 -15.475 -27.309  1.00 62.87           H
ATOM   3759 2HE  LYS A 249      -7.180 -16.044 -28.715  1.00 62.87           H
ATOM   3760  NZ  LYS A 249      -8.631 -17.396 -27.981  1.00 62.87           N
ATOM   3761 1HZ  LYS A 249      -9.172 -17.166 -28.808  1.00 62.87           H
ATOM   3762 2HZ  LYS A 249      -8.181 -18.295 -28.112  1.00 62.87           H
ATOM   3763 3HZ  LYS A 249      -9.246 -17.440 -27.176  1.00 62.87           H
ATOM   3764  HN  LYS A 249      -3.232 -15.662 -27.011  1.00 62.87           H
ATOM   3765  N   HIS A 250      -1.741 -16.751 -24.271  1.00 69.61           N
ATOM   3766  CA  HIS A 250      -0.948 -17.471 -23.289  1.00 69.61           C
ATOM   3767  C   HIS A 250       0.023 -16.506 -22.606  1.00 69.61           C
ATOM   3768  O   HIS A 250       0.230 -16.580 -21.396  1.00 69.61           O
ATOM   3769  HA  HIS A 250      -1.646 -17.857 -22.545  1.00 69.61           H
ATOM   3770  CB  HIS A 250      -0.243 -18.667 -23.932  1.00 69.61           C
ATOM   3771 1HB  HIS A 250       0.315 -18.321 -24.802  1.00 69.61           H
ATOM   3772 2HB  HIS A 250       0.485 -19.068 -23.226  1.00 69.61           H
ATOM   3773  CG  HIS A 250      -1.176 -19.775 -24.356  1.00 69.61           C
ATOM   3774  ND1 HIS A 250      -1.756 -20.652 -23.457  1.00 69.61           N
ATOM   3775  HD1 HIS A 250      -1.624 -20.646 -22.466  1.00 69.61           H
ATOM   3776  CD2 HIS A 250      -1.624 -20.138 -25.593  1.00 69.61           C
ATOM   3777  HD2 HIS A 250      -1.362 -19.654 -26.533  1.00 69.61           H
ATOM   3778  CE1 HIS A 250      -2.517 -21.502 -24.133  1.00 69.61           C
ATOM   3779  HE1 HIS A 250      -3.106 -22.313 -23.706  1.00 69.61           H
ATOM   3780  NE2 HIS A 250      -2.433 -21.182 -25.456  1.00 69.61           N
ATOM   3781  HN  HIS A 250      -1.620 -17.053 -25.216  1.00 69.61           H
ATOM   3782  N   LYS A 251       0.594 -15.623 -23.413  1.00 70.06           N
ATOM   3783  CA  LYS A 251       1.522 -14.630 -22.898  1.00 70.06           C
ATOM   3784  C   LYS A 251       0.776 -13.681 -21.957  1.00 70.06           C
ATOM   3785  O   LYS A 251       1.207 -13.455 -20.828  1.00 70.06           O
ATOM   3786  HA  LYS A 251       2.282 -15.159 -22.323  1.00 70.06           H
ATOM   3787  CB  LYS A 251       2.238 -13.919 -24.048  1.00 70.06           C
ATOM   3788 1HB  LYS A 251       2.568 -14.651 -24.785  1.00 70.06           H
ATOM   3789 2HB  LYS A 251       1.543 -13.248 -24.554  1.00 70.06           H
ATOM   3790  CG  LYS A 251       3.441 -13.124 -23.536  1.00 70.06           C
ATOM   3791 1HG  LYS A 251       3.096 -12.269 -22.955  1.00 70.06           H
ATOM   3792 2HG  LYS A 251       4.034 -13.747 -22.867  1.00 70.06           H
ATOM   3793  CD  LYS A 251       4.312 -12.640 -24.698  1.00 70.06           C
ATOM   3794 1HD  LYS A 251       4.507 -13.468 -25.380  1.00 70.06           H
ATOM   3795 2HD  LYS A 251       3.778 -11.878 -25.265  1.00 70.06           H
ATOM   3796  CE  LYS A 251       5.638 -12.070 -24.188  1.00 70.06           C
ATOM   3797 1HE  LYS A 251       5.469 -11.096 -23.729  1.00 70.06           H
ATOM   3798 2HE  LYS A 251       6.047 -12.720 -23.415  1.00 70.06           H
ATOM   3799  NZ  LYS A 251       6.607 -11.940 -25.299  1.00 70.06           N
ATOM   3800 1HZ  LYS A 251       7.502 -11.637 -24.932  1.00 70.06           H
ATOM   3801 2HZ  LYS A 251       6.716 -12.837 -25.759  1.00 70.06           H
ATOM   3802 3HZ  LYS A 251       6.266 -11.257 -25.966  1.00 70.06           H
ATOM   3803  HN  LYS A 251       0.433 -15.579 -24.398  1.00 70.06           H
ATOM   3804  N   ALA A 252      -0.331 -13.152 -22.458  1.00 68.64           N
ATOM   3805  CA  ALA A 252      -1.107 -12.184 -21.700  1.00 68.64           C
ATOM   3806  C   ALA A 252      -1.604 -12.836 -20.408  1.00 68.64           C
ATOM   3807  O   ALA A 252      -1.635 -12.196 -19.358  1.00 68.64           O
ATOM   3808  HA  ALA A 252      -0.447 -11.354 -21.448  1.00 68.64           H
ATOM   3809  CB  ALA A 252      -2.252 -11.658 -22.567  1.00 68.64           C
ATOM   3810 1HB  ALA A 252      -1.844 -11.179 -23.457  1.00 68.64           H
ATOM   3811 2HB  ALA A 252      -2.895 -12.487 -22.863  1.00 68.64           H
ATOM   3812 3HB  ALA A 252      -2.834 -10.932 -21.998  1.00 68.64           H
ATOM   3813  HN  ALA A 252      -0.698 -13.373 -23.361  1.00 68.64           H
ATOM   3814  N   LEU A 253      -1.983 -14.100 -20.528  1.00 73.74           N
ATOM   3815  CA  LEU A 253      -2.495 -14.839 -19.387  1.00 73.74           C
ATOM   3816  C   LEU A 253      -1.387 -14.990 -18.343  1.00 73.74           C
ATOM   3817  O   LEU A 253      -1.602 -14.722 -17.162  1.00 73.74           O
ATOM   3818  HA  LEU A 253      -3.302 -14.249 -18.952  1.00 73.74           H
ATOM   3819  CB  LEU A 253      -3.101 -16.169 -19.839  1.00 73.74           C
ATOM   3820 1HB  LEU A 253      -3.710 -15.987 -20.724  1.00 73.74           H
ATOM   3821 2HB  LEU A 253      -2.289 -16.831 -20.141  1.00 73.74           H
ATOM   3822  CG  LEU A 253      -3.959 -16.901 -18.805  1.00 73.74           C
ATOM   3823  HG  LEU A 253      -3.493 -16.779 -17.827  1.00 73.74           H
ATOM   3824  CD1 LEU A 253      -5.357 -16.286 -18.719  1.00 73.74           C
ATOM   3825 1HD1 LEU A 253      -5.277 -15.239 -18.428  1.00 73.74           H
ATOM   3826 2HD1 LEU A 253      -5.845 -16.356 -19.692  1.00 73.74           H
ATOM   3827 3HD1 LEU A 253      -5.947 -16.825 -17.977  1.00 73.74           H
ATOM   3828  CD2 LEU A 253      -4.010 -18.402 -19.098  1.00 73.74           C
ATOM   3829 1HD2 LEU A 253      -4.439 -18.565 -20.086  1.00 73.74           H
ATOM   3830 2HD2 LEU A 253      -3.000 -18.812 -19.067  1.00 73.74           H
ATOM   3831 3HD2 LEU A 253      -4.626 -18.898 -18.348  1.00 73.74           H
ATOM   3832  HN  LEU A 253      -1.943 -14.617 -21.383  1.00 73.74           H
ATOM   3833  N   LYS A 254      -0.226 -15.419 -18.817  1.00 76.26           N
ATOM   3834  CA  LYS A 254       0.909 -15.631 -17.935  1.00 76.26           C
ATOM   3835  C   LYS A 254       1.212 -14.335 -17.181  1.00 76.26           C
ATOM   3836  O   LYS A 254       1.358 -14.343 -15.959  1.00 76.26           O
ATOM   3837  HA  LYS A 254       0.622 -16.393 -17.211  1.00 76.26           H
ATOM   3838  CB  LYS A 254       2.102 -16.179 -18.721  1.00 76.26           C
ATOM   3839 1HB  LYS A 254       1.797 -17.058 -19.288  1.00 76.26           H
ATOM   3840 2HB  LYS A 254       2.439 -15.435 -19.443  1.00 76.26           H
ATOM   3841  CG  LYS A 254       3.254 -16.545 -17.783  1.00 76.26           C
ATOM   3842 1HG  LYS A 254       3.626 -15.646 -17.290  1.00 76.26           H
ATOM   3843 2HG  LYS A 254       2.893 -17.211 -17.000  1.00 76.26           H
ATOM   3844  CD  LYS A 254       4.393 -17.220 -18.551  1.00 76.26           C
ATOM   3845 1HD  LYS A 254       4.021 -18.119 -19.042  1.00 76.26           H
ATOM   3846 2HD  LYS A 254       4.752 -16.554 -19.335  1.00 76.26           H
ATOM   3847  CE  LYS A 254       5.546 -17.583 -17.614  1.00 76.26           C
ATOM   3848 1HE  LYS A 254       5.987 -16.675 -17.201  1.00 76.26           H
ATOM   3849 2HE  LYS A 254       5.170 -18.165 -16.772  1.00 76.26           H
ATOM   3850  NZ  LYS A 254       6.578 -18.358 -18.338  1.00 76.26           N
ATOM   3851 1HZ  LYS A 254       7.345 -18.569 -17.710  1.00 76.26           H
ATOM   3852 2HZ  LYS A 254       6.174 -19.222 -18.681  1.00 76.26           H
ATOM   3853 3HZ  LYS A 254       6.923 -17.813 -19.121  1.00 76.26           H
ATOM   3854  HN  LYS A 254      -0.056 -15.619 -19.781  1.00 76.26           H
ATOM   3855  N   VAL A 255       1.299 -13.252 -17.940  1.00 73.54           N
ATOM   3856  CA  VAL A 255       1.564 -11.948 -17.356  1.00 73.54           C
ATOM   3857  C   VAL A 255       0.572 -11.692 -16.219  1.00 73.54           C
ATOM   3858  O   VAL A 255       0.966 -11.295 -15.124  1.00 73.54           O
ATOM   3859  HA  VAL A 255       2.572 -11.972 -16.942  1.00 73.54           H
ATOM   3860  CB  VAL A 255       1.522 -10.870 -18.441  1.00 73.54           C
ATOM   3861  HB  VAL A 255       0.615 -11.020 -19.027  1.00 73.54           H
ATOM   3862  CG1 VAL A 255       1.456  -9.472 -17.823  1.00 73.54           C
ATOM   3863 1HG1 VAL A 255       0.558  -9.388 -17.211  1.00 73.54           H
ATOM   3864 2HG1 VAL A 255       2.336  -9.308 -17.201  1.00 73.54           H
ATOM   3865 3HG1 VAL A 255       1.427  -8.726 -18.616  1.00 73.54           H
ATOM   3866  CG2 VAL A 255       2.718 -10.996 -19.386  1.00 73.54           C
ATOM   3867 1HG2 VAL A 255       3.642 -10.885 -18.819  1.00 73.54           H
ATOM   3868 2HG2 VAL A 255       2.702 -11.976 -19.865  1.00 73.54           H
ATOM   3869 3HG2 VAL A 255       2.663 -10.219 -20.147  1.00 73.54           H
ATOM   3870  HN  VAL A 255       1.192 -13.256 -18.934  1.00 73.54           H
ATOM   3871  N   THR A 256      -0.697 -11.929 -16.520  1.00 73.79           N
ATOM   3872  CA  THR A 256      -1.764 -11.557 -15.606  1.00 73.79           C
ATOM   3873  C   THR A 256      -1.653 -12.353 -14.304  1.00 73.79           C
ATOM   3874  O   THR A 256      -1.757 -11.789 -13.217  1.00 73.79           O
ATOM   3875  HA  THR A 256      -1.645 -10.505 -15.349  1.00 73.79           H
ATOM   3876  CB  THR A 256      -3.097 -11.758 -16.330  1.00 73.79           C
ATOM   3877  HB  THR A 256      -3.224 -12.798 -16.630  1.00 73.79           H
ATOM   3878  OG1 THR A 256      -3.060 -10.811 -17.394  1.00 73.79           O
ATOM   3879  HG1 THR A 256      -3.044 -11.286 -18.274  1.00 73.79           H
ATOM   3880  CG2 THR A 256      -4.294 -11.321 -15.483  1.00 73.79           C
ATOM   3881 1HG2 THR A 256      -4.200 -10.263 -15.240  1.00 73.79           H
ATOM   3882 2HG2 THR A 256      -4.320 -11.904 -14.563  1.00 73.79           H
ATOM   3883 3HG2 THR A 256      -5.214 -11.485 -16.044  1.00 73.79           H
ATOM   3884  HN  THR A 256      -0.999 -12.365 -17.367  1.00 73.79           H
ATOM   3885  N   ILE A 257      -1.443 -13.652 -14.459  1.00 77.66           N
ATOM   3886  CA  ILE A 257      -1.375 -14.541 -13.311  1.00 77.66           C
ATOM   3887  C   ILE A 257      -0.197 -14.133 -12.424  1.00 77.66           C
ATOM   3888  O   ILE A 257      -0.307 -14.134 -11.199  1.00 77.66           O
ATOM   3889  HA  ILE A 257      -2.296 -14.411 -12.742  1.00 77.66           H
ATOM   3890  CB  ILE A 257      -1.326 -16.001 -13.766  1.00 77.66           C
ATOM   3891  HB  ILE A 257      -0.561 -16.092 -14.537  1.00 77.66           H
ATOM   3892  CG1 ILE A 257      -2.655 -16.425 -14.394  1.00 77.66           C
ATOM   3893 1HG1 ILE A 257      -3.420 -16.498 -13.620  1.00 77.66           H
ATOM   3894 2HG1 ILE A 257      -2.987 -15.663 -15.099  1.00 77.66           H
ATOM   3895  CG2 ILE A 257      -0.917 -16.921 -12.613  1.00 77.66           C
ATOM   3896 1HG2 ILE A 257       0.070 -16.634 -12.252  1.00 77.66           H
ATOM   3897 2HG2 ILE A 257      -1.641 -16.831 -11.803  1.00 77.66           H
ATOM   3898 3HG2 ILE A 257      -0.890 -17.952 -12.964  1.00 77.66           H
ATOM   3899  CD1 ILE A 257      -2.518 -17.768 -15.112  1.00 77.66           C
ATOM   3900 1HD1 ILE A 257      -1.770 -17.684 -15.901  1.00 77.66           H
ATOM   3901 2HD1 ILE A 257      -2.209 -18.532 -14.398  1.00 77.66           H
ATOM   3902 3HD1 ILE A 257      -3.477 -18.046 -15.549  1.00 77.66           H
ATOM   3903  HN  ILE A 257      -1.321 -14.098 -15.346  1.00 77.66           H
ATOM   3904  N   THR A 258       0.905 -13.793 -13.078  1.00 79.75           N
ATOM   3905  CA  THR A 258       2.123 -13.451 -12.365  1.00 79.75           C
ATOM   3906  C   THR A 258       1.886 -12.247 -11.451  1.00 79.75           C
ATOM   3907  O   THR A 258       2.261 -12.269 -10.280  1.00 79.75           O
ATOM   3908  HA  THR A 258       2.393 -14.291 -11.724  1.00 79.75           H
ATOM   3909  CB  THR A 258       3.228 -13.222 -13.398  1.00 79.75           C
ATOM   3910  HB  THR A 258       2.974 -12.396 -14.062  1.00 79.75           H
ATOM   3911  OG1 THR A 258       3.384 -14.491 -14.027  1.00 79.75           O
ATOM   3912  HG1 THR A 258       2.740 -14.577 -14.788  1.00 79.75           H
ATOM   3913  CG2 THR A 258       4.589 -12.956 -12.752  1.00 79.75           C
ATOM   3914 1HG2 THR A 258       4.874 -13.813 -12.140  1.00 79.75           H
ATOM   3915 2HG2 THR A 258       4.526 -12.067 -12.124  1.00 79.75           H
ATOM   3916 3HG2 THR A 258       5.336 -12.800 -13.529  1.00 79.75           H
ATOM   3917  HN  THR A 258       0.972 -13.750 -14.075  1.00 79.75           H
ATOM   3918  N   VAL A 259       1.265 -11.225 -12.022  1.00 74.78           N
ATOM   3919  CA  VAL A 259       1.033  -9.990 -11.293  1.00 74.78           C
ATOM   3920  C   VAL A 259       0.150 -10.278 -10.077  1.00 74.78           C
ATOM   3921  O   VAL A 259       0.431  -9.807  -8.976  1.00 74.78           O
ATOM   3922  HA  VAL A 259       2.000  -9.625 -10.946  1.00 74.78           H
ATOM   3923  CB  VAL A 259       0.437  -8.935 -12.228  1.00 74.78           C
ATOM   3924  HB  VAL A 259      -0.447  -9.366 -12.699  1.00 74.78           H
ATOM   3925  CG1 VAL A 259      -0.004  -7.696 -11.446  1.00 74.78           C
ATOM   3926 1HG1 VAL A 259      -0.759  -7.979 -10.712  1.00 74.78           H
ATOM   3927 2HG1 VAL A 259       0.856  -7.264 -10.935  1.00 74.78           H
ATOM   3928 3HG1 VAL A 259      -0.424  -6.963 -12.135  1.00 74.78           H
ATOM   3929  CG2 VAL A 259       1.425  -8.562 -13.335  1.00 74.78           C
ATOM   3930 1HG2 VAL A 259       2.335  -8.160 -12.889  1.00 74.78           H
ATOM   3931 2HG2 VAL A 259       1.669  -9.450 -13.919  1.00 74.78           H
ATOM   3932 3HG2 VAL A 259       0.976  -7.811 -13.985  1.00 74.78           H
ATOM   3933  HN  VAL A 259       0.925 -11.232 -12.962  1.00 74.78           H
ATOM   3934  N   LEU A 260      -0.899 -11.051 -10.317  1.00 76.65           N
ATOM   3935  CA  LEU A 260      -1.846 -11.375  -9.264  1.00 76.65           C
ATOM   3936  C   LEU A 260      -1.116 -12.106  -8.135  1.00 76.65           C
ATOM   3937  O   LEU A 260      -1.319 -11.801  -6.961  1.00 76.65           O
ATOM   3938  HA  LEU A 260      -2.234 -10.435  -8.873  1.00 76.65           H
ATOM   3939  CB  LEU A 260      -3.034 -12.154  -9.833  1.00 76.65           C
ATOM   3940 1HB  LEU A 260      -3.536 -11.525 -10.568  1.00 76.65           H
ATOM   3941 2HB  LEU A 260      -2.651 -13.024 -10.366  1.00 76.65           H
ATOM   3942  CG  LEU A 260      -4.072 -12.630  -8.816  1.00 76.65           C
ATOM   3943  HG  LEU A 260      -3.573 -13.279  -8.096  1.00 76.65           H
ATOM   3944  CD1 LEU A 260      -4.655 -11.451  -8.033  1.00 76.65           C
ATOM   3945 1HD1 LEU A 260      -3.854 -10.938  -7.501  1.00 76.65           H
ATOM   3946 2HD1 LEU A 260      -5.134 -10.758  -8.724  1.00 76.65           H
ATOM   3947 3HD1 LEU A 260      -5.390 -11.818  -7.317  1.00 76.65           H
ATOM   3948  CD2 LEU A 260      -5.163 -13.462  -9.494  1.00 76.65           C
ATOM   3949 1HD2 LEU A 260      -5.665 -12.857 -10.249  1.00 76.65           H
ATOM   3950 2HD2 LEU A 260      -4.712 -14.334  -9.968  1.00 76.65           H
ATOM   3951 3HD2 LEU A 260      -5.888 -13.788  -8.748  1.00 76.65           H
ATOM   3952  HN  LEU A 260      -1.105 -11.451 -11.210  1.00 76.65           H
ATOM   3953  N   THR A 261      -0.281 -13.055  -8.530  1.00 83.99           N
ATOM   3954  CA  THR A 261       0.386 -13.914  -7.566  1.00 83.99           C
ATOM   3955  C   THR A 261       1.319 -13.092  -6.675  1.00 83.99           C
ATOM   3956  O   THR A 261       1.357 -13.290  -5.462  1.00 83.99           O
ATOM   3957  HA  THR A 261      -0.371 -14.354  -6.917  1.00 83.99           H
ATOM   3958  CB  THR A 261       1.104 -15.023  -8.338  1.00 83.99           C
ATOM   3959  HB  THR A 261       1.921 -14.616  -8.933  1.00 83.99           H
ATOM   3960  OG1 THR A 261       0.065 -15.662  -9.076  1.00 83.99           O
ATOM   3961  HG1 THR A 261       0.064 -15.333 -10.020  1.00 83.99           H
ATOM   3962  CG2 THR A 261       1.639 -16.124  -7.420  1.00 83.99           C
ATOM   3963 1HG2 THR A 261       0.811 -16.576  -6.875  1.00 83.99           H
ATOM   3964 2HG2 THR A 261       2.348 -15.694  -6.713  1.00 83.99           H
ATOM   3965 3HG2 THR A 261       2.139 -16.885  -8.019  1.00 83.99           H
ATOM   3966  HN  THR A 261      -0.058 -13.241  -9.487  1.00 83.99           H
ATOM   3967  N   VAL A 262       2.048 -12.188  -7.312  1.00 82.38           N
ATOM   3968  CA  VAL A 262       3.026 -11.380  -6.602  1.00 82.38           C
ATOM   3969  C   VAL A 262       2.310 -10.527  -5.552  1.00 82.38           C
ATOM   3970  O   VAL A 262       2.779 -10.404  -4.422  1.00 82.38           O
ATOM   3971  HA  VAL A 262       3.709 -12.061  -6.094  1.00 82.38           H
ATOM   3972  CB  VAL A 262       3.838 -10.548  -7.596  1.00 82.38           C
ATOM   3973  HB  VAL A 262       3.137 -10.021  -8.243  1.00 82.38           H
ATOM   3974  CG1 VAL A 262       4.686  -9.501  -6.870  1.00 82.38           C
ATOM   3975 1HG1 VAL A 262       4.035  -8.834  -6.306  1.00 82.38           H
ATOM   3976 2HG1 VAL A 262       5.374 -10.001  -6.188  1.00 82.38           H
ATOM   3977 3HG1 VAL A 262       5.253  -8.924  -7.600  1.00 82.38           H
ATOM   3978  CG2 VAL A 262       4.709 -11.444  -8.478  1.00 82.38           C
ATOM   3979 1HG2 VAL A 262       5.398 -12.011  -7.852  1.00 82.38           H
ATOM   3980 2HG2 VAL A 262       4.074 -12.133  -9.036  1.00 82.38           H
ATOM   3981 3HG2 VAL A 262       5.276 -10.827  -9.175  1.00 82.38           H
ATOM   3982  HN  VAL A 262       1.980 -12.004  -8.292  1.00 82.38           H
ATOM   3983  N   PHE A 263       1.185  -9.960  -5.964  1.00 77.75           N
ATOM   3984  CA  PHE A 263       0.413  -9.102  -5.081  1.00 77.75           C
ATOM   3985  C   PHE A 263      -0.083  -9.878  -3.859  1.00 77.75           C
ATOM   3986  O   PHE A 263       0.117  -9.450  -2.724  1.00 77.75           O
ATOM   3987  HA  PHE A 263       1.072  -8.297  -4.755  1.00 77.75           H
ATOM   3988  CB  PHE A 263      -0.794  -8.608  -5.881  1.00 77.75           C
ATOM   3989 1HB  PHE A 263      -0.438  -8.066  -6.757  1.00 77.75           H
ATOM   3990 2HB  PHE A 263      -1.354  -9.469  -6.244  1.00 77.75           H
ATOM   3991  CG  PHE A 263      -1.737  -7.702  -5.087  1.00 77.75           C
ATOM   3992  CD1 PHE A 263      -2.783  -8.241  -4.405  1.00 77.75           C
ATOM   3993  HD1 PHE A 263      -2.949  -9.318  -4.424  1.00 77.75           H
ATOM   3994  CD2 PHE A 263      -1.531  -6.358  -5.063  1.00 77.75           C
ATOM   3995  HD2 PHE A 263      -0.692  -5.926  -5.610  1.00 77.75           H
ATOM   3996  CE1 PHE A 263      -3.659  -7.401  -3.668  1.00 77.75           C
ATOM   3997  HE1 PHE A 263      -4.498  -7.833  -3.122  1.00 77.75           H
ATOM   3998  CE2 PHE A 263      -2.407  -5.518  -4.327  1.00 77.75           C
ATOM   3999  HE2 PHE A 263      -2.241  -4.441  -4.308  1.00 77.75           H
ATOM   4000  CZ  PHE A 263      -3.453  -6.057  -3.645  1.00 77.75           C
ATOM   4001  HZ  PHE A 263      -4.125  -5.412  -3.079  1.00 77.75           H
ATOM   4002  HN  PHE A 263       0.802 -10.078  -6.880  1.00 77.75           H
ATOM   4003  N   VAL A 264      -0.722 -11.006  -4.133  1.00 83.37           N
ATOM   4004  CA  VAL A 264      -1.346 -11.788  -3.080  1.00 83.37           C
ATOM   4005  C   VAL A 264      -0.282 -12.211  -2.065  1.00 83.37           C
ATOM   4006  O   VAL A 264      -0.480 -12.072  -0.859  1.00 83.37           O
ATOM   4007  HA  VAL A 264      -2.072 -11.146  -2.580  1.00 83.37           H
ATOM   4008  CB  VAL A 264      -2.100 -12.974  -3.685  1.00 83.37           C
ATOM   4009  HB  VAL A 264      -1.412 -13.509  -4.340  1.00 83.37           H
ATOM   4010  CG1 VAL A 264      -2.561 -13.944  -2.595  1.00 83.37           C
ATOM   4011 1HG1 VAL A 264      -1.693 -14.321  -2.053  1.00 83.37           H
ATOM   4012 2HG1 VAL A 264      -3.224 -13.425  -1.904  1.00 83.37           H
ATOM   4013 3HG1 VAL A 264      -3.094 -14.778  -3.053  1.00 83.37           H
ATOM   4014  CG2 VAL A 264      -3.282 -12.498  -4.532  1.00 83.37           C
ATOM   4015 1HG2 VAL A 264      -3.970 -11.929  -3.907  1.00 83.37           H
ATOM   4016 2HG2 VAL A 264      -2.918 -11.866  -5.341  1.00 83.37           H
ATOM   4017 3HG2 VAL A 264      -3.800 -13.362  -4.950  1.00 83.37           H
ATOM   4018  HN  VAL A 264      -0.815 -11.386  -5.054  1.00 83.37           H
ATOM   4019  N   LEU A 265       0.823 -12.718  -2.591  1.00 88.57           N
ATOM   4020  CA  LEU A 265       1.853 -13.302  -1.749  1.00 88.57           C
ATOM   4021  C   LEU A 265       2.478 -12.208  -0.881  1.00 88.57           C
ATOM   4022  O   LEU A 265       2.951 -12.480   0.222  1.00 88.57           O
ATOM   4023  HA  LEU A 265       1.368 -14.027  -1.095  1.00 88.57           H
ATOM   4024  CB  LEU A 265       2.870 -14.068  -2.599  1.00 88.57           C
ATOM   4025 1HB  LEU A 265       3.213 -13.411  -3.398  1.00 88.57           H
ATOM   4026 2HB  LEU A 265       3.736 -14.293  -1.977  1.00 88.57           H
ATOM   4027  CG  LEU A 265       2.373 -15.372  -3.225  1.00 88.57           C
ATOM   4028  HG  LEU A 265       1.517 -15.142  -3.860  1.00 88.57           H
ATOM   4029  CD1 LEU A 265       3.446 -15.994  -4.121  1.00 88.57           C
ATOM   4030 1HD1 LEU A 265       3.700 -15.297  -4.920  1.00 88.57           H
ATOM   4031 2HD1 LEU A 265       4.335 -16.207  -3.528  1.00 88.57           H
ATOM   4032 3HD1 LEU A 265       3.067 -16.920  -4.553  1.00 88.57           H
ATOM   4033  CD2 LEU A 265       1.889 -16.347  -2.150  1.00 88.57           C
ATOM   4034 1HD2 LEU A 265       2.710 -16.576  -1.471  1.00 88.57           H
ATOM   4035 2HD2 LEU A 265       1.070 -15.894  -1.590  1.00 88.57           H
ATOM   4036 3HD2 LEU A 265       1.541 -17.266  -2.622  1.00 88.57           H
ATOM   4037  HN  LEU A 265       1.020 -12.733  -3.571  1.00 88.57           H
ATOM   4038  N   SER A 266       2.459 -10.993  -1.411  1.00 86.84           N
ATOM   4039  CA  SER A 266       3.108  -9.876  -0.745  1.00 86.84           C
ATOM   4040  C   SER A 266       2.170  -9.276   0.303  1.00 86.84           C
ATOM   4041  O   SER A 266       2.603  -8.920   1.398  1.00 86.84           O
ATOM   4042  HA  SER A 266       3.993 -10.298  -0.270  1.00 86.84           H
ATOM   4043  CB  SER A 266       3.532  -8.806  -1.753  1.00 86.84           C
ATOM   4044 1HB  SER A 266       3.976  -7.964  -1.222  1.00 86.84           H
ATOM   4045 2HB  SER A 266       4.302  -9.211  -2.409  1.00 86.84           H
ATOM   4046  OG  SER A 266       2.435  -8.347  -2.538  1.00 86.84           O
ATOM   4047  HG  SER A 266       2.390  -8.858  -3.396  1.00 86.84           H
ATOM   4048  HN  SER A 266       2.012 -10.768  -2.276  1.00 86.84           H
ATOM   4049  N   GLN A 267       0.901  -9.181  -0.068  1.00 85.94           N
ATOM   4050  CA  GLN A 267      -0.048  -8.397   0.703  1.00 85.94           C
ATOM   4051  C   GLN A 267      -0.781  -9.289   1.707  1.00 85.94           C
ATOM   4052  O   GLN A 267      -1.106  -8.852   2.810  1.00 85.94           O
ATOM   4053  HA  GLN A 267       0.551  -7.657   1.235  1.00 85.94           H
ATOM   4054  CB  GLN A 267      -1.037  -7.675  -0.214  1.00 85.94           C
ATOM   4055 1HB  GLN A 267      -1.568  -8.404  -0.827  1.00 85.94           H
ATOM   4056 2HB  GLN A 267      -1.786  -7.159   0.387  1.00 85.94           H
ATOM   4057  CG  GLN A 267      -0.317  -6.670  -1.115  1.00 85.94           C
ATOM   4058 1HG  GLN A 267       0.404  -7.193  -1.745  1.00 85.94           H
ATOM   4059 2HG  GLN A 267      -1.036  -6.193  -1.781  1.00 85.94           H
ATOM   4060  CD  GLN A 267       0.401  -5.605  -0.284  1.00 85.94           C
ATOM   4061  OE1 GLN A 267      -0.106  -5.108   0.707  1.00 85.94           O
ATOM   4062  NE2 GLN A 267       1.608  -5.284  -0.743  1.00 85.94           N
ATOM   4063 1HE2 GLN A 267       1.966  -5.731  -1.563  1.00 85.94           H
ATOM   4064 2HE2 GLN A 267       2.157  -4.597  -0.267  1.00 85.94           H
ATOM   4065  HN  GLN A 267       0.521  -9.626  -0.879  1.00 85.94           H
ATOM   4066  N   PHE A 268      -1.021 -10.523   1.288  1.00 88.52           N
ATOM   4067  CA  PHE A 268      -1.875 -11.419   2.049  1.00 88.52           C
ATOM   4068  C   PHE A 268      -1.352 -11.595   3.476  1.00 88.52           C
ATOM   4069  O   PHE A 268      -2.092 -11.411   4.440  1.00 88.52           O
ATOM   4070  HA  PHE A 268      -2.868 -10.970   2.082  1.00 88.52           H
ATOM   4071  CB  PHE A 268      -1.850 -12.773   1.338  1.00 88.52           C
ATOM   4072 1HB  PHE A 268      -2.168 -12.635   0.304  1.00 88.52           H
ATOM   4073 2HB  PHE A 268      -0.823 -13.138   1.310  1.00 88.52           H
ATOM   4074  CG  PHE A 268      -2.736 -13.836   1.991  1.00 88.52           C
ATOM   4075  CD1 PHE A 268      -2.175 -14.814   2.752  1.00 88.52           C
ATOM   4076  HD1 PHE A 268      -1.095 -14.841   2.896  1.00 88.52           H
ATOM   4077  CD2 PHE A 268      -4.083 -13.803   1.811  1.00 88.52           C
ATOM   4078  HD2 PHE A 268      -4.532 -13.019   1.202  1.00 88.52           H
ATOM   4079  CE1 PHE A 268      -2.997 -15.801   3.358  1.00 88.52           C
ATOM   4080  HE1 PHE A 268      -2.548 -16.585   3.967  1.00 88.52           H
ATOM   4081  CE2 PHE A 268      -4.905 -14.789   2.418  1.00 88.52           C
ATOM   4082  HE2 PHE A 268      -5.985 -14.762   2.273  1.00 88.52           H
ATOM   4083  CZ  PHE A 268      -4.345 -15.767   3.178  1.00 88.52           C
ATOM   4084  HZ  PHE A 268      -4.976 -16.524   3.644  1.00 88.52           H
ATOM   4085  HN  PHE A 268      -0.645 -10.911   0.447  1.00 88.52           H
ATOM   4086  N   PRO A 269      -0.071 -11.955   3.636  1.00 93.16           N
ATOM   4087  CA  PRO A 269       0.464 -12.273   4.962  1.00 93.16           C
ATOM   4088  C   PRO A 269       0.201 -11.166   5.970  1.00 93.16           C
ATOM   4089  O   PRO A 269      -0.209 -11.435   7.099  1.00 93.16           O
ATOM   4090  HA  PRO A 269      -0.037 -13.152   5.367  1.00 93.16           H
ATOM   4091  CB  PRO A 269       1.961 -12.468   4.712  1.00 93.16           C
ATOM   4092 1HB  PRO A 269       2.516 -11.541   4.855  1.00 93.16           H
ATOM   4093 2HB  PRO A 269       2.389 -13.204   5.394  1.00 93.16           H
ATOM   4094  CG  PRO A 269       2.018 -12.942   3.265  1.00 93.16           C
ATOM   4095 1HG  PRO A 269       3.005 -12.790   2.828  1.00 93.16           H
ATOM   4096 2HG  PRO A 269       1.805 -14.007   3.178  1.00 93.16           H
ATOM   4097  CD  PRO A 269       0.956 -12.091   2.587  1.00 93.16           C
ATOM   4098 1HD  PRO A 269       1.349 -11.120   2.283  1.00 93.16           H
ATOM   4099 2HD  PRO A 269       0.567 -12.569   1.688  1.00 93.16           H
ATOM   4100  N   TYR A 270       0.444  -9.940   5.532  1.00 91.48           N
ATOM   4101  CA  TYR A 270       0.305  -8.790   6.410  1.00 91.48           C
ATOM   4102  C   TYR A 270      -1.144  -8.624   6.871  1.00 91.48           C
ATOM   4103  O   TYR A 270      -1.401  -8.395   8.052  1.00 91.48           O
ATOM   4104  HA  TYR A 270       0.940  -8.954   7.282  1.00 91.48           H
ATOM   4105  CB  TYR A 270       0.705  -7.572   5.576  1.00 91.48           C
ATOM   4106 1HB  TYR A 270       1.772  -7.626   5.360  1.00 91.48           H
ATOM   4107 2HB  TYR A 270       0.184  -7.612   4.619  1.00 91.48           H
ATOM   4108  CG  TYR A 270       0.404  -6.231   6.248  1.00 91.48           C
ATOM   4109  CD1 TYR A 270      -0.536  -5.381   5.702  1.00 91.48           C
ATOM   4110  HD1 TYR A 270      -1.064  -5.665   4.792  1.00 91.48           H
ATOM   4111  CD2 TYR A 270       1.072  -5.872   7.401  1.00 91.48           C
ATOM   4112  HD2 TYR A 270       1.815  -6.543   7.833  1.00 91.48           H
ATOM   4113  CE1 TYR A 270      -0.820  -4.119   6.335  1.00 91.48           C
ATOM   4114  HE1 TYR A 270      -1.560  -3.439   5.914  1.00 91.48           H
ATOM   4115  CE2 TYR A 270       0.788  -4.610   8.034  1.00 91.48           C
ATOM   4116  HE2 TYR A 270       1.309  -4.313   8.945  1.00 91.48           H
ATOM   4117  CZ  TYR A 270      -0.144  -3.796   7.470  1.00 91.48           C
ATOM   4118  OH  TYR A 270      -0.412  -2.604   8.068  1.00 91.48           O
ATOM   4119  HH  TYR A 270       0.083  -2.537   8.934  1.00 91.48           H
ATOM   4120  HN  TYR A 270       0.731  -9.726   4.599  1.00 91.48           H
ATOM   4121  N   ASN A 271      -2.053  -8.746   5.915  1.00 89.82           N
ATOM   4122  CA  ASN A 271      -3.460  -8.501   6.184  1.00 89.82           C
ATOM   4123  C   ASN A 271      -4.000  -9.604   7.096  1.00 89.82           C
ATOM   4124  O   ASN A 271      -4.955  -9.388   7.840  1.00 89.82           O
ATOM   4125  HA  ASN A 271      -3.494  -7.518   6.654  1.00 89.82           H
ATOM   4126  CB  ASN A 271      -4.278  -8.512   4.892  1.00 89.82           C
ATOM   4127 1HB  ASN A 271      -3.991  -9.370   4.283  1.00 89.82           H
ATOM   4128 2HB  ASN A 271      -5.336  -8.629   5.128  1.00 89.82           H
ATOM   4129  CG  ASN A 271      -4.066  -7.222   4.097  1.00 89.82           C
ATOM   4130  OD1 ASN A 271      -4.458  -6.140   4.504  1.00 89.82           O
ATOM   4131  ND2 ASN A 271      -3.427  -7.395   2.944  1.00 89.82           N
ATOM   4132 1HD2 ASN A 271      -3.132  -8.310   2.668  1.00 89.82           H
ATOM   4133 2HD2 ASN A 271      -3.241  -6.611   2.353  1.00 89.82           H
ATOM   4134  HN  ASN A 271      -1.842  -9.007   4.973  1.00 89.82           H
ATOM   4135  N   CYS A 272      -3.366 -10.764   7.008  1.00 93.07           N
ATOM   4136  CA  CYS A 272      -3.689 -11.864   7.901  1.00 93.07           C
ATOM   4137  C   CYS A 272      -3.420 -11.410   9.338  1.00 93.07           C
ATOM   4138  O   CYS A 272      -4.268 -11.578  10.214  1.00 93.07           O
ATOM   4139  HA  CYS A 272      -4.746 -12.085   7.756  1.00 93.07           H
ATOM   4140  CB  CYS A 272      -2.906 -13.129   7.547  1.00 93.07           C
ATOM   4141 1HB  CYS A 272      -1.845 -12.896   7.449  1.00 93.07           H
ATOM   4142 2HB  CYS A 272      -2.998 -13.861   8.349  1.00 93.07           H
ATOM   4143  SG  CYS A 272      -3.535 -13.837   5.981  1.00 93.07           S
ATOM   4144  HG  CYS A 272      -2.953 -12.947   5.182  1.00 93.07           H
ATOM   4145  HN  CYS A 272      -2.644 -10.958   6.343  1.00 93.07           H
ATOM   4146  N   ILE A 273      -2.238 -10.845   9.535  1.00 93.60           N
ATOM   4147  CA  ILE A 273      -1.827 -10.414  10.860  1.00 93.60           C
ATOM   4148  C   ILE A 273      -2.703  -9.242  11.305  1.00 93.60           C
ATOM   4149  O   ILE A 273      -3.081  -9.153  12.472  1.00 93.60           O
ATOM   4150  HA  ILE A 273      -1.994 -11.248  11.542  1.00 93.60           H
ATOM   4151  CB  ILE A 273      -0.329 -10.104  10.882  1.00 93.60           C
ATOM   4152  HB  ILE A 273      -0.125  -9.347  10.125  1.00 93.60           H
ATOM   4153  CG1 ILE A 273       0.492 -11.342  10.514  1.00 93.60           C
ATOM   4154 1HG1 ILE A 273       0.213 -11.685   9.518  1.00 93.60           H
ATOM   4155 2HG1 ILE A 273       1.550 -11.084  10.478  1.00 93.60           H
ATOM   4156  CG2 ILE A 273       0.091  -9.518  12.231  1.00 93.60           C
ATOM   4157 1HG2 ILE A 273      -0.459  -8.595  12.413  1.00 93.60           H
ATOM   4158 2HG2 ILE A 273      -0.130 -10.235  13.023  1.00 93.60           H
ATOM   4159 3HG2 ILE A 273       1.160  -9.308  12.219  1.00 93.60           H
ATOM   4160  CD1 ILE A 273       0.271 -12.467  11.527  1.00 93.60           C
ATOM   4161 1HD1 ILE A 273       0.574 -12.129  12.518  1.00 93.60           H
ATOM   4162 2HD1 ILE A 273      -0.784 -12.740  11.543  1.00 93.60           H
ATOM   4163 3HD1 ILE A 273       0.866 -13.335  11.243  1.00 93.60           H
ATOM   4164  HN  ILE A 273      -1.569 -10.681   8.810  1.00 93.60           H
ATOM   4165  N   LEU A 274      -3.001  -8.371  10.352  1.00 91.69           N
ATOM   4166  CA  LEU A 274      -3.808  -7.197  10.636  1.00 91.69           C
ATOM   4167  C   LEU A 274      -5.194  -7.638  11.111  1.00 91.69           C
ATOM   4168  O   LEU A 274      -5.800  -6.986  11.959  1.00 91.69           O
ATOM   4169  HA  LEU A 274      -3.322  -6.654  11.447  1.00 91.69           H
ATOM   4170  CB  LEU A 274      -3.842  -6.264   9.423  1.00 91.69           C
ATOM   4171 1HB  LEU A 274      -2.835  -6.199   9.011  1.00 91.69           H
ATOM   4172 2HB  LEU A 274      -4.471  -6.718   8.658  1.00 91.69           H
ATOM   4173  CG  LEU A 274      -4.349  -4.844   9.684  1.00 91.69           C
ATOM   4174  HG  LEU A 274      -5.269  -4.911  10.264  1.00 91.69           H
ATOM   4175  CD1 LEU A 274      -3.345  -4.048  10.519  1.00 91.69           C
ATOM   4176 1HD1 LEU A 274      -3.193  -4.546  11.477  1.00 91.69           H
ATOM   4177 2HD1 LEU A 274      -2.396  -3.988   9.987  1.00 91.69           H
ATOM   4178 3HD1 LEU A 274      -3.730  -3.043  10.690  1.00 91.69           H
ATOM   4179  CD2 LEU A 274      -4.693  -4.135   8.372  1.00 91.69           C
ATOM   4180 1HD2 LEU A 274      -3.802  -4.079   7.745  1.00 91.69           H
ATOM   4181 2HD2 LEU A 274      -5.470  -4.694   7.850  1.00 91.69           H
ATOM   4182 3HD2 LEU A 274      -5.050  -3.128   8.586  1.00 91.69           H
ATOM   4183  HN  LEU A 274      -2.702  -8.458   9.402  1.00 91.69           H
ATOM   4184  N   LEU A 275      -5.655  -8.743  10.543  1.00 93.87           N
ATOM   4185  CA  LEU A 275      -6.930  -9.314  10.942  1.00 93.87           C
ATOM   4186  C   LEU A 275      -6.856  -9.744  12.408  1.00 93.87           C
ATOM   4187  O   LEU A 275      -7.757  -9.449  13.192  1.00 93.87           O
ATOM   4188  HA  LEU A 275      -7.682  -8.529  10.850  1.00 93.87           H
ATOM   4189  CB  LEU A 275      -7.334 -10.441   9.990  1.00 93.87           C
ATOM   4190 1HB  LEU A 275      -7.434 -10.025   8.988  1.00 93.87           H
ATOM   4191 2HB  LEU A 275      -6.522 -11.168   9.954  1.00 93.87           H
ATOM   4192  CG  LEU A 275      -8.628 -11.181  10.337  1.00 93.87           C
ATOM   4193  HG  LEU A 275      -8.549 -11.546  11.361  1.00 93.87           H
ATOM   4194  CD1 LEU A 275      -9.830 -10.236  10.286  1.00 93.87           C
ATOM   4195 1HD1 LEU A 275      -9.687  -9.427  11.002  1.00 93.87           H
ATOM   4196 2HD1 LEU A 275      -9.923  -9.820   9.283  1.00 93.87           H
ATOM   4197 3HD1 LEU A 275     -10.737 -10.787  10.536  1.00 93.87           H
ATOM   4198  CD2 LEU A 275      -8.820 -12.402   9.435  1.00 93.87           C
ATOM   4199 1HD2 LEU A 275      -8.869 -12.081   8.395  1.00 93.87           H
ATOM   4200 2HD2 LEU A 275      -7.981 -13.085   9.566  1.00 93.87           H
ATOM   4201 3HD2 LEU A 275      -9.747 -12.909   9.703  1.00 93.87           H
ATOM   4202  HN  LEU A 275      -5.173  -9.246   9.825  1.00 93.87           H
ATOM   4203  N   VAL A 276      -5.773 -10.434  12.735  1.00 94.59           N
ATOM   4204  CA  VAL A 276      -5.575 -10.917  14.091  1.00 94.59           C
ATOM   4205  C   VAL A 276      -5.600  -9.733  15.059  1.00 94.59           C
ATOM   4206  O   VAL A 276      -6.262  -9.787  16.095  1.00 94.59           O
ATOM   4207  HA  VAL A 276      -6.405 -11.582  14.328  1.00 94.59           H
ATOM   4208  CB  VAL A 276      -4.280 -11.728  14.173  1.00 94.59           C
ATOM   4209  HB  VAL A 276      -3.472 -11.111  13.781  1.00 94.59           H
ATOM   4210  CG1 VAL A 276      -3.943 -12.077  15.624  1.00 94.59           C
ATOM   4211 1HG1 VAL A 276      -3.817 -11.159  16.199  1.00 94.59           H
ATOM   4212 2HG1 VAL A 276      -4.753 -12.667  16.054  1.00 94.59           H
ATOM   4213 3HG1 VAL A 276      -3.018 -12.654  15.654  1.00 94.59           H
ATOM   4214  CG2 VAL A 276      -4.368 -12.990  13.312  1.00 94.59           C
ATOM   4215 1HG2 VAL A 276      -5.193 -13.612  13.662  1.00 94.59           H
ATOM   4216 2HG2 VAL A 276      -4.540 -12.710  12.273  1.00 94.59           H
ATOM   4217 3HG2 VAL A 276      -3.435 -13.548  13.389  1.00 94.59           H
ATOM   4218  HN  VAL A 276      -5.041 -10.663  12.094  1.00 94.59           H
ATOM   4219  N   GLN A 277      -4.872  -8.690  14.688  1.00 92.94           N
ATOM   4220  CA  GLN A 277      -4.791  -7.500  15.518  1.00 92.94           C
ATOM   4221  C   GLN A 277      -6.178  -6.879  15.692  1.00 92.94           C
ATOM   4222  O   GLN A 277      -6.483  -6.319  16.744  1.00 92.94           O
ATOM   4223  HA  GLN A 277      -4.416  -7.845  16.482  1.00 92.94           H
ATOM   4224  CB  GLN A 277      -3.806  -6.488  14.930  1.00 92.94           C
ATOM   4225 1HB  GLN A 277      -3.995  -6.369  13.863  1.00 92.94           H
ATOM   4226 2HB  GLN A 277      -3.962  -5.513  15.392  1.00 92.94           H
ATOM   4227  CG  GLN A 277      -2.360  -6.938  15.150  1.00 92.94           C
ATOM   4228 1HG  GLN A 277      -2.180  -7.088  16.214  1.00 92.94           H
ATOM   4229 2HG  GLN A 277      -2.196  -7.897  14.660  1.00 92.94           H
ATOM   4230  CD  GLN A 277      -1.375  -5.903  14.602  1.00 92.94           C
ATOM   4231  OE1 GLN A 277      -1.687  -5.113  13.726  1.00 92.94           O
ATOM   4232  NE2 GLN A 277      -0.171  -5.952  15.164  1.00 92.94           N
ATOM   4233 1HE2 GLN A 277       0.021  -6.625  15.879  1.00 92.94           H
ATOM   4234 2HE2 GLN A 277       0.543  -5.315  14.873  1.00 92.94           H
ATOM   4235  HN  GLN A 277      -4.346  -8.650  13.839  1.00 92.94           H
ATOM   4236  N   THR A 278      -6.981  -6.998  14.645  1.00 93.33           N
ATOM   4237  CA  THR A 278      -8.321  -6.438  14.662  1.00 93.33           C
ATOM   4238  C   THR A 278      -9.202  -7.193  15.660  1.00 93.33           C
ATOM   4239  O   THR A 278      -9.926  -6.580  16.442  1.00 93.33           O
ATOM   4240  HA  THR A 278      -8.259  -5.406  15.008  1.00 93.33           H
ATOM   4241  CB  THR A 278      -8.863  -6.465  13.232  1.00 93.33           C
ATOM   4242  HB  THR A 278      -9.009  -7.490  12.890  1.00 93.33           H
ATOM   4243  OG1 THR A 278      -7.920  -5.698  12.489  1.00 93.33           O
ATOM   4244  HG1 THR A 278      -7.252  -6.303  12.057  1.00 93.33           H
ATOM   4245  CG2 THR A 278     -10.173  -5.688  13.087  1.00 93.33           C
ATOM   4246 1HG2 THR A 278     -10.010  -4.646  13.365  1.00 93.33           H
ATOM   4247 2HG2 THR A 278     -10.929  -6.124  13.741  1.00 93.33           H
ATOM   4248 3HG2 THR A 278     -10.514  -5.739  12.053  1.00 93.33           H
ATOM   4249  HN  THR A 278      -6.729  -7.466  13.798  1.00 93.33           H
ATOM   4250  N   ILE A 279      -9.110  -8.514  15.600  1.00 94.89           N
ATOM   4251  CA  ILE A 279      -9.904  -9.360  16.475  1.00 94.89           C
ATOM   4252  C   ILE A 279      -9.497  -9.106  17.929  1.00 94.89           C
ATOM   4253  O   ILE A 279     -10.352  -9.002  18.807  1.00 94.89           O
ATOM   4254  HA  ILE A 279     -10.947  -9.068  16.353  1.00 94.89           H
ATOM   4255  CB  ILE A 279      -9.790 -10.825  16.052  1.00 94.89           C
ATOM   4256  HB  ILE A 279      -8.732 -11.083  15.993  1.00 94.89           H
ATOM   4257  CG1 ILE A 279     -10.385 -11.041  14.659  1.00 94.89           C
ATOM   4258 1HG1 ILE A 279     -11.473 -11.006  14.715  1.00 94.89           H
ATOM   4259 2HG1 ILE A 279     -10.074 -10.232  13.997  1.00 94.89           H
ATOM   4260  CG2 ILE A 279     -10.423 -11.748  17.095  1.00 94.89           C
ATOM   4261 1HG2 ILE A 279      -9.914 -11.621  18.050  1.00 94.89           H
ATOM   4262 2HG2 ILE A 279     -11.478 -11.498  17.208  1.00 94.89           H
ATOM   4263 3HG2 ILE A 279     -10.328 -12.784  16.768  1.00 94.89           H
ATOM   4264  CD1 ILE A 279      -9.942 -12.384  14.075  1.00 94.89           C
ATOM   4265 1HD1 ILE A 279      -8.854 -12.406  13.998  1.00 94.89           H
ATOM   4266 2HD1 ILE A 279     -10.276 -13.191  14.727  1.00 94.89           H
ATOM   4267 3HD1 ILE A 279     -10.379 -12.512  13.085  1.00 94.89           H
ATOM   4268  HN  ILE A 279      -8.508  -9.005  14.970  1.00 94.89           H
ATOM   4269  N   ASP A 280      -8.192  -9.015  18.137  1.00 93.89           N
ATOM   4270  CA  ASP A 280      -7.658  -8.852  19.479  1.00 93.89           C
ATOM   4271  C   ASP A 280      -8.043  -7.471  20.012  1.00 93.89           C
ATOM   4272  O   ASP A 280      -8.284  -7.308  21.207  1.00 93.89           O
ATOM   4273  HA  ASP A 280      -8.097  -9.661  20.062  1.00 93.89           H
ATOM   4274  CB  ASP A 280      -6.131  -8.950  19.479  1.00 93.89           C
ATOM   4275 1HB  ASP A 280      -5.820  -9.850  18.949  1.00 93.89           H
ATOM   4276 2HB  ASP A 280      -5.708  -8.101  18.942  1.00 93.89           H
ATOM   4277  CG  ASP A 280      -5.584  -8.979  20.908  1.00 93.89           C
ATOM   4278  OD1 ASP A 280      -6.091  -9.810  21.692  1.00 93.89           O
ATOM   4279  OD2 ASP A 280      -4.672  -8.170  21.183  1.00 93.89           O
ATOM   4280  HN  ASP A 280      -7.506  -9.049  17.410  1.00 93.89           H
ATOM   4281  N   ALA A 281      -8.090  -6.511  19.100  1.00 91.99           N
ATOM   4282  CA  ALA A 281      -8.480  -5.158  19.457  1.00 91.99           C
ATOM   4283  C   ALA A 281      -9.897  -5.176  20.033  1.00 91.99           C
ATOM   4284  O   ALA A 281     -10.249  -4.329  20.853  1.00 91.99           O
ATOM   4285  HA  ALA A 281      -7.790  -4.804  20.223  1.00 91.99           H
ATOM   4286  CB  ALA A 281      -8.361  -4.251  18.230  1.00 91.99           C
ATOM   4287 1HB  ALA A 281      -7.330  -4.251  17.877  1.00 91.99           H
ATOM   4288 2HB  ALA A 281      -9.015  -4.622  17.440  1.00 91.99           H
ATOM   4289 3HB  ALA A 281      -8.654  -3.236  18.498  1.00 91.99           H
ATOM   4290  HN  ALA A 281      -7.867  -6.646  18.135  1.00 91.99           H
ATOM   4291  N   TYR A 282     -10.673  -6.150  19.582  1.00 90.62           N
ATOM   4292  CA  TYR A 282     -12.047  -6.283  20.035  1.00 90.62           C
ATOM   4293  C   TYR A 282     -12.136  -7.203  21.254  1.00 90.62           C
ATOM   4294  O   TYR A 282     -12.774  -6.862  22.249  1.00 90.62           O
ATOM   4295  HA  TYR A 282     -12.409  -5.292  20.310  1.00 90.62           H
ATOM   4296  CB  TYR A 282     -12.814  -6.919  18.873  1.00 90.62           C
ATOM   4297 1HB  TYR A 282     -12.673  -6.310  17.981  1.00 90.62           H
ATOM   4298 2HB  TYR A 282     -12.386  -7.899  18.662  1.00 90.62           H
ATOM   4299  CG  TYR A 282     -14.314  -7.080  19.132  1.00 90.62           C
ATOM   4300  CD1 TYR A 282     -14.827  -8.315  19.471  1.00 90.62           C
ATOM   4301  HD1 TYR A 282     -14.164  -9.176  19.555  1.00 90.62           H
ATOM   4302  CD2 TYR A 282     -15.153  -5.989  19.025  1.00 90.62           C
ATOM   4303  HD2 TYR A 282     -14.747  -5.014  18.757  1.00 90.62           H
ATOM   4304  CE1 TYR A 282     -16.238  -8.466  19.714  1.00 90.62           C
ATOM   4305  HE1 TYR A 282     -16.657  -9.436  19.983  1.00 90.62           H
ATOM   4306  CE2 TYR A 282     -16.564  -6.140  19.268  1.00 90.62           C
ATOM   4307  HE2 TYR A 282     -17.238  -5.287  19.187  1.00 90.62           H
ATOM   4308  CZ  TYR A 282     -17.037  -7.371  19.601  1.00 90.62           C
ATOM   4309  OH  TYR A 282     -18.370  -7.514  19.830  1.00 90.62           O
ATOM   4310  HH  TYR A 282     -18.829  -6.630  19.739  1.00 90.62           H
ATOM   4311  HN  TYR A 282     -10.378  -6.839  18.920  1.00 90.62           H
ATOM   4312  N   ALA A 283     -11.488  -8.353  21.136  1.00 92.35           N
ATOM   4313  CA  ALA A 283     -11.722  -9.443  22.068  1.00 92.35           C
ATOM   4314  C   ALA A 283     -10.667  -9.398  23.174  1.00 92.35           C
ATOM   4315  O   ALA A 283     -10.859  -9.973  24.245  1.00 92.35           O
ATOM   4316  HA  ALA A 283     -12.707  -9.295  22.511  1.00 92.35           H
ATOM   4317  CB  ALA A 283     -11.717 -10.772  21.310  1.00 92.35           C
ATOM   4318 1HB  ALA A 283     -12.504 -10.764  20.556  1.00 92.35           H
ATOM   4319 2HB  ALA A 283     -10.750 -10.910  20.826  1.00 92.35           H
ATOM   4320 3HB  ALA A 283     -11.893 -11.590  22.009  1.00 92.35           H
ATOM   4321  HN  ALA A 283     -10.814  -8.544  20.422  1.00 92.35           H
ATOM   4322  N   MET A 284      -9.574  -8.710  22.879  1.00 89.87           N
ATOM   4323  CA  MET A 284      -8.472  -8.615  23.820  1.00 89.87           C
ATOM   4324  C   MET A 284      -8.108  -9.991  24.380  1.00 89.87           C
ATOM   4325  O   MET A 284      -7.959 -10.153  25.591  1.00 89.87           O
ATOM   4326  HA  MET A 284      -7.633  -8.214  23.251  1.00 89.87           H
ATOM   4327  CB  MET A 284      -8.861  -7.682  24.969  1.00 89.87           C
ATOM   4328 1HB  MET A 284      -9.677  -8.125  25.541  1.00 89.87           H
ATOM   4329 2HB  MET A 284      -8.018  -7.569  25.652  1.00 89.87           H
ATOM   4330  CG  MET A 284      -9.285  -6.310  24.442  1.00 89.87           C
ATOM   4331 1HG  MET A 284      -8.457  -5.844  23.910  1.00 89.87           H
ATOM   4332 2HG  MET A 284     -10.101  -6.422  23.727  1.00 89.87           H
ATOM   4333  SD  MET A 284      -9.802  -5.269  25.797  1.00 89.87           S
ATOM   4334  CE  MET A 284     -11.006  -4.249  24.962  1.00 89.87           C
ATOM   4335 1HE  MET A 284     -10.522  -3.709  24.148  1.00 89.87           H
ATOM   4336 2HE  MET A 284     -11.799  -4.878  24.559  1.00 89.87           H
ATOM   4337 3HE  MET A 284     -11.431  -3.536  25.668  1.00 89.87           H
ATOM   4338  HN  MET A 284      -9.436  -8.224  22.016  1.00 89.87           H
ATOM   4339  N   PHE A 285      -7.976 -10.948  23.473  1.00 91.05           N
ATOM   4340  CA  PHE A 285      -7.808 -12.336  23.868  1.00 91.05           C
ATOM   4341  C   PHE A 285      -6.329 -12.672  24.072  1.00 91.05           C
ATOM   4342  O   PHE A 285      -5.998 -13.681  24.694  1.00 91.05           O
ATOM   4343  HA  PHE A 285      -8.342 -12.472  24.809  1.00 91.05           H
ATOM   4344  CB  PHE A 285      -8.362 -13.195  22.730  1.00 91.05           C
ATOM   4345 1HB  PHE A 285      -8.485 -14.218  23.088  1.00 91.05           H
ATOM   4346 2HB  PHE A 285      -9.353 -12.830  22.463  1.00 91.05           H
ATOM   4347  CG  PHE A 285      -7.484 -13.211  21.477  1.00 91.05           C
ATOM   4348  CD1 PHE A 285      -7.682 -12.289  20.497  1.00 91.05           C
ATOM   4349  HD1 PHE A 285      -8.466 -11.539  20.604  1.00 91.05           H
ATOM   4350  CD2 PHE A 285      -6.506 -14.146  21.344  1.00 91.05           C
ATOM   4351  HD2 PHE A 285      -6.348 -14.885  22.129  1.00 91.05           H
ATOM   4352  CE1 PHE A 285      -6.867 -12.303  19.334  1.00 91.05           C
ATOM   4353  HE1 PHE A 285      -7.026 -11.564  18.549  1.00 91.05           H
ATOM   4354  CE2 PHE A 285      -5.692 -14.161  20.181  1.00 91.05           C
ATOM   4355  HE2 PHE A 285      -4.908 -14.910  20.073  1.00 91.05           H
ATOM   4356  CZ  PHE A 285      -5.889 -13.239  19.201  1.00 91.05           C
ATOM   4357  HZ  PHE A 285      -5.264 -13.250  18.308  1.00 91.05           H
ATOM   4358  HN  PHE A 285      -7.983 -10.787  22.486  1.00 91.05           H
ATOM   4359  N   ILE A 286      -5.479 -11.809  23.535  1.00 91.62           N
ATOM   4360  CA  ILE A 286      -4.044 -11.989  23.671  1.00 91.62           C
ATOM   4361  C   ILE A 286      -3.577 -11.360  24.986  1.00 91.62           C
ATOM   4362  O   ILE A 286      -3.226 -10.182  25.024  1.00 91.62           O
ATOM   4363  HA  ILE A 286      -3.851 -13.061  23.713  1.00 91.62           H
ATOM   4364  CB  ILE A 286      -3.317 -11.447  22.438  1.00 91.62           C
ATOM   4365  HB  ILE A 286      -3.508 -10.376  22.373  1.00 91.62           H
ATOM   4366  CG1 ILE A 286      -3.861 -12.082  21.157  1.00 91.62           C
ATOM   4367 1HG1 ILE A 286      -3.573 -13.133  21.117  1.00 91.62           H
ATOM   4368 2HG1 ILE A 286      -4.951 -12.051  21.166  1.00 91.62           H
ATOM   4369  CG2 ILE A 286      -1.804 -11.629  22.570  1.00 91.62           C
ATOM   4370 1HG2 ILE A 286      -1.448 -11.092  23.450  1.00 91.62           H
ATOM   4371 2HG2 ILE A 286      -1.573 -12.689  22.674  1.00 91.62           H
ATOM   4372 3HG2 ILE A 286      -1.312 -11.235  21.681  1.00 91.62           H
ATOM   4373  CD1 ILE A 286      -3.334 -11.356  19.918  1.00 91.62           C
ATOM   4374 1HD1 ILE A 286      -3.645 -10.311  19.950  1.00 91.62           H
ATOM   4375 2HD1 ILE A 286      -2.246 -11.410  19.900  1.00 91.62           H
ATOM   4376 3HD1 ILE A 286      -3.737 -11.828  19.022  1.00 91.62           H
ATOM   4377  HN  ILE A 286      -5.757 -11.000  23.017  1.00 91.62           H
ATOM   4378  N   SER A 287      -3.589 -12.175  26.031  1.00 89.37           N
ATOM   4379  CA  SER A 287      -3.139 -11.723  27.336  1.00 89.37           C
ATOM   4380  C   SER A 287      -1.679 -12.126  27.555  1.00 89.37           C
ATOM   4381  O   SER A 287      -1.001 -11.571  28.419  1.00 89.37           O
ATOM   4382  HA  SER A 287      -3.237 -10.638  27.316  1.00 89.37           H
ATOM   4383  CB  SER A 287      -4.020 -12.293  28.450  1.00 89.37           C
ATOM   4384 1HB  SER A 287      -3.638 -11.967  29.417  1.00 89.37           H
ATOM   4385 2HB  SER A 287      -5.029 -11.893  28.354  1.00 89.37           H
ATOM   4386  OG  SER A 287      -4.069 -13.717  28.416  1.00 89.37           O
ATOM   4387  HG  SER A 287      -4.675 -14.056  29.135  1.00 89.37           H
ATOM   4388  HN  SER A 287      -3.897 -13.125  25.995  1.00 89.37           H
ATOM   4389  N   ASN A 288      -1.239 -13.089  26.758  1.00 92.39           N
ATOM   4390  CA  ASN A 288       0.085 -13.660  26.936  1.00 92.39           C
ATOM   4391  C   ASN A 288       1.116 -12.779  26.228  1.00 92.39           C
ATOM   4392  O   ASN A 288       1.016 -12.545  25.025  1.00 92.39           O
ATOM   4393  HA  ASN A 288       0.239 -13.697  28.015  1.00 92.39           H
ATOM   4394  CB  ASN A 288       0.166 -15.063  26.330  1.00 92.39           C
ATOM   4395 1HB  ASN A 288      -0.669 -15.666  26.687  1.00 92.39           H
ATOM   4396 2HB  ASN A 288       0.073 -15.000  25.246  1.00 92.39           H
ATOM   4397  CG  ASN A 288       1.487 -15.743  26.696  1.00 92.39           C
ATOM   4398  OD1 ASN A 288       2.548 -15.142  26.684  1.00 92.39           O
ATOM   4399  ND2 ASN A 288       1.362 -17.027  27.020  1.00 92.39           N
ATOM   4400 1HD2 ASN A 288       0.461 -17.460  27.010  1.00 92.39           H
ATOM   4401 2HD2 ASN A 288       2.170 -17.559  27.275  1.00 92.39           H
ATOM   4402  HN  ASN A 288      -1.768 -13.476  26.004  1.00 92.39           H
ATOM   4403  N   CYS A 289       2.084 -12.315  27.005  1.00 91.64           N
ATOM   4404  CA  CYS A 289       3.066 -11.374  26.495  1.00 91.64           C
ATOM   4405  C   CYS A 289       3.888 -12.077  25.413  1.00 91.64           C
ATOM   4406  O   CYS A 289       4.286 -11.455  24.429  1.00 91.64           O
ATOM   4407  HA  CYS A 289       2.509 -10.536  26.076  1.00 91.64           H
ATOM   4408  CB  CYS A 289       3.951 -10.818  27.613  1.00 91.64           C
ATOM   4409 1HB  CYS A 289       3.334 -10.344  28.376  1.00 91.64           H
ATOM   4410 2HB  CYS A 289       4.490 -11.632  28.099  1.00 91.64           H
ATOM   4411  SG  CYS A 289       5.138  -9.605  26.928  1.00 91.64           S
ATOM   4412  HN  CYS A 289       2.202 -12.571  27.965  1.00 91.64           H
ATOM   4413  N   ALA A 290       4.118 -13.363  25.631  1.00 93.55           N
ATOM   4414  CA  ALA A 290       4.938 -14.142  24.719  1.00 93.55           C
ATOM   4415  C   ALA A 290       4.267 -14.180  23.344  1.00 93.55           C
ATOM   4416  O   ALA A 290       4.926 -13.986  22.323  1.00 93.55           O
ATOM   4417  HA  ALA A 290       5.902 -13.643  24.630  1.00 93.55           H
ATOM   4418  CB  ALA A 290       5.158 -15.541  25.298  1.00 93.55           C
ATOM   4419 1HB  ALA A 290       5.663 -15.460  26.261  1.00 93.55           H
ATOM   4420 2HB  ALA A 290       4.196 -16.034  25.433  1.00 93.55           H
ATOM   4421 3HB  ALA A 290       5.773 -16.125  24.613  1.00 93.55           H
ATOM   4422  HN  ALA A 290       3.757 -13.871  26.413  1.00 93.55           H
ATOM   4423  N   VAL A 291       2.966 -14.430  23.362  1.00 93.69           N
ATOM   4424  CA  VAL A 291       2.201 -14.504  22.129  1.00 93.69           C
ATOM   4425  C   VAL A 291       2.185 -13.127  21.461  1.00 93.69           C
ATOM   4426  O   VAL A 291       2.366 -13.018  20.250  1.00 93.69           O
ATOM   4427  HA  VAL A 291       2.708 -15.207  21.468  1.00 93.69           H
ATOM   4428  CB  VAL A 291       0.800 -15.047  22.414  1.00 93.69           C
ATOM   4429  HB  VAL A 291       0.322 -14.380  23.132  1.00 93.69           H
ATOM   4430  CG1 VAL A 291      -0.053 -15.058  21.143  1.00 93.69           C
ATOM   4431 1HG1 VAL A 291      -0.143 -14.042  20.757  1.00 93.69           H
ATOM   4432 2HG1 VAL A 291       0.421 -15.691  20.393  1.00 93.69           H
ATOM   4433 3HG1 VAL A 291      -1.044 -15.448  21.374  1.00 93.69           H
ATOM   4434  CG2 VAL A 291       0.869 -16.441  23.040  1.00 93.69           C
ATOM   4435 1HG2 VAL A 291       1.375 -17.122  22.356  1.00 93.69           H
ATOM   4436 2HG2 VAL A 291       1.422 -16.391  23.978  1.00 93.69           H
ATOM   4437 3HG2 VAL A 291      -0.141 -16.803  23.232  1.00 93.69           H
ATOM   4438  HN  VAL A 291       2.438 -14.582  24.197  1.00 93.69           H
ATOM   4439  N   SER A 292       1.966 -12.110  22.282  1.00 92.66           N
ATOM   4440  CA  SER A 292       1.877 -10.749  21.779  1.00 92.66           C
ATOM   4441  C   SER A 292       3.193 -10.352  21.107  1.00 92.66           C
ATOM   4442  O   SER A 292       3.188  -9.732  20.044  1.00 92.66           O
ATOM   4443  HA  SER A 292       1.065 -10.762  21.053  1.00 92.66           H
ATOM   4444  CB  SER A 292       1.539  -9.768  22.904  1.00 92.66           C
ATOM   4445 1HB  SER A 292       0.680 -10.140  23.463  1.00 92.66           H
ATOM   4446 2HB  SER A 292       2.375  -9.714  23.601  1.00 92.66           H
ATOM   4447  OG  SER A 292       1.252  -8.464  22.406  1.00 92.66           O
ATOM   4448  HG  SER A 292       0.358  -8.458  21.957  1.00 92.66           H
ATOM   4449  HN  SER A 292       1.851 -12.203  23.271  1.00 92.66           H
ATOM   4450  N   THR A 293       4.287 -10.726  21.753  1.00 92.80           N
ATOM   4451  CA  THR A 293       5.607 -10.395  21.244  1.00 92.80           C
ATOM   4452  C   THR A 293       5.808 -10.997  19.852  1.00 92.80           C
ATOM   4453  O   THR A 293       6.285 -10.321  18.942  1.00 92.80           O
ATOM   4454  HA  THR A 293       5.672  -9.312  21.136  1.00 92.80           H
ATOM   4455  CB  THR A 293       6.641 -10.869  22.267  1.00 92.80           C
ATOM   4456  HB  THR A 293       6.545 -11.939  22.450  1.00 92.80           H
ATOM   4457  OG1 THR A 293       6.422 -10.030  23.398  1.00 92.80           O
ATOM   4458  HG1 THR A 293       5.872 -10.512  24.080  1.00 92.80           H
ATOM   4459  CG2 THR A 293       8.076 -10.551  21.840  1.00 92.80           C
ATOM   4460 1HG2 THR A 293       8.189  -9.473  21.723  1.00 92.80           H
ATOM   4461 2HG2 THR A 293       8.290 -11.044  20.892  1.00 92.80           H
ATOM   4462 3HG2 THR A 293       8.769 -10.909  22.601  1.00 92.80           H
ATOM   4463  HN  THR A 293       4.282 -11.245  22.608  1.00 92.80           H
ATOM   4464  N   ASN A 294       5.435 -12.263  19.730  1.00 94.37           N
ATOM   4465  CA  ASN A 294       5.637 -12.986  18.486  1.00 94.37           C
ATOM   4466  C   ASN A 294       4.763 -12.367  17.394  1.00 94.37           C
ATOM   4467  O   ASN A 294       5.190 -12.245  16.247  1.00 94.37           O
ATOM   4468  HA  ASN A 294       6.702 -12.893  18.271  1.00 94.37           H
ATOM   4469  CB  ASN A 294       5.241 -14.456  18.634  1.00 94.37           C
ATOM   4470 1HB  ASN A 294       4.273 -14.528  19.130  1.00 94.37           H
ATOM   4471 2HB  ASN A 294       5.127 -14.906  17.648  1.00 94.37           H
ATOM   4472  CG  ASN A 294       6.290 -15.230  19.435  1.00 94.37           C
ATOM   4473  OD1 ASN A 294       7.416 -14.796  19.613  1.00 94.37           O
ATOM   4474  ND2 ASN A 294       5.858 -16.396  19.908  1.00 94.37           N
ATOM   4475 1HD2 ASN A 294       4.921 -16.693  19.725  1.00 94.37           H
ATOM   4476 2HD2 ASN A 294       6.471 -16.975  20.445  1.00 94.37           H
ATOM   4477  HN  ASN A 294       5.003 -12.791  20.461  1.00 94.37           H
ATOM   4478  N   ILE A 295       3.554 -11.994  17.789  1.00 93.30           N
ATOM   4479  CA  ILE A 295       2.600 -11.431  16.848  1.00 93.30           C
ATOM   4480  C   ILE A 295       3.140 -10.104  16.314  1.00 93.30           C
ATOM   4481  O   ILE A 295       2.998  -9.804  15.129  1.00 93.30           O
ATOM   4482  HA  ILE A 295       2.512 -12.129  16.015  1.00 93.30           H
ATOM   4483  CB  ILE A 295       1.217 -11.318  17.492  1.00 93.30           C
ATOM   4484  HB  ILE A 295       1.343 -10.954  18.511  1.00 93.30           H
ATOM   4485  CG1 ILE A 295       0.540 -12.688  17.582  1.00 93.30           C
ATOM   4486 1HG1 ILE A 295       0.280 -13.035  16.582  1.00 93.30           H
ATOM   4487 2HG1 ILE A 295       1.236 -13.414  18.001  1.00 93.30           H
ATOM   4488  CG2 ILE A 295       0.349 -10.298  16.751  1.00 93.30           C
ATOM   4489 1HG2 ILE A 295       0.831  -9.321  16.783  1.00 93.30           H
ATOM   4490 2HG2 ILE A 295       0.228 -10.609  15.714  1.00 93.30           H
ATOM   4491 3HG2 ILE A 295      -0.628 -10.237  17.229  1.00 93.30           H
ATOM   4492  CD1 ILE A 295      -0.719 -12.621  18.448  1.00 93.30           C
ATOM   4493 1HD1 ILE A 295      -0.451 -12.297  19.454  1.00 93.30           H
ATOM   4494 2HD1 ILE A 295      -1.423 -11.912  18.013  1.00 93.30           H
ATOM   4495 3HD1 ILE A 295      -1.180 -13.608  18.496  1.00 93.30           H
ATOM   4496  HN  ILE A 295       3.225 -12.070  18.730  1.00 93.30           H
ATOM   4497  N   ASP A 296       3.748  -9.344  17.213  1.00 93.35           N
ATOM   4498  CA  ASP A 296       4.283  -8.041  16.853  1.00 93.35           C
ATOM   4499  C   ASP A 296       5.446  -8.224  15.876  1.00 93.35           C
ATOM   4500  O   ASP A 296       5.578  -7.469  14.914  1.00 93.35           O
ATOM   4501  HA  ASP A 296       3.447  -7.501  16.409  1.00 93.35           H
ATOM   4502  CB  ASP A 296       4.812  -7.304  18.085  1.00 93.35           C
ATOM   4503 1HB  ASP A 296       5.431  -7.977  18.678  1.00 93.35           H
ATOM   4504 2HB  ASP A 296       5.450  -6.477  17.772  1.00 93.35           H
ATOM   4505  CG  ASP A 296       3.661  -6.771  18.941  1.00 93.35           C
ATOM   4506  OD1 ASP A 296       2.534  -6.714  18.404  1.00 93.35           O
ATOM   4507  OD2 ASP A 296       3.935  -6.433  20.113  1.00 93.35           O
ATOM   4508  HN  ASP A 296       3.878  -9.604  18.169  1.00 93.35           H
ATOM   4509  N   ILE A 297       6.259  -9.232  16.156  1.00 94.13           N
ATOM   4510  CA  ILE A 297       7.374  -9.559  15.283  1.00 94.13           C
ATOM   4511  C   ILE A 297       6.838  -9.956  13.906  1.00 94.13           C
ATOM   4512  O   ILE A 297       7.354  -9.508  12.883  1.00 94.13           O
ATOM   4513  HA  ILE A 297       7.977  -8.658  15.172  1.00 94.13           H
ATOM   4514  CB  ILE A 297       8.264 -10.624  15.927  1.00 94.13           C
ATOM   4515  HB  ILE A 297       7.625 -11.422  16.303  1.00 94.13           H
ATOM   4516  CG1 ILE A 297       9.025 -10.051  17.125  1.00 94.13           C
ATOM   4517 1HG1 ILE A 297       9.766  -9.331  16.780  1.00 94.13           H
ATOM   4518 2HG1 ILE A 297       8.334  -9.512  17.774  1.00 94.13           H
ATOM   4519  CG2 ILE A 297       9.207 -11.248  14.895  1.00 94.13           C
ATOM   4520 1HG2 ILE A 297       8.621 -11.714  14.104  1.00 94.13           H
ATOM   4521 2HG2 ILE A 297       9.842 -10.472  14.468  1.00 94.13           H
ATOM   4522 3HG2 ILE A 297       9.828 -12.001  15.380  1.00 94.13           H
ATOM   4523  CD1 ILE A 297       9.716 -11.163  17.917  1.00 94.13           C
ATOM   4524 1HD1 ILE A 297       8.969 -11.868  18.282  1.00 94.13           H
ATOM   4525 2HD1 ILE A 297      10.423 -11.683  17.271  1.00 94.13           H
ATOM   4526 3HD1 ILE A 297      10.249 -10.728  18.763  1.00 94.13           H
ATOM   4527  HN  ILE A 297       6.167  -9.819  16.961  1.00 94.13           H
ATOM   4528  N   CYS A 298       5.811 -10.792  13.925  1.00 94.35           N
ATOM   4529  CA  CYS A 298       5.204 -11.260  12.690  1.00 94.35           C
ATOM   4530  C   CYS A 298       4.719 -10.042  11.901  1.00 94.35           C
ATOM   4531  O   CYS A 298       4.855  -9.995  10.680  1.00 94.35           O
ATOM   4532  HA  CYS A 298       5.982 -11.792  12.141  1.00 94.35           H
ATOM   4533  CB  CYS A 298       4.073 -12.255  12.957  1.00 94.35           C
ATOM   4534 1HB  CYS A 298       3.419 -11.873  13.741  1.00 94.35           H
ATOM   4535 2HB  CYS A 298       3.462 -12.373  12.062  1.00 94.35           H
ATOM   4536  SG  CYS A 298       4.767 -13.873  13.456  1.00 94.35           S
ATOM   4537  HG  CYS A 298       5.091 -13.509  14.694  1.00 94.35           H
ATOM   4538  HN  CYS A 298       5.394 -11.148  14.761  1.00 94.35           H
ATOM   4539  N   PHE A 299       4.163  -9.087  12.632  1.00 92.95           N
ATOM   4540  CA  PHE A 299       3.643  -7.879  12.014  1.00 92.95           C
ATOM   4541  C   PHE A 299       4.745  -7.130  11.262  1.00 92.95           C
ATOM   4542  O   PHE A 299       4.552  -6.718  10.120  1.00 92.95           O
ATOM   4543  HA  PHE A 299       2.868  -8.183  11.311  1.00 92.95           H
ATOM   4544  CB  PHE A 299       3.118  -6.990  13.143  1.00 92.95           C
ATOM   4545 1HB  PHE A 299       2.364  -7.541  13.705  1.00 92.95           H
ATOM   4546 2HB  PHE A 299       3.935  -6.774  13.832  1.00 92.95           H
ATOM   4547  CG  PHE A 299       2.512  -5.669  12.664  1.00 92.95           C
ATOM   4548  CD1 PHE A 299       3.278  -4.546  12.620  1.00 92.95           C
ATOM   4549  HD1 PHE A 299       4.323  -4.587  12.925  1.00 92.95           H
ATOM   4550  CD2 PHE A 299       1.207  -5.618  12.283  1.00 92.95           C
ATOM   4551  HD2 PHE A 299       0.594  -6.518  12.319  1.00 92.95           H
ATOM   4552  CE1 PHE A 299       2.715  -3.321  12.175  1.00 92.95           C
ATOM   4553  HE1 PHE A 299       3.329  -2.420  12.140  1.00 92.95           H
ATOM   4554  CE2 PHE A 299       0.645  -4.393  11.839  1.00 92.95           C
ATOM   4555  HE2 PHE A 299      -0.401  -4.352  11.534  1.00 92.95           H
ATOM   4556  CZ  PHE A 299       1.410  -3.270  11.794  1.00 92.95           C
ATOM   4557  HZ  PHE A 299       0.979  -2.329  11.453  1.00 92.95           H
ATOM   4558  HN  PHE A 299       4.065  -9.129  13.626  1.00 92.95           H
ATOM   4559  N   GLN A 300       5.877  -6.978  11.934  1.00 92.81           N
ATOM   4560  CA  GLN A 300       6.988  -6.230  11.369  1.00 92.81           C
ATOM   4561  C   GLN A 300       7.490  -6.908  10.093  1.00 92.81           C
ATOM   4562  O   GLN A 300       7.772  -6.239   9.100  1.00 92.81           O
ATOM   4563  HA  GLN A 300       6.583  -5.246  11.130  1.00 92.81           H
ATOM   4564  CB  GLN A 300       8.118  -6.073  12.388  1.00 92.81           C
ATOM   4565 1HB  GLN A 300       8.394  -7.050  12.784  1.00 92.81           H
ATOM   4566 2HB  GLN A 300       9.002  -5.667  11.896  1.00 92.81           H
ATOM   4567  CG  GLN A 300       7.698  -5.152  13.535  1.00 92.81           C
ATOM   4568 1HG  GLN A 300       6.834  -5.574  14.047  1.00 92.81           H
ATOM   4569 2HG  GLN A 300       8.503  -5.087  14.268  1.00 92.81           H
ATOM   4570  CD  GLN A 300       7.358  -3.752  13.018  1.00 92.81           C
ATOM   4571  OE1 GLN A 300       7.818  -3.319  11.974  1.00 92.81           O
ATOM   4572  NE2 GLN A 300       6.530  -3.072  13.805  1.00 92.81           N
ATOM   4573 1HE2 GLN A 300       6.189  -3.485  14.649  1.00 92.81           H
ATOM   4574 2HE2 GLN A 300       6.248  -2.146  13.553  1.00 92.81           H
ATOM   4575  HN  GLN A 300       6.042  -7.354  12.845  1.00 92.81           H
ATOM   4576  N   VAL A 301       7.587  -8.228  10.161  1.00 94.72           N
ATOM   4577  CA  VAL A 301       8.120  -8.997   9.050  1.00 94.72           C
ATOM   4578  C   VAL A 301       7.199  -8.842   7.838  1.00 94.72           C
ATOM   4579  O   VAL A 301       7.652  -8.488   6.751  1.00 94.72           O
ATOM   4580  HA  VAL A 301       9.098  -8.583   8.802  1.00 94.72           H
ATOM   4581  CB  VAL A 301       8.316 -10.455   9.469  1.00 94.72           C
ATOM   4582  HB  VAL A 301       7.367 -10.821   9.863  1.00 94.72           H
ATOM   4583  CG1 VAL A 301       8.693 -11.325   8.269  1.00 94.72           C
ATOM   4584 1HG1 VAL A 301       7.899 -11.280   7.523  1.00 94.72           H
ATOM   4585 2HG1 VAL A 301       9.622 -10.960   7.833  1.00 94.72           H
ATOM   4586 3HG1 VAL A 301       8.826 -12.357   8.595  1.00 94.72           H
ATOM   4587  CG2 VAL A 301       9.362 -10.571  10.580  1.00 94.72           C
ATOM   4588 1HG2 VAL A 301      10.314 -10.179  10.224  1.00 94.72           H
ATOM   4589 2HG2 VAL A 301       9.035  -9.998  11.448  1.00 94.72           H
ATOM   4590 3HG2 VAL A 301       9.481 -11.618  10.859  1.00 94.72           H
ATOM   4591  HN  VAL A 301       7.309  -8.768  10.955  1.00 94.72           H
ATOM   4592  N   THR A 302       5.923  -9.115   8.067  1.00 94.06           N
ATOM   4593  CA  THR A 302       4.958  -9.144   6.981  1.00 94.06           C
ATOM   4594  C   THR A 302       4.756  -7.740   6.408  1.00 94.06           C
ATOM   4595  O   THR A 302       4.527  -7.581   5.210  1.00 94.06           O
ATOM   4596  HA  THR A 302       5.362  -9.762   6.179  1.00 94.06           H
ATOM   4597  CB  THR A 302       3.669  -9.775   7.511  1.00 94.06           C
ATOM   4598  HB  THR A 302       2.908  -9.820   6.731  1.00 94.06           H
ATOM   4599  OG1 THR A 302       3.337  -8.984   8.649  1.00 94.06           O
ATOM   4600  HG1 THR A 302       3.682  -9.420   9.480  1.00 94.06           H
ATOM   4601  CG2 THR A 302       3.895 -11.176   8.084  1.00 94.06           C
ATOM   4602 1HG2 THR A 302       4.605 -11.121   8.908  1.00 94.06           H
ATOM   4603 2HG2 THR A 302       4.292 -11.827   7.305  1.00 94.06           H
ATOM   4604 3HG2 THR A 302       2.948 -11.577   8.446  1.00 94.06           H
ATOM   4605  HN  THR A 302       5.547  -9.313   8.972  1.00 94.06           H
ATOM   4606  N   GLN A 303       4.849  -6.756   7.291  1.00 92.21           N
ATOM   4607  CA  GLN A 303       4.745  -5.367   6.878  1.00 92.21           C
ATOM   4608  C   GLN A 303       5.843  -5.031   5.867  1.00 92.21           C
ATOM   4609  O   GLN A 303       5.584  -4.372   4.861  1.00 92.21           O
ATOM   4610  HA  GLN A 303       3.767  -5.278   6.406  1.00 92.21           H
ATOM   4611  CB  GLN A 303       4.806  -4.430   8.086  1.00 92.21           C
ATOM   4612 1HB  GLN A 303       3.948  -4.609   8.733  1.00 92.21           H
ATOM   4613 2HB  GLN A 303       5.699  -4.645   8.673  1.00 92.21           H
ATOM   4614  CG  GLN A 303       4.820  -2.965   7.643  1.00 92.21           C
ATOM   4615 1HG  GLN A 303       5.825  -2.688   7.325  1.00 92.21           H
ATOM   4616 2HG  GLN A 303       4.166  -2.836   6.781  1.00 92.21           H
ATOM   4617  CD  GLN A 303       4.366  -2.045   8.778  1.00 92.21           C
ATOM   4618  OE1 GLN A 303       5.162  -1.449   9.485  1.00 92.21           O
ATOM   4619  NE2 GLN A 303       3.045  -1.963   8.912  1.00 92.21           N
ATOM   4620 1HE2 GLN A 303       2.448  -2.478   8.298  1.00 92.21           H
ATOM   4621 2HE2 GLN A 303       2.650  -1.385   9.626  1.00 92.21           H
ATOM   4622  HN  GLN A 303       4.992  -6.896   8.271  1.00 92.21           H
ATOM   4623  N   THR A 304       7.045  -5.498   6.170  1.00 93.53           N
ATOM   4624  CA  THR A 304       8.196  -5.200   5.334  1.00 93.53           C
ATOM   4625  C   THR A 304       8.022  -5.819   3.946  1.00 93.53           C
ATOM   4626  O   THR A 304       8.344  -5.192   2.938  1.00 93.53           O
ATOM   4627  HA  THR A 304       8.251  -4.120   5.198  1.00 93.53           H
ATOM   4628  CB  THR A 304       9.449  -5.688   6.064  1.00 93.53           C
ATOM   4629  HB  THR A 304       9.456  -6.775   6.141  1.00 93.53           H
ATOM   4630  OG1 THR A 304       9.426  -4.984   7.303  1.00 93.53           O
ATOM   4631  HG1 THR A 304       9.006  -5.552   8.011  1.00 93.53           H
ATOM   4632  CG2 THR A 304      10.740  -5.216   5.391  1.00 93.53           C
ATOM   4633 1HG2 THR A 304      10.763  -4.126   5.375  1.00 93.53           H
ATOM   4634 2HG2 THR A 304      10.777  -5.595   4.370  1.00 93.53           H
ATOM   4635 3HG2 THR A 304      11.598  -5.590   5.949  1.00 93.53           H
ATOM   4636  HN  THR A 304       7.239  -6.069   6.967  1.00 93.53           H
ATOM   4637  N   ILE A 305       7.512  -7.042   3.938  1.00 93.17           N
ATOM   4638  CA  ILE A 305       7.271  -7.745   2.689  1.00 93.17           C
ATOM   4639  C   ILE A 305       6.299  -6.933   1.831  1.00 93.17           C
ATOM   4640  O   ILE A 305       6.464  -6.842   0.616  1.00 93.17           O
ATOM   4641  HA  ILE A 305       8.223  -7.811   2.163  1.00 93.17           H
ATOM   4642  CB  ILE A 305       6.804  -9.176   2.961  1.00 93.17           C
ATOM   4643  HB  ILE A 305       5.969  -9.136   3.660  1.00 93.17           H
ATOM   4644  CG1 ILE A 305       7.910  -9.997   3.626  1.00 93.17           C
ATOM   4645 1HG1 ILE A 305       8.693 -10.216   2.899  1.00 93.17           H
ATOM   4646 2HG1 ILE A 305       8.371  -9.414   4.424  1.00 93.17           H
ATOM   4647  CG2 ILE A 305       6.290  -9.838   1.680  1.00 93.17           C
ATOM   4648 1HG2 ILE A 305       5.451  -9.265   1.287  1.00 93.17           H
ATOM   4649 2HG2 ILE A 305       7.090  -9.865   0.940  1.00 93.17           H
ATOM   4650 3HG2 ILE A 305       5.965 -10.854   1.902  1.00 93.17           H
ATOM   4651  CD1 ILE A 305       7.356 -11.304   4.196  1.00 93.17           C
ATOM   4652 1HD1 ILE A 305       6.591 -11.080   4.940  1.00 93.17           H
ATOM   4653 2HD1 ILE A 305       6.918 -11.895   3.391  1.00 93.17           H
ATOM   4654 3HD1 ILE A 305       8.163 -11.868   4.663  1.00 93.17           H
ATOM   4655  HN  ILE A 305       7.265  -7.550   4.763  1.00 93.17           H
ATOM   4656  N   ALA A 306       5.305  -6.363   2.498  1.00 90.00           N
ATOM   4657  CA  ALA A 306       4.269  -5.618   1.804  1.00 90.00           C
ATOM   4658  C   ALA A 306       4.891  -4.390   1.135  1.00 90.00           C
ATOM   4659  O   ALA A 306       4.451  -3.972   0.065  1.00 90.00           O
ATOM   4660  HA  ALA A 306       3.851  -6.267   1.035  1.00 90.00           H
ATOM   4661  CB  ALA A 306       3.160  -5.245   2.790  1.00 90.00           C
ATOM   4662 1HB  ALA A 306       2.732  -6.153   3.215  1.00 90.00           H
ATOM   4663 2HB  ALA A 306       3.576  -4.631   3.589  1.00 90.00           H
ATOM   4664 3HB  ALA A 306       2.383  -4.686   2.270  1.00 90.00           H
ATOM   4665  HN  ALA A 306       5.203  -6.405   3.492  1.00 90.00           H
ATOM   4666  N   PHE A 307       5.905  -3.847   1.793  1.00 91.28           N
ATOM   4667  CA  PHE A 307       6.526  -2.619   1.328  1.00 91.28           C
ATOM   4668  C   PHE A 307       7.352  -2.866   0.064  1.00 91.28           C
ATOM   4669  O   PHE A 307       7.453  -1.992  -0.796  1.00 91.28           O
ATOM   4670  HA  PHE A 307       5.724  -1.915   1.105  1.00 91.28           H
ATOM   4671  CB  PHE A 307       7.456  -2.138   2.444  1.00 91.28           C
ATOM   4672 1HB  PHE A 307       8.092  -2.967   2.756  1.00 91.28           H
ATOM   4673 2HB  PHE A 307       8.113  -1.364   2.048  1.00 91.28           H
ATOM   4674  CG  PHE A 307       6.724  -1.587   3.670  1.00 91.28           C
ATOM   4675  CD1 PHE A 307       5.365  -1.586   3.706  1.00 91.28           C
ATOM   4676  HD1 PHE A 307       4.797  -1.977   2.863  1.00 91.28           H
ATOM   4677  CD2 PHE A 307       7.433  -1.100   4.723  1.00 91.28           C
ATOM   4678  HD2 PHE A 307       8.523  -1.101   4.694  1.00 91.28           H
ATOM   4679  CE1 PHE A 307       4.686  -1.075   4.844  1.00 91.28           C
ATOM   4680  HE1 PHE A 307       3.596  -1.073   4.873  1.00 91.28           H
ATOM   4681  CE2 PHE A 307       6.754  -0.589   5.861  1.00 91.28           C
ATOM   4682  HE2 PHE A 307       7.323  -0.198   6.705  1.00 91.28           H
ATOM   4683  CZ  PHE A 307       5.395  -0.587   5.897  1.00 91.28           C
ATOM   4684  HZ  PHE A 307       4.874  -0.195   6.770  1.00 91.28           H
ATOM   4685  HN  PHE A 307       6.300  -4.232   2.627  1.00 91.28           H
ATOM   4686  N   PHE A 308       7.921  -4.060  -0.009  1.00 91.45           N
ATOM   4687  CA  PHE A 308       8.712  -4.443  -1.166  1.00 91.45           C
ATOM   4688  C   PHE A 308       7.878  -4.374  -2.447  1.00 91.45           C
ATOM   4689  O   PHE A 308       8.425  -4.234  -3.540  1.00 91.45           O
ATOM   4690  HA  PHE A 308       9.542  -3.740  -1.237  1.00 91.45           H
ATOM   4691  CB  PHE A 308       9.162  -5.887  -0.942  1.00 91.45           C
ATOM   4692 1HB  PHE A 308       8.438  -6.387  -0.298  1.00 91.45           H
ATOM   4693 2HB  PHE A 308       9.155  -6.412  -1.897  1.00 91.45           H
ATOM   4694  CG  PHE A 308      10.553  -6.016  -0.317  1.00 91.45           C
ATOM   4695  CD1 PHE A 308      11.662  -5.887  -1.094  1.00 91.45           C
ATOM   4696  HD1 PHE A 308      11.560  -5.692  -2.162  1.00 91.45           H
ATOM   4697  CD2 PHE A 308      10.680  -6.259   1.015  1.00 91.45           C
ATOM   4698  HD2 PHE A 308       9.792  -6.363   1.637  1.00 91.45           H
ATOM   4699  CE1 PHE A 308      12.953  -6.006  -0.514  1.00 91.45           C
ATOM   4700  HE1 PHE A 308      13.841  -5.903  -1.137  1.00 91.45           H
ATOM   4701  CE2 PHE A 308      11.971  -6.378   1.595  1.00 91.45           C
ATOM   4702  HE2 PHE A 308      12.073  -6.573   2.662  1.00 91.45           H
ATOM   4703  CZ  PHE A 308      13.080  -6.250   0.818  1.00 91.45           C
ATOM   4704  HZ  PHE A 308      14.071  -6.341   1.263  1.00 91.45           H
ATOM   4705  HN  PHE A 308       7.848  -4.758   0.703  1.00 91.45           H
ATOM   4706  N   HIS A 309       6.569  -4.474  -2.270  1.00 86.99           N
ATOM   4707  CA  HIS A 309       5.659  -4.488  -3.402  1.00 86.99           C
ATOM   4708  C   HIS A 309       5.809  -3.189  -4.197  1.00 86.99           C
ATOM   4709  O   HIS A 309       5.720  -3.193  -5.424  1.00 86.99           O
ATOM   4710  HA  HIS A 309       5.957  -5.326  -4.033  1.00 86.99           H
ATOM   4711  CB  HIS A 309       4.222  -4.739  -2.942  1.00 86.99           C
ATOM   4712 1HB  HIS A 309       4.202  -5.633  -2.318  1.00 86.99           H
ATOM   4713 2HB  HIS A 309       3.901  -3.907  -2.316  1.00 86.99           H
ATOM   4714  CG  HIS A 309       3.236  -4.909  -4.072  1.00 86.99           C
ATOM   4715  ND1 HIS A 309       2.550  -3.847  -4.635  1.00 86.99           N
ATOM   4716  HD1 HIS A 309       2.632  -2.888  -4.363  1.00 86.99           H
ATOM   4717  CD2 HIS A 309       2.828  -6.027  -4.739  1.00 86.99           C
ATOM   4718  HD2 HIS A 309       3.172  -7.044  -4.548  1.00 86.99           H
ATOM   4719  CE1 HIS A 309       1.767  -4.316  -5.596  1.00 86.99           C
ATOM   4720  HE1 HIS A 309       1.102  -3.726  -6.226  1.00 86.99           H
ATOM   4721  NE2 HIS A 309       1.940  -5.668  -5.658  1.00 86.99           N
ATOM   4722  HN  HIS A 309       6.130  -4.545  -1.374  1.00 86.99           H
ATOM   4723  N   SER A 310       6.033  -2.108  -3.465  1.00 87.10           N
ATOM   4724  CA  SER A 310       6.059  -0.787  -4.069  1.00 87.10           C
ATOM   4725  C   SER A 310       7.306  -0.635  -4.942  1.00 87.10           C
ATOM   4726  O   SER A 310       7.389   0.282  -5.758  1.00 87.10           O
ATOM   4727  HA  SER A 310       5.156  -0.730  -4.678  1.00 87.10           H
ATOM   4728  CB  SER A 310       6.022   0.309  -3.001  1.00 87.10           C
ATOM   4729 1HB  SER A 310       6.798   0.118  -2.260  1.00 87.10           H
ATOM   4730 2HB  SER A 310       6.250   1.271  -3.461  1.00 87.10           H
ATOM   4731  OG  SER A 310       4.755   0.381  -2.354  1.00 87.10           O
ATOM   4732  HG  SER A 310       4.086   0.813  -2.958  1.00 87.10           H
ATOM   4733  HN  SER A 310       6.195  -2.124  -2.478  1.00 87.10           H
ATOM   4734  N   CYS A 311       8.245  -1.548  -4.741  1.00 90.37           N
ATOM   4735  CA  CYS A 311       9.473  -1.542  -5.518  1.00 90.37           C
ATOM   4736  C   CYS A 311       9.382  -2.652  -6.568  1.00 90.37           C
ATOM   4737  O   CYS A 311      10.226  -2.739  -7.458  1.00 90.37           O
ATOM   4738  HA  CYS A 311       9.538  -0.564  -5.994  1.00 90.37           H
ATOM   4739  CB  CYS A 311      10.707  -1.699  -4.627  1.00 90.37           C
ATOM   4740 1HB  CYS A 311      11.608  -1.477  -5.198  1.00 90.37           H
ATOM   4741 2HB  CYS A 311      10.666  -0.983  -3.806  1.00 90.37           H
ATOM   4742  SG  CYS A 311      10.789  -3.404  -3.967  1.00 90.37           S
ATOM   4743  HG  CYS A 311      11.909  -3.229  -3.271  1.00 90.37           H
ATOM   4744  HN  CYS A 311       8.177  -2.280  -4.064  1.00 90.37           H
ATOM   4745  N   LEU A 312       8.351  -3.472  -6.428  1.00 86.68           N
ATOM   4746  CA  LEU A 312       8.187  -4.623  -7.299  1.00 86.68           C
ATOM   4747  C   LEU A 312       7.447  -4.197  -8.568  1.00 86.68           C
ATOM   4748  O   LEU A 312       7.643  -4.783  -9.632  1.00 86.68           O
ATOM   4749  HA  LEU A 312       9.183  -4.966  -7.578  1.00 86.68           H
ATOM   4750  CB  LEU A 312       7.508  -5.771  -6.547  1.00 86.68           C
ATOM   4751 1HB  LEU A 312       6.639  -5.372  -6.024  1.00 86.68           H
ATOM   4752 2HB  LEU A 312       7.138  -6.489  -7.279  1.00 86.68           H
ATOM   4753  CG  LEU A 312       8.380  -6.518  -5.536  1.00 86.68           C
ATOM   4754  HG  LEU A 312       8.748  -5.798  -4.805  1.00 86.68           H
ATOM   4755  CD1 LEU A 312       7.561  -7.559  -4.771  1.00 86.68           C
ATOM   4756 1HD1 LEU A 312       6.751  -7.063  -4.235  1.00 86.68           H
ATOM   4757 2HD1 LEU A 312       7.143  -8.281  -5.473  1.00 86.68           H
ATOM   4758 3HD1 LEU A 312       8.204  -8.076  -4.058  1.00 86.68           H
ATOM   4759  CD2 LEU A 312       9.602  -7.137  -6.217  1.00 86.68           C
ATOM   4760 1HD2 LEU A 312       9.274  -7.840  -6.982  1.00 86.68           H
ATOM   4761 2HD2 LEU A 312      10.199  -6.350  -6.678  1.00 86.68           H
ATOM   4762 3HD2 LEU A 312      10.204  -7.662  -5.475  1.00 86.68           H
ATOM   4763  HN  LEU A 312       7.636  -3.359  -5.738  1.00 86.68           H
ATOM   4764  N   ASN A 313       6.612  -3.180  -8.415  1.00 78.90           N
ATOM   4765  CA  ASN A 313       5.750  -2.749  -9.502  1.00 78.90           C
ATOM   4766  C   ASN A 313       6.606  -2.424 -10.728  1.00 78.90           C
ATOM   4767  O   ASN A 313       6.393  -2.981 -11.803  1.00 78.90           O
ATOM   4768  HA  ASN A 313       5.071  -3.583  -9.677  1.00 78.90           H
ATOM   4769  CB  ASN A 313       4.972  -1.487  -9.121  1.00 78.90           C
ATOM   4770 1HB  ASN A 313       5.630  -0.795  -8.595  1.00 78.90           H
ATOM   4771 2HB  ASN A 313       4.631  -0.980 -10.023  1.00 78.90           H
ATOM   4772  CG  ASN A 313       3.771  -1.830  -8.237  1.00 78.90           C
ATOM   4773  OD1 ASN A 313       3.256  -2.935  -8.246  1.00 78.90           O
ATOM   4774  ND2 ASN A 313       3.356  -0.822  -7.475  1.00 78.90           N
ATOM   4775 1HD2 ASN A 313       3.824   0.061  -7.515  1.00 78.90           H
ATOM   4776 2HD2 ASN A 313       2.576  -0.947  -6.861  1.00 78.90           H
ATOM   4777  HN  ASN A 313       6.520  -2.655  -7.568  1.00 78.90           H
ATOM   4778  N   PRO A 314       7.586  -1.521 -10.589  1.00 78.81           N
ATOM   4779  CA  PRO A 314       8.428  -1.141 -11.726  1.00 78.81           C
ATOM   4780  C   PRO A 314       9.050  -2.346 -12.412  1.00 78.81           C
ATOM   4781  O   PRO A 314       9.132  -2.394 -13.638  1.00 78.81           O
ATOM   4782  HA  PRO A 314       7.825  -0.656 -12.494  1.00 78.81           H
ATOM   4783  CB  PRO A 314       9.489  -0.231 -11.103  1.00 78.81           C
ATOM   4784 1HB  PRO A 314      10.374  -0.793 -10.805  1.00 78.81           H
ATOM   4785 2HB  PRO A 314       9.821   0.536 -11.803  1.00 78.81           H
ATOM   4786  CG  PRO A 314       8.775   0.374  -9.901  1.00 78.81           C
ATOM   4787 1HG  PRO A 314       9.478   0.759  -9.163  1.00 78.81           H
ATOM   4788 2HG  PRO A 314       8.140   1.213 -10.187  1.00 78.81           H
ATOM   4789  CD  PRO A 314       7.966  -0.796  -9.363  1.00 78.81           C
ATOM   4790 1HD  PRO A 314       8.556  -1.422  -8.694  1.00 78.81           H
ATOM   4791 2HD  PRO A 314       7.097  -0.460  -8.797  1.00 78.81           H
ATOM   4792  N   VAL A 315       9.476  -3.297 -11.594  1.00 81.17           N
ATOM   4793  CA  VAL A 315      10.191  -4.456 -12.102  1.00 81.17           C
ATOM   4794  C   VAL A 315       9.267  -5.256 -13.023  1.00 81.17           C
ATOM   4795  O   VAL A 315       9.689  -5.714 -14.084  1.00 81.17           O
ATOM   4796  HA  VAL A 315      11.037  -4.092 -12.684  1.00 81.17           H
ATOM   4797  CB  VAL A 315      10.737  -5.285 -10.938  1.00 81.17           C
ATOM   4798  HB  VAL A 315       9.897  -5.570 -10.305  1.00 81.17           H
ATOM   4799  CG1 VAL A 315      11.401  -6.568 -11.443  1.00 81.17           C
ATOM   4800 1HG1 VAL A 315      10.669  -7.167 -11.985  1.00 81.17           H
ATOM   4801 2HG1 VAL A 315      12.226  -6.313 -12.108  1.00 81.17           H
ATOM   4802 3HG1 VAL A 315      11.781  -7.139 -10.595  1.00 81.17           H
ATOM   4803  CG2 VAL A 315      11.708  -4.464 -10.088  1.00 81.17           C
ATOM   4804 1HG2 VAL A 315      12.544  -4.135 -10.706  1.00 81.17           H
ATOM   4805 2HG2 VAL A 315      11.191  -3.593  -9.684  1.00 81.17           H
ATOM   4806 3HG2 VAL A 315      12.082  -5.077  -9.268  1.00 81.17           H
ATOM   4807  HN  VAL A 315       9.341  -3.285 -10.603  1.00 81.17           H
ATOM   4808  N   LEU A 316       8.025  -5.398 -12.585  1.00 76.79           N
ATOM   4809  CA  LEU A 316       7.045  -6.155 -13.345  1.00 76.79           C
ATOM   4810  C   LEU A 316       6.910  -5.547 -14.743  1.00 76.79           C
ATOM   4811  O   LEU A 316       6.831  -6.271 -15.734  1.00 76.79           O
ATOM   4812  HA  LEU A 316       7.425  -7.172 -13.446  1.00 76.79           H
ATOM   4813  CB  LEU A 316       5.723  -6.239 -12.581  1.00 76.79           C
ATOM   4814 1HB  LEU A 316       5.407  -5.227 -12.328  1.00 76.79           H
ATOM   4815 2HB  LEU A 316       4.966  -6.653 -13.248  1.00 76.79           H
ATOM   4816  CG  LEU A 316       5.742  -7.073 -11.298  1.00 76.79           C
ATOM   4817  HG  LEU A 316       6.557  -6.715 -10.670  1.00 76.79           H
ATOM   4818  CD1 LEU A 316       4.446  -6.889 -10.505  1.00 76.79           C
ATOM   4819 1HD1 LEU A 316       4.330  -5.839 -10.238  1.00 76.79           H
ATOM   4820 2HD1 LEU A 316       3.599  -7.204 -11.114  1.00 76.79           H
ATOM   4821 3HD1 LEU A 316       4.486  -7.492  -9.598  1.00 76.79           H
ATOM   4822  CD2 LEU A 316       6.021  -8.546 -11.605  1.00 76.79           C
ATOM   4823 1HD2 LEU A 316       5.243  -8.934 -12.263  1.00 76.79           H
ATOM   4824 2HD2 LEU A 316       6.990  -8.637 -12.095  1.00 76.79           H
ATOM   4825 3HD2 LEU A 316       6.029  -9.116 -10.676  1.00 76.79           H
ATOM   4826  HN  LEU A 316       7.686  -5.008 -11.729  1.00 76.79           H
ATOM   4827  N   TYR A 317       6.887  -4.223 -14.777  1.00 72.79           N
ATOM   4828  CA  TYR A 317       6.706  -3.510 -16.030  1.00 72.79           C
ATOM   4829  C   TYR A 317       7.888  -3.746 -16.972  1.00 72.79           C
ATOM   4830  O   TYR A 317       7.706  -3.889 -18.180  1.00 72.79           O
ATOM   4831  HA  TYR A 317       5.796  -3.883 -16.501  1.00 72.79           H
ATOM   4832  CB  TYR A 317       6.648  -2.025 -15.666  1.00 72.79           C
ATOM   4833 1HB  TYR A 317       7.604  -1.729 -15.234  1.00 72.79           H
ATOM   4834 2HB  TYR A 317       6.516  -1.442 -16.578  1.00 72.79           H
ATOM   4835  CG  TYR A 317       5.529  -1.668 -14.685  1.00 72.79           C
ATOM   4836  CD1 TYR A 317       4.372  -2.419 -14.654  1.00 72.79           C
ATOM   4837  HD1 TYR A 317       4.255  -3.267 -15.330  1.00 72.79           H
ATOM   4838  CD2 TYR A 317       5.678  -0.595 -13.830  1.00 72.79           C
ATOM   4839  HD2 TYR A 317       6.592  -0.002 -13.854  1.00 72.79           H
ATOM   4840  CE1 TYR A 317       3.320  -2.083 -13.731  1.00 72.79           C
ATOM   4841  HE1 TYR A 317       2.401  -2.668 -13.696  1.00 72.79           H
ATOM   4842  CE2 TYR A 317       4.626  -0.259 -12.906  1.00 72.79           C
ATOM   4843  HE2 TYR A 317       4.731   0.586 -12.225  1.00 72.79           H
ATOM   4844  CZ  TYR A 317       3.499  -1.020 -12.902  1.00 72.79           C
ATOM   4845  OH  TYR A 317       2.505  -0.703 -12.029  1.00 72.79           O
ATOM   4846  HH  TYR A 317       1.862  -1.465 -11.951  1.00 72.79           H
ATOM   4847  HN  TYR A 317       6.990  -3.640 -13.971  1.00 72.79           H
ATOM   4848  N   VAL A 318       9.075  -3.780 -16.383  1.00 71.24           N
ATOM   4849  CA  VAL A 318      10.289  -3.976 -17.157  1.00 71.24           C
ATOM   4850  C   VAL A 318      10.246  -5.352 -17.825  1.00 71.24           C
ATOM   4851  O   VAL A 318      10.322  -5.455 -19.048  1.00 71.24           O
ATOM   4852  HA  VAL A 318      10.312  -3.210 -17.932  1.00 71.24           H
ATOM   4853  CB  VAL A 318      11.516  -3.783 -16.263  1.00 71.24           C
ATOM   4854  HB  VAL A 318      11.409  -4.442 -15.401  1.00 71.24           H
ATOM   4855  CG1 VAL A 318      12.798  -4.177 -17.000  1.00 71.24           C
ATOM   4856 1HG1 VAL A 318      12.741  -5.225 -17.294  1.00 71.24           H
ATOM   4857 2HG1 VAL A 318      12.911  -3.555 -17.888  1.00 71.24           H
ATOM   4858 3HG1 VAL A 318      13.654  -4.030 -16.342  1.00 71.24           H
ATOM   4859  CG2 VAL A 318      11.598  -2.345 -15.748  1.00 71.24           C
ATOM   4860 1HG2 VAL A 318      11.670  -1.660 -16.593  1.00 71.24           H
ATOM   4861 2HG2 VAL A 318      10.704  -2.114 -15.169  1.00 71.24           H
ATOM   4862 3HG2 VAL A 318      12.479  -2.236 -15.116  1.00 71.24           H
ATOM   4863  HN  VAL A 318       9.213  -3.676 -15.398  1.00 71.24           H
ATOM   4864  N   PHE A 319      10.124  -6.375 -16.992  1.00 71.27           N
ATOM   4865  CA  PHE A 319      10.339  -7.739 -17.445  1.00 71.27           C
ATOM   4866  C   PHE A 319       9.135  -8.250 -18.238  1.00 71.27           C
ATOM   4867  O   PHE A 319       9.279  -9.103 -19.112  1.00 71.27           O
ATOM   4868  HA  PHE A 319      11.219  -7.731 -18.088  1.00 71.27           H
ATOM   4869  CB  PHE A 319      10.515  -8.603 -16.195  1.00 71.27           C
ATOM   4870 1HB  PHE A 319       9.772  -8.307 -15.453  1.00 71.27           H
ATOM   4871 2HB  PHE A 319      10.312  -9.642 -16.452  1.00 71.27           H
ATOM   4872  CG  PHE A 319      11.907  -8.512 -15.566  1.00 71.27           C
ATOM   4873  CD1 PHE A 319      12.982  -9.034 -16.215  1.00 71.27           C
ATOM   4874  HD1 PHE A 319      12.852  -9.517 -17.183  1.00 71.27           H
ATOM   4875  CD2 PHE A 319      12.069  -7.909 -14.357  1.00 71.27           C
ATOM   4876  HD2 PHE A 319      11.207  -7.490 -13.837  1.00 71.27           H
ATOM   4877  CE1 PHE A 319      14.273  -8.949 -15.631  1.00 71.27           C
ATOM   4878  HE1 PHE A 319      15.135  -9.367 -16.151  1.00 71.27           H
ATOM   4879  CE2 PHE A 319      13.360  -7.824 -13.774  1.00 71.27           C
ATOM   4880  HE2 PHE A 319      13.490  -7.341 -12.805  1.00 71.27           H
ATOM   4881  CZ  PHE A 319      14.435  -8.346 -14.423  1.00 71.27           C
ATOM   4882  HZ  PHE A 319      15.427  -8.280 -13.975  1.00 71.27           H
ATOM   4883  HN  PHE A 319       9.883  -6.284 -16.025  1.00 71.27           H
ATOM   4884  N   VAL A 320       7.973  -7.706 -17.905  1.00 68.09           N
ATOM   4885  CA  VAL A 320       6.720  -8.275 -18.370  1.00 68.09           C
ATOM   4886  C   VAL A 320       6.109  -7.356 -19.430  1.00 68.09           C
ATOM   4887  O   VAL A 320       5.399  -7.818 -20.322  1.00 68.09           O
ATOM   4888  HA  VAL A 320       6.946  -9.238 -18.829  1.00 68.09           H
ATOM   4889  CB  VAL A 320       5.786  -8.522 -17.184  1.00 68.09           C
ATOM   4890  HB  VAL A 320       5.381  -7.560 -16.869  1.00 68.09           H
ATOM   4891  CG1 VAL A 320       4.612  -9.417 -17.587  1.00 68.09           C
ATOM   4892 1HG1 VAL A 320       4.045  -8.935 -18.384  1.00 68.09           H
ATOM   4893 2HG1 VAL A 320       4.991 -10.376 -17.940  1.00 68.09           H
ATOM   4894 3HG1 VAL A 320       3.964  -9.577 -16.725  1.00 68.09           H
ATOM   4895  CG2 VAL A 320       6.549  -9.120 -16.000  1.00 68.09           C
ATOM   4896 1HG2 VAL A 320       6.995 -10.069 -16.298  1.00 68.09           H
ATOM   4897 2HG2 VAL A 320       7.335  -8.432 -15.689  1.00 68.09           H
ATOM   4898 3HG2 VAL A 320       5.862  -9.286 -15.171  1.00 68.09           H
ATOM   4899  HN  VAL A 320       7.881  -6.893 -17.331  1.00 68.09           H
ATOM   4900  N   GLY A 321       6.408  -6.072 -19.297  1.00 69.48           N
ATOM   4901  CA  GLY A 321       5.884  -5.082 -20.223  1.00 69.48           C
ATOM   4902  C   GLY A 321       6.765  -4.978 -21.470  1.00 69.48           C
ATOM   4903  O   GLY A 321       7.809  -4.329 -21.443  1.00 69.48           O
ATOM   4904 1HA  GLY A 321       4.868  -5.351 -20.512  1.00 69.48           H
ATOM   4905 2HA  GLY A 321       5.828  -4.112 -19.730  1.00 69.48           H
ATOM   4906  HN  GLY A 321       6.994  -5.706 -18.575  1.00 69.48           H
ATOM   4907  N   GLU A 322       6.310  -5.626 -22.532  1.00 74.62           N
ATOM   4908  CA  GLU A 322       6.930  -5.454 -23.835  1.00 74.62           C
ATOM   4909  C   GLU A 322       6.917  -3.979 -24.239  1.00 74.62           C
ATOM   4910  O   GLU A 322       7.926  -3.449 -24.702  1.00 74.62           O
ATOM   4911  HA  GLU A 322       7.958  -5.795 -23.714  1.00 74.62           H
ATOM   4912  CB  GLU A 322       6.236  -6.318 -24.890  1.00 74.62           C
ATOM   4913 1HB  GLU A 322       5.157  -6.181 -24.826  1.00 74.62           H
ATOM   4914 2HB  GLU A 322       6.641  -6.089 -25.876  1.00 74.62           H
ATOM   4915  CG  GLU A 322       6.507  -7.804 -24.647  1.00 74.62           C
ATOM   4916 1HG  GLU A 322       7.578  -7.968 -24.535  1.00 74.62           H
ATOM   4917 2HG  GLU A 322       6.037  -8.115 -23.714  1.00 74.62           H
ATOM   4918  CD  GLU A 322       5.973  -8.655 -25.801  1.00 74.62           C
ATOM   4919  OE1 GLU A 322       6.415  -9.820 -25.899  1.00 74.62           O
ATOM   4920  OE2 GLU A 322       5.135  -8.120 -26.560  1.00 74.62           O
ATOM   4921  HN  GLU A 322       5.535  -6.257 -22.513  1.00 74.62           H
ATOM   4922  N   ARG A 323       5.762  -3.356 -24.050  1.00 75.35           N
ATOM   4923  CA  ARG A 323       5.584  -1.971 -24.451  1.00 75.35           C
ATOM   4924  C   ARG A 323       6.570  -1.071 -23.703  1.00 75.35           C
ATOM   4925  O   ARG A 323       7.190  -0.193 -24.301  1.00 75.35           O
ATOM   4926  HA  ARG A 323       5.781  -1.964 -25.523  1.00 75.35           H
ATOM   4927  CB  ARG A 323       4.157  -1.496 -24.170  1.00 75.35           C
ATOM   4928 1HB  ARG A 323       3.455  -2.305 -24.369  1.00 75.35           H
ATOM   4929 2HB  ARG A 323       4.056  -1.239 -23.115  1.00 75.35           H
ATOM   4930  CG  ARG A 323       3.804  -0.282 -25.032  1.00 75.35           C
ATOM   4931 1HG  ARG A 323       4.480   0.541 -24.802  1.00 75.35           H
ATOM   4932 2HG  ARG A 323       3.946  -0.526 -26.085  1.00 75.35           H
ATOM   4933  CD  ARG A 323       2.357   0.156 -24.796  1.00 75.35           C
ATOM   4934 1HD  ARG A 323       1.710  -0.718 -24.727  1.00 75.35           H
ATOM   4935 2HD  ARG A 323       2.280   0.686 -23.846  1.00 75.35           H
ATOM   4936  NE  ARG A 323       1.907   1.032 -25.901  1.00 75.35           N
ATOM   4937  HE  ARG A 323       2.525   1.164 -26.676  1.00 75.35           H
ATOM   4938  CZ  ARG A 323       0.723   1.659 -25.927  1.00 75.35           C
ATOM   4939  NH1 ARG A 323      -0.144   1.518 -24.915  1.00 75.35           N
ATOM   4940 1HH1 ARG A 323       0.090   0.941 -24.132  1.00 75.35           H
ATOM   4941 2HH1 ARG A 323      -1.026   1.989 -24.942  1.00 75.35           H
ATOM   4942  NH2 ARG A 323       0.419   2.429 -26.981  1.00 75.35           N
ATOM   4943 1HH2 ARG A 323      -0.460   2.904 -27.016  1.00 75.35           H
ATOM   4944 2HH2 ARG A 323       1.072   2.529 -27.732  1.00 75.35           H
ATOM   4945  HN  ARG A 323       4.960  -3.782 -23.631  1.00 75.35           H
ATOM   4946  N   PHE A 324       6.685  -1.321 -22.407  1.00 76.48           N
ATOM   4947  CA  PHE A 324       7.546  -0.511 -21.562  1.00 76.48           C
ATOM   4948  C   PHE A 324       9.014  -0.669 -21.964  1.00 76.48           C
ATOM   4949  O   PHE A 324       9.757   0.310 -22.012  1.00 76.48           O
ATOM   4950  HA  PHE A 324       7.245   0.528 -21.695  1.00 76.48           H
ATOM   4951  CB  PHE A 324       7.366  -1.013 -20.128  1.00 76.48           C
ATOM   4952 1HB  PHE A 324       6.301  -1.065 -19.904  1.00 76.48           H
ATOM   4953 2HB  PHE A 324       7.757  -2.028 -20.058  1.00 76.48           H
ATOM   4954  CG  PHE A 324       8.053  -0.143 -19.074  1.00 76.48           C
ATOM   4955  CD1 PHE A 324       9.317  -0.438 -18.667  1.00 76.48           C
ATOM   4956  HD1 PHE A 324       9.840  -1.295 -19.092  1.00 76.48           H
ATOM   4957  CD2 PHE A 324       7.400   0.925 -18.543  1.00 76.48           C
ATOM   4958  HD2 PHE A 324       6.387   1.161 -18.869  1.00 76.48           H
ATOM   4959  CE1 PHE A 324       9.954   0.369 -17.688  1.00 76.48           C
ATOM   4960  HE1 PHE A 324      10.967   0.132 -17.362  1.00 76.48           H
ATOM   4961  CE2 PHE A 324       8.037   1.732 -17.564  1.00 76.48           C
ATOM   4962  HE2 PHE A 324       7.514   2.589 -17.139  1.00 76.48           H
ATOM   4963  CZ  PHE A 324       9.301   1.437 -17.157  1.00 76.48           C
ATOM   4964  HZ  PHE A 324       9.790   2.057 -16.406  1.00 76.48           H
ATOM   4965  HN  PHE A 324       6.204  -2.060 -21.935  1.00 76.48           H
ATOM   4966  N   ARG A 325       9.389  -1.909 -22.243  1.00 80.24           N
ATOM   4967  CA  ARG A 325      10.751  -2.205 -22.653  1.00 80.24           C
ATOM   4968  C   ARG A 325      11.112  -1.410 -23.909  1.00 80.24           C
ATOM   4969  O   ARG A 325      12.212  -0.868 -24.010  1.00 80.24           O
ATOM   4970  HA  ARG A 325      11.368  -1.904 -21.807  1.00 80.24           H
ATOM   4971  CB  ARG A 325      10.928  -3.699 -22.935  1.00 80.24           C
ATOM   4972 1HB  ARG A 325       9.969  -4.207 -22.837  1.00 80.24           H
ATOM   4973 2HB  ARG A 325      11.262  -3.841 -23.962  1.00 80.24           H
ATOM   4974  CG  ARG A 325      11.942  -4.321 -21.972  1.00 80.24           C
ATOM   4975 1HG  ARG A 325      12.917  -3.854 -22.112  1.00 80.24           H
ATOM   4976 2HG  ARG A 325      11.640  -4.126 -20.943  1.00 80.24           H
ATOM   4977  CD  ARG A 325      12.057  -5.830 -22.198  1.00 80.24           C
ATOM   4978 1HD  ARG A 325      12.256  -6.035 -23.250  1.00 80.24           H
ATOM   4979 2HD  ARG A 325      12.899  -6.228 -21.631  1.00 80.24           H
ATOM   4980  NE  ARG A 325      10.806  -6.501 -21.781  1.00 80.24           N
ATOM   4981  HE  ARG A 325      10.096  -5.944 -21.350  1.00 80.24           H
ATOM   4982  CZ  ARG A 325      10.564  -7.809 -21.946  1.00 80.24           C
ATOM   4983  NH1 ARG A 325      11.478  -8.603 -22.519  1.00 80.24           N
ATOM   4984 1HH1 ARG A 325      12.350  -8.221 -22.826  1.00 80.24           H
ATOM   4985 2HH1 ARG A 325      11.290  -9.578 -22.638  1.00 80.24           H
ATOM   4986  NH2 ARG A 325       9.393  -8.310 -21.530  1.00 80.24           N
ATOM   4987 1HH2 ARG A 325       9.196  -9.284 -21.645  1.00 80.24           H
ATOM   4988 2HH2 ARG A 325       8.715  -7.711 -21.104  1.00 80.24           H
ATOM   4989  HN  ARG A 325       8.781  -2.701 -22.192  1.00 80.24           H
ATOM   4990  N   ARG A 326      10.165  -1.364 -24.834  1.00 80.71           N
ATOM   4991  CA  ARG A 326      10.360  -0.623 -26.069  1.00 80.71           C
ATOM   4992  C   ARG A 326      10.522   0.869 -25.772  1.00 80.71           C
ATOM   4993  O   ARG A 326      11.403   1.524 -26.326  1.00 80.71           O
ATOM   4994  HA  ARG A 326      11.270  -1.038 -26.502  1.00 80.71           H
ATOM   4995  CB  ARG A 326       9.180  -0.821 -27.022  1.00 80.71           C
ATOM   4996 1HB  ARG A 326       8.244  -0.661 -26.487  1.00 80.71           H
ATOM   4997 2HB  ARG A 326       9.222  -0.077 -27.818  1.00 80.71           H
ATOM   4998  CG  ARG A 326       9.194  -2.226 -27.628  1.00 80.71           C
ATOM   4999 1HG  ARG A 326      10.125  -2.382 -28.172  1.00 80.71           H
ATOM   5000 2HG  ARG A 326       9.162  -2.969 -26.832  1.00 80.71           H
ATOM   5001  CD  ARG A 326       8.006  -2.428 -28.571  1.00 80.71           C
ATOM   5002 1HD  ARG A 326       7.095  -2.049 -28.108  1.00 80.71           H
ATOM   5003 2HD  ARG A 326       8.158  -1.859 -29.488  1.00 80.71           H
ATOM   5004  NE  ARG A 326       7.851  -3.865 -28.888  1.00 80.71           N
ATOM   5005  HE  ARG A 326       7.916  -4.521 -28.136  1.00 80.71           H
ATOM   5006  CZ  ARG A 326       7.629  -4.343 -30.120  1.00 80.71           C
ATOM   5007  NH1 ARG A 326       7.533  -3.510 -31.166  1.00 80.71           N
ATOM   5008 1HH1 ARG A 326       7.627  -2.524 -31.029  1.00 80.71           H
ATOM   5009 2HH1 ARG A 326       7.367  -3.875 -32.082  1.00 80.71           H
ATOM   5010  NH2 ARG A 326       7.504  -5.666 -30.291  1.00 80.71           N
ATOM   5011 1HH2 ARG A 326       7.338  -6.039 -31.204  1.00 80.71           H
ATOM   5012 2HH2 ARG A 326       7.577  -6.281 -29.506  1.00 80.71           H
ATOM   5013  HN  ARG A 326       9.279  -1.822 -24.752  1.00 80.71           H
ATOM   5014  N   ASP A 327       9.658   1.363 -24.897  1.00 80.94           N
ATOM   5015  CA  ASP A 327       9.652   2.778 -24.569  1.00 80.94           C
ATOM   5016  C   ASP A 327      10.955   3.137 -23.850  1.00 80.94           C
ATOM   5017  O   ASP A 327      11.539   4.189 -24.104  1.00 80.94           O
ATOM   5018  HA  ASP A 327       9.547   3.294 -25.523  1.00 80.94           H
ATOM   5019  CB  ASP A 327       8.488   3.123 -23.637  1.00 80.94           C
ATOM   5020 1HB  ASP A 327       8.565   2.536 -22.721  1.00 80.94           H
ATOM   5021 2HB  ASP A 327       8.547   4.172 -23.349  1.00 80.94           H
ATOM   5022  CG  ASP A 327       7.144   2.848 -24.314  1.00 80.94           C
ATOM   5023  OD1 ASP A 327       7.095   2.988 -25.555  1.00 80.94           O
ATOM   5024  OD2 ASP A 327       6.196   2.505 -23.575  1.00 80.94           O
ATOM   5025  HN  ASP A 327       8.973   0.815 -24.417  1.00 80.94           H
ATOM   5026  N   LEU A 328      11.372   2.241 -22.968  1.00 82.74           N
ATOM   5027  CA  LEU A 328      12.581   2.461 -22.193  1.00 82.74           C
ATOM   5028  C   LEU A 328      13.766   2.640 -23.144  1.00 82.74           C
ATOM   5029  O   LEU A 328      14.528   3.597 -23.018  1.00 82.74           O
ATOM   5030  HA  LEU A 328      12.446   3.385 -21.631  1.00 82.74           H
ATOM   5031  CB  LEU A 328      12.776   1.336 -21.173  1.00 82.74           C
ATOM   5032 1HB  LEU A 328      11.930   1.345 -20.487  1.00 82.74           H
ATOM   5033 2HB  LEU A 328      12.748   0.384 -21.703  1.00 82.74           H
ATOM   5034  CG  LEU A 328      14.066   1.393 -20.351  1.00 82.74           C
ATOM   5035  HG  LEU A 328      14.908   1.454 -21.041  1.00 82.74           H
ATOM   5036  CD1 LEU A 328      14.104   2.648 -19.477  1.00 82.74           C
ATOM   5037 1HD1 LEU A 328      14.055   3.534 -20.111  1.00 82.74           H
ATOM   5038 2HD1 LEU A 328      13.254   2.642 -18.795  1.00 82.74           H
ATOM   5039 3HD1 LEU A 328      15.031   2.663 -18.904  1.00 82.74           H
ATOM   5040  CD2 LEU A 328      14.247   0.116 -19.529  1.00 82.74           C
ATOM   5041 1HD2 LEU A 328      13.404  -0.001 -18.848  1.00 82.74           H
ATOM   5042 2HD2 LEU A 328      14.297  -0.743 -20.198  1.00 82.74           H
ATOM   5043 3HD2 LEU A 328      15.171   0.182 -18.954  1.00 82.74           H
ATOM   5044  HN  LEU A 328      10.900   1.380 -22.779  1.00 82.74           H
ATOM   5045  N   VAL A 329      13.883   1.705 -24.076  1.00 82.31           N
ATOM   5046  CA  VAL A 329      15.004   1.706 -25.000  1.00 82.31           C
ATOM   5047  C   VAL A 329      14.950   2.971 -25.859  1.00 82.31           C
ATOM   5048  O   VAL A 329      15.987   3.535 -26.205  1.00 82.31           O
ATOM   5049  HA  VAL A 329      15.919   1.723 -24.408  1.00 82.31           H
ATOM   5050  CB  VAL A 329      14.999   0.420 -25.829  1.00 82.31           C
ATOM   5051  HB  VAL A 329      14.020   0.327 -26.299  1.00 82.31           H
ATOM   5052  CG1 VAL A 329      16.050   0.479 -26.940  1.00 82.31           C
ATOM   5053 1HG1 VAL A 329      15.835   1.320 -27.599  1.00 82.31           H
ATOM   5054 2HG1 VAL A 329      17.038   0.607 -26.498  1.00 82.31           H
ATOM   5055 3HG1 VAL A 329      16.025  -0.447 -27.513  1.00 82.31           H
ATOM   5056  CG2 VAL A 329      15.211  -0.807 -24.939  1.00 82.31           C
ATOM   5057 1HG2 VAL A 329      16.171  -0.724 -24.428  1.00 82.31           H
ATOM   5058 2HG2 VAL A 329      14.411  -0.863 -24.202  1.00 82.31           H
ATOM   5059 3HG2 VAL A 329      15.204  -1.707 -25.553  1.00 82.31           H
ATOM   5060  HN  VAL A 329      13.230   0.958 -24.203  1.00 82.31           H
ATOM   5061  N   LYS A 330      13.731   3.379 -26.179  1.00 81.91           N
[truncated: 117,320 more chars]
