# Supplementary material for: Noncanonical roles of chemokine regions in CCR9 activation revealed by structural modeling and mutational mapping
Source: Nat Commun. 2025 Aug 18;16:7695. doi: 10.1038/s41467-025-62321-9 (PMC12361432; doi:10.1038/s41467-025-62321-9)
Supplement: Supplementary file 4 — Supplementary Data 2 [file 41467_2025_62321_MOESM4_ESM.zip › CCR9_CCL25_rnk155.pdb]

SSBOND   1 CYS A   38    CYS A  289 
SSBOND   2 CYS A  119    CYS A  198 
SSBOND   3 CYS B    7    CYS B   35 
SSBOND   4 CYS B    8    CYS B   52 
ATOM      1  N   GLU A  20      -3.372  -4.194  60.675  1.00 47.23           N
ATOM      2  CA  GLU A  20      -3.562  -3.887  59.268  1.00 47.23           C
ATOM      3  C   GLU A  20      -2.256  -4.094  58.499  1.00 47.23           C
ATOM      4  O   GLU A  20      -2.272  -4.321  57.290  1.00 47.23           O
ATOM      5  HA  GLU A  20      -4.314  -4.593  58.916  1.00 47.23           H
ATOM      6  CB  GLU A  20      -4.087  -2.462  59.084  1.00 47.23           C
ATOM      7 1HB  GLU A  20      -3.608  -1.798  59.804  1.00 47.23           H
ATOM      8 2HB  GLU A  20      -3.945  -2.148  58.050  1.00 47.23           H
ATOM      9  CG  GLU A  20      -5.591  -2.392  59.352  1.00 47.23           C
ATOM     10 1HG  GLU A  20      -6.075  -3.289  58.964  1.00 47.23           H
ATOM     11 2HG  GLU A  20      -5.772  -2.373  60.427  1.00 47.23           H
ATOM     12  CD  GLU A  20      -6.208  -1.151  58.703  1.00 47.23           C
ATOM     13  OE1 GLU A  20      -7.442  -1.167  58.509  1.00 47.23           O
ATOM     14  OE2 GLU A  20      -5.430  -0.216  58.416  1.00 47.23           O
ATOM     15  HN  GLU A  20      -2.440  -4.454  60.929  1.00 47.23           H
ATOM     16  N   SER A  21      -1.155  -4.008  59.231  1.00 53.28           N
ATOM     17  CA  SER A  21       0.160  -4.067  58.615  1.00 53.28           C
ATOM     18  C   SER A  21       0.455  -5.493  58.145  1.00 53.28           C
ATOM     19  O   SER A  21       0.925  -5.697  57.027  1.00 53.28           O
ATOM     20  HA  SER A  21       0.111  -3.386  57.765  1.00 53.28           H
ATOM     21  CB  SER A  21       1.244  -3.593  59.586  1.00 53.28           C
ATOM     22 1HB  SER A  21       2.159  -3.383  59.032  1.00 53.28           H
ATOM     23 2HB  SER A  21       0.931  -2.659  60.051  1.00 53.28           H
ATOM     24  OG  SER A  21       1.514  -4.560  60.598  1.00 53.28           O
ATOM     25  HG  SER A  21       2.214  -4.214  61.222  1.00 53.28           H
ATOM     26  HN  SER A  21      -1.152  -3.901  60.225  1.00 53.28           H
ATOM     27  N   THR A  22       0.165  -6.443  59.022  1.00 53.98           N
ATOM     28  CA  THR A  22       0.456  -7.838  58.738  1.00 53.98           C
ATOM     29  C   THR A  22      -0.400  -8.333  57.570  1.00 53.98           C
ATOM     30  O   THR A  22       0.124  -8.876  56.599  1.00 53.98           O
ATOM     31  HA  THR A  22       1.498  -7.915  58.426  1.00 53.98           H
ATOM     32  CB  THR A  22       0.247  -8.636  60.026  1.00 53.98           C
ATOM     33  HB  THR A  22      -0.240  -9.589  59.818  1.00 53.98           H
ATOM     34  OG1 THR A  22      -0.476  -7.747  60.873  1.00 53.98           O
ATOM     35  HG1 THR A  22      -0.871  -8.251  61.640  1.00 53.98           H
ATOM     36  CG2 THR A  22       1.556  -8.886  60.779  1.00 53.98           C
ATOM     37 1HG2 THR A  22       2.009  -7.931  61.045  1.00 53.98           H
ATOM     38 2HG2 THR A  22       2.239  -9.448  60.142  1.00 53.98           H
ATOM     39 3HG2 THR A  22       1.351  -9.457  61.684  1.00 53.98           H
ATOM     40  HN  THR A  22      -0.259  -6.272  59.912  1.00 53.98           H
ATOM     41  N   SER A  23      -1.702  -8.128  57.704  1.00 55.19           N
ATOM     42  CA  SER A  23      -2.640  -8.597  56.698  1.00 55.19           C
ATOM     43  C   SER A  23      -2.319  -7.959  55.345  1.00 55.19           C
ATOM     44  O   SER A  23      -2.408  -8.615  54.309  1.00 55.19           O
ATOM     45  HA  SER A  23      -2.501  -9.677  56.654  1.00 55.19           H
ATOM     46  CB  SER A  23      -4.083  -8.285  57.103  1.00 55.19           C
ATOM     47 1HB  SER A  23      -4.762  -8.648  56.331  1.00 55.19           H
ATOM     48 2HB  SER A  23      -4.326  -8.822  58.020  1.00 55.19           H
ATOM     49  OG  SER A  23      -4.292  -6.890  57.301  1.00 55.19           O
ATOM     50  HG  SER A  23      -5.248  -6.717  57.537  1.00 55.19           H
ATOM     51  HN  SER A  23      -2.117  -7.653  58.480  1.00 55.19           H
ATOM     52  N   SER A  24      -1.953  -6.686  55.399  1.00 60.41           N
ATOM     53  CA  SER A  24      -1.614  -5.954  54.191  1.00 60.41           C
ATOM     54  C   SER A  24      -0.363  -6.555  53.548  1.00 60.41           C
ATOM     55  O   SER A  24      -0.170  -6.449  52.338  1.00 60.41           O
ATOM     56  HA  SER A  24      -2.475  -6.068  53.533  1.00 60.41           H
ATOM     57  CB  SER A  24      -1.396  -4.469  54.490  1.00 60.41           C
ATOM     58 1HB  SER A  24      -1.567  -3.888  53.584  1.00 60.41           H
ATOM     59 2HB  SER A  24      -2.128  -4.136  55.226  1.00 60.41           H
ATOM     60  OG  SER A  24      -0.082  -4.210  54.978  1.00 60.41           O
ATOM     61  HG  SER A  24       0.058  -4.682  55.849  1.00 60.41           H
ATOM     62  HN  SER A  24      -1.886  -6.159  56.246  1.00 60.41           H
ATOM     63  N   MET A  25       0.456  -7.173  54.386  1.00 62.93           N
ATOM     64  CA  MET A  25       1.692  -7.777  53.917  1.00 62.93           C
ATOM     65  C   MET A  25       1.423  -9.122  53.239  1.00 62.93           C
ATOM     66  O   MET A  25       2.027  -9.437  52.216  1.00 62.93           O
ATOM     67  HA  MET A  25       2.106  -7.074  53.194  1.00 62.93           H
ATOM     68  CB  MET A  25       2.641  -7.982  55.100  1.00 62.93           C
ATOM     69 1HB  MET A  25       2.502  -7.180  55.826  1.00 62.93           H
ATOM     70 2HB  MET A  25       2.399  -8.916  55.607  1.00 62.93           H
ATOM     71  CG  MET A  25       4.098  -8.010  54.635  1.00 62.93           C
ATOM     72 1HG  MET A  25       4.733  -8.411  55.425  1.00 62.93           H
ATOM     73 2HG  MET A  25       4.202  -8.671  53.775  1.00 62.93           H
ATOM     74  SD  MET A  25       4.633  -6.362  54.203  1.00 62.93           S
ATOM     75  CE  MET A  25       6.399  -6.554  54.377  1.00 62.93           C
ATOM     76 1HE  MET A  25       6.634  -6.841  55.402  1.00 62.93           H
ATOM     77 2HE  MET A  25       6.750  -7.326  53.693  1.00 62.93           H
ATOM     78 3HE  MET A  25       6.891  -5.610  54.143  1.00 62.93           H
ATOM     79  HN  MET A  25       0.287  -7.265  55.368  1.00 62.93           H
ATOM     80  N   GLU A  26       0.515  -9.878  53.838  1.00 63.81           N
ATOM     81  CA  GLU A  26       0.139 -11.171  53.290  1.00 63.81           C
ATOM     82  C   GLU A  26      -0.573 -10.992  51.948  1.00 63.81           C
ATOM     83  O   GLU A  26      -0.274 -11.694  50.984  1.00 63.81           O
ATOM     84  HA  GLU A  26       1.077 -11.706  53.143  1.00 63.81           H
ATOM     85  CB  GLU A  26      -0.735 -11.951  54.275  1.00 63.81           C
ATOM     86 1HB  GLU A  26      -1.508 -11.297  54.677  1.00 63.81           H
ATOM     87 2HB  GLU A  26      -1.133 -12.840  53.787  1.00 63.81           H
ATOM     88  CG  GLU A  26       0.089 -12.445  55.466  1.00 63.81           C
ATOM     89 1HG  GLU A  26       0.923 -13.049  55.110  1.00 63.81           H
ATOM     90 2HG  GLU A  26       0.515 -11.593  55.996  1.00 63.81           H
ATOM     91  CD  GLU A  26      -0.773 -13.269  56.424  1.00 63.81           C
ATOM     92  OE1 GLU A  26      -0.185 -14.114  57.133  1.00 63.81           O
ATOM     93  OE2 GLU A  26      -2.001 -13.035  56.427  1.00 63.81           O
ATOM     94  HN  GLU A  26       0.040  -9.622  54.680  1.00 63.81           H
ATOM     95  N   ASP A  27      -1.503 -10.048  51.929  1.00 60.52           N
ATOM     96  CA  ASP A  27      -2.282  -9.789  50.730  1.00 60.52           C
ATOM     97  C   ASP A  27      -1.334  -9.503  49.563  1.00 60.52           C
ATOM     98  O   ASP A  27      -1.574  -9.946  48.441  1.00 60.52           O
ATOM     99  HA  ASP A  27      -2.875 -10.690  50.574  1.00 60.52           H
ATOM    100  CB  ASP A  27      -3.187  -8.569  50.914  1.00 60.52           C
ATOM    101 1HB  ASP A  27      -2.636  -7.776  51.420  1.00 60.52           H
ATOM    102 2HB  ASP A  27      -3.482  -8.180  49.939  1.00 60.52           H
ATOM    103  CG  ASP A  27      -4.434  -8.929  51.724  1.00 60.52           C
ATOM    104  OD1 ASP A  27      -4.688 -10.145  51.864  1.00 60.52           O
ATOM    105  OD2 ASP A  27      -5.104  -7.980  52.185  1.00 60.52           O
ATOM    106  HN  ASP A  27      -1.726  -9.467  52.712  1.00 60.52           H
ATOM    107  N   TYR A  28      -0.278  -8.763  49.868  1.00 64.65           N
ATOM    108  CA  TYR A  28       0.698  -8.399  48.855  1.00 64.65           C
ATOM    109  C   TYR A  28       1.530  -9.613  48.434  1.00 64.65           C
ATOM    110  O   TYR A  28       1.965  -9.703  47.287  1.00 64.65           O
ATOM    111  HA  TYR A  28       0.158  -8.020  47.988  1.00 64.65           H
ATOM    112  CB  TYR A  28       1.619  -7.367  49.509  1.00 64.65           C
ATOM    113 1HB  TYR A  28       1.014  -6.543  49.887  1.00 64.65           H
ATOM    114 2HB  TYR A  28       2.108  -7.824  50.369  1.00 64.65           H
ATOM    115  CG  TYR A  28       2.689  -6.805  48.571  1.00 64.65           C
ATOM    116  CD1 TYR A  28       3.967  -7.326  48.592  1.00 64.65           C
ATOM    117  HD1 TYR A  28       4.214  -8.137  49.277  1.00 64.65           H
ATOM    118  CD2 TYR A  28       2.377  -5.779  47.703  1.00 64.65           C
ATOM    119  HD2 TYR A  28       1.367  -5.368  47.686  1.00 64.65           H
ATOM    120  CE1 TYR A  28       4.975  -6.797  47.709  1.00 64.65           C
ATOM    121  HE1 TYR A  28       5.988  -7.199  47.716  1.00 64.65           H
ATOM    122  CE2 TYR A  28       3.384  -5.250  46.820  1.00 64.65           C
ATOM    123  HE2 TYR A  28       3.151  -4.439  46.130  1.00 64.65           H
ATOM    124  CZ  TYR A  28       4.633  -5.786  46.867  1.00 64.65           C
ATOM    125  OH  TYR A  28       5.585  -5.287  46.033  1.00 64.65           O
ATOM    126  HH  TYR A  28       6.123  -6.034  45.642  1.00 64.65           H
ATOM    127  HN  TYR A  28      -0.085  -8.415  50.786  1.00 64.65           H
ATOM    128  N   VAL A  29       1.725 -10.515  49.385  1.00 63.56           N
ATOM    129  CA  VAL A  29       2.561 -11.680  49.150  1.00 63.56           C
ATOM    130  C   VAL A  29       1.768 -12.717  48.351  1.00 63.56           C
ATOM    131  O   VAL A  29       2.329 -13.420  47.512  1.00 63.56           O
ATOM    132  HA  VAL A  29       3.416 -11.358  48.556  1.00 63.56           H
ATOM    133  CB  VAL A  29       3.086 -12.224  50.480  1.00 63.56           C
ATOM    134  HB  VAL A  29       2.232 -12.377  51.140  1.00 63.56           H
ATOM    135  CG1 VAL A  29       3.777 -13.575  50.285  1.00 63.56           C
ATOM    136 1HG1 VAL A  29       3.066 -14.291  49.871  1.00 63.56           H
ATOM    137 2HG1 VAL A  29       4.616 -13.459  49.599  1.00 63.56           H
ATOM    138 3HG1 VAL A  29       4.141 -13.939  51.246  1.00 63.56           H
ATOM    139  CG2 VAL A  29       4.025 -11.220  51.151  1.00 63.56           C
ATOM    140 1HG2 VAL A  29       4.873 -11.021  50.495  1.00 63.56           H
ATOM    141 2HG2 VAL A  29       3.487 -10.291  51.341  1.00 63.56           H
ATOM    142 3HG2 VAL A  29       4.384 -11.631  52.094  1.00 63.56           H
ATOM    143  HN  VAL A  29       1.326 -10.458  50.300  1.00 63.56           H
ATOM    144  N   ASN A  30       0.477 -12.779  48.640  1.00 65.53           N
ATOM    145  CA  ASN A  30      -0.371 -13.807  48.060  1.00 65.53           C
ATOM    146  C   ASN A  30      -0.895 -13.326  46.705  1.00 65.53           C
ATOM    147  O   ASN A  30      -1.485 -14.100  45.953  1.00 65.53           O
ATOM    148  HA  ASN A  30       0.265 -14.687  47.972  1.00 65.53           H
ATOM    149  CB  ASN A  30      -1.576 -14.097  48.957  1.00 65.53           C
ATOM    150 1HB  ASN A  30      -2.008 -13.159  49.306  1.00 65.53           H
ATOM    151 2HB  ASN A  30      -2.348 -14.609  48.381  1.00 65.53           H
ATOM    152  CG  ASN A  30      -1.173 -14.957  50.156  1.00 65.53           C
ATOM    153  OD1 ASN A  30      -0.149 -15.621  50.160  1.00 65.53           O
ATOM    154  ND2 ASN A  30      -2.032 -14.908  51.170  1.00 65.53           N
ATOM    155 1HD2 ASN A  30      -2.854 -14.342  51.103  1.00 65.53           H
ATOM    156 2HD2 ASN A  30      -1.856 -15.437  52.001  1.00 65.53           H
ATOM    157  HN  ASN A  30       0.010 -12.145  49.256  1.00 65.53           H
ATOM    158  N   PHE A  31      -0.660 -12.050  46.435  1.00 69.51           N
ATOM    159  CA  PHE A  31      -1.085 -11.461  45.177  1.00 69.51           C
ATOM    160  C   PHE A  31      -0.382 -12.128  43.994  1.00 69.51           C
ATOM    161  O   PHE A  31       0.846 -12.176  43.944  1.00 69.51           O
ATOM    162  HA  PHE A  31      -2.161 -11.617  45.093  1.00 69.51           H
ATOM    163  CB  PHE A  31      -0.693  -9.982  45.220  1.00 69.51           C
ATOM    164 1HB  PHE A  31      -1.113  -9.532  46.119  1.00 69.51           H
ATOM    165 2HB  PHE A  31       0.391  -9.907  45.303  1.00 69.51           H
ATOM    166  CG  PHE A  31      -1.154  -9.181  44.001  1.00 69.51           C
ATOM    167  CD1 PHE A  31      -0.302  -8.975  42.961  1.00 69.51           C
ATOM    168  HD1 PHE A  31       0.709  -9.381  42.996  1.00 69.51           H
ATOM    169  CD2 PHE A  31      -2.415  -8.674  43.958  1.00 69.51           C
ATOM    170  HD2 PHE A  31      -3.098  -8.839  44.792  1.00 69.51           H
ATOM    171  CE1 PHE A  31      -0.730  -8.230  41.830  1.00 69.51           C
ATOM    172  HE1 PHE A  31      -0.047  -8.065  40.996  1.00 69.51           H
ATOM    173  CE2 PHE A  31      -2.843  -7.929  42.827  1.00 69.51           C
ATOM    174  HE2 PHE A  31      -3.854  -7.523  42.792  1.00 69.51           H
ATOM    175  CZ  PHE A  31      -1.991  -7.724  41.787  1.00 69.51           C
ATOM    176  HZ  PHE A  31      -2.320  -7.152  40.918  1.00 69.51           H
ATOM    177  HN  PHE A  31      -0.190 -11.424  47.058  1.00 69.51           H
ATOM    178  N   ASN A  32      -1.190 -12.628  43.070  1.00 67.23           N
ATOM    179  CA  ASN A  32      -0.661 -13.243  41.865  1.00 67.23           C
ATOM    180  C   ASN A  32      -0.224 -12.149  40.889  1.00 67.23           C
ATOM    181  O   ASN A  32      -1.045 -11.609  40.148  1.00 67.23           O
ATOM    182  HA  ASN A  32       0.173 -13.859  42.201  1.00 67.23           H
ATOM    183  CB  ASN A  32      -1.722 -14.099  41.172  1.00 67.23           C
ATOM    184 1HB  ASN A  32      -2.215 -14.738  41.905  1.00 67.23           H
ATOM    185 2HB  ASN A  32      -2.490 -13.456  40.742  1.00 67.23           H
ATOM    186  CG  ASN A  32      -1.099 -14.962  40.073  1.00 67.23           C
ATOM    187  OD1 ASN A  32       0.099 -14.950  39.843  1.00 67.23           O
ATOM    188  ND2 ASN A  32      -1.976 -15.709  39.409  1.00 67.23           N
ATOM    189 1HD2 ASN A  32      -2.946 -15.672  39.647  1.00 67.23           H
ATOM    190 2HD2 ASN A  32      -1.665 -16.308  38.671  1.00 67.23           H
ATOM    191  HN  ASN A  32      -2.188 -12.616  43.136  1.00 67.23           H
ATOM    192  N   PHE A  33       1.067 -11.854  40.919  1.00 70.38           N
ATOM    193  CA  PHE A  33       1.642 -10.910  39.975  1.00 70.38           C
ATOM    194  C   PHE A  33       1.899 -11.577  38.622  1.00 70.38           C
ATOM    195  O   PHE A  33       3.015 -11.532  38.107  1.00 70.38           O
ATOM    196  HA  PHE A  33       0.923 -10.101  39.849  1.00 70.38           H
ATOM    197  CB  PHE A  33       2.975 -10.445  40.563  1.00 70.38           C
ATOM    198 1HB  PHE A  33       3.612 -11.315  40.727  1.00 70.38           H
ATOM    199 2HB  PHE A  33       3.481  -9.812  39.834  1.00 70.38           H
ATOM    200  CG  PHE A  33       2.841  -9.676  41.879  1.00 70.38           C
ATOM    201  CD1 PHE A  33       2.629  -8.332  41.862  1.00 70.38           C
ATOM    202  HD1 PHE A  33       2.556  -7.804  40.912  1.00 70.38           H
ATOM    203  CD2 PHE A  33       2.933 -10.335  43.065  1.00 70.38           C
ATOM    204  HD2 PHE A  33       3.102 -11.412  43.078  1.00 70.38           H
ATOM    205  CE1 PHE A  33       2.504  -7.618  43.083  1.00 70.38           C
ATOM    206  HE1 PHE A  33       2.335  -6.541  43.070  1.00 70.38           H
ATOM    207  CE2 PHE A  33       2.808  -9.621  44.286  1.00 70.38           C
ATOM    208  HE2 PHE A  33       2.881 -10.149  45.236  1.00 70.38           H
ATOM    209  CZ  PHE A  33       2.596  -8.277  44.269  1.00 70.38           C
ATOM    210  HZ  PHE A  33       2.500  -7.729  45.206  1.00 70.38           H
ATOM    211  HN  PHE A  33       1.715 -12.247  41.572  1.00 70.38           H
ATOM    212  N   THR A  34       0.848 -12.179  38.086  1.00 72.76           N
ATOM    213  CA  THR A  34       0.834 -12.549  36.681  1.00 72.76           C
ATOM    214  C   THR A  34       1.263 -11.364  35.813  1.00 72.76           C
ATOM    215  O   THR A  34       0.725 -10.266  35.946  1.00 72.76           O
ATOM    216  HA  THR A  34       1.568 -13.340  36.526  1.00 72.76           H
ATOM    217  CB  THR A  34      -0.563 -13.074  36.344  1.00 72.76           C
ATOM    218  HB  THR A  34      -1.279 -12.256  36.272  1.00 72.76           H
ATOM    219  OG1 THR A  34      -0.827 -14.035  37.363  1.00 72.76           O
ATOM    220  HG1 THR A  34      -0.061 -14.673  37.438  1.00 72.76           H
ATOM    221  CG2 THR A  34      -0.586 -13.888  35.049  1.00 72.76           C
ATOM    222 1HG2 THR A  34       0.080 -14.745  35.147  1.00 72.76           H
ATOM    223 2HG2 THR A  34      -0.254 -13.263  34.220  1.00 72.76           H
ATOM    224 3HG2 THR A  34      -1.601 -14.237  34.857  1.00 72.76           H
ATOM    225  HN  THR A  34       0.019 -12.414  38.593  1.00 72.76           H
ATOM    226  N   ASP A  35       2.228 -11.626  34.944  1.00 80.91           N
ATOM    227  CA  ASP A  35       2.870 -10.560  34.194  1.00 80.91           C
ATOM    228  C   ASP A  35       1.991 -10.181  33.001  1.00 80.91           C
ATOM    229  O   ASP A  35       2.267 -10.580  31.870  1.00 80.91           O
ATOM    230  HA  ASP A  35       2.986  -9.740  34.904  1.00 80.91           H
ATOM    231  CB  ASP A  35       4.231 -11.007  33.656  1.00 80.91           C
ATOM    232 1HB  ASP A  35       4.669 -11.742  34.332  1.00 80.91           H
ATOM    233 2HB  ASP A  35       4.101 -11.498  32.692  1.00 80.91           H
ATOM    234  CG  ASP A  35       5.179  -9.815  33.505  1.00 80.91           C
ATOM    235  OD1 ASP A  35       4.801  -8.725  33.985  1.00 80.91           O
ATOM    236  OD2 ASP A  35       6.260 -10.022  32.914  1.00 80.91           O
ATOM    237  HN  ASP A  35       2.571 -12.545  34.750  1.00 80.91           H
ATOM    238  N   PHE A  36       0.951  -9.414  33.292  1.00 90.02           N
ATOM    239  CA  PHE A  36       0.068  -8.922  32.249  1.00 90.02           C
ATOM    240  C   PHE A  36       0.654  -7.680  31.574  1.00 90.02           C
ATOM    241  O   PHE A  36       0.158  -7.239  30.539  1.00 90.02           O
ATOM    242  HA  PHE A  36      -0.037  -9.718  31.512  1.00 90.02           H
ATOM    243  CB  PHE A  36      -1.254  -8.546  32.921  1.00 90.02           C
ATOM    244 1HB  PHE A  36      -1.048  -7.876  33.755  1.00 90.02           H
ATOM    245 2HB  PHE A  36      -1.867  -7.992  32.211  1.00 90.02           H
ATOM    246  CG  PHE A  36      -2.054  -9.745  33.435  1.00 90.02           C
ATOM    247  CD1 PHE A  36      -2.162 -10.867  32.675  1.00 90.02           C
ATOM    248  HD1 PHE A  36      -1.679 -10.912  31.698  1.00 90.02           H
ATOM    249  CD2 PHE A  36      -2.656  -9.689  34.653  1.00 90.02           C
ATOM    250  HD2 PHE A  36      -2.570  -8.789  35.263  1.00 90.02           H
ATOM    251  CE1 PHE A  36      -2.904 -11.980  33.152  1.00 90.02           C
ATOM    252  HE1 PHE A  36      -2.991 -12.879  32.542  1.00 90.02           H
ATOM    253  CE2 PHE A  36      -3.399 -10.801  35.131  1.00 90.02           C
ATOM    254  HE2 PHE A  36      -3.882 -10.756  36.107  1.00 90.02           H
ATOM    255  CZ  PHE A  36      -3.507 -11.923  34.370  1.00 90.02           C
ATOM    256  HZ  PHE A  36      -4.077 -12.777  34.736  1.00 90.02           H
ATOM    257  HN  PHE A  36       0.708  -9.130  34.220  1.00 90.02           H
ATOM    258  N   TYR A  37       1.703  -7.152  32.188  1.00 91.28           N
ATOM    259  CA  TYR A  37       2.460  -6.071  31.581  1.00 91.28           C
ATOM    260  C   TYR A  37       3.600  -6.617  30.718  1.00 91.28           C
ATOM    261  O   TYR A  37       4.545  -7.209  31.236  1.00 91.28           O
ATOM    262  HA  TYR A  37       1.780  -5.497  30.951  1.00 91.28           H
ATOM    263  CB  TYR A  37       3.053  -5.268  32.740  1.00 91.28           C
ATOM    264 1HB  TYR A  37       2.242  -4.929  33.386  1.00 91.28           H
ATOM    265 2HB  TYR A  37       3.683  -5.925  33.339  1.00 91.28           H
ATOM    266  CG  TYR A  37       3.877  -4.056  32.301  1.00 91.28           C
ATOM    267  CD1 TYR A  37       5.244  -4.168  32.154  1.00 91.28           C
ATOM    268  HD1 TYR A  37       5.737  -5.120  32.350  1.00 91.28           H
ATOM    269  CD2 TYR A  37       3.252  -2.851  32.052  1.00 91.28           C
ATOM    270  HD2 TYR A  37       2.172  -2.762  32.168  1.00 91.28           H
ATOM    271  CE1 TYR A  37       6.020  -3.028  31.740  1.00 91.28           C
ATOM    272  HE1 TYR A  37       7.100  -3.102  31.620  1.00 91.28           H
ATOM    273  CE2 TYR A  37       4.028  -1.710  31.638  1.00 91.28           C
ATOM    274  HE2 TYR A  37       3.547  -0.753  31.438  1.00 91.28           H
ATOM    275  CZ  TYR A  37       5.373  -1.855  31.502  1.00 91.28           C
ATOM    276  OH  TYR A  37       6.106  -0.778  31.112  1.00 91.28           O
ATOM    277  HH  TYR A  37       5.500  -0.011  30.899  1.00 91.28           H
ATOM    278  HN  TYR A  37       2.036  -7.451  33.083  1.00 91.28           H
ATOM    279  N   CYS A  38       3.472  -6.397  29.418  1.00 91.79           N
ATOM    280  CA  CYS A  38       4.411  -6.969  28.467  1.00 91.79           C
ATOM    281  C   CYS A  38       5.410  -5.882  28.067  1.00 91.79           C
ATOM    282  O   CYS A  38       5.031  -4.872  27.475  1.00 91.79           O
ATOM    283  HA  CYS A  38       4.915  -7.788  28.979  1.00 91.79           H
ATOM    284  CB  CYS A  38       3.695  -7.561  27.252  1.00 91.79           C
ATOM    285 1HB  CYS A  38       2.896  -8.226  27.579  1.00 91.79           H
ATOM    286 2HB  CYS A  38       3.230  -6.766  26.670  1.00 91.79           H
ATOM    287  SG  CYS A  38       4.886  -8.481  26.211  1.00 91.79           S
ATOM    288  HN  CYS A  38       2.746  -5.842  29.013  1.00 91.79           H
ATOM    289  N   GLU A  39       6.668  -6.125  28.406  1.00 90.27           N
ATOM    290  CA  GLU A  39       7.750  -5.285  27.920  1.00 90.27           C
ATOM    291  C   GLU A  39       8.162  -5.713  26.511  1.00 90.27           C
ATOM    292  O   GLU A  39       8.528  -6.867  26.290  1.00 90.27           O
ATOM    293  HA  GLU A  39       7.343  -4.274  27.896  1.00 90.27           H
ATOM    294  CB  GLU A  39       8.944  -5.322  28.876  1.00 90.27           C
ATOM    295 1HB  GLU A  39       9.188  -6.357  29.119  1.00 90.27           H
ATOM    296 2HB  GLU A  39       9.780  -4.774  28.442  1.00 90.27           H
ATOM    297  CG  GLU A  39       8.611  -4.625  30.197  1.00 90.27           C
ATOM    298 1HG  GLU A  39       8.230  -3.624  29.998  1.00 90.27           H
ATOM    299 2HG  GLU A  39       7.820  -5.171  30.711  1.00 90.27           H
ATOM    300  CD  GLU A  39       9.845  -4.537  31.097  1.00 90.27           C
ATOM    301  OE1 GLU A  39       9.702  -3.975  32.204  1.00 90.27           O
ATOM    302  OE2 GLU A  39      10.905  -5.035  30.657  1.00 90.27           O
ATOM    303  HN  GLU A  39       6.951  -6.878  28.999  1.00 90.27           H
ATOM    304  N   LYS A  40       8.090  -4.761  25.592  1.00 89.76           N
ATOM    305  CA  LYS A  40       8.285  -5.062  24.185  1.00 89.76           C
ATOM    306  C   LYS A  40       9.732  -4.750  23.796  1.00 89.76           C
ATOM    307  O   LYS A  40      10.010  -4.405  22.649  1.00 89.76           O
ATOM    308  HA  LYS A  40       8.116  -6.131  24.052  1.00 89.76           H
ATOM    309  CB  LYS A  40       7.248  -4.330  23.331  1.00 89.76           C
ATOM    310 1HB  LYS A  40       7.348  -3.254  23.474  1.00 89.76           H
ATOM    311 2HB  LYS A  40       7.434  -4.530  22.276  1.00 89.76           H
ATOM    312  CG  LYS A  40       5.829  -4.769  23.697  1.00 89.76           C
ATOM    313 1HG  LYS A  40       5.674  -4.655  24.770  1.00 89.76           H
ATOM    314 2HG  LYS A  40       5.105  -4.124  23.200  1.00 89.76           H
ATOM    315  CD  LYS A  40       5.584  -6.225  23.293  1.00 89.76           C
ATOM    316 1HD  LYS A  40       5.908  -6.380  22.264  1.00 89.76           H
ATOM    317 2HD  LYS A  40       6.184  -6.885  23.919  1.00 89.76           H
ATOM    318  CE  LYS A  40       4.104  -6.590  23.429  1.00 89.76           C
ATOM    319 1HE  LYS A  40       3.875  -6.824  24.468  1.00 89.76           H
ATOM    320 2HE  LYS A  40       3.486  -5.736  23.151  1.00 89.76           H
ATOM    321  NZ  LYS A  40       3.776  -7.749  22.569  1.00 89.76           N
ATOM    322 1HZ  LYS A  40       2.795  -7.983  22.678  1.00 89.76           H
ATOM    323 2HZ  LYS A  40       3.961  -7.514  21.600  1.00 89.76           H
ATOM    324 3HZ  LYS A  40       4.345  -8.543  22.840  1.00 89.76           H
ATOM    325  HN  LYS A  40       7.903  -3.800  25.797  1.00 89.76           H
ATOM    326  N   ASN A  41      10.615  -4.881  24.775  1.00 89.31           N
ATOM    327  CA  ASN A  41      12.013  -4.542  24.572  1.00 89.31           C
ATOM    328  C   ASN A  41      12.597  -5.435  23.475  1.00 89.31           C
ATOM    329  O   ASN A  41      13.318  -4.959  22.600  1.00 89.31           O
ATOM    330  HA  ASN A  41      12.015  -3.487  24.295  1.00 89.31           H
ATOM    331  CB  ASN A  41      12.826  -4.768  25.848  1.00 89.31           C
ATOM    332 1HB  ASN A  41      12.520  -5.703  26.318  1.00 89.31           H
ATOM    333 2HB  ASN A  41      13.882  -4.869  25.598  1.00 89.31           H
ATOM    334  CG  ASN A  41      12.638  -3.611  26.831  1.00 89.31           C
ATOM    335  OD1 ASN A  41      12.187  -2.533  26.481  1.00 89.31           O
ATOM    336  ND2 ASN A  41      13.007  -3.894  28.077  1.00 89.31           N
ATOM    337 1HD2 ASN A  41      13.370  -4.799  28.298  1.00 89.31           H
ATOM    338 2HD2 ASN A  41      12.922  -3.201  28.793  1.00 89.31           H
ATOM    339  HN  ASN A  41      10.390  -5.212  25.691  1.00 89.31           H
ATOM    340  N   ASN A  42      12.262  -6.715  23.559  1.00 91.36           N
ATOM    341  CA  ASN A  42      12.787  -7.688  22.616  1.00 91.36           C
ATOM    342  C   ASN A  42      12.310  -7.333  21.206  1.00 91.36           C
ATOM    343  O   ASN A  42      13.063  -7.461  20.242  1.00 91.36           O
ATOM    344  HA  ASN A  42      13.870  -7.630  22.716  1.00 91.36           H
ATOM    345  CB  ASN A  42      12.287  -9.096  22.943  1.00 91.36           C
ATOM    346 1HB  ASN A  42      11.201  -9.089  23.035  1.00 91.36           H
ATOM    347 2HB  ASN A  42      12.533  -9.773  22.125  1.00 91.36           H
ATOM    348  CG  ASN A  42      12.911  -9.611  24.242  1.00 91.36           C
ATOM    349  OD1 ASN A  42      13.825  -9.024  24.798  1.00 91.36           O
ATOM    350  ND2 ASN A  42      12.368 -10.738  24.693  1.00 91.36           N
ATOM    351 1HD2 ASN A  42      11.620 -11.170  24.189  1.00 91.36           H
ATOM    352 2HD2 ASN A  42      12.707 -11.154  25.537  1.00 91.36           H
ATOM    353  HN  ASN A  42      11.647  -7.088  24.253  1.00 91.36           H
ATOM    354  N   VAL A  43      11.062  -6.896  21.130  1.00 91.85           N
ATOM    355  CA  VAL A  43      10.472  -6.534  19.852  1.00 91.85           C
ATOM    356  C   VAL A  43      11.229  -5.342  19.264  1.00 91.85           C
ATOM    357  O   VAL A  43      11.537  -5.323  18.074  1.00 91.85           O
ATOM    358  HA  VAL A  43      10.587  -7.387  19.183  1.00 91.85           H
ATOM    359  CB  VAL A  43       8.975  -6.266  20.024  1.00 91.85           C
ATOM    360  HB  VAL A  43       8.862  -5.422  20.705  1.00 91.85           H
ATOM    361  CG1 VAL A  43       8.330  -5.883  18.690  1.00 91.85           C
ATOM    362 1HG1 VAL A  43       8.805  -4.982  18.302  1.00 91.85           H
ATOM    363 2HG1 VAL A  43       8.460  -6.698  17.978  1.00 91.85           H
ATOM    364 3HG1 VAL A  43       7.267  -5.698  18.841  1.00 91.85           H
ATOM    365  CG2 VAL A  43       8.270  -7.471  20.649  1.00 91.85           C
ATOM    366 1HG2 VAL A  43       8.397  -8.341  20.004  1.00 91.85           H
ATOM    367 2HG2 VAL A  43       8.703  -7.678  21.628  1.00 91.85           H
ATOM    368 3HG2 VAL A  43       7.208  -7.253  20.760  1.00 91.85           H
ATOM    369  HN  VAL A  43      10.458  -6.787  21.920  1.00 91.85           H
ATOM    370  N   ARG A  44      11.509  -4.376  20.127  1.00 90.64           N
ATOM    371  CA  ARG A  44      12.163  -3.152  19.694  1.00 90.64           C
ATOM    372  C   ARG A  44      13.600  -3.445  19.259  1.00 90.64           C
ATOM    373  O   ARG A  44      14.094  -2.854  18.300  1.00 90.64           O
ATOM    374  HA  ARG A  44      11.564  -2.797  18.856  1.00 90.64           H
ATOM    375  CB  ARG A  44      12.179  -2.111  20.815  1.00 90.64           C
ATOM    376 1HB  ARG A  44      12.509  -2.575  21.744  1.00 90.64           H
ATOM    377 2HB  ARG A  44      12.898  -1.327  20.577  1.00 90.64           H
ATOM    378  CG  ARG A  44      10.792  -1.495  21.011  1.00 90.64           C
ATOM    379 1HG  ARG A  44      10.441  -1.073  20.069  1.00 90.64           H
ATOM    380 2HG  ARG A  44      10.083  -2.272  21.296  1.00 90.64           H
ATOM    381  CD  ARG A  44      10.823  -0.405  22.084  1.00 90.64           C
ATOM    382 1HD  ARG A  44      11.774   0.125  22.048  1.00 90.64           H
ATOM    383 2HD  ARG A  44      10.041   0.329  21.891  1.00 90.64           H
ATOM    384  NE  ARG A  44      10.630  -1.007  23.422  1.00 90.64           N
ATOM    385  HE  ARG A  44      10.496  -1.997  23.476  1.00 90.64           H
ATOM    386  CZ  ARG A  44      10.624  -0.309  24.566  1.00 90.64           C
ATOM    387  NH1 ARG A  44      10.800   1.019  24.554  1.00 90.64           N
ATOM    388 1HH1 ARG A  44      10.936   1.497  23.686  1.00 90.64           H
ATOM    389 2HH1 ARG A  44      10.794   1.533  25.412  1.00 90.64           H
ATOM    390  NH2 ARG A  44      10.441  -0.960  25.723  1.00 90.64           N
ATOM    391 1HH2 ARG A  44      10.434  -0.454  26.586  1.00 90.64           H
ATOM    392 2HH2 ARG A  44      10.311  -1.951  25.724  1.00 90.64           H
ATOM    393  HN  ARG A  44      11.296  -4.418  21.103  1.00 90.64           H
ATOM    394  N   GLN A  45      14.231  -4.357  19.984  1.00 92.30           N
ATOM    395  CA  GLN A  45      15.609  -4.717  19.700  1.00 92.30           C
ATOM    396  C   GLN A  45      15.714  -5.364  18.318  1.00 92.30           C
ATOM    397  O   GLN A  45      16.633  -5.064  17.556  1.00 92.30           O
ATOM    398  HA  GLN A  45      16.163  -3.778  19.712  1.00 92.30           H
ATOM    399  CB  GLN A  45      16.168  -5.643  20.782  1.00 92.30           C
ATOM    400 1HB  GLN A  45      16.019  -5.192  21.764  1.00 92.30           H
ATOM    401 2HB  GLN A  45      15.622  -6.586  20.778  1.00 92.30           H
ATOM    402  CG  GLN A  45      17.658  -5.910  20.559  1.00 92.30           C
ATOM    403 1HG  GLN A  45      17.809  -6.351  19.574  1.00 92.30           H
ATOM    404 2HG  GLN A  45      18.207  -4.968  20.574  1.00 92.30           H
ATOM    405  CD  GLN A  45      18.214  -6.846  21.634  1.00 92.30           C
ATOM    406  OE1 GLN A  45      17.486  -7.456  22.400  1.00 92.30           O
ATOM    407  NE2 GLN A  45      19.542  -6.927  21.647  1.00 92.30           N
ATOM    408 1HE2 GLN A  45      20.081  -6.400  20.991  1.00 92.30           H
ATOM    409 2HE2 GLN A  45      20.000  -7.514  22.314  1.00 92.30           H
ATOM    410  HN  GLN A  45      13.816  -4.845  20.753  1.00 92.30           H
ATOM    411  N   PHE A  46      14.761  -6.240  18.035  1.00 93.78           N
ATOM    412  CA  PHE A  46      14.703  -6.890  16.737  1.00 93.78           C
ATOM    413  C   PHE A  46      14.496  -5.866  15.619  1.00 93.78           C
ATOM    414  O   PHE A  46      15.204  -5.887  14.614  1.00 93.78           O
ATOM    415  HA  PHE A  46      15.654  -7.400  16.588  1.00 93.78           H
ATOM    416  CB  PHE A  46      13.506  -7.843  16.767  1.00 93.78           C
ATOM    417 1HB  PHE A  46      13.698  -8.627  17.500  1.00 93.78           H
ATOM    418 2HB  PHE A  46      12.628  -7.296  17.109  1.00 93.78           H
ATOM    419  CG  PHE A  46      13.193  -8.491  15.417  1.00 93.78           C
ATOM    420  CD1 PHE A  46      12.169  -8.018  14.657  1.00 93.78           C
ATOM    421  HD1 PHE A  46      11.572  -7.177  15.010  1.00 93.78           H
ATOM    422  CD2 PHE A  46      13.937  -9.541  14.978  1.00 93.78           C
ATOM    423  HD2 PHE A  46      14.758  -9.920  15.587  1.00 93.78           H
ATOM    424  CE1 PHE A  46      11.878  -8.620  13.405  1.00 93.78           C
ATOM    425  HE1 PHE A  46      11.057  -8.240  12.796  1.00 93.78           H
ATOM    426  CE2 PHE A  46      13.646 -10.142  13.725  1.00 93.78           C
ATOM    427  HE2 PHE A  46      14.243 -10.983  13.372  1.00 93.78           H
ATOM    428  CZ  PHE A  46      12.622  -9.669  12.965  1.00 93.78           C
ATOM    429  HZ  PHE A  46      12.399 -10.131  12.003  1.00 93.78           H
ATOM    430  HN  PHE A  46      14.039  -6.506  18.674  1.00 93.78           H
ATOM    431  N   ALA A  47      13.522  -4.993  15.833  1.00 92.87           N
ATOM    432  CA  ALA A  47      13.148  -4.025  14.816  1.00 92.87           C
ATOM    433  C   ALA A  47      14.364  -3.164  14.467  1.00 92.87           C
ATOM    434  O   ALA A  47      14.593  -2.852  13.299  1.00 92.87           O
ATOM    435  HA  ALA A  47      12.838  -4.577  13.930  1.00 92.87           H
ATOM    436  CB  ALA A  47      11.967  -3.190  15.315  1.00 92.87           C
ATOM    437 1HB  ALA A  47      11.121  -3.845  15.521  1.00 92.87           H
ATOM    438 2HB  ALA A  47      12.252  -2.667  16.228  1.00 92.87           H
ATOM    439 3HB  ALA A  47      11.688  -2.464  14.552  1.00 92.87           H
ATOM    440  HN  ALA A  47      12.993  -4.942  16.680  1.00 92.87           H
ATOM    441  N   SER A  48      15.112  -2.806  15.500  1.00 93.31           N
ATOM    442  CA  SER A  48      16.170  -1.821  15.352  1.00 93.31           C
ATOM    443  C   SER A  48      17.261  -2.360  14.425  1.00 93.31           C
ATOM    444  O   SER A  48      17.987  -1.588  13.800  1.00 93.31           O
ATOM    445  HA  SER A  48      15.691  -0.947  14.911  1.00 93.31           H
ATOM    446  CB  SER A  48      16.765  -1.444  16.710  1.00 93.31           C
ATOM    447 1HB  SER A  48      17.427  -0.586  16.590  1.00 93.31           H
ATOM    448 2HB  SER A  48      15.966  -1.137  17.384  1.00 93.31           H
ATOM    449  OG  SER A  48      17.490  -2.523  17.293  1.00 93.31           O
ATOM    450  HG  SER A  48      17.868  -2.243  18.176  1.00 93.31           H
ATOM    451  HN  SER A  48      15.005  -3.175  16.423  1.00 93.31           H
ATOM    452  N   HIS A  49      17.343  -3.681  14.366  1.00 94.50           N
ATOM    453  CA  HIS A  49      18.354  -4.332  13.550  1.00 94.50           C
ATOM    454  C   HIS A  49      17.757  -4.699  12.190  1.00 94.50           C
ATOM    455  O   HIS A  49      18.432  -4.604  11.166  1.00 94.50           O
ATOM    456  HA  HIS A  49      19.153  -3.606  13.403  1.00 94.50           H
ATOM    457  CB  HIS A  49      18.949  -5.538  14.281  1.00 94.50           C
ATOM    458 1HB  HIS A  49      18.140  -6.209  14.572  1.00 94.50           H
ATOM    459 2HB  HIS A  49      19.588  -6.089  13.592  1.00 94.50           H
ATOM    460  CG  HIS A  49      19.750  -5.177  15.509  1.00 94.50           C
ATOM    461  ND1 HIS A  49      19.166  -4.921  16.737  1.00 94.50           N
ATOM    462  HD1 HIS A  49      18.186  -4.946  16.936  1.00 94.50           H
ATOM    463  CD2 HIS A  49      21.095  -5.033  15.685  1.00 94.50           C
ATOM    464  HD2 HIS A  49      21.856  -5.164  14.916  1.00 94.50           H
ATOM    465  CE1 HIS A  49      20.125  -4.636  17.606  1.00 94.50           C
ATOM    466  HE1 HIS A  49      19.984  -4.389  18.658  1.00 94.50           H
ATOM    467  NE2 HIS A  49      21.320  -4.706  16.952  1.00 94.50           N
ATOM    468  HN  HIS A  49      16.736  -4.302  14.862  1.00 94.50           H
ATOM    469  N   PHE A  50      16.498  -5.111  12.223  1.00 95.40           N
ATOM    470  CA  PHE A  50      15.889  -5.750  11.069  1.00 95.40           C
ATOM    471  C   PHE A  50      15.380  -4.708  10.070  1.00 95.40           C
ATOM    472  O   PHE A  50      15.627  -4.821   8.871  1.00 95.40           O
ATOM    473  HA  PHE A  50      16.657  -6.361  10.595  1.00 95.40           H
ATOM    474  CB  PHE A  50      14.702  -6.567  11.585  1.00 95.40           C
ATOM    475 1HB  PHE A  50      15.063  -7.294  12.312  1.00 95.40           H
ATOM    476 2HB  PHE A  50      14.018  -5.901  12.112  1.00 95.40           H
ATOM    477  CG  PHE A  50      13.931  -7.304  10.488  1.00 95.40           C
ATOM    478  CD1 PHE A  50      12.701  -6.865  10.110  1.00 95.40           C
ATOM    479  HD1 PHE A  50      12.264  -5.988  10.588  1.00 95.40           H
ATOM    480  CD2 PHE A  50      14.476  -8.398   9.892  1.00 95.40           C
ATOM    481  HD2 PHE A  50      15.462  -8.750  10.195  1.00 95.40           H
ATOM    482  CE1 PHE A  50      11.985  -7.549   9.093  1.00 95.40           C
ATOM    483  HE1 PHE A  50      10.998  -7.198   8.789  1.00 95.40           H
ATOM    484  CE2 PHE A  50      13.760  -9.082   8.874  1.00 95.40           C
ATOM    485  HE2 PHE A  50      14.196  -9.959   8.397  1.00 95.40           H
ATOM    486  CZ  PHE A  50      12.529  -8.644   8.496  1.00 95.40           C
ATOM    487  HZ  PHE A  50      11.980  -9.169   7.715  1.00 95.40           H
ATOM    488  HN  PHE A  50      15.899  -5.014  13.018  1.00 95.40           H
ATOM    489  N   LEU A  51      14.680  -3.718  10.603  1.00 95.15           N
ATOM    490  CA  LEU A  51      13.842  -2.865   9.776  1.00 95.15           C
ATOM    491  C   LEU A  51      14.729  -1.923   8.960  1.00 95.15           C
ATOM    492  O   LEU A  51      14.596  -1.841   7.740  1.00 95.15           O
ATOM    493  HA  LEU A  51      13.298  -3.511   9.087  1.00 95.15           H
ATOM    494  CB  LEU A  51      12.802  -2.142  10.634  1.00 95.15           C
ATOM    495 1HB  LEU A  51      13.327  -1.547  11.381  1.00 95.15           H
ATOM    496 2HB  LEU A  51      12.257  -1.445   9.997  1.00 95.15           H
ATOM    497  CG  LEU A  51      11.788  -3.033  11.353  1.00 95.15           C
ATOM    498  HG  LEU A  51      12.332  -3.687  12.035  1.00 95.15           H
ATOM    499  CD1 LEU A  51      10.826  -2.197  12.199  1.00 95.15           C
ATOM    500 1HD1 LEU A  51      11.391  -1.638  12.945  1.00 95.15           H
ATOM    501 2HD1 LEU A  51      10.286  -1.502  11.556  1.00 95.15           H
ATOM    502 3HD1 LEU A  51      10.116  -2.855  12.700  1.00 95.15           H
ATOM    503  CD2 LEU A  51      11.046  -3.931  10.361  1.00 95.15           C
ATOM    504 1HD2 LEU A  51      10.516  -3.312   9.637  1.00 95.15           H
ATOM    505 2HD2 LEU A  51      11.763  -4.566   9.840  1.00 95.15           H
ATOM    506 3HD2 LEU A  51      10.332  -4.554  10.898  1.00 95.15           H
ATOM    507  HN  LEU A  51      14.678  -3.495  11.577  1.00 95.15           H
ATOM    508  N   PRO A  52      15.647  -1.199   9.614  1.00 95.96           N
ATOM    509  CA  PRO A  52      16.339  -0.087   8.958  1.00 95.96           C
ATOM    510  C   PRO A  52      16.978  -0.501   7.642  1.00 95.96           C
ATOM    511  O   PRO A  52      16.754   0.133   6.612  1.00 95.96           O
ATOM    512  HA  PRO A  52      15.627   0.694   8.695  1.00 95.96           H
ATOM    513  CB  PRO A  52      17.386   0.345   9.986  1.00 95.96           C
ATOM    514 1HB  PRO A  52      18.337  -0.165   9.830  1.00 95.96           H
ATOM    515 2HB  PRO A  52      17.587   1.415   9.928  1.00 95.96           H
ATOM    516  CG  PRO A  52      16.753  -0.038  11.318  1.00 95.96           C
ATOM    517 1HG  PRO A  52      17.496  -0.123  12.110  1.00 95.96           H
ATOM    518 2HG  PRO A  52      16.032   0.708  11.653  1.00 95.96           H
ATOM    519  CD  PRO A  52      16.093  -1.372  11.009  1.00 95.96           C
ATOM    520 1HD  PRO A  52      16.793  -2.202  11.105  1.00 95.96           H
ATOM    521 2HD  PRO A  52      15.263  -1.579  11.684  1.00 95.96           H
ATOM    522  N   PRO A  53      17.786  -1.570   7.644  1.00 96.95           N
ATOM    523  CA  PRO A  53      18.455  -2.012   6.418  1.00 96.95           C
ATOM    524  C   PRO A  53      17.481  -2.214   5.269  1.00 96.95           C
ATOM    525  O   PRO A  53      17.760  -1.822   4.137  1.00 96.95           O
ATOM    526  HA  PRO A  53      19.149  -1.246   6.072  1.00 96.95           H
ATOM    527  CB  PRO A  53      19.131  -3.323   6.827  1.00 96.95           C
ATOM    528 1HB  PRO A  53      18.490  -4.183   6.630  1.00 96.95           H
ATOM    529 2HB  PRO A  53      20.058  -3.485   6.276  1.00 96.95           H
ATOM    530  CG  PRO A  53      19.385  -3.140   8.318  1.00 96.95           C
ATOM    531 1HG  PRO A  53      19.533  -4.094   8.824  1.00 96.95           H
ATOM    532 2HG  PRO A  53      20.283  -2.551   8.506  1.00 96.95           H
ATOM    533  CD  PRO A  53      18.128  -2.430   8.792  1.00 96.95           C
ATOM    534 1HD  PRO A  53      17.326  -3.133   9.018  1.00 96.95           H
ATOM    535 2HD  PRO A  53      18.306  -1.853   9.699  1.00 96.95           H
ATOM    536  N   LEU A  54      16.351  -2.826   5.594  1.00 96.24           N
ATOM    537  CA  LEU A  54      15.392  -3.217   4.575  1.00 96.24           C
ATOM    538  C   LEU A  54      14.703  -1.968   4.024  1.00 96.24           C
ATOM    539  O   LEU A  54      14.515  -1.840   2.815  1.00 96.24           O
ATOM    540  HA  LEU A  54      15.950  -3.690   3.766  1.00 96.24           H
ATOM    541  CB  LEU A  54      14.421  -4.263   5.126  1.00 96.24           C
ATOM    542 1HB  LEU A  54      13.958  -3.861   6.028  1.00 96.24           H
ATOM    543 2HB  LEU A  54      13.624  -4.410   4.397  1.00 96.24           H
ATOM    544  CG  LEU A  54      15.025  -5.628   5.463  1.00 96.24           C
ATOM    545  HG  LEU A  54      15.843  -5.475   6.166  1.00 96.24           H
ATOM    546  CD1 LEU A  54      13.997  -6.527   6.153  1.00 96.24           C
ATOM    547 1HD1 LEU A  54      13.664  -6.056   7.077  1.00 96.24           H
ATOM    548 2HD1 LEU A  54      13.143  -6.676   5.492  1.00 96.24           H
ATOM    549 3HD1 LEU A  54      14.453  -7.491   6.380  1.00 96.24           H
ATOM    550  CD2 LEU A  54      15.618  -6.287   4.216  1.00 96.24           C
ATOM    551 1HD2 LEU A  54      14.835  -6.426   3.471  1.00 96.24           H
ATOM    552 2HD2 LEU A  54      16.402  -5.650   3.806  1.00 96.24           H
ATOM    553 3HD2 LEU A  54      16.041  -7.256   4.483  1.00 96.24           H
ATOM    554  HN  LEU A  54      16.089  -3.055   6.532  1.00 96.24           H
ATOM    555  N   TYR A  55      14.344  -1.077   4.937  1.00 95.31           N
ATOM    556  CA  TYR A  55      13.635   0.135   4.562  1.00 95.31           C
ATOM    557  C   TYR A  55      14.498   1.016   3.656  1.00 95.31           C
ATOM    558  O   TYR A  55      13.990   1.641   2.726  1.00 95.31           O
ATOM    559  HA  TYR A  55      12.734  -0.156   4.023  1.00 95.31           H
ATOM    560  CB  TYR A  55      13.359   0.883   5.868  1.00 95.31           C
ATOM    561 1HB  TYR A  55      14.264   0.878   6.476  1.00 95.31           H
ATOM    562 2HB  TYR A  55      13.136   1.924   5.638  1.00 95.31           H
ATOM    563  CG  TYR A  55      12.208   0.298   6.689  1.00 95.31           C
ATOM    564  CD1 TYR A  55      11.504  -0.790   6.212  1.00 95.31           C
ATOM    565  HD1 TYR A  55      11.768  -1.232   5.252  1.00 95.31           H
ATOM    566  CD2 TYR A  55      11.874   0.858   7.905  1.00 95.31           C
ATOM    567  HD2 TYR A  55      12.430   1.716   8.281  1.00 95.31           H
ATOM    568  CE1 TYR A  55      10.420  -1.340   6.985  1.00 95.31           C
ATOM    569  HE1 TYR A  55       9.856  -2.198   6.620  1.00 95.31           H
ATOM    570  CE2 TYR A  55      10.790   0.307   8.677  1.00 95.31           C
ATOM    571  HE2 TYR A  55      10.515   0.739   9.639  1.00 95.31           H
ATOM    572  CZ  TYR A  55      10.117  -0.765   8.179  1.00 95.31           C
ATOM    573  OH  TYR A  55       9.094  -1.285   8.908  1.00 95.31           O
ATOM    574  HH  TYR A  55       8.886  -0.685   9.681  1.00 95.31           H
ATOM    575  HN  TYR A  55      14.529  -1.173   5.915  1.00 95.31           H
ATOM    576  N   TRP A  56      15.787   1.038   3.959  1.00 96.85           N
ATOM    577  CA  TRP A  56      16.737   1.765   3.135  1.00 96.85           C
ATOM    578  C   TRP A  56      16.797   1.082   1.767  1.00 96.85           C
ATOM    579  O   TRP A  56      16.823   1.751   0.736  1.00 96.85           O
ATOM    580  HA  TRP A  56      16.371   2.786   3.026  1.00 96.85           H
ATOM    581  CB  TRP A  56      18.103   1.853   3.819  1.00 96.85           C
ATOM    582 1HB  TRP A  56      18.265   0.945   4.401  1.00 96.85           H
ATOM    583 2HB  TRP A  56      18.880   1.885   3.055  1.00 96.85           H
ATOM    584  CG  TRP A  56      18.262   3.066   4.738  1.00 96.85           C
ATOM    585  CD1 TRP A  56      18.381   3.079   6.073  1.00 96.85           C
ATOM    586  HD1 TRP A  56      18.379   2.187   6.698  1.00 96.85           H
ATOM    587  CD2 TRP A  56      18.315   4.450   4.334  1.00 96.85           C
ATOM    588  NE1 TRP A  56      18.506   4.366   6.556  1.00 96.85           N
ATOM    589  HE1 TRP A  56      18.608   4.631   7.515  1.00 96.85           H
ATOM    590  CE2 TRP A  56      18.465   5.226   5.465  1.00 96.85           C
ATOM    591  CE3 TRP A  56      18.239   5.027   3.054  1.00 96.85           C
ATOM    592  HE3 TRP A  56      18.121   4.436   2.146  1.00 96.85           H
ATOM    593  CZ2 TRP A  56      18.551   6.623   5.431  1.00 96.85           C
ATOM    594  HZ2 TRP A  56      18.669   7.213   6.339  1.00 96.85           H
ATOM    595  CZ3 TRP A  56      18.327   6.424   3.037  1.00 96.85           C
ATOM    596  HZ3 TRP A  56      18.274   6.923   2.069  1.00 96.85           H
ATOM    597  CH2 TRP A  56      18.478   7.220   4.167  1.00 96.85           C
ATOM    598  HH2 TRP A  56      18.539   8.304   4.069  1.00 96.85           H
ATOM    599  HN  TRP A  56      16.184   0.572   4.750  1.00 96.85           H
ATOM    600  N   LEU A  57      16.817  -0.243   1.804  1.00 96.85           N
ATOM    601  CA  LEU A  57      16.893  -1.024   0.581  1.00 96.85           C
ATOM    602  C   LEU A  57      15.666  -0.731  -0.284  1.00 96.85           C
ATOM    603  O   LEU A  57      15.796  -0.407  -1.463  1.00 96.85           O
ATOM    604  HA  LEU A  57      17.782  -0.699   0.041  1.00 96.85           H
ATOM    605  CB  LEU A  57      17.078  -2.508   0.904  1.00 96.85           C
ATOM    606 1HB  LEU A  57      18.010  -2.626   1.457  1.00 96.85           H
ATOM    607 2HB  LEU A  57      16.272  -2.818   1.569  1.00 96.85           H
ATOM    608  CG  LEU A  57      17.106  -3.457  -0.295  1.00 96.85           C
ATOM    609  HG  LEU A  57      16.209  -3.283  -0.889  1.00 96.85           H
ATOM    610  CD1 LEU A  57      18.308  -3.167  -1.197  1.00 96.85           C
ATOM    611 1HD1 LEU A  57      18.248  -2.142  -1.563  1.00 96.85           H
ATOM    612 2HD1 LEU A  57      19.228  -3.296  -0.627  1.00 96.85           H
ATOM    613 3HD1 LEU A  57      18.303  -3.856  -2.041  1.00 96.85           H
ATOM    614  CD2 LEU A  57      17.070  -4.918   0.160  1.00 96.85           C
ATOM    615 1HD2 LEU A  57      17.937  -5.123   0.789  1.00 96.85           H
ATOM    616 2HD2 LEU A  57      16.158  -5.099   0.728  1.00 96.85           H
ATOM    617 3HD2 LEU A  57      17.091  -5.571  -0.713  1.00 96.85           H
ATOM    618  HN  LEU A  57      16.782  -0.780   2.647  1.00 96.85           H
ATOM    619  N   VAL A  58      14.501  -0.856   0.336  1.00 95.79           N
ATOM    620  CA  VAL A  58      13.250  -0.690  -0.383  1.00 95.79           C
ATOM    621  C   VAL A  58      13.173   0.730  -0.946  1.00 95.79           C
ATOM    622  O   VAL A  58      12.765   0.927  -2.089  1.00 95.79           O
ATOM    623  HA  VAL A  58      13.251  -1.397  -1.213  1.00 95.79           H
ATOM    624  CB  VAL A  58      12.072  -1.035   0.531  1.00 95.79           C
ATOM    625  HB  VAL A  58      12.156  -0.426   1.431  1.00 95.79           H
ATOM    626  CG1 VAL A  58      10.739  -0.698  -0.141  1.00 95.79           C
ATOM    627 1HG1 VAL A  58      10.706   0.367  -0.367  1.00 95.79           H
ATOM    628 2HG1 VAL A  58      10.644  -1.269  -1.065  1.00 95.79           H
ATOM    629 3HG1 VAL A  58       9.919  -0.953   0.530  1.00 95.79           H
ATOM    630  CG2 VAL A  58      12.117  -2.505   0.953  1.00 95.79           C
ATOM    631 1HG2 VAL A  58      12.069  -3.139   0.067  1.00 95.79           H
ATOM    632 2HG2 VAL A  58      13.045  -2.701   1.490  1.00 95.79           H
ATOM    633 3HG2 VAL A  58      11.269  -2.723   1.602  1.00 95.79           H
ATOM    634  HN  VAL A  58      14.405  -1.065   1.309  1.00 95.79           H
ATOM    635  N   PHE A  59      13.573   1.683  -0.117  1.00 96.92           N
ATOM    636  CA  PHE A  59      13.578   3.078  -0.526  1.00 96.92           C
ATOM    637  C   PHE A  59      14.380   3.268  -1.815  1.00 96.92           C
ATOM    638  O   PHE A  59      13.876   3.830  -2.787  1.00 96.92           O
ATOM    639  HA  PHE A  59      12.541   3.367  -0.699  1.00 96.92           H
ATOM    640  CB  PHE A  59      14.245   3.872   0.598  1.00 96.92           C
ATOM    641 1HB  PHE A  59      13.609   3.835   1.483  1.00 96.92           H
ATOM    642 2HB  PHE A  59      15.185   3.387   0.862  1.00 96.92           H
ATOM    643  CG  PHE A  59      14.523   5.335   0.247  1.00 96.92           C
ATOM    644  CD1 PHE A  59      15.804   5.788   0.188  1.00 96.92           C
ATOM    645  HD1 PHE A  59      16.632   5.110   0.391  1.00 96.92           H
ATOM    646  CD2 PHE A  59      13.489   6.181  -0.006  1.00 96.92           C
ATOM    647  HD2 PHE A  59      12.463   5.817   0.042  1.00 96.92           H
ATOM    648  CE1 PHE A  59      16.061   7.146  -0.138  1.00 96.92           C
ATOM    649  HE1 PHE A  59      17.088   7.510  -0.185  1.00 96.92           H
ATOM    650  CE2 PHE A  59      13.747   7.539  -0.332  1.00 96.92           C
ATOM    651  HE2 PHE A  59      12.918   8.218  -0.534  1.00 96.92           H
ATOM    652  CZ  PHE A  59      15.027   7.993  -0.391  1.00 96.92           C
ATOM    653  HZ  PHE A  59      15.225   9.035  -0.641  1.00 96.92           H
ATOM    654  HN  PHE A  59      13.889   1.516   0.817  1.00 96.92           H
ATOM    655  N   ILE A  60      15.615   2.790  -1.781  1.00 97.22           N
ATOM    656  CA  ILE A  60      16.547   3.046  -2.867  1.00 97.22           C
ATOM    657  C   ILE A  60      16.003   2.429  -4.157  1.00 97.22           C
ATOM    658  O   ILE A  60      15.892   3.108  -5.176  1.00 97.22           O
ATOM    659  HA  ILE A  60      16.605   4.127  -2.999  1.00 97.22           H
ATOM    660  CB  ILE A  60      17.949   2.559  -2.495  1.00 97.22           C
ATOM    661  HB  ILE A  60      17.867   1.543  -2.109  1.00 97.22           H
ATOM    662  CG1 ILE A  60      18.550   3.419  -1.381  1.00 97.22           C
ATOM    663 1HG1 ILE A  60      18.822   4.397  -1.778  1.00 97.22           H
ATOM    664 2HG1 ILE A  60      17.805   3.586  -0.604  1.00 97.22           H
ATOM    665  CG2 ILE A  60      18.854   2.503  -3.728  1.00 97.22           C
ATOM    666 1HG2 ILE A  60      18.428   1.816  -4.460  1.00 97.22           H
ATOM    667 2HG2 ILE A  60      18.934   3.498  -4.166  1.00 97.22           H
ATOM    668 3HG2 ILE A  60      19.844   2.154  -3.435  1.00 97.22           H
ATOM    669  CD1 ILE A  60      19.785   2.747  -0.777  1.00 97.22           C
ATOM    670 1HD1 ILE A  60      19.504   1.780  -0.359  1.00 97.22           H
ATOM    671 2HD1 ILE A  60      20.537   2.603  -1.552  1.00 97.22           H
ATOM    672 3HD1 ILE A  60      20.193   3.379   0.012  1.00 97.22           H
ATOM    673  HN  ILE A  60      15.981   2.237  -1.032  1.00 97.22           H
ATOM    674  N   VAL A  61      15.678   1.147  -4.070  1.00 95.62           N
ATOM    675  CA  VAL A  61      15.295   0.391  -5.251  1.00 95.62           C
ATOM    676  C   VAL A  61      13.981   0.948  -5.803  1.00 95.62           C
ATOM    677  O   VAL A  61      13.827   1.098  -7.014  1.00 95.62           O
ATOM    678  HA  VAL A  61      16.076   0.529  -5.998  1.00 95.62           H
ATOM    679  CB  VAL A  61      15.218  -1.100  -4.915  1.00 95.62           C
ATOM    680  HB  VAL A  61      14.499  -1.224  -4.106  1.00 95.62           H
ATOM    681  CG1 VAL A  61      14.719  -1.907  -6.115  1.00 95.62           C
ATOM    682 1HG1 VAL A  61      13.725  -1.560  -6.398  1.00 95.62           H
ATOM    683 2HG1 VAL A  61      15.403  -1.772  -6.953  1.00 95.62           H
ATOM    684 3HG1 VAL A  61      14.674  -2.963  -5.850  1.00 95.62           H
ATOM    685  CG2 VAL A  61      16.570  -1.622  -4.427  1.00 95.62           C
ATOM    686 1HG2 VAL A  61      17.319  -1.478  -5.206  1.00 95.62           H
ATOM    687 2HG2 VAL A  61      16.869  -1.077  -3.531  1.00 95.62           H
ATOM    688 3HG2 VAL A  61      16.487  -2.684  -4.195  1.00 95.62           H
ATOM    689  HN  VAL A  61      15.675   0.627  -3.216  1.00 95.62           H
ATOM    690  N   GLY A  62      13.068   1.240  -4.888  1.00 95.81           N
ATOM    691  CA  GLY A  62      11.753   1.723  -5.272  1.00 95.81           C
ATOM    692  C   GLY A  62      11.845   3.103  -5.927  1.00 95.81           C
ATOM    693  O   GLY A  62      11.178   3.364  -6.927  1.00 95.81           O
ATOM    694 1HA  GLY A  62      11.289   1.019  -5.962  1.00 95.81           H
ATOM    695 2HA  GLY A  62      11.110   1.777  -4.393  1.00 95.81           H
ATOM    696  HN  GLY A  62      13.215   1.151  -3.903  1.00 95.81           H
ATOM    697  N   ALA A  63      12.677   3.949  -5.338  1.00 96.54           N
ATOM    698  CA  ALA A  63      12.807   5.318  -5.805  1.00 96.54           C
ATOM    699  C   ALA A  63      13.333   5.314  -7.242  1.00 96.54           C
ATOM    700  O   ALA A  63      12.818   6.033  -8.097  1.00 96.54           O
ATOM    701  HA  ALA A  63      11.815   5.769  -5.791  1.00 96.54           H
ATOM    702  CB  ALA A  63      13.717   6.098  -4.853  1.00 96.54           C
ATOM    703 1HB  ALA A  63      13.284   6.095  -3.853  1.00 96.54           H
ATOM    704 2HB  ALA A  63      14.700   5.629  -4.825  1.00 96.54           H
ATOM    705 3HB  ALA A  63      13.814   7.125  -5.204  1.00 96.54           H
ATOM    706  HN  ALA A  63      13.254   3.712  -4.556  1.00 96.54           H
ATOM    707  N   LEU A  64      14.352   4.497  -7.463  1.00 95.01           N
ATOM    708  CA  LEU A  64      14.966   4.405  -8.777  1.00 95.01           C
ATOM    709  C   LEU A  64      13.942   3.862  -9.776  1.00 95.01           C
ATOM    710  O   LEU A  64      13.780   4.412 -10.865  1.00 95.01           O
ATOM    711  HA  LEU A  64      15.242   5.415  -9.080  1.00 95.01           H
ATOM    712  CB  LEU A  64      16.255   3.584  -8.710  1.00 95.01           C
ATOM    713 1HB  LEU A  64      16.026   2.623  -8.248  1.00 95.01           H
ATOM    714 2HB  LEU A  64      16.585   3.378  -9.728  1.00 95.01           H
ATOM    715  CG  LEU A  64      17.417   4.222  -7.946  1.00 95.01           C
ATOM    716  HG  LEU A  64      17.066   4.486  -6.948  1.00 95.01           H
ATOM    717  CD1 LEU A  64      18.569   3.229  -7.771  1.00 95.01           C
ATOM    718 1HD1 LEU A  64      18.219   2.361  -7.214  1.00 95.01           H
ATOM    719 2HD1 LEU A  64      18.926   2.912  -8.751  1.00 95.01           H
ATOM    720 3HD1 LEU A  64      19.381   3.708  -7.226  1.00 95.01           H
ATOM    721  CD2 LEU A  64      17.873   5.516  -8.622  1.00 95.01           C
ATOM    722 1HD2 LEU A  64      18.200   5.299  -9.639  1.00 95.01           H
ATOM    723 2HD2 LEU A  64      17.044   6.223  -8.650  1.00 95.01           H
ATOM    724 3HD2 LEU A  64      18.700   5.948  -8.059  1.00 95.01           H
ATOM    725  HN  LEU A  64      14.756   3.906  -6.765  1.00 95.01           H
ATOM    726  N   GLY A  65      13.278   2.790  -9.371  1.00 93.28           N
ATOM    727  CA  GLY A  65      12.388   2.077 -10.271  1.00 93.28           C
ATOM    728  C   GLY A  65      11.235   2.974 -10.727  1.00 93.28           C
ATOM    729  O   GLY A  65      10.971   3.092 -11.923  1.00 93.28           O
ATOM    730 1HA  GLY A  65      12.946   1.727 -11.140  1.00 93.28           H
ATOM    731 2HA  GLY A  65      11.990   1.194  -9.771  1.00 93.28           H
ATOM    732  HN  GLY A  65      13.341   2.408  -8.449  1.00 93.28           H
ATOM    733  N   ASN A  66      10.580   3.583  -9.750  1.00 94.31           N
ATOM    734  CA  ASN A  66       9.369   4.339 -10.019  1.00 94.31           C
ATOM    735  C   ASN A  66       9.734   5.639 -10.739  1.00 94.31           C
ATOM    736  O   ASN A  66       8.974   6.123 -11.577  1.00 94.31           O
ATOM    737  HA  ASN A  66       8.751   3.682 -10.632  1.00 94.31           H
ATOM    738  CB  ASN A  66       8.647   4.704  -8.720  1.00 94.31           C
ATOM    739 1HB  ASN A  66       9.363   5.104  -8.002  1.00 94.31           H
ATOM    740 2HB  ASN A  66       7.917   5.490  -8.914  1.00 94.31           H
ATOM    741  CG  ASN A  66       7.943   3.484  -8.122  1.00 94.31           C
ATOM    742  OD1 ASN A  66       7.032   2.915  -8.701  1.00 94.31           O
ATOM    743  ND2 ASN A  66       8.415   3.115  -6.935  1.00 94.31           N
ATOM    744 1HD2 ASN A  66       9.166   3.626  -6.515  1.00 94.31           H
ATOM    745 2HD2 ASN A  66       8.020   2.328  -6.462  1.00 94.31           H
ATOM    746  HN  ASN A  66      10.863   3.566  -8.791  1.00 94.31           H
ATOM    747  N   SER A  67      10.896   6.167 -10.385  1.00 94.03           N
ATOM    748  CA  SER A  67      11.410   7.355 -11.046  1.00 94.03           C
ATOM    749  C   SER A  67      11.626   7.073 -12.534  1.00 94.03           C
ATOM    750  O   SER A  67      11.387   7.940 -13.374  1.00 94.03           O
ATOM    751  HA  SER A  67      10.644   8.117 -10.908  1.00 94.03           H
ATOM    752  CB  SER A  67      12.716   7.823 -10.400  1.00 94.03           C
ATOM    753 1HB  SER A  67      13.456   7.025 -10.460  1.00 94.03           H
ATOM    754 2HB  SER A  67      13.114   8.670 -10.959  1.00 94.03           H
ATOM    755  OG  SER A  67      12.533   8.199  -9.038  1.00 94.03           O
ATOM    756  HG  SER A  67      13.004   7.551  -8.438  1.00 94.03           H
ATOM    757  HN  SER A  67      11.482   5.799  -9.663  1.00 94.03           H
ATOM    758  N   LEU A  68      12.075   5.859 -12.815  1.00 91.24           N
ATOM    759  CA  LEU A  68      12.316   5.449 -14.189  1.00 91.24           C
ATOM    760  C   LEU A  68      10.987   5.416 -14.946  1.00 91.24           C
ATOM    761  O   LEU A  68      10.919   5.820 -16.106  1.00 91.24           O
ATOM    762  HA  LEU A  68      12.956   6.203 -14.647  1.00 91.24           H
ATOM    763  CB  LEU A  68      13.079   4.124 -14.226  1.00 91.24           C
ATOM    764 1HB  LEU A  68      13.998   4.240 -13.652  1.00 91.24           H
ATOM    765 2HB  LEU A  68      12.480   3.368 -13.719  1.00 91.24           H
ATOM    766  CG  LEU A  68      13.441   3.598 -15.617  1.00 91.24           C
ATOM    767  HG  LEU A  68      12.526   3.524 -16.203  1.00 91.24           H
ATOM    768  CD1 LEU A  68      14.369   4.572 -16.346  1.00 91.24           C
ATOM    769 1HD1 LEU A  68      13.871   5.535 -16.456  1.00 91.24           H
ATOM    770 2HD1 LEU A  68      15.286   4.700 -15.771  1.00 91.24           H
ATOM    771 3HD1 LEU A  68      14.611   4.174 -17.332  1.00 91.24           H
ATOM    772  CD2 LEU A  68      14.038   2.192 -15.532  1.00 91.24           C
ATOM    773 1HD2 LEU A  68      14.941   2.216 -14.922  1.00 91.24           H
ATOM    774 2HD2 LEU A  68      13.312   1.515 -15.081  1.00 91.24           H
ATOM    775 3HD2 LEU A  68      14.287   1.842 -16.534  1.00 91.24           H
ATOM    776  HN  LEU A  68      12.274   5.163 -12.126  1.00 91.24           H
ATOM    777  N   VAL A  69       9.963   4.930 -14.260  1.00 90.90           N
ATOM    778  CA  VAL A  69       8.649   4.801 -14.867  1.00 90.90           C
ATOM    779  C   VAL A  69       8.167   6.177 -15.328  1.00 90.90           C
ATOM    780  O   VAL A  69       7.688   6.327 -16.451  1.00 90.90           O
ATOM    781  HA  VAL A  69       8.752   4.154 -15.738  1.00 90.90           H
ATOM    782  CB  VAL A  69       7.685   4.127 -13.888  1.00 90.90           C
ATOM    783  HB  VAL A  69       7.721   4.678 -12.949  1.00 90.90           H
ATOM    784  CG1 VAL A  69       6.247   4.182 -14.410  1.00 90.90           C
ATOM    785 1HG1 VAL A  69       5.947   5.222 -14.537  1.00 90.90           H
ATOM    786 2HG1 VAL A  69       6.189   3.667 -15.368  1.00 90.90           H
ATOM    787 3HG1 VAL A  69       5.583   3.696 -13.695  1.00 90.90           H
ATOM    788  CG2 VAL A  69       8.111   2.685 -13.604  1.00 90.90           C
ATOM    789 1HG2 VAL A  69       8.117   2.118 -14.535  1.00 90.90           H
ATOM    790 2HG2 VAL A  69       9.110   2.680 -13.169  1.00 90.90           H
ATOM    791 3HG2 VAL A  69       7.408   2.230 -12.906  1.00 90.90           H
ATOM    792  HN  VAL A  69      10.020   4.628 -13.308  1.00 90.90           H
ATOM    793  N   ILE A  70       8.311   7.148 -14.438  1.00 91.73           N
ATOM    794  CA  ILE A  70       7.845   8.496 -14.718  1.00 91.73           C
ATOM    795  C   ILE A  70       8.619   9.061 -15.911  1.00 91.73           C
ATOM    796  O   ILE A  70       8.034   9.682 -16.797  1.00 91.73           O
ATOM    797  HA  ILE A  70       6.792   8.427 -14.991  1.00 91.73           H
ATOM    798  CB  ILE A  70       7.931   9.365 -13.462  1.00 91.73           C
ATOM    799  HB  ILE A  70       8.949   9.309 -13.077  1.00 91.73           H
ATOM    800  CG1 ILE A  70       7.004   8.837 -12.365  1.00 91.73           C
ATOM    801 1HG1 ILE A  70       5.968   8.909 -12.695  1.00 91.73           H
ATOM    802 2HG1 ILE A  70       7.209   7.781 -12.188  1.00 91.73           H
ATOM    803  CG2 ILE A  70       7.653  10.833 -13.791  1.00 91.73           C
ATOM    804 1HG2 ILE A  70       8.387  11.189 -14.513  1.00 91.73           H
ATOM    805 2HG2 ILE A  70       6.652  10.927 -14.213  1.00 91.73           H
ATOM    806 3HG2 ILE A  70       7.720  11.428 -12.880  1.00 91.73           H
ATOM    807  CD1 ILE A  70       7.188   9.623 -11.066  1.00 91.73           C
ATOM    808 1HD1 ILE A  70       8.220   9.529 -10.727  1.00 91.73           H
ATOM    809 2HD1 ILE A  70       6.958  10.674 -11.242  1.00 91.73           H
ATOM    810 3HD1 ILE A  70       6.517   9.228 -10.304  1.00 91.73           H
ATOM    811  HN  ILE A  70       8.736   7.026 -13.541  1.00 91.73           H
ATOM    812  N   LEU A  71       9.922   8.824 -15.896  1.00 89.47           N
ATOM    813  CA  LEU A  71      10.795   9.374 -16.919  1.00 89.47           C
ATOM    814  C   LEU A  71      10.420   8.777 -18.277  1.00 89.47           C
ATOM    815  O   LEU A  71      10.367   9.490 -19.279  1.00 89.47           O
ATOM    816  HA  LEU A  71      10.620  10.449 -16.954  1.00 89.47           H
ATOM    817  CB  LEU A  71      12.263   9.166 -16.540  1.00 89.47           C
ATOM    818 1HB  LEU A  71      12.446   9.666 -15.589  1.00 89.47           H
ATOM    819 2HB  LEU A  71      12.428   8.101 -16.377  1.00 89.47           H
ATOM    820  CG  LEU A  71      13.294   9.665 -17.554  1.00 89.47           C
ATOM    821  HG  LEU A  71      12.807  10.387 -18.210  1.00 89.47           H
ATOM    822  CD1 LEU A  71      14.443  10.394 -16.854  1.00 89.47           C
ATOM    823 1HD1 LEU A  71      14.050  11.250 -16.305  1.00 89.47           H
ATOM    824 2HD1 LEU A  71      14.936   9.713 -16.160  1.00 89.47           H
ATOM    825 3HD1 LEU A  71      15.162  10.738 -17.597  1.00 89.47           H
ATOM    826  CD2 LEU A  71      13.795   8.520 -18.436  1.00 89.47           C
ATOM    827 1HD2 LEU A  71      14.260   7.757 -17.811  1.00 89.47           H
ATOM    828 2HD2 LEU A  71      12.955   8.084 -18.977  1.00 89.47           H
ATOM    829 3HD2 LEU A  71      14.527   8.902 -19.147  1.00 89.47           H
ATOM    830  HN  LEU A  71      10.382   8.269 -15.202  1.00 89.47           H
ATOM    831  N   VAL A  72      10.170   7.476 -18.267  1.00 86.35           N
ATOM    832  CA  VAL A  72       9.807   6.775 -19.487  1.00 86.35           C
ATOM    833  C   VAL A  72       8.505   7.360 -20.038  1.00 86.35           C
ATOM    834  O   VAL A  72       8.383   7.588 -21.240  1.00 86.35           O
ATOM    835  HA  VAL A  72      10.602   6.944 -20.213  1.00 86.35           H
ATOM    836  CB  VAL A  72       9.720   5.271 -19.220  1.00 86.35           C
ATOM    837  HB  VAL A  72       9.066   5.120 -18.361  1.00 86.35           H
ATOM    838  CG1 VAL A  72       9.107   4.536 -20.413  1.00 86.35           C
ATOM    839 1HG1 VAL A  72       8.102   4.917 -20.597  1.00 86.35           H
ATOM    840 2HG1 VAL A  72       9.724   4.699 -21.297  1.00 86.35           H
ATOM    841 3HG1 VAL A  72       9.057   3.469 -20.197  1.00 86.35           H
ATOM    842  CG2 VAL A  72      11.095   4.697 -18.870  1.00 86.35           C
ATOM    843 1HG2 VAL A  72      11.781   4.865 -19.699  1.00 86.35           H
ATOM    844 2HG2 VAL A  72      11.477   5.189 -17.976  1.00 86.35           H
ATOM    845 3HG2 VAL A  72      11.005   3.626 -18.684  1.00 86.35           H
ATOM    846  HN  VAL A  72      10.212   6.905 -17.448  1.00 86.35           H
ATOM    847  N   TYR A  73       7.565   7.586 -19.132  1.00 85.31           N
ATOM    848  CA  TYR A  73       6.265   8.108 -19.517  1.00 85.31           C
ATOM    849  C   TYR A  73       6.401   9.467 -20.206  1.00 85.31           C
ATOM    850  O   TYR A  73       5.703   9.746 -21.180  1.00 85.31           O
ATOM    851  HA  TYR A  73       5.810   7.401 -20.211  1.00 85.31           H
ATOM    852  CB  TYR A  73       5.480   8.286 -18.216  1.00 85.31           C
ATOM    853 1HB  TYR A  73       5.405   7.321 -17.713  1.00 85.31           H
ATOM    854 2HB  TYR A  73       6.038   8.947 -17.554  1.00 85.31           H
ATOM    855  CG  TYR A  73       4.072   8.853 -18.411  1.00 85.31           C
ATOM    856  CD1 TYR A  73       3.876  10.218 -18.437  1.00 85.31           C
ATOM    857  HD1 TYR A  73       4.724  10.893 -18.318  1.00 85.31           H
ATOM    858  CD2 TYR A  73       2.999   7.998 -18.561  1.00 85.31           C
ATOM    859  HD2 TYR A  73       3.154   6.920 -18.540  1.00 85.31           H
ATOM    860  CE1 TYR A  73       2.551  10.752 -18.620  1.00 85.31           C
ATOM    861  HE1 TYR A  73       2.382  11.829 -18.642  1.00 85.31           H
ATOM    862  CE2 TYR A  73       1.674   8.532 -18.744  1.00 85.31           C
ATOM    863  HE2 TYR A  73       0.817   7.869 -18.864  1.00 85.31           H
ATOM    864  CZ  TYR A  73       1.515   9.883 -18.765  1.00 85.31           C
ATOM    865  OH  TYR A  73       0.264  10.387 -18.938  1.00 85.31           O
ATOM    866  HH  TYR A  73      -0.369   9.653 -19.182  1.00 85.31           H
ATOM    867  HN  TYR A  73       7.680   7.419 -18.153  1.00 85.31           H
ATOM    868  N   TRP A  74       7.305  10.276 -19.674  1.00 85.96           N
ATOM    869  CA  TRP A  74       7.428  11.655 -20.115  1.00 85.96           C
ATOM    870  C   TRP A  74       8.009  11.649 -21.530  1.00 85.96           C
ATOM    871  O   TRP A  74       7.461  12.279 -22.433  1.00 85.96           O
ATOM    872  HA  TRP A  74       6.429  12.092 -20.124  1.00 85.96           H
ATOM    873  CB  TRP A  74       8.263  12.474 -19.129  1.00 85.96           C
ATOM    874 1HB  TRP A  74       8.020  12.160 -18.114  1.00 85.96           H
ATOM    875 2HB  TRP A  74       9.318  12.250 -19.288  1.00 85.96           H
ATOM    876  CG  TRP A  74       8.055  13.986 -19.243  1.00 85.96           C
ATOM    877  CD1 TRP A  74       8.650  14.839 -20.087  1.00 85.96           C
ATOM    878  HD1 TRP A  74       9.391  14.548 -20.833  1.00 85.96           H
ATOM    879  CD2 TRP A  74       7.162  14.793 -18.447  1.00 85.96           C
ATOM    880  NE1 TRP A  74       8.208  16.132 -19.895  1.00 85.96           N
ATOM    881  HE1 TRP A  74       8.505  16.941 -20.403  1.00 85.96           H
ATOM    882  CE2 TRP A  74       7.274  16.103 -18.866  1.00 85.96           C
ATOM    883  CE3 TRP A  74       6.288  14.428 -17.408  1.00 85.96           C
ATOM    884  HE3 TRP A  74       6.181  13.401 -17.060  1.00 85.96           H
ATOM    885  CZ2 TRP A  74       6.541  17.154 -18.301  1.00 85.96           C
ATOM    886  HZ2 TRP A  74       6.648  18.181 -18.650  1.00 85.96           H
ATOM    887  CZ3 TRP A  74       5.563  15.490 -16.854  1.00 85.96           C
ATOM    888  HZ3 TRP A  74       4.870  15.262 -16.044  1.00 85.96           H
ATOM    889  CH2 TRP A  74       5.664  16.814 -17.264  1.00 85.96           C
ATOM    890  HH2 TRP A  74       5.064  17.585 -16.781  1.00 85.96           H
ATOM    891  HN  TRP A  74       7.946  10.004 -18.955  1.00 85.96           H
ATOM    892  N   TYR A  75       9.112  10.930 -21.679  1.00 81.51           N
ATOM    893  CA  TYR A  75       9.909  11.025 -22.890  1.00 81.51           C
ATOM    894  C   TYR A  75       9.372  10.090 -23.975  1.00 81.51           C
ATOM    895  O   TYR A  75       9.804  10.154 -25.125  1.00 81.51           O
ATOM    896  HA  TYR A  75       9.856  12.053 -23.248  1.00 81.51           H
ATOM    897  CB  TYR A  75      11.320  10.578 -22.502  1.00 81.51           C
ATOM    898 1HB  TYR A  75      11.248   9.717 -21.838  1.00 81.51           H
ATOM    899 2HB  TYR A  75      11.845  10.246 -23.398  1.00 81.51           H
ATOM    900  CG  TYR A  75      12.151  11.665 -21.817  1.00 81.51           C
ATOM    901  CD1 TYR A  75      12.786  12.628 -22.574  1.00 81.51           C
ATOM    902  HD1 TYR A  75      12.696  12.615 -23.660  1.00 81.51           H
ATOM    903  CD2 TYR A  75      12.264  11.682 -20.442  1.00 81.51           C
ATOM    904  HD2 TYR A  75      11.763  10.922 -19.844  1.00 81.51           H
ATOM    905  CE1 TYR A  75      13.567  13.652 -21.929  1.00 81.51           C
ATOM    906  HE1 TYR A  75      14.074  14.418 -22.515  1.00 81.51           H
ATOM    907  CE2 TYR A  75      13.046  12.705 -19.797  1.00 81.51           C
ATOM    908  HE2 TYR A  75      13.144  12.731 -18.711  1.00 81.51           H
ATOM    909  CZ  TYR A  75      13.659  13.640 -20.572  1.00 81.51           C
ATOM    910  OH  TYR A  75      14.397  14.606 -19.963  1.00 81.51           O
ATOM    911  HH  TYR A  75      14.792  15.217 -20.648  1.00 81.51           H
ATOM    912  HN  TYR A  75       9.461  10.293 -20.992  1.00 81.51           H
ATOM    913  N   CYS A  76       8.437   9.242 -23.571  1.00 75.02           N
ATOM    914  CA  CYS A  76       7.804   8.325 -24.504  1.00 75.02           C
ATOM    915  C   CYS A  76       7.006   9.147 -25.519  1.00 75.02           C
ATOM    916  O   CYS A  76       6.082   9.869 -25.148  1.00 75.02           O
ATOM    917  HA  CYS A  76       8.607   7.776 -24.997  1.00 75.02           H
ATOM    918  CB  CYS A  76       6.926   7.301 -23.783  1.00 75.02           C
ATOM    919 1HB  CYS A  76       7.530   6.720 -23.086  1.00 75.02           H
ATOM    920 2HB  CYS A  76       6.164   7.812 -23.196  1.00 75.02           H
ATOM    921  SG  CYS A  76       6.134   6.188 -25.001  1.00 75.02           S
ATOM    922  HG  CYS A  76       7.261   5.625 -25.429  1.00 75.02           H
ATOM    923  HN  CYS A  76       8.112   9.176 -22.628  1.00 75.02           H
ATOM    924  N   THR A  77       7.393   9.010 -26.779  1.00 69.11           N
ATOM    925  CA  THR A  77       6.816   9.829 -27.832  1.00 69.11           C
ATOM    926  C   THR A  77       5.471   9.253 -28.279  1.00 69.11           C
ATOM    927  O   THR A  77       4.749   9.881 -29.052  1.00 69.11           O
ATOM    928  HA  THR A  77       6.620  10.822 -27.427  1.00 69.11           H
ATOM    929  CB  THR A  77       7.840   9.932 -28.964  1.00 69.11           C
ATOM    930  HB  THR A  77       7.475  10.580 -29.761  1.00 69.11           H
ATOM    931  OG1 THR A  77       8.085   8.578 -29.335  1.00 69.11           O
ATOM    932  HG1 THR A  77       8.525   8.544 -30.233  1.00 69.11           H
ATOM    933  CG2 THR A  77       9.200  10.438 -28.479  1.00 69.11           C
ATOM    934 1HG2 THR A  77       9.597   9.753 -27.730  1.00 69.11           H
ATOM    935 2HG2 THR A  77       9.084  11.429 -28.041  1.00 69.11           H
ATOM    936 3HG2 THR A  77       9.889  10.493 -29.322  1.00 69.11           H
ATOM    937  HN  THR A  77       8.085   8.356 -27.083  1.00 69.11           H
ATOM    938  N   ARG A  78       5.175   8.064 -27.774  1.00 70.10           N
ATOM    939  CA  ARG A  78       3.965   7.364 -28.169  1.00 70.10           C
ATOM    940  C   ARG A  78       2.752   7.951 -27.444  1.00 70.10           C
ATOM    941  O   ARG A  78       2.857   8.375 -26.294  1.00 70.10           O
ATOM    942  HA  ARG A  78       3.891   7.519 -29.245  1.00 70.10           H
ATOM    943  CB  ARG A  78       4.065   5.870 -27.854  1.00 70.10           C
ATOM    944 1HB  ARG A  78       3.433   5.307 -28.540  1.00 70.10           H
ATOM    945 2HB  ARG A  78       5.089   5.530 -28.012  1.00 70.10           H
ATOM    946  CG  ARG A  78       3.643   5.584 -26.412  1.00 70.10           C
ATOM    947 1HG  ARG A  78       4.219   6.209 -25.730  1.00 70.10           H
ATOM    948 2HG  ARG A  78       2.594   5.848 -26.277  1.00 70.10           H
ATOM    949  CD  ARG A  78       3.853   4.110 -26.061  1.00 70.10           C
ATOM    950 1HD  ARG A  78       2.988   3.526 -26.377  1.00 70.10           H
ATOM    951 2HD  ARG A  78       4.716   3.718 -26.600  1.00 70.10           H
ATOM    952  NE  ARG A  78       4.058   3.960 -24.603  1.00 70.10           N
ATOM    953  HE  ARG A  78       4.992   4.020 -24.252  1.00 70.10           H
ATOM    954  CZ  ARG A  78       3.069   3.750 -23.723  1.00 70.10           C
ATOM    955  NH1 ARG A  78       1.798   3.661 -24.137  1.00 70.10           N
ATOM    956 1HH1 ARG A  78       1.581   3.751 -25.109  1.00 70.10           H
ATOM    957 2HH1 ARG A  78       1.066   3.503 -23.474  1.00 70.10           H
ATOM    958  NH2 ARG A  78       3.371   3.629 -22.423  1.00 70.10           N
ATOM    959 1HH2 ARG A  78       2.645   3.472 -21.754  1.00 70.10           H
ATOM    960 2HH2 ARG A  78       4.322   3.697 -22.123  1.00 70.10           H
ATOM    961  HN  ARG A  78       5.745   7.582 -27.109  1.00 70.10           H
ATOM    962  N   VAL A  79       1.628   7.956 -28.146  1.00 75.95           N
ATOM    963  CA  VAL A  79       0.375   8.384 -27.549  1.00 75.95           C
ATOM    964  C   VAL A  79       0.164   7.641 -26.228  1.00 75.95           C
ATOM    965  O   VAL A  79       0.331   6.424 -26.163  1.00 75.95           O
ATOM    966  HA  VAL A  79       0.457   9.451 -27.342  1.00 75.95           H
ATOM    967  CB  VAL A  79      -0.773   8.181 -28.540  1.00 75.95           C
ATOM    968  HB  VAL A  79      -0.944   7.109 -28.640  1.00 75.95           H
ATOM    969  CG1 VAL A  79      -2.064   8.816 -28.020  1.00 75.95           C
ATOM    970 1HG1 VAL A  79      -2.338   8.358 -27.070  1.00 75.95           H
ATOM    971 2HG1 VAL A  79      -1.911   9.886 -27.877  1.00 75.95           H
ATOM    972 3HG1 VAL A  79      -2.864   8.657 -28.744  1.00 75.95           H
ATOM    973  CG2 VAL A  79      -0.409   8.730 -29.921  1.00 75.95           C
ATOM    974 1HG2 VAL A  79      -0.198   9.797 -29.844  1.00 75.95           H
ATOM    975 2HG2 VAL A  79       0.473   8.212 -30.297  1.00 75.95           H
ATOM    976 3HG2 VAL A  79      -1.242   8.572 -30.605  1.00 75.95           H
ATOM    977  HN  VAL A  79       1.566   7.675 -29.104  1.00 75.95           H
ATOM    978  N   LYS A  80      -0.201   8.404 -25.208  1.00 80.14           N
ATOM    979  CA  LYS A  80      -0.472   7.828 -23.902  1.00 80.14           C
ATOM    980  C   LYS A  80      -1.773   7.025 -23.964  1.00 80.14           C
ATOM    981  O   LYS A  80      -2.593   7.233 -24.857  1.00 80.14           O
ATOM    982  HA  LYS A  80       0.345   7.145 -23.670  1.00 80.14           H
ATOM    983  CB  LYS A  80      -0.471   8.916 -22.826  1.00 80.14           C
ATOM    984 1HB  LYS A  80      -1.379   9.514 -22.907  1.00 80.14           H
ATOM    985 2HB  LYS A  80      -0.480   8.456 -21.838  1.00 80.14           H
ATOM    986  CG  LYS A  80       0.755   9.821 -22.962  1.00 80.14           C
ATOM    987 1HG  LYS A  80       0.739  10.318 -23.932  1.00 80.14           H
ATOM    988 2HG  LYS A  80       0.721  10.602 -22.203  1.00 80.14           H
ATOM    989  CD  LYS A  80       2.049   9.017 -22.816  1.00 80.14           C
ATOM    990 1HD  LYS A  80       2.103   8.587 -21.816  1.00 80.14           H
ATOM    991 2HD  LYS A  80       2.046   8.185 -23.521  1.00 80.14           H
ATOM    992  CE  LYS A  80       3.274   9.899 -23.065  1.00 80.14           C
ATOM    993 1HE  LYS A  80       3.134  10.476 -23.979  1.00 80.14           H
ATOM    994 2HE  LYS A  80       3.385  10.614 -22.250  1.00 80.14           H
ATOM    995  NZ  LYS A  80       4.495   9.070 -23.177  1.00 80.14           N
ATOM    996 1HZ  LYS A  80       5.271   9.651 -23.477  1.00 80.14           H
ATOM    997 2HZ  LYS A  80       4.709   8.660 -22.274  1.00 80.14           H
ATOM    998 3HZ  LYS A  80       4.342   8.333 -23.856  1.00 80.14           H
ATOM    999  HN  LYS A  80      -0.311   9.397 -25.264  1.00 80.14           H
ATOM   1000  N   THR A  81      -1.921   6.125 -23.004  1.00 81.50           N
ATOM   1001  CA  THR A  81      -3.171   5.401 -22.843  1.00 81.50           C
ATOM   1002  C   THR A  81      -3.714   5.583 -21.424  1.00 81.50           C
ATOM   1003  O   THR A  81      -3.011   6.081 -20.546  1.00 81.50           O
ATOM   1004  HA  THR A  81      -3.906   5.829 -23.524  1.00 81.50           H
ATOM   1005  CB  THR A  81      -2.921   3.938 -23.214  1.00 81.50           C
ATOM   1006  HB  THR A  81      -3.857   3.380 -23.250  1.00 81.50           H
ATOM   1007  OG1 THR A  81      -1.975   3.490 -22.247  1.00 81.50           O
ATOM   1008  HG1 THR A  81      -1.054   3.775 -22.511  1.00 81.50           H
ATOM   1009  CG2 THR A  81      -2.187   3.789 -24.549  1.00 81.50           C
ATOM   1010 1HG2 THR A  81      -1.221   4.290 -24.489  1.00 81.50           H
ATOM   1011 2HG2 THR A  81      -2.782   4.240 -25.343  1.00 81.50           H
ATOM   1012 3HG2 THR A  81      -2.035   2.732 -24.764  1.00 81.50           H
ATOM   1013  HN  THR A  81      -1.207   5.887 -22.344  1.00 81.50           H
ATOM   1014  N   MET A  82      -4.960   5.171 -21.244  1.00 83.10           N
ATOM   1015  CA  MET A  82      -5.576   5.200 -19.929  1.00 83.10           C
ATOM   1016  C   MET A  82      -4.747   4.405 -18.918  1.00 83.10           C
ATOM   1017  O   MET A  82      -4.542   4.851 -17.790  1.00 83.10           O
ATOM   1018  HA  MET A  82      -5.602   6.251 -19.640  1.00 83.10           H
ATOM   1019  CB  MET A  82      -6.985   4.611 -20.011  1.00 83.10           C
ATOM   1020 1HB  MET A  82      -7.598   5.216 -20.679  1.00 83.10           H
ATOM   1021 2HB  MET A  82      -6.940   3.609 -20.439  1.00 83.10           H
ATOM   1022  CG  MET A  82      -7.636   4.551 -18.627  1.00 83.10           C
ATOM   1023 1HG  MET A  82      -7.255   3.692 -18.074  1.00 83.10           H
ATOM   1024 2HG  MET A  82      -7.374   5.441 -18.054  1.00 83.10           H
ATOM   1025  SD  MET A  82      -9.409   4.432 -18.791  1.00 83.10           S
ATOM   1026  CE  MET A  82      -9.899   4.755 -17.106  1.00 83.10           C
ATOM   1027 1HE  MET A  82      -9.463   4.002 -16.450  1.00 83.10           H
ATOM   1028 2HE  MET A  82      -9.547   5.743 -16.808  1.00 83.10           H
ATOM   1029 3HE  MET A  82     -10.986   4.718 -17.030  1.00 83.10           H
ATOM   1030  HN  MET A  82      -5.545   4.822 -21.977  1.00 83.10           H
ATOM   1031  N   THR A  83      -4.293   3.241 -19.358  1.00 82.78           N
ATOM   1032  CA  THR A  83      -3.420   2.419 -18.538  1.00 82.78           C
ATOM   1033  C   THR A  83      -2.192   3.219 -18.098  1.00 82.78           C
ATOM   1034  O   THR A  83      -1.804   3.177 -16.932  1.00 82.78           O
ATOM   1035  HA  THR A  83      -3.960   2.140 -17.633  1.00 82.78           H
ATOM   1036  CB  THR A  83      -3.071   1.159 -19.333  1.00 82.78           C
ATOM   1037  HB  THR A  83      -2.415   1.397 -20.170  1.00 82.78           H
ATOM   1038  OG1 THR A  83      -4.338   0.607 -19.682  1.00 82.78           O
ATOM   1039  HG1 THR A  83      -5.062   1.058 -19.160  1.00 82.78           H
ATOM   1040  CG2 THR A  83      -2.420   0.080 -18.465  1.00 82.78           C
ATOM   1041 1HG2 THR A  83      -3.105  -0.206 -17.667  1.00 82.78           H
ATOM   1042 2HG2 THR A  83      -1.499   0.469 -18.032  1.00 82.78           H
ATOM   1043 3HG2 THR A  83      -2.194  -0.792 -19.079  1.00 82.78           H
ATOM   1044  HN  THR A  83      -4.512   2.859 -20.256  1.00 82.78           H
ATOM   1045  N   ASP A  84      -1.615   3.930 -19.056  1.00 84.08           N
ATOM   1046  CA  ASP A  84      -0.377   4.651 -18.811  1.00 84.08           C
ATOM   1047  C   ASP A  84      -0.617   5.716 -17.739  1.00 84.08           C
ATOM   1048  O   ASP A  84       0.260   5.985 -16.919  1.00 84.08           O
ATOM   1049  HA  ASP A  84       0.338   3.892 -18.492  1.00 84.08           H
ATOM   1050  CB  ASP A  84       0.110   5.357 -20.078  1.00 84.08           C
ATOM   1051 1HB  ASP A  84      -0.607   6.125 -20.369  1.00 84.08           H
ATOM   1052 2HB  ASP A  84       1.054   5.862 -19.877  1.00 84.08           H
ATOM   1053  CG  ASP A  84       0.292   4.360 -21.225  1.00 84.08           C
ATOM   1054  OD1 ASP A  84       1.010   3.362 -21.000  1.00 84.08           O
ATOM   1055  OD2 ASP A  84      -0.291   4.619 -22.300  1.00 84.08           O
ATOM   1056  HN  ASP A  84      -1.978   4.018 -19.984  1.00 84.08           H
ATOM   1057  N   MET A  85      -1.808   6.295 -17.780  1.00 88.82           N
ATOM   1058  CA  MET A  85      -2.170   7.331 -16.828  1.00 88.82           C
ATOM   1059  C   MET A  85      -2.182   6.784 -15.400  1.00 88.82           C
ATOM   1060  O   MET A  85      -1.675   7.425 -14.481  1.00 88.82           O
ATOM   1061  HA  MET A  85      -1.402   8.098 -16.924  1.00 88.82           H
ATOM   1062  CB  MET A  85      -3.554   7.882 -17.176  1.00 88.82           C
ATOM   1063 1HB  MET A  85      -3.575   8.190 -18.221  1.00 88.82           H
ATOM   1064 2HB  MET A  85      -4.302   7.098 -17.059  1.00 88.82           H
ATOM   1065  CG  MET A  85      -3.911   9.071 -16.281  1.00 88.82           C
ATOM   1066 1HG  MET A  85      -4.916   9.423 -16.514  1.00 88.82           H
ATOM   1067 2HG  MET A  85      -3.916   8.762 -15.236  1.00 88.82           H
ATOM   1068  SD  MET A  85      -2.733  10.391 -16.520  1.00 88.82           S
ATOM   1069  CE  MET A  85      -3.154  10.885 -18.183  1.00 88.82           C
ATOM   1070 1HE  MET A  85      -3.017  10.040 -18.859  1.00 88.82           H
ATOM   1071 2HE  MET A  85      -4.194  11.209 -18.213  1.00 88.82           H
ATOM   1072 3HE  MET A  85      -2.508  11.706 -18.492  1.00 88.82           H
ATOM   1073  HN  MET A  85      -2.518   6.066 -18.446  1.00 88.82           H
ATOM   1074  N   PHE A  86      -2.767   5.603 -15.257  1.00 89.50           N
ATOM   1075  CA  PHE A  86      -2.853   4.963 -13.956  1.00 89.50           C
ATOM   1076  C   PHE A  86      -1.475   4.496 -13.483  1.00 89.50           C
ATOM   1077  O   PHE A  86      -1.160   4.581 -12.297  1.00 89.50           O
ATOM   1078  HA  PHE A  86      -3.244   5.702 -13.256  1.00 89.50           H
ATOM   1079  CB  PHE A  86      -3.764   3.744 -14.116  1.00 89.50           C
ATOM   1080 1HB  PHE A  86      -3.372   3.113 -14.914  1.00 89.50           H
ATOM   1081 2HB  PHE A  86      -3.730   3.155 -13.199  1.00 89.50           H
ATOM   1082  CG  PHE A  86      -5.220   4.092 -14.429  1.00 89.50           C
ATOM   1083  CD1 PHE A  86      -5.812   5.154 -13.818  1.00 89.50           C
ATOM   1084  HD1 PHE A  86      -5.248   5.756 -13.105  1.00 89.50           H
ATOM   1085  CD2 PHE A  86      -5.924   3.341 -15.318  1.00 89.50           C
ATOM   1086  HD2 PHE A  86      -5.450   2.490 -15.807  1.00 89.50           H
ATOM   1087  CE1 PHE A  86      -7.164   5.477 -14.108  1.00 89.50           C
ATOM   1088  HE1 PHE A  86      -7.638   6.328 -13.618  1.00 89.50           H
ATOM   1089  CE2 PHE A  86      -7.275   3.664 -15.608  1.00 89.50           C
ATOM   1090  HE2 PHE A  86      -7.839   3.062 -16.320  1.00 89.50           H
ATOM   1091  CZ  PHE A  86      -7.867   4.726 -14.997  1.00 89.50           C
ATOM   1092  HZ  PHE A  86      -8.905   4.974 -15.220  1.00 89.50           H
ATOM   1093  HN  PHE A  86      -3.178   5.088 -16.010  1.00 89.50           H
ATOM   1094  N   LEU A  87      -0.690   4.013 -14.435  1.00 87.30           N
ATOM   1095  CA  LEU A  87       0.650   3.540 -14.132  1.00 87.30           C
ATOM   1096  C   LEU A  87       1.488   4.704 -13.597  1.00 87.30           C
ATOM   1097  O   LEU A  87       2.307   4.522 -12.698  1.00 87.30           O
ATOM   1098  HA  LEU A  87       0.562   2.789 -13.348  1.00 87.30           H
ATOM   1099  CB  LEU A  87       1.264   2.851 -15.353  1.00 87.30           C
ATOM   1100 1HB  LEU A  87       1.165   3.517 -16.210  1.00 87.30           H
ATOM   1101 2HB  LEU A  87       2.331   2.720 -15.173  1.00 87.30           H
ATOM   1102  CG  LEU A  87       0.667   1.493 -15.726  1.00 87.30           C
ATOM   1103  HG  LEU A  87      -0.398   1.628 -15.917  1.00 87.30           H
ATOM   1104  CD1 LEU A  87       1.292   0.955 -17.016  1.00 87.30           C
ATOM   1105 1HD1 LEU A  87       1.104   1.655 -17.830  1.00 87.30           H
ATOM   1106 2HD1 LEU A  87       2.367   0.839 -16.877  1.00 87.30           H
ATOM   1107 3HD1 LEU A  87       0.850  -0.011 -17.258  1.00 87.30           H
ATOM   1108  CD2 LEU A  87       0.797   0.500 -14.569  1.00 87.30           C
ATOM   1109 1HD2 LEU A  87       1.850   0.363 -14.324  1.00 87.30           H
ATOM   1110 2HD2 LEU A  87       0.268   0.886 -13.698  1.00 87.30           H
ATOM   1111 3HD2 LEU A  87       0.365  -0.457 -14.862  1.00 87.30           H
ATOM   1112  HN  LEU A  87      -0.956   3.942 -15.397  1.00 87.30           H
ATOM   1113  N   LEU A  88       1.254   5.874 -14.174  1.00 90.76           N
ATOM   1114  CA  LEU A  88       1.953   7.073 -13.744  1.00 90.76           C
ATOM   1115  C   LEU A  88       1.604   7.367 -12.284  1.00 90.76           C
ATOM   1116  O   LEU A  88       2.492   7.538 -11.452  1.00 90.76           O
ATOM   1117  HA  LEU A  88       3.022   6.868 -13.809  1.00 90.76           H
ATOM   1118  CB  LEU A  88       1.657   8.235 -14.694  1.00 90.76           C
ATOM   1119 1HB  LEU A  88       2.086   8.001 -15.668  1.00 90.76           H
ATOM   1120 2HB  LEU A  88       0.577   8.302 -14.829  1.00 90.76           H
ATOM   1121  CG  LEU A  88       2.173   9.607 -14.256  1.00 90.76           C
ATOM   1122  HG  LEU A  88       1.840   9.787 -13.234  1.00 90.76           H
ATOM   1123  CD1 LEU A  88       3.703   9.639 -14.246  1.00 90.76           C
ATOM   1124 1HD1 LEU A  88       4.077   8.887 -13.551  1.00 90.76           H
ATOM   1125 2HD1 LEU A  88       4.078   9.427 -15.247  1.00 90.76           H
ATOM   1126 3HD1 LEU A  88       4.044  10.625 -13.931  1.00 90.76           H
ATOM   1127  CD2 LEU A  88       1.583  10.718 -15.127  1.00 90.76           C
ATOM   1128 1HD2 LEU A  88       1.865  10.554 -16.167  1.00 90.76           H
ATOM   1129 2HD2 LEU A  88       0.497  10.710 -15.039  1.00 90.76           H
ATOM   1130 3HD2 LEU A  88       1.967  11.683 -14.794  1.00 90.76           H
ATOM   1131  HN  LEU A  88       0.602   6.009 -14.920  1.00 90.76           H
ATOM   1132  N   ASN A  89       0.306   7.416 -12.018  1.00 93.59           N
ATOM   1133  CA  ASN A  89      -0.173   7.801 -10.702  1.00 93.59           C
ATOM   1134  C   ASN A  89       0.255   6.747  -9.679  1.00 93.59           C
ATOM   1135  O   ASN A  89       0.463   7.061  -8.508  1.00 93.59           O
ATOM   1136  HA  ASN A  89       0.274   8.776 -10.508  1.00 93.59           H
ATOM   1137  CB  ASN A  89      -1.701   7.891 -10.677  1.00 93.59           C
ATOM   1138 1HB  ASN A  89      -2.126   7.074 -11.260  1.00 93.59           H
ATOM   1139 2HB  ASN A  89      -2.059   7.774  -9.654  1.00 93.59           H
ATOM   1140  CG  ASN A  89      -2.180   9.231 -11.240  1.00 93.59           C
ATOM   1141  OD1 ASN A  89      -2.422  10.185 -10.520  1.00 93.59           O
ATOM   1142  ND2 ASN A  89      -2.302   9.248 -12.565  1.00 93.59           N
ATOM   1143 1HD2 ASN A  89      -2.087   8.429 -13.097  1.00 93.59           H
ATOM   1144 2HD2 ASN A  89      -2.610  10.079 -13.028  1.00 93.59           H
ATOM   1145  HN  ASN A  89      -0.409   7.199 -12.682  1.00 93.59           H
ATOM   1146  N   LEU A  90       0.374   5.517 -10.159  1.00 91.69           N
ATOM   1147  CA  LEU A  90       0.787   4.417  -9.304  1.00 91.69           C
ATOM   1148  C   LEU A  90       2.225   4.652  -8.838  1.00 91.69           C
ATOM   1149  O   LEU A  90       2.535   4.480  -7.660  1.00 91.69           O
ATOM   1150  HA  LEU A  90       0.136   4.420  -8.430  1.00 91.69           H
ATOM   1151  CB  LEU A  90       0.582   3.079 -10.017  1.00 91.69           C
ATOM   1152 1HB  LEU A  90      -0.387   3.099 -10.514  1.00 91.69           H
ATOM   1153 2HB  LEU A  90       1.338   2.986 -10.796  1.00 91.69           H
ATOM   1154  CG  LEU A  90       0.645   1.832  -9.132  1.00 91.69           C
ATOM   1155  HG  LEU A  90       1.474   1.950  -8.434  1.00 91.69           H
ATOM   1156  CD1 LEU A  90      -0.630   1.685  -8.300  1.00 91.69           C
ATOM   1157 1HD1 LEU A  90      -0.750   2.561  -7.662  1.00 91.69           H
ATOM   1158 2HD1 LEU A  90      -1.490   1.600  -8.964  1.00 91.69           H
ATOM   1159 3HD1 LEU A  90      -0.559   0.791  -7.681  1.00 91.69           H
ATOM   1160  CD2 LEU A  90       0.932   0.582  -9.967  1.00 91.69           C
ATOM   1161 1HD2 LEU A  90       0.140   0.448 -10.704  1.00 91.69           H
ATOM   1162 2HD2 LEU A  90       1.888   0.697 -10.477  1.00 91.69           H
ATOM   1163 3HD2 LEU A  90       0.971  -0.290  -9.314  1.00 91.69           H
ATOM   1164  HN  LEU A  90       0.193   5.268 -11.110  1.00 91.69           H
ATOM   1165  N   ALA A  91       3.065   5.042  -9.786  1.00 93.70           N
ATOM   1166  CA  ALA A  91       4.470   5.270  -9.493  1.00 93.70           C
ATOM   1167  C   ALA A  91       4.601   6.454  -8.533  1.00 93.70           C
ATOM   1168  O   ALA A  91       5.463   6.453  -7.656  1.00 93.70           O
ATOM   1169  HA  ALA A  91       4.857   4.374  -9.008  1.00 93.70           H
ATOM   1170  CB  ALA A  91       5.233   5.492 -10.800  1.00 93.70           C
ATOM   1171 1HB  ALA A  91       5.132   4.611 -11.434  1.00 93.70           H
ATOM   1172 2HB  ALA A  91       4.825   6.360 -11.317  1.00 93.70           H
ATOM   1173 3HB  ALA A  91       6.287   5.662 -10.581  1.00 93.70           H
ATOM   1174  HN  ALA A  91       2.799   5.202 -10.736  1.00 93.70           H
ATOM   1175  N   ILE A  92       3.733   7.435  -8.732  1.00 95.10           N
ATOM   1176  CA  ILE A  92       3.736   8.619  -7.889  1.00 95.10           C
ATOM   1177  C   ILE A  92       3.373   8.221  -6.457  1.00 95.10           C
ATOM   1178  O   ILE A  92       4.030   8.643  -5.507  1.00 95.10           O
ATOM   1179  HA  ILE A  92       4.750   9.018  -7.890  1.00 95.10           H
ATOM   1180  CB  ILE A  92       2.824   9.698  -8.478  1.00 95.10           C
ATOM   1181  HB  ILE A  92       1.865   9.240  -8.719  1.00 95.10           H
ATOM   1182  CG1 ILE A  92       3.401  10.251  -9.782  1.00 95.10           C
ATOM   1183 1HG1 ILE A  92       4.284  10.854  -9.566  1.00 95.10           H
ATOM   1184 2HG1 ILE A  92       3.725   9.428 -10.419  1.00 95.10           H
ATOM   1185  CG2 ILE A  92       2.553  10.803  -7.456  1.00 95.10           C
ATOM   1186 1HG2 ILE A  92       2.068  10.376  -6.578  1.00 95.10           H
ATOM   1187 2HG2 ILE A  92       3.496  11.265  -7.161  1.00 95.10           H
ATOM   1188 3HG2 ILE A  92       1.903  11.557  -7.900  1.00 95.10           H
ATOM   1189  CD1 ILE A  92       2.366  11.100 -10.522  1.00 95.10           C
ATOM   1190 1HD1 ILE A  92       1.496  10.488 -10.758  1.00 95.10           H
ATOM   1191 2HD1 ILE A  92       2.063  11.936  -9.892  1.00 95.10           H
ATOM   1192 3HD1 ILE A  92       2.803  11.482 -11.446  1.00 95.10           H
ATOM   1193  HN  ILE A  92       3.038   7.430  -9.451  1.00 95.10           H
ATOM   1194  N   ALA A  93       2.328   7.414  -6.348  1.00 94.88           N
ATOM   1195  CA  ALA A  93       1.841   6.992  -5.046  1.00 94.88           C
ATOM   1196  C   ALA A  93       2.960   6.264  -4.298  1.00 94.88           C
ATOM   1197  O   ALA A  93       3.201   6.530  -3.122  1.00 94.88           O
ATOM   1198  HA  ALA A  93       1.566   7.888  -4.488  1.00 94.88           H
ATOM   1199  CB  ALA A  93       0.596   6.121  -5.224  1.00 94.88           C
ATOM   1200 1HB  ALA A  93      -0.179   6.694  -5.733  1.00 94.88           H
ATOM   1201 2HB  ALA A  93       0.849   5.243  -5.818  1.00 94.88           H
ATOM   1202 3HB  ALA A  93       0.231   5.805  -4.246  1.00 94.88           H
ATOM   1203  HN  ALA A  93       1.819   7.050  -7.128  1.00 94.88           H
ATOM   1204  N   ASP A  94       3.615   5.360  -5.012  1.00 93.96           N
ATOM   1205  CA  ASP A  94       4.669   4.557  -4.418  1.00 93.96           C
ATOM   1206  C   ASP A  94       5.782   5.477  -3.912  1.00 93.96           C
ATOM   1207  O   ASP A  94       6.293   5.292  -2.809  1.00 93.96           O
ATOM   1208  HA  ASP A  94       4.188   4.004  -3.611  1.00 93.96           H
ATOM   1209  CB  ASP A  94       5.278   3.599  -5.444  1.00 93.96           C
ATOM   1210 1HB  ASP A  94       5.402   4.113  -6.397  1.00 93.96           H
ATOM   1211 2HB  ASP A  94       6.271   3.292  -5.116  1.00 93.96           H
ATOM   1212  CG  ASP A  94       4.393   2.366  -5.634  1.00 93.96           C
ATOM   1213  OD1 ASP A  94       3.697   2.010  -4.659  1.00 93.96           O
ATOM   1214  OD2 ASP A  94       4.432   1.806  -6.752  1.00 93.96           O
ATOM   1215  HN  ASP A  94       3.435   5.173  -5.978  1.00 93.96           H
ATOM   1216  N   LEU A  95       6.124   6.451  -4.744  1.00 96.08           N
ATOM   1217  CA  LEU A  95       7.200   7.371  -4.416  1.00 96.08           C
ATOM   1218  C   LEU A  95       6.869   8.090  -3.106  1.00 96.08           C
ATOM   1219  O   LEU A  95       7.728   8.231  -2.237  1.00 96.08           O
ATOM   1220  HA  LEU A  95       8.103   6.779  -4.266  1.00 96.08           H
ATOM   1221  CB  LEU A  95       7.469   8.319  -5.586  1.00 96.08           C
ATOM   1222 1HB  LEU A  95       6.511   8.654  -5.985  1.00 96.08           H
ATOM   1223 2HB  LEU A  95       7.981   9.202  -5.203  1.00 96.08           H
ATOM   1224  CG  LEU A  95       8.296   7.744  -6.738  1.00 96.08           C
ATOM   1225  HG  LEU A  95       7.776   6.870  -7.129  1.00 96.08           H
ATOM   1226  CD1 LEU A  95       8.414   8.751  -7.884  1.00 96.08           C
ATOM   1227 1HD1 LEU A  95       7.419   8.996  -8.256  1.00 96.08           H
ATOM   1228 2HD1 LEU A  95       8.900   9.658  -7.523  1.00 96.08           H
ATOM   1229 3HD1 LEU A  95       9.007   8.317  -8.689  1.00 96.08           H
ATOM   1230  CD2 LEU A  95       9.666   7.272  -6.247  1.00 96.08           C
ATOM   1231 1HD2 LEU A  95      10.207   8.114  -5.814  1.00 96.08           H
ATOM   1232 2HD2 LEU A  95       9.534   6.498  -5.491  1.00 96.08           H
ATOM   1233 3HD2 LEU A  95      10.234   6.869  -7.086  1.00 96.08           H
ATOM   1234  HN  LEU A  95       5.682   6.614  -5.625  1.00 96.08           H
ATOM   1235  N   LEU A  96       5.622   8.525  -3.006  1.00 95.29           N
ATOM   1236  CA  LEU A  96       5.196   9.321  -1.868  1.00 95.29           C
ATOM   1237  C   LEU A  96       5.432   8.530  -0.580  1.00 95.29           C
ATOM   1238  O   LEU A  96       5.853   9.092   0.430  1.00 95.29           O
ATOM   1239  HA  LEU A  96       5.820  10.215  -1.843  1.00 95.29           H
ATOM   1240  CB  LEU A  96       3.749   9.785  -2.049  1.00 95.29           C
ATOM   1241 1HB  LEU A  96       3.148   8.926  -2.347  1.00 95.29           H
ATOM   1242 2HB  LEU A  96       3.372  10.117  -1.082  1.00 95.29           H
ATOM   1243  CG  LEU A  96       3.526  10.906  -3.066  1.00 95.29           C
ATOM   1244  HG  LEU A  96       3.824  10.540  -4.048  1.00 95.29           H
ATOM   1245  CD1 LEU A  96       2.045  11.281  -3.152  1.00 95.29           C
ATOM   1246 1HD1 LEU A  96       1.467  10.409  -3.460  1.00 95.29           H
ATOM   1247 2HD1 LEU A  96       1.699  11.620  -2.176  1.00 95.29           H
ATOM   1248 3HD1 LEU A  96       1.915  12.080  -3.882  1.00 95.29           H
ATOM   1249  CD2 LEU A  96       4.406  12.117  -2.749  1.00 95.29           C
ATOM   1250 1HD2 LEU A  96       4.163  12.492  -1.755  1.00 95.29           H
ATOM   1251 2HD2 LEU A  96       5.455  11.821  -2.779  1.00 95.29           H
ATOM   1252 3HD2 LEU A  96       4.228  12.899  -3.487  1.00 95.29           H
ATOM   1253  HN  LEU A  96       4.909   8.342  -3.683  1.00 95.29           H
ATOM   1254  N   PHE A  97       5.150   7.238  -0.657  1.00 94.91           N
ATOM   1255  CA  PHE A  97       5.317   6.365   0.492  1.00 94.91           C
ATOM   1256  C   PHE A  97       6.799   6.132   0.793  1.00 94.91           C
ATOM   1257  O   PHE A  97       7.228   6.242   1.940  1.00 94.91           O
ATOM   1258  HA  PHE A  97       4.849   6.859   1.344  1.00 94.91           H
ATOM   1259  CB  PHE A  97       4.664   5.028   0.137  1.00 94.91           C
ATOM   1260 1HB  PHE A  97       3.581   5.152   0.138  1.00 94.91           H
ATOM   1261 2HB  PHE A  97       4.953   4.752  -0.877  1.00 94.91           H
ATOM   1262  CG  PHE A  97       5.031   3.885   1.086  1.00 94.91           C
ATOM   1263  CD1 PHE A  97       5.658   2.777   0.605  1.00 94.91           C
ATOM   1264  HD1 PHE A  97       5.898   2.704  -0.456  1.00 94.91           H
ATOM   1265  CD2 PHE A  97       4.732   3.976   2.409  1.00 94.91           C
ATOM   1266  HD2 PHE A  97       4.230   4.863   2.794  1.00 94.91           H
ATOM   1267  CE1 PHE A  97       5.999   1.716   1.485  1.00 94.91           C
ATOM   1268  HE1 PHE A  97       6.500   0.828   1.100  1.00 94.91           H
ATOM   1269  CE2 PHE A  97       5.073   2.915   3.289  1.00 94.91           C
ATOM   1270  HE2 PHE A  97       4.833   2.988   4.350  1.00 94.91           H
ATOM   1271  CZ  PHE A  97       5.699   1.808   2.809  1.00 94.91           C
ATOM   1272  HZ  PHE A  97       5.961   0.993   3.484  1.00 94.91           H
ATOM   1273  HN  PHE A  97       4.814   6.787  -1.484  1.00 94.91           H
ATOM   1274  N   LEU A  98       7.540   5.813  -0.258  1.00 96.05           N
ATOM   1275  CA  LEU A  98       8.924   5.400  -0.100  1.00 96.05           C
ATOM   1276  C   LEU A  98       9.694   6.489   0.649  1.00 96.05           C
ATOM   1277  O   LEU A  98      10.577   6.190   1.452  1.00 96.05           O
ATOM   1278  HA  LEU A  98       8.928   4.495   0.507  1.00 96.05           H
ATOM   1279  CB  LEU A  98       9.533   5.039  -1.456  1.00 96.05           C
ATOM   1280 1HB  LEU A  98       9.343   5.859  -2.148  1.00 96.05           H
ATOM   1281 2HB  LEU A  98      10.615   4.965  -1.339  1.00 96.05           H
ATOM   1282  CG  LEU A  98       9.029   3.743  -2.094  1.00 96.05           C
ATOM   1283  HG  LEU A  98       7.945   3.705  -1.981  1.00 96.05           H
ATOM   1284  CD1 LEU A  98       9.327   3.718  -3.595  1.00 96.05           C
ATOM   1285 1HD1 LEU A  98       8.832   4.561  -4.077  1.00 96.05           H
ATOM   1286 2HD1 LEU A  98      10.403   3.790  -3.753  1.00 96.05           H
ATOM   1287 3HD1 LEU A  98       8.958   2.787  -4.023  1.00 96.05           H
ATOM   1288  CD2 LEU A  98       9.601   2.519  -1.376  1.00 96.05           C
ATOM   1289 1HD2 LEU A  98      10.689   2.538  -1.437  1.00 96.05           H
ATOM   1290 2HD2 LEU A  98       9.295   2.536  -0.330  1.00 96.05           H
ATOM   1291 3HD2 LEU A  98       9.226   1.612  -1.850  1.00 96.05           H
ATOM   1292  HN  LEU A  98       7.210   5.833  -1.202  1.00 96.05           H
ATOM   1293  N   VAL A  99       9.331   7.731   0.361  1.00 96.34           N
ATOM   1294  CA  VAL A  99      10.018   8.867   0.951  1.00 96.34           C
ATOM   1295  C   VAL A  99       9.850   8.826   2.471  1.00 96.34           C
ATOM   1296  O   VAL A  99      10.595   9.480   3.200  1.00 96.34           O
ATOM   1297  HA  VAL A  99      11.078   8.771   0.713  1.00 96.34           H
ATOM   1298  CB  VAL A  99       9.508  10.168   0.328  1.00 96.34           C
ATOM   1299  HB  VAL A  99       8.419  10.152   0.364  1.00 96.34           H
ATOM   1300  CG1 VAL A  99       9.988  11.382   1.125  1.00 96.34           C
ATOM   1301 1HG1 VAL A  99       9.616  11.315   2.148  1.00 96.34           H
ATOM   1302 2HG1 VAL A  99      11.077  11.403   1.136  1.00 96.34           H
ATOM   1303 3HG1 VAL A  99       9.611  12.294   0.661  1.00 96.34           H
ATOM   1304  CG2 VAL A  99       9.929  10.274  -1.139  1.00 96.34           C
ATOM   1305 1HG2 VAL A  99      11.016  10.257  -1.208  1.00 96.34           H
ATOM   1306 2HG2 VAL A  99       9.516   9.434  -1.698  1.00 96.34           H
ATOM   1307 3HG2 VAL A  99       9.553  11.208  -1.558  1.00 96.34           H
ATOM   1308  HN  VAL A  99       8.585   7.965  -0.261  1.00 96.34           H
ATOM   1309  N   THR A 100       8.867   8.051   2.905  1.00 95.69           N
ATOM   1310  CA  THR A 100       8.551   7.965   4.321  1.00 95.69           C
ATOM   1311  C   THR A 100       9.419   6.902   4.997  1.00 95.69           C
ATOM   1312  O   THR A 100       9.565   6.898   6.218  1.00 95.69           O
ATOM   1313  HA  THR A 100       8.795   8.920   4.786  1.00 95.69           H
ATOM   1314  CB  THR A 100       7.050   7.699   4.456  1.00 95.69           C
ATOM   1315  HB  THR A 100       6.708   7.907   5.469  1.00 95.69           H
ATOM   1316  OG1 THR A 100       6.896   6.351   4.019  1.00 95.69           O
ATOM   1317  HG1 THR A 100       6.800   6.323   3.024  1.00 95.69           H
ATOM   1318  CG2 THR A 100       6.220   8.511   3.459  1.00 95.69           C
ATOM   1319 1HG2 THR A 100       6.517   8.252   2.443  1.00 95.69           H
ATOM   1320 2HG2 THR A 100       6.389   9.575   3.628  1.00 95.69           H
ATOM   1321 3HG2 THR A 100       5.163   8.285   3.598  1.00 95.69           H
ATOM   1322  HN  THR A 100       8.292   7.491   2.309  1.00 95.69           H
ATOM   1323  N   LEU A 101       9.974   6.025   4.173  1.00 95.58           N
ATOM   1324  CA  LEU A 101      10.670   4.856   4.682  1.00 95.58           C
ATOM   1325  C   LEU A 101      11.890   5.305   5.489  1.00 95.58           C
ATOM   1326  O   LEU A 101      12.178   4.749   6.548  1.00 95.58           O
ATOM   1327  HA  LEU A 101       9.987   4.334   5.351  1.00 95.58           H
ATOM   1328  CB  LEU A 101      11.008   3.894   3.541  1.00 95.58           C
ATOM   1329 1HB  LEU A 101      11.513   4.457   2.756  1.00 95.58           H
ATOM   1330 2HB  LEU A 101      11.720   3.157   3.912  1.00 95.58           H
ATOM   1331  CG  LEU A 101       9.825   3.151   2.917  1.00 95.58           C
ATOM   1332  HG  LEU A 101       9.180   3.883   2.432  1.00 95.58           H
ATOM   1333  CD1 LEU A 101      10.298   2.177   1.836  1.00 95.58           C
ATOM   1334 1HD1 LEU A 101      10.817   2.729   1.052  1.00 95.58           H
ATOM   1335 2HD1 LEU A 101      10.976   1.447   2.276  1.00 95.58           H
ATOM   1336 3HD1 LEU A 101       9.437   1.663   1.409  1.00 95.58           H
ATOM   1337  CD2 LEU A 101       8.989   2.453   3.991  1.00 95.58           C
ATOM   1338 1HD2 LEU A 101       9.610   1.734   4.526  1.00 95.58           H
ATOM   1339 2HD2 LEU A 101       8.605   3.194   4.692  1.00 95.58           H
ATOM   1340 3HD2 LEU A 101       8.154   1.933   3.521  1.00 95.58           H
ATOM   1341  HN  LEU A 101       9.953   6.103   3.176  1.00 95.58           H
ATOM   1342  N   PRO A 102      12.626   6.316   5.007  1.00 95.71           N
ATOM   1343  CA  PRO A 102      13.810   6.796   5.723  1.00 95.71           C
ATOM   1344  C   PRO A 102      13.506   7.141   7.172  1.00 95.71           C
ATOM   1345  O   PRO A 102      14.292   6.830   8.066  1.00 95.71           O
ATOM   1346  HA  PRO A 102      14.564   6.011   5.770  1.00 95.71           H
ATOM   1347  CB  PRO A 102      14.241   8.028   4.925  1.00 95.71           C
ATOM   1348 1HB  PRO A 102      13.794   8.940   5.321  1.00 95.71           H
ATOM   1349 2HB  PRO A 102      15.322   8.166   4.954  1.00 95.71           H
ATOM   1350  CG  PRO A 102      13.750   7.725   3.515  1.00 95.71           C
ATOM   1351 1HG  PRO A 102      13.662   8.630   2.914  1.00 95.71           H
ATOM   1352 2HG  PRO A 102      14.434   7.067   2.980  1.00 95.71           H
ATOM   1353  CD  PRO A 102      12.401   7.069   3.760  1.00 95.71           C
ATOM   1354 1HD  PRO A 102      11.607   7.807   3.876  1.00 95.71           H
ATOM   1355 2HD  PRO A 102      12.110   6.420   2.933  1.00 95.71           H
ATOM   1356  N   PHE A 103      12.362   7.781   7.368  1.00 95.04           N
ATOM   1357  CA  PHE A 103      11.972   8.228   8.694  1.00 95.04           C
ATOM   1358  C   PHE A 103      11.665   7.038   9.605  1.00 95.04           C
ATOM   1359  O   PHE A 103      12.014   7.048  10.785  1.00 95.04           O
ATOM   1360  HA  PHE A 103      12.810   8.791   9.105  1.00 95.04           H
ATOM   1361  CB  PHE A 103      10.704   9.068   8.528  1.00 95.04           C
ATOM   1362 1HB  PHE A 103       9.956   8.477   7.999  1.00 95.04           H
ATOM   1363 2HB  PHE A 103      10.296   9.290   9.514  1.00 95.04           H
ATOM   1364  CG  PHE A 103      10.922  10.381   7.774  1.00 95.04           C
ATOM   1365  CD1 PHE A 103      11.251  11.511   8.457  1.00 95.04           C
ATOM   1366  HD1 PHE A 103      11.359  11.480   9.541  1.00 95.04           H
ATOM   1367  CD2 PHE A 103      10.787  10.420   6.422  1.00 95.04           C
ATOM   1368  HD2 PHE A 103      10.524   9.515   5.874  1.00 95.04           H
ATOM   1369  CE1 PHE A 103      11.453  12.730   7.758  1.00 95.04           C
ATOM   1370  HE1 PHE A 103      11.716  13.635   8.305  1.00 95.04           H
ATOM   1371  CE2 PHE A 103      10.990  11.639   5.722  1.00 95.04           C
ATOM   1372  HE2 PHE A 103      10.881  11.669   4.638  1.00 95.04           H
ATOM   1373  CZ  PHE A 103      11.318  12.768   6.405  1.00 95.04           C
ATOM   1374  HZ  PHE A 103      11.474  13.704   5.868  1.00 95.04           H
ATOM   1375  HN  PHE A 103      11.710   7.994   6.641  1.00 95.04           H
ATOM   1376  N   TRP A 104      11.016   6.040   9.024  1.00 93.32           N
ATOM   1377  CA  TRP A 104      10.681   4.834   9.762  1.00 93.32           C
ATOM   1378  C   TRP A 104      11.988   4.148  10.166  1.00 93.32           C
ATOM   1379  O   TRP A 104      12.080   3.568  11.246  1.00 93.32           O
ATOM   1380  HA  TRP A 104      10.126   5.131  10.651  1.00 93.32           H
ATOM   1381  CB  TRP A 104       9.759   3.928   8.943  1.00 93.32           C
ATOM   1382 1HB  TRP A 104      10.116   3.899   7.914  1.00 93.32           H
ATOM   1383 2HB  TRP A 104       9.825   2.912   9.332  1.00 93.32           H
ATOM   1384  CG  TRP A 104       8.293   4.366   8.946  1.00 93.32           C
ATOM   1385  CD1 TRP A 104       7.548   4.762   7.905  1.00 93.32           C
ATOM   1386  HD1 TRP A 104       7.911   4.824   6.879  1.00 93.32           H
ATOM   1387  CD2 TRP A 104       7.420   4.437  10.093  1.00 93.32           C
ATOM   1388  NE1 TRP A 104       6.263   5.081   8.295  1.00 93.32           N
ATOM   1389  HE1 TRP A 104       5.526   5.401   7.700  1.00 93.32           H
ATOM   1390  CE2 TRP A 104       6.183   4.877   9.668  1.00 93.32           C
ATOM   1391  CE3 TRP A 104       7.666   4.138  11.444  1.00 93.32           C
ATOM   1392  HE3 TRP A 104       8.634   3.788  11.805  1.00 93.32           H
ATOM   1393  CZ2 TRP A 104       5.096   5.059  10.531  1.00 93.32           C
ATOM   1394  HZ2 TRP A 104       4.128   5.408  10.171  1.00 93.32           H
ATOM   1395  CZ3 TRP A 104       6.570   4.325  12.294  1.00 93.32           C
ATOM   1396  HZ3 TRP A 104       6.707   4.108  13.354  1.00 93.32           H
ATOM   1397  CH2 TRP A 104       5.318   4.768  11.882  1.00 93.32           C
ATOM   1398  HH2 TRP A 104       4.514   4.888  12.608  1.00 93.32           H
ATOM   1399  HN  TRP A 104      10.721   6.046   8.068  1.00 93.32           H
ATOM   1400  N   ALA A 105      12.965   4.238   9.276  1.00 94.88           N
ATOM   1401  CA  ALA A 105      14.243   3.584   9.500  1.00 94.88           C
ATOM   1402  C   ALA A 105      14.910   4.187  10.738  1.00 94.88           C
ATOM   1403  O   ALA A 105      15.397   3.459  11.602  1.00 94.88           O
ATOM   1404  HA  ALA A 105      14.048   2.527   9.682  1.00 94.88           H
ATOM   1405  CB  ALA A 105      15.111   3.716   8.247  1.00 94.88           C
ATOM   1406 1HB  ALA A 105      14.606   3.246   7.404  1.00 94.88           H
ATOM   1407 2HB  ALA A 105      15.277   4.771   8.030  1.00 94.88           H
ATOM   1408 3HB  ALA A 105      16.070   3.225   8.416  1.00 94.88           H
ATOM   1409  HN  ALA A 105      12.895   4.745   8.417  1.00 94.88           H
ATOM   1410  N   ILE A 106      14.911   5.511  10.784  1.00 94.36           N
ATOM   1411  CA  ILE A 106      15.536   6.221  11.887  1.00 94.36           C
ATOM   1412  C   ILE A 106      14.792   5.897  13.184  1.00 94.36           C
ATOM   1413  O   ILE A 106      15.415   5.653  14.217  1.00 94.36           O
ATOM   1414  HA  ILE A 106      16.559   5.853  11.974  1.00 94.36           H
ATOM   1415  CB  ILE A 106      15.618   7.718  11.583  1.00 94.36           C
ATOM   1416  HB  ILE A 106      14.641   8.049  11.230  1.00 94.36           H
ATOM   1417  CG1 ILE A 106      16.621   7.996  10.462  1.00 94.36           C
ATOM   1418 1HG1 ILE A 106      17.637   7.888  10.843  1.00 94.36           H
ATOM   1419 2HG1 ILE A 106      16.499   7.259   9.668  1.00 94.36           H
ATOM   1420  CG2 ILE A 106      15.935   8.518  12.848  1.00 94.36           C
ATOM   1421 1HG2 ILE A 106      15.152   8.354  13.588  1.00 94.36           H
ATOM   1422 2HG2 ILE A 106      16.893   8.191  13.254  1.00 94.36           H
ATOM   1423 3HG2 ILE A 106      15.988   9.579  12.603  1.00 94.36           H
ATOM   1424  CD1 ILE A 106      16.432   9.404   9.893  1.00 94.36           C
ATOM   1425 1HD1 ILE A 106      15.423   9.500   9.491  1.00 94.36           H
ATOM   1426 2HD1 ILE A 106      16.580  10.138  10.684  1.00 94.36           H
ATOM   1427 3HD1 ILE A 106      17.158   9.575   9.098  1.00 94.36           H
ATOM   1428  HN  ILE A 106      14.495   6.095  10.088  1.00 94.36           H
ATOM   1429  N   ALA A 107      13.471   5.904  13.089  1.00 93.13           N
ATOM   1430  CA  ALA A 107      12.635   5.710  14.261  1.00 93.13           C
ATOM   1431  C   ALA A 107      12.866   4.305  14.821  1.00 93.13           C
ATOM   1432  O   ALA A 107      12.808   4.098  16.032  1.00 93.13           O
ATOM   1433  HA  ALA A 107      12.936   6.444  15.009  1.00 93.13           H
ATOM   1434  CB  ALA A 107      11.171   5.957  13.891  1.00 93.13           C
ATOM   1435 1HB  ALA A 107      11.055   6.978  13.527  1.00 93.13           H
ATOM   1436 2HB  ALA A 107      10.871   5.257  13.111  1.00 93.13           H
ATOM   1437 3HB  ALA A 107      10.544   5.812  14.771  1.00 93.13           H
ATOM   1438  HN  ALA A 107      12.973   6.039  12.232  1.00 93.13           H
ATOM   1439  N   ALA A 108      13.123   3.376  13.912  1.00 92.70           N
ATOM   1440  CA  ALA A 108      13.330   1.990  14.297  1.00 92.70           C
ATOM   1441  C   ALA A 108      14.730   1.835  14.894  1.00 92.70           C
ATOM   1442  O   ALA A 108      14.938   1.025  15.796  1.00 92.70           O
ATOM   1443  HA  ALA A 108      12.590   1.743  15.058  1.00 92.70           H
ATOM   1444  CB  ALA A 108      13.111   1.085  13.083  1.00 92.70           C
ATOM   1445 1HB  ALA A 108      12.093   1.211  12.715  1.00 92.70           H
ATOM   1446 2HB  ALA A 108      13.817   1.353  12.297  1.00 92.70           H
ATOM   1447 3HB  ALA A 108      13.266   0.046  13.372  1.00 92.70           H
ATOM   1448  HN  ALA A 108      13.191   3.557  12.931  1.00 92.70           H
ATOM   1449  N   ALA A 109      15.655   2.625  14.368  1.00 92.35           N
ATOM   1450  CA  ALA A 109      17.051   2.500  14.750  1.00 92.35           C
ATOM   1451  C   ALA A 109      17.221   2.959  16.199  1.00 92.35           C
ATOM   1452  O   ALA A 109      18.053   2.422  16.930  1.00 92.35           O
ATOM   1453  HA  ALA A 109      17.323   1.447  14.676  1.00 92.35           H
ATOM   1454  CB  ALA A 109      17.919   3.303  13.779  1.00 92.35           C
ATOM   1455 1HB  ALA A 109      17.784   2.919  12.768  1.00 92.35           H
ATOM   1456 2HB  ALA A 109      17.626   4.352  13.811  1.00 92.35           H
ATOM   1457 3HB  ALA A 109      18.967   3.209  14.066  1.00 92.35           H
ATOM   1458  HN  ALA A 109      15.463   3.337  13.693  1.00 92.35           H
ATOM   1459  N   ASP A 110      16.420   3.946  16.573  1.00 88.35           N
ATOM   1460  CA  ASP A 110      16.559   4.569  17.878  1.00 88.35           C
ATOM   1461  C   ASP A 110      15.176   4.965  18.399  1.00 88.35           C
ATOM   1462  O   ASP A 110      14.501   4.166  19.047  1.00 88.35           O
ATOM   1463  HA  ASP A 110      17.042   3.819  18.504  1.00 88.35           H
ATOM   1464  CB  ASP A 110      17.413   5.836  17.795  1.00 88.35           C
ATOM   1465 1HB  ASP A 110      18.389   5.595  17.374  1.00 88.35           H
ATOM   1466 2HB  ASP A 110      16.943   6.552  17.120  1.00 88.35           H
ATOM   1467  CG  ASP A 110      17.589   6.470  19.176  1.00 88.35           C
ATOM   1468  OD1 ASP A 110      17.238   5.787  20.162  1.00 88.35           O
ATOM   1469  OD2 ASP A 110      18.071   7.623  19.214  1.00 88.35           O
ATOM   1470  HN  ASP A 110      15.689   4.318  16.002  1.00 88.35           H
ATOM   1471  N   GLN A 111      14.794   6.197  18.096  1.00 89.16           N
ATOM   1472  CA  GLN A 111      13.503   6.707  18.525  1.00 89.16           C
ATOM   1473  C   GLN A 111      13.015   7.792  17.563  1.00 89.16           C
ATOM   1474  O   GLN A 111      13.761   8.234  16.690  1.00 89.16           O
ATOM   1475  HA  GLN A 111      12.828   5.852  18.492  1.00 89.16           H
ATOM   1476  CB  GLN A 111      13.572   7.237  19.959  1.00 89.16           C
ATOM   1477 1HB  GLN A 111      12.586   7.579  20.271  1.00 89.16           H
ATOM   1478 2HB  GLN A 111      13.859   6.431  20.635  1.00 89.16           H
ATOM   1479  CG  GLN A 111      14.576   8.386  20.071  1.00 89.16           C
ATOM   1480 1HG  GLN A 111      15.565   8.041  19.769  1.00 89.16           H
ATOM   1481 2HG  GLN A 111      14.295   9.187  19.388  1.00 89.16           H
ATOM   1482  CD  GLN A 111      14.634   8.925  21.502  1.00 89.16           C
ATOM   1483  OE1 GLN A 111      13.628   9.084  22.174  1.00 89.16           O
ATOM   1484  NE2 GLN A 111      15.864   9.197  21.928  1.00 89.16           N
ATOM   1485 1HE2 GLN A 111      16.647   9.044  21.326  1.00 89.16           H
ATOM   1486 2HE2 GLN A 111      16.006   9.554  22.851  1.00 89.16           H
ATOM   1487  HN  GLN A 111      15.349   6.840  17.569  1.00 89.16           H
ATOM   1488  N   TRP A 112      11.766   8.189  17.754  1.00 91.65           N
ATOM   1489  CA  TRP A 112      11.169   9.214  16.915  1.00 91.65           C
ATOM   1490  C   TRP A 112      11.764  10.564  17.322  1.00 91.65           C
ATOM   1491  O   TRP A 112      11.440  11.094  18.384  1.00 91.65           O
ATOM   1492  HA  TRP A 112      11.428   8.990  15.880  1.00 91.65           H
ATOM   1493  CB  TRP A 112       9.643   9.181  17.009  1.00 91.65           C
ATOM   1494 1HB  TRP A 112       9.301   8.160  16.839  1.00 91.65           H
ATOM   1495 2HB  TRP A 112       9.345   9.452  18.022  1.00 91.65           H
ATOM   1496  CG  TRP A 112       8.937  10.110  16.020  1.00 91.65           C
ATOM   1497  CD1 TRP A 112       8.515  11.366  16.224  1.00 91.65           C
ATOM   1498  HD1 TRP A 112       8.627  11.905  17.165  1.00 91.65           H
ATOM   1499  CD2 TRP A 112       8.587   9.806  14.653  1.00 91.65           C
ATOM   1500  NE1 TRP A 112       7.920  11.890  15.095  1.00 91.65           N
ATOM   1501  HE1 TRP A 112       7.529  12.805  15.002  1.00 91.65           H
ATOM   1502  CE2 TRP A 112       7.966  10.911  14.109  1.00 91.65           C
ATOM   1503  CE3 TRP A 112       8.789   8.635  13.902  1.00 91.65           C
ATOM   1504  HE3 TRP A 112       9.277   7.749  14.308  1.00 91.65           H
ATOM   1505  CZ2 TRP A 112       7.495  10.955  12.791  1.00 91.65           C
ATOM   1506  HZ2 TRP A 112       7.008  11.841  12.384  1.00 91.65           H
ATOM   1507  CZ3 TRP A 112       8.313   8.694  12.586  1.00 91.65           C
ATOM   1508  HZ3 TRP A 112       8.444   7.812  11.960  1.00 91.65           H
ATOM   1509  CH2 TRP A 112       7.685   9.799  12.024  1.00 91.65           C
ATOM   1510  HH2 TRP A 112       7.343   9.767  10.989  1.00 91.65           H
ATOM   1511  HN  TRP A 112      11.166   7.824  18.466  1.00 91.65           H
ATOM   1512  N   LYS A 113      12.623  11.082  16.456  1.00 92.04           N
ATOM   1513  CA  LYS A 113      13.360  12.295  16.767  1.00 92.04           C
ATOM   1514  C   LYS A 113      12.658  13.492  16.124  1.00 92.04           C
ATOM   1515  O   LYS A 113      13.131  14.623  16.228  1.00 92.04           O
ATOM   1516  HA  LYS A 113      13.337  12.422  17.850  1.00 92.04           H
ATOM   1517  CB  LYS A 113      14.827  12.149  16.359  1.00 92.04           C
ATOM   1518 1HB  LYS A 113      14.892  11.928  15.294  1.00 92.04           H
ATOM   1519 2HB  LYS A 113      15.348  13.093  16.520  1.00 92.04           H
ATOM   1520  CG  LYS A 113      15.512  11.039  17.159  1.00 92.04           C
ATOM   1521 1HG  LYS A 113      15.460  11.268  18.223  1.00 92.04           H
ATOM   1522 2HG  LYS A 113      14.982  10.098  17.009  1.00 92.04           H
ATOM   1523  CD  LYS A 113      16.974  10.881  16.736  1.00 92.04           C
ATOM   1524 1HD  LYS A 113      17.028  10.692  15.664  1.00 92.04           H
ATOM   1525 2HD  LYS A 113      17.513  11.809  16.924  1.00 92.04           H
ATOM   1526  CE  LYS A 113      17.642   9.733  17.496  1.00 92.04           C
ATOM   1527 1HE  LYS A 113      17.586   9.918  18.569  1.00 92.04           H
ATOM   1528 2HE  LYS A 113      17.109   8.802  17.304  1.00 92.04           H
ATOM   1529  NZ  LYS A 113      19.057   9.594  17.084  1.00 92.04           N
ATOM   1530 1HZ  LYS A 113      19.480   8.820  17.584  1.00 92.04           H
ATOM   1531 2HZ  LYS A 113      19.103   9.419  16.087  1.00 92.04           H
ATOM   1532 3HZ  LYS A 113      19.558  10.449  17.301  1.00 92.04           H
ATOM   1533  HN  LYS A 113      12.817  10.688  15.558  1.00 92.04           H
ATOM   1534  N   PHE A 114      11.541  13.203  15.473  1.00 93.67           N
ATOM   1535  CA  PHE A 114      10.890  14.191  14.629  1.00 93.67           C
ATOM   1536  C   PHE A 114       9.660  14.779  15.324  1.00 93.67           C
ATOM   1537  O   PHE A 114       9.206  14.255  16.340  1.00 93.67           O
ATOM   1538  HA  PHE A 114      11.613  14.984  14.442  1.00 93.67           H
ATOM   1539  CB  PHE A 114      10.445  13.468  13.356  1.00 93.67           C
ATOM   1540 1HB  PHE A 114       9.625  12.794  13.601  1.00 93.67           H
ATOM   1541 2HB  PHE A 114      10.054  14.203  12.651  1.00 93.67           H
ATOM   1542  CG  PHE A 114      11.557  12.670  12.673  1.00 93.67           C
ATOM   1543  CD1 PHE A 114      12.510  13.314  11.948  1.00 93.67           C
ATOM   1544  HD1 PHE A 114      12.482  14.399  11.853  1.00 93.67           H
ATOM   1545  CD2 PHE A 114      11.592  11.315  12.791  1.00 93.67           C
ATOM   1546  HD2 PHE A 114      10.828  10.799  13.373  1.00 93.67           H
ATOM   1547  CE1 PHE A 114      13.542  12.572  11.314  1.00 93.67           C
ATOM   1548  HE1 PHE A 114      14.306  13.089  10.733  1.00 93.67           H
ATOM   1549  CE2 PHE A 114      12.624  10.574  12.158  1.00 93.67           C
ATOM   1550  HE2 PHE A 114      12.652   9.488  12.253  1.00 93.67           H
ATOM   1551  CZ  PHE A 114      13.577  11.218  11.433  1.00 93.67           C
ATOM   1552  HZ  PHE A 114      14.370  10.649  10.946  1.00 93.67           H
ATOM   1553  HN  PHE A 114      11.083  12.315  15.514  1.00 93.67           H
ATOM   1554  N   GLN A 115       9.155  15.860  14.748  1.00 93.95           N
ATOM   1555  CA  GLN A 115       8.005  16.543  15.315  1.00 93.95           C
ATOM   1556  C   GLN A 115       6.729  15.737  15.060  1.00 93.95           C
ATOM   1557  O   GLN A 115       6.721  14.828  14.231  1.00 93.95           O
ATOM   1558  HA  GLN A 115       8.200  16.597  16.386  1.00 93.95           H
ATOM   1559  CB  GLN A 115       7.878  17.961  14.756  1.00 93.95           C
ATOM   1560 1HB  GLN A 115       7.877  17.928  13.667  1.00 93.95           H
ATOM   1561 2HB  GLN A 115       6.925  18.393  15.063  1.00 93.95           H
ATOM   1562  CG  GLN A 115       9.026  18.847  15.244  1.00 93.95           C
ATOM   1563 1HG  GLN A 115       9.150  18.729  16.320  1.00 93.95           H
ATOM   1564 2HG  GLN A 115       9.959  18.528  14.779  1.00 93.95           H
ATOM   1565  CD  GLN A 115       8.763  20.318  14.913  1.00 93.95           C
ATOM   1566  OE1 GLN A 115       7.870  20.660  14.156  1.00 93.95           O
ATOM   1567  NE2 GLN A 115       9.587  21.165  15.522  1.00 93.95           N
ATOM   1568 1HE2 GLN A 115      10.300  20.818  16.132  1.00 93.95           H
ATOM   1569 2HE2 GLN A 115       9.495  22.149  15.370  1.00 93.95           H
ATOM   1570  HN  GLN A 115       9.517  16.268  13.910  1.00 93.95           H
ATOM   1571  N   THR A 116       5.683  16.099  15.787  1.00 93.92           N
ATOM   1572  CA  THR A 116       4.419  15.389  15.685  1.00 93.92           C
ATOM   1573  C   THR A 116       3.866  15.485  14.262  1.00 93.92           C
ATOM   1574  O   THR A 116       3.263  14.537  13.762  1.00 93.92           O
ATOM   1575  HA  THR A 116       4.601  14.333  15.887  1.00 93.92           H
ATOM   1576  CB  THR A 116       3.472  15.956  16.745  1.00 93.92           C
ATOM   1577  HB  THR A 116       3.102  16.938  16.451  1.00 93.92           H
ATOM   1578  OG1 THR A 116       4.236  15.920  17.948  1.00 93.92           O
ATOM   1579  HG1 THR A 116       3.811  16.503  18.640  1.00 93.92           H
ATOM   1580  CG2 THR A 116       2.288  15.029  17.028  1.00 93.92           C
ATOM   1581 1HG2 THR A 116       2.657  14.068  17.387  1.00 93.92           H
ATOM   1582 2HG2 THR A 116       1.716  14.880  16.112  1.00 93.92           H
ATOM   1583 3HG2 THR A 116       1.648  15.478  17.787  1.00 93.92           H
ATOM   1584  HN  THR A 116       5.688  16.861  16.434  1.00 93.92           H
ATOM   1585  N   PHE A 117       4.091  16.639  13.651  1.00 95.04           N
ATOM   1586  CA  PHE A 117       3.624  16.870  12.294  1.00 95.04           C
ATOM   1587  C   PHE A 117       4.113  15.770  11.351  1.00 95.04           C
ATOM   1588  O   PHE A 117       3.335  15.228  10.567  1.00 95.04           O
ATOM   1589  HA  PHE A 117       2.534  16.865  12.322  1.00 95.04           H
ATOM   1590  CB  PHE A 117       4.209  18.210  11.842  1.00 95.04           C
ATOM   1591 1HB  PHE A 117       3.820  19.000  12.485  1.00 95.04           H
ATOM   1592 2HB  PHE A 117       5.290  18.188  11.982  1.00 95.04           H
ATOM   1593  CG  PHE A 117       3.905  18.562  10.385  1.00 95.04           C
ATOM   1594  CD1 PHE A 117       4.877  18.447   9.440  1.00 95.04           C
ATOM   1595  HD1 PHE A 117       5.872  18.104   9.722  1.00 95.04           H
ATOM   1596  CD2 PHE A 117       2.662  18.990  10.034  1.00 95.04           C
ATOM   1597  HD2 PHE A 117       1.884  19.082  10.791  1.00 95.04           H
ATOM   1598  CE1 PHE A 117       4.594  18.774   8.088  1.00 95.04           C
ATOM   1599  HE1 PHE A 117       5.373  18.682   7.331  1.00 95.04           H
ATOM   1600  CE2 PHE A 117       2.380  19.316   8.681  1.00 95.04           C
ATOM   1601  HE2 PHE A 117       1.384  19.659   8.400  1.00 95.04           H
ATOM   1602  CZ  PHE A 117       3.352  19.201   7.737  1.00 95.04           C
ATOM   1603  HZ  PHE A 117       3.135  19.452   6.698  1.00 95.04           H
ATOM   1604  HN  PHE A 117       4.581  17.405  14.065  1.00 95.04           H
ATOM   1605  N   MET A 118       5.399  15.471  11.457  1.00 94.85           N
ATOM   1606  CA  MET A 118       6.007  14.464  10.604  1.00 94.85           C
ATOM   1607  C   MET A 118       5.392  13.087  10.858  1.00 94.85           C
ATOM   1608  O   MET A 118       5.249  12.287   9.934  1.00 94.85           O
ATOM   1609  HA  MET A 118       5.798  14.781   9.582  1.00 94.85           H
ATOM   1610  CB  MET A 118       7.513  14.409  10.872  1.00 94.85           C
ATOM   1611 1HB  MET A 118       7.917  15.420  10.907  1.00 94.85           H
ATOM   1612 2HB  MET A 118       7.695  13.959  11.848  1.00 94.85           H
ATOM   1613  CG  MET A 118       8.233  13.603   9.790  1.00 94.85           C
ATOM   1614 1HG  MET A 118       9.300  13.557  10.008  1.00 94.85           H
ATOM   1615 2HG  MET A 118       7.865  12.577   9.783  1.00 94.85           H
ATOM   1616  SD  MET A 118       7.970  14.354   8.192  1.00 94.85           S
ATOM   1617  CE  MET A 118       8.946  15.837   8.383  1.00 94.85           C
ATOM   1618 1HE  MET A 118       8.558  16.422   9.217  1.00 94.85           H
ATOM   1619 2HE  MET A 118       9.983  15.566   8.580  1.00 94.85           H
ATOM   1620 3HE  MET A 118       8.892  16.427   7.469  1.00 94.85           H
ATOM   1621  HN  MET A 118       6.022  15.904  12.110  1.00 94.85           H
ATOM   1622  N   CYS A 119       5.044  12.852  12.115  1.00 93.53           N
ATOM   1623  CA  CYS A 119       4.443  11.587  12.501  1.00 93.53           C
ATOM   1624  C   CYS A 119       3.110  11.444  11.764  1.00 93.53           C
ATOM   1625  O   CYS A 119       2.816  10.389  11.203  1.00 93.53           O
ATOM   1626  HA  CYS A 119       5.139  10.804  12.197  1.00 93.53           H
ATOM   1627  CB  CYS A 119       4.271  11.481  14.017  1.00 93.53           C
ATOM   1628 1HB  CYS A 119       5.247  11.472  14.502  1.00 93.53           H
ATOM   1629 2HB  CYS A 119       3.738  12.355  14.392  1.00 93.53           H
ATOM   1630  SG  CYS A 119       3.349   9.958  14.438  1.00 93.53           S
ATOM   1631  HN  CYS A 119       5.167  13.506  12.861  1.00 93.53           H
ATOM   1632  N   LYS A 120       2.338  12.521  11.789  1.00 94.65           N
ATOM   1633  CA  LYS A 120       1.040  12.526  11.137  1.00 94.65           C
ATOM   1634  C   LYS A 120       1.218  12.199   9.653  1.00 94.65           C
ATOM   1635  O   LYS A 120       0.524  11.336   9.116  1.00 94.65           O
ATOM   1636  HA  LYS A 120       0.441  11.739  11.594  1.00 94.65           H
ATOM   1637  CB  LYS A 120       0.318  13.851  11.392  1.00 94.65           C
ATOM   1638 1HB  LYS A 120       0.972  14.682  11.131  1.00 94.65           H
ATOM   1639 2HB  LYS A 120      -0.559  13.921  10.747  1.00 94.65           H
ATOM   1640  CG  LYS A 120      -0.109  13.969  12.856  1.00 94.65           C
ATOM   1641 1HG  LYS A 120      -0.755  13.131  13.120  1.00 94.65           H
ATOM   1642 2HG  LYS A 120       0.768  13.910  13.500  1.00 94.65           H
ATOM   1643  CD  LYS A 120      -0.846  15.286  13.108  1.00 94.65           C
ATOM   1644 1HD  LYS A 120      -0.173  16.124  12.923  1.00 94.65           H
ATOM   1645 2HD  LYS A 120      -1.675  15.383  12.407  1.00 94.65           H
ATOM   1646  CE  LYS A 120      -1.372  15.355  14.543  1.00 94.65           C
ATOM   1647 1HE  LYS A 120      -1.560  14.348  14.916  1.00 94.65           H
ATOM   1648 2HE  LYS A 120      -0.618  15.800  15.192  1.00 94.65           H
ATOM   1649  NZ  LYS A 120      -2.618  16.152  14.600  1.00 94.65           N
ATOM   1650 1HZ  LYS A 120      -2.933  16.217  15.562  1.00 94.65           H
ATOM   1651 2HZ  LYS A 120      -2.440  17.083  14.239  1.00 94.65           H
ATOM   1652 3HZ  LYS A 120      -3.333  15.702  14.040  1.00 94.65           H
ATOM   1653  HN  LYS A 120       2.587  13.376  12.243  1.00 94.65           H
ATOM   1654  N   VAL A 121       2.151  12.905   9.032  1.00 94.69           N
ATOM   1655  CA  VAL A 121       2.356  12.778   7.599  1.00 94.69           C
ATOM   1656  C   VAL A 121       2.784  11.346   7.273  1.00 94.69           C
ATOM   1657  O   VAL A 121       2.222  10.714   6.380  1.00 94.69           O
ATOM   1658  HA  VAL A 121       1.402  12.979   7.111  1.00 94.69           H
ATOM   1659  CB  VAL A 121       3.362  13.826   7.119  1.00 94.69           C
ATOM   1660  HB  VAL A 121       4.251  13.749   7.746  1.00 94.69           H
ATOM   1661  CG1 VAL A 121       3.783  13.560   5.673  1.00 94.69           C
ATOM   1662 1HG1 VAL A 121       4.245  12.575   5.604  1.00 94.69           H
ATOM   1663 2HG1 VAL A 121       2.907  13.597   5.026  1.00 94.69           H
ATOM   1664 3HG1 VAL A 121       4.499  14.320   5.357  1.00 94.69           H
ATOM   1665  CG2 VAL A 121       2.798  15.240   7.275  1.00 94.69           C
ATOM   1666 1HG2 VAL A 121       1.887  15.334   6.684  1.00 94.69           H
ATOM   1667 2HG2 VAL A 121       2.571  15.427   8.325  1.00 94.69           H
ATOM   1668 3HG2 VAL A 121       3.533  15.965   6.927  1.00 94.69           H
ATOM   1669  HN  VAL A 121       2.760  13.552   9.490  1.00 94.69           H
ATOM   1670  N   VAL A 122       3.775  10.875   8.016  1.00 93.29           N
ATOM   1671  CA  VAL A 122       4.420   9.614   7.691  1.00 93.29           C
ATOM   1672  C   VAL A 122       3.395   8.483   7.786  1.00 93.29           C
ATOM   1673  O   VAL A 122       3.346   7.610   6.921  1.00 93.29           O
ATOM   1674  HA  VAL A 122       4.774   9.681   6.662  1.00 93.29           H
ATOM   1675  CB  VAL A 122       5.634   9.399   8.597  1.00 93.29           C
ATOM   1676  HB  VAL A 122       5.336   9.633   9.619  1.00 93.29           H
ATOM   1677  CG1 VAL A 122       6.091   7.939   8.563  1.00 93.29           C
ATOM   1678 1HG1 VAL A 122       5.280   7.297   8.907  1.00 93.29           H
ATOM   1679 2HG1 VAL A 122       6.363   7.667   7.543  1.00 93.29           H
ATOM   1680 3HG1 VAL A 122       6.955   7.814   9.216  1.00 93.29           H
ATOM   1681  CG2 VAL A 122       6.778  10.340   8.214  1.00 93.29           C
ATOM   1682 1HG2 VAL A 122       7.074  10.152   7.182  1.00 93.29           H
ATOM   1683 2HG2 VAL A 122       6.446  11.374   8.313  1.00 93.29           H
ATOM   1684 3HG2 VAL A 122       7.628  10.166   8.873  1.00 93.29           H
ATOM   1685  HN  VAL A 122       4.137  11.339   8.825  1.00 93.29           H
ATOM   1686  N   ASN A 123       2.601   8.534   8.846  1.00 92.04           N
ATOM   1687  CA  ASN A 123       1.584   7.521   9.069  1.00 92.04           C
ATOM   1688  C   ASN A 123       0.552   7.583   7.940  1.00 92.04           C
ATOM   1689  O   ASN A 123       0.102   6.549   7.448  1.00 92.04           O
ATOM   1690  HA  ASN A 123       2.122   6.573   9.089  1.00 92.04           H
ATOM   1691  CB  ASN A 123       0.852   7.756  10.391  1.00 92.04           C
ATOM   1692 1HB  ASN A 123       0.751   8.827  10.570  1.00 92.04           H
ATOM   1693 2HB  ASN A 123      -0.157   7.347  10.331  1.00 92.04           H
ATOM   1694  CG  ASN A 123       1.602   7.107  11.556  1.00 92.04           C
ATOM   1695  OD1 ASN A 123       2.424   6.223  11.383  1.00 92.04           O
ATOM   1696  ND2 ASN A 123       1.275   7.595  12.750  1.00 92.04           N
ATOM   1697 1HD2 ASN A 123       0.591   8.322  12.822  1.00 92.04           H
ATOM   1698 2HD2 ASN A 123       1.711   7.235  13.574  1.00 92.04           H
ATOM   1699  HN  ASN A 123       2.644   9.250   9.543  1.00 92.04           H
ATOM   1700  N   SER A 124       0.208   8.805   7.563  1.00 93.26           N
ATOM   1701  CA  SER A 124      -0.890   9.021   6.636  1.00 93.26           C
ATOM   1702  C   SER A 124      -0.470   8.607   5.224  1.00 93.26           C
ATOM   1703  O   SER A 124      -1.269   8.048   4.474  1.00 93.26           O
ATOM   1704  HA  SER A 124      -1.700   8.387   6.995  1.00 93.26           H
ATOM   1705  CB  SER A 124      -1.342  10.483   6.648  1.00 93.26           C
ATOM   1706 1HB  SER A 124      -0.537  11.115   6.273  1.00 93.26           H
ATOM   1707 2HB  SER A 124      -2.186  10.607   5.970  1.00 93.26           H
ATOM   1708  OG  SER A 124      -1.715  10.915   7.953  1.00 93.26           O
ATOM   1709  HG  SER A 124      -1.079  11.615   8.277  1.00 93.26           H
ATOM   1710  HN  SER A 124       0.663   9.637   7.880  1.00 93.26           H
ATOM   1711  N   MET A 125       0.782   8.898   4.904  1.00 93.10           N
ATOM   1712  CA  MET A 125       1.270   8.714   3.547  1.00 93.10           C
ATOM   1713  C   MET A 125       1.215   7.240   3.140  1.00 93.10           C
ATOM   1714  O   MET A 125       0.905   6.920   1.994  1.00 93.10           O
ATOM   1715  HA  MET A 125       0.603   9.298   2.914  1.00 93.10           H
ATOM   1716  CB  MET A 125       2.712   9.216   3.451  1.00 93.10           C
ATOM   1717 1HB  MET A 125       3.268   8.910   4.337  1.00 93.10           H
ATOM   1718 2HB  MET A 125       3.204   8.758   2.592  1.00 93.10           H
ATOM   1719  CG  MET A 125       2.754  10.740   3.317  1.00 93.10           C
ATOM   1720 1HG  MET A 125       2.227  11.201   4.152  1.00 93.10           H
ATOM   1721 2HG  MET A 125       3.786  11.088   3.361  1.00 93.10           H
ATOM   1722  SD  MET A 125       2.007  11.238   1.775  1.00 93.10           S
ATOM   1723  CE  MET A 125       1.709  12.964   2.118  1.00 93.10           C
ATOM   1724 1HE  MET A 125       1.048  13.054   2.980  1.00 93.10           H
ATOM   1725 2HE  MET A 125       2.656  13.461   2.333  1.00 93.10           H
ATOM   1726 3HE  MET A 125       1.242  13.432   1.251  1.00 93.10           H
ATOM   1727  HN  MET A 125       1.457   9.253   5.551  1.00 93.10           H
ATOM   1728  N   TYR A 126       1.519   6.381   4.102  1.00 86.14           N
ATOM   1729  CA  TYR A 126       1.467   4.948   3.871  1.00 86.14           C
ATOM   1730  C   TYR A 126       0.053   4.506   3.488  1.00 86.14           C
ATOM   1731  O   TYR A 126      -0.129   3.749   2.535  1.00 86.14           O
ATOM   1732  HA  TYR A 126       2.146   4.714   3.051  1.00 86.14           H
ATOM   1733  CB  TYR A 126       1.852   4.292   5.198  1.00 86.14           C
ATOM   1734 1HB  TYR A 126       2.909   4.476   5.390  1.00 86.14           H
ATOM   1735 2HB  TYR A 126       1.294   4.769   6.003  1.00 86.14           H
ATOM   1736  CG  TYR A 126       1.596   2.784   5.244  1.00 86.14           C
ATOM   1737  CD1 TYR A 126       0.783   2.251   6.223  1.00 86.14           C
ATOM   1738  HD1 TYR A 126       0.322   2.905   6.964  1.00 86.14           H
ATOM   1739  CD2 TYR A 126       2.179   1.956   4.306  1.00 86.14           C
ATOM   1740  HD2 TYR A 126       2.822   2.377   3.532  1.00 86.14           H
ATOM   1741  CE1 TYR A 126       0.542   0.832   6.267  1.00 86.14           C
ATOM   1742  HE1 TYR A 126      -0.098   0.399   7.035  1.00 86.14           H
ATOM   1743  CE2 TYR A 126       1.939   0.537   4.349  1.00 86.14           C
ATOM   1744  HE2 TYR A 126       2.393  -0.128   3.615  1.00 86.14           H
ATOM   1745  CZ  TYR A 126       1.132   0.045   5.327  1.00 86.14           C
ATOM   1746  OH  TYR A 126       0.904  -1.295   5.368  1.00 86.14           O
ATOM   1747  HH  TYR A 126       0.461  -1.540   6.230  1.00 86.14           H
ATOM   1748  HN  TYR A 126       1.798   6.650   5.024  1.00 86.14           H
ATOM   1749  N   LYS A 127      -0.913   4.997   4.251  1.00 87.18           N
ATOM   1750  CA  LYS A 127      -2.297   4.605   4.051  1.00 87.18           C
ATOM   1751  C   LYS A 127      -2.790   5.154   2.710  1.00 87.18           C
ATOM   1752  O   LYS A 127      -3.558   4.496   2.011  1.00 87.18           O
ATOM   1753  HA  LYS A 127      -2.326   3.516   4.009  1.00 87.18           H
ATOM   1754  CB  LYS A 127      -3.154   5.034   5.243  1.00 87.18           C
ATOM   1755 1HB  LYS A 127      -2.963   6.082   5.475  1.00 87.18           H
ATOM   1756 2HB  LYS A 127      -4.210   4.953   4.985  1.00 87.18           H
ATOM   1757  CG  LYS A 127      -2.856   4.173   6.472  1.00 87.18           C
ATOM   1758 1HG  LYS A 127      -1.782   4.158   6.658  1.00 87.18           H
ATOM   1759 2HG  LYS A 127      -3.326   4.612   7.351  1.00 87.18           H
ATOM   1760  CD  LYS A 127      -3.364   2.743   6.275  1.00 87.18           C
ATOM   1761 1HD  LYS A 127      -4.450   2.749   6.181  1.00 87.18           H
ATOM   1762 2HD  LYS A 127      -2.966   2.337   5.345  1.00 87.18           H
ATOM   1763  CE  LYS A 127      -2.952   1.849   7.446  1.00 87.18           C
ATOM   1764 1HE  LYS A 127      -1.892   1.985   7.660  1.00 87.18           H
ATOM   1765 2HE  LYS A 127      -3.499   2.139   8.343  1.00 87.18           H
ATOM   1766  NZ  LYS A 127      -3.222   0.427   7.133  1.00 87.18           N
ATOM   1767 1HZ  LYS A 127      -2.998  -0.145   7.939  1.00 87.18           H
ATOM   1768 2HZ  LYS A 127      -4.202   0.313   6.899  1.00 87.18           H
ATOM   1769 3HZ  LYS A 127      -2.652   0.141   6.345  1.00 87.18           H
ATOM   1770  HN  LYS A 127      -0.762   5.650   4.993  1.00 87.18           H
ATOM   1771  N   MET A 128      -2.327   6.354   2.393  1.00 91.74           N
ATOM   1772  CA  MET A 128      -2.697   6.991   1.141  1.00 91.74           C
ATOM   1773  C   MET A 128      -2.229   6.162  -0.057  1.00 91.74           C
ATOM   1774  O   MET A 128      -2.998   5.918  -0.986  1.00 91.74           O
ATOM   1775  HA  MET A 128      -3.785   7.047   1.150  1.00 91.74           H
ATOM   1776  CB  MET A 128      -2.070   8.385   1.072  1.00 91.74           C
ATOM   1777 1HB  MET A 128      -2.310   8.941   1.979  1.00 91.74           H
ATOM   1778 2HB  MET A 128      -0.984   8.298   1.031  1.00 91.74           H
ATOM   1779  CG  MET A 128      -2.572   9.153  -0.152  1.00 91.74           C
ATOM   1780 1HG  MET A 128      -2.343   8.597  -1.060  1.00 91.74           H
ATOM   1781 2HG  MET A 128      -3.656   9.257  -0.106  1.00 91.74           H
ATOM   1782  SD  MET A 128      -1.809  10.766  -0.216  1.00 91.74           S
ATOM   1783  CE  MET A 128      -2.596  11.538   1.187  1.00 91.74           C
ATOM   1784 1HE  MET A 128      -3.675  11.553   1.036  1.00 91.74           H
ATOM   1785 2HE  MET A 128      -2.363  10.974   2.090  1.00 91.74           H
ATOM   1786 3HE  MET A 128      -2.230  12.559   1.293  1.00 91.74           H
ATOM   1787  HN  MET A 128      -1.711   6.887   2.972  1.00 91.74           H
ATOM   1788  N   ASN A 129      -0.971   5.751   0.004  1.00 90.18           N
ATOM   1789  CA  ASN A 129      -0.410   4.904  -1.035  1.00 90.18           C
ATOM   1790  C   ASN A 129      -1.237   3.621  -1.143  1.00 90.18           C
ATOM   1791  O   ASN A 129      -1.605   3.207  -2.241  1.00 90.18           O
ATOM   1792  HA  ASN A 129      -0.448   5.503  -1.945  1.00 90.18           H
ATOM   1793  CB  ASN A 129       1.032   4.510  -0.705  1.00 90.18           C
ATOM   1794 1HB  ASN A 129       1.688   5.369  -0.843  1.00 90.18           H
ATOM   1795 2HB  ASN A 129       1.102   4.220   0.343  1.00 90.18           H
ATOM   1796  CG  ASN A 129       1.501   3.355  -1.592  1.00 90.18           C
ATOM   1797  OD1 ASN A 129       1.308   2.189  -1.290  1.00 90.18           O
ATOM   1798  ND2 ASN A 129       2.126   3.743  -2.700  1.00 90.18           N
ATOM   1799 1HD2 ASN A 129       2.252   4.717  -2.888  1.00 90.18           H
ATOM   1800 2HD2 ASN A 129       2.471   3.061  -3.344  1.00 90.18           H
ATOM   1801  HN  ASN A 129      -0.341   5.987   0.743  1.00 90.18           H
ATOM   1802  N   PHE A 130      -1.505   3.028   0.011  1.00 84.42           N
ATOM   1803  CA  PHE A 130      -2.123   1.714   0.051  1.00 84.42           C
ATOM   1804  C   PHE A 130      -3.467   1.717  -0.680  1.00 84.42           C
ATOM   1805  O   PHE A 130      -3.705   0.882  -1.551  1.00 84.42           O
ATOM   1806  HA  PHE A 130      -1.443   1.021  -0.445  1.00 84.42           H
ATOM   1807  CB  PHE A 130      -2.359   1.375   1.525  1.00 84.42           C
ATOM   1808 1HB  PHE A 130      -1.409   1.431   2.056  1.00 84.42           H
ATOM   1809 2HB  PHE A 130      -3.012   2.131   1.960  1.00 84.42           H
ATOM   1810  CG  PHE A 130      -2.975  -0.006   1.755  1.00 84.42           C
ATOM   1811  CD1 PHE A 130      -4.220  -0.114   2.292  1.00 84.42           C
ATOM   1812  HD1 PHE A 130      -4.778   0.784   2.558  1.00 84.42           H
ATOM   1813  CD2 PHE A 130      -2.278  -1.126   1.423  1.00 84.42           C
ATOM   1814  HD2 PHE A 130      -1.281  -1.039   0.992  1.00 84.42           H
ATOM   1815  CE1 PHE A 130      -4.792  -1.396   2.506  1.00 84.42           C
ATOM   1816  HE1 PHE A 130      -5.790  -1.482   2.937  1.00 84.42           H
ATOM   1817  CE2 PHE A 130      -2.851  -2.407   1.636  1.00 84.42           C
ATOM   1818  HE2 PHE A 130      -2.292  -3.305   1.370  1.00 84.42           H
ATOM   1819  CZ  PHE A 130      -4.095  -2.515   2.174  1.00 84.42           C
ATOM   1820  HZ  PHE A 130      -4.535  -3.500   2.337  1.00 84.42           H
ATOM   1821  HN  PHE A 130      -1.308   3.430   0.905  1.00 84.42           H
ATOM   1822  N   TYR A 131      -4.309   2.666  -0.300  1.00 86.36           N
ATOM   1823  CA  TYR A 131      -5.643   2.754  -0.869  1.00 86.36           C
ATOM   1824  C   TYR A 131      -5.583   3.144  -2.348  1.00 86.36           C
ATOM   1825  O   TYR A 131      -6.290   2.568  -3.174  1.00 86.36           O
ATOM   1826  HA  TYR A 131      -6.114   1.776  -0.778  1.00 86.36           H
ATOM   1827  CB  TYR A 131      -6.361   3.860  -0.092  1.00 86.36           C
ATOM   1828 1HB  TYR A 131      -5.754   4.764  -0.122  1.00 86.36           H
ATOM   1829 2HB  TYR A 131      -7.301   4.090  -0.592  1.00 86.36           H
ATOM   1830  CG  TYR A 131      -6.650   3.506   1.368  1.00 86.36           C
ATOM   1831  CD1 TYR A 131      -7.153   2.262   1.691  1.00 86.36           C
ATOM   1832  HD1 TYR A 131      -7.344   1.531   0.905  1.00 86.36           H
ATOM   1833  CD2 TYR A 131      -6.408   4.432   2.363  1.00 86.36           C
ATOM   1834  HD2 TYR A 131      -6.011   5.414   2.109  1.00 86.36           H
ATOM   1835  CE1 TYR A 131      -7.425   1.929   3.065  1.00 86.36           C
ATOM   1836  HE1 TYR A 131      -7.822   0.950   3.333  1.00 86.36           H
ATOM   1837  CE2 TYR A 131      -6.681   4.099   3.738  1.00 86.36           C
ATOM   1838  HE2 TYR A 131      -6.494   4.820   4.533  1.00 86.36           H
ATOM   1839  CZ  TYR A 131      -7.176   2.864   4.021  1.00 86.36           C
ATOM   1840  OH  TYR A 131      -7.433   2.550   5.319  1.00 86.36           O
ATOM   1841  HH  TYR A 131      -7.380   3.371   5.886  1.00 86.36           H
ATOM   1842  HN  TYR A 131      -4.094   3.364   0.383  1.00 86.36           H
ATOM   1843  N   SER A 132      -4.733   4.118  -2.636  1.00 90.22           N
ATOM   1844  CA  SER A 132      -4.632   4.648  -3.985  1.00 90.22           C
ATOM   1845  C   SER A 132      -4.164   3.552  -4.944  1.00 90.22           C
ATOM   1846  O   SER A 132      -4.700   3.413  -6.042  1.00 90.22           O
ATOM   1847  HA  SER A 132      -5.639   4.977  -4.242  1.00 90.22           H
ATOM   1848  CB  SER A 132      -3.678   5.843  -4.037  1.00 90.22           C
ATOM   1849 1HB  SER A 132      -3.585   6.188  -5.067  1.00 90.22           H
ATOM   1850 2HB  SER A 132      -4.097   6.668  -3.461  1.00 90.22           H
ATOM   1851  OG  SER A 132      -2.387   5.518  -3.529  1.00 90.22           O
ATOM   1852  HG  SER A 132      -2.245   5.963  -2.645  1.00 90.22           H
ATOM   1853  HN  SER A 132      -4.122   4.543  -1.968  1.00 90.22           H
ATOM   1854  N   CYS A 133      -3.168   2.803  -4.495  1.00 84.81           N
ATOM   1855  CA  CYS A 133      -2.600   1.745  -5.313  1.00 84.81           C
ATOM   1856  C   CYS A 133      -3.696   0.715  -5.596  1.00 84.81           C
ATOM   1857  O   CYS A 133      -3.858   0.274  -6.733  1.00 84.81           O
ATOM   1858  HA  CYS A 133      -2.259   2.212  -6.237  1.00 84.81           H
ATOM   1859  CB  CYS A 133      -1.378   1.109  -4.646  1.00 84.81           C
ATOM   1860 1HB  CYS A 133      -1.579   0.937  -3.589  1.00 84.81           H
ATOM   1861 2HB  CYS A 133      -1.174   0.136  -5.094  1.00 84.81           H
ATOM   1862  SG  CYS A 133       0.078   2.201  -4.836  1.00 84.81           S
ATOM   1863  HG  CYS A 133      -0.302   3.098  -3.931  1.00 84.81           H
ATOM   1864  HN  CYS A 133      -2.752   2.909  -3.592  1.00 84.81           H
ATOM   1865  N   VAL A 134      -4.419   0.363  -4.543  1.00 81.78           N
ATOM   1866  CA  VAL A 134      -5.483  -0.619  -4.662  1.00 81.78           C
ATOM   1867  C   VAL A 134      -6.460  -0.178  -5.754  1.00 81.78           C
ATOM   1868  O   VAL A 134      -6.805  -0.962  -6.636  1.00 81.78           O
ATOM   1869  HA  VAL A 134      -5.028  -1.564  -4.959  1.00 81.78           H
ATOM   1870  CB  VAL A 134      -6.158  -0.825  -3.304  1.00 81.78           C
ATOM   1871  HB  VAL A 134      -6.164   0.133  -2.784  1.00 81.78           H
ATOM   1872  CG1 VAL A 134      -7.610  -1.275  -3.476  1.00 81.78           C
ATOM   1873 1HG1 VAL A 134      -8.163  -0.515  -4.030  1.00 81.78           H
ATOM   1874 2HG1 VAL A 134      -7.636  -2.216  -4.026  1.00 81.78           H
ATOM   1875 3HG1 VAL A 134      -8.066  -1.414  -2.496  1.00 81.78           H
ATOM   1876  CG2 VAL A 134      -5.374  -1.820  -2.447  1.00 81.78           C
ATOM   1877 1HG2 VAL A 134      -5.322  -2.780  -2.961  1.00 81.78           H
ATOM   1878 2HG2 VAL A 134      -4.365  -1.442  -2.282  1.00 81.78           H
ATOM   1879 3HG2 VAL A 134      -5.875  -1.948  -1.488  1.00 81.78           H
ATOM   1880  HN  VAL A 134      -4.288   0.736  -3.625  1.00 81.78           H
ATOM   1881  N   LEU A 135      -6.877   1.076  -5.658  1.00 85.80           N
ATOM   1882  CA  LEU A 135      -7.911   1.590  -6.540  1.00 85.80           C
ATOM   1883  C   LEU A 135      -7.368   1.662  -7.969  1.00 85.80           C
ATOM   1884  O   LEU A 135      -8.088   1.381  -8.926  1.00 85.80           O
ATOM   1885  HA  LEU A 135      -8.739   0.880  -6.521  1.00 85.80           H
ATOM   1886  CB  LEU A 135      -8.447   2.924  -6.018  1.00 85.80           C
ATOM   1887 1HB  LEU A 135      -7.607   3.609  -5.899  1.00 85.80           H
ATOM   1888 2HB  LEU A 135      -9.103   3.352  -6.776  1.00 85.80           H
ATOM   1889  CG  LEU A 135      -9.213   2.867  -4.694  1.00 85.80           C
ATOM   1890  HG  LEU A 135      -8.628   2.281  -3.986  1.00 85.80           H
ATOM   1891  CD1 LEU A 135      -9.377   4.266  -4.096  1.00 85.80           C
ATOM   1892 1HD1 LEU A 135      -8.395   4.700  -3.912  1.00 85.80           H
ATOM   1893 2HD1 LEU A 135      -9.929   4.897  -4.792  1.00 85.80           H
ATOM   1894 3HD1 LEU A 135      -9.925   4.196  -3.156  1.00 85.80           H
ATOM   1895  CD2 LEU A 135     -10.557   2.157  -4.869  1.00 85.80           C
ATOM   1896 1HD2 LEU A 135     -11.161   2.696  -5.599  1.00 85.80           H
ATOM   1897 2HD2 LEU A 135     -10.387   1.139  -5.218  1.00 85.80           H
ATOM   1898 3HD2 LEU A 135     -11.080   2.131  -3.913  1.00 85.80           H
ATOM   1899  HN  LEU A 135      -6.521   1.735  -4.996  1.00 85.80           H
ATOM   1900  N   LEU A 136      -6.102   2.041  -8.068  1.00 87.38           N
ATOM   1901  CA  LEU A 136      -5.467   2.196  -9.365  1.00 87.38           C
ATOM   1902  C   LEU A 136      -5.381   0.832 -10.053  1.00 87.38           C
ATOM   1903  O   LEU A 136      -5.679   0.712 -11.240  1.00 87.38           O
ATOM   1904  HA  LEU A 136      -6.104   2.846  -9.965  1.00 87.38           H
ATOM   1905  CB  LEU A 136      -4.115   2.898  -9.219  1.00 87.38           C
ATOM   1906 1HB  LEU A 136      -3.569   2.426  -8.403  1.00 87.38           H
ATOM   1907 2HB  LEU A 136      -3.540   2.727 -10.129  1.00 87.38           H
ATOM   1908  CG  LEU A 136      -4.167   4.405  -8.957  1.00 87.38           C
ATOM   1909  HG  LEU A 136      -4.886   4.588  -8.158  1.00 87.38           H
ATOM   1910  CD1 LEU A 136      -2.811   4.923  -8.472  1.00 87.38           C
ATOM   1911 1HD1 LEU A 136      -2.538   4.416  -7.547  1.00 87.38           H
ATOM   1912 2HD1 LEU A 136      -2.054   4.726  -9.232  1.00 87.38           H
ATOM   1913 3HD1 LEU A 136      -2.876   5.996  -8.293  1.00 87.38           H
ATOM   1914  CD2 LEU A 136      -4.661   5.160 -10.192  1.00 87.38           C
ATOM   1915 1HD2 LEU A 136      -3.985   4.973 -11.027  1.00 87.38           H
ATOM   1916 2HD2 LEU A 136      -5.662   4.816 -10.452  1.00 87.38           H
ATOM   1917 3HD2 LEU A 136      -4.688   6.228  -9.978  1.00 87.38           H
ATOM   1918  HN  LEU A 136      -5.515   2.240  -7.283  1.00 87.38           H
ATOM   1919  N   ILE A 137      -4.971  -0.161  -9.277  1.00 79.66           N
ATOM   1920  CA  ILE A 137      -4.811  -1.505  -9.804  1.00 79.66           C
ATOM   1921  C   ILE A 137      -6.164  -2.016 -10.305  1.00 79.66           C
ATOM   1922  O   ILE A 137      -6.239  -2.668 -11.346  1.00 79.66           O
ATOM   1923  HA  ILE A 137      -4.129  -1.445 -10.653  1.00 79.66           H
ATOM   1924  CB  ILE A 137      -4.158  -2.415  -8.762  1.00 79.66           C
ATOM   1925  HB  ILE A 137      -4.649  -2.245  -7.804  1.00 79.66           H
ATOM   1926  CG1 ILE A 137      -2.679  -2.068  -8.581  1.00 79.66           C
ATOM   1927 1HG1 ILE A 137      -2.121  -2.366  -9.468  1.00 79.66           H
ATOM   1928 2HG1 ILE A 137      -2.565  -0.989  -8.480  1.00 79.66           H
ATOM   1929  CG2 ILE A 137      -4.361  -3.890  -9.118  1.00 79.66           C
ATOM   1930 1HG2 ILE A 137      -5.428  -4.111  -9.155  1.00 79.66           H
ATOM   1931 2HG2 ILE A 137      -3.913  -4.094 -10.090  1.00 79.66           H
ATOM   1932 3HG2 ILE A 137      -3.887  -4.514  -8.361  1.00 79.66           H
ATOM   1933  CD1 ILE A 137      -2.099  -2.765  -7.349  1.00 79.66           C
ATOM   1934 1HD1 ILE A 137      -2.645  -2.446  -6.461  1.00 79.66           H
ATOM   1935 2HD1 ILE A 137      -2.193  -3.845  -7.464  1.00 79.66           H
ATOM   1936 3HD1 ILE A 137      -1.047  -2.501  -7.243  1.00 79.66           H
ATOM   1937  HN  ILE A 137      -4.750  -0.058  -8.307  1.00 79.66           H
ATOM   1938  N   MET A 138      -7.199  -1.700  -9.541  1.00 79.67           N
ATOM   1939  CA  MET A 138      -8.553  -2.052  -9.933  1.00 79.67           C
ATOM   1940  C   MET A 138      -8.916  -1.423 -11.280  1.00 79.67           C
ATOM   1941  O   MET A 138      -9.447  -2.097 -12.161  1.00 79.67           O
ATOM   1942  HA  MET A 138      -8.561  -3.139 -10.019  1.00 79.67           H
ATOM   1943  CB  MET A 138      -9.536  -1.571  -8.864  1.00 79.67           C
ATOM   1944 1HB  MET A 138      -9.465  -2.212  -7.985  1.00 79.67           H
ATOM   1945 2HB  MET A 138      -9.269  -0.564  -8.546  1.00 79.67           H
ATOM   1946  CG  MET A 138     -10.971  -1.581  -9.394  1.00 79.67           C
ATOM   1947 1HG  MET A 138     -11.075  -0.853 -10.199  1.00 79.67           H
ATOM   1948 2HG  MET A 138     -11.206  -2.558  -9.816  1.00 79.67           H
ATOM   1949  SD  MET A 138     -12.112  -1.198  -8.076  1.00 79.67           S
ATOM   1950  CE  MET A 138     -12.105   0.585  -8.169  1.00 79.67           C
ATOM   1951 1HE  MET A 138     -11.094   0.954  -8.001  1.00 79.67           H
ATOM   1952 2HE  MET A 138     -12.447   0.899  -9.155  1.00 79.67           H
ATOM   1953 3HE  MET A 138     -12.771   0.991  -7.408  1.00 79.67           H
ATOM   1954  HN  MET A 138      -7.124  -1.214  -8.671  1.00 79.67           H
ATOM   1955  N   CYS A 139      -8.614  -0.138 -11.397  1.00 84.30           N
ATOM   1956  CA  CYS A 139      -8.979   0.611 -12.587  1.00 84.30           C
ATOM   1957  C   CYS A 139      -8.213   0.027 -13.776  1.00 84.30           C
ATOM   1958  O   CYS A 139      -8.757  -0.088 -14.873  1.00 84.30           O
ATOM   1959  HA  CYS A 139     -10.053   0.485 -12.719  1.00 84.30           H
ATOM   1960  CB  CYS A 139      -8.713   2.108 -12.417  1.00 84.30           C
ATOM   1961 1HB  CYS A 139      -7.692   2.267 -12.069  1.00 84.30           H
ATOM   1962 2HB  CYS A 139      -8.804   2.613 -13.379  1.00 84.30           H
ATOM   1963  SG  CYS A 139      -9.899   2.823 -11.222  1.00 84.30           S
ATOM   1964  HG  CYS A 139      -9.291   2.365 -10.131  1.00 84.30           H
ATOM   1965  HN  CYS A 139      -8.131   0.389 -10.698  1.00 84.30           H
ATOM   1966  N   ILE A 140      -6.963  -0.328 -13.517  1.00 80.71           N
ATOM   1967  CA  ILE A 140      -6.122  -0.911 -14.549  1.00 80.71           C
ATOM   1968  C   ILE A 140      -6.764  -2.204 -15.054  1.00 80.71           C
ATOM   1969  O   ILE A 140      -6.783  -2.464 -16.256  1.00 80.71           O
ATOM   1970  HA  ILE A 140      -6.078  -0.201 -15.375  1.00 80.71           H
ATOM   1971  CB  ILE A 140      -4.693  -1.094 -14.034  1.00 80.71           C
ATOM   1972  HB  ILE A 140      -4.742  -1.538 -13.039  1.00 80.71           H
ATOM   1973  CG1 ILE A 140      -3.983   0.254 -13.893  1.00 80.71           C
ATOM   1974 1HG1 ILE A 140      -3.736   0.644 -14.880  1.00 80.71           H
ATOM   1975 2HG1 ILE A 140      -4.654   0.974 -13.425  1.00 80.71           H
ATOM   1976  CG2 ILE A 140      -3.910  -2.064 -14.922  1.00 80.71           C
ATOM   1977 1HG2 ILE A 140      -4.407  -3.034 -14.927  1.00 80.71           H
ATOM   1978 2HG2 ILE A 140      -3.868  -1.672 -15.938  1.00 80.71           H
ATOM   1979 3HG2 ILE A 140      -2.898  -2.176 -14.534  1.00 80.71           H
ATOM   1980  CD1 ILE A 140      -2.709   0.118 -13.058  1.00 80.71           C
ATOM   1981 1HD1 ILE A 140      -2.963  -0.249 -12.063  1.00 80.71           H
ATOM   1982 2HD1 ILE A 140      -2.030  -0.585 -13.542  1.00 80.71           H
ATOM   1983 3HD1 ILE A 140      -2.224   1.091 -12.973  1.00 80.71           H
ATOM   1984  HN  ILE A 140      -6.525  -0.222 -12.624  1.00 80.71           H
ATOM   1985  N   SER A 141      -7.275  -2.982 -14.110  1.00 75.07           N
ATOM   1986  CA  SER A 141      -7.841  -4.280 -14.435  1.00 75.07           C
ATOM   1987  C   SER A 141      -9.069  -4.105 -15.332  1.00 75.07           C
ATOM   1988  O   SER A 141      -9.246  -4.845 -16.299  1.00 75.07           O
ATOM   1989  HA  SER A 141      -7.053  -4.814 -14.966  1.00 75.07           H
ATOM   1990  CB  SER A 141      -8.215  -5.051 -13.168  1.00 75.07           C
ATOM   1991 1HB  SER A 141      -8.963  -4.488 -12.608  1.00 75.07           H
ATOM   1992 2HB  SER A 141      -8.672  -6.001 -13.443  1.00 75.07           H
ATOM   1993  OG  SER A 141      -7.083  -5.292 -12.336  1.00 75.07           O
ATOM   1994  HG  SER A 141      -6.961  -4.533 -11.696  1.00 75.07           H
ATOM   1995  HN  SER A 141      -7.306  -2.738 -13.141  1.00 75.07           H
ATOM   1996  N   VAL A 142      -9.885  -3.123 -14.979  1.00 77.52           N
ATOM   1997  CA  VAL A 142     -11.084  -2.834 -15.747  1.00 77.52           C
ATOM   1998  C   VAL A 142     -10.686  -2.353 -17.144  1.00 77.52           C
ATOM   1999  O   VAL A 142     -11.275  -2.771 -18.139  1.00 77.52           O
ATOM   2000  HA  VAL A 142     -11.646  -3.763 -15.843  1.00 77.52           H
ATOM   2001  CB  VAL A 142     -11.958  -1.828 -14.995  1.00 77.52           C
ATOM   2002  HB  VAL A 142     -11.347  -0.953 -14.774  1.00 77.52           H
ATOM   2003  CG1 VAL A 142     -13.136  -1.372 -15.857  1.00 77.52           C
ATOM   2004 1HG1 VAL A 142     -12.761  -0.899 -16.765  1.00 77.52           H
ATOM   2005 2HG1 VAL A 142     -13.747  -2.235 -16.123  1.00 77.52           H
ATOM   2006 3HG1 VAL A 142     -13.741  -0.658 -15.299  1.00 77.52           H
ATOM   2007  CG2 VAL A 142     -12.444  -2.410 -13.666  1.00 77.52           C
ATOM   2008 1HG2 VAL A 142     -13.030  -3.309 -13.856  1.00 77.52           H
ATOM   2009 2HG2 VAL A 142     -11.585  -2.661 -13.043  1.00 77.52           H
ATOM   2010 3HG2 VAL A 142     -13.062  -1.674 -13.152  1.00 77.52           H
ATOM   2011  HN  VAL A 142      -9.738  -2.531 -14.186  1.00 77.52           H
ATOM   2012  N   ASP A 143      -9.690  -1.480 -17.173  1.00 77.99           N
ATOM   2013  CA  ASP A 143      -9.271  -0.863 -18.420  1.00 77.99           C
ATOM   2014  C   ASP A 143      -8.753  -1.944 -19.370  1.00 77.99           C
ATOM   2015  O   ASP A 143      -9.014  -1.897 -20.571  1.00 77.99           O
ATOM   2016  HA  ASP A 143     -10.160  -0.362 -18.804  1.00 77.99           H
ATOM   2017  CB  ASP A 143      -8.141   0.141 -18.186  1.00 77.99           C
ATOM   2018 1HB  ASP A 143      -8.416   0.822 -17.380  1.00 77.99           H
ATOM   2019 2HB  ASP A 143      -7.242  -0.385 -17.865  1.00 77.99           H
ATOM   2020  CG  ASP A 143      -7.845   0.940 -19.457  1.00 77.99           C
ATOM   2021  OD1 ASP A 143      -8.820   1.468 -20.035  1.00 77.99           O
ATOM   2022  OD2 ASP A 143      -6.651   1.005 -19.821  1.00 77.99           O
ATOM   2023  HN  ASP A 143      -9.173  -1.195 -16.366  1.00 77.99           H
ATOM   2024  N   ARG A 144      -8.028  -2.893 -18.797  1.00 73.14           N
ATOM   2025  CA  ARG A 144      -7.493  -3.999 -19.573  1.00 73.14           C
ATOM   2026  C   ARG A 144      -8.630  -4.809 -20.198  1.00 73.14           C
ATOM   2027  O   ARG A 144      -8.570  -5.167 -21.373  1.00 73.14           O
ATOM   2028  HA  ARG A 144      -6.879  -3.528 -20.341  1.00 73.14           H
ATOM   2029  CB  ARG A 144      -6.638  -4.921 -18.702  1.00 73.14           C
ATOM   2030 1HB  ARG A 144      -7.086  -5.011 -17.713  1.00 73.14           H
ATOM   2031 2HB  ARG A 144      -6.617  -5.921 -19.135  1.00 73.14           H
ATOM   2032  CG  ARG A 144      -5.210  -4.386 -18.574  1.00 73.14           C
ATOM   2033 1HG  ARG A 144      -4.771  -4.268 -19.565  1.00 73.14           H
ATOM   2034 2HG  ARG A 144      -5.228  -3.398 -18.114  1.00 73.14           H
ATOM   2035  CD  ARG A 144      -4.344  -5.329 -17.736  1.00 73.14           C
ATOM   2036 1HD  ARG A 144      -4.607  -5.236 -16.682  1.00 73.14           H
ATOM   2037 2HD  ARG A 144      -4.536  -6.363 -18.022  1.00 73.14           H
ATOM   2038  NE  ARG A 144      -2.913  -5.008 -17.930  1.00 73.14           N
ATOM   2039  HE  ARG A 144      -2.682  -4.222 -18.503  1.00 73.14           H
ATOM   2040  CZ  ARG A 144      -1.906  -5.705 -17.384  1.00 73.14           C
ATOM   2041  NH1 ARG A 144      -2.157  -6.767 -16.607  1.00 73.14           N
ATOM   2042 1HH1 ARG A 144      -3.101  -7.045 -16.430  1.00 73.14           H
ATOM   2043 2HH1 ARG A 144      -1.400  -7.281 -16.204  1.00 73.14           H
ATOM   2044  NH2 ARG A 144      -0.645  -5.323 -17.628  1.00 73.14           N
ATOM   2045 1HH2 ARG A 144       0.118  -5.833 -17.229  1.00 73.14           H
ATOM   2046 2HH2 ARG A 144      -0.466  -4.530 -18.210  1.00 73.14           H
ATOM   2047  HN  ARG A 144      -7.805  -2.915 -17.822  1.00 73.14           H
ATOM   2048  N   TYR A 145      -9.642  -5.073 -19.384  1.00 71.24           N
ATOM   2049  CA  TYR A 145     -10.797  -5.825 -19.845  1.00 71.24           C
ATOM   2050  C   TYR A 145     -11.450  -5.143 -21.048  1.00 71.24           C
ATOM   2051  O   TYR A 145     -11.708  -5.785 -22.066  1.00 71.24           O
ATOM   2052  HA  TYR A 145     -10.456  -6.818 -20.139  1.00 71.24           H
ATOM   2053  CB  TYR A 145     -11.787  -5.834 -18.679  1.00 71.24           C
ATOM   2054 1HB  TYR A 145     -11.386  -6.456 -17.879  1.00 71.24           H
ATOM   2055 2HB  TYR A 145     -11.874  -4.822 -18.282  1.00 71.24           H
ATOM   2056  CG  TYR A 145     -13.181  -6.342 -19.050  1.00 71.24           C
ATOM   2057  CD1 TYR A 145     -14.266  -5.491 -18.988  1.00 71.24           C
ATOM   2058  HD1 TYR A 145     -14.129  -4.456 -18.675  1.00 71.24           H
ATOM   2059  CD2 TYR A 145     -13.355  -7.653 -19.447  1.00 71.24           C
ATOM   2060  HD2 TYR A 145     -12.498  -8.325 -19.496  1.00 71.24           H
ATOM   2061  CE1 TYR A 145     -15.578  -5.970 -19.338  1.00 71.24           C
ATOM   2062  HE1 TYR A 145     -16.443  -5.308 -19.294  1.00 71.24           H
ATOM   2063  CE2 TYR A 145     -14.667  -8.131 -19.797  1.00 71.24           C
ATOM   2064  HE2 TYR A 145     -14.818  -9.164 -20.112  1.00 71.24           H
ATOM   2065  CZ  TYR A 145     -15.714  -7.266 -19.725  1.00 71.24           C
ATOM   2066  OH  TYR A 145     -16.953  -7.718 -20.056  1.00 71.24           O
ATOM   2067  HH  TYR A 145     -17.629  -6.993 -19.921  1.00 71.24           H
ATOM   2068  HN  TYR A 145      -9.680  -4.784 -18.427  1.00 71.24           H
ATOM   2069  N   ILE A 146     -11.700  -3.851 -20.893  1.00 74.49           N
ATOM   2070  CA  ILE A 146     -12.377  -3.090 -21.929  1.00 74.49           C
ATOM   2071  C   ILE A 146     -11.545  -3.130 -23.212  1.00 74.49           C
ATOM   2072  O   ILE A 146     -12.090  -3.278 -24.305  1.00 74.49           O
ATOM   2073  HA  ILE A 146     -13.332  -3.579 -22.121  1.00 74.49           H
ATOM   2074  CB  ILE A 146     -12.685  -1.674 -21.438  1.00 74.49           C
ATOM   2075  HB  ILE A 146     -11.768  -1.246 -21.034  1.00 74.49           H
ATOM   2076  CG1 ILE A 146     -13.711  -1.697 -20.304  1.00 74.49           C
ATOM   2077 1HG1 ILE A 146     -14.688  -1.978 -20.698  1.00 74.49           H
ATOM   2078 2HG1 ILE A 146     -13.433  -2.456 -19.572  1.00 74.49           H
ATOM   2079  CG2 ILE A 146     -13.130  -0.778 -22.595  1.00 74.49           C
ATOM   2080 1HG2 ILE A 146     -12.336  -0.725 -23.340  1.00 74.49           H
ATOM   2081 2HG2 ILE A 146     -14.029  -1.192 -23.051  1.00 74.49           H
ATOM   2082 3HG2 ILE A 146     -13.342   0.223 -22.219  1.00 74.49           H
ATOM   2083  CD1 ILE A 146     -13.805  -0.332 -19.620  1.00 74.49           C
ATOM   2084 1HD1 ILE A 146     -12.832  -0.065 -19.207  1.00 74.49           H
ATOM   2085 2HD1 ILE A 146     -14.107   0.420 -20.350  1.00 74.49           H
ATOM   2086 3HD1 ILE A 146     -14.541  -0.376 -18.818  1.00 74.49           H
ATOM   2087  HN  ILE A 146     -11.447  -3.327 -20.080  1.00 74.49           H
ATOM   2088  N   ALA A 147     -10.239  -2.994 -23.036  1.00 74.62           N
ATOM   2089  CA  ALA A 147      -9.337  -2.905 -24.172  1.00 74.62           C
ATOM   2090  C   ALA A 147      -9.393  -4.211 -24.966  1.00 74.62           C
ATOM   2091  O   ALA A 147      -9.179  -4.215 -26.178  1.00 74.62           O
ATOM   2092  HA  ALA A 147      -9.681  -2.088 -24.806  1.00 74.62           H
ATOM   2093  CB  ALA A 147      -7.925  -2.583 -23.678  1.00 74.62           C
ATOM   2094 1HB  ALA A 147      -7.934  -1.632 -23.146  1.00 74.62           H
ATOM   2095 2HB  ALA A 147      -7.586  -3.372 -23.007  1.00 74.62           H
ATOM   2096 3HB  ALA A 147      -7.248  -2.516 -24.530  1.00 74.62           H
ATOM   2097  HN  ALA A 147      -9.797  -2.945 -22.141  1.00 74.62           H
ATOM   2098  N   ILE A 148      -9.682  -5.289 -24.252  1.00 69.93           N
ATOM   2099  CA  ILE A 148      -9.716  -6.606 -24.865  1.00 69.93           C
ATOM   2100  C   ILE A 148     -11.105  -6.852 -25.458  1.00 69.93           C
ATOM   2101  O   ILE A 148     -11.228  -7.252 -26.614  1.00 69.93           O
ATOM   2102  HA  ILE A 148      -8.989  -6.607 -25.677  1.00 69.93           H
ATOM   2103  CB  ILE A 148      -9.277  -7.675 -23.862  1.00 69.93           C
ATOM   2104  HB  ILE A 148      -9.856  -7.544 -22.948  1.00 69.93           H
ATOM   2105  CG1 ILE A 148      -7.802  -7.506 -23.492  1.00 69.93           C
ATOM   2106 1HG1 ILE A 148      -7.177  -7.748 -24.352  1.00 69.93           H
ATOM   2107 2HG1 ILE A 148      -7.604  -6.464 -23.238  1.00 69.93           H
ATOM   2108  CG2 ILE A 148      -9.578  -9.079 -24.391  1.00 69.93           C
ATOM   2109 1HG2 ILE A 148     -10.649  -9.180 -24.563  1.00 69.93           H
ATOM   2110 2HG2 ILE A 148      -9.043  -9.237 -25.327  1.00 69.93           H
ATOM   2111 3HG2 ILE A 148      -9.256  -9.819 -23.659  1.00 69.93           H
ATOM   2112  CD1 ILE A 148      -7.427  -8.405 -22.312  1.00 69.93           C
ATOM   2113 1HD1 ILE A 148      -8.037  -8.143 -21.447  1.00 69.93           H
ATOM   2114 2HD1 ILE A 148      -7.603  -9.447 -22.579  1.00 69.93           H
ATOM   2115 3HD1 ILE A 148      -6.373  -8.265 -22.069  1.00 69.93           H
ATOM   2116  HN  ILE A 148      -9.891  -5.272 -23.274  1.00 69.93           H
ATOM   2117  N   ALA A 149     -12.116  -6.603 -24.638  1.00 70.15           N
ATOM   2118  CA  ALA A 149     -13.468  -7.019 -24.970  1.00 70.15           C
ATOM   2119  C   ALA A 149     -14.023  -6.107 -26.066  1.00 70.15           C
ATOM   2120  O   ALA A 149     -14.761  -6.559 -26.940  1.00 70.15           O
ATOM   2121  HA  ALA A 149     -13.418  -8.039 -25.349  1.00 70.15           H
ATOM   2122  CB  ALA A 149     -14.332  -7.003 -23.706  1.00 70.15           C
ATOM   2123 1HB  ALA A 149     -13.911  -7.689 -22.971  1.00 70.15           H
ATOM   2124 2HB  ALA A 149     -14.352  -5.995 -23.293  1.00 70.15           H
ATOM   2125 3HB  ALA A 149     -15.346  -7.315 -23.956  1.00 70.15           H
ATOM   2126  HN  ALA A 149     -12.022  -6.128 -23.763  1.00 70.15           H
ATOM   2127  N   GLN A 150     -13.645  -4.839 -25.984  1.00 73.29           N
ATOM   2128  CA  GLN A 150     -14.214  -3.831 -26.862  1.00 73.29           C
ATOM   2129  C   GLN A 150     -13.106  -3.124 -27.645  1.00 73.29           C
ATOM   2130  O   GLN A 150     -13.132  -1.904 -27.801  1.00 73.29           O
ATOM   2131  HA  GLN A 150     -14.862  -4.376 -27.548  1.00 73.29           H
ATOM   2132  CB  GLN A 150     -15.054  -2.826 -26.071  1.00 73.29           C
ATOM   2133 1HB  GLN A 150     -14.423  -2.309 -25.348  1.00 73.29           H
ATOM   2134 2HB  GLN A 150     -15.451  -2.068 -26.746  1.00 73.29           H
ATOM   2135  CG  GLN A 150     -16.205  -3.525 -25.346  1.00 73.29           C
ATOM   2136 1HG  GLN A 150     -16.668  -4.255 -26.009  1.00 73.29           H
ATOM   2137 2HG  GLN A 150     -15.819  -4.073 -24.487  1.00 73.29           H
ATOM   2138  CD  GLN A 150     -17.255  -2.513 -24.882  1.00 73.29           C
ATOM   2139  OE1 GLN A 150     -17.176  -1.327 -25.157  1.00 73.29           O
ATOM   2140  NE2 GLN A 150     -18.239  -3.046 -24.163  1.00 73.29           N
ATOM   2141 1HE2 GLN A 150     -18.244  -4.028 -23.973  1.00 73.29           H
ATOM   2142 2HE2 GLN A 150     -18.974  -2.465 -23.814  1.00 73.29           H
ATOM   2143  HN  GLN A 150     -12.965  -4.499 -25.334  1.00 73.29           H
ATOM   2144  N   ALA A 151     -12.158  -3.920 -28.118  1.00 67.09           N
ATOM   2145  CA  ALA A 151     -10.932  -3.375 -28.676  1.00 67.09           C
ATOM   2146  C   ALA A 151     -11.280  -2.274 -29.681  1.00 67.09           C
ATOM   2147  O   ALA A 151     -10.640  -1.224 -29.702  1.00 67.09           O
ATOM   2148  HA  ALA A 151     -10.359  -2.940 -27.857  1.00 67.09           H
ATOM   2149  CB  ALA A 151     -10.113  -4.503 -29.307  1.00 67.09           C
ATOM   2150 1HB  ALA A 151      -9.867  -5.243 -28.545  1.00 67.09           H
ATOM   2151 2HB  ALA A 151     -10.694  -4.975 -30.099  1.00 67.09           H
ATOM   2152 3HB  ALA A 151      -9.193  -4.093 -29.725  1.00 67.09           H
ATOM   2153  HN  ALA A 151     -12.218  -4.918 -28.124  1.00 67.09           H
ATOM   2154  N   MET A 152     -12.291  -2.553 -30.489  1.00 68.70           N
ATOM   2155  CA  MET A 152     -12.690  -1.628 -31.537  1.00 68.70           C
ATOM   2156  C   MET A 152     -13.163  -0.300 -30.944  1.00 68.70           C
ATOM   2157  O   MET A 152     -12.662   0.762 -31.312  1.00 68.70           O
ATOM   2158  HA  MET A 152     -11.797  -1.467 -32.140  1.00 68.70           H
ATOM   2159  CB  MET A 152     -13.817  -2.248 -32.365  1.00 68.70           C
ATOM   2160 1HB  MET A 152     -14.499  -2.789 -31.709  1.00 68.70           H
ATOM   2161 2HB  MET A 152     -14.395  -1.460 -32.846  1.00 68.70           H
ATOM   2162  CG  MET A 152     -13.259  -3.199 -33.425  1.00 68.70           C
ATOM   2163 1HG  MET A 152     -12.240  -3.489 -33.166  1.00 68.70           H
ATOM   2164 2HG  MET A 152     -13.852  -4.113 -33.455  1.00 68.70           H
ATOM   2165  SD  MET A 152     -13.278  -2.408 -35.025  1.00 68.70           S
ATOM   2166  CE  MET A 152     -15.012  -2.554 -35.422  1.00 68.70           C
ATOM   2167 1HE  MET A 152     -15.292  -3.607 -35.446  1.00 68.70           H
ATOM   2168 2HE  MET A 152     -15.603  -2.037 -34.666  1.00 68.70           H
ATOM   2169 3HE  MET A 152     -15.200  -2.106 -36.398  1.00 68.70           H
ATOM   2170  HN  MET A 152     -12.834  -3.392 -30.438  1.00 68.70           H
ATOM   2171  N   ARG A 153     -14.122  -0.402 -30.035  1.00 69.33           N
ATOM   2172  CA  ARG A 153     -14.703   0.781 -29.424  1.00 69.33           C
ATOM   2173  C   ARG A 153     -13.653   1.517 -28.589  1.00 69.33           C
ATOM   2174  O   ARG A 153     -13.674   2.743 -28.497  1.00 69.33           O
ATOM   2175  HA  ARG A 153     -15.036   1.393 -30.262  1.00 69.33           H
ATOM   2176  CB  ARG A 153     -15.889   0.414 -28.530  1.00 69.33           C
ATOM   2177 1HB  ARG A 153     -15.607  -0.401 -27.863  1.00 69.33           H
ATOM   2178 2HB  ARG A 153     -16.152   1.264 -27.901  1.00 69.33           H
ATOM   2179  CG  ARG A 153     -17.099  -0.002 -29.369  1.00 69.33           C
ATOM   2180 1HG  ARG A 153     -17.359   0.799 -30.061  1.00 69.33           H
ATOM   2181 2HG  ARG A 153     -16.847  -0.875 -29.971  1.00 69.33           H
ATOM   2182  CD  ARG A 153     -18.301  -0.321 -28.477  1.00 69.33           C
ATOM   2183 1HD  ARG A 153     -18.093  -1.207 -27.877  1.00 69.33           H
ATOM   2184 2HD  ARG A 153     -18.477   0.500 -27.782  1.00 69.33           H
ATOM   2185  NE  ARG A 153     -19.504  -0.546 -29.309  1.00 69.33           N
ATOM   2186  HE  ARG A 153     -19.406  -0.477 -30.302  1.00 69.33           H
ATOM   2187  CZ  ARG A 153     -20.715  -0.835 -28.816  1.00 69.33           C
ATOM   2188  NH1 ARG A 153     -20.904  -0.939 -27.493  1.00 69.33           N
ATOM   2189 1HH1 ARG A 153     -20.137  -0.801 -26.866  1.00 69.33           H
ATOM   2190 2HH1 ARG A 153     -21.812  -1.155 -27.133  1.00 69.33           H
ATOM   2191  NH2 ARG A 153     -21.736  -1.019 -29.665  1.00 69.33           N
ATOM   2192 1HH2 ARG A 153     -22.646  -1.235 -29.313  1.00 69.33           H
ATOM   2193 2HH2 ARG A 153     -21.586  -0.939 -30.650  1.00 69.33           H
ATOM   2194  HN  ARG A 153     -14.501  -1.271 -29.718  1.00 69.33           H
ATOM   2195  N   ALA A 154     -12.758   0.736 -28.000  1.00 70.11           N
ATOM   2196  CA  ALA A 154     -11.756   1.289 -27.105  1.00 70.11           C
ATOM   2197  C   ALA A 154     -10.849   2.241 -27.888  1.00 70.11           C
ATOM   2198  O   ALA A 154     -10.289   3.178 -27.320  1.00 70.11           O
ATOM   2199  HA  ALA A 154     -12.277   1.852 -26.331  1.00 70.11           H
ATOM   2200  CB  ALA A 154     -10.975   0.150 -26.446  1.00 70.11           C
ATOM   2201 1HB  ALA A 154     -11.661  -0.480 -25.879  1.00 70.11           H
ATOM   2202 2HB  ALA A 154     -10.486  -0.447 -27.215  1.00 70.11           H
ATOM   2203 3HB  ALA A 154     -10.224   0.565 -25.775  1.00 70.11           H
ATOM   2204  HN  ALA A 154     -12.711  -0.255 -28.126  1.00 70.11           H
ATOM   2205  N   HIS A 155     -10.732   1.968 -29.179  1.00 71.58           N
ATOM   2206  CA  HIS A 155      -9.847   2.744 -30.031  1.00 71.58           C
ATOM   2207  C   HIS A 155     -10.476   4.109 -30.316  1.00 71.58           C
ATOM   2208  O   HIS A 155      -9.820   5.140 -30.180  1.00 71.58           O
ATOM   2209  HA  HIS A 155      -8.923   2.889 -29.471  1.00 71.58           H
ATOM   2210  CB  HIS A 155      -9.504   1.971 -31.306  1.00 71.58           C
ATOM   2211 1HB  HIS A 155      -9.197   0.961 -31.034  1.00 71.58           H
ATOM   2212 2HB  HIS A 155     -10.403   1.878 -31.915  1.00 71.58           H
ATOM   2213  CG  HIS A 155      -8.415   2.607 -32.135  1.00 71.58           C
ATOM   2214  ND1 HIS A 155      -8.676   3.516 -33.145  1.00 71.58           N
ATOM   2215  HD1 HIS A 155      -9.581   3.838 -33.424  1.00 71.58           H
ATOM   2216  CD2 HIS A 155      -7.059   2.456 -32.094  1.00 71.58           C
ATOM   2217  HD2 HIS A 155      -6.511   1.809 -31.409  1.00 71.58           H
ATOM   2218  CE1 HIS A 155      -7.522   3.889 -33.681  1.00 71.58           C
ATOM   2219  HE1 HIS A 155      -7.395   4.597 -34.500  1.00 71.58           H
ATOM   2220  NE2 HIS A 155      -6.522   3.230 -33.028  1.00 71.58           N
ATOM   2221  HN  HIS A 155     -11.228   1.234 -29.643  1.00 71.58           H
ATOM   2222  N   THR A 156     -11.742   4.072 -30.708  1.00 73.38           N
ATOM   2223  CA  THR A 156     -12.435   5.282 -31.115  1.00 73.38           C
ATOM   2224  C   THR A 156     -12.610   6.223 -29.921  1.00 73.38           C
ATOM   2225  O   THR A 156     -12.595   7.443 -30.080  1.00 73.38           O
ATOM   2226  HA  THR A 156     -11.817   5.804 -31.845  1.00 73.38           H
ATOM   2227  CB  THR A 156     -13.758   4.873 -31.765  1.00 73.38           C
ATOM   2228  HB  THR A 156     -14.515   5.645 -31.626  1.00 73.38           H
ATOM   2229  OG1 THR A 156     -14.056   3.607 -31.181  1.00 73.38           O
ATOM   2230  HG1 THR A 156     -15.017   3.379 -31.331  1.00 73.38           H
ATOM   2231  CG2 THR A 156     -13.608   4.568 -33.257  1.00 73.38           C
ATOM   2232 1HG2 THR A 156     -12.901   3.750 -33.391  1.00 73.38           H
ATOM   2233 2HG2 THR A 156     -13.240   5.455 -33.773  1.00 73.38           H
ATOM   2234 3HG2 THR A 156     -14.576   4.283 -33.669  1.00 73.38           H
ATOM   2235  HN  THR A 156     -12.290   3.236 -30.750  1.00 73.38           H
ATOM   2236  N   TRP A 157     -12.772   5.621 -28.752  1.00 77.11           N
ATOM   2237  CA  TRP A 157     -13.132   6.376 -27.564  1.00 77.11           C
ATOM   2238  C   TRP A 157     -11.847   6.680 -26.791  1.00 77.11           C
ATOM   2239  O   TRP A 157     -11.891   6.966 -25.595  1.00 77.11           O
ATOM   2240  HA  TRP A 157     -13.600   7.306 -27.890  1.00 77.11           H
ATOM   2241  CB  TRP A 157     -14.169   5.624 -26.729  1.00 77.11           C
ATOM   2242 1HB  TRP A 157     -13.847   4.589 -26.615  1.00 77.11           H
ATOM   2243 2HB  TRP A 157     -14.201   6.059 -25.730  1.00 77.11           H
ATOM   2244  CG  TRP A 157     -15.579   5.643 -27.322  1.00 77.11           C
ATOM   2245  CD1 TRP A 157     -15.955   5.318 -28.567  1.00 77.11           C
ATOM   2246  HD1 TRP A 157     -15.270   4.985 -29.347  1.00 77.11           H
ATOM   2247  CD2 TRP A 157     -16.794   6.020 -26.641  1.00 77.11           C
ATOM   2248  NE1 TRP A 157     -17.317   5.459 -28.737  1.00 77.11           N
ATOM   2249  HE1 TRP A 157     -17.831   5.277 -29.576  1.00 77.11           H
ATOM   2250  CE2 TRP A 157     -17.843   5.899 -27.529  1.00 77.11           C
ATOM   2251  CE3 TRP A 157     -16.999   6.450 -25.318  1.00 77.11           C
ATOM   2252  HE3 TRP A 157     -16.187   6.554 -24.598  1.00 77.11           H
ATOM   2253  CZ2 TRP A 157     -19.171   6.189 -27.191  1.00 77.11           C
ATOM   2254  HZ2 TRP A 157     -19.983   6.085 -27.911  1.00 77.11           H
ATOM   2255  CZ3 TRP A 157     -18.331   6.736 -24.996  1.00 77.11           C
ATOM   2256  HZ3 TRP A 157     -18.546   7.073 -23.982  1.00 77.11           H
ATOM   2257  CH2 TRP A 157     -19.399   6.619 -25.878  1.00 77.11           C
ATOM   2258  HH2 TRP A 157     -20.410   6.861 -25.549  1.00 77.11           H
ATOM   2259  HN  TRP A 157     -12.663   4.637 -28.610  1.00 77.11           H
ATOM   2260  N   ARG A 158     -10.733   6.609 -27.505  1.00 77.56           N
ATOM   2261  CA  ARG A 158      -9.430   6.658 -26.865  1.00 77.56           C
ATOM   2262  C   ARG A 158      -9.271   7.964 -26.084  1.00 77.56           C
ATOM   2263  O   ARG A 158      -8.818   7.957 -24.941  1.00 77.56           O
ATOM   2264  HA  ARG A 158      -9.415   5.797 -26.196  1.00 77.56           H
ATOM   2265  CB  ARG A 158      -8.305   6.548 -27.896  1.00 77.56           C
ATOM   2266 1HB  ARG A 158      -8.438   5.644 -28.489  1.00 77.56           H
ATOM   2267 2HB  ARG A 158      -8.355   7.391 -28.585  1.00 77.56           H
ATOM   2268  CG  ARG A 158      -6.936   6.521 -27.214  1.00 77.56           C
ATOM   2269 1HG  ARG A 158      -6.810   7.419 -26.608  1.00 77.56           H
ATOM   2270 2HG  ARG A 158      -6.880   5.669 -26.536  1.00 77.56           H
ATOM   2271  CD  ARG A 158      -5.810   6.433 -28.246  1.00 77.56           C
ATOM   2272 1HD  ARG A 158      -5.974   5.579 -28.903  1.00 77.56           H
ATOM   2273 2HD  ARG A 158      -5.812   7.324 -28.875  1.00 77.56           H
ATOM   2274  NE  ARG A 158      -4.505   6.301 -27.562  1.00 77.56           N
ATOM   2275  HE  ARG A 158      -4.467   6.500 -26.583  1.00 77.56           H
ATOM   2276  CZ  ARG A 158      -3.371   5.930 -28.172  1.00 77.56           C
ATOM   2277  NH1 ARG A 158      -3.364   5.651 -29.483  1.00 77.56           N
ATOM   2278 1HH1 ARG A 158      -4.209   5.718 -30.013  1.00 77.56           H
ATOM   2279 2HH1 ARG A 158      -2.513   5.375 -29.931  1.00 77.56           H
ATOM   2280  NH2 ARG A 158      -2.244   5.844 -27.452  1.00 77.56           N
ATOM   2281 1HH2 ARG A 158      -1.389   5.568 -27.892  1.00 77.56           H
ATOM   2282 2HH2 ARG A 158      -2.258   6.054 -26.475  1.00 77.56           H
ATOM   2283  HN  ARG A 158     -10.712   6.518 -28.500  1.00 77.56           H
ATOM   2284  N   GLU A 159      -9.653   9.055 -26.733  1.00 80.29           N
ATOM   2285  CA  GLU A 159      -9.474  10.374 -26.151  1.00 80.29           C
ATOM   2286  C   GLU A 159     -10.374  10.539 -24.925  1.00 80.29           C
ATOM   2287  O   GLU A 159      -9.920  10.984 -23.872  1.00 80.29           O
ATOM   2288  HA  GLU A 159      -8.428  10.418 -25.850  1.00 80.29           H
ATOM   2289  CB  GLU A 159      -9.747  11.470 -27.183  1.00 80.29           C
ATOM   2290 1HB  GLU A 159     -10.658  11.238 -27.733  1.00 80.29           H
ATOM   2291 2HB  GLU A 159      -9.778  12.441 -26.688  1.00 80.29           H
ATOM   2292  CG  GLU A 159      -8.617  11.547 -28.212  1.00 80.29           C
ATOM   2293 1HG  GLU A 159      -7.654  11.529 -27.702  1.00 80.29           H
ATOM   2294 2HG  GLU A 159      -8.651  10.672 -28.861  1.00 80.29           H
ATOM   2295  CD  GLU A 159      -8.730  12.819 -29.056  1.00 80.29           C
ATOM   2296  OE1 GLU A 159      -7.690  13.218 -29.622  1.00 80.29           O
ATOM   2297  OE2 GLU A 159      -9.854  13.362 -29.115  1.00 80.29           O
ATOM   2298  HN  GLU A 159     -10.077   9.046 -27.639  1.00 80.29           H
ATOM   2299  N   LYS A 160     -11.635  10.172 -25.102  1.00 83.77           N
ATOM   2300  CA  LYS A 160     -12.598  10.255 -24.017  1.00 83.77           C
ATOM   2301  C   LYS A 160     -12.085   9.447 -22.822  1.00 83.77           C
ATOM   2302  O   LYS A 160     -12.172   9.898 -21.681  1.00 83.77           O
ATOM   2303  HA  LYS A 160     -12.668  11.302 -23.721  1.00 83.77           H
ATOM   2304  CB  LYS A 160     -13.986   9.827 -24.498  1.00 83.77           C
ATOM   2305 1HB  LYS A 160     -13.912   8.884 -25.041  1.00 83.77           H
ATOM   2306 2HB  LYS A 160     -14.634   9.650 -23.640  1.00 83.77           H
ATOM   2307  CG  LYS A 160     -14.606  10.894 -25.401  1.00 83.77           C
ATOM   2308 1HG  LYS A 160     -14.577  11.862 -24.900  1.00 83.77           H
ATOM   2309 2HG  LYS A 160     -14.018  10.991 -26.314  1.00 83.77           H
ATOM   2310  CD  LYS A 160     -16.052  10.540 -25.755  1.00 83.77           C
ATOM   2311 1HD  LYS A 160     -16.075   9.604 -26.312  1.00 83.77           H
ATOM   2312 2HD  LYS A 160     -16.626  10.382 -24.842  1.00 83.77           H
ATOM   2313  CE  LYS A 160     -16.701  11.650 -26.585  1.00 83.77           C
ATOM   2314 1HE  LYS A 160     -16.652  12.594 -26.043  1.00 83.77           H
ATOM   2315 2HE  LYS A 160     -16.148  11.788 -27.514  1.00 83.77           H
ATOM   2316  NZ  LYS A 160     -18.111  11.316 -26.885  1.00 83.77           N
ATOM   2317 1HZ  LYS A 160     -18.523  12.057 -27.442  1.00 83.77           H
ATOM   2318 2HZ  LYS A 160     -18.149  10.444 -27.402  1.00 83.77           H
ATOM   2319 3HZ  LYS A 160     -18.627  11.217 -26.018  1.00 83.77           H
ATOM   2320  HN  LYS A 160     -12.000   9.823 -25.965  1.00 83.77           H
ATOM   2321  N   ARG A 161     -11.562   8.269 -23.126  1.00 84.08           N
ATOM   2322  CA  ARG A 161     -11.053   7.386 -22.090  1.00 84.08           C
ATOM   2323  C   ARG A 161      -9.913   8.065 -21.328  1.00 84.08           C
ATOM   2324  O   ARG A 161      -9.779   7.888 -20.119  1.00 84.08           O
ATOM   2325  HA  ARG A 161     -11.906   7.202 -21.437  1.00 84.08           H
ATOM   2326  CB  ARG A 161     -10.548   6.071 -22.686  1.00 84.08           C
ATOM   2327 1HB  ARG A 161      -9.887   6.279 -23.528  1.00 84.08           H
ATOM   2328 2HB  ARG A 161      -9.958   5.534 -21.944  1.00 84.08           H
ATOM   2329  CG  ARG A 161     -11.714   5.195 -23.150  1.00 84.08           C
ATOM   2330 1HG  ARG A 161     -12.276   4.844 -22.285  1.00 84.08           H
ATOM   2331 2HG  ARG A 161     -12.399   5.787 -23.757  1.00 84.08           H
ATOM   2332  CD  ARG A 161     -11.212   3.998 -23.959  1.00 84.08           C
ATOM   2333 1HD  ARG A 161     -12.051   3.501 -24.447  1.00 84.08           H
ATOM   2334 2HD  ARG A 161     -10.540   4.337 -24.748  1.00 84.08           H
ATOM   2335  NE  ARG A 161     -10.508   3.046 -23.071  1.00 84.08           N
ATOM   2336  HE  ARG A 161     -10.707   3.083 -22.092  1.00 84.08           H
ATOM   2337  CZ  ARG A 161      -9.620   2.137 -23.497  1.00 84.08           C
ATOM   2338  NH1 ARG A 161      -9.315   2.042 -24.798  1.00 84.08           N
ATOM   2339 1HH1 ARG A 161      -9.750   2.653 -25.460  1.00 84.08           H
ATOM   2340 2HH1 ARG A 161      -8.651   1.362 -25.108  1.00 84.08           H
ATOM   2341  NH2 ARG A 161      -9.042   1.324 -22.602  1.00 84.08           N
ATOM   2342 1HH2 ARG A 161      -8.377   0.641 -22.903  1.00 84.08           H
ATOM   2343 2HH2 ARG A 161      -9.276   1.401 -21.633  1.00 84.08           H
ATOM   2344  HN  ARG A 161     -11.483   7.915 -24.059  1.00 84.08           H
ATOM   2345  N   LEU A 162      -9.120   8.826 -22.068  1.00 85.57           N
ATOM   2346  CA  LEU A 162      -7.990   9.524 -21.480  1.00 85.57           C
ATOM   2347  C   LEU A 162      -8.503  10.600 -20.522  1.00 85.57           C
ATOM   2348  O   LEU A 162      -7.954  10.784 -19.436  1.00 85.57           O
ATOM   2349  HA  LEU A 162      -7.419   8.794 -20.905  1.00 85.57           H
ATOM   2350  CB  LEU A 162      -7.065  10.063 -22.573  1.00 85.57           C
ATOM   2351 1HB  LEU A 162      -6.871   9.262 -23.285  1.00 85.57           H
ATOM   2352 2HB  LEU A 162      -7.593  10.849 -23.113  1.00 85.57           H
ATOM   2353  CG  LEU A 162      -5.722  10.623 -22.099  1.00 85.57           C
ATOM   2354  HG  LEU A 162      -5.911  11.319 -21.282  1.00 85.57           H
ATOM   2355  CD1 LEU A 162      -4.828   9.511 -21.547  1.00 85.57           C
ATOM   2356 1HD1 LEU A 162      -5.324   9.031 -20.703  1.00 85.57           H
ATOM   2357 2HD1 LEU A 162      -4.643   8.772 -22.328  1.00 85.57           H
ATOM   2358 3HD1 LEU A 162      -3.880   9.936 -21.218  1.00 85.57           H
ATOM   2359  CD2 LEU A 162      -5.033  11.412 -23.214  1.00 85.57           C
ATOM   2360 1HD2 LEU A 162      -4.857  10.757 -24.067  1.00 85.57           H
ATOM   2361 2HD2 LEU A 162      -5.670  12.243 -23.518  1.00 85.57           H
ATOM   2362 3HD2 LEU A 162      -4.081  11.799 -22.850  1.00 85.57           H
ATOM   2363  HN  LEU A 162      -9.240   8.969 -23.051  1.00 85.57           H
ATOM   2364  N   LEU A 163      -9.551  11.284 -20.958  1.00 88.29           N
ATOM   2365  CA  LEU A 163     -10.145  12.337 -20.152  1.00 88.29           C
ATOM   2366  C   LEU A 163     -10.667  11.740 -18.844  1.00 88.29           C
ATOM   2367  O   LEU A 163     -10.349  12.232 -17.762  1.00 88.29           O
ATOM   2368  HA  LEU A 163      -9.357  13.052 -19.915  1.00 88.29           H
ATOM   2369  CB  LEU A 163     -11.211  13.088 -20.953  1.00 88.29           C
ATOM   2370 1HB  LEU A 163     -10.861  13.189 -21.980  1.00 88.29           H
ATOM   2371 2HB  LEU A 163     -12.113  12.477 -20.982  1.00 88.29           H
ATOM   2372  CG  LEU A 163     -11.587  14.477 -20.432  1.00 88.29           C
ATOM   2373  HG  LEU A 163     -11.308  14.534 -19.380  1.00 88.29           H
ATOM   2374  CD1 LEU A 163     -10.805  15.568 -21.167  1.00 88.29           C
ATOM   2375 1HD1 LEU A 163      -9.737  15.415 -21.015  1.00 88.29           H
ATOM   2376 2HD1 LEU A 163     -11.031  15.521 -22.233  1.00 88.29           H
ATOM   2377 3HD1 LEU A 163     -11.092  16.545 -20.778  1.00 88.29           H
ATOM   2378  CD2 LEU A 163     -13.098  14.702 -20.512  1.00 88.29           C
ATOM   2379 1HD2 LEU A 163     -13.424  14.617 -21.549  1.00 88.29           H
ATOM   2380 2HD2 LEU A 163     -13.609  13.952 -19.908  1.00 88.29           H
ATOM   2381 3HD2 LEU A 163     -13.338  15.696 -20.136  1.00 88.29           H
ATOM   2382  HN  LEU A 163      -9.991  11.129 -21.842  1.00 88.29           H
ATOM   2383  N   TYR A 164     -11.458  10.687 -18.985  1.00 88.94           N
ATOM   2384  CA  TYR A 164     -12.032  10.020 -17.828  1.00 88.94           C
ATOM   2385  C   TYR A 164     -10.936   9.494 -16.900  1.00 88.94           C
ATOM   2386  O   TYR A 164     -11.095   9.499 -15.680  1.00 88.94           O
ATOM   2387  HA  TYR A 164     -12.638  10.747 -17.288  1.00 88.94           H
ATOM   2388  CB  TYR A 164     -12.831   8.836 -18.377  1.00 88.94           C
ATOM   2389 1HB  TYR A 164     -12.217   8.301 -19.101  1.00 88.94           H
ATOM   2390 2HB  TYR A 164     -13.039   8.143 -17.562  1.00 88.94           H
ATOM   2391  CG  TYR A 164     -14.151   9.231 -19.042  1.00 88.94           C
ATOM   2392  CD1 TYR A 164     -15.027  10.074 -18.389  1.00 88.94           C
ATOM   2393  HD1 TYR A 164     -14.778  10.459 -17.400  1.00 88.94           H
ATOM   2394  CD2 TYR A 164     -14.465   8.744 -20.294  1.00 88.94           C
ATOM   2395  HD2 TYR A 164     -13.773   8.078 -20.809  1.00 88.94           H
ATOM   2396  CE1 TYR A 164     -16.270  10.446 -19.015  1.00 88.94           C
ATOM   2397  HE1 TYR A 164     -16.971  11.111 -18.510  1.00 88.94           H
ATOM   2398  CE2 TYR A 164     -15.708   9.116 -20.920  1.00 88.94           C
ATOM   2399  HE2 TYR A 164     -15.969   8.739 -21.908  1.00 88.94           H
ATOM   2400  CZ  TYR A 164     -16.549   9.949 -20.249  1.00 88.94           C
ATOM   2401  OH  TYR A 164     -17.722  10.300 -20.840  1.00 88.94           O
ATOM   2402  HH  TYR A 164     -18.245  10.898 -20.233  1.00 88.94           H
ATOM   2403  HN  TYR A 164     -11.708  10.290 -19.868  1.00 88.94           H
ATOM   2404  N   SER A 165      -9.847   9.053 -17.512  1.00 89.20           N
ATOM   2405  CA  SER A 165      -8.731   8.509 -16.756  1.00 89.20           C
ATOM   2406  C   SER A 165      -8.175   9.573 -15.807  1.00 89.20           C
ATOM   2407  O   SER A 165      -7.743   9.256 -14.700  1.00 89.20           O
ATOM   2408  HA  SER A 165      -9.144   7.672 -16.193  1.00 89.20           H
ATOM   2409  CB  SER A 165      -7.629   8.002 -17.688  1.00 89.20           C
ATOM   2410 1HB  SER A 165      -6.994   7.298 -17.150  1.00 89.20           H
ATOM   2411 2HB  SER A 165      -8.079   7.455 -18.517  1.00 89.20           H
ATOM   2412  OG  SER A 165      -6.831   9.065 -18.200  1.00 89.20           O
ATOM   2413  HG  SER A 165      -6.021   8.696 -18.657  1.00 89.20           H
ATOM   2414  HN  SER A 165      -9.720   9.062 -18.504  1.00 89.20           H
ATOM   2415  N   LYS A 166      -8.204  10.812 -16.275  1.00 91.90           N
ATOM   2416  CA  LYS A 166      -7.719  11.925 -15.477  1.00 91.90           C
ATOM   2417  C   LYS A 166      -8.643  12.124 -14.274  1.00 91.90           C
ATOM   2418  O   LYS A 166      -8.175  12.269 -13.145  1.00 91.90           O
ATOM   2419  HA  LYS A 166      -6.728  11.658 -15.111  1.00 91.90           H
ATOM   2420  CB  LYS A 166      -7.560  13.176 -16.343  1.00 91.90           C
ATOM   2421 1HB  LYS A 166      -8.481  13.361 -16.896  1.00 91.90           H
ATOM   2422 2HB  LYS A 166      -7.391  14.045 -15.707  1.00 91.90           H
ATOM   2423  CG  LYS A 166      -6.394  13.020 -17.322  1.00 91.90           C
ATOM   2424 1HG  LYS A 166      -5.472  12.840 -16.769  1.00 91.90           H
ATOM   2425 2HG  LYS A 166      -6.561  12.150 -17.956  1.00 91.90           H
ATOM   2426  CD  LYS A 166      -6.238  14.269 -18.192  1.00 91.90           C
ATOM   2427 1HD  LYS A 166      -7.145  14.425 -18.777  1.00 91.90           H
ATOM   2428 2HD  LYS A 166      -6.114  15.146 -17.557  1.00 91.90           H
ATOM   2429  CE  LYS A 166      -5.036  14.138 -19.130  1.00 91.90           C
ATOM   2430 1HE  LYS A 166      -4.141  13.904 -18.553  1.00 91.90           H
ATOM   2431 2HE  LYS A 166      -5.195  13.309 -19.820  1.00 91.90           H
ATOM   2432  NZ  LYS A 166      -4.831  15.392 -19.889  1.00 91.90           N
ATOM   2433 1HZ  LYS A 166      -4.043  15.281 -20.517  1.00 91.90           H
ATOM   2434 2HZ  LYS A 166      -5.665  15.601 -20.426  1.00 91.90           H
ATOM   2435 3HZ  LYS A 166      -4.646  16.151 -19.243  1.00 91.90           H
ATOM   2436  HN  LYS A 166      -8.549  11.060 -17.180  1.00 91.90           H
ATOM   2437  N   MET A 167      -9.937  12.124 -14.555  1.00 93.94           N
ATOM   2438  CA  MET A 167     -10.930  12.332 -13.514  1.00 93.94           C
ATOM   2439  C   MET A 167     -10.858  11.226 -12.460  1.00 93.94           C
ATOM   2440  O   MET A 167     -10.892  11.503 -11.262  1.00 93.94           O
ATOM   2441  HA  MET A 167     -10.683  13.292 -13.061  1.00 93.94           H
ATOM   2442  CB  MET A 167     -12.327  12.354 -14.138  1.00 93.94           C
ATOM   2443 1HB  MET A 167     -12.491  11.437 -14.703  1.00 93.94           H
ATOM   2444 2HB  MET A 167     -13.080  12.382 -13.350  1.00 93.94           H
ATOM   2445  CG  MET A 167     -12.498  13.564 -15.058  1.00 93.94           C
ATOM   2446 1HG  MET A 167     -12.281  14.481 -14.510  1.00 93.94           H
ATOM   2447 2HG  MET A 167     -11.786  13.509 -15.881  1.00 93.94           H
ATOM   2448  SD  MET A 167     -14.165  13.616 -15.695  1.00 93.94           S
ATOM   2449  CE  MET A 167     -15.058  13.990 -14.196  1.00 93.94           C
ATOM   2450 1HE  MET A 167     -14.888  13.200 -13.464  1.00 93.94           H
ATOM   2451 2HE  MET A 167     -14.709  14.941 -13.792  1.00 93.94           H
ATOM   2452 3HE  MET A 167     -16.124  14.059 -14.415  1.00 93.94           H
ATOM   2453  HN  MET A 167     -10.310  11.986 -15.473  1.00 93.94           H
ATOM   2454  N   VAL A 168     -10.760   9.997 -12.943  1.00 93.08           N
ATOM   2455  CA  VAL A 168     -10.720   8.845 -12.058  1.00 93.08           C
ATOM   2456  C   VAL A 168      -9.514   8.966 -11.125  1.00 93.08           C
ATOM   2457  O   VAL A 168      -9.621   8.701  -9.929  1.00 93.08           O
ATOM   2458  HA  VAL A 168     -11.630   8.859 -11.459  1.00 93.08           H
ATOM   2459  CB  VAL A 168     -10.714   7.554 -12.879  1.00 93.08           C
ATOM   2460  HB  VAL A 168      -9.927   7.638 -13.629  1.00 93.08           H
ATOM   2461  CG1 VAL A 168     -10.395   6.345 -11.997  1.00 93.08           C
ATOM   2462 1HG1 VAL A 168      -9.413   6.475 -11.543  1.00 93.08           H
ATOM   2463 2HG1 VAL A 168     -11.149   6.258 -11.214  1.00 93.08           H
ATOM   2464 3HG1 VAL A 168     -10.397   5.441 -12.606  1.00 93.08           H
ATOM   2465  CG2 VAL A 168     -12.043   7.363 -13.612  1.00 93.08           C
ATOM   2466 1HG2 VAL A 168     -12.854   7.311 -12.885  1.00 93.08           H
ATOM   2467 2HG2 VAL A 168     -12.211   8.204 -14.284  1.00 93.08           H
ATOM   2468 3HG2 VAL A 168     -12.011   6.438 -14.187  1.00 93.08           H
ATOM   2469  HN  VAL A 168     -10.708   9.782 -13.919  1.00 93.08           H
ATOM   2470  N   CYS A 169      -8.393   9.367 -11.707  1.00 92.67           N
ATOM   2471  CA  CYS A 169      -7.164   9.509 -10.946  1.00 92.67           C
ATOM   2472  C   CYS A 169      -7.409  10.516  -9.821  1.00 92.67           C
ATOM   2473  O   CYS A 169      -7.066  10.259  -8.668  1.00 92.67           O
ATOM   2474  HA  CYS A 169      -6.931   8.524 -10.541  1.00 92.67           H
ATOM   2475  CB  CYS A 169      -5.991   9.924 -11.838  1.00 92.67           C
ATOM   2476 1HB  CYS A 169      -6.267  10.795 -12.433  1.00 92.67           H
ATOM   2477 2HB  CYS A 169      -5.141  10.216 -11.221  1.00 92.67           H
ATOM   2478  SG  CYS A 169      -5.520   8.540 -12.937  1.00 92.67           S
ATOM   2479  HG  CYS A 169      -6.396   8.821 -13.898  1.00 92.67           H
ATOM   2480  HN  CYS A 169      -8.317   9.592 -12.679  1.00 92.67           H
ATOM   2481  N   PHE A 170      -8.002  11.640 -10.194  1.00 95.02           N
ATOM   2482  CA  PHE A 170      -8.264  12.702  -9.238  1.00 95.02           C
ATOM   2483  C   PHE A 170      -9.170  12.210  -8.107  1.00 95.02           C
ATOM   2484  O   PHE A 170      -8.898  12.462  -6.935  1.00 95.02           O
ATOM   2485  HA  PHE A 170      -7.304  13.009  -8.824  1.00 95.02           H
ATOM   2486  CB  PHE A 170      -8.979  13.822  -9.997  1.00 95.02           C
ATOM   2487 1HB  PHE A 170      -8.357  14.131 -10.837  1.00 95.02           H
ATOM   2488 2HB  PHE A 170      -9.906  13.430 -10.414  1.00 95.02           H
ATOM   2489  CG  PHE A 170      -9.300  15.048  -9.140  1.00 95.02           C
ATOM   2490  CD1 PHE A 170     -10.551  15.215  -8.634  1.00 95.02           C
ATOM   2491  HD1 PHE A 170     -11.325  14.474  -8.838  1.00 95.02           H
ATOM   2492  CD2 PHE A 170      -8.335  15.971  -8.885  1.00 95.02           C
ATOM   2493  HD2 PHE A 170      -7.332  15.838  -9.291  1.00 95.02           H
ATOM   2494  CE1 PHE A 170     -10.849  16.353  -7.838  1.00 95.02           C
ATOM   2495  HE1 PHE A 170     -11.852  16.486  -7.433  1.00 95.02           H
ATOM   2496  CE2 PHE A 170      -8.633  17.109  -8.090  1.00 95.02           C
ATOM   2497  HE2 PHE A 170      -7.859  17.849  -7.885  1.00 95.02           H
ATOM   2498  CZ  PHE A 170      -9.884  17.276  -7.583  1.00 95.02           C
ATOM   2499  HZ  PHE A 170     -10.113  18.149  -6.973  1.00 95.02           H
ATOM   2500  HN  PHE A 170      -8.301  11.831 -11.130  1.00 95.02           H
ATOM   2501  N   THR A 171     -10.229  11.517  -8.500  1.00 95.65           N
ATOM   2502  CA  THR A 171     -11.186  11.001  -7.535  1.00 95.65           C
ATOM   2503  C   THR A 171     -10.493  10.059  -6.549  1.00 95.65           C
ATOM   2504  O   THR A 171     -10.798  10.069  -5.357  1.00 95.65           O
ATOM   2505  HA  THR A 171     -11.576  11.838  -6.957  1.00 95.65           H
ATOM   2506  CB  THR A 171     -12.327  10.338  -8.309  1.00 95.65           C
ATOM   2507  HB  THR A 171     -11.976   9.450  -8.835  1.00 95.65           H
ATOM   2508  OG1 THR A 171     -12.838  11.380  -9.135  1.00 95.65           O
ATOM   2509  HG1 THR A 171     -13.275  10.991  -9.946  1.00 95.65           H
ATOM   2510  CG2 THR A 171     -13.506   9.964  -7.408  1.00 95.65           C
ATOM   2511 1HG2 THR A 171     -13.900  10.863  -6.934  1.00 95.65           H
ATOM   2512 2HG2 THR A 171     -13.170   9.266  -6.641  1.00 95.65           H
ATOM   2513 3HG2 THR A 171     -14.287   9.497  -8.007  1.00 95.65           H
ATOM   2514  HN  THR A 171     -10.438  11.307  -9.455  1.00 95.65           H
ATOM   2515  N   ILE A 172      -9.573   9.268  -7.081  1.00 94.02           N
ATOM   2516  CA  ILE A 172      -8.865   8.291  -6.271  1.00 94.02           C
ATOM   2517  C   ILE A 172      -8.041   9.019  -5.207  1.00 94.02           C
ATOM   2518  O   ILE A 172      -8.055   8.637  -4.038  1.00 94.02           O
ATOM   2519  HA  ILE A 172      -9.615   7.679  -5.769  1.00 94.02           H
ATOM   2520  CB  ILE A 172      -8.038   7.358  -7.158  1.00 94.02           C
ATOM   2521  HB  ILE A 172      -7.529   7.962  -7.908  1.00 94.02           H
ATOM   2522  CG1 ILE A 172      -8.938   6.372  -7.906  1.00 94.02           C
ATOM   2523 1HG1 ILE A 172      -9.385   5.673  -7.199  1.00 94.02           H
ATOM   2524 2HG1 ILE A 172      -9.757   6.912  -8.382  1.00 94.02           H
ATOM   2525  CG2 ILE A 172      -6.958   6.643  -6.343  1.00 94.02           C
ATOM   2526 1HG2 ILE A 172      -6.292   7.381  -5.896  1.00 94.02           H
ATOM   2527 2HG2 ILE A 172      -7.427   6.053  -5.556  1.00 94.02           H
ATOM   2528 3HG2 ILE A 172      -6.385   5.986  -6.998  1.00 94.02           H
ATOM   2529  CD1 ILE A 172      -8.146   5.601  -8.963  1.00 94.02           C
ATOM   2530 1HD1 ILE A 172      -7.721   6.301  -9.682  1.00 94.02           H
ATOM   2531 2HD1 ILE A 172      -7.343   5.044  -8.481  1.00 94.02           H
ATOM   2532 3HD1 ILE A 172      -8.810   4.907  -9.480  1.00 94.02           H
ATOM   2533  HN  ILE A 172      -9.310   9.287  -8.046  1.00 94.02           H
ATOM   2534  N   TRP A 173      -7.343  10.054  -5.650  1.00 94.53           N
ATOM   2535  CA  TRP A 173      -6.461  10.795  -4.765  1.00 94.53           C
ATOM   2536  C   TRP A 173      -7.308  11.380  -3.634  1.00 94.53           C
ATOM   2537  O   TRP A 173      -6.934  11.294  -2.465  1.00 94.53           O
ATOM   2538  HA  TRP A 173      -5.730  10.096  -4.361  1.00 94.53           H
ATOM   2539  CB  TRP A 173      -5.678  11.860  -5.537  1.00 94.53           C
ATOM   2540 1HB  TRP A 173      -6.335  12.311  -6.281  1.00 94.53           H
ATOM   2541 2HB  TRP A 173      -5.386  12.652  -4.848  1.00 94.53           H
ATOM   2542  CG  TRP A 173      -4.427  11.327  -6.239  1.00 94.53           C
ATOM   2543  CD1 TRP A 173      -4.214  11.189  -7.554  1.00 94.53           C
ATOM   2544  HD1 TRP A 173      -4.940  11.453  -8.324  1.00 94.53           H
ATOM   2545  CD2 TRP A 173      -3.218  10.862  -5.603  1.00 94.53           C
ATOM   2546  NE1 TRP A 173      -2.961  10.672  -7.813  1.00 94.53           N
ATOM   2547  HE1 TRP A 173      -2.574  10.480  -8.714  1.00 94.53           H
ATOM   2548  CE2 TRP A 173      -2.336  10.467  -6.588  1.00 94.53           C
ATOM   2549  CE3 TRP A 173      -2.880  10.779  -4.241  1.00 94.53           C
ATOM   2550  HE3 TRP A 173      -3.558  11.085  -3.444  1.00 94.53           H
ATOM   2551  CZ2 TRP A 173      -1.059   9.961  -6.316  1.00 94.53           C
ATOM   2552  HZ2 TRP A 173      -0.381   9.656  -7.113  1.00 94.53           H
ATOM   2553  CZ3 TRP A 173      -1.600  10.271  -3.986  1.00 94.53           C
ATOM   2554  HZ3 TRP A 173      -1.288  10.185  -2.945  1.00 94.53           H
ATOM   2555  CH2 TRP A 173      -0.701   9.869  -4.966  1.00 94.53           C
ATOM   2556  HH2 TRP A 173       0.279   9.484  -4.685  1.00 94.53           H
ATOM   2557  HN  TRP A 173      -7.373  10.386  -6.593  1.00 94.53           H
ATOM   2558  N   VAL A 174      -8.434  11.962  -4.020  1.00 95.67           N
ATOM   2559  CA  VAL A 174      -9.306  12.617  -3.060  1.00 95.67           C
ATOM   2560  C   VAL A 174      -9.808  11.586  -2.047  1.00 95.67           C
ATOM   2561  O   VAL A 174      -9.796  11.836  -0.843  1.00 95.67           O
ATOM   2562  HA  VAL A 174      -8.713  13.365  -2.534  1.00 95.67           H
ATOM   2563  CB  VAL A 174     -10.440  13.339  -3.790  1.00 95.67           C
ATOM   2564  HB  VAL A 174     -10.921  12.621  -4.455  1.00 95.67           H
ATOM   2565  CG1 VAL A 174     -11.495  13.843  -2.803  1.00 95.67           C
ATOM   2566 1HG1 VAL A 174     -11.913  12.998  -2.255  1.00 95.67           H
ATOM   2567 2HG1 VAL A 174     -11.033  14.538  -2.101  1.00 95.67           H
ATOM   2568 3HG1 VAL A 174     -12.289  14.352  -3.348  1.00 95.67           H
ATOM   2569  CG2 VAL A 174      -9.899  14.485  -4.647  1.00 95.67           C
ATOM   2570 1HG2 VAL A 174      -9.381  15.202  -4.010  1.00 95.67           H
ATOM   2571 2HG2 VAL A 174      -9.203  14.088  -5.387  1.00 95.67           H
ATOM   2572 3HG2 VAL A 174     -10.726  14.981  -5.155  1.00 95.67           H
ATOM   2573  HN  VAL A 174      -8.752  11.990  -4.968  1.00 95.67           H
ATOM   2574  N   LEU A 175     -10.237  10.448  -2.573  1.00 93.12           N
ATOM   2575  CA  LEU A 175     -10.850   9.424  -1.743  1.00 93.12           C
ATOM   2576  C   LEU A 175      -9.805   8.865  -0.775  1.00 93.12           C
ATOM   2577  O   LEU A 175     -10.097   8.641   0.398  1.00 93.12           O
ATOM   2578  HA  LEU A 175     -11.637   9.904  -1.161  1.00 93.12           H
ATOM   2579  CB  LEU A 175     -11.516   8.357  -2.613  1.00 93.12           C
ATOM   2580 1HB  LEU A 175     -12.172   8.856  -3.327  1.00 93.12           H
ATOM   2581 2HB  LEU A 175     -10.742   7.852  -3.191  1.00 93.12           H
ATOM   2582  CG  LEU A 175     -12.331   7.297  -1.869  1.00 93.12           C
ATOM   2583  HG  LEU A 175     -12.376   7.578  -0.816  1.00 93.12           H
ATOM   2584  CD1 LEU A 175     -13.770   7.249  -2.386  1.00 93.12           C
ATOM   2585 1HD1 LEU A 175     -14.242   8.220  -2.238  1.00 93.12           H
ATOM   2586 2HD1 LEU A 175     -13.767   7.005  -3.448  1.00 93.12           H
ATOM   2587 3HD1 LEU A 175     -14.327   6.488  -1.840  1.00 93.12           H
ATOM   2588  CD2 LEU A 175     -11.649   5.930  -1.942  1.00 93.12           C
ATOM   2589 1HD2 LEU A 175     -11.553   5.628  -2.985  1.00 93.12           H
ATOM   2590 2HD2 LEU A 175     -10.660   5.992  -1.489  1.00 93.12           H
ATOM   2591 3HD2 LEU A 175     -12.249   5.195  -1.405  1.00 93.12           H
ATOM   2592  HN  LEU A 175     -10.172  10.221  -3.544  1.00 93.12           H
ATOM   2593  N   ALA A 176      -8.608   8.655  -1.304  1.00 92.89           N
ATOM   2594  CA  ALA A 176      -7.526   8.100  -0.509  1.00 92.89           C
ATOM   2595  C   ALA A 176      -7.182   9.068   0.624  1.00 92.89           C
ATOM   2596  O   ALA A 176      -6.896   8.644   1.743  1.00 92.89           O
ATOM   2597  HA  ALA A 176      -7.877   7.161  -0.080  1.00 92.89           H
ATOM   2598  CB  ALA A 176      -6.325   7.810  -1.413  1.00 92.89           C
ATOM   2599 1HB  ALA A 176      -6.614   7.095  -2.183  1.00 92.89           H
ATOM   2600 2HB  ALA A 176      -5.993   8.736  -1.883  1.00 92.89           H
ATOM   2601 3HB  ALA A 176      -5.514   7.394  -0.816  1.00 92.89           H
ATOM   2602  HN  ALA A 176      -8.374   8.857  -2.255  1.00 92.89           H
ATOM   2603  N   ALA A 177      -7.223  10.351   0.296  1.00 93.55           N
ATOM   2604  CA  ALA A 177      -6.882  11.382   1.262  1.00 93.55           C
ATOM   2605  C   ALA A 177      -7.879  11.339   2.421  1.00 93.55           C
ATOM   2606  O   ALA A 177      -7.487  11.406   3.585  1.00 93.55           O
ATOM   2607  HA  ALA A 177      -5.884  11.163   1.643  1.00 93.55           H
ATOM   2608  CB  ALA A 177      -6.855  12.745   0.566  1.00 93.55           C
ATOM   2609 1HB  ALA A 177      -6.110  12.732  -0.230  1.00 93.55           H
ATOM   2610 2HB  ALA A 177      -7.837  12.955   0.142  1.00 93.55           H
ATOM   2611 3HB  ALA A 177      -6.599  13.517   1.291  1.00 93.55           H
ATOM   2612  HN  ALA A 177      -7.482  10.689  -0.609  1.00 93.55           H
ATOM   2613  N   ALA A 178      -9.150  11.226   2.063  1.00 93.72           N
ATOM   2614  CA  ALA A 178     -10.211  11.246   3.054  1.00 93.72           C
ATOM   2615  C   ALA A 178     -10.062  10.037   3.980  1.00 93.72           C
ATOM   2616  O   ALA A 178     -10.319  10.133   5.179  1.00 93.72           O
ATOM   2617  HA  ALA A 178     -10.101  12.158   3.641  1.00 93.72           H
ATOM   2618  CB  ALA A 178     -11.569  11.275   2.349  1.00 93.72           C
ATOM   2619 1HB  ALA A 178     -11.636  12.168   1.727  1.00 93.72           H
ATOM   2620 2HB  ALA A 178     -11.672  10.388   1.724  1.00 93.72           H
ATOM   2621 3HB  ALA A 178     -12.365  11.290   3.093  1.00 93.72           H
ATOM   2622  HN  ALA A 178      -9.457  11.123   1.116  1.00 93.72           H
ATOM   2623  N   LEU A 179      -9.646   8.927   3.389  1.00 91.36           N
ATOM   2624  CA  LEU A 179      -9.541   7.680   4.127  1.00 91.36           C
ATOM   2625  C   LEU A 179      -8.347   7.756   5.081  1.00 91.36           C
ATOM   2626  O   LEU A 179      -8.180   6.894   5.942  1.00 91.36           O
ATOM   2627  HA  LEU A 179     -10.450   7.573   4.719  1.00 91.36           H
ATOM   2628  CB  LEU A 179      -9.484   6.491   3.165  1.00 91.36           C
ATOM   2629 1HB  LEU A 179      -8.713   6.688   2.421  1.00 91.36           H
ATOM   2630 2HB  LEU A 179      -9.169   5.611   3.726  1.00 91.36           H
ATOM   2631  CG  LEU A 179     -10.786   6.157   2.434  1.00 91.36           C
ATOM   2632  HG  LEU A 179     -11.143   7.062   1.942  1.00 91.36           H
ATOM   2633  CD1 LEU A 179     -10.549   5.111   1.343  1.00 91.36           C
ATOM   2634 1HD1 LEU A 179      -9.831   5.498   0.619  1.00 91.36           H
ATOM   2635 2HD1 LEU A 179     -10.157   4.199   1.792  1.00 91.36           H
ATOM   2636 3HD1 LEU A 179     -11.491   4.893   0.839  1.00 91.36           H
ATOM   2637  CD2 LEU A 179     -11.872   5.721   3.420  1.00 91.36           C
ATOM   2638 1HD2 LEU A 179     -11.538   4.836   3.961  1.00 91.36           H
ATOM   2639 2HD2 LEU A 179     -12.065   6.528   4.127  1.00 91.36           H
ATOM   2640 3HD2 LEU A 179     -12.786   5.490   2.874  1.00 91.36           H
ATOM   2641  HN  LEU A 179      -9.383   8.871   2.425  1.00 91.36           H
ATOM   2642  N   CYS A 180      -7.548   8.796   4.896  1.00 92.21           N
ATOM   2643  CA  CYS A 180      -6.335   8.957   5.680  1.00 92.21           C
ATOM   2644  C   CYS A 180      -6.628   9.928   6.825  1.00 92.21           C
ATOM   2645  O   CYS A 180      -5.735  10.268   7.600  1.00 92.21           O
ATOM   2646  HA  CYS A 180      -6.078   7.970   6.065  1.00 92.21           H
ATOM   2647  CB  CYS A 180      -5.162   9.428   4.817  1.00 92.21           C
ATOM   2648 1HB  CYS A 180      -5.418  10.365   4.322  1.00 92.21           H
ATOM   2649 2HB  CYS A 180      -4.294   9.627   5.446  1.00 92.21           H
ATOM   2650  SG  CYS A 180      -4.750   8.154   3.570  1.00 92.21           S
ATOM   2651  HG  CYS A 180      -5.900   8.232   2.907  1.00 92.21           H
ATOM   2652  HN  CYS A 180      -7.717   9.520   4.227  1.00 92.21           H
ATOM   2653  N   ILE A 181      -7.883  10.348   6.896  1.00 93.02           N
ATOM   2654  CA  ILE A 181      -8.295  11.305   7.908  1.00 93.02           C
ATOM   2655  C   ILE A 181      -7.969  10.747   9.295  1.00 93.02           C
ATOM   2656  O   ILE A 181      -7.386  11.441  10.126  1.00 93.02           O
ATOM   2657  HA  ILE A 181      -7.713  12.214   7.756  1.00 93.02           H
ATOM   2658  CB  ILE A 181      -9.769  11.676   7.726  1.00 93.02           C
ATOM   2659  HB  ILE A 181     -10.330  10.761   7.535  1.00 93.02           H
ATOM   2660  CG1 ILE A 181      -9.959  12.585   6.510  1.00 93.02           C
ATOM   2661 1HG1 ILE A 181      -9.480  13.547   6.693  1.00 93.02           H
ATOM   2662 2HG1 ILE A 181      -9.468  12.145   5.642  1.00 93.02           H
ATOM   2663  CG2 ILE A 181     -10.339  12.298   9.002  1.00 93.02           C
ATOM   2664 1HG2 ILE A 181     -10.258  11.584   9.822  1.00 93.02           H
ATOM   2665 2HG2 ILE A 181      -9.780  13.200   9.248  1.00 93.02           H
ATOM   2666 3HG2 ILE A 181     -11.388  12.552   8.845  1.00 93.02           H
ATOM   2667  CD1 ILE A 181     -11.444  12.796   6.211  1.00 93.02           C
ATOM   2668 1HD1 ILE A 181     -11.913  11.834   6.004  1.00 93.02           H
ATOM   2669 2HD1 ILE A 181     -11.926  13.259   7.072  1.00 93.02           H
ATOM   2670 3HD1 ILE A 181     -11.551  13.446   5.342  1.00 93.02           H
ATOM   2671  HN  ILE A 181      -8.609  10.046   6.279  1.00 93.02           H
ATOM   2672  N   PRO A 182      -8.336   9.487   9.569  1.00 91.03           N
ATOM   2673  CA  PRO A 182      -8.135   8.916  10.902  1.00 91.03           C
ATOM   2674  C   PRO A 182      -6.699   9.056  11.380  1.00 91.03           C
ATOM   2675  O   PRO A 182      -6.456   9.445  12.521  1.00 91.03           O
ATOM   2676  HA  PRO A 182      -8.734   9.457  11.636  1.00 91.03           H
ATOM   2677  CB  PRO A 182      -8.536   7.449  10.732  1.00 91.03           C
ATOM   2678 1HB  PRO A 182      -7.679   6.825  10.480  1.00 91.03           H
ATOM   2679 2HB  PRO A 182      -8.967   7.042  11.647  1.00 91.03           H
ATOM   2680  CG  PRO A 182      -9.556   7.491   9.600  1.00 91.03           C
ATOM   2681 1HG  PRO A 182      -9.673   6.516   9.125  1.00 91.03           H
ATOM   2682 2HG  PRO A 182     -10.544   7.780   9.956  1.00 91.03           H
ATOM   2683  CD  PRO A 182      -8.966   8.521   8.651  1.00 91.03           C
ATOM   2684 1HD  PRO A 182      -8.236   8.077   7.974  1.00 91.03           H
ATOM   2685 2HD  PRO A 182      -9.733   8.983   8.029  1.00 91.03           H
ATOM   2686  N   GLU A 183      -5.777   8.732  10.485  1.00 91.81           N
ATOM   2687  CA  GLU A 183      -4.364   8.763  10.821  1.00 91.81           C
ATOM   2688  C   GLU A 183      -3.940  10.183  11.201  1.00 91.81           C
ATOM   2689  O   GLU A 183      -3.144  10.373  12.119  1.00 91.81           O
ATOM   2690  HA  GLU A 183      -4.257   8.103  11.681  1.00 91.81           H
ATOM   2691  CB  GLU A 183      -3.514   8.227   9.667  1.00 91.81           C
ATOM   2692 1HB  GLU A 183      -3.911   8.590   8.719  1.00 91.81           H
ATOM   2693 2HB  GLU A 183      -2.469   8.493   9.827  1.00 91.81           H
ATOM   2694  CG  GLU A 183      -3.567   6.699   9.611  1.00 91.81           C
ATOM   2695 1HG  GLU A 183      -2.798   6.330   8.933  1.00 91.81           H
ATOM   2696 2HG  GLU A 183      -3.347   6.288  10.597  1.00 91.81           H
ATOM   2697  CD  GLU A 183      -4.942   6.215   9.145  1.00 91.81           C
ATOM   2698  OE1 GLU A 183      -5.222   5.015   9.357  1.00 91.81           O
ATOM   2699  OE2 GLU A 183      -5.680   7.055   8.588  1.00 91.81           O
ATOM   2700  HN  GLU A 183      -5.983   8.453   9.547  1.00 91.81           H
ATOM   2701  N   ILE A 184      -4.491  11.145  10.475  1.00 93.93           N
ATOM   2702  CA  ILE A 184      -4.095  12.533  10.647  1.00 93.93           C
ATOM   2703  C   ILE A 184      -4.498  13.003  12.046  1.00 93.93           C
ATOM   2704  O   ILE A 184      -3.781  13.782  12.673  1.00 93.93           O
ATOM   2705  HA  ILE A 184      -3.009  12.575  10.568  1.00 93.93           H
ATOM   2706  CB  ILE A 184      -4.665  13.397   9.520  1.00 93.93           C
ATOM   2707  HB  ILE A 184      -5.742  13.235   9.478  1.00 93.93           H
ATOM   2708  CG1 ILE A 184      -4.092  12.978   8.165  1.00 93.93           C
ATOM   2709 1HG1 ILE A 184      -3.029  13.217   8.127  1.00 93.93           H
ATOM   2710 2HG1 ILE A 184      -4.180  11.899   8.046  1.00 93.93           H
ATOM   2711  CG2 ILE A 184      -4.443  14.884   9.803  1.00 93.93           C
ATOM   2712 1HG2 ILE A 184      -4.938  15.154  10.735  1.00 93.93           H
ATOM   2713 2HG2 ILE A 184      -3.374  15.081   9.888  1.00 93.93           H
ATOM   2714 3HG2 ILE A 184      -4.857  15.475   8.986  1.00 93.93           H
ATOM   2715  CD1 ILE A 184      -4.820  13.685   7.020  1.00 93.93           C
ATOM   2716 1HD1 ILE A 184      -5.878  13.425   7.047  1.00 93.93           H
ATOM   2717 2HD1 ILE A 184      -4.708  14.764   7.129  1.00 93.93           H
ATOM   2718 3HD1 ILE A 184      -4.392  13.370   6.068  1.00 93.93           H
ATOM   2719  HN  ILE A 184      -5.194  10.989   9.781  1.00 93.93           H
ATOM   2720  N   LEU A 185      -5.643  12.510  12.495  1.00 93.17           N
ATOM   2721  CA  LEU A 185      -6.251  13.020  13.712  1.00 93.17           C
ATOM   2722  C   LEU A 185      -5.515  12.446  14.924  1.00 93.17           C
ATOM   2723  O   LEU A 185      -5.112  13.188  15.819  1.00 93.17           O
ATOM   2724  HA  LEU A 185      -6.124  14.102  13.712  1.00 93.17           H
ATOM   2725  CB  LEU A 185      -7.755  12.740  13.717  1.00 93.17           C
ATOM   2726 1HB  LEU A 185      -7.908  11.679  13.521  1.00 93.17           H
ATOM   2727 2HB  LEU A 185      -8.138  12.938  14.718  1.00 93.17           H
ATOM   2728  CG  LEU A 185      -8.589  13.540  12.714  1.00 93.17           C
ATOM   2729  HG  LEU A 185      -8.237  13.304  11.711  1.00 93.17           H
ATOM   2730  CD1 LEU A 185     -10.064  13.137  12.782  1.00 93.17           C
ATOM   2731 1HD1 LEU A 185     -10.162  12.077  12.550  1.00 93.17           H
ATOM   2732 2HD1 LEU A 185     -10.446  13.327  13.785  1.00 93.17           H
ATOM   2733 3HD1 LEU A 185     -10.634  13.721  12.060  1.00 93.17           H
ATOM   2734  CD2 LEU A 185      -8.396  15.045  12.918  1.00 93.17           C
ATOM   2735 1HD2 LEU A 185      -8.706  15.317  13.927  1.00 93.17           H
ATOM   2736 2HD2 LEU A 185      -7.345  15.298  12.779  1.00 93.17           H
ATOM   2737 3HD2 LEU A 185      -9.000  15.590  12.193  1.00 93.17           H
ATOM   2738  HN  LEU A 185      -6.151  11.777  12.043  1.00 93.17           H
ATOM   2739  N   TYR A 186      -5.363  11.129  14.915  1.00 92.28           N
ATOM   2740  CA  TYR A 186      -5.029  10.406  16.131  1.00 92.28           C
ATOM   2741  C   TYR A 186      -3.524  10.149  16.220  1.00 92.28           C
ATOM   2742  O   TYR A 186      -3.028   9.694  17.250  1.00 92.28           O
ATOM   2743  HA  TYR A 186      -5.337  11.016  16.980  1.00 92.28           H
ATOM   2744  CB  TYR A 186      -5.759   9.065  16.037  1.00 92.28           C
ATOM   2745 1HB  TYR A 186      -5.399   8.527  15.160  1.00 92.28           H
ATOM   2746 2HB  TYR A 186      -5.503   8.462  16.908  1.00 92.28           H
ATOM   2747  CG  TYR A 186      -7.282   9.190  15.951  1.00 92.28           C
ATOM   2748  CD1 TYR A 186      -7.962   9.976  16.858  1.00 92.28           C
ATOM   2749  HD1 TYR A 186      -7.415  10.509  17.636  1.00 92.28           H
ATOM   2750  CD2 TYR A 186      -7.975   8.515  14.966  1.00 92.28           C
ATOM   2751  HD2 TYR A 186      -7.437   7.894  14.249  1.00 92.28           H
ATOM   2752  CE1 TYR A 186      -9.395  10.094  16.777  1.00 92.28           C
ATOM   2753  HE1 TYR A 186      -9.945  10.712  17.487  1.00 92.28           H
ATOM   2754  CE2 TYR A 186      -9.407   8.633  14.885  1.00 92.28           C
ATOM   2755  HE2 TYR A 186      -9.967   8.106  14.112  1.00 92.28           H
ATOM   2756  CZ  TYR A 186     -10.047   9.416  15.794  1.00 92.28           C
ATOM   2757  OH  TYR A 186     -11.400   9.527  15.717  1.00 92.28           O
ATOM   2758  HH  TYR A 186     -11.738  10.109  16.457  1.00 92.28           H
ATOM   2759  HN  TYR A 186      -5.463  10.561  14.099  1.00 92.28           H
ATOM   2760  N   SER A 187      -2.838  10.451  15.127  1.00 92.95           N
ATOM   2761  CA  SER A 187      -1.393  10.305  15.086  1.00 92.95           C
ATOM   2762  C   SER A 187      -0.739  11.299  16.048  1.00 92.95           C
ATOM   2763  O   SER A 187      -0.923  12.508  15.916  1.00 92.95           O
ATOM   2764  HA  SER A 187      -1.197   9.281  15.403  1.00 92.95           H
ATOM   2765  CB  SER A 187      -0.859  10.510  13.667  1.00 92.95           C
ATOM   2766 1HB  SER A 187      -1.170  11.488  13.301  1.00 92.95           H
ATOM   2767 2HB  SER A 187       0.231  10.508  13.686  1.00 92.95           H
ATOM   2768  OG  SER A 187      -1.319   9.500  12.773  1.00 92.95           O
ATOM   2769  HG  SER A 187      -1.825   9.917  12.018  1.00 92.95           H
ATOM   2770  HN  SER A 187      -3.253  10.789  14.283  1.00 92.95           H
ATOM   2771  N   GLN A 188       0.010  10.753  16.994  1.00 92.40           N
ATOM   2772  CA  GLN A 188       0.664  11.574  17.999  1.00 92.40           C
ATOM   2773  C   GLN A 188       2.012  10.964  18.389  1.00 92.40           C
ATOM   2774  O   GLN A 188       2.315   9.831  18.017  1.00 92.40           O
ATOM   2775  HA  GLN A 188       0.820  12.543  17.524  1.00 92.40           H
ATOM   2776  CB  GLN A 188      -0.231  11.757  19.226  1.00 92.40           C
ATOM   2777 1HB  GLN A 188      -0.471  10.783  19.653  1.00 92.40           H
ATOM   2778 2HB  GLN A 188       0.305  12.317  19.992  1.00 92.40           H
ATOM   2779  CG  GLN A 188      -1.523  12.490  18.858  1.00 92.40           C
ATOM   2780 1HG  GLN A 188      -1.285  13.393  18.296  1.00 92.40           H
ATOM   2781 2HG  GLN A 188      -2.130  11.861  18.208  1.00 92.40           H
ATOM   2782  CD  GLN A 188      -2.320  12.858  20.112  1.00 92.40           C
ATOM   2783  OE1 GLN A 188      -1.861  12.718  21.234  1.00 92.40           O
ATOM   2784  NE2 GLN A 188      -3.535  13.335  19.859  1.00 92.40           N
ATOM   2785 1HE2 GLN A 188      -3.851  13.425  18.914  1.00 92.40           H
ATOM   2786 2HE2 GLN A 188      -4.134  13.604  20.614  1.00 92.40           H
ATOM   2787  HN  GLN A 188       0.173   9.770  17.081  1.00 92.40           H
ATOM   2788  N   ILE A 189       2.785  11.741  19.133  1.00 92.20           N
ATOM   2789  CA  ILE A 189       4.004  11.229  19.734  1.00 92.20           C
ATOM   2790  C   ILE A 189       3.725  10.840  21.188  1.00 92.20           C
ATOM   2791  O   ILE A 189       3.249  11.658  21.973  1.00 92.20           O
ATOM   2792  HA  ILE A 189       4.287  10.331  19.185  1.00 92.20           H
ATOM   2793  CB  ILE A 189       5.144  12.236  19.575  1.00 92.20           C
ATOM   2794  HB  ILE A 189       4.834  13.178  20.029  1.00 92.20           H
ATOM   2795  CG1 ILE A 189       5.425  12.517  18.098  1.00 92.20           C
ATOM   2796 1HG1 ILE A 189       5.817  11.619  17.621  1.00 92.20           H
ATOM   2797 2HG1 ILE A 189       4.495  12.769  17.588  1.00 92.20           H
ATOM   2798  CG2 ILE A 189       6.397  11.768  20.318  1.00 92.20           C
ATOM   2799 1HG2 ILE A 189       6.172  11.660  21.379  1.00 92.20           H
ATOM   2800 2HG2 ILE A 189       6.720  10.808  19.916  1.00 92.20           H
ATOM   2801 3HG2 ILE A 189       7.192  12.502  20.189  1.00 92.20           H
ATOM   2802  CD1 ILE A 189       6.426  13.663  17.939  1.00 92.20           C
ATOM   2803 1HD1 ILE A 189       6.021  14.566  18.395  1.00 92.20           H
ATOM   2804 2HD1 ILE A 189       7.363  13.398  18.428  1.00 92.20           H
ATOM   2805 3HD1 ILE A 189       6.608  13.842  16.879  1.00 92.20           H
ATOM   2806  HN  ILE A 189       2.590  12.703  19.326  1.00 92.20           H
ATOM   2807  N   LYS A 190       4.035   9.590  21.502  1.00 88.07           N
ATOM   2808  CA  LYS A 190       3.915   9.110  22.868  1.00 88.07           C
ATOM   2809  C   LYS A 190       5.312   8.858  23.439  1.00 88.07           C
ATOM   2810  O   LYS A 190       6.132   8.191  22.811  1.00 88.07           O
ATOM   2811  HA  LYS A 190       3.441   9.900  23.451  1.00 88.07           H
ATOM   2812  CB  LYS A 190       2.996   7.889  22.929  1.00 88.07           C
ATOM   2813 1HB  LYS A 190       2.064   8.104  22.407  1.00 88.07           H
ATOM   2814 2HB  LYS A 190       3.464   7.051  22.411  1.00 88.07           H
ATOM   2815  CG  LYS A 190       2.698   7.498  24.377  1.00 88.07           C
ATOM   2816 1HG  LYS A 190       3.623   7.213  24.878  1.00 88.07           H
ATOM   2817 2HG  LYS A 190       2.297   8.357  24.914  1.00 88.07           H
ATOM   2818  CD  LYS A 190       1.700   6.340  24.439  1.00 88.07           C
ATOM   2819 1HD  LYS A 190       0.708   6.695  24.159  1.00 88.07           H
ATOM   2820 2HD  LYS A 190       1.981   5.575  23.715  1.00 88.07           H
ATOM   2821  CE  LYS A 190       1.653   5.730  25.842  1.00 88.07           C
ATOM   2822 1HE  LYS A 190       2.659   5.689  26.260  1.00 88.07           H
ATOM   2823 2HE  LYS A 190       1.060   6.364  26.500  1.00 88.07           H
ATOM   2824  NZ  LYS A 190       1.072   4.370  25.796  1.00 88.07           N
ATOM   2825 1HZ  LYS A 190       1.229   3.906  26.684  1.00 88.07           H
ATOM   2826 2HZ  LYS A 190       0.075   4.434  25.620  1.00 88.07           H
ATOM   2827 3HZ  LYS A 190       1.513   3.838  25.054  1.00 88.07           H
ATOM   2828  HN  LYS A 190       4.361   8.912  20.843  1.00 88.07           H
ATOM   2829  N   GLU A 191       5.540   9.405  24.624  1.00 84.91           N
ATOM   2830  CA  GLU A 191       6.786   9.166  25.332  1.00 84.91           C
ATOM   2831  C   GLU A 191       6.617   8.022  26.333  1.00 84.91           C
ATOM   2832  O   GLU A 191       5.729   8.062  27.183  1.00 84.91           O
ATOM   2833  HA  GLU A 191       7.505   8.882  24.564  1.00 84.91           H
ATOM   2834  CB  GLU A 191       7.273  10.438  26.029  1.00 84.91           C
ATOM   2835 1HB  GLU A 191       6.446  10.902  26.566  1.00 84.91           H
ATOM   2836 2HB  GLU A 191       8.124  10.203  26.669  1.00 84.91           H
ATOM   2837  CG  GLU A 191       7.770  11.466  25.011  1.00 84.91           C
ATOM   2838 1HG  GLU A 191       8.537  11.016  24.380  1.00 84.91           H
ATOM   2839 2HG  GLU A 191       6.950  11.760  24.355  1.00 84.91           H
ATOM   2840  CD  GLU A 191       8.339  12.701  25.711  1.00 84.91           C
ATOM   2841  OE1 GLU A 191       8.766  13.622  24.981  1.00 84.91           O
ATOM   2842  OE2 GLU A 191       8.333  12.698  26.961  1.00 84.91           O
ATOM   2843  HN  GLU A 191       4.892  10.000  25.099  1.00 84.91           H
ATOM   2844  N   GLU A 192       7.484   7.028  26.200  1.00 77.26           N
ATOM   2845  CA  GLU A 192       7.371   5.824  27.005  1.00 77.26           C
ATOM   2846  C   GLU A 192       8.758   5.343  27.437  1.00 77.26           C
ATOM   2847  O   GLU A 192       9.592   5.008  26.597  1.00 77.26           O
ATOM   2848  HA  GLU A 192       6.791   6.114  27.881  1.00 77.26           H
ATOM   2849  CB  GLU A 192       6.621   4.726  26.247  1.00 77.26           C
ATOM   2850 1HB  GLU A 192       5.598   5.048  26.053  1.00 77.26           H
ATOM   2851 2HB  GLU A 192       7.170   4.464  25.343  1.00 77.26           H
ATOM   2852  CG  GLU A 192       6.530   3.448  27.082  1.00 77.26           C
ATOM   2853 1HG  GLU A 192       7.058   2.640  26.576  1.00 77.26           H
ATOM   2854 2HG  GLU A 192       7.025   3.600  28.042  1.00 77.26           H
ATOM   2855  CD  GLU A 192       5.072   3.046  27.312  1.00 77.26           C
ATOM   2856  OE1 GLU A 192       4.816   2.413  28.360  1.00 77.26           O
ATOM   2857  OE2 GLU A 192       4.246   3.380  26.435  1.00 77.26           O
ATOM   2858  HN  GLU A 192       8.250   7.037  25.558  1.00 77.26           H
ATOM   2859  N   SER A 193       8.961   5.323  28.746  1.00 73.09           N
ATOM   2860  CA  SER A 193      10.185   4.775  29.305  1.00 73.09           C
ATOM   2861  C   SER A 193      11.395   5.544  28.770  1.00 73.09           C
ATOM   2862  O   SER A 193      12.485   4.987  28.650  1.00 73.09           O
ATOM   2863  HA  SER A 193      10.094   4.908  30.384  1.00 73.09           H
ATOM   2864  CB  SER A 193      10.318   3.285  28.984  1.00 73.09           C
ATOM   2865 1HB  SER A 193      10.656   3.165  27.955  1.00 73.09           H
ATOM   2866 2HB  SER A 193      11.083   2.844  29.624  1.00 73.09           H
ATOM   2867  OG  SER A 193       9.089   2.588  29.165  1.00 73.09           O
ATOM   2868  HG  SER A 193       9.165   1.660  28.799  1.00 73.09           H
ATOM   2869  HN  SER A 193       8.308   5.672  29.419  1.00 73.09           H
ATOM   2870  N   GLY A 194      11.162   6.812  28.464  1.00 77.25           N
ATOM   2871  CA  GLY A 194      12.222   7.667  27.957  1.00 77.25           C
ATOM   2872  C   GLY A 194      12.410   7.471  26.451  1.00 77.25           C
ATOM   2873  O   GLY A 194      13.379   7.963  25.874  1.00 77.25           O
ATOM   2874 1HA  GLY A 194      11.984   8.710  28.165  1.00 77.25           H
ATOM   2875 2HA  GLY A 194      13.154   7.443  28.476  1.00 77.25           H
ATOM   2876  HN  GLY A 194      10.270   7.255  28.557  1.00 77.25           H
ATOM   2877  N   ILE A 195      11.469   6.752  25.857  1.00 85.04           N
ATOM   2878  CA  ILE A 195      11.505   6.509  24.425  1.00 85.04           C
ATOM   2879  C   ILE A 195      10.296   7.179  23.769  1.00 85.04           C
ATOM   2880  O   ILE A 195       9.157   6.939  24.166  1.00 85.04           O
ATOM   2881  HA  ILE A 195      12.410   6.975  24.037  1.00 85.04           H
ATOM   2882  CB  ILE A 195      11.608   5.010  24.139  1.00 85.04           C
ATOM   2883  HB  ILE A 195      10.832   4.499  24.709  1.00 85.04           H
ATOM   2884  CG1 ILE A 195      12.953   4.453  24.608  1.00 85.04           C
ATOM   2885 1HG1 ILE A 195      13.739   4.763  23.919  1.00 85.04           H
ATOM   2886 2HG1 ILE A 195      13.203   4.870  25.584  1.00 85.04           H
ATOM   2887  CG2 ILE A 195      11.350   4.715  22.660  1.00 85.04           C
ATOM   2888 1HG2 ILE A 195      10.349   5.054  22.391  1.00 85.04           H
ATOM   2889 2HG2 ILE A 195      12.087   5.239  22.051  1.00 85.04           H
ATOM   2890 3HG2 ILE A 195      11.429   3.642  22.484  1.00 85.04           H
ATOM   2891  CD1 ILE A 195      12.915   2.926  24.694  1.00 85.04           C
ATOM   2892 1HD1 ILE A 195      12.145   2.621  25.402  1.00 85.04           H
ATOM   2893 2HD1 ILE A 195      12.690   2.513  23.711  1.00 85.04           H
ATOM   2894 3HD1 ILE A 195      13.884   2.557  25.029  1.00 85.04           H
ATOM   2895  HN  ILE A 195      10.694   6.341  26.337  1.00 85.04           H
ATOM   2896  N   ALA A 196      10.585   8.006  22.774  1.00 91.04           N
ATOM   2897  CA  ALA A 196       9.534   8.663  22.018  1.00 91.04           C
ATOM   2898  C   ALA A 196       9.057   7.734  20.900  1.00 91.04           C
ATOM   2899  O   ALA A 196       9.866   7.215  20.132  1.00 91.04           O
ATOM   2900  HA  ALA A 196       8.704   8.854  22.699  1.00 91.04           H
ATOM   2901  CB  ALA A 196      10.050  10.001  21.483  1.00 91.04           C
ATOM   2902 1HB  ALA A 196      10.348  10.635  22.318  1.00 91.04           H
ATOM   2903 2HB  ALA A 196      10.908   9.826  20.835  1.00 91.04           H
ATOM   2904 3HB  ALA A 196       9.260  10.494  20.916  1.00 91.04           H
ATOM   2905  HN  ALA A 196      11.517   8.227  22.484  1.00 91.04           H
ATOM   2906  N   ILE A 197       7.746   7.550  20.845  1.00 89.96           N
ATOM   2907  CA  ILE A 197       7.156   6.657  19.863  1.00 89.96           C
ATOM   2908  C   ILE A 197       6.073   7.406  19.084  1.00 89.96           C
ATOM   2909  O   ILE A 197       5.187   8.017  19.679  1.00 89.96           O
ATOM   2910  HA  ILE A 197       7.945   6.369  19.167  1.00 89.96           H
ATOM   2911  CB  ILE A 197       6.657   5.376  20.535  1.00 89.96           C
ATOM   2912  HB  ILE A 197       5.928   5.653  21.297  1.00 89.96           H
ATOM   2913  CG1 ILE A 197       7.800   4.648  21.246  1.00 89.96           C
ATOM   2914 1HG1 ILE A 197       8.532   4.310  20.512  1.00 89.96           H
ATOM   2915 2HG1 ILE A 197       8.314   5.338  21.915  1.00 89.96           H
ATOM   2916  CG2 ILE A 197       5.939   4.473  19.530  1.00 89.96           C
ATOM   2917 1HG2 ILE A 197       5.084   5.004  19.110  1.00 89.96           H
ATOM   2918 2HG2 ILE A 197       6.627   4.202  18.729  1.00 89.96           H
ATOM   2919 3HG2 ILE A 197       5.594   3.571  20.034  1.00 89.96           H
ATOM   2920  CD1 ILE A 197       7.276   3.451  22.041  1.00 89.96           C
ATOM   2921 1HD1 ILE A 197       6.563   3.796  22.790  1.00 89.96           H
ATOM   2922 2HD1 ILE A 197       6.784   2.752  21.365  1.00 89.96           H
ATOM   2923 3HD1 ILE A 197       8.109   2.952  22.536  1.00 89.96           H
ATOM   2924  HN  ILE A 197       7.093   7.999  21.454  1.00 89.96           H
ATOM   2925  N   CYS A 198       6.179   7.333  17.765  1.00 92.19           N
ATOM   2926  CA  CYS A 198       5.123   7.831  16.901  1.00 92.19           C
ATOM   2927  C   CYS A 198       4.024   6.769  16.825  1.00 92.19           C
ATOM   2928  O   CYS A 198       4.233   5.692  16.271  1.00 92.19           O
ATOM   2929  HA  CYS A 198       4.748   8.745  17.360  1.00 92.19           H
ATOM   2930  CB  CYS A 198       5.654   8.201  15.514  1.00 92.19           C
ATOM   2931 1HB  CYS A 198       6.297   9.079  15.585  1.00 92.19           H
ATOM   2932 2HB  CYS A 198       6.266   7.389  15.121  1.00 92.19           H
ATOM   2933  SG  CYS A 198       4.259   8.538  14.379  1.00 92.19           S
ATOM   2934  HN  CYS A 198       6.968   6.944  17.289  1.00 92.19           H
ATOM   2935  N   THR A 199       2.876   7.111  17.392  1.00 91.52           N
ATOM   2936  CA  THR A 199       1.773   6.169  17.476  1.00 91.52           C
ATOM   2937  C   THR A 199       0.442   6.882  17.227  1.00 91.52           C
ATOM   2938  O   THR A 199       0.395   8.109  17.158  1.00 91.52           O
ATOM   2939  HA  THR A 199       1.892   5.429  16.684  1.00 91.52           H
ATOM   2940  CB  THR A 199       1.846   5.476  18.838  1.00 91.52           C
ATOM   2941  HB  THR A 199       2.873   5.211  19.085  1.00 91.52           H
ATOM   2942  OG1 THR A 199       0.940   4.383  18.720  1.00 91.52           O
ATOM   2943  HG1 THR A 199       1.079   3.740  19.474  1.00 91.52           H
ATOM   2944  CG2 THR A 199       1.255   6.330  19.962  1.00 91.52           C
ATOM   2945 1HG2 THR A 199       0.207   6.539  19.747  1.00 91.52           H
ATOM   2946 2HG2 THR A 199       1.805   7.268  20.032  1.00 91.52           H
ATOM   2947 3HG2 THR A 199       1.332   5.792  20.906  1.00 91.52           H
ATOM   2948  HN  THR A 199       2.694   8.011  17.788  1.00 91.52           H
ATOM   2949  N   MET A 200      -0.606   6.082  17.099  1.00 91.48           N
ATOM   2950  CA  MET A 200      -1.960   6.607  17.155  1.00 91.48           C
ATOM   2951  C   MET A 200      -2.534   6.494  18.568  1.00 91.48           C
ATOM   2952  O   MET A 200      -2.456   5.435  19.191  1.00 91.48           O
ATOM   2953  HA  MET A 200      -1.879   7.657  16.872  1.00 91.48           H
ATOM   2954  CB  MET A 200      -2.849   5.834  16.179  1.00 91.48           C
ATOM   2955 1HB  MET A 200      -2.771   4.766  16.379  1.00 91.48           H
ATOM   2956 2HB  MET A 200      -3.891   6.113  16.332  1.00 91.48           H
ATOM   2957  CG  MET A 200      -2.447   6.117  14.730  1.00 91.48           C
ATOM   2958 1HG  MET A 200      -2.425   7.192  14.553  1.00 91.48           H
ATOM   2959 2HG  MET A 200      -1.440   5.743  14.543  1.00 91.48           H
ATOM   2960  SD  MET A 200      -3.602   5.340  13.613  1.00 91.48           S
ATOM   2961  CE  MET A 200      -3.467   3.645  14.157  1.00 91.48           C
ATOM   2962 1HE  MET A 200      -2.438   3.306  14.036  1.00 91.48           H
ATOM   2963 2HE  MET A 200      -3.751   3.577  15.207  1.00 91.48           H
ATOM   2964 3HE  MET A 200      -4.128   3.017  13.560  1.00 91.48           H
ATOM   2965  HN  MET A 200      -0.542   5.094  16.959  1.00 91.48           H
ATOM   2966  N   VAL A 201      -3.099   7.598  19.034  1.00 91.85           N
ATOM   2967  CA  VAL A 201      -3.745   7.617  20.335  1.00 91.85           C
ATOM   2968  C   VAL A 201      -5.244   7.863  20.151  1.00 91.85           C
ATOM   2969  O   VAL A 201      -5.644   8.860  19.552  1.00 91.85           O
ATOM   2970  HA  VAL A 201      -3.604   6.635  20.787  1.00 91.85           H
ATOM   2971  CB  VAL A 201      -3.075   8.655  21.238  1.00 91.85           C
ATOM   2972  HB  VAL A 201      -3.246   9.639  20.801  1.00 91.85           H
ATOM   2973  CG1 VAL A 201      -3.695   8.647  22.636  1.00 91.85           C
ATOM   2974 1HG1 VAL A 201      -4.757   8.880  22.564  1.00 91.85           H
ATOM   2975 2HG1 VAL A 201      -3.569   7.661  23.084  1.00 91.85           H
ATOM   2976 3HG1 VAL A 201      -3.200   9.393  23.257  1.00 91.85           H
ATOM   2977  CG2 VAL A 201      -1.564   8.427  21.306  1.00 91.85           C
ATOM   2978 1HG2 VAL A 201      -1.364   7.434  21.708  1.00 91.85           H
ATOM   2979 2HG2 VAL A 201      -1.138   8.507  20.306  1.00 91.85           H
ATOM   2980 3HG2 VAL A 201      -1.112   9.178  21.955  1.00 91.85           H
ATOM   2981  HN  VAL A 201      -3.118   8.467  18.540  1.00 91.85           H
ATOM   2982  N   TYR A 202      -6.032   6.937  20.678  1.00 90.47           N
ATOM   2983  CA  TYR A 202      -7.478   7.031  20.562  1.00 90.47           C
ATOM   2984  C   TYR A 202      -8.084   7.704  21.795  1.00 90.47           C
ATOM   2985  O   TYR A 202      -7.699   7.402  22.924  1.00 90.47           O
ATOM   2986  HA  TYR A 202      -7.706   7.631  19.681  1.00 90.47           H
ATOM   2987  CB  TYR A 202      -7.989   5.592  20.479  1.00 90.47           C
ATOM   2988 1HB  TYR A 202      -7.612   5.033  21.336  1.00 90.47           H
ATOM   2989 2HB  TYR A 202      -9.076   5.598  20.555  1.00 90.47           H
ATOM   2990  CG  TYR A 202      -7.586   4.862  19.196  1.00 90.47           C
ATOM   2991  CD1 TYR A 202      -8.342   5.010  18.051  1.00 90.47           C
ATOM   2992  HD1 TYR A 202      -9.227   5.646  18.061  1.00 90.47           H
ATOM   2993  CD2 TYR A 202      -6.466   4.055  19.184  1.00 90.47           C
ATOM   2994  HD2 TYR A 202      -5.868   3.938  20.088  1.00 90.47           H
ATOM   2995  CE1 TYR A 202      -7.963   4.323  16.844  1.00 90.47           C
ATOM   2996  HE1 TYR A 202      -8.552   4.431  15.933  1.00 90.47           H
ATOM   2997  CE2 TYR A 202      -6.087   3.368  17.976  1.00 90.47           C
ATOM   2998  HE2 TYR A 202      -5.205   2.728  17.952  1.00 90.47           H
ATOM   2999  CZ  TYR A 202      -6.854   3.536  16.866  1.00 90.47           C
ATOM   3000  OH  TYR A 202      -6.496   2.887  15.725  1.00 90.47           O
ATOM   3001  HH  TYR A 202      -5.814   2.185  15.931  1.00 90.47           H
ATOM   3002  HN  TYR A 202      -5.699   6.136  21.175  1.00 90.47           H
ATOM   3003  N   PRO A 203      -9.038   8.625  21.604  1.00 80.14           N
ATOM   3004  CA  PRO A 203      -9.559   9.416  22.722  1.00 80.14           C
ATOM   3005  C   PRO A 203     -10.371   8.575  23.694  1.00 80.14           C
ATOM   3006  O   PRO A 203     -10.945   7.557  23.310  1.00 80.14           O
ATOM   3007  HA  PRO A 203      -8.737   9.819  23.313  1.00 80.14           H
ATOM   3008  CB  PRO A 203     -10.418  10.484  22.042  1.00 80.14           C
ATOM   3009 1HB  PRO A 203     -11.271  10.766  22.659  1.00 80.14           H
ATOM   3010 2HB  PRO A 203      -9.849  11.394  21.851  1.00 80.14           H
ATOM   3011  CG  PRO A 203     -10.855   9.828  20.763  1.00 80.14           C
ATOM   3012 1HG  PRO A 203     -11.744   9.218  20.917  1.00 80.14           H
ATOM   3013 2HG  PRO A 203     -11.105  10.570  20.005  1.00 80.14           H
ATOM   3014  CD  PRO A 203      -9.689   8.986  20.332  1.00 80.14           C
ATOM   3015 1HD  PRO A 203     -10.014   8.103  19.782  1.00 80.14           H
ATOM   3016 2HD  PRO A 203      -9.015   9.539  19.678  1.00 80.14           H
ATOM   3017  N   SER A 204     -10.396   9.026  24.939  1.00 68.76           N
ATOM   3018  CA  SER A 204     -10.716   8.144  26.049  1.00 68.76           C
ATOM   3019  C   SER A 204     -12.043   7.430  25.783  1.00 68.76           C
ATOM   3020  O   SER A 204     -12.134   6.211  25.922  1.00 68.76           O
ATOM   3021  HA  SER A 204      -9.897   7.427  26.093  1.00 68.76           H
ATOM   3022  CB  SER A 204     -10.786   8.920  27.366  1.00 68.76           C
ATOM   3023 1HB  SER A 204     -11.170   8.268  28.151  1.00 68.76           H
ATOM   3024 2HB  SER A 204      -9.781   9.218  27.665  1.00 68.76           H
ATOM   3025  OG  SER A 204     -11.613  10.075  27.263  1.00 68.76           O
ATOM   3026  HG  SER A 204     -12.545   9.856  27.552  1.00 68.76           H
ATOM   3027  HN  SER A 204     -10.203   9.974  25.195  1.00 68.76           H
ATOM   3028  N   ASP A 205     -13.038   8.218  25.406  1.00 66.14           N
ATOM   3029  CA  ASP A 205     -14.400   7.719  25.330  1.00 66.14           C
ATOM   3030  C   ASP A 205     -14.527   6.775  24.133  1.00 66.14           C
ATOM   3031  O   ASP A 205     -14.323   7.183  22.991  1.00 66.14           O
ATOM   3032  HA  ASP A 205     -14.574   7.214  26.280  1.00 66.14           H
ATOM   3033  CB  ASP A 205     -15.396   8.865  25.135  1.00 66.14           C
ATOM   3034 1HB  ASP A 205     -15.070   9.499  24.311  1.00 66.14           H
ATOM   3035 2HB  ASP A 205     -16.371   8.461  24.860  1.00 66.14           H
ATOM   3036  CG  ASP A 205     -15.526   9.701  26.410  1.00 66.14           C
ATOM   3037  OD1 ASP A 205     -15.157   9.167  27.479  1.00 66.14           O
ATOM   3038  OD2 ASP A 205     -15.990  10.855  26.287  1.00 66.14           O
ATOM   3039  HN  ASP A 205     -12.925   9.180  25.155  1.00 66.14           H
ATOM   3040  N   GLU A 206     -14.863   5.529  24.435  1.00 81.72           N
ATOM   3041  CA  GLU A 206     -15.067   4.535  23.395  1.00 81.72           C
ATOM   3042  C   GLU A 206     -13.799   4.380  22.554  1.00 81.72           C
ATOM   3043  O   GLU A 206     -13.865   3.977  21.394  1.00 81.72           O
ATOM   3044  HA  GLU A 206     -15.278   3.604  23.922  1.00 81.72           H
ATOM   3045  CB  GLU A 206     -16.267   4.898  22.518  1.00 81.72           C
ATOM   3046 1HB  GLU A 206     -16.074   5.840  22.004  1.00 81.72           H
ATOM   3047 2HB  GLU A 206     -16.488   4.074  21.839  1.00 81.72           H
ATOM   3048  CG  GLU A 206     -17.523   5.107  23.366  1.00 81.72           C
ATOM   3049 1HG  GLU A 206     -17.337   4.773  24.387  1.00 81.72           H
ATOM   3050 2HG  GLU A 206     -17.759   6.170  23.417  1.00 81.72           H
ATOM   3051  CD  GLU A 206     -18.712   4.343  22.782  1.00 81.72           C
ATOM   3052  OE1 GLU A 206     -19.455   3.744  23.590  1.00 81.72           O
ATOM   3053  OE2 GLU A 206     -18.853   4.374  21.540  1.00 81.72           O
ATOM   3054  HN  GLU A 206     -14.996   5.197  25.369  1.00 81.72           H
ATOM   3055  N   SER A 207     -12.673   4.709  23.171  1.00 87.49           N
ATOM   3056  CA  SER A 207     -11.385   4.534  22.521  1.00 87.49           C
ATOM   3057  C   SER A 207     -11.320   3.161  21.849  1.00 87.49           C
ATOM   3058  O   SER A 207     -10.896   3.048  20.700  1.00 87.49           O
ATOM   3059  HA  SER A 207     -11.327   5.328  21.777  1.00 87.49           H
ATOM   3060  CB  SER A 207     -10.238   4.690  23.522  1.00 87.49           C
ATOM   3061 1HB  SER A 207      -9.328   4.265  23.099  1.00 87.49           H
ATOM   3062 2HB  SER A 207     -10.047   5.749  23.692  1.00 87.49           H
ATOM   3063  OG  SER A 207     -10.525   4.054  24.765  1.00 87.49           O
ATOM   3064  HG  SER A 207     -10.845   4.730  25.429  1.00 87.49           H
ATOM   3065  HN  SER A 207     -12.633   5.088  24.095  1.00 87.49           H
ATOM   3066  N   THR A 208     -11.748   2.152  22.594  1.00 88.78           N
ATOM   3067  CA  THR A 208     -11.620   0.778  22.138  1.00 88.78           C
ATOM   3068  C   THR A 208     -12.489   0.544  20.901  1.00 88.78           C
ATOM   3069  O   THR A 208     -12.075  -0.143  19.968  1.00 88.78           O
ATOM   3070  HA  THR A 208     -10.585   0.611  21.839  1.00 88.78           H
ATOM   3071  CB  THR A 208     -11.968  -0.143  23.309  1.00 88.78           C
ATOM   3072  HB  THR A 208     -11.874  -1.190  23.022  1.00 88.78           H
ATOM   3073  OG1 THR A 208     -13.274   0.273  23.701  1.00 88.78           O
ATOM   3074  HG1 THR A 208     -13.704  -0.435  24.261  1.00 88.78           H
ATOM   3075  CG2 THR A 208     -11.105   0.127  24.544  1.00 88.78           C
ATOM   3076 1HG2 THR A 208     -11.251   1.156  24.871  1.00 88.78           H
ATOM   3077 2HG2 THR A 208     -10.056  -0.030  24.294  1.00 88.78           H
ATOM   3078 3HG2 THR A 208     -11.394  -0.554  25.344  1.00 88.78           H
ATOM   3079  HN  THR A 208     -12.174   2.261  23.493  1.00 88.78           H
ATOM   3080  N   LYS A 209     -13.677   1.128  20.933  1.00 90.66           N
ATOM   3081  CA  LYS A 209     -14.611   0.987  19.828  1.00 90.66           C
ATOM   3082  C   LYS A 209     -14.015   1.635  18.577  1.00 90.66           C
ATOM   3083  O   LYS A 209     -14.102   1.077  17.484  1.00 90.66           O
ATOM   3084  HA  LYS A 209     -14.734  -0.080  19.639  1.00 90.66           H
ATOM   3085  CB  LYS A 209     -15.984   1.540  20.213  1.00 90.66           C
ATOM   3086 1HB  LYS A 209     -15.870   2.523  20.671  1.00 90.66           H
ATOM   3087 2HB  LYS A 209     -16.590   1.675  19.317  1.00 90.66           H
ATOM   3088  CG  LYS A 209     -16.702   0.600  21.183  1.00 90.66           C
ATOM   3089 1HG  LYS A 209     -16.930  -0.341  20.682  1.00 90.66           H
ATOM   3090 2HG  LYS A 209     -16.045   0.364  22.020  1.00 90.66           H
ATOM   3091  CD  LYS A 209     -17.994   1.232  21.704  1.00 90.66           C
ATOM   3092 1HD  LYS A 209     -17.755   2.077  22.351  1.00 90.66           H
ATOM   3093 2HD  LYS A 209     -18.574   1.624  20.869  1.00 90.66           H
ATOM   3094  CE  LYS A 209     -18.831   0.211  22.478  1.00 90.66           C
ATOM   3095 1HE  LYS A 209     -19.037  -0.653  21.846  1.00 90.66           H
ATOM   3096 2HE  LYS A 209     -18.269  -0.151  23.339  1.00 90.66           H
ATOM   3097  NZ  LYS A 209     -20.103   0.819  22.929  1.00 90.66           N
ATOM   3098 1HZ  LYS A 209     -20.663   0.118  23.403  1.00 90.66           H
ATOM   3099 2HZ  LYS A 209     -19.906   1.582  23.566  1.00 90.66           H
ATOM   3100 3HZ  LYS A 209     -20.612   1.171  22.126  1.00 90.66           H
ATOM   3101  HN  LYS A 209     -14.005   1.688  21.694  1.00 90.66           H
ATOM   3102  N   LEU A 210     -13.423   2.803  18.779  1.00 91.73           N
ATOM   3103  CA  LEU A 210     -12.875   3.566  17.671  1.00 91.73           C
ATOM   3104  C   LEU A 210     -11.747   2.766  17.015  1.00 91.73           C
ATOM   3105  O   LEU A 210     -11.701   2.639  15.792  1.00 91.73           O
ATOM   3106  HA  LEU A 210     -13.673   3.700  16.940  1.00 91.73           H
ATOM   3107  CB  LEU A 210     -12.450   4.959  18.138  1.00 91.73           C
ATOM   3108 1HB  LEU A 210     -13.305   5.437  18.615  1.00 91.73           H
ATOM   3109 2HB  LEU A 210     -11.680   4.846  18.901  1.00 91.73           H
ATOM   3110  CG  LEU A 210     -11.917   5.897  17.052  1.00 91.73           C
ATOM   3111  HG  LEU A 210     -11.085   5.402  16.552  1.00 91.73           H
ATOM   3112  CD1 LEU A 210     -12.985   6.169  15.991  1.00 91.73           C
ATOM   3113 1HD1 LEU A 210     -13.283   5.230  15.526  1.00 91.73           H
ATOM   3114 2HD1 LEU A 210     -13.853   6.634  16.459  1.00 91.73           H
ATOM   3115 3HD1 LEU A 210     -12.580   6.838  15.232  1.00 91.73           H
ATOM   3116  CD2 LEU A 210     -11.373   7.190  17.663  1.00 91.73           C
ATOM   3117 1HD2 LEU A 210     -12.170   7.699  18.205  1.00 91.73           H
ATOM   3118 2HD2 LEU A 210     -10.561   6.953  18.350  1.00 91.73           H
ATOM   3119 3HD2 LEU A 210     -11.001   7.838  16.870  1.00 91.73           H
ATOM   3120  HN  LEU A 210     -13.316   3.227  19.678  1.00 91.73           H
ATOM   3121  N   LYS A 211     -10.866   2.248  17.857  1.00 92.17           N
ATOM   3122  CA  LYS A 211      -9.747   1.456  17.376  1.00 92.17           C
ATOM   3123  C   LYS A 211     -10.275   0.294  16.533  1.00 92.17           C
ATOM   3124  O   LYS A 211      -9.808   0.068  15.417  1.00 92.17           O
ATOM   3125  HA  LYS A 211      -9.142   2.099  16.736  1.00 92.17           H
ATOM   3126  CB  LYS A 211      -8.860   1.015  18.543  1.00 92.17           C
ATOM   3127 1HB  LYS A 211      -8.459   1.892  19.051  1.00 92.17           H
ATOM   3128 2HB  LYS A 211      -9.458   0.470  19.273  1.00 92.17           H
ATOM   3129  CG  LYS A 211      -7.711   0.132  18.055  1.00 92.17           C
ATOM   3130 1HG  LYS A 211      -8.104  -0.824  17.707  1.00 92.17           H
ATOM   3131 2HG  LYS A 211      -7.221   0.603  17.203  1.00 92.17           H
ATOM   3132  CD  LYS A 211      -6.690  -0.106  19.170  1.00 92.17           C
ATOM   3133 1HD  LYS A 211      -6.354   0.851  19.570  1.00 92.17           H
ATOM   3134 2HD  LYS A 211      -7.162  -0.646  19.991  1.00 92.17           H
ATOM   3135  CE  LYS A 211      -5.489  -0.900  18.654  1.00 92.17           C
ATOM   3136 1HE  LYS A 211      -5.807  -1.898  18.353  1.00 92.17           H
ATOM   3137 2HE  LYS A 211      -5.079  -0.416  17.767  1.00 92.17           H
ATOM   3138  NZ  LYS A 211      -4.446  -1.000  19.699  1.00 92.17           N
ATOM   3139 1HZ  LYS A 211      -3.583  -1.334  19.284  1.00 92.17           H
ATOM   3140 2HZ  LYS A 211      -4.291  -0.086  20.111  1.00 92.17           H
ATOM   3141 3HZ  LYS A 211      -4.748  -1.648  20.418  1.00 92.17           H
ATOM   3142  HN  LYS A 211     -10.907   2.361  18.850  1.00 92.17           H
ATOM   3143  N   SER A 212     -11.243  -0.414  17.098  1.00 91.73           N
ATOM   3144  CA  SER A 212     -11.786  -1.593  16.446  1.00 91.73           C
ATOM   3145  C   SER A 212     -12.353  -1.220  15.075  1.00 91.73           C
ATOM   3146  O   SER A 212     -12.157  -1.943  14.100  1.00 91.73           O
ATOM   3147  HA  SER A 212     -10.943  -2.277  16.338  1.00 91.73           H
ATOM   3148  CB  SER A 212     -12.867  -2.250  17.307  1.00 91.73           C
ATOM   3149 1HB  SER A 212     -13.668  -1.534  17.491  1.00 91.73           H
ATOM   3150 2HB  SER A 212     -13.305  -3.087  16.764  1.00 91.73           H
ATOM   3151  OG  SER A 212     -12.350  -2.712  18.552  1.00 91.73           O
ATOM   3152  HG  SER A 212     -12.403  -1.984  19.236  1.00 91.73           H
ATOM   3153  HN  SER A 212     -11.653  -0.193  17.982  1.00 91.73           H
ATOM   3154  N   ALA A 213     -13.046  -0.091  15.045  1.00 92.07           N
ATOM   3155  CA  ALA A 213     -13.681   0.365  13.820  1.00 92.07           C
ATOM   3156  C   ALA A 213     -12.604   0.698  12.786  1.00 92.07           C
ATOM   3157  O   ALA A 213     -12.701   0.290  11.629  1.00 92.07           O
ATOM   3158  HA  ALA A 213     -14.296  -0.452  13.442  1.00 92.07           H
ATOM   3159  CB  ALA A 213     -14.584   1.561  14.127  1.00 92.07           C
ATOM   3160 1HB  ALA A 213     -15.349   1.264  14.844  1.00 92.07           H
ATOM   3161 2HB  ALA A 213     -13.986   2.369  14.548  1.00 92.07           H
ATOM   3162 3HB  ALA A 213     -15.060   1.903  13.208  1.00 92.07           H
ATOM   3163  HN  ALA A 213     -13.176   0.507  15.836  1.00 92.07           H
ATOM   3164  N   VAL A 214     -11.601   1.435  13.239  1.00 90.25           N
ATOM   3165  CA  VAL A 214     -10.542   1.885  12.352  1.00 90.25           C
ATOM   3166  C   VAL A 214      -9.820   0.668  11.769  1.00 90.25           C
ATOM   3167  O   VAL A 214      -9.480   0.651  10.587  1.00 90.25           O
ATOM   3168  HA  VAL A 214     -11.008   2.440  11.538  1.00 90.25           H
ATOM   3169  CB  VAL A 214      -9.603   2.836  13.097  1.00 90.25           C
ATOM   3170  HB  VAL A 214      -9.311   2.355  14.031  1.00 90.25           H
ATOM   3171  CG1 VAL A 214      -8.332   3.099  12.286  1.00 90.25           C
ATOM   3172 1HG1 VAL A 214      -7.811   2.158  12.113  1.00 90.25           H
ATOM   3173 2HG1 VAL A 214      -8.598   3.549  11.330  1.00 90.25           H
ATOM   3174 3HG1 VAL A 214      -7.683   3.778  12.839  1.00 90.25           H
ATOM   3175  CG2 VAL A 214     -10.313   4.146  13.445  1.00 90.25           C
ATOM   3176 1HG2 VAL A 214     -10.647   4.632  12.529  1.00 90.25           H
ATOM   3177 2HG2 VAL A 214     -11.173   3.935  14.080  1.00 90.25           H
ATOM   3178 3HG2 VAL A 214      -9.623   4.803  13.974  1.00 90.25           H
ATOM   3179  HN  VAL A 214     -11.506   1.725  14.191  1.00 90.25           H
ATOM   3180  N   LEU A 215      -9.608  -0.321  12.625  1.00 91.32           N
ATOM   3181  CA  LEU A 215      -8.916  -1.531  12.215  1.00 91.32           C
ATOM   3182  C   LEU A 215      -9.756  -2.264  11.167  1.00 91.32           C
ATOM   3183  O   LEU A 215      -9.233  -2.706  10.145  1.00 91.32           O
ATOM   3184  HA  LEU A 215      -7.976  -1.228  11.753  1.00 91.32           H
ATOM   3185  CB  LEU A 215      -8.567  -2.388  13.433  1.00 91.32           C
ATOM   3186 1HB  LEU A 215      -9.391  -2.325  14.145  1.00 91.32           H
ATOM   3187 2HB  LEU A 215      -8.501  -3.428  13.114  1.00 91.32           H
ATOM   3188  CG  LEU A 215      -7.272  -2.023  14.161  1.00 91.32           C
ATOM   3189  HG  LEU A 215      -7.212  -0.937  14.229  1.00 91.32           H
ATOM   3190  CD1 LEU A 215      -7.276  -2.565  15.592  1.00 91.32           C
ATOM   3191 1HD1 LEU A 215      -8.116  -2.139  16.140  1.00 91.32           H
ATOM   3192 2HD1 LEU A 215      -7.370  -3.651  15.569  1.00 91.32           H
ATOM   3193 3HD1 LEU A 215      -6.344  -2.292  16.087  1.00 91.32           H
ATOM   3194  CD2 LEU A 215      -6.048  -2.495  13.373  1.00 91.32           C
ATOM   3195 1HD2 LEU A 215      -6.089  -3.578  13.253  1.00 91.32           H
ATOM   3196 2HD2 LEU A 215      -6.043  -2.020  12.392  1.00 91.32           H
ATOM   3197 3HD2 LEU A 215      -5.141  -2.223  13.913  1.00 91.32           H
ATOM   3198  HN  LEU A 215      -9.900  -0.305  13.581  1.00 91.32           H
ATOM   3199  N   THR A 216     -11.045  -2.370  11.457  1.00 92.12           N
ATOM   3200  CA  THR A 216     -11.956  -3.072  10.570  1.00 92.12           C
ATOM   3201  C   THR A 216     -11.942  -2.436   9.179  1.00 92.12           C
ATOM   3202  O   THR A 216     -11.898  -3.139   8.171  1.00 92.12           O
ATOM   3203  HA  THR A 216     -11.603  -4.097  10.456  1.00 92.12           H
ATOM   3204  CB  THR A 216     -13.340  -3.078  11.222  1.00 92.12           C
ATOM   3205  HB  THR A 216     -13.729  -2.065  11.319  1.00 92.12           H
ATOM   3206  OG1 THR A 216     -13.144  -3.782  12.446  1.00 92.12           O
ATOM   3207  HG1 THR A 216     -13.075  -3.135  13.205  1.00 92.12           H
ATOM   3208  CG2 THR A 216     -14.345  -3.939  10.454  1.00 92.12           C
ATOM   3209 1HG2 THR A 216     -13.988  -4.968  10.416  1.00 92.12           H
ATOM   3210 2HG2 THR A 216     -14.454  -3.553   9.440  1.00 92.12           H
ATOM   3211 3HG2 THR A 216     -15.311  -3.908  10.960  1.00 92.12           H
ATOM   3212  HN  THR A 216     -11.466  -1.988  12.280  1.00 92.12           H
ATOM   3213  N   LEU A 217     -11.982  -1.111   9.169  1.00 88.44           N
ATOM   3214  CA  LEU A 217     -12.007  -0.373   7.918  1.00 88.44           C
ATOM   3215  C   LEU A 217     -10.755  -0.710   7.106  1.00 88.44           C
ATOM   3216  O   LEU A 217     -10.829  -0.897   5.893  1.00 88.44           O
ATOM   3217  HA  LEU A 217     -12.881  -0.707   7.359  1.00 88.44           H
ATOM   3218  CB  LEU A 217     -12.184   1.124   8.183  1.00 88.44           C
ATOM   3219 1HB  LEU A 217     -13.062   1.260   8.814  1.00 88.44           H
ATOM   3220 2HB  LEU A 217     -11.324   1.476   8.752  1.00 88.44           H
ATOM   3221  CG  LEU A 217     -12.339   2.010   6.945  1.00 88.44           C
ATOM   3222  HG  LEU A 217     -11.507   1.804   6.272  1.00 88.44           H
ATOM   3223  CD1 LEU A 217     -13.626   1.676   6.189  1.00 88.44           C
ATOM   3224 1HD1 LEU A 217     -13.601   0.634   5.871  1.00 88.44           H
ATOM   3225 2HD1 LEU A 217     -14.483   1.836   6.842  1.00 88.44           H
ATOM   3226 3HD1 LEU A 217     -13.711   2.321   5.314  1.00 88.44           H
ATOM   3227  CD2 LEU A 217     -12.261   3.492   7.319  1.00 88.44           C
ATOM   3228 1HD2 LEU A 217     -13.059   3.731   8.022  1.00 88.44           H
ATOM   3229 2HD2 LEU A 217     -11.296   3.700   7.780  1.00 88.44           H
ATOM   3230 3HD2 LEU A 217     -12.374   4.099   6.421  1.00 88.44           H
ATOM   3231  HN  LEU A 217     -11.996  -0.546   9.994  1.00 88.44           H
ATOM   3232  N   LYS A 218      -9.634  -0.777   7.809  1.00 86.24           N
ATOM   3233  CA  LYS A 218      -8.359  -1.031   7.160  1.00 86.24           C
ATOM   3234  C   LYS A 218      -8.387  -2.417   6.512  1.00 86.24           C
ATOM   3235  O   LYS A 218      -7.881  -2.599   5.406  1.00 86.24           O
ATOM   3236  HA  LYS A 218      -8.237  -0.285   6.375  1.00 86.24           H
ATOM   3237  CB  LYS A 218      -7.207  -0.839   8.149  1.00 86.24           C
ATOM   3238 1HB  LYS A 218      -7.439  -1.344   9.087  1.00 86.24           H
ATOM   3239 2HB  LYS A 218      -6.302  -1.301   7.754  1.00 86.24           H
ATOM   3240  CG  LYS A 218      -6.953   0.647   8.413  1.00 86.24           C
ATOM   3241 1HG  LYS A 218      -6.536   1.112   7.520  1.00 86.24           H
ATOM   3242 2HG  LYS A 218      -7.897   1.149   8.623  1.00 86.24           H
ATOM   3243  CD  LYS A 218      -5.994   0.839   9.589  1.00 86.24           C
ATOM   3244 1HD  LYS A 218      -6.400   0.353  10.477  1.00 86.24           H
ATOM   3245 2HD  LYS A 218      -5.042   0.356   9.370  1.00 86.24           H
ATOM   3246  CE  LYS A 218      -5.765   2.325   9.874  1.00 86.24           C
ATOM   3247 1HE  LYS A 218      -5.442   2.829   8.963  1.00 86.24           H
ATOM   3248 2HE  LYS A 218      -6.702   2.791  10.181  1.00 86.24           H
ATOM   3249  NZ  LYS A 218      -4.747   2.499  10.933  1.00 86.24           N
ATOM   3250 1HZ  LYS A 218      -4.592   3.488  11.094  1.00 86.24           H
ATOM   3251 2HZ  LYS A 218      -5.072   2.064  11.790  1.00 86.24           H
ATOM   3252 3HZ  LYS A 218      -3.879   2.064  10.642  1.00 86.24           H
ATOM   3253  HN  LYS A 218      -9.588  -0.663   8.801  1.00 86.24           H
ATOM   3254  N   VAL A 219      -8.985  -3.358   7.228  1.00 87.63           N
ATOM   3255  CA  VAL A 219      -9.030  -4.735   6.766  1.00 87.63           C
ATOM   3256  C   VAL A 219      -9.880  -4.815   5.497  1.00 87.63           C
ATOM   3257  O   VAL A 219      -9.484  -5.450   4.520  1.00 87.63           O
ATOM   3258  HA  VAL A 219      -8.010  -5.034   6.525  1.00 87.63           H
ATOM   3259  CB  VAL A 219      -9.539  -5.645   7.885  1.00 87.63           C
ATOM   3260  HB  VAL A 219     -10.450  -5.203   8.289  1.00 87.63           H
ATOM   3261  CG1 VAL A 219      -9.890  -7.033   7.346  1.00 87.63           C
ATOM   3262 1HG1 VAL A 219     -10.668  -6.942   6.588  1.00 87.63           H
ATOM   3263 2HG1 VAL A 219      -9.003  -7.486   6.903  1.00 87.63           H
ATOM   3264 3HG1 VAL A 219     -10.249  -7.660   8.162  1.00 87.63           H
ATOM   3265  CG2 VAL A 219      -8.519  -5.741   9.022  1.00 87.63           C
ATOM   3266 1HG2 VAL A 219      -7.584  -6.149   8.637  1.00 87.63           H
ATOM   3267 2HG2 VAL A 219      -8.340  -4.748   9.434  1.00 87.63           H
ATOM   3268 3HG2 VAL A 219      -8.906  -6.394   9.804  1.00 87.63           H
ATOM   3269  HN  VAL A 219      -9.433  -3.192   8.107  1.00 87.63           H
ATOM   3270  N   ILE A 220     -11.032  -4.163   5.551  1.00 87.87           N
ATOM   3271  CA  ILE A 220     -11.993  -4.250   4.466  1.00 87.87           C
ATOM   3272  C   ILE A 220     -11.401  -3.602   3.212  1.00 87.87           C
ATOM   3273  O   ILE A 220     -11.352  -4.223   2.152  1.00 87.87           O
ATOM   3274  HA  ILE A 220     -12.160  -5.307   4.261  1.00 87.87           H
ATOM   3275  CB  ILE A 220     -13.336  -3.653   4.890  1.00 87.87           C
ATOM   3276  HB  ILE A 220     -13.149  -2.683   5.350  1.00 87.87           H
ATOM   3277  CG1 ILE A 220     -14.017  -4.528   5.945  1.00 87.87           C
ATOM   3278 1HG1 ILE A 220     -14.327  -5.471   5.494  1.00 87.87           H
ATOM   3279 2HG1 ILE A 220     -13.306  -4.771   6.735  1.00 87.87           H
ATOM   3280  CG2 ILE A 220     -14.237  -3.412   3.677  1.00 87.87           C
ATOM   3281 1HG2 ILE A 220     -13.747  -2.719   2.993  1.00 87.87           H
ATOM   3282 2HG2 ILE A 220     -14.421  -4.357   3.167  1.00 87.87           H
ATOM   3283 3HG2 ILE A 220     -15.185  -2.987   4.008  1.00 87.87           H
ATOM   3284  CD1 ILE A 220     -15.233  -3.819   6.544  1.00 87.87           C
ATOM   3285 1HD1 ILE A 220     -14.915  -2.889   7.015  1.00 87.87           H
ATOM   3286 2HD1 ILE A 220     -15.952  -3.600   5.755  1.00 87.87           H
ATOM   3287 3HD1 ILE A 220     -15.697  -4.464   7.291  1.00 87.87           H
ATOM   3288  HN  ILE A 220     -11.311  -3.585   6.318  1.00 87.87           H
ATOM   3289  N   LEU A 221     -10.965  -2.361   3.376  1.00 82.58           N
ATOM   3290  CA  LEU A 221     -10.550  -1.558   2.239  1.00 82.58           C
ATOM   3291  C   LEU A 221      -9.161  -2.009   1.782  1.00 82.58           C
ATOM   3292  O   LEU A 221      -8.773  -1.774   0.638  1.00 82.58           O
ATOM   3293  HA  LEU A 221     -11.257  -1.745   1.431  1.00 82.58           H
ATOM   3294  CB  LEU A 221     -10.632  -0.068   2.577  1.00 82.58           C
ATOM   3295 1HB  LEU A 221     -10.021   0.118   3.460  1.00 82.58           H
ATOM   3296 2HB  LEU A 221     -10.186   0.495   1.757  1.00 82.58           H
ATOM   3297  CG  LEU A 221     -12.035   0.484   2.835  1.00 82.58           C
ATOM   3298  HG  LEU A 221     -12.446  -0.022   3.709  1.00 82.58           H
ATOM   3299  CD1 LEU A 221     -11.985   1.979   3.160  1.00 82.58           C
ATOM   3300 1HD1 LEU A 221     -11.378   2.136   4.052  1.00 82.58           H
ATOM   3301 2HD1 LEU A 221     -11.546   2.518   2.321  1.00 82.58           H
ATOM   3302 3HD1 LEU A 221     -12.995   2.346   3.339  1.00 82.58           H
ATOM   3303  CD2 LEU A 221     -12.967   0.185   1.660  1.00 82.58           C
ATOM   3304 1HD2 LEU A 221     -12.571   0.646   0.755  1.00 82.58           H
ATOM   3305 2HD2 LEU A 221     -13.037  -0.894   1.517  1.00 82.58           H
ATOM   3306 3HD2 LEU A 221     -13.958   0.588   1.869  1.00 82.58           H
ATOM   3307  HN  LEU A 221     -10.894  -1.906   4.264  1.00 82.58           H
ATOM   3308  N   GLY A 222      -8.450  -2.649   2.699  1.00 74.85           N
ATOM   3309  CA  GLY A 222      -7.043  -2.944   2.483  1.00 74.85           C
ATOM   3310  C   GLY A 222      -6.870  -4.251   1.707  1.00 74.85           C
ATOM   3311  O   GLY A 222      -5.951  -4.382   0.900  1.00 74.85           O
ATOM   3312 1HA  GLY A 222      -6.576  -2.127   1.934  1.00 74.85           H
ATOM   3313 2HA  GLY A 222      -6.532  -3.016   3.443  1.00 74.85           H
ATOM   3314  HN  GLY A 222      -8.818  -2.962   3.574  1.00 74.85           H
ATOM   3315  N   PHE A 223      -7.769  -5.187   1.979  1.00 75.83           N
ATOM   3316  CA  PHE A 223      -7.617  -6.540   1.471  1.00 75.83           C
ATOM   3317  C   PHE A 223      -8.846  -6.963   0.664  1.00 75.83           C
ATOM   3318  O   PHE A 223      -8.756  -7.177  -0.544  1.00 75.83           O
ATOM   3319  HA  PHE A 223      -6.740  -6.546   0.825  1.00 75.83           H
ATOM   3320  CB  PHE A 223      -7.478  -7.460   2.685  1.00 75.83           C
ATOM   3321 1HB  PHE A 223      -6.664  -7.096   3.313  1.00 75.83           H
ATOM   3322 2HB  PHE A 223      -8.389  -7.401   3.280  1.00 75.83           H
ATOM   3323  CG  PHE A 223      -7.212  -8.924   2.329  1.00 75.83           C
ATOM   3324  CD1 PHE A 223      -8.145  -9.873   2.611  1.00 75.83           C
ATOM   3325  HD1 PHE A 223      -9.082  -9.590   3.091  1.00 75.83           H
ATOM   3326  CD2 PHE A 223      -6.043  -9.277   1.730  1.00 75.83           C
ATOM   3327  HD2 PHE A 223      -5.295  -8.517   1.504  1.00 75.83           H
ATOM   3328  CE1 PHE A 223      -7.899 -11.232   2.281  1.00 75.83           C
ATOM   3329  HE1 PHE A 223      -8.646 -11.992   2.507  1.00 75.83           H
ATOM   3330  CE2 PHE A 223      -5.797 -10.636   1.399  1.00 75.83           C
ATOM   3331  HE2 PHE A 223      -4.860 -10.919   0.919  1.00 75.83           H
ATOM   3332  CZ  PHE A 223      -6.730 -11.584   1.682  1.00 75.83           C
ATOM   3333  HZ  PHE A 223      -6.541 -12.627   1.428  1.00 75.83           H
ATOM   3334  HN  PHE A 223      -8.586  -5.033   2.534  1.00 75.83           H
ATOM   3335  N   PHE A 224      -9.966  -7.071   1.364  1.00 82.88           N
ATOM   3336  CA  PHE A 224     -11.124  -7.761   0.821  1.00 82.88           C
ATOM   3337  C   PHE A 224     -11.648  -7.054  -0.430  1.00 82.88           C
ATOM   3338  O   PHE A 224     -11.923  -7.697  -1.441  1.00 82.88           O
ATOM   3339  HA  PHE A 224     -10.805  -8.770   0.559  1.00 82.88           H
ATOM   3340  CB  PHE A 224     -12.208  -7.733   1.901  1.00 82.88           C
ATOM   3341 1HB  PHE A 224     -12.203  -6.754   2.381  1.00 82.88           H
ATOM   3342 2HB  PHE A 224     -13.182  -7.850   1.426  1.00 82.88           H
ATOM   3343  CG  PHE A 224     -12.046  -8.811   2.974  1.00 82.88           C
ATOM   3344  CD1 PHE A 224     -12.449 -10.086   2.723  1.00 82.88           C
ATOM   3345  HD1 PHE A 224     -12.887 -10.339   1.758  1.00 82.88           H
ATOM   3346  CD2 PHE A 224     -11.499  -8.496   4.179  1.00 82.88           C
ATOM   3347  HD2 PHE A 224     -11.176  -7.474   4.380  1.00 82.88           H
ATOM   3348  CE1 PHE A 224     -12.299 -11.087   3.719  1.00 82.88           C
ATOM   3349  HE1 PHE A 224     -12.622 -12.108   3.518  1.00 82.88           H
ATOM   3350  CE2 PHE A 224     -11.349  -9.497   5.174  1.00 82.88           C
ATOM   3351  HE2 PHE A 224     -10.911  -9.244   6.140  1.00 82.88           H
ATOM   3352  CZ  PHE A 224     -11.752 -10.771   4.924  1.00 82.88           C
ATOM   3353  HZ  PHE A 224     -11.636 -11.540   5.688  1.00 82.88           H
ATOM   3354  HN  PHE A 224     -10.089  -6.697   2.283  1.00 82.88           H
ATOM   3355  N   LEU A 225     -11.770  -5.739  -0.320  1.00 81.51           N
ATOM   3356  CA  LEU A 225     -12.330  -4.946  -1.401  1.00 81.51           C
ATOM   3357  C   LEU A 225     -11.476  -5.130  -2.657  1.00 81.51           C
ATOM   3358  O   LEU A 225     -12.000  -5.424  -3.730  1.00 81.51           O
ATOM   3359  HA  LEU A 225     -13.330  -5.330  -1.604  1.00 81.51           H
ATOM   3360  CB  LEU A 225     -12.484  -3.486  -0.971  1.00 81.51           C
ATOM   3361 1HB  LEU A 225     -13.113  -3.455  -0.081  1.00 81.51           H
ATOM   3362 2HB  LEU A 225     -11.504  -3.108  -0.682  1.00 81.51           H
ATOM   3363  CG  LEU A 225     -13.078  -2.538  -2.015  1.00 81.51           C
ATOM   3364  HG  LEU A 225     -12.503  -2.641  -2.935  1.00 81.51           H
ATOM   3365  CD1 LEU A 225     -14.524  -2.918  -2.341  1.00 81.51           C
ATOM   3366 1HD1 LEU A 225     -14.553  -3.934  -2.734  1.00 81.51           H
ATOM   3367 2HD1 LEU A 225     -15.127  -2.863  -1.435  1.00 81.51           H
ATOM   3368 3HD1 LEU A 225     -14.922  -2.229  -3.085  1.00 81.51           H
ATOM   3369  CD2 LEU A 225     -12.956  -1.081  -1.565  1.00 81.51           C
ATOM   3370 1HD2 LEU A 225     -13.491  -0.945  -0.625  1.00 81.51           H
ATOM   3371 2HD2 LEU A 225     -11.904  -0.831  -1.424  1.00 81.51           H
ATOM   3372 3HD2 LEU A 225     -13.386  -0.429  -2.325  1.00 81.51           H
ATOM   3373  HN  LEU A 225     -11.495  -5.217   0.488  1.00 81.51           H
ATOM   3374  N   PRO A 226     -10.151  -4.961  -2.548  1.00 74.74           N
ATOM   3375  CA  PRO A 226      -9.274  -5.097  -3.713  1.00 74.74           C
ATOM   3376  C   PRO A 226      -9.191  -6.532  -4.208  1.00 74.74           C
ATOM   3377  O   PRO A 226      -9.178  -6.777  -5.413  1.00 74.74           O
ATOM   3378  HA  PRO A 226      -9.675  -4.530  -4.554  1.00 74.74           H
ATOM   3379  CB  PRO A 226      -7.921  -4.590  -3.210  1.00 74.74           C
ATOM   3380 1HB  PRO A 226      -7.094  -5.111  -3.691  1.00 74.74           H
ATOM   3381 2HB  PRO A 226      -7.789  -3.528  -3.415  1.00 74.74           H
ATOM   3382  CG  PRO A 226      -7.965  -4.867  -1.734  1.00 74.74           C
ATOM   3383 1HG  PRO A 226      -7.658  -5.889  -1.516  1.00 74.74           H
ATOM   3384 2HG  PRO A 226      -7.288  -4.208  -1.190  1.00 74.74           H
ATOM   3385  CD  PRO A 226      -9.391  -4.632  -1.329  1.00 74.74           C
ATOM   3386 1HD  PRO A 226      -9.679  -5.266  -0.491  1.00 74.74           H
ATOM   3387 2HD  PRO A 226      -9.555  -3.599  -1.019  1.00 74.74           H
ATOM   3388  N   PHE A 227      -9.136  -7.450  -3.255  1.00 78.85           N
ATOM   3389  CA  PHE A 227      -8.991  -8.859  -3.580  1.00 78.85           C
ATOM   3390  C   PHE A 227     -10.176  -9.355  -4.412  1.00 78.85           C
ATOM   3391  O   PHE A 227      -9.991 -10.041  -5.415  1.00 78.85           O
ATOM   3392  HA  PHE A 227      -8.074  -8.964  -4.160  1.00 78.85           H
ATOM   3393  CB  PHE A 227      -8.957  -9.623  -2.255  1.00 78.85           C
ATOM   3394 1HB  PHE A 227      -8.093  -9.294  -1.679  1.00 78.85           H
ATOM   3395 2HB  PHE A 227      -9.843  -9.364  -1.676  1.00 78.85           H
ATOM   3396  CG  PHE A 227      -8.897 -11.144  -2.415  1.00 78.85           C
ATOM   3397  CD1 PHE A 227     -10.017 -11.892  -2.229  1.00 78.85           C
ATOM   3398  HD1 PHE A 227     -10.958 -11.409  -1.966  1.00 78.85           H
ATOM   3399  CD2 PHE A 227      -7.723 -11.747  -2.744  1.00 78.85           C
ATOM   3400  HD2 PHE A 227      -6.825 -11.147  -2.893  1.00 78.85           H
ATOM   3401  CE1 PHE A 227      -9.960 -13.303  -2.378  1.00 78.85           C
ATOM   3402  HE1 PHE A 227     -10.858 -13.903  -2.228  1.00 78.85           H
ATOM   3403  CE2 PHE A 227      -7.666 -13.158  -2.892  1.00 78.85           C
ATOM   3404  HE2 PHE A 227      -6.725 -13.641  -3.155  1.00 78.85           H
ATOM   3405  CZ  PHE A 227      -8.786 -13.906  -2.706  1.00 78.85           C
ATOM   3406  HZ  PHE A 227      -8.743 -14.989  -2.820  1.00 78.85           H
ATOM   3407  HN  PHE A 227      -9.189  -7.246  -2.277  1.00 78.85           H
ATOM   3408  N   VAL A 228     -11.367  -8.988  -3.963  1.00 83.03           N
ATOM   3409  CA  VAL A 228     -12.583  -9.412  -4.635  1.00 83.03           C
ATOM   3410  C   VAL A 228     -12.591  -8.862  -6.062  1.00 83.03           C
ATOM   3411  O   VAL A 228     -12.887  -9.588  -7.010  1.00 83.03           O
ATOM   3412  HA  VAL A 228     -12.572 -10.501  -4.679  1.00 83.03           H
ATOM   3413  CB  VAL A 228     -13.807  -8.984  -3.822  1.00 83.03           C
ATOM   3414  HB  VAL A 228     -13.688  -7.931  -3.566  1.00 83.03           H
ATOM   3415  CG1 VAL A 228     -15.089  -9.125  -4.646  1.00 83.03           C
ATOM   3416 1HG1 VAL A 228     -15.021  -8.496  -5.533  1.00 83.03           H
ATOM   3417 2HG1 VAL A 228     -15.215 -10.165  -4.946  1.00 83.03           H
ATOM   3418 3HG1 VAL A 228     -15.943  -8.814  -4.044  1.00 83.03           H
ATOM   3419  CG2 VAL A 228     -13.904  -9.777  -2.517  1.00 83.03           C
ATOM   3420 1HG2 VAL A 228     -13.989 -10.840  -2.743  1.00 83.03           H
ATOM   3421 2HG2 VAL A 228     -13.009  -9.603  -1.919  1.00 83.03           H
ATOM   3422 3HG2 VAL A 228     -14.782  -9.452  -1.959  1.00 83.03           H
ATOM   3423  HN  VAL A 228     -11.508  -8.412  -3.157  1.00 83.03           H
ATOM   3424  N   VAL A 229     -12.262  -7.583  -6.171  1.00 75.56           N
ATOM   3425  CA  VAL A 229     -12.376  -6.886  -7.441  1.00 75.56           C
ATOM   3426  C   VAL A 229     -11.392  -7.495  -8.442  1.00 75.56           C
ATOM   3427  O   VAL A 229     -11.740  -7.725  -9.599  1.00 75.56           O
ATOM   3428  HA  VAL A 229     -13.390  -7.038  -7.810  1.00 75.56           H
ATOM   3429  CB  VAL A 229     -12.167  -5.385  -7.235  1.00 75.56           C
ATOM   3430  HB  VAL A 229     -11.172  -5.240  -6.812  1.00 75.56           H
ATOM   3431  CG1 VAL A 229     -12.224  -4.635  -8.567  1.00 75.56           C
ATOM   3432 1HG1 VAL A 229     -11.443  -5.009  -9.229  1.00 75.56           H
ATOM   3433 2HG1 VAL A 229     -13.199  -4.792  -9.030  1.00 75.56           H
ATOM   3434 3HG1 VAL A 229     -12.073  -3.570  -8.391  1.00 75.56           H
ATOM   3435  CG2 VAL A 229     -13.186  -4.820  -6.243  1.00 75.56           C
ATOM   3436 1HG2 VAL A 229     -14.193  -4.983  -6.625  1.00 75.56           H
ATOM   3437 2HG2 VAL A 229     -13.076  -5.324  -5.282  1.00 75.56           H
ATOM   3438 3HG2 VAL A 229     -13.014  -3.752  -6.115  1.00 75.56           H
ATOM   3439  HN  VAL A 229     -11.923  -7.026  -5.412  1.00 75.56           H
ATOM   3440  N   MET A 230     -10.182  -7.739  -7.960  1.00 76.50           N
ATOM   3441  CA  MET A 230      -9.149  -8.329  -8.794  1.00 76.50           C
ATOM   3442  C   MET A 230      -9.563  -9.721  -9.277  1.00 76.50           C
ATOM   3443  O   MET A 230      -9.385 -10.054 -10.447  1.00 76.50           O
ATOM   3444  HA  MET A 230      -9.042  -7.659  -9.647  1.00 76.50           H
ATOM   3445  CB  MET A 230      -7.846  -8.431  -7.999  1.00 76.50           C
ATOM   3446 1HB  MET A 230      -8.066  -8.717  -6.970  1.00 76.50           H
ATOM   3447 2HB  MET A 230      -7.219  -9.216  -8.421  1.00 76.50           H
ATOM   3448  CG  MET A 230      -7.089  -7.102  -8.014  1.00 76.50           C
ATOM   3449 1HG  MET A 230      -6.996  -6.739  -9.037  1.00 76.50           H
ATOM   3450 2HG  MET A 230      -7.648  -6.349  -7.458  1.00 76.50           H
ATOM   3451  SD  MET A 230      -5.470  -7.313  -7.293  1.00 76.50           S
ATOM   3452  CE  MET A 230      -5.686  -6.404  -5.773  1.00 76.50           C
ATOM   3453 1HE  MET A 230      -5.937  -5.368  -6.001  1.00 76.50           H
ATOM   3454 2HE  MET A 230      -6.491  -6.853  -5.192  1.00 76.50           H
ATOM   3455 3HE  MET A 230      -4.761  -6.435  -5.196  1.00 76.50           H
ATOM   3456  HN  MET A 230      -9.904  -7.540  -7.020  1.00 76.50           H
ATOM   3457  N   ALA A 231     -10.107 -10.496  -8.350  1.00 79.17           N
ATOM   3458  CA  ALA A 231     -10.513 -11.857  -8.656  1.00 79.17           C
ATOM   3459  C   ALA A 231     -11.550 -11.835  -9.781  1.00 79.17           C
ATOM   3460  O   ALA A 231     -11.480 -12.637 -10.711  1.00 79.17           O
ATOM   3461  HA  ALA A 231      -9.630 -12.397  -8.999  1.00 79.17           H
ATOM   3462  CB  ALA A 231     -11.042 -12.530  -7.388  1.00 79.17           C
ATOM   3463 1HB  ALA A 231     -10.258 -12.547  -6.632  1.00 79.17           H
ATOM   3464 2HB  ALA A 231     -11.899 -11.972  -7.011  1.00 79.17           H
ATOM   3465 3HB  ALA A 231     -11.346 -13.551  -7.619  1.00 79.17           H
ATOM   3466  HN  ALA A 231     -10.272 -10.208  -7.406  1.00 79.17           H
ATOM   3467  N   CYS A 232     -12.489 -10.908  -9.658  1.00 80.45           N
ATOM   3468  CA  CYS A 232     -13.550 -10.783 -10.643  1.00 80.45           C
ATOM   3469  C   CYS A 232     -12.920 -10.397 -11.982  1.00 80.45           C
ATOM   3470  O   CYS A 232     -13.219 -11.002 -13.011  1.00 80.45           O
ATOM   3471  HA  CYS A 232     -14.032 -11.758 -10.709  1.00 80.45           H
ATOM   3472  CB  CYS A 232     -14.615  -9.776 -10.202  1.00 80.45           C
ATOM   3473 1HB  CYS A 232     -14.143  -8.834  -9.923  1.00 80.45           H
ATOM   3474 2HB  CYS A 232     -15.290  -9.562 -11.031  1.00 80.45           H
ATOM   3475  SG  CYS A 232     -15.560 -10.446  -8.785  1.00 80.45           S
ATOM   3476  HG  CYS A 232     -14.668 -10.116  -7.855  1.00 80.45           H
ATOM   3477  HN  CYS A 232     -12.532 -10.251  -8.905  1.00 80.45           H
ATOM   3478  N   CYS A 233     -12.059  -9.391 -11.927  1.00 73.28           N
ATOM   3479  CA  CYS A 233     -11.503  -8.814 -13.139  1.00 73.28           C
ATOM   3480  C   CYS A 233     -10.761  -9.916 -13.899  1.00 73.28           C
ATOM   3481  O   CYS A 233     -10.960 -10.089 -15.100  1.00 73.28           O
ATOM   3482  HA  CYS A 233     -12.344  -8.441 -13.723  1.00 73.28           H
ATOM   3483  CB  CYS A 233     -10.595  -7.621 -12.833  1.00 73.28           C
ATOM   3484 1HB  CYS A 233      -9.853  -7.901 -12.086  1.00 73.28           H
ATOM   3485 2HB  CYS A 233     -10.050  -7.329 -13.730  1.00 73.28           H
ATOM   3486  SG  CYS A 233     -11.595  -6.214 -12.224  1.00 73.28           S
ATOM   3487  HG  CYS A 233     -11.765  -6.688 -10.993  1.00 73.28           H
ATOM   3488  HN  CYS A 233     -11.742  -8.972 -11.076  1.00 73.28           H
ATOM   3489  N   TYR A 234      -9.920 -10.632 -13.166  1.00 74.31           N
ATOM   3490  CA  TYR A 234      -9.056 -11.627 -13.778  1.00 74.31           C
ATOM   3491  C   TYR A 234      -9.865 -12.830 -14.267  1.00 74.31           C
ATOM   3492  O   TYR A 234      -9.532 -13.435 -15.285  1.00 74.31           O
ATOM   3493  HA  TYR A 234      -8.558 -11.163 -14.629  1.00 74.31           H
ATOM   3494  CB  TYR A 234      -8.097 -12.086 -12.678  1.00 74.31           C
ATOM   3495 1HB  TYR A 234      -8.647 -12.165 -11.740  1.00 74.31           H
ATOM   3496 2HB  TYR A 234      -7.734 -13.085 -12.919  1.00 74.31           H
ATOM   3497  CG  TYR A 234      -6.897 -11.160 -12.472  1.00 74.31           C
ATOM   3498  CD1 TYR A 234      -6.067 -10.860 -13.533  1.00 74.31           C
ATOM   3499  HD1 TYR A 234      -6.266 -11.283 -14.517  1.00 74.31           H
ATOM   3500  CD2 TYR A 234      -6.644 -10.624 -11.225  1.00 74.31           C
ATOM   3501  HD2 TYR A 234      -7.300 -10.861 -10.387  1.00 74.31           H
ATOM   3502  CE1 TYR A 234      -4.937  -9.988 -13.339  1.00 74.31           C
ATOM   3503  HE1 TYR A 234      -4.274  -9.743 -14.168  1.00 74.31           H
ATOM   3504  CE2 TYR A 234      -5.515  -9.752 -11.031  1.00 74.31           C
ATOM   3505  HE2 TYR A 234      -5.304  -9.323 -10.052  1.00 74.31           H
ATOM   3506  CZ  TYR A 234      -4.717  -9.477 -12.098  1.00 74.31           C
ATOM   3507  OH  TYR A 234      -3.650  -8.654 -11.915  1.00 74.31           O
ATOM   3508  HH  TYR A 234      -3.610  -8.352 -10.962  1.00 74.31           H
ATOM   3509  HN  TYR A 234      -9.824 -10.541 -12.175  1.00 74.31           H
ATOM   3510  N   THR A 235     -10.914 -13.141 -13.519  1.00 82.22           N
ATOM   3511  CA  THR A 235     -11.829 -14.197 -13.915  1.00 82.22           C
ATOM   3512  C   THR A 235     -12.387 -13.923 -15.313  1.00 82.22           C
ATOM   3513  O   THR A 235     -12.430 -14.819 -16.155  1.00 82.22           O
ATOM   3514  HA  THR A 235     -11.271 -15.132 -13.972  1.00 82.22           H
ATOM   3515  CB  THR A 235     -12.912 -14.313 -12.841  1.00 82.22           C
ATOM   3516  HB  THR A 235     -13.504 -13.399 -12.786  1.00 82.22           H
ATOM   3517  OG1 THR A 235     -12.193 -14.652 -11.658  1.00 82.22           O
ATOM   3518  HG1 THR A 235     -12.153 -13.864 -11.044  1.00 82.22           H
ATOM   3519  CG2 THR A 235     -13.839 -15.508 -13.070  1.00 82.22           C
ATOM   3520 1HG2 THR A 235     -13.255 -16.428 -13.057  1.00 82.22           H
ATOM   3521 2HG2 THR A 235     -14.334 -15.405 -14.035  1.00 82.22           H
ATOM   3522 3HG2 THR A 235     -14.588 -15.543 -12.279  1.00 82.22           H
ATOM   3523  HN  THR A 235     -11.141 -12.685 -12.658  1.00 82.22           H
ATOM   3524  N   ILE A 236     -12.801 -12.681 -15.517  1.00 79.13           N
ATOM   3525  CA  ILE A 236     -13.389 -12.287 -16.786  1.00 79.13           C
ATOM   3526  C   ILE A 236     -12.311 -12.308 -17.872  1.00 79.13           C
ATOM   3527  O   ILE A 236     -12.541 -12.814 -18.970  1.00 79.13           O
ATOM   3528  HA  ILE A 236     -14.148 -13.027 -17.038  1.00 79.13           H
ATOM   3529  CB  ILE A 236     -14.099 -10.938 -16.652  1.00 79.13           C
ATOM   3530  HB  ILE A 236     -13.385 -10.214 -16.260  1.00 79.13           H
ATOM   3531  CG1 ILE A 236     -15.252 -11.024 -15.649  1.00 79.13           C
ATOM   3532 1HG1 ILE A 236     -16.078 -11.585 -16.086  1.00 79.13           H
ATOM   3533 2HG1 ILE A 236     -14.929 -11.570 -14.763  1.00 79.13           H
ATOM   3534  CG2 ILE A 236     -14.563 -10.424 -18.016  1.00 79.13           C
ATOM   3535 1HG2 ILE A 236     -13.700 -10.301 -18.670  1.00 79.13           H
ATOM   3536 2HG2 ILE A 236     -15.254 -11.141 -18.459  1.00 79.13           H
ATOM   3537 3HG2 ILE A 236     -15.064  -9.465 -17.891  1.00 79.13           H
ATOM   3538  CD1 ILE A 236     -15.734  -9.628 -15.248  1.00 79.13           C
ATOM   3539 1HD1 ILE A 236     -14.912  -9.078 -14.789  1.00 79.13           H
ATOM   3540 2HD1 ILE A 236     -16.079  -9.094 -16.133  1.00 79.13           H
ATOM   3541 3HD1 ILE A 236     -16.554  -9.718 -14.535  1.00 79.13           H
ATOM   3542  HN  ILE A 236     -12.739 -11.952 -14.836  1.00 79.13           H
ATOM   3543  N   ILE A 237     -11.158 -11.754 -17.527  1.00 75.21           N
ATOM   3544  CA  ILE A 237     -10.063 -11.652 -18.477  1.00 75.21           C
ATOM   3545  C   ILE A 237      -9.702 -13.050 -18.984  1.00 75.21           C
ATOM   3546  O   ILE A 237      -9.563 -13.261 -20.188  1.00 75.21           O
ATOM   3547  HA  ILE A 237     -10.417 -11.060 -19.321  1.00 75.21           H
ATOM   3548  CB  ILE A 237      -8.885 -10.899 -17.858  1.00 75.21           C
ATOM   3549  HB  ILE A 237      -8.736 -11.272 -16.844  1.00 75.21           H
ATOM   3550  CG1 ILE A 237      -9.186  -9.403 -17.748  1.00 75.21           C
ATOM   3551 1HG1 ILE A 237      -9.194  -8.957 -18.743  1.00 75.21           H
ATOM   3552 2HG1 ILE A 237     -10.181  -9.259 -17.326  1.00 75.21           H
ATOM   3553  CG2 ILE A 237      -7.593 -11.169 -18.633  1.00 75.21           C
ATOM   3554 1HG2 ILE A 237      -7.374 -12.236 -18.614  1.00 75.21           H
ATOM   3555 2HG2 ILE A 237      -7.714 -10.840 -19.665  1.00 75.21           H
ATOM   3556 3HG2 ILE A 237      -6.772 -10.621 -18.171  1.00 75.21           H
ATOM   3557  CD1 ILE A 237      -8.147  -8.697 -16.875  1.00 75.21           C
ATOM   3558 1HD1 ILE A 237      -8.159  -9.129 -15.875  1.00 75.21           H
ATOM   3559 2HD1 ILE A 237      -7.158  -8.823 -17.314  1.00 75.21           H
ATOM   3560 3HD1 ILE A 237      -8.386  -7.635 -16.814  1.00 75.21           H
ATOM   3561  HN  ILE A 237     -10.967 -11.380 -16.620  1.00 75.21           H
ATOM   3562  N   ILE A 238      -9.560 -13.969 -18.040  1.00 75.04           N
ATOM   3563  CA  ILE A 238      -9.197 -15.335 -18.374  1.00 75.04           C
ATOM   3564  C   ILE A 238     -10.248 -15.921 -19.320  1.00 75.04           C
ATOM   3565  O   ILE A 238      -9.907 -16.568 -20.309  1.00 75.04           O
ATOM   3566  HA  ILE A 238      -8.242 -15.301 -18.899  1.00 75.04           H
ATOM   3567  CB  ILE A 238      -8.987 -16.160 -17.103  1.00 75.04           C
ATOM   3568  HB  ILE A 238      -9.831 -15.982 -16.437  1.00 75.04           H
ATOM   3569  CG1 ILE A 238      -7.725 -15.713 -16.362  1.00 75.04           C
ATOM   3570 1HG1 ILE A 238      -6.842 -16.062 -16.898  1.00 75.04           H
ATOM   3571 2HG1 ILE A 238      -7.676 -14.624 -16.343  1.00 75.04           H
ATOM   3572  CG2 ILE A 238      -8.967 -17.657 -17.418  1.00 75.04           C
ATOM   3573 1HG2 ILE A 238      -9.916 -17.946 -17.868  1.00 75.04           H
ATOM   3574 2HG2 ILE A 238      -8.155 -17.872 -18.112  1.00 75.04           H
ATOM   3575 3HG2 ILE A 238      -8.816 -18.220 -16.496  1.00 75.04           H
ATOM   3576  CD1 ILE A 238      -7.708 -16.255 -14.932  1.00 75.04           C
ATOM   3577 1HD1 ILE A 238      -8.579 -15.884 -14.392  1.00 75.04           H
ATOM   3578 2HD1 ILE A 238      -7.732 -17.345 -14.956  1.00 75.04           H
ATOM   3579 3HD1 ILE A 238      -6.800 -15.923 -14.428  1.00 75.04           H
ATOM   3580  HN  ILE A 238      -9.688 -13.792 -17.064  1.00 75.04           H
ATOM   3581  N   HIS A 239     -11.505 -15.672 -18.983  1.00 80.48           N
ATOM   3582  CA  HIS A 239     -12.609 -16.205 -19.763  1.00 80.48           C
ATOM   3583  C   HIS A 239     -12.525 -15.678 -21.197  1.00 80.48           C
ATOM   3584  O   HIS A 239     -12.665 -16.441 -22.152  1.00 80.48           O
ATOM   3585  HA  HIS A 239     -12.489 -17.289 -19.775  1.00 80.48           H
ATOM   3586  CB  HIS A 239     -13.949 -15.892 -19.094  1.00 80.48           C
ATOM   3587 1HB  HIS A 239     -13.912 -16.226 -18.057  1.00 80.48           H
ATOM   3588 2HB  HIS A 239     -14.091 -14.812 -19.077  1.00 80.48           H
ATOM   3589  CG  HIS A 239     -15.138 -16.531 -19.771  1.00 80.48           C
ATOM   3590  ND1 HIS A 239     -15.864 -15.898 -20.764  1.00 80.48           N
ATOM   3591  HD1 HIS A 239     -15.686 -14.983 -21.127  1.00 80.48           H
ATOM   3592  CD2 HIS A 239     -15.718 -17.752 -19.589  1.00 80.48           C
ATOM   3593  HD2 HIS A 239     -15.394 -18.511 -18.877  1.00 80.48           H
ATOM   3594  CE1 HIS A 239     -16.836 -16.710 -21.154  1.00 80.48           C
ATOM   3595  HE1 HIS A 239     -17.579 -16.497 -21.923  1.00 80.48           H
ATOM   3596  NE2 HIS A 239     -16.744 -17.858 -20.424  1.00 80.48           N
ATOM   3597  HN  HIS A 239     -11.774 -15.119 -18.194  1.00 80.48           H
ATOM   3598  N   THR A 240     -12.297 -14.378 -21.303  1.00 75.39           N
ATOM   3599  CA  THR A 240     -12.234 -13.733 -22.604  1.00 75.39           C
ATOM   3600  C   THR A 240     -11.022 -14.234 -23.391  1.00 75.39           C
ATOM   3601  O   THR A 240     -11.103 -14.436 -24.601  1.00 75.39           O
ATOM   3602  HA  THR A 240     -13.122 -14.014 -23.170  1.00 75.39           H
ATOM   3603  CB  THR A 240     -12.230 -12.219 -22.381  1.00 75.39           C
ATOM   3604  HB  THR A 240     -11.279 -11.890 -21.963  1.00 75.39           H
ATOM   3605  OG1 THR A 240     -13.374 -11.985 -21.565  1.00 75.39           O
ATOM   3606  HG1 THR A 240     -13.122 -12.036 -20.599  1.00 75.39           H
ATOM   3607  CG2 THR A 240     -12.521 -11.437 -23.664  1.00 75.39           C
ATOM   3608 1HG2 THR A 240     -13.503 -11.718 -24.045  1.00 75.39           H
ATOM   3609 2HG2 THR A 240     -11.761 -11.669 -24.410  1.00 75.39           H
ATOM   3610 3HG2 THR A 240     -12.506 -10.369 -23.449  1.00 75.39           H
ATOM   3611  HN  THR A 240     -12.156 -13.769 -20.523  1.00 75.39           H
ATOM   3612  N   LEU A 241      -9.926 -14.422 -22.670  1.00 73.19           N
ATOM   3613  CA  LEU A 241      -8.687 -14.857 -23.293  1.00 73.19           C
ATOM   3614  C   LEU A 241      -8.868 -16.273 -23.844  1.00 73.19           C
ATOM   3615  O   LEU A 241      -8.358 -16.595 -24.916  1.00 73.19           O
ATOM   3616  HA  LEU A 241      -8.486 -14.185 -24.127  1.00 73.19           H
ATOM   3617  CB  LEU A 241      -7.519 -14.724 -22.313  1.00 73.19           C
ATOM   3618 1HB  LEU A 241      -7.846 -15.084 -21.338  1.00 73.19           H
ATOM   3619 2HB  LEU A 241      -6.716 -15.383 -22.643  1.00 73.19           H
ATOM   3620  CG  LEU A 241      -6.947 -13.315 -22.140  1.00 73.19           C
ATOM   3621  HG  LEU A 241      -7.757 -12.653 -21.835  1.00 73.19           H
ATOM   3622  CD1 LEU A 241      -5.895 -13.284 -21.029  1.00 73.19           C
ATOM   3623 1HD1 LEU A 241      -6.350 -13.594 -20.089  1.00 73.19           H
ATOM   3624 2HD1 LEU A 241      -5.081 -13.964 -21.280  1.00 73.19           H
ATOM   3625 3HD1 LEU A 241      -5.504 -12.272 -20.927  1.00 73.19           H
ATOM   3626  CD2 LEU A 241      -6.398 -12.780 -23.464  1.00 73.19           C
ATOM   3627 1HD2 LEU A 241      -5.606 -13.438 -23.822  1.00 73.19           H
ATOM   3628 2HD2 LEU A 241      -7.200 -12.743 -24.201  1.00 73.19           H
ATOM   3629 3HD2 LEU A 241      -5.998 -11.778 -23.312  1.00 73.19           H
ATOM   3630  HN  LEU A 241      -9.875 -14.281 -21.682  1.00 73.19           H
ATOM   3631  N   ILE A 242      -9.597 -17.080 -23.087  1.00 74.30           N
ATOM   3632  CA  ILE A 242      -9.867 -18.448 -23.495  1.00 74.30           C
ATOM   3633  C   ILE A 242     -10.690 -18.436 -24.785  1.00 74.30           C
ATOM   3634  O   ILE A 242     -10.472 -19.261 -25.672  1.00 74.30           O
ATOM   3635  HA  ILE A 242      -8.909 -18.923 -23.701  1.00 74.30           H
ATOM   3636  CB  ILE A 242     -10.524 -19.227 -22.354  1.00 74.30           C
ATOM   3637  HB  ILE A 242     -11.309 -18.606 -21.924  1.00 74.30           H
ATOM   3638  CG1 ILE A 242      -9.517 -19.520 -21.240  1.00 74.30           C
ATOM   3639 1HG1 ILE A 242      -8.812 -20.282 -21.573  1.00 74.30           H
ATOM   3640 2HG1 ILE A 242      -8.938 -18.623 -21.023  1.00 74.30           H
ATOM   3641  CG2 ILE A 242     -11.191 -20.503 -22.874  1.00 74.30           C
ATOM   3642 1HG2 ILE A 242     -11.956 -20.241 -23.604  1.00 74.30           H
ATOM   3643 2HG2 ILE A 242     -10.441 -21.138 -23.346  1.00 74.30           H
ATOM   3644 3HG2 ILE A 242     -11.649 -21.038 -22.043  1.00 74.30           H
ATOM   3645  CD1 ILE A 242     -10.227 -19.995 -19.970  1.00 74.30           C
ATOM   3646 1HD1 ILE A 242     -10.914 -19.221 -19.627  1.00 74.30           H
ATOM   3647 2HD1 ILE A 242     -10.786 -20.906 -20.185  1.00 74.30           H
ATOM   3648 3HD1 ILE A 242      -9.489 -20.196 -19.194  1.00 74.30           H
ATOM   3649  HN  ILE A 242      -9.997 -16.813 -22.210  1.00 74.30           H
ATOM   3650  N   GLN A 243     -11.618 -17.493 -24.850  1.00 72.79           N
ATOM   3651  CA  GLN A 243     -12.501 -17.389 -25.999  1.00 72.79           C
ATOM   3652  C   GLN A 243     -11.734 -16.858 -27.212  1.00 72.79           C
ATOM   3653  O   GLN A 243     -12.030 -17.225 -28.348  1.00 72.79           O
ATOM   3654  HA  GLN A 243     -12.843 -18.405 -26.194  1.00 72.79           H
ATOM   3655  CB  GLN A 243     -13.709 -16.505 -25.684  1.00 72.79           C
ATOM   3656 1HB  GLN A 243     -13.373 -15.569 -25.238  1.00 72.79           H
ATOM   3657 2HB  GLN A 243     -14.228 -16.250 -26.608  1.00 72.79           H
ATOM   3658  CG  GLN A 243     -14.673 -17.213 -24.730  1.00 72.79           C
ATOM   3659 1HG  GLN A 243     -14.942 -18.188 -25.137  1.00 72.79           H
ATOM   3660 2HG  GLN A 243     -14.179 -17.391 -23.775  1.00 72.79           H
ATOM   3661  CD  GLN A 243     -15.937 -16.380 -24.510  1.00 72.79           C
ATOM   3662  OE1 GLN A 243     -15.987 -15.194 -24.791  1.00 72.79           O
ATOM   3663  NE2 GLN A 243     -16.953 -17.065 -23.992  1.00 72.79           N
ATOM   3664 1HE2 GLN A 243     -16.846 -18.037 -23.784  1.00 72.79           H
ATOM   3665 2HE2 GLN A 243     -17.824 -16.608 -23.811  1.00 72.79           H
ATOM   3666  HN  GLN A 243     -11.770 -16.809 -24.136  1.00 72.79           H
ATOM   3667  N   ALA A 244     -10.763 -16.002 -26.929  1.00 66.24           N
ATOM   3668  CA  ALA A 244      -9.947 -15.420 -27.982  1.00 66.24           C
ATOM   3669  C   ALA A 244      -9.165 -16.530 -28.687  1.00 66.24           C
ATOM   3670  O   ALA A 244      -8.567 -17.384 -28.034  1.00 66.24           O
ATOM   3671  HA  ALA A 244     -10.619 -14.949 -28.699  1.00 66.24           H
ATOM   3672  CB  ALA A 244      -9.032 -14.349 -27.386  1.00 66.24           C
ATOM   3673 1HB  ALA A 244      -9.637 -13.570 -26.923  1.00 66.24           H
ATOM   3674 2HB  ALA A 244      -8.385 -14.801 -26.634  1.00 66.24           H
ATOM   3675 3HB  ALA A 244      -8.420 -13.913 -28.176  1.00 66.24           H
ATOM   3676  HN  ALA A 244     -10.530 -15.706 -26.002  1.00 66.24           H
ATOM   3677  N   LYS A 245      -9.194 -16.482 -30.010  1.00 59.20           N
ATOM   3678  CA  LYS A 245      -8.572 -17.523 -30.811  1.00 59.20           C
ATOM   3679  C   LYS A 245      -7.072 -17.241 -30.929  1.00 59.20           C
ATOM   3680  O   LYS A 245      -6.301 -18.118 -31.314  1.00 59.20           O
ATOM   3681  HA  LYS A 245      -8.705 -18.466 -30.282  1.00 59.20           H
ATOM   3682  CB  LYS A 245      -9.280 -17.656 -32.161  1.00 59.20           C
ATOM   3683 1HB  LYS A 245      -9.522 -16.667 -32.548  1.00 59.20           H
ATOM   3684 2HB  LYS A 245      -8.611 -18.126 -32.882  1.00 59.20           H
ATOM   3685  CG  LYS A 245     -10.559 -18.485 -32.029  1.00 59.20           C
ATOM   3686 1HG  LYS A 245     -10.346 -19.405 -31.483  1.00 59.20           H
ATOM   3687 2HG  LYS A 245     -11.296 -17.933 -31.446  1.00 59.20           H
ATOM   3688  CD  LYS A 245     -11.137 -18.824 -33.404  1.00 59.20           C
ATOM   3689 1HD  LYS A 245     -11.420 -17.906 -33.920  1.00 59.20           H
ATOM   3690 2HD  LYS A 245     -10.375 -19.310 -34.013  1.00 59.20           H
ATOM   3691  CE  LYS A 245     -12.356 -19.740 -33.276  1.00 59.20           C
ATOM   3692 1HE  LYS A 245     -12.094 -20.625 -32.697  1.00 59.20           H
ATOM   3693 2HE  LYS A 245     -13.149 -19.226 -32.732  1.00 59.20           H
ATOM   3694  NZ  LYS A 245     -12.845 -20.142 -34.614  1.00 59.20           N
ATOM   3695 1HZ  LYS A 245     -13.648 -20.753 -34.511  1.00 59.20           H
ATOM   3696 2HZ  LYS A 245     -13.113 -19.317 -35.138  1.00 59.20           H
ATOM   3697 3HZ  LYS A 245     -12.108 -20.632 -35.109  1.00 59.20           H
ATOM   3698  HN  LYS A 245      -9.632 -15.751 -30.534  1.00 59.20           H
ATOM   3699  N   LYS A 246      -6.705 -16.014 -30.590  1.00 57.48           N
ATOM   3700  CA  LYS A 246      -5.367 -15.527 -30.880  1.00 57.48           C
ATOM   3701  C   LYS A 246      -4.357 -16.265 -29.999  1.00 57.48           C
ATOM   3702  O   LYS A 246      -4.577 -16.429 -28.800  1.00 57.48           O
ATOM   3703  HA  LYS A 246      -5.153 -15.762 -31.923  1.00 57.48           H
ATOM   3704  CB  LYS A 246      -5.309 -14.004 -30.739  1.00 57.48           C
ATOM   3705 1HB  LYS A 246      -5.899 -13.692 -29.877  1.00 57.48           H
ATOM   3706 2HB  LYS A 246      -4.282 -13.692 -30.551  1.00 57.48           H
ATOM   3707  CG  LYS A 246      -5.835 -13.316 -32.000  1.00 57.48           C
ATOM   3708 1HG  LYS A 246      -5.329 -13.721 -32.877  1.00 57.48           H
ATOM   3709 2HG  LYS A 246      -6.897 -13.528 -32.118  1.00 57.48           H
ATOM   3710  CD  LYS A 246      -5.615 -11.803 -31.931  1.00 57.48           C
ATOM   3711 1HD  LYS A 246      -6.248 -11.376 -31.153  1.00 57.48           H
ATOM   3712 2HD  LYS A 246      -4.582 -11.594 -31.653  1.00 57.48           H
ATOM   3713  CE  LYS A 246      -5.931 -11.142 -33.274  1.00 57.48           C
ATOM   3714 1HE  LYS A 246      -5.302 -11.570 -34.054  1.00 57.48           H
ATOM   3715 2HE  LYS A 246      -6.965 -11.345 -33.552  1.00 57.48           H
ATOM   3716  NZ  LYS A 246      -5.710  -9.681 -33.197  1.00 57.48           N
ATOM   3717 1HZ  LYS A 246      -5.943  -9.256 -34.088  1.00 57.48           H
ATOM   3718 2HZ  LYS A 246      -6.300  -9.288 -32.471  1.00 57.48           H
ATOM   3719 3HZ  LYS A 246      -4.737  -9.497 -32.978  1.00 57.48           H
ATOM   3720  HN  LYS A 246      -7.301 -15.360 -30.126  1.00 57.48           H
ATOM   3721  N   SER A 247      -3.272 -16.691 -30.628  1.00 56.97           N
ATOM   3722  CA  SER A 247      -2.284 -17.510 -29.946  1.00 56.97           C
ATOM   3723  C   SER A 247      -1.712 -16.749 -28.747  1.00 56.97           C
ATOM   3724  O   SER A 247      -1.350 -17.354 -27.739  1.00 56.97           O
ATOM   3725  HA  SER A 247      -2.824 -18.397 -29.614  1.00 56.97           H
ATOM   3726  CB  SER A 247      -1.160 -17.924 -30.897  1.00 56.97           C
ATOM   3727 1HB  SER A 247      -0.565 -18.712 -30.434  1.00 56.97           H
ATOM   3728 2HB  SER A 247      -1.590 -18.344 -31.806  1.00 56.97           H
ATOM   3729  OG  SER A 247      -0.314 -16.828 -31.234  1.00 56.97           O
ATOM   3730  HG  SER A 247       0.414 -17.134 -31.848  1.00 56.97           H
ATOM   3731  HN  SER A 247      -3.063 -16.487 -31.585  1.00 56.97           H
ATOM   3732  N   SER A 248      -1.649 -15.434 -28.897  1.00 60.04           N
ATOM   3733  CA  SER A 248      -0.905 -14.609 -27.961  1.00 60.04           C
ATOM   3734  C   SER A 248      -1.599 -14.610 -26.597  1.00 60.04           C
ATOM   3735  O   SER A 248      -1.105 -14.008 -25.645  1.00 60.04           O
ATOM   3736  HA  SER A 248       0.080 -15.071 -27.889  1.00 60.04           H
ATOM   3737  CB  SER A 248      -0.760 -13.178 -28.482  1.00 60.04           C
ATOM   3738 1HB  SER A 248      -0.095 -12.619 -27.824  1.00 60.04           H
ATOM   3739 2HB  SER A 248      -0.292 -13.197 -29.467  1.00 60.04           H
ATOM   3740  OG  SER A 248      -2.016 -12.511 -28.566  1.00 60.04           O
ATOM   3741  HG  SER A 248      -1.886 -11.580 -28.908  1.00 60.04           H
ATOM   3742  HN  SER A 248      -2.093 -14.934 -29.640  1.00 60.04           H
ATOM   3743  N   LYS A 249      -2.734 -15.292 -26.547  1.00 63.41           N
ATOM   3744  CA  LYS A 249      -3.491 -15.395 -25.311  1.00 63.41           C
ATOM   3745  C   LYS A 249      -2.582 -15.933 -24.204  1.00 63.41           C
ATOM   3746  O   LYS A 249      -2.582 -15.414 -23.089  1.00 63.41           O
ATOM   3747  HA  LYS A 249      -3.809 -14.388 -25.038  1.00 63.41           H
ATOM   3748  CB  LYS A 249      -4.757 -16.226 -25.526  1.00 63.41           C
ATOM   3749 1HB  LYS A 249      -4.754 -17.082 -24.851  1.00 63.41           H
ATOM   3750 2HB  LYS A 249      -5.635 -15.630 -25.278  1.00 63.41           H
ATOM   3751  CG  LYS A 249      -4.855 -16.712 -26.973  1.00 63.41           C
ATOM   3752 1HG  LYS A 249      -5.105 -15.875 -27.625  1.00 63.41           H
ATOM   3753 2HG  LYS A 249      -3.887 -17.092 -27.300  1.00 63.41           H
ATOM   3754  CD  LYS A 249      -5.913 -17.808 -27.114  1.00 63.41           C
ATOM   3755 1HD  LYS A 249      -5.672 -18.638 -26.450  1.00 63.41           H
ATOM   3756 2HD  LYS A 249      -6.884 -17.423 -26.802  1.00 63.41           H
ATOM   3757  CE  LYS A 249      -5.996 -18.309 -28.557  1.00 63.41           C
ATOM   3758 1HE  LYS A 249      -6.147 -17.467 -29.232  1.00 63.41           H
ATOM   3759 2HE  LYS A 249      -5.054 -18.779 -28.840  1.00 63.41           H
ATOM   3760  NZ  LYS A 249      -7.104 -19.278 -28.707  1.00 63.41           N
ATOM   3761 1HZ  LYS A 249      -7.122 -19.627 -29.658  1.00 63.41           H
ATOM   3762 2HZ  LYS A 249      -6.967 -20.051 -28.065  1.00 63.41           H
ATOM   3763 3HZ  LYS A 249      -7.985 -18.819 -28.499  1.00 63.41           H
ATOM   3764  HN  LYS A 249      -3.135 -15.768 -27.329  1.00 63.41           H
ATOM   3765  N   HIS A 250      -1.829 -16.967 -24.551  1.00 69.64           N
ATOM   3766  CA  HIS A 250      -1.080 -17.714 -23.556  1.00 69.64           C
ATOM   3767  C   HIS A 250      -0.111 -16.777 -22.832  1.00 69.64           C
ATOM   3768  O   HIS A 250       0.055 -16.868 -21.617  1.00 69.64           O
ATOM   3769  HA  HIS A 250      -1.806 -18.096 -22.839  1.00 69.64           H
ATOM   3770  CB  HIS A 250      -0.378 -18.915 -24.193  1.00 69.64           C
ATOM   3771 1HB  HIS A 250       0.168 -18.579 -25.075  1.00 69.64           H
ATOM   3772 2HB  HIS A 250       0.359 -19.307 -23.492  1.00 69.64           H
ATOM   3773  CG  HIS A 250      -1.313 -20.032 -24.593  1.00 69.64           C
ATOM   3774  ND1 HIS A 250      -1.833 -20.936 -23.684  1.00 69.64           N
ATOM   3775  HD1 HIS A 250      -1.651 -20.947 -22.701  1.00 69.64           H
ATOM   3776  CD2 HIS A 250      -1.817 -20.379 -25.813  1.00 69.64           C
ATOM   3777  HD2 HIS A 250      -1.610 -19.872 -26.755  1.00 69.64           H
ATOM   3778  CE1 HIS A 250      -2.612 -21.786 -24.338  1.00 69.64           C
ATOM   3779  HE1 HIS A 250      -3.165 -22.616 -23.899  1.00 69.64           H
ATOM   3780  NE2 HIS A 250      -2.600 -21.439 -25.657  1.00 69.64           N
ATOM   3781  HN  HIS A 250      -1.727 -17.294 -25.491  1.00 69.64           H
ATOM   3782  N   LYS A 251       0.504 -15.898 -23.610  1.00 70.41           N
ATOM   3783  CA  LYS A 251       1.469 -14.960 -23.062  1.00 70.41           C
ATOM   3784  C   LYS A 251       0.757 -14.006 -22.101  1.00 70.41           C
ATOM   3785  O   LYS A 251       1.193 -13.823 -20.965  1.00 70.41           O
ATOM   3786  HA  LYS A 251       2.201 -15.536 -22.497  1.00 70.41           H
ATOM   3787  CB  LYS A 251       2.223 -14.248 -24.187  1.00 70.41           C
ATOM   3788 1HB  LYS A 251       2.566 -14.980 -24.919  1.00 70.41           H
ATOM   3789 2HB  LYS A 251       1.549 -13.568 -24.709  1.00 70.41           H
ATOM   3790  CG  LYS A 251       3.419 -13.469 -23.638  1.00 70.41           C
ATOM   3791 1HG  LYS A 251       3.067 -12.636 -23.030  1.00 70.41           H
ATOM   3792 2HG  LYS A 251       4.009 -14.113 -22.986  1.00 70.41           H
ATOM   3793  CD  LYS A 251       4.299 -12.942 -24.774  1.00 70.41           C
ATOM   3794 1HD  LYS A 251       4.541 -13.755 -25.458  1.00 70.41           H
ATOM   3795 2HD  LYS A 251       3.749 -12.195 -25.348  1.00 70.41           H
ATOM   3796  CE  LYS A 251       5.588 -12.325 -24.228  1.00 70.41           C
ATOM   3797 1HE  LYS A 251       5.363 -11.391 -23.714  1.00 70.41           H
ATOM   3798 2HE  LYS A 251       6.035 -12.994 -23.492  1.00 70.41           H
ATOM   3799  NZ  LYS A 251       6.548 -12.075 -25.326  1.00 70.41           N
ATOM   3800 1HZ  LYS A 251       7.431 -11.761 -24.938  1.00 70.41           H
ATOM   3801 2HZ  LYS A 251       6.694 -12.931 -25.849  1.00 70.41           H
ATOM   3802 3HZ  LYS A 251       6.177 -11.361 -25.943  1.00 70.41           H
ATOM   3803  HN  LYS A 251       0.352 -15.821 -24.596  1.00 70.41           H
ATOM   3804  N   ALA A 252      -0.327 -13.422 -22.591  1.00 68.89           N
ATOM   3805  CA  ALA A 252      -1.064 -12.439 -21.815  1.00 68.89           C
ATOM   3806  C   ALA A 252      -1.564 -13.087 -20.522  1.00 68.89           C
ATOM   3807  O   ALA A 252      -1.593 -12.446 -19.473  1.00 68.89           O
ATOM   3808  HA  ALA A 252      -0.377 -11.632 -21.564  1.00 68.89           H
ATOM   3809  CB  ALA A 252      -2.205 -11.871 -22.662  1.00 68.89           C
ATOM   3810 1HB  ALA A 252      -1.794 -11.396 -23.553  1.00 68.89           H
ATOM   3811 2HB  ALA A 252      -2.876 -12.678 -22.956  1.00 68.89           H
ATOM   3812 3HB  ALA A 252      -2.757 -11.134 -22.079  1.00 68.89           H
ATOM   3813  HN  ALA A 252      -0.702 -13.611 -23.499  1.00 68.89           H
ATOM   3814  N   LEU A 253      -1.946 -14.351 -20.640  1.00 73.36           N
ATOM   3815  CA  LEU A 253      -2.445 -15.092 -19.495  1.00 73.36           C
ATOM   3816  C   LEU A 253      -1.337 -15.208 -18.446  1.00 73.36           C
ATOM   3817  O   LEU A 253      -1.563 -14.940 -17.267  1.00 73.36           O
ATOM   3818  HA  LEU A 253      -3.266 -14.517 -19.067  1.00 73.36           H
ATOM   3819  CB  LEU A 253      -3.017 -16.440 -19.936  1.00 73.36           C
ATOM   3820 1HB  LEU A 253      -3.556 -16.294 -20.873  1.00 73.36           H
ATOM   3821 2HB  LEU A 253      -2.186 -17.113 -20.149  1.00 73.36           H
ATOM   3822  CG  LEU A 253      -3.954 -17.129 -18.943  1.00 73.36           C
ATOM   3823  HG  LEU A 253      -3.602 -16.912 -17.934  1.00 73.36           H
ATOM   3824  CD1 LEU A 253      -5.376 -16.575 -19.054  1.00 73.36           C
ATOM   3825 1HD1 LEU A 253      -5.366 -15.505 -18.842  1.00 73.36           H
ATOM   3826 2HD1 LEU A 253      -5.753 -16.741 -20.064  1.00 73.36           H
ATOM   3827 3HD1 LEU A 253      -6.021 -17.082 -18.337  1.00 73.36           H
ATOM   3828  CD2 LEU A 253      -3.916 -18.649 -19.117  1.00 73.36           C
ATOM   3829 1HD2 LEU A 253      -4.229 -18.906 -20.129  1.00 73.36           H
ATOM   3830 2HD2 LEU A 253      -2.902 -19.009 -18.948  1.00 73.36           H
ATOM   3831 3HD2 LEU A 253      -4.591 -19.114 -18.398  1.00 73.36           H
ATOM   3832  HN  LEU A 253      -1.918 -14.866 -21.497  1.00 73.36           H
ATOM   3833  N   LYS A 254      -0.163 -15.608 -18.913  1.00 75.48           N
ATOM   3834  CA  LYS A 254       0.968 -15.808 -18.023  1.00 75.48           C
ATOM   3835  C   LYS A 254       1.249 -14.509 -17.264  1.00 75.48           C
ATOM   3836  O   LYS A 254       1.382 -14.518 -16.041  1.00 75.48           O
ATOM   3837  HA  LYS A 254       0.685 -16.575 -17.302  1.00 75.48           H
ATOM   3838  CB  LYS A 254       2.174 -16.339 -18.800  1.00 75.48           C
ATOM   3839 1HB  LYS A 254       1.880 -17.213 -19.382  1.00 75.48           H
ATOM   3840 2HB  LYS A 254       2.515 -15.585 -19.509  1.00 75.48           H
ATOM   3841  CG  LYS A 254       3.316 -16.712 -17.852  1.00 75.48           C
ATOM   3842 1HG  LYS A 254       3.663 -15.821 -17.328  1.00 75.48           H
ATOM   3843 2HG  LYS A 254       2.953 -17.406 -17.094  1.00 75.48           H
ATOM   3844  CD  LYS A 254       4.479 -17.346 -18.618  1.00 75.48           C
ATOM   3845 1HD  LYS A 254       4.128 -18.228 -19.154  1.00 75.48           H
ATOM   3846 2HD  LYS A 254       4.852 -16.646 -19.366  1.00 75.48           H
ATOM   3847  CE  LYS A 254       5.612 -17.737 -17.668  1.00 75.48           C
ATOM   3848 1HE  LYS A 254       6.025 -16.845 -17.197  1.00 75.48           H
ATOM   3849 2HE  LYS A 254       5.223 -18.368 -16.868  1.00 75.48           H
ATOM   3850  NZ  LYS A 254       6.678 -18.457 -18.400  1.00 75.48           N
ATOM   3851 1HZ  LYS A 254       7.429 -18.690 -17.761  1.00 75.48           H
ATOM   3852 2HZ  LYS A 254       6.298 -19.308 -18.800  1.00 75.48           H
ATOM   3853 3HZ  LYS A 254       7.036 -17.866 -19.142  1.00 75.48           H
ATOM   3854  HN  LYS A 254       0.020 -15.795 -19.878  1.00 75.48           H
ATOM   3855  N   VAL A 255       1.331 -13.425 -18.020  1.00 72.76           N
ATOM   3856  CA  VAL A 255       1.582 -12.120 -17.433  1.00 72.76           C
ATOM   3857  C   VAL A 255       0.568 -11.865 -16.316  1.00 72.76           C
ATOM   3858  O   VAL A 255       0.939 -11.456 -15.217  1.00 72.76           O
ATOM   3859  HA  VAL A 255       2.582 -12.141 -17.000  1.00 72.76           H
ATOM   3860  CB  VAL A 255       1.558 -11.043 -18.520  1.00 72.76           C
ATOM   3861  HB  VAL A 255       0.664 -11.197 -19.124  1.00 72.76           H
ATOM   3862  CG1 VAL A 255       1.474  -9.645 -17.904  1.00 72.76           C
ATOM   3863 1HG1 VAL A 255       0.563  -9.563 -17.311  1.00 72.76           H
ATOM   3864 2HG1 VAL A 255       2.340  -9.477 -17.265  1.00 72.76           H
ATOM   3865 3HG1 VAL A 255       1.458  -8.899 -18.699  1.00 72.76           H
ATOM   3866  CG2 VAL A 255       2.775 -11.165 -19.439  1.00 72.76           C
ATOM   3867 1HG2 VAL A 255       3.686 -11.050 -18.853  1.00 72.76           H
ATOM   3868 2HG2 VAL A 255       2.772 -12.145 -19.917  1.00 72.76           H
ATOM   3869 3HG2 VAL A 255       2.733 -10.388 -20.202  1.00 72.76           H
ATOM   3870  HN  VAL A 255       1.230 -13.428 -19.015  1.00 72.76           H
ATOM   3871  N   THR A 256      -0.693 -12.117 -16.636  1.00 73.13           N
ATOM   3872  CA  THR A 256      -1.779 -11.765 -15.737  1.00 73.13           C
ATOM   3873  C   THR A 256      -1.650 -12.532 -14.420  1.00 73.13           C
ATOM   3874  O   THR A 256      -1.748 -11.946 -13.343  1.00 73.13           O
ATOM   3875  HA  THR A 256      -1.697 -10.704 -15.498  1.00 73.13           H
ATOM   3876  CB  THR A 256      -3.099 -12.024 -16.465  1.00 73.13           C
ATOM   3877  HB  THR A 256      -3.165 -13.061 -16.793  1.00 73.13           H
ATOM   3878  OG1 THR A 256      -3.121 -11.048 -17.503  1.00 73.13           O
ATOM   3879  HG1 THR A 256      -3.072 -11.497 -18.395  1.00 73.13           H
ATOM   3880  CG2 THR A 256      -4.318 -11.681 -15.606  1.00 73.13           C
ATOM   3881 1HG2 THR A 256      -4.286 -10.626 -15.334  1.00 73.13           H
ATOM   3882 2HG2 THR A 256      -4.308 -12.290 -14.702  1.00 73.13           H
ATOM   3883 3HG2 THR A 256      -5.229 -11.884 -16.170  1.00 73.13           H
ATOM   3884  HN  THR A 256      -0.977 -12.552 -17.491  1.00 73.13           H
ATOM   3885  N   ILE A 257      -1.432 -13.833 -14.549  1.00 76.77           N
ATOM   3886  CA  ILE A 257      -1.345 -14.696 -13.383  1.00 76.77           C
ATOM   3887  C   ILE A 257      -0.182 -14.239 -12.500  1.00 76.77           C
ATOM   3888  O   ILE A 257      -0.316 -14.166 -11.280  1.00 76.77           O
ATOM   3889  HA  ILE A 257      -2.272 -14.580 -12.821  1.00 76.77           H
ATOM   3890  CB  ILE A 257      -1.254 -16.163 -13.809  1.00 76.77           C
ATOM   3891  HB  ILE A 257      -0.449 -16.258 -14.537  1.00 76.77           H
ATOM   3892  CG1 ILE A 257      -2.543 -16.615 -14.498  1.00 76.77           C
ATOM   3893 1HG1 ILE A 257      -3.369 -16.590 -13.787  1.00 76.77           H
ATOM   3894 2HG1 ILE A 257      -2.793 -15.921 -15.301  1.00 76.77           H
ATOM   3895  CG2 ILE A 257      -0.896 -17.058 -12.620  1.00 76.77           C
ATOM   3896 1HG2 ILE A 257       0.067 -16.752 -12.213  1.00 76.77           H
ATOM   3897 2HG2 ILE A 257      -1.663 -16.964 -11.851  1.00 76.77           H
ATOM   3898 3HG2 ILE A 257      -0.838 -18.095 -12.951  1.00 76.77           H
ATOM   3899  CD1 ILE A 257      -2.395 -18.028 -15.066  1.00 76.77           C
ATOM   3900 1HD1 ILE A 257      -1.585 -18.043 -15.795  1.00 76.77           H
ATOM   3901 2HD1 ILE A 257      -2.170 -18.723 -14.257  1.00 76.77           H
ATOM   3902 3HD1 ILE A 257      -3.326 -18.324 -15.551  1.00 76.77           H
ATOM   3903  HN  ILE A 257      -1.316 -14.296 -15.427  1.00 76.77           H
ATOM   3904  N   THR A 258       0.933 -13.943 -13.152  1.00 78.74           N
ATOM   3905  CA  THR A 258       2.145 -13.584 -12.436  1.00 78.74           C
ATOM   3906  C   THR A 258       1.892 -12.380 -11.527  1.00 78.74           C
ATOM   3907  O   THR A 258       2.293 -12.380 -10.364  1.00 78.74           O
ATOM   3908  HA  THR A 258       2.423 -14.418 -11.792  1.00 78.74           H
ATOM   3909  CB  THR A 258       3.250 -13.345 -13.467  1.00 78.74           C
ATOM   3910  HB  THR A 258       2.994 -12.515 -14.126  1.00 78.74           H
ATOM   3911  OG1 THR A 258       3.410 -14.610 -14.104  1.00 78.74           O
ATOM   3912  HG1 THR A 258       2.779 -14.686 -14.877  1.00 78.74           H
ATOM   3913  CG2 THR A 258       4.610 -13.081 -12.818  1.00 78.74           C
ATOM   3914 1HG2 THR A 258       4.896 -13.940 -12.212  1.00 78.74           H
ATOM   3915 2HG2 THR A 258       4.544 -12.196 -12.185  1.00 78.74           H
ATOM   3916 3HG2 THR A 258       5.358 -12.918 -13.594  1.00 78.74           H
ATOM   3917  HN  THR A 258       1.015 -13.945 -14.149  1.00 78.74           H
ATOM   3918  N   VAL A 259       1.227 -11.382 -12.092  1.00 74.67           N
ATOM   3919  CA  VAL A 259       0.981 -10.144 -11.372  1.00 74.67           C
ATOM   3920  C   VAL A 259       0.104 -10.435 -10.152  1.00 74.67           C
ATOM   3921  O   VAL A 259       0.366  -9.931  -9.061  1.00 74.67           O
ATOM   3922  HA  VAL A 259       1.944  -9.766 -11.029  1.00 74.67           H
ATOM   3923  CB  VAL A 259       0.371  -9.104 -12.313  1.00 74.67           C
ATOM   3924  HB  VAL A 259      -0.506  -9.550 -12.783  1.00 74.67           H
ATOM   3925  CG1 VAL A 259      -0.090  -7.868 -11.538  1.00 74.67           C
ATOM   3926 1HG1 VAL A 259      -0.842  -8.158 -10.804  1.00 74.67           H
ATOM   3927 2HG1 VAL A 259       0.763  -7.420 -11.028  1.00 74.67           H
ATOM   3928 3HG1 VAL A 259      -0.520  -7.144 -12.231  1.00 74.67           H
ATOM   3929  CG2 VAL A 259       1.355  -8.722 -13.420  1.00 74.67           C
ATOM   3930 1HG2 VAL A 259       2.258  -8.304 -12.975  1.00 74.67           H
ATOM   3931 2HG2 VAL A 259       1.612  -9.609 -13.999  1.00 74.67           H
ATOM   3932 3HG2 VAL A 259       0.896  -7.981 -14.075  1.00 74.67           H
ATOM   3933  HN  VAL A 259       0.860 -11.410 -13.022  1.00 74.67           H
ATOM   3934  N   LEU A 260      -0.919 -11.246 -10.378  1.00 76.38           N
ATOM   3935  CA  LEU A 260      -1.864 -11.571  -9.323  1.00 76.38           C
ATOM   3936  C   LEU A 260      -1.126 -12.281  -8.186  1.00 76.38           C
ATOM   3937  O   LEU A 260      -1.309 -11.943  -7.017  1.00 76.38           O
ATOM   3938  HA  LEU A 260      -2.264 -10.632  -8.942  1.00 76.38           H
ATOM   3939  CB  LEU A 260      -3.041 -12.370  -9.885  1.00 76.38           C
ATOM   3940 1HB  LEU A 260      -3.531 -11.768 -10.650  1.00 76.38           H
ATOM   3941 2HB  LEU A 260      -2.648 -13.258 -10.382  1.00 76.38           H
ATOM   3942  CG  LEU A 260      -4.097 -12.813  -8.871  1.00 76.38           C
ATOM   3943  HG  LEU A 260      -3.606 -13.417  -8.108  1.00 76.38           H
ATOM   3944  CD1 LEU A 260      -4.716 -11.607  -8.162  1.00 76.38           C
ATOM   3945 1HD1 LEU A 260      -3.937 -11.054  -7.637  1.00 76.38           H
ATOM   3946 2HD1 LEU A 260      -5.189 -10.956  -8.897  1.00 76.38           H
ATOM   3947 3HD1 LEU A 260      -5.463 -11.950  -7.446  1.00 76.38           H
ATOM   3948  CD2 LEU A 260      -5.157 -13.695  -9.532  1.00 76.38           C
ATOM   3949 1HD2 LEU A 260      -5.650 -13.136 -10.328  1.00 76.38           H
ATOM   3950 2HD2 LEU A 260      -4.682 -14.582  -9.952  1.00 76.38           H
ATOM   3951 3HD2 LEU A 260      -5.896 -13.996  -8.789  1.00 76.38           H
ATOM   3952  HN  LEU A 260      -1.107 -11.676 -11.261  1.00 76.38           H
ATOM   3953  N   THR A 261      -0.308 -13.251  -8.568  1.00 83.51           N
ATOM   3954  CA  THR A 261       0.380 -14.077  -7.591  1.00 83.51           C
ATOM   3955  C   THR A 261       1.298 -13.218  -6.718  1.00 83.51           C
ATOM   3956  O   THR A 261       1.353 -13.400  -5.503  1.00 83.51           O
ATOM   3957  HA  THR A 261      -0.365 -14.522  -6.931  1.00 83.51           H
ATOM   3958  CB  THR A 261       1.120 -15.184  -8.345  1.00 83.51           C
ATOM   3959  HB  THR A 261       1.889 -14.765  -8.994  1.00 83.51           H
ATOM   3960  OG1 THR A 261       0.084 -15.906  -9.005  1.00 83.51           O
ATOM   3961  HG1 THR A 261      -0.105 -15.495  -9.897  1.00 83.51           H
ATOM   3962  CG2 THR A 261       1.751 -16.212  -7.405  1.00 83.51           C
ATOM   3963 1HG2 THR A 261       0.972 -16.680  -6.802  1.00 83.51           H
ATOM   3964 2HG2 THR A 261       2.467 -15.715  -6.751  1.00 83.51           H
ATOM   3965 3HG2 THR A 261       2.263 -16.975  -7.992  1.00 83.51           H
ATOM   3966  HN  THR A 261      -0.114 -13.475  -9.523  1.00 83.51           H
ATOM   3967  N   VAL A 262       1.995 -12.301  -7.372  1.00 81.90           N
ATOM   3968  CA  VAL A 262       2.964 -11.465  -6.683  1.00 81.90           C
ATOM   3969  C   VAL A 262       2.244 -10.617  -5.633  1.00 81.90           C
ATOM   3970  O   VAL A 262       2.724 -10.473  -4.510  1.00 81.90           O
ATOM   3971  HA  VAL A 262       3.668 -12.127  -6.177  1.00 81.90           H
ATOM   3972  CB  VAL A 262       3.746 -10.627  -7.696  1.00 81.90           C
ATOM   3973  HB  VAL A 262       3.026 -10.131  -8.348  1.00 81.90           H
ATOM   3974  CG1 VAL A 262       4.568  -9.544  -6.994  1.00 81.90           C
ATOM   3975 1HG1 VAL A 262       3.901  -8.887  -6.436  1.00 81.90           H
ATOM   3976 2HG1 VAL A 262       5.274 -10.012  -6.308  1.00 81.90           H
ATOM   3977 3HG1 VAL A 262       5.113  -8.963  -7.737  1.00 81.90           H
ATOM   3978  CG2 VAL A 262       4.637 -11.512  -8.569  1.00 81.90           C
ATOM   3979 1HG2 VAL A 262       5.346 -12.048  -7.938  1.00 81.90           H
ATOM   3980 2HG2 VAL A 262       4.020 -12.228  -9.111  1.00 81.90           H
ATOM   3981 3HG2 VAL A 262       5.182 -10.891  -9.280  1.00 81.90           H
ATOM   3982  HN  VAL A 262       1.906 -12.125  -8.352  1.00 81.90           H
ATOM   3983  N   PHE A 263       1.103 -10.076  -6.036  1.00 77.95           N
ATOM   3984  CA  PHE A 263       0.327  -9.223  -5.154  1.00 77.95           C
ATOM   3985  C   PHE A 263      -0.151  -9.996  -3.923  1.00 77.95           C
ATOM   3986  O   PHE A 263       0.039  -9.551  -2.793  1.00 77.95           O
ATOM   3987  HA  PHE A 263       0.977  -8.407  -4.838  1.00 77.95           H
ATOM   3988  CB  PHE A 263      -0.892  -8.748  -5.948  1.00 77.95           C
ATOM   3989 1HB  PHE A 263      -0.550  -8.207  -6.830  1.00 77.95           H
ATOM   3990 2HB  PHE A 263      -1.443  -9.619  -6.303  1.00 77.95           H
ATOM   3991  CG  PHE A 263      -1.842  -7.850  -5.154  1.00 77.95           C
ATOM   3992  CD1 PHE A 263      -2.921  -8.389  -4.525  1.00 77.95           C
ATOM   3993  HD1 PHE A 263      -3.109  -9.461  -4.588  1.00 77.95           H
ATOM   3994  CD2 PHE A 263      -1.608  -6.513  -5.076  1.00 77.95           C
ATOM   3995  HD2 PHE A 263      -0.743  -6.081  -5.579  1.00 77.95           H
ATOM   3996  CE1 PHE A 263      -3.803  -7.555  -3.788  1.00 77.95           C
ATOM   3997  HE1 PHE A 263      -4.668  -7.987  -3.284  1.00 77.95           H
ATOM   3998  CE2 PHE A 263      -2.489  -5.679  -4.338  1.00 77.95           C
ATOM   3999  HE2 PHE A 263      -2.301  -4.607  -4.276  1.00 77.95           H
ATOM   4000  CZ  PHE A 263      -3.568  -6.218  -3.710  1.00 77.95           C
ATOM   4001  HZ  PHE A 263      -4.245  -5.578  -3.143  1.00 77.95           H
ATOM   4002  HN  PHE A 263       0.710 -10.213  -6.946  1.00 77.95           H
ATOM   4003  N   VAL A 264      -0.763 -11.142  -4.185  1.00 83.19           N
ATOM   4004  CA  VAL A 264      -1.364 -11.930  -3.123  1.00 83.19           C
ATOM   4005  C   VAL A 264      -0.284 -12.328  -2.115  1.00 83.19           C
ATOM   4006  O   VAL A 264      -0.471 -12.178  -0.908  1.00 83.19           O
ATOM   4007  HA  VAL A 264      -2.097 -11.299  -2.620  1.00 83.19           H
ATOM   4008  CB  VAL A 264      -2.101 -13.133  -3.715  1.00 83.19           C
ATOM   4009  HB  VAL A 264      -1.407 -13.662  -4.368  1.00 83.19           H
ATOM   4010  CG1 VAL A 264      -2.544 -14.100  -2.616  1.00 83.19           C
ATOM   4011 1HG1 VAL A 264      -1.669 -14.459  -2.074  1.00 83.19           H
ATOM   4012 2HG1 VAL A 264      -3.213 -13.586  -1.927  1.00 83.19           H
ATOM   4013 3HG1 VAL A 264      -3.065 -14.946  -3.065  1.00 83.19           H
ATOM   4014  CG2 VAL A 264      -3.293 -12.683  -4.562  1.00 83.19           C
ATOM   4015 1HG2 VAL A 264      -3.988 -12.119  -3.941  1.00 83.19           H
ATOM   4016 2HG2 VAL A 264      -2.941 -12.051  -5.378  1.00 83.19           H
ATOM   4017 3HG2 VAL A 264      -3.799 -13.557  -4.972  1.00 83.19           H
ATOM   4018  HN  VAL A 264      -0.850 -11.533  -5.102  1.00 83.19           H
ATOM   4019  N   LEU A 265       0.822 -12.827  -2.647  1.00 88.12           N
ATOM   4020  CA  LEU A 265       1.862 -13.400  -1.810  1.00 88.12           C
ATOM   4021  C   LEU A 265       2.476 -12.301  -0.941  1.00 88.12           C
ATOM   4022  O   LEU A 265       2.943 -12.567   0.166  1.00 88.12           O
ATOM   4023  HA  LEU A 265       1.388 -14.133  -1.156  1.00 88.12           H
ATOM   4024  CB  LEU A 265       2.885 -14.151  -2.665  1.00 88.12           C
ATOM   4025 1HB  LEU A 265       3.211 -13.491  -3.469  1.00 88.12           H
ATOM   4026 2HB  LEU A 265       3.760 -14.360  -2.050  1.00 88.12           H
ATOM   4027  CG  LEU A 265       2.406 -15.465  -3.284  1.00 88.12           C
ATOM   4028  HG  LEU A 265       1.542 -15.251  -3.914  1.00 88.12           H
ATOM   4029  CD1 LEU A 265       3.483 -16.071  -4.186  1.00 88.12           C
ATOM   4030 1HD1 LEU A 265       3.721 -15.373  -4.988  1.00 88.12           H
ATOM   4031 2HD1 LEU A 265       4.380 -16.268  -3.598  1.00 88.12           H
ATOM   4032 3HD1 LEU A 265       3.116 -17.005  -4.613  1.00 88.12           H
ATOM   4033  CD2 LEU A 265       1.945 -16.445  -2.203  1.00 88.12           C
ATOM   4034 1HD2 LEU A 265       2.775 -16.658  -1.529  1.00 88.12           H
ATOM   4035 2HD2 LEU A 265       1.123 -16.004  -1.640  1.00 88.12           H
ATOM   4036 3HD2 LEU A 265       1.610 -17.371  -2.671  1.00 88.12           H
ATOM   4037  HN  LEU A 265       1.012 -12.843  -3.628  1.00 88.12           H
ATOM   4038  N   SER A 266       2.455 -11.088  -1.474  1.00 86.79           N
ATOM   4039  CA  SER A 266       3.099  -9.968  -0.811  1.00 86.79           C
ATOM   4040  C   SER A 266       2.159  -9.369   0.237  1.00 86.79           C
ATOM   4041  O   SER A 266       2.594  -8.999   1.327  1.00 86.79           O
ATOM   4042  HA  SER A 266       3.986 -10.385  -0.335  1.00 86.79           H
ATOM   4043  CB  SER A 266       3.519  -8.897  -1.820  1.00 86.79           C
ATOM   4044 1HB  SER A 266       3.964  -8.054  -1.291  1.00 86.79           H
ATOM   4045 2HB  SER A 266       4.288  -9.302  -2.479  1.00 86.79           H
ATOM   4046  OG  SER A 266       2.419  -8.439  -2.602  1.00 86.79           O
ATOM   4047  HG  SER A 266       2.384  -8.936  -3.469  1.00 86.79           H
ATOM   4048  HN  SER A 266       2.009 -10.866  -2.341  1.00 86.79           H
ATOM   4049  N   GLN A 267       0.888  -9.292  -0.129  1.00 85.89           N
ATOM   4050  CA  GLN A 267      -0.066  -8.511   0.640  1.00 85.89           C
ATOM   4051  C   GLN A 267      -0.790  -9.404   1.650  1.00 85.89           C
ATOM   4052  O   GLN A 267      -1.111  -8.965   2.753  1.00 85.89           O
ATOM   4053  HA  GLN A 267       0.528  -7.763   1.165  1.00 85.89           H
ATOM   4054  CB  GLN A 267      -1.063  -7.804  -0.280  1.00 85.89           C
ATOM   4055 1HB  GLN A 267      -1.587  -8.540  -0.889  1.00 85.89           H
ATOM   4056 2HB  GLN A 267      -1.817  -7.292   0.319  1.00 85.89           H
ATOM   4057  CG  GLN A 267      -0.354  -6.796  -1.186  1.00 85.89           C
ATOM   4058 1HG  GLN A 267       0.379  -7.312  -1.807  1.00 85.89           H
ATOM   4059 2HG  GLN A 267      -1.076  -6.336  -1.861  1.00 85.89           H
ATOM   4060  CD  GLN A 267       0.342  -5.711  -0.361  1.00 85.89           C
ATOM   4061  OE1 GLN A 267      -0.203  -5.171   0.588  1.00 85.89           O
ATOM   4062  NE2 GLN A 267       1.574  -5.425  -0.773  1.00 85.89           N
ATOM   4063 1HE2 GLN A 267       1.963  -5.906  -1.559  1.00 85.89           H
ATOM   4064 2HE2 GLN A 267       2.111  -4.728  -0.297  1.00 85.89           H
ATOM   4065  HN  GLN A 267       0.509  -9.749  -0.933  1.00 85.89           H
ATOM   4066  N   PHE A 268      -1.026 -10.640   1.237  1.00 88.50           N
ATOM   4067  CA  PHE A 268      -1.887 -11.531   1.996  1.00 88.50           C
ATOM   4068  C   PHE A 268      -1.367 -11.711   3.423  1.00 88.50           C
ATOM   4069  O   PHE A 268      -2.114 -11.540   4.386  1.00 88.50           O
ATOM   4070  HA  PHE A 268      -2.877 -11.077   2.026  1.00 88.50           H
ATOM   4071  CB  PHE A 268      -1.867 -12.886   1.284  1.00 88.50           C
ATOM   4072 1HB  PHE A 268      -2.190 -12.747   0.252  1.00 88.50           H
ATOM   4073 2HB  PHE A 268      -0.841 -13.252   1.251  1.00 88.50           H
ATOM   4074  CG  PHE A 268      -2.751 -13.947   1.942  1.00 88.50           C
ATOM   4075  CD1 PHE A 268      -2.186 -14.943   2.675  1.00 88.50           C
ATOM   4076  HD1 PHE A 268      -1.103 -14.985   2.795  1.00 88.50           H
ATOM   4077  CD2 PHE A 268      -4.102 -13.895   1.793  1.00 88.50           C
ATOM   4078  HD2 PHE A 268      -4.554 -13.097   1.204  1.00 88.50           H
ATOM   4079  CE1 PHE A 268      -3.006 -15.929   3.286  1.00 88.50           C
ATOM   4080  HE1 PHE A 268      -2.553 -16.727   3.874  1.00 88.50           H
ATOM   4081  CE2 PHE A 268      -4.922 -14.880   2.403  1.00 88.50           C
ATOM   4082  HE2 PHE A 268      -6.005 -14.838   2.283  1.00 88.50           H
ATOM   4083  CZ  PHE A 268      -4.357 -15.876   3.137  1.00 88.50           C
ATOM   4084  HZ  PHE A 268      -4.987 -16.632   3.605  1.00 88.50           H
ATOM   4085  HN  PHE A 268      -0.642 -11.033   0.401  1.00 88.50           H
ATOM   4086  N   PRO A 269      -0.083 -12.058   3.586  1.00 93.10           N
ATOM   4087  CA  PRO A 269       0.457 -12.350   4.917  1.00 93.10           C
ATOM   4088  C   PRO A 269       0.187 -11.229   5.907  1.00 93.10           C
ATOM   4089  O   PRO A 269      -0.234 -11.481   7.036  1.00 93.10           O
ATOM   4090  HA  PRO A 269      -0.036 -13.227   5.337  1.00 93.10           H
ATOM   4091  CB  PRO A 269       1.954 -12.538   4.667  1.00 93.10           C
ATOM   4092 1HB  PRO A 269       2.503 -11.605   4.794  1.00 93.10           H
ATOM   4093 2HB  PRO A 269       2.389 -13.259   5.360  1.00 93.10           H
ATOM   4094  CG  PRO A 269       2.013 -13.035   3.227  1.00 93.10           C
ATOM   4095 1HG  PRO A 269       2.998 -12.882   2.786  1.00 93.10           H
ATOM   4096 2HG  PRO A 269       1.808 -14.103   3.159  1.00 93.10           H
ATOM   4097  CD  PRO A 269       0.943 -12.203   2.538  1.00 93.10           C
ATOM   4098 1HD  PRO A 269       1.327 -11.235   2.217  1.00 93.10           H
ATOM   4099 2HD  PRO A 269       0.556 -12.699   1.648  1.00 93.10           H
ATOM   4100  N   TYR A 270       0.438 -10.009   5.455  1.00 91.75           N
ATOM   4101  CA  TYR A 270       0.308  -8.849   6.320  1.00 91.75           C
ATOM   4102  C   TYR A 270      -1.141  -8.661   6.772  1.00 91.75           C
ATOM   4103  O   TYR A 270      -1.401  -8.403   7.946  1.00 91.75           O
ATOM   4104  HA  TYR A 270       0.936  -9.011   7.197  1.00 91.75           H
ATOM   4105  CB  TYR A 270       0.727  -7.644   5.475  1.00 91.75           C
ATOM   4106 1HB  TYR A 270       1.795  -7.713   5.268  1.00 91.75           H
ATOM   4107 2HB  TYR A 270       0.212  -7.690   4.516  1.00 91.75           H
ATOM   4108  CG  TYR A 270       0.435  -6.293   6.131  1.00 91.75           C
ATOM   4109  CD1 TYR A 270      -0.459  -5.421   5.544  1.00 91.75           C
ATOM   4110  HD1 TYR A 270      -0.956  -5.694   4.614  1.00 91.75           H
ATOM   4111  CD2 TYR A 270       1.065  -5.947   7.309  1.00 91.75           C
ATOM   4112  HD2 TYR A 270       1.771  -6.636   7.772  1.00 91.75           H
ATOM   4113  CE1 TYR A 270      -0.734  -4.149   6.161  1.00 91.75           C
ATOM   4114  HE1 TYR A 270      -1.437  -3.450   5.708  1.00 91.75           H
ATOM   4115  CE2 TYR A 270       0.790  -4.675   7.925  1.00 91.75           C
ATOM   4116  HE2 TYR A 270       1.281  -4.389   8.856  1.00 91.75           H
ATOM   4117  CZ  TYR A 270      -0.096  -3.839   7.321  1.00 91.75           C
ATOM   4118  OH  TYR A 270      -0.355  -2.638   7.904  1.00 91.75           O
ATOM   4119  HH  TYR A 270      -0.041  -2.643   8.853  1.00 91.75           H
ATOM   4120  HN  TYR A 270       0.724  -9.808   4.519  1.00 91.75           H
ATOM   4121  N   ASN A 271      -2.048  -8.798   5.816  1.00 89.94           N
ATOM   4122  CA  ASN A 271      -3.456  -8.552   6.079  1.00 89.94           C
ATOM   4123  C   ASN A 271      -4.000  -9.653   6.990  1.00 89.94           C
ATOM   4124  O   ASN A 271      -4.976  -9.443   7.710  1.00 89.94           O
ATOM   4125  HA  ASN A 271      -3.492  -7.568   6.546  1.00 89.94           H
ATOM   4126  CB  ASN A 271      -4.269  -8.566   4.783  1.00 89.94           C
ATOM   4127 1HB  ASN A 271      -3.985  -9.429   4.180  1.00 89.94           H
ATOM   4128 2HB  ASN A 271      -5.328  -8.675   5.015  1.00 89.94           H
ATOM   4129  CG  ASN A 271      -4.046  -7.282   3.981  1.00 89.94           C
ATOM   4130  OD1 ASN A 271      -4.461  -6.201   4.364  1.00 89.94           O
ATOM   4131  ND2 ASN A 271      -3.369  -7.461   2.850  1.00 89.94           N
ATOM   4132 1HD2 ASN A 271      -3.057  -8.375   2.594  1.00 89.94           H
ATOM   4133 2HD2 ASN A 271      -3.173  -6.681   2.256  1.00 89.94           H
ATOM   4134  HN  ASN A 271      -1.835  -9.070   4.878  1.00 89.94           H
ATOM   4135  N   CYS A 272      -3.346 -10.804   6.931  1.00 93.02           N
ATOM   4136  CA  CYS A 272      -3.680 -11.902   7.821  1.00 93.02           C
ATOM   4137  C   CYS A 272      -3.426 -11.448   9.260  1.00 93.02           C
ATOM   4138  O   CYS A 272      -4.278 -11.623  10.130  1.00 93.02           O
ATOM   4139  HA  CYS A 272      -4.737 -12.121   7.665  1.00 93.02           H
ATOM   4140  CB  CYS A 272      -2.896 -13.169   7.476  1.00 93.02           C
ATOM   4141 1HB  CYS A 272      -1.833 -12.941   7.406  1.00 93.02           H
ATOM   4142 2HB  CYS A 272      -3.012 -13.907   8.270  1.00 93.02           H
ATOM   4143  SG  CYS A 272      -3.492 -13.861   5.890  1.00 93.02           S
ATOM   4144  HG  CYS A 272      -2.886 -12.968   5.112  1.00 93.02           H
ATOM   4145  HN  CYS A 272      -2.601 -10.991   6.291  1.00 93.02           H
ATOM   4146  N   ILE A 273      -2.250 -10.874   9.467  1.00 93.60           N
ATOM   4147  CA  ILE A 273      -1.857 -10.430  10.793  1.00 93.60           C
ATOM   4148  C   ILE A 273      -2.747  -9.261  11.220  1.00 93.60           C
ATOM   4149  O   ILE A 273      -3.136  -9.165  12.383  1.00 93.60           O
ATOM   4150  HA  ILE A 273      -2.025 -11.260  11.479  1.00 93.60           H
ATOM   4151  CB  ILE A 273      -0.361 -10.109  10.829  1.00 93.60           C
ATOM   4152  HB  ILE A 273      -0.156  -9.353  10.071  1.00 93.60           H
ATOM   4153  CG1 ILE A 273       0.473 -11.341  10.476  1.00 93.60           C
ATOM   4154 1HG1 ILE A 273       0.205 -11.693   9.480  1.00 93.60           H
ATOM   4155 2HG1 ILE A 273       1.529 -11.074  10.446  1.00 93.60           H
ATOM   4156  CG2 ILE A 273       0.040  -9.513  12.180  1.00 93.60           C
ATOM   4157 1HG2 ILE A 273      -0.520  -8.594  12.352  1.00 93.60           H
ATOM   4158 2HG2 ILE A 273      -0.184 -10.228  12.973  1.00 93.60           H
ATOM   4159 3HG2 ILE A 273       1.107  -9.294  12.179  1.00 93.60           H
ATOM   4160  CD1 ILE A 273       0.254 -12.462  11.495  1.00 93.60           C
ATOM   4161 1HD1 ILE A 273       0.547 -12.114  12.485  1.00 93.60           H
ATOM   4162 2HD1 ILE A 273      -0.798 -12.743  11.504  1.00 93.60           H
ATOM   4163 3HD1 ILE A 273       0.859 -13.326  11.220  1.00 93.60           H
ATOM   4164  HN  ILE A 273      -1.573 -10.711   8.749  1.00 93.60           H
ATOM   4165  N   LEU A 274      -3.044  -8.402  10.256  1.00 91.92           N
ATOM   4166  CA  LEU A 274      -3.874  -7.239  10.519  1.00 91.92           C
ATOM   4167  C   LEU A 274      -5.245  -7.700  11.019  1.00 91.92           C
ATOM   4168  O   LEU A 274      -5.836  -7.066  11.892  1.00 91.92           O
ATOM   4169  HA  LEU A 274      -3.393  -6.666  11.311  1.00 91.92           H
ATOM   4170  CB  LEU A 274      -3.941  -6.338   9.285  1.00 91.92           C
ATOM   4171 1HB  LEU A 274      -2.964  -6.344   8.802  1.00 91.92           H
ATOM   4172 2HB  LEU A 274      -4.648  -6.774   8.579  1.00 91.92           H
ATOM   4173  CG  LEU A 274      -4.346  -4.884   9.537  1.00 91.92           C
ATOM   4174  HG  LEU A 274      -5.096  -4.871  10.327  1.00 91.92           H
ATOM   4175  CD1 LEU A 274      -3.154  -4.061  10.030  1.00 91.92           C
ATOM   4176 1HD1 LEU A 274      -2.780  -4.486  10.961  1.00 91.92           H
ATOM   4177 2HD1 LEU A 274      -2.364  -4.079   9.279  1.00 91.92           H
ATOM   4178 3HD1 LEU A 274      -3.469  -3.032  10.201  1.00 91.92           H
ATOM   4179  CD2 LEU A 274      -4.990  -4.271   8.292  1.00 91.92           C
ATOM   4180 1HD2 LEU A 274      -4.280  -4.298   7.465  1.00 91.92           H
ATOM   4181 2HD2 LEU A 274      -5.880  -4.840   8.026  1.00 91.92           H
ATOM   4182 3HD2 LEU A 274      -5.268  -3.237   8.499  1.00 91.92           H
ATOM   4183  HN  LEU A 274      -2.728  -8.491   9.311  1.00 91.92           H
ATOM   4184  N   LEU A 275      -5.710  -8.799  10.445  1.00 93.78           N
ATOM   4185  CA  LEU A 275      -6.985  -9.371  10.845  1.00 93.78           C
ATOM   4186  C   LEU A 275      -6.912  -9.787  12.316  1.00 93.78           C
ATOM   4187  O   LEU A 275      -7.816  -9.489  13.095  1.00 93.78           O
ATOM   4188  HA  LEU A 275      -7.739  -8.591  10.744  1.00 93.78           H
ATOM   4189  CB  LEU A 275      -7.381 -10.510   9.903  1.00 93.78           C
ATOM   4190 1HB  LEU A 275      -7.460 -10.108   8.893  1.00 93.78           H
ATOM   4191 2HB  LEU A 275      -6.575 -11.243   9.892  1.00 93.78           H
ATOM   4192  CG  LEU A 275      -8.687 -11.233  10.238  1.00 93.78           C
ATOM   4193  HG  LEU A 275      -8.628 -11.586  11.267  1.00 93.78           H
ATOM   4194  CD1 LEU A 275      -9.880 -10.279  10.154  1.00 93.78           C
ATOM   4195 1HD1 LEU A 275      -9.741  -9.462  10.863  1.00 93.78           H
ATOM   4196 2HD1 LEU A 275      -9.952  -9.876   9.144  1.00 93.78           H
ATOM   4197 3HD1 LEU A 275     -10.795 -10.819  10.397  1.00 93.78           H
ATOM   4198  CD2 LEU A 275      -8.875 -12.464   9.349  1.00 93.78           C
ATOM   4199 1HD2 LEU A 275      -8.903 -12.157   8.304  1.00 93.78           H
ATOM   4200 2HD2 LEU A 275      -8.044 -13.153   9.502  1.00 93.78           H
ATOM   4201 3HD2 LEU A 275      -9.810 -12.960   9.608  1.00 93.78           H
ATOM   4202  HN  LEU A 275      -5.234  -9.296   9.719  1.00 93.78           H
ATOM   4203  N   VAL A 276      -5.827 -10.470  12.652  1.00 94.52           N
ATOM   4204  CA  VAL A 276      -5.632 -10.943  14.012  1.00 94.52           C
ATOM   4205  C   VAL A 276      -5.673  -9.752  14.972  1.00 94.52           C
ATOM   4206  O   VAL A 276      -6.348  -9.802  15.999  1.00 94.52           O
ATOM   4207  HA  VAL A 276      -6.458 -11.613  14.249  1.00 94.52           H
ATOM   4208  CB  VAL A 276      -4.330 -11.742  14.106  1.00 94.52           C
ATOM   4209  HB  VAL A 276      -3.527 -11.121  13.710  1.00 94.52           H
ATOM   4210  CG1 VAL A 276      -3.995 -12.073  15.562  1.00 94.52           C
ATOM   4211 1HG1 VAL A 276      -3.879 -11.148  16.127  1.00 94.52           H
ATOM   4212 2HG1 VAL A 276      -4.800 -12.665  15.995  1.00 94.52           H
ATOM   4213 3HG1 VAL A 276      -3.065 -12.641  15.600  1.00 94.52           H
ATOM   4214  CG2 VAL A 276      -4.405 -13.013  13.258  1.00 94.52           C
ATOM   4215 1HG2 VAL A 276      -5.225 -13.638  13.611  1.00 94.52           H
ATOM   4216 2HG2 VAL A 276      -4.576 -12.745  12.215  1.00 94.52           H
ATOM   4217 3HG2 VAL A 276      -3.467 -13.562  13.343  1.00 94.52           H
ATOM   4218  HN  VAL A 276      -5.092 -10.700  12.015  1.00 94.52           H
ATOM   4219  N   GLN A 277      -4.943  -8.710  14.604  1.00 93.09           N
ATOM   4220  CA  GLN A 277      -4.872  -7.517  15.430  1.00 93.09           C
ATOM   4221  C   GLN A 277      -6.263  -6.901  15.593  1.00 93.09           C
ATOM   4222  O   GLN A 277      -6.568  -6.315  16.631  1.00 93.09           O
ATOM   4223  HA  GLN A 277      -4.501  -7.855  16.397  1.00 93.09           H
ATOM   4224  CB  GLN A 277      -3.888  -6.502  14.843  1.00 93.09           C
ATOM   4225 1HB  GLN A 277      -4.069  -6.391  13.774  1.00 93.09           H
ATOM   4226 2HB  GLN A 277      -4.054  -5.525  15.298  1.00 93.09           H
ATOM   4227  CG  GLN A 277      -2.442  -6.941  15.079  1.00 93.09           C
ATOM   4228 1HG  GLN A 277      -2.267  -7.072  16.147  1.00 93.09           H
ATOM   4229 2HG  GLN A 277      -2.271  -7.909  14.607  1.00 93.09           H
ATOM   4230  CD  GLN A 277      -1.458  -5.913  14.517  1.00 93.09           C
ATOM   4231  OE1 GLN A 277      -1.774  -5.131  13.635  1.00 93.09           O
ATOM   4232  NE2 GLN A 277      -0.251  -5.958  15.074  1.00 93.09           N
ATOM   4233 1HE2 GLN A 277      -0.057  -6.625  15.794  1.00 93.09           H
ATOM   4234 2HE2 GLN A 277       0.462  -5.325  14.774  1.00 93.09           H
ATOM   4235  HN  GLN A 277      -4.407  -8.673  13.760  1.00 93.09           H
ATOM   4236  N   THR A 278      -7.069  -7.054  14.553  1.00 93.33           N
ATOM   4237  CA  THR A 278      -8.406  -6.486  14.552  1.00 93.33           C
ATOM   4238  C   THR A 278      -9.308  -7.244  15.529  1.00 93.33           C
ATOM   4239  O   THR A 278     -10.072  -6.634  16.274  1.00 93.33           O
ATOM   4240  HA  THR A 278      -8.343  -5.458  14.908  1.00 93.33           H
ATOM   4241  CB  THR A 278      -8.924  -6.498  13.113  1.00 93.33           C
ATOM   4242  HB  THR A 278      -9.075  -7.519  12.762  1.00 93.33           H
ATOM   4243  OG1 THR A 278      -7.962  -5.735  12.391  1.00 93.33           O
ATOM   4244  HG1 THR A 278      -7.038  -6.031  12.634  1.00 93.33           H
ATOM   4245  CG2 THR A 278     -10.224  -5.707  12.951  1.00 93.33           C
ATOM   4246 1HG2 THR A 278     -10.055  -4.669  13.239  1.00 93.33           H
ATOM   4247 2HG2 THR A 278     -10.995  -6.140  13.589  1.00 93.33           H
ATOM   4248 3HG2 THR A 278     -10.548  -5.748  11.911  1.00 93.33           H
ATOM   4249  HN  THR A 278      -6.822  -7.554  13.723  1.00 93.33           H
ATOM   4250  N   ILE A 279      -9.188  -8.563  15.493  1.00 94.74           N
ATOM   4251  CA  ILE A 279      -9.983  -9.411  16.365  1.00 94.74           C
ATOM   4252  C   ILE A 279      -9.588  -9.151  17.820  1.00 94.74           C
ATOM   4253  O   ILE A 279     -10.448  -9.069  18.696  1.00 94.74           O
ATOM   4254  HA  ILE A 279     -11.027  -9.125  16.235  1.00 94.74           H
ATOM   4255  CB  ILE A 279      -9.859 -10.877  15.946  1.00 94.74           C
ATOM   4256  HB  ILE A 279      -8.800 -11.128  15.892  1.00 94.74           H
ATOM   4257  CG1 ILE A 279     -10.448 -11.101  14.552  1.00 94.74           C
ATOM   4258 1HG1 ILE A 279     -11.537 -11.076  14.605  1.00 94.74           H
ATOM   4259 2HG1 ILE A 279     -10.143 -10.291  13.890  1.00 94.74           H
ATOM   4260  CG2 ILE A 279     -10.489 -11.801  16.990  1.00 94.74           C
ATOM   4261 1HG2 ILE A 279      -9.984 -11.666  17.946  1.00 94.74           H
ATOM   4262 2HG2 ILE A 279     -11.546 -11.557  17.100  1.00 94.74           H
ATOM   4263 3HG2 ILE A 279     -10.387 -12.837  16.667  1.00 94.74           H
ATOM   4264  CD1 ILE A 279      -9.992 -12.441  13.972  1.00 94.74           C
ATOM   4265 1HD1 ILE A 279      -8.904 -12.453  13.898  1.00 94.74           H
ATOM   4266 2HD1 ILE A 279     -10.320 -13.250  14.625  1.00 94.74           H
ATOM   4267 3HD1 ILE A 279     -10.425 -12.575  12.981  1.00 94.74           H
ATOM   4268  HN  ILE A 279      -8.564  -9.052  14.883  1.00 94.74           H
ATOM   4269  N   ASP A 280      -8.286  -9.029  18.033  1.00 93.90           N
ATOM   4270  CA  ASP A 280      -7.761  -8.853  19.376  1.00 93.90           C
ATOM   4271  C   ASP A 280      -8.171  -7.476  19.904  1.00 93.90           C
ATOM   4272  O   ASP A 280      -8.412  -7.312  21.098  1.00 93.90           O
ATOM   4273  HA  ASP A 280      -8.189  -9.667  19.960  1.00 93.90           H
ATOM   4274  CB  ASP A 280      -6.232  -8.926  19.384  1.00 93.90           C
ATOM   4275 1HB  ASP A 280      -5.905  -9.819  18.853  1.00 93.90           H
ATOM   4276 2HB  ASP A 280      -5.821  -8.069  18.850  1.00 93.90           H
ATOM   4277  CG  ASP A 280      -5.692  -8.949  20.815  1.00 93.90           C
ATOM   4278  OD1 ASP A 280      -6.178  -9.800  21.591  1.00 93.90           O
ATOM   4279  OD2 ASP A 280      -4.805  -8.116  21.101  1.00 93.90           O
ATOM   4280  HN  ASP A 280      -7.596  -9.048  17.309  1.00 93.90           H
ATOM   4281  N   ALA A 281      -8.237  -6.522  18.986  1.00 91.90           N
ATOM   4282  CA  ALA A 281      -8.651  -5.174  19.337  1.00 91.90           C
ATOM   4283  C   ALA A 281     -10.059  -5.217  19.936  1.00 91.90           C
ATOM   4284  O   ALA A 281     -10.400  -4.399  20.788  1.00 91.90           O
ATOM   4285  HA  ALA A 281      -7.957  -4.799  20.089  1.00 91.90           H
ATOM   4286  CB  ALA A 281      -8.571  -4.277  18.100  1.00 91.90           C
ATOM   4287 1HB  ALA A 281      -7.545  -4.258  17.732  1.00 91.90           H
ATOM   4288 2HB  ALA A 281      -9.229  -4.669  17.324  1.00 91.90           H
ATOM   4289 3HB  ALA A 281      -8.881  -3.266  18.364  1.00 91.90           H
ATOM   4290  HN  ALA A 281      -8.015  -6.658  18.021  1.00 91.90           H
ATOM   4291  N   TYR A 282     -10.838  -6.180  19.466  1.00 90.52           N
ATOM   4292  CA  TYR A 282     -12.208  -6.326  19.928  1.00 90.52           C
ATOM   4293  C   TYR A 282     -12.280  -7.246  21.149  1.00 90.52           C
ATOM   4294  O   TYR A 282     -12.910  -6.907  22.149  1.00 90.52           O
ATOM   4295  HA  TYR A 282     -12.577  -5.339  20.204  1.00 90.52           H
ATOM   4296  CB  TYR A 282     -12.976  -6.972  18.773  1.00 90.52           C
ATOM   4297 1HB  TYR A 282     -12.816  -6.382  17.870  1.00 90.52           H
ATOM   4298 2HB  TYR A 282     -12.562  -7.962  18.584  1.00 90.52           H
ATOM   4299  CG  TYR A 282     -14.480  -7.101  19.021  1.00 90.52           C
ATOM   4300  CD1 TYR A 282     -15.017  -8.320  19.380  1.00 90.52           C
ATOM   4301  HD1 TYR A 282     -14.370  -9.191  19.488  1.00 90.52           H
ATOM   4302  CD2 TYR A 282     -15.299  -5.999  18.884  1.00 90.52           C
ATOM   4303  HD2 TYR A 282     -14.875  -5.036  18.600  1.00 90.52           H
ATOM   4304  CE1 TYR A 282     -16.433  -8.442  19.614  1.00 90.52           C
ATOM   4305  HE1 TYR A 282     -16.871  -9.399  19.898  1.00 90.52           H
ATOM   4306  CE2 TYR A 282     -16.715  -6.121  19.118  1.00 90.52           C
ATOM   4307  HE2 TYR A 282     -17.373  -5.259  19.013  1.00 90.52           H
ATOM   4308  CZ  TYR A 282     -17.212  -7.337  19.471  1.00 90.52           C
ATOM   4309  OH  TYR A 282     -18.549  -7.452  19.691  1.00 90.52           O
ATOM   4310  HH  TYR A 282     -18.993  -6.563  19.575  1.00 90.52           H
ATOM   4311  HN  TYR A 282     -10.548  -6.852  18.784  1.00 90.52           H
ATOM   4312  N   ALA A 283     -11.626  -8.391  21.027  1.00 92.09           N
ATOM   4313  CA  ALA A 283     -11.853  -9.486  21.955  1.00 92.09           C
ATOM   4314  C   ALA A 283     -10.802  -9.433  23.066  1.00 92.09           C
ATOM   4315  O   ALA A 283     -10.997 -10.005  24.137  1.00 92.09           O
ATOM   4316  HA  ALA A 283     -12.841  -9.348  22.395  1.00 92.09           H
ATOM   4317  CB  ALA A 283     -11.832 -10.813  21.195  1.00 92.09           C
ATOM   4318 1HB  ALA A 283     -12.616 -10.811  20.437  1.00 92.09           H
ATOM   4319 2HB  ALA A 283     -10.862 -10.941  20.713  1.00 92.09           H
ATOM   4320 3HB  ALA A 283     -12.003 -11.634  21.892  1.00 92.09           H
ATOM   4321  HN  ALA A 283     -10.952  -8.577  20.311  1.00 92.09           H
ATOM   4322  N   MET A 284      -9.711  -8.742  22.772  1.00 89.76           N
ATOM   4323  CA  MET A 284      -8.612  -8.640  23.718  1.00 89.76           C
ATOM   4324  C   MET A 284      -8.245 -10.013  24.282  1.00 89.76           C
ATOM   4325  O   MET A 284      -8.122 -10.177  25.495  1.00 89.76           O
ATOM   4326  HA  MET A 284      -7.773  -8.236  23.150  1.00 89.76           H
ATOM   4327  CB  MET A 284      -9.010  -7.706  24.863  1.00 89.76           C
ATOM   4328 1HB  MET A 284      -9.916  -8.079  25.342  1.00 89.76           H
ATOM   4329 2HB  MET A 284      -8.227  -7.701  25.621  1.00 89.76           H
ATOM   4330  CG  MET A 284      -9.245  -6.283  24.354  1.00 89.76           C
ATOM   4331 1HG  MET A 284      -8.311  -5.864  23.978  1.00 89.76           H
ATOM   4332 2HG  MET A 284      -9.947  -6.297  23.520  1.00 89.76           H
ATOM   4333  SD  MET A 284      -9.883  -5.261  25.671  1.00 89.76           S
ATOM   4334  CE  MET A 284     -11.441  -4.767  24.953  1.00 89.76           C
ATOM   4335 1HE  MET A 284     -11.257  -4.228  24.023  1.00 89.76           H
ATOM   4336 2HE  MET A 284     -12.043  -5.652  24.747  1.00 89.76           H
ATOM   4337 3HE  MET A 284     -11.973  -4.119  25.649  1.00 89.76           H
ATOM   4338  HN  MET A 284      -9.571  -8.259  21.908  1.00 89.76           H
ATOM   4339  N   PHE A 285      -8.079 -10.965  23.376  1.00 90.97           N
ATOM   4340  CA  PHE A 285      -7.895 -12.351  23.771  1.00 90.97           C
ATOM   4341  C   PHE A 285      -6.413 -12.669  23.979  1.00 90.97           C
ATOM   4342  O   PHE A 285      -6.071 -13.674  24.601  1.00 90.97           O
ATOM   4343  HA  PHE A 285      -8.431 -12.494  24.709  1.00 90.97           H
ATOM   4344  CB  PHE A 285      -8.435 -13.217  22.631  1.00 90.97           C
ATOM   4345 1HB  PHE A 285      -8.550 -14.240  22.988  1.00 90.97           H
ATOM   4346 2HB  PHE A 285      -9.428 -12.862  22.357  1.00 90.97           H
ATOM   4347  CG  PHE A 285      -7.550 -13.225  21.383  1.00 90.97           C
ATOM   4348  CD1 PHE A 285      -7.753 -12.307  20.400  1.00 90.97           C
ATOM   4349  HD1 PHE A 285      -8.545 -11.565  20.502  1.00 90.97           H
ATOM   4350  CD2 PHE A 285      -6.561 -14.150  21.255  1.00 90.97           C
ATOM   4351  HD2 PHE A 285      -6.399 -14.886  22.043  1.00 90.97           H
ATOM   4352  CE1 PHE A 285      -6.932 -12.314  19.241  1.00 90.97           C
ATOM   4353  HE1 PHE A 285      -7.094 -11.578  18.454  1.00 90.97           H
ATOM   4354  CE2 PHE A 285      -5.740 -14.157  20.097  1.00 90.97           C
ATOM   4355  HE2 PHE A 285      -4.948 -14.898  19.995  1.00 90.97           H
ATOM   4356  CZ  PHE A 285      -5.943 -13.239  19.114  1.00 90.97           C
ATOM   4357  HZ  PHE A 285      -5.313 -13.244  18.225  1.00 90.97           H
ATOM   4358  HN  PHE A 285      -8.070 -10.802  22.389  1.00 90.97           H
ATOM   4359  N   ILE A 286      -5.572 -11.794  23.448  1.00 91.54           N
ATOM   4360  CA  ILE A 286      -4.135 -11.959  23.583  1.00 91.54           C
ATOM   4361  C   ILE A 286      -3.682 -11.366  24.919  1.00 91.54           C
ATOM   4362  O   ILE A 286      -3.324 -10.191  24.991  1.00 91.54           O
ATOM   4363  HA  ILE A 286      -3.928 -13.029  23.593  1.00 91.54           H
ATOM   4364  CB  ILE A 286      -3.411 -11.369  22.371  1.00 91.54           C
ATOM   4365  HB  ILE A 286      -3.619 -10.300  22.336  1.00 91.54           H
ATOM   4366  CG1 ILE A 286      -3.938 -11.976  21.069  1.00 91.54           C
ATOM   4367 1HG1 ILE A 286      -3.662 -13.029  21.016  1.00 91.54           H
ATOM   4368 2HG1 ILE A 286      -5.027 -11.930  21.058  1.00 91.54           H
ATOM   4369  CG2 ILE A 286      -1.895 -11.531  22.506  1.00 91.54           C
ATOM   4370 1HG2 ILE A 286      -1.553 -11.014  23.403  1.00 91.54           H
ATOM   4371 2HG2 ILE A 286      -1.648 -12.589  22.580  1.00 91.54           H
ATOM   4372 3HG2 ILE A 286      -1.405 -11.103  21.632  1.00 91.54           H
ATOM   4373  CD1 ILE A 286      -3.379 -11.234  19.853  1.00 91.54           C
ATOM   4374 1HD1 ILE A 286      -3.677 -10.187  19.897  1.00 91.54           H
ATOM   4375 2HD1 ILE A 286      -2.291 -11.302  19.855  1.00 91.54           H
ATOM   4376 3HD1 ILE A 286      -3.769 -11.685  18.941  1.00 91.54           H
ATOM   4377  HN  ILE A 286      -5.858 -10.986  22.933  1.00 91.54           H
ATOM   4378  N   SER A 287      -3.711 -12.206  25.943  1.00 89.29           N
ATOM   4379  CA  SER A 287      -3.283 -11.787  27.267  1.00 89.29           C
ATOM   4380  C   SER A 287      -1.825 -12.187  27.497  1.00 89.29           C
ATOM   4381  O   SER A 287      -1.167 -11.661  28.393  1.00 89.29           O
ATOM   4382  HA  SER A 287      -3.388 -10.702  27.274  1.00 89.29           H
ATOM   4383  CB  SER A 287      -4.177 -12.392  28.352  1.00 89.29           C
ATOM   4384 1HB  SER A 287      -3.811 -12.090  29.333  1.00 89.29           H
ATOM   4385 2HB  SER A 287      -5.187 -11.995  28.253  1.00 89.29           H
ATOM   4386  OG  SER A 287      -4.217 -13.814  28.279  1.00 89.29           O
ATOM   4387  HG  SER A 287      -4.844 -14.175  28.970  1.00 89.29           H
ATOM   4388  HN  SER A 287      -4.019 -13.155  25.880  1.00 89.29           H
ATOM   4389  N   ASN A 288      -1.362 -13.115  26.672  1.00 92.52           N
ATOM   4390  CA  ASN A 288      -0.041 -13.690  26.858  1.00 92.52           C
ATOM   4391  C   ASN A 288       0.998 -12.807  26.164  1.00 92.52           C
ATOM   4392  O   ASN A 288       0.903 -12.557  24.963  1.00 92.52           O
ATOM   4393  HA  ASN A 288       0.104 -13.733  27.938  1.00 92.52           H
ATOM   4394  CB  ASN A 288       0.042 -15.089  26.244  1.00 92.52           C
ATOM   4395 1HB  ASN A 288      -0.796 -15.693  26.591  1.00 92.52           H
ATOM   4396 2HB  ASN A 288      -0.042 -15.020  25.160  1.00 92.52           H
ATOM   4397  CG  ASN A 288       1.359 -15.774  26.616  1.00 92.52           C
ATOM   4398  OD1 ASN A 288       2.419 -15.169  26.635  1.00 92.52           O
ATOM   4399  ND2 ASN A 288       1.234 -17.065  26.909  1.00 92.52           N
ATOM   4400 1HD2 ASN A 288       0.335 -17.501  26.874  1.00 92.52           H
ATOM   4401 2HD2 ASN A 288       2.039 -17.600  27.164  1.00 92.52           H
ATOM   4402  HN  ASN A 288      -1.872 -13.472  25.890  1.00 92.52           H
ATOM   4403  N   CYS A 289       1.966 -12.358  26.949  1.00 92.01           N
ATOM   4404  CA  CYS A 289       2.955 -11.416  26.454  1.00 92.01           C
ATOM   4405  C   CYS A 289       3.783 -12.113  25.373  1.00 92.01           C
ATOM   4406  O   CYS A 289       4.189 -11.486  24.396  1.00 92.01           O
ATOM   4407  HA  CYS A 289       2.404 -10.573  26.036  1.00 92.01           H
ATOM   4408  CB  CYS A 289       3.833 -10.871  27.582  1.00 92.01           C
ATOM   4409 1HB  CYS A 289       3.210 -10.402  28.344  1.00 92.01           H
ATOM   4410 2HB  CYS A 289       4.366 -11.689  28.066  1.00 92.01           H
ATOM   4411  SG  CYS A 289       5.027  -9.655  26.916  1.00 92.01           S
ATOM   4412  HN  CYS A 289       2.080 -12.626  27.906  1.00 92.01           H
ATOM   4413  N   ALA A 290       4.009 -13.401  25.584  1.00 93.77           N
ATOM   4414  CA  ALA A 290       4.834 -14.176  24.673  1.00 93.77           C
ATOM   4415  C   ALA A 290       4.173 -14.207  23.293  1.00 93.77           C
ATOM   4416  O   ALA A 290       4.838 -14.010  22.278  1.00 93.77           O
ATOM   4417  HA  ALA A 290       5.799 -13.675  24.593  1.00 93.77           H
ATOM   4418  CB  ALA A 290       5.052 -15.577  25.247  1.00 93.77           C
ATOM   4419 1HB  ALA A 290       5.551 -15.501  26.213  1.00 93.77           H
ATOM   4420 2HB  ALA A 290       4.089 -16.072  25.373  1.00 93.77           H
ATOM   4421 3HB  ALA A 290       5.671 -16.158  24.563  1.00 93.77           H
ATOM   4422  HN  ALA A 290       3.639 -13.914  26.359  1.00 93.77           H
ATOM   4423  N   VAL A 291       2.872 -14.455  23.302  1.00 93.90           N
ATOM   4424  CA  VAL A 291       2.115 -14.524  22.063  1.00 93.90           C
ATOM   4425  C   VAL A 291       2.101 -13.144  21.402  1.00 93.90           C
ATOM   4426  O   VAL A 291       2.295 -13.029  20.193  1.00 93.90           O
ATOM   4427  HA  VAL A 291       2.627 -15.224  21.403  1.00 93.90           H
ATOM   4428  CB  VAL A 291       0.712 -15.071  22.337  1.00 93.90           C
ATOM   4429  HB  VAL A 291       0.224 -14.401  23.044  1.00 93.90           H
ATOM   4430  CG1 VAL A 291      -0.126 -15.095  21.057  1.00 93.90           C
ATOM   4431 1HG1 VAL A 291      -0.216 -14.082  20.662  1.00 93.90           H
ATOM   4432 2HG1 VAL A 291       0.359 -15.731  20.317  1.00 93.90           H
ATOM   4433 3HG1 VAL A 291      -1.118 -15.487  21.279  1.00 93.90           H
ATOM   4434  CG2 VAL A 291       0.780 -16.460  22.974  1.00 93.90           C
ATOM   4435 1HG2 VAL A 291       1.296 -17.144  22.301  1.00 93.90           H
ATOM   4436 2HG2 VAL A 291       1.322 -16.401  23.918  1.00 93.90           H
ATOM   4437 3HG2 VAL A 291      -0.231 -16.825  23.158  1.00 93.90           H
ATOM   4438  HN  VAL A 291       2.337 -14.608  24.133  1.00 93.90           H
ATOM   4439  N   SER A 292       1.868 -12.132  22.225  1.00 93.02           N
ATOM   4440  CA  SER A 292       1.784 -10.769  21.729  1.00 93.02           C
ATOM   4441  C   SER A 292       3.102 -10.373  21.060  1.00 93.02           C
ATOM   4442  O   SER A 292       3.101  -9.745  20.002  1.00 93.02           O
ATOM   4443  HA  SER A 292       0.973 -10.776  21.001  1.00 93.02           H
ATOM   4444  CB  SER A 292       1.448  -9.792  22.857  1.00 93.02           C
ATOM   4445 1HB  SER A 292       0.582 -10.159  23.409  1.00 93.02           H
ATOM   4446 2HB  SER A 292       2.279  -9.749  23.560  1.00 93.02           H
ATOM   4447  OG  SER A 292       1.175  -8.482  22.366  1.00 93.02           O
ATOM   4448  HG  SER A 292       0.286  -8.467  21.908  1.00 93.02           H
ATOM   4449  HN  SER A 292       1.739 -12.231  23.211  1.00 93.02           H
ATOM   4450  N   THR A 293       4.195 -10.756  21.704  1.00 93.10           N
ATOM   4451  CA  THR A 293       5.516 -10.411  21.208  1.00 93.10           C
ATOM   4452  C   THR A 293       5.741 -11.018  19.822  1.00 93.10           C
ATOM   4453  O   THR A 293       6.230 -10.344  18.917  1.00 93.10           O
ATOM   4454  HA  THR A 293       5.569  -9.328  21.096  1.00 93.10           H
ATOM   4455  CB  THR A 293       6.544 -10.868  22.245  1.00 93.10           C
ATOM   4456  HB  THR A 293       6.446 -11.934  22.447  1.00 93.10           H
ATOM   4457  OG1 THR A 293       6.319 -10.008  23.359  1.00 93.10           O
ATOM   4458  HG1 THR A 293       5.705 -10.449  24.013  1.00 93.10           H
ATOM   4459  CG2 THR A 293       7.981 -10.559  21.820  1.00 93.10           C
ATOM   4460 1HG2 THR A 293       8.097  -9.484  21.684  1.00 93.10           H
ATOM   4461 2HG2 THR A 293       8.200 -11.070  20.882  1.00 93.10           H
ATOM   4462 3HG2 THR A 293       8.670 -10.903  22.591  1.00 93.10           H
ATOM   4463  HN  THR A 293       4.187 -11.292  22.549  1.00 93.10           H
ATOM   4464  N   ASN A 294       5.372 -12.284  19.698  1.00 94.63           N
ATOM   4465  CA  ASN A 294       5.574 -13.005  18.453  1.00 94.63           C
ATOM   4466  C   ASN A 294       4.698 -12.386  17.362  1.00 94.63           C
ATOM   4467  O   ASN A 294       5.108 -12.299  16.206  1.00 94.63           O
ATOM   4468  HA  ASN A 294       6.638 -12.909  18.237  1.00 94.63           H
ATOM   4469  CB  ASN A 294       5.181 -14.476  18.598  1.00 94.63           C
ATOM   4470 1HB  ASN A 294       4.210 -14.551  19.087  1.00 94.63           H
ATOM   4471 2HB  ASN A 294       5.076 -14.927  17.611  1.00 94.63           H
ATOM   4472  CG  ASN A 294       6.226 -15.246  19.407  1.00 94.63           C
ATOM   4473  OD1 ASN A 294       7.346 -14.804  19.604  1.00 94.63           O
ATOM   4474  ND2 ASN A 294       5.800 -16.420  19.864  1.00 94.63           N
ATOM   4475 1HD2 ASN A 294       4.868 -16.725  19.666  1.00 94.63           H
ATOM   4476 2HD2 ASN A 294       6.411 -16.999  20.404  1.00 94.63           H
ATOM   4477  HN  ASN A 294       4.942 -12.816  20.429  1.00 94.63           H
ATOM   4478  N   ILE A 295       3.506 -11.973  17.769  1.00 93.60           N
ATOM   4479  CA  ILE A 295       2.552 -11.403  16.833  1.00 93.60           C
ATOM   4480  C   ILE A 295       3.106 -10.086  16.285  1.00 93.60           C
ATOM   4481  O   ILE A 295       2.980  -9.803  15.095  1.00 93.60           O
ATOM   4482  HA  ILE A 295       2.448 -12.104  16.005  1.00 93.60           H
ATOM   4483  CB  ILE A 295       1.176 -11.267  17.487  1.00 93.60           C
ATOM   4484  HB  ILE A 295       1.315 -10.887  18.499  1.00 93.60           H
ATOM   4485  CG1 ILE A 295       0.488 -12.629  17.606  1.00 93.60           C
ATOM   4486 1HG1 ILE A 295       0.204 -12.984  16.616  1.00 93.60           H
ATOM   4487 2HG1 ILE A 295       1.186 -13.357  18.019  1.00 93.60           H
ATOM   4488  CG2 ILE A 295       0.310 -10.251  16.738  1.00 93.60           C
ATOM   4489 1HG2 ILE A 295       0.801  -9.278  16.749  1.00 93.60           H
ATOM   4490 2HG2 ILE A 295       0.177 -10.579  15.707  1.00 93.60           H
ATOM   4491 3HG2 ILE A 295      -0.662 -10.174  17.224  1.00 93.60           H
ATOM   4492  CD1 ILE A 295      -0.752 -12.540  18.497  1.00 93.60           C
ATOM   4493 1HD1 ILE A 295      -0.461 -12.208  19.494  1.00 93.60           H
ATOM   4494 2HD1 ILE A 295      -1.458 -11.829  18.069  1.00 93.60           H
ATOM   4495 3HD1 ILE A 295      -1.222 -13.522  18.565  1.00 93.60           H
ATOM   4496  HN  ILE A 295       3.191 -12.022  18.717  1.00 93.60           H
ATOM   4497  N   ASP A 296       3.706  -9.315  17.181  1.00 93.62           N
ATOM   4498  CA  ASP A 296       4.242  -8.017  16.811  1.00 93.62           C
ATOM   4499  C   ASP A 296       5.405  -8.209  15.836  1.00 93.62           C
ATOM   4500  O   ASP A 296       5.540  -7.460  14.869  1.00 93.62           O
ATOM   4501  HA  ASP A 296       3.407  -7.479  16.363  1.00 93.62           H
ATOM   4502  CB  ASP A 296       4.772  -7.270  18.037  1.00 93.62           C
ATOM   4503 1HB  ASP A 296       5.467  -7.907  18.583  1.00 93.62           H
ATOM   4504 2HB  ASP A 296       5.329  -6.389  17.718  1.00 93.62           H
ATOM   4505  CG  ASP A 296       3.626  -6.849  18.959  1.00 93.62           C
ATOM   4506  OD1 ASP A 296       2.477  -6.832  18.466  1.00 93.62           O
ATOM   4507  OD2 ASP A 296       3.925  -6.553  20.136  1.00 93.62           O
ATOM   4508  HN  ASP A 296       3.828  -9.565  18.141  1.00 93.62           H
ATOM   4509  N   ILE A 297       6.217  -9.216  16.123  1.00 94.46           N
ATOM   4510  CA  ILE A 297       7.334  -9.548  15.255  1.00 94.46           C
ATOM   4511  C   ILE A 297       6.802  -9.958  13.881  1.00 94.46           C
ATOM   4512  O   ILE A 297       7.314  -9.512  12.855  1.00 94.46           O
ATOM   4513  HA  ILE A 297       7.936  -8.647  15.138  1.00 94.46           H
ATOM   4514  CB  ILE A 297       8.225 -10.606  15.910  1.00 94.46           C
ATOM   4515  HB  ILE A 297       7.586 -11.406  16.285  1.00 94.46           H
ATOM   4516  CG1 ILE A 297       8.973 -10.025  17.112  1.00 94.46           C
ATOM   4517 1HG1 ILE A 297       9.719  -9.308  16.769  1.00 94.46           H
ATOM   4518 2HG1 ILE A 297       8.276  -9.480  17.749  1.00 94.46           H
ATOM   4519  CG2 ILE A 297       9.178 -11.229  14.888  1.00 94.46           C
ATOM   4520 1HG2 ILE A 297       8.601 -11.702  14.094  1.00 94.46           H
ATOM   4521 2HG2 ILE A 297       9.813 -10.452  14.463  1.00 94.46           H
ATOM   4522 3HG2 ILE A 297       9.800 -11.977  15.380  1.00 94.46           H
ATOM   4523  CD1 ILE A 297       9.654 -11.131  17.920  1.00 94.46           C
ATOM   4524 1HD1 ILE A 297       8.902 -11.832  18.282  1.00 94.46           H
ATOM   4525 2HD1 ILE A 297      10.367 -11.657  17.286  1.00 94.46           H
ATOM   4526 3HD1 ILE A 297      10.178 -10.690  18.769  1.00 94.46           H
ATOM   4527  HN  ILE A 297       6.120  -9.799  16.930  1.00 94.46           H
ATOM   4528  N   CYS A 298       5.781 -10.802  13.904  1.00 94.64           N
ATOM   4529  CA  CYS A 298       5.176 -11.279  12.672  1.00 94.64           C
ATOM   4530  C   CYS A 298       4.693 -10.066  11.873  1.00 94.64           C
ATOM   4531  O   CYS A 298       4.840 -10.024  10.653  1.00 94.64           O
ATOM   4532  HA  CYS A 298       5.954 -11.815  12.128  1.00 94.64           H
ATOM   4533  CB  CYS A 298       4.043 -12.270  12.945  1.00 94.64           C
ATOM   4534 1HB  CYS A 298       3.424 -11.911  13.767  1.00 94.64           H
ATOM   4535 2HB  CYS A 298       3.398 -12.347  12.070  1.00 94.64           H
ATOM   4536  SG  CYS A 298       4.735 -13.913  13.356  1.00 94.64           S
ATOM   4537  HG  CYS A 298       5.104 -13.602  14.596  1.00 94.64           H
ATOM   4538  HN  CYS A 298       5.369 -11.159  14.742  1.00 94.64           H
ATOM   4539  N   PHE A 299       4.127  -9.110  12.595  1.00 93.32           N
ATOM   4540  CA  PHE A 299       3.616  -7.903  11.968  1.00 93.32           C
ATOM   4541  C   PHE A 299       4.725  -7.161  11.219  1.00 93.32           C
ATOM   4542  O   PHE A 299       4.540  -6.753  10.074  1.00 93.32           O
ATOM   4543  HA  PHE A 299       2.844  -8.207  11.262  1.00 93.32           H
ATOM   4544  CB  PHE A 299       3.087  -7.006  13.090  1.00 93.32           C
ATOM   4545 1HB  PHE A 299       2.320  -7.549  13.644  1.00 93.32           H
ATOM   4546 2HB  PHE A 299       3.897  -6.798  13.788  1.00 93.32           H
ATOM   4547  CG  PHE A 299       2.500  -5.680  12.602  1.00 93.32           C
ATOM   4548  CD1 PHE A 299       3.281  -4.567  12.555  1.00 93.32           C
ATOM   4549  HD1 PHE A 299       4.325  -4.621  12.866  1.00 93.32           H
ATOM   4550  CD2 PHE A 299       1.198  -5.614  12.215  1.00 93.32           C
ATOM   4551  HD2 PHE A 299       0.572  -6.505  12.252  1.00 93.32           H
ATOM   4552  CE1 PHE A 299       2.737  -3.337  12.103  1.00 93.32           C
ATOM   4553  HE1 PHE A 299       3.362  -2.445  12.065  1.00 93.32           H
ATOM   4554  CE2 PHE A 299       0.654  -4.383  11.762  1.00 93.32           C
ATOM   4555  HE2 PHE A 299      -0.390  -4.329  11.452  1.00 93.32           H
ATOM   4556  CZ  PHE A 299       1.435  -3.270  11.715  1.00 93.32           C
ATOM   4557  HZ  PHE A 299       1.017  -2.325  11.368  1.00 93.32           H
ATOM   4558  HN  PHE A 299       4.016  -9.150  13.588  1.00 93.32           H
ATOM   4559  N   GLN A 300       5.853  -7.009  11.897  1.00 93.44           N
ATOM   4560  CA  GLN A 300       6.972  -6.273  11.333  1.00 93.44           C
ATOM   4561  C   GLN A 300       7.460  -6.949  10.051  1.00 93.44           C
ATOM   4562  O   GLN A 300       7.723  -6.280   9.053  1.00 93.44           O
ATOM   4563  HA  GLN A 300       6.579  -5.282  11.102  1.00 93.44           H
ATOM   4564  CB  GLN A 300       8.108  -6.138  12.349  1.00 93.44           C
ATOM   4565 1HB  GLN A 300       8.323  -7.111  12.791  1.00 93.44           H
ATOM   4566 2HB  GLN A 300       9.016  -5.810  11.843  1.00 93.44           H
ATOM   4567  CG  GLN A 300       7.743  -5.141  13.450  1.00 93.44           C
ATOM   4568 1HG  GLN A 300       7.473  -4.183  13.004  1.00 93.44           H
ATOM   4569 2HG  GLN A 300       6.867  -5.497  13.993  1.00 93.44           H
ATOM   4570  CD  GLN A 300       8.908  -4.946  14.422  1.00 93.44           C
ATOM   4571  OE1 GLN A 300       9.978  -5.513  14.271  1.00 93.44           O
ATOM   4572  NE2 GLN A 300       8.643  -4.115  15.426  1.00 93.44           N
ATOM   4573 1HE2 GLN A 300       7.744  -3.682  15.492  1.00 93.44           H
ATOM   4574 2HE2 GLN A 300       9.342  -3.923  16.114  1.00 93.44           H
ATOM   4575  HN  GLN A 300       6.010  -7.379  12.813  1.00 93.44           H
ATOM   4576  N   VAL A 301       7.568  -8.268  10.119  1.00 95.07           N
ATOM   4577  CA  VAL A 301       8.107  -9.034   9.009  1.00 95.07           C
ATOM   4578  C   VAL A 301       7.185  -8.886   7.797  1.00 95.07           C
ATOM   4579  O   VAL A 301       7.633  -8.516   6.713  1.00 95.07           O
ATOM   4580  HA  VAL A 301       9.082  -8.613   8.761  1.00 95.07           H
ATOM   4581  CB  VAL A 301       8.314 -10.491   9.429  1.00 95.07           C
ATOM   4582  HB  VAL A 301       7.369 -10.862   9.826  1.00 95.07           H
ATOM   4583  CG1 VAL A 301       8.691 -11.359   8.227  1.00 95.07           C
ATOM   4584 1HG1 VAL A 301       7.894 -11.319   7.485  1.00 95.07           H
ATOM   4585 2HG1 VAL A 301       9.617 -10.988   7.787  1.00 95.07           H
ATOM   4586 3HG1 VAL A 301       8.832 -12.390   8.554  1.00 95.07           H
ATOM   4587  CG2 VAL A 301       9.364 -10.599  10.536  1.00 95.07           C
ATOM   4588 1HG2 VAL A 301      10.313 -10.201  10.176  1.00 95.07           H
ATOM   4589 2HG2 VAL A 301       9.037 -10.027  11.404  1.00 95.07           H
ATOM   4590 3HG2 VAL A 301       9.491 -11.644  10.815  1.00 95.07           H
ATOM   4591  HN  VAL A 301       7.294  -8.811  10.914  1.00 95.07           H
ATOM   4592  N   THR A 302       5.913  -9.183   8.022  1.00 94.28           N
ATOM   4593  CA  THR A 302       4.950  -9.223   6.934  1.00 94.28           C
ATOM   4594  C   THR A 302       4.748  -7.824   6.349  1.00 94.28           C
ATOM   4595  O   THR A 302       4.525  -7.676   5.149  1.00 94.28           O
ATOM   4596  HA  THR A 302       5.357  -9.847   6.139  1.00 94.28           H
ATOM   4597  CB  THR A 302       3.661  -9.850   7.467  1.00 94.28           C
ATOM   4598  HB  THR A 302       2.901  -9.901   6.687  1.00 94.28           H
ATOM   4599  OG1 THR A 302       3.327  -9.051   8.599  1.00 94.28           O
ATOM   4600  HG1 THR A 302       3.664  -9.484   9.435  1.00 94.28           H
ATOM   4601  CG2 THR A 302       3.887 -11.246   8.051  1.00 94.28           C
ATOM   4602 1HG2 THR A 302       4.596 -11.185   8.877  1.00 94.28           H
ATOM   4603 2HG2 THR A 302       4.285 -11.903   7.278  1.00 94.28           H
ATOM   4604 3HG2 THR A 302       2.940 -11.646   8.415  1.00 94.28           H
ATOM   4605  HN  THR A 302       5.539  -9.392   8.925  1.00 94.28           H
ATOM   4606  N   GLN A 303       4.834  -6.833   7.224  1.00 92.53           N
ATOM   4607  CA  GLN A 303       4.707  -5.448   6.802  1.00 92.53           C
ATOM   4608  C   GLN A 303       5.811  -5.094   5.803  1.00 92.53           C
ATOM   4609  O   GLN A 303       5.554  -4.436   4.797  1.00 92.53           O
ATOM   4610  HA  GLN A 303       3.734  -5.382   6.316  1.00 92.53           H
ATOM   4611  CB  GLN A 303       4.733  -4.503   8.005  1.00 92.53           C
ATOM   4612 1HB  GLN A 303       3.907  -4.741   8.676  1.00 92.53           H
ATOM   4613 2HB  GLN A 303       5.654  -4.651   8.569  1.00 92.53           H
ATOM   4614  CG  GLN A 303       4.631  -3.044   7.558  1.00 92.53           C
ATOM   4615 1HG  GLN A 303       5.558  -2.743   7.070  1.00 92.53           H
ATOM   4616 2HG  GLN A 303       3.834  -2.940   6.821  1.00 92.53           H
ATOM   4617  CD  GLN A 303       4.354  -2.124   8.749  1.00 92.53           C
ATOM   4618  OE1 GLN A 303       5.255  -1.626   9.404  1.00 92.53           O
ATOM   4619  NE2 GLN A 303       3.061  -1.927   8.992  1.00 92.53           N
ATOM   4620 1HE2 GLN A 303       2.372  -2.366   8.415  1.00 92.53           H
ATOM   4621 2HE2 GLN A 303       2.779  -1.340   9.750  1.00 92.53           H
ATOM   4622  HN  GLN A 303       4.988  -6.963   8.204  1.00 92.53           H
ATOM   4623  N   THR A 304       7.016  -5.548   6.117  1.00 93.69           N
ATOM   4624  CA  THR A 304       8.171  -5.236   5.292  1.00 93.69           C
ATOM   4625  C   THR A 304       8.020  -5.862   3.904  1.00 93.69           C
ATOM   4626  O   THR A 304       8.361  -5.241   2.898  1.00 93.69           O
ATOM   4627  HA  THR A 304       8.212  -4.155   5.152  1.00 93.69           H
ATOM   4628  CB  THR A 304       9.423  -5.703   6.036  1.00 93.69           C
ATOM   4629  HB  THR A 304       9.445  -6.790   6.116  1.00 93.69           H
ATOM   4630  OG1 THR A 304       9.377  -4.995   7.272  1.00 93.69           O
ATOM   4631  HG1 THR A 304       8.951  -5.563   7.975  1.00 93.69           H
ATOM   4632  CG2 THR A 304      10.714  -5.214   5.374  1.00 93.69           C
ATOM   4633 1HG2 THR A 304      10.722  -4.124   5.355  1.00 93.69           H
ATOM   4634 2HG2 THR A 304      10.767  -5.596   4.355  1.00 93.69           H
ATOM   4635 3HG2 THR A 304      11.572  -5.574   5.942  1.00 93.69           H
ATOM   4636  HN  THR A 304       7.209  -6.117   6.916  1.00 93.69           H
ATOM   4637  N   ILE A 305       7.508  -7.084   3.893  1.00 93.33           N
ATOM   4638  CA  ILE A 305       7.278  -7.788   2.644  1.00 93.33           C
ATOM   4639  C   ILE A 305       6.309  -6.981   1.779  1.00 93.33           C
ATOM   4640  O   ILE A 305       6.483  -6.890   0.564  1.00 93.33           O
ATOM   4641  HA  ILE A 305       8.234  -7.851   2.124  1.00 93.33           H
ATOM   4642  CB  ILE A 305       6.814  -9.221   2.914  1.00 93.33           C
ATOM   4643  HB  ILE A 305       5.976  -9.183   3.609  1.00 93.33           H
ATOM   4644  CG1 ILE A 305       7.920 -10.038   3.584  1.00 93.33           C
ATOM   4645 1HG1 ILE A 305       8.706 -10.257   2.861  1.00 93.33           H
ATOM   4646 2HG1 ILE A 305       8.377  -9.453   4.383  1.00 93.33           H
ATOM   4647  CG2 ILE A 305       6.309  -9.885   1.631  1.00 93.33           C
ATOM   4648 1HG2 ILE A 305       5.469  -9.315   1.234  1.00 93.33           H
ATOM   4649 2HG2 ILE A 305       7.112  -9.910   0.894  1.00 93.33           H
ATOM   4650 3HG2 ILE A 305       5.986 -10.902   1.851  1.00 93.33           H
ATOM   4651  CD1 ILE A 305       7.367 -11.345   4.155  1.00 93.33           C
ATOM   4652 1HD1 ILE A 305       6.599 -11.122   4.896  1.00 93.33           H
ATOM   4653 2HD1 ILE A 305       6.933 -11.939   3.350  1.00 93.33           H
ATOM   4654 3HD1 ILE A 305       8.174 -11.907   4.626  1.00 93.33           H
ATOM   4655  HN  ILE A 305       7.253  -7.590   4.717  1.00 93.33           H
ATOM   4656  N   ALA A 306       5.308  -6.415   2.438  1.00 89.99           N
ATOM   4657  CA  ALA A 306       4.272  -5.677   1.736  1.00 89.99           C
ATOM   4658  C   ALA A 306       4.890  -4.445   1.071  1.00 89.99           C
ATOM   4659  O   ALA A 306       4.448  -4.024   0.004  1.00 89.99           O
ATOM   4660  HA  ALA A 306       3.864  -6.330   0.964  1.00 89.99           H
ATOM   4661  CB  ALA A 306       3.154  -5.311   2.714  1.00 89.99           C
ATOM   4662 1HB  ALA A 306       2.728  -6.222   3.136  1.00 89.99           H
ATOM   4663 2HB  ALA A 306       3.559  -4.694   3.516  1.00 89.99           H
ATOM   4664 3HB  ALA A 306       2.377  -4.758   2.187  1.00 89.99           H
ATOM   4665  HN  ALA A 306       5.200  -6.455   3.431  1.00 89.99           H
ATOM   4666  N   PHE A 307       5.904  -3.903   1.730  1.00 91.31           N
ATOM   4667  CA  PHE A 307       6.521  -2.670   1.271  1.00 91.31           C
ATOM   4668  C   PHE A 307       7.342  -2.907   0.002  1.00 91.31           C
ATOM   4669  O   PHE A 307       7.448  -2.023  -0.847  1.00 91.31           O
ATOM   4670  HA  PHE A 307       5.716  -1.967   1.055  1.00 91.31           H
ATOM   4671  CB  PHE A 307       7.454  -2.194   2.386  1.00 91.31           C
ATOM   4672 1HB  PHE A 307       8.097  -3.022   2.685  1.00 91.31           H
ATOM   4673 2HB  PHE A 307       8.103  -1.412   1.994  1.00 91.31           H
ATOM   4674  CG  PHE A 307       6.725  -1.661   3.621  1.00 91.31           C
ATOM   4675  CD1 PHE A 307       5.366  -1.664   3.664  1.00 91.31           C
ATOM   4676  HD1 PHE A 307       4.795  -2.047   2.817  1.00 91.31           H
ATOM   4677  CD2 PHE A 307       7.437  -1.183   4.677  1.00 91.31           C
ATOM   4678  HD2 PHE A 307       8.527  -1.181   4.643  1.00 91.31           H
ATOM   4679  CE1 PHE A 307       4.690  -1.169   4.810  1.00 91.31           C
ATOM   4680  HE1 PHE A 307       3.601  -1.171   4.844  1.00 91.31           H
ATOM   4681  CE2 PHE A 307       6.761  -0.688   5.824  1.00 91.31           C
ATOM   4682  HE2 PHE A 307       7.332  -0.306   6.670  1.00 91.31           H
ATOM   4683  CZ  PHE A 307       5.402  -0.692   5.866  1.00 91.31           C
ATOM   4684  HZ  PHE A 307       4.883  -0.312   6.746  1.00 91.31           H
ATOM   4685  HN  PHE A 307       6.302  -4.291   2.561  1.00 91.31           H
ATOM   4686  N   PHE A 308       7.902  -4.104  -0.087  1.00 91.26           N
ATOM   4687  CA  PHE A 308       8.686  -4.479  -1.252  1.00 91.26           C
ATOM   4688  C   PHE A 308       7.842  -4.407  -2.527  1.00 91.26           C
ATOM   4689  O   PHE A 308       8.380  -4.285  -3.626  1.00 91.26           O
ATOM   4690  HA  PHE A 308       9.513  -3.774  -1.326  1.00 91.26           H
ATOM   4691  CB  PHE A 308       9.142  -5.924  -1.038  1.00 91.26           C
ATOM   4692 1HB  PHE A 308       8.414  -6.435  -0.409  1.00 91.26           H
ATOM   4693 2HB  PHE A 308       9.151  -6.438  -1.999  1.00 91.26           H
ATOM   4694  CG  PHE A 308      10.526  -6.050  -0.397  1.00 91.26           C
ATOM   4695  CD1 PHE A 308      11.644  -5.908  -1.158  1.00 91.26           C
ATOM   4696  HD1 PHE A 308      11.554  -5.704  -2.225  1.00 91.26           H
ATOM   4697  CD2 PHE A 308      10.637  -6.305   0.935  1.00 91.26           C
ATOM   4698  HD2 PHE A 308       9.741  -6.418   1.545  1.00 91.26           H
ATOM   4699  CE1 PHE A 308      12.928  -6.026  -0.563  1.00 91.26           C
ATOM   4700  HE1 PHE A 308      13.824  -5.912  -1.173  1.00 91.26           H
ATOM   4701  CE2 PHE A 308      11.921  -6.422   1.530  1.00 91.26           C
ATOM   4702  HE2 PHE A 308      12.010  -6.626   2.597  1.00 91.26           H
ATOM   4703  CZ  PHE A 308      13.039  -6.280   0.769  1.00 91.26           C
ATOM   4704  HZ  PHE A 308      14.025  -6.370   1.226  1.00 91.26           H
ATOM   4705  HN  PHE A 308       7.828  -4.810   0.617  1.00 91.26           H
ATOM   4706  N   HIS A 309       6.533  -4.487  -2.337  1.00 86.61           N
ATOM   4707  CA  HIS A 309       5.613  -4.491  -3.461  1.00 86.61           C
ATOM   4708  C   HIS A 309       5.759  -3.188  -4.250  1.00 86.61           C
ATOM   4709  O   HIS A 309       5.649  -3.184  -5.475  1.00 86.61           O
ATOM   4710  HA  HIS A 309       5.903  -5.326  -4.100  1.00 86.61           H
ATOM   4711  CB  HIS A 309       4.179  -4.741  -2.989  1.00 86.61           C
ATOM   4712 1HB  HIS A 309       4.164  -5.633  -2.363  1.00 86.61           H
ATOM   4713 2HB  HIS A 309       3.863  -3.907  -2.363  1.00 86.61           H
ATOM   4714  CG  HIS A 309       3.184  -4.915  -4.112  1.00 86.61           C
ATOM   4715  ND1 HIS A 309       2.514  -3.852  -4.691  1.00 86.61           N
ATOM   4716  HD1 HIS A 309       2.614  -2.890  -4.438  1.00 86.61           H
ATOM   4717  CD2 HIS A 309       2.754  -6.038  -4.756  1.00 86.61           C
ATOM   4718  HD2 HIS A 309       3.081  -7.057  -4.547  1.00 86.61           H
ATOM   4719  CE1 HIS A 309       1.719  -4.325  -5.639  1.00 86.61           C
ATOM   4720  HE1 HIS A 309       1.060  -3.735  -6.277  1.00 86.61           H
ATOM   4721  NE2 HIS A 309       1.868  -5.680  -5.677  1.00 86.61           N
ATOM   4722  HN  HIS A 309       6.101  -4.547  -1.437  1.00 86.61           H
ATOM   4723  N   SER A 310       6.005  -2.114  -3.514  1.00 86.52           N
ATOM   4724  CA  SER A 310       6.035  -0.789  -4.111  1.00 86.52           C
ATOM   4725  C   SER A 310       7.276  -0.642  -4.994  1.00 86.52           C
ATOM   4726  O   SER A 310       7.363   0.285  -5.799  1.00 86.52           O
ATOM   4727  HA  SER A 310       5.128  -0.723  -4.712  1.00 86.52           H
ATOM   4728  CB  SER A 310       6.016   0.300  -3.037  1.00 86.52           C
ATOM   4729 1HB  SER A 310       6.794   0.096  -2.300  1.00 86.52           H
ATOM   4730 2HB  SER A 310       6.252   1.262  -3.491  1.00 86.52           H
ATOM   4731  OG  SER A 310       4.753   0.381  -2.382  1.00 86.52           O
ATOM   4732  HG  SER A 310       4.086   0.826  -2.979  1.00 86.52           H
ATOM   4733  HN  SER A 310       6.181  -2.138  -2.530  1.00 86.52           H
ATOM   4734  N   CYS A 311       8.205  -1.569  -4.815  1.00 89.57           N
ATOM   4735  CA  CYS A 311       9.425  -1.569  -5.603  1.00 89.57           C
ATOM   4736  C   CYS A 311       9.317  -2.672  -6.657  1.00 89.57           C
ATOM   4737  O   CYS A 311      10.160  -2.770  -7.547  1.00 89.57           O
ATOM   4738  HA  CYS A 311       9.493  -0.588  -6.074  1.00 89.57           H
ATOM   4739  CB  CYS A 311      10.666  -1.738  -4.724  1.00 89.57           C
ATOM   4740 1HB  CYS A 311      11.565  -1.532  -5.305  1.00 89.57           H
ATOM   4741 2HB  CYS A 311      10.644  -1.018  -3.906  1.00 89.57           H
ATOM   4742  SG  CYS A 311      10.732  -3.440  -4.056  1.00 89.57           S
ATOM   4743  HG  CYS A 311      11.848  -3.270  -3.352  1.00 89.57           H
ATOM   4744  HN  CYS A 311       8.134  -2.310  -4.146  1.00 89.57           H
ATOM   4745  N   LEU A 312       8.273  -3.476  -6.521  1.00 86.04           N
ATOM   4746  CA  LEU A 312       8.091  -4.621  -7.396  1.00 86.04           C
ATOM   4747  C   LEU A 312       7.342  -4.180  -8.656  1.00 86.04           C
ATOM   4748  O   LEU A 312       7.514  -4.769  -9.722  1.00 86.04           O
ATOM   4749  HA  LEU A 312       9.081  -4.970  -7.688  1.00 86.04           H
ATOM   4750  CB  LEU A 312       7.410  -5.767  -6.645  1.00 86.04           C
ATOM   4751 1HB  LEU A 312       6.550  -5.364  -6.110  1.00 86.04           H
ATOM   4752 2HB  LEU A 312       7.024  -6.477  -7.378  1.00 86.04           H
ATOM   4753  CG  LEU A 312       8.285  -6.530  -5.649  1.00 86.04           C
ATOM   4754  HG  LEU A 312       8.665  -5.819  -4.915  1.00 86.04           H
ATOM   4755  CD1 LEU A 312       7.465  -7.573  -4.886  1.00 86.04           C
ATOM   4756 1HD1 LEU A 312       6.664  -7.076  -4.339  1.00 86.04           H
ATOM   4757 2HD1 LEU A 312       7.037  -8.285  -5.591  1.00 86.04           H
ATOM   4758 3HD1 LEU A 312       8.112  -8.100  -4.184  1.00 86.04           H
ATOM   4759  CD2 LEU A 312       9.496  -7.151  -6.346  1.00 86.04           C
ATOM   4760 1HD2 LEU A 312       9.157  -7.845  -7.116  1.00 86.04           H
ATOM   4761 2HD2 LEU A 312      10.094  -6.364  -6.806  1.00 86.04           H
ATOM   4762 3HD2 LEU A 312      10.101  -7.687  -5.615  1.00 86.04           H
ATOM   4763  HN  LEU A 312       7.561  -3.356  -5.829  1.00 86.04           H
ATOM   4764  N   ASN A 313       6.528  -3.148  -8.491  1.00 77.50           N
ATOM   4765  CA  ASN A 313       5.663  -2.698  -9.568  1.00 77.50           C
ATOM   4766  C   ASN A 313       6.513  -2.380 -10.800  1.00 77.50           C
ATOM   4767  O   ASN A 313       6.283  -2.929 -11.876  1.00 77.50           O
ATOM   4768  HA  ASN A 313       4.970  -3.521  -9.742  1.00 77.50           H
ATOM   4769  CB  ASN A 313       4.908  -1.427  -9.173  1.00 77.50           C
ATOM   4770 1HB  ASN A 313       5.582  -0.745  -8.657  1.00 77.50           H
ATOM   4771 2HB  ASN A 313       4.559  -0.914 -10.070  1.00 77.50           H
ATOM   4772  CG  ASN A 313       3.716  -1.756  -8.271  1.00 77.50           C
ATOM   4773  OD1 ASN A 313       3.168  -2.845  -8.295  1.00 77.50           O
ATOM   4774  ND2 ASN A 313       3.347  -0.755  -7.477  1.00 77.50           N
ATOM   4775 1HD2 ASN A 313       3.840   0.115  -7.507  1.00 77.50           H
ATOM   4776 2HD2 ASN A 313       2.577  -0.872  -6.850  1.00 77.50           H
ATOM   4777  HN  ASN A 313       6.454  -2.624  -7.643  1.00 77.50           H
ATOM   4778  N   PRO A 314       7.506  -1.490 -10.666  1.00 78.20           N
ATOM   4779  CA  PRO A 314       8.345  -1.118 -11.808  1.00 78.20           C
ATOM   4780  C   PRO A 314       8.945  -2.329 -12.502  1.00 78.20           C
ATOM   4781  O   PRO A 314       9.006  -2.379 -13.730  1.00 78.20           O
ATOM   4782  HA  PRO A 314       7.742  -0.623 -12.570  1.00 78.20           H
ATOM   4783  CB  PRO A 314       9.423  -0.225 -11.190  1.00 78.20           C
ATOM   4784 1HB  PRO A 314      10.302  -0.800 -10.900  1.00 78.20           H
ATOM   4785 2HB  PRO A 314       9.760   0.540 -11.890  1.00 78.20           H
ATOM   4786  CG  PRO A 314       8.725   0.386  -9.981  1.00 78.20           C
ATOM   4787 1HG  PRO A 314       9.440   0.759  -9.247  1.00 78.20           H
ATOM   4788 2HG  PRO A 314       8.101   1.234 -10.260  1.00 78.20           H
ATOM   4789  CD  PRO A 314       7.905  -0.774  -9.440  1.00 78.20           C
ATOM   4790 1HD  PRO A 314       8.491  -1.411  -8.778  1.00 78.20           H
ATOM   4791 2HD  PRO A 314       7.045  -0.429  -8.867  1.00 78.20           H
ATOM   4792  N   VAL A 315       9.377  -3.283 -11.690  1.00 80.39           N
ATOM   4793  CA  VAL A 315      10.076  -4.447 -12.207  1.00 80.39           C
ATOM   4794  C   VAL A 315       9.140  -5.233 -13.127  1.00 80.39           C
ATOM   4795  O   VAL A 315       9.548  -5.684 -14.196  1.00 80.39           O
ATOM   4796  HA  VAL A 315      10.923  -4.088 -12.793  1.00 80.39           H
ATOM   4797  CB  VAL A 315      10.622  -5.287 -11.051  1.00 80.39           C
ATOM   4798  HB  VAL A 315       9.785  -5.549 -10.403  1.00 80.39           H
ATOM   4799  CG1 VAL A 315      11.245  -6.587 -11.563  1.00 80.39           C
ATOM   4800 1HG1 VAL A 315      10.489  -7.168 -12.091  1.00 80.39           H
ATOM   4801 2HG1 VAL A 315      12.064  -6.354 -12.243  1.00 80.39           H
ATOM   4802 3HG1 VAL A 315      11.624  -7.165 -10.721  1.00 80.39           H
ATOM   4803  CG2 VAL A 315      11.627  -4.488 -10.219  1.00 80.39           C
ATOM   4804 1HG2 VAL A 315      12.460  -4.182 -10.852  1.00 80.39           H
ATOM   4805 2HG2 VAL A 315      11.139  -3.604  -9.809  1.00 80.39           H
ATOM   4806 3HG2 VAL A 315      11.999  -5.108  -9.404  1.00 80.39           H
ATOM   4807  HN  VAL A 315       9.255  -3.270 -10.698  1.00 80.39           H
ATOM   4808  N   LEU A 316       7.901  -5.372 -12.678  1.00 75.77           N
ATOM   4809  CA  LEU A 316       6.912  -6.126 -13.430  1.00 75.77           C
ATOM   4810  C   LEU A 316       6.768  -5.517 -14.827  1.00 75.77           C
ATOM   4811  O   LEU A 316       6.672  -6.241 -15.816  1.00 75.77           O
ATOM   4812  HA  LEU A 316       7.288  -7.144 -13.535  1.00 75.77           H
ATOM   4813  CB  LEU A 316       5.596  -6.206 -12.655  1.00 75.77           C
ATOM   4814 1HB  LEU A 316       5.287  -5.193 -12.397  1.00 75.77           H
ATOM   4815 2HB  LEU A 316       4.832  -6.613 -13.317  1.00 75.77           H
ATOM   4816  CG  LEU A 316       5.621  -7.043 -11.375  1.00 75.77           C
ATOM   4817  HG  LEU A 316       6.444  -6.691 -10.753  1.00 75.77           H
ATOM   4818  CD1 LEU A 316       4.334  -6.853 -10.570  1.00 75.77           C
ATOM   4819 1HD1 LEU A 316       4.227  -5.802 -10.299  1.00 75.77           H
ATOM   4820 2HD1 LEU A 316       3.480  -7.161 -11.173  1.00 75.77           H
ATOM   4821 3HD1 LEU A 316       4.378  -7.459  -9.665  1.00 75.77           H
ATOM   4822  CD2 LEU A 316       5.889  -8.516 -11.688  1.00 75.77           C
ATOM   4823 1HD2 LEU A 316       5.103  -8.898 -12.340  1.00 75.77           H
ATOM   4824 2HD2 LEU A 316       6.853  -8.612 -12.187  1.00 75.77           H
ATOM   4825 3HD2 LEU A 316       5.901  -9.089 -10.761  1.00 75.77           H
ATOM   4826  HN  LEU A 316       7.571  -4.982 -11.819  1.00 75.77           H
ATOM   4827  N   TYR A 317       6.757  -4.193 -14.862  1.00 70.98           N
ATOM   4828  CA  TYR A 317       6.569  -3.479 -16.113  1.00 70.98           C
ATOM   4829  C   TYR A 317       7.767  -3.678 -17.044  1.00 70.98           C
ATOM   4830  O   TYR A 317       7.601  -3.803 -18.257  1.00 70.98           O
ATOM   4831  HA  TYR A 317       5.674  -3.874 -16.595  1.00 70.98           H
ATOM   4832  CB  TYR A 317       6.467  -1.998 -15.743  1.00 70.98           C
ATOM   4833 1HB  TYR A 317       7.416  -1.675 -15.317  1.00 70.98           H
ATOM   4834 2HB  TYR A 317       6.311  -1.417 -16.652  1.00 70.98           H
ATOM   4835  CG  TYR A 317       5.345  -1.680 -14.753  1.00 70.98           C
ATOM   4836  CD1 TYR A 317       4.189  -2.434 -14.754  1.00 70.98           C
ATOM   4837  HD1 TYR A 317       4.075  -3.256 -15.461  1.00 70.98           H
ATOM   4838  CD2 TYR A 317       5.489  -0.639 -13.858  1.00 70.98           C
ATOM   4839  HD2 TYR A 317       6.402  -0.044 -13.857  1.00 70.98           H
ATOM   4840  CE1 TYR A 317       3.133  -2.135 -13.822  1.00 70.98           C
ATOM   4841  HE1 TYR A 317       2.215  -2.722 -13.813  1.00 70.98           H
ATOM   4842  CE2 TYR A 317       4.433  -0.340 -12.926  1.00 70.98           C
ATOM   4843  HE2 TYR A 317       4.533   0.479 -12.214  1.00 70.98           H
ATOM   4844  CZ  TYR A 317       3.307  -1.103 -12.954  1.00 70.98           C
ATOM   4845  OH  TYR A 317       2.310  -0.820 -12.073  1.00 70.98           O
ATOM   4846  HH  TYR A 317       1.572  -1.488 -12.167  1.00 70.98           H
ATOM   4847  HN  TYR A 317       6.874  -3.611 -14.057  1.00 70.98           H
ATOM   4848  N   VAL A 318       8.946  -3.702 -16.442  1.00 69.94           N
ATOM   4849  CA  VAL A 318      10.173  -3.863 -17.204  1.00 69.94           C
ATOM   4850  C   VAL A 318      10.158  -5.223 -17.904  1.00 69.94           C
ATOM   4851  O   VAL A 318      10.246  -5.296 -19.129  1.00 69.94           O
ATOM   4852  HA  VAL A 318      10.195  -3.079 -17.961  1.00 69.94           H
ATOM   4853  CB  VAL A 318      11.385  -3.674 -16.290  1.00 69.94           C
ATOM   4854  HB  VAL A 318      11.271  -4.345 -15.439  1.00 69.94           H
ATOM   4855  CG1 VAL A 318      12.681  -4.048 -17.013  1.00 69.94           C
ATOM   4856 1HG1 VAL A 318      12.635  -5.093 -17.322  1.00 69.94           H
ATOM   4857 2HG1 VAL A 318      12.803  -3.414 -17.891  1.00 69.94           H
ATOM   4858 3HG1 VAL A 318      13.526  -3.905 -16.341  1.00 69.94           H
ATOM   4859  CG2 VAL A 318      11.450  -2.242 -15.754  1.00 69.94           C
ATOM   4860 1HG2 VAL A 318      11.530  -1.545 -16.589  1.00 69.94           H
ATOM   4861 2HG2 VAL A 318      10.546  -2.026 -15.185  1.00 69.94           H
ATOM   4862 3HG2 VAL A 318      12.321  -2.135 -15.108  1.00 69.94           H
ATOM   4863  HN  VAL A 318       9.071  -3.614 -15.453  1.00 69.94           H
ATOM   4864  N   PHE A 319      10.047  -6.268 -17.096  1.00 70.01           N
ATOM   4865  CA  PHE A 319      10.270  -7.618 -17.584  1.00 70.01           C
ATOM   4866  C   PHE A 319       9.079  -8.107 -18.410  1.00 70.01           C
ATOM   4867  O   PHE A 319       9.247  -8.876 -19.355  1.00 70.01           O
ATOM   4868  HA  PHE A 319      11.160  -7.592 -18.214  1.00 70.01           H
ATOM   4869  CB  PHE A 319      10.427  -8.517 -16.356  1.00 70.01           C
ATOM   4870 1HB  PHE A 319       9.669  -8.247 -15.621  1.00 70.01           H
ATOM   4871 2HB  PHE A 319      10.235  -9.550 -16.648  1.00 70.01           H
ATOM   4872  CG  PHE A 319      11.806  -8.436 -15.698  1.00 70.01           C
ATOM   4873  CD1 PHE A 319      12.890  -8.973 -16.322  1.00 70.01           C
ATOM   4874  HD1 PHE A 319      12.775  -9.460 -17.290  1.00 70.01           H
ATOM   4875  CD2 PHE A 319      11.949  -7.828 -14.490  1.00 70.01           C
ATOM   4876  HD2 PHE A 319      11.081  -7.398 -13.991  1.00 70.01           H
ATOM   4877  CE1 PHE A 319      14.169  -8.898 -15.711  1.00 70.01           C
ATOM   4878  HE1 PHE A 319      15.038  -9.328 -16.211  1.00 70.01           H
ATOM   4879  CE2 PHE A 319      13.229  -7.753 -13.880  1.00 70.01           C
ATOM   4880  HE2 PHE A 319      13.343  -7.266 -12.912  1.00 70.01           H
ATOM   4881  CZ  PHE A 319      14.312  -8.290 -14.503  1.00 70.01           C
ATOM   4882  HZ  PHE A 319      15.295  -8.232 -14.035  1.00 70.01           H
ATOM   4883  HN  PHE A 319       9.810  -6.202 -16.127  1.00 70.01           H
ATOM   4884  N   VAL A 320       7.900  -7.640 -18.023  1.00 67.47           N
ATOM   4885  CA  VAL A 320       6.665  -8.225 -18.517  1.00 67.47           C
ATOM   4886  C   VAL A 320       6.065  -7.310 -19.586  1.00 67.47           C
ATOM   4887  O   VAL A 320       5.397  -7.779 -20.506  1.00 67.47           O
ATOM   4888  HA  VAL A 320       6.914  -9.182 -18.975  1.00 67.47           H
ATOM   4889  CB  VAL A 320       5.710  -8.490 -17.352  1.00 67.47           C
ATOM   4890  HB  VAL A 320       5.268  -7.538 -17.057  1.00 67.47           H
ATOM   4891  CG1 VAL A 320       4.573  -9.423 -17.777  1.00 67.47           C
ATOM   4892 1HG1 VAL A 320       4.013  -8.965 -18.591  1.00 67.47           H
ATOM   4893 2HG1 VAL A 320       4.989 -10.373 -18.111  1.00 67.47           H
ATOM   4894 3HG1 VAL A 320       3.909  -9.595 -16.930  1.00 67.47           H
ATOM   4895  CG2 VAL A 320       6.461  -9.055 -16.145  1.00 67.47           C
ATOM   4896 1HG2 VAL A 320       6.942  -9.993 -16.422  1.00 67.47           H
ATOM   4897 2HG2 VAL A 320       7.217  -8.340 -15.820  1.00 67.47           H
ATOM   4898 3HG2 VAL A 320       5.758  -9.235 -15.331  1.00 67.47           H
ATOM   4899  HN  VAL A 320       7.782  -6.879 -17.386  1.00 67.47           H
ATOM   4900  N   GLY A 321       6.324  -6.020 -19.430  1.00 68.64           N
ATOM   4901  CA  GLY A 321       5.813  -5.035 -20.367  1.00 68.64           C
ATOM   4902  C   GLY A 321       6.706  -4.941 -21.606  1.00 68.64           C
ATOM   4903  O   GLY A 321       7.764  -4.315 -21.566  1.00 68.64           O
ATOM   4904 1HA  GLY A 321       4.799  -5.302 -20.665  1.00 68.64           H
ATOM   4905 2HA  GLY A 321       5.756  -4.061 -19.881  1.00 68.64           H
ATOM   4906  HN  GLY A 321       6.872  -5.647 -18.681  1.00 68.64           H
ATOM   4907  N   GLU A 322       6.247  -5.572 -22.676  1.00 73.67           N
ATOM   4908  CA  GLU A 322       6.890  -5.416 -23.970  1.00 73.67           C
ATOM   4909  C   GLU A 322       6.897  -3.943 -24.385  1.00 73.67           C
ATOM   4910  O   GLU A 322       7.913  -3.431 -24.852  1.00 73.67           O
ATOM   4911  HA  GLU A 322       7.912  -5.766 -23.830  1.00 73.67           H
ATOM   4912  CB  GLU A 322       6.205  -6.281 -25.031  1.00 73.67           C
ATOM   4913 1HB  GLU A 322       5.126  -6.135 -24.982  1.00 73.67           H
ATOM   4914 2HB  GLU A 322       6.626  -6.061 -26.012  1.00 73.67           H
ATOM   4915  CG  GLU A 322       6.460  -7.767 -24.775  1.00 73.67           C
ATOM   4916 1HG  GLU A 322       7.530  -7.941 -24.660  1.00 73.67           H
ATOM   4917 2HG  GLU A 322       5.987  -8.066 -23.840  1.00 73.67           H
ATOM   4918  CD  GLU A 322       5.919  -8.622 -25.923  1.00 73.67           C
ATOM   4919  OE1 GLU A 322       6.293  -9.814 -25.968  1.00 73.67           O
ATOM   4920  OE2 GLU A 322       5.144  -8.064 -26.729  1.00 73.67           O
ATOM   4921  HN  GLU A 322       5.454  -6.181 -22.669  1.00 73.67           H
ATOM   4922  N   ARG A 323       5.752  -3.303 -24.198  1.00 75.25           N
ATOM   4923  CA  ARG A 323       5.594  -1.917 -24.604  1.00 75.25           C
ATOM   4924  C   ARG A 323       6.580  -1.026 -23.846  1.00 75.25           C
ATOM   4925  O   ARG A 323       7.203  -0.143 -24.433  1.00 75.25           O
ATOM   4926  HA  ARG A 323       5.806  -1.914 -25.673  1.00 75.25           H
ATOM   4927  CB  ARG A 323       4.169  -1.425 -24.343  1.00 75.25           C
ATOM   4928 1HB  ARG A 323       3.504  -2.279 -24.215  1.00 75.25           H
ATOM   4929 2HB  ARG A 323       4.141  -0.857 -23.414  1.00 75.25           H
ATOM   4930  CG  ARG A 323       3.671  -0.552 -25.497  1.00 75.25           C
ATOM   4931 1HG  ARG A 323       4.338   0.299 -25.628  1.00 75.25           H
ATOM   4932 2HG  ARG A 323       3.695  -1.122 -26.426  1.00 75.25           H
ATOM   4933  CD  ARG A 323       2.247  -0.057 -25.234  1.00 75.25           C
ATOM   4934 1HD  ARG A 323       1.671  -0.831 -24.728  1.00 75.25           H
ATOM   4935 2HD  ARG A 323       2.271   0.808 -24.570  1.00 75.25           H
ATOM   4936  NE  ARG A 323       1.594   0.306 -26.511  1.00 75.25           N
ATOM   4937  HE  ARG A 323       2.116   0.186 -27.356  1.00 75.25           H
ATOM   4938  CZ  ARG A 323       0.346   0.785 -26.607  1.00 75.25           C
ATOM   4939  NH1 ARG A 323      -0.399   0.966 -25.509  1.00 75.25           N
ATOM   4940 1HH1 ARG A 323      -0.025   0.744 -24.608  1.00 75.25           H
ATOM   4941 2HH1 ARG A 323      -1.330   1.324 -25.589  1.00 75.25           H
ATOM   4942  NH2 ARG A 323      -0.145   1.080 -27.819  1.00 75.25           N
ATOM   4943 1HH2 ARG A 323      -1.075   1.439 -27.908  1.00 75.25           H
ATOM   4944 2HH2 ARG A 323       0.418   0.942 -28.634  1.00 75.25           H
ATOM   4945  HN  ARG A 323       4.943  -3.715 -23.778  1.00 75.25           H
ATOM   4946  N   PHE A 324       6.692  -1.289 -22.552  1.00 76.68           N
ATOM   4947  CA  PHE A 324       7.545  -0.484 -21.695  1.00 76.68           C
ATOM   4948  C   PHE A 324       9.014  -0.620 -22.101  1.00 76.68           C
ATOM   4949  O   PHE A 324       9.741   0.371 -22.156  1.00 76.68           O
ATOM   4950  HA  PHE A 324       7.233   0.554 -21.811  1.00 76.68           H
ATOM   4951  CB  PHE A 324       7.372  -1.010 -20.269  1.00 76.68           C
ATOM   4952 1HB  PHE A 324       6.307  -1.093 -20.050  1.00 76.68           H
ATOM   4953 2HB  PHE A 324       7.788  -2.015 -20.210  1.00 76.68           H
ATOM   4954  CG  PHE A 324       8.031  -0.137 -19.199  1.00 76.68           C
ATOM   4955  CD1 PHE A 324       9.309  -0.390 -18.809  1.00 76.68           C
ATOM   4956  HD1 PHE A 324       9.864  -1.213 -19.258  1.00 76.68           H
ATOM   4957  CD2 PHE A 324       7.340   0.891 -18.639  1.00 76.68           C
ATOM   4958  HD2 PHE A 324       6.315   1.093 -18.951  1.00 76.68           H
ATOM   4959  CE1 PHE A 324       9.922   0.420 -17.816  1.00 76.68           C
ATOM   4960  HE1 PHE A 324      10.946   0.218 -17.503  1.00 76.68           H
ATOM   4961  CE2 PHE A 324       7.952   1.701 -17.646  1.00 76.68           C
ATOM   4962  HE2 PHE A 324       7.397   2.525 -17.197  1.00 76.68           H
ATOM   4963  CZ  PHE A 324       9.230   1.448 -17.256  1.00 76.68           C
ATOM   4964  HZ  PHE A 324       9.700   2.070 -16.494  1.00 76.68           H
ATOM   4965  HN  PHE A 324       6.212  -2.035 -22.089  1.00 76.68           H
ATOM   4966  N   ARG A 325       9.407  -1.855 -22.375  1.00 79.73           N
ATOM   4967  CA  ARG A 325      10.770  -2.130 -22.797  1.00 79.73           C
ATOM   4968  C   ARG A 325      11.105  -1.336 -24.061  1.00 79.73           C
ATOM   4969  O   ARG A 325      12.198  -0.784 -24.180  1.00 79.73           O
ATOM   4970  HA  ARG A 325      11.391  -1.814 -21.959  1.00 79.73           H
ATOM   4971  CB  ARG A 325      10.971  -3.622 -23.073  1.00 79.73           C
ATOM   4972 1HB  ARG A 325      10.051  -4.048 -23.475  1.00 79.73           H
ATOM   4973 2HB  ARG A 325      11.742  -3.755 -23.832  1.00 79.73           H
ATOM   4974  CG  ARG A 325      11.369  -4.367 -21.798  1.00 79.73           C
ATOM   4975 1HG  ARG A 325      12.278  -3.929 -21.385  1.00 79.73           H
ATOM   4976 2HG  ARG A 325      10.589  -4.249 -21.045  1.00 79.73           H
ATOM   4977  CD  ARG A 325      11.594  -5.854 -22.079  1.00 79.73           C
ATOM   4978 1HD  ARG A 325      12.097  -5.979 -23.038  1.00 79.73           H
ATOM   4979 2HD  ARG A 325      12.248  -6.281 -21.318  1.00 79.73           H
ATOM   4980  NE  ARG A 325      10.298  -6.569 -22.091  1.00 79.73           N
ATOM   4981  HE  ARG A 325       9.471  -6.043 -21.893  1.00 79.73           H
ATOM   4982  CZ  ARG A 325      10.164  -7.876 -22.350  1.00 79.73           C
ATOM   4983  NH1 ARG A 325      11.239  -8.630 -22.621  1.00 79.73           N
ATOM   4984 1HH1 ARG A 325      12.149  -8.217 -22.632  1.00 79.73           H
ATOM   4985 2HH1 ARG A 325      11.130  -9.605 -22.814  1.00 79.73           H
ATOM   4986  NH2 ARG A 325       8.939  -8.420 -22.334  1.00 79.73           N
ATOM   4987 1HH2 ARG A 325       8.822  -9.394 -22.525  1.00 79.73           H
ATOM   4988 2HH2 ARG A 325       8.143  -7.850 -22.130  1.00 79.73           H
ATOM   4989  HN  ARG A 325       8.814  -2.658 -22.312  1.00 79.73           H
ATOM   4990  N   ARG A 326      10.144  -1.302 -24.973  1.00 80.49           N
ATOM   4991  CA  ARG A 326      10.309  -0.555 -26.207  1.00 80.49           C
ATOM   4992  C   ARG A 326      10.468   0.937 -25.907  1.00 80.49           C
ATOM   4993  O   ARG A 326      11.330   1.601 -26.481  1.00 80.49           O
ATOM   4994  HA  ARG A 326      11.213  -0.962 -26.661  1.00 80.49           H
ATOM   4995  CB  ARG A 326       9.111  -0.756 -27.138  1.00 80.49           C
ATOM   4996 1HB  ARG A 326       8.186  -0.605 -26.582  1.00 80.49           H
ATOM   4997 2HB  ARG A 326       9.132  -0.008 -27.930  1.00 80.49           H
ATOM   4998  CG  ARG A 326       9.122  -2.157 -27.751  1.00 80.49           C
ATOM   4999 1HG  ARG A 326      10.057  -2.316 -28.288  1.00 80.49           H
ATOM   5000 2HG  ARG A 326       9.079  -2.905 -26.959  1.00 80.49           H
ATOM   5001  CD  ARG A 326       7.941  -2.348 -28.705  1.00 80.49           C
ATOM   5002 1HD  ARG A 326       7.025  -1.986 -28.239  1.00 80.49           H
ATOM   5003 2HD  ARG A 326       8.094  -1.757 -29.608  1.00 80.49           H
ATOM   5004  NE  ARG A 326       7.799  -3.779 -29.055  1.00 80.49           N
ATOM   5005  HE  ARG A 326       7.855  -4.450 -28.316  1.00 80.49           H
ATOM   5006  CZ  ARG A 326       7.601  -4.231 -30.301  1.00 80.49           C
ATOM   5007  NH1 ARG A 326       7.519  -3.377 -31.330  1.00 80.49           N
ATOM   5008 1HH1 ARG A 326       7.605  -2.393 -31.171  1.00 80.49           H
ATOM   5009 2HH1 ARG A 326       7.371  -3.723 -32.256  1.00 80.49           H
ATOM   5010  NH2 ARG A 326       7.486  -5.551 -30.502  1.00 80.49           N
ATOM   5011 1HH2 ARG A 326       7.338  -5.905 -31.425  1.00 80.49           H
ATOM   5012 2HH2 ARG A 326       7.549  -6.182 -29.728  1.00 80.49           H
ATOM   5013  HN  ARG A 326       9.267  -1.774 -24.878  1.00 80.49           H
ATOM   5014  N   ASP A 327       9.624   1.421 -25.008  1.00 81.19           N
ATOM   5015  CA  ASP A 327       9.617   2.834 -24.672  1.00 81.19           C
ATOM   5016  C   ASP A 327      10.921   3.189 -23.954  1.00 81.19           C
ATOM   5017  O   ASP A 327      11.507   4.241 -24.207  1.00 81.19           O
ATOM   5018  HA  ASP A 327       9.511   3.355 -25.623  1.00 81.19           H
ATOM   5019  CB  ASP A 327       8.455   3.172 -23.736  1.00 81.19           C
ATOM   5020 1HB  ASP A 327       8.533   2.580 -22.824  1.00 81.19           H
ATOM   5021 2HB  ASP A 327       8.514   4.220 -23.441  1.00 81.19           H
ATOM   5022  CG  ASP A 327       7.110   2.902 -24.413  1.00 81.19           C
ATOM   5023  OD1 ASP A 327       7.057   3.057 -25.652  1.00 81.19           O
ATOM   5024  OD2 ASP A 327       6.165   2.546 -23.676  1.00 81.19           O
ATOM   5025  HN  ASP A 327       8.954   0.866 -24.515  1.00 81.19           H
ATOM   5026  N   LEU A 328      11.337   2.292 -23.072  1.00 82.45           N
ATOM   5027  CA  LEU A 328      12.547   2.509 -22.297  1.00 82.45           C
ATOM   5028  C   LEU A 328      13.730   2.696 -23.249  1.00 82.45           C
ATOM   5029  O   LEU A 328      14.495   3.650 -23.114  1.00 82.45           O
ATOM   5030  HA  LEU A 328      12.411   3.429 -21.730  1.00 82.45           H
ATOM   5031  CB  LEU A 328      12.745   1.378 -21.285  1.00 82.45           C
ATOM   5032 1HB  LEU A 328      11.895   1.376 -20.603  1.00 82.45           H
ATOM   5033 2HB  LEU A 328      12.726   0.430 -21.822  1.00 82.45           H
ATOM   5034  CG  LEU A 328      14.029   1.438 -20.456  1.00 82.45           C
ATOM   5035  HG  LEU A 328      14.874   1.522 -21.141  1.00 82.45           H
ATOM   5036  CD1 LEU A 328      14.048   2.678 -19.561  1.00 82.45           C
ATOM   5037 1HD1 LEU A 328      13.989   3.574 -20.180  1.00 82.45           H
ATOM   5038 2HD1 LEU A 328      13.195   2.650 -18.883  1.00 82.45           H
ATOM   5039 3HD1 LEU A 328      14.972   2.696 -18.983  1.00 82.45           H
ATOM   5040  CD2 LEU A 328      14.224   0.149 -19.654  1.00 82.45           C
ATOM   5041 1HD2 LEU A 328      13.380   0.010 -18.980  1.00 82.45           H
ATOM   5042 2HD2 LEU A 328      14.288  -0.698 -20.337  1.00 82.45           H
ATOM   5043 3HD2 LEU A 328      15.145   0.218 -19.074  1.00 82.45           H
ATOM   5044  HN  LEU A 328      10.864   1.431 -22.884  1.00 82.45           H
ATOM   5045  N   VAL A 329      13.844   1.771 -24.190  1.00 82.43           N
ATOM   5046  CA  VAL A 329      14.959   1.784 -25.121  1.00 82.43           C
ATOM   5047  C   VAL A 329      14.898   3.058 -25.967  1.00 82.43           C
ATOM   5048  O   VAL A 329      15.932   3.626 -26.315  1.00 82.43           O
ATOM   5049  HA  VAL A 329      15.878   1.796 -24.534  1.00 82.43           H
ATOM   5050  CB  VAL A 329      14.953   0.506 -25.963  1.00 82.43           C
ATOM   5051  HB  VAL A 329      13.969   0.414 -26.425  1.00 82.43           H
ATOM   5052  CG1 VAL A 329      15.992   0.583 -27.084  1.00 82.43           C
ATOM   5053 1HG1 VAL A 329      15.766   1.430 -27.731  1.00 82.43           H
ATOM   5054 2HG1 VAL A 329      16.984   0.711 -26.651  1.00 82.43           H
ATOM   5055 3HG1 VAL A 329      15.966  -0.338 -27.667  1.00 82.43           H
ATOM   5056  CG2 VAL A 329      15.179  -0.728 -25.089  1.00 82.43           C
ATOM   5057 1HG2 VAL A 329      16.143  -0.646 -24.586  1.00 82.43           H
ATOM   5058 2HG2 VAL A 329      14.386  -0.796 -24.344  1.00 82.43           H
ATOM   5059 3HG2 VAL A 329      15.170  -1.622 -25.712  1.00 82.43           H
ATOM   5060  HN  VAL A 329      13.192   1.024 -24.322  1.00 82.43           H
ATOM   5061  N   LYS A 330      13.676   3.469 -26.272  1.00 81.67           N
[truncated: 117,320 more chars]
