# Supplementary material for: Noncanonical roles of chemokine regions in CCR9 activation revealed by structural modeling and mutational mapping
Source: Nat Commun. 2025 Aug 18;16:7695. doi: 10.1038/s41467-025-62321-9 (PMC12361432; doi:10.1038/s41467-025-62321-9)
Supplement: Supplementary file 4 — Supplementary Data 2 [file 41467_2025_62321_MOESM4_ESM.zip › CCR9_CCL25_rnk156.pdb]

SSBOND   1 CYS A   38    CYS A  289 
SSBOND   2 CYS A  119    CYS A  198 
SSBOND   3 CYS B    7    CYS B   35 
SSBOND   4 CYS B    8    CYS B   52 
ATOM      1  N   GLU A  20      -4.112  -4.567  60.806  1.00 46.95           N
ATOM      2  CA  GLU A  20      -4.215  -4.162  59.415  1.00 46.95           C
ATOM      3  C   GLU A  20      -2.876  -4.361  58.703  1.00 46.95           C
ATOM      4  O   GLU A  20      -2.836  -4.555  57.489  1.00 46.95           O
ATOM      5  HA  GLU A  20      -4.968  -4.819  58.977  1.00 46.95           H
ATOM      6  CB  GLU A  20      -4.687  -2.712  59.299  1.00 46.95           C
ATOM      7 1HB  GLU A  20      -4.232  -2.113  60.089  1.00 46.95           H
ATOM      8 2HB  GLU A  20      -4.477  -2.336  58.298  1.00 46.95           H
ATOM      9  CG  GLU A  20      -6.202  -2.611  59.488  1.00 46.95           C
ATOM     10 1HG  GLU A  20      -6.690  -3.457  59.003  1.00 46.95           H
ATOM     11 2HG  GLU A  20      -6.445  -2.669  60.549  1.00 46.95           H
ATOM     12  CD  GLU A  20      -6.742  -1.303  58.906  1.00 46.95           C
ATOM     13  OE1 GLU A  20      -7.939  -1.293  58.546  1.00 46.95           O
ATOM     14  OE2 GLU A  20      -5.945  -0.342  58.836  1.00 46.95           O
ATOM     15  HN  GLU A  20      -3.205  -4.879  61.090  1.00 46.95           H
ATOM     16  N   SER A  21      -1.811  -4.307  59.489  1.00 52.44           N
ATOM     17  CA  SER A  21      -0.468  -4.348  58.935  1.00 52.44           C
ATOM     18  C   SER A  21      -0.156  -5.756  58.424  1.00 52.44           C
ATOM     19  O   SER A  21       0.416  -5.917  57.347  1.00 52.44           O
ATOM     20  HA  SER A  21      -0.474  -3.635  58.111  1.00 52.44           H
ATOM     21  CB  SER A  21       0.570  -3.919  59.973  1.00 52.44           C
ATOM     22 1HB  SER A  21       1.501  -3.660  59.469  1.00 52.44           H
ATOM     23 2HB  SER A  21       0.223  -3.019  60.482  1.00 52.44           H
ATOM     24  OG  SER A  21       0.819  -4.941  60.934  1.00 52.44           O
ATOM     25  HG  SER A  21       1.493  -4.626  61.602  1.00 52.44           H
ATOM     26  HN  SER A  21      -1.854  -4.235  60.486  1.00 52.44           H
ATOM     27  N   THR A  22      -0.547  -6.740  59.221  1.00 53.38           N
ATOM     28  CA  THR A  22      -0.206  -8.122  58.926  1.00 53.38           C
ATOM     29  C   THR A  22      -1.009  -8.624  57.723  1.00 53.38           C
ATOM     30  O   THR A  22      -0.443  -9.179  56.783  1.00 53.38           O
ATOM     31  HA  THR A  22       0.847  -8.165  58.647  1.00 53.38           H
ATOM     32  CB  THR A  22      -0.433  -8.946  60.194  1.00 53.38           C
ATOM     33  HB  THR A  22      -1.029  -9.833  59.981  1.00 53.38           H
ATOM     34  OG1 THR A  22      -1.013  -8.021  61.110  1.00 53.38           O
ATOM     35  HG1 THR A  22      -1.416  -8.512  61.883  1.00 53.38           H
ATOM     36  CG2 THR A  22       0.878  -9.362  60.865  1.00 53.38           C
ATOM     37 1HG2 THR A  22       1.444  -8.472  61.140  1.00 53.38           H
ATOM     38 2HG2 THR A  22       1.464  -9.966  60.173  1.00 53.38           H
ATOM     39 3HG2 THR A  22       0.659  -9.944  61.760  1.00 53.38           H
ATOM     40  HN  THR A  22      -1.084  -6.606  60.053  1.00 53.38           H
ATOM     41  N   SER A  23      -2.315  -8.410  57.793  1.00 55.49           N
ATOM     42  CA  SER A  23      -3.200  -8.829  56.720  1.00 55.49           C
ATOM     43  C   SER A  23      -2.812  -8.125  55.418  1.00 55.49           C
ATOM     44  O   SER A  23      -2.861  -8.726  54.345  1.00 55.49           O
ATOM     45  HA  SER A  23      -3.056  -9.905  56.631  1.00 55.49           H
ATOM     46  CB  SER A  23      -4.662  -8.537  57.066  1.00 55.49           C
ATOM     47 1HB  SER A  23      -5.301  -8.869  56.248  1.00 55.49           H
ATOM     48 2HB  SER A  23      -4.947  -9.112  57.947  1.00 55.49           H
ATOM     49  OG  SER A  23      -4.886  -7.151  57.311  1.00 55.49           O
ATOM     50  HG  SER A  23      -5.853  -6.991  57.509  1.00 55.49           H
ATOM     51  HN  SER A  23      -2.767  -7.961  58.564  1.00 55.49           H
ATOM     52  N   SER A  24      -2.437  -6.862  55.554  1.00 60.85           N
ATOM     53  CA  SER A  24      -2.028  -6.074  54.403  1.00 60.85           C
ATOM     54  C   SER A  24      -0.741  -6.647  53.807  1.00 60.85           C
ATOM     55  O   SER A  24      -0.440  -6.420  52.637  1.00 60.85           O
ATOM     56  HA  SER A  24      -2.849  -6.156  53.691  1.00 60.85           H
ATOM     57  CB  SER A  24      -1.829  -4.606  54.784  1.00 60.85           C
ATOM     58 1HB  SER A  24      -1.945  -3.983  53.897  1.00 60.85           H
ATOM     59 2HB  SER A  24      -2.604  -4.305  55.488  1.00 60.85           H
ATOM     60  OG  SER A  24      -0.547  -4.373  55.362  1.00 60.85           O
ATOM     61  HG  SER A  24      -0.416  -4.969  56.153  1.00 60.85           H
ATOM     62  HN  SER A  24      -2.409  -6.378  56.429  1.00 60.85           H
ATOM     63  N   MET A  25      -0.016  -7.380  54.640  1.00 63.98           N
ATOM     64  CA  MET A  25       1.225  -7.998  54.206  1.00 63.98           C
ATOM     65  C   MET A  25       0.957  -9.317  53.479  1.00 63.98           C
ATOM     66  O   MET A  25       1.578  -9.604  52.457  1.00 63.98           O
ATOM     67  HA  MET A  25       1.685  -7.285  53.521  1.00 63.98           H
ATOM     68  CB  MET A  25       2.119  -8.257  55.421  1.00 63.98           C
ATOM     69 1HB  MET A  25       2.019  -7.437  56.132  1.00 63.98           H
ATOM     70 2HB  MET A  25       1.791  -9.163  55.931  1.00 63.98           H
ATOM     71  CG  MET A  25       3.583  -8.403  55.004  1.00 63.98           C
ATOM     72 1HG  MET A  25       4.154  -8.871  55.806  1.00 63.98           H
ATOM     73 2HG  MET A  25       3.660  -9.056  54.135  1.00 63.98           H
ATOM     74  SD  MET A  25       4.271  -6.800  54.622  1.00 63.98           S
ATOM     75  CE  MET A  25       6.011  -7.160  54.795  1.00 63.98           C
ATOM     76 1HE  MET A  25       6.212  -7.498  55.812  1.00 63.98           H
ATOM     77 2HE  MET A  25       6.292  -7.942  54.090  1.00 63.98           H
ATOM     78 3HE  MET A  25       6.590  -6.260  54.590  1.00 63.98           H
ATOM     79  HN  MET A  25      -0.264  -7.554  55.593  1.00 63.98           H
ATOM     80  N   GLU A  26       0.030 -10.084  54.035  1.00 65.04           N
ATOM     81  CA  GLU A  26      -0.342 -11.357  53.442  1.00 65.04           C
ATOM     82  C   GLU A  26      -1.007 -11.135  52.082  1.00 65.04           C
ATOM     83  O   GLU A  26      -0.691 -11.823  51.112  1.00 65.04           O
ATOM     84  HA  GLU A  26       0.594 -11.901  53.311  1.00 65.04           H
ATOM     85  CB  GLU A  26      -1.256 -12.152  54.377  1.00 65.04           C
ATOM     86 1HB  GLU A  26      -2.020 -11.493  54.790  1.00 65.04           H
ATOM     87 2HB  GLU A  26      -1.668 -13.010  53.846  1.00 65.04           H
ATOM     88  CG  GLU A  26      -0.471 -12.715  55.563  1.00 65.04           C
ATOM     89 1HG  GLU A  26       0.358 -13.322  55.200  1.00 65.04           H
ATOM     90 2HG  GLU A  26      -0.039 -11.897  56.139  1.00 65.04           H
ATOM     91  CD  GLU A  26      -1.373 -13.560  56.465  1.00 65.04           C
ATOM     92  OE1 GLU A  26      -0.820 -14.451  57.145  1.00 65.04           O
ATOM     93  OE2 GLU A  26      -2.595 -13.297  56.454  1.00 65.04           O
ATOM     94  HN  GLU A  26      -0.461  -9.849  54.873  1.00 65.04           H
ATOM     95  N   ASP A  27      -1.917 -10.173  52.055  1.00 61.15           N
ATOM     96  CA  ASP A  27      -2.656  -9.876  50.840  1.00 61.15           C
ATOM     97  C   ASP A  27      -1.671  -9.579  49.708  1.00 61.15           C
ATOM     98  O   ASP A  27      -1.899  -9.967  48.563  1.00 61.15           O
ATOM     99  HA  ASP A  27      -3.258 -10.764  50.646  1.00 61.15           H
ATOM    100  CB  ASP A  27      -3.549  -8.647  51.024  1.00 61.15           C
ATOM    101 1HB  ASP A  27      -3.003  -7.875  51.566  1.00 61.15           H
ATOM    102 2HB  ASP A  27      -3.806  -8.231  50.050  1.00 61.15           H
ATOM    103  CG  ASP A  27      -4.826  -9.006  51.785  1.00 61.15           C
ATOM    104  OD1 ASP A  27      -5.090 -10.222  51.909  1.00 61.15           O
ATOM    105  OD2 ASP A  27      -5.511  -8.057  52.225  1.00 61.15           O
ATOM    106  HN  ASP A  27      -2.151  -9.602  52.842  1.00 61.15           H
ATOM    107  N   TYR A  28      -0.595  -8.893  50.067  1.00 65.75           N
ATOM    108  CA  TYR A  28       0.416  -8.521  49.092  1.00 65.75           C
ATOM    109  C   TYR A  28       1.236  -9.739  48.661  1.00 65.75           C
ATOM    110  O   TYR A  28       1.641  -9.841  47.504  1.00 65.75           O
ATOM    111  HA  TYR A  28      -0.093  -8.108  48.221  1.00 65.75           H
ATOM    112  CB  TYR A  28       1.337  -7.526  49.799  1.00 65.75           C
ATOM    113 1HB  TYR A  28       0.750  -6.664  50.116  1.00 65.75           H
ATOM    114 2HB  TYR A  28       1.733  -7.990  50.702  1.00 65.75           H
ATOM    115  CG  TYR A  28       2.506  -7.040  48.939  1.00 65.75           C
ATOM    116  CD1 TYR A  28       3.750  -7.622  49.072  1.00 65.75           C
ATOM    117  HD1 TYR A  28       3.900  -8.427  49.791  1.00 65.75           H
ATOM    118  CD2 TYR A  28       2.315  -6.020  48.029  1.00 65.75           C
ATOM    119  HD2 TYR A  28       1.332  -5.560  47.924  1.00 65.75           H
ATOM    120  CE1 TYR A  28       4.849  -7.165  48.263  1.00 65.75           C
ATOM    121  HE1 TYR A  28       5.837  -7.615  48.358  1.00 65.75           H
ATOM    122  CE2 TYR A  28       3.414  -5.562  47.219  1.00 65.75           C
ATOM    123  HE2 TYR A  28       3.278  -4.757  46.497  1.00 65.75           H
ATOM    124  CZ  TYR A  28       4.627  -6.157  47.376  1.00 65.75           C
ATOM    125  OH  TYR A  28       5.666  -5.726  46.611  1.00 65.75           O
ATOM    126  HH  TYR A  28       5.369  -4.970  46.027  1.00 65.75           H
ATOM    127  HN  TYR A  28      -0.410  -8.594  51.003  1.00 65.75           H
ATOM    128  N   VAL A  29       1.455 -10.633  49.614  1.00 63.57           N
ATOM    129  CA  VAL A  29       2.290 -11.797  49.371  1.00 63.57           C
ATOM    130  C   VAL A  29       1.515 -12.806  48.522  1.00 63.57           C
ATOM    131  O   VAL A  29       2.094 -13.484  47.674  1.00 63.57           O
ATOM    132  HA  VAL A  29       3.163 -11.464  48.810  1.00 63.57           H
ATOM    133  CB  VAL A  29       2.774 -12.380  50.700  1.00 63.57           C
ATOM    134  HB  VAL A  29       1.902 -12.540  51.334  1.00 63.57           H
ATOM    135  CG1 VAL A  29       3.455 -13.734  50.488  1.00 63.57           C
ATOM    136 1HG1 VAL A  29       2.747 -14.430  50.038  1.00 63.57           H
ATOM    137 2HG1 VAL A  29       4.313 -13.610  49.828  1.00 63.57           H
ATOM    138 3HG1 VAL A  29       3.789 -14.127  51.449  1.00 63.57           H
ATOM    139  CG2 VAL A  29       3.706 -11.404  51.420  1.00 63.57           C
ATOM    140 1HG2 VAL A  29       4.573 -11.199  50.792  1.00 63.57           H
ATOM    141 2HG2 VAL A  29       3.174 -10.474  51.620  1.00 63.57           H
ATOM    142 3HG2 VAL A  29       4.036 -11.844  52.362  1.00 63.57           H
ATOM    143  HN  VAL A  29       1.075 -10.571  50.537  1.00 63.57           H
ATOM    144  N   ASN A  30       0.217 -12.874  48.778  1.00 66.34           N
ATOM    145  CA  ASN A  30      -0.621 -13.875  48.140  1.00 66.34           C
ATOM    146  C   ASN A  30      -1.085 -13.353  46.779  1.00 66.34           C
ATOM    147  O   ASN A  30      -1.693 -14.088  46.003  1.00 66.34           O
ATOM    148  HA  ASN A  30       0.008 -14.762  48.054  1.00 66.34           H
ATOM    149  CB  ASN A  30      -1.863 -14.172  48.982  1.00 66.34           C
ATOM    150 1HB  ASN A  30      -2.317 -13.236  49.310  1.00 66.34           H
ATOM    151 2HB  ASN A  30      -2.605 -14.689  48.372  1.00 66.34           H
ATOM    152  CG  ASN A  30      -1.510 -15.028  50.199  1.00 66.34           C
ATOM    153  OD1 ASN A  30      -0.497 -15.707  50.240  1.00 66.34           O
ATOM    154  ND2 ASN A  30      -2.398 -14.957  51.187  1.00 66.34           N
ATOM    155 1HD2 ASN A  30      -3.209 -14.380  51.089  1.00 66.34           H
ATOM    156 2HD2 ASN A  30      -2.256 -15.482  52.026  1.00 66.34           H
ATOM    157  HN  ASN A  30      -0.261 -12.262  49.408  1.00 66.34           H
ATOM    158  N   PHE A  31      -0.780 -12.088  46.531  1.00 71.80           N
ATOM    159  CA  PHE A  31      -1.130 -11.468  45.264  1.00 71.80           C
ATOM    160  C   PHE A  31      -0.368 -12.118  44.107  1.00 71.80           C
ATOM    161  O   PHE A  31       0.862 -12.119  44.093  1.00 71.80           O
ATOM    162  HA  PHE A  31      -2.201 -11.612  45.118  1.00 71.80           H
ATOM    163  CB  PHE A  31      -0.728  -9.995  45.361  1.00 71.80           C
ATOM    164 1HB  PHE A  31      -1.178  -9.564  46.255  1.00 71.80           H
ATOM    165 2HB  PHE A  31       0.353  -9.931  45.486  1.00 71.80           H
ATOM    166  CG  PHE A  31      -1.136  -9.158  44.147  1.00 71.80           C
ATOM    167  CD1 PHE A  31      -0.239  -8.919  43.153  1.00 71.80           C
ATOM    168  HD1 PHE A  31       0.771  -9.324  43.221  1.00 71.80           H
ATOM    169  CD2 PHE A  31      -2.396  -8.653  44.062  1.00 71.80           C
ATOM    170  HD2 PHE A  31      -3.115  -8.844  44.858  1.00 71.80           H
ATOM    171  CE1 PHE A  31      -0.618  -8.142  42.026  1.00 71.80           C
ATOM    172  HE1 PHE A  31       0.101  -7.950  41.230  1.00 71.80           H
ATOM    173  CE2 PHE A  31      -2.775  -7.876  42.935  1.00 71.80           C
ATOM    174  HE2 PHE A  31      -3.784  -7.471  42.867  1.00 71.80           H
ATOM    175  CZ  PHE A  31      -1.878  -7.637  41.941  1.00 71.80           C
ATOM    176  HZ  PHE A  31      -2.169  -7.040  41.077  1.00 71.80           H
ATOM    177  HN  PHE A  31      -0.305 -11.490  47.177  1.00 71.80           H
ATOM    178  N   ASN A  32      -1.131 -12.654  43.166  1.00 68.44           N
ATOM    179  CA  ASN A  32      -0.544 -13.256  41.981  1.00 68.44           C
ATOM    180  C   ASN A  32      -0.108 -12.152  41.015  1.00 68.44           C
ATOM    181  O   ASN A  32      -0.920 -11.640  40.246  1.00 68.44           O
ATOM    182  HA  ASN A  32       0.296 -13.847  42.346  1.00 68.44           H
ATOM    183  CB  ASN A  32      -1.557 -14.146  41.256  1.00 68.44           C
ATOM    184 1HB  ASN A  32      -2.036 -14.814  41.971  1.00 68.44           H
ATOM    185 2HB  ASN A  32      -2.342 -13.528  40.821  1.00 68.44           H
ATOM    186  CG  ASN A  32      -0.878 -14.967  40.158  1.00 68.44           C
ATOM    187  OD1 ASN A  32       0.291 -14.797  39.853  1.00 68.44           O
ATOM    188  ND2 ASN A  32      -1.674 -15.864  39.583  1.00 68.44           N
ATOM    189 1HD2 ASN A  32      -2.625 -15.952  39.881  1.00 68.44           H
ATOM    190 2HD2 ASN A  32      -1.322 -16.450  38.853  1.00 68.44           H
ATOM    191  HN  ASN A  32      -2.130 -12.681  43.203  1.00 68.44           H
ATOM    192  N   PHE A  33       1.172 -11.819  41.087  1.00 70.31           N
ATOM    193  CA  PHE A  33       1.755 -10.881  40.143  1.00 70.31           C
ATOM    194  C   PHE A  33       2.020 -11.554  38.794  1.00 70.31           C
ATOM    195  O   PHE A  33       3.152 -11.566  38.314  1.00 70.31           O
ATOM    196  HA  PHE A  33       1.039 -10.070  40.007  1.00 70.31           H
ATOM    197  CB  PHE A  33       3.086 -10.417  40.737  1.00 70.31           C
ATOM    198 1HB  PHE A  33       3.709 -11.289  40.933  1.00 70.31           H
ATOM    199 2HB  PHE A  33       3.610  -9.810  39.999  1.00 70.31           H
ATOM    200  CG  PHE A  33       2.942  -9.610  42.029  1.00 70.31           C
ATOM    201  CD1 PHE A  33       2.717  -8.270  41.973  1.00 70.31           C
ATOM    202  HD1 PHE A  33       2.638  -7.771  41.007  1.00 70.31           H
ATOM    203  CD2 PHE A  33       3.040 -10.232  43.234  1.00 70.31           C
ATOM    204  HD2 PHE A  33       3.221 -11.306  43.280  1.00 70.31           H
ATOM    205  CE1 PHE A  33       2.583  -7.521  43.172  1.00 70.31           C
ATOM    206  HE1 PHE A  33       2.403  -6.447  43.126  1.00 70.31           H
ATOM    207  CE2 PHE A  33       2.907  -9.484  44.433  1.00 70.31           C
ATOM    208  HE2 PHE A  33       2.986  -9.983  45.399  1.00 70.31           H
ATOM    209  CZ  PHE A  33       2.681  -8.144  44.377  1.00 70.31           C
ATOM    210  HZ  PHE A  33       2.579  -7.569  45.297  1.00 70.31           H
ATOM    211  HN  PHE A  33       1.805 -12.176  41.773  1.00 70.31           H
ATOM    212  N   THR A  34       0.956 -12.099  38.222  1.00 71.24           N
ATOM    213  CA  THR A  34       0.981 -12.500  36.825  1.00 71.24           C
ATOM    214  C   THR A  34       1.401 -11.324  35.941  1.00 71.24           C
ATOM    215  O   THR A  34       0.862 -10.226  36.064  1.00 71.24           O
ATOM    216  HA  THR A  34       1.735 -13.277  36.704  1.00 71.24           H
ATOM    217  CB  THR A  34      -0.396 -13.065  36.471  1.00 71.24           C
ATOM    218  HB  THR A  34      -1.156 -12.284  36.500  1.00 71.24           H
ATOM    219  OG1 THR A  34      -0.579 -14.136  37.393  1.00 71.24           O
ATOM    220  HG1 THR A  34       0.255 -14.685  37.450  1.00 71.24           H
ATOM    221  CG2 THR A  34      -0.415 -13.745  35.101  1.00 71.24           C
ATOM    222 1HG2 THR A  34       0.298 -14.569  35.095  1.00 71.24           H
ATOM    223 2HG2 THR A  34      -0.142 -13.022  34.333  1.00 71.24           H
ATOM    224 3HG2 THR A  34      -1.416 -14.128  34.900  1.00 71.24           H
ATOM    225  HN  THR A  34       0.091 -12.266  38.694  1.00 71.24           H
ATOM    226  N   ASP A  35       2.360 -11.596  35.067  1.00 81.18           N
ATOM    227  CA  ASP A  35       3.015 -10.535  34.322  1.00 81.18           C
ATOM    228  C   ASP A  35       2.145 -10.146  33.125  1.00 81.18           C
ATOM    229  O   ASP A  35       2.435 -10.530  31.992  1.00 81.18           O
ATOM    230  HA  ASP A  35       3.135  -9.717  35.033  1.00 81.18           H
ATOM    231  CB  ASP A  35       4.374 -10.994  33.790  1.00 81.18           C
ATOM    232 1HB  ASP A  35       4.788 -11.757  34.449  1.00 81.18           H
ATOM    233 2HB  ASP A  35       4.249 -11.453  32.809  1.00 81.18           H
ATOM    234  CG  ASP A  35       5.348  -9.818  33.687  1.00 81.18           C
ATOM    235  OD1 ASP A  35       4.966  -8.722  34.152  1.00 81.18           O
ATOM    236  OD2 ASP A  35       6.453 -10.042  33.147  1.00 81.18           O
ATOM    237  HN  ASP A  35       2.689 -12.518  34.867  1.00 81.18           H
ATOM    238  N   PHE A  36       1.097  -9.390  33.416  1.00 89.99           N
ATOM    239  CA  PHE A  36       0.218  -8.895  32.370  1.00 89.99           C
ATOM    240  C   PHE A  36       0.816  -7.663  31.688  1.00 89.99           C
ATOM    241  O   PHE A  36       0.330  -7.229  30.645  1.00 89.99           O
ATOM    242  HA  PHE A  36       0.104  -9.694  31.638  1.00 89.99           H
ATOM    243  CB  PHE A  36      -1.099  -8.502  33.043  1.00 89.99           C
ATOM    244 1HB  PHE A  36      -0.884  -7.838  33.880  1.00 89.99           H
ATOM    245 2HB  PHE A  36      -1.702  -7.934  32.334  1.00 89.99           H
ATOM    246  CG  PHE A  36      -1.918  -9.690  33.549  1.00 89.99           C
ATOM    247  CD1 PHE A  36      -2.059 -10.799  32.774  1.00 89.99           C
ATOM    248  HD1 PHE A  36      -1.588 -10.841  31.792  1.00 89.99           H
ATOM    249  CD2 PHE A  36      -2.505  -9.638  34.775  1.00 89.99           C
ATOM    250  HD2 PHE A  36      -2.393  -8.750  35.396  1.00 89.99           H
ATOM    251  CE1 PHE A  36      -2.819 -11.902  33.245  1.00 89.99           C
ATOM    252  HE1 PHE A  36      -2.932 -12.791  32.624  1.00 89.99           H
ATOM    253  CE2 PHE A  36      -3.266 -10.742  35.245  1.00 89.99           C
ATOM    254  HE2 PHE A  36      -3.736 -10.700  36.228  1.00 89.99           H
ATOM    255  CZ  PHE A  36      -3.406 -11.850  34.470  1.00 89.99           C
ATOM    256  HZ  PHE A  36      -3.990 -12.697  34.832  1.00 89.99           H
ATOM    257  HN  PHE A  36       0.846  -9.115  34.344  1.00 89.99           H
ATOM    258  N   TYR A  37       1.863  -7.134  32.305  1.00 91.28           N
ATOM    259  CA  TYR A  37       2.631  -6.064  31.692  1.00 91.28           C
ATOM    260  C   TYR A  37       3.751  -6.627  30.815  1.00 91.28           C
ATOM    261  O   TYR A  37       4.683  -7.253  31.317  1.00 91.28           O
ATOM    262  HA  TYR A  37       1.955  -5.477  31.072  1.00 91.28           H
ATOM    263  CB  TYR A  37       3.252  -5.275  32.847  1.00 91.28           C
ATOM    264 1HB  TYR A  37       2.458  -4.946  33.516  1.00 91.28           H
ATOM    265 2HB  TYR A  37       3.898  -5.939  33.421  1.00 91.28           H
ATOM    266  CG  TYR A  37       4.063  -4.056  32.402  1.00 91.28           C
ATOM    267  CD1 TYR A  37       5.408  -4.187  32.124  1.00 91.28           C
ATOM    268  HD1 TYR A  37       5.893  -5.158  32.221  1.00 91.28           H
ATOM    269  CD2 TYR A  37       3.449  -2.826  32.280  1.00 91.28           C
ATOM    270  HD2 TYR A  37       2.386  -2.723  32.500  1.00 91.28           H
ATOM    271  CE1 TYR A  37       6.171  -3.039  31.706  1.00 91.28           C
ATOM    272  HE1 TYR A  37       7.235  -3.128  31.483  1.00 91.28           H
ATOM    273  CE2 TYR A  37       4.212  -1.679  31.862  1.00 91.28           C
ATOM    274  HE2 TYR A  37       3.739  -0.702  31.761  1.00 91.28           H
ATOM    275  CZ  TYR A  37       5.536  -1.842  31.595  1.00 91.28           C
ATOM    276  OH  TYR A  37       6.256  -0.759  31.200  1.00 91.28           O
ATOM    277  HH  TYR A  37       6.976  -1.040  30.565  1.00 91.28           H
ATOM    278  HN  TYR A  37       2.186  -7.424  33.206  1.00 91.28           H
ATOM    279  N   CYS A  38       3.623  -6.384  29.519  1.00 91.59           N
ATOM    280  CA  CYS A  38       4.549  -6.955  28.555  1.00 91.59           C
ATOM    281  C   CYS A  38       5.546  -5.870  28.145  1.00 91.59           C
ATOM    282  O   CYS A  38       5.162  -4.857  27.563  1.00 91.59           O
ATOM    283  HA  CYS A  38       5.057  -7.778  29.059  1.00 91.59           H
ATOM    284  CB  CYS A  38       3.817  -7.543  27.347  1.00 91.59           C
ATOM    285 1HB  CYS A  38       3.020  -8.208  27.682  1.00 91.59           H
ATOM    286 2HB  CYS A  38       3.345  -6.745  26.773  1.00 91.59           H
ATOM    287  SG  CYS A  38       4.993  -8.463  26.289  1.00 91.59           S
ATOM    288  HN  CYS A  38       2.905  -5.810  29.126  1.00 91.59           H
ATOM    289  N   GLU A  39       6.808  -6.119  28.465  1.00 90.07           N
ATOM    290  CA  GLU A  39       7.885  -5.280  27.968  1.00 90.07           C
ATOM    291  C   GLU A  39       8.282  -5.708  26.554  1.00 90.07           C
ATOM    292  O   GLU A  39       8.609  -6.871  26.322  1.00 90.07           O
ATOM    293  HA  GLU A  39       7.479  -4.269  27.948  1.00 90.07           H
ATOM    294  CB  GLU A  39       9.090  -5.319  28.911  1.00 90.07           C
ATOM    295 1HB  GLU A  39       9.317  -6.352  29.174  1.00 90.07           H
ATOM    296 2HB  GLU A  39       9.930  -4.795  28.455  1.00 90.07           H
ATOM    297  CG  GLU A  39       8.785  -4.588  30.220  1.00 90.07           C
ATOM    298 1HG  GLU A  39       8.427  -3.581  30.004  1.00 90.07           H
ATOM    299 2HG  GLU A  39       7.984  -5.104  30.751  1.00 90.07           H
ATOM    300  CD  GLU A  39      10.028  -4.514  31.109  1.00 90.07           C
ATOM    301  OE1 GLU A  39       9.896  -3.966  32.224  1.00 90.07           O
ATOM    302  OE2 GLU A  39      11.082  -5.006  30.652  1.00 90.07           O
ATOM    303  HN  GLU A  39       7.097  -6.876  29.051  1.00 90.07           H
ATOM    304  N   LYS A  40       8.241  -4.745  25.645  1.00 89.67           N
ATOM    305  CA  LYS A  40       8.424  -5.039  24.234  1.00 89.67           C
ATOM    306  C   LYS A  40       9.871  -4.741  23.838  1.00 89.67           C
ATOM    307  O   LYS A  40      10.149  -4.415  22.685  1.00 89.67           O
ATOM    308  HA  LYS A  40       8.241  -6.105  24.096  1.00 89.67           H
ATOM    309  CB  LYS A  40       7.389  -4.289  23.392  1.00 89.67           C
ATOM    310 1HB  LYS A  40       7.497  -3.216  23.547  1.00 89.67           H
ATOM    311 2HB  LYS A  40       7.571  -4.478  22.334  1.00 89.67           H
ATOM    312  CG  LYS A  40       5.968  -4.723  23.756  1.00 89.67           C
ATOM    313 1HG  LYS A  40       5.815  -4.616  24.830  1.00 89.67           H
ATOM    314 2HG  LYS A  40       5.247  -4.069  23.265  1.00 89.67           H
ATOM    315  CD  LYS A  40       5.714  -6.173  23.341  1.00 89.67           C
ATOM    316 1HD  LYS A  40       6.014  -6.316  22.303  1.00 89.67           H
ATOM    317 2HD  LYS A  40       6.328  -6.841  23.945  1.00 89.67           H
ATOM    318  CE  LYS A  40       4.238  -6.540  23.506  1.00 89.67           C
ATOM    319 1HE  LYS A  40       4.027  -6.764  24.552  1.00 89.67           H
ATOM    320 2HE  LYS A  40       3.612  -5.691  23.229  1.00 89.67           H
ATOM    321  NZ  LYS A  40       3.897  -7.709  22.665  1.00 89.67           N
ATOM    322 1HZ  LYS A  40       2.919  -7.945  22.794  1.00 89.67           H
ATOM    323 2HZ  LYS A  40       4.064  -7.485  21.690  1.00 89.67           H
ATOM    324 3HZ  LYS A  40       4.474  -8.499  22.933  1.00 89.67           H
ATOM    325  HN  LYS A  40       8.086  -3.780  25.859  1.00 89.67           H
ATOM    326  N   ASN A  41      10.756  -4.863  24.817  1.00 88.99           N
ATOM    327  CA  ASN A  41      12.154  -4.525  24.610  1.00 88.99           C
ATOM    328  C   ASN A  41      12.730  -5.416  23.507  1.00 88.99           C
ATOM    329  O   ASN A  41      13.437  -4.935  22.622  1.00 88.99           O
ATOM    330  HA  ASN A  41      12.156  -3.470  24.337  1.00 88.99           H
ATOM    331  CB  ASN A  41      12.971  -4.758  25.882  1.00 88.99           C
ATOM    332 1HB  ASN A  41      12.661  -5.690  26.353  1.00 88.99           H
ATOM    333 2HB  ASN A  41      14.026  -4.866  25.626  1.00 88.99           H
ATOM    334  CG  ASN A  41      12.796  -3.600  26.866  1.00 88.99           C
ATOM    335  OD1 ASN A  41      12.328  -2.526  26.524  1.00 88.99           O
ATOM    336  ND2 ASN A  41      13.197  -3.876  28.104  1.00 88.99           N
ATOM    337 1HD2 ASN A  41      13.572  -4.778  28.318  1.00 88.99           H
ATOM    338 2HD2 ASN A  41      13.123  -3.182  28.820  1.00 88.99           H
ATOM    339  HN  ASN A  41      10.531  -5.185  25.737  1.00 88.99           H
ATOM    340  N   ASN A  42      12.408  -6.698  23.597  1.00 90.93           N
ATOM    341  CA  ASN A  42      12.931  -7.669  22.651  1.00 90.93           C
ATOM    342  C   ASN A  42      12.442  -7.318  21.244  1.00 90.93           C
ATOM    343  O   ASN A  42      13.187  -7.448  20.274  1.00 90.93           O
ATOM    344  HA  ASN A  42      14.015  -7.604  22.743  1.00 90.93           H
ATOM    345  CB  ASN A  42      12.442  -9.080  22.983  1.00 90.93           C
ATOM    346 1HB  ASN A  42      11.356  -9.080  23.073  1.00 90.93           H
ATOM    347 2HB  ASN A  42      12.694  -9.757  22.167  1.00 90.93           H
ATOM    348  CG  ASN A  42      13.067  -9.585  24.285  1.00 90.93           C
ATOM    349  OD1 ASN A  42      13.996  -9.005  24.823  1.00 90.93           O
ATOM    350  ND2 ASN A  42      12.509 -10.695  24.759  1.00 90.93           N
ATOM    351 1HD2 ASN A  42      11.749 -11.121  24.268  1.00 90.93           H
ATOM    352 2HD2 ASN A  42      12.848 -11.103  25.606  1.00 90.93           H
ATOM    353  HN  ASN A  42      11.803  -7.074  24.298  1.00 90.93           H
ATOM    354  N   VAL A  43      11.193  -6.879  21.178  1.00 91.37           N
ATOM    355  CA  VAL A  43      10.588  -6.532  19.904  1.00 91.37           C
ATOM    356  C   VAL A  43      11.321  -5.328  19.308  1.00 91.37           C
ATOM    357  O   VAL A  43      11.589  -5.292  18.108  1.00 91.37           O
ATOM    358  HA  VAL A  43      10.714  -7.385  19.236  1.00 91.37           H
ATOM    359  CB  VAL A  43       9.089  -6.289  20.085  1.00 91.37           C
ATOM    360  HB  VAL A  43       8.965  -5.437  20.753  1.00 91.37           H
ATOM    361  CG1 VAL A  43       8.424  -5.942  18.751  1.00 91.37           C
ATOM    362 1HG1 VAL A  43       8.878  -5.038  18.344  1.00 91.37           H
ATOM    363 2HG1 VAL A  43       8.563  -6.765  18.051  1.00 91.37           H
ATOM    364 3HG1 VAL A  43       7.359  -5.774  18.909  1.00 91.37           H
ATOM    365  CG2 VAL A  43       8.413  -7.498  20.736  1.00 91.37           C
ATOM    366 1HG2 VAL A  43       8.551  -8.375  20.104  1.00 91.37           H
ATOM    367 2HG2 VAL A  43       8.858  -7.680  21.714  1.00 91.37           H
ATOM    368 3HG2 VAL A  43       7.347  -7.298  20.853  1.00 91.37           H
ATOM    369  HN  VAL A  43      10.600  -6.761  21.974  1.00 91.37           H
ATOM    370  N   ARG A  44      11.624  -4.372  20.173  1.00 90.11           N
ATOM    371  CA  ARG A  44      12.274  -3.147  19.739  1.00 90.11           C
ATOM    372  C   ARG A  44      13.704  -3.440  19.279  1.00 90.11           C
ATOM    373  O   ARG A  44      14.181  -2.849  18.311  1.00 90.11           O
ATOM    374  HA  ARG A  44      11.662  -2.785  18.913  1.00 90.11           H
ATOM    375  CB  ARG A  44      12.310  -2.113  20.866  1.00 90.11           C
ATOM    376 1HB  ARG A  44      12.651  -2.585  21.787  1.00 90.11           H
ATOM    377 2HB  ARG A  44      13.029  -1.331  20.623  1.00 90.11           H
ATOM    378  CG  ARG A  44      10.928  -1.493  21.085  1.00 90.11           C
ATOM    379 1HG  ARG A  44      10.566  -1.064  20.151  1.00 90.11           H
ATOM    380 2HG  ARG A  44      10.220  -2.269  21.376  1.00 90.11           H
ATOM    381  CD  ARG A  44      10.978  -0.411  22.165  1.00 90.11           C
ATOM    382 1HD  ARG A  44      11.966   0.050  22.184  1.00 90.11           H
ATOM    383 2HD  ARG A  44      10.263   0.379  21.933  1.00 90.11           H
ATOM    384  NE  ARG A  44      10.670  -1.000  23.487  1.00 90.11           N
ATOM    385  HE  ARG A  44      10.299  -1.928  23.512  1.00 90.11           H
ATOM    386  CZ  ARG A  44      10.856  -0.367  24.653  1.00 90.11           C
ATOM    387  NH1 ARG A  44      11.349   0.879  24.680  1.00 90.11           N
ATOM    388 1HH1 ARG A  44      11.582   1.343  23.825  1.00 90.11           H
ATOM    389 2HH1 ARG A  44      11.485   1.344  25.555  1.00 90.11           H
ATOM    390  NH2 ARG A  44      10.541  -0.998  25.793  1.00 90.11           N
ATOM    391 1HH2 ARG A  44      10.674  -0.539  26.671  1.00 90.11           H
ATOM    392 2HH2 ARG A  44      10.173  -1.927  25.764  1.00 90.11           H
ATOM    393  HN  ARG A  44      11.433  -4.424  21.154  1.00 90.11           H
ATOM    394  N   GLN A  45      14.347  -4.351  19.994  1.00 91.82           N
ATOM    395  CA  GLN A  45      15.721  -4.709  19.688  1.00 91.82           C
ATOM    396  C   GLN A  45      15.807  -5.355  18.304  1.00 91.82           C
ATOM    397  O   GLN A  45      16.715  -5.056  17.531  1.00 91.82           O
ATOM    398  HA  GLN A  45      16.273  -3.769  19.692  1.00 91.82           H
ATOM    399  CB  GLN A  45      16.299  -5.634  20.762  1.00 91.82           C
ATOM    400 1HB  GLN A  45      16.158  -5.187  21.746  1.00 91.82           H
ATOM    401 2HB  GLN A  45      15.758  -6.580  20.761  1.00 91.82           H
ATOM    402  CG  GLN A  45      17.788  -5.891  20.521  1.00 91.82           C
ATOM    403 1HG  GLN A  45      17.929  -6.333  19.534  1.00 91.82           H
ATOM    404 2HG  GLN A  45      18.329  -4.945  20.527  1.00 91.82           H
ATOM    405  CD  GLN A  45      18.363  -6.822  21.590  1.00 91.82           C
ATOM    406  OE1 GLN A  45      17.648  -7.456  22.348  1.00 91.82           O
ATOM    407  NE2 GLN A  45      19.692  -6.868  21.608  1.00 91.82           N
ATOM    408 1HE2 GLN A  45      20.221  -6.323  20.957  1.00 91.82           H
ATOM    409 2HE2 GLN A  45      20.163  -7.449  22.272  1.00 91.82           H
ATOM    410  HN  GLN A  45      13.945  -4.841  20.767  1.00 91.82           H
ATOM    411  N   PHE A  46      14.848  -6.229  18.034  1.00 93.66           N
ATOM    412  CA  PHE A  46      14.771  -6.877  16.736  1.00 93.66           C
ATOM    413  C   PHE A  46      14.557  -5.850  15.622  1.00 93.66           C
ATOM    414  O   PHE A  46      15.259  -5.869  14.612  1.00 93.66           O
ATOM    415  HA  PHE A  46      15.717  -7.393  16.575  1.00 93.66           H
ATOM    416  CB  PHE A  46      13.568  -7.822  16.779  1.00 93.66           C
ATOM    417 1HB  PHE A  46      13.763  -8.608  17.509  1.00 93.66           H
ATOM    418 2HB  PHE A  46      12.697  -7.270  17.130  1.00 93.66           H
ATOM    419  CG  PHE A  46      13.236  -8.468  15.432  1.00 93.66           C
ATOM    420  CD1 PHE A  46      12.211  -7.983  14.680  1.00 93.66           C
ATOM    421  HD1 PHE A  46      11.627  -7.135  15.037  1.00 93.66           H
ATOM    422  CD2 PHE A  46      13.965  -9.526  14.987  1.00 93.66           C
ATOM    423  HD2 PHE A  46      14.786  -9.915  15.589  1.00 93.66           H
ATOM    424  CE1 PHE A  46      11.902  -8.583  13.431  1.00 93.66           C
ATOM    425  HE1 PHE A  46      11.081  -8.194  12.828  1.00 93.66           H
ATOM    426  CE2 PHE A  46      13.656 -10.125  13.737  1.00 93.66           C
ATOM    427  HE2 PHE A  46      14.240 -10.974  13.380  1.00 93.66           H
ATOM    428  CZ  PHE A  46      12.631  -9.641  12.985  1.00 93.66           C
ATOM    429  HZ  PHE A  46      12.394 -10.101  12.026  1.00 93.66           H
ATOM    430  HN  PHE A  46      14.135  -6.495  18.682  1.00 93.66           H
ATOM    431  N   ALA A  47      13.585  -4.977  15.844  1.00 92.61           N
ATOM    432  CA  ALA A  47      13.204  -4.008  14.831  1.00 92.61           C
ATOM    433  C   ALA A  47      14.421  -3.156  14.463  1.00 92.61           C
ATOM    434  O   ALA A  47      14.641  -2.854  13.291  1.00 92.61           O
ATOM    435  HA  ALA A  47      12.878  -4.559  13.949  1.00 92.61           H
ATOM    436  CB  ALA A  47      12.036  -3.164  15.345  1.00 92.61           C
ATOM    437 1HB  ALA A  47      11.188  -3.813  15.563  1.00 92.61           H
ATOM    438 2HB  ALA A  47      12.337  -2.641  16.253  1.00 92.61           H
ATOM    439 3HB  ALA A  47      11.751  -2.437  14.585  1.00 92.61           H
ATOM    440  HN  ALA A  47      13.062  -4.927  16.695  1.00 92.61           H
ATOM    441  N   SER A  48      15.180  -2.793  15.487  1.00 92.77           N
ATOM    442  CA  SER A  48      16.233  -1.805  15.324  1.00 92.77           C
ATOM    443  C   SER A  48      17.317  -2.346  14.389  1.00 92.77           C
ATOM    444  O   SER A  48      18.035  -1.575  13.754  1.00 92.77           O
ATOM    445  HA  SER A  48      15.747  -0.935  14.884  1.00 92.77           H
ATOM    446  CB  SER A  48      16.841  -1.420  16.675  1.00 92.77           C
ATOM    447 1HB  SER A  48      17.506  -0.567  16.543  1.00 92.77           H
ATOM    448 2HB  SER A  48      16.048  -1.105  17.352  1.00 92.77           H
ATOM    449  OG  SER A  48      17.564  -2.499  17.261  1.00 92.77           O
ATOM    450  HG  SER A  48      17.947  -2.215  18.141  1.00 92.77           H
ATOM    451  HN  SER A  48      15.084  -3.160  16.412  1.00 92.77           H
ATOM    452  N   HIS A  49      17.402  -3.667  14.335  1.00 94.42           N
ATOM    453  CA  HIS A  49      18.406  -4.319  13.511  1.00 94.42           C
ATOM    454  C   HIS A  49      17.798  -4.689  12.157  1.00 94.42           C
ATOM    455  O   HIS A  49      18.462  -4.591  11.127  1.00 94.42           O
ATOM    456  HA  HIS A  49      19.203  -3.592  13.356  1.00 94.42           H
ATOM    457  CB  HIS A  49      19.008  -5.522  14.240  1.00 94.42           C
ATOM    458 1HB  HIS A  49      18.202  -6.193  14.538  1.00 94.42           H
ATOM    459 2HB  HIS A  49      19.642  -6.074  13.545  1.00 94.42           H
ATOM    460  CG  HIS A  49      19.819  -5.159  15.460  1.00 94.42           C
ATOM    461  ND1 HIS A  49      19.247  -4.921  16.697  1.00 94.42           N
ATOM    462  HD1 HIS A  49      18.270  -4.962  16.908  1.00 94.42           H
ATOM    463  CD2 HIS A  49      21.164  -4.997  15.620  1.00 94.42           C
ATOM    464  HD2 HIS A  49      21.917  -5.111  14.840  1.00 94.42           H
ATOM    465  CE1 HIS A  49      20.213  -4.628  17.556  1.00 94.42           C
ATOM    466  HE1 HIS A  49      20.082  -4.392  18.612  1.00 94.42           H
ATOM    467  NE2 HIS A  49      21.400  -4.676  16.886  1.00 94.42           N
ATOM    468  HN  HIS A  49      16.801  -4.287  14.839  1.00 94.42           H
ATOM    469  N   PHE A  50      16.541  -5.106  12.203  1.00 95.24           N
ATOM    470  CA  PHE A  50      15.923  -5.747  11.055  1.00 95.24           C
ATOM    471  C   PHE A  50      15.414  -4.708  10.054  1.00 95.24           C
ATOM    472  O   PHE A  50      15.659  -4.823   8.855  1.00 95.24           O
ATOM    473  HA  PHE A  50      16.687  -6.363  10.579  1.00 95.24           H
ATOM    474  CB  PHE A  50      14.736  -6.557  11.580  1.00 95.24           C
ATOM    475 1HB  PHE A  50      15.099  -7.284  12.306  1.00 95.24           H
ATOM    476 2HB  PHE A  50      14.059  -5.888  12.109  1.00 95.24           H
ATOM    477  CG  PHE A  50      13.955  -7.293  10.490  1.00 95.24           C
ATOM    478  CD1 PHE A  50      12.726  -6.847  10.115  1.00 95.24           C
ATOM    479  HD1 PHE A  50      12.298  -5.965  10.592  1.00 95.24           H
ATOM    480  CD2 PHE A  50      14.488  -8.394   9.896  1.00 95.24           C
ATOM    481  HD2 PHE A  50      15.473  -8.752  10.196  1.00 95.24           H
ATOM    482  CE1 PHE A  50      12.000  -7.530   9.104  1.00 95.24           C
ATOM    483  HE1 PHE A  50      11.015  -7.172   8.804  1.00 95.24           H
ATOM    484  CE2 PHE A  50      13.763  -9.077   8.884  1.00 95.24           C
ATOM    485  HE2 PHE A  50      14.190  -9.959   8.408  1.00 95.24           H
ATOM    486  CZ  PHE A  50      12.534  -8.631   8.510  1.00 95.24           C
ATOM    487  HZ  PHE A  50      11.977  -9.155   7.733  1.00 95.24           H
ATOM    488  HN  PHE A  50      15.949  -5.012  13.003  1.00 95.24           H
ATOM    489  N   LEU A  51      14.713  -3.716  10.585  1.00 94.71           N
ATOM    490  CA  LEU A  51      13.875  -2.865   9.757  1.00 94.71           C
ATOM    491  C   LEU A  51      14.762  -1.927   8.937  1.00 94.71           C
ATOM    492  O   LEU A  51      14.627  -1.848   7.717  1.00 94.71           O
ATOM    493  HA  LEU A  51      13.329  -3.512   9.071  1.00 94.71           H
ATOM    494  CB  LEU A  51      12.838  -2.137  10.615  1.00 94.71           C
ATOM    495 1HB  LEU A  51      13.366  -1.537  11.356  1.00 94.71           H
ATOM    496 2HB  LEU A  51      12.289  -1.446   9.977  1.00 94.71           H
ATOM    497  CG  LEU A  51      11.828  -3.026  11.345  1.00 94.71           C
ATOM    498  HG  LEU A  51      12.376  -3.678  12.024  1.00 94.71           H
ATOM    499  CD1 LEU A  51      10.874  -2.186  12.195  1.00 94.71           C
ATOM    500 1HD1 LEU A  51      11.444  -1.625  12.936  1.00 94.71           H
ATOM    501 2HD1 LEU A  51      10.330  -1.493  11.554  1.00 94.71           H
ATOM    502 3HD1 LEU A  51      10.167  -2.842  12.703  1.00 94.71           H
ATOM    503  CD2 LEU A  51      11.079  -3.926  10.360  1.00 94.71           C
ATOM    504 1HD2 LEU A  51      10.544  -3.309   9.639  1.00 94.71           H
ATOM    505 2HD2 LEU A  51      11.791  -4.563   9.836  1.00 94.71           H
ATOM    506 3HD2 LEU A  51      10.368  -4.547  10.905  1.00 94.71           H
ATOM    507  HN  LEU A  51      14.711  -3.492  11.560  1.00 94.71           H
ATOM    508  N   PRO A  52      15.682  -1.201   9.588  1.00 95.74           N
ATOM    509  CA  PRO A  52      16.372  -0.090   8.928  1.00 95.74           C
ATOM    510  C   PRO A  52      17.007  -0.505   7.611  1.00 95.74           C
ATOM    511  O   PRO A  52      16.778   0.127   6.581  1.00 95.74           O
ATOM    512  HA  PRO A  52      15.658   0.691   8.667  1.00 95.74           H
ATOM    513  CB  PRO A  52      17.421   0.345   9.953  1.00 95.74           C
ATOM    514 1HB  PRO A  52      18.372  -0.165   9.795  1.00 95.74           H
ATOM    515 2HB  PRO A  52      17.622   1.415   9.894  1.00 95.74           H
ATOM    516  CG  PRO A  52      16.792  -0.037  11.287  1.00 95.74           C
ATOM    517 1HG  PRO A  52      17.538  -0.121  12.078  1.00 95.74           H
ATOM    518 2HG  PRO A  52      16.071   0.708  11.623  1.00 95.74           H
ATOM    519  CD  PRO A  52      16.132  -1.372  10.981  1.00 95.74           C
ATOM    520 1HD  PRO A  52      16.833  -2.201  11.077  1.00 95.74           H
ATOM    521 2HD  PRO A  52      15.304  -1.579  11.659  1.00 95.74           H
ATOM    522  N   PRO A  53      17.817  -1.572   7.613  1.00 96.95           N
ATOM    523  CA  PRO A  53      18.482  -2.016   6.385  1.00 96.95           C
ATOM    524  C   PRO A  53      17.504  -2.221   5.240  1.00 96.95           C
ATOM    525  O   PRO A  53      17.779  -1.833   4.106  1.00 96.95           O
ATOM    526  HA  PRO A  53      19.173  -1.249   6.035  1.00 96.95           H
ATOM    527  CB  PRO A  53      19.161  -3.325   6.794  1.00 96.95           C
ATOM    528 1HB  PRO A  53      18.521  -4.186   6.601  1.00 96.95           H
ATOM    529 2HB  PRO A  53      20.086  -3.487   6.241  1.00 96.95           H
ATOM    530  CG  PRO A  53      19.421  -3.138   8.284  1.00 96.95           C
ATOM    531 1HG  PRO A  53      19.571  -4.091   8.791  1.00 96.95           H
ATOM    532 2HG  PRO A  53      20.319  -2.547   8.467  1.00 96.95           H
ATOM    533  CD  PRO A  53      18.164  -2.429   8.761  1.00 96.95           C
ATOM    534 1HD  PRO A  53      17.364  -3.133   8.991  1.00 96.95           H
ATOM    535 2HD  PRO A  53      18.345  -1.850   9.667  1.00 96.95           H
ATOM    536  N   LEU A  54      16.376  -2.833   5.571  1.00 96.19           N
ATOM    537  CA  LEU A  54      15.415  -3.230   4.556  1.00 96.19           C
ATOM    538  C   LEU A  54      14.722  -1.985   4.000  1.00 96.19           C
ATOM    539  O   LEU A  54      14.541  -1.859   2.790  1.00 96.19           O
ATOM    540  HA  LEU A  54      15.971  -3.706   3.748  1.00 96.19           H
ATOM    541  CB  LEU A  54      14.446  -4.275   5.115  1.00 96.19           C
ATOM    542 1HB  LEU A  54      13.983  -3.868   6.014  1.00 96.19           H
ATOM    543 2HB  LEU A  54      13.649  -4.428   4.387  1.00 96.19           H
ATOM    544  CG  LEU A  54      15.053  -5.636   5.459  1.00 96.19           C
ATOM    545  HG  LEU A  54      15.865  -5.478   6.169  1.00 96.19           H
ATOM    546  CD1 LEU A  54      14.024  -6.538   6.142  1.00 96.19           C
ATOM    547 1HD1 LEU A  54      13.681  -6.066   7.063  1.00 96.19           H
ATOM    548 2HD1 LEU A  54      13.176  -6.692   5.475  1.00 96.19           H
ATOM    549 3HD1 LEU A  54      14.482  -7.500   6.376  1.00 96.19           H
ATOM    550  CD2 LEU A  54      15.660  -6.296   4.219  1.00 96.19           C
ATOM    551 1HD2 LEU A  54      14.883  -6.439   3.467  1.00 96.19           H
ATOM    552 2HD2 LEU A  54      16.444  -5.656   3.814  1.00 96.19           H
ATOM    553 3HD2 LEU A  54      16.084  -7.262   4.492  1.00 96.19           H
ATOM    554  HN  LEU A  54      16.115  -3.057   6.510  1.00 96.19           H
ATOM    555  N   TYR A  55      14.354  -1.095   4.910  1.00 95.42           N
ATOM    556  CA  TYR A  55      13.636   0.110   4.532  1.00 95.42           C
ATOM    557  C   TYR A  55      14.495   1.000   3.632  1.00 95.42           C
ATOM    558  O   TYR A  55      13.985   1.631   2.707  1.00 95.42           O
ATOM    559  HA  TYR A  55      12.741  -0.190   3.986  1.00 95.42           H
ATOM    560  CB  TYR A  55      13.343   0.854   5.836  1.00 95.42           C
ATOM    561 1HB  TYR A  55      14.244   0.857   6.450  1.00 95.42           H
ATOM    562 2HB  TYR A  55      13.111   1.893   5.606  1.00 95.42           H
ATOM    563  CG  TYR A  55      12.192   0.257   6.648  1.00 95.42           C
ATOM    564  CD1 TYR A  55      11.507  -0.841   6.170  1.00 95.42           C
ATOM    565  HD1 TYR A  55      11.786  -1.284   5.214  1.00 95.42           H
ATOM    566  CD2 TYR A  55      11.839   0.817   7.859  1.00 95.42           C
ATOM    567  HD2 TYR A  55      12.380   1.685   8.237  1.00 95.42           H
ATOM    568  CE1 TYR A  55      10.423  -1.403   6.934  1.00 95.42           C
ATOM    569  HE1 TYR A  55       9.874  -2.270   6.568  1.00 95.42           H
ATOM    570  CE2 TYR A  55      10.755   0.256   8.624  1.00 95.42           C
ATOM    571  HE2 TYR A  55      10.466   0.688   9.581  1.00 95.42           H
ATOM    572  CZ  TYR A  55      10.101  -0.827   8.123  1.00 95.42           C
ATOM    573  OH  TYR A  55       9.078  -1.357   8.845  1.00 95.42           O
ATOM    574  HH  TYR A  55       8.871  -0.770   9.628  1.00 95.42           H
ATOM    575  HN  TYR A  55      14.538  -1.188   5.889  1.00 95.42           H
ATOM    576  N   TRP A  56      15.785   1.024   3.935  1.00 96.88           N
ATOM    577  CA  TRP A  56      16.733   1.756   3.113  1.00 96.88           C
ATOM    578  C   TRP A  56      16.794   1.078   1.743  1.00 96.88           C
ATOM    579  O   TRP A  56      16.809   1.751   0.713  1.00 96.88           O
ATOM    580  HA  TRP A  56      16.364   2.777   3.008  1.00 96.88           H
ATOM    581  CB  TRP A  56      18.098   1.844   3.798  1.00 96.88           C
ATOM    582 1HB  TRP A  56      18.261   0.937   4.379  1.00 96.88           H
ATOM    583 2HB  TRP A  56      18.875   1.877   3.033  1.00 96.88           H
ATOM    584  CG  TRP A  56      18.257   3.057   4.717  1.00 96.88           C
ATOM    585  CD1 TRP A  56      18.386   3.069   6.051  1.00 96.88           C
ATOM    586  HD1 TRP A  56      18.395   2.175   6.675  1.00 96.88           H
ATOM    587  CD2 TRP A  56      18.298   4.442   4.314  1.00 96.88           C
ATOM    588  NE1 TRP A  56      18.506   4.356   6.535  1.00 96.88           N
ATOM    589  HE1 TRP A  56      18.614   4.620   7.494  1.00 96.88           H
ATOM    590  CE2 TRP A  56      18.451   5.217   5.446  1.00 96.88           C
ATOM    591  CE3 TRP A  56      18.208   5.021   3.036  1.00 96.88           C
ATOM    592  HE3 TRP A  56      18.087   4.431   2.128  1.00 96.88           H
ATOM    593  CZ2 TRP A  56      18.528   6.614   5.413  1.00 96.88           C
ATOM    594  HZ2 TRP A  56      18.650   7.205   6.321  1.00 96.88           H
ATOM    595  CZ3 TRP A  56      18.287   6.418   3.021  1.00 96.88           C
ATOM    596  HZ3 TRP A  56      18.223   6.919   2.054  1.00 96.88           H
ATOM    597  CH2 TRP A  56      18.441   7.213   4.150  1.00 96.88           C
ATOM    598  HH2 TRP A  56      18.494   8.298   4.054  1.00 96.88           H
ATOM    599  HN  TRP A  56      16.183   0.555   4.723  1.00 96.88           H
ATOM    600  N   LEU A  57      16.827  -0.246   1.774  1.00 96.85           N
ATOM    601  CA  LEU A  57      16.905  -1.022   0.548  1.00 96.85           C
ATOM    602  C   LEU A  57      15.673  -0.735  -0.312  1.00 96.85           C
ATOM    603  O   LEU A  57      15.797  -0.404  -1.490  1.00 96.85           O
ATOM    604  HA  LEU A  57      17.790  -0.687   0.006  1.00 96.85           H
ATOM    605  CB  LEU A  57      17.103  -2.506   0.865  1.00 96.85           C
ATOM    606 1HB  LEU A  57      18.034  -2.618   1.420  1.00 96.85           H
ATOM    607 2HB  LEU A  57      16.297  -2.825   1.527  1.00 96.85           H
ATOM    608  CG  LEU A  57      17.141  -3.449  -0.339  1.00 96.85           C
ATOM    609  HG  LEU A  57      16.251  -3.270  -0.942  1.00 96.85           H
ATOM    610  CD1 LEU A  57      18.354  -3.157  -1.225  1.00 96.85           C
ATOM    611 1HD1 LEU A  57      18.301  -2.131  -1.587  1.00 96.85           H
ATOM    612 2HD1 LEU A  57      19.268  -3.292  -0.646  1.00 96.85           H
ATOM    613 3HD1 LEU A  57      18.357  -3.842  -2.073  1.00 96.85           H
ATOM    614  CD2 LEU A  57      17.097  -4.911   0.109  1.00 96.85           C
ATOM    615 1HD2 LEU A  57      17.956  -5.122   0.746  1.00 96.85           H
ATOM    616 2HD2 LEU A  57      16.178  -5.093   0.666  1.00 96.85           H
ATOM    617 3HD2 LEU A  57      17.126  -5.560  -0.766  1.00 96.85           H
ATOM    618  HN  LEU A  57      16.801  -0.786   2.615  1.00 96.85           H
ATOM    619  N   VAL A  58      14.511  -0.872   0.311  1.00 95.89           N
ATOM    620  CA  VAL A  58      13.256  -0.717  -0.404  1.00 95.89           C
ATOM    621  C   VAL A  58      13.170   0.701  -0.972  1.00 95.89           C
ATOM    622  O   VAL A  58      12.753   0.892  -2.113  1.00 95.89           O
ATOM    623  HA  VAL A  58      13.259  -1.426  -1.231  1.00 95.89           H
ATOM    624  CB  VAL A  58      12.084  -1.065   0.516  1.00 95.89           C
ATOM    625  HB  VAL A  58      12.171  -0.456   1.415  1.00 95.89           H
ATOM    626  CG1 VAL A  58      10.747  -0.731  -0.150  1.00 95.89           C
ATOM    627 1HG1 VAL A  58      10.710   0.334  -0.376  1.00 95.89           H
ATOM    628 2HG1 VAL A  58      10.648  -1.302  -1.073  1.00 95.89           H
ATOM    629 3HG1 VAL A  58       9.931  -0.989   0.525  1.00 95.89           H
ATOM    630  CG2 VAL A  58      12.135  -2.535   0.936  1.00 95.89           C
ATOM    631 1HG2 VAL A  58      12.084  -3.169   0.051  1.00 95.89           H
ATOM    632 2HG2 VAL A  58      13.066  -2.729   1.469  1.00 95.89           H
ATOM    633 3HG2 VAL A  58      11.290  -2.756   1.589  1.00 95.89           H
ATOM    634  HN  VAL A  58      14.420  -1.085   1.284  1.00 95.89           H
ATOM    635  N   PHE A  59      13.570   1.659  -0.149  1.00 97.14           N
ATOM    636  CA  PHE A  59      13.565   3.052  -0.563  1.00 97.14           C
ATOM    637  C   PHE A  59      14.371   3.245  -1.849  1.00 97.14           C
ATOM    638  O   PHE A  59      13.865   3.794  -2.827  1.00 97.14           O
ATOM    639  HA  PHE A  59      12.527   3.333  -0.741  1.00 97.14           H
ATOM    640  CB  PHE A  59      14.222   3.856   0.561  1.00 97.14           C
ATOM    641 1HB  PHE A  59      13.580   3.820   1.442  1.00 97.14           H
ATOM    642 2HB  PHE A  59      15.163   3.378   0.833  1.00 97.14           H
ATOM    643  CG  PHE A  59      14.493   5.318   0.204  1.00 97.14           C
ATOM    644  CD1 PHE A  59      15.772   5.777   0.142  1.00 97.14           C
ATOM    645  HD1 PHE A  59      16.603   5.103   0.346  1.00 97.14           H
ATOM    646  CD2 PHE A  59      13.455   6.160  -0.050  1.00 97.14           C
ATOM    647  HD2 PHE A  59      12.430   5.792  -0.000  1.00 97.14           H
ATOM    648  CE1 PHE A  59      16.023   7.135  -0.190  1.00 97.14           C
ATOM    649  HE1 PHE A  59      17.048   7.503  -0.240  1.00 97.14           H
ATOM    650  CE2 PHE A  59      13.707   7.518  -0.382  1.00 97.14           C
ATOM    651  HE2 PHE A  59      12.875   8.192  -0.586  1.00 97.14           H
ATOM    652  CZ  PHE A  59      14.986   7.976  -0.444  1.00 97.14           C
ATOM    653  HZ  PHE A  59      15.179   9.019  -0.699  1.00 97.14           H
ATOM    654  HN  PHE A  59      13.893   1.497   0.783  1.00 97.14           H
ATOM    655  N   ILE A  60      15.611   2.781  -1.807  1.00 97.31           N
ATOM    656  CA  ILE A  60      16.545   3.042  -2.890  1.00 97.31           C
ATOM    657  C   ILE A  60      16.007   2.421  -4.181  1.00 97.31           C
ATOM    658  O   ILE A  60      15.903   3.097  -5.203  1.00 97.31           O
ATOM    659  HA  ILE A  60      16.598   4.122  -3.023  1.00 97.31           H
ATOM    660  CB  ILE A  60      17.948   2.562  -2.515  1.00 97.31           C
ATOM    661  HB  ILE A  60      17.869   1.547  -2.125  1.00 97.31           H
ATOM    662  CG1 ILE A  60      18.545   3.428  -1.404  1.00 97.31           C
ATOM    663 1HG1 ILE A  60      18.815   4.405  -1.805  1.00 97.31           H
ATOM    664 2HG1 ILE A  60      17.798   3.597  -0.629  1.00 97.31           H
ATOM    665  CG2 ILE A  60      18.855   2.503  -3.746  1.00 97.31           C
ATOM    666 1HG2 ILE A  60      18.433   1.812  -4.476  1.00 97.31           H
ATOM    667 2HG2 ILE A  60      18.932   3.497  -4.188  1.00 97.31           H
ATOM    668 3HG2 ILE A  60      19.846   2.159  -3.451  1.00 97.31           H
ATOM    669  CD1 ILE A  60      19.780   2.763  -0.793  1.00 97.31           C
ATOM    670 1HD1 ILE A  60      19.501   1.797  -0.372  1.00 97.31           H
ATOM    671 2HD1 ILE A  60      20.534   2.617  -1.567  1.00 97.31           H
ATOM    672 3HD1 ILE A  60      20.184   3.399  -0.007  1.00 97.31           H
ATOM    673  HN  ILE A  60      15.980   2.238  -1.053  1.00 97.31           H
ATOM    674  N   VAL A  61      15.680   1.140  -4.093  1.00 95.71           N
ATOM    675  CA  VAL A  61      15.294   0.383  -5.271  1.00 95.71           C
ATOM    676  C   VAL A  61      13.982   0.942  -5.825  1.00 95.71           C
ATOM    677  O   VAL A  61      13.829   1.094  -7.036  1.00 95.71           O
ATOM    678  HA  VAL A  61      16.076   0.517  -6.019  1.00 95.71           H
ATOM    679  CB  VAL A  61      15.213  -1.107  -4.933  1.00 95.71           C
ATOM    680  HB  VAL A  61      14.498  -1.228  -4.119  1.00 95.71           H
ATOM    681  CG1 VAL A  61      14.704  -1.914  -6.129  1.00 95.71           C
ATOM    682 1HG1 VAL A  61      13.709  -1.564  -6.406  1.00 95.71           H
ATOM    683 2HG1 VAL A  61      15.383  -1.783  -6.971  1.00 95.71           H
ATOM    684 3HG1 VAL A  61      14.656  -2.969  -5.861  1.00 95.71           H
ATOM    685  CG2 VAL A  61      16.566  -1.634  -4.452  1.00 95.71           C
ATOM    686 1HG2 VAL A  61      17.310  -1.494  -5.236  1.00 95.71           H
ATOM    687 2HG2 VAL A  61      16.872  -1.089  -3.559  1.00 95.71           H
ATOM    688 3HG2 VAL A  61      16.481  -2.695  -4.218  1.00 95.71           H
ATOM    689  HN  VAL A  61      15.675   0.622  -3.237  1.00 95.71           H
ATOM    690  N   GLY A  62      13.068   1.234  -4.911  1.00 95.99           N
ATOM    691  CA  GLY A  62      11.752   1.714  -5.296  1.00 95.99           C
ATOM    692  C   GLY A  62      11.841   3.098  -5.943  1.00 95.99           C
ATOM    693  O   GLY A  62      11.168   3.367  -6.937  1.00 95.99           O
ATOM    694 1HA  GLY A  62      11.293   1.012  -5.992  1.00 95.99           H
ATOM    695 2HA  GLY A  62      11.106   1.760  -4.418  1.00 95.99           H
ATOM    696  HN  GLY A  62      13.214   1.147  -3.926  1.00 95.99           H
ATOM    697  N   ALA A  63      12.677   3.940  -5.353  1.00 96.67           N
ATOM    698  CA  ALA A  63      12.814   5.309  -5.819  1.00 96.67           C
ATOM    699  C   ALA A  63      13.339   5.303  -7.256  1.00 96.67           C
ATOM    700  O   ALA A  63      12.821   6.017  -8.113  1.00 96.67           O
ATOM    701  HA  ALA A  63      11.824   5.765  -5.805  1.00 96.67           H
ATOM    702  CB  ALA A  63      13.728   6.083  -4.867  1.00 96.67           C
ATOM    703 1HB  ALA A  63      13.295   6.082  -3.867  1.00 96.67           H
ATOM    704 2HB  ALA A  63      14.709   5.609  -4.839  1.00 96.67           H
ATOM    705 3HB  ALA A  63      13.830   7.110  -5.218  1.00 96.67           H
ATOM    706  HN  ALA A  63      13.252   3.700  -4.571  1.00 96.67           H
ATOM    707  N   LEU A  64      14.362   4.489  -7.475  1.00 95.29           N
ATOM    708  CA  LEU A  64      14.975   4.396  -8.789  1.00 95.29           C
ATOM    709  C   LEU A  64      13.952   3.850  -9.788  1.00 95.29           C
ATOM    710  O   LEU A  64      13.790   4.398 -10.877  1.00 95.29           O
ATOM    711  HA  LEU A  64      15.250   5.405  -9.094  1.00 95.29           H
ATOM    712  CB  LEU A  64      16.265   3.576  -8.721  1.00 95.29           C
ATOM    713 1HB  LEU A  64      16.039   2.617  -8.256  1.00 95.29           H
ATOM    714 2HB  LEU A  64      16.594   3.368  -9.739  1.00 95.29           H
ATOM    715  CG  LEU A  64      17.428   4.217  -7.960  1.00 95.29           C
ATOM    716  HG  LEU A  64      17.077   4.485  -6.963  1.00 95.29           H
ATOM    717  CD1 LEU A  64      18.580   3.227  -7.783  1.00 95.29           C
ATOM    718 1HD1 LEU A  64      18.231   2.360  -7.222  1.00 95.29           H
ATOM    719 2HD1 LEU A  64      18.937   2.906  -8.762  1.00 95.29           H
ATOM    720 3HD1 LEU A  64      19.393   3.708  -7.240  1.00 95.29           H
ATOM    721  CD2 LEU A  64      17.882   5.510  -8.642  1.00 95.29           C
ATOM    722 1HD2 LEU A  64      18.209   5.289  -9.658  1.00 95.29           H
ATOM    723 2HD2 LEU A  64      17.053   6.216  -8.672  1.00 95.29           H
ATOM    724 3HD2 LEU A  64      18.710   5.945  -8.081  1.00 95.29           H
ATOM    725  HN  LEU A  64      14.769   3.902  -6.776  1.00 95.29           H
ATOM    726  N   GLY A  65      13.290   2.777  -9.380  1.00 93.50           N
ATOM    727  CA  GLY A  65      12.397   2.064 -10.278  1.00 93.50           C
ATOM    728  C   GLY A  65      11.246   2.963 -10.736  1.00 93.50           C
ATOM    729  O   GLY A  65      10.990   3.088 -11.932  1.00 93.50           O
ATOM    730 1HA  GLY A  65      12.954   1.710 -11.145  1.00 93.50           H
ATOM    731 2HA  GLY A  65      11.997   1.183  -9.775  1.00 93.50           H
ATOM    732  HN  GLY A  65      13.355   2.397  -8.458  1.00 93.50           H
ATOM    733  N   ASN A  66      10.584   3.565  -9.759  1.00 94.32           N
ATOM    734  CA  ASN A  66       9.372   4.319 -10.032  1.00 94.32           C
ATOM    735  C   ASN A  66       9.736   5.621 -10.748  1.00 94.32           C
ATOM    736  O   ASN A  66       8.973   6.111 -11.579  1.00 94.32           O
ATOM    737  HA  ASN A  66       8.758   3.662 -10.648  1.00 94.32           H
ATOM    738  CB  ASN A  66       8.645   4.680  -8.735  1.00 94.32           C
ATOM    739 1HB  ASN A  66       9.357   5.081  -8.014  1.00 94.32           H
ATOM    740 2HB  ASN A  66       7.913   5.464  -8.930  1.00 94.32           H
ATOM    741  CG  ASN A  66       7.943   3.457  -8.140  1.00 94.32           C
ATOM    742  OD1 ASN A  66       7.044   2.878  -8.728  1.00 94.32           O
ATOM    743  ND2 ASN A  66       8.404   3.097  -6.945  1.00 94.32           N
ATOM    744 1HD2 ASN A  66       9.145   3.615  -6.518  1.00 94.32           H
ATOM    745 2HD2 ASN A  66       8.009   2.308  -6.474  1.00 94.32           H
ATOM    746  HN  ASN A  66      10.862   3.544  -8.799  1.00 94.32           H
ATOM    747  N   SER A  67      10.902   6.145 -10.399  1.00 94.19           N
ATOM    748  CA  SER A  67      11.416   7.333 -11.058  1.00 94.19           C
ATOM    749  C   SER A  67      11.629   7.055 -12.547  1.00 94.19           C
ATOM    750  O   SER A  67      11.383   7.921 -13.385  1.00 94.19           O
ATOM    751  HA  SER A  67      10.649   8.095 -10.917  1.00 94.19           H
ATOM    752  CB  SER A  67      12.722   7.800 -10.412  1.00 94.19           C
ATOM    753 1HB  SER A  67      13.459   6.998 -10.465  1.00 94.19           H
ATOM    754 2HB  SER A  67      13.126   8.640 -10.977  1.00 94.19           H
ATOM    755  OG  SER A  67      12.538   8.186  -9.053  1.00 94.19           O
ATOM    756  HG  SER A  67      12.999   7.537  -8.448  1.00 94.19           H
ATOM    757  HN  SER A  67      11.491   5.771  -9.681  1.00 94.19           H
ATOM    758  N   LEU A  68      12.085   5.844 -12.831  1.00 91.46           N
ATOM    759  CA  LEU A  68      12.319   5.435 -14.205  1.00 91.46           C
ATOM    760  C   LEU A  68      10.986   5.396 -14.955  1.00 91.46           C
ATOM    761  O   LEU A  68      10.909   5.803 -16.113  1.00 91.46           O
ATOM    762  HA  LEU A  68      12.953   6.191 -14.667  1.00 91.46           H
ATOM    763  CB  LEU A  68      13.087   4.112 -14.248  1.00 91.46           C
ATOM    764 1HB  LEU A  68      14.010   4.233 -13.681  1.00 91.46           H
ATOM    765 2HB  LEU A  68      12.495   3.355 -13.734  1.00 91.46           H
ATOM    766  CG  LEU A  68      13.440   3.586 -15.640  1.00 91.46           C
ATOM    767  HG  LEU A  68      12.523   3.526 -16.225  1.00 91.46           H
ATOM    768  CD1 LEU A  68      14.379   4.550 -16.368  1.00 91.46           C
ATOM    769 1HD1 LEU A  68      13.893   5.520 -16.474  1.00 91.46           H
ATOM    770 2HD1 LEU A  68      15.298   4.666 -15.795  1.00 91.46           H
ATOM    771 3HD1 LEU A  68      14.614   4.152 -17.356  1.00 91.46           H
ATOM    772  CD2 LEU A  68      14.020   2.172 -15.561  1.00 91.46           C
ATOM    773 1HD2 LEU A  68      14.923   2.183 -14.952  1.00 91.46           H
ATOM    774 2HD2 LEU A  68      13.286   1.504 -15.111  1.00 91.46           H
ATOM    775 3HD2 LEU A  68      14.262   1.823 -16.565  1.00 91.46           H
ATOM    776  HN  LEU A  68      12.293   5.149 -12.142  1.00 91.46           H
ATOM    777  N   VAL A  69       9.969   4.903 -14.264  1.00 90.96           N
ATOM    778  CA  VAL A  69       8.651   4.771 -14.862  1.00 90.96           C
ATOM    779  C   VAL A  69       8.163   6.147 -15.320  1.00 90.96           C
ATOM    780  O   VAL A  69       7.684   6.298 -16.443  1.00 90.96           O
ATOM    781  HA  VAL A  69       8.750   4.126 -15.735  1.00 90.96           H
ATOM    782  CB  VAL A  69       7.695   4.095 -13.878  1.00 90.96           C
ATOM    783  HB  VAL A  69       7.727   4.653 -12.942  1.00 90.96           H
ATOM    784  CG1 VAL A  69       6.256   4.132 -14.398  1.00 90.96           C
ATOM    785 1HG1 VAL A  69       5.945   5.168 -14.532  1.00 90.96           H
ATOM    786 2HG1 VAL A  69       6.202   3.610 -15.353  1.00 90.96           H
ATOM    787 3HG1 VAL A  69       5.598   3.645 -13.679  1.00 90.96           H
ATOM    788  CG2 VAL A  69       8.135   2.659 -13.585  1.00 90.96           C
ATOM    789 1HG2 VAL A  69       8.145   2.086 -14.511  1.00 90.96           H
ATOM    790 2HG2 VAL A  69       9.135   2.667 -13.151  1.00 90.96           H
ATOM    791 3HG2 VAL A  69       7.438   2.202 -12.882  1.00 90.96           H
ATOM    792  HN  VAL A  69      10.034   4.598 -13.314  1.00 90.96           H
ATOM    793  N   ILE A  70       8.303   7.116 -14.427  1.00 91.63           N
ATOM    794  CA  ILE A  70       7.828   8.462 -14.703  1.00 91.63           C
ATOM    795  C   ILE A  70       8.598   9.036 -15.893  1.00 91.63           C
ATOM    796  O   ILE A  70       8.010   9.657 -16.777  1.00 91.63           O
ATOM    797  HA  ILE A  70       6.775   8.387 -14.977  1.00 91.63           H
ATOM    798  CB  ILE A  70       7.908   9.327 -13.443  1.00 91.63           C
ATOM    799  HB  ILE A  70       8.924   9.268 -13.053  1.00 91.63           H
ATOM    800  CG1 ILE A  70       6.974   8.796 -12.354  1.00 91.63           C
ATOM    801 1HG1 ILE A  70       5.939   8.880 -12.684  1.00 91.63           H
ATOM    802 2HG1 ILE A  70       7.170   7.737 -12.186  1.00 91.63           H
ATOM    803  CG2 ILE A  70       7.632  10.796 -13.769  1.00 91.63           C
ATOM    804 1HG2 ILE A  70       8.371  11.154 -14.486  1.00 91.63           H
ATOM    805 2HG2 ILE A  70       6.634  10.892 -14.196  1.00 91.63           H
ATOM    806 3HG2 ILE A  70       7.695  11.388 -12.856  1.00 91.63           H
ATOM    807  CD1 ILE A  70       7.162   9.568 -11.046  1.00 91.63           C
ATOM    808 1HD1 ILE A  70       8.192   9.461 -10.706  1.00 91.63           H
ATOM    809 2HD1 ILE A  70       6.942  10.622 -11.212  1.00 91.63           H
ATOM    810 3HD1 ILE A  70       6.487   9.170 -10.289  1.00 91.63           H
ATOM    811  HN  ILE A  70       8.730   6.994 -13.532  1.00 91.63           H
ATOM    812  N   LEU A  71       9.904   8.809 -15.877  1.00 89.69           N
ATOM    813  CA  LEU A  71      10.772   9.364 -16.902  1.00 89.69           C
ATOM    814  C   LEU A  71      10.389   8.776 -18.262  1.00 89.69           C
ATOM    815  O   LEU A  71      10.325   9.495 -19.257  1.00 89.69           O
ATOM    816  HA  LEU A  71      10.599  10.439 -16.930  1.00 89.69           H
ATOM    817  CB  LEU A  71      12.241   9.151 -16.532  1.00 89.69           C
ATOM    818 1HB  LEU A  71      12.432   9.650 -15.582  1.00 89.69           H
ATOM    819 2HB  LEU A  71      12.404   8.085 -16.370  1.00 89.69           H
ATOM    820  CG  LEU A  71      13.269   9.646 -17.552  1.00 89.69           C
ATOM    821  HG  LEU A  71      12.811  10.444 -18.137  1.00 89.69           H
ATOM    822  CD1 LEU A  71      14.492  10.242 -16.853  1.00 89.69           C
ATOM    823 1HD1 LEU A  71      14.182  11.083 -16.232  1.00 89.69           H
ATOM    824 2HD1 LEU A  71      14.959   9.482 -16.227  1.00 89.69           H
ATOM    825 3HD1 LEU A  71      15.206  10.586 -17.601  1.00 89.69           H
ATOM    826  CD2 LEU A  71      13.652   8.533 -18.529  1.00 89.69           C
ATOM    827 1HD2 LEU A  71      14.083   7.697 -17.976  1.00 89.69           H
ATOM    828 2HD2 LEU A  71      12.764   8.196 -19.063  1.00 89.69           H
ATOM    829 3HD2 LEU A  71      14.384   8.912 -19.242  1.00 89.69           H
ATOM    830  HN  LEU A  71      10.367   8.259 -15.183  1.00 89.69           H
ATOM    831  N   VAL A  72      10.144   7.473 -18.260  1.00 86.79           N
ATOM    832  CA  VAL A  72       9.795   6.776 -19.485  1.00 86.79           C
ATOM    833  C   VAL A  72       8.485   7.344 -20.035  1.00 86.79           C
ATOM    834  O   VAL A  72       8.355   7.565 -21.238  1.00 86.79           O
ATOM    835  HA  VAL A  72      10.589   6.963 -20.209  1.00 86.79           H
ATOM    836  CB  VAL A  72       9.732   5.269 -19.230  1.00 86.79           C
ATOM    837  HB  VAL A  72       9.081   5.101 -18.372  1.00 86.79           H
ATOM    838  CG1 VAL A  72       9.129   4.534 -20.429  1.00 86.79           C
ATOM    839 1HG1 VAL A  72       8.118   4.900 -20.608  1.00 86.79           H
ATOM    840 2HG1 VAL A  72       9.742   4.714 -21.312  1.00 86.79           H
ATOM    841 3HG1 VAL A  72       9.096   3.465 -20.221  1.00 86.79           H
ATOM    842  CG2 VAL A  72      11.116   4.713 -18.886  1.00 86.79           C
ATOM    843 1HG2 VAL A  72      11.798   4.899 -19.715  1.00 86.79           H
ATOM    844 2HG2 VAL A  72      11.492   5.204 -17.989  1.00 86.79           H
ATOM    845 3HG2 VAL A  72      11.042   3.640 -18.709  1.00 86.79           H
ATOM    846  HN  VAL A  72      10.182   6.899 -17.442  1.00 86.79           H
ATOM    847  N   TYR A  73       7.546   7.565 -19.126  1.00 85.42           N
ATOM    848  CA  TYR A  73       6.247   8.095 -19.505  1.00 85.42           C
ATOM    849  C   TYR A  73       6.388   9.461 -20.180  1.00 85.42           C
ATOM    850  O   TYR A  73       5.689   9.755 -21.148  1.00 85.42           O
ATOM    851  HA  TYR A  73       5.791   7.397 -20.207  1.00 85.42           H
ATOM    852  CB  TYR A  73       5.462   8.261 -18.203  1.00 85.42           C
ATOM    853 1HB  TYR A  73       5.393   7.293 -17.706  1.00 85.42           H
ATOM    854 2HB  TYR A  73       6.019   8.922 -17.537  1.00 85.42           H
ATOM    855  CG  TYR A  73       4.052   8.823 -18.393  1.00 85.42           C
ATOM    856  CD1 TYR A  73       3.851  10.188 -18.418  1.00 85.42           C
ATOM    857  HD1 TYR A  73       4.696  10.866 -18.302  1.00 85.42           H
ATOM    858  CD2 TYR A  73       2.982   7.964 -18.539  1.00 85.42           C
ATOM    859  HD2 TYR A  73       3.141   6.886 -18.520  1.00 85.42           H
ATOM    860  CE1 TYR A  73       2.523  10.717 -18.597  1.00 85.42           C
ATOM    861  HE1 TYR A  73       2.350  11.793 -18.619  1.00 85.42           H
ATOM    862  CE2 TYR A  73       1.654   8.493 -18.719  1.00 85.42           C
ATOM    863  HE2 TYR A  73       0.800   7.826 -18.835  1.00 85.42           H
ATOM    864  CZ  TYR A  73       1.490   9.843 -18.739  1.00 85.42           C
ATOM    865  OH  TYR A  73       0.237  10.342 -18.908  1.00 85.42           O
ATOM    866  HH  TYR A  73      -0.397   9.604 -19.140  1.00 85.42           H
ATOM    867  HN  TYR A  73       7.661   7.388 -18.149  1.00 85.42           H
ATOM    868  N   TRP A  74       7.298  10.260 -19.641  1.00 85.97           N
ATOM    869  CA  TRP A  74       7.431  11.641 -20.073  1.00 85.97           C
ATOM    870  C   TRP A  74       8.005  11.639 -21.492  1.00 85.97           C
ATOM    871  O   TRP A  74       7.447  12.265 -22.391  1.00 85.97           O
ATOM    872  HA  TRP A  74       6.437  12.087 -20.074  1.00 85.97           H
ATOM    873  CB  TRP A  74       8.280  12.445 -19.086  1.00 85.97           C
ATOM    874 1HB  TRP A  74       8.016  12.149 -18.071  1.00 85.97           H
ATOM    875 2HB  TRP A  74       9.329  12.187 -19.230  1.00 85.97           H
ATOM    876  CG  TRP A  74       8.119  13.961 -19.218  1.00 85.97           C
ATOM    877  CD1 TRP A  74       8.734  14.783 -20.079  1.00 85.97           C
ATOM    878  HD1 TRP A  74       9.458  14.459 -20.826  1.00 85.97           H
ATOM    879  CD2 TRP A  74       7.259  14.806 -18.426  1.00 85.97           C
ATOM    880  NE1 TRP A  74       8.335  16.092 -19.900  1.00 85.97           N
ATOM    881  HE1 TRP A  74       8.653  16.885 -20.420  1.00 85.97           H
ATOM    882  CE2 TRP A  74       7.410  16.107 -18.863  1.00 85.97           C
ATOM    883  CE3 TRP A  74       6.383  14.483 -17.375  1.00 85.97           C
ATOM    884  HE3 TRP A  74       6.247  13.464 -17.012  1.00 85.97           H
ATOM    885  CZ2 TRP A  74       6.716  17.188 -18.306  1.00 85.97           C
ATOM    886  HZ2 TRP A  74       6.853  18.206 -18.669  1.00 85.97           H
ATOM    887  CZ3 TRP A  74       5.697  15.575 -16.829  1.00 85.97           C
ATOM    888  HZ3 TRP A  74       5.005  15.380 -16.010  1.00 85.97           H
ATOM    889  CH2 TRP A  74       5.838  16.890 -17.257  1.00 85.97           C
ATOM    890  HH2 TRP A  74       5.266  17.685 -16.779  1.00 85.97           H
ATOM    891  HN  TRP A  74       7.936   9.978 -18.924  1.00 85.97           H
ATOM    892  N   TYR A  75       9.113  10.929 -21.647  1.00 81.74           N
ATOM    893  CA  TYR A  75       9.907  11.036 -22.859  1.00 81.74           C
ATOM    894  C   TYR A  75       9.365  10.115 -23.953  1.00 81.74           C
ATOM    895  O   TYR A  75       9.790  10.196 -25.105  1.00 81.74           O
ATOM    896  HA  TYR A  75       9.855  12.069 -23.205  1.00 81.74           H
ATOM    897  CB  TYR A  75      11.319  10.583 -22.479  1.00 81.74           C
ATOM    898 1HB  TYR A  75      11.247   9.713 -21.827  1.00 81.74           H
ATOM    899 2HB  TYR A  75      11.841  10.263 -23.381  1.00 81.74           H
ATOM    900  CG  TYR A  75      12.151  11.660 -21.780  1.00 81.74           C
ATOM    901  CD1 TYR A  75      12.794  12.627 -22.525  1.00 81.74           C
ATOM    902  HD1 TYR A  75      12.709  12.624 -23.612  1.00 81.74           H
ATOM    903  CD2 TYR A  75      12.259  11.663 -20.404  1.00 81.74           C
ATOM    904  HD2 TYR A  75      11.751  10.899 -19.816  1.00 81.74           H
ATOM    905  CE1 TYR A  75      13.578  13.640 -21.867  1.00 81.74           C
ATOM    906  HE1 TYR A  75      14.091  14.410 -22.444  1.00 81.74           H
ATOM    907  CE2 TYR A  75      13.042  12.677 -19.746  1.00 81.74           C
ATOM    908  HE2 TYR A  75      13.136  12.691 -18.660  1.00 81.74           H
ATOM    909  CZ  TYR A  75      13.663  13.615 -20.510  1.00 81.74           C
ATOM    910  OH  TYR A  75      14.403  14.572 -19.889  1.00 81.74           O
ATOM    911  HH  TYR A  75      14.801  15.191 -20.566  1.00 81.74           H
ATOM    912  HN  TYR A  75       9.468  10.291 -20.964  1.00 81.74           H
ATOM    913  N   CYS A  76       8.435   9.259 -23.555  1.00 75.86           N
ATOM    914  CA  CYS A  76       7.807   8.346 -24.494  1.00 75.86           C
ATOM    915  C   CYS A  76       6.986   9.170 -25.488  1.00 75.86           C
ATOM    916  O   CYS A  76       6.013   9.819 -25.108  1.00 75.86           O
ATOM    917  HA  CYS A  76       8.612   7.816 -25.002  1.00 75.86           H
ATOM    918  CB  CYS A  76       6.952   7.298 -23.778  1.00 75.86           C
ATOM    919 1HB  CYS A  76       7.567   6.727 -23.084  1.00 75.86           H
ATOM    920 2HB  CYS A  76       6.178   7.790 -23.189  1.00 75.86           H
ATOM    921  SG  CYS A  76       6.185   6.174 -25.002  1.00 75.86           S
ATOM    922  HG  CYS A  76       7.323   5.626 -25.419  1.00 75.86           H
ATOM    923  HN  CYS A  76       8.112   9.184 -22.611  1.00 75.86           H
ATOM    924  N   THR A  77       7.409   9.117 -26.743  1.00 69.50           N
ATOM    925  CA  THR A  77       6.820   9.962 -27.768  1.00 69.50           C
ATOM    926  C   THR A  77       5.513   9.352 -28.276  1.00 69.50           C
ATOM    927  O   THR A  77       4.815   9.958 -29.088  1.00 69.50           O
ATOM    928  HA  THR A  77       6.571  10.923 -27.319  1.00 69.50           H
ATOM    929  CB  THR A  77       7.863  10.167 -28.868  1.00 69.50           C
ATOM    930  HB  THR A  77       7.585  10.996 -29.518  1.00 69.50           H
ATOM    931  OG1 THR A  77       7.956   8.894 -29.501  1.00 69.50           O
ATOM    932  HG1 THR A  77       8.295   9.000 -30.435  1.00 69.50           H
ATOM    933  CG2 THR A  77       9.266  10.408 -28.307  1.00 69.50           C
ATOM    934 1HG2 THR A  77       9.572   9.548 -27.712  1.00 69.50           H
ATOM    935 2HG2 THR A  77       9.259  11.300 -27.681  1.00 69.50           H
ATOM    936 3HG2 THR A  77       9.968  10.547 -29.130  1.00 69.50           H
ATOM    937  HN  THR A  77       8.138   8.511 -27.062  1.00 69.50           H
ATOM    938  N   ARG A  78       5.220   8.159 -27.778  1.00 70.61           N
ATOM    939  CA  ARG A  78       4.015   7.455 -28.181  1.00 70.61           C
ATOM    940  C   ARG A  78       2.799   8.020 -27.445  1.00 70.61           C
ATOM    941  O   ARG A  78       2.901   8.421 -26.287  1.00 70.61           O
ATOM    942  HA  ARG A  78       3.938   7.626 -29.255  1.00 70.61           H
ATOM    943  CB  ARG A  78       4.129   5.957 -27.890  1.00 70.61           C
ATOM    944 1HB  ARG A  78       3.511   5.398 -28.593  1.00 70.61           H
ATOM    945 2HB  ARG A  78       5.158   5.631 -28.040  1.00 70.61           H
ATOM    946  CG  ARG A  78       3.692   5.643 -26.458  1.00 70.61           C
ATOM    947 1HG  ARG A  78       4.266   6.249 -25.757  1.00 70.61           H
ATOM    948 2HG  ARG A  78       2.644   5.910 -26.326  1.00 70.61           H
ATOM    949  CD  ARG A  78       3.890   4.160 -26.137  1.00 70.61           C
ATOM    950 1HD  ARG A  78       3.051   3.581 -26.522  1.00 70.61           H
ATOM    951 2HD  ARG A  78       4.787   3.789 -26.634  1.00 70.61           H
ATOM    952  NE  ARG A  78       4.007   3.969 -24.674  1.00 70.61           N
ATOM    953  HE  ARG A  78       4.921   4.001 -24.269  1.00 70.61           H
ATOM    954  CZ  ARG A  78       2.966   3.757 -23.859  1.00 70.61           C
ATOM    955  NH1 ARG A  78       1.719   3.704 -24.347  1.00 70.61           N
ATOM    956 1HH1 ARG A  78       1.561   3.824 -25.328  1.00 70.61           H
ATOM    957 2HH1 ARG A  78       0.947   3.545 -23.732  1.00 70.61           H
ATOM    958  NH2 ARG A  78       3.189   3.597 -22.547  1.00 70.61           N
ATOM    959 1HH2 ARG A  78       2.423   3.438 -21.925  1.00 70.61           H
ATOM    960 2HH2 ARG A  78       4.123   3.638 -22.191  1.00 70.61           H
ATOM    961  HN  ARG A  78       5.789   7.676 -27.113  1.00 70.61           H
ATOM    962  N   VAL A  79       1.675   8.033 -28.147  1.00 76.56           N
ATOM    963  CA  VAL A  79       0.425   8.473 -27.551  1.00 76.56           C
ATOM    964  C   VAL A  79       0.203   7.727 -26.234  1.00 76.56           C
ATOM    965  O   VAL A  79       0.373   6.510 -26.170  1.00 76.56           O
ATOM    966  HA  VAL A  79       0.519   9.538 -27.339  1.00 76.56           H
ATOM    967  CB  VAL A  79      -0.723   8.287 -28.545  1.00 76.56           C
ATOM    968  HB  VAL A  79      -0.901   7.218 -28.655  1.00 76.56           H
ATOM    969  CG1 VAL A  79      -2.010   8.927 -28.022  1.00 76.56           C
ATOM    970 1HG1 VAL A  79      -2.288   8.463 -27.076  1.00 76.56           H
ATOM    971 2HG1 VAL A  79      -1.849   9.994 -27.869  1.00 76.56           H
ATOM    972 3HG1 VAL A  79      -2.810   8.780 -28.748  1.00 76.56           H
ATOM    973  CG2 VAL A  79      -0.352   8.846 -29.921  1.00 76.56           C
ATOM    974 1HG2 VAL A  79      -0.134   9.910 -29.834  1.00 76.56           H
ATOM    975 2HG2 VAL A  79       0.527   8.325 -30.300  1.00 76.56           H
ATOM    976 3HG2 VAL A  79      -1.186   8.701 -30.608  1.00 76.56           H
ATOM    977  HN  VAL A  79       1.611   7.751 -29.104  1.00 76.56           H
ATOM    978  N   LYS A  80      -0.175   8.487 -25.217  1.00 79.65           N
ATOM    979  CA  LYS A  80      -0.462   7.907 -23.916  1.00 79.65           C
ATOM    980  C   LYS A  80      -1.765   7.109 -23.993  1.00 79.65           C
ATOM    981  O   LYS A  80      -2.584   7.338 -24.882  1.00 79.65           O
ATOM    982  HA  LYS A  80       0.350   7.219 -23.678  1.00 79.65           H
ATOM    983  CB  LYS A  80      -0.468   8.990 -22.835  1.00 79.65           C
ATOM    984 1HB  LYS A  80      -1.345   9.626 -22.957  1.00 79.65           H
ATOM    985 2HB  LYS A  80      -0.543   8.528 -21.851  1.00 79.65           H
ATOM    986  CG  LYS A  80       0.800   9.844 -22.908  1.00 79.65           C
ATOM    987 1HG  LYS A  80       0.806  10.415 -23.836  1.00 79.65           H
ATOM    988 2HG  LYS A  80       0.805  10.565 -22.090  1.00 79.65           H
ATOM    989  CD  LYS A  80       2.054   8.970 -22.832  1.00 79.65           C
ATOM    990 1HD  LYS A  80       1.979   8.292 -21.982  1.00 79.65           H
ATOM    991 2HD  LYS A  80       2.126   8.352 -23.727  1.00 79.65           H
ATOM    992  CE  LYS A  80       3.313   9.829 -22.696  1.00 79.65           C
ATOM    993 1HE  LYS A  80       3.224  10.718 -23.321  1.00 79.65           H
ATOM    994 2HE  LYS A  80       3.417  10.172 -21.667  1.00 79.65           H
ATOM    995  NZ  LYS A  80       4.512   9.057 -23.092  1.00 79.65           N
ATOM    996 1HZ  LYS A  80       5.346   9.562 -22.814  1.00 79.65           H
ATOM    997 2HZ  LYS A  80       4.498   8.152 -22.635  1.00 79.65           H
ATOM    998 3HZ  LYS A  80       4.514   8.927 -24.097  1.00 79.65           H
ATOM    999  HN  LYS A  80      -0.285   9.479 -25.271  1.00 79.65           H
ATOM   1000  N   THR A  81      -1.915   6.189 -23.052  1.00 80.63           N
ATOM   1001  CA  THR A  81      -3.172   5.478 -22.895  1.00 80.63           C
ATOM   1002  C   THR A  81      -3.719   5.667 -21.479  1.00 80.63           C
ATOM   1003  O   THR A  81      -3.014   6.155 -20.597  1.00 80.63           O
ATOM   1004  HA  THR A  81      -3.901   5.912 -23.580  1.00 80.63           H
ATOM   1005  CB  THR A  81      -2.935   4.012 -23.264  1.00 80.63           C
ATOM   1006  HB  THR A  81      -3.878   3.467 -23.320  1.00 80.63           H
ATOM   1007  OG1 THR A  81      -2.016   3.550 -22.278  1.00 80.63           O
ATOM   1008  HG1 THR A  81      -1.083   3.796 -22.538  1.00 80.63           H
ATOM   1009  CG2 THR A  81      -2.176   3.855 -24.583  1.00 80.63           C
ATOM   1010 1HG2 THR A  81      -1.204   4.343 -24.503  1.00 80.63           H
ATOM   1011 2HG2 THR A  81      -2.748   4.316 -25.388  1.00 80.63           H
ATOM   1012 3HG2 THR A  81      -2.035   2.796 -24.798  1.00 80.63           H
ATOM   1013  HN  THR A  81      -1.199   5.929 -22.405  1.00 80.63           H
ATOM   1014  N   MET A  82      -4.972   5.271 -21.304  1.00 81.94           N
ATOM   1015  CA  MET A  82      -5.593   5.310 -19.992  1.00 81.94           C
ATOM   1016  C   MET A  82      -4.790   4.489 -18.980  1.00 81.94           C
ATOM   1017  O   MET A  82      -4.578   4.925 -17.850  1.00 81.94           O
ATOM   1018  HA  MET A  82      -5.594   6.359 -19.699  1.00 81.94           H
ATOM   1019  CB  MET A  82      -7.016   4.756 -20.084  1.00 81.94           C
ATOM   1020 1HB  MET A  82      -7.613   5.386 -20.744  1.00 81.94           H
ATOM   1021 2HB  MET A  82      -6.995   3.760 -20.526  1.00 81.94           H
ATOM   1022  CG  MET A  82      -7.670   4.692 -18.702  1.00 81.94           C
ATOM   1023 1HG  MET A  82      -7.309   3.819 -18.159  1.00 81.94           H
ATOM   1024 2HG  MET A  82      -7.391   5.569 -18.117  1.00 81.94           H
ATOM   1025  SD  MET A  82      -9.446   4.614 -18.870  1.00 81.94           S
ATOM   1026  CE  MET A  82      -9.930   4.909 -17.177  1.00 81.94           C
ATOM   1027 1HE  MET A  82      -9.511   4.131 -16.539  1.00 81.94           H
ATOM   1028 2HE  MET A  82      -9.558   5.882 -16.857  1.00 81.94           H
ATOM   1029 3HE  MET A  82     -11.018   4.893 -17.103  1.00 81.94           H
ATOM   1030  HN  MET A  82      -5.557   4.929 -22.039  1.00 81.94           H
ATOM   1031  N   THR A  83      -4.366   3.314 -19.423  1.00 81.87           N
ATOM   1032  CA  THR A  83      -3.508   2.472 -18.607  1.00 81.87           C
ATOM   1033  C   THR A  83      -2.265   3.247 -18.165  1.00 81.87           C
ATOM   1034  O   THR A  83      -1.877   3.193 -16.999  1.00 81.87           O
ATOM   1035  HA  THR A  83      -4.053   2.199 -17.703  1.00 81.87           H
ATOM   1036  CB  THR A  83      -3.184   1.210 -19.409  1.00 81.87           C
ATOM   1037  HB  THR A  83      -2.637   1.457 -20.319  1.00 81.87           H
ATOM   1038  OG1 THR A  83      -4.450   0.586 -19.602  1.00 81.87           O
ATOM   1039  HG1 THR A  83      -5.184   1.215 -19.343  1.00 81.87           H
ATOM   1040  CG2 THR A  83      -2.385   0.189 -18.596  1.00 81.87           C
ATOM   1041 1HG2 THR A  83      -2.962  -0.109 -17.720  1.00 81.87           H
ATOM   1042 2HG2 THR A  83      -1.444   0.635 -18.276  1.00 81.87           H
ATOM   1043 3HG2 THR A  83      -2.182  -0.687 -19.212  1.00 81.87           H
ATOM   1044  HN  THR A  83      -4.599   2.937 -20.320  1.00 81.87           H
ATOM   1045  N   ASP A  84      -1.675   3.952 -19.120  1.00 83.65           N
ATOM   1046  CA  ASP A  84      -0.426   4.651 -18.871  1.00 83.65           C
ATOM   1047  C   ASP A  84      -0.647   5.711 -17.790  1.00 83.65           C
ATOM   1048  O   ASP A  84       0.234   5.956 -16.967  1.00 83.65           O
ATOM   1049  HA  ASP A  84       0.277   3.879 -18.560  1.00 83.65           H
ATOM   1050  CB  ASP A  84       0.070   5.359 -20.134  1.00 83.65           C
ATOM   1051 1HB  ASP A  84      -0.641   6.133 -20.424  1.00 83.65           H
ATOM   1052 2HB  ASP A  84       1.017   5.857 -19.927  1.00 83.65           H
ATOM   1053  CG  ASP A  84       0.249   4.366 -21.284  1.00 83.65           C
ATOM   1054  OD1 ASP A  84       0.916   3.336 -21.046  1.00 83.65           O
ATOM   1055  OD2 ASP A  84      -0.285   4.660 -22.376  1.00 83.65           O
ATOM   1056  HN  ASP A  84      -2.036   4.048 -20.048  1.00 83.65           H
ATOM   1057  N   MET A  85      -1.828   6.312 -17.828  1.00 88.37           N
ATOM   1058  CA  MET A  85      -2.171   7.348 -16.869  1.00 88.37           C
ATOM   1059  C   MET A  85      -2.192   6.791 -15.444  1.00 88.37           C
ATOM   1060  O   MET A  85      -1.680   7.421 -14.520  1.00 88.37           O
ATOM   1061  HA  MET A  85      -1.389   8.102 -16.960  1.00 88.37           H
ATOM   1062  CB  MET A  85      -3.545   7.926 -17.211  1.00 88.37           C
ATOM   1063 1HB  MET A  85      -3.557   8.253 -18.251  1.00 88.37           H
ATOM   1064 2HB  MET A  85      -4.305   7.150 -17.113  1.00 88.37           H
ATOM   1065  CG  MET A  85      -3.889   9.103 -16.296  1.00 88.37           C
ATOM   1066 1HG  MET A  85      -4.890   9.470 -16.523  1.00 88.37           H
ATOM   1067 2HG  MET A  85      -3.897   8.776 -15.257  1.00 88.37           H
ATOM   1068  SD  MET A  85      -2.696  10.413 -16.513  1.00 88.37           S
ATOM   1069  CE  MET A  85      -3.124  10.953 -18.160  1.00 88.37           C
ATOM   1070 1HE  MET A  85      -3.003  10.124 -18.857  1.00 88.37           H
ATOM   1071 2HE  MET A  85      -4.160  11.291 -18.173  1.00 88.37           H
ATOM   1072 3HE  MET A  85      -2.470  11.774 -18.454  1.00 88.37           H
ATOM   1073  HN  MET A  85      -2.541   6.101 -18.496  1.00 88.37           H
ATOM   1074  N   PHE A  86      -2.789   5.615 -15.311  1.00 88.91           N
ATOM   1075  CA  PHE A  86      -2.898   4.974 -14.012  1.00 88.91           C
ATOM   1076  C   PHE A  86      -1.532   4.485 -13.526  1.00 88.91           C
ATOM   1077  O   PHE A  86      -1.226   4.567 -12.337  1.00 88.91           O
ATOM   1078  HA  PHE A  86      -3.284   5.718 -13.315  1.00 88.91           H
ATOM   1079  CB  PHE A  86      -3.826   3.770 -14.183  1.00 88.91           C
ATOM   1080 1HB  PHE A  86      -3.436   3.134 -14.978  1.00 88.91           H
ATOM   1081 2HB  PHE A  86      -3.811   3.179 -13.267  1.00 88.91           H
ATOM   1082  CG  PHE A  86      -5.273   4.142 -14.511  1.00 88.91           C
ATOM   1083  CD1 PHE A  86      -5.852   5.215 -13.909  1.00 88.91           C
ATOM   1084  HD1 PHE A  86      -5.285   5.811 -13.194  1.00 88.91           H
ATOM   1085  CD2 PHE A  86      -5.981   3.399 -15.403  1.00 88.91           C
ATOM   1086  HD2 PHE A  86      -5.517   2.538 -15.885  1.00 88.91           H
ATOM   1087  CE1 PHE A  86      -7.196   5.560 -14.213  1.00 88.91           C
ATOM   1088  HE1 PHE A  86      -7.660   6.421 -13.730  1.00 88.91           H
ATOM   1089  CE2 PHE A  86      -7.325   3.744 -15.707  1.00 88.91           C
ATOM   1090  HE2 PHE A  86      -7.892   3.148 -16.422  1.00 88.91           H
ATOM   1091  CZ  PHE A  86      -7.904   4.817 -15.105  1.00 88.91           C
ATOM   1092  HZ  PHE A  86      -8.935   5.082 -15.338  1.00 88.91           H
ATOM   1093  HN  PHE A  86      -3.193   5.104 -16.069  1.00 88.91           H
ATOM   1094  N   LEU A  87      -0.747   3.986 -14.470  1.00 86.91           N
ATOM   1095  CA  LEU A  87       0.582   3.491 -14.155  1.00 86.91           C
ATOM   1096  C   LEU A  87       1.437   4.642 -13.620  1.00 86.91           C
ATOM   1097  O   LEU A  87       2.254   4.448 -12.722  1.00 86.91           O
ATOM   1098  HA  LEU A  87       0.475   2.746 -13.366  1.00 86.91           H
ATOM   1099  CB  LEU A  87       1.192   2.784 -15.366  1.00 86.91           C
ATOM   1100 1HB  LEU A  87       1.139   3.459 -16.221  1.00 86.91           H
ATOM   1101 2HB  LEU A  87       2.249   2.608 -15.165  1.00 86.91           H
ATOM   1102  CG  LEU A  87       0.548   1.454 -15.762  1.00 86.91           C
ATOM   1103  HG  LEU A  87      -0.513   1.630 -15.944  1.00 86.91           H
ATOM   1104  CD1 LEU A  87       1.148   0.919 -17.063  1.00 86.91           C
ATOM   1105 1HD1 LEU A  87       0.981   1.640 -17.864  1.00 86.91           H
ATOM   1106 2HD1 LEU A  87       2.219   0.764 -16.932  1.00 86.91           H
ATOM   1107 3HD1 LEU A  87       0.672  -0.027 -17.321  1.00 86.91           H
ATOM   1108  CD2 LEU A  87       0.648   0.437 -14.623  1.00 86.91           C
ATOM   1109 1HD2 LEU A  87       1.697   0.260 -14.386  1.00 86.91           H
ATOM   1110 2HD2 LEU A  87       0.136   0.825 -13.743  1.00 86.91           H
ATOM   1111 3HD2 LEU A  87       0.182  -0.500 -14.931  1.00 86.91           H
ATOM   1112  HN  LEU A  87      -1.006   3.918 -15.434  1.00 86.91           H
ATOM   1113  N   LEU A  88       1.218   5.816 -14.194  1.00 90.37           N
ATOM   1114  CA  LEU A  88       1.927   7.007 -13.758  1.00 90.37           C
ATOM   1115  C   LEU A  88       1.581   7.295 -12.296  1.00 90.37           C
ATOM   1116  O   LEU A  88       2.471   7.458 -11.463  1.00 90.37           O
ATOM   1117  HA  LEU A  88       2.994   6.794 -13.824  1.00 90.37           H
ATOM   1118  CB  LEU A  88       1.640   8.177 -14.700  1.00 90.37           C
ATOM   1119 1HB  LEU A  88       2.065   7.944 -15.677  1.00 90.37           H
ATOM   1120 2HB  LEU A  88       0.561   8.255 -14.832  1.00 90.37           H
ATOM   1121  CG  LEU A  88       2.171   9.542 -14.256  1.00 90.37           C
ATOM   1122  HG  LEU A  88       1.860   9.710 -13.225  1.00 90.37           H
ATOM   1123  CD1 LEU A  88       3.701   9.568 -14.277  1.00 90.37           C
ATOM   1124 1HD1 LEU A  88       4.087   8.806 -13.601  1.00 90.37           H
ATOM   1125 2HD1 LEU A  88       4.054   9.368 -15.289  1.00 90.37           H
ATOM   1126 3HD1 LEU A  88       4.052  10.549 -13.958  1.00 90.37           H
ATOM   1127  CD2 LEU A  88       1.567  10.666 -15.100  1.00 90.37           C
ATOM   1128 1HD2 LEU A  88       1.826  10.514 -16.147  1.00 90.37           H
ATOM   1129 2HD2 LEU A  88       0.482  10.660 -14.989  1.00 90.37           H
ATOM   1130 3HD2 LEU A  88       1.961  11.625 -14.763  1.00 90.37           H
ATOM   1131  HN  LEU A  88       0.571   5.960 -14.943  1.00 90.37           H
ATOM   1132  N   ASN A  89       0.284   7.348 -12.028  1.00 93.13           N
ATOM   1133  CA  ASN A  89      -0.192   7.731 -10.710  1.00 93.13           C
ATOM   1134  C   ASN A  89       0.233   6.672  -9.691  1.00 93.13           C
ATOM   1135  O   ASN A  89       0.437   6.980  -8.518  1.00 93.13           O
ATOM   1136  HA  ASN A  89       0.259   8.703 -10.513  1.00 93.13           H
ATOM   1137  CB  ASN A  89      -1.719   7.827 -10.682  1.00 93.13           C
ATOM   1138 1HB  ASN A  89      -2.149   7.015 -11.268  1.00 93.13           H
ATOM   1139 2HB  ASN A  89      -2.076   7.707  -9.660  1.00 93.13           H
ATOM   1140  CG  ASN A  89      -2.194   9.171 -11.239  1.00 93.13           C
ATOM   1141  OD1 ASN A  89      -2.445  10.119 -10.513  1.00 93.13           O
ATOM   1142  ND2 ASN A  89      -2.302   9.200 -12.564  1.00 93.13           N
ATOM   1143 1HD2 ASN A  89      -2.080   8.386 -13.102  1.00 93.13           H
ATOM   1144 2HD2 ASN A  89      -2.605  10.035 -13.023  1.00 93.13           H
ATOM   1145  HN  ASN A  89      -0.433   7.136 -12.691  1.00 93.13           H
ATOM   1146  N   LEU A  90       0.354   5.445 -10.176  1.00 91.61           N
ATOM   1147  CA  LEU A  90       0.774   4.343  -9.328  1.00 91.61           C
ATOM   1148  C   LEU A  90       2.208   4.588  -8.853  1.00 91.61           C
ATOM   1149  O   LEU A  90       2.511   4.425  -7.673  1.00 91.61           O
ATOM   1150  HA  LEU A  90       0.119   4.332  -8.457  1.00 91.61           H
ATOM   1151  CB  LEU A  90       0.586   3.008 -10.051  1.00 91.61           C
ATOM   1152 1HB  LEU A  90      -0.336   3.058 -10.630  1.00 91.61           H
ATOM   1153 2HB  LEU A  90       1.403   2.885 -10.763  1.00 91.61           H
ATOM   1154  CG  LEU A  90       0.530   1.764  -9.161  1.00 91.61           C
ATOM   1155  HG  LEU A  90       1.275   1.875  -8.373  1.00 91.61           H
ATOM   1156  CD1 LEU A  90      -0.834   1.639  -8.480  1.00 91.61           C
ATOM   1157 1HD1 LEU A  90      -1.014   2.519  -7.863  1.00 91.61           H
ATOM   1158 2HD1 LEU A  90      -1.613   1.561  -9.239  1.00 91.61           H
ATOM   1159 3HD1 LEU A  90      -0.846   0.747  -7.854  1.00 91.61           H
ATOM   1160  CD2 LEU A  90       0.894   0.507  -9.953  1.00 91.61           C
ATOM   1161 1HD2 LEU A  90       0.190   0.379 -10.776  1.00 91.61           H
ATOM   1162 2HD2 LEU A  90       1.904   0.607 -10.351  1.00 91.61           H
ATOM   1163 3HD2 LEU A  90       0.846  -0.362  -9.297  1.00 91.61           H
ATOM   1164  HN  LEU A  90       0.170   5.199 -11.128  1.00 91.61           H
ATOM   1165  N   ALA A  91       3.052   4.977  -9.798  1.00 93.67           N
ATOM   1166  CA  ALA A  91       4.455   5.206  -9.500  1.00 93.67           C
ATOM   1167  C   ALA A  91       4.582   6.391  -8.540  1.00 93.67           C
ATOM   1168  O   ALA A  91       5.442   6.393  -7.661  1.00 93.67           O
ATOM   1169  HA  ALA A  91       4.841   4.311  -9.012  1.00 93.67           H
ATOM   1170  CB  ALA A  91       5.225   5.427 -10.804  1.00 93.67           C
ATOM   1171 1HB  ALA A  91       5.127   4.545 -11.437  1.00 93.67           H
ATOM   1172 2HB  ALA A  91       4.818   6.295 -11.323  1.00 93.67           H
ATOM   1173 3HB  ALA A  91       6.278   5.599 -10.579  1.00 93.67           H
ATOM   1174  HN  ALA A  91       2.791   5.135 -10.750  1.00 93.67           H
ATOM   1175  N   ILE A  92       3.711   7.369  -8.741  1.00 95.08           N
ATOM   1176  CA  ILE A  92       3.712   8.555  -7.901  1.00 95.08           C
ATOM   1177  C   ILE A  92       3.348   8.161  -6.469  1.00 95.08           C
ATOM   1178  O   ILE A  92       4.001   8.590  -5.518  1.00 95.08           O
ATOM   1179  HA  ILE A  92       4.726   8.956  -7.903  1.00 95.08           H
ATOM   1180  CB  ILE A  92       2.800   9.631  -8.494  1.00 95.08           C
ATOM   1181  HB  ILE A  92       1.841   9.172  -8.735  1.00 95.08           H
ATOM   1182  CG1 ILE A  92       3.378  10.183  -9.799  1.00 95.08           C
ATOM   1183 1HG1 ILE A  92       4.264  10.781  -9.584  1.00 95.08           H
ATOM   1184 2HG1 ILE A  92       3.697   9.359 -10.436  1.00 95.08           H
ATOM   1185  CG2 ILE A  92       2.525  10.739  -7.475  1.00 95.08           C
ATOM   1186 1HG2 ILE A  92       2.039  10.313  -6.597  1.00 95.08           H
ATOM   1187 2HG2 ILE A  92       3.467  11.203  -7.180  1.00 95.08           H
ATOM   1188 3HG2 ILE A  92       1.875  11.491  -7.922  1.00 95.08           H
ATOM   1189  CD1 ILE A  92       2.346  11.037 -10.538  1.00 95.08           C
ATOM   1190 1HD1 ILE A  92       1.472  10.429 -10.772  1.00 95.08           H
ATOM   1191 2HD1 ILE A  92       2.048  11.874  -9.906  1.00 95.08           H
ATOM   1192 3HD1 ILE A  92       2.783  11.417 -11.461  1.00 95.08           H
ATOM   1193  HN  ILE A  92       3.016   7.360  -9.459  1.00 95.08           H
ATOM   1194  N   ALA A  93       2.307   7.349  -6.358  1.00 95.02           N
ATOM   1195  CA  ALA A  93       1.817   6.933  -5.055  1.00 95.02           C
ATOM   1196  C   ALA A  93       2.933   6.202  -4.306  1.00 95.02           C
ATOM   1197  O   ALA A  93       3.160   6.453  -3.123  1.00 95.02           O
ATOM   1198  HA  ALA A  93       1.546   7.831  -4.500  1.00 95.02           H
ATOM   1199  CB  ALA A  93       0.569   6.066  -5.232  1.00 95.02           C
ATOM   1200 1HB  ALA A  93      -0.203   6.642  -5.743  1.00 95.02           H
ATOM   1201 2HB  ALA A  93       0.818   5.186  -5.824  1.00 95.02           H
ATOM   1202 3HB  ALA A  93       0.202   5.754  -4.254  1.00 95.02           H
ATOM   1203  HN  ALA A  93       1.802   6.978  -7.138  1.00 95.02           H
ATOM   1204  N   ASP A  94       3.600   5.311  -5.025  1.00 93.91           N
ATOM   1205  CA  ASP A  94       4.660   4.513  -4.432  1.00 93.91           C
ATOM   1206  C   ASP A  94       5.767   5.440  -3.926  1.00 93.91           C
ATOM   1207  O   ASP A  94       6.269   5.266  -2.816  1.00 93.91           O
ATOM   1208  HA  ASP A  94       4.183   3.955  -3.626  1.00 93.91           H
ATOM   1209  CB  ASP A  94       5.274   3.561  -5.460  1.00 93.91           C
ATOM   1210 1HB  ASP A  94       5.402   4.080  -6.410  1.00 93.91           H
ATOM   1211 2HB  ASP A  94       6.265   3.253  -5.129  1.00 93.91           H
ATOM   1212  CG  ASP A  94       4.391   2.328  -5.662  1.00 93.91           C
ATOM   1213  OD1 ASP A  94       3.685   1.972  -4.694  1.00 93.91           O
ATOM   1214  OD2 ASP A  94       4.442   1.770  -6.779  1.00 93.91           O
ATOM   1215  HN  ASP A  94       3.427   5.131  -5.993  1.00 93.91           H
ATOM   1216  N   LEU A  95       6.116   6.405  -4.764  1.00 96.18           N
ATOM   1217  CA  LEU A  95       7.194   7.324  -4.440  1.00 96.18           C
ATOM   1218  C   LEU A  95       6.863   8.051  -3.134  1.00 96.18           C
ATOM   1219  O   LEU A  95       7.719   8.187  -2.261  1.00 96.18           O
ATOM   1220  HA  LEU A  95       8.095   6.730  -4.285  1.00 96.18           H
ATOM   1221  CB  LEU A  95       7.468   8.265  -5.615  1.00 96.18           C
ATOM   1222 1HB  LEU A  95       6.511   8.596  -6.020  1.00 96.18           H
ATOM   1223 2HB  LEU A  95       7.976   9.151  -5.235  1.00 96.18           H
ATOM   1224  CG  LEU A  95       8.301   7.684  -6.759  1.00 96.18           C
ATOM   1225  HG  LEU A  95       7.778   6.814  -7.155  1.00 96.18           H
ATOM   1226  CD1 LEU A  95       8.438   8.690  -7.903  1.00 96.18           C
ATOM   1227 1HD1 LEU A  95       7.449   8.943  -8.285  1.00 96.18           H
ATOM   1228 2HD1 LEU A  95       8.928   9.593  -7.537  1.00 96.18           H
ATOM   1229 3HD1 LEU A  95       9.035   8.252  -8.703  1.00 96.18           H
ATOM   1230  CD2 LEU A  95       9.663   7.201  -6.254  1.00 96.18           C
ATOM   1231 1HD2 LEU A  95      10.206   8.038  -5.816  1.00 96.18           H
ATOM   1232 2HD2 LEU A  95       9.517   6.427  -5.500  1.00 96.18           H
ATOM   1233 3HD2 LEU A  95      10.235   6.793  -7.088  1.00 96.18           H
ATOM   1234  HN  LEU A  95       5.677   6.564  -5.648  1.00 96.18           H
ATOM   1235  N   LEU A  96       5.620   8.499  -3.042  1.00 95.54           N
ATOM   1236  CA  LEU A  96       5.199   9.313  -1.915  1.00 95.54           C
ATOM   1237  C   LEU A  96       5.429   8.536  -0.617  1.00 95.54           C
ATOM   1238  O   LEU A  96       5.860   9.107   0.384  1.00 95.54           O
ATOM   1239  HA  LEU A  96       5.828  10.203  -1.901  1.00 95.54           H
ATOM   1240  CB  LEU A  96       3.755   9.783  -2.102  1.00 95.54           C
ATOM   1241 1HB  LEU A  96       3.151   8.926  -2.400  1.00 95.54           H
ATOM   1242 2HB  LEU A  96       3.376  10.120  -1.137  1.00 95.54           H
ATOM   1243  CG  LEU A  96       3.541  10.902  -3.123  1.00 95.54           C
ATOM   1244  HG  LEU A  96       3.861  10.540  -4.099  1.00 95.54           H
ATOM   1245  CD1 LEU A  96       2.059  11.263  -3.238  1.00 95.54           C
ATOM   1246 1HD1 LEU A  96       1.495  10.386  -3.558  1.00 95.54           H
ATOM   1247 2HD1 LEU A  96       1.689  11.598  -2.269  1.00 95.54           H
ATOM   1248 3HD1 LEU A  96       1.935  12.061  -3.970  1.00 95.54           H
ATOM   1249  CD2 LEU A  96       4.403  12.121  -2.788  1.00 95.54           C
ATOM   1250 1HD2 LEU A  96       4.136  12.494  -1.799  1.00 95.54           H
ATOM   1251 2HD2 LEU A  96       5.455  11.836  -2.798  1.00 95.54           H
ATOM   1252 3HD2 LEU A  96       4.231  12.902  -3.529  1.00 95.54           H
ATOM   1253  HN  LEU A  96       4.908   8.315  -3.720  1.00 95.54           H
ATOM   1254  N   PHE A  97       5.132   7.246  -0.676  1.00 95.30           N
ATOM   1255  CA  PHE A  97       5.290   6.388   0.486  1.00 95.30           C
ATOM   1256  C   PHE A  97       6.769   6.136   0.784  1.00 95.30           C
ATOM   1257  O   PHE A  97       7.205   6.259   1.928  1.00 95.30           O
ATOM   1258  HA  PHE A  97       4.833   6.901   1.332  1.00 95.30           H
ATOM   1259  CB  PHE A  97       4.615   5.056   0.153  1.00 95.30           C
ATOM   1260 1HB  PHE A  97       3.535   5.198   0.149  1.00 95.30           H
ATOM   1261 2HB  PHE A  97       4.901   4.758  -0.856  1.00 95.30           H
ATOM   1262  CG  PHE A  97       4.963   3.923   1.120  1.00 95.30           C
ATOM   1263  CD1 PHE A  97       5.577   2.800   0.660  1.00 95.30           C
ATOM   1264  HD1 PHE A  97       5.821   2.707  -0.398  1.00 95.30           H
ATOM   1265  CD2 PHE A  97       4.659   4.039   2.441  1.00 95.30           C
ATOM   1266  HD2 PHE A  97       4.167   4.939   2.810  1.00 95.30           H
ATOM   1267  CE1 PHE A  97       5.899   1.748   1.559  1.00 95.30           C
ATOM   1268  HE1 PHE A  97       6.391   0.848   1.190  1.00 95.30           H
ATOM   1269  CE2 PHE A  97       4.981   2.988   3.339  1.00 95.30           C
ATOM   1270  HE2 PHE A  97       4.737   3.080   4.397  1.00 95.30           H
ATOM   1271  CZ  PHE A  97       5.595   1.864   2.879  1.00 95.30           C
ATOM   1272  HZ  PHE A  97       5.843   1.057   3.568  1.00 95.30           H
ATOM   1273  HN  PHE A  97       4.790   6.788  -1.496  1.00 95.30           H
ATOM   1274  N   LEU A  98       7.501   5.788  -0.264  1.00 96.27           N
ATOM   1275  CA  LEU A  98       8.881   5.361  -0.106  1.00 96.27           C
ATOM   1276  C   LEU A  98       9.666   6.451   0.628  1.00 96.27           C
ATOM   1277  O   LEU A  98      10.553   6.151   1.426  1.00 96.27           O
ATOM   1278  HA  LEU A  98       8.876   4.464   0.513  1.00 96.27           H
ATOM   1279  CB  LEU A  98       9.481   4.976  -1.459  1.00 96.27           C
ATOM   1280 1HB  LEU A  98       9.292   5.787  -2.162  1.00 96.27           H
ATOM   1281 2HB  LEU A  98      10.563   4.898  -1.345  1.00 96.27           H
ATOM   1282  CG  LEU A  98       8.966   3.673  -2.075  1.00 96.27           C
ATOM   1283  HG  LEU A  98       7.882   3.649  -1.964  1.00 96.27           H
ATOM   1284  CD1 LEU A  98       9.269   3.618  -3.573  1.00 96.27           C
ATOM   1285 1HD1 LEU A  98       8.784   4.457  -4.073  1.00 96.27           H
ATOM   1286 2HD1 LEU A  98      10.346   3.676  -3.729  1.00 96.27           H
ATOM   1287 3HD1 LEU A  98       8.892   2.682  -3.986  1.00 96.27           H
ATOM   1288  CD2 LEU A  98       9.523   2.457  -1.332  1.00 96.27           C
ATOM   1289 1HD2 LEU A  98      10.612   2.464  -1.389  1.00 96.27           H
ATOM   1290 2HD2 LEU A  98       9.214   2.497  -0.288  1.00 96.27           H
ATOM   1291 3HD2 LEU A  98       9.141   1.545  -1.790  1.00 96.27           H
ATOM   1292  HN  LEU A  98       7.167   5.795  -1.207  1.00 96.27           H
ATOM   1293  N   VAL A  99       9.313   7.692   0.330  1.00 96.64           N
ATOM   1294  CA  VAL A  99      10.013   8.828   0.906  1.00 96.64           C
ATOM   1295  C   VAL A  99       9.854   8.803   2.427  1.00 96.64           C
ATOM   1296  O   VAL A  99      10.610   9.455   3.145  1.00 96.64           O
ATOM   1297  HA  VAL A  99      11.070   8.720   0.662  1.00 96.64           H
ATOM   1298  CB  VAL A  99       9.511  10.128   0.273  1.00 96.64           C
ATOM   1299  HB  VAL A  99       8.421  10.119   0.310  1.00 96.64           H
ATOM   1300  CG1 VAL A  99       9.998  11.345   1.062  1.00 96.64           C
ATOM   1301 1HG1 VAL A  99       9.626  11.287   2.085  1.00 96.64           H
ATOM   1302 2HG1 VAL A  99      11.087  11.359   1.072  1.00 96.64           H
ATOM   1303 3HG1 VAL A  99       9.626  12.255   0.591  1.00 96.64           H
ATOM   1304  CG2 VAL A  99       9.931  10.221  -1.195  1.00 96.64           C
ATOM   1305 1HG2 VAL A  99      11.019  10.197  -1.264  1.00 96.64           H
ATOM   1306 2HG2 VAL A  99       9.513   9.380  -1.747  1.00 96.64           H
ATOM   1307 3HG2 VAL A  99       9.561  11.154  -1.620  1.00 96.64           H
ATOM   1308  HN  VAL A  99       8.564   7.927  -0.290  1.00 96.64           H
ATOM   1309  N   THR A 100       8.865   8.043   2.874  1.00 95.87           N
ATOM   1310  CA  THR A 100       8.555   7.975   4.292  1.00 95.87           C
ATOM   1311  C   THR A 100       9.394   6.890   4.970  1.00 95.87           C
ATOM   1312  O   THR A 100       9.519   6.871   6.194  1.00 95.87           O
ATOM   1313  HA  THR A 100       8.831   8.925   4.750  1.00 95.87           H
ATOM   1314  CB  THR A 100       7.048   7.756   4.437  1.00 95.87           C
ATOM   1315  HB  THR A 100       6.719   7.969   5.454  1.00 95.87           H
ATOM   1316  OG1 THR A 100       6.847   6.417   3.994  1.00 95.87           O
ATOM   1317  HG1 THR A 100       6.788   6.392   2.996  1.00 95.87           H
ATOM   1318  CG2 THR A 100       6.236   8.600   3.452  1.00 95.87           C
ATOM   1319 1HG2 THR A 100       6.517   8.338   2.431  1.00 95.87           H
ATOM   1320 2HG2 THR A 100       6.440   9.657   3.624  1.00 95.87           H
ATOM   1321 3HG2 THR A 100       5.173   8.407   3.597  1.00 95.87           H
ATOM   1322  HN  THR A 100       8.282   7.481   2.287  1.00 95.87           H
ATOM   1323  N   LEU A 101       9.948   6.013   4.145  1.00 95.64           N
ATOM   1324  CA  LEU A 101      10.637   4.839   4.654  1.00 95.64           C
ATOM   1325  C   LEU A 101      11.864   5.280   5.454  1.00 95.64           C
ATOM   1326  O   LEU A 101      12.152   4.724   6.512  1.00 95.64           O
ATOM   1327  HA  LEU A 101       9.952   4.325   5.327  1.00 95.64           H
ATOM   1328  CB  LEU A 101      10.962   3.873   3.513  1.00 95.64           C
ATOM   1329 1HB  LEU A 101      11.467   4.430   2.724  1.00 95.64           H
ATOM   1330 2HB  LEU A 101      11.670   3.131   3.882  1.00 95.64           H
ATOM   1331  CG  LEU A 101       9.770   3.138   2.897  1.00 95.64           C
ATOM   1332  HG  LEU A 101       9.134   3.872   2.403  1.00 95.64           H
ATOM   1333  CD1 LEU A 101      10.230   2.146   1.827  1.00 95.64           C
ATOM   1334 1HD1 LEU A 101      10.756   2.682   1.037  1.00 95.64           H
ATOM   1335 2HD1 LEU A 101      10.900   1.412   2.275  1.00 95.64           H
ATOM   1336 3HD1 LEU A 101       9.363   1.637   1.406  1.00 95.64           H
ATOM   1337  CD2 LEU A 101       8.924   2.462   3.978  1.00 95.64           C
ATOM   1338 1HD2 LEU A 101       9.536   1.742   4.521  1.00 95.64           H
ATOM   1339 2HD2 LEU A 101       8.550   3.216   4.671  1.00 95.64           H
ATOM   1340 3HD2 LEU A 101       8.084   1.947   3.513  1.00 95.64           H
ATOM   1341  HN  LEU A 101       9.932   6.095   3.149  1.00 95.64           H
ATOM   1342  N   PRO A 102      12.606   6.284   4.966  1.00 95.69           N
ATOM   1343  CA  PRO A 102      13.798   6.755   5.676  1.00 95.69           C
ATOM   1344  C   PRO A 102      13.505   7.104   7.126  1.00 95.69           C
ATOM   1345  O   PRO A 102      14.297   6.794   8.015  1.00 95.69           O
ATOM   1346  HA  PRO A 102      14.546   5.963   5.719  1.00 95.69           H
ATOM   1347  CB  PRO A 102      14.236   7.982   4.874  1.00 95.69           C
ATOM   1348 1HB  PRO A 102      13.799   8.898   5.270  1.00 95.69           H
ATOM   1349 2HB  PRO A 102      15.318   8.111   4.896  1.00 95.69           H
ATOM   1350  CG  PRO A 102      13.734   7.682   3.466  1.00 95.69           C
ATOM   1351 1HG  PRO A 102      13.651   8.586   2.865  1.00 95.69           H
ATOM   1352 2HG  PRO A 102      14.410   7.017   2.929  1.00 95.69           H
ATOM   1353  CD  PRO A 102      12.381   7.037   3.719  1.00 95.69           C
ATOM   1354 1HD  PRO A 102      11.594   7.782   3.839  1.00 95.69           H
ATOM   1355 2HD  PRO A 102      12.080   6.390   2.896  1.00 95.69           H
ATOM   1356  N   PHE A 103      12.365   7.748   7.328  1.00 94.89           N
ATOM   1357  CA  PHE A 103      11.985   8.200   8.655  1.00 94.89           C
ATOM   1358  C   PHE A 103      11.661   7.014   9.567  1.00 94.89           C
ATOM   1359  O   PHE A 103      12.004   7.023  10.748  1.00 94.89           O
ATOM   1360  HA  PHE A 103      12.833   8.749   9.065  1.00 94.89           H
ATOM   1361  CB  PHE A 103      10.731   9.061   8.493  1.00 94.89           C
ATOM   1362 1HB  PHE A 103       9.967   8.478   7.979  1.00 94.89           H
ATOM   1363 2HB  PHE A 103      10.338   9.302   9.481  1.00 94.89           H
ATOM   1364  CG  PHE A 103      10.965  10.362   7.722  1.00 94.89           C
ATOM   1365  CD1 PHE A 103      11.337  11.489   8.386  1.00 94.89           C
ATOM   1366  HD1 PHE A 103      11.469  11.465   9.468  1.00 94.89           H
ATOM   1367  CD2 PHE A 103      10.800  10.391   6.372  1.00 94.89           C
ATOM   1368  HD2 PHE A 103      10.502   9.488   5.840  1.00 94.89           H
ATOM   1369  CE1 PHE A 103      11.554  12.696   7.670  1.00 94.89           C
ATOM   1370  HE1 PHE A 103      11.852  13.599   8.203  1.00 94.89           H
ATOM   1371  CE2 PHE A 103      11.017  11.598   5.656  1.00 94.89           C
ATOM   1372  HE2 PHE A 103      10.885  11.621   4.575  1.00 94.89           H
ATOM   1373  CZ  PHE A 103      11.390  12.725   6.321  1.00 94.89           C
ATOM   1374  HZ  PHE A 103      11.556  13.651   5.771  1.00 94.89           H
ATOM   1375  HN  PHE A 103      11.707   7.960   6.605  1.00 94.89           H
ATOM   1376  N   TRP A 104      11.004   6.023   8.983  1.00 92.78           N
ATOM   1377  CA  TRP A 104      10.669   4.814   9.716  1.00 92.78           C
ATOM   1378  C   TRP A 104      11.975   4.142  10.144  1.00 92.78           C
ATOM   1379  O   TRP A 104      12.065   3.595  11.241  1.00 92.78           O
ATOM   1380  HA  TRP A 104      10.094   5.106  10.595  1.00 92.78           H
ATOM   1381  CB  TRP A 104       9.771   3.898   8.881  1.00 92.78           C
ATOM   1382 1HB  TRP A 104      10.131   3.893   7.852  1.00 92.78           H
ATOM   1383 2HB  TRP A 104       9.861   2.878   9.256  1.00 92.78           H
ATOM   1384  CG  TRP A 104       8.295   4.300   8.887  1.00 92.78           C
ATOM   1385  CD1 TRP A 104       7.541   4.688   7.849  1.00 92.78           C
ATOM   1386  HD1 TRP A 104       7.903   4.769   6.825  1.00 92.78           H
ATOM   1387  CD2 TRP A 104       7.419   4.337  10.033  1.00 92.78           C
ATOM   1388  NE1 TRP A 104       6.248   4.972   8.241  1.00 92.78           N
ATOM   1389  HE1 TRP A 104       5.504   5.279   7.648  1.00 92.78           H
ATOM   1390  CE2 TRP A 104       6.172   4.752   9.611  1.00 92.78           C
ATOM   1391  CE3 TRP A 104       7.671   4.031  11.382  1.00 92.78           C
ATOM   1392  HE3 TRP A 104       8.647   3.702  11.740  1.00 92.78           H
ATOM   1393  CZ2 TRP A 104       5.080   4.898  10.475  1.00 92.78           C
ATOM   1394  HZ2 TRP A 104       4.104   5.227  10.117  1.00 92.78           H
ATOM   1395  CZ3 TRP A 104       6.569   4.182  12.233  1.00 92.78           C
ATOM   1396  HZ3 TRP A 104       6.711   3.958  13.290  1.00 92.78           H
ATOM   1397  CH2 TRP A 104       5.308   4.598  11.823  1.00 92.78           C
ATOM   1398  HH2 TRP A 104       4.500   4.691  12.549  1.00 92.78           H
ATOM   1399  HN  TRP A 104      10.704   6.036   8.029  1.00 92.78           H
ATOM   1400  N   ALA A 105      12.955   4.206   9.254  1.00 94.47           N
ATOM   1401  CA  ALA A 105      14.228   3.548   9.495  1.00 94.47           C
ATOM   1402  C   ALA A 105      14.895   4.171  10.722  1.00 94.47           C
ATOM   1403  O   ALA A 105      15.373   3.458  11.603  1.00 94.47           O
ATOM   1404  HA  ALA A 105      14.025   2.496   9.697  1.00 94.47           H
ATOM   1405  CB  ALA A 105      15.100   3.650   8.242  1.00 94.47           C
ATOM   1406 1HB  ALA A 105      14.594   3.167   7.406  1.00 94.47           H
ATOM   1407 2HB  ALA A 105      15.273   4.700   8.004  1.00 94.47           H
ATOM   1408 3HB  ALA A 105      16.055   3.157   8.423  1.00 94.47           H
ATOM   1409  HN  ALA A 105      12.890   4.695   8.384  1.00 94.47           H
ATOM   1410  N   ILE A 106      14.907   5.496  10.742  1.00 94.08           N
ATOM   1411  CA  ILE A 106      15.541   6.223  11.828  1.00 94.08           C
ATOM   1412  C   ILE A 106      14.811   5.917  13.136  1.00 94.08           C
ATOM   1413  O   ILE A 106      15.443   5.687  14.166  1.00 94.08           O
ATOM   1414  HA  ILE A 106      16.565   5.859  11.911  1.00 94.08           H
ATOM   1415  CB  ILE A 106      15.617   7.716  11.500  1.00 94.08           C
ATOM   1416  HB  ILE A 106      14.637   8.040  11.152  1.00 94.08           H
ATOM   1417  CG1 ILE A 106      16.609   7.979  10.366  1.00 94.08           C
ATOM   1418 1HG1 ILE A 106      17.629   7.867  10.736  1.00 94.08           H
ATOM   1419 2HG1 ILE A 106      16.472   7.237   9.579  1.00 94.08           H
ATOM   1420  CG2 ILE A 106      15.946   8.535  12.750  1.00 94.08           C
ATOM   1421 1HG2 ILE A 106      15.170   8.381  13.500  1.00 94.08           H
ATOM   1422 2HG2 ILE A 106      16.908   8.216  13.151  1.00 94.08           H
ATOM   1423 3HG2 ILE A 106      15.994   9.592  12.489  1.00 94.08           H
ATOM   1424  CD1 ILE A 106      16.422   9.383   9.788  1.00 94.08           C
ATOM   1425 1HD1 ILE A 106      15.410   9.483   9.397  1.00 94.08           H
ATOM   1426 2HD1 ILE A 106      16.584  10.123  10.572  1.00 94.08           H
ATOM   1427 3HD1 ILE A 106      17.140   9.544   8.983  1.00 94.08           H
ATOM   1428  HN  ILE A 106      14.493   6.069  10.034  1.00 94.08           H
ATOM   1429  N   ALA A 107      13.488   5.924  13.054  1.00 92.69           N
ATOM   1430  CA  ALA A 107      12.664   5.743  14.237  1.00 92.69           C
ATOM   1431  C   ALA A 107      12.898   4.342  14.807  1.00 92.69           C
ATOM   1432  O   ALA A 107      12.842   4.145  16.020  1.00 92.69           O
ATOM   1433  HA  ALA A 107      12.975   6.483  14.975  1.00 92.69           H
ATOM   1434  CB  ALA A 107      11.197   5.990  13.880  1.00 92.69           C
ATOM   1435 1HB  ALA A 107      11.080   7.007  13.508  1.00 92.69           H
ATOM   1436 2HB  ALA A 107      10.887   5.283  13.109  1.00 92.69           H
ATOM   1437 3HB  ALA A 107      10.579   5.854  14.767  1.00 92.69           H
ATOM   1438  HN  ALA A 107      12.982   6.050  12.201  1.00 92.69           H
ATOM   1439  N   ALA A 108      13.154   3.406  13.905  1.00 91.91           N
ATOM   1440  CA  ALA A 108      13.364   2.024  14.300  1.00 91.91           C
ATOM   1441  C   ALA A 108      14.770   1.873  14.883  1.00 91.91           C
ATOM   1442  O   ALA A 108      14.991   1.057  15.777  1.00 91.91           O
ATOM   1443  HA  ALA A 108      12.632   1.784  15.071  1.00 91.91           H
ATOM   1444  CB  ALA A 108      13.130   1.108  13.097  1.00 91.91           C
ATOM   1445 1HB  ALA A 108      12.108   1.232  12.739  1.00 91.91           H
ATOM   1446 2HB  ALA A 108      13.828   1.368  12.301  1.00 91.91           H
ATOM   1447 3HB  ALA A 108      13.288   0.071  13.393  1.00 91.91           H
ATOM   1448  HN  ALA A 108      13.219   3.580  12.922  1.00 91.91           H
ATOM   1449  N   ALA A 109      15.685   2.672  14.353  1.00 91.81           N
ATOM   1450  CA  ALA A 109      17.085   2.555  14.723  1.00 91.81           C
ATOM   1451  C   ALA A 109      17.267   3.023  16.168  1.00 91.81           C
ATOM   1452  O   ALA A 109      18.112   2.498  16.893  1.00 91.81           O
ATOM   1453  HA  ALA A 109      17.360   1.502  14.654  1.00 91.81           H
ATOM   1454  CB  ALA A 109      17.942   3.354  13.739  1.00 91.81           C
ATOM   1455 1HB  ALA A 109      17.799   2.963  12.732  1.00 91.81           H
ATOM   1456 2HB  ALA A 109      17.645   4.402  13.767  1.00 91.81           H
ATOM   1457 3HB  ALA A 109      18.992   3.266  14.017  1.00 91.81           H
ATOM   1458  HN  ALA A 109      15.483   3.387  13.684  1.00 91.81           H
ATOM   1459  N   ASP A 110      16.461   4.005  16.545  1.00 87.96           N
ATOM   1460  CA  ASP A 110      16.602   4.631  17.848  1.00 87.96           C
ATOM   1461  C   ASP A 110      15.220   5.022  18.373  1.00 87.96           C
ATOM   1462  O   ASP A 110      14.539   4.214  19.002  1.00 87.96           O
ATOM   1463  HA  ASP A 110      17.090   3.883  18.474  1.00 87.96           H
ATOM   1464  CB  ASP A 110      17.452   5.900  17.760  1.00 87.96           C
ATOM   1465 1HB  ASP A 110      18.428   5.661  17.338  1.00 87.96           H
ATOM   1466 2HB  ASP A 110      16.979   6.613  17.085  1.00 87.96           H
ATOM   1467  CG  ASP A 110      17.630   6.537  19.140  1.00 87.96           C
ATOM   1468  OD1 ASP A 110      17.285   5.855  20.129  1.00 87.96           O
ATOM   1469  OD2 ASP A 110      18.107   7.692  19.175  1.00 87.96           O
ATOM   1470  HN  ASP A 110      15.724   4.372  15.977  1.00 87.96           H
ATOM   1471  N   GLN A 111      14.846   6.263  18.096  1.00 88.42           N
ATOM   1472  CA  GLN A 111      13.561   6.774  18.539  1.00 88.42           C
ATOM   1473  C   GLN A 111      13.058   7.853  17.578  1.00 88.42           C
ATOM   1474  O   GLN A 111      13.795   8.298  16.699  1.00 88.42           O
ATOM   1475  HA  GLN A 111      12.886   5.918  18.519  1.00 88.42           H
ATOM   1476  CB  GLN A 111      13.647   7.311  19.969  1.00 88.42           C
ATOM   1477 1HB  GLN A 111      12.663   7.646  20.296  1.00 88.42           H
ATOM   1478 2HB  GLN A 111      13.952   6.511  20.644  1.00 88.42           H
ATOM   1479  CG  GLN A 111      14.642   8.470  20.061  1.00 88.42           C
ATOM   1480 1HG  GLN A 111      15.628   8.134  19.739  1.00 88.42           H
ATOM   1481 2HG  GLN A 111      14.340   9.268  19.382  1.00 88.42           H
ATOM   1482  CD  GLN A 111      14.723   9.012  21.489  1.00 88.42           C
ATOM   1483  OE1 GLN A 111      13.725   9.214  22.162  1.00 88.42           O
ATOM   1484  NE2 GLN A 111      15.963   9.236  21.913  1.00 88.42           N
ATOM   1485 1HE2 GLN A 111      16.739   9.049  21.311  1.00 88.42           H
ATOM   1486 2HE2 GLN A 111      16.120   9.591  22.835  1.00 88.42           H
ATOM   1487  HN  GLN A 111      15.405   6.913  17.580  1.00 88.42           H
ATOM   1488  N   TRP A 112      11.808   8.243  17.777  1.00 91.10           N
ATOM   1489  CA  TRP A 112      11.200   9.263  16.941  1.00 91.10           C
ATOM   1490  C   TRP A 112      11.786  10.618  17.345  1.00 91.10           C
ATOM   1491  O   TRP A 112      11.461  11.146  18.407  1.00 91.10           O
ATOM   1492  HA  TRP A 112      11.455   9.041  15.905  1.00 91.10           H
ATOM   1493  CB  TRP A 112       9.674   9.218  17.042  1.00 91.10           C
ATOM   1494 1HB  TRP A 112       9.339   8.193  16.881  1.00 91.10           H
ATOM   1495 2HB  TRP A 112       9.379   9.494  18.055  1.00 91.10           H
ATOM   1496  CG  TRP A 112       8.956  10.135  16.050  1.00 91.10           C
ATOM   1497  CD1 TRP A 112       8.525  11.388  16.247  1.00 91.10           C
ATOM   1498  HD1 TRP A 112       8.637  11.935  17.183  1.00 91.10           H
ATOM   1499  CD2 TRP A 112       8.602   9.817  14.687  1.00 91.10           C
ATOM   1500  NE1 TRP A 112       7.921  11.899  15.117  1.00 91.10           N
ATOM   1501  HE1 TRP A 112       7.522  12.811  15.020  1.00 91.10           H
ATOM   1502  CE2 TRP A 112       7.969  10.914  14.138  1.00 91.10           C
ATOM   1503  CE3 TRP A 112       8.809   8.642  13.943  1.00 91.10           C
ATOM   1504  HE3 TRP A 112       9.306   7.763  14.354  1.00 91.10           H
ATOM   1505  CZ2 TRP A 112       7.492  10.944  12.822  1.00 91.10           C
ATOM   1506  HZ2 TRP A 112       6.995  11.823  12.411  1.00 91.10           H
ATOM   1507  CZ3 TRP A 112       8.326   8.688  12.630  1.00 91.10           C
ATOM   1508  HZ3 TRP A 112       8.461   7.803  12.009  1.00 91.10           H
ATOM   1509  CH2 TRP A 112       7.687   9.784  12.062  1.00 91.10           C
ATOM   1510  HH2 TRP A 112       7.340   9.741  11.030  1.00 91.10           H
ATOM   1511  HN  TRP A 112      11.215   7.875  18.493  1.00 91.10           H
ATOM   1512  N   LYS A 113      12.639  11.141  16.477  1.00 91.69           N
ATOM   1513  CA  LYS A 113      13.358  12.366  16.780  1.00 91.69           C
ATOM   1514  C   LYS A 113      12.646  13.547  16.118  1.00 91.69           C
ATOM   1515  O   LYS A 113      13.096  14.687  16.224  1.00 91.69           O
ATOM   1516  HA  LYS A 113      13.326  12.505  17.860  1.00 91.69           H
ATOM   1517  CB  LYS A 113      14.830  12.235  16.383  1.00 91.69           C
ATOM   1518 1HB  LYS A 113      14.905  11.966  15.330  1.00 91.69           H
ATOM   1519 2HB  LYS A 113      15.329  13.197  16.502  1.00 91.69           H
ATOM   1520  CG  LYS A 113      15.536  11.179  17.236  1.00 91.69           C
ATOM   1521 1HG  LYS A 113      15.504  11.473  18.285  1.00 91.69           H
ATOM   1522 2HG  LYS A 113      15.008  10.229  17.155  1.00 91.69           H
ATOM   1523  CD  LYS A 113      16.990  11.000  16.794  1.00 91.69           C
ATOM   1524 1HD  LYS A 113      17.022  10.720  15.741  1.00 91.69           H
ATOM   1525 2HD  LYS A 113      17.522  11.946  16.889  1.00 91.69           H
ATOM   1526  CE  LYS A 113      17.690   9.929  17.634  1.00 91.69           C
ATOM   1527 1HE  LYS A 113      17.724  10.241  18.677  1.00 91.69           H
ATOM   1528 2HE  LYS A 113      17.120   9.000  17.597  1.00 91.69           H
ATOM   1529  NZ  LYS A 113      19.063   9.695  17.135  1.00 91.69           N
ATOM   1530 1HZ  LYS A 113      19.480   8.923  17.642  1.00 91.69           H
ATOM   1531 2HZ  LYS A 113      19.031   9.472  16.146  1.00 91.69           H
ATOM   1532 3HZ  LYS A 113      19.620  10.531  17.274  1.00 91.69           H
ATOM   1533  HN  LYS A 113      12.841  10.742  15.582  1.00 91.69           H
ATOM   1534  N   PHE A 114      11.545  13.235  15.450  1.00 93.44           N
ATOM   1535  CA  PHE A 114      10.902  14.199  14.574  1.00 93.44           C
ATOM   1536  C   PHE A 114       9.663  14.803  15.240  1.00 93.44           C
ATOM   1537  O   PHE A 114       9.198  14.303  16.263  1.00 93.44           O
ATOM   1538  HA  PHE A 114      11.626  14.989  14.375  1.00 93.44           H
ATOM   1539  CB  PHE A 114      10.472  13.444  13.315  1.00 93.44           C
ATOM   1540 1HB  PHE A 114       9.662  12.761  13.572  1.00 93.44           H
ATOM   1541 2HB  PHE A 114      10.072  14.157  12.595  1.00 93.44           H
ATOM   1542  CG  PHE A 114      11.598  12.648  12.652  1.00 93.44           C
ATOM   1543  CD1 PHE A 114      12.552  13.294  11.928  1.00 93.44           C
ATOM   1544  HD1 PHE A 114      12.514  14.378  11.821  1.00 93.44           H
ATOM   1545  CD2 PHE A 114      11.646  11.296  12.786  1.00 93.44           C
ATOM   1546  HD2 PHE A 114      10.882  10.778  13.366  1.00 93.44           H
ATOM   1547  CE1 PHE A 114      13.597  12.556  11.313  1.00 93.44           C
ATOM   1548  HE1 PHE A 114      14.361  13.073  10.733  1.00 93.44           H
ATOM   1549  CE2 PHE A 114      12.691  10.558  12.171  1.00 93.44           C
ATOM   1550  HE2 PHE A 114      12.730   9.474  12.278  1.00 93.44           H
ATOM   1551  CZ  PHE A 114      13.645  11.203  11.447  1.00 93.44           C
ATOM   1552  HZ  PHE A 114      14.447  10.637  10.975  1.00 93.44           H
ATOM   1553  HN  PHE A 114      11.095  12.343  15.499  1.00 93.44           H
ATOM   1554  N   GLN A 115       9.165  15.870  14.632  1.00 93.97           N
ATOM   1555  CA  GLN A 115       8.012  16.569  15.174  1.00 93.97           C
ATOM   1556  C   GLN A 115       6.740  15.751  14.946  1.00 93.97           C
ATOM   1557  O   GLN A 115       6.727  14.830  14.131  1.00 93.97           O
ATOM   1558  HA  GLN A 115       8.206  16.663  16.242  1.00 93.97           H
ATOM   1559  CB  GLN A 115       7.883  17.967  14.564  1.00 93.97           C
ATOM   1560 1HB  GLN A 115       7.895  17.895  13.476  1.00 93.97           H
ATOM   1561 2HB  GLN A 115       6.924  18.402  14.844  1.00 93.97           H
ATOM   1562  CG  GLN A 115       9.019  18.877  15.033  1.00 93.97           C
ATOM   1563 1HG  GLN A 115       9.979  18.410  14.812  1.00 93.97           H
ATOM   1564 2HG  GLN A 115       8.988  19.817  14.482  1.00 93.97           H
ATOM   1565  CD  GLN A 115       8.915  19.156  16.534  1.00 93.97           C
ATOM   1566  OE1 GLN A 115       7.870  19.009  17.147  1.00 93.97           O
ATOM   1567  NE2 GLN A 115      10.052  19.564  17.089  1.00 93.97           N
ATOM   1568 1HE2 GLN A 115      10.874  19.664  16.528  1.00 93.97           H
ATOM   1569 2HE2 GLN A 115      10.085  19.772  18.066  1.00 93.97           H
ATOM   1570  HN  GLN A 115       9.535  16.256  13.787  1.00 93.97           H
ATOM   1571  N   THR A 116       5.700  16.117  15.680  1.00 94.14           N
ATOM   1572  CA  THR A 116       4.443  15.391  15.612  1.00 94.14           C
ATOM   1573  C   THR A 116       3.872  15.446  14.194  1.00 94.14           C
ATOM   1574  O   THR A 116       3.272  14.480  13.725  1.00 94.14           O
ATOM   1575  HA  THR A 116       4.638  14.343  15.838  1.00 94.14           H
ATOM   1576  CB  THR A 116       3.502  15.975  16.669  1.00 94.14           C
ATOM   1577  HB  THR A 116       3.167  16.972  16.383  1.00 94.14           H
ATOM   1578  OG1 THR A 116       4.250  15.900  17.879  1.00 94.14           O
ATOM   1579  HG1 THR A 116       3.841  16.494  18.571  1.00 94.14           H
ATOM   1580  CG2 THR A 116       2.286  15.083  16.926  1.00 94.14           C
ATOM   1581 1HG2 THR A 116       2.619  14.106  17.276  1.00 94.14           H
ATOM   1582 2HG2 THR A 116       1.720  14.964  16.002  1.00 94.14           H
ATOM   1583 3HG2 THR A 116       1.651  15.543  17.683  1.00 94.14           H
ATOM   1584  HN  THR A 116       5.706  16.892  16.312  1.00 94.14           H
ATOM   1585  N   PHE A 117       4.079  16.585  13.550  1.00 95.26           N
ATOM   1586  CA  PHE A 117       3.599  16.775  12.192  1.00 95.26           C
ATOM   1587  C   PHE A 117       4.090  15.652  11.275  1.00 95.26           C
ATOM   1588  O   PHE A 117       3.313  15.090  10.505  1.00 95.26           O
ATOM   1589  HA  PHE A 117       2.510  16.761  12.228  1.00 95.26           H
ATOM   1590  CB  PHE A 117       4.169  18.106  11.698  1.00 95.26           C
ATOM   1591 1HB  PHE A 117       3.770  18.911  12.315  1.00 95.26           H
ATOM   1592 2HB  PHE A 117       5.250  18.102  11.839  1.00 95.26           H
ATOM   1593  CG  PHE A 117       3.863  18.408  10.230  1.00 95.26           C
ATOM   1594  CD1 PHE A 117       4.834  18.264   9.289  1.00 95.26           C
ATOM   1595  HD1 PHE A 117       5.831  17.934   9.581  1.00 95.26           H
ATOM   1596  CD2 PHE A 117       2.619  18.820   9.865  1.00 95.26           C
ATOM   1597  HD2 PHE A 117       1.841  18.936  10.619  1.00 95.26           H
ATOM   1598  CE1 PHE A 117       4.550  18.544   7.926  1.00 95.26           C
ATOM   1599  HE1 PHE A 117       5.329  18.429   7.172  1.00 95.26           H
ATOM   1600  CE2 PHE A 117       2.335  19.100   8.502  1.00 95.26           C
ATOM   1601  HE2 PHE A 117       1.338  19.431   8.210  1.00 95.26           H
ATOM   1602  CZ  PHE A 117       3.306  18.956   7.562  1.00 95.26           C
ATOM   1603  HZ  PHE A 117       3.088  19.171   6.516  1.00 95.26           H
ATOM   1604  HN  PHE A 117       4.564  17.368  13.940  1.00 95.26           H
ATOM   1605  N   MET A 118       5.378  15.360  11.387  1.00 94.84           N
ATOM   1606  CA  MET A 118       5.990  14.341  10.552  1.00 94.84           C
ATOM   1607  C   MET A 118       5.387  12.964  10.837  1.00 94.84           C
ATOM   1608  O   MET A 118       5.248  12.144   9.931  1.00 94.84           O
ATOM   1609  HA  MET A 118       5.773  14.635   9.525  1.00 94.84           H
ATOM   1610  CB  MET A 118       7.497  14.304  10.813  1.00 94.84           C
ATOM   1611 1HB  MET A 118       7.895  15.318  10.815  1.00 94.84           H
ATOM   1612 2HB  MET A 118       7.688  13.885  11.801  1.00 94.84           H
ATOM   1613  CG  MET A 118       8.217  13.469   9.752  1.00 94.84           C
ATOM   1614 1HG  MET A 118       9.283  13.426   9.973  1.00 94.84           H
ATOM   1615 2HG  MET A 118       7.846  12.445   9.770  1.00 94.84           H
ATOM   1616  SD  MET A 118       7.958  14.182   8.136  1.00 94.84           S
ATOM   1617  CE  MET A 118       8.954  15.656   8.285  1.00 94.84           C
ATOM   1618 1HE  MET A 118       8.577  16.268   9.104  1.00 94.84           H
ATOM   1619 2HE  MET A 118       9.988  15.377   8.486  1.00 94.84           H
ATOM   1620 3HE  MET A 118       8.905  16.224   7.355  1.00 94.84           H
ATOM   1621  HN  MET A 118       5.998  15.805  12.034  1.00 94.84           H
ATOM   1622  N   CYS A 119       5.046  12.752  12.099  1.00 93.52           N
ATOM   1623  CA  CYS A 119       4.468  11.486  12.516  1.00 93.52           C
ATOM   1624  C   CYS A 119       3.136  11.302  11.786  1.00 93.52           C
ATOM   1625  O   CYS A 119       2.857  10.227  11.258  1.00 93.52           O
ATOM   1626  HA  CYS A 119       5.177  10.709  12.230  1.00 93.52           H
ATOM   1627  CB  CYS A 119       4.301  11.413  14.035  1.00 93.52           C
ATOM   1628 1HB  CYS A 119       5.279  11.417  14.518  1.00 93.52           H
ATOM   1629 2HB  CYS A 119       3.766  12.293  14.393  1.00 93.52           H
ATOM   1630  SG  CYS A 119       3.385   9.897  14.492  1.00 93.52           S
ATOM   1631  HN  CYS A 119       5.158  13.426  12.829  1.00 93.52           H
ATOM   1632  N   LYS A 120       2.349  12.368  11.780  1.00 94.62           N
ATOM   1633  CA  LYS A 120       1.053  12.338  11.124  1.00 94.62           C
ATOM   1634  C   LYS A 120       1.240  11.962   9.653  1.00 94.62           C
ATOM   1635  O   LYS A 120       0.598  11.036   9.159  1.00 94.62           O
ATOM   1636  HA  LYS A 120       0.461  11.560  11.607  1.00 94.62           H
ATOM   1637  CB  LYS A 120       0.316  13.663  11.332  1.00 94.62           C
ATOM   1638 1HB  LYS A 120       0.961  14.492  11.041  1.00 94.62           H
ATOM   1639 2HB  LYS A 120      -0.561  13.700  10.686  1.00 94.62           H
ATOM   1640  CG  LYS A 120      -0.111  13.829  12.792  1.00 94.62           C
ATOM   1641 1HG  LYS A 120      -0.787  13.022  13.071  1.00 94.62           H
ATOM   1642 2HG  LYS A 120       0.762  13.752  13.441  1.00 94.62           H
ATOM   1643  CD  LYS A 120      -0.799  15.178  13.011  1.00 94.62           C
ATOM   1644 1HD  LYS A 120      -0.093  15.986  12.820  1.00 94.62           H
ATOM   1645 2HD  LYS A 120      -1.616  15.293  12.299  1.00 94.62           H
ATOM   1646  CE  LYS A 120      -1.340  15.292  14.438  1.00 94.62           C
ATOM   1647 1HE  LYS A 120      -1.306  14.317  14.925  1.00 94.62           H
ATOM   1648 2HE  LYS A 120      -0.707  15.961  15.021  1.00 94.62           H
ATOM   1649  NZ  LYS A 120      -2.730  15.799  14.427  1.00 94.62           N
ATOM   1650 1HZ  LYS A 120      -3.074  15.864  15.378  1.00 94.62           H
ATOM   1651 2HZ  LYS A 120      -2.751  16.717  13.996  1.00 94.62           H
ATOM   1652 3HZ  LYS A 120      -3.317  15.164  13.897  1.00 94.62           H
ATOM   1653  HN  LYS A 120       2.584  13.239  12.211  1.00 94.62           H
ATOM   1654  N   VAL A 121       2.121  12.700   8.994  1.00 94.75           N
ATOM   1655  CA  VAL A 121       2.311  12.539   7.562  1.00 94.75           C
ATOM   1656  C   VAL A 121       2.753  11.103   7.270  1.00 94.75           C
ATOM   1657  O   VAL A 121       2.202  10.448   6.387  1.00 94.75           O
ATOM   1658  HA  VAL A 121       1.349  12.714   7.081  1.00 94.75           H
ATOM   1659  CB  VAL A 121       3.298  13.586   7.044  1.00 94.75           C
ATOM   1660  HB  VAL A 121       4.196  13.534   7.660  1.00 94.75           H
ATOM   1661  CG1 VAL A 121       3.703  13.290   5.598  1.00 94.75           C
ATOM   1662 1HG1 VAL A 121       4.175  12.309   5.546  1.00 94.75           H
ATOM   1663 2HG1 VAL A 121       2.817  13.301   4.964  1.00 94.75           H
ATOM   1664 3HG1 VAL A 121       4.405  14.050   5.255  1.00 94.75           H
ATOM   1665  CG2 VAL A 121       2.720  14.997   7.174  1.00 94.75           C
ATOM   1666 1HG2 VAL A 121       1.800  15.067   6.594  1.00 94.75           H
ATOM   1667 2HG2 VAL A 121       2.506  15.206   8.222  1.00 94.75           H
ATOM   1668 3HG2 VAL A 121       3.442  15.721   6.798  1.00 94.75           H
ATOM   1669  HN  VAL A 121       2.697  13.397   9.420  1.00 94.75           H
ATOM   1670  N   VAL A 122       3.745  10.658   8.028  1.00 93.24           N
ATOM   1671  CA  VAL A 122       4.415   9.405   7.723  1.00 93.24           C
ATOM   1672  C   VAL A 122       3.415   8.254   7.847  1.00 93.24           C
ATOM   1673  O   VAL A 122       3.418   7.334   7.031  1.00 93.24           O
ATOM   1674  HA  VAL A 122       4.761   9.460   6.690  1.00 93.24           H
ATOM   1675  CB  VAL A 122       5.640   9.234   8.624  1.00 93.24           C
ATOM   1676  HB  VAL A 122       5.336   9.454   9.647  1.00 93.24           H
ATOM   1677  CG1 VAL A 122       6.151   7.793   8.585  1.00 93.24           C
ATOM   1678 1HG1 VAL A 122       5.367   7.119   8.930  1.00 93.24           H
ATOM   1679 2HG1 VAL A 122       6.430   7.533   7.564  1.00 93.24           H
ATOM   1680 3HG1 VAL A 122       7.022   7.699   9.235  1.00 93.24           H
ATOM   1681  CG2 VAL A 122       6.745  10.219   8.239  1.00 93.24           C
ATOM   1682 1HG2 VAL A 122       7.045  10.044   7.206  1.00 93.24           H
ATOM   1683 2HG2 VAL A 122       6.375  11.239   8.342  1.00 93.24           H
ATOM   1684 3HG2 VAL A 122       7.604  10.076   8.896  1.00 93.24           H
ATOM   1685  HN  VAL A 122       4.090  11.136   8.835  1.00 93.24           H
ATOM   1686  N   ASN A 123       2.584   8.342   8.875  1.00 92.09           N
ATOM   1687  CA  ASN A 123       1.591   7.312   9.126  1.00 92.09           C
ATOM   1688  C   ASN A 123       0.546   7.335   8.009  1.00 92.09           C
ATOM   1689  O   ASN A 123       0.112   6.285   7.537  1.00 92.09           O
ATOM   1690  HA  ASN A 123       2.150   6.376   9.154  1.00 92.09           H
ATOM   1691  CB  ASN A 123       0.870   7.553  10.453  1.00 92.09           C
ATOM   1692 1HB  ASN A 123       0.746   8.623  10.615  1.00 92.09           H
ATOM   1693 2HB  ASN A 123      -0.129   7.119  10.412  1.00 92.09           H
ATOM   1694  CG  ASN A 123       1.649   6.942  11.620  1.00 92.09           C
ATOM   1695  OD1 ASN A 123       2.469   6.053  11.455  1.00 92.09           O
ATOM   1696  ND2 ASN A 123       1.349   7.466  12.805  1.00 92.09           N
ATOM   1697 1HD2 ASN A 123       0.666   8.193  12.871  1.00 92.09           H
ATOM   1698 2HD2 ASN A 123       1.805   7.132  13.629  1.00 92.09           H
ATOM   1699  HN  ASN A 123       2.583   9.099   9.529  1.00 92.09           H
ATOM   1700  N   SER A 124       0.171   8.544   7.617  1.00 93.46           N
ATOM   1701  CA  SER A 124      -0.924   8.721   6.679  1.00 93.46           C
ATOM   1702  C   SER A 124      -0.484   8.301   5.276  1.00 93.46           C
ATOM   1703  O   SER A 124      -1.278   7.758   4.509  1.00 93.46           O
ATOM   1704  HA  SER A 124      -1.722   8.072   7.041  1.00 93.46           H
ATOM   1705  CB  SER A 124      -1.413  10.171   6.671  1.00 93.46           C
ATOM   1706 1HB  SER A 124      -0.581  10.832   6.429  1.00 93.46           H
ATOM   1707 2HB  SER A 124      -2.159  10.297   5.887  1.00 93.46           H
ATOM   1708  OG  SER A 124      -1.973  10.553   7.924  1.00 93.46           O
ATOM   1709  HG  SER A 124      -1.252  10.876   8.537  1.00 93.46           H
ATOM   1710  HN  SER A 124       0.601   9.391   7.930  1.00 93.46           H
ATOM   1711  N   MET A 125       0.780   8.568   4.981  1.00 93.32           N
ATOM   1712  CA  MET A 125       1.280   8.420   3.625  1.00 93.32           C
ATOM   1713  C   MET A 125       1.184   6.965   3.162  1.00 93.32           C
ATOM   1714  O   MET A 125       0.869   6.698   2.003  1.00 93.32           O
ATOM   1715  HA  MET A 125       0.640   9.048   3.006  1.00 93.32           H
ATOM   1716  CB  MET A 125       2.738   8.880   3.565  1.00 93.32           C
ATOM   1717 1HB  MET A 125       3.266   8.543   4.457  1.00 93.32           H
ATOM   1718 2HB  MET A 125       3.233   8.422   2.709  1.00 93.32           H
ATOM   1719  CG  MET A 125       2.827  10.404   3.459  1.00 93.32           C
ATOM   1720 1HG  MET A 125       2.299  10.867   4.292  1.00 93.32           H
ATOM   1721 2HG  MET A 125       3.868  10.721   3.526  1.00 93.32           H
ATOM   1722  SD  MET A 125       2.123  10.950   1.912  1.00 93.32           S
ATOM   1723  CE  MET A 125       1.605  12.595   2.371  1.00 93.32           C
ATOM   1724 1HE  MET A 125       0.887  12.535   3.189  1.00 93.32           H
ATOM   1725 2HE  MET A 125       2.473  13.173   2.692  1.00 93.32           H
ATOM   1726 3HE  MET A 125       1.141  13.083   1.514  1.00 93.32           H
ATOM   1727  HN  MET A 125       1.455   8.880   5.649  1.00 93.32           H
ATOM   1728  N   TYR A 126       1.462   6.062   4.091  1.00 86.37           N
ATOM   1729  CA  TYR A 126       1.386   4.640   3.799  1.00 86.37           C
ATOM   1730  C   TYR A 126      -0.039   4.235   3.418  1.00 86.37           C
ATOM   1731  O   TYR A 126      -0.243   3.514   2.442  1.00 86.37           O
ATOM   1732  HA  TYR A 126       2.051   4.432   2.962  1.00 86.37           H
ATOM   1733  CB  TYR A 126       1.779   3.923   5.092  1.00 86.37           C
ATOM   1734 1HB  TYR A 126       2.839   4.090   5.281  1.00 86.37           H
ATOM   1735 2HB  TYR A 126       1.233   4.370   5.924  1.00 86.37           H
ATOM   1736  CG  TYR A 126       1.509   2.417   5.075  1.00 86.37           C
ATOM   1737  CD1 TYR A 126       0.688   1.852   6.030  1.00 86.37           C
ATOM   1738  HD1 TYR A 126       0.232   2.479   6.796  1.00 86.37           H
ATOM   1739  CD2 TYR A 126       2.087   1.624   4.105  1.00 86.37           C
ATOM   1740  HD2 TYR A 126       2.735   2.070   3.351  1.00 86.37           H
ATOM   1741  CE1 TYR A 126       0.435   0.435   6.013  1.00 86.37           C
ATOM   1742  HE1 TYR A 126      -0.212  -0.025   6.762  1.00 86.37           H
ATOM   1743  CE2 TYR A 126       1.833   0.206   4.088  1.00 86.37           C
ATOM   1744  HE2 TYR A 126       2.283  -0.432   3.328  1.00 86.37           H
ATOM   1745  CZ  TYR A 126       1.020  -0.318   5.044  1.00 86.37           C
ATOM   1746  OH  TYR A 126       0.780  -1.657   5.028  1.00 86.37           O
ATOM   1747  HH  TYR A 126       1.266  -2.082   4.264  1.00 86.37           H
ATOM   1748  HN  TYR A 126       1.735   6.287   5.026  1.00 86.37           H
ATOM   1749  N   LYS A 127      -0.989   4.715   4.207  1.00 87.06           N
ATOM   1750  CA  LYS A 127      -2.382   4.359   4.004  1.00 87.06           C
ATOM   1751  C   LYS A 127      -2.868   4.951   2.680  1.00 87.06           C
ATOM   1752  O   LYS A 127      -3.655   4.329   1.969  1.00 87.06           O
ATOM   1753  HA  LYS A 127      -2.435   3.272   3.936  1.00 87.06           H
ATOM   1754  CB  LYS A 127      -3.224   4.779   5.211  1.00 87.06           C
ATOM   1755 1HB  LYS A 127      -3.024   5.822   5.454  1.00 87.06           H
ATOM   1756 2HB  LYS A 127      -4.283   4.708   4.963  1.00 87.06           H
ATOM   1757  CG  LYS A 127      -2.919   3.899   6.425  1.00 87.06           C
ATOM   1758 1HG  LYS A 127      -1.854   3.946   6.654  1.00 87.06           H
ATOM   1759 2HG  LYS A 127      -3.450   4.281   7.297  1.00 87.06           H
ATOM   1760  CD  LYS A 127      -3.328   2.447   6.167  1.00 87.06           C
ATOM   1761 1HD  LYS A 127      -4.379   2.407   5.884  1.00 87.06           H
ATOM   1762 2HD  LYS A 127      -2.756   2.048   5.329  1.00 87.06           H
ATOM   1763  CE  LYS A 127      -3.095   1.583   7.408  1.00 87.06           C
ATOM   1764 1HE  LYS A 127      -2.057   1.672   7.730  1.00 87.06           H
ATOM   1765 2HE  LYS A 127      -3.715   1.941   8.229  1.00 87.06           H
ATOM   1766  NZ  LYS A 127      -3.412   0.167   7.120  1.00 87.06           N
ATOM   1767 1HZ  LYS A 127      -3.277  -0.387   7.959  1.00 87.06           H
ATOM   1768 2HZ  LYS A 127      -4.377   0.091   6.817  1.00 87.06           H
ATOM   1769 3HZ  LYS A 127      -2.800  -0.175   6.387  1.00 87.06           H
ATOM   1770  HN  LYS A 127      -0.818   5.336   4.973  1.00 87.06           H
ATOM   1771  N   MET A 128      -2.378   6.147   2.388  1.00 91.89           N
ATOM   1772  CA  MET A 128      -2.731   6.819   1.149  1.00 91.89           C
ATOM   1773  C   MET A 128      -2.243   6.023  -0.064  1.00 91.89           C
ATOM   1774  O   MET A 128      -2.987   5.831  -1.024  1.00 91.89           O
ATOM   1775  HA  MET A 128      -3.820   6.872   1.143  1.00 91.89           H
ATOM   1776  CB  MET A 128      -2.106   8.215   1.129  1.00 91.89           C
ATOM   1777 1HB  MET A 128      -2.421   8.772   2.011  1.00 91.89           H
ATOM   1778 2HB  MET A 128      -1.020   8.132   1.176  1.00 91.89           H
ATOM   1779  CG  MET A 128      -2.510   8.978  -0.134  1.00 91.89           C
ATOM   1780 1HG  MET A 128      -2.189   8.430  -1.019  1.00 91.89           H
ATOM   1781 2HG  MET A 128      -3.595   9.062  -0.187  1.00 91.89           H
ATOM   1782  SD  MET A 128      -1.774  10.605  -0.126  1.00 91.89           S
ATOM   1783  CE  MET A 128      -2.850  11.426   1.038  1.00 91.89           C
ATOM   1784 1HE  MET A 128      -3.874  11.404   0.665  1.00 91.89           H
ATOM   1785 2HE  MET A 128      -2.803  10.913   2.000  1.00 91.89           H
ATOM   1786 3HE  MET A 128      -2.530  12.460   1.162  1.00 91.89           H
ATOM   1787  HN  MET A 128      -1.753   6.655   2.981  1.00 91.89           H
ATOM   1788  N   ASN A 129      -0.997   5.582   0.021  1.00 90.36           N
ATOM   1789  CA  ASN A 129      -0.416   4.773  -1.038  1.00 90.36           C
ATOM   1790  C   ASN A 129      -1.281   3.530  -1.256  1.00 90.36           C
ATOM   1791  O   ASN A 129      -1.665   3.227  -2.385  1.00 90.36           O
ATOM   1792  HA  ASN A 129      -0.391   5.422  -1.913  1.00 90.36           H
ATOM   1793  CB  ASN A 129       0.993   4.309  -0.666  1.00 90.36           C
ATOM   1794 1HB  ASN A 129       1.680   5.155  -0.703  1.00 90.36           H
ATOM   1795 2HB  ASN A 129       1.000   3.938   0.359  1.00 90.36           H
ATOM   1796  CG  ASN A 129       1.478   3.211  -1.615  1.00 90.36           C
ATOM   1797  OD1 ASN A 129       1.261   2.030  -1.401  1.00 90.36           O
ATOM   1798  ND2 ASN A 129       2.143   3.666  -2.673  1.00 90.36           N
ATOM   1799 1HD2 ASN A 129       2.287   4.648  -2.789  1.00 90.36           H
ATOM   1800 2HD2 ASN A 129       2.501   3.024  -3.352  1.00 90.36           H
ATOM   1801  HN  ASN A 129      -0.389   5.767   0.793  1.00 90.36           H
ATOM   1802  N   PHE A 130      -1.562   2.843  -0.158  1.00 84.64           N
ATOM   1803  CA  PHE A 130      -2.242   1.561  -0.231  1.00 84.64           C
ATOM   1804  C   PHE A 130      -3.565   1.684  -0.990  1.00 84.64           C
ATOM   1805  O   PHE A 130      -3.788   0.982  -1.974  1.00 84.64           O
ATOM   1806  HA  PHE A 130      -1.583   0.875  -0.763  1.00 84.64           H
ATOM   1807  CB  PHE A 130      -2.531   1.126   1.207  1.00 84.64           C
ATOM   1808 1HB  PHE A 130      -1.612   1.200   1.790  1.00 84.64           H
ATOM   1809 2HB  PHE A 130      -3.246   1.820   1.649  1.00 84.64           H
ATOM   1810  CG  PHE A 130      -3.081  -0.297   1.328  1.00 84.64           C
ATOM   1811  CD1 PHE A 130      -4.409  -0.529   1.150  1.00 84.64           C
ATOM   1812  HD1 PHE A 130      -5.082   0.298   0.921  1.00 84.64           H
ATOM   1813  CD2 PHE A 130      -2.243  -1.329   1.613  1.00 84.64           C
ATOM   1814  HD2 PHE A 130      -1.178  -1.142   1.756  1.00 84.64           H
ATOM   1815  CE1 PHE A 130      -4.920  -1.849   1.262  1.00 84.64           C
ATOM   1816  HE1 PHE A 130      -5.985  -2.036   1.120  1.00 84.64           H
ATOM   1817  CE2 PHE A 130      -2.753  -2.649   1.726  1.00 84.64           C
ATOM   1818  HE2 PHE A 130      -2.081  -3.476   1.954  1.00 84.64           H
ATOM   1819  CZ  PHE A 130      -4.082  -2.881   1.548  1.00 84.64           C
ATOM   1820  HZ  PHE A 130      -4.474  -3.895   1.634  1.00 84.64           H
ATOM   1821  HN  PHE A 130      -1.333   3.148   0.766  1.00 84.64           H
ATOM   1822  N   TYR A 131      -4.408   2.582  -0.502  1.00 86.25           N
ATOM   1823  CA  TYR A 131      -5.754   2.712  -1.034  1.00 86.25           C
ATOM   1824  C   TYR A 131      -5.725   3.154  -2.498  1.00 86.25           C
ATOM   1825  O   TYR A 131      -6.493   2.652  -3.318  1.00 86.25           O
ATOM   1826  HA  TYR A 131      -6.238   1.737  -0.966  1.00 86.25           H
ATOM   1827  CB  TYR A 131      -6.435   3.798  -0.199  1.00 86.25           C
ATOM   1828 1HB  TYR A 131      -5.821   4.698  -0.223  1.00 86.25           H
ATOM   1829 2HB  TYR A 131      -7.390   4.052  -0.661  1.00 86.25           H
ATOM   1830  CG  TYR A 131      -6.679   3.402   1.258  1.00 86.25           C
ATOM   1831  CD1 TYR A 131      -7.154   2.142   1.561  1.00 86.25           C
ATOM   1832  HD1 TYR A 131      -7.355   1.429   0.761  1.00 86.25           H
ATOM   1833  CD2 TYR A 131      -6.424   4.305   2.270  1.00 86.25           C
ATOM   1834  HD2 TYR A 131      -6.049   5.300   2.032  1.00 86.25           H
ATOM   1835  CE1 TYR A 131      -7.383   1.769   2.932  1.00 86.25           C
ATOM   1836  HE1 TYR A 131      -7.758   0.777   3.185  1.00 86.25           H
ATOM   1837  CE2 TYR A 131      -6.653   3.932   3.642  1.00 86.25           C
ATOM   1838  HE2 TYR A 131      -6.456   4.635   4.451  1.00 86.25           H
ATOM   1839  CZ  TYR A 131      -7.122   2.683   3.906  1.00 86.25           C
ATOM   1840  OH  TYR A 131      -7.338   2.330   5.201  1.00 86.25           O
ATOM   1841  HH  TYR A 131      -7.217   3.125   5.796  1.00 86.25           H
ATOM   1842  HN  TYR A 131      -4.186   3.213   0.242  1.00 86.25           H
ATOM   1843  N   SER A 132      -4.830   4.089  -2.783  1.00 89.97           N
ATOM   1844  CA  SER A 132      -4.718   4.634  -4.125  1.00 89.97           C
ATOM   1845  C   SER A 132      -4.259   3.544  -5.096  1.00 89.97           C
ATOM   1846  O   SER A 132      -4.776   3.440  -6.208  1.00 89.97           O
ATOM   1847  HA  SER A 132      -5.721   4.977  -4.382  1.00 89.97           H
ATOM   1848  CB  SER A 132      -3.750   5.818  -4.160  1.00 89.97           C
ATOM   1849 1HB  SER A 132      -3.645   6.170  -5.186  1.00 89.97           H
ATOM   1850 2HB  SER A 132      -4.166   6.643  -3.582  1.00 89.97           H
ATOM   1851  OG  SER A 132      -2.468   5.475  -3.642  1.00 89.97           O
ATOM   1852  HG  SER A 132      -2.333   5.906  -2.750  1.00 89.97           H
ATOM   1853  HN  SER A 132      -4.190   4.472  -2.117  1.00 89.97           H
ATOM   1854  N   CYS A 133      -3.293   2.760  -4.641  1.00 84.52           N
ATOM   1855  CA  CYS A 133      -2.731   1.707  -5.470  1.00 84.52           C
ATOM   1856  C   CYS A 133      -3.842   0.704  -5.791  1.00 84.52           C
ATOM   1857  O   CYS A 133      -4.004   0.298  -6.940  1.00 84.52           O
ATOM   1858  HA  CYS A 133      -2.367   2.184  -6.380  1.00 84.52           H
ATOM   1859  CB  CYS A 133      -1.533   1.035  -4.796  1.00 84.52           C
ATOM   1860 1HB  CYS A 133      -1.749   0.859  -3.743  1.00 84.52           H
ATOM   1861 2HB  CYS A 133      -1.349   0.061  -5.251  1.00 84.52           H
ATOM   1862  SG  CYS A 133      -0.049   2.092  -4.962  1.00 84.52           S
ATOM   1863  HG  CYS A 133      -0.409   2.982  -4.042  1.00 84.52           H
ATOM   1864  HN  CYS A 133      -2.895   2.835  -3.727  1.00 84.52           H
ATOM   1865  N   VAL A 134      -4.579   0.334  -4.753  1.00 80.59           N
ATOM   1866  CA  VAL A 134      -5.644  -0.643  -4.902  1.00 80.59           C
ATOM   1867  C   VAL A 134      -6.633  -0.156  -5.963  1.00 80.59           C
ATOM   1868  O   VAL A 134      -7.004  -0.908  -6.863  1.00 80.59           O
ATOM   1869  HA  VAL A 134      -5.191  -1.573  -5.246  1.00 80.59           H
ATOM   1870  CB  VAL A 134      -6.303  -0.910  -3.548  1.00 80.59           C
ATOM   1871  HB  VAL A 134      -6.394   0.043  -3.026  1.00 80.59           H
ATOM   1872  CG1 VAL A 134      -7.710  -1.484  -3.726  1.00 80.59           C
ATOM   1873 1HG1 VAL A 134      -8.324  -0.774  -4.280  1.00 80.59           H
ATOM   1874 2HG1 VAL A 134      -7.652  -2.423  -4.277  1.00 80.59           H
ATOM   1875 3HG1 VAL A 134      -8.155  -1.664  -2.748  1.00 80.59           H
ATOM   1876  CG2 VAL A 134      -5.438  -1.835  -2.689  1.00 80.59           C
ATOM   1877 1HG2 VAL A 134      -5.301  -2.786  -3.204  1.00 80.59           H
ATOM   1878 2HG2 VAL A 134      -4.466  -1.370  -2.520  1.00 80.59           H
ATOM   1879 3HG2 VAL A 134      -5.929  -2.008  -1.732  1.00 80.59           H
ATOM   1880  HN  VAL A 134      -4.458   0.690  -3.827  1.00 80.59           H
ATOM   1881  N   LEU A 135      -7.032   1.100  -5.822  1.00 85.13           N
ATOM   1882  CA  LEU A 135      -8.062   1.659  -6.681  1.00 85.13           C
ATOM   1883  C   LEU A 135      -7.527   1.760  -8.111  1.00 85.13           C
ATOM   1884  O   LEU A 135      -8.268   1.550  -9.070  1.00 85.13           O
ATOM   1885  HA  LEU A 135      -8.904   0.966  -6.675  1.00 85.13           H
ATOM   1886  CB  LEU A 135      -8.566   2.989  -6.117  1.00 85.13           C
ATOM   1887 1HB  LEU A 135      -7.712   3.654  -5.990  1.00 85.13           H
ATOM   1888 2HB  LEU A 135      -9.221   3.449  -6.857  1.00 85.13           H
ATOM   1889  CG  LEU A 135      -9.319   2.911  -4.788  1.00 85.13           C
ATOM   1890  HG  LEU A 135      -8.742   2.289  -4.104  1.00 85.13           H
ATOM   1891  CD1 LEU A 135      -9.442   4.295  -4.146  1.00 85.13           C
ATOM   1892 1HD1 LEU A 135      -8.447   4.699  -3.960  1.00 85.13           H
ATOM   1893 2HD1 LEU A 135      -9.985   4.960  -4.817  1.00 85.13           H
ATOM   1894 3HD1 LEU A 135      -9.981   4.211  -3.202  1.00 85.13           H
ATOM   1895  CD2 LEU A 135     -10.682   2.240  -4.968  1.00 85.13           C
ATOM   1896 1HD2 LEU A 135     -11.280   2.816  -5.675  1.00 85.13           H
ATOM   1897 2HD2 LEU A 135     -10.541   1.229  -5.349  1.00 85.13           H
ATOM   1898 3HD2 LEU A 135     -11.196   2.198  -4.008  1.00 85.13           H
ATOM   1899  HN  LEU A 135      -6.665   1.729  -5.137  1.00 85.13           H
ATOM   1900  N   LEU A 136      -6.246   2.082  -8.208  1.00 86.85           N
ATOM   1901  CA  LEU A 136      -5.612   2.244  -9.505  1.00 86.85           C
ATOM   1902  C   LEU A 136      -5.559   0.889 -10.215  1.00 86.85           C
ATOM   1903  O   LEU A 136      -5.851   0.797 -11.406  1.00 86.85           O
ATOM   1904  HA  LEU A 136      -6.236   2.918 -10.093  1.00 86.85           H
ATOM   1905  CB  LEU A 136      -4.243   2.912  -9.353  1.00 86.85           C
ATOM   1906 1HB  LEU A 136      -3.706   2.413  -8.547  1.00 86.85           H
ATOM   1907 2HB  LEU A 136      -3.675   2.742 -10.268  1.00 86.85           H
ATOM   1908  CG  LEU A 136      -4.258   4.414  -9.066  1.00 86.85           C
ATOM   1909  HG  LEU A 136      -4.973   4.602  -8.265  1.00 86.85           H
ATOM   1910  CD1 LEU A 136      -2.891   4.892  -8.574  1.00 86.85           C
ATOM   1911 1HD1 LEU A 136      -2.630   4.364  -7.657  1.00 86.85           H
ATOM   1912 2HD1 LEU A 136      -2.139   4.690  -9.337  1.00 86.85           H
ATOM   1913 3HD1 LEU A 136      -2.930   5.964  -8.378  1.00 86.85           H
ATOM   1914  CD2 LEU A 136      -4.735   5.201 -10.289  1.00 86.85           C
ATOM   1915 1HD2 LEU A 136      -4.064   5.012 -11.127  1.00 86.85           H
ATOM   1916 2HD2 LEU A 136      -5.744   4.886 -10.553  1.00 86.85           H
ATOM   1917 3HD2 LEU A 136      -4.736   6.266 -10.058  1.00 86.85           H
ATOM   1918  HN  LEU A 136      -5.646   2.232  -7.423  1.00 86.85           H
ATOM   1919  N   ILE A 137      -5.186  -0.128  -9.453  1.00 78.44           N
ATOM   1920  CA  ILE A 137      -5.063  -1.468 -10.001  1.00 78.44           C
ATOM   1921  C   ILE A 137      -6.424  -1.925 -10.530  1.00 78.44           C
ATOM   1922  O   ILE A 137      -6.507  -2.532 -11.597  1.00 78.44           O
ATOM   1923  HA  ILE A 137      -4.367  -1.416 -10.838  1.00 78.44           H
ATOM   1924  CB  ILE A 137      -4.456  -2.417  -8.965  1.00 78.44           C
ATOM   1925  HB  ILE A 137      -4.956  -2.247  -8.012  1.00 78.44           H
ATOM   1926  CG1 ILE A 137      -2.970  -2.121  -8.755  1.00 78.44           C
ATOM   1927 1HG1 ILE A 137      -2.405  -2.438  -9.632  1.00 78.44           H
ATOM   1928 2HG1 ILE A 137      -2.821  -1.047  -8.651  1.00 78.44           H
ATOM   1929  CG2 ILE A 137      -4.702  -3.877  -9.350  1.00 78.44           C
ATOM   1930 1HG2 ILE A 137      -5.774  -4.063  -9.408  1.00 78.44           H
ATOM   1931 2HG2 ILE A 137      -4.245  -4.080 -10.319  1.00 78.44           H
ATOM   1932 3HG2 ILE A 137      -4.260  -4.530  -8.597  1.00 78.44           H
ATOM   1933  CD1 ILE A 137      -2.439  -2.839  -7.513  1.00 78.44           C
ATOM   1934 1HD1 ILE A 137      -2.990  -2.501  -6.635  1.00 78.44           H
ATOM   1935 2HD1 ILE A 137      -2.568  -3.914  -7.631  1.00 78.44           H
ATOM   1936 3HD1 ILE A 137      -1.380  -2.611  -7.387  1.00 78.44           H
ATOM   1937  HN  ILE A 137      -4.970  -0.048  -8.480  1.00 78.44           H
ATOM   1938  N   MET A 138      -7.457  -1.615  -9.761  1.00 77.71           N
ATOM   1939  CA  MET A 138      -8.817  -1.906 -10.180  1.00 77.71           C
ATOM   1940  C   MET A 138      -9.120  -1.270 -11.538  1.00 77.71           C
ATOM   1941  O   MET A 138      -9.626  -1.936 -12.441  1.00 77.71           O
ATOM   1942  HA  MET A 138      -8.873  -2.992 -10.259  1.00 77.71           H
ATOM   1943  CB  MET A 138      -9.800  -1.373  -9.136  1.00 77.71           C
ATOM   1944 1HB  MET A 138      -9.658  -1.903  -8.194  1.00 77.71           H
ATOM   1945 2HB  MET A 138      -9.595  -0.320  -8.943  1.00 77.71           H
ATOM   1946  CG  MET A 138     -11.245  -1.538  -9.608  1.00 77.71           C
ATOM   1947 1HG  MET A 138     -11.421  -0.926 -10.492  1.00 77.71           H
ATOM   1948 2HG  MET A 138     -11.426  -2.574  -9.897  1.00 77.71           H
ATOM   1949  SD  MET A 138     -12.371  -1.064  -8.306  1.00 77.71           S
ATOM   1950  CE  MET A 138     -12.199   0.711  -8.378  1.00 77.71           C
ATOM   1951 1HE  MET A 138     -11.161   0.983  -8.188  1.00 77.71           H
ATOM   1952 2HE  MET A 138     -12.491   1.064  -9.367  1.00 77.71           H
ATOM   1953 3HE  MET A 138     -12.839   1.169  -7.625  1.00 77.71           H
ATOM   1954  HN  MET A 138      -7.376  -1.173  -8.867  1.00 77.71           H
ATOM   1955  N   CYS A 139      -8.799   0.011 -11.641  1.00 83.45           N
ATOM   1956  CA  CYS A 139      -9.151   0.778 -12.823  1.00 83.45           C
ATOM   1957  C   CYS A 139      -8.377   0.209 -14.014  1.00 83.45           C
ATOM   1958  O   CYS A 139      -8.906   0.131 -15.122  1.00 83.45           O
ATOM   1959  HA  CYS A 139     -10.225   0.658 -12.966  1.00 83.45           H
ATOM   1960  CB  CYS A 139      -8.882   2.272 -12.629  1.00 83.45           C
ATOM   1961 1HB  CYS A 139      -7.855   2.425 -12.299  1.00 83.45           H
ATOM   1962 2HB  CYS A 139      -8.993   2.796 -13.578  1.00 83.45           H
ATOM   1963  SG  CYS A 139     -10.044   2.962 -11.395  1.00 83.45           S
ATOM   1964  HG  CYS A 139      -9.391   2.516 -10.325  1.00 83.45           H
ATOM   1965  HN  CYS A 139      -8.307   0.522 -10.936  1.00 83.45           H
ATOM   1966  N   ILE A 140      -7.137  -0.173 -13.745  1.00 79.75           N
ATOM   1967  CA  ILE A 140      -6.296  -0.762 -14.773  1.00 79.75           C
ATOM   1968  C   ILE A 140      -6.970  -2.024 -15.316  1.00 79.75           C
ATOM   1969  O   ILE A 140      -6.956  -2.270 -16.521  1.00 79.75           O
ATOM   1970  HA  ILE A 140      -6.215  -0.038 -15.584  1.00 79.75           H
ATOM   1971  CB  ILE A 140      -4.884  -1.002 -14.237  1.00 79.75           C
ATOM   1972  HB  ILE A 140      -4.966  -1.467 -13.254  1.00 79.75           H
ATOM   1973  CG1 ILE A 140      -4.136   0.319 -14.051  1.00 79.75           C
ATOM   1974 1HG1 ILE A 140      -3.870   0.731 -15.024  1.00 79.75           H
ATOM   1975 2HG1 ILE A 140      -4.788   1.045 -13.565  1.00 79.75           H
ATOM   1976  CG2 ILE A 140      -4.115  -1.975 -15.134  1.00 79.75           C
ATOM   1977 1HG2 ILE A 140      -4.641  -2.928 -15.171  1.00 79.75           H
ATOM   1978 2HG2 ILE A 140      -4.041  -1.561 -16.139  1.00 79.75           H
ATOM   1979 3HG2 ILE A 140      -3.114  -2.128 -14.729  1.00 79.75           H
ATOM   1980  CD1 ILE A 140      -2.871   0.121 -13.212  1.00 79.75           C
ATOM   1981 1HD1 ILE A 140      -3.143  -0.268 -12.231  1.00 79.75           H
ATOM   1982 2HD1 ILE A 140      -2.211  -0.587 -13.714  1.00 79.75           H
ATOM   1983 3HD1 ILE A 140      -2.359   1.076 -13.096  1.00 79.75           H
ATOM   1984  HN  ILE A 140      -6.708  -0.086 -12.846  1.00 79.75           H
ATOM   1985  N   SER A 141      -7.546  -2.790 -14.401  1.00 74.16           N
ATOM   1986  CA  SER A 141      -8.094  -4.090 -14.750  1.00 74.16           C
ATOM   1987  C   SER A 141      -9.344  -3.915 -15.614  1.00 74.16           C
ATOM   1988  O   SER A 141      -9.555  -4.667 -16.565  1.00 74.16           O
ATOM   1989  HA  SER A 141      -7.307  -4.593 -15.312  1.00 74.16           H
ATOM   1990  CB  SER A 141      -8.424  -4.903 -13.497  1.00 74.16           C
ATOM   1991 1HB  SER A 141      -9.226  -4.411 -12.947  1.00 74.16           H
ATOM   1992 2HB  SER A 141      -8.793  -5.885 -13.789  1.00 74.16           H
ATOM   1993  OG  SER A 141      -7.291  -5.056 -12.646  1.00 74.16           O
ATOM   1994  HG  SER A 141      -7.267  -4.318 -11.971  1.00 74.16           H
ATOM   1995  HN  SER A 141      -7.640  -2.536 -13.438  1.00 74.16           H
ATOM   1996  N   VAL A 142     -10.140  -2.920 -15.253  1.00 76.09           N
ATOM   1997  CA  VAL A 142     -11.326  -2.591 -16.026  1.00 76.09           C
ATOM   1998  C   VAL A 142     -10.905  -2.106 -17.415  1.00 76.09           C
ATOM   1999  O   VAL A 142     -11.504  -2.491 -18.418  1.00 76.09           O
ATOM   2000  HA  VAL A 142     -11.911  -3.504 -16.136  1.00 76.09           H
ATOM   2001  CB  VAL A 142     -12.178  -1.570 -15.270  1.00 76.09           C
ATOM   2002  HB  VAL A 142     -11.547  -0.711 -15.042  1.00 76.09           H
ATOM   2003  CG1 VAL A 142     -13.343  -1.082 -16.132  1.00 76.09           C
ATOM   2004 1HG1 VAL A 142     -12.955  -0.612 -17.036  1.00 76.09           H
ATOM   2005 2HG1 VAL A 142     -13.973  -1.929 -16.405  1.00 76.09           H
ATOM   2006 3HG1 VAL A 142     -13.933  -0.358 -15.570  1.00 76.09           H
ATOM   2007  CG2 VAL A 142     -12.680  -2.149 -13.945  1.00 76.09           C
ATOM   2008 1HG2 VAL A 142     -13.287  -3.033 -14.142  1.00 76.09           H
ATOM   2009 2HG2 VAL A 142     -11.829  -2.424 -13.323  1.00 76.09           H
ATOM   2010 3HG2 VAL A 142     -13.283  -1.403 -13.428  1.00 76.09           H
ATOM   2011  HN  VAL A 142      -9.987  -2.344 -14.450  1.00 76.09           H
ATOM   2012  N   ASP A 143      -9.877  -1.270 -17.429  1.00 77.41           N
ATOM   2013  CA  ASP A 143      -9.432  -0.651 -18.666  1.00 77.41           C
ATOM   2014  C   ASP A 143      -8.939  -1.737 -19.625  1.00 77.41           C
ATOM   2015  O   ASP A 143      -9.199  -1.673 -20.826  1.00 77.41           O
ATOM   2016  HA  ASP A 143     -10.303  -0.120 -19.050  1.00 77.41           H
ATOM   2017  CB  ASP A 143      -8.275   0.317 -18.412  1.00 77.41           C
ATOM   2018 1HB  ASP A 143      -8.531   0.989 -17.593  1.00 77.41           H
ATOM   2019 2HB  ASP A 143      -7.391  -0.241 -18.103  1.00 77.41           H
ATOM   2020  CG  ASP A 143      -7.957   1.132 -19.668  1.00 77.41           C
ATOM   2021  OD1 ASP A 143      -8.917   1.697 -20.235  1.00 77.41           O
ATOM   2022  OD2 ASP A 143      -6.762   1.172 -20.031  1.00 77.41           O
ATOM   2023  HN  ASP A 143      -9.354  -1.014 -16.616  1.00 77.41           H
ATOM   2024  N   ARG A 144      -8.237  -2.707 -19.059  1.00 72.42           N
ATOM   2025  CA  ARG A 144      -7.721  -3.814 -19.846  1.00 72.42           C
ATOM   2026  C   ARG A 144      -8.873  -4.597 -20.480  1.00 72.42           C
ATOM   2027  O   ARG A 144      -8.817  -4.947 -21.658  1.00 72.42           O
ATOM   2028  HA  ARG A 144      -7.098  -3.347 -20.609  1.00 72.42           H
ATOM   2029  CB  ARG A 144      -6.884  -4.761 -18.983  1.00 72.42           C
ATOM   2030 1HB  ARG A 144      -7.335  -4.852 -17.995  1.00 72.42           H
ATOM   2031 2HB  ARG A 144      -6.882  -5.756 -19.426  1.00 72.42           H
ATOM   2032  CG  ARG A 144      -5.447  -4.253 -18.849  1.00 72.42           C
ATOM   2033 1HG  ARG A 144      -5.012  -4.115 -19.839  1.00 72.42           H
ATOM   2034 2HG  ARG A 144      -5.446  -3.278 -18.361  1.00 72.42           H
ATOM   2035  CD  ARG A 144      -4.592  -5.234 -18.044  1.00 72.42           C
ATOM   2036 1HD  ARG A 144      -4.839  -5.159 -16.984  1.00 72.42           H
ATOM   2037 2HD  ARG A 144      -4.811  -6.257 -18.350  1.00 72.42           H
ATOM   2038  NE  ARG A 144      -3.156  -4.941 -18.249  1.00 72.42           N
ATOM   2039  HE  ARG A 144      -2.915  -4.138 -18.795  1.00 72.42           H
ATOM   2040  CZ  ARG A 144      -2.159  -5.684 -17.750  1.00 72.42           C
ATOM   2041  NH1 ARG A 144      -2.424  -6.770 -17.012  1.00 72.42           N
ATOM   2042 1HH1 ARG A 144      -3.372  -7.032 -16.830  1.00 72.42           H
ATOM   2043 2HH1 ARG A 144      -1.674  -7.319 -16.643  1.00 72.42           H
ATOM   2044  NH2 ARG A 144      -0.893  -5.324 -18.000  1.00 72.42           N
ATOM   2045 1HH2 ARG A 144      -0.137  -5.868 -17.635  1.00 72.42           H
ATOM   2046 2HH2 ARG A 144      -0.703  -4.512 -18.552  1.00 72.42           H
ATOM   2047  HN  ARG A 144      -8.020  -2.745 -18.084  1.00 72.42           H
ATOM   2048  N   TYR A 145      -9.891  -4.849 -19.670  1.00 70.75           N
ATOM   2049  CA  TYR A 145     -11.058  -5.576 -20.139  1.00 70.75           C
ATOM   2050  C   TYR A 145     -11.695  -4.875 -21.340  1.00 70.75           C
ATOM   2051  O   TYR A 145     -11.965  -5.506 -22.361  1.00 70.75           O
ATOM   2052  HA  TYR A 145     -10.735  -6.573 -20.439  1.00 70.75           H
ATOM   2053  CB  TYR A 145     -12.052  -5.574 -18.976  1.00 70.75           C
ATOM   2054 1HB  TYR A 145     -11.664  -6.208 -18.179  1.00 70.75           H
ATOM   2055 2HB  TYR A 145     -12.122  -4.563 -18.573  1.00 70.75           H
ATOM   2056  CG  TYR A 145     -13.454  -6.055 -19.354  1.00 70.75           C
ATOM   2057  CD1 TYR A 145     -14.511  -5.167 -19.357  1.00 70.75           C
ATOM   2058  HD1 TYR A 145     -14.346  -4.124 -19.090  1.00 70.75           H
ATOM   2059  CD2 TYR A 145     -13.662  -7.377 -19.693  1.00 70.75           C
ATOM   2060  HD2 TYR A 145     -12.827  -8.078 -19.691  1.00 70.75           H
ATOM   2061  CE1 TYR A 145     -15.831  -5.620 -19.713  1.00 70.75           C
ATOM   2062  HE1 TYR A 145     -16.674  -4.930 -19.720  1.00 70.75           H
ATOM   2063  CE2 TYR A 145     -14.982  -7.830 -20.049  1.00 70.75           C
ATOM   2064  HE2 TYR A 145     -15.160  -8.871 -20.319  1.00 70.75           H
ATOM   2065  CZ  TYR A 145     -16.001  -6.929 -20.042  1.00 70.75           C
ATOM   2066  OH  TYR A 145     -17.247  -7.357 -20.379  1.00 70.75           O
ATOM   2067  HH  TYR A 145     -17.227  -8.332 -20.597  1.00 70.75           H
ATOM   2068  HN  TYR A 145      -9.926  -4.567 -18.711  1.00 70.75           H
ATOM   2069  N   ILE A 146     -11.916  -3.578 -21.178  1.00 73.49           N
ATOM   2070  CA  ILE A 146     -12.572  -2.796 -22.213  1.00 73.49           C
ATOM   2071  C   ILE A 146     -11.731  -2.843 -23.491  1.00 73.49           C
ATOM   2072  O   ILE A 146     -12.271  -2.966 -24.589  1.00 73.49           O
ATOM   2073  HA  ILE A 146     -13.535  -3.265 -22.416  1.00 73.49           H
ATOM   2074  CB  ILE A 146     -12.855  -1.378 -21.714  1.00 73.49           C
ATOM   2075  HB  ILE A 146     -11.932  -0.972 -21.299  1.00 73.49           H
ATOM   2076  CG1 ILE A 146     -13.890  -1.389 -20.588  1.00 73.49           C
ATOM   2077 1HG1 ILE A 146     -14.868  -1.654 -20.991  1.00 73.49           H
ATOM   2078 2HG1 ILE A 146     -13.629  -2.153 -19.857  1.00 73.49           H
ATOM   2079  CG2 ILE A 146     -13.272  -0.464 -22.868  1.00 73.49           C
ATOM   2080 1HG2 ILE A 146     -12.471  -0.422 -23.606  1.00 73.49           H
ATOM   2081 2HG2 ILE A 146     -14.175  -0.857 -23.335  1.00 73.49           H
ATOM   2082 3HG2 ILE A 146     -13.467   0.538 -22.486  1.00 73.49           H
ATOM   2083  CD1 ILE A 146     -13.969  -0.024 -19.902  1.00 73.49           C
ATOM   2084 1HD1 ILE A 146     -12.996   0.227 -19.479  1.00 73.49           H
ATOM   2085 2HD1 ILE A 146     -14.254   0.734 -20.632  1.00 73.49           H
ATOM   2086 3HD1 ILE A 146     -14.713  -0.060 -19.106  1.00 73.49           H
ATOM   2087  HN  ILE A 146     -11.657  -3.064 -20.361  1.00 73.49           H
ATOM   2088  N   ALA A 147     -10.423  -2.742 -23.304  1.00 74.40           N
ATOM   2089  CA  ALA A 147      -9.511  -2.661 -24.432  1.00 74.40           C
ATOM   2090  C   ALA A 147      -9.588  -3.958 -25.239  1.00 74.40           C
ATOM   2091  O   ALA A 147      -9.362  -3.956 -26.449  1.00 74.40           O
ATOM   2092  HA  ALA A 147      -9.834  -1.832 -25.062  1.00 74.40           H
ATOM   2093  CB  ALA A 147      -8.096  -2.373 -23.925  1.00 74.40           C
ATOM   2094 1HB  ALA A 147      -8.090  -1.426 -23.384  1.00 74.40           H
ATOM   2095 2HB  ALA A 147      -7.779  -3.174 -23.259  1.00 74.40           H
ATOM   2096 3HB  ALA A 147      -7.412  -2.312 -24.772  1.00 74.40           H
ATOM   2097  HN  ALA A 147      -9.987  -2.716 -22.405  1.00 74.40           H
ATOM   2098  N   ILE A 148      -9.907  -5.036 -24.538  1.00 69.56           N
ATOM   2099  CA  ILE A 148      -9.960  -6.347 -25.162  1.00 69.56           C
ATOM   2100  C   ILE A 148     -11.351  -6.568 -25.759  1.00 69.56           C
ATOM   2101  O   ILE A 148     -11.478  -6.958 -26.919  1.00 69.56           O
ATOM   2102  HA  ILE A 148      -9.231  -6.352 -25.973  1.00 69.56           H
ATOM   2103  CB  ILE A 148      -9.538  -7.431 -24.168  1.00 69.56           C
ATOM   2104  HB  ILE A 148     -10.118  -7.301 -23.255  1.00 69.56           H
ATOM   2105  CG1 ILE A 148      -8.062  -7.285 -23.791  1.00 69.56           C
ATOM   2106 1HG1 ILE A 148      -7.438  -7.519 -24.653  1.00 69.56           H
ATOM   2107 2HG1 ILE A 148      -7.854  -6.250 -23.519  1.00 69.56           H
ATOM   2108  CG2 ILE A 148      -9.855  -8.826 -24.711  1.00 69.56           C
ATOM   2109 1HG2 ILE A 148     -10.927  -8.912 -24.887  1.00 69.56           H
ATOM   2110 2HG2 ILE A 148      -9.319  -8.982 -25.647  1.00 69.56           H
ATOM   2111 3HG2 ILE A 148      -9.545  -9.577 -23.985  1.00 69.56           H
ATOM   2112  CD1 ILE A 148      -7.700  -8.208 -22.626  1.00 69.56           C
ATOM   2113 1HD1 ILE A 148      -8.309  -7.954 -21.758  1.00 69.56           H
ATOM   2114 2HD1 ILE A 148      -7.887  -9.243 -22.911  1.00 69.56           H
ATOM   2115 3HD1 ILE A 148      -6.646  -8.083 -22.378  1.00 69.56           H
ATOM   2116  HN  ILE A 148     -10.128  -5.023 -23.563  1.00 69.56           H
ATOM   2117  N   ALA A 149     -12.359  -6.310 -24.939  1.00 69.51           N
ATOM   2118  CA  ALA A 149     -13.718  -6.695 -25.280  1.00 69.51           C
ATOM   2119  C   ALA A 149     -14.245  -5.770 -26.380  1.00 69.51           C
ATOM   2120  O   ALA A 149     -14.981  -6.207 -27.263  1.00 69.51           O
ATOM   2121  HA  ALA A 149     -13.689  -7.716 -25.660  1.00 69.51           H
ATOM   2122  CB  ALA A 149     -14.589  -6.661 -24.023  1.00 69.51           C
ATOM   2123 1HB  ALA A 149     -14.189  -7.356 -23.285  1.00 69.51           H
ATOM   2124 2HB  ALA A 149     -14.591  -5.652 -23.609  1.00 69.51           H
ATOM   2125 3HB  ALA A 149     -15.609  -6.950 -24.279  1.00 69.51           H
ATOM   2126  HN  ALA A 149     -12.259  -5.847 -24.059  1.00 69.51           H
ATOM   2127  N   GLN A 150     -13.848  -4.509 -26.289  1.00 72.52           N
ATOM   2128  CA  GLN A 150     -14.391  -3.489 -27.170  1.00 72.52           C
ATOM   2129  C   GLN A 150     -13.263  -2.799 -27.940  1.00 72.52           C
ATOM   2130  O   GLN A 150     -13.257  -1.576 -28.075  1.00 72.52           O
ATOM   2131  HA  GLN A 150     -15.041  -4.021 -27.864  1.00 72.52           H
ATOM   2132  CB  GLN A 150     -15.221  -2.472 -26.384  1.00 72.52           C
ATOM   2133 1HB  GLN A 150     -14.588  -1.966 -25.655  1.00 72.52           H
ATOM   2134 2HB  GLN A 150     -15.601  -1.707 -27.061  1.00 72.52           H
ATOM   2135  CG  GLN A 150     -16.389  -3.153 -25.668  1.00 72.52           C
ATOM   2136 1HG  GLN A 150     -16.858  -3.876 -26.336  1.00 72.52           H
ATOM   2137 2HG  GLN A 150     -16.018  -3.709 -24.807  1.00 72.52           H
ATOM   2138  CD  GLN A 150     -17.426  -2.125 -25.211  1.00 72.52           C
ATOM   2139  OE1 GLN A 150     -17.317  -0.938 -25.469  1.00 72.52           O
ATOM   2140  NE2 GLN A 150     -18.435  -2.647 -24.518  1.00 72.52           N
ATOM   2141 1HE2 GLN A 150     -18.464  -3.630 -24.340  1.00 72.52           H
ATOM   2142 2HE2 GLN A 150     -19.164  -2.055 -24.175  1.00 72.52           H
ATOM   2143  HN  GLN A 150     -13.170  -4.183 -25.631  1.00 72.52           H
ATOM   2144  N   ALA A 151     -12.337  -3.612 -28.425  1.00 66.41           N
ATOM   2145  CA  ALA A 151     -11.088  -3.092 -28.955  1.00 66.41           C
ATOM   2146  C   ALA A 151     -11.387  -1.948 -29.925  1.00 66.41           C
ATOM   2147  O   ALA A 151     -10.724  -0.912 -29.893  1.00 66.41           O
ATOM   2148  HA  ALA A 151     -10.507  -2.705 -28.117  1.00 66.41           H
ATOM   2149  CB  ALA A 151     -10.302  -4.227 -29.616  1.00 66.41           C
ATOM   2150 1HB  ALA A 151     -10.090  -5.000 -28.878  1.00 66.41           H
ATOM   2151 2HB  ALA A 151     -10.892  -4.652 -30.428  1.00 66.41           H
ATOM   2152 3HB  ALA A 151      -9.365  -3.836 -30.014  1.00 66.41           H
ATOM   2153  HN  ALA A 151     -12.429  -4.607 -28.460  1.00 66.41           H
ATOM   2154  N   MET A 152     -12.387  -2.173 -30.765  1.00 68.44           N
ATOM   2155  CA  MET A 152     -12.734  -1.204 -31.791  1.00 68.44           C
ATOM   2156  C   MET A 152     -13.211   0.109 -31.166  1.00 68.44           C
ATOM   2157  O   MET A 152     -12.697   1.178 -31.492  1.00 68.44           O
ATOM   2158  HA  MET A 152     -11.818  -1.034 -32.356  1.00 68.44           H
ATOM   2159  CB  MET A 152     -13.839  -1.777 -32.681  1.00 68.44           C
ATOM   2160 1HB  MET A 152     -14.591  -2.268 -32.063  1.00 68.44           H
ATOM   2161 2HB  MET A 152     -14.341  -0.968 -33.211  1.00 68.44           H
ATOM   2162  CG  MET A 152     -13.268  -2.776 -33.689  1.00 68.44           C
ATOM   2163 1HG  MET A 152     -12.220  -2.975 -33.463  1.00 68.44           H
ATOM   2164 2HG  MET A 152     -13.796  -3.727 -33.611  1.00 68.44           H
ATOM   2165  SD  MET A 152     -13.421  -2.128 -35.345  1.00 68.44           S
ATOM   2166  CE  MET A 152     -15.147  -2.464 -35.651  1.00 68.44           C
ATOM   2167 1HE  MET A 152     -15.328  -3.536 -35.577  1.00 68.44           H
ATOM   2168 2HE  MET A 152     -15.755  -1.941 -34.913  1.00 68.44           H
ATOM   2169 3HE  MET A 152     -15.413  -2.119 -36.650  1.00 68.44           H
ATOM   2170  HN  MET A 152     -12.953  -2.997 -30.753  1.00 68.44           H
ATOM   2171  N   ARG A 153     -14.188  -0.015 -30.280  1.00 69.34           N
ATOM   2172  CA  ARG A 153     -14.760   1.151 -29.629  1.00 69.34           C
ATOM   2173  C   ARG A 153     -13.707   1.843 -28.761  1.00 69.34           C
ATOM   2174  O   ARG A 153     -13.710   3.066 -28.632  1.00 69.34           O
ATOM   2175  HA  ARG A 153     -15.081   1.797 -30.445  1.00 69.34           H
ATOM   2176  CB  ARG A 153     -15.955   0.764 -28.756  1.00 69.34           C
ATOM   2177 1HB  ARG A 153     -15.694  -0.093 -28.134  1.00 69.34           H
ATOM   2178 2HB  ARG A 153     -16.199   1.585 -28.082  1.00 69.34           H
ATOM   2179  CG  ARG A 153     -17.174   0.424 -29.616  1.00 69.34           C
ATOM   2180 1HG  ARG A 153     -17.406   1.263 -30.272  1.00 69.34           H
ATOM   2181 2HG  ARG A 153     -16.946  -0.428 -30.256  1.00 69.34           H
ATOM   2182  CD  ARG A 153     -18.389   0.102 -28.743  1.00 69.34           C
ATOM   2183 1HD  ARG A 153     -18.213  -0.819 -28.187  1.00 69.34           H
ATOM   2184 2HD  ARG A 153     -18.540   0.894 -28.009  1.00 69.34           H
ATOM   2185  NE  ARG A 153     -19.596  -0.040 -29.587  1.00 69.34           N
ATOM   2186  HE  ARG A 153     -19.499   0.105 -30.572  1.00 69.34           H
ATOM   2187  CZ  ARG A 153     -20.810  -0.352 -29.115  1.00 69.34           C
ATOM   2188  NH1 ARG A 153     -20.998  -0.558 -27.805  1.00 69.34           N
ATOM   2189 1HH1 ARG A 153     -20.229  -0.480 -27.171  1.00 69.34           H
ATOM   2190 2HH1 ARG A 153     -21.908  -0.791 -27.460  1.00 69.34           H
ATOM   2191  NH2 ARG A 153     -21.834  -0.455 -29.973  1.00 69.34           N
ATOM   2192 1HH2 ARG A 153     -22.747  -0.687 -29.637  1.00 69.34           H
ATOM   2193 2HH2 ARG A 153     -21.686  -0.300 -30.950  1.00 69.34           H
ATOM   2194  HN  ARG A 153     -14.588  -0.890 -30.007  1.00 69.34           H
ATOM   2195  N   ALA A 154     -12.831   1.030 -28.188  1.00 69.83           N
ATOM   2196  CA  ALA A 154     -11.824   1.540 -27.273  1.00 69.83           C
ATOM   2197  C   ALA A 154     -10.887   2.486 -28.028  1.00 69.83           C
ATOM   2198  O   ALA A 154     -10.324   3.408 -27.441  1.00 69.83           O
ATOM   2199  HA  ALA A 154     -12.338   2.100 -26.492  1.00 69.83           H
ATOM   2200  CB  ALA A 154     -11.077   0.369 -26.631  1.00 69.83           C
ATOM   2201 1HB  ALA A 154     -11.782  -0.255 -26.083  1.00 69.83           H
ATOM   2202 2HB  ALA A 154     -10.595  -0.224 -27.409  1.00 69.83           H
ATOM   2203 3HB  ALA A 154     -10.321   0.753 -25.946  1.00 69.83           H
ATOM   2204  HN  ALA A 154     -12.803   0.042 -28.339  1.00 69.83           H
ATOM   2205  N   HIS A 155     -10.750   2.224 -29.320  1.00 71.25           N
ATOM   2206  CA  HIS A 155      -9.849   3.005 -30.150  1.00 71.25           C
ATOM   2207  C   HIS A 155     -10.457   4.385 -30.410  1.00 71.25           C
ATOM   2208  O   HIS A 155      -9.790   5.404 -30.239  1.00 71.25           O
ATOM   2209  HA  HIS A 155      -8.926   3.126 -29.583  1.00 71.25           H
ATOM   2210  CB  HIS A 155      -9.509   2.255 -31.439  1.00 71.25           C
ATOM   2211 1HB  HIS A 155      -9.183   1.246 -31.185  1.00 71.25           H
ATOM   2212 2HB  HIS A 155     -10.414   2.155 -32.039  1.00 71.25           H
ATOM   2213  CG  HIS A 155      -8.440   2.919 -32.273  1.00 71.25           C
ATOM   2214  ND1 HIS A 155      -8.729   3.822 -33.282  1.00 71.25           N
ATOM   2215  HD1 HIS A 155      -9.643   4.120 -33.555  1.00 71.25           H
ATOM   2216  CD2 HIS A 155      -7.081   2.803 -32.238  1.00 71.25           C
ATOM   2217  HD2 HIS A 155      -6.514   2.169 -31.556  1.00 71.25           H
ATOM   2218  CE1 HIS A 155      -7.588   4.224 -33.822  1.00 71.25           C
ATOM   2219  HE1 HIS A 155      -7.482   4.936 -34.641  1.00 71.25           H
ATOM   2220  NE2 HIS A 155      -6.568   3.591 -33.174  1.00 71.25           N
ATOM   2221  HN  HIS A 155     -11.240   1.495 -29.798  1.00 71.25           H
ATOM   2222  N   THR A 156     -11.717   4.373 -30.820  1.00 72.54           N
ATOM   2223  CA  THR A 156     -12.382   5.598 -31.230  1.00 72.54           C
ATOM   2224  C   THR A 156     -12.593   6.519 -30.027  1.00 72.54           C
ATOM   2225  O   THR A 156     -12.598   7.741 -30.169  1.00 72.54           O
ATOM   2226  HA  THR A 156     -11.731   6.126 -31.927  1.00 72.54           H
ATOM   2227  CB  THR A 156     -13.684   5.216 -31.937  1.00 72.54           C
ATOM   2228  HB  THR A 156     -14.329   6.085 -32.063  1.00 72.54           H
ATOM   2229  OG1 THR A 156     -14.218   4.165 -31.137  1.00 72.54           O
ATOM   2230  HG1 THR A 156     -15.179   4.013 -31.368  1.00 72.54           H
ATOM   2231  CG2 THR A 156     -13.440   4.560 -33.298  1.00 72.54           C
ATOM   2232 1HG2 THR A 156     -12.852   3.653 -33.164  1.00 72.54           H
ATOM   2233 2HG2 THR A 156     -12.899   5.253 -33.943  1.00 72.54           H
ATOM   2234 3HG2 THR A 156     -14.397   4.309 -33.757  1.00 72.54           H
ATOM   2235  HN  THR A 156     -12.280   3.548 -30.874  1.00 72.54           H
ATOM   2236  N   TRP A 157     -12.760   5.898 -28.868  1.00 76.39           N
ATOM   2237  CA  TRP A 157     -13.117   6.635 -27.668  1.00 76.39           C
ATOM   2238  C   TRP A 157     -11.834   6.904 -26.880  1.00 76.39           C
ATOM   2239  O   TRP A 157     -11.883   7.169 -25.680  1.00 76.39           O
ATOM   2240  HA  TRP A 157     -13.569   7.577 -27.978  1.00 76.39           H
ATOM   2241  CB  TRP A 157     -14.172   5.882 -26.855  1.00 76.39           C
ATOM   2242 1HB  TRP A 157     -13.879   4.834 -26.781  1.00 76.39           H
ATOM   2243 2HB  TRP A 157     -14.186   6.280 -25.841  1.00 76.39           H
ATOM   2244  CG  TRP A 157     -15.583   5.962 -27.440  1.00 76.39           C
ATOM   2245  CD1 TRP A 157     -15.966   5.740 -28.705  1.00 76.39           C
ATOM   2246  HD1 TRP A 157     -15.287   5.463 -29.511  1.00 76.39           H
ATOM   2247  CD2 TRP A 157     -16.792   6.297 -26.726  1.00 76.39           C
ATOM   2248  NE1 TRP A 157     -17.327   5.908 -28.858  1.00 76.39           N
ATOM   2249  HE1 TRP A 157     -17.845   5.798 -29.706  1.00 76.39           H
ATOM   2250  CE2 TRP A 157     -17.845   6.257 -27.616  1.00 76.39           C
ATOM   2251  CE3 TRP A 157     -16.988   6.623 -25.373  1.00 76.39           C
ATOM   2252  HE3 TRP A 157     -16.173   6.661 -24.650  1.00 76.39           H
ATOM   2253  CZ2 TRP A 157     -19.168   6.533 -27.251  1.00 76.39           C
ATOM   2254  HZ2 TRP A 157     -19.983   6.495 -27.974  1.00 76.39           H
ATOM   2255  CZ3 TRP A 157     -18.316   6.896 -25.024  1.00 76.39           C
ATOM   2256  HZ3 TRP A 157     -18.525   7.155 -23.986  1.00 76.39           H
ATOM   2257  CH2 TRP A 157     -19.388   6.861 -25.908  1.00 76.39           C
ATOM   2258  HH2 TRP A 157     -20.395   7.087 -25.558  1.00 76.39           H
ATOM   2259  HN  TRP A 157     -12.657   4.911 -28.743  1.00 76.39           H
ATOM   2260  N   ARG A 158     -10.716   6.828 -27.587  1.00 76.63           N
ATOM   2261  CA  ARG A 158      -9.416   6.856 -26.937  1.00 76.63           C
ATOM   2262  C   ARG A 158      -9.250   8.151 -26.139  1.00 76.63           C
ATOM   2263  O   ARG A 158      -8.805   8.125 -24.993  1.00 76.63           O
ATOM   2264  HA  ARG A 158      -9.415   5.987 -26.279  1.00 76.63           H
ATOM   2265  CB  ARG A 158      -8.286   6.747 -27.962  1.00 76.63           C
ATOM   2266 1HB  ARG A 158      -8.419   5.847 -28.562  1.00 76.63           H
ATOM   2267 2HB  ARG A 158      -8.328   7.595 -28.646  1.00 76.63           H
ATOM   2268  CG  ARG A 158      -6.921   6.709 -27.271  1.00 76.63           C
ATOM   2269 1HG  ARG A 158      -6.797   7.600 -26.655  1.00 76.63           H
ATOM   2270 2HG  ARG A 158      -6.872   5.850 -26.603  1.00 76.63           H
ATOM   2271  CD  ARG A 158      -5.789   6.630 -28.297  1.00 76.63           C
ATOM   2272 1HD  ARG A 158      -5.948   5.781 -28.962  1.00 76.63           H
ATOM   2273 2HD  ARG A 158      -5.788   7.526 -28.919  1.00 76.63           H
ATOM   2274  NE  ARG A 158      -4.488   6.494 -27.606  1.00 76.63           N
ATOM   2275  HE  ARG A 158      -4.452   6.701 -26.628  1.00 76.63           H
ATOM   2276  CZ  ARG A 158      -3.354   6.109 -28.208  1.00 76.63           C
ATOM   2277  NH1 ARG A 158      -3.343   5.819 -29.516  1.00 76.63           N
ATOM   2278 1HH1 ARG A 158      -4.185   5.888 -30.050  1.00 76.63           H
ATOM   2279 2HH1 ARG A 158      -2.493   5.532 -29.957  1.00 76.63           H
ATOM   2280  NH2 ARG A 158      -2.231   6.020 -27.482  1.00 76.63           N
ATOM   2281 1HH2 ARG A 158      -1.377   5.734 -27.916  1.00 76.63           H
ATOM   2282 2HH2 ARG A 158      -2.248   6.238 -26.506  1.00 76.63           H
ATOM   2283  HN  ARG A 158     -10.689   6.748 -28.583  1.00 76.63           H
ATOM   2284  N   GLU A 159      -9.615   9.253 -26.778  1.00 78.98           N
ATOM   2285  CA  GLU A 159      -9.425  10.563 -26.179  1.00 78.98           C
ATOM   2286  C   GLU A 159     -10.333  10.725 -24.958  1.00 78.98           C
ATOM   2287  O   GLU A 159      -9.883  11.156 -23.898  1.00 78.98           O
ATOM   2288  HA  GLU A 159      -8.380  10.591 -25.869  1.00 78.98           H
ATOM   2289  CB  GLU A 159      -9.675  11.674 -27.200  1.00 78.98           C
ATOM   2290 1HB  GLU A 159     -10.581  11.457 -27.765  1.00 78.98           H
ATOM   2291 2HB  GLU A 159      -9.704  12.639 -26.693  1.00 78.98           H
ATOM   2292  CG  GLU A 159      -8.532  11.754 -28.214  1.00 78.98           C
ATOM   2293 1HG  GLU A 159      -7.575  11.723 -27.692  1.00 78.98           H
ATOM   2294 2HG  GLU A 159      -8.564  10.887 -28.873  1.00 78.98           H
ATOM   2295  CD  GLU A 159      -8.624  13.036 -29.044  1.00 78.98           C
ATOM   2296  OE1 GLU A 159      -7.572  13.437 -29.588  1.00 78.98           O
ATOM   2297  OE2 GLU A 159      -9.744  13.586 -29.116  1.00 78.98           O
ATOM   2298  HN  GLU A 159     -10.033   9.260 -27.686  1.00 78.98           H
ATOM   2299  N   LYS A 160     -11.596  10.371 -25.149  1.00 82.55           N
ATOM   2300  CA  LYS A 160     -12.568  10.459 -24.073  1.00 82.55           C
ATOM   2301  C   LYS A 160     -12.080   9.633 -22.881  1.00 82.55           C
ATOM   2302  O   LYS A 160     -12.175  10.072 -21.736  1.00 82.55           O
ATOM   2303  HA  LYS A 160     -12.625  11.504 -23.768  1.00 82.55           H
ATOM   2304  CB  LYS A 160     -13.957  10.056 -24.572  1.00 82.55           C
ATOM   2305 1HB  LYS A 160     -13.895   9.112 -25.112  1.00 82.55           H
ATOM   2306 2HB  LYS A 160     -14.620   9.893 -23.722  1.00 82.55           H
ATOM   2307  CG  LYS A 160     -14.546  11.134 -25.485  1.00 82.55           C
ATOM   2308 1HG  LYS A 160     -14.484  12.105 -24.994  1.00 82.55           H
ATOM   2309 2HG  LYS A 160     -13.957  11.202 -26.400  1.00 82.55           H
ATOM   2310  CD  LYS A 160     -16.003  10.823 -25.832  1.00 82.55           C
ATOM   2311 1HD  LYS A 160     -16.058   9.879 -26.374  1.00 82.55           H
ATOM   2312 2HD  LYS A 160     -16.580  10.699 -24.915  1.00 82.55           H
ATOM   2313  CE  LYS A 160     -16.615  11.940 -26.679  1.00 82.55           C
ATOM   2314 1HE  LYS A 160     -16.524  12.893 -26.156  1.00 82.55           H
ATOM   2315 2HE  LYS A 160     -16.066  12.037 -27.615  1.00 82.55           H
ATOM   2316  NZ  LYS A 160     -18.040  11.656 -26.960  1.00 82.55           N
ATOM   2317 1HZ  LYS A 160     -18.428  12.400 -27.530  1.00 82.55           H
ATOM   2318 2HZ  LYS A 160     -18.118  10.775 -27.456  1.00 82.55           H
ATOM   2319 3HZ  LYS A 160     -18.552  11.598 -26.086  1.00 82.55           H
ATOM   2320  HN  LYS A 160     -11.956  10.030 -26.017  1.00 82.55           H
ATOM   2321  N   ARG A 161     -11.567   8.451 -23.191  1.00 82.39           N
ATOM   2322  CA  ARG A 161     -11.078   7.553 -22.159  1.00 82.39           C
ATOM   2323  C   ARG A 161      -9.934   8.210 -21.383  1.00 82.39           C
ATOM   2324  O   ARG A 161      -9.815   8.025 -20.173  1.00 82.39           O
ATOM   2325  HA  ARG A 161     -11.939   7.376 -21.514  1.00 82.39           H
ATOM   2326  CB  ARG A 161     -10.586   6.236 -22.762  1.00 82.39           C
ATOM   2327 1HB  ARG A 161      -9.911   6.442 -23.593  1.00 82.39           H
ATOM   2328 2HB  ARG A 161     -10.016   5.681 -22.018  1.00 82.39           H
ATOM   2329  CG  ARG A 161     -11.760   5.385 -23.252  1.00 82.39           C
ATOM   2330 1HG  ARG A 161     -12.332   5.023 -22.398  1.00 82.39           H
ATOM   2331 2HG  ARG A 161     -12.434   5.998 -23.850  1.00 82.39           H
ATOM   2332  CD  ARG A 161     -11.268   4.199 -24.083  1.00 82.39           C
ATOM   2333 1HD  ARG A 161     -12.110   3.719 -24.582  1.00 82.39           H
ATOM   2334 2HD  ARG A 161     -10.591   4.547 -24.863  1.00 82.39           H
ATOM   2335  NE  ARG A 161     -10.575   3.223 -23.212  1.00 82.39           N
ATOM   2336  HE  ARG A 161     -10.768   3.251 -22.231  1.00 82.39           H
ATOM   2337  CZ  ARG A 161      -9.705   2.305 -23.655  1.00 82.39           C
ATOM   2338  NH1 ARG A 161      -9.409   2.223 -24.959  1.00 82.39           N
ATOM   2339 1HH1 ARG A 161      -9.838   2.849 -25.610  1.00 82.39           H
ATOM   2340 2HH1 ARG A 161      -8.759   1.535 -25.282  1.00 82.39           H
ATOM   2341  NH2 ARG A 161      -9.136   1.471 -22.774  1.00 82.39           N
ATOM   2342 1HH2 ARG A 161      -8.485   0.780 -23.088  1.00 82.39           H
ATOM   2343 2HH2 ARG A 161      -9.363   1.539 -21.803  1.00 82.39           H
ATOM   2344  HN  ARG A 161     -11.484   8.106 -24.126  1.00 82.39           H
ATOM   2345  N   LEU A 162      -9.122   8.962 -22.111  1.00 84.00           N
ATOM   2346  CA  LEU A 162      -7.993   9.647 -21.506  1.00 84.00           C
ATOM   2347  C   LEU A 162      -8.509  10.713 -20.537  1.00 84.00           C
ATOM   2348  O   LEU A 162      -7.975  10.871 -19.441  1.00 84.00           O
ATOM   2349  HA  LEU A 162      -7.429   8.908 -20.938  1.00 84.00           H
ATOM   2350  CB  LEU A 162      -7.059  10.198 -22.586  1.00 84.00           C
ATOM   2351 1HB  LEU A 162      -6.912   9.424 -23.340  1.00 84.00           H
ATOM   2352 2HB  LEU A 162      -7.558  11.032 -23.078  1.00 84.00           H
ATOM   2353  CG  LEU A 162      -5.686  10.671 -22.107  1.00 84.00           C
ATOM   2354  HG  LEU A 162      -5.815  11.183 -21.153  1.00 84.00           H
ATOM   2355  CD1 LEU A 162      -4.752   9.484 -21.860  1.00 84.00           C
ATOM   2356 1HD1 LEU A 162      -5.183   8.835 -21.098  1.00 84.00           H
ATOM   2357 2HD1 LEU A 162      -4.625   8.923 -22.786  1.00 84.00           H
ATOM   2358 3HD1 LEU A 162      -3.783   9.849 -21.520  1.00 84.00           H
ATOM   2359  CD2 LEU A 162      -5.082  11.682 -23.084  1.00 84.00           C
ATOM   2360 1HD2 LEU A 162      -4.970  11.217 -24.064  1.00 84.00           H
ATOM   2361 2HD2 LEU A 162      -5.741  12.546 -23.166  1.00 84.00           H
ATOM   2362 3HD2 LEU A 162      -4.106  12.002 -22.720  1.00 84.00           H
ATOM   2363  HN  LEU A 162      -9.226   9.105 -23.096  1.00 84.00           H
ATOM   2364  N   LEU A 163      -9.541  11.418 -20.978  1.00 86.37           N
ATOM   2365  CA  LEU A 163     -10.121  12.479 -20.173  1.00 86.37           C
ATOM   2366  C   LEU A 163     -10.658  11.889 -18.867  1.00 86.37           C
ATOM   2367  O   LEU A 163     -10.342  12.378 -17.784  1.00 86.37           O
ATOM   2368  HA  LEU A 163      -9.321  13.180 -19.932  1.00 86.37           H
ATOM   2369  CB  LEU A 163     -11.171  13.249 -20.977  1.00 86.37           C
ATOM   2370 1HB  LEU A 163     -10.811  13.353 -22.001  1.00 86.37           H
ATOM   2371 2HB  LEU A 163     -12.080  12.650 -21.017  1.00 86.37           H
ATOM   2372  CG  LEU A 163     -11.532  14.639 -20.450  1.00 86.37           C
ATOM   2373  HG  LEU A 163     -11.176  14.719 -19.423  1.00 86.37           H
ATOM   2374  CD1 LEU A 163     -10.829  15.732 -21.258  1.00 86.37           C
ATOM   2375 1HD1 LEU A 163      -9.750  15.600 -21.185  1.00 86.37           H
ATOM   2376 2HD1 LEU A 163     -11.133  15.664 -22.302  1.00 86.37           H
ATOM   2377 3HD1 LEU A 163     -11.103  16.710 -20.862  1.00 86.37           H
ATOM   2378  CD2 LEU A 163     -13.049  14.836 -20.418  1.00 86.37           C
ATOM   2379 1HD2 LEU A 163     -13.450  14.729 -21.426  1.00 86.37           H
ATOM   2380 2HD2 LEU A 163     -13.499  14.088 -19.766  1.00 86.37           H
ATOM   2381 3HD2 LEU A 163     -13.278  15.833 -20.039  1.00 86.37           H
ATOM   2382  HN  LEU A 163      -9.979  11.273 -21.865  1.00 86.37           H
ATOM   2383  N   TYR A 164     -11.460  10.844 -19.014  1.00 87.52           N
ATOM   2384  CA  TYR A 164     -12.047  10.184 -17.860  1.00 87.52           C
ATOM   2385  C   TYR A 164     -10.962   9.635 -16.932  1.00 87.52           C
ATOM   2386  O   TYR A 164     -11.125   9.636 -15.712  1.00 87.52           O
ATOM   2387  HA  TYR A 164     -12.641  10.920 -17.318  1.00 87.52           H
ATOM   2388  CB  TYR A 164     -12.866   9.017 -18.414  1.00 87.52           C
ATOM   2389 1HB  TYR A 164     -12.253   8.459 -19.121  1.00 87.52           H
ATOM   2390 2HB  TYR A 164     -13.109   8.337 -17.597  1.00 87.52           H
ATOM   2391  CG  TYR A 164     -14.162   9.440 -19.108  1.00 87.52           C
ATOM   2392  CD1 TYR A 164     -15.007  10.346 -18.499  1.00 87.52           C
ATOM   2393  HD1 TYR A 164     -14.752  10.759 -17.524  1.00 87.52           H
ATOM   2394  CD2 TYR A 164     -14.486   8.917 -20.343  1.00 87.52           C
ATOM   2395  HD2 TYR A 164     -13.819   8.202 -20.824  1.00 87.52           H
ATOM   2396  CE1 TYR A 164     -16.227  10.744 -19.153  1.00 87.52           C
ATOM   2397  HE1 TYR A 164     -16.903  11.458 -18.683  1.00 87.52           H
ATOM   2398  CE2 TYR A 164     -15.706   9.315 -20.997  1.00 87.52           C
ATOM   2399  HE2 TYR A 164     -15.973   8.910 -21.973  1.00 87.52           H
ATOM   2400  CZ  TYR A 164     -16.516  10.210 -20.370  1.00 87.52           C
ATOM   2401  OH  TYR A 164     -17.668  10.586 -20.987  1.00 87.52           O
ATOM   2402  HH  TYR A 164     -18.172  11.227 -20.408  1.00 87.52           H
ATOM   2403  HN  TYR A 164     -11.710  10.450 -19.898  1.00 87.52           H
ATOM   2404  N   SER A 165      -9.879   9.180 -17.544  1.00 87.85           N
ATOM   2405  CA  SER A 165      -8.772   8.618 -16.788  1.00 87.85           C
ATOM   2406  C   SER A 165      -8.216   9.664 -15.819  1.00 87.85           C
ATOM   2407  O   SER A 165      -7.786   9.327 -14.717  1.00 87.85           O
ATOM   2408  HA  SER A 165      -9.195   7.776 -16.241  1.00 87.85           H
ATOM   2409  CB  SER A 165      -7.667   8.117 -17.720  1.00 87.85           C
ATOM   2410 1HB  SER A 165      -7.037   7.407 -17.186  1.00 87.85           H
ATOM   2411 2HB  SER A 165      -8.113   7.581 -18.557  1.00 87.85           H
ATOM   2412  OG  SER A 165      -6.863   9.184 -18.216  1.00 87.85           O
ATOM   2413  HG  SER A 165      -7.380  10.040 -18.199  1.00 87.85           H
ATOM   2414  HN  SER A 165      -9.751   9.190 -18.536  1.00 87.85           H
ATOM   2415  N   LYS A 166      -8.243  10.911 -16.265  1.00 90.04           N
ATOM   2416  CA  LYS A 166      -7.752  12.008 -15.450  1.00 90.04           C
ATOM   2417  C   LYS A 166      -8.680  12.200 -14.248  1.00 90.04           C
ATOM   2418  O   LYS A 166      -8.218  12.318 -13.115  1.00 90.04           O
ATOM   2419  HA  LYS A 166      -6.766  11.726 -15.082  1.00 90.04           H
ATOM   2420  CB  LYS A 166      -7.576  13.269 -16.298  1.00 90.04           C
ATOM   2421 1HB  LYS A 166      -8.496  13.477 -16.844  1.00 90.04           H
ATOM   2422 2HB  LYS A 166      -7.391  14.126 -15.649  1.00 90.04           H
ATOM   2423  CG  LYS A 166      -6.416  13.109 -17.283  1.00 90.04           C
ATOM   2424 1HG  LYS A 166      -5.496  12.903 -16.737  1.00 90.04           H
ATOM   2425 2HG  LYS A 166      -6.601  12.253 -17.931  1.00 90.04           H
ATOM   2426  CD  LYS A 166      -6.240  14.370 -18.132  1.00 90.04           C
ATOM   2427 1HD  LYS A 166      -7.148  14.556 -18.705  1.00 90.04           H
ATOM   2428 2HD  LYS A 166      -6.090  15.232 -17.483  1.00 90.04           H
ATOM   2429  CE  LYS A 166      -5.050  14.228 -19.084  1.00 90.04           C
ATOM   2430 1HE  LYS A 166      -4.155  13.969 -18.520  1.00 90.04           H
ATOM   2431 2HE  LYS A 166      -5.233  13.414 -19.785  1.00 90.04           H
ATOM   2432  NZ  LYS A 166      -4.828  15.489 -19.827  1.00 90.04           N
ATOM   2433 1HZ  LYS A 166      -4.048  15.372 -20.464  1.00 90.04           H
ATOM   2434 2HZ  LYS A 166      -5.663  15.723 -20.353  1.00 90.04           H
ATOM   2435 3HZ  LYS A 166      -4.621  16.235 -19.172  1.00 90.04           H
ATOM   2436  HN  LYS A 166      -8.592  11.176 -17.165  1.00 90.04           H
ATOM   2437  N   MET A 167      -9.973  12.226 -14.538  1.00 92.87           N
ATOM   2438  CA  MET A 167     -10.968  12.444 -13.502  1.00 92.87           C
ATOM   2439  C   MET A 167     -10.930  11.322 -12.462  1.00 92.87           C
ATOM   2440  O   MET A 167     -11.047  11.577 -11.264  1.00 92.87           O
ATOM   2441  HA  MET A 167     -10.702  13.391 -13.033  1.00 92.87           H
ATOM   2442  CB  MET A 167     -12.359  12.507 -14.135  1.00 92.87           C
ATOM   2443 1HB  MET A 167     -12.533  11.611 -14.730  1.00 92.87           H
ATOM   2444 2HB  MET A 167     -13.118  12.522 -13.353  1.00 92.87           H
ATOM   2445  CG  MET A 167     -12.504  13.748 -15.017  1.00 92.87           C
ATOM   2446 1HG  MET A 167     -12.277  14.644 -14.440  1.00 92.87           H
ATOM   2447 2HG  MET A 167     -11.787  13.707 -15.837  1.00 92.87           H
ATOM   2448  SD  MET A 167     -14.164  13.846 -15.666  1.00 92.87           S
ATOM   2449  CE  MET A 167     -15.059  14.227 -14.169  1.00 92.87           C
ATOM   2450 1HE  MET A 167     -14.913  13.426 -13.444  1.00 92.87           H
ATOM   2451 2HE  MET A 167     -14.690  15.165 -13.753  1.00 92.87           H
ATOM   2452 3HE  MET A 167     -16.121  14.323 -14.395  1.00 92.87           H
ATOM   2453  HN  MET A 167     -10.342  12.102 -15.459  1.00 92.87           H
ATOM   2454  N   VAL A 168     -10.768  10.104 -12.958  1.00 92.28           N
ATOM   2455  CA  VAL A 168     -10.728   8.941 -12.087  1.00 92.28           C
ATOM   2456  C   VAL A 168      -9.528   9.055 -11.146  1.00 92.28           C
ATOM   2457  O   VAL A 168      -9.648   8.802  -9.948  1.00 92.28           O
ATOM   2458  HA  VAL A 168     -11.642   8.944 -11.493  1.00 92.28           H
ATOM   2459  CB  VAL A 168     -10.712   7.661 -12.925  1.00 92.28           C
ATOM   2460  HB  VAL A 168      -9.925   7.760 -13.673  1.00 92.28           H
ATOM   2461  CG1 VAL A 168     -10.386   6.443 -12.059  1.00 92.28           C
ATOM   2462 1HG1 VAL A 168      -9.405   6.574 -11.602  1.00 92.28           H
ATOM   2463 2HG1 VAL A 168     -11.139   6.340 -11.278  1.00 92.28           H
ATOM   2464 3HG1 VAL A 168     -10.380   5.547 -12.680  1.00 92.28           H
ATOM   2465  CG2 VAL A 168     -12.039   7.471 -13.662  1.00 92.28           C
ATOM   2466 1HG2 VAL A 168     -12.850   7.403 -12.937  1.00 92.28           H
ATOM   2467 2HG2 VAL A 168     -12.213   8.319 -14.324  1.00 92.28           H
ATOM   2468 3HG2 VAL A 168     -12.000   6.554 -14.250  1.00 92.28           H
ATOM   2469  HN  VAL A 168     -10.664   9.906 -13.932  1.00 92.28           H
ATOM   2470  N   CYS A 169      -8.397   9.435 -11.723  1.00 91.84           N
ATOM   2471  CA  CYS A 169      -7.169   9.558 -10.955  1.00 91.84           C
ATOM   2472  C   CYS A 169      -7.409  10.556  -9.822  1.00 91.84           C
ATOM   2473  O   CYS A 169      -7.089  10.279  -8.667  1.00 91.84           O
ATOM   2474  HA  CYS A 169      -6.948   8.567 -10.558  1.00 91.84           H
ATOM   2475  CB  CYS A 169      -5.989   9.969 -11.838  1.00 91.84           C
ATOM   2476 1HB  CYS A 169      -6.250  10.853 -12.420  1.00 91.84           H
ATOM   2477 2HB  CYS A 169      -5.136  10.238 -11.216  1.00 91.84           H
ATOM   2478  SG  CYS A 169      -5.537   8.595 -12.959  1.00 91.84           S
ATOM   2479  HG  CYS A 169      -6.412   8.900 -13.913  1.00 91.84           H
ATOM   2480  HN  CYS A 169      -8.312   9.657 -12.694  1.00 91.84           H
ATOM   2481  N   PHE A 170      -7.972  11.698 -10.191  1.00 94.41           N
ATOM   2482  CA  PHE A 170      -8.230  12.752  -9.224  1.00 94.41           C
ATOM   2483  C   PHE A 170      -9.133  12.251  -8.095  1.00 94.41           C
ATOM   2484  O   PHE A 170      -8.860  12.499  -6.921  1.00 94.41           O
ATOM   2485  HA  PHE A 170      -7.268  13.054  -8.811  1.00 94.41           H
ATOM   2486  CB  PHE A 170      -8.945  13.879  -9.972  1.00 94.41           C
ATOM   2487 1HB  PHE A 170      -8.325  14.196 -10.810  1.00 94.41           H
ATOM   2488 2HB  PHE A 170      -9.873  13.491 -10.392  1.00 94.41           H
ATOM   2489  CG  PHE A 170      -9.265  15.097  -9.103  1.00 94.41           C
ATOM   2490  CD1 PHE A 170     -10.523  15.273  -8.616  1.00 94.41           C
ATOM   2491  HD1 PHE A 170     -11.303  14.546  -8.845  1.00 94.41           H
ATOM   2492  CD2 PHE A 170      -8.293  16.003  -8.817  1.00 94.41           C
ATOM   2493  HD2 PHE A 170      -7.285  15.862  -9.207  1.00 94.41           H
ATOM   2494  CE1 PHE A 170     -10.820  16.403  -7.810  1.00 94.41           C
ATOM   2495  HE1 PHE A 170     -11.828  16.545  -7.420  1.00 94.41           H
ATOM   2496  CE2 PHE A 170      -8.590  17.133  -8.011  1.00 94.41           C
ATOM   2497  HE2 PHE A 170      -7.810  17.860  -7.782  1.00 94.41           H
ATOM   2498  CZ  PHE A 170      -9.847  17.310  -7.524  1.00 94.41           C
ATOM   2499  HZ  PHE A 170     -10.076  18.177  -6.905  1.00 94.41           H
ATOM   2500  HN  PHE A 170      -8.249  11.907 -11.128  1.00 94.41           H
ATOM   2501  N   THR A 171     -10.190  11.557  -8.490  1.00 95.33           N
ATOM   2502  CA  THR A 171     -11.161  11.062  -7.529  1.00 95.33           C
ATOM   2503  C   THR A 171     -10.493  10.104  -6.541  1.00 95.33           C
ATOM   2504  O   THR A 171     -10.801  10.119  -5.350  1.00 95.33           O
ATOM   2505  HA  THR A 171     -11.535  11.907  -6.951  1.00 95.33           H
ATOM   2506  CB  THR A 171     -12.314  10.425  -8.307  1.00 95.33           C
ATOM   2507  HB  THR A 171     -11.997   9.496  -8.782  1.00 95.33           H
ATOM   2508  OG1 THR A 171     -12.744  11.453  -9.195  1.00 95.33           O
ATOM   2509  HG1 THR A 171     -12.328  11.324 -10.095  1.00 95.33           H
ATOM   2510  CG2 THR A 171     -13.537  10.156  -7.428  1.00 95.33           C
ATOM   2511 1HG2 THR A 171     -13.895  11.096  -7.007  1.00 95.33           H
ATOM   2512 2HG2 THR A 171     -13.262   9.478  -6.620  1.00 95.33           H
ATOM   2513 3HG2 THR A 171     -14.325   9.704  -8.030  1.00 95.33           H
ATOM   2514  HN  THR A 171     -10.387  11.332  -9.444  1.00 95.33           H
ATOM   2515  N   ILE A 172      -9.589   9.292  -7.071  1.00 93.76           N
ATOM   2516  CA  ILE A 172      -8.903   8.303  -6.258  1.00 93.76           C
ATOM   2517  C   ILE A 172      -8.068   9.015  -5.192  1.00 93.76           C
ATOM   2518  O   ILE A 172      -8.076   8.620  -4.027  1.00 93.76           O
ATOM   2519  HA  ILE A 172      -9.665   7.705  -5.758  1.00 93.76           H
ATOM   2520  CB  ILE A 172      -8.091   7.353  -7.141  1.00 93.76           C
ATOM   2521  HB  ILE A 172      -7.559   7.948  -7.883  1.00 93.76           H
ATOM   2522  CG1 ILE A 172      -9.008   6.395  -7.904  1.00 93.76           C
ATOM   2523 1HG1 ILE A 172      -9.477   5.702  -7.206  1.00 93.76           H
ATOM   2524 2HG1 ILE A 172      -9.811   6.957  -8.382  1.00 93.76           H
ATOM   2525  CG2 ILE A 172      -7.038   6.607  -6.321  1.00 93.76           C
ATOM   2526 1HG2 ILE A 172      -6.358   7.325  -5.863  1.00 93.76           H
ATOM   2527 2HG2 ILE A 172      -7.530   6.024  -5.542  1.00 93.76           H
ATOM   2528 3HG2 ILE A 172      -6.475   5.939  -6.973  1.00 93.76           H
ATOM   2529  CD1 ILE A 172      -8.226   5.613  -8.961  1.00 93.76           C
ATOM   2530 1HD1 ILE A 172      -7.779   6.309  -9.672  1.00 93.76           H
ATOM   2531 2HD1 ILE A 172      -7.441   5.033  -8.477  1.00 93.76           H
ATOM   2532 3HD1 ILE A 172      -8.902   4.940  -9.489  1.00 93.76           H
ATOM   2533  HN  ILE A 172      -9.325   9.304  -8.036  1.00 93.76           H
ATOM   2534  N   TRP A 173      -7.369  10.052  -5.628  1.00 94.34           N
ATOM   2535  CA  TRP A 173      -6.475  10.779  -4.743  1.00 94.34           C
ATOM   2536  C   TRP A 173      -7.311  11.360  -3.601  1.00 94.34           C
ATOM   2537  O   TRP A 173      -6.935  11.251  -2.434  1.00 94.34           O
ATOM   2538  HA  TRP A 173      -5.748  10.069  -4.348  1.00 94.34           H
ATOM   2539  CB  TRP A 173      -5.688  11.843  -5.510  1.00 94.34           C
ATOM   2540 1HB  TRP A 173      -6.345  12.305  -6.247  1.00 94.34           H
ATOM   2541 2HB  TRP A 173      -5.386  12.627  -4.816  1.00 94.34           H
ATOM   2542  CG  TRP A 173      -4.446  11.305  -6.222  1.00 94.34           C
ATOM   2543  CD1 TRP A 173      -4.238  11.183  -7.541  1.00 94.34           C
ATOM   2544  HD1 TRP A 173      -4.963  11.464  -8.304  1.00 94.34           H
ATOM   2545  CD2 TRP A 173      -3.239  10.820  -5.597  1.00 94.34           C
ATOM   2546  NE1 TRP A 173      -2.992  10.656  -7.810  1.00 94.34           N
ATOM   2547  HE1 TRP A 173      -2.610  10.472  -8.715  1.00 94.34           H
ATOM   2548  CE2 TRP A 173      -2.365  10.428  -6.590  1.00 94.34           C
ATOM   2549  CE3 TRP A 173      -2.897  10.715  -4.237  1.00 94.34           C
ATOM   2550  HE3 TRP A 173      -3.570  11.018  -3.435  1.00 94.34           H
ATOM   2551  CZ2 TRP A 173      -1.092   9.905  -6.329  1.00 94.34           C
ATOM   2552  HZ2 TRP A 173      -0.420   9.603  -7.132  1.00 94.34           H
ATOM   2553  CZ3 TRP A 173      -1.623  10.190  -3.993  1.00 94.34           C
ATOM   2554  HZ3 TRP A 173      -1.307  10.088  -2.955  1.00 94.34           H
ATOM   2555  CH2 TRP A 173      -0.731   9.791  -4.982  1.00 94.34           C
ATOM   2556  HH2 TRP A 173       0.246   9.392  -4.709  1.00 94.34           H
ATOM   2557  HN  TRP A 173      -7.406  10.397  -6.566  1.00 94.34           H
ATOM   2558  N   VAL A 174      -8.428  11.965  -3.976  1.00 95.67           N
ATOM   2559  CA  VAL A 174      -9.287  12.620  -3.004  1.00 95.67           C
ATOM   2560  C   VAL A 174      -9.797  11.583  -2.001  1.00 95.67           C
ATOM   2561  O   VAL A 174      -9.786  11.825  -0.794  1.00 95.67           O
ATOM   2562  HA  VAL A 174      -8.683  13.355  -2.473  1.00 95.67           H
ATOM   2563  CB  VAL A 174     -10.417  13.363  -3.721  1.00 95.67           C
ATOM   2564  HB  VAL A 174     -10.914  12.656  -4.385  1.00 95.67           H
ATOM   2565  CG1 VAL A 174     -11.454  13.879  -2.722  1.00 95.67           C
ATOM   2566 1HG1 VAL A 174     -11.881  13.039  -2.175  1.00 95.67           H
ATOM   2567 2HG1 VAL A 174     -10.975  14.563  -2.021  1.00 95.67           H
ATOM   2568 3HG1 VAL A 174     -12.245  14.404  -3.258  1.00 95.67           H
ATOM   2569  CG2 VAL A 174      -9.864  14.504  -4.577  1.00 95.67           C
ATOM   2570 1HG2 VAL A 174      -9.330  15.210  -3.941  1.00 95.67           H
ATOM   2571 2HG2 VAL A 174      -9.182  14.100  -5.325  1.00 95.67           H
ATOM   2572 3HG2 VAL A 174     -10.688  15.016  -5.076  1.00 95.67           H
ATOM   2573  HN  VAL A 174      -8.748  12.012  -4.922  1.00 95.67           H
ATOM   2574  N   LEU A 175     -10.231  10.451  -2.536  1.00 93.28           N
ATOM   2575  CA  LEU A 175     -10.855   9.427  -1.716  1.00 93.28           C
ATOM   2576  C   LEU A 175      -9.814   8.839  -0.762  1.00 93.28           C
ATOM   2577  O   LEU A 175     -10.107   8.595   0.408  1.00 93.28           O
ATOM   2578  HA  LEU A 175     -11.632   9.911  -1.124  1.00 93.28           H
ATOM   2579  CB  LEU A 175     -11.543   8.382  -2.597  1.00 93.28           C
ATOM   2580 1HB  LEU A 175     -12.199   8.900  -3.296  1.00 93.28           H
ATOM   2581 2HB  LEU A 175     -10.780   7.877  -3.190  1.00 93.28           H
ATOM   2582  CG  LEU A 175     -12.363   7.320  -1.861  1.00 93.28           C
ATOM   2583  HG  LEU A 175     -12.519   7.658  -0.837  1.00 93.28           H
ATOM   2584  CD1 LEU A 175     -13.744   7.155  -2.498  1.00 93.28           C
ATOM   2585 1HD1 LEU A 175     -14.280   8.103  -2.454  1.00 93.28           H
ATOM   2586 2HD1 LEU A 175     -13.630   6.851  -3.538  1.00 93.28           H
ATOM   2587 3HD1 LEU A 175     -14.306   6.395  -1.956  1.00 93.28           H
ATOM   2588  CD2 LEU A 175     -11.603   5.994  -1.789  1.00 93.28           C
ATOM   2589 1HD2 LEU A 175     -11.396   5.638  -2.798  1.00 93.28           H
ATOM   2590 2HD2 LEU A 175     -10.664   6.142  -1.255  1.00 93.28           H
ATOM   2591 3HD2 LEU A 175     -12.208   5.257  -1.261  1.00 93.28           H
ATOM   2592  HN  LEU A 175     -10.161  10.230  -3.508  1.00 93.28           H
ATOM   2593  N   ALA A 176      -8.620   8.628  -1.296  1.00 92.94           N
ATOM   2594  CA  ALA A 176      -7.540   8.055  -0.512  1.00 92.94           C
ATOM   2595  C   ALA A 176      -7.186   9.006   0.633  1.00 92.94           C
ATOM   2596  O   ALA A 176      -6.903   8.566   1.746  1.00 92.94           O
ATOM   2597  HA  ALA A 176      -7.896   7.113  -0.094  1.00 92.94           H
ATOM   2598  CB  ALA A 176      -6.344   7.768  -1.423  1.00 92.94           C
ATOM   2599 1HB  ALA A 176      -6.641   7.064  -2.201  1.00 92.94           H
ATOM   2600 2HB  ALA A 176      -6.006   8.697  -1.882  1.00 92.94           H
ATOM   2601 3HB  ALA A 176      -5.534   7.338  -0.834  1.00 92.94           H
ATOM   2602  HN  ALA A 176      -8.387   8.840  -2.245  1.00 92.94           H
ATOM   2603  N   ALA A 177      -7.214  10.293   0.320  1.00 93.90           N
ATOM   2604  CA  ALA A 177      -6.866  11.309   1.298  1.00 93.90           C
ATOM   2605  C   ALA A 177      -7.860  11.255   2.460  1.00 93.90           C
ATOM   2606  O   ALA A 177      -7.464  11.296   3.623  1.00 93.90           O
ATOM   2607  HA  ALA A 177      -5.868  11.080   1.674  1.00 93.90           H
ATOM   2608  CB  ALA A 177      -6.834  12.681   0.621  1.00 93.90           C
ATOM   2609 1HB  ALA A 177      -6.092  12.676  -0.177  1.00 93.90           H
ATOM   2610 2HB  ALA A 177      -7.816  12.902   0.202  1.00 93.90           H
ATOM   2611 3HB  ALA A 177      -6.573  13.443   1.356  1.00 93.90           H
ATOM   2612  HN  ALA A 177      -7.468  10.644  -0.582  1.00 93.90           H
ATOM   2613  N   ALA A 178      -9.133  11.164   2.103  1.00 93.90           N
ATOM   2614  CA  ALA A 178     -10.192  11.180   3.098  1.00 93.90           C
ATOM   2615  C   ALA A 178     -10.046   9.960   4.011  1.00 93.90           C
ATOM   2616  O   ALA A 178     -10.290  10.048   5.213  1.00 93.90           O
ATOM   2617  HA  ALA A 178     -10.074  12.085   3.694  1.00 93.90           H
ATOM   2618  CB  ALA A 178     -11.551  11.225   2.397  1.00 93.90           C
ATOM   2619 1HB  ALA A 178     -11.614  12.124   1.785  1.00 93.90           H
ATOM   2620 2HB  ALA A 178     -11.662  10.345   1.763  1.00 93.90           H
ATOM   2621 3HB  ALA A 178     -12.345  11.237   3.144  1.00 93.90           H
ATOM   2622  HN  ALA A 178      -9.444  11.080   1.157  1.00 93.90           H
ATOM   2623  N   LEU A 179      -9.650   8.851   3.405  1.00 91.70           N
ATOM   2624  CA  LEU A 179      -9.551   7.596   4.130  1.00 91.70           C
ATOM   2625  C   LEU A 179      -8.361   7.659   5.090  1.00 91.70           C
ATOM   2626  O   LEU A 179      -8.211   6.798   5.955  1.00 91.70           O
ATOM   2627  HA  LEU A 179     -10.463   7.485   4.717  1.00 91.70           H
ATOM   2628  CB  LEU A 179      -9.494   6.417   3.156  1.00 91.70           C
ATOM   2629 1HB  LEU A 179      -8.722   6.622   2.414  1.00 91.70           H
ATOM   2630 2HB  LEU A 179      -9.179   5.531   3.707  1.00 91.70           H
ATOM   2631  CG  LEU A 179     -10.795   6.091   2.421  1.00 91.70           C
ATOM   2632  HG  LEU A 179     -11.132   6.991   1.906  1.00 91.70           H
ATOM   2633  CD1 LEU A 179     -10.568   5.018   1.354  1.00 91.70           C
ATOM   2634 1HD1 LEU A 179      -9.837   5.376   0.629  1.00 91.70           H
ATOM   2635 2HD1 LEU A 179     -10.195   4.109   1.826  1.00 91.70           H
ATOM   2636 3HD1 LEU A 179     -11.509   4.805   0.847  1.00 91.70           H
ATOM   2637  CD2 LEU A 179     -11.897   5.695   3.406  1.00 91.70           C
ATOM   2638 1HD2 LEU A 179     -11.582   4.815   3.968  1.00 91.70           H
ATOM   2639 2HD2 LEU A 179     -12.082   6.519   4.095  1.00 91.70           H
ATOM   2640 3HD2 LEU A 179     -12.811   5.468   2.857  1.00 91.70           H
ATOM   2641  HN  LEU A 179      -9.399   8.801   2.438  1.00 91.70           H
ATOM   2642  N   CYS A 180      -7.546   8.687   4.905  1.00 92.48           N
ATOM   2643  CA  CYS A 180      -6.327   8.825   5.683  1.00 92.48           C
ATOM   2644  C   CYS A 180      -6.597   9.801   6.830  1.00 92.48           C
ATOM   2645  O   CYS A 180      -5.693  10.131   7.595  1.00 92.48           O
ATOM   2646  HA  CYS A 180      -6.087   7.833   6.068  1.00 92.48           H
ATOM   2647  CB  CYS A 180      -5.150   9.274   4.816  1.00 92.48           C
ATOM   2648 1HB  CYS A 180      -5.397  10.206   4.307  1.00 92.48           H
ATOM   2649 2HB  CYS A 180      -4.281   9.475   5.443  1.00 92.48           H
ATOM   2650  SG  CYS A 180      -4.746   7.979   3.588  1.00 92.48           S
ATOM   2651  HG  CYS A 180      -5.886   8.073   2.908  1.00 92.48           H
ATOM   2652  HN  CYS A 180      -7.707   9.415   4.239  1.00 92.48           H
ATOM   2653  N   ILE A 181      -7.846  10.237   6.912  1.00 93.43           N
ATOM   2654  CA  ILE A 181      -8.238  11.199   7.928  1.00 93.43           C
ATOM   2655  C   ILE A 181      -7.907  10.636   9.312  1.00 93.43           C
ATOM   2656  O   ILE A 181      -7.306  11.321  10.137  1.00 93.43           O
ATOM   2657  HA  ILE A 181      -7.644  12.100   7.771  1.00 93.43           H
ATOM   2658  CB  ILE A 181      -9.707  11.589   7.758  1.00 93.43           C
ATOM   2659  HB  ILE A 181     -10.281  10.683   7.562  1.00 93.43           H
ATOM   2660  CG1 ILE A 181      -9.893  12.511   6.551  1.00 93.43           C
ATOM   2661 1HG1 ILE A 181      -9.399  13.465   6.738  1.00 93.43           H
ATOM   2662 2HG1 ILE A 181      -9.416  12.071   5.675  1.00 93.43           H
ATOM   2663  CG2 ILE A 181     -10.262  12.207   9.042  1.00 93.43           C
ATOM   2664 1HG2 ILE A 181     -10.185  11.486   9.856  1.00 93.43           H
ATOM   2665 2HG2 ILE A 181      -9.690  13.101   9.293  1.00 93.43           H
ATOM   2666 3HG2 ILE A 181     -11.308  12.476   8.894  1.00 93.43           H
ATOM   2667  CD1 ILE A 181     -11.378  12.747   6.265  1.00 93.43           C
ATOM   2668 1HD1 ILE A 181     -11.863  11.794   6.055  1.00 93.43           H
ATOM   2669 2HD1 ILE A 181     -11.846  13.209   7.133  1.00 93.43           H
ATOM   2670 3HD1 ILE A 181     -11.481  13.405   5.402  1.00 93.43           H
ATOM   2671  HN  ILE A 181      -8.582   9.943   6.301  1.00 93.43           H
ATOM   2672  N   PRO A 182      -8.292   9.383   9.590  1.00 91.28           N
ATOM   2673  CA  PRO A 182      -8.098   8.813  10.925  1.00 91.28           C
ATOM   2674  C   PRO A 182      -6.660   8.934  11.401  1.00 91.28           C
ATOM   2675  O   PRO A 182      -6.410   9.325  12.540  1.00 91.28           O
ATOM   2676  HA  PRO A 182      -8.688   9.364  11.657  1.00 91.28           H
ATOM   2677  CB  PRO A 182      -8.520   7.351  10.760  1.00 91.28           C
ATOM   2678 1HB  PRO A 182      -7.671   6.715  10.509  1.00 91.28           H
ATOM   2679 2HB  PRO A 182      -8.955   6.953  11.676  1.00 91.28           H
ATOM   2680  CG  PRO A 182      -9.539   7.403   9.628  1.00 91.28           C
ATOM   2681 1HG  PRO A 182      -9.670   6.430   9.156  1.00 91.28           H
ATOM   2682 2HG  PRO A 182     -10.523   7.707   9.983  1.00 91.28           H
ATOM   2683  CD  PRO A 182      -8.936   8.423   8.675  1.00 91.28           C
ATOM   2684 1HD  PRO A 182      -8.212   7.967   7.999  1.00 91.28           H
ATOM   2685 2HD  PRO A 182      -9.696   8.894   8.052  1.00 91.28           H
ATOM   2686  N   GLU A 183      -5.743   8.594  10.507  1.00 91.90           N
ATOM   2687  CA  GLU A 183      -4.329   8.613  10.840  1.00 91.90           C
ATOM   2688  C   GLU A 183      -3.894  10.029  11.223  1.00 91.90           C
ATOM   2689  O   GLU A 183      -3.096  10.210  12.142  1.00 91.90           O
ATOM   2690  HA  GLU A 183      -4.224   7.949  11.698  1.00 91.90           H
ATOM   2691  CB  GLU A 183      -3.486   8.075   9.683  1.00 91.90           C
ATOM   2692 1HB  GLU A 183      -3.877   8.450   8.737  1.00 91.90           H
ATOM   2693 2HB  GLU A 183      -2.437   8.325   9.845  1.00 91.90           H
ATOM   2694  CG  GLU A 183      -3.559   6.548   9.615  1.00 91.90           C
ATOM   2695 1HG  GLU A 183      -2.797   6.174   8.932  1.00 91.90           H
ATOM   2696 2HG  GLU A 183      -3.342   6.126  10.596  1.00 91.90           H
ATOM   2697  CD  GLU A 183      -4.941   6.086   9.149  1.00 91.90           C
ATOM   2698  OE1 GLU A 183      -5.246   4.894   9.372  1.00 91.90           O
ATOM   2699  OE2 GLU A 183      -5.661   6.934   8.580  1.00 91.90           O
ATOM   2700  HN  GLU A 183      -5.953   8.308   9.572  1.00 91.90           H
ATOM   2701  N   ILE A 184      -4.438  10.997  10.500  1.00 94.20           N
ATOM   2702  CA  ILE A 184      -4.022  12.379  10.667  1.00 94.20           C
ATOM   2703  C   ILE A 184      -4.427  12.865  12.060  1.00 94.20           C
ATOM   2704  O   ILE A 184      -3.704  13.639  12.686  1.00 94.20           O
ATOM   2705  HA  ILE A 184      -2.934  12.404  10.595  1.00 94.20           H
ATOM   2706  CB  ILE A 184      -4.570  13.244   9.530  1.00 94.20           C
ATOM   2707  HB  ILE A 184      -5.651  13.112   9.491  1.00 94.20           H
ATOM   2708  CG1 ILE A 184      -4.011  12.793   8.179  1.00 94.20           C
ATOM   2709 1HG1 ILE A 184      -2.935  12.962   8.152  1.00 94.20           H
ATOM   2710 2HG1 ILE A 184      -4.169  11.722   8.056  1.00 94.20           H
ATOM   2711  CG2 ILE A 184      -4.305  14.728   9.793  1.00 94.20           C
ATOM   2712 1HG2 ILE A 184      -4.790  15.025  10.723  1.00 94.20           H
ATOM   2713 2HG2 ILE A 184      -3.231  14.897   9.874  1.00 94.20           H
ATOM   2714 3HG2 ILE A 184      -4.705  15.320   8.970  1.00 94.20           H
ATOM   2715  CD1 ILE A 184      -4.680  13.548   7.029  1.00 94.20           C
ATOM   2716 1HD1 ILE A 184      -5.753  13.357   7.044  1.00 94.20           H
ATOM   2717 2HD1 ILE A 184      -4.500  14.617   7.142  1.00 94.20           H
ATOM   2718 3HD1 ILE A 184      -4.265  13.208   6.080  1.00 94.20           H
ATOM   2719  HN  ILE A 184      -5.149  10.850   9.813  1.00 94.20           H
ATOM   2720  N   LEU A 185      -5.582  12.392  12.504  1.00 93.66           N
ATOM   2721  CA  LEU A 185      -6.188  12.913  13.717  1.00 93.66           C
ATOM   2722  C   LEU A 185      -5.457  12.341  14.933  1.00 93.66           C
ATOM   2723  O   LEU A 185      -5.043  13.085  15.821  1.00 93.66           O
ATOM   2724  HA  LEU A 185      -6.053  13.995  13.711  1.00 93.66           H
ATOM   2725  CB  LEU A 185      -7.694  12.644  13.723  1.00 93.66           C
ATOM   2726 1HB  LEU A 185      -7.854  11.583  13.532  1.00 93.66           H
ATOM   2727 2HB  LEU A 185      -8.076  12.850  14.723  1.00 93.66           H
ATOM   2728  CG  LEU A 185      -8.522  13.445  12.716  1.00 93.66           C
ATOM   2729  HG  LEU A 185      -8.176  13.194  11.713  1.00 93.66           H
ATOM   2730  CD1 LEU A 185     -10.001  13.062  12.794  1.00 93.66           C
ATOM   2731 1HD1 LEU A 185     -10.113  12.000  12.572  1.00 93.66           H
ATOM   2732 2HD1 LEU A 185     -10.377  13.266  13.796  1.00 93.66           H
ATOM   2733 3HD1 LEU A 185     -10.566  13.646  12.068  1.00 93.66           H
ATOM   2734  CD2 LEU A 185      -8.309  14.949  12.904  1.00 93.66           C
ATOM   2735 1HD2 LEU A 185      -8.611  15.235  13.911  1.00 93.66           H
ATOM   2736 2HD2 LEU A 185      -7.255  15.187  12.759  1.00 93.66           H
ATOM   2737 3HD2 LEU A 185      -8.909  15.495  12.176  1.00 93.66           H
ATOM   2738  HN  LEU A 185      -6.101  11.667  12.051  1.00 93.66           H
ATOM   2739  N   TYR A 186      -5.320  11.023  14.936  1.00 92.41           N
ATOM   2740  CA  TYR A 186      -4.984  10.307  16.155  1.00 92.41           C
ATOM   2741  C   TYR A 186      -3.476  10.068  16.252  1.00 92.41           C
ATOM   2742  O   TYR A 186      -2.977   9.640  17.292  1.00 92.41           O
ATOM   2743  HA  TYR A 186      -5.303  10.916  17.001  1.00 92.41           H
ATOM   2744  CB  TYR A 186      -5.697   8.957  16.062  1.00 92.41           C
ATOM   2745 1HB  TYR A 186      -5.329   8.422  15.186  1.00 92.41           H
ATOM   2746 2HB  TYR A 186      -5.435   8.358  16.934  1.00 92.41           H
ATOM   2747  CG  TYR A 186      -7.221   9.063  15.973  1.00 92.41           C
ATOM   2748  CD1 TYR A 186      -7.910   9.861  16.863  1.00 92.41           C
ATOM   2749  HD1 TYR A 186      -7.369  10.416  17.630  1.00 92.41           H
ATOM   2750  CD2 TYR A 186      -7.906   8.360  15.003  1.00 92.41           C
ATOM   2751  HD2 TYR A 186      -7.362   7.730  14.299  1.00 92.41           H
ATOM   2752  CE1 TYR A 186      -9.344   9.961  16.780  1.00 92.41           C
ATOM   2753  HE1 TYR A 186      -9.901  10.588  17.477  1.00 92.41           H
ATOM   2754  CE2 TYR A 186      -9.340   8.460  14.919  1.00 92.41           C
ATOM   2755  HE2 TYR A 186      -9.894   7.911  14.158  1.00 92.41           H
ATOM   2756  CZ  TYR A 186      -9.988   9.256  15.812  1.00 92.41           C
ATOM   2757  OH  TYR A 186     -11.343   9.350  15.733  1.00 92.41           O
ATOM   2758  HH  TYR A 186     -11.687   9.943  16.461  1.00 92.41           H
ATOM   2759  HN  TYR A 186      -5.435  10.447  14.126  1.00 92.41           H
ATOM   2760  N   SER A 187      -2.791  10.355  15.154  1.00 93.07           N
ATOM   2761  CA  SER A 187      -1.345  10.219  15.117  1.00 93.07           C
ATOM   2762  C   SER A 187      -0.699  11.236  16.059  1.00 93.07           C
ATOM   2763  O   SER A 187      -0.899  12.441  15.909  1.00 93.07           O
ATOM   2764  HA  SER A 187      -1.142   9.202  15.454  1.00 93.07           H
ATOM   2765  CB  SER A 187      -0.812  10.400  13.694  1.00 93.07           C
ATOM   2766 1HB  SER A 187      -1.137  11.364  13.305  1.00 93.07           H
ATOM   2767 2HB  SER A 187       0.278  10.416  13.715  1.00 93.07           H
ATOM   2768  OG  SER A 187      -1.254   9.363  12.822  1.00 93.07           O
ATOM   2769  HG  SER A 187      -1.782   9.752  12.068  1.00 93.07           H
ATOM   2770  HN  SER A 187      -3.208  10.674  14.303  1.00 93.07           H
ATOM   2771  N   GLN A 188       0.062  10.715  17.010  1.00 92.29           N
ATOM   2772  CA  GLN A 188       0.711  11.560  17.997  1.00 92.29           C
ATOM   2773  C   GLN A 188       2.063  10.967  18.398  1.00 92.29           C
ATOM   2774  O   GLN A 188       2.376   9.831  18.044  1.00 92.29           O
ATOM   2775  HA  GLN A 188       0.859  12.521  17.504  1.00 92.29           H
ATOM   2776  CB  GLN A 188      -0.185  11.760  19.222  1.00 92.29           C
ATOM   2777 1HB  GLN A 188      -0.414  10.793  19.670  1.00 92.29           H
ATOM   2778 2HB  GLN A 188       0.347  12.342  19.975  1.00 92.29           H
ATOM   2779  CG  GLN A 188      -1.484  12.473  18.841  1.00 92.29           C
ATOM   2780 1HG  GLN A 188      -1.255  13.366  18.260  1.00 92.29           H
ATOM   2781 2HG  GLN A 188      -2.086  11.824  18.205  1.00 92.29           H
ATOM   2782  CD  GLN A 188      -2.283  12.858  20.088  1.00 92.29           C
ATOM   2783  OE1 GLN A 188      -1.811  12.774  21.210  1.00 92.29           O
ATOM   2784  NE2 GLN A 188      -3.516  13.285  19.829  1.00 92.29           N
ATOM   2785 1HE2 GLN A 188      -3.841  13.330  18.885  1.00 92.29           H
ATOM   2786 2HE2 GLN A 188      -4.117  13.561  20.579  1.00 92.29           H
ATOM   2787  HN  GLN A 188       0.237   9.735  17.112  1.00 92.29           H
ATOM   2788  N   ILE A 189       2.829  11.763  19.129  1.00 91.98           N
ATOM   2789  CA  ILE A 189       4.056  11.273  19.733  1.00 91.98           C
ATOM   2790  C   ILE A 189       3.784  10.884  21.187  1.00 91.98           C
ATOM   2791  O   ILE A 189       3.285  11.694  21.967  1.00 91.98           O
ATOM   2792  HA  ILE A 189       4.355  10.378  19.186  1.00 91.98           H
ATOM   2793  CB  ILE A 189       5.180  12.298  19.571  1.00 91.98           C
ATOM   2794  HB  ILE A 189       4.859  13.233  20.031  1.00 91.98           H
ATOM   2795  CG1 ILE A 189       5.447  12.590  18.093  1.00 91.98           C
ATOM   2796 1HG1 ILE A 189       5.848  11.699  17.609  1.00 91.98           H
ATOM   2797 2HG1 ILE A 189       4.510  12.831  17.591  1.00 91.98           H
ATOM   2798  CG2 ILE A 189       6.445  11.846  20.303  1.00 91.98           C
ATOM   2799 1HG2 ILE A 189       6.228  11.730  21.365  1.00 91.98           H
ATOM   2800 2HG2 ILE A 189       6.780  10.892  19.895  1.00 91.98           H
ATOM   2801 3HG2 ILE A 189       7.228  12.593  20.172  1.00 91.98           H
ATOM   2802  CD1 ILE A 189       6.431  13.751  17.932  1.00 91.98           C
ATOM   2803 1HD1 ILE A 189       6.016  14.646  18.396  1.00 91.98           H
ATOM   2804 2HD1 ILE A 189       7.375  13.496  18.414  1.00 91.98           H
ATOM   2805 3HD1 ILE A 189       6.603  13.937  16.872  1.00 91.98           H
ATOM   2806  HN  ILE A 189       2.624  12.725  19.311  1.00 91.98           H
ATOM   2807  N   LYS A 190       4.123   9.644  21.508  1.00 87.49           N
ATOM   2808  CA  LYS A 190       4.011   9.168  22.877  1.00 87.49           C
ATOM   2809  C   LYS A 190       5.411   8.938  23.449  1.00 87.49           C
ATOM   2810  O   LYS A 190       6.250   8.302  22.811  1.00 87.49           O
ATOM   2811  HA  LYS A 190       3.525   9.952  23.457  1.00 87.49           H
ATOM   2812  CB  LYS A 190       3.110   7.933  22.942  1.00 87.49           C
ATOM   2813 1HB  LYS A 190       2.165   8.140  22.439  1.00 87.49           H
ATOM   2814 2HB  LYS A 190       3.580   7.107  22.408  1.00 87.49           H
ATOM   2815  CG  LYS A 190       2.843   7.524  24.392  1.00 87.49           C
ATOM   2816 1HG  LYS A 190       3.790   7.365  24.908  1.00 87.49           H
ATOM   2817 2HG  LYS A 190       2.329   8.332  24.912  1.00 87.49           H
ATOM   2818  CD  LYS A 190       1.999   6.250  24.456  1.00 87.49           C
ATOM   2819 1HD  LYS A 190       1.023   6.433  24.006  1.00 87.49           H
ATOM   2820 2HD  LYS A 190       2.477   5.463  23.873  1.00 87.49           H
ATOM   2821  CE  LYS A 190       1.820   5.783  25.902  1.00 87.49           C
ATOM   2822 1HE  LYS A 190       2.678   6.093  26.499  1.00 87.49           H
ATOM   2823 2HE  LYS A 190       0.941   6.257  26.338  1.00 87.49           H
ATOM   2824  NZ  LYS A 190       1.676   4.311  25.958  1.00 87.49           N
ATOM   2825 1HZ  LYS A 190       1.129   4.056  26.773  1.00 87.49           H
ATOM   2826 2HZ  LYS A 190       1.206   3.986  25.120  1.00 87.49           H
ATOM   2827 3HZ  LYS A 190       2.593   3.884  26.018  1.00 87.49           H
ATOM   2828  HN  LYS A 190       4.469   8.971  20.854  1.00 87.49           H
ATOM   2829  N   GLU A 191       5.621   9.468  24.645  1.00 84.55           N
ATOM   2830  CA  GLU A 191       6.869   9.242  25.355  1.00 84.55           C
ATOM   2831  C   GLU A 191       6.710   8.094  26.354  1.00 84.55           C
ATOM   2832  O   GLU A 191       5.795   8.103  27.176  1.00 84.55           O
ATOM   2833  HA  GLU A 191       7.593   8.968  24.588  1.00 84.55           H
ATOM   2834  CB  GLU A 191       7.339  10.518  26.056  1.00 84.55           C
ATOM   2835 1HB  GLU A 191       6.506  10.969  26.596  1.00 84.55           H
ATOM   2836 2HB  GLU A 191       8.194  10.292  26.694  1.00 84.55           H
ATOM   2837  CG  GLU A 191       7.820  11.556  25.041  1.00 84.55           C
ATOM   2838 1HG  GLU A 191       8.584  11.116  24.399  1.00 84.55           H
ATOM   2839 2HG  GLU A 191       6.993  11.850  24.395  1.00 84.55           H
ATOM   2840  CD  GLU A 191       8.388  12.790  25.745  1.00 84.55           C
ATOM   2841  OE1 GLU A 191       8.818  13.711  25.018  1.00 84.55           O
ATOM   2842  OE2 GLU A 191       8.379  12.784  26.995  1.00 84.55           O
ATOM   2843  HN  GLU A 191       4.958  10.041  25.127  1.00 84.55           H
ATOM   2844  N   GLU A 192       7.616   7.132  26.250  1.00 76.62           N
ATOM   2845  CA  GLU A 192       7.515   5.920  27.044  1.00 76.62           C
ATOM   2846  C   GLU A 192       8.902   5.471  27.506  1.00 76.62           C
ATOM   2847  O   GLU A 192       9.766   5.168  26.685  1.00 76.62           O
ATOM   2848  HA  GLU A 192       6.906   6.189  27.907  1.00 76.62           H
ATOM   2849  CB  GLU A 192       6.811   4.809  26.262  1.00 76.62           C
ATOM   2850 1HB  GLU A 192       5.793   5.116  26.023  1.00 76.62           H
ATOM   2851 2HB  GLU A 192       7.400   4.549  25.382  1.00 76.62           H
ATOM   2852  CG  GLU A 192       6.702   3.533  27.099  1.00 76.62           C
ATOM   2853 1HG  GLU A 192       7.267   2.731  26.622  1.00 76.62           H
ATOM   2854 2HG  GLU A 192       7.149   3.698  28.079  1.00 76.62           H
ATOM   2855  CD  GLU A 192       5.242   3.107  27.263  1.00 76.62           C
ATOM   2856  OE1 GLU A 192       4.951   2.464  28.294  1.00 76.62           O
ATOM   2857  OE2 GLU A 192       4.450   3.435  26.353  1.00 76.62           O
ATOM   2858  HN  GLU A 192       8.406   7.172  25.638  1.00 76.62           H
ATOM   2859  N   SER A 193       9.072   5.442  28.820  1.00 73.12           N
ATOM   2860  CA  SER A 193      10.318   4.972  29.403  1.00 73.12           C
ATOM   2861  C   SER A 193      11.497   5.749  28.814  1.00 73.12           C
ATOM   2862  O   SER A 193      12.590   5.205  28.665  1.00 73.12           O
ATOM   2863  HA  SER A 193      10.227   5.167  30.472  1.00 73.12           H
ATOM   2864  CB  SER A 193      10.502   3.471  29.172  1.00 73.12           C
ATOM   2865 1HB  SER A 193      11.469   3.160  29.569  1.00 73.12           H
ATOM   2866 2HB  SER A 193       9.739   2.923  29.725  1.00 73.12           H
ATOM   2867  OG  SER A 193      10.425   3.130  27.791  1.00 73.12           O
ATOM   2868  HG  SER A 193       9.494   2.846  27.561  1.00 73.12           H
ATOM   2869  HN  SER A 193       8.379   5.731  29.480  1.00 73.12           H
ATOM   2870  N   GLY A 194      11.235   7.008  28.495  1.00 76.57           N
ATOM   2871  CA  GLY A 194      12.274   7.879  27.972  1.00 76.57           C
ATOM   2872  C   GLY A 194      12.473   7.655  26.471  1.00 76.57           C
ATOM   2873  O   GLY A 194      13.436   8.151  25.889  1.00 76.57           O
ATOM   2874 1HA  GLY A 194      12.007   8.920  28.156  1.00 76.57           H
ATOM   2875 2HA  GLY A 194      13.210   7.692  28.498  1.00 76.57           H
ATOM   2876  HN  GLY A 194      10.335   7.433  28.588  1.00 76.57           H
ATOM   2877  N   ILE A 195      11.546   6.908  25.889  1.00 84.23           N
ATOM   2878  CA  ILE A 195      11.582   6.652  24.459  1.00 84.23           C
ATOM   2879  C   ILE A 195      10.366   7.305  23.798  1.00 84.23           C
ATOM   2880  O   ILE A 195       9.230   7.063  24.203  1.00 84.23           O
ATOM   2881  HA  ILE A 195      12.483   7.122  24.065  1.00 84.23           H
ATOM   2882  CB  ILE A 195      11.698   5.151  24.186  1.00 84.23           C
ATOM   2883  HB  ILE A 195      10.928   4.638  24.764  1.00 84.23           H
ATOM   2884  CG1 ILE A 195      13.050   4.611  24.656  1.00 84.23           C
ATOM   2885 1HG1 ILE A 195      13.830   4.916  23.957  1.00 84.23           H
ATOM   2886 2HG1 ILE A 195      13.303   5.045  25.623  1.00 84.23           H
ATOM   2887  CG2 ILE A 195      11.438   4.840  22.711  1.00 84.23           C
ATOM   2888 1HG2 ILE A 195      10.433   5.167  22.442  1.00 84.23           H
ATOM   2889 2HG2 ILE A 195      12.168   5.365  22.095  1.00 84.23           H
ATOM   2890 3HG2 ILE A 195      11.526   3.767  22.545  1.00 84.23           H
ATOM   2891  CD1 ILE A 195      13.023   3.086  24.766  1.00 84.23           C
ATOM   2892 1HD1 ILE A 195      12.260   2.786  25.483  1.00 84.23           H
ATOM   2893 2HD1 ILE A 195      12.795   2.655  23.791  1.00 84.23           H
ATOM   2894 3HD1 ILE A 195      13.997   2.728  25.101  1.00 84.23           H
ATOM   2895  HN  ILE A 195      10.784   6.482  26.376  1.00 84.23           H
ATOM   2896  N   ALA A 196      10.646   8.120  22.792  1.00 90.22           N
ATOM   2897  CA  ALA A 196       9.587   8.763  22.032  1.00 90.22           C
ATOM   2898  C   ALA A 196       9.109   7.816  20.929  1.00 90.22           C
ATOM   2899  O   ALA A 196       9.919   7.272  20.180  1.00 90.22           O
ATOM   2900  HA  ALA A 196       8.760   8.957  22.715  1.00 90.22           H
ATOM   2901  CB  ALA A 196      10.093  10.096  21.478  1.00 90.22           C
ATOM   2902 1HB  ALA A 196      10.392  10.742  22.303  1.00 90.22           H
ATOM   2903 2HB  ALA A 196      10.949   9.918  20.828  1.00 90.22           H
ATOM   2904 3HB  ALA A 196       9.298  10.578  20.909  1.00 90.22           H
ATOM   2905  HN  ALA A 196      11.574   8.342  22.494  1.00 90.22           H
ATOM   2906  N   ILE A 197       7.797   7.649  20.864  1.00 89.16           N
ATOM   2907  CA  ILE A 197       7.205   6.739  19.898  1.00 89.16           C
ATOM   2908  C   ILE A 197       6.114   7.472  19.115  1.00 89.16           C
ATOM   2909  O   ILE A 197       5.241   8.107  19.705  1.00 89.16           O
ATOM   2910  HA  ILE A 197       7.991   6.444  19.203  1.00 89.16           H
ATOM   2911  CB  ILE A 197       6.714   5.467  20.592  1.00 89.16           C
ATOM   2912  HB  ILE A 197       6.000   5.753  21.365  1.00 89.16           H
ATOM   2913  CG1 ILE A 197       7.867   4.742  21.288  1.00 89.16           C
ATOM   2914 1HG1 ILE A 197       8.586   4.396  20.545  1.00 89.16           H
ATOM   2915 2HG1 ILE A 197       8.395   5.435  21.943  1.00 89.16           H
ATOM   2916  CG2 ILE A 197       5.975   4.557  19.609  1.00 89.16           C
ATOM   2917 1HG2 ILE A 197       5.114   5.086  19.201  1.00 89.16           H
ATOM   2918 2HG2 ILE A 197       6.647   4.276  18.798  1.00 89.16           H
ATOM   2919 3HG2 ILE A 197       5.636   3.660  20.128  1.00 89.16           H
ATOM   2920  CD1 ILE A 197       7.355   3.551  22.102  1.00 89.16           C
ATOM   2921 1HD1 ILE A 197       6.656   3.904  22.860  1.00 89.16           H
ATOM   2922 2HD1 ILE A 197       6.850   2.849  21.440  1.00 89.16           H
ATOM   2923 3HD1 ILE A 197       8.196   3.054  22.586  1.00 89.16           H
ATOM   2924  HN  ILE A 197       7.143   8.121  21.455  1.00 89.16           H
ATOM   2925  N   CYS A 198       6.200   7.360  17.797  1.00 91.74           N
ATOM   2926  CA  CYS A 198       5.126   7.822  16.935  1.00 91.74           C
ATOM   2927  C   CYS A 198       4.050   6.736  16.884  1.00 91.74           C
ATOM   2928  O   CYS A 198       4.261   5.675  16.299  1.00 91.74           O
ATOM   2929  HA  CYS A 198       4.734   8.734  17.386  1.00 91.74           H
ATOM   2930  CB  CYS A 198       5.637   8.186  15.540  1.00 91.74           C
ATOM   2931 1HB  CYS A 198       6.268   9.073  15.594  1.00 91.74           H
ATOM   2932 2HB  CYS A 198       6.254   7.378  15.148  1.00 91.74           H
ATOM   2933  SG  CYS A 198       4.225   8.493  14.417  1.00 91.74           S
ATOM   2934  HN  CYS A 198       6.984   6.963  17.320  1.00 91.74           H
ATOM   2935  N   THR A 199       2.919   7.038  17.505  1.00 91.35           N
ATOM   2936  CA  THR A 199       1.815   6.094  17.551  1.00 91.35           C
ATOM   2937  C   THR A 199       0.484   6.820  17.351  1.00 91.35           C
ATOM   2938  O   THR A 199       0.435   8.049  17.363  1.00 91.35           O
ATOM   2939  HA  THR A 199       1.926   5.395  16.722  1.00 91.35           H
ATOM   2940  CB  THR A 199       1.899   5.332  18.875  1.00 91.35           C
ATOM   2941  HB  THR A 199       2.924   5.027  19.084  1.00 91.35           H
ATOM   2942  OG1 THR A 199       0.960   4.271  18.725  1.00 91.35           O
ATOM   2943  HG1 THR A 199       1.109   3.580  19.433  1.00 91.35           H
ATOM   2944  CG2 THR A 199       1.359   6.145  20.053  1.00 91.35           C
ATOM   2945 1HG2 THR A 199       0.312   6.393  19.874  1.00 91.35           H
ATOM   2946 2HG2 THR A 199       1.937   7.063  20.157  1.00 91.35           H
ATOM   2947 3HG2 THR A 199       1.442   5.558  20.968  1.00 91.35           H
ATOM   2948  HN  THR A 199       2.751   7.907  17.970  1.00 91.35           H
ATOM   2949  N   MET A 200      -0.564   6.029  17.172  1.00 91.34           N
ATOM   2950  CA  MET A 200      -1.918   6.556  17.231  1.00 91.34           C
ATOM   2951  C   MET A 200      -2.487   6.448  18.647  1.00 91.34           C
ATOM   2952  O   MET A 200      -2.377   5.403  19.286  1.00 91.34           O
ATOM   2953  HA  MET A 200      -1.837   7.604  16.943  1.00 91.34           H
ATOM   2954  CB  MET A 200      -2.810   5.778  16.261  1.00 91.34           C
ATOM   2955 1HB  MET A 200      -2.737   4.711  16.470  1.00 91.34           H
ATOM   2956 2HB  MET A 200      -3.851   6.063  16.412  1.00 91.34           H
ATOM   2957  CG  MET A 200      -2.407   6.048  14.810  1.00 91.34           C
ATOM   2958 1HG  MET A 200      -2.443   7.118  14.606  1.00 91.34           H
ATOM   2959 2HG  MET A 200      -1.379   5.726  14.643  1.00 91.34           H
ATOM   2960  SD  MET A 200      -3.504   5.180  13.701  1.00 91.34           S
ATOM   2961  CE  MET A 200      -3.282   3.509  14.289  1.00 91.34           C
ATOM   2962 1HE  MET A 200      -2.234   3.225  14.188  1.00 91.34           H
ATOM   2963 2HE  MET A 200      -3.575   3.451  15.337  1.00 91.34           H
ATOM   2964 3HE  MET A 200      -3.900   2.832  13.701  1.00 91.34           H
ATOM   2965  HN  MET A 200      -0.500   5.048  16.991  1.00 91.34           H
ATOM   2966  N   VAL A 201      -3.084   7.543  19.095  1.00 92.03           N
ATOM   2967  CA  VAL A 201      -3.717   7.568  20.402  1.00 92.03           C
ATOM   2968  C   VAL A 201      -5.222   7.784  20.232  1.00 92.03           C
ATOM   2969  O   VAL A 201      -5.646   8.738  19.581  1.00 92.03           O
ATOM   2970  HA  VAL A 201      -3.553   6.595  20.866  1.00 92.03           H
ATOM   2971  CB  VAL A 201      -3.057   8.631  21.283  1.00 92.03           C
ATOM   2972  HB  VAL A 201      -3.241   9.604  20.829  1.00 92.03           H
ATOM   2973  CG1 VAL A 201      -3.672   8.642  22.684  1.00 92.03           C
ATOM   2974 1HG1 VAL A 201      -4.737   8.861  22.611  1.00 92.03           H
ATOM   2975 2HG1 VAL A 201      -3.533   7.666  23.149  1.00 92.03           H
ATOM   2976 3HG1 VAL A 201      -3.184   9.406  23.289  1.00 92.03           H
ATOM   2977  CG2 VAL A 201      -1.542   8.423  21.351  1.00 92.03           C
ATOM   2978 1HG2 VAL A 201      -1.329   7.440  21.770  1.00 92.03           H
ATOM   2979 2HG2 VAL A 201      -1.121   8.489  20.348  1.00 92.03           H
ATOM   2980 3HG2 VAL A 201      -1.098   9.192  21.983  1.00 92.03           H
ATOM   2981  HN  VAL A 201      -3.139   8.399  18.582  1.00 92.03           H
ATOM   2982  N   TYR A 202      -5.989   6.882  20.828  1.00 91.19           N
ATOM   2983  CA  TYR A 202      -7.437   6.946  20.725  1.00 91.19           C
ATOM   2984  C   TYR A 202      -8.046   7.596  21.969  1.00 91.19           C
ATOM   2985  O   TYR A 202      -7.611   7.333  23.088  1.00 91.19           O
ATOM   2986  HA  TYR A 202      -7.686   7.547  19.851  1.00 91.19           H
ATOM   2987  CB  TYR A 202      -7.917   5.496  20.635  1.00 91.19           C
ATOM   2988 1HB  TYR A 202      -7.533   4.943  21.493  1.00 91.19           H
ATOM   2989 2HB  TYR A 202      -9.004   5.479  20.706  1.00 91.19           H
ATOM   2990  CG  TYR A 202      -7.492   4.778  19.353  1.00 91.19           C
ATOM   2991  CD1 TYR A 202      -8.245   4.914  18.204  1.00 91.19           C
ATOM   2992  HD1 TYR A 202      -9.142   5.533  18.211  1.00 91.19           H
ATOM   2993  CD2 TYR A 202      -6.356   3.995  19.344  1.00 91.19           C
ATOM   2994  HD2 TYR A 202      -5.762   3.887  20.252  1.00 91.19           H
ATOM   2995  CE1 TYR A 202      -7.846   4.239  16.997  1.00 91.19           C
ATOM   2996  HE1 TYR A 202      -8.431   4.337  16.083  1.00 91.19           H
ATOM   2997  CE2 TYR A 202      -5.957   3.319  18.137  1.00 91.19           C
ATOM   2998  HE2 TYR A 202      -5.062   2.697  18.117  1.00 91.19           H
ATOM   2999  CZ  TYR A 202      -6.721   3.474  17.023  1.00 91.19           C
ATOM   3000  OH  TYR A 202      -6.343   2.836  15.883  1.00 91.19           O
ATOM   3001  HH  TYR A 202      -7.125   2.750  15.265  1.00 91.19           H
ATOM   3002  HN  TYR A 202      -5.636   6.121  21.371  1.00 91.19           H
ATOM   3003  N   PRO A 203      -9.060   8.455  21.796  1.00 83.46           N
ATOM   3004  CA  PRO A 203      -9.606   9.214  22.924  1.00 83.46           C
ATOM   3005  C   PRO A 203     -10.342   8.327  23.915  1.00 83.46           C
ATOM   3006  O   PRO A 203     -10.966   7.340  23.526  1.00 83.46           O
ATOM   3007  HA  PRO A 203      -8.799   9.670  23.497  1.00 83.46           H
ATOM   3008  CB  PRO A 203     -10.545  10.224  22.261  1.00 83.46           C
ATOM   3009 1HB  PRO A 203     -11.401  10.454  22.895  1.00 83.46           H
ATOM   3010 2HB  PRO A 203     -10.039  11.168  22.056  1.00 83.46           H
ATOM   3011  CG  PRO A 203     -10.966   9.539  20.993  1.00 83.46           C
ATOM   3012 1HG  PRO A 203     -11.812   8.874  21.167  1.00 83.46           H
ATOM   3013 2HG  PRO A 203     -11.279  10.261  20.239  1.00 83.46           H
ATOM   3014  CD  PRO A 203      -9.760   8.770  20.538  1.00 83.46           C
ATOM   3015 1HD  PRO A 203     -10.040   7.867  19.996  1.00 83.46           H
ATOM   3016 2HD  PRO A 203      -9.135   9.363  19.869  1.00 83.46           H
ATOM   3017  N   SER A 204     -10.249   8.704  25.181  1.00 71.67           N
ATOM   3018  CA  SER A 204     -10.431   7.750  26.262  1.00 71.67           C
ATOM   3019  C   SER A 204     -11.777   7.037  26.110  1.00 71.67           C
ATOM   3020  O   SER A 204     -11.846   5.812  26.187  1.00 71.67           O
ATOM   3021  HA  SER A 204      -9.610   7.041  26.162  1.00 71.67           H
ATOM   3022  CB  SER A 204     -10.347   8.439  27.625  1.00 71.67           C
ATOM   3023 1HB  SER A 204     -10.645   7.738  28.405  1.00 71.67           H
ATOM   3024 2HB  SER A 204      -9.313   8.718  27.827  1.00 71.67           H
ATOM   3025  OG  SER A 204     -11.172   9.599  27.689  1.00 71.67           O
ATOM   3026  HG  SER A 204     -12.116   9.337  27.893  1.00 71.67           H
ATOM   3027  HN  SER A 204     -10.054   9.641  25.473  1.00 71.67           H
ATOM   3028  N   ASP A 205     -12.812   7.836  25.896  1.00 70.44           N
ATOM   3029  CA  ASP A 205     -14.156   7.437  26.278  1.00 70.44           C
ATOM   3030  C   ASP A 205     -14.552   6.181  25.499  1.00 70.44           C
ATOM   3031  O   ASP A 205     -14.990   5.194  26.087  1.00 70.44           O
ATOM   3032  HA  ASP A 205     -14.109   7.263  27.353  1.00 70.44           H
ATOM   3033  CB  ASP A 205     -15.170   8.535  25.951  1.00 70.44           C
ATOM   3034 1HB  ASP A 205     -15.121   8.777  24.890  1.00 70.44           H
ATOM   3035 2HB  ASP A 205     -16.180   8.173  26.149  1.00 70.44           H
ATOM   3036  CG  ASP A 205     -14.903   9.793  26.780  1.00 70.44           C
ATOM   3037  OD1 ASP A 205     -14.116   9.680  27.745  1.00 70.44           O
ATOM   3038  OD2 ASP A 205     -15.490  10.839  26.430  1.00 70.44           O
ATOM   3039  HN  ASP A 205     -12.744   8.739  25.471  1.00 70.44           H
ATOM   3040  N   GLU A 206     -14.382   6.260  24.187  1.00 82.95           N
ATOM   3041  CA  GLU A 206     -14.743   5.152  23.318  1.00 82.95           C
ATOM   3042  C   GLU A 206     -13.515   4.656  22.553  1.00 82.95           C
ATOM   3043  O   GLU A 206     -13.627   4.220  21.408  1.00 82.95           O
ATOM   3044  HA  GLU A 206     -15.106   4.369  23.984  1.00 82.95           H
ATOM   3045  CB  GLU A 206     -15.864   5.552  22.357  1.00 82.95           C
ATOM   3046 1HB  GLU A 206     -15.635   6.518  21.907  1.00 82.95           H
ATOM   3047 2HB  GLU A 206     -16.019   4.761  21.623  1.00 82.95           H
ATOM   3048  CG  GLU A 206     -17.192   5.716  23.100  1.00 82.95           C
ATOM   3049 1HG  GLU A 206     -17.049   6.360  23.968  1.00 82.95           H
ATOM   3050 2HG  GLU A 206     -17.916   6.210  22.453  1.00 82.95           H
ATOM   3051  CD  GLU A 206     -17.740   4.360  23.548  1.00 82.95           C
ATOM   3052  OE1 GLU A 206     -18.816   4.366  24.185  1.00 82.95           O
ATOM   3053  OE2 GLU A 206     -17.071   3.349  23.244  1.00 82.95           O
ATOM   3054  HN  GLU A 206     -14.007   7.059  23.718  1.00 82.95           H
ATOM   3055  N   SER A 207     -12.371   4.739  23.215  1.00 88.14           N
ATOM   3056  CA  SER A 207     -11.104   4.461  22.560  1.00 88.14           C
ATOM   3057  C   SER A 207     -11.138   3.068  21.927  1.00 88.14           C
ATOM   3058  O   SER A 207     -10.745   2.897  20.774  1.00 88.14           O
ATOM   3059  HA  SER A 207     -11.003   5.228  21.792  1.00 88.14           H
ATOM   3060  CB  SER A 207      -9.939   4.569  23.545  1.00 88.14           C
ATOM   3061 1HB  SER A 207      -9.056   4.097  23.114  1.00 88.14           H
ATOM   3062 2HB  SER A 207      -9.694   5.619  23.703  1.00 88.14           H
ATOM   3063  OG  SER A 207     -10.240   3.958  24.797  1.00 88.14           O
ATOM   3064  HG  SER A 207     -10.471   4.659  25.472  1.00 88.14           H
ATOM   3065  HN  SER A 207     -12.301   4.990  24.181  1.00 88.14           H
ATOM   3066  N   THR A 208     -11.610   2.109  22.709  1.00 89.45           N
ATOM   3067  CA  THR A 208     -11.540   0.714  22.308  1.00 89.45           C
ATOM   3068  C   THR A 208     -12.423   0.466  21.083  1.00 89.45           C
ATOM   3069  O   THR A 208     -12.007  -0.201  20.138  1.00 89.45           O
ATOM   3070  HA  THR A 208     -10.515   0.493  22.012  1.00 89.45           H
ATOM   3071  CB  THR A 208     -11.921  -0.145  23.515  1.00 89.45           C
ATOM   3072  HB  THR A 208     -11.887  -1.205  23.265  1.00 89.45           H
ATOM   3073  OG1 THR A 208     -13.197   0.354  23.907  1.00 89.45           O
ATOM   3074  HG1 THR A 208     -13.657  -0.309  24.497  1.00 89.45           H
ATOM   3075  CG2 THR A 208     -11.028   0.122  24.728  1.00 89.45           C
ATOM   3076 1HG2 THR A 208     -11.114   1.168  25.020  1.00 89.45           H
ATOM   3077 2HG2 THR A 208      -9.992  -0.100  24.472  1.00 89.45           H
ATOM   3078 3HG2 THR A 208     -11.341  -0.514  25.557  1.00 89.45           H
ATOM   3079  HN  THR A 208     -12.034   2.272  23.600  1.00 89.45           H
ATOM   3080  N   LYS A 209     -13.627   1.018  21.139  1.00 91.34           N
ATOM   3081  CA  LYS A 209     -14.566   0.879  20.039  1.00 91.34           C
ATOM   3082  C   LYS A 209     -13.992   1.562  18.796  1.00 91.34           C
ATOM   3083  O   LYS A 209     -14.111   1.042  17.688  1.00 91.34           O
ATOM   3084  HA  LYS A 209     -14.670  -0.185  19.831  1.00 91.34           H
ATOM   3085  CB  LYS A 209     -15.946   1.399  20.445  1.00 91.34           C
ATOM   3086 1HB  LYS A 209     -15.864   2.429  20.792  1.00 91.34           H
ATOM   3087 2HB  LYS A 209     -16.605   1.408  19.577  1.00 91.34           H
ATOM   3088  CG  LYS A 209     -16.557   0.531  21.547  1.00 91.34           C
ATOM   3089 1HG  LYS A 209     -16.379  -0.521  21.326  1.00 91.34           H
ATOM   3090 2HG  LYS A 209     -16.068   0.745  22.497  1.00 91.34           H
ATOM   3091  CD  LYS A 209     -18.061   0.784  21.673  1.00 91.34           C
ATOM   3092 1HD  LYS A 209     -18.269   1.843  21.524  1.00 91.34           H
ATOM   3093 2HD  LYS A 209     -18.592   0.241  20.891  1.00 91.34           H
ATOM   3094  CE  LYS A 209     -18.577   0.346  23.045  1.00 91.34           C
ATOM   3095 1HE  LYS A 209     -19.104  -0.604  22.956  1.00 91.34           H
ATOM   3096 2HE  LYS A 209     -17.737   0.182  23.721  1.00 91.34           H
ATOM   3097  NZ  LYS A 209     -19.483   1.371  23.610  1.00 91.34           N
ATOM   3098 1HZ  LYS A 209     -19.946   0.998  24.431  1.00 91.34           H
ATOM   3099 2HZ  LYS A 209     -18.946   2.191  23.868  1.00 91.34           H
ATOM   3100 3HZ  LYS A 209     -20.178   1.626  22.917  1.00 91.34           H
ATOM   3101  HN  LYS A 209     -13.962   1.550  21.917  1.00 91.34           H
ATOM   3102  N   LEU A 210     -13.382   2.716  19.022  1.00 92.32           N
ATOM   3103  CA  LEU A 210     -12.851   3.509  17.926  1.00 92.32           C
ATOM   3104  C   LEU A 210     -11.712   2.741  17.252  1.00 92.32           C
ATOM   3105  O   LEU A 210     -11.667   2.638  16.027  1.00 92.32           O
ATOM   3106  HA  LEU A 210     -13.653   3.643  17.200  1.00 92.32           H
ATOM   3107  CB  LEU A 210     -12.448   4.900  18.417  1.00 92.32           C
ATOM   3108 1HB  LEU A 210     -13.316   5.365  18.885  1.00 92.32           H
ATOM   3109 2HB  LEU A 210     -11.691   4.785  19.194  1.00 92.32           H
ATOM   3110  CG  LEU A 210     -11.905   5.856  17.353  1.00 92.32           C
ATOM   3111  HG  LEU A 210     -11.064   5.372  16.856  1.00 92.32           H
ATOM   3112  CD1 LEU A 210     -12.960   6.142  16.283  1.00 92.32           C
ATOM   3113 1HD1 LEU A 210     -13.249   5.209  15.800  1.00 92.32           H
ATOM   3114 2HD1 LEU A 210     -13.835   6.597  16.748  1.00 92.32           H
ATOM   3115 3HD1 LEU A 210     -12.548   6.824  15.539  1.00 92.32           H
ATOM   3116  CD2 LEU A 210     -11.373   7.141  17.991  1.00 92.32           C
ATOM   3117 1HD2 LEU A 210     -12.178   7.640  18.530  1.00 92.32           H
ATOM   3118 2HD2 LEU A 210     -10.568   6.897  18.684  1.00 92.32           H
ATOM   3119 3HD2 LEU A 210     -10.993   7.803  17.212  1.00 92.32           H
ATOM   3120  HN  LEU A 210     -13.250   3.110  19.931  1.00 92.32           H
ATOM   3121  N   LYS A 211     -10.820   2.221  18.082  1.00 92.21           N
ATOM   3122  CA  LYS A 211      -9.697   1.445  17.584  1.00 92.21           C
ATOM   3123  C   LYS A 211     -10.220   0.282  16.740  1.00 92.21           C
ATOM   3124  O   LYS A 211      -9.769   0.073  15.615  1.00 92.21           O
ATOM   3125  HA  LYS A 211      -9.107   2.100  16.941  1.00 92.21           H
ATOM   3126  CB  LYS A 211      -8.792   1.010  18.738  1.00 92.21           C
ATOM   3127 1HB  LYS A 211      -8.364   1.888  19.222  1.00 92.21           H
ATOM   3128 2HB  LYS A 211      -9.382   0.487  19.490  1.00 92.21           H
ATOM   3129  CG  LYS A 211      -7.668   0.098  18.240  1.00 92.21           C
ATOM   3130 1HG  LYS A 211      -8.082  -0.866  17.944  1.00 92.21           H
ATOM   3131 2HG  LYS A 211      -7.208   0.533  17.352  1.00 92.21           H
ATOM   3132  CD  LYS A 211      -6.607  -0.107  19.323  1.00 92.21           C
ATOM   3133 1HD  LYS A 211      -6.247   0.861  19.671  1.00 92.21           H
ATOM   3134 2HD  LYS A 211      -7.052  -0.609  20.182  1.00 92.21           H
ATOM   3135  CE  LYS A 211      -5.434  -0.933  18.792  1.00 92.21           C
ATOM   3136 1HE  LYS A 211      -5.781  -1.926  18.506  1.00 92.21           H
ATOM   3137 2HE  LYS A 211      -5.030  -0.466  17.894  1.00 92.21           H
ATOM   3138  NZ  LYS A 211      -4.375  -1.049  19.819  1.00 92.21           N
ATOM   3139 1HZ  LYS A 211      -3.521  -1.384  19.387  1.00 92.21           H
ATOM   3140 2HZ  LYS A 211      -4.209  -0.140  20.236  1.00 92.21           H
ATOM   3141 3HZ  LYS A 211      -4.670  -1.701  20.537  1.00 92.21           H
ATOM   3142  HN  LYS A 211     -10.855   2.322  19.076  1.00 92.21           H
ATOM   3143  N   SER A 212     -11.167  -0.446  17.315  1.00 91.99           N
ATOM   3144  CA  SER A 212     -11.710  -1.622  16.658  1.00 91.99           C
ATOM   3145  C   SER A 212     -12.300  -1.237  15.300  1.00 91.99           C
ATOM   3146  O   SER A 212     -12.117  -1.951  14.315  1.00 91.99           O
ATOM   3147  HA  SER A 212     -10.864  -2.298  16.530  1.00 91.99           H
ATOM   3148  CB  SER A 212     -12.773  -2.297  17.527  1.00 91.99           C
ATOM   3149 1HB  SER A 212     -13.578  -1.590  17.729  1.00 91.99           H
ATOM   3150 2HB  SER A 212     -13.212  -3.132  16.980  1.00 91.99           H
ATOM   3151  OG  SER A 212     -12.236  -2.767  18.760  1.00 91.99           O
ATOM   3152  HG  SER A 212     -12.272  -2.043  19.448  1.00 91.99           H
ATOM   3153  HN  SER A 212     -11.560  -0.244  18.212  1.00 91.99           H
ATOM   3154  N   ALA A 213     -12.996  -0.110  15.291  1.00 92.40           N
ATOM   3155  CA  ALA A 213     -13.658   0.352  14.083  1.00 92.40           C
ATOM   3156  C   ALA A 213     -12.604   0.692  13.028  1.00 92.40           C
ATOM   3157  O   ALA A 213     -12.733   0.303  11.868  1.00 92.40           O
ATOM   3158  HA  ALA A 213     -14.280  -0.463  13.713  1.00 92.40           H
ATOM   3159  CB  ALA A 213     -14.555   1.545  14.416  1.00 92.40           C
ATOM   3160 1HB  ALA A 213     -15.305   1.243  15.148  1.00 92.40           H
ATOM   3161 2HB  ALA A 213     -13.949   2.352  14.829  1.00 92.40           H
ATOM   3162 3HB  ALA A 213     -15.051   1.892  13.510  1.00 92.40           H
ATOM   3163  HN  ALA A 213     -13.112   0.482  16.089  1.00 92.40           H
ATOM   3164  N   VAL A 214     -11.584   1.415  13.468  1.00 90.46           N
ATOM   3165  CA  VAL A 214     -10.535   1.857  12.564  1.00 90.46           C
ATOM   3166  C   VAL A 214      -9.815   0.636  11.990  1.00 90.46           C
ATOM   3167  O   VAL A 214      -9.497   0.600  10.802  1.00 90.46           O
ATOM   3168  HA  VAL A 214     -11.011   2.400  11.748  1.00 90.46           H
ATOM   3169  CB  VAL A 214      -9.593   2.821  13.288  1.00 90.46           C
ATOM   3170  HB  VAL A 214      -9.296   2.357  14.229  1.00 90.46           H
ATOM   3171  CG1 VAL A 214      -8.327   3.071  12.467  1.00 90.46           C
ATOM   3172 1HG1 VAL A 214      -7.806   2.127  12.307  1.00 90.46           H
ATOM   3173 2HG1 VAL A 214      -8.598   3.504  11.504  1.00 90.46           H
ATOM   3174 3HG1 VAL A 214      -7.675   3.759  13.004  1.00 90.46           H
ATOM   3175  CG2 VAL A 214     -10.302   4.137  13.617  1.00 90.46           C
ATOM   3176 1HG2 VAL A 214     -10.641   4.607  12.694  1.00 90.46           H
ATOM   3177 2HG2 VAL A 214     -11.159   3.937  14.260  1.00 90.46           H
ATOM   3178 3HG2 VAL A 214      -9.609   4.804  14.131  1.00 90.46           H
ATOM   3179  HN  VAL A 214     -11.468   1.698  14.420  1.00 90.46           H
ATOM   3180  N   LEU A 215      -9.578  -0.335  12.859  1.00 91.18           N
ATOM   3181  CA  LEU A 215      -8.895  -1.552  12.455  1.00 91.18           C
ATOM   3182  C   LEU A 215      -9.748  -2.290  11.420  1.00 91.18           C
ATOM   3183  O   LEU A 215      -9.234  -2.746  10.399  1.00 91.18           O
ATOM   3184  HA  LEU A 215      -7.957  -1.259  11.984  1.00 91.18           H
ATOM   3185  CB  LEU A 215      -8.542  -2.401  13.678  1.00 91.18           C
ATOM   3186 1HB  LEU A 215      -9.341  -2.294  14.412  1.00 91.18           H
ATOM   3187 2HB  LEU A 215      -8.524  -3.448  13.376  1.00 91.18           H
ATOM   3188  CG  LEU A 215      -7.213  -2.073  14.361  1.00 91.18           C
ATOM   3189  HG  LEU A 215      -7.064  -0.994  14.317  1.00 91.18           H
ATOM   3190  CD1 LEU A 215      -7.245  -2.465  15.839  1.00 91.18           C
ATOM   3191 1HD1 LEU A 215      -8.041  -1.918  16.343  1.00 91.18           H
ATOM   3192 2HD1 LEU A 215      -7.428  -3.536  15.927  1.00 91.18           H
ATOM   3193 3HD1 LEU A 215      -6.288  -2.221  16.300  1.00 91.18           H
ATOM   3194  CD2 LEU A 215      -6.042  -2.722  13.621  1.00 91.18           C
ATOM   3195 1HD2 LEU A 215      -6.172  -3.804  13.611  1.00 91.18           H
ATOM   3196 2HD2 LEU A 215      -6.009  -2.351  12.596  1.00 91.18           H
ATOM   3197 3HD2 LEU A 215      -5.109  -2.473  14.127  1.00 91.18           H
ATOM   3198  HN  LEU A 215      -9.844  -0.300  13.823  1.00 91.18           H
ATOM   3199  N   THR A 216     -11.035  -2.384  11.719  1.00 92.22           N
ATOM   3200  CA  THR A 216     -11.957  -3.088  10.844  1.00 92.22           C
ATOM   3201  C   THR A 216     -11.966  -2.450   9.454  1.00 92.22           C
ATOM   3202  O   THR A 216     -11.925  -3.151   8.444  1.00 92.22           O
ATOM   3203  HA  THR A 216     -11.602  -4.112  10.724  1.00 92.22           H
ATOM   3204  CB  THR A 216     -13.331  -3.100  11.517  1.00 92.22           C
ATOM   3205  HB  THR A 216     -13.721  -2.087  11.622  1.00 92.22           H
ATOM   3206  OG1 THR A 216     -13.115  -3.805  12.736  1.00 92.22           O
ATOM   3207  HG1 THR A 216     -13.015  -3.159  13.492  1.00 92.22           H
ATOM   3208  CG2 THR A 216     -14.345  -3.962  10.762  1.00 92.22           C
ATOM   3209 1HG2 THR A 216     -13.986  -4.989  10.716  1.00 92.22           H
ATOM   3210 2HG2 THR A 216     -14.470  -3.574   9.751  1.00 92.22           H
ATOM   3211 3HG2 THR A 216     -15.303  -3.935  11.282  1.00 92.22           H
ATOM   3212  HN  THR A 216     -11.448  -1.990  12.540  1.00 92.22           H
ATOM   3213  N   LEU A 217     -12.021  -1.126   9.446  1.00 88.72           N
ATOM   3214  CA  LEU A 217     -12.043  -0.385   8.196  1.00 88.72           C
ATOM   3215  C   LEU A 217     -10.776  -0.701   7.399  1.00 88.72           C
ATOM   3216  O   LEU A 217     -10.830  -0.868   6.182  1.00 88.72           O
ATOM   3217  HA  LEU A 217     -12.905  -0.732   7.626  1.00 88.72           H
ATOM   3218  CB  LEU A 217     -12.246   1.108   8.462  1.00 88.72           C
ATOM   3219 1HB  LEU A 217     -13.145   1.230   9.067  1.00 88.72           H
ATOM   3220 2HB  LEU A 217     -11.408   1.468   9.059  1.00 88.72           H
ATOM   3221  CG  LEU A 217     -12.375   1.998   7.224  1.00 88.72           C
ATOM   3222  HG  LEU A 217     -11.531   1.791   6.566  1.00 88.72           H
ATOM   3223  CD1 LEU A 217     -13.648   1.670   6.442  1.00 88.72           C
ATOM   3224 1HD1 LEU A 217     -13.620   0.628   6.122  1.00 88.72           H
ATOM   3225 2HD1 LEU A 217     -14.517   1.831   7.080  1.00 88.72           H
ATOM   3226 3HD1 LEU A 217     -13.714   2.317   5.568  1.00 88.72           H
ATOM   3227  CD2 LEU A 217     -12.300   3.478   7.603  1.00 88.72           C
ATOM   3228 1HD2 LEU A 217     -13.110   3.718   8.292  1.00 88.72           H
ATOM   3229 2HD2 LEU A 217     -11.343   3.683   8.083  1.00 88.72           H
ATOM   3230 3HD2 LEU A 217     -12.394   4.089   6.705  1.00 88.72           H
ATOM   3231  HN  LEU A 217     -12.050  -0.562  10.272  1.00 88.72           H
ATOM   3232  N   LYS A 218      -9.665  -0.773   8.118  1.00 86.49           N
ATOM   3233  CA  LYS A 218      -8.383  -1.036   7.488  1.00 86.49           C
ATOM   3234  C   LYS A 218      -8.408  -2.426   6.851  1.00 86.49           C
ATOM   3235  O   LYS A 218      -7.839  -2.633   5.780  1.00 86.49           O
ATOM   3236  HA  LYS A 218      -8.248  -0.297   6.699  1.00 86.49           H
ATOM   3237  CB  LYS A 218      -7.244  -0.839   8.491  1.00 86.49           C
ATOM   3238 1HB  LYS A 218      -7.499  -1.318   9.436  1.00 86.49           H
ATOM   3239 2HB  LYS A 218      -6.341  -1.326   8.121  1.00 86.49           H
ATOM   3240  CG  LYS A 218      -6.969   0.648   8.724  1.00 86.49           C
ATOM   3241 1HG  LYS A 218      -6.555   1.091   7.819  1.00 86.49           H
ATOM   3242 2HG  LYS A 218      -7.905   1.166   8.933  1.00 86.49           H
ATOM   3243  CD  LYS A 218      -5.997   0.850   9.888  1.00 86.49           C
ATOM   3244 1HD  LYS A 218      -6.387   0.362  10.782  1.00 86.49           H
ATOM   3245 2HD  LYS A 218      -5.043   0.375   9.657  1.00 86.49           H
ATOM   3246  CE  LYS A 218      -5.778   2.338  10.168  1.00 86.49           C
ATOM   3247 1HE  LYS A 218      -5.549   2.859   9.238  1.00 86.49           H
ATOM   3248 2HE  LYS A 218      -6.693   2.778  10.563  1.00 86.49           H
ATOM   3249  NZ  LYS A 218      -4.672   2.526  11.134  1.00 86.49           N
ATOM   3250 1HZ  LYS A 218      -4.341   3.484  11.085  1.00 86.49           H
ATOM   3251 2HZ  LYS A 218      -5.006   2.331  12.071  1.00 86.49           H
ATOM   3252 3HZ  LYS A 218      -3.913   1.894  10.906  1.00 86.49           H
ATOM   3253  HN  LYS A 218      -9.633  -0.655   9.110  1.00 86.49           H
ATOM   3254  N   VAL A 219      -9.073  -3.345   7.536  1.00 87.64           N
ATOM   3255  CA  VAL A 219      -9.125  -4.725   7.085  1.00 87.64           C
ATOM   3256  C   VAL A 219      -9.991  -4.813   5.826  1.00 87.64           C
ATOM   3257  O   VAL A 219      -9.631  -5.495   4.868  1.00 87.64           O
ATOM   3258  HA  VAL A 219      -8.108  -5.026   6.832  1.00 87.64           H
ATOM   3259  CB  VAL A 219      -9.620  -5.627   8.216  1.00 87.64           C
ATOM   3260  HB  VAL A 219     -10.524  -5.181   8.630  1.00 87.64           H
ATOM   3261  CG1 VAL A 219      -9.982  -7.018   7.689  1.00 87.64           C
ATOM   3262 1HG1 VAL A 219     -10.771  -6.929   6.942  1.00 87.64           H
ATOM   3263 2HG1 VAL A 219      -9.103  -7.475   7.237  1.00 87.64           H
ATOM   3264 3HG1 VAL A 219     -10.332  -7.639   8.514  1.00 87.64           H
ATOM   3265  CG2 VAL A 219      -8.585  -5.719   9.338  1.00 87.64           C
ATOM   3266 1HG2 VAL A 219      -7.656  -6.131   8.943  1.00 87.64           H
ATOM   3267 2HG2 VAL A 219      -8.397  -4.724   9.742  1.00 87.64           H
ATOM   3268 3HG2 VAL A 219      -8.962  -6.367  10.129  1.00 87.64           H
ATOM   3269  HN  VAL A 219      -9.570  -3.159   8.384  1.00 87.64           H
ATOM   3270  N   ILE A 220     -11.115  -4.113   5.870  1.00 87.94           N
ATOM   3271  CA  ILE A 220     -12.075  -4.171   4.781  1.00 87.94           C
ATOM   3272  C   ILE A 220     -11.463  -3.535   3.532  1.00 87.94           C
ATOM   3273  O   ILE A 220     -11.417  -4.157   2.473  1.00 87.94           O
ATOM   3274  HA  ILE A 220     -12.270  -5.223   4.573  1.00 87.94           H
ATOM   3275  CB  ILE A 220     -13.404  -3.540   5.204  1.00 87.94           C
ATOM   3276  HB  ILE A 220     -13.192  -2.577   5.668  1.00 87.94           H
ATOM   3277  CG1 ILE A 220     -14.110  -4.401   6.253  1.00 87.94           C
ATOM   3278 1HG1 ILE A 220     -14.439  -5.336   5.800  1.00 87.94           H
ATOM   3279 2HG1 ILE A 220     -13.410  -4.661   7.047  1.00 87.94           H
ATOM   3280  CG2 ILE A 220     -14.294  -3.271   3.990  1.00 87.94           C
ATOM   3281 1HG2 ILE A 220     -13.784  -2.589   3.309  1.00 87.94           H
ATOM   3282 2HG2 ILE A 220     -14.501  -4.210   3.476  1.00 87.94           H
ATOM   3283 3HG2 ILE A 220     -15.232  -2.823   4.319  1.00 87.94           H
ATOM   3284  CD1 ILE A 220     -15.313  -3.665   6.847  1.00 87.94           C
ATOM   3285 1HD1 ILE A 220     -14.977  -2.743   7.321  1.00 87.94           H
ATOM   3286 2HD1 ILE A 220     -16.022  -3.429   6.054  1.00 87.94           H
ATOM   3287 3HD1 ILE A 220     -15.797  -4.300   7.590  1.00 87.94           H
ATOM   3288  HN  ILE A 220     -11.373  -3.517   6.630  1.00 87.94           H
ATOM   3289  N   LEU A 221     -11.007  -2.302   3.698  1.00 82.70           N
ATOM   3290  CA  LEU A 221     -10.486  -1.539   2.576  1.00 82.70           C
ATOM   3291  C   LEU A 221      -9.078  -2.032   2.239  1.00 82.70           C
ATOM   3292  O   LEU A 221      -8.607  -1.857   1.116  1.00 82.70           O
ATOM   3293  HA  LEU A 221     -11.134  -1.732   1.721  1.00 82.70           H
ATOM   3294  CB  LEU A 221     -10.559  -0.039   2.869  1.00 82.70           C
ATOM   3295 1HB  LEU A 221      -9.937   0.172   3.738  1.00 82.70           H
ATOM   3296 2HB  LEU A 221     -10.122   0.497   2.026  1.00 82.70           H
ATOM   3297  CG  LEU A 221     -11.957   0.527   3.127  1.00 82.70           C
ATOM   3298  HG  LEU A 221     -12.368   0.033   4.008  1.00 82.70           H
ATOM   3299  CD1 LEU A 221     -11.894   2.024   3.437  1.00 82.70           C
ATOM   3300 1HD1 LEU A 221     -11.281   2.186   4.324  1.00 82.70           H
ATOM   3301 2HD1 LEU A 221     -11.454   2.552   2.591  1.00 82.70           H
ATOM   3302 3HD1 LEU A 221     -12.900   2.401   3.617  1.00 82.70           H
ATOM   3303  CD2 LEU A 221     -12.896   0.223   1.959  1.00 82.70           C
ATOM   3304 1HD2 LEU A 221     -12.500   0.672   1.048  1.00 82.70           H
ATOM   3305 2HD2 LEU A 221     -12.975  -0.856   1.827  1.00 82.70           H
ATOM   3306 3HD2 LEU A 221     -13.883   0.637   2.169  1.00 82.70           H
ATOM   3307  HN  LEU A 221     -10.989  -1.825   4.577  1.00 82.70           H
ATOM   3308  N   GLY A 222      -8.444  -2.639   3.232  1.00 75.47           N
ATOM   3309  CA  GLY A 222      -7.066  -3.074   3.086  1.00 75.47           C
ATOM   3310  C   GLY A 222      -6.972  -4.298   2.173  1.00 75.47           C
ATOM   3311  O   GLY A 222      -6.095  -4.370   1.313  1.00 75.47           O
ATOM   3312 1HA  GLY A 222      -6.466  -2.262   2.674  1.00 75.47           H
ATOM   3313 2HA  GLY A 222      -6.650  -3.313   4.064  1.00 75.47           H
ATOM   3314  HN  GLY A 222      -8.857  -2.833   4.122  1.00 75.47           H
ATOM   3315  N   PHE A 223      -7.887  -5.231   2.391  1.00 76.42           N
ATOM   3316  CA  PHE A 223      -7.742  -6.566   1.835  1.00 76.42           C
ATOM   3317  C   PHE A 223      -8.976  -6.956   1.019  1.00 76.42           C
ATOM   3318  O   PHE A 223      -8.885  -7.162  -0.191  1.00 76.42           O
ATOM   3319  HA  PHE A 223      -6.868  -6.552   1.184  1.00 76.42           H
ATOM   3320  CB  PHE A 223      -7.600  -7.529   3.015  1.00 76.42           C
ATOM   3321 1HB  PHE A 223      -6.773  -7.198   3.643  1.00 76.42           H
ATOM   3322 2HB  PHE A 223      -8.503  -7.477   3.624  1.00 76.42           H
ATOM   3323  CG  PHE A 223      -7.361  -8.984   2.606  1.00 76.42           C
ATOM   3324  CD1 PHE A 223      -8.296  -9.931   2.886  1.00 76.42           C
ATOM   3325  HD1 PHE A 223      -9.215  -9.654   3.403  1.00 76.42           H
ATOM   3326  CD2 PHE A 223      -6.215  -9.329   1.961  1.00 76.42           C
ATOM   3327  HD2 PHE A 223      -5.466  -8.570   1.736  1.00 76.42           H
ATOM   3328  CE1 PHE A 223      -8.074 -11.281   2.507  1.00 76.42           C
ATOM   3329  HE1 PHE A 223      -8.823 -12.041   2.732  1.00 76.42           H
ATOM   3330  CE2 PHE A 223      -5.993 -10.679   1.581  1.00 76.42           C
ATOM   3331  HE2 PHE A 223      -5.074 -10.956   1.065  1.00 76.42           H
ATOM   3332  CZ  PHE A 223      -6.927 -11.627   1.862  1.00 76.42           C
ATOM   3333  HZ  PHE A 223      -6.757 -12.663   1.570  1.00 76.42           H
ATOM   3334  HN  PHE A 223      -8.714  -5.087   2.935  1.00 76.42           H
ATOM   3335  N   PHE A 224     -10.101  -7.047   1.713  1.00 83.15           N
ATOM   3336  CA  PHE A 224     -11.261  -7.734   1.172  1.00 83.15           C
ATOM   3337  C   PHE A 224     -11.765  -7.043  -0.097  1.00 83.15           C
ATOM   3338  O   PHE A 224     -12.027  -7.700  -1.104  1.00 83.15           O
ATOM   3339  HA  PHE A 224     -10.952  -8.751   0.931  1.00 83.15           H
ATOM   3340  CB  PHE A 224     -12.355  -7.674   2.240  1.00 83.15           C
ATOM   3341 1HB  PHE A 224     -12.354  -6.682   2.691  1.00 83.15           H
ATOM   3342 2HB  PHE A 224     -13.325  -7.805   1.760  1.00 83.15           H
ATOM   3343  CG  PHE A 224     -12.204  -8.722   3.344  1.00 83.15           C
ATOM   3344  CD1 PHE A 224     -12.582 -10.008   3.118  1.00 83.15           C
ATOM   3345  HD1 PHE A 224     -12.993 -10.293   2.149  1.00 83.15           H
ATOM   3346  CD2 PHE A 224     -11.692  -8.366   4.553  1.00 83.15           C
ATOM   3347  HD2 PHE A 224     -11.389  -7.335   4.735  1.00 83.15           H
ATOM   3348  CE1 PHE A 224     -12.442 -10.981   4.143  1.00 83.15           C
ATOM   3349  HE1 PHE A 224     -12.745 -12.012   3.961  1.00 83.15           H
ATOM   3350  CE2 PHE A 224     -11.552  -9.339   5.579  1.00 83.15           C
ATOM   3351  HE2 PHE A 224     -11.142  -9.054   6.547  1.00 83.15           H
ATOM   3352  CZ  PHE A 224     -11.930 -10.625   5.352  1.00 83.15           C
ATOM   3353  HZ  PHE A 224     -11.822 -11.372   6.139  1.00 83.15           H
ATOM   3354  HN  PHE A 224     -10.226  -6.662   2.627  1.00 83.15           H
ATOM   3355  N   LEU A 225     -11.887  -5.727  -0.007  1.00 81.37           N
ATOM   3356  CA  LEU A 225     -12.387  -4.943  -1.124  1.00 81.37           C
ATOM   3357  C   LEU A 225     -11.457  -5.124  -2.325  1.00 81.37           C
ATOM   3358  O   LEU A 225     -11.901  -5.507  -3.407  1.00 81.37           O
ATOM   3359  HA  LEU A 225     -13.369  -5.337  -1.385  1.00 81.37           H
ATOM   3360  CB  LEU A 225     -12.580  -3.483  -0.710  1.00 81.37           C
ATOM   3361 1HB  LEU A 225     -13.264  -3.454   0.139  1.00 81.37           H
ATOM   3362 2HB  LEU A 225     -11.623  -3.095  -0.362  1.00 81.37           H
ATOM   3363  CG  LEU A 225     -13.117  -2.544  -1.793  1.00 81.37           C
ATOM   3364  HG  LEU A 225     -12.498  -2.660  -2.683  1.00 81.37           H
ATOM   3365  CD1 LEU A 225     -14.547  -2.920  -2.185  1.00 81.37           C
ATOM   3366 1HD1 LEU A 225     -14.562  -3.941  -2.568  1.00 81.37           H
ATOM   3367 2HD1 LEU A 225     -15.194  -2.851  -1.311  1.00 81.37           H
ATOM   3368 3HD1 LEU A 225     -14.903  -2.238  -2.956  1.00 81.37           H
ATOM   3369  CD2 LEU A 225     -13.008  -1.083  -1.354  1.00 81.37           C
ATOM   3370 1HD2 LEU A 225     -13.588  -0.933  -0.443  1.00 81.37           H
ATOM   3371 2HD2 LEU A 225     -11.963  -0.837  -1.165  1.00 81.37           H
ATOM   3372 3HD2 LEU A 225     -13.396  -0.437  -2.142  1.00 81.37           H
ATOM   3373  HN  LEU A 225     -11.651  -5.198   0.808  1.00 81.37           H
ATOM   3374  N   PRO A 226     -10.155  -4.854  -2.159  1.00 75.31           N
ATOM   3375  CA  PRO A 226      -9.195  -5.067  -3.245  1.00 75.31           C
ATOM   3376  C   PRO A 226      -9.271  -6.475  -3.814  1.00 75.31           C
ATOM   3377  O   PRO A 226      -9.300  -6.656  -5.030  1.00 75.31           O
ATOM   3378  HA  PRO A 226      -9.425  -4.409  -4.083  1.00 75.31           H
ATOM   3379  CB  PRO A 226      -7.840  -4.792  -2.591  1.00 75.31           C
ATOM   3380 1HB  PRO A 226      -7.393  -5.703  -2.194  1.00 75.31           H
ATOM   3381 2HB  PRO A 226      -7.129  -4.373  -3.303  1.00 75.31           H
ATOM   3382  CG  PRO A 226      -8.178  -3.801  -1.483  1.00 75.31           C
ATOM   3383 1HG  PRO A 226      -7.406  -3.775  -0.714  1.00 75.31           H
ATOM   3384 2HG  PRO A 226      -8.266  -2.783  -1.863  1.00 75.31           H
ATOM   3385  CD  PRO A 226      -9.499  -4.328  -0.948  1.00 75.31           C
ATOM   3386 1HD  PRO A 226      -9.352  -5.109  -0.202  1.00 75.31           H
ATOM   3387 2HD  PRO A 226     -10.085  -3.542  -0.471  1.00 75.31           H
ATOM   3388  N   PHE A 227      -9.303  -7.443  -2.910  1.00 78.52           N
ATOM   3389  CA  PHE A 227      -9.216  -8.839  -3.304  1.00 78.52           C
ATOM   3390  C   PHE A 227     -10.414  -9.240  -4.167  1.00 78.52           C
ATOM   3391  O   PHE A 227     -10.248  -9.864  -5.214  1.00 78.52           O
ATOM   3392  HA  PHE A 227      -8.299  -8.954  -3.883  1.00 78.52           H
ATOM   3393  CB  PHE A 227      -9.226  -9.668  -2.019  1.00 78.52           C
ATOM   3394 1HB  PHE A 227      -8.363  -9.393  -1.413  1.00 78.52           H
ATOM   3395 2HB  PHE A 227     -10.115  -9.413  -1.441  1.00 78.52           H
ATOM   3396  CG  PHE A 227      -9.205 -11.180  -2.254  1.00 78.52           C
ATOM   3397  CD1 PHE A 227     -10.349 -11.904  -2.127  1.00 78.52           C
ATOM   3398  HD1 PHE A 227     -11.281 -11.408  -1.858  1.00 78.52           H
ATOM   3399  CD2 PHE A 227      -8.042 -11.800  -2.590  1.00 78.52           C
ATOM   3400  HD2 PHE A 227      -7.125 -11.219  -2.691  1.00 78.52           H
ATOM   3401  CE1 PHE A 227     -10.329 -13.307  -2.345  1.00 78.52           C
ATOM   3402  HE1 PHE A 227     -11.246 -13.888  -2.243  1.00 78.52           H
ATOM   3403  CE2 PHE A 227      -8.022 -13.203  -2.808  1.00 78.52           C
ATOM   3404  HE2 PHE A 227      -7.090 -13.699  -3.077  1.00 78.52           H
ATOM   3405  CZ  PHE A 227      -9.166 -13.927  -2.681  1.00 78.52           C
ATOM   3406  HZ  PHE A 227      -9.151 -15.004  -2.849  1.00 78.52           H
ATOM   3407  HN  PHE A 227      -9.386  -7.286  -1.925  1.00 78.52           H
ATOM   3408  N   VAL A 228     -11.594  -8.867  -3.694  1.00 82.58           N
ATOM   3409  CA  VAL A 228     -12.822  -9.210  -4.391  1.00 82.58           C
ATOM   3410  C   VAL A 228     -12.801  -8.588  -5.788  1.00 82.58           C
ATOM   3411  O   VAL A 228     -13.133  -9.249  -6.771  1.00 82.58           O
ATOM   3412  HA  VAL A 228     -12.851 -10.295  -4.491  1.00 82.58           H
ATOM   3413  CB  VAL A 228     -14.033  -8.778  -3.562  1.00 82.58           C
ATOM   3414  HB  VAL A 228     -13.874  -7.746  -3.250  1.00 82.58           H
ATOM   3415  CG1 VAL A 228     -15.314  -8.825  -4.396  1.00 82.58           C
ATOM   3416 1HG1 VAL A 228     -15.217  -8.154  -5.249  1.00 82.58           H
ATOM   3417 2HG1 VAL A 228     -15.479  -9.842  -4.752  1.00 82.58           H
ATOM   3418 3HG1 VAL A 228     -16.159  -8.513  -3.783  1.00 82.58           H
ATOM   3419  CG2 VAL A 228     -14.168  -9.634  -2.301  1.00 82.58           C
ATOM   3420 1HG2 VAL A 228     -14.293 -10.680  -2.583  1.00 82.58           H
ATOM   3421 2HG2 VAL A 228     -13.270  -9.528  -1.691  1.00 82.58           H
ATOM   3422 3HG2 VAL A 228     -15.036  -9.306  -1.730  1.00 82.58           H
ATOM   3423  HN  VAL A 228     -11.718  -8.340  -2.853  1.00 82.58           H
ATOM   3424  N   VAL A 229     -12.409  -7.323  -5.832  1.00 75.20           N
ATOM   3425  CA  VAL A 229     -12.421  -6.579  -7.080  1.00 75.20           C
ATOM   3426  C   VAL A 229     -11.490  -7.260  -8.085  1.00 75.20           C
ATOM   3427  O   VAL A 229     -11.878  -7.512  -9.225  1.00 75.20           O
ATOM   3428  HA  VAL A 229     -13.439  -6.606  -7.470  1.00 75.20           H
ATOM   3429  CB  VAL A 229     -12.053  -5.116  -6.821  1.00 75.20           C
ATOM   3430  HB  VAL A 229     -11.173  -5.101  -6.177  1.00 75.20           H
ATOM   3431  CG1 VAL A 229     -11.692  -4.402  -8.125  1.00 75.20           C
ATOM   3432 1HG1 VAL A 229     -10.841  -4.900  -8.589  1.00 75.20           H
ATOM   3433 2HG1 VAL A 229     -12.545  -4.433  -8.803  1.00 75.20           H
ATOM   3434 3HG1 VAL A 229     -11.435  -3.365  -7.912  1.00 75.20           H
ATOM   3435  CG2 VAL A 229     -13.182  -4.388  -6.090  1.00 75.20           C
ATOM   3436 1HG2 VAL A 229     -14.087  -4.418  -6.698  1.00 75.20           H
ATOM   3437 2HG2 VAL A 229     -13.371  -4.876  -5.134  1.00 75.20           H
ATOM   3438 3HG2 VAL A 229     -12.894  -3.351  -5.919  1.00 75.20           H
ATOM   3439  HN  VAL A 229     -12.087  -6.809  -5.037  1.00 75.20           H
ATOM   3440  N   MET A 230     -10.279  -7.540  -7.626  1.00 75.15           N
ATOM   3441  CA  MET A 230      -9.271  -8.135  -8.487  1.00 75.15           C
ATOM   3442  C   MET A 230      -9.729  -9.500  -9.005  1.00 75.15           C
ATOM   3443  O   MET A 230      -9.586  -9.798 -10.190  1.00 75.15           O
ATOM   3444  HA  MET A 230      -9.153  -7.443  -9.321  1.00 75.15           H
ATOM   3445  CB  MET A 230      -7.965  -8.296  -7.708  1.00 75.15           C
ATOM   3446 1HB  MET A 230      -8.173  -8.714  -6.723  1.00 75.15           H
ATOM   3447 2HB  MET A 230      -7.315  -9.004  -8.223  1.00 75.15           H
ATOM   3448  CG  MET A 230      -7.247  -6.954  -7.556  1.00 75.15           C
ATOM   3449 1HG  MET A 230      -7.199  -6.447  -8.520  1.00 75.15           H
ATOM   3450 2HG  MET A 230      -7.809  -6.306  -6.883  1.00 75.15           H
ATOM   3451  SD  MET A 230      -5.599  -7.210  -6.921  1.00 75.15           S
ATOM   3452  CE  MET A 230      -5.415  -5.736  -5.932  1.00 75.15           C
ATOM   3453 1HE  MET A 230      -5.513  -4.856  -6.568  1.00 75.15           H
ATOM   3454 2HE  MET A 230      -6.188  -5.715  -5.163  1.00 75.15           H
ATOM   3455 3HE  MET A 230      -4.433  -5.735  -5.459  1.00 75.15           H
ATOM   3456  HN  MET A 230      -9.984  -7.368  -6.686  1.00 75.15           H
ATOM   3457  N   ALA A 231     -10.270 -10.293  -8.092  1.00 78.25           N
ATOM   3458  CA  ALA A 231     -10.714 -11.634  -8.433  1.00 78.25           C
ATOM   3459  C   ALA A 231     -11.743 -11.554  -9.563  1.00 78.25           C
ATOM   3460  O   ALA A 231     -11.669 -12.311 -10.529  1.00 78.25           O
ATOM   3461  HA  ALA A 231      -9.846 -12.192  -8.783  1.00 78.25           H
ATOM   3462  CB  ALA A 231     -11.271 -12.320  -7.185  1.00 78.25           C
ATOM   3463 1HB  ALA A 231     -10.493 -12.378  -6.424  1.00 78.25           H
ATOM   3464 2HB  ALA A 231     -12.114 -11.746  -6.800  1.00 78.25           H
ATOM   3465 3HB  ALA A 231     -11.604 -13.326  -7.441  1.00 78.25           H
ATOM   3466  HN  ALA A 231     -10.406 -10.033  -7.136  1.00 78.25           H
ATOM   3467  N   CYS A 232     -12.678 -10.629  -9.403  1.00 78.91           N
ATOM   3468  CA  CYS A 232     -13.734 -10.456 -10.387  1.00 78.91           C
ATOM   3469  C   CYS A 232     -13.092 -10.052 -11.715  1.00 78.91           C
ATOM   3470  O   CYS A 232     -13.390 -10.636 -12.756  1.00 78.91           O
ATOM   3471  HA  CYS A 232     -14.239 -11.418 -10.477  1.00 78.91           H
ATOM   3472  CB  CYS A 232     -14.776  -9.436  -9.924  1.00 78.91           C
ATOM   3473 1HB  CYS A 232     -14.284  -8.509  -9.629  1.00 78.91           H
ATOM   3474 2HB  CYS A 232     -15.449  -9.192 -10.746  1.00 78.91           H
ATOM   3475  SG  CYS A 232     -15.731 -10.112  -8.516  1.00 78.91           S
ATOM   3476  HG  CYS A 232     -16.456  -9.018  -8.302  1.00 78.91           H
ATOM   3477  HN  CYS A 232     -12.723 -10.007  -8.622  1.00 78.91           H
ATOM   3478  N   CYS A 233     -12.221  -9.057 -11.637  1.00 72.21           N
ATOM   3479  CA  CYS A 233     -11.649  -8.466 -12.835  1.00 72.21           C
ATOM   3480  C   CYS A 233     -10.913  -9.563 -13.606  1.00 72.21           C
ATOM   3481  O   CYS A 233     -11.103  -9.713 -14.812  1.00 72.21           O
ATOM   3482  HA  CYS A 233     -12.482  -8.074 -13.419  1.00 72.21           H
ATOM   3483  CB  CYS A 233     -10.731  -7.288 -12.502  1.00 72.21           C
ATOM   3484 1HB  CYS A 233     -10.007  -7.584 -11.743  1.00 72.21           H
ATOM   3485 2HB  CYS A 233     -10.165  -6.997 -13.387  1.00 72.21           H
ATOM   3486  SG  CYS A 233     -11.723  -5.872 -11.901  1.00 72.21           S
ATOM   3487  HG  CYS A 233     -11.930  -6.356 -10.680  1.00 72.21           H
ATOM   3488  HN  CYS A 233     -11.907  -8.655 -10.776  1.00 72.21           H
ATOM   3489  N   TYR A 234     -10.088 -10.302 -12.879  1.00 73.43           N
ATOM   3490  CA  TYR A 234      -9.238 -11.305 -13.499  1.00 73.43           C
ATOM   3491  C   TYR A 234     -10.063 -12.499 -13.983  1.00 73.43           C
ATOM   3492  O   TYR A 234      -9.717 -13.134 -14.978  1.00 73.43           O
ATOM   3493  HA  TYR A 234      -8.742 -10.845 -14.353  1.00 73.43           H
ATOM   3494  CB  TYR A 234      -8.275 -11.775 -12.406  1.00 73.43           C
ATOM   3495 1HB  TYR A 234      -8.823 -11.865 -11.468  1.00 73.43           H
ATOM   3496 2HB  TYR A 234      -7.912 -12.771 -12.660  1.00 73.43           H
ATOM   3497  CG  TYR A 234      -7.076 -10.849 -12.194  1.00 73.43           C
ATOM   3498  CD1 TYR A 234      -6.243 -10.545 -13.251  1.00 73.43           C
ATOM   3499  HD1 TYR A 234      -6.441 -10.964 -14.238  1.00 73.43           H
ATOM   3500  CD2 TYR A 234      -6.826 -10.319 -10.944  1.00 73.43           C
ATOM   3501  HD2 TYR A 234      -7.484 -10.560 -10.109  1.00 73.43           H
ATOM   3502  CE1 TYR A 234      -5.114  -9.674 -13.051  1.00 73.43           C
ATOM   3503  HE1 TYR A 234      -4.449  -9.425 -13.878  1.00 73.43           H
ATOM   3504  CE2 TYR A 234      -5.697  -9.448 -10.744  1.00 73.43           C
ATOM   3505  HE2 TYR A 234      -5.489  -9.022  -9.762  1.00 73.43           H
ATOM   3506  CZ  TYR A 234      -4.897  -9.168 -11.807  1.00 73.43           C
ATOM   3507  OH  TYR A 234      -3.831  -8.345 -11.618  1.00 73.43           O
ATOM   3508  HH  TYR A 234      -3.760  -8.093 -10.653  1.00 73.43           H
ATOM   3509  HN  TYR A 234      -9.995 -10.225 -11.887  1.00 73.43           H
ATOM   3510  N   THR A 235     -11.138 -12.769 -13.257  1.00 81.22           N
ATOM   3511  CA  THR A 235     -12.075 -13.802 -13.663  1.00 81.22           C
ATOM   3512  C   THR A 235     -12.620 -13.508 -15.062  1.00 81.22           C
ATOM   3513  O   THR A 235     -12.664 -14.394 -15.914  1.00 81.22           O
ATOM   3514  HA  THR A 235     -11.538 -14.749 -13.721  1.00 81.22           H
ATOM   3515  CB  THR A 235     -13.165 -13.898 -12.594  1.00 81.22           C
ATOM   3516  HB  THR A 235     -13.729 -12.968 -12.528  1.00 81.22           H
ATOM   3517  OG1 THR A 235     -12.462 -14.275 -11.413  1.00 81.22           O
ATOM   3518  HG1 THR A 235     -12.417 -13.503 -10.780  1.00 81.22           H
ATOM   3519  CG2 THR A 235     -14.128 -15.061 -12.842  1.00 81.22           C
ATOM   3520 1HG2 THR A 235     -13.573 -15.999 -12.840  1.00 81.22           H
ATOM   3521 2HG2 THR A 235     -14.616 -14.930 -13.808  1.00 81.22           H
ATOM   3522 3HG2 THR A 235     -14.881 -15.084 -12.054  1.00 81.22           H
ATOM   3523  HN  THR A 235     -11.372 -12.296 -12.408  1.00 81.22           H
ATOM   3524  N   ILE A 236     -13.022 -12.260 -15.256  1.00 77.62           N
ATOM   3525  CA  ILE A 236     -13.582 -11.844 -16.530  1.00 77.62           C
ATOM   3526  C   ILE A 236     -12.490 -11.885 -17.600  1.00 77.62           C
ATOM   3527  O   ILE A 236     -12.714 -12.384 -18.702  1.00 77.62           O
ATOM   3528  HA  ILE A 236     -14.355 -12.564 -16.798  1.00 77.62           H
ATOM   3529  CB  ILE A 236     -14.261 -10.479 -16.396  1.00 77.62           C
ATOM   3530  HB  ILE A 236     -13.540  -9.779 -15.973  1.00 77.62           H
ATOM   3531  CG1 ILE A 236     -15.445 -10.548 -15.431  1.00 77.62           C
ATOM   3532 1HG1 ILE A 236     -16.268 -11.089 -15.898  1.00 77.62           H
ATOM   3533 2HG1 ILE A 236     -15.161 -11.107 -14.540  1.00 77.62           H
ATOM   3534  CG2 ILE A 236     -14.669  -9.933 -17.766  1.00 77.62           C
ATOM   3535 1HG2 ILE A 236     -13.783  -9.823 -18.392  1.00 77.62           H
ATOM   3536 2HG2 ILE A 236     -15.365 -10.625 -18.240  1.00 77.62           H
ATOM   3537 3HG2 ILE A 236     -15.148  -8.962 -17.642  1.00 77.62           H
ATOM   3538  CD1 ILE A 236     -15.911  -9.146 -15.033  1.00 77.62           C
ATOM   3539 1HD1 ILE A 236     -15.093  -8.616 -14.545  1.00 77.62           H
ATOM   3540 2HD1 ILE A 236     -16.217  -8.598 -15.924  1.00 77.62           H
ATOM   3541 3HD1 ILE A 236     -16.754  -9.224 -14.346  1.00 77.62           H
ATOM   3542  HN  ILE A 236     -12.970 -11.542 -14.562  1.00 77.62           H
ATOM   3543  N   ILE A 237     -11.331 -11.355 -17.239  1.00 74.01           N
ATOM   3544  CA  ILE A 237     -10.225 -11.260 -18.177  1.00 74.01           C
ATOM   3545  C   ILE A 237      -9.884 -12.658 -18.698  1.00 74.01           C
ATOM   3546  O   ILE A 237      -9.744 -12.857 -19.904  1.00 74.01           O
ATOM   3547  HA  ILE A 237     -10.560 -10.651 -19.016  1.00 74.01           H
ATOM   3548  CB  ILE A 237      -9.039 -10.536 -17.537  1.00 74.01           C
ATOM   3549  HB  ILE A 237      -8.905 -10.927 -16.528  1.00 74.01           H
ATOM   3550  CG1 ILE A 237      -9.317  -9.037 -17.407  1.00 74.01           C
ATOM   3551 1HG1 ILE A 237      -9.313  -8.577 -18.395  1.00 74.01           H
ATOM   3552 2HG1 ILE A 237     -10.311  -8.883 -16.988  1.00 74.01           H
ATOM   3553  CG2 ILE A 237      -7.747 -10.815 -18.306  1.00 74.01           C
ATOM   3554 1HG2 ILE A 237      -7.545 -11.886 -18.302  1.00 74.01           H
ATOM   3555 2HG2 ILE A 237      -7.854 -10.469 -19.334  1.00 74.01           H
ATOM   3556 3HG2 ILE A 237      -6.920 -10.288 -17.830  1.00 74.01           H
ATOM   3557  CD1 ILE A 237      -8.272  -8.361 -16.519  1.00 74.01           C
ATOM   3558 1HD1 ILE A 237      -8.295  -8.808 -15.525  1.00 74.01           H
ATOM   3559 2HD1 ILE A 237      -7.282  -8.496 -16.955  1.00 74.01           H
ATOM   3560 3HD1 ILE A 237      -8.493  -7.296 -16.444  1.00 74.01           H
ATOM   3561  HN  ILE A 237     -11.142 -10.994 -16.325  1.00 74.01           H
ATOM   3562  N   ILE A 238      -9.760 -13.589 -17.764  1.00 74.39           N
ATOM   3563  CA  ILE A 238      -9.409 -14.956 -18.111  1.00 74.39           C
ATOM   3564  C   ILE A 238     -10.461 -15.521 -19.067  1.00 74.39           C
ATOM   3565  O   ILE A 238     -10.122 -16.165 -20.059  1.00 74.39           O
ATOM   3566  HA  ILE A 238      -8.451 -14.925 -18.632  1.00 74.39           H
ATOM   3567  CB  ILE A 238      -9.210 -15.796 -16.848  1.00 74.39           C
ATOM   3568  HB  ILE A 238     -10.055 -15.616 -16.183  1.00 74.39           H
ATOM   3569  CG1 ILE A 238      -7.946 -15.369 -16.099  1.00 74.39           C
ATOM   3570 1HG1 ILE A 238      -7.065 -15.711 -16.641  1.00 74.39           H
ATOM   3571 2HG1 ILE A 238      -7.893 -14.281 -16.058  1.00 74.39           H
ATOM   3572  CG2 ILE A 238      -9.204 -17.289 -17.178  1.00 74.39           C
ATOM   3573 1HG2 ILE A 238     -10.155 -17.564 -17.635  1.00 74.39           H
ATOM   3574 2HG2 ILE A 238      -8.392 -17.505 -17.872  1.00 74.39           H
ATOM   3575 3HG2 ILE A 238      -9.062 -17.863 -16.262  1.00 74.39           H
ATOM   3576  CD1 ILE A 238      -7.931 -15.940 -14.679  1.00 74.39           C
ATOM   3577 1HD1 ILE A 238      -8.801 -15.576 -14.132  1.00 74.39           H
ATOM   3578 2HD1 ILE A 238      -7.960 -17.028 -14.725  1.00 74.39           H
ATOM   3579 3HD1 ILE A 238      -7.022 -15.621 -14.169  1.00 74.39           H
ATOM   3580  HN  ILE A 238      -9.895 -13.423 -16.787  1.00 74.39           H
ATOM   3581  N   HIS A 239     -11.717 -15.260 -18.735  1.00 79.48           N
ATOM   3582  CA  HIS A 239     -12.823 -15.774 -19.525  1.00 79.48           C
ATOM   3583  C   HIS A 239     -12.735 -15.222 -20.949  1.00 79.48           C
ATOM   3584  O   HIS A 239     -12.878 -15.966 -21.918  1.00 79.48           O
ATOM   3585  HA  HIS A 239     -12.707 -16.858 -19.557  1.00 79.48           H
ATOM   3586  CB  HIS A 239     -14.161 -15.467 -18.851  1.00 79.48           C
ATOM   3587 1HB  HIS A 239     -14.137 -15.845 -17.829  1.00 79.48           H
ATOM   3588 2HB  HIS A 239     -14.286 -14.386 -18.789  1.00 79.48           H
ATOM   3589  CG  HIS A 239     -15.356 -16.057 -19.562  1.00 79.48           C
ATOM   3590  ND1 HIS A 239     -16.100 -15.351 -20.491  1.00 79.48           N
ATOM   3591  HD1 HIS A 239     -15.931 -14.409 -20.781  1.00 79.48           H
ATOM   3592  CD2 HIS A 239     -15.927 -17.293 -19.470  1.00 79.48           C
ATOM   3593  HD2 HIS A 239     -15.590 -18.104 -18.826  1.00 79.48           H
ATOM   3594  CE1 HIS A 239     -17.072 -16.135 -20.932  1.00 79.48           C
ATOM   3595  HE1 HIS A 239     -17.827 -15.867 -21.671  1.00 79.48           H
ATOM   3596  NE2 HIS A 239     -16.964 -17.338 -20.297  1.00 79.48           N
ATOM   3597  HN  HIS A 239     -11.983 -14.710 -17.943  1.00 79.48           H
ATOM   3598  N   THR A 240     -12.501 -13.920 -21.032  1.00 74.33           N
ATOM   3599  CA  THR A 240     -12.436 -13.252 -22.320  1.00 74.33           C
ATOM   3600  C   THR A 240     -11.241 -13.763 -23.126  1.00 74.33           C
ATOM   3601  O   THR A 240     -11.339 -13.950 -24.338  1.00 74.33           O
ATOM   3602  HA  THR A 240     -13.334 -13.504 -22.884  1.00 74.33           H
ATOM   3603  CB  THR A 240     -12.398 -11.743 -22.069  1.00 74.33           C
ATOM   3604  HB  THR A 240     -11.441 -11.443 -21.641  1.00 74.33           H
ATOM   3605  OG1 THR A 240     -13.540 -11.498 -21.252  1.00 74.33           O
ATOM   3606  HG1 THR A 240     -13.291 -11.568 -20.286  1.00 74.33           H
ATOM   3607  CG2 THR A 240     -12.667 -10.931 -23.337  1.00 74.33           C
ATOM   3608 1HG2 THR A 240     -13.653 -11.181 -23.727  1.00 74.33           H
ATOM   3609 2HG2 THR A 240     -11.910 -11.165 -24.086  1.00 74.33           H
ATOM   3610 3HG2 THR A 240     -12.628  -9.867 -23.103  1.00 74.33           H
ATOM   3611  HN  THR A 240     -12.358 -13.326 -20.240  1.00 74.33           H
ATOM   3612  N   LEU A 241     -10.139 -13.975 -22.421  1.00 72.91           N
ATOM   3613  CA  LEU A 241      -8.923 -14.451 -23.058  1.00 72.91           C
ATOM   3614  C   LEU A 241      -9.170 -15.843 -23.643  1.00 72.91           C
ATOM   3615  O   LEU A 241      -8.763 -16.129 -24.767  1.00 72.91           O
ATOM   3616  HA  LEU A 241      -8.694 -13.769 -23.877  1.00 72.91           H
ATOM   3617  CB  LEU A 241      -7.748 -14.394 -22.080  1.00 72.91           C
ATOM   3618 1HB  LEU A 241      -8.090 -14.759 -21.111  1.00 72.91           H
ATOM   3619 2HB  LEU A 241      -6.979 -15.084 -22.426  1.00 72.91           H
ATOM   3620  CG  LEU A 241      -7.108 -13.019 -21.879  1.00 72.91           C
ATOM   3621  HG  LEU A 241      -7.890 -12.318 -21.585  1.00 72.91           H
ATOM   3622  CD1 LEU A 241      -6.081 -13.053 -20.745  1.00 72.91           C
ATOM   3623 1HD1 LEU A 241      -6.573 -13.348 -19.818  1.00 72.91           H
ATOM   3624 2HD1 LEU A 241      -5.298 -13.771 -20.986  1.00 72.91           H
ATOM   3625 3HD1 LEU A 241      -5.642 -12.062 -20.624  1.00 72.91           H
ATOM   3626  CD2 LEU A 241      -6.503 -12.500 -23.185  1.00 72.91           C
ATOM   3627 1HD2 LEU A 241      -5.738 -13.194 -23.532  1.00 72.91           H
ATOM   3628 2HD2 LEU A 241      -7.286 -12.415 -23.939  1.00 72.91           H
ATOM   3629 3HD2 LEU A 241      -6.055 -11.521 -23.014  1.00 72.91           H
ATOM   3630  HN  LEU A 241     -10.069 -13.827 -21.435  1.00 72.91           H
ATOM   3631  N   ILE A 242      -9.835 -16.673 -22.852  1.00 73.97           N
ATOM   3632  CA  ILE A 242     -10.157 -18.022 -23.284  1.00 73.97           C
ATOM   3633  C   ILE A 242     -11.041 -17.956 -24.532  1.00 73.97           C
ATOM   3634  O   ILE A 242     -10.860 -18.736 -25.466  1.00 73.97           O
ATOM   3635  HA  ILE A 242      -9.221 -18.512 -23.550  1.00 73.97           H
ATOM   3636  CB  ILE A 242     -10.776 -18.820 -22.134  1.00 73.97           C
ATOM   3637  HB  ILE A 242     -11.552 -18.209 -21.673  1.00 73.97           H
ATOM   3638  CG1 ILE A 242      -9.735 -19.120 -21.053  1.00 73.97           C
ATOM   3639 1HG1 ILE A 242      -9.031 -19.868 -21.419  1.00 73.97           H
ATOM   3640 2HG1 ILE A 242      -9.160 -18.220 -20.837  1.00 73.97           H
ATOM   3641  CG2 ILE A 242     -11.450 -20.092 -22.650  1.00 73.97           C
ATOM   3642 1HG2 ILE A 242     -12.238 -19.826 -23.354  1.00 73.97           H
ATOM   3643 2HG2 ILE A 242     -10.711 -20.717 -23.151  1.00 73.97           H
ATOM   3644 3HG2 ILE A 242     -11.881 -20.640 -21.812  1.00 73.97           H
ATOM   3645  CD1 ILE A 242     -10.404 -19.624 -19.773  1.00 73.97           C
ATOM   3646 1HD1 ILE A 242     -11.089 -18.863 -19.397  1.00 73.97           H
ATOM   3647 2HD1 ILE A 242     -10.958 -20.537 -19.988  1.00 73.97           H
ATOM   3648 3HD1 ILE A 242      -9.642 -19.829 -19.021  1.00 73.97           H
ATOM   3649  HN  ILE A 242     -10.153 -16.436 -21.934  1.00 73.97           H
ATOM   3650  N   GLN A 243     -11.976 -17.019 -24.507  1.00 72.48           N
ATOM   3651  CA  GLN A 243     -12.966 -16.921 -25.566  1.00 72.48           C
ATOM   3652  C   GLN A 243     -12.315 -16.423 -26.857  1.00 72.48           C
ATOM   3653  O   GLN A 243     -12.803 -16.704 -27.951  1.00 72.48           O
ATOM   3654  HA  GLN A 243     -13.341 -17.935 -25.707  1.00 72.48           H
ATOM   3655  CB  GLN A 243     -14.125 -16.012 -25.150  1.00 72.48           C
ATOM   3656 1HB  GLN A 243     -13.735 -15.115 -24.671  1.00 72.48           H
ATOM   3657 2HB  GLN A 243     -14.673 -15.688 -26.035  1.00 72.48           H
ATOM   3658  CG  GLN A 243     -15.074 -16.736 -24.193  1.00 72.48           C
ATOM   3659 1HG  GLN A 243     -15.309 -17.725 -24.587  1.00 72.48           H
ATOM   3660 2HG  GLN A 243     -14.583 -16.885 -23.232  1.00 72.48           H
ATOM   3661  CD  GLN A 243     -16.366 -15.940 -23.995  1.00 72.48           C
ATOM   3662  OE1 GLN A 243     -16.433 -14.747 -24.237  1.00 72.48           O
ATOM   3663  NE2 GLN A 243     -17.384 -16.666 -23.541  1.00 72.48           N
ATOM   3664 1HE2 GLN A 243     -17.262 -17.642 -23.362  1.00 72.48           H
ATOM   3665 2HE2 GLN A 243     -18.271 -16.235 -23.379  1.00 72.48           H
ATOM   3666  HN  GLN A 243     -12.064 -16.335 -23.782  1.00 72.48           H
ATOM   3667  N   ALA A 244     -11.223 -15.693 -26.688  1.00 65.67           N
ATOM   3668  CA  ALA A 244     -10.428 -15.260 -27.825  1.00 65.67           C
ATOM   3669  C   ALA A 244     -10.029 -16.480 -28.657  1.00 65.67           C
ATOM   3670  O   ALA A 244     -10.205 -17.617 -28.222  1.00 65.67           O
ATOM   3671  HA  ALA A 244     -11.050 -14.603 -28.434  1.00 65.67           H
ATOM   3672  CB  ALA A 244      -9.216 -14.469 -27.329  1.00 65.67           C
ATOM   3673 1HB  ALA A 244      -9.554 -13.597 -26.770  1.00 65.67           H
ATOM   3674 2HB  ALA A 244      -8.609 -15.103 -26.683  1.00 65.67           H
ATOM   3675 3HB  ALA A 244      -8.620 -14.145 -28.183  1.00 65.67           H
ATOM   3676  HN  ALA A 244     -10.880 -15.398 -25.796  1.00 65.67           H
ATOM   3677  N   LYS A 245      -9.497 -16.203 -29.838  1.00 58.55           N
ATOM   3678  CA  LYS A 245      -8.942 -17.253 -30.674  1.00 58.55           C
ATOM   3679  C   LYS A 245      -7.454 -16.983 -30.904  1.00 58.55           C
ATOM   3680  O   LYS A 245      -6.775 -17.759 -31.576  1.00 58.55           O
ATOM   3681  HA  LYS A 245      -9.042 -18.192 -30.129  1.00 58.55           H
ATOM   3682  CB  LYS A 245      -9.749 -17.392 -31.967  1.00 58.55           C
ATOM   3683 1HB  LYS A 245     -10.041 -16.405 -32.326  1.00 58.55           H
ATOM   3684 2HB  LYS A 245      -9.127 -17.840 -32.742  1.00 58.55           H
ATOM   3685  CG  LYS A 245     -10.996 -18.250 -31.746  1.00 58.55           C
ATOM   3686 1HG  LYS A 245     -10.721 -19.171 -31.232  1.00 58.55           H
ATOM   3687 2HG  LYS A 245     -11.696 -17.721 -31.099  1.00 58.55           H
ATOM   3688  CD  LYS A 245     -11.674 -18.585 -33.076  1.00 58.55           C
ATOM   3689 1HD  LYS A 245     -12.028 -17.668 -33.548  1.00 58.55           H
ATOM   3690 2HD  LYS A 245     -10.950 -19.034 -33.755  1.00 58.55           H
ATOM   3691  CE  LYS A 245     -12.848 -19.543 -32.866  1.00 58.55           C
ATOM   3692 1HE  LYS A 245     -12.512 -20.427 -32.324  1.00 58.55           H
ATOM   3693 2HE  LYS A 245     -13.612 -19.064 -32.253  1.00 58.55           H
ATOM   3694  NZ  LYS A 245     -13.428 -19.944 -34.168  1.00 58.55           N
ATOM   3695 1HZ  LYS A 245     -14.217 -20.562 -34.010  1.00 58.55           H
ATOM   3696 2HZ  LYS A 245     -13.740 -19.119 -34.667  1.00 58.55           H
ATOM   3697 3HZ  LYS A 245     -12.725 -20.426 -34.717  1.00 58.55           H
ATOM   3698  HN  LYS A 245      -9.443 -15.282 -30.225  1.00 58.55           H
ATOM   3699  N   LYS A 246      -6.990 -15.881 -30.334  1.00 57.01           N
ATOM   3700  CA  LYS A 246      -5.633 -15.425 -30.581  1.00 57.01           C
ATOM   3701  C   LYS A 246      -4.662 -16.233 -29.716  1.00 57.01           C
ATOM   3702  O   LYS A 246      -4.937 -16.492 -28.546  1.00 57.01           O
ATOM   3703  HA  LYS A 246      -5.407 -15.621 -31.629  1.00 57.01           H
ATOM   3704  CB  LYS A 246      -5.529 -13.912 -30.372  1.00 57.01           C
ATOM   3705 1HB  LYS A 246      -6.072 -13.628 -29.470  1.00 57.01           H
ATOM   3706 2HB  LYS A 246      -4.487 -13.633 -30.217  1.00 57.01           H
ATOM   3707  CG  LYS A 246      -6.093 -13.153 -31.574  1.00 57.01           C
ATOM   3708 1HG  LYS A 246      -5.639 -13.528 -32.491  1.00 57.01           H
ATOM   3709 2HG  LYS A 246      -7.165 -13.333 -31.653  1.00 57.01           H
ATOM   3710  CD  LYS A 246      -5.831 -11.651 -31.446  1.00 57.01           C
ATOM   3711 1HD  LYS A 246      -6.415 -11.245 -30.621  1.00 57.01           H
ATOM   3712 2HD  LYS A 246      -4.781 -11.481 -31.208  1.00 57.01           H
ATOM   3713  CE  LYS A 246      -6.190 -10.919 -32.741  1.00 57.01           C
ATOM   3714 1HE  LYS A 246      -5.609 -11.326 -33.569  1.00 57.01           H
ATOM   3715 2HE  LYS A 246      -7.241 -11.084 -32.979  1.00 57.01           H
ATOM   3716  NZ  LYS A 246      -5.926  -9.469 -32.607  1.00 57.01           N
ATOM   3717 1HZ  LYS A 246      -6.182  -8.998 -33.468  1.00 57.01           H
ATOM   3718 2HZ  LYS A 246      -6.476  -9.095 -31.841  1.00 57.01           H
ATOM   3719 3HZ  LYS A 246      -4.941  -9.321 -32.421  1.00 57.01           H
ATOM   3720  HN  LYS A 246      -7.523 -15.305 -29.714  1.00 57.01           H
ATOM   3721  N   SER A 247      -3.548 -16.608 -30.327  1.00 56.22           N
ATOM   3722  CA  SER A 247      -2.550 -17.409 -29.638  1.00 56.22           C
ATOM   3723  C   SER A 247      -2.028 -16.654 -28.414  1.00 56.22           C
ATOM   3724  O   SER A 247      -1.684 -17.265 -27.403  1.00 56.22           O
ATOM   3725  HA  SER A 247      -3.070 -18.317 -29.334  1.00 56.22           H
ATOM   3726  CB  SER A 247      -1.394 -17.771 -30.572  1.00 56.22           C
ATOM   3727 1HB  SER A 247      -0.721 -18.462 -30.064  1.00 56.22           H
ATOM   3728 2HB  SER A 247      -1.783 -18.291 -31.447  1.00 56.22           H
ATOM   3729  OG  SER A 247      -0.665 -16.620 -30.990  1.00 56.22           O
ATOM   3730  HG  SER A 247       0.071 -16.889 -31.612  1.00 56.22           H
ATOM   3731  HN  SER A 247      -3.323 -16.374 -31.273  1.00 56.22           H
ATOM   3732  N   SER A 248      -1.985 -15.336 -28.545  1.00 59.63           N
ATOM   3733  CA  SER A 248      -1.252 -14.513 -27.598  1.00 59.63           C
ATOM   3734  C   SER A 248      -1.904 -14.600 -26.216  1.00 59.63           C
ATOM   3735  O   SER A 248      -1.428 -13.986 -25.262  1.00 59.63           O
ATOM   3736  HA  SER A 248      -0.245 -14.930 -27.572  1.00 59.63           H
ATOM   3737  CB  SER A 248      -1.190 -13.058 -28.065  1.00 59.63           C
ATOM   3738 1HB  SER A 248      -0.548 -12.488 -27.392  1.00 59.63           H
ATOM   3739 2HB  SER A 248      -0.733 -13.014 -29.054  1.00 59.63           H
ATOM   3740  OG  SER A 248      -2.480 -12.456 -28.112  1.00 59.63           O
ATOM   3741  HG  SER A 248      -2.407 -11.512 -28.433  1.00 59.63           H
ATOM   3742  HN  SER A 248      -2.438 -14.832 -29.280  1.00 59.63           H
ATOM   3743  N   LYS A 249      -2.982 -15.366 -26.153  1.00 63.14           N
ATOM   3744  CA  LYS A 249      -3.702 -15.544 -24.903  1.00 63.14           C
ATOM   3745  C   LYS A 249      -2.724 -15.995 -23.816  1.00 63.14           C
ATOM   3746  O   LYS A 249      -2.730 -15.458 -22.709  1.00 63.14           O
ATOM   3747  HA  LYS A 249      -4.109 -14.573 -24.619  1.00 63.14           H
ATOM   3748  CB  LYS A 249      -4.886 -16.493 -25.097  1.00 63.14           C
ATOM   3749 1HB  LYS A 249      -4.524 -17.476 -25.397  1.00 63.14           H
ATOM   3750 2HB  LYS A 249      -5.412 -16.623 -24.150  1.00 63.14           H
ATOM   3751  CG  LYS A 249      -5.853 -15.955 -26.153  1.00 63.14           C
ATOM   3752 1HG  LYS A 249      -6.518 -15.218 -25.702  1.00 63.14           H
ATOM   3753 2HG  LYS A 249      -5.293 -15.442 -26.936  1.00 63.14           H
ATOM   3754  CD  LYS A 249      -6.679 -17.086 -26.768  1.00 63.14           C
ATOM   3755 1HD  LYS A 249      -6.029 -17.742 -27.347  1.00 63.14           H
ATOM   3756 2HD  LYS A 249      -7.119 -17.692 -25.976  1.00 63.14           H
ATOM   3757  CE  LYS A 249      -7.786 -16.532 -27.667  1.00 63.14           C
ATOM   3758 1HE  LYS A 249      -8.174 -15.604 -27.246  1.00 63.14           H
ATOM   3759 2HE  LYS A 249      -7.378 -16.290 -28.648  1.00 63.14           H
ATOM   3760  NZ  LYS A 249      -8.882 -17.516 -27.807  1.00 63.14           N
ATOM   3761 1HZ  LYS A 249      -9.414 -17.313 -28.646  1.00 63.14           H
ATOM   3762 2HZ  LYS A 249      -8.491 -18.450 -27.873  1.00 63.14           H
ATOM   3763 3HZ  LYS A 249      -9.491 -17.461 -26.998  1.00 63.14           H
ATOM   3764  HN  LYS A 249      -3.364 -15.860 -26.934  1.00 63.14           H
ATOM   3765  N   HIS A 250      -1.908 -16.976 -24.170  1.00 69.51           N
ATOM   3766  CA  HIS A 250      -1.117 -17.686 -23.178  1.00 69.51           C
ATOM   3767  C   HIS A 250      -0.144 -16.715 -22.507  1.00 69.51           C
ATOM   3768  O   HIS A 250       0.051 -16.766 -21.293  1.00 69.51           O
ATOM   3769  HA  HIS A 250      -1.816 -18.061 -22.431  1.00 69.51           H
ATOM   3770  CB  HIS A 250      -0.414 -18.891 -23.806  1.00 69.51           C
ATOM   3771 1HB  HIS A 250       0.143 -18.559 -24.682  1.00 69.51           H
ATOM   3772 2HB  HIS A 250       0.314 -19.284 -23.096  1.00 69.51           H
ATOM   3773  CG  HIS A 250      -1.349 -20.004 -24.214  1.00 69.51           C
ATOM   3774  ND1 HIS A 250      -1.921 -20.875 -23.303  1.00 69.51           N
ATOM   3775  HD1 HIS A 250      -1.781 -20.861 -22.313  1.00 69.51           H
ATOM   3776  CD2 HIS A 250      -1.806 -20.378 -25.444  1.00 69.51           C
ATOM   3777  HD2 HIS A 250      -1.552 -19.901 -26.390  1.00 69.51           H
ATOM   3778  CE1 HIS A 250      -2.685 -21.731 -23.966  1.00 69.51           C
ATOM   3779  HE1 HIS A 250      -3.269 -22.540 -23.528  1.00 69.51           H
ATOM   3780  NE2 HIS A 250      -2.612 -21.421 -25.292  1.00 69.51           N
ATOM   3781  HN  HIS A 250      -1.782 -17.288 -25.112  1.00 69.51           H
ATOM   3782  N   LYS A 251       0.441 -15.853 -23.325  1.00 69.60           N
ATOM   3783  CA  LYS A 251       1.374 -14.859 -22.823  1.00 69.60           C
ATOM   3784  C   LYS A 251       0.634 -13.896 -21.891  1.00 69.60           C
ATOM   3785  O   LYS A 251       1.065 -13.665 -20.763  1.00 69.60           O
ATOM   3786  HA  LYS A 251       2.132 -15.385 -22.243  1.00 69.60           H
ATOM   3787  CB  LYS A 251       2.091 -14.163 -23.982  1.00 69.60           C
ATOM   3788 1HB  LYS A 251       2.414 -14.905 -24.713  1.00 69.60           H
ATOM   3789 2HB  LYS A 251       1.400 -13.493 -24.492  1.00 69.60           H
ATOM   3790  CG  LYS A 251       3.302 -13.372 -23.481  1.00 69.60           C
ATOM   3791 1HG  LYS A 251       2.965 -12.526 -22.882  1.00 69.60           H
ATOM   3792 2HG  LYS A 251       3.909 -14.002 -22.831  1.00 69.60           H
ATOM   3793  CD  LYS A 251       4.150 -12.870 -24.651  1.00 69.60           C
ATOM   3794 1HD  LYS A 251       4.348 -13.691 -25.341  1.00 69.60           H
ATOM   3795 2HD  LYS A 251       3.598 -12.113 -25.208  1.00 69.60           H
ATOM   3796  CE  LYS A 251       5.474 -12.283 -24.157  1.00 69.60           C
ATOM   3797 1HE  LYS A 251       5.288 -11.349 -23.626  1.00 69.60           H
ATOM   3798 2HE  LYS A 251       5.938 -12.966 -23.446  1.00 69.60           H
ATOM   3799  NZ  LYS A 251       6.390 -12.041 -25.293  1.00 69.60           N
ATOM   3800 1HZ  LYS A 251       7.292 -11.738 -24.941  1.00 69.60           H
ATOM   3801 2HZ  LYS A 251       6.505 -12.897 -25.823  1.00 69.60           H
ATOM   3802 3HZ  LYS A 251       6.002 -11.321 -25.893  1.00 69.60           H
ATOM   3803  HN  LYS A 251       0.287 -15.827 -24.313  1.00 69.60           H
ATOM   3804  N   ALA A 252      -0.467 -13.361 -22.399  1.00 67.88           N
ATOM   3805  CA  ALA A 252      -1.233 -12.377 -21.653  1.00 67.88           C
ATOM   3806  C   ALA A 252      -1.737 -13.007 -20.354  1.00 67.88           C
ATOM   3807  O   ALA A 252      -1.760 -12.355 -19.311  1.00 67.88           O
ATOM   3808  HA  ALA A 252      -0.565 -11.551 -21.411  1.00 67.88           H
ATOM   3809  CB  ALA A 252      -2.373 -11.849 -22.526  1.00 67.88           C
ATOM   3810 1HB  ALA A 252      -1.960 -11.385 -23.422  1.00 67.88           H
ATOM   3811 2HB  ALA A 252      -3.024 -12.676 -22.812  1.00 67.88           H
ATOM   3812 3HB  ALA A 252      -2.948 -11.111 -21.966  1.00 67.88           H
ATOM   3813  HN  ALA A 252      -0.835 -13.589 -23.300  1.00 67.88           H
ATOM   3814  N   LEU A 253      -2.129 -14.269 -20.458  1.00 73.33           N
ATOM   3815  CA  LEU A 253      -2.646 -14.990 -19.308  1.00 73.33           C
ATOM   3816  C   LEU A 253      -1.538 -15.137 -18.263  1.00 73.33           C
ATOM   3817  O   LEU A 253      -1.746 -14.844 -17.086  1.00 73.33           O
ATOM   3818  HA  LEU A 253      -3.447 -14.389 -18.879  1.00 73.33           H
ATOM   3819  CB  LEU A 253      -3.261 -16.322 -19.742  1.00 73.33           C
ATOM   3820 1HB  LEU A 253      -3.845 -16.151 -20.647  1.00 73.33           H
ATOM   3821 2HB  LEU A 253      -2.453 -17.003 -20.008  1.00 73.33           H
ATOM   3822  CG  LEU A 253      -4.157 -17.014 -18.713  1.00 73.33           C
ATOM   3823  HG  LEU A 253      -3.738 -16.839 -17.723  1.00 73.33           H
ATOM   3824  CD1 LEU A 253      -5.565 -16.414 -18.720  1.00 73.33           C
ATOM   3825 1HD1 LEU A 253      -5.509 -15.353 -18.477  1.00 73.33           H
ATOM   3826 2HD1 LEU A 253      -6.008 -16.537 -19.708  1.00 73.33           H
ATOM   3827 3HD1 LEU A 253      -6.181 -16.924 -17.980  1.00 73.33           H
ATOM   3828  CD2 LEU A 253      -4.178 -18.528 -18.935  1.00 73.33           C
ATOM   3829 1HD2 LEU A 253      -4.561 -18.744 -19.932  1.00 73.33           H
ATOM   3830 2HD2 LEU A 253      -3.167 -18.923 -18.839  1.00 73.33           H
ATOM   3831 3HD2 LEU A 253      -4.823 -18.995 -18.190  1.00 73.33           H
ATOM   3832  HN  LEU A 253      -2.097 -14.796 -21.308  1.00 73.33           H
ATOM   3833  N   LYS A 254      -0.384 -15.590 -18.730  1.00 75.51           N
ATOM   3834  CA  LYS A 254       0.747 -15.811 -17.845  1.00 75.51           C
ATOM   3835  C   LYS A 254       1.077 -14.510 -17.110  1.00 75.51           C
ATOM   3836  O   LYS A 254       1.228 -14.504 -15.890  1.00 75.51           O
ATOM   3837  HA  LYS A 254       0.445 -16.556 -17.109  1.00 75.51           H
ATOM   3838  CB  LYS A 254       1.929 -16.395 -18.622  1.00 75.51           C
ATOM   3839 1HB  LYS A 254       1.608 -17.283 -19.166  1.00 75.51           H
ATOM   3840 2HB  LYS A 254       2.273 -15.674 -19.363  1.00 75.51           H
ATOM   3841  CG  LYS A 254       3.079 -16.756 -17.680  1.00 75.51           C
ATOM   3842 1HG  LYS A 254       3.460 -15.853 -17.203  1.00 75.51           H
ATOM   3843 2HG  LYS A 254       2.713 -17.406 -16.885  1.00 75.51           H
ATOM   3844  CD  LYS A 254       4.210 -17.455 -18.438  1.00 75.51           C
ATOM   3845 1HD  LYS A 254       3.829 -18.358 -18.914  1.00 75.51           H
ATOM   3846 2HD  LYS A 254       4.575 -16.805 -19.233  1.00 75.51           H
ATOM   3847  CE  LYS A 254       5.361 -17.814 -17.496  1.00 75.51           C
ATOM   3848 1HE  LYS A 254       5.801 -16.904 -17.087  1.00 75.51           H
ATOM   3849 2HE  LYS A 254       4.983 -18.392 -16.653  1.00 75.51           H
ATOM   3850  NZ  LYS A 254       6.395 -18.592 -18.214  1.00 75.51           N
ATOM   3851 1HZ  LYS A 254       7.160 -18.802 -17.583  1.00 75.51           H
ATOM   3852 2HZ  LYS A 254       5.990 -19.458 -18.554  1.00 75.51           H
ATOM   3853 3HZ  LYS A 254       6.742 -18.051 -18.998  1.00 75.51           H
ATOM   3854  HN  LYS A 254      -0.215 -15.803 -19.693  1.00 75.51           H
ATOM   3855  N   VAL A 255       1.178 -13.440 -17.885  1.00 72.61           N
ATOM   3856  CA  VAL A 255       1.457 -12.131 -17.319  1.00 72.61           C
ATOM   3857  C   VAL A 255       0.466 -11.848 -16.188  1.00 72.61           C
ATOM   3858  O   VAL A 255       0.864 -11.443 -15.097  1.00 72.61           O
ATOM   3859  HA  VAL A 255       2.464 -12.159 -16.904  1.00 72.61           H
ATOM   3860  CB  VAL A 255       1.427 -11.068 -18.420  1.00 72.61           C
ATOM   3861  HB  VAL A 255       0.551 -11.254 -19.041  1.00 72.61           H
ATOM   3862  CG1 VAL A 255       1.292  -9.666 -17.824  1.00 72.61           C
ATOM   3863 1HG1 VAL A 255       0.367  -9.602 -17.251  1.00 72.61           H
ATOM   3864 2HG1 VAL A 255       2.140  -9.466 -17.168  1.00 72.61           H
ATOM   3865 3HG1 VAL A 255       1.273  -8.930 -18.628  1.00 72.61           H
ATOM   3866  CG2 VAL A 255       2.666 -11.168 -19.312  1.00 72.61           C
ATOM   3867 1HG2 VAL A 255       3.561 -11.021 -18.708  1.00 72.61           H
ATOM   3868 2HG2 VAL A 255       2.700 -12.153 -19.778  1.00 72.61           H
ATOM   3869 3HG2 VAL A 255       2.619 -10.402 -20.085  1.00 72.61           H
ATOM   3870  HN  VAL A 255       1.074 -13.457 -18.879  1.00 72.61           H
ATOM   3871  N   THR A 256      -0.805 -12.071 -16.487  1.00 72.83           N
ATOM   3872  CA  THR A 256      -1.868 -11.672 -15.581  1.00 72.83           C
ATOM   3873  C   THR A 256      -1.764 -12.443 -14.264  1.00 72.83           C
ATOM   3874  O   THR A 256      -1.862 -11.856 -13.187  1.00 72.83           O
ATOM   3875  HA  THR A 256      -1.740 -10.616 -15.344  1.00 72.83           H
ATOM   3876  CB  THR A 256      -3.203 -11.876 -16.300  1.00 72.83           C
ATOM   3877  HB  THR A 256      -3.332 -12.918 -16.593  1.00 72.83           H
ATOM   3878  OG1 THR A 256      -3.169 -10.936 -17.370  1.00 72.83           O
ATOM   3879  HG1 THR A 256      -3.161 -11.416 -18.248  1.00 72.83           H
ATOM   3880  CG2 THR A 256      -4.398 -11.433 -15.453  1.00 72.83           C
ATOM   3881 1HG2 THR A 256      -4.303 -10.373 -15.217  1.00 72.83           H
ATOM   3882 2HG2 THR A 256      -4.423 -12.011 -14.529  1.00 72.83           H
ATOM   3883 3HG2 THR A 256      -5.320 -11.599 -16.011  1.00 72.83           H
ATOM   3884  HN  THR A 256      -1.111 -12.515 -17.330  1.00 72.83           H
ATOM   3885  N   ILE A 257      -1.565 -13.747 -14.392  1.00 76.58           N
ATOM   3886  CA  ILE A 257      -1.497 -14.612 -13.227  1.00 76.58           C
ATOM   3887  C   ILE A 257      -0.326 -14.178 -12.343  1.00 76.58           C
ATOM   3888  O   ILE A 257      -0.463 -14.091 -11.124  1.00 76.58           O
ATOM   3889  HA  ILE A 257      -2.422 -14.477 -12.665  1.00 76.58           H
ATOM   3890  CB  ILE A 257      -1.435 -16.080 -13.652  1.00 76.58           C
ATOM   3891  HB  ILE A 257      -0.661 -16.184 -14.412  1.00 76.58           H
ATOM   3892  CG1 ILE A 257      -2.755 -16.523 -14.289  1.00 76.58           C
ATOM   3893 1HG1 ILE A 257      -3.525 -16.597 -13.521  1.00 76.58           H
ATOM   3894 2HG1 ILE A 257      -3.088 -15.770 -15.003  1.00 76.58           H
ATOM   3895  CG2 ILE A 257      -1.037 -16.976 -12.477  1.00 76.58           C
ATOM   3896 1HG2 ILE A 257      -0.056 -16.677 -12.109  1.00 76.58           H
ATOM   3897 2HG2 ILE A 257      -1.771 -16.874 -11.678  1.00 76.58           H
ATOM   3898 3HG2 ILE A 257      -1.001 -18.014 -12.807  1.00 76.58           H
ATOM   3899  CD1 ILE A 257      -2.598 -17.871 -14.995  1.00 76.58           C
ATOM   3900 1HD1 ILE A 257      -1.844 -17.786 -15.777  1.00 76.58           H
ATOM   3901 2HD1 ILE A 257      -2.288 -18.626 -14.272  1.00 76.58           H
ATOM   3902 3HD1 ILE A 257      -3.550 -18.162 -15.438  1.00 76.58           H
ATOM   3903  HN  ILE A 257      -1.453 -14.212 -15.271  1.00 76.58           H
ATOM   3904  N   THR A 258       0.799 -13.917 -12.993  1.00 78.47           N
ATOM   3905  CA  THR A 258       2.018 -13.585 -12.275  1.00 78.47           C
ATOM   3906  C   THR A 258       1.793 -12.367 -11.376  1.00 78.47           C
ATOM   3907  O   THR A 258       2.183 -12.371 -10.210  1.00 78.47           O
ATOM   3908  HA  THR A 258       2.271 -14.421 -11.623  1.00 78.47           H
ATOM   3909  CB  THR A 258       3.133 -13.384 -13.303  1.00 78.47           C
ATOM   3910  HB  THR A 258       2.905 -12.548 -13.965  1.00 78.47           H
ATOM   3911  OG1 THR A 258       3.254 -14.654 -13.937  1.00 78.47           O
ATOM   3912  HG1 THR A 258       2.622 -14.713 -14.710  1.00 78.47           H
ATOM   3913  CG2 THR A 258       4.498 -13.161 -12.651  1.00 78.47           C
ATOM   3914 1HG2 THR A 258       4.756 -14.027 -12.042  1.00 78.47           H
ATOM   3915 2HG2 THR A 258       4.459 -12.273 -12.020  1.00 78.47           H
ATOM   3916 3HG2 THR A 258       5.253 -13.023 -13.425  1.00 78.47           H
ATOM   3917  HN  THR A 258       0.886 -13.930 -13.989  1.00 78.47           H
ATOM   3918  N   VAL A 259       1.164 -11.354 -11.954  1.00 73.87           N
ATOM   3919  CA  VAL A 259       0.947 -10.105 -11.244  1.00 73.87           C
ATOM   3920  C   VAL A 259       0.063 -10.364 -10.023  1.00 73.87           C
ATOM   3921  O   VAL A 259       0.338  -9.861  -8.935  1.00 73.87           O
ATOM   3922  HA  VAL A 259       1.919  -9.748 -10.903  1.00 73.87           H
ATOM   3923  CB  VAL A 259       0.363  -9.058 -12.194  1.00 73.87           C
ATOM   3924  HB  VAL A 259      -0.520  -9.488 -12.665  1.00 73.87           H
ATOM   3925  CG1 VAL A 259      -0.074  -7.807 -11.429  1.00 73.87           C
ATOM   3926 1HG1 VAL A 259      -0.834  -8.077 -10.696  1.00 73.87           H
ATOM   3927 2HG1 VAL A 259       0.786  -7.374 -10.918  1.00 73.87           H
ATOM   3928 3HG1 VAL A 259      -0.485  -7.079 -12.128  1.00 73.87           H
ATOM   3929  CG2 VAL A 259       1.360  -8.704 -13.299  1.00 73.87           C
ATOM   3930 1HG2 VAL A 259       2.270  -8.302 -12.853  1.00 73.87           H
ATOM   3931 2HG2 VAL A 259       1.601  -9.599 -13.872  1.00 73.87           H
ATOM   3932 3HG2 VAL A 259       0.920  -7.957 -13.960  1.00 73.87           H
ATOM   3933  HN  VAL A 259       0.806 -11.377 -12.887  1.00 73.87           H
ATOM   3934  N   LEU A 260      -0.982 -11.149 -10.244  1.00 76.08           N
ATOM   3935  CA  LEU A 260      -1.936 -11.441  -9.188  1.00 76.08           C
ATOM   3936  C   LEU A 260      -1.222 -12.172  -8.050  1.00 76.08           C
ATOM   3937  O   LEU A 260      -1.399 -11.833  -6.881  1.00 76.08           O
ATOM   3938  HA  LEU A 260      -2.305 -10.488  -8.808  1.00 76.08           H
ATOM   3939  CB  LEU A 260      -3.139 -12.202  -9.748  1.00 76.08           C
ATOM   3940 1HB  LEU A 260      -3.621 -11.577 -10.500  1.00 76.08           H
ATOM   3941 2HB  LEU A 260      -2.775 -13.092 -10.260  1.00 76.08           H
ATOM   3942  CG  LEU A 260      -4.196 -12.630  -8.728  1.00 76.08           C
ATOM   3943  HG  LEU A 260      -3.711 -13.248  -7.973  1.00 76.08           H
ATOM   3944  CD1 LEU A 260      -4.787 -11.416  -8.009  1.00 76.08           C
ATOM   3945 1HD1 LEU A 260      -3.994 -10.882  -7.486  1.00 76.08           H
ATOM   3946 2HD1 LEU A 260      -5.254 -10.753  -8.737  1.00 76.08           H
ATOM   3947 3HD1 LEU A 260      -5.536 -11.749  -7.289  1.00 76.08           H
ATOM   3948  CD2 LEU A 260      -5.277 -13.489  -9.387  1.00 76.08           C
ATOM   3949 1HD2 LEU A 260      -5.765 -12.917 -10.176  1.00 76.08           H
ATOM   3950 2HD2 LEU A 260      -4.822 -14.382  -9.814  1.00 76.08           H
ATOM   3951 3HD2 LEU A 260      -6.016 -13.780  -8.640  1.00 76.08           H
ATOM   3952  HN  LEU A 260      -1.180 -11.580 -11.124  1.00 76.08           H
ATOM   3953  N   THR A 261      -0.428 -13.163  -8.431  1.00 83.35           N
ATOM   3954  CA  THR A 261       0.248 -13.999  -7.454  1.00 83.35           C
ATOM   3955  C   THR A 261       1.181 -13.154  -6.584  1.00 83.35           C
ATOM   3956  O   THR A 261       1.228 -13.328  -5.367  1.00 83.35           O
ATOM   3957  HA  THR A 261      -0.503 -14.430  -6.792  1.00 83.35           H
ATOM   3958  CB  THR A 261       0.969 -15.118  -8.208  1.00 83.35           C
ATOM   3959  HB  THR A 261       1.736 -14.712  -8.868  1.00 83.35           H
ATOM   3960  OG1 THR A 261      -0.080 -15.835  -8.852  1.00 83.35           O
ATOM   3961  HG1 THR A 261      -0.272 -15.431  -9.747  1.00 83.35           H
ATOM   3962  CG2 THR A 261       1.599 -16.147  -7.266  1.00 83.35           C
ATOM   3963 1HG2 THR A 261       0.822 -16.602  -6.653  1.00 83.35           H
ATOM   3964 2HG2 THR A 261       2.327 -15.652  -6.623  1.00 83.35           H
ATOM   3965 3HG2 THR A 261       2.098 -16.918  -7.852  1.00 83.35           H
ATOM   3966  HN  THR A 261      -0.246 -13.397  -9.386  1.00 83.35           H
ATOM   3967  N   VAL A 262       1.899 -12.255  -7.242  1.00 81.76           N
ATOM   3968  CA  VAL A 262       2.882 -11.435  -6.555  1.00 81.76           C
ATOM   3969  C   VAL A 262       2.176 -10.565  -5.514  1.00 81.76           C
ATOM   3970  O   VAL A 262       2.651 -10.429  -4.387  1.00 81.76           O
ATOM   3971  HA  VAL A 262       3.571 -12.107  -6.042  1.00 81.76           H
ATOM   3972  CB  VAL A 262       3.685 -10.620  -7.571  1.00 81.76           C
ATOM   3973  HB  VAL A 262       2.978 -10.110  -8.225  1.00 81.76           H
ATOM   3974  CG1 VAL A 262       4.531  -9.554  -6.872  1.00 81.76           C
ATOM   3975 1HG1 VAL A 262       3.879  -8.878  -6.318  1.00 81.76           H
ATOM   3976 2HG1 VAL A 262       5.225 -10.035  -6.183  1.00 81.76           H
ATOM   3977 3HG1 VAL A 262       5.091  -8.989  -7.617  1.00 81.76           H
ATOM   3978  CG2 VAL A 262       4.557 -11.530  -8.438  1.00 81.76           C
ATOM   3979 1HG2 VAL A 262       5.252 -12.080  -7.804  1.00 81.76           H
ATOM   3980 2HG2 VAL A 262       3.923 -12.234  -8.977  1.00 81.76           H
ATOM   3981 3HG2 VAL A 262       5.117 -10.925  -9.151  1.00 81.76           H
ATOM   3982  HN  VAL A 262       1.818 -12.085  -8.224  1.00 81.76           H
ATOM   3983  N   PHE A 263       1.053  -9.997  -5.927  1.00 77.08           N
ATOM   3984  CA  PHE A 263       0.290  -9.122  -5.053  1.00 77.08           C
ATOM   3985  C   PHE A 263      -0.213  -9.879  -3.823  1.00 77.08           C
ATOM   3986  O   PHE A 263      -0.019  -9.433  -2.693  1.00 77.08           O
ATOM   3987  HA  PHE A 263       0.957  -8.320  -4.737  1.00 77.08           H
ATOM   3988  CB  PHE A 263      -0.912  -8.623  -5.858  1.00 77.08           C
ATOM   3989 1HB  PHE A 263      -0.552  -8.089  -6.737  1.00 77.08           H
ATOM   3990 2HB  PHE A 263      -1.478  -9.483  -6.217  1.00 77.08           H
ATOM   3991  CG  PHE A 263      -1.850  -7.706  -5.070  1.00 77.08           C
ATOM   3992  CD1 PHE A 263      -2.970  -8.216  -4.490  1.00 77.08           C
ATOM   3993  HD1 PHE A 263      -3.198  -9.277  -4.585  1.00 77.08           H
ATOM   3994  CD2 PHE A 263      -1.565  -6.382  -4.952  1.00 77.08           C
ATOM   3995  HD2 PHE A 263      -0.668  -5.973  -5.417  1.00 77.08           H
ATOM   3996  CE1 PHE A 263      -3.840  -7.365  -3.759  1.00 77.08           C
ATOM   3997  HE1 PHE A 263      -4.738  -7.773  -3.294  1.00 77.08           H
ATOM   3998  CE2 PHE A 263      -2.436  -5.531  -4.221  1.00 77.08           C
ATOM   3999  HE2 PHE A 263      -2.208  -4.469  -4.126  1.00 77.08           H
ATOM   4000  CZ  PHE A 263      -3.555  -6.040  -3.640  1.00 77.08           C
ATOM   4001  HZ  PHE A 263      -4.224  -5.387  -3.079  1.00 77.08           H
ATOM   4002  HN  PHE A 263       0.663 -10.127  -6.839  1.00 77.08           H
ATOM   4003  N   VAL A 264      -0.850 -11.011  -4.083  1.00 82.83           N
ATOM   4004  CA  VAL A 264      -1.473 -11.781  -3.020  1.00 82.83           C
ATOM   4005  C   VAL A 264      -0.405 -12.200  -2.008  1.00 82.83           C
ATOM   4006  O   VAL A 264      -0.594 -12.047  -0.802  1.00 82.83           O
ATOM   4007  HA  VAL A 264      -2.193 -11.132  -2.522  1.00 82.83           H
ATOM   4008  CB  VAL A 264      -2.234 -12.969  -3.612  1.00 82.83           C
ATOM   4009  HB  VAL A 264      -1.550 -13.517  -4.260  1.00 82.83           H
ATOM   4010  CG1 VAL A 264      -2.704 -13.922  -2.511  1.00 82.83           C
ATOM   4011 1HG1 VAL A 264      -1.839 -14.299  -1.964  1.00 82.83           H
ATOM   4012 2HG1 VAL A 264      -3.364 -13.390  -1.826  1.00 82.83           H
ATOM   4013 3HG1 VAL A 264      -3.242 -14.758  -2.959  1.00 82.83           H
ATOM   4014  CG2 VAL A 264      -3.412 -12.495  -4.465  1.00 82.83           C
ATOM   4015 1HG2 VAL A 264      -4.097 -11.913  -3.848  1.00 82.83           H
ATOM   4016 2HG2 VAL A 264      -3.043 -11.875  -5.282  1.00 82.83           H
ATOM   4017 3HG2 VAL A 264      -3.936 -13.359  -4.874  1.00 82.83           H
ATOM   4018  HN  VAL A 264      -0.944 -11.402  -4.999  1.00 82.83           H
ATOM   4019  N   LEU A 265       0.693 -12.721  -2.535  1.00 88.00           N
ATOM   4020  CA  LEU A 265       1.720 -13.312  -1.693  1.00 88.00           C
ATOM   4021  C   LEU A 265       2.359 -12.221  -0.832  1.00 88.00           C
ATOM   4022  O   LEU A 265       2.825 -12.491   0.273  1.00 88.00           O
ATOM   4023  HA  LEU A 265       1.229 -14.029  -1.035  1.00 88.00           H
ATOM   4024  CB  LEU A 265       2.725 -14.093  -2.543  1.00 88.00           C
ATOM   4025 1HB  LEU A 265       3.067 -13.446  -3.351  1.00 88.00           H
ATOM   4026 2HB  LEU A 265       3.595 -14.318  -1.926  1.00 88.00           H
ATOM   4027  CG  LEU A 265       2.216 -15.400  -3.153  1.00 88.00           C
ATOM   4028  HG  LEU A 265       1.362 -15.169  -3.790  1.00 88.00           H
ATOM   4029  CD1 LEU A 265       3.282 -16.042  -4.042  1.00 88.00           C
ATOM   4030 1HD1 LEU A 265       3.543 -15.358  -4.849  1.00 88.00           H
ATOM   4031 2HD1 LEU A 265       4.170 -16.257  -3.447  1.00 88.00           H
ATOM   4032 3HD1 LEU A 265       2.894 -16.970  -4.463  1.00 88.00           H
ATOM   4033  CD2 LEU A 265       1.723 -16.357  -2.066  1.00 88.00           C
ATOM   4034 1HD2 LEU A 265       2.543 -16.585  -1.384  1.00 88.00           H
ATOM   4035 2HD2 LEU A 265       0.909 -15.890  -1.512  1.00 88.00           H
ATOM   4036 3HD2 LEU A 265       1.367 -17.278  -2.527  1.00 88.00           H
ATOM   4037  HN  LEU A 265       0.887 -12.743  -3.516  1.00 88.00           H
ATOM   4038  N   SER A 266       2.359 -11.011  -1.372  1.00 86.80           N
ATOM   4039  CA  SER A 266       3.018  -9.897  -0.711  1.00 86.80           C
ATOM   4040  C   SER A 266       2.090  -9.290   0.343  1.00 86.80           C
ATOM   4041  O   SER A 266       2.535  -8.923   1.429  1.00 86.80           O
ATOM   4042  HA  SER A 266       3.904 -10.324  -0.241  1.00 86.80           H
ATOM   4043  CB  SER A 266       3.443  -8.830  -1.722  1.00 86.80           C
ATOM   4044 1HB  SER A 266       3.896  -7.991  -1.194  1.00 86.80           H
ATOM   4045 2HB  SER A 266       4.206  -9.240  -2.383  1.00 86.80           H
ATOM   4046  OG  SER A 266       2.343  -8.363  -2.499  1.00 86.80           O
ATOM   4047  HG  SER A 266       2.285  -8.879  -3.354  1.00 86.80           H
ATOM   4048  HN  SER A 266       1.920 -10.786  -2.242  1.00 86.80           H
ATOM   4049  N   GLN A 267       0.817  -9.204  -0.014  1.00 85.82           N
ATOM   4050  CA  GLN A 267      -0.126  -8.417   0.761  1.00 85.82           C
ATOM   4051  C   GLN A 267      -0.857  -9.306   1.769  1.00 85.82           C
ATOM   4052  O   GLN A 267      -1.185  -8.865   2.869  1.00 85.82           O
ATOM   4053  HA  GLN A 267       0.478  -7.678   1.289  1.00 85.82           H
ATOM   4054  CB  GLN A 267      -1.118  -7.693  -0.152  1.00 85.82           C
ATOM   4055 1HB  GLN A 267      -1.658  -8.421  -0.757  1.00 85.82           H
ATOM   4056 2HB  GLN A 267      -1.858  -7.169   0.452  1.00 85.82           H
ATOM   4057  CG  GLN A 267      -0.398  -6.697  -1.063  1.00 85.82           C
ATOM   4058 1HG  GLN A 267       0.304  -7.229  -1.706  1.00 85.82           H
ATOM   4059 2HG  GLN A 267      -1.121  -6.208  -1.716  1.00 85.82           H
ATOM   4060  CD  GLN A 267       0.350  -5.644  -0.243  1.00 85.82           C
ATOM   4061  OE1 GLN A 267      -0.140  -5.130   0.749  1.00 85.82           O
ATOM   4062  NE2 GLN A 267       1.561  -5.354  -0.710  1.00 85.82           N
ATOM   4063 1HE2 GLN A 267       1.904  -5.813  -1.529  1.00 85.82           H
ATOM   4064 2HE2 GLN A 267       2.128  -4.677  -0.241  1.00 85.82           H
ATOM   4065  HN  GLN A 267       0.430  -9.658  -0.816  1.00 85.82           H
ATOM   4066  N   PHE A 268      -1.091 -10.544   1.357  1.00 88.51           N
ATOM   4067  CA  PHE A 268      -1.943 -11.438   2.122  1.00 88.51           C
ATOM   4068  C   PHE A 268      -1.419 -11.607   3.549  1.00 88.51           C
ATOM   4069  O   PHE A 268      -2.157 -11.408   4.513  1.00 88.51           O
ATOM   4070  HA  PHE A 268      -2.937 -10.992   2.152  1.00 88.51           H
ATOM   4071  CB  PHE A 268      -1.914 -12.796   1.416  1.00 88.51           C
ATOM   4072 1HB  PHE A 268      -2.246 -12.666   0.386  1.00 88.51           H
ATOM   4073 2HB  PHE A 268      -0.884 -13.151   1.377  1.00 88.51           H
ATOM   4074  CG  PHE A 268      -2.781 -13.864   2.086  1.00 88.51           C
ATOM   4075  CD1 PHE A 268      -2.198 -14.859   2.806  1.00 88.51           C
ATOM   4076  HD1 PHE A 268      -1.114 -14.896   2.907  1.00 88.51           H
ATOM   4077  CD2 PHE A 268      -4.134 -13.818   1.960  1.00 88.51           C
ATOM   4078  HD2 PHE A 268      -4.601 -13.020   1.383  1.00 88.51           H
ATOM   4079  CE1 PHE A 268      -3.003 -15.851   3.428  1.00 88.51           C
ATOM   4080  HE1 PHE A 268      -2.536 -16.648   4.005  1.00 88.51           H
ATOM   4081  CE2 PHE A 268      -4.939 -14.809   2.582  1.00 88.51           C
ATOM   4082  HE2 PHE A 268      -6.024 -14.772   2.481  1.00 88.51           H
ATOM   4083  CZ  PHE A 268      -4.357 -15.805   3.302  1.00 88.51           C
ATOM   4084  HZ  PHE A 268      -4.974 -16.565   3.779  1.00 88.51           H
ATOM   4085  HN  PHE A 268      -0.711 -10.935   0.519  1.00 88.51           H
ATOM   4086  N   PRO A 269      -0.141 -11.976   3.711  1.00 93.26           N
ATOM   4087  CA  PRO A 269       0.392 -12.290   5.039  1.00 93.26           C
ATOM   4088  C   PRO A 269       0.138 -11.175   6.040  1.00 93.26           C
ATOM   4089  O   PRO A 269      -0.264 -11.433   7.174  1.00 93.26           O
ATOM   4090  HA  PRO A 269      -0.116 -13.162   5.450  1.00 93.26           H
ATOM   4091  CB  PRO A 269       1.887 -12.499   4.790  1.00 93.26           C
ATOM   4092 1HB  PRO A 269       2.449 -11.576   4.926  1.00 93.26           H
ATOM   4093 2HB  PRO A 269       2.309 -13.233   5.476  1.00 93.26           H
ATOM   4094  CG  PRO A 269       1.939 -12.982   3.345  1.00 93.26           C
ATOM   4095 1HG  PRO A 269       2.927 -12.841   2.907  1.00 93.26           H
ATOM   4096 2HG  PRO A 269       1.718 -14.046   3.266  1.00 93.26           H
ATOM   4097  CD  PRO A 269       0.884 -12.127   2.662  1.00 93.26           C
ATOM   4098 1HD  PRO A 269       1.284 -11.162   2.352  1.00 93.26           H
ATOM   4099 2HD  PRO A 269       0.490 -12.608   1.767  1.00 93.26           H
ATOM   4100  N   TYR A 270       0.381  -9.952   5.591  1.00 91.62           N
ATOM   4101  CA  TYR A 270       0.259  -8.796   6.463  1.00 91.62           C
ATOM   4102  C   TYR A 270      -1.189  -8.604   6.919  1.00 91.62           C
ATOM   4103  O   TYR A 270      -1.444  -8.341   8.093  1.00 91.62           O
ATOM   4104  HA  TYR A 270       0.888  -8.966   7.337  1.00 91.62           H
ATOM   4105  CB  TYR A 270       0.681  -7.589   5.624  1.00 91.62           C
ATOM   4106 1HB  TYR A 270       1.751  -7.654   5.424  1.00 91.62           H
ATOM   4107 2HB  TYR A 270       0.173  -7.633   4.660  1.00 91.62           H
ATOM   4108  CG  TYR A 270       0.381  -6.239   6.280  1.00 91.62           C
ATOM   4109  CD1 TYR A 270      -0.569  -5.402   5.733  1.00 91.62           C
ATOM   4110  HD1 TYR A 270      -1.106  -5.702   4.833  1.00 91.62           H
ATOM   4111  CD2 TYR A 270       1.061  -5.860   7.419  1.00 91.62           C
ATOM   4112  HD2 TYR A 270       1.812  -6.522   7.852  1.00 91.62           H
ATOM   4113  CE1 TYR A 270      -0.851  -4.132   6.350  1.00 91.62           C
ATOM   4114  HE1 TYR A 270      -1.599  -3.461   5.928  1.00 91.62           H
ATOM   4115  CE2 TYR A 270       0.779  -4.590   8.037  1.00 91.62           C
ATOM   4116  HE2 TYR A 270       1.309  -4.278   8.937  1.00 91.62           H
ATOM   4117  CZ  TYR A 270      -0.163  -3.789   7.472  1.00 91.62           C
ATOM   4118  OH  TYR A 270      -0.430  -2.590   8.055  1.00 91.62           O
ATOM   4119  HH  TYR A 270      -0.007  -2.548   8.961  1.00 91.62           H
ATOM   4120  HN  TYR A 270       0.657  -9.746   4.652  1.00 91.62           H
ATOM   4121  N   ASN A 271      -2.099  -8.744   5.966  1.00 90.19           N
ATOM   4122  CA  ASN A 271      -3.507  -8.509   6.237  1.00 90.19           C
ATOM   4123  C   ASN A 271      -4.037  -9.611   7.156  1.00 90.19           C
ATOM   4124  O   ASN A 271      -4.993  -9.398   7.899  1.00 90.19           O
ATOM   4125  HA  ASN A 271      -3.549  -7.523   6.701  1.00 90.19           H
ATOM   4126  CB  ASN A 271      -4.328  -8.535   4.946  1.00 90.19           C
ATOM   4127 1HB  ASN A 271      -4.021  -9.382   4.332  1.00 90.19           H
ATOM   4128 2HB  ASN A 271      -5.382  -8.679   5.183  1.00 90.19           H
ATOM   4129  CG  ASN A 271      -4.150  -7.236   4.157  1.00 90.19           C
ATOM   4130  OD1 ASN A 271      -4.601  -6.173   4.551  1.00 90.19           O
ATOM   4131  ND2 ASN A 271      -3.469  -7.380   3.023  1.00 90.19           N
ATOM   4132 1HD2 ASN A 271      -3.126  -8.281   2.757  1.00 90.19           H
ATOM   4133 2HD2 ASN A 271      -3.301  -6.588   2.437  1.00 90.19           H
ATOM   4134  HN  ASN A 271      -1.888  -9.012   5.026  1.00 90.19           H
ATOM   4135  N   CYS A 272      -3.392 -10.766   7.074  1.00 93.24           N
ATOM   4136  CA  CYS A 272      -3.711 -11.866   7.969  1.00 93.24           C
ATOM   4137  C   CYS A 272      -3.444 -11.410   9.405  1.00 93.24           C
ATOM   4138  O   CYS A 272      -4.292 -11.575  10.280  1.00 93.24           O
ATOM   4139  HA  CYS A 272      -4.768 -12.091   7.824  1.00 93.24           H
ATOM   4140  CB  CYS A 272      -2.923 -13.129   7.616  1.00 93.24           C
ATOM   4141 1HB  CYS A 272      -1.864 -12.891   7.518  1.00 93.24           H
ATOM   4142 2HB  CYS A 272      -3.013 -13.860   8.419  1.00 93.24           H
ATOM   4143  SG  CYS A 272      -3.550 -13.840   6.050  1.00 93.24           S
ATOM   4144  HG  CYS A 272      -2.982 -12.942   5.252  1.00 93.24           H
ATOM   4145  HN  CYS A 272      -2.665 -10.955   6.414  1.00 93.24           H
ATOM   4146  N   ILE A 273      -2.262 -10.845   9.603  1.00 93.42           N
ATOM   4147  CA  ILE A 273      -1.852 -10.410  10.927  1.00 93.42           C
ATOM   4148  C   ILE A 273      -2.740  -9.247  11.375  1.00 93.42           C
ATOM   4149  O   ILE A 273      -3.119  -9.164  12.542  1.00 93.42           O
ATOM   4150  HA  ILE A 273      -2.010 -11.246  11.609  1.00 93.42           H
ATOM   4151  CB  ILE A 273      -0.357 -10.086  10.946  1.00 93.42           C
ATOM   4152  HB  ILE A 273      -0.161  -9.335  10.180  1.00 93.42           H
ATOM   4153  CG1 ILE A 273       0.476 -11.319  10.594  1.00 93.42           C
ATOM   4154 1HG1 ILE A 273       0.201 -11.677   9.602  1.00 93.42           H
ATOM   4155 2HG1 ILE A 273       1.532 -11.050  10.555  1.00 93.42           H
ATOM   4156  CG2 ILE A 273       0.055  -9.480  12.289  1.00 93.42           C
ATOM   4157 1HG2 ILE A 273      -0.504  -8.560  12.460  1.00 93.42           H
ATOM   4158 2HG2 ILE A 273      -0.159 -10.189  13.089  1.00 93.42           H
ATOM   4159 3HG2 ILE A 273       1.122  -9.258  12.275  1.00 93.42           H
ATOM   4160  CD1 ILE A 273       0.266 -12.434  11.620  1.00 93.42           C
ATOM   4161 1HD1 ILE A 273       0.565 -12.081  12.607  1.00 93.42           H
ATOM   4162 2HD1 ILE A 273      -0.786 -12.717  11.639  1.00 93.42           H
ATOM   4163 3HD1 ILE A 273       0.870 -13.299  11.346  1.00 93.42           H
ATOM   4164  HN  ILE A 273      -1.591 -10.683   8.879  1.00 93.42           H
ATOM   4165  N   LEU A 274      -3.046  -8.378  10.423  1.00 91.85           N
ATOM   4166  CA  LEU A 274      -3.863  -7.211  10.710  1.00 91.85           C
ATOM   4167  C   LEU A 274      -5.243  -7.665  11.189  1.00 91.85           C
ATOM   4168  O   LEU A 274      -5.850  -7.020  12.043  1.00 91.85           O
ATOM   4169  HA  LEU A 274      -3.379  -6.664  11.519  1.00 91.85           H
ATOM   4170  CB  LEU A 274      -3.910  -6.278   9.497  1.00 91.85           C
ATOM   4171 1HB  LEU A 274      -2.904  -6.204   9.082  1.00 91.85           H
ATOM   4172 2HB  LEU A 274      -4.537  -6.739   8.734  1.00 91.85           H
ATOM   4173  CG  LEU A 274      -4.429  -4.863   9.759  1.00 91.85           C
ATOM   4174  HG  LEU A 274      -5.347  -4.939  10.342  1.00 91.85           H
ATOM   4175  CD1 LEU A 274      -3.430  -4.058  10.593  1.00 91.85           C
ATOM   4176 1HD1 LEU A 274      -3.271  -4.555  11.550  1.00 91.85           H
ATOM   4177 2HD1 LEU A 274      -2.483  -3.989  10.058  1.00 91.85           H
ATOM   4178 3HD1 LEU A 274      -3.824  -3.056  10.764  1.00 91.85           H
ATOM   4179  CD2 LEU A 274      -4.782  -4.158   8.449  1.00 91.85           C
ATOM   4180 1HD2 LEU A 274      -3.894  -4.093   7.820  1.00 91.85           H
ATOM   4181 2HD2 LEU A 274      -5.555  -4.723   7.929  1.00 91.85           H
ATOM   4182 3HD2 LEU A 274      -5.149  -3.154   8.664  1.00 91.85           H
ATOM   4183  HN  LEU A 274      -2.747  -8.461   9.472  1.00 91.85           H
ATOM   4184  N   LEU A 275      -5.698  -8.771  10.620  1.00 93.93           N
ATOM   4185  CA  LEU A 275      -6.970  -9.349  11.017  1.00 93.93           C
ATOM   4186  C   LEU A 275      -6.895  -9.779  12.484  1.00 93.93           C
ATOM   4187  O   LEU A 275      -7.800  -9.494  13.266  1.00 93.93           O
ATOM   4188  HA  LEU A 275      -7.726  -8.569  10.925  1.00 93.93           H
ATOM   4189  CB  LEU A 275      -7.367 -10.479  10.065  1.00 93.93           C
ATOM   4190 1HB  LEU A 275      -7.461 -10.065   9.061  1.00 93.93           H
ATOM   4191 2HB  LEU A 275      -6.554 -11.204  10.035  1.00 93.93           H
ATOM   4192  CG  LEU A 275      -8.662 -11.219  10.404  1.00 93.93           C
ATOM   4193  HG  LEU A 275      -8.590 -11.581  11.430  1.00 93.93           H
ATOM   4194  CD1 LEU A 275      -9.865 -10.276  10.342  1.00 93.93           C
ATOM   4195 1HD1 LEU A 275      -9.728  -9.465  11.057  1.00 93.93           H
ATOM   4196 2HD1 LEU A 275      -9.952  -9.863   9.337  1.00 93.93           H
ATOM   4197 3HD1 LEU A 275     -10.773 -10.827  10.588  1.00 93.93           H
ATOM   4198  CD2 LEU A 275      -8.846 -12.443   9.504  1.00 93.93           C
ATOM   4199 1HD2 LEU A 275      -8.888 -12.125   8.463  1.00 93.93           H
ATOM   4200 2HD2 LEU A 275      -8.007 -13.125   9.643  1.00 93.93           H
ATOM   4201 3HD2 LEU A 275      -9.775 -12.950   9.767  1.00 93.93           H
ATOM   4202  HN  LEU A 275      -5.214  -9.270   9.901  1.00 93.93           H
ATOM   4203  N   VAL A 276      -5.806 -10.459  12.812  1.00 94.52           N
ATOM   4204  CA  VAL A 276      -5.606 -10.943  14.167  1.00 94.52           C
ATOM   4205  C   VAL A 276      -5.639  -9.760  15.137  1.00 94.52           C
ATOM   4206  O   VAL A 276      -6.304  -9.818  16.170  1.00 94.52           O
ATOM   4207  HA  VAL A 276      -6.434 -11.613  14.403  1.00 94.52           H
ATOM   4208  CB  VAL A 276      -4.307 -11.748  14.250  1.00 94.52           C
ATOM   4209  HB  VAL A 276      -3.502 -11.126  13.859  1.00 94.52           H
ATOM   4210  CG1 VAL A 276      -3.969 -12.096  15.701  1.00 94.52           C
ATOM   4211 1HG1 VAL A 276      -3.849 -11.178  16.276  1.00 94.52           H
ATOM   4212 2HG1 VAL A 276      -4.776 -12.690  16.129  1.00 94.52           H
ATOM   4213 3HG1 VAL A 276      -3.042 -12.667  15.731  1.00 94.52           H
ATOM   4214  CG2 VAL A 276      -4.388 -13.009  13.388  1.00 94.52           C
ATOM   4215 1HG2 VAL A 276      -5.209 -13.635  13.736  1.00 94.52           H
ATOM   4216 2HG2 VAL A 276      -4.560 -12.729  12.349  1.00 94.52           H
ATOM   4217 3HG2 VAL A 276      -3.452 -13.562  13.465  1.00 94.52           H
ATOM   4218  HN  VAL A 276      -5.070 -10.680  12.172  1.00 94.52           H
ATOM   4219  N   GLN A 277      -4.914  -8.714  14.769  1.00 92.96           N
ATOM   4220  CA  GLN A 277      -4.839  -7.526  15.601  1.00 92.96           C
ATOM   4221  C   GLN A 277      -6.230  -6.913  15.779  1.00 92.96           C
ATOM   4222  O   GLN A 277      -6.537  -6.357  16.832  1.00 92.96           O
ATOM   4223  HA  GLN A 277      -4.460  -7.869  16.564  1.00 92.96           H
ATOM   4224  CB  GLN A 277      -3.862  -6.506  15.013  1.00 92.96           C
ATOM   4225 1HB  GLN A 277      -4.058  -6.381  13.948  1.00 92.96           H
ATOM   4226 2HB  GLN A 277      -4.019  -5.534  15.482  1.00 92.96           H
ATOM   4227  CG  GLN A 277      -2.413  -6.951  15.222  1.00 92.96           C
ATOM   4228 1HG  GLN A 277      -2.222  -7.092  16.286  1.00 92.96           H
ATOM   4229 2HG  GLN A 277      -2.252  -7.914  14.739  1.00 92.96           H
ATOM   4230  CD  GLN A 277      -1.435  -5.920  14.655  1.00 92.96           C
ATOM   4231  OE1 GLN A 277      -1.759  -5.135  13.778  1.00 92.96           O
ATOM   4232  NE2 GLN A 277      -0.224  -5.965  15.202  1.00 92.96           N
ATOM   4233 1HE2 GLN A 277      -0.023  -6.633  15.918  1.00 92.96           H
ATOM   4234 2HE2 GLN A 277       0.486  -5.330  14.897  1.00 92.96           H
ATOM   4235  HN  GLN A 277      -4.385  -8.671  13.921  1.00 92.96           H
ATOM   4236  N   THR A 278      -7.034  -7.036  14.733  1.00 93.51           N
ATOM   4237  CA  THR A 278      -8.379  -6.488  14.754  1.00 93.51           C
ATOM   4238  C   THR A 278      -9.250  -7.252  15.753  1.00 93.51           C
ATOM   4239  O   THR A 278      -9.980  -6.646  16.537  1.00 93.51           O
ATOM   4240  HA  THR A 278      -8.325  -5.456  15.101  1.00 93.51           H
ATOM   4241  CB  THR A 278      -8.925  -6.519  13.325  1.00 93.51           C
ATOM   4242  HB  THR A 278      -9.070  -7.544  12.986  1.00 93.51           H
ATOM   4243  OG1 THR A 278      -7.985  -5.751  12.578  1.00 93.51           O
ATOM   4244  HG1 THR A 278      -7.305  -6.353  12.161  1.00 93.51           H
ATOM   4245  CG2 THR A 278     -10.237  -5.744  13.183  1.00 93.51           C
ATOM   4246 1HG2 THR A 278     -10.075  -4.702  13.458  1.00 93.51           H
ATOM   4247 2HG2 THR A 278     -10.990  -6.181  13.839  1.00 93.51           H
ATOM   4248 3HG2 THR A 278     -10.580  -5.798  12.149  1.00 93.51           H
ATOM   4249  HN  THR A 278      -6.779  -7.499  13.883  1.00 93.51           H
ATOM   4250  N   ILE A 279      -9.145  -8.572  15.694  1.00 94.96           N
ATOM   4251  CA  ILE A 279      -9.934  -9.425  16.566  1.00 94.96           C
ATOM   4252  C   ILE A 279      -9.528  -9.175  18.020  1.00 94.96           C
ATOM   4253  O   ILE A 279     -10.382  -9.096  18.902  1.00 94.96           O
ATOM   4254  HA  ILE A 279     -10.979  -9.140  16.445  1.00 94.96           H
ATOM   4255  CB  ILE A 279      -9.812 -10.889  16.137  1.00 94.96           C
ATOM   4256  HB  ILE A 279      -8.753 -11.139  16.073  1.00 94.96           H
ATOM   4257  CG1 ILE A 279     -10.411 -11.104  14.746  1.00 94.96           C
ATOM   4258 1HG1 ILE A 279     -11.499 -11.076  14.807  1.00 94.96           H
ATOM   4259 2HG1 ILE A 279     -10.108 -10.291  14.085  1.00 94.96           H
ATOM   4260  CG2 ILE A 279     -10.434 -11.820  17.179  1.00 94.96           C
ATOM   4261 1HG2 ILE A 279      -9.921 -11.691  18.133  1.00 94.96           H
ATOM   4262 2HG2 ILE A 279     -11.490 -11.577  17.299  1.00 94.96           H
ATOM   4263 3HG2 ILE A 279     -10.333 -12.854  16.849  1.00 94.96           H
ATOM   4264  CD1 ILE A 279      -9.962 -12.442  14.156  1.00 94.96           C
ATOM   4265 1HD1 ILE A 279      -8.875 -12.456  14.074  1.00 94.96           H
ATOM   4266 2HD1 ILE A 279     -10.288 -13.254  14.806  1.00 94.96           H
ATOM   4267 3HD1 ILE A 279     -10.403 -12.570  13.167  1.00 94.96           H
ATOM   4268  HN  ILE A 279      -8.536  -9.056  15.066  1.00 94.96           H
ATOM   4269  N   ASP A 280      -8.225  -9.057  18.225  1.00 93.88           N
ATOM   4270  CA  ASP A 280      -7.690  -8.895  19.567  1.00 93.88           C
ATOM   4271  C   ASP A 280      -8.085  -7.519  20.106  1.00 93.88           C
ATOM   4272  O   ASP A 280      -8.323  -7.362  21.302  1.00 93.88           O
ATOM   4273  HA  ASP A 280      -8.122  -9.710  20.148  1.00 93.88           H
ATOM   4274  CB  ASP A 280      -6.162  -8.981  19.565  1.00 93.88           C
ATOM   4275 1HB  ASP A 280      -5.845  -9.875  19.027  1.00 93.88           H
ATOM   4276 2HB  ASP A 280      -5.747  -8.125  19.033  1.00 93.88           H
ATOM   4277  CG  ASP A 280      -5.614  -9.016  20.993  1.00 93.88           C
ATOM   4278  OD1 ASP A 280      -6.113  -9.857  21.772  1.00 93.88           O
ATOM   4279  OD2 ASP A 280      -4.707  -8.202  21.273  1.00 93.88           O
ATOM   4280  HN  ASP A 280      -7.540  -9.072  17.497  1.00 93.88           H
ATOM   4281  N   ALA A 281      -8.144  -6.557  19.196  1.00 92.05           N
ATOM   4282  CA  ALA A 281      -8.546  -5.208  19.558  1.00 92.05           C
ATOM   4283  C   ALA A 281      -9.955  -5.244  20.153  1.00 92.05           C
ATOM   4284  O   ALA A 281     -10.292  -4.427  21.009  1.00 92.05           O
ATOM   4285  HA  ALA A 281      -7.850  -4.846  20.315  1.00 92.05           H
ATOM   4286  CB  ALA A 281      -8.454  -4.301  18.329  1.00 92.05           C
ATOM   4287 1HB  ALA A 281      -7.428  -4.288  17.964  1.00 92.05           H
ATOM   4288 2HB  ALA A 281      -9.114  -4.680  17.548  1.00 92.05           H
ATOM   4289 3HB  ALA A 281      -8.756  -3.290  18.601  1.00 92.05           H
ATOM   4290  HN  ALA A 281      -7.923  -6.687  18.230  1.00 92.05           H
ATOM   4291  N   TYR A 282     -10.741  -6.198  19.676  1.00 90.79           N
ATOM   4292  CA  TYR A 282     -12.112  -6.337  20.135  1.00 90.79           C
ATOM   4293  C   TYR A 282     -12.193  -7.262  21.351  1.00 90.79           C
ATOM   4294  O   TYR A 282     -12.823  -6.924  22.352  1.00 90.79           O
ATOM   4295  HA  TYR A 282     -12.475  -5.348  20.415  1.00 90.79           H
ATOM   4296  CB  TYR A 282     -12.883  -6.972  18.975  1.00 90.79           C
ATOM   4297 1HB  TYR A 282     -12.733  -6.369  18.079  1.00 90.79           H
ATOM   4298 2HB  TYR A 282     -12.463  -7.957  18.770  1.00 90.79           H
ATOM   4299  CG  TYR A 282     -14.384  -7.116  19.230  1.00 90.79           C
ATOM   4300  CD1 TYR A 282     -14.911  -8.343  19.579  1.00 90.79           C
ATOM   4301  HD1 TYR A 282     -14.256  -9.209  19.674  1.00 90.79           H
ATOM   4302  CD2 TYR A 282     -15.213  -6.018  19.111  1.00 90.79           C
ATOM   4303  HD2 TYR A 282     -14.797  -5.049  18.835  1.00 90.79           H
ATOM   4304  CE1 TYR A 282     -16.324  -8.478  19.819  1.00 90.79           C
ATOM   4305  HE1 TYR A 282     -16.753  -9.441  20.096  1.00 90.79           H
ATOM   4306  CE2 TYR A 282     -16.626  -6.153  19.351  1.00 90.79           C
ATOM   4307  HE2 TYR A 282     -17.291  -5.295  19.260  1.00 90.79           H
ATOM   4308  CZ  TYR A 282     -17.112  -7.377  19.693  1.00 90.79           C
ATOM   4309  OH  TYR A 282     -18.447  -7.504  19.920  1.00 90.79           O
ATOM   4310  HH  TYR A 282     -18.898  -6.618  19.815  1.00 90.79           H
ATOM   4311  HN  TYR A 282     -10.455  -6.867  18.990  1.00 90.79           H
ATOM   4312  N   ALA A 283     -11.545  -8.411  21.225  1.00 92.46           N
ATOM   4313  CA  ALA A 283     -11.777  -9.506  22.151  1.00 92.46           C
ATOM   4314  C   ALA A 283     -10.727  -9.460  23.262  1.00 92.46           C
ATOM   4315  O   ALA A 283     -10.925 -10.034  24.332  1.00 92.46           O
ATOM   4316  HA  ALA A 283     -12.765  -9.366  22.589  1.00 92.46           H
ATOM   4317  CB  ALA A 283     -11.760 -10.832  21.387  1.00 92.46           C
ATOM   4318 1HB  ALA A 283     -12.543 -10.825  20.629  1.00 92.46           H
ATOM   4319 2HB  ALA A 283     -10.790 -10.962  20.906  1.00 92.46           H
ATOM   4320 3HB  ALA A 283     -11.934 -11.654  22.082  1.00 92.46           H
ATOM   4321  HN  ALA A 283     -10.873  -8.598  20.508  1.00 92.46           H
ATOM   4322  N   MET A 284      -9.632  -8.773  22.971  1.00 90.26           N
ATOM   4323  CA  MET A 284      -8.536  -8.673  23.920  1.00 90.26           C
ATOM   4324  C   MET A 284      -8.171 -10.048  24.482  1.00 90.26           C
ATOM   4325  O   MET A 284      -8.053 -10.215  25.695  1.00 90.26           O
ATOM   4326  HA  MET A 284      -7.696  -8.268  23.356  1.00 90.26           H
ATOM   4327  CB  MET A 284      -8.937  -7.742  25.066  1.00 90.26           C
ATOM   4328 1HB  MET A 284      -9.866  -8.093  25.517  1.00 90.26           H
ATOM   4329 2HB  MET A 284      -8.175  -7.770  25.845  1.00 90.26           H
ATOM   4330  CG  MET A 284      -9.115  -6.306  24.570  1.00 90.26           C
ATOM   4331 1HG  MET A 284      -8.151  -5.891  24.278  1.00 90.26           H
ATOM   4332 2HG  MET A 284      -9.749  -6.295  23.683  1.00 90.26           H
ATOM   4333  SD  MET A 284      -9.846  -5.303  25.853  1.00 90.26           S
ATOM   4334  CE  MET A 284     -11.577  -5.576  25.513  1.00 90.26           C
ATOM   4335 1HE  MET A 284     -11.806  -5.238  24.502  1.00 90.26           H
ATOM   4336 2HE  MET A 284     -11.801  -6.639  25.600  1.00 90.26           H
ATOM   4337 3HE  MET A 284     -12.180  -5.017  26.228  1.00 90.26           H
ATOM   4338  HN  MET A 284      -9.488  -8.290  22.107  1.00 90.26           H
ATOM   4339  N   PHE A 285      -8.001 -10.997  23.573  1.00 91.01           N
ATOM   4340  CA  PHE A 285      -7.823 -12.385  23.965  1.00 91.01           C
ATOM   4341  C   PHE A 285      -6.342 -12.715  24.161  1.00 91.01           C
ATOM   4342  O   PHE A 285      -6.003 -13.722  24.779  1.00 91.01           O
ATOM   4343  HA  PHE A 285      -8.352 -12.525  24.908  1.00 91.01           H
ATOM   4344  CB  PHE A 285      -8.380 -13.245  22.829  1.00 91.01           C
ATOM   4345 1HB  PHE A 285      -8.506 -14.266  23.188  1.00 91.01           H
ATOM   4346 2HB  PHE A 285      -9.370 -12.877  22.560  1.00 91.01           H
ATOM   4347  CG  PHE A 285      -7.501 -13.265  21.576  1.00 91.01           C
ATOM   4348  CD1 PHE A 285      -7.697 -12.345  20.594  1.00 91.01           C
ATOM   4349  HD1 PHE A 285      -8.480 -11.594  20.698  1.00 91.01           H
ATOM   4350  CD2 PHE A 285      -6.525 -14.202  21.445  1.00 91.01           C
ATOM   4351  HD2 PHE A 285      -6.368 -14.940  22.233  1.00 91.01           H
ATOM   4352  CE1 PHE A 285      -6.882 -12.364  19.431  1.00 91.01           C
ATOM   4353  HE1 PHE A 285      -7.039 -11.627  18.643  1.00 91.01           H
ATOM   4354  CE2 PHE A 285      -5.709 -14.221  20.283  1.00 91.01           C
ATOM   4355  HE2 PHE A 285      -4.927 -14.972  20.178  1.00 91.01           H
ATOM   4356  CZ  PHE A 285      -5.905 -13.301  19.300  1.00 91.01           C
ATOM   4357  HZ  PHE A 285      -5.279 -13.316  18.408  1.00 91.01           H
ATOM   4358  HN  PHE A 285      -7.983 -10.831  22.587  1.00 91.01           H
ATOM   4359  N   ILE A 286      -5.499 -11.846  23.622  1.00 91.68           N
ATOM   4360  CA  ILE A 286      -4.062 -12.023  23.745  1.00 91.68           C
ATOM   4361  C   ILE A 286      -3.587 -11.401  25.060  1.00 91.68           C
ATOM   4362  O   ILE A 286      -3.227 -10.226  25.100  1.00 91.68           O
ATOM   4363  HA  ILE A 286      -3.867 -13.095  23.779  1.00 91.68           H
ATOM   4364  CB  ILE A 286      -3.347 -11.471  22.510  1.00 91.68           C
ATOM   4365  HB  ILE A 286      -3.544 -10.401  22.451  1.00 91.68           H
ATOM   4366  CG1 ILE A 286      -3.897 -12.103  21.230  1.00 91.68           C
ATOM   4367 1HG1 ILE A 286      -3.606 -13.153  21.184  1.00 91.68           H
ATOM   4368 2HG1 ILE A 286      -4.986 -12.075  21.245  1.00 91.68           H
ATOM   4369  CG2 ILE A 286      -1.832 -11.645  22.631  1.00 91.68           C
ATOM   4370 1HG2 ILE A 286      -1.473 -11.111  23.510  1.00 91.68           H
ATOM   4371 2HG2 ILE A 286      -1.594 -12.705  22.728  1.00 91.68           H
ATOM   4372 3HG2 ILE A 286      -1.348 -11.245  21.740  1.00 91.68           H
ATOM   4373  CD1 ILE A 286      -3.379 -11.371  19.990  1.00 91.68           C
ATOM   4374 1HD1 ILE A 286      -3.692 -10.327  20.027  1.00 91.68           H
ATOM   4375 2HD1 ILE A 286      -2.290 -11.422  19.966  1.00 91.68           H
ATOM   4376 3HD1 ILE A 286      -3.785 -11.840  19.094  1.00 91.68           H
ATOM   4377  HN  ILE A 286      -5.783 -11.035  23.110  1.00 91.68           H
ATOM   4378  N   SER A 287      -3.602 -12.218  26.103  1.00 89.58           N
ATOM   4379  CA  SER A 287      -3.143 -11.774  27.408  1.00 89.58           C
ATOM   4380  C   SER A 287      -1.682 -12.178  27.614  1.00 89.58           C
ATOM   4381  O   SER A 287      -1.003 -11.640  28.487  1.00 89.58           O
ATOM   4382  HA  SER A 287      -3.241 -10.688  27.394  1.00 89.58           H
ATOM   4383  CB  SER A 287      -4.016 -12.350  28.524  1.00 89.58           C
ATOM   4384 1HB  SER A 287      -3.637 -12.015  29.490  1.00 89.58           H
ATOM   4385 2HB  SER A 287      -5.030 -11.963  28.428  1.00 89.58           H
ATOM   4386  OG  SER A 287      -4.048 -13.775  28.496  1.00 89.58           O
ATOM   4387  HG  SER A 287      -4.649 -14.118  29.217  1.00 89.58           H
ATOM   4388  HN  SER A 287      -3.920 -13.166  26.066  1.00 89.58           H
ATOM   4389  N   ASN A 288      -1.241 -13.123  26.796  1.00 92.67           N
ATOM   4390  CA  ASN A 288       0.081 -13.701  26.964  1.00 92.67           C
ATOM   4391  C   ASN A 288       1.112 -12.817  26.260  1.00 92.67           C
ATOM   4392  O   ASN A 288       1.005 -12.566  25.061  1.00 92.67           O
ATOM   4393  HA  ASN A 288       0.238 -13.748  28.041  1.00 92.67           H
ATOM   4394  CB  ASN A 288       0.154 -15.098  26.344  1.00 92.67           C
ATOM   4395 1HB  ASN A 288      -0.681 -15.702  26.699  1.00 92.67           H
ATOM   4396 2HB  ASN A 288       0.056 -15.024  25.261  1.00 92.67           H
ATOM   4397  CG  ASN A 288       1.475 -15.786  26.696  1.00 92.67           C
ATOM   4398  OD1 ASN A 288       2.541 -15.195  26.658  1.00 92.67           O
ATOM   4399  ND2 ASN A 288       1.344 -17.064  27.040  1.00 92.67           N
ATOM   4400 1HD2 ASN A 288       0.439 -17.488  27.051  1.00 92.67           H
ATOM   4401 2HD2 ASN A 288       2.151 -17.600  27.288  1.00 92.67           H
ATOM   4402  HN  ASN A 288      -1.770 -13.492  26.032  1.00 92.67           H
ATOM   4403  N   CYS A 289       2.088 -12.368  27.036  1.00 91.94           N
ATOM   4404  CA  CYS A 289       3.070 -11.423  26.533  1.00 91.94           C
ATOM   4405  C   CYS A 289       3.892 -12.117  25.446  1.00 91.94           C
ATOM   4406  O   CYS A 289       4.292 -11.488  24.468  1.00 91.94           O
ATOM   4407  HA  CYS A 289       2.512 -10.583  26.119  1.00 91.94           H
ATOM   4408  CB  CYS A 289       3.954 -10.875  27.655  1.00 91.94           C
ATOM   4409 1HB  CYS A 289       3.336 -10.404  28.419  1.00 91.94           H
ATOM   4410 2HB  CYS A 289       4.491 -11.691  28.138  1.00 91.94           H
ATOM   4411  SG  CYS A 289       5.143  -9.659  26.978  1.00 91.94           S
ATOM   4412  HN  CYS A 289       2.213 -12.639  27.991  1.00 91.94           H
ATOM   4413  N   ALA A 290       4.120 -13.406  25.654  1.00 93.81           N
ATOM   4414  CA  ALA A 290       4.939 -14.179  24.735  1.00 93.81           C
ATOM   4415  C   ALA A 290       4.265 -14.211  23.362  1.00 93.81           C
ATOM   4416  O   ALA A 290       4.922 -14.020  22.340  1.00 93.81           O
ATOM   4417  HA  ALA A 290       5.902 -13.676  24.646  1.00 93.81           H
ATOM   4418  CB  ALA A 290       5.165 -15.580  25.307  1.00 93.81           C
ATOM   4419 1HB  ALA A 290       5.672 -15.502  26.269  1.00 93.81           H
ATOM   4420 2HB  ALA A 290       4.204 -16.076  25.442  1.00 93.81           H
ATOM   4421 3HB  ALA A 290       5.779 -16.159  24.618  1.00 93.81           H
ATOM   4422  HN  ALA A 290       3.757 -13.920  26.431  1.00 93.81           H
ATOM   4423  N   VAL A 291       2.963 -14.454  23.383  1.00 93.80           N
ATOM   4424  CA  VAL A 291       2.194 -14.519  22.151  1.00 93.80           C
ATOM   4425  C   VAL A 291       2.181 -13.140  21.490  1.00 93.80           C
ATOM   4426  O   VAL A 291       2.370 -13.026  20.280  1.00 93.80           O
ATOM   4427  HA  VAL A 291       2.697 -15.222  21.487  1.00 93.80           H
ATOM   4428  CB  VAL A 291       0.792 -15.059  22.438  1.00 93.80           C
ATOM   4429  HB  VAL A 291       0.319 -14.395  23.162  1.00 93.80           H
ATOM   4430  CG1 VAL A 291      -0.065 -15.060  21.171  1.00 93.80           C
ATOM   4431 1HG1 VAL A 291      -0.153 -14.042  20.791  1.00 93.80           H
ATOM   4432 2HG1 VAL A 291       0.404 -15.690  20.416  1.00 93.80           H
ATOM   4433 3HG1 VAL A 291      -1.057 -15.448  21.403  1.00 93.80           H
ATOM   4434  CG2 VAL A 291       0.858 -16.457  23.057  1.00 93.80           C
ATOM   4435 1HG2 VAL A 291       1.359 -17.136  22.367  1.00 93.80           H
ATOM   4436 2HG2 VAL A 291       1.414 -16.414  23.993  1.00 93.80           H
ATOM   4437 3HG2 VAL A 291      -0.153 -16.816  23.251  1.00 93.80           H
ATOM   4438  HN  VAL A 291       2.435 -14.604  24.219  1.00 93.80           H
ATOM   4439  N   SER A 292       1.954 -12.126  22.313  1.00 92.70           N
ATOM   4440  CA  SER A 292       1.873 -10.763  21.816  1.00 92.70           C
ATOM   4441  C   SER A 292       3.195 -10.368  21.154  1.00 92.70           C
ATOM   4442  O   SER A 292       3.199  -9.744  20.094  1.00 92.70           O
ATOM   4443  HA  SER A 292       1.065 -10.770  21.085  1.00 92.70           H
ATOM   4444  CB  SER A 292       1.532  -9.786  22.943  1.00 92.70           C
ATOM   4445 1HB  SER A 292       0.646 -10.138  23.472  1.00 92.70           H
ATOM   4446 2HB  SER A 292       2.348  -9.767  23.666  1.00 92.70           H
ATOM   4447  OG  SER A 292       1.300  -8.468  22.455  1.00 92.70           O
ATOM   4448  HG  SER A 292       0.427  -8.432  21.968  1.00 92.70           H
ATOM   4449  HN  SER A 292       1.827 -12.225  23.300  1.00 92.70           H
ATOM   4450  N   THR A 293       4.284 -10.749  21.805  1.00 92.77           N
ATOM   4451  CA  THR A 293       5.608 -10.420  21.306  1.00 92.77           C
ATOM   4452  C   THR A 293       5.813 -11.009  19.909  1.00 92.77           C
ATOM   4453  O   THR A 293       6.292 -10.324  19.007  1.00 92.77           O
ATOM   4454  HA  THR A 293       5.679  -9.336  21.210  1.00 92.77           H
ATOM   4455  CB  THR A 293       6.634 -10.911  22.329  1.00 92.77           C
ATOM   4456  HB  THR A 293       6.510 -11.976  22.525  1.00 92.77           H
ATOM   4457  OG1 THR A 293       6.444 -10.053  23.451  1.00 92.77           O
ATOM   4458  HG1 THR A 293       5.852 -10.497  24.124  1.00 92.77           H
ATOM   4459  CG2 THR A 293       8.075 -10.637  21.891  1.00 92.77           C
ATOM   4460 1HG2 THR A 293       8.217  -9.564  21.761  1.00 92.77           H
ATOM   4461 2HG2 THR A 293       8.271 -11.147  20.948  1.00 92.77           H
ATOM   4462 3HG2 THR A 293       8.762 -11.005  22.653  1.00 92.77           H
ATOM   4463  HN  THR A 293       4.271 -11.272  22.657  1.00 92.77           H
ATOM   4464  N   ASN A 294       5.440 -12.273  19.774  1.00 94.26           N
ATOM   4465  CA  ASN A 294       5.643 -12.984  18.523  1.00 94.26           C
ATOM   4466  C   ASN A 294       4.767 -12.357  17.437  1.00 94.26           C
ATOM   4467  O   ASN A 294       5.187 -12.236  16.288  1.00 94.26           O
ATOM   4468  HA  ASN A 294       6.707 -12.886  18.308  1.00 94.26           H
ATOM   4469  CB  ASN A 294       5.250 -14.456  18.656  1.00 94.26           C
ATOM   4470 1HB  ASN A 294       4.282 -14.535  19.149  1.00 94.26           H
ATOM   4471 2HB  ASN A 294       5.140 -14.898  17.665  1.00 94.26           H
ATOM   4472  CG  ASN A 294       6.299 -15.234  19.453  1.00 94.26           C
ATOM   4473  OD1 ASN A 294       7.420 -14.794  19.648  1.00 94.26           O
ATOM   4474  ND2 ASN A 294       5.874 -16.412  19.902  1.00 94.26           N
ATOM   4475 1HD2 ASN A 294       4.941 -16.714  19.707  1.00 94.26           H
ATOM   4476 2HD2 ASN A 294       6.487 -16.995  20.435  1.00 94.26           H
ATOM   4477  HN  ASN A 294       5.008 -12.809  20.499  1.00 94.26           H
ATOM   4478  N   ILE A 295       3.564 -11.973  17.840  1.00 93.12           N
ATOM   4479  CA  ILE A 295       2.609 -11.402  16.907  1.00 93.12           C
ATOM   4480  C   ILE A 295       3.157 -10.079  16.369  1.00 93.12           C
ATOM   4481  O   ILE A 295       3.017  -9.781  15.183  1.00 93.12           O
ATOM   4482  HA  ILE A 295       2.509 -12.098  16.074  1.00 93.12           H
ATOM   4483  CB  ILE A 295       1.231 -11.276  17.560  1.00 93.12           C
ATOM   4484  HB  ILE A 295       1.367 -10.904  18.576  1.00 93.12           H
ATOM   4485  CG1 ILE A 295       0.548 -12.641  17.666  1.00 93.12           C
ATOM   4486 1HG1 ILE A 295       0.272 -12.992  16.672  1.00 93.12           H
ATOM   4487 2HG1 ILE A 295       1.246 -13.370  18.079  1.00 93.12           H
ATOM   4488  CG2 ILE A 295       0.363 -10.258  16.818  1.00 93.12           C
ATOM   4489 1HG2 ILE A 295       0.850  -9.283  16.839  1.00 93.12           H
ATOM   4490 2HG2 ILE A 295       0.232 -10.577  15.784  1.00 93.12           H
ATOM   4491 3HG2 ILE A 295      -0.611 -10.188  17.303  1.00 93.12           H
ATOM   4492  CD1 ILE A 295      -0.698 -12.564  18.550  1.00 93.12           C
ATOM   4493 1HD1 ILE A 295      -0.415 -12.236  19.550  1.00 93.12           H
ATOM   4494 2HD1 ILE A 295      -1.404 -11.852  18.121  1.00 93.12           H
ATOM   4495 3HD1 ILE A 295      -1.164 -13.547  18.609  1.00 93.12           H
ATOM   4496  HN  ILE A 295       3.241 -12.048  18.784  1.00 93.12           H
ATOM   4497  N   ASP A 296       3.769  -9.320  17.266  1.00 93.19           N
ATOM   4498  CA  ASP A 296       4.311  -8.021  16.903  1.00 93.19           C
ATOM   4499  C   ASP A 296       5.465  -8.212  15.916  1.00 93.19           C
ATOM   4500  O   ASP A 296       5.592  -7.460  14.951  1.00 93.19           O
ATOM   4501  HA  ASP A 296       3.475  -7.474  16.466  1.00 93.19           H
ATOM   4502  CB  ASP A 296       4.855  -7.289  18.131  1.00 93.19           C
ATOM   4503 1HB  ASP A 296       5.531  -7.945  18.680  1.00 93.19           H
ATOM   4504 2HB  ASP A 296       5.439  -6.425  17.814  1.00 93.19           H
ATOM   4505  CG  ASP A 296       3.718  -6.836  19.048  1.00 93.19           C
ATOM   4506  OD1 ASP A 296       2.571  -6.795  18.552  1.00 93.19           O
ATOM   4507  OD2 ASP A 296       4.021  -6.540  20.224  1.00 93.19           O
ATOM   4508  HN  ASP A 296       3.897  -9.579  18.223  1.00 93.19           H
ATOM   4509  N   ILE A 297       6.276  -9.223  16.192  1.00 94.00           N
ATOM   4510  CA  ILE A 297       7.384  -9.555  15.313  1.00 94.00           C
ATOM   4511  C   ILE A 297       6.837  -9.957  13.941  1.00 94.00           C
ATOM   4512  O   ILE A 297       7.351  -9.521  12.912  1.00 94.00           O
ATOM   4513  HA  ILE A 297       7.987  -8.655  15.193  1.00 94.00           H
ATOM   4514  CB  ILE A 297       8.277 -10.618  15.954  1.00 94.00           C
ATOM   4515  HB  ILE A 297       7.640 -11.420  16.328  1.00 94.00           H
ATOM   4516  CG1 ILE A 297       9.035 -10.046  17.154  1.00 94.00           C
ATOM   4517 1HG1 ILE A 297       9.774  -9.323  16.811  1.00 94.00           H
ATOM   4518 2HG1 ILE A 297       8.343  -9.511  17.804  1.00 94.00           H
ATOM   4519  CG2 ILE A 297       9.222 -11.237  14.922  1.00 94.00           C
ATOM   4520 1HG2 ILE A 297       8.638 -11.703  14.128  1.00 94.00           H
ATOM   4521 2HG2 ILE A 297       9.855 -10.458  14.497  1.00 94.00           H
ATOM   4522 3HG2 ILE A 297       9.846 -11.989  15.404  1.00 94.00           H
ATOM   4523  CD1 ILE A 297       9.730 -11.157  17.944  1.00 94.00           C
ATOM   4524 1HD1 ILE A 297       8.985 -11.866  18.306  1.00 94.00           H
ATOM   4525 2HD1 ILE A 297      10.438 -11.674  17.297  1.00 94.00           H
ATOM   4526 3HD1 ILE A 297      10.261 -10.723  18.791  1.00 94.00           H
ATOM   4527  HN  ILE A 297       6.186  -9.808  16.998  1.00 94.00           H
ATOM   4528  N   CYS A 298       5.802 -10.784  13.971  1.00 94.20           N
ATOM   4529  CA  CYS A 298       5.182 -11.251  12.743  1.00 94.20           C
ATOM   4530  C   CYS A 298       4.706 -10.032  11.951  1.00 94.20           C
ATOM   4531  O   CYS A 298       4.841  -9.990  10.729  1.00 94.20           O
ATOM   4532  HA  CYS A 298       5.949 -11.795  12.192  1.00 94.20           H
ATOM   4533  CB  CYS A 298       4.041 -12.231  13.023  1.00 94.20           C
ATOM   4534 1HB  CYS A 298       3.394 -11.835  13.806  1.00 94.20           H
ATOM   4535 2HB  CYS A 298       3.426 -12.351  12.131  1.00 94.20           H
ATOM   4536  SG  CYS A 298       4.719 -13.852  13.535  1.00 94.20           S
ATOM   4537  HG  CYS A 298       5.052 -13.481  14.768  1.00 94.20           H
ATOM   4538  HN  CYS A 298       5.389 -11.132  14.813  1.00 94.20           H
ATOM   4539  N   PHE A 299       4.158  -9.070  12.679  1.00 92.75           N
ATOM   4540  CA  PHE A 299       3.652  -7.858  12.059  1.00 92.75           C
ATOM   4541  C   PHE A 299       4.763  -7.124  11.304  1.00 92.75           C
ATOM   4542  O   PHE A 299       4.570  -6.704  10.164  1.00 92.75           O
ATOM   4543  HA  PHE A 299       2.873  -8.154  11.357  1.00 92.75           H
ATOM   4544  CB  PHE A 299       3.139  -6.959  13.186  1.00 92.75           C
ATOM   4545 1HB  PHE A 299       2.385  -7.502  13.755  1.00 92.75           H
ATOM   4546 2HB  PHE A 299       3.961  -6.745  13.869  1.00 92.75           H
ATOM   4547  CG  PHE A 299       2.539  -5.637  12.703  1.00 92.75           C
ATOM   4548  CD1 PHE A 299       3.318  -4.525  12.624  1.00 92.75           C
ATOM   4549  HD1 PHE A 299       4.371  -4.576  12.904  1.00 92.75           H
ATOM   4550  CD2 PHE A 299       1.226  -5.573  12.354  1.00 92.75           C
ATOM   4551  HD2 PHE A 299       0.601  -6.464  12.418  1.00 92.75           H
ATOM   4552  CE1 PHE A 299       2.761  -3.298  12.176  1.00 92.75           C
ATOM   4553  HE1 PHE A 299       3.386  -2.407  12.113  1.00 92.75           H
ATOM   4554  CE2 PHE A 299       0.669  -4.346  11.906  1.00 92.75           C
ATOM   4555  HE2 PHE A 299      -0.383  -4.295  11.626  1.00 92.75           H
ATOM   4556  CZ  PHE A 299       1.449  -3.235  11.827  1.00 92.75           C
ATOM   4557  HZ  PHE A 299       1.021  -2.293  11.483  1.00 92.75           H
ATOM   4558  HN  PHE A 299       4.058  -9.110  13.674  1.00 92.75           H
ATOM   4559  N   GLN A 300       5.900  -6.992  11.970  1.00 92.92           N
ATOM   4560  CA  GLN A 300       7.025  -6.273  11.396  1.00 92.92           C
ATOM   4561  C   GLN A 300       7.470  -6.937  10.092  1.00 92.92           C
ATOM   4562  O   GLN A 300       7.690  -6.259   9.089  1.00 92.92           O
ATOM   4563  HA  GLN A 300       6.652  -5.269  11.192  1.00 92.92           H
ATOM   4564  CB  GLN A 300       8.184  -6.184  12.390  1.00 92.92           C
ATOM   4565 1HB  GLN A 300       8.395  -7.173  12.797  1.00 92.92           H
ATOM   4566 2HB  GLN A 300       9.086  -5.853  11.874  1.00 92.92           H
ATOM   4567  CG  GLN A 300       7.857  -5.217  13.530  1.00 92.92           C
ATOM   4568 1HG  GLN A 300       7.564  -4.251  13.118  1.00 92.92           H
ATOM   4569 2HG  GLN A 300       7.007  -5.593  14.098  1.00 92.92           H
ATOM   4570  CD  GLN A 300       9.060  -5.038  14.458  1.00 92.92           C
ATOM   4571  OE1 GLN A 300      10.198  -5.292  14.099  1.00 92.92           O
ATOM   4572  NE2 GLN A 300       8.745  -4.587  15.669  1.00 92.92           N
ATOM   4573 1HE2 GLN A 300       7.791  -4.397  15.900  1.00 92.92           H
ATOM   4574 2HE2 GLN A 300       9.463  -4.437  16.349  1.00 92.92           H
ATOM   4575  HN  GLN A 300       6.060  -7.366  12.884  1.00 92.92           H
ATOM   4576  N   VAL A 301       7.590  -8.255  10.147  1.00 94.72           N
ATOM   4577  CA  VAL A 301       8.108  -9.008   9.017  1.00 94.72           C
ATOM   4578  C   VAL A 301       7.161  -8.847   7.826  1.00 94.72           C
ATOM   4579  O   VAL A 301       7.590  -8.480   6.733  1.00 94.72           O
ATOM   4580  HA  VAL A 301       9.077  -8.582   8.755  1.00 94.72           H
ATOM   4581  CB  VAL A 301       8.324 -10.469   9.416  1.00 94.72           C
ATOM   4582  HB  VAL A 301       7.387 -10.848   9.822  1.00 94.72           H
ATOM   4583  CG1 VAL A 301       8.689 -11.321   8.200  1.00 94.72           C
ATOM   4584 1HG1 VAL A 301       7.882 -11.275   7.468  1.00 94.72           H
ATOM   4585 2HG1 VAL A 301       9.607 -10.942   7.752  1.00 94.72           H
ATOM   4586 3HG1 VAL A 301       8.837 -12.355   8.512  1.00 94.72           H
ATOM   4587  CG2 VAL A 301       9.390 -10.587  10.508  1.00 94.72           C
ATOM   4588 1HG2 VAL A 301      10.333 -10.181  10.140  1.00 94.72           H
ATOM   4589 2HG2 VAL A 301       9.073 -10.027  11.388  1.00 94.72           H
ATOM   4590 3HG2 VAL A 301       9.524 -11.635  10.773  1.00 94.72           H
ATOM   4591  HN  VAL A 301       7.340  -8.806  10.943  1.00 94.72           H
ATOM   4592  N   THR A 302       5.892  -9.131   8.077  1.00 93.96           N
ATOM   4593  CA  THR A 302       4.905  -9.156   7.011  1.00 93.96           C
ATOM   4594  C   THR A 302       4.706  -7.752   6.436  1.00 93.96           C
ATOM   4595  O   THR A 302       4.456  -7.597   5.241  1.00 93.96           O
ATOM   4596  HA  THR A 302       5.287  -9.781   6.204  1.00 93.96           H
ATOM   4597  CB  THR A 302       3.621  -9.772   7.570  1.00 93.96           C
ATOM   4598  HB  THR A 302       2.844  -9.810   6.806  1.00 93.96           H
ATOM   4599  OG1 THR A 302       3.322  -8.974   8.712  1.00 93.96           O
ATOM   4600  HG1 THR A 302       3.682  -9.409   9.537  1.00 93.96           H
ATOM   4601  CG2 THR A 302       3.843 -11.173   8.142  1.00 93.96           C
ATOM   4602 1HG2 THR A 302       4.572 -11.123   8.951  1.00 93.96           H
ATOM   4603 2HG2 THR A 302       4.217 -11.831   7.357  1.00 93.96           H
ATOM   4604 3HG2 THR A 302       2.901 -11.563   8.524  1.00 93.96           H
ATOM   4605  HN  THR A 302       5.535  -9.341   8.988  1.00 93.96           H
ATOM   4606  N   GLN A 303       4.825  -6.766   7.312  1.00 92.36           N
ATOM   4607  CA  GLN A 303       4.708  -5.378   6.898  1.00 92.36           C
ATOM   4608  C   GLN A 303       5.807  -5.031   5.892  1.00 92.36           C
ATOM   4609  O   GLN A 303       5.550  -4.361   4.893  1.00 92.36           O
ATOM   4610  HA  GLN A 303       3.731  -5.300   6.420  1.00 92.36           H
ATOM   4611  CB  GLN A 303       4.753  -4.440   8.105  1.00 92.36           C
ATOM   4612 1HB  GLN A 303       3.924  -4.666   8.777  1.00 92.36           H
ATOM   4613 2HB  GLN A 303       5.672  -4.606   8.666  1.00 92.36           H
ATOM   4614  CG  GLN A 303       4.675  -2.976   7.665  1.00 92.36           C
ATOM   4615 1HG  GLN A 303       5.635  -2.665   7.255  1.00 92.36           H
ATOM   4616 2HG  GLN A 303       3.938  -2.871   6.869  1.00 92.36           H
ATOM   4617  CD  GLN A 303       4.297  -2.070   8.839  1.00 92.36           C
ATOM   4618  OE1 GLN A 303       5.138  -1.598   9.587  1.00 92.36           O
ATOM   4619  NE2 GLN A 303       2.990  -1.856   8.958  1.00 92.36           N
ATOM   4620 1HE2 GLN A 303       2.354  -2.274   8.311  1.00 92.36           H
ATOM   4621 2HE2 GLN A 303       2.644  -1.276   9.696  1.00 92.36           H
ATOM   4622  HN  GLN A 303       4.997  -6.902   8.288  1.00 92.36           H
ATOM   4623  N   THR A 304       7.009  -5.502   6.191  1.00 93.56           N
ATOM   4624  CA  THR A 304       8.159  -5.205   5.354  1.00 93.56           C
ATOM   4625  C   THR A 304       7.981  -5.822   3.965  1.00 93.56           C
ATOM   4626  O   THR A 304       8.307  -5.197   2.957  1.00 93.56           O
ATOM   4627  HA  THR A 304       8.216  -4.125   5.218  1.00 93.56           H
ATOM   4628  CB  THR A 304       9.412  -5.695   6.081  1.00 93.56           C
ATOM   4629  HB  THR A 304       9.418  -6.783   6.157  1.00 93.56           H
ATOM   4630  OG1 THR A 304       9.393  -4.992   7.320  1.00 93.56           O
ATOM   4631  HG1 THR A 304       8.956  -5.552   8.024  1.00 93.56           H
ATOM   4632  CG2 THR A 304      10.703  -5.225   5.406  1.00 93.56           C
ATOM   4633 1HG2 THR A 304      10.728  -4.136   5.390  1.00 93.56           H
ATOM   4634 2HG2 THR A 304      10.737  -5.604   4.384  1.00 93.56           H
ATOM   4635 3HG2 THR A 304      11.561  -5.601   5.962  1.00 93.56           H
ATOM   4636  HN  THR A 304       7.203  -6.075   6.987  1.00 93.56           H
ATOM   4637  N   ILE A 305       7.463  -7.042   3.957  1.00 93.23           N
ATOM   4638  CA  ILE A 305       7.214  -7.740   2.707  1.00 93.23           C
ATOM   4639  C   ILE A 305       6.236  -6.925   1.858  1.00 93.23           C
ATOM   4640  O   ILE A 305       6.392  -6.833   0.642  1.00 93.23           O
ATOM   4641  HA  ILE A 305       8.163  -7.805   2.174  1.00 93.23           H
ATOM   4642  CB  ILE A 305       6.748  -9.172   2.978  1.00 93.23           C
ATOM   4643  HB  ILE A 305       5.912  -9.133   3.677  1.00 93.23           H
ATOM   4644  CG1 ILE A 305       7.855  -9.993   3.642  1.00 93.23           C
ATOM   4645 1HG1 ILE A 305       8.635 -10.214   2.914  1.00 93.23           H
ATOM   4646 2HG1 ILE A 305       8.317  -9.410   4.438  1.00 93.23           H
ATOM   4647  CG2 ILE A 305       6.234  -9.833   1.697  1.00 93.23           C
ATOM   4648 1HG2 ILE A 305       5.394  -9.260   1.304  1.00 93.23           H
ATOM   4649 2HG2 ILE A 305       7.033  -9.859   0.956  1.00 93.23           H
ATOM   4650 3HG2 ILE A 305       5.909 -10.849   1.917  1.00 93.23           H
ATOM   4651  CD1 ILE A 305       7.300 -11.299   4.214  1.00 93.23           C
ATOM   4652 1HD1 ILE A 305       6.537 -11.074   4.959  1.00 93.23           H
ATOM   4653 2HD1 ILE A 305       6.861 -11.890   3.411  1.00 93.23           H
ATOM   4654 3HD1 ILE A 305       8.108 -11.863   4.681  1.00 93.23           H
ATOM   4655  HN  ILE A 305       7.216  -7.550   4.781  1.00 93.23           H
ATOM   4656  N   ALA A 306       5.250  -6.353   2.534  1.00 90.19           N
ATOM   4657  CA  ALA A 306       4.211  -5.604   1.850  1.00 90.19           C
ATOM   4658  C   ALA A 306       4.831  -4.380   1.174  1.00 90.19           C
ATOM   4659  O   ALA A 306       4.385  -3.962   0.107  1.00 90.19           O
ATOM   4660  HA  ALA A 306       3.782  -6.252   1.085  1.00 90.19           H
ATOM   4661  CB  ALA A 306       3.113  -5.225   2.847  1.00 90.19           C
ATOM   4662 1HB  ALA A 306       2.685  -6.131   3.276  1.00 90.19           H
ATOM   4663 2HB  ALA A 306       3.540  -4.613   3.641  1.00 90.19           H
ATOM   4664 3HB  ALA A 306       2.334  -4.663   2.333  1.00 90.19           H
ATOM   4665  HN  ALA A 306       5.155  -6.396   3.528  1.00 90.19           H
ATOM   4666  N   PHE A 307       5.852  -3.839   1.823  1.00 91.71           N
ATOM   4667  CA  PHE A 307       6.473  -2.612   1.352  1.00 91.71           C
ATOM   4668  C   PHE A 307       7.298  -2.865   0.088  1.00 91.71           C
ATOM   4669  O   PHE A 307       7.399  -1.995  -0.775  1.00 91.71           O
ATOM   4670  HA  PHE A 307       5.671  -1.910   1.127  1.00 91.71           H
ATOM   4671  CB  PHE A 307       7.404  -2.127   2.466  1.00 91.71           C
ATOM   4672 1HB  PHE A 307       8.043  -2.953   2.777  1.00 91.71           H
ATOM   4673 2HB  PHE A 307       8.058  -1.351   2.066  1.00 91.71           H
ATOM   4674  CG  PHE A 307       6.673  -1.575   3.691  1.00 91.71           C
ATOM   4675  CD1 PHE A 307       5.314  -1.585   3.734  1.00 91.71           C
ATOM   4676  HD1 PHE A 307       4.745  -1.985   2.895  1.00 91.71           H
ATOM   4677  CD2 PHE A 307       7.383  -1.076   4.739  1.00 91.71           C
ATOM   4678  HD2 PHE A 307       8.472  -1.068   4.704  1.00 91.71           H
ATOM   4679  CE1 PHE A 307       4.635  -1.073   4.872  1.00 91.71           C
ATOM   4680  HE1 PHE A 307       3.546  -1.081   4.906  1.00 91.71           H
ATOM   4681  CE2 PHE A 307       6.704  -0.564   5.876  1.00 91.71           C
ATOM   4682  HE2 PHE A 307       7.273  -0.164   6.716  1.00 91.71           H
ATOM   4683  CZ  PHE A 307       5.345  -0.574   5.919  1.00 91.71           C
ATOM   4684  HZ  PHE A 307       4.824  -0.181   6.792  1.00 91.71           H
ATOM   4685  HN  PHE A 307       6.253  -4.224   2.654  1.00 91.71           H
ATOM   4686  N   PHE A 308       7.866  -4.060   0.020  1.00 91.31           N
ATOM   4687  CA  PHE A 308       8.659  -4.446  -1.134  1.00 91.31           C
ATOM   4688  C   PHE A 308       7.832  -4.368  -2.419  1.00 91.31           C
ATOM   4689  O   PHE A 308       8.384  -4.223  -3.509  1.00 91.31           O
ATOM   4690  HA  PHE A 308       9.495  -3.750  -1.200  1.00 91.31           H
ATOM   4691  CB  PHE A 308       9.097  -5.895  -0.911  1.00 91.31           C
ATOM   4692 1HB  PHE A 308       8.378  -6.385  -0.255  1.00 91.31           H
ATOM   4693 2HB  PHE A 308       9.070  -6.423  -1.865  1.00 91.31           H
ATOM   4694  CG  PHE A 308      10.496  -6.036  -0.307  1.00 91.31           C
ATOM   4695  CD1 PHE A 308      11.595  -5.903  -1.097  1.00 91.31           C
ATOM   4696  HD1 PHE A 308      11.479  -5.695  -2.161  1.00 91.31           H
ATOM   4697  CD2 PHE A 308      10.640  -6.295   1.020  1.00 91.31           C
ATOM   4698  HD2 PHE A 308       9.759  -6.403   1.653  1.00 91.31           H
ATOM   4699  CE1 PHE A 308      12.893  -6.034  -0.536  1.00 91.31           C
ATOM   4700  HE1 PHE A 308      13.773  -5.927  -1.169  1.00 91.31           H
ATOM   4701  CE2 PHE A 308      11.938  -6.427   1.581  1.00 91.31           C
ATOM   4702  HE2 PHE A 308      12.054  -6.634   2.645  1.00 91.31           H
ATOM   4703  CZ  PHE A 308      13.037  -6.293   0.791  1.00 91.31           C
ATOM   4704  HZ  PHE A 308      14.033  -6.394   1.222  1.00 91.31           H
ATOM   4705  HN  PHE A 308       7.791  -4.756   0.734  1.00 91.31           H
ATOM   4706  N   HIS A 309       6.522  -4.467  -2.249  1.00 86.88           N
ATOM   4707  CA  HIS A 309       5.618  -4.477  -3.386  1.00 86.88           C
ATOM   4708  C   HIS A 309       5.774  -3.178  -4.178  1.00 86.88           C
ATOM   4709  O   HIS A 309       5.682  -3.179  -5.404  1.00 86.88           O
ATOM   4710  HA  HIS A 309       5.917  -5.315  -4.016  1.00 86.88           H
ATOM   4711  CB  HIS A 309       4.178  -4.726  -2.933  1.00 86.88           C
ATOM   4712 1HB  HIS A 309       4.152  -5.622  -2.313  1.00 86.88           H
ATOM   4713 2HB  HIS A 309       3.856  -3.895  -2.306  1.00 86.88           H
ATOM   4714  CG  HIS A 309       3.196  -4.889  -4.069  1.00 86.88           C
ATOM   4715  ND1 HIS A 309       2.534  -3.821  -4.647  1.00 86.88           N
ATOM   4716  HD1 HIS A 309       2.631  -2.861  -4.384  1.00 86.88           H
ATOM   4717  CD2 HIS A 309       2.773  -6.006  -4.728  1.00 86.88           C
ATOM   4718  HD2 HIS A 309       3.097  -7.027  -4.524  1.00 86.88           H
ATOM   4719  CE1 HIS A 309       1.749  -4.285  -5.608  1.00 86.88           C
ATOM   4720  HE1 HIS A 309       1.099  -3.689  -6.249  1.00 86.88           H
ATOM   4721  NE2 HIS A 309       1.899  -5.640  -5.656  1.00 86.88           N
ATOM   4722  HN  HIS A 309       6.078  -4.539  -1.355  1.00 86.88           H
ATOM   4723  N   SER A 310       6.008  -2.099  -3.444  1.00 87.33           N
ATOM   4724  CA  SER A 310       6.033  -0.776  -4.044  1.00 87.33           C
ATOM   4725  C   SER A 310       7.280  -0.621  -4.917  1.00 87.33           C
ATOM   4726  O   SER A 310       7.375   0.314  -5.710  1.00 87.33           O
ATOM   4727  HA  SER A 310       5.131  -0.719  -4.653  1.00 87.33           H
ATOM   4728  CB  SER A 310       5.995   0.315  -2.973  1.00 87.33           C
ATOM   4729 1HB  SER A 310       6.775   0.126  -2.235  1.00 87.33           H
ATOM   4730 2HB  SER A 310       6.217   1.280  -3.431  1.00 87.33           H
ATOM   4731  OG  SER A 310       4.730   0.380  -2.321  1.00 87.33           O
ATOM   4732  HG  SER A 310       4.055   0.802  -2.925  1.00 87.33           H
ATOM   4733  HN  SER A 310       6.178  -2.120  -2.459  1.00 87.33           H
ATOM   4734  N   CYS A 311       8.206  -1.553  -4.741  1.00 90.22           N
ATOM   4735  CA  CYS A 311       9.432  -1.546  -5.521  1.00 90.22           C
ATOM   4736  C   CYS A 311       9.333  -2.644  -6.582  1.00 90.22           C
ATOM   4737  O   CYS A 311      10.189  -2.745  -7.458  1.00 90.22           O
ATOM   4738  HA  CYS A 311       9.501  -0.563  -5.988  1.00 90.22           H
ATOM   4739  CB  CYS A 311      10.667  -1.718  -4.635  1.00 90.22           C
ATOM   4740 1HB  CYS A 311      11.568  -1.486  -5.204  1.00 90.22           H
ATOM   4741 2HB  CYS A 311      10.627  -1.017  -3.802  1.00 90.22           H
ATOM   4742  SG  CYS A 311      10.751  -3.434  -4.005  1.00 90.22           S
ATOM   4743  HG  CYS A 311      11.875  -3.272  -3.311  1.00 90.22           H
ATOM   4744  HN  CYS A 311       8.129  -2.300  -4.082  1.00 90.22           H
ATOM   4745  N   LEU A 312       8.280  -3.441  -6.466  1.00 86.45           N
ATOM   4746  CA  LEU A 312       8.114  -4.594  -7.335  1.00 86.45           C
ATOM   4747  C   LEU A 312       7.389  -4.165  -8.612  1.00 86.45           C
ATOM   4748  O   LEU A 312       7.587  -4.758  -9.671  1.00 86.45           O
ATOM   4749  HA  LEU A 312       9.110  -4.945  -7.605  1.00 86.45           H
ATOM   4750  CB  LEU A 312       7.420  -5.733  -6.586  1.00 86.45           C
ATOM   4751 1HB  LEU A 312       6.549  -5.326  -6.073  1.00 86.45           H
ATOM   4752 2HB  LEU A 312       7.052  -6.451  -7.319  1.00 86.45           H
ATOM   4753  CG  LEU A 312       8.276  -6.483  -5.564  1.00 86.45           C
ATOM   4754  HG  LEU A 312       8.634  -5.765  -4.826  1.00 86.45           H
ATOM   4755  CD1 LEU A 312       7.445  -7.526  -4.813  1.00 86.45           C
ATOM   4756 1HD1 LEU A 312       6.628  -7.031  -4.289  1.00 86.45           H
ATOM   4757 2HD1 LEU A 312       7.038  -8.246  -5.523  1.00 86.45           H
ATOM   4758 3HD1 LEU A 312       8.077  -8.045  -4.093  1.00 86.45           H
ATOM   4759  CD2 LEU A 312       9.508  -7.102  -6.228  1.00 86.45           C
ATOM   4760 1HD2 LEU A 312       9.191  -7.803  -7.000  1.00 86.45           H
ATOM   4761 2HD2 LEU A 312      10.112  -6.314  -6.678  1.00 86.45           H
ATOM   4762 3HD2 LEU A 312      10.098  -7.629  -5.478  1.00 86.45           H
ATOM   4763  HN  LEU A 312       7.549  -3.308  -5.796  1.00 86.45           H
ATOM   4764  N   ASN A 313       6.564  -3.138  -8.470  1.00 78.98           N
ATOM   4765  CA  ASN A 313       5.706  -2.711  -9.562  1.00 78.98           C
ATOM   4766  C   ASN A 313       6.566  -2.403 -10.789  1.00 78.98           C
ATOM   4767  O   ASN A 313       6.343  -2.961 -11.863  1.00 78.98           O
ATOM   4768  HA  ASN A 313       5.021  -3.542  -9.730  1.00 78.98           H
ATOM   4769  CB  ASN A 313       4.937  -1.441  -9.193  1.00 78.98           C
ATOM   4770 1HB  ASN A 313       5.597  -0.751  -8.667  1.00 78.98           H
ATOM   4771 2HB  ASN A 313       4.605  -0.936 -10.100  1.00 78.98           H
ATOM   4772  CG  ASN A 313       3.728  -1.768  -8.314  1.00 78.98           C
ATOM   4773  OD1 ASN A 313       3.183  -2.859  -8.344  1.00 78.98           O
ATOM   4774  ND2 ASN A 313       3.340  -0.764  -7.532  1.00 78.98           N
ATOM   4775 1HD2 ASN A 313       3.831   0.107  -7.556  1.00 78.98           H
ATOM   4776 2HD2 ASN A 313       2.558  -0.881  -6.920  1.00 78.98           H
ATOM   4777  HN  ASN A 313       6.477  -2.603  -7.629  1.00 78.98           H
ATOM   4778  N   PRO A 314       7.559  -1.514 -10.655  1.00 77.97           N
ATOM   4779  CA  PRO A 314       8.402  -1.147 -11.795  1.00 77.97           C
ATOM   4780  C   PRO A 314       9.005  -2.362 -12.481  1.00 77.97           C
ATOM   4781  O   PRO A 314       9.079  -2.414 -13.708  1.00 77.97           O
ATOM   4782  HA  PRO A 314       7.803  -0.655 -12.562  1.00 77.97           H
ATOM   4783  CB  PRO A 314       9.478  -0.252 -11.177  1.00 77.97           C
ATOM   4784 1HB  PRO A 314      10.356  -0.826 -10.881  1.00 77.97           H
ATOM   4785 2HB  PRO A 314       9.819   0.510 -11.879  1.00 77.97           H
ATOM   4786  CG  PRO A 314       8.776   0.365  -9.973  1.00 77.97           C
ATOM   4787 1HG  PRO A 314       9.487   0.741  -9.238  1.00 77.97           H
ATOM   4788 2HG  PRO A 314       8.153   1.213 -10.259  1.00 77.97           H
ATOM   4789  CD  PRO A 314       7.953  -0.792  -9.431  1.00 77.97           C
ATOM   4790 1HD  PRO A 314       8.536  -1.426  -8.763  1.00 77.97           H
ATOM   4791 2HD  PRO A 314       7.090  -0.444  -8.863  1.00 77.97           H
ATOM   4792  N   VAL A 315       9.424  -3.316 -11.663  1.00 80.39           N
ATOM   4793  CA  VAL A 315      10.134  -4.478 -12.170  1.00 80.39           C
ATOM   4794  C   VAL A 315       9.201  -5.284 -13.077  1.00 80.39           C
ATOM   4795  O   VAL A 315       9.616  -5.765 -14.130  1.00 80.39           O
ATOM   4796  HA  VAL A 315      10.974  -4.118 -12.764  1.00 80.39           H
ATOM   4797  CB  VAL A 315      10.693  -5.299 -11.006  1.00 80.39           C
ATOM   4798  HB  VAL A 315       9.855  -5.613 -10.384  1.00 80.39           H
ATOM   4799  CG1 VAL A 315      11.399  -6.558 -11.513  1.00 80.39           C
ATOM   4800 1HG1 VAL A 315      10.691  -7.174 -12.067  1.00 80.39           H
ATOM   4801 2HG1 VAL A 315      12.223  -6.274 -12.168  1.00 80.39           H
ATOM   4802 3HG1 VAL A 315      11.787  -7.123 -10.665  1.00 80.39           H
ATOM   4803  CG2 VAL A 315      11.630  -4.455 -10.141  1.00 80.39           C
ATOM   4804 1HG2 VAL A 315      12.462  -4.098 -10.748  1.00 80.39           H
ATOM   4805 2HG2 VAL A 315      11.083  -3.603  -9.737  1.00 80.39           H
ATOM   4806 3HG2 VAL A 315      12.013  -5.063  -9.321  1.00 80.39           H
ATOM   4807  HN  VAL A 315       9.286  -3.304 -10.673  1.00 80.39           H
ATOM   4808  N   LEU A 316       7.959  -5.408 -12.634  1.00 76.23           N
ATOM   4809  CA  LEU A 316       6.966  -6.156 -13.387  1.00 76.23           C
ATOM   4810  C   LEU A 316       6.842  -5.559 -14.790  1.00 76.23           C
ATOM   4811  O   LEU A 316       6.749  -6.292 -15.774  1.00 76.23           O
ATOM   4812  HA  LEU A 316       7.329  -7.180 -13.478  1.00 76.23           H
ATOM   4813  CB  LEU A 316       5.643  -6.211 -12.622  1.00 76.23           C
ATOM   4814 1HB  LEU A 316       5.346  -5.191 -12.374  1.00 76.23           H
ATOM   4815 2HB  LEU A 316       4.878  -6.612 -13.287  1.00 76.23           H
ATOM   4816  CG  LEU A 316       5.645  -7.039 -11.335  1.00 76.23           C
ATOM   4817  HG  LEU A 316       6.463  -6.689 -10.706  1.00 76.23           H
ATOM   4818  CD1 LEU A 316       4.349  -6.832 -10.548  1.00 76.23           C
ATOM   4819 1HD1 LEU A 316       4.247  -5.779 -10.286  1.00 76.23           H
ATOM   4820 2HD1 LEU A 316       3.500  -7.139 -11.159  1.00 76.23           H
ATOM   4821 3HD1 LEU A 316       4.378  -7.432  -9.638  1.00 76.23           H
ATOM   4822  CD2 LEU A 316       5.905  -8.516 -11.635  1.00 76.23           C
ATOM   4823 1HD2 LEU A 316       5.124  -8.896 -12.293  1.00 76.23           H
ATOM   4824 2HD2 LEU A 316       6.874  -8.624 -12.121  1.00 76.23           H
ATOM   4825 3HD2 LEU A 316       5.901  -9.082 -10.703  1.00 76.23           H
ATOM   4826  HN  LEU A 316       7.628  -5.009 -11.778  1.00 76.23           H
ATOM   4827  N   TYR A 317       6.843  -4.235 -14.838  1.00 72.93           N
ATOM   4828  CA  TYR A 317       6.665  -3.531 -16.097  1.00 72.93           C
ATOM   4829  C   TYR A 317       7.840  -3.791 -17.041  1.00 72.93           C
ATOM   4830  O   TYR A 317       7.653  -3.922 -18.250  1.00 72.93           O
ATOM   4831  HA  TYR A 317       5.749  -3.897 -16.560  1.00 72.93           H
ATOM   4832  CB  TYR A 317       6.628  -2.043 -15.746  1.00 72.93           C
ATOM   4833 1HB  TYR A 317       7.594  -1.753 -15.332  1.00 72.93           H
ATOM   4834 2HB  TYR A 317       6.488  -1.467 -16.661  1.00 72.93           H
ATOM   4835  CG  TYR A 317       5.529  -1.665 -14.750  1.00 72.93           C
ATOM   4836  CD1 TYR A 317       4.383  -2.429 -14.665  1.00 72.93           C
ATOM   4837  HD1 TYR A 317       4.261  -3.301 -15.308  1.00 72.93           H
ATOM   4838  CD2 TYR A 317       5.684  -0.561 -13.937  1.00 72.93           C
ATOM   4839  HD2 TYR A 317       6.590   0.042 -14.004  1.00 72.93           H
ATOM   4840  CE1 TYR A 317       3.349  -2.074 -13.728  1.00 72.93           C
ATOM   4841  HE1 TYR A 317       2.438  -2.668 -13.651  1.00 72.93           H
ATOM   4842  CE2 TYR A 317       4.650  -0.206 -13.000  1.00 72.93           C
ATOM   4843  HE2 TYR A 317       4.760   0.664 -12.352  1.00 72.93           H
ATOM   4844  CZ  TYR A 317       3.534  -0.980 -12.942  1.00 72.93           C
ATOM   4845  OH  TYR A 317       2.557  -0.644 -12.057  1.00 72.93           O
ATOM   4846  HH  TYR A 317       1.826  -1.327 -12.079  1.00 72.93           H
ATOM   4847  HN  TYR A 317       6.963  -3.647 -14.038  1.00 72.93           H
ATOM   4848  N   VAL A 318       9.026  -3.858 -16.454  1.00 71.36           N
ATOM   4849  CA  VAL A 318      10.234  -4.082 -17.231  1.00 71.36           C
ATOM   4850  C   VAL A 318      10.156  -5.454 -17.903  1.00 71.36           C
ATOM   4851  O   VAL A 318      10.250  -5.556 -19.126  1.00 71.36           O
ATOM   4852  HA  VAL A 318      10.275  -3.314 -18.003  1.00 71.36           H
ATOM   4853  CB  VAL A 318      11.467  -3.923 -16.338  1.00 71.36           C
ATOM   4854  HB  VAL A 318      11.348  -4.587 -15.482  1.00 71.36           H
ATOM   4855  CG1 VAL A 318      12.738  -4.337 -17.081  1.00 71.36           C
ATOM   4856 1HG1 VAL A 318      12.658  -5.381 -17.384  1.00 71.36           H
ATOM   4857 2HG1 VAL A 318      12.863  -3.711 -17.965  1.00 71.36           H
ATOM   4858 3HG1 VAL A 318      13.599  -4.215 -16.424  1.00 71.36           H
ATOM   4859  CG2 VAL A 318      11.581  -2.492 -15.811  1.00 71.36           C
ATOM   4860 1HG2 VAL A 318      11.666  -1.801 -16.650  1.00 71.36           H
ATOM   4861 2HG2 VAL A 318      10.694  -2.247 -15.228  1.00 71.36           H
ATOM   4862 3HG2 VAL A 318      12.466  -2.406 -15.180  1.00 71.36           H
ATOM   4863  HN  VAL A 318       9.169  -3.763 -15.469  1.00 71.36           H
ATOM   4864  N   PHE A 319       9.985  -6.474 -17.076  1.00 70.83           N
ATOM   4865  CA  PHE A 319      10.126  -7.845 -17.538  1.00 70.83           C
ATOM   4866  C   PHE A 319       8.912  -8.272 -18.366  1.00 70.83           C
ATOM   4867  O   PHE A 319       9.036  -9.084 -19.281  1.00 70.83           O
ATOM   4868  HA  PHE A 319      11.020  -7.885 -18.161  1.00 70.83           H
ATOM   4869  CB  PHE A 319      10.218  -8.730 -16.294  1.00 70.83           C
ATOM   4870 1HB  PHE A 319       9.474  -8.398 -15.569  1.00 70.83           H
ATOM   4871 2HB  PHE A 319       9.962  -9.753 -16.568  1.00 70.83           H
ATOM   4872  CG  PHE A 319      11.595  -8.725 -15.627  1.00 70.83           C
ATOM   4873  CD1 PHE A 319      12.667  -9.253 -16.277  1.00 70.83           C
ATOM   4874  HD1 PHE A 319      12.545  -9.678 -17.273  1.00 70.83           H
ATOM   4875  CD2 PHE A 319      11.747  -8.194 -14.384  1.00 70.83           C
ATOM   4876  HD2 PHE A 319      10.888  -7.772 -13.863  1.00 70.83           H
ATOM   4877  CE1 PHE A 319      13.945  -9.249 -15.658  1.00 70.83           C
ATOM   4878  HE1 PHE A 319      14.804  -9.672 -16.179  1.00 70.83           H
ATOM   4879  CE2 PHE A 319      13.025  -8.190 -13.765  1.00 70.83           C
ATOM   4880  HE2 PHE A 319      13.147  -7.765 -12.769  1.00 70.83           H
ATOM   4881  CZ  PHE A 319      14.097  -8.718 -14.416  1.00 70.83           C
ATOM   4882  HZ  PHE A 319      15.078  -8.715 -13.941  1.00 70.83           H
ATOM   4883  HN  PHE A 319       9.754  -6.377 -16.108  1.00 70.83           H
ATOM   4884  N   VAL A 320       7.767  -7.707 -18.013  1.00 67.88           N
ATOM   4885  CA  VAL A 320       6.497  -8.232 -18.484  1.00 67.88           C
ATOM   4886  C   VAL A 320       5.926  -7.295 -19.551  1.00 67.88           C
ATOM   4887  O   VAL A 320       5.225  -7.737 -20.459  1.00 67.88           O
ATOM   4888  HA  VAL A 320       6.691  -9.204 -18.938  1.00 67.88           H
ATOM   4889  CB  VAL A 320       5.547  -8.442 -17.303  1.00 67.88           C
ATOM   4890  HB  VAL A 320       5.182  -7.464 -16.989  1.00 67.88           H
ATOM   4891  CG1 VAL A 320       4.339  -9.286 -17.714  1.00 67.88           C
ATOM   4892 1HG1 VAL A 320       3.797  -8.779 -18.512  1.00 67.88           H
ATOM   4893 2HG1 VAL A 320       4.679 -10.259 -18.067  1.00 67.88           H
ATOM   4894 3HG1 VAL A 320       3.681  -9.420 -16.856  1.00 67.88           H
ATOM   4895  CG2 VAL A 320       6.279  -9.073 -16.117  1.00 67.88           C
ATOM   4896 1HG2 VAL A 320       6.686 -10.040 -16.414  1.00 67.88           H
ATOM   4897 2HG2 VAL A 320       7.091  -8.419 -15.800  1.00 67.88           H
ATOM   4898 3HG2 VAL A 320       5.581  -9.212 -15.291  1.00 67.88           H
ATOM   4899  HN  VAL A 320       7.699  -6.905 -17.419  1.00 67.88           H
ATOM   4900  N   GLY A 321       6.248  -6.018 -19.404  1.00 69.74           N
ATOM   4901  CA  GLY A 321       5.757  -5.012 -20.330  1.00 69.74           C
ATOM   4902  C   GLY A 321       6.638  -4.937 -21.578  1.00 69.74           C
ATOM   4903  O   GLY A 321       7.709  -4.332 -21.551  1.00 69.74           O
ATOM   4904 1HA  GLY A 321       4.732  -5.247 -20.618  1.00 69.74           H
ATOM   4905 2HA  GLY A 321       5.734  -4.039 -19.838  1.00 69.74           H
ATOM   4906  HN  GLY A 321       6.832  -5.669 -18.672  1.00 69.74           H
ATOM   4907  N   GLU A 322       6.156  -5.561 -22.643  1.00 74.43           N
ATOM   4908  CA  GLU A 322       6.796  -5.430 -23.941  1.00 74.43           C
ATOM   4909  C   GLU A 322       6.827  -3.962 -24.371  1.00 74.43           C
ATOM   4910  O   GLU A 322       7.851  -3.471 -24.843  1.00 74.43           O
ATOM   4911  HA  GLU A 322       7.813  -5.796 -23.801  1.00 74.43           H
ATOM   4912  CB  GLU A 322       6.091  -6.294 -24.989  1.00 74.43           C
ATOM   4913 1HB  GLU A 322       5.014  -6.135 -24.932  1.00 74.43           H
ATOM   4914 2HB  GLU A 322       6.506  -6.086 -25.975  1.00 74.43           H
ATOM   4915  CG  GLU A 322       6.332  -7.781 -24.725  1.00 74.43           C
ATOM   4916 1HG  GLU A 322       7.400  -7.967 -24.617  1.00 74.43           H
ATOM   4917 2HG  GLU A 322       5.862  -8.068 -23.783  1.00 74.43           H
ATOM   4918  CD  GLU A 322       5.771  -8.638 -25.862  1.00 74.43           C
ATOM   4919  OE1 GLU A 322       6.069  -9.852 -25.858  1.00 74.43           O
ATOM   4920  OE2 GLU A 322       5.057  -8.059 -26.709  1.00 74.43           O
ATOM   4921  HN  GLU A 322       5.346  -6.147 -22.628  1.00 74.43           H
ATOM   4922  N   ARG A 323       5.692  -3.302 -24.193  1.00 75.37           N
ATOM   4923  CA  ARG A 323       5.572  -1.904 -24.571  1.00 75.37           C
ATOM   4924  C   ARG A 323       6.581  -1.056 -23.795  1.00 75.37           C
ATOM   4925  O   ARG A 323       7.245  -0.194 -24.371  1.00 75.37           O
ATOM   4926  HA  ARG A 323       5.782  -1.886 -25.640  1.00 75.37           H
ATOM   4927  CB  ARG A 323       4.160  -1.380 -24.299  1.00 75.37           C
ATOM   4928 1HB  ARG A 323       3.558  -2.165 -23.843  1.00 75.37           H
ATOM   4929 2HB  ARG A 323       4.205  -0.557 -23.585  1.00 75.37           H
ATOM   4930  CG  ARG A 323       3.494  -0.904 -25.592  1.00 75.37           C
ATOM   4931 1HG  ARG A 323       4.122  -0.155 -26.074  1.00 75.37           H
ATOM   4932 2HG  ARG A 323       3.403  -1.738 -26.287  1.00 75.37           H
ATOM   4933  CD  ARG A 323       2.111  -0.313 -25.310  1.00 75.37           C
ATOM   4934 1HD  ARG A 323       1.528  -1.005 -24.703  1.00 75.37           H
ATOM   4935 2HD  ARG A 323       2.209   0.609 -24.738  1.00 75.37           H
ATOM   4936  NE  ARG A 323       1.407  -0.044 -26.584  1.00 75.37           N
ATOM   4937  HE  ARG A 323       1.888  -0.246 -27.437  1.00 75.37           H
ATOM   4938  CZ  ARG A 323       0.166   0.454 -26.666  1.00 75.37           C
ATOM   4939  NH1 ARG A 323      -0.526   0.743 -25.555  1.00 75.37           N
ATOM   4940 1HH1 ARG A 323      -0.116   0.588 -24.656  1.00 75.37           H
ATOM   4941 2HH1 ARG A 323      -1.452   1.114 -25.624  1.00 75.37           H
ATOM   4942  NH2 ARG A 323      -0.374   0.659 -27.875  1.00 75.37           N
ATOM   4943 1HH2 ARG A 323      -1.300   1.029 -27.953  1.00 75.37           H
ATOM   4944 2HH2 ARG A 323       0.148   0.440 -28.699  1.00 75.37           H
ATOM   4945  HN  ARG A 323       4.866  -3.706 -23.798  1.00 75.37           H
ATOM   4946  N   PHE A 324       6.666  -1.329 -22.502  1.00 76.77           N
ATOM   4947  CA  PHE A 324       7.513  -0.539 -21.624  1.00 76.77           C
ATOM   4948  C   PHE A 324       8.987  -0.682 -22.010  1.00 76.77           C
ATOM   4949  O   PHE A 324       9.724   0.302 -22.035  1.00 76.77           O
ATOM   4950  HA  PHE A 324       7.210   0.502 -21.733  1.00 76.77           H
ATOM   4951  CB  PHE A 324       7.315  -1.079 -20.206  1.00 76.77           C
ATOM   4952 1HB  PHE A 324       6.247  -1.136 -19.996  1.00 76.77           H
ATOM   4953 2HB  PHE A 324       7.704  -2.096 -20.158  1.00 76.77           H
ATOM   4954  CG  PHE A 324       7.989  -0.239 -19.120  1.00 76.77           C
ATOM   4955  CD1 PHE A 324       9.236  -0.562 -18.686  1.00 76.77           C
ATOM   4956  HD1 PHE A 324       9.756  -1.421 -19.112  1.00 76.77           H
ATOM   4957  CD2 PHE A 324       7.341   0.832 -18.589  1.00 76.77           C
ATOM   4958  HD2 PHE A 324       6.341   1.092 -18.936  1.00 76.77           H
ATOM   4959  CE1 PHE A 324       9.862   0.218 -17.678  1.00 76.77           C
ATOM   4960  HE1 PHE A 324      10.862  -0.042 -17.330  1.00 76.77           H
ATOM   4961  CE2 PHE A 324       7.966   1.613 -17.581  1.00 76.77           C
ATOM   4962  HE2 PHE A 324       7.447   2.471 -17.155  1.00 76.77           H
ATOM   4963  CZ  PHE A 324       9.214   1.289 -17.147  1.00 76.77           C
ATOM   4964  HZ  PHE A 324       9.694   1.888 -16.373  1.00 76.77           H
ATOM   4965  HN  PHE A 324       6.170  -2.073 -22.054  1.00 76.77           H
ATOM   4966  N   ARG A 325       9.373  -1.916 -22.300  1.00 79.76           N
ATOM   4967  CA  ARG A 325      10.733  -2.194 -22.728  1.00 79.76           C
ATOM   4968  C   ARG A 325      11.072  -1.384 -23.981  1.00 79.76           C
ATOM   4969  O   ARG A 325      12.154  -0.808 -24.078  1.00 79.76           O
ATOM   4970  HA  ARG A 325      11.357  -1.893 -21.886  1.00 79.76           H
ATOM   4971  CB  ARG A 325      10.924  -3.683 -23.024  1.00 79.76           C
ATOM   4972 1HB  ARG A 325       9.992  -4.105 -23.399  1.00 79.76           H
ATOM   4973 2HB  ARG A 325      11.669  -3.808 -23.810  1.00 79.76           H
ATOM   4974  CG  ARG A 325      11.366  -4.439 -21.770  1.00 79.76           C
ATOM   4975 1HG  ARG A 325      12.292  -4.008 -21.388  1.00 79.76           H
ATOM   4976 2HG  ARG A 325      10.615  -4.325 -20.988  1.00 79.76           H
ATOM   4977  CD  ARG A 325      11.575  -5.925 -22.070  1.00 79.76           C
ATOM   4978 1HD  ARG A 325      12.033  -6.045 -23.052  1.00 79.76           H
ATOM   4979 2HD  ARG A 325      12.261  -6.359 -21.343  1.00 79.76           H
ATOM   4980  NE  ARG A 325      10.278  -6.637 -22.028  1.00 79.76           N
ATOM   4981  HE  ARG A 325       9.454  -6.100 -21.844  1.00 79.76           H
ATOM   4982  CZ  ARG A 325      10.138  -7.955 -22.220  1.00 79.76           C
ATOM   4983  NH1 ARG A 325      11.208  -8.723 -22.470  1.00 79.76           N
ATOM   4984 1HH1 ARG A 325      12.118  -8.313 -22.514  1.00 79.76           H
ATOM   4985 2HH1 ARG A 325      11.095  -9.707 -22.612  1.00 79.76           H
ATOM   4986  NH2 ARG A 325       8.913  -8.495 -22.159  1.00 79.76           N
ATOM   4987 1HH2 ARG A 325       8.791  -9.477 -22.300  1.00 79.76           H
ATOM   4988 2HH2 ARG A 325       8.120  -7.914 -21.972  1.00 79.76           H
ATOM   4989  HN  ARG A 325       8.775  -2.716 -22.248  1.00 79.76           H
ATOM   4990  N   ARG A 326      10.126  -1.366 -24.908  1.00 80.83           N
ATOM   4991  CA  ARG A 326      10.297  -0.609 -26.137  1.00 80.83           C
ATOM   4992  C   ARG A 326      10.446   0.881 -25.826  1.00 80.83           C
ATOM   4993  O   ARG A 326      11.327   1.547 -26.368  1.00 80.83           O
ATOM   4994  HA  ARG A 326      11.206  -1.009 -26.586  1.00 80.83           H
ATOM   4995  CB  ARG A 326       9.107  -0.810 -27.078  1.00 80.83           C
ATOM   4996 1HB  ARG A 326       8.177  -0.712 -26.519  1.00 80.83           H
ATOM   4997 2HB  ARG A 326       9.105  -0.031 -27.840  1.00 80.83           H
ATOM   4998  CG  ARG A 326       9.164  -2.185 -27.748  1.00 80.83           C
ATOM   4999 1HG  ARG A 326      10.072  -2.264 -28.346  1.00 80.83           H
ATOM   5000 2HG  ARG A 326       9.215  -2.963 -26.986  1.00 80.83           H
ATOM   5001  CD  ARG A 326       7.940  -2.413 -28.636  1.00 80.83           C
ATOM   5002 1HD  ARG A 326       7.035  -2.115 -28.106  1.00 80.83           H
ATOM   5003 2HD  ARG A 326       8.006  -1.790 -29.528  1.00 80.83           H
ATOM   5004  NE  ARG A 326       7.853  -3.839 -29.022  1.00 80.83           N
ATOM   5005  HE  ARG A 326       8.011  -4.527 -28.313  1.00 80.83           H
ATOM   5006  CZ  ARG A 326       7.575  -4.267 -30.261  1.00 80.83           C
ATOM   5007  NH1 ARG A 326       7.354  -3.390 -31.249  1.00 80.83           N
ATOM   5008 1HH1 ARG A 326       7.395  -2.408 -31.065  1.00 80.83           H
ATOM   5009 2HH1 ARG A 326       7.147  -3.717 -32.171  1.00 80.83           H
ATOM   5010  NH2 ARG A 326       7.522  -5.585 -30.496  1.00 80.83           N
ATOM   5011 1HH2 ARG A 326       7.315  -5.921 -31.415  1.00 80.83           H
ATOM   5012 2HH2 ARG A 326       7.688  -6.233 -29.753  1.00 80.83           H
ATOM   5013  HN  ARG A 326       9.257  -1.855 -24.831  1.00 80.83           H
ATOM   5014  N   ASP A 327       9.571   1.362 -24.954  1.00 80.73           N
ATOM   5015  CA  ASP A 327       9.566   2.771 -24.599  1.00 80.73           C
ATOM   5016  C   ASP A 327      10.868   3.114 -23.873  1.00 80.73           C
ATOM   5017  O   ASP A 327      11.451   4.173 -24.104  1.00 80.73           O
ATOM   5018  HA  ASP A 327       9.462   3.304 -25.544  1.00 80.73           H
ATOM   5019  CB  ASP A 327       8.402   3.098 -23.662  1.00 80.73           C
ATOM   5020 1HB  ASP A 327       8.462   2.474 -22.770  1.00 80.73           H
ATOM   5021 2HB  ASP A 327       8.476   4.134 -23.331  1.00 80.73           H
ATOM   5022  CG  ASP A 327       7.058   2.874 -24.358  1.00 80.73           C
ATOM   5023  OD1 ASP A 327       7.030   3.023 -25.599  1.00 80.73           O
ATOM   5024  OD2 ASP A 327       6.089   2.558 -23.634  1.00 80.73           O
ATOM   5025  HN  ASP A 327       8.877   0.807 -24.495  1.00 80.73           H
ATOM   5026  N   LEU A 328      11.287   2.200 -23.011  1.00 83.09           N
ATOM   5027  CA  LEU A 328      12.479   2.417 -22.209  1.00 83.09           C
ATOM   5028  C   LEU A 328      13.680   2.620 -23.134  1.00 83.09           C
ATOM   5029  O   LEU A 328      14.396   3.614 -23.018  1.00 83.09           O
ATOM   5030  HA  LEU A 328      12.325   3.332 -21.636  1.00 83.09           H
ATOM   5031  CB  LEU A 328      12.663   1.279 -21.203  1.00 83.09           C
ATOM   5032 1HB  LEU A 328      11.815   1.284 -20.519  1.00 83.09           H
ATOM   5033 2HB  LEU A 328      12.629   0.333 -21.745  1.00 83.09           H
ATOM   5034  CG  LEU A 328      13.950   1.315 -20.377  1.00 83.09           C
ATOM   5035  HG  LEU A 328      14.795   1.374 -21.063  1.00 83.09           H
ATOM   5036  CD1 LEU A 328      13.998   2.563 -19.492  1.00 83.09           C
ATOM   5037 1HD1 LEU A 328      13.959   3.454 -20.119  1.00 83.09           H
ATOM   5038 2HD1 LEU A 328      13.146   2.559 -18.812  1.00 83.09           H
ATOM   5039 3HD1 LEU A 328      14.923   2.564 -18.916  1.00 83.09           H
ATOM   5040  CD2 LEU A 328      14.117   0.030 -19.564  1.00 83.09           C
ATOM   5041 1HD2 LEU A 328      13.270  -0.085 -18.888  1.00 83.09           H
ATOM   5042 2HD2 LEU A 328      14.160  -0.824 -20.240  1.00 83.09           H
ATOM   5043 3HD2 LEU A 328      15.040   0.082 -18.986  1.00 83.09           H
ATOM   5044  HN  LEU A 328      10.827   1.325 -22.856  1.00 83.09           H
ATOM   5045  N   VAL A 329      13.864   1.663 -24.032  1.00 82.83           N
ATOM   5046  CA  VAL A 329      15.018   1.678 -24.915  1.00 82.83           C
ATOM   5047  C   VAL A 329      14.965   2.928 -25.795  1.00 82.83           C
ATOM   5048  O   VAL A 329      16.003   3.490 -26.144  1.00 82.83           O
ATOM   5049  HA  VAL A 329      15.910   1.725 -24.291  1.00 82.83           H
ATOM   5050  CB  VAL A 329      15.074   0.380 -25.724  1.00 82.83           C
ATOM   5051  HB  VAL A 329      14.200   0.352 -26.374  1.00 82.83           H
ATOM   5052  CG1 VAL A 329      16.320   0.339 -26.610  1.00 82.83           C
ATOM   5053 1HG1 VAL A 329      16.302   1.181 -27.301  1.00 82.83           H
ATOM   5054 2HG1 VAL A 329      17.212   0.401 -25.985  1.00 82.83           H
ATOM   5055 3HG1 VAL A 329      16.335  -0.594 -27.173  1.00 82.83           H
ATOM   5056  CG2 VAL A 329      15.014  -0.842 -24.804  1.00 82.83           C
ATOM   5057 1HG2 VAL A 329      15.860  -0.821 -24.117  1.00 82.83           H
ATOM   5058 2HG2 VAL A 329      14.084  -0.824 -24.236  1.00 82.83           H
ATOM   5059 3HG2 VAL A 329      15.056  -1.751 -25.405  1.00 82.83           H
ATOM   5060  HN  VAL A 329      13.243   0.890 -24.161  1.00 82.83           H
ATOM   5061  N   LYS A 330      13.747   3.327 -26.129  1.00 82.03           N
[truncated: 117,320 more chars]
