# Supplementary material for: Noncanonical roles of chemokine regions in CCR9 activation revealed by structural modeling and mutational mapping
Source: Nat Commun. 2025 Aug 18;16:7695. doi: 10.1038/s41467-025-62321-9 (PMC12361432; doi:10.1038/s41467-025-62321-9)
Supplement: Supplementary file 4 — Supplementary Data 2 [file 41467_2025_62321_MOESM4_ESM.zip › CCR9_CCL25_rnk157.pdb]

SSBOND   1 CYS A   38    CYS A  289 
SSBOND   2 CYS A  119    CYS A  198 
SSBOND   3 CYS B    7    CYS B   35 
SSBOND   4 CYS B    8    CYS B   52 
ATOM      1  N   GLU A  20       3.249  -5.077  61.704  1.00 38.59           N
ATOM      2  CA  GLU A  20       2.268  -5.376  60.675  1.00 38.59           C
ATOM      3  C   GLU A  20       2.930  -5.373  59.295  1.00 38.59           C
ATOM      4  O   GLU A  20       2.526  -6.124  58.408  1.00 38.59           O
ATOM      5  HA  GLU A  20       1.900  -6.376  60.906  1.00 38.59           H
ATOM      6  CB  GLU A  20       1.101  -4.388  60.725  1.00 38.59           C
ATOM      7 1HB  GLU A  20       1.482  -3.378  60.877  1.00 38.59           H
ATOM      8 2HB  GLU A  20       0.495  -4.489  59.825  1.00 38.59           H
ATOM      9  CG  GLU A  20       0.176  -4.692  61.905  1.00 38.59           C
ATOM     10 1HG  GLU A  20      -0.027  -5.762  61.946  1.00 38.59           H
ATOM     11 2HG  GLU A  20       0.672  -4.426  62.839  1.00 38.59           H
ATOM     12  CD  GLU A  20      -1.140  -3.922  61.782  1.00 38.59           C
ATOM     13  OE1 GLU A  20      -2.128  -4.384  62.394  1.00 38.59           O
ATOM     14  OE2 GLU A  20      -1.129  -2.888  61.080  1.00 38.59           O
ATOM     15  HN  GLU A  20       4.177  -4.915  61.370  1.00 38.59           H
ATOM     16  N   SER A  21       3.935  -4.521  59.158  1.00 41.60           N
ATOM     17  CA  SER A  21       5.231  -4.965  58.674  1.00 41.60           C
ATOM     18  C   SER A  21       5.083  -6.285  57.915  1.00 41.60           C
ATOM     19  O   SER A  21       4.943  -6.289  56.693  1.00 41.60           O
ATOM     20  HA  SER A  21       5.575  -4.175  58.006  1.00 41.60           H
ATOM     21  CB  SER A  21       6.224  -5.124  59.827  1.00 41.60           C
ATOM     22 1HB  SER A  21       6.807  -4.209  59.933  1.00 41.60           H
ATOM     23 2HB  SER A  21       5.677  -5.263  60.760  1.00 41.60           H
ATOM     24  OG  SER A  21       7.104  -6.226  59.625  1.00 41.60           O
ATOM     25  HG  SER A  21       7.775  -6.268  60.366  1.00 41.60           H
ATOM     26  HN  SER A  21       3.874  -3.546  59.370  1.00 41.60           H
ATOM     27  N   THR A  22       5.120  -7.372  58.670  1.00 43.26           N
ATOM     28  CA  THR A  22       5.655  -8.622  58.158  1.00 43.26           C
ATOM     29  C   THR A  22       4.601  -9.349  57.319  1.00 43.26           C
ATOM     30  O   THR A  22       4.853  -9.698  56.166  1.00 43.26           O
ATOM     31  HA  THR A  22       6.489  -8.393  57.495  1.00 43.26           H
ATOM     32  CB  THR A  22       6.158  -9.444  59.346  1.00 43.26           C
ATOM     33  HB  THR A  22       5.380 -10.115  59.712  1.00 43.26           H
ATOM     34  OG1 THR A  22       6.614  -8.466  60.276  1.00 43.26           O
ATOM     35  HG1 THR A  22       6.734  -8.881  61.178  1.00 43.26           H
ATOM     36  CG2 THR A  22       7.412 -10.253  59.010  1.00 43.26           C
ATOM     37 1HG2 THR A  22       8.211  -9.575  58.708  1.00 43.26           H
ATOM     38 2HG2 THR A  22       7.193 -10.942  58.194  1.00 43.26           H
ATOM     39 3HG2 THR A  22       7.727 -10.817  59.887  1.00 43.26           H
ATOM     40  HN  THR A  22       4.793  -7.408  59.615  1.00 43.26           H
ATOM     41  N   SER A  23       3.444  -9.555  57.929  1.00 44.40           N
ATOM     42  CA  SER A  23       2.378 -10.299  57.281  1.00 44.40           C
ATOM     43  C   SER A  23       1.955  -9.592  55.992  1.00 44.40           C
ATOM     44  O   SER A  23       1.704 -10.240  54.977  1.00 44.40           O
ATOM     45  HA  SER A  23       2.803 -11.278  57.058  1.00 44.40           H
ATOM     46  CB  SER A  23       1.176 -10.467  58.213  1.00 44.40           C
ATOM     47 1HB  SER A  23       0.374 -10.980  57.683  1.00 44.40           H
ATOM     48 2HB  SER A  23       1.457 -11.098  59.056  1.00 44.40           H
ATOM     49  OG  SER A  23       0.698  -9.215  58.698  1.00 44.40           O
ATOM     50  HG  SER A  23      -0.090  -9.358  59.297  1.00 44.40           H
ATOM     51  HN  SER A  23       3.229  -9.224  58.848  1.00 44.40           H
ATOM     52  N   SER A  24       1.888  -8.271  56.074  1.00 46.43           N
ATOM     53  CA  SER A  24       1.496  -7.469  54.927  1.00 46.43           C
ATOM     54  C   SER A  24       2.622  -7.452  53.891  1.00 46.43           C
ATOM     55  O   SER A  24       2.484  -6.845  52.830  1.00 46.43           O
ATOM     56  HA  SER A  24       0.610  -7.958  54.522  1.00 46.43           H
ATOM     57  CB  SER A  24       1.142  -6.041  55.349  1.00 46.43           C
ATOM     58 1HB  SER A  24       0.639  -5.534  54.526  1.00 46.43           H
ATOM     59 2HB  SER A  24       0.439  -6.073  56.182  1.00 46.43           H
ATOM     60  OG  SER A  24       2.295  -5.296  55.731  1.00 46.43           O
ATOM     61  HG  SER A  24       2.660  -5.647  56.593  1.00 46.43           H
ATOM     62  HN  SER A  24       2.097  -7.751  56.902  1.00 46.43           H
ATOM     63  N   MET A  25       3.709  -8.126  54.234  1.00 46.50           N
ATOM     64  CA  MET A  25       4.801  -8.315  53.294  1.00 46.50           C
ATOM     65  C   MET A  25       4.698  -9.675  52.601  1.00 46.50           C
ATOM     66  O   MET A  25       5.020  -9.800  51.420  1.00 46.50           O
ATOM     67  HA  MET A  25       4.697  -7.517  52.559  1.00 46.50           H
ATOM     68  CB  MET A  25       6.136  -8.219  54.035  1.00 46.50           C
ATOM     69 1HB  MET A  25       6.109  -7.383  54.733  1.00 46.50           H
ATOM     70 2HB  MET A  25       6.294  -9.122  54.625  1.00 46.50           H
ATOM     71  CG  MET A  25       7.295  -8.035  53.054  1.00 46.50           C
ATOM     72 1HG  MET A  25       8.245  -8.176  53.570  1.00 46.50           H
ATOM     73 2HG  MET A  25       7.243  -8.790  52.270  1.00 46.50           H
ATOM     74  SD  MET A  25       7.231  -6.403  52.333  1.00 46.50           S
ATOM     75  CE  MET A  25       8.023  -5.461  53.625  1.00 46.50           C
ATOM     76 1HE  MET A  25       7.453  -5.560  54.549  1.00 46.50           H
ATOM     77 2HE  MET A  25       9.035  -5.837  53.781  1.00 46.50           H
ATOM     78 3HE  MET A  25       8.067  -4.411  53.336  1.00 46.50           H
ATOM     79  HN  MET A  25       3.851  -8.538  55.134  1.00 46.50           H
ATOM     80  N   GLU A  26       4.248 -10.660  53.364  1.00 48.32           N
ATOM     81  CA  GLU A  26       4.087 -12.004  52.834  1.00 48.32           C
ATOM     82  C   GLU A  26       3.006 -12.021  51.752  1.00 48.32           C
ATOM     83  O   GLU A  26       3.172 -12.660  50.714  1.00 48.32           O
ATOM     84  HA  GLU A  26       5.052 -12.261  52.398  1.00 48.32           H
ATOM     85  CB  GLU A  26       3.760 -12.998  53.951  1.00 48.32           C
ATOM     86 1HB  GLU A  26       3.034 -12.558  54.634  1.00 48.32           H
ATOM     87 2HB  GLU A  26       3.428 -13.941  53.517  1.00 48.32           H
ATOM     88  CG  GLU A  26       5.006 -13.319  54.780  1.00 48.32           C
ATOM     89 1HG  GLU A  26       5.810 -13.647  54.122  1.00 48.32           H
ATOM     90 2HG  GLU A  26       5.353 -12.418  55.285  1.00 48.32           H
ATOM     91  CD  GLU A  26       4.710 -14.408  55.814  1.00 48.32           C
ATOM     92  OE1 GLU A  26       5.672 -15.115  56.184  1.00 48.32           O
ATOM     93  OE2 GLU A  26       3.529 -14.508  56.210  1.00 48.32           O
ATOM     94  HN  GLU A  26       3.996 -10.552  54.326  1.00 48.32           H
ATOM     95  N   ASP A  27       1.922 -11.312  52.031  1.00 47.33           N
ATOM     96  CA  ASP A  27       0.821 -11.223  51.086  1.00 47.33           C
ATOM     97  C   ASP A  27       1.346 -10.704  49.746  1.00 47.33           C
ATOM     98  O   ASP A  27       0.841 -11.080  48.690  1.00 47.33           O
ATOM     99  HA  ASP A  27       0.424 -12.236  51.014  1.00 47.33           H
ATOM    100  CB  ASP A  27      -0.253 -10.253  51.582  1.00 47.33           C
ATOM    101 1HB  ASP A  27       0.215  -9.433  52.125  1.00 47.33           H
ATOM    102 2HB  ASP A  27      -0.773  -9.815  50.730  1.00 47.33           H
ATOM    103  CG  ASP A  27      -1.258 -10.966  52.489  1.00 47.33           C
ATOM    104  OD1 ASP A  27      -1.248 -12.216  52.476  1.00 47.33           O
ATOM    105  OD2 ASP A  27      -2.014 -10.244  53.175  1.00 47.33           O
ATOM    106  HN  ASP A  27       1.790 -10.805  52.883  1.00 47.33           H
ATOM    107  N   TYR A  28       2.353  -9.847  49.833  1.00 49.49           N
ATOM    108  CA  TYR A  28       2.937  -9.255  48.642  1.00 49.49           C
ATOM    109  C   TYR A  28       3.654 -10.313  47.800  1.00 49.49           C
ATOM    110  O   TYR A  28       3.587 -10.283  46.572  1.00 49.49           O
ATOM    111  HA  TYR A  28       2.131  -8.818  48.053  1.00 49.49           H
ATOM    112  CB  TYR A  28       3.963  -8.234  49.137  1.00 49.49           C
ATOM    113 1HB  TYR A  28       4.406  -8.600  50.064  1.00 49.49           H
ATOM    114 2HB  TYR A  28       4.769  -8.159  48.407  1.00 49.49           H
ATOM    115  CG  TYR A  28       3.385  -6.839  49.382  1.00 49.49           C
ATOM    116  CD1 TYR A  28       3.827  -5.768  48.633  1.00 49.49           C
ATOM    117  HD1 TYR A  28       4.588  -5.916  47.867  1.00 49.49           H
ATOM    118  CD2 TYR A  28       2.421  -6.652  50.352  1.00 49.49           C
ATOM    119  HD2 TYR A  28       2.072  -7.498  50.944  1.00 49.49           H
ATOM    120  CE1 TYR A  28       3.283  -4.455  48.863  1.00 49.49           C
ATOM    121  HE1 TYR A  28       3.623  -3.600  48.279  1.00 49.49           H
ATOM    122  CE2 TYR A  28       1.876  -5.339  50.582  1.00 49.49           C
ATOM    123  HE2 TYR A  28       1.115  -5.177  51.345  1.00 49.49           H
ATOM    124  CZ  TYR A  28       2.334  -4.305  49.826  1.00 49.49           C
ATOM    125  OH  TYR A  28       1.820  -3.065  50.043  1.00 49.49           O
ATOM    126  HH  TYR A  28       1.273  -3.064  50.881  1.00 49.49           H
ATOM    127  HN  TYR A  28       2.767  -9.556  50.696  1.00 49.49           H
ATOM    128  N   VAL A  29       4.322 -11.222  48.493  1.00 48.57           N
ATOM    129  CA  VAL A  29       5.136 -12.224  47.826  1.00 48.57           C
ATOM    130  C   VAL A  29       4.224 -13.272  47.185  1.00 48.57           C
ATOM    131  O   VAL A  29       4.475 -13.718  46.066  1.00 48.57           O
ATOM    132  HA  VAL A  29       5.698 -11.720  47.039  1.00 48.57           H
ATOM    133  CB  VAL A  29       6.138 -12.827  48.812  1.00 48.57           C
ATOM    134  HB  VAL A  29       5.580 -13.423  49.534  1.00 48.57           H
ATOM    135  CG1 VAL A  29       7.121 -13.755  48.096  1.00 48.57           C
ATOM    136 1HG1 VAL A  29       6.572 -14.565  47.617  1.00 48.57           H
ATOM    137 2HG1 VAL A  29       7.670 -13.191  47.342  1.00 48.57           H
ATOM    138 3HG1 VAL A  29       7.822 -14.170  48.821  1.00 48.57           H
ATOM    139  CG2 VAL A  29       6.879 -11.730  49.580  1.00 48.57           C
ATOM    140 1HG2 VAL A  29       7.419 -11.096  48.877  1.00 48.57           H
ATOM    141 2HG2 VAL A  29       6.161 -11.127  50.136  1.00 48.57           H
ATOM    142 3HG2 VAL A  29       7.584 -12.186  50.274  1.00 48.57           H
ATOM    143  HN  VAL A  29       4.314 -11.282  49.492  1.00 48.57           H
ATOM    144  N   ASN A  30       3.183 -13.634  47.921  1.00 48.48           N
ATOM    145  CA  ASN A  30       2.397 -14.807  47.579  1.00 48.48           C
ATOM    146  C   ASN A  30       1.354 -14.428  46.526  1.00 48.48           C
ATOM    147  O   ASN A  30       0.652 -15.292  46.004  1.00 48.48           O
ATOM    148  HA  ASN A  30       3.117 -15.537  47.209  1.00 48.48           H
ATOM    149  CB  ASN A  30       1.657 -15.349  48.804  1.00 48.48           C
ATOM    150 1HB  ASN A  30       1.588 -14.573  49.565  1.00 48.48           H
ATOM    151 2HB  ASN A  30       0.636 -15.615  48.528  1.00 48.48           H
ATOM    152  CG  ASN A  30       2.371 -16.574  49.379  1.00 48.48           C
ATOM    153  OD1 ASN A  30       3.402 -17.008  48.892  1.00 48.48           O
ATOM    154  ND2 ASN A  30       1.768 -17.104  50.438  1.00 48.48           N
ATOM    155 1HD2 ASN A  30       0.923 -16.699  50.788  1.00 48.48           H
ATOM    156 2HD2 ASN A  30       2.158 -17.909  50.886  1.00 48.48           H
ATOM    157  HN  ASN A  30       2.876 -13.142  48.735  1.00 48.48           H
ATOM    158  N   PHE A  31       1.287 -13.135  46.245  1.00 48.89           N
ATOM    159  CA  PHE A  31       0.772 -12.673  44.967  1.00 48.89           C
ATOM    160  C   PHE A  31       1.671 -13.131  43.816  1.00 48.89           C
ATOM    161  O   PHE A  31       2.625 -12.444  43.458  1.00 48.89           O
ATOM    162  HA  PHE A  31      -0.221 -13.103  44.843  1.00 48.89           H
ATOM    163  CB  PHE A  31       0.765 -11.143  45.014  1.00 48.89           C
ATOM    164 1HB  PHE A  31       1.514 -10.809  45.732  1.00 48.89           H
ATOM    165 2HB  PHE A  31       1.063 -10.758  44.039  1.00 48.89           H
ATOM    166  CG  PHE A  31      -0.589 -10.539  45.393  1.00 48.89           C
ATOM    167  CD1 PHE A  31      -1.533 -10.335  44.436  1.00 48.89           C
ATOM    168  HD1 PHE A  31      -1.326 -10.602  43.399  1.00 48.89           H
ATOM    169  CD2 PHE A  31      -0.847 -10.206  46.685  1.00 48.89           C
ATOM    170  HD2 PHE A  31      -0.090 -10.369  47.452  1.00 48.89           H
ATOM    171  CE1 PHE A  31      -2.790  -9.774  44.787  1.00 48.89           C
ATOM    172  HE1 PHE A  31      -3.547  -9.610  44.020  1.00 48.89           H
ATOM    173  CE2 PHE A  31      -2.104  -9.645  47.036  1.00 48.89           C
ATOM    174  HE2 PHE A  31      -2.311  -9.378  48.073  1.00 48.89           H
ATOM    175  CZ  PHE A  31      -3.048  -9.441  46.080  1.00 48.89           C
ATOM    176  HZ  PHE A  31      -4.013  -9.010  46.349  1.00 48.89           H
ATOM    177  HN  PHE A  31       1.575 -12.411  46.871  1.00 48.89           H
ATOM    178  N   ASN A  32       1.333 -14.290  43.269  1.00 50.33           N
ATOM    179  CA  ASN A  32       1.676 -14.595  41.891  1.00 50.33           C
ATOM    180  C   ASN A  32       1.071 -13.532  40.972  1.00 50.33           C
ATOM    181  O   ASN A  32       0.050 -13.770  40.328  1.00 50.33           O
ATOM    182  HA  ASN A  32       2.765 -14.601  41.861  1.00 50.33           H
ATOM    183  CB  ASN A  32       1.116 -15.956  41.472  1.00 50.33           C
ATOM    184 1HB  ASN A  32       0.261 -16.210  42.099  1.00 50.33           H
ATOM    185 2HB  ASN A  32       0.754 -15.904  40.446  1.00 50.33           H
ATOM    186  CG  ASN A  32       2.182 -17.047  41.588  1.00 50.33           C
ATOM    187  OD1 ASN A  32       3.373 -16.785  41.630  1.00 50.33           O
ATOM    188  ND2 ASN A  32       1.690 -18.281  41.638  1.00 50.33           N
ATOM    189 1HD2 ASN A  32       0.701 -18.427  41.600  1.00 50.33           H
ATOM    190 2HD2 ASN A  32       2.308 -19.064  41.714  1.00 50.33           H
ATOM    191  HN  ASN A  32       0.835 -15.011  43.751  1.00 50.33           H
ATOM    192  N   PHE A  33       1.727 -12.381  40.940  1.00 54.13           N
ATOM    193  CA  PHE A  33       1.496 -11.418  39.876  1.00 54.13           C
ATOM    194  C   PHE A  33       1.886 -12.000  38.516  1.00 54.13           C
ATOM    195  O   PHE A  33       3.027 -11.857  38.079  1.00 54.13           O
ATOM    196  HA  PHE A  33       0.432 -11.183  39.878  1.00 54.13           H
ATOM    197  CB  PHE A  33       2.382 -10.205  40.171  1.00 54.13           C
ATOM    198 1HB  PHE A  33       3.382 -10.553  40.428  1.00 54.13           H
ATOM    199 2HB  PHE A  33       2.475  -9.607  39.265  1.00 54.13           H
ATOM    200  CG  PHE A  33       1.861  -9.315  41.301  1.00 54.13           C
ATOM    201  CD1 PHE A  33       0.869  -8.417  41.057  1.00 54.13           C
ATOM    202  HD1 PHE A  33       0.445  -8.332  40.057  1.00 54.13           H
ATOM    203  CD2 PHE A  33       2.390  -9.421  42.550  1.00 54.13           C
ATOM    204  HD2 PHE A  33       3.185 -10.141  42.745  1.00 54.13           H
ATOM    205  CE1 PHE A  33       0.386  -7.591  42.106  1.00 54.13           C
ATOM    206  HE1 PHE A  33      -0.409  -6.871  41.910  1.00 54.13           H
ATOM    207  CE2 PHE A  33       1.907  -8.595  43.598  1.00 54.13           C
ATOM    208  HE2 PHE A  33       2.331  -8.680  44.599  1.00 54.13           H
ATOM    209  CZ  PHE A  33       0.915  -7.697  43.354  1.00 54.13           C
ATOM    210  HZ  PHE A  33       0.544  -7.063  44.159  1.00 54.13           H
ATOM    211  HN  PHE A  33       2.403 -12.103  41.622  1.00 54.13           H
ATOM    212  N   THR A  34       0.916 -12.644  37.884  1.00 62.79           N
ATOM    213  CA  THR A  34       0.964 -12.845  36.446  1.00 62.79           C
ATOM    214  C   THR A  34       1.349 -11.544  35.738  1.00 62.79           C
ATOM    215  O   THR A  34       0.615 -10.559  35.799  1.00 62.79           O
ATOM    216  HA  THR A  34       1.745 -13.572  36.226  1.00 62.79           H
ATOM    217  CB  THR A  34      -0.391 -13.400  36.000  1.00 62.79           C
ATOM    218  HB  THR A  34      -0.939 -12.663  35.413  1.00 62.79           H
ATOM    219  OG1 THR A  34      -1.015 -13.808  37.214  1.00 62.79           O
ATOM    220  HG1 THR A  34      -1.998 -13.925  37.071  1.00 62.79           H
ATOM    221  CG2 THR A  34      -0.257 -14.695  35.197  1.00 62.79           C
ATOM    222 1HG2 THR A  34       0.232 -15.453  35.808  1.00 62.79           H
ATOM    223 2HG2 THR A  34       0.340 -14.508  34.303  1.00 62.79           H
ATOM    224 3HG2 THR A  34      -1.247 -15.046  34.905  1.00 62.79           H
ATOM    225  HN  THR A  34       0.110 -13.025  38.337  1.00 62.79           H
ATOM    226  N   ASP A  35       2.501 -11.582  35.084  1.00 76.05           N
ATOM    227  CA  ASP A  35       3.123 -10.365  34.592  1.00 76.05           C
ATOM    228  C   ASP A  35       2.343  -9.853  33.380  1.00 76.05           C
ATOM    229  O   ASP A  35       2.718 -10.115  32.239  1.00 76.05           O
ATOM    230  HA  ASP A  35       3.095  -9.669  35.431  1.00 76.05           H
ATOM    231  CB  ASP A  35       4.565 -10.623  34.151  1.00 76.05           C
ATOM    232 1HB  ASP A  35       4.943 -11.522  34.638  1.00 76.05           H
ATOM    233 2HB  ASP A  35       4.594 -10.806  33.077  1.00 76.05           H
ATOM    234  CG  ASP A  35       5.465  -9.434  34.495  1.00 76.05           C
ATOM    235  OD1 ASP A  35       4.902  -8.401  34.919  1.00 76.05           O
ATOM    236  OD2 ASP A  35       6.694  -9.584  34.325  1.00 76.05           O
ATOM    237  HN  ASP A  35       3.006 -12.423  34.890  1.00 76.05           H
ATOM    238  N   PHE A  36       1.270  -9.130  33.669  1.00 87.35           N
ATOM    239  CA  PHE A  36       0.408  -8.617  32.618  1.00 87.35           C
ATOM    240  C   PHE A  36       1.022  -7.379  31.961  1.00 87.35           C
ATOM    241  O   PHE A  36       0.533  -6.910  30.935  1.00 87.35           O
ATOM    242  HA  PHE A  36       0.300  -9.406  31.874  1.00 87.35           H
ATOM    243  CB  PHE A  36      -0.916  -8.225  33.277  1.00 87.35           C
ATOM    244 1HB  PHE A  36      -0.711  -7.551  34.109  1.00 87.35           H
ATOM    245 2HB  PHE A  36      -1.518  -7.670  32.558  1.00 87.35           H
ATOM    246  CG  PHE A  36      -1.731  -9.414  33.792  1.00 87.35           C
ATOM    247  CD1 PHE A  36      -1.874 -10.525  33.020  1.00 87.35           C
ATOM    248  HD1 PHE A  36      -1.408 -10.568  32.036  1.00 87.35           H
ATOM    249  CD2 PHE A  36      -2.312  -9.360  35.020  1.00 87.35           C
ATOM    250  HD2 PHE A  36      -2.197  -8.469  35.638  1.00 87.35           H
ATOM    251  CE1 PHE A  36      -2.630 -11.628  33.498  1.00 87.35           C
ATOM    252  HE1 PHE A  36      -2.744 -12.518  32.879  1.00 87.35           H
ATOM    253  CE2 PHE A  36      -3.067 -10.463  35.498  1.00 87.35           C
ATOM    254  HE2 PHE A  36      -3.533 -10.419  36.482  1.00 87.35           H
ATOM    255  CZ  PHE A  36      -3.211 -11.574  34.726  1.00 87.35           C
ATOM    256  HZ  PHE A  36      -3.791 -12.421  35.093  1.00 87.35           H
ATOM    257  HN  PHE A  36       0.988  -8.896  34.599  1.00 87.35           H
ATOM    258  N   TYR A  37       2.085  -6.886  32.579  1.00 90.55           N
ATOM    259  CA  TYR A  37       2.907  -5.864  31.955  1.00 90.55           C
ATOM    260  C   TYR A  37       3.988  -6.492  31.073  1.00 90.55           C
ATOM    261  O   TYR A  37       4.849  -7.221  31.563  1.00 90.55           O
ATOM    262  HA  TYR A  37       2.259  -5.243  31.336  1.00 90.55           H
ATOM    263  CB  TYR A  37       3.579  -5.104  33.100  1.00 90.55           C
ATOM    264 1HB  TYR A  37       2.811  -4.753  33.790  1.00 90.55           H
ATOM    265 2HB  TYR A  37       4.215  -5.793  33.656  1.00 90.55           H
ATOM    266  CG  TYR A  37       4.421  -3.910  32.646  1.00 90.55           C
ATOM    267  CD1 TYR A  37       5.778  -4.058  32.449  1.00 90.55           C
ATOM    268  HD1 TYR A  37       6.251  -5.026  32.616  1.00 90.55           H
ATOM    269  CD2 TYR A  37       3.822  -2.685  32.434  1.00 90.55           C
ATOM    270  HD2 TYR A  37       2.749  -2.568  32.590  1.00 90.55           H
ATOM    271  CE1 TYR A  37       6.571  -2.934  32.022  1.00 90.55           C
ATOM    272  HE1 TYR A  37       7.644  -3.037  31.862  1.00 90.55           H
ATOM    273  CE2 TYR A  37       4.614  -1.561  32.007  1.00 90.55           C
ATOM    274  HE2 TYR A  37       4.154  -0.588  31.836  1.00 90.55           H
ATOM    275  CZ  TYR A  37       5.949  -1.741  31.822  1.00 90.55           C
ATOM    276  OH  TYR A  37       6.697  -0.679  31.418  1.00 90.55           O
ATOM    277  HH  TYR A  37       6.107   0.108  31.242  1.00 90.55           H
ATOM    278  HN  TYR A  37       2.387  -7.173  33.489  1.00 90.55           H
ATOM    279  N   CYS A  38       3.908  -6.187  29.786  1.00 90.48           N
ATOM    280  CA  CYS A  38       4.791  -6.808  28.813  1.00 90.48           C
ATOM    281  C   CYS A  38       5.817  -5.767  28.362  1.00 90.48           C
ATOM    282  O   CYS A  38       5.458  -4.755  27.763  1.00 90.48           O
ATOM    283  HA  CYS A  38       5.280  -7.640  29.320  1.00 90.48           H
ATOM    284  CB  CYS A  38       4.011  -7.390  27.632  1.00 90.48           C
ATOM    285 1HB  CYS A  38       3.201  -8.023  27.996  1.00 90.48           H
ATOM    286 2HB  CYS A  38       3.552  -6.585  27.057  1.00 90.48           H
ATOM    287  SG  CYS A  38       5.131  -8.363  26.561  1.00 90.48           S
ATOM    288  HN  CYS A  38       3.257  -5.529  29.406  1.00 90.48           H
ATOM    289  N   GLU A  39       7.075  -6.052  28.667  1.00 89.38           N
ATOM    290  CA  GLU A  39       8.170  -5.246  28.155  1.00 89.38           C
ATOM    291  C   GLU A  39       8.526  -5.677  26.731  1.00 89.38           C
ATOM    292  O   GLU A  39       8.920  -6.820  26.504  1.00 89.38           O
ATOM    293  HA  GLU A  39       7.798  -4.222  28.150  1.00 89.38           H
ATOM    294  CB  GLU A  39       9.390  -5.332  29.075  1.00 89.38           C
ATOM    295 1HB  GLU A  39       9.609  -6.376  29.298  1.00 89.38           H
ATOM    296 2HB  GLU A  39      10.229  -4.803  28.623  1.00 89.38           H
ATOM    297  CG  GLU A  39       9.117  -4.643  30.413  1.00 89.38           C
ATOM    298 1HG  GLU A  39       8.741  -3.635  30.238  1.00 89.38           H
ATOM    299 2HG  GLU A  39       8.339  -5.184  30.953  1.00 89.38           H
ATOM    300  CD  GLU A  39      10.386  -4.579  31.266  1.00 89.38           C
ATOM    301  OE1 GLU A  39      10.308  -3.970  32.355  1.00 89.38           O
ATOM    302  OE2 GLU A  39      11.405  -5.139  30.809  1.00 89.38           O
ATOM    303  HN  GLU A  39       7.349  -6.817  29.250  1.00 89.38           H
ATOM    304  N   LYS A  40       8.374  -4.738  25.808  1.00 89.36           N
ATOM    305  CA  LYS A  40       8.506  -5.050  24.395  1.00 89.36           C
ATOM    306  C   LYS A  40       9.943  -4.770  23.948  1.00 89.36           C
ATOM    307  O   LYS A  40      10.183  -4.451  22.784  1.00 89.36           O
ATOM    308  HA  LYS A  40       8.309  -6.115  24.275  1.00 89.36           H
ATOM    309  CB  LYS A  40       7.451  -4.300  23.580  1.00 89.36           C
ATOM    310 1HB  LYS A  40       7.583  -3.225  23.708  1.00 89.36           H
ATOM    311 2HB  LYS A  40       7.588  -4.512  22.519  1.00 89.36           H
ATOM    312  CG  LYS A  40       6.039  -4.701  24.009  1.00 89.36           C
ATOM    313 1HG  LYS A  40       5.937  -4.588  25.088  1.00 89.36           H
ATOM    314 2HG  LYS A  40       5.311  -4.034  23.548  1.00 89.36           H
ATOM    315  CD  LYS A  40       5.736  -6.147  23.611  1.00 89.36           C
ATOM    316 1HD  LYS A  40       6.003  -6.305  22.566  1.00 89.36           H
ATOM    317 2HD  LYS A  40       6.349  -6.827  24.203  1.00 89.36           H
ATOM    318  CE  LYS A  40       4.256  -6.474  23.819  1.00 89.36           C
ATOM    319 1HE  LYS A  40       4.069  -6.691  24.871  1.00 89.36           H
ATOM    320 2HE  LYS A  40       3.646  -5.609  23.559  1.00 89.36           H
ATOM    321  NZ  LYS A  40       3.860  -7.635  22.990  1.00 89.36           N
ATOM    322 1HZ  LYS A  40       2.877  -7.836  23.138  1.00 89.36           H
ATOM    323 2HZ  LYS A  40       4.017  -7.420  22.012  1.00 89.36           H
ATOM    324 3HZ  LYS A  40       4.414  -8.442  23.252  1.00 89.36           H
ATOM    325  HN  LYS A  40       8.165  -3.782  26.012  1.00 89.36           H
ATOM    326  N   ASN A  41      10.860  -4.901  24.895  1.00 87.53           N
ATOM    327  CA  ASN A  41      12.255  -4.592  24.634  1.00 87.53           C
ATOM    328  C   ASN A  41      12.765  -5.481  23.497  1.00 87.53           C
ATOM    329  O   ASN A  41      13.473  -5.012  22.607  1.00 87.53           O
ATOM    330  HA  ASN A  41      12.271  -3.534  24.374  1.00 87.53           H
ATOM    331  CB  ASN A  41      13.119  -4.861  25.867  1.00 87.53           C
ATOM    332 1HB  ASN A  41      12.829  -5.809  26.320  1.00 87.53           H
ATOM    333 2HB  ASN A  41      14.164  -4.956  25.570  1.00 87.53           H
ATOM    334  CG  ASN A  41      12.976  -3.735  26.893  1.00 87.53           C
ATOM    335  OD1 ASN A  41      12.675  -2.598  26.567  1.00 87.53           O
ATOM    336  ND2 ASN A  41      13.207  -4.112  28.147  1.00 87.53           N
ATOM    337 1HD2 ASN A  41      13.450  -5.062  28.347  1.00 87.53           H
ATOM    338 2HD2 ASN A  41      13.138  -3.447  28.890  1.00 87.53           H
ATOM    339  HN  ASN A  41      10.662  -5.210  25.826  1.00 87.53           H
ATOM    340  N   ASN A  42      12.385  -6.749  23.564  1.00 89.12           N
ATOM    341  CA  ASN A  42      12.834  -7.717  22.578  1.00 89.12           C
ATOM    342  C   ASN A  42      12.326  -7.304  21.195  1.00 89.12           C
ATOM    343  O   ASN A  42      13.046  -7.420  20.205  1.00 89.12           O
ATOM    344  HA  ASN A  42      13.922  -7.708  22.642  1.00 89.12           H
ATOM    345  CB  ASN A  42      12.285  -9.112  22.886  1.00 89.12           C
ATOM    346 1HB  ASN A  42      11.205  -9.059  23.026  1.00 89.12           H
ATOM    347 2HB  ASN A  42      12.465  -9.773  22.039  1.00 89.12           H
ATOM    348  CG  ASN A  42      12.939  -9.693  24.141  1.00 89.12           C
ATOM    349  OD1 ASN A  42      13.884  -9.150  24.689  1.00 89.12           O
ATOM    350  ND2 ASN A  42      12.384 -10.825  24.565  1.00 89.12           N
ATOM    351 1HD2 ASN A  42      11.610 -11.219  24.069  1.00 89.12           H
ATOM    352 2HD2 ASN A  42      12.741 -11.283  25.379  1.00 89.12           H
ATOM    353  HN  ASN A  42      11.784  -7.115  24.273  1.00 89.12           H
ATOM    354  N   VAL A  43      11.089  -6.830  21.172  1.00 90.36           N
ATOM    355  CA  VAL A  43      10.464  -6.429  19.923  1.00 90.36           C
ATOM    356  C   VAL A  43      11.230  -5.243  19.333  1.00 90.36           C
ATOM    357  O   VAL A  43      11.472  -5.193  18.128  1.00 90.36           O
ATOM    358  HA  VAL A  43      10.536  -7.270  19.234  1.00 90.36           H
ATOM    359  CB  VAL A  43       8.981  -6.129  20.152  1.00 90.36           C
ATOM    360  HB  VAL A  43       8.912  -5.258  20.804  1.00 90.36           H
ATOM    361  CG1 VAL A  43       8.282  -5.787  18.835  1.00 90.36           C
ATOM    362 1HG1 VAL A  43       8.751  -4.908  18.392  1.00 90.36           H
ATOM    363 2HG1 VAL A  43       8.366  -6.629  18.149  1.00 90.36           H
ATOM    364 3HG1 VAL A  43       7.229  -5.578  19.026  1.00 90.36           H
ATOM    365  CG2 VAL A  43       8.288  -7.298  20.853  1.00 90.36           C
ATOM    366 1HG2 VAL A  43       8.372  -8.194  20.237  1.00 90.36           H
ATOM    367 2HG2 VAL A  43       8.761  -7.476  21.819  1.00 90.36           H
ATOM    368 3HG2 VAL A  43       7.235  -7.059  21.004  1.00 90.36           H
ATOM    369  HN  VAL A  43      10.517  -6.718  21.985  1.00 90.36           H
ATOM    370  N   ARG A  44      11.590  -4.317  20.210  1.00 89.79           N
ATOM    371  CA  ARG A  44      12.256  -3.099  19.780  1.00 89.79           C
ATOM    372  C   ARG A  44      13.668  -3.413  19.283  1.00 89.79           C
ATOM    373  O   ARG A  44      14.135  -2.818  18.312  1.00 89.79           O
ATOM    374  HA  ARG A  44      11.633  -2.710  18.975  1.00 89.79           H
ATOM    375  CB  ARG A  44      12.339  -2.085  20.923  1.00 89.79           C
ATOM    376 1HB  ARG A  44      12.789  -2.553  21.798  1.00 89.79           H
ATOM    377 2HB  ARG A  44      12.989  -1.259  20.634  1.00 89.79           H
ATOM    378  CG  ARG A  44      10.952  -1.548  21.282  1.00 89.79           C
ATOM    379 1HG  ARG A  44      10.424  -1.257  20.374  1.00 89.79           H
ATOM    380 2HG  ARG A  44      10.364  -2.335  21.754  1.00 89.79           H
ATOM    381  CD  ARG A  44      11.056  -0.347  22.225  1.00 89.79           C
ATOM    382 1HD  ARG A  44      11.857   0.315  21.897  1.00 89.79           H
ATOM    383 2HD  ARG A  44      10.132   0.230  22.195  1.00 89.79           H
ATOM    384  NE  ARG A  44      11.317  -0.810  23.606  1.00 89.79           N
ATOM    385  HE  ARG A  44      12.259  -1.035  23.855  1.00 89.79           H
ATOM    386  CZ  ARG A  44      10.371  -0.945  24.545  1.00 89.79           C
ATOM    387  NH1 ARG A  44       9.092  -0.657  24.268  1.00 89.79           N
ATOM    388 1HH1 ARG A  44       8.838  -0.338  23.354  1.00 89.79           H
ATOM    389 2HH1 ARG A  44       8.391  -0.760  24.974  1.00 89.79           H
ATOM    390  NH2 ARG A  44      10.722  -1.372  25.765  1.00 89.79           N
ATOM    391 1HH2 ARG A  44      10.028  -1.479  26.477  1.00 89.79           H
ATOM    392 2HH2 ARG A  44      11.679  -1.585  25.964  1.00 89.79           H
ATOM    393  HN  ARG A  44      11.434  -4.388  21.195  1.00 89.79           H
ATOM    394  N   GLN A  45      14.309  -4.347  19.970  1.00 91.07           N
ATOM    395  CA  GLN A  45      15.673  -4.718  19.635  1.00 91.07           C
ATOM    396  C   GLN A  45      15.727  -5.341  18.239  1.00 91.07           C
ATOM    397  O   GLN A  45      16.626  -5.039  17.455  1.00 91.07           O
ATOM    398  HA  GLN A  45      16.238  -3.786  19.647  1.00 91.07           H
ATOM    399  CB  GLN A  45      16.255  -5.670  20.683  1.00 91.07           C
ATOM    400 1HB  GLN A  45      16.135  -5.240  21.677  1.00 91.07           H
ATOM    401 2HB  GLN A  45      15.702  -6.609  20.673  1.00 91.07           H
ATOM    402  CG  GLN A  45      17.737  -5.941  20.415  1.00 91.07           C
ATOM    403 1HG  GLN A  45      17.857  -6.370  19.420  1.00 91.07           H
ATOM    404 2HG  GLN A  45      18.290  -5.002  20.426  1.00 91.07           H
ATOM    405  CD  GLN A  45      18.318  -6.894  21.461  1.00 91.07           C
ATOM    406  OE1 GLN A  45      17.615  -7.457  22.284  1.00 91.07           O
ATOM    407  NE2 GLN A  45      19.637  -7.043  21.383  1.00 91.07           N
ATOM    408 1HE2 GLN A  45      20.156  -6.552  20.683  1.00 91.07           H
ATOM    409 2HE2 GLN A  45      20.111  -7.647  22.025  1.00 91.07           H
ATOM    410  HN  GLN A  45      13.912  -4.845  20.741  1.00 91.07           H
ATOM    411  N   PHE A  46      14.753  -6.198  17.970  1.00 92.46           N
ATOM    412  CA  PHE A  46      14.651  -6.830  16.666  1.00 92.46           C
ATOM    413  C   PHE A  46      14.438  -5.788  15.566  1.00 92.46           C
ATOM    414  O   PHE A  46      15.110  -5.820  14.537  1.00 92.46           O
ATOM    415  HA  PHE A  46      15.588  -7.357  16.488  1.00 92.46           H
ATOM    416  CB  PHE A  46      13.437  -7.760  16.713  1.00 92.46           C
ATOM    417 1HB  PHE A  46      13.610  -8.529  17.466  1.00 92.46           H
ATOM    418 2HB  PHE A  46      12.567  -7.188  17.036  1.00 92.46           H
ATOM    419  CG  PHE A  46      13.118  -8.435  15.378  1.00 92.46           C
ATOM    420  CD1 PHE A  46      12.081  -7.988  14.620  1.00 92.46           C
ATOM    421  HD1 PHE A  46      11.477  -7.149  14.964  1.00 92.46           H
ATOM    422  CD2 PHE A  46      13.872  -9.483  14.949  1.00 92.46           C
ATOM    423  HD2 PHE A  46      14.703  -9.841  15.556  1.00 92.46           H
ATOM    424  CE1 PHE A  46      11.785  -8.615  13.381  1.00 92.46           C
ATOM    425  HE1 PHE A  46      10.954  -8.257  12.773  1.00 92.46           H
ATOM    426  CE2 PHE A  46      13.576 -10.110  13.709  1.00 92.46           C
ATOM    427  HE2 PHE A  46      14.180 -10.949  13.365  1.00 92.46           H
ATOM    428  CZ  PHE A  46      12.539  -9.663  12.951  1.00 92.46           C
ATOM    429  HZ  PHE A  46      12.312 -10.144  12.000  1.00 92.46           H
ATOM    430  HN  PHE A  46      14.044  -6.461  18.624  1.00 92.46           H
ATOM    431  N   ALA A  47      13.501  -4.887  15.823  1.00 91.90           N
ATOM    432  CA  ALA A  47      13.129  -3.891  14.832  1.00 91.90           C
ATOM    433  C   ALA A  47      14.360  -3.061  14.463  1.00 91.90           C
ATOM    434  O   ALA A  47      14.575  -2.749  13.292  1.00 91.90           O
ATOM    435  HA  ALA A  47      12.778  -4.420  13.945  1.00 91.90           H
ATOM    436  CB  ALA A  47      11.987  -3.030  15.377  1.00 91.90           C
ATOM    437 1HB  ALA A  47      11.128  -3.664  15.595  1.00 91.90           H
ATOM    438 2HB  ALA A  47      12.313  -2.531  16.289  1.00 91.90           H
ATOM    439 3HB  ALA A  47      11.709  -2.284  14.633  1.00 91.90           H
ATOM    440  HN  ALA A  47      13.000  -4.832  16.686  1.00 91.90           H
ATOM    441  N   SER A  48      15.137  -2.727  15.483  1.00 91.94           N
ATOM    442  CA  SER A  48      16.207  -1.757  15.323  1.00 91.94           C
ATOM    443  C   SER A  48      17.284  -2.316  14.391  1.00 91.94           C
ATOM    444  O   SER A  48      18.010  -1.557  13.750  1.00 91.94           O
ATOM    445  HA  SER A  48      15.736  -0.879  14.881  1.00 91.94           H
ATOM    446  CB  SER A  48      16.817  -1.382  16.675  1.00 91.94           C
ATOM    447 1HB  SER A  48      17.493  -0.537  16.545  1.00 91.94           H
ATOM    448 2HB  SER A  48      16.026  -1.057  17.351  1.00 91.94           H
ATOM    449  OG  SER A  48      17.525  -2.470  17.261  1.00 91.94           O
ATOM    450  HG  SER A  48      17.904  -2.195  18.145  1.00 91.94           H
ATOM    451  HN  SER A  48      15.044  -3.106  16.404  1.00 91.94           H
ATOM    452  N   HIS A  49      17.355  -3.638  14.345  1.00 92.76           N
ATOM    453  CA  HIS A  49      18.357  -4.307  13.533  1.00 92.76           C
ATOM    454  C   HIS A  49      17.763  -4.651  12.166  1.00 92.76           C
ATOM    455  O   HIS A  49      18.442  -4.544  11.146  1.00 92.76           O
ATOM    456  HA  HIS A  49      19.173  -3.597  13.397  1.00 92.76           H
ATOM    457  CB  HIS A  49      18.918  -5.530  14.261  1.00 92.76           C
ATOM    458 1HB  HIS A  49      18.091  -6.175  14.558  1.00 92.76           H
ATOM    459 2HB  HIS A  49      19.535  -6.101  13.567  1.00 92.76           H
ATOM    460  CG  HIS A  49      19.739  -5.194  15.483  1.00 92.76           C
ATOM    461  ND1 HIS A  49      19.171  -4.884  16.706  1.00 92.76           N
ATOM    462  HD1 HIS A  49      18.191  -4.850  16.904  1.00 92.76           H
ATOM    463  CD2 HIS A  49      21.090  -5.124  15.658  1.00 92.76           C
ATOM    464  HD2 HIS A  49      21.842  -5.312  14.892  1.00 92.76           H
ATOM    465  CE1 HIS A  49      20.145  -4.639  17.570  1.00 92.76           C
ATOM    466  HE1 HIS A  49      20.018  -4.366  18.618  1.00 92.76           H
ATOM    467  NE2 HIS A  49      21.334  -4.788  16.919  1.00 92.76           N
ATOM    468  HN  HIS A  49      16.743  -4.248  14.849  1.00 92.76           H
ATOM    469  N   PHE A  50      16.503  -5.057  12.189  1.00 93.87           N
ATOM    470  CA  PHE A  50      15.901  -5.697  11.031  1.00 93.87           C
ATOM    471  C   PHE A  50      15.401  -4.656  10.027  1.00 93.87           C
ATOM    472  O   PHE A  50      15.649  -4.776   8.829  1.00 93.87           O
ATOM    473  HA  PHE A  50      16.672  -6.309  10.563  1.00 93.87           H
ATOM    474  CB  PHE A  50      14.710  -6.511  11.539  1.00 93.87           C
ATOM    475 1HB  PHE A  50      15.060  -7.219  12.290  1.00 93.87           H
ATOM    476 2HB  PHE A  50      14.009  -5.840  12.035  1.00 93.87           H
ATOM    477  CG  PHE A  50      13.968  -7.279  10.443  1.00 93.87           C
ATOM    478  CD1 PHE A  50      12.724  -6.886  10.059  1.00 93.87           C
ATOM    479  HD1 PHE A  50      12.256  -6.023  10.532  1.00 93.87           H
ATOM    480  CD2 PHE A  50      14.553  -8.356   9.852  1.00 93.87           C
ATOM    481  HD2 PHE A  50      15.550  -8.671  10.160  1.00 93.87           H
ATOM    482  CE1 PHE A  50      12.037  -7.598   9.042  1.00 93.87           C
ATOM    483  HE1 PHE A  50      11.040  -7.283   8.734  1.00 93.87           H
ATOM    484  CE2 PHE A  50      13.866  -9.068   8.835  1.00 93.87           C
ATOM    485  HE2 PHE A  50      14.334  -9.931   8.361  1.00 93.87           H
ATOM    486  CZ  PHE A  50      12.622  -8.675   8.451  1.00 93.87           C
ATOM    487  HZ  PHE A  50      12.094  -9.222   7.670  1.00 93.87           H
ATOM    488  HN  PHE A  50      15.897  -4.955  12.978  1.00 93.87           H
ATOM    489  N   LEU A  51      14.707  -3.658  10.555  1.00 94.56           N
ATOM    490  CA  LEU A  51      13.871  -2.807   9.724  1.00 94.56           C
ATOM    491  C   LEU A  51      14.760  -1.856   8.919  1.00 94.56           C
ATOM    492  O   LEU A  51      14.628  -1.761   7.700  1.00 94.56           O
ATOM    493  HA  LEU A  51      13.337  -3.454   9.028  1.00 94.56           H
ATOM    494  CB  LEU A  51      12.820  -2.093  10.576  1.00 94.56           C
ATOM    495 1HB  LEU A  51      13.335  -1.462  11.300  1.00 94.56           H
ATOM    496 2HB  LEU A  51      12.245  -1.431   9.929  1.00 94.56           H
ATOM    497  CG  LEU A  51      11.843  -2.997  11.332  1.00 94.56           C
ATOM    498  HG  LEU A  51      12.417  -3.625  12.013  1.00 94.56           H
ATOM    499  CD1 LEU A  51      10.879  -2.169  12.185  1.00 94.56           C
ATOM    500 1HD1 LEU A  51      11.445  -1.583  12.909  1.00 94.56           H
ATOM    501 2HD1 LEU A  51      10.309  -1.499  11.541  1.00 94.56           H
ATOM    502 3HD1 LEU A  51      10.196  -2.836  12.711  1.00 94.56           H
ATOM    503  CD2 LEU A  51      11.103  -3.929  10.372  1.00 94.56           C
ATOM    504 1HD2 LEU A  51      10.543  -3.336   9.649  1.00 94.56           H
ATOM    505 2HD2 LEU A  51      11.824  -4.556   9.847  1.00 94.56           H
ATOM    506 3HD2 LEU A  51      10.416  -4.560  10.935  1.00 94.56           H
ATOM    507  HN  LEU A  51      14.709  -3.428  11.528  1.00 94.56           H
ATOM    508  N   PRO A  52      15.677  -1.139   9.583  1.00 95.54           N
ATOM    509  CA  PRO A  52      16.366  -0.017   8.941  1.00 95.54           C
ATOM    510  C   PRO A  52      17.005  -0.412   7.620  1.00 95.54           C
ATOM    511  O   PRO A  52      16.763   0.223   6.595  1.00 95.54           O
ATOM    512  HA  PRO A  52      15.651   0.767   8.689  1.00 95.54           H
ATOM    513  CB  PRO A  52      17.413   0.404   9.975  1.00 95.54           C
ATOM    514 1HB  PRO A  52      18.364  -0.102   9.811  1.00 95.54           H
ATOM    515 2HB  PRO A  52      17.611   1.475   9.931  1.00 95.54           H
ATOM    516  CG  PRO A  52      16.781   0.002  11.302  1.00 95.54           C
ATOM    517 1HG  PRO A  52      17.525  -0.092  12.093  1.00 95.54           H
ATOM    518 2HG  PRO A  52      16.058   0.741  11.647  1.00 95.54           H
ATOM    519  CD  PRO A  52      16.124  -1.330  10.975  1.00 95.54           C
ATOM    520 1HD  PRO A  52      16.825  -2.159  11.060  1.00 95.54           H
ATOM    521 2HD  PRO A  52      15.294  -1.547  11.648  1.00 95.54           H
ATOM    522  N   PRO A  53      17.832  -1.466   7.611  1.00 95.99           N
ATOM    523  CA  PRO A  53      18.508  -1.885   6.381  1.00 95.99           C
ATOM    524  C   PRO A  53      17.537  -2.094   5.231  1.00 95.99           C
ATOM    525  O   PRO A  53      17.808  -1.687   4.103  1.00 95.99           O
ATOM    526  HA  PRO A  53      19.187  -1.102   6.042  1.00 95.99           H
ATOM    527  CB  PRO A  53      19.208  -3.187   6.777  1.00 95.99           C
ATOM    528 1HB  PRO A  53      18.583  -4.056   6.573  1.00 95.99           H
ATOM    529 2HB  PRO A  53      20.137  -3.327   6.225  1.00 95.99           H
ATOM    530  CG  PRO A  53      19.460  -3.012   8.270  1.00 95.99           C
ATOM    531 1HG  PRO A  53      19.625  -3.968   8.767  1.00 95.99           H
ATOM    532 2HG  PRO A  53      20.348  -2.409   8.462  1.00 95.99           H
ATOM    533  CD  PRO A  53      18.190  -2.330   8.751  1.00 95.99           C
ATOM    534 1HD  PRO A  53      17.402  -3.050   8.971  1.00 95.99           H
ATOM    535 2HD  PRO A  53      18.359  -1.758   9.664  1.00 95.99           H
ATOM    536  N   LEU A  54      16.419  -2.729   5.551  1.00 95.69           N
ATOM    537  CA  LEU A  54      15.464  -3.124   4.530  1.00 95.69           C
ATOM    538  C   LEU A  54      14.789  -1.875   3.958  1.00 95.69           C
ATOM    539  O   LEU A  54      14.643  -1.744   2.744  1.00 95.69           O
ATOM    540  HA  LEU A  54      16.023  -3.610   3.730  1.00 95.69           H
ATOM    541  CB  LEU A  54      14.480  -4.155   5.086  1.00 95.69           C
ATOM    542 1HB  LEU A  54      14.020  -3.742   5.984  1.00 95.69           H
ATOM    543 2HB  LEU A  54      13.683  -4.297   4.357  1.00 95.69           H
ATOM    544  CG  LEU A  54      15.068  -5.525   5.432  1.00 95.69           C
ATOM    545  HG  LEU A  54      15.858  -5.381   6.168  1.00 95.69           H
ATOM    546  CD1 LEU A  54      14.012  -6.429   6.072  1.00 95.69           C
ATOM    547 1HD1 LEU A  54      13.644  -5.965   6.987  1.00 95.69           H
ATOM    548 2HD1 LEU A  54      13.184  -6.569   5.377  1.00 95.69           H
ATOM    549 3HD1 LEU A  54      14.457  -7.396   6.307  1.00 95.69           H
ATOM    550  CD2 LEU A  54      15.708  -6.173   4.202  1.00 95.69           C
ATOM    551 1HD2 LEU A  54      14.954  -6.302   3.426  1.00 95.69           H
ATOM    552 2HD2 LEU A  54      16.508  -5.533   3.830  1.00 95.69           H
ATOM    553 3HD2 LEU A  54      16.118  -7.145   4.476  1.00 95.69           H
ATOM    554  HN  LEU A  54      16.162  -2.973   6.486  1.00 95.69           H
ATOM    555  N   TYR A  55      14.394  -0.989   4.861  1.00 96.00           N
ATOM    556  CA  TYR A  55      13.670   0.207   4.469  1.00 96.00           C
ATOM    557  C   TYR A  55      14.543   1.117   3.602  1.00 96.00           C
ATOM    558  O   TYR A  55      14.045   1.776   2.691  1.00 96.00           O
ATOM    559  HA  TYR A  55      12.797  -0.101   3.894  1.00 96.00           H
ATOM    560  CB  TYR A  55      13.326   0.938   5.769  1.00 96.00           C
ATOM    561 1HB  TYR A  55      14.212   0.968   6.402  1.00 96.00           H
ATOM    562 2HB  TYR A  55      13.065   1.970   5.536  1.00 96.00           H
ATOM    563  CG  TYR A  55      12.177   0.302   6.554  1.00 96.00           C
ATOM    564  CD1 TYR A  55      11.492  -0.773   6.026  1.00 96.00           C
ATOM    565  HD1 TYR A  55      11.769  -1.170   5.049  1.00 96.00           H
ATOM    566  CD2 TYR A  55      11.826   0.804   7.791  1.00 96.00           C
ATOM    567  HD2 TYR A  55      12.367   1.653   8.208  1.00 96.00           H
ATOM    568  CE1 TYR A  55      10.411  -1.372   6.765  1.00 96.00           C
ATOM    569  HE1 TYR A  55       9.862  -2.221   6.360  1.00 96.00           H
ATOM    570  CE2 TYR A  55      10.745   0.205   8.530  1.00 96.00           C
ATOM    571  HE2 TYR A  55      10.458   0.592   9.508  1.00 96.00           H
ATOM    572  CZ  TYR A  55      10.091  -0.853   7.981  1.00 96.00           C
ATOM    573  OH  TYR A  55       9.070  -1.418   8.680  1.00 96.00           O
ATOM    574  HH  TYR A  55       8.696  -2.194   8.171  1.00 96.00           H
ATOM    575  HN  TYR A  55      14.561  -1.079   5.843  1.00 96.00           H
ATOM    576  N   TRP A  56      15.830   1.124   3.918  1.00 96.49           N
ATOM    577  CA  TRP A  56      16.792   1.867   3.121  1.00 96.49           C
ATOM    578  C   TRP A  56      16.881   1.201   1.746  1.00 96.49           C
ATOM    579  O   TRP A  56      16.905   1.882   0.723  1.00 96.49           O
ATOM    580  HA  TRP A  56      16.422   2.887   3.017  1.00 96.49           H
ATOM    581  CB  TRP A  56      18.143   1.953   3.833  1.00 96.49           C
ATOM    582 1HB  TRP A  56      18.297   1.041   4.409  1.00 96.49           H
ATOM    583 2HB  TRP A  56      18.935   1.994   3.084  1.00 96.49           H
ATOM    584  CG  TRP A  56      18.279   3.158   4.765  1.00 96.49           C
ATOM    585  CD1 TRP A  56      18.398   3.159   6.100  1.00 96.49           C
ATOM    586  HD1 TRP A  56      18.412   2.260   6.715  1.00 96.49           H
ATOM    587  CD2 TRP A  56      18.307   4.548   4.376  1.00 96.49           C
ATOM    588  NE1 TRP A  56      18.499   4.442   6.598  1.00 96.49           N
ATOM    589  HE1 TRP A  56      18.596   4.698   7.560  1.00 96.49           H
ATOM    590  CE2 TRP A  56      18.442   5.313   5.516  1.00 96.49           C
ATOM    591  CE3 TRP A  56      18.221   5.138   3.103  1.00 96.49           C
ATOM    592  HE3 TRP A  56      18.114   4.555   2.188  1.00 96.49           H
ATOM    593  CZ2 TRP A  56      18.503   6.712   5.498  1.00 96.49           C
ATOM    594  HZ2 TRP A  56      18.610   7.295   6.413  1.00 96.49           H
ATOM    595  CZ3 TRP A  56      18.283   6.536   3.101  1.00 96.49           C
ATOM    596  HZ3 TRP A  56      18.220   7.045   2.139  1.00 96.49           H
ATOM    597  CH2 TRP A  56      18.418   7.322   4.240  1.00 96.49           C
ATOM    598  HH2 TRP A  56      18.459   8.408   4.155  1.00 96.49           H
ATOM    599  HN  TRP A  56      16.217   0.635   4.700  1.00 96.49           H
ATOM    600  N   LEU A  57      16.929  -0.123   1.768  1.00 96.27           N
ATOM    601  CA  LEU A  57      17.035  -0.888   0.537  1.00 96.27           C
ATOM    602  C   LEU A  57      15.800  -0.627  -0.328  1.00 96.27           C
ATOM    603  O   LEU A  57      15.922  -0.320  -1.513  1.00 96.27           O
ATOM    604  HA  LEU A  57      17.913  -0.528   0.002  1.00 96.27           H
ATOM    605  CB  LEU A  57      17.268  -2.369   0.845  1.00 96.27           C
ATOM    606 1HB  LEU A  57      18.180  -2.458   1.435  1.00 96.27           H
ATOM    607 2HB  LEU A  57      16.448  -2.723   1.469  1.00 96.27           H
ATOM    608  CG  LEU A  57      17.386  -3.295  -0.367  1.00 96.27           C
ATOM    609  HG  LEU A  57      16.526  -3.123  -1.014  1.00 96.27           H
ATOM    610  CD1 LEU A  57      18.638  -2.971  -1.185  1.00 96.27           C
ATOM    611 1HD1 LEU A  57      18.586  -1.941  -1.537  1.00 96.27           H
ATOM    612 2HD1 LEU A  57      19.523  -3.098  -0.561  1.00 96.27           H
ATOM    613 3HD1 LEU A  57      18.697  -3.644  -2.040  1.00 96.27           H
ATOM    614  CD2 LEU A  57      17.344  -4.764   0.059  1.00 96.27           C
ATOM    615 1HD2 LEU A  57      18.172  -4.969   0.738  1.00 96.27           H
ATOM    616 2HD2 LEU A  57      16.401  -4.969   0.565  1.00 96.27           H
ATOM    617 3HD2 LEU A  57      17.430  -5.401  -0.821  1.00 96.27           H
ATOM    618  HN  LEU A  57      16.897  -0.671   2.604  1.00 96.27           H
ATOM    619  N   VAL A  58      14.640  -0.759   0.298  1.00 96.23           N
ATOM    620  CA  VAL A  58      13.383  -0.606  -0.415  1.00 96.23           C
ATOM    621  C   VAL A  58      13.291   0.814  -0.977  1.00 96.23           C
ATOM    622  O   VAL A  58      12.865   1.009  -2.115  1.00 96.23           O
ATOM    623  HA  VAL A  58      13.387  -1.312  -1.246  1.00 96.23           H
ATOM    624  CB  VAL A  58      12.213  -0.962   0.504  1.00 96.23           C
ATOM    625  HB  VAL A  58      12.301  -0.359   1.407  1.00 96.23           H
ATOM    626  CG1 VAL A  58      10.875  -0.626  -0.157  1.00 96.23           C
ATOM    627 1HG1 VAL A  58      10.835   0.441  -0.376  1.00 96.23           H
ATOM    628 2HG1 VAL A  58      10.775  -1.191  -1.085  1.00 96.23           H
ATOM    629 3HG1 VAL A  58      10.060  -0.889   0.517  1.00 96.23           H
ATOM    630  CG2 VAL A  58      12.267  -2.435   0.914  1.00 96.23           C
ATOM    631 1HG2 VAL A  58      12.216  -3.062   0.024  1.00 96.23           H
ATOM    632 2HG2 VAL A  58      13.199  -2.631   1.444  1.00 96.23           H
ATOM    633 3HG2 VAL A  58      11.424  -2.661   1.567  1.00 96.23           H
ATOM    634  HN  VAL A  58      14.550  -0.967   1.272  1.00 96.23           H
ATOM    635  N   PHE A  59      13.696   1.770  -0.154  1.00 97.54           N
ATOM    636  CA  PHE A  59      13.678   3.165  -0.560  1.00 97.54           C
ATOM    637  C   PHE A  59      14.483   3.373  -1.845  1.00 97.54           C
ATOM    638  O   PHE A  59      13.979   3.945  -2.810  1.00 97.54           O
ATOM    639  HA  PHE A  59      12.638   3.437  -0.737  1.00 97.54           H
ATOM    640  CB  PHE A  59      14.327   3.968   0.570  1.00 97.54           C
ATOM    641 1HB  PHE A  59      13.700   3.898   1.458  1.00 97.54           H
ATOM    642 2HB  PHE A  59      15.286   3.513   0.820  1.00 97.54           H
ATOM    643  CG  PHE A  59      14.551   5.444   0.235  1.00 97.54           C
ATOM    644  CD1 PHE A  59      15.815   5.939   0.155  1.00 97.54           C
ATOM    645  HD1 PHE A  59      16.669   5.284   0.329  1.00 97.54           H
ATOM    646  CD2 PHE A  59      13.485   6.261   0.018  1.00 97.54           C
ATOM    647  HD2 PHE A  59      12.472   5.864   0.082  1.00 97.54           H
ATOM    648  CE1 PHE A  59      16.022   7.309  -0.156  1.00 97.54           C
ATOM    649  HE1 PHE A  59      17.035   7.706  -0.220  1.00 97.54           H
ATOM    650  CE2 PHE A  59      13.692   7.631  -0.293  1.00 97.54           C
ATOM    651  HE2 PHE A  59      12.839   8.285  -0.467  1.00 97.54           H
ATOM    652  CZ  PHE A  59      14.957   8.126  -0.373  1.00 97.54           C
ATOM    653  HZ  PHE A  59      15.116   9.178  -0.611  1.00 97.54           H
ATOM    654  HN  PHE A  59      14.032   1.604   0.773  1.00 97.54           H
ATOM    655  N   ILE A  60      15.719   2.897  -1.815  1.00 97.29           N
ATOM    656  CA  ILE A  60      16.648   3.158  -2.901  1.00 97.29           C
ATOM    657  C   ILE A  60      16.113   2.524  -4.187  1.00 97.29           C
ATOM    658  O   ILE A  60      16.010   3.191  -5.215  1.00 97.29           O
ATOM    659  HA  ILE A  60      16.692   4.238  -3.041  1.00 97.29           H
ATOM    660  CB  ILE A  60      18.056   2.691  -2.526  1.00 97.29           C
ATOM    661  HB  ILE A  60      17.987   1.674  -2.139  1.00 97.29           H
ATOM    662  CG1 ILE A  60      18.642   3.560  -1.410  1.00 97.29           C
ATOM    663 1HG1 ILE A  60      18.890   4.545  -1.804  1.00 97.29           H
ATOM    664 2HG1 ILE A  60      17.896   3.707  -0.630  1.00 97.29           H
ATOM    665  CG2 ILE A  60      18.965   2.647  -3.755  1.00 97.29           C
ATOM    666 1HG2 ILE A  60      18.551   1.955  -4.488  1.00 97.29           H
ATOM    667 2HG2 ILE A  60      19.032   3.643  -4.194  1.00 97.29           H
ATOM    668 3HG2 ILE A  60      19.959   2.313  -3.460  1.00 97.29           H
ATOM    669  CD1 ILE A  60      19.893   2.913  -0.812  1.00 97.29           C
ATOM    670 1HD1 ILE A  60      19.635   1.939  -0.398  1.00 97.29           H
ATOM    671 2HD1 ILE A  60      20.645   2.789  -1.591  1.00 97.29           H
ATOM    672 3HD1 ILE A  60      20.289   3.551  -0.022  1.00 97.29           H
ATOM    673  HN  ILE A  60      16.087   2.343  -1.067  1.00 97.29           H
ATOM    674  N   VAL A  61      15.786   1.244  -4.087  1.00 96.09           N
ATOM    675  CA  VAL A  61      15.387   0.480  -5.256  1.00 96.09           C
ATOM    676  C   VAL A  61      14.072   1.041  -5.803  1.00 96.09           C
ATOM    677  O   VAL A  61      13.907   1.177  -7.014  1.00 96.09           O
ATOM    678  HA  VAL A  61      16.162   0.606  -6.012  1.00 96.09           H
ATOM    679  CB  VAL A  61      15.302  -1.007  -4.906  1.00 96.09           C
ATOM    680  HB  VAL A  61      14.607  -1.116  -4.074  1.00 96.09           H
ATOM    681  CG1 VAL A  61      14.758  -1.817  -6.084  1.00 96.09           C
ATOM    682 1HG1 VAL A  61      13.760  -1.461  -6.339  1.00 96.09           H
ATOM    683 2HG1 VAL A  61      15.417  -1.698  -6.943  1.00 96.09           H
ATOM    684 3HG1 VAL A  61      14.708  -2.871  -5.808  1.00 96.09           H
ATOM    685  CG2 VAL A  61      16.663  -1.542  -4.455  1.00 96.09           C
ATOM    686 1HG2 VAL A  61      17.389  -1.413  -5.258  1.00 96.09           H
ATOM    687 2HG2 VAL A  61      16.995  -0.994  -3.573  1.00 96.09           H
ATOM    688 3HG2 VAL A  61      16.574  -2.601  -4.212  1.00 96.09           H
ATOM    689  HN  VAL A  61      15.791   0.731  -3.228  1.00 96.09           H
ATOM    690  N   GLY A  62      13.171   1.352  -4.883  1.00 96.89           N
ATOM    691  CA  GLY A  62      11.851   1.828  -5.259  1.00 96.89           C
ATOM    692  C   GLY A  62      11.931   3.213  -5.905  1.00 96.89           C
ATOM    693  O   GLY A  62      11.247   3.482  -6.891  1.00 96.89           O
ATOM    694 1HA  GLY A  62      11.391   1.125  -5.954  1.00 96.89           H
ATOM    695 2HA  GLY A  62      11.211   1.871  -4.378  1.00 96.89           H
ATOM    696  HN  GLY A  62      13.330   1.283  -3.898  1.00 96.89           H
ATOM    697  N   ALA A  63      12.773   4.055  -5.323  1.00 97.04           N
ATOM    698  CA  ALA A  63      12.908   5.423  -5.792  1.00 97.04           C
ATOM    699  C   ALA A  63      13.418   5.415  -7.235  1.00 97.04           C
ATOM    700  O   ALA A  63      12.879   6.113  -8.092  1.00 97.04           O
ATOM    701  HA  ALA A  63      11.919   5.881  -5.768  1.00 97.04           H
ATOM    702  CB  ALA A  63      13.833   6.197  -4.851  1.00 97.04           C
ATOM    703 1HB  ALA A  63      13.410   6.198  -3.846  1.00 97.04           H
ATOM    704 2HB  ALA A  63      14.813   5.721  -4.833  1.00 97.04           H
ATOM    705 3HB  ALA A  63      13.934   7.224  -5.204  1.00 97.04           H
ATOM    706  HN  ALA A  63      13.355   3.816  -4.545  1.00 97.04           H
ATOM    707  N   LEU A  64      14.451   4.616  -7.458  1.00 95.61           N
ATOM    708  CA  LEU A  64      15.054   4.524  -8.777  1.00 95.61           C
ATOM    709  C   LEU A  64      14.028   3.963  -9.764  1.00 95.61           C
ATOM    710  O   LEU A  64      13.860   4.495 -10.860  1.00 95.61           O
ATOM    711  HA  LEU A  64      15.315   5.536  -9.089  1.00 95.61           H
ATOM    712  CB  LEU A  64      16.354   3.720  -8.717  1.00 95.61           C
ATOM    713 1HB  LEU A  64      16.142   2.757  -8.252  1.00 95.61           H
ATOM    714 2HB  LEU A  64      16.679   3.516  -9.738  1.00 95.61           H
ATOM    715  CG  LEU A  64      17.514   4.374  -7.963  1.00 95.61           C
ATOM    716  HG  LEU A  64      17.169   4.630  -6.961  1.00 95.61           H
ATOM    717  CD1 LEU A  64      18.683   3.401  -7.804  1.00 95.61           C
ATOM    718 1HD1 LEU A  64      18.353   2.525  -7.246  1.00 95.61           H
ATOM    719 2HD1 LEU A  64      19.036   3.092  -8.789  1.00 95.61           H
ATOM    720 3HD1 LEU A  64      19.494   3.891  -7.265  1.00 95.61           H
ATOM    721  CD2 LEU A  64      17.941   5.678  -8.640  1.00 95.61           C
ATOM    722 1HD2 LEU A  64      18.262   5.470  -9.661  1.00 95.61           H
ATOM    723 2HD2 LEU A  64      17.100   6.371  -8.657  1.00 95.61           H
ATOM    724 3HD2 LEU A  64      18.767   6.122  -8.084  1.00 95.61           H
ATOM    725  HN  LEU A  64      14.875   4.041  -6.759  1.00 95.61           H
ATOM    726  N   GLY A  65      13.369   2.895  -9.339  1.00 94.33           N
ATOM    727  CA  GLY A  65      12.473   2.168 -10.222  1.00 94.33           C
ATOM    728  C   GLY A  65      11.319   3.059 -10.686  1.00 94.33           C
ATOM    729  O   GLY A  65      11.072   3.187 -11.884  1.00 94.33           O
ATOM    730 1HA  GLY A  65      13.026   1.804 -11.088  1.00 94.33           H
ATOM    731 2HA  GLY A  65      12.078   1.293  -9.706  1.00 94.33           H
ATOM    732  HN  GLY A  65      13.440   2.526  -8.412  1.00 94.33           H
ATOM    733  N   ASN A  66      10.642   3.650  -9.712  1.00 96.20           N
ATOM    734  CA  ASN A  66       9.424   4.391  -9.990  1.00 96.20           C
ATOM    735  C   ASN A  66       9.778   5.695 -10.709  1.00 96.20           C
ATOM    736  O   ASN A  66       9.002   6.188 -11.526  1.00 96.20           O
ATOM    737  HA  ASN A  66       8.819   3.726 -10.607  1.00 96.20           H
ATOM    738  CB  ASN A  66       8.689   4.749  -8.697  1.00 96.20           C
ATOM    739 1HB  ASN A  66       9.394   5.166  -7.978  1.00 96.20           H
ATOM    740 2HB  ASN A  66       7.945   5.519  -8.898  1.00 96.20           H
ATOM    741  CG  ASN A  66       8.007   3.518  -8.095  1.00 96.20           C
ATOM    742  OD1 ASN A  66       7.112   2.927  -8.676  1.00 96.20           O
ATOM    743  ND2 ASN A  66       8.479   3.167  -6.903  1.00 96.20           N
ATOM    744 1HD2 ASN A  66       9.216   3.696  -6.481  1.00 96.20           H
ATOM    745 2HD2 ASN A  66       8.097   2.374  -6.427  1.00 96.20           H
ATOM    746  HN  ASN A  66      10.914   3.629  -8.750  1.00 96.20           H
ATOM    747  N   SER A  67      10.950   6.216 -10.378  1.00 94.90           N
ATOM    748  CA  SER A  67      11.460   7.399 -11.051  1.00 94.90           C
ATOM    749  C   SER A  67      11.661   7.109 -12.539  1.00 94.90           C
ATOM    750  O   SER A  67      11.396   7.964 -13.383  1.00 94.90           O
ATOM    751  HA  SER A  67      10.695   8.163 -10.910  1.00 94.90           H
ATOM    752  CB  SER A  67      12.772   7.869 -10.420  1.00 94.90           C
ATOM    753 1HB  SER A  67      13.510   7.069 -10.479  1.00 94.90           H
ATOM    754 2HB  SER A  67      13.168   8.710 -10.990  1.00 94.90           H
ATOM    755  OG  SER A  67      12.602   8.257  -9.059  1.00 94.90           O
ATOM    756  HG  SER A  67      13.080   7.616  -8.459  1.00 94.90           H
ATOM    757  HN  SER A  67      11.546   5.845  -9.666  1.00 94.90           H
ATOM    758  N   LEU A  68      12.126   5.900 -12.816  1.00 92.52           N
ATOM    759  CA  LEU A  68      12.348   5.479 -14.189  1.00 92.52           C
ATOM    760  C   LEU A  68      11.007   5.417 -14.922  1.00 92.52           C
ATOM    761  O   LEU A  68      10.911   5.806 -16.085  1.00 92.52           O
ATOM    762  HA  LEU A  68      12.967   6.239 -14.667  1.00 92.52           H
ATOM    763  CB  LEU A  68      13.132   4.166 -14.228  1.00 92.52           C
ATOM    764 1HB  LEU A  68      14.061   4.303 -13.674  1.00 92.52           H
ATOM    765 2HB  LEU A  68      12.555   3.406 -13.700  1.00 92.52           H
ATOM    766  CG  LEU A  68      13.476   3.630 -15.619  1.00 92.52           C
ATOM    767  HG  LEU A  68      12.552   3.556 -16.194  1.00 92.52           H
ATOM    768  CD1 LEU A  68      14.396   4.597 -16.367  1.00 92.52           C
ATOM    769 1HD1 LEU A  68      13.899   5.561 -16.476  1.00 92.52           H
ATOM    770 2HD1 LEU A  68      15.321   4.727 -15.804  1.00 92.52           H
ATOM    771 3HD1 LEU A  68      14.625   4.192 -17.353  1.00 92.52           H
ATOM    772  CD2 LEU A  68      14.070   2.223 -15.534  1.00 92.52           C
ATOM    773 1HD2 LEU A  68      14.980   2.249 -14.935  1.00 92.52           H
ATOM    774 2HD2 LEU A  68      13.348   1.552 -15.069  1.00 92.52           H
ATOM    775 3HD2 LEU A  68      14.305   1.866 -16.537  1.00 92.52           H
ATOM    776  HN  LEU A  68      12.351   5.214 -12.123  1.00 92.52           H
ATOM    777  N   VAL A  69      10.003   4.923 -14.212  1.00 92.99           N
ATOM    778  CA  VAL A  69       8.679   4.772 -14.791  1.00 92.99           C
ATOM    779  C   VAL A  69       8.168   6.140 -15.248  1.00 92.99           C
ATOM    780  O   VAL A  69       7.656   6.275 -16.358  1.00 92.99           O
ATOM    781  HA  VAL A  69       8.773   4.123 -15.662  1.00 92.99           H
ATOM    782  CB  VAL A  69       7.745   4.089 -13.790  1.00 92.99           C
ATOM    783  HB  VAL A  69       7.762   4.668 -12.866  1.00 92.99           H
ATOM    784  CG1 VAL A  69       6.305   4.073 -14.307  1.00 92.99           C
ATOM    785 1HG1 VAL A  69       5.963   5.097 -14.462  1.00 92.99           H
ATOM    786 2HG1 VAL A  69       6.264   3.529 -15.250  1.00 92.99           H
ATOM    787 3HG1 VAL A  69       5.662   3.583 -13.576  1.00 92.99           H
ATOM    788  CG2 VAL A  69       8.227   2.674 -13.467  1.00 92.99           C
ATOM    789 1HG2 VAL A  69       8.253   2.081 -14.381  1.00 92.99           H
ATOM    790 2HG2 VAL A  69       9.227   2.720 -13.036  1.00 92.99           H
ATOM    791 3HG2 VAL A  69       7.545   2.212 -12.753  1.00 92.99           H
ATOM    792  HN  VAL A  69      10.084   4.630 -13.259  1.00 92.99           H
ATOM    793  N   ILE A  70       8.326   7.119 -14.370  1.00 93.68           N
ATOM    794  CA  ILE A  70       7.852   8.463 -14.654  1.00 93.68           C
ATOM    795  C   ILE A  70       8.607   9.020 -15.863  1.00 93.68           C
ATOM    796  O   ILE A  70       8.009   9.639 -16.741  1.00 93.68           O
ATOM    797  HA  ILE A  70       6.796   8.389 -14.911  1.00 93.68           H
ATOM    798  CB  ILE A  70       7.954   9.342 -13.406  1.00 93.68           C
ATOM    799  HB  ILE A  70       8.970   9.268 -13.019  1.00 93.68           H
ATOM    800  CG1 ILE A  70       7.014   8.845 -12.307  1.00 93.68           C
ATOM    801 1HG1 ILE A  70       5.980   8.929 -12.642  1.00 93.68           H
ATOM    802 2HG1 ILE A  70       7.202   7.789 -12.113  1.00 93.68           H
ATOM    803  CG2 ILE A  70       7.708  10.813 -13.750  1.00 93.68           C
ATOM    804 1HG2 ILE A  70       8.451  11.146 -14.474  1.00 93.68           H
ATOM    805 2HG2 ILE A  70       6.711  10.924 -14.175  1.00 93.68           H
ATOM    806 3HG2 ILE A  70       7.787  11.415 -12.845  1.00 93.68           H
ATOM    807  CD1 ILE A  70       7.204   9.648 -11.018  1.00 93.68           C
ATOM    808 1HD1 ILE A  70       8.232   9.543 -10.673  1.00 93.68           H
ATOM    809 2HD1 ILE A  70       6.992  10.700 -11.211  1.00 93.68           H
ATOM    810 3HD1 ILE A  70       6.523   9.274 -10.253  1.00 93.68           H
ATOM    811  HN  ILE A  70       8.767   7.006 -13.480  1.00 93.68           H
ATOM    812  N   LEU A  71       9.910   8.780 -15.868  1.00 90.97           N
ATOM    813  CA  LEU A  71      10.767   9.324 -16.908  1.00 90.97           C
ATOM    814  C   LEU A  71      10.372   8.719 -18.257  1.00 90.97           C
ATOM    815  O   LEU A  71      10.310   9.423 -19.263  1.00 90.97           O
ATOM    816  HA  LEU A  71      10.591  10.399 -16.948  1.00 90.97           H
ATOM    817  CB  LEU A  71      12.240   9.119 -16.550  1.00 90.97           C
ATOM    818 1HB  LEU A  71      12.419   9.555 -15.567  1.00 90.97           H
ATOM    819 2HB  LEU A  71      12.427   8.049 -16.463  1.00 90.97           H
ATOM    820  CG  LEU A  71      13.257   9.708 -17.530  1.00 90.97           C
ATOM    821  HG  LEU A  71      12.814  10.590 -17.994  1.00 90.97           H
ATOM    822  CD1 LEU A  71      14.520  10.168 -16.800  1.00 90.97           C
ATOM    823 1HD1 LEU A  71      14.259  10.931 -16.067  1.00 90.97           H
ATOM    824 2HD1 LEU A  71      14.976   9.318 -16.292  1.00 90.97           H
ATOM    825 3HD1 LEU A  71      15.226  10.582 -17.520  1.00 90.97           H
ATOM    826  CD2 LEU A  71      13.572   8.718 -18.654  1.00 90.97           C
ATOM    827 1HD2 LEU A  71      13.987   7.805 -18.227  1.00 90.97           H
ATOM    828 2HD2 LEU A  71      12.658   8.483 -19.198  1.00 90.97           H
ATOM    829 3HD2 LEU A  71      14.297   9.162 -19.336  1.00 90.97           H
ATOM    830  HN  LEU A  71      10.380   8.226 -15.181  1.00 90.97           H
ATOM    831  N   VAL A  72      10.115   7.419 -18.233  1.00 89.62           N
ATOM    832  CA  VAL A  72       9.742   6.708 -19.444  1.00 89.62           C
ATOM    833  C   VAL A  72       8.436   7.289 -19.990  1.00 89.62           C
ATOM    834  O   VAL A  72       8.308   7.516 -21.192  1.00 89.62           O
ATOM    835  HA  VAL A  72      10.532   6.870 -20.178  1.00 89.62           H
ATOM    836  CB  VAL A  72       9.657   5.206 -19.164  1.00 89.62           C
ATOM    837  HB  VAL A  72       9.000   5.062 -18.307  1.00 89.62           H
ATOM    838  CG1 VAL A  72       9.048   4.461 -20.353  1.00 89.62           C
ATOM    839 1HG1 VAL A  72       8.043   4.838 -20.543  1.00 89.62           H
ATOM    840 2HG1 VAL A  72       9.667   4.617 -21.236  1.00 89.62           H
ATOM    841 3HG1 VAL A  72       8.999   3.395 -20.128  1.00 89.62           H
ATOM    842  CG2 VAL A  72      11.031   4.637 -18.806  1.00 89.62           C
ATOM    843 1HG2 VAL A  72      11.719   4.799 -19.635  1.00 89.62           H
ATOM    844 2HG2 VAL A  72      11.410   5.137 -17.915  1.00 89.62           H
ATOM    845 3HG2 VAL A  72      10.941   3.568 -18.611  1.00 89.62           H
ATOM    846  HN  VAL A  72      10.159   6.855 -17.409  1.00 89.62           H
ATOM    847  N   TYR A  73       7.500   7.514 -19.080  1.00 89.28           N
ATOM    848  CA  TYR A  73       6.212   8.074 -19.453  1.00 89.28           C
ATOM    849  C   TYR A  73       6.380   9.449 -20.103  1.00 89.28           C
ATOM    850  O   TYR A  73       5.677   9.779 -21.056  1.00 89.28           O
ATOM    851  HA  TYR A  73       5.746   7.397 -20.168  1.00 89.28           H
ATOM    852  CB  TYR A  73       5.427   8.232 -18.149  1.00 89.28           C
ATOM    853 1HB  TYR A  73       5.359   7.261 -17.659  1.00 89.28           H
ATOM    854 2HB  TYR A  73       5.982   8.889 -17.480  1.00 89.28           H
ATOM    855  CG  TYR A  73       4.016   8.793 -18.337  1.00 89.28           C
ATOM    856  CD1 TYR A  73       3.815  10.158 -18.368  1.00 89.28           C
ATOM    857  HD1 TYR A  73       4.661  10.836 -18.258  1.00 89.28           H
ATOM    858  CD2 TYR A  73       2.945   7.934 -18.475  1.00 89.28           C
ATOM    859  HD2 TYR A  73       3.104   6.856 -18.451  1.00 89.28           H
ATOM    860  CE1 TYR A  73       2.487  10.686 -18.544  1.00 89.28           C
ATOM    861  HE1 TYR A  73       2.314  11.762 -18.570  1.00 89.28           H
ATOM    862  CE2 TYR A  73       1.617   8.462 -18.651  1.00 89.28           C
ATOM    863  HE2 TYR A  73       0.762   7.795 -18.762  1.00 89.28           H
ATOM    864  CZ  TYR A  73       1.453   9.812 -18.677  1.00 89.28           C
ATOM    865  OH  TYR A  73       0.199  10.311 -18.844  1.00 89.28           O
ATOM    866  HH  TYR A  73      -0.439   9.569 -19.050  1.00 89.28           H
ATOM    867  HN  TYR A  73       7.610   7.321 -18.105  1.00 89.28           H
ATOM    868  N   TRP A  74       7.316  10.214 -19.561  1.00 88.15           N
ATOM    869  CA  TRP A  74       7.486  11.597 -19.975  1.00 88.15           C
ATOM    870  C   TRP A  74       7.959  11.600 -21.430  1.00 88.15           C
ATOM    871  O   TRP A  74       7.343  12.235 -22.285  1.00 88.15           O
ATOM    872  HA  TRP A  74       6.516  12.089 -19.897  1.00 88.15           H
ATOM    873  CB  TRP A  74       8.439  12.338 -19.035  1.00 88.15           C
ATOM    874 1HB  TRP A  74       8.200  12.069 -18.006  1.00 88.15           H
ATOM    875 2HB  TRP A  74       9.457  11.999 -19.225  1.00 88.15           H
ATOM    876  CG  TRP A  74       8.390  13.861 -19.173  1.00 88.15           C
ATOM    877  CD1 TRP A  74       9.159  14.645 -19.941  1.00 88.15           C
ATOM    878  HD1 TRP A  74       9.952  14.277 -20.593  1.00 88.15           H
ATOM    879  CD2 TRP A  74       7.489  14.758 -18.491  1.00 88.15           C
ATOM    880  NE1 TRP A  74       8.821  15.976 -19.804  1.00 88.15           N
ATOM    881  HE1 TRP A  74       9.251  16.747 -20.272  1.00 88.15           H
ATOM    882  CE2 TRP A  74       7.773  16.047 -18.893  1.00 88.15           C
ATOM    883  CE3 TRP A  74       6.467  14.489 -17.563  1.00 88.15           C
ATOM    884  HE3 TRP A  74       6.223  13.480 -17.229  1.00 88.15           H
ATOM    885  CZ2 TRP A  74       7.081  17.168 -18.420  1.00 88.15           C
ATOM    886  HZ2 TRP A  74       7.325  18.176 -18.754  1.00 88.15           H
ATOM    887  CZ3 TRP A  74       5.785  15.620 -17.100  1.00 88.15           C
ATOM    888  HZ3 TRP A  74       4.982  15.468 -16.378  1.00 88.15           H
ATOM    889  CH2 TRP A  74       6.059  16.924 -17.495  1.00 88.15           C
ATOM    890  HH2 TRP A  74       5.481  17.753 -17.087  1.00 88.15           H
ATOM    891  HN  TRP A  74       7.951   9.905 -18.852  1.00 88.15           H
ATOM    892  N   TYR A  75       9.048  10.883 -21.666  1.00 85.47           N
ATOM    893  CA  TYR A  75       9.756  10.992 -22.930  1.00 85.47           C
ATOM    894  C   TYR A  75       9.163  10.044 -23.975  1.00 85.47           C
ATOM    895  O   TYR A  75       9.560  10.071 -25.139  1.00 85.47           O
ATOM    896  HA  TYR A  75       9.656  12.018 -23.284  1.00 85.47           H
ATOM    897  CB  TYR A  75      11.200  10.576 -22.642  1.00 85.47           C
ATOM    898 1HB  TYR A  75      11.192   9.684 -22.016  1.00 85.47           H
ATOM    899 2HB  TYR A  75      11.683  10.303 -23.580  1.00 85.47           H
ATOM    900  CG  TYR A  75      12.033  11.658 -21.952  1.00 85.47           C
ATOM    901  CD1 TYR A  75      12.539  12.712 -22.686  1.00 85.47           C
ATOM    902  HD1 TYR A  75      12.344  12.774 -23.757  1.00 85.47           H
ATOM    903  CD2 TYR A  75      12.280  11.579 -20.597  1.00 85.47           C
ATOM    904  HD2 TYR A  75      11.881  10.747 -20.017  1.00 85.47           H
ATOM    905  CE1 TYR A  75      13.323  13.730 -22.037  1.00 85.47           C
ATOM    906  HE1 TYR A  75      13.728  14.568 -22.604  1.00 85.47           H
ATOM    907  CE2 TYR A  75      13.064  12.598 -19.948  1.00 85.47           C
ATOM    908  HE2 TYR A  75      13.267  12.548 -18.878  1.00 85.47           H
ATOM    909  CZ  TYR A  75      13.547  13.623 -20.700  1.00 85.47           C
ATOM    910  OH  TYR A  75      14.288  14.585 -20.087  1.00 85.47           O
ATOM    911  HH  TYR A  75      14.569  15.276 -20.752  1.00 85.47           H
ATOM    912  HN  TYR A  75       9.445  10.238 -21.014  1.00 85.47           H
ATOM    913  N   CYS A  76       8.223   9.228 -23.521  1.00 79.73           N
ATOM    914  CA  CYS A  76       7.559   8.286 -24.406  1.00 79.73           C
ATOM    915  C   CYS A  76       6.798   9.081 -25.469  1.00 79.73           C
ATOM    916  O   CYS A  76       5.860   9.810 -25.151  1.00 79.73           O
ATOM    917  HA  CYS A  76       8.341   7.680 -24.862  1.00 79.73           H
ATOM    918  CB  CYS A  76       6.639   7.338 -23.635  1.00 79.73           C
ATOM    919 1HB  CYS A  76       7.215   6.776 -22.900  1.00 79.73           H
ATOM    920 2HB  CYS A  76       5.892   7.910 -23.084  1.00 79.73           H
ATOM    921  SG  CYS A  76       5.814   6.187 -24.793  1.00 79.73           S
ATOM    922  HG  CYS A  76       6.925   5.583 -25.204  1.00 79.73           H
ATOM    923  HN  CYS A  76       7.915   9.204 -22.570  1.00 79.73           H
ATOM    924  N   THR A  77       7.230   8.913 -26.710  1.00 74.75           N
ATOM    925  CA  THR A  77       6.731   9.740 -27.795  1.00 74.75           C
ATOM    926  C   THR A  77       5.356   9.248 -28.253  1.00 74.75           C
ATOM    927  O   THR A  77       4.664   9.936 -29.001  1.00 74.75           O
ATOM    928  HA  THR A  77       6.598  10.755 -27.420  1.00 74.75           H
ATOM    929  CB  THR A  77       7.778   9.741 -28.910  1.00 74.75           C
ATOM    930  HB  THR A  77       7.473  10.390 -29.731  1.00 74.75           H
ATOM    931  OG1 THR A  77       7.933   8.363 -29.241  1.00 74.75           O
ATOM    932  HG1 THR A  77       8.379   8.274 -30.132  1.00 74.75           H
ATOM    933  CG2 THR A  77       9.162  10.162 -28.413  1.00 74.75           C
ATOM    934 1HG2 THR A  77       9.497   9.472 -27.639  1.00 74.75           H
ATOM    935 2HG2 THR A  77       9.109  11.171 -28.003  1.00 74.75           H
ATOM    936 3HG2 THR A  77       9.868  10.145 -29.244  1.00 74.75           H
ATOM    937  HN  THR A  77       7.907   8.228 -26.979  1.00 74.75           H
ATOM    938  N   ARG A  78       5.003   8.060 -27.784  1.00 76.27           N
ATOM    939  CA  ARG A  78       3.756   7.436 -28.191  1.00 76.27           C
ATOM    940  C   ARG A  78       2.583   8.035 -27.412  1.00 76.27           C
ATOM    941  O   ARG A  78       2.733   8.413 -26.252  1.00 76.27           O
ATOM    942  HA  ARG A  78       3.670   7.652 -29.256  1.00 76.27           H
ATOM    943  CB  ARG A  78       3.794   5.924 -27.959  1.00 76.27           C
ATOM    944 1HB  ARG A  78       3.074   5.433 -28.613  1.00 76.27           H
ATOM    945 2HB  ARG A  78       4.779   5.537 -28.221  1.00 76.27           H
ATOM    946  CG  ARG A  78       3.480   5.585 -26.500  1.00 76.27           C
ATOM    947 1HG  ARG A  78       4.053   6.236 -25.840  1.00 76.27           H
ATOM    948 2HG  ARG A  78       2.426   5.775 -26.298  1.00 76.27           H
ATOM    949  CD  ARG A  78       3.808   4.123 -26.194  1.00 76.27           C
ATOM    950 1HD  ARG A  78       3.014   3.477 -26.570  1.00 76.27           H
ATOM    951 2HD  ARG A  78       4.725   3.832 -26.706  1.00 76.27           H
ATOM    952  NE  ARG A  78       3.963   3.934 -24.734  1.00 76.27           N
ATOM    953  HE  ARG A  78       4.879   3.741 -24.381  1.00 76.27           H
ATOM    954  CZ  ARG A  78       2.954   4.005 -23.856  1.00 76.27           C
ATOM    955  NH1 ARG A  78       1.706   4.261 -24.273  1.00 76.27           N
ATOM    956 1HH1 ARG A  78       1.523   4.400 -25.246  1.00 76.27           H
ATOM    957 2HH1 ARG A  78       0.959   4.313 -23.610  1.00 76.27           H
ATOM    958  NH2 ARG A  78       3.211   3.817 -22.554  1.00 76.27           N
ATOM    959 1HH2 ARG A  78       2.469   3.867 -21.886  1.00 76.27           H
ATOM    960 2HH2 ARG A  78       4.145   3.627 -22.251  1.00 76.27           H
ATOM    961  HN  ARG A  78       5.551   7.528 -27.139  1.00 76.27           H
ATOM    962  N   VAL A  79       1.442   8.102 -28.082  1.00 79.66           N
ATOM    963  CA  VAL A  79       0.223   8.563 -27.440  1.00 79.66           C
ATOM    964  C   VAL A  79       0.022   7.799 -26.129  1.00 79.66           C
ATOM    965  O   VAL A  79       0.152   6.577 -26.093  1.00 79.66           O
ATOM    966  HA  VAL A  79       0.351   9.622 -27.213  1.00 79.66           H
ATOM    967  CB  VAL A  79      -0.960   8.424 -28.400  1.00 79.66           C
ATOM    968  HB  VAL A  79      -1.130   7.361 -28.571  1.00 79.66           H
ATOM    969  CG1 VAL A  79      -2.234   9.011 -27.789  1.00 79.66           C
ATOM    970 1HG1 VAL A  79      -2.470   8.484 -26.865  1.00 79.66           H
ATOM    971 2HG1 VAL A  79      -2.080  10.069 -27.575  1.00 79.66           H
ATOM    972 3HG1 VAL A  79      -3.059   8.899 -28.493  1.00 79.66           H
ATOM    973  CG2 VAL A  79      -0.649   9.073 -29.750  1.00 79.66           C
ATOM    974 1HG2 VAL A  79      -0.441  10.133 -29.604  1.00 79.66           H
ATOM    975 2HG2 VAL A  79       0.220   8.589 -30.195  1.00 79.66           H
ATOM    976 3HG2 VAL A  79      -1.507   8.960 -30.414  1.00 79.66           H
ATOM    977  HN  VAL A  79       1.342   7.849 -29.045  1.00 79.66           H
ATOM    978  N   LYS A  80      -0.292   8.552 -25.085  1.00 84.05           N
ATOM    979  CA  LYS A  80      -0.584   7.954 -23.793  1.00 84.05           C
ATOM    980  C   LYS A  80      -1.874   7.138 -23.894  1.00 84.05           C
ATOM    981  O   LYS A  80      -2.675   7.345 -24.804  1.00 84.05           O
ATOM    982  HA  LYS A  80       0.235   7.277 -23.553  1.00 84.05           H
ATOM    983  CB  LYS A  80      -0.619   9.027 -22.702  1.00 84.05           C
ATOM    984 1HB  LYS A  80      -1.513   9.640 -22.817  1.00 84.05           H
ATOM    985 2HB  LYS A  80      -0.682   8.553 -21.723  1.00 84.05           H
ATOM    986  CG  LYS A  80       0.626   9.914 -22.766  1.00 84.05           C
ATOM    987 1HG  LYS A  80       0.623  10.485 -23.695  1.00 84.05           H
ATOM    988 2HG  LYS A  80       0.605  10.635 -21.949  1.00 84.05           H
ATOM    989  CD  LYS A  80       1.902   9.075 -22.681  1.00 84.05           C
ATOM    990 1HD  LYS A  80       1.832   8.385 -21.840  1.00 84.05           H
ATOM    991 2HD  LYS A  80       2.005   8.470 -23.582  1.00 84.05           H
ATOM    992  CE  LYS A  80       3.135   9.967 -22.514  1.00 84.05           C
ATOM    993 1HE  LYS A  80       2.991  10.901 -23.057  1.00 84.05           H
ATOM    994 2HE  LYS A  80       3.265  10.225 -21.464  1.00 84.05           H
ATOM    995  NZ  LYS A  80       4.345   9.277 -23.016  1.00 84.05           N
ATOM    996 1HZ  LYS A  80       5.170   9.790 -22.727  1.00 84.05           H
ATOM    997 2HZ  LYS A  80       4.380   8.338 -22.635  1.00 84.05           H
ATOM    998 3HZ  LYS A  80       4.312   9.231 -24.028  1.00 84.05           H
ATOM    999  HN  LYS A  80      -0.348   9.550 -25.112  1.00 84.05           H
ATOM   1000  N   THR A  81      -2.036   6.227 -22.945  1.00 84.74           N
ATOM   1001  CA  THR A  81      -3.290   5.507 -22.804  1.00 84.74           C
ATOM   1002  C   THR A  81      -3.798   5.597 -21.364  1.00 84.74           C
ATOM   1003  O   THR A  81      -3.051   5.970 -20.461  1.00 84.74           O
ATOM   1004  HA  THR A  81      -4.036   5.989 -23.437  1.00 84.74           H
ATOM   1005  CB  THR A  81      -3.067   4.071 -23.282  1.00 84.74           C
ATOM   1006  HB  THR A  81      -4.006   3.519 -23.307  1.00 84.74           H
ATOM   1007  OG1 THR A  81      -2.077   3.560 -22.394  1.00 84.74           O
ATOM   1008  HG1 THR A  81      -1.192   3.983 -22.587  1.00 84.74           H
ATOM   1009  CG2 THR A  81      -2.401   4.008 -24.658  1.00 84.74           C
ATOM   1010 1HG2 THR A  81      -1.430   4.502 -24.615  1.00 84.74           H
ATOM   1011 2HG2 THR A  81      -3.033   4.511 -25.391  1.00 84.74           H
ATOM   1012 3HG2 THR A  81      -2.266   2.966 -24.949  1.00 84.74           H
ATOM   1013  HN  THR A  81      -1.330   5.979 -22.281  1.00 84.74           H
ATOM   1014  N   MET A  82      -5.065   5.247 -21.194  1.00 87.58           N
ATOM   1015  CA  MET A  82      -5.679   5.277 -19.878  1.00 87.58           C
ATOM   1016  C   MET A  82      -4.877   4.440 -18.879  1.00 87.58           C
ATOM   1017  O   MET A  82      -4.671   4.855 -17.740  1.00 87.58           O
ATOM   1018  HA  MET A  82      -5.671   6.324 -19.574  1.00 87.58           H
ATOM   1019  CB  MET A  82      -7.107   4.734 -19.968  1.00 87.58           C
ATOM   1020 1HB  MET A  82      -7.599   5.140 -20.852  1.00 87.58           H
ATOM   1021 2HB  MET A  82      -7.081   3.651 -20.087  1.00 87.58           H
ATOM   1022  CG  MET A  82      -7.911   5.096 -18.718  1.00 87.58           C
ATOM   1023 1HG  MET A  82      -7.436   4.673 -17.834  1.00 87.58           H
ATOM   1024 2HG  MET A  82      -7.925   6.178 -18.585  1.00 87.58           H
ATOM   1025  SD  MET A  82      -9.580   4.481 -18.867  1.00 87.58           S
ATOM   1026  CE  MET A  82     -10.208   4.893 -17.247  1.00 87.58           C
ATOM   1027 1HE  MET A  82      -9.614   4.385 -16.487  1.00 87.58           H
ATOM   1028 2HE  MET A  82     -10.145   5.971 -17.097  1.00 87.58           H
ATOM   1029 3HE  MET A  82     -11.248   4.575 -17.169  1.00 87.58           H
ATOM   1030  HN  MET A  82      -5.667   4.949 -21.935  1.00 87.58           H
ATOM   1031  N   THR A  83      -4.445   3.276 -19.343  1.00 85.53           N
ATOM   1032  CA  THR A  83      -3.583   2.424 -18.542  1.00 85.53           C
ATOM   1033  C   THR A  83      -2.340   3.194 -18.093  1.00 85.53           C
ATOM   1034  O   THR A  83      -1.941   3.115 -16.932  1.00 85.53           O
ATOM   1035  HA  THR A  83      -4.125   2.139 -17.640  1.00 85.53           H
ATOM   1036  CB  THR A  83      -3.261   1.173 -19.361  1.00 85.53           C
ATOM   1037  HB  THR A  83      -2.648   1.423 -20.228  1.00 85.53           H
ATOM   1038  OG1 THR A  83      -4.537   0.610 -19.652  1.00 85.53           O
ATOM   1039  HG1 THR A  83      -5.255   1.141 -19.203  1.00 85.53           H
ATOM   1040  CG2 THR A  83      -2.558   0.096 -18.533  1.00 85.53           C
ATOM   1041 1HG2 THR A  83      -3.201  -0.202 -17.705  1.00 85.53           H
ATOM   1042 2HG2 THR A  83      -1.621   0.492 -18.142  1.00 85.53           H
ATOM   1043 3HG2 THR A  83      -2.352  -0.770 -19.163  1.00 85.53           H
ATOM   1044  HN  THR A  83      -4.674   2.915 -20.247  1.00 85.53           H
ATOM   1045  N   ASP A  84      -1.761   3.923 -19.037  1.00 87.81           N
ATOM   1046  CA  ASP A  84      -0.504   4.607 -18.789  1.00 87.81           C
ATOM   1047  C   ASP A  84      -0.711   5.670 -17.709  1.00 87.81           C
ATOM   1048  O   ASP A  84       0.174   5.907 -16.888  1.00 87.81           O
ATOM   1049  HA  ASP A  84       0.191   3.826 -18.478  1.00 87.81           H
ATOM   1050  CB  ASP A  84       0.000   5.308 -20.052  1.00 87.81           C
ATOM   1051 1HB  ASP A  84      -0.684   6.112 -20.323  1.00 87.81           H
ATOM   1052 2HB  ASP A  84       0.969   5.767 -19.856  1.00 87.81           H
ATOM   1053  CG  ASP A  84       0.123   4.322 -21.215  1.00 87.81           C
ATOM   1054  OD1 ASP A  84       0.876   3.338 -21.048  1.00 87.81           O
ATOM   1055  OD2 ASP A  84      -0.539   4.573 -22.245  1.00 87.81           O
ATOM   1056  HN  ASP A  84      -2.137   4.048 -19.955  1.00 87.81           H
ATOM   1057  N   MET A  85      -1.886   6.282 -17.743  1.00 91.67           N
ATOM   1058  CA  MET A  85      -2.219   7.316 -16.778  1.00 91.67           C
ATOM   1059  C   MET A  85      -2.243   6.752 -15.356  1.00 91.67           C
ATOM   1060  O   MET A  85      -1.732   7.377 -14.428  1.00 91.67           O
ATOM   1061  HA  MET A  85      -1.432   8.065 -16.866  1.00 91.67           H
ATOM   1062  CB  MET A  85      -3.590   7.906 -17.116  1.00 91.67           C
ATOM   1063 1HB  MET A  85      -3.604   8.230 -18.156  1.00 91.67           H
ATOM   1064 2HB  MET A  85      -4.356   7.138 -17.011  1.00 91.67           H
ATOM   1065  CG  MET A  85      -3.917   9.089 -16.203  1.00 91.67           C
ATOM   1066 1HG  MET A  85      -4.912   9.471 -16.432  1.00 91.67           H
ATOM   1067 2HG  MET A  85      -3.933   8.763 -15.163  1.00 91.67           H
ATOM   1068  SD  MET A  85      -2.704  10.381 -16.418  1.00 91.67           S
ATOM   1069  CE  MET A  85      -3.148  10.954 -18.049  1.00 91.67           C
ATOM   1070 1HE  MET A  85      -3.054  10.134 -18.761  1.00 91.67           H
ATOM   1071 2HE  MET A  85      -4.178  11.311 -18.041  1.00 91.67           H
ATOM   1072 3HE  MET A  85      -2.484  11.768 -18.342  1.00 91.67           H
ATOM   1073  HN  MET A  85      -2.601   6.082 -18.413  1.00 91.67           H
ATOM   1074  N   PHE A  86      -2.841   5.576 -15.230  1.00 93.04           N
ATOM   1075  CA  PHE A  86      -2.946   4.926 -13.935  1.00 93.04           C
ATOM   1076  C   PHE A  86      -1.581   4.427 -13.458  1.00 93.04           C
ATOM   1077  O   PHE A  86      -1.257   4.529 -12.276  1.00 93.04           O
ATOM   1078  HA  PHE A  86      -3.327   5.666 -13.231  1.00 93.04           H
ATOM   1079  CB  PHE A  86      -3.880   3.727 -14.111  1.00 93.04           C
ATOM   1080 1HB  PHE A  86      -3.478   3.077 -14.889  1.00 93.04           H
ATOM   1081 2HB  PHE A  86      -3.891   3.149 -13.187  1.00 93.04           H
ATOM   1082  CG  PHE A  86      -5.317   4.105 -14.476  1.00 93.04           C
ATOM   1083  CD1 PHE A  86      -5.894   5.202 -13.916  1.00 93.04           C
ATOM   1084  HD1 PHE A  86      -5.333   5.812 -13.207  1.00 93.04           H
ATOM   1085  CD2 PHE A  86      -6.017   3.345 -15.360  1.00 93.04           C
ATOM   1086  HD2 PHE A  86      -5.555   2.466 -15.809  1.00 93.04           H
ATOM   1087  CE1 PHE A  86      -7.228   5.554 -14.254  1.00 93.04           C
ATOM   1088  HE1 PHE A  86      -7.690   6.433 -13.805  1.00 93.04           H
ATOM   1089  CE2 PHE A  86      -7.351   3.697 -15.698  1.00 93.04           C
ATOM   1090  HE2 PHE A  86      -7.912   3.087 -16.407  1.00 93.04           H
ATOM   1091  CZ  PHE A  86      -7.928   4.793 -15.138  1.00 93.04           C
ATOM   1092  HZ  PHE A  86      -8.952   5.063 -15.398  1.00 93.04           H
ATOM   1093  HN  PHE A  86      -3.248   5.071 -15.991  1.00 93.04           H
ATOM   1094  N   LEU A  87      -0.816   3.900 -14.404  1.00 90.33           N
ATOM   1095  CA  LEU A  87       0.506   3.383 -14.095  1.00 90.33           C
ATOM   1096  C   LEU A  87       1.386   4.523 -13.576  1.00 90.33           C
ATOM   1097  O   LEU A  87       2.214   4.318 -12.691  1.00 90.33           O
ATOM   1098  HA  LEU A  87       0.392   2.646 -13.300  1.00 90.33           H
ATOM   1099  CB  LEU A  87       1.094   2.656 -15.306  1.00 90.33           C
ATOM   1100 1HB  LEU A  87       1.059   3.330 -16.162  1.00 90.33           H
ATOM   1101 2HB  LEU A  87       2.145   2.449 -15.106  1.00 90.33           H
ATOM   1102  CG  LEU A  87       0.409   1.344 -15.697  1.00 90.33           C
ATOM   1103  HG  LEU A  87      -0.647   1.549 -15.871  1.00 90.33           H
ATOM   1104  CD1 LEU A  87       0.985   0.794 -17.004  1.00 90.33           C
ATOM   1105 1HD1 LEU A  87       0.831   1.520 -17.802  1.00 90.33           H
ATOM   1106 2HD1 LEU A  87       2.052   0.609 -16.882  1.00 90.33           H
ATOM   1107 3HD1 LEU A  87       0.481  -0.138 -17.259  1.00 90.33           H
ATOM   1108  CD2 LEU A  87       0.491   0.323 -14.560  1.00 90.33           C
ATOM   1109 1HD2 LEU A  87       1.536   0.117 -14.331  1.00 90.33           H
ATOM   1110 2HD2 LEU A  87      -0.003   0.725 -13.676  1.00 90.33           H
ATOM   1111 3HD2 LEU A  87      -0.003  -0.599 -14.865  1.00 90.33           H
ATOM   1112  HN  LEU A  87      -1.087   3.823 -15.363  1.00 90.33           H
ATOM   1113  N   LEU A  88       1.175   5.698 -14.150  1.00 93.06           N
ATOM   1114  CA  LEU A  88       1.910   6.879 -13.729  1.00 93.06           C
ATOM   1115  C   LEU A  88       1.570   7.192 -12.270  1.00 93.06           C
ATOM   1116  O   LEU A  88       2.465   7.359 -11.443  1.00 93.06           O
ATOM   1117  HA  LEU A  88       2.972   6.643 -13.793  1.00 93.06           H
ATOM   1118  CB  LEU A  88       1.646   8.044 -14.685  1.00 93.06           C
ATOM   1119 1HB  LEU A  88       2.039   7.778 -15.667  1.00 93.06           H
ATOM   1120 2HB  LEU A  88       0.568   8.161 -14.794  1.00 93.06           H
ATOM   1121  CG  LEU A  88       2.240   9.394 -14.278  1.00 93.06           C
ATOM   1122  HG  LEU A  88       1.976   9.583 -13.237  1.00 93.06           H
ATOM   1123  CD1 LEU A  88       3.768   9.368 -14.359  1.00 93.06           C
ATOM   1124 1HD1 LEU A  88       4.154   8.600 -13.689  1.00 93.06           H
ATOM   1125 2HD1 LEU A  88       4.074   9.146 -15.381  1.00 93.06           H
ATOM   1126 3HD1 LEU A  88       4.163  10.340 -14.064  1.00 93.06           H
ATOM   1127  CD2 LEU A  88       1.641  10.530 -15.110  1.00 93.06           C
ATOM   1128 1HD2 LEU A  88       1.854  10.358 -16.165  1.00 93.06           H
ATOM   1129 2HD2 LEU A  88       0.562  10.562 -14.957  1.00 93.06           H
ATOM   1130 3HD2 LEU A  88       2.080  11.478 -14.800  1.00 93.06           H
ATOM   1131  HN  LEU A  88       0.518   5.851 -14.888  1.00 93.06           H
ATOM   1132  N   ASN A  89       0.275   7.263 -11.999  1.00 95.82           N
ATOM   1133  CA  ASN A  89      -0.193   7.659 -10.682  1.00 95.82           C
ATOM   1134  C   ASN A  89       0.224   6.602  -9.658  1.00 95.82           C
ATOM   1135  O   ASN A  89       0.430   6.916  -8.486  1.00 95.82           O
ATOM   1136  HA  ASN A  89       0.268   8.628 -10.494  1.00 95.82           H
ATOM   1137  CB  ASN A  89      -1.719   7.771 -10.651  1.00 95.82           C
ATOM   1138 1HB  ASN A  89      -2.158   6.965 -11.240  1.00 95.82           H
ATOM   1139 2HB  ASN A  89      -2.075   7.649  -9.628  1.00 95.82           H
ATOM   1140  CG  ASN A  89      -2.181   9.122 -11.201  1.00 95.82           C
ATOM   1141  OD1 ASN A  89      -2.433  10.065 -10.469  1.00 95.82           O
ATOM   1142  ND2 ASN A  89      -2.279   9.162 -12.526  1.00 95.82           N
ATOM   1143 1HD2 ASN A  89      -2.057   8.352 -13.069  1.00 95.82           H
ATOM   1144 2HD2 ASN A  89      -2.574  10.002 -12.981  1.00 95.82           H
ATOM   1145  HN  ASN A  89      -0.446   7.055 -12.660  1.00 95.82           H
ATOM   1146  N   LEU A  90       0.337   5.372 -10.137  1.00 93.33           N
ATOM   1147  CA  LEU A  90       0.767   4.275  -9.287  1.00 93.33           C
ATOM   1148  C   LEU A  90       2.204   4.525  -8.826  1.00 93.33           C
ATOM   1149  O   LEU A  90       2.517   4.374  -7.646  1.00 93.33           O
ATOM   1150  HA  LEU A  90       0.120   4.268  -8.410  1.00 93.33           H
ATOM   1151  CB  LEU A  90       0.574   2.936 -10.002  1.00 93.33           C
ATOM   1152 1HB  LEU A  90      -0.344   2.988 -10.587  1.00 93.33           H
ATOM   1153 2HB  LEU A  90       1.395   2.802 -10.707  1.00 93.33           H
ATOM   1154  CG  LEU A  90       0.504   1.699  -9.103  1.00 93.33           C
ATOM   1155  HG  LEU A  90       1.260   1.801  -8.324  1.00 93.33           H
ATOM   1156  CD1 LEU A  90      -0.854   1.604  -8.407  1.00 93.33           C
ATOM   1157 1HD1 LEU A  90      -1.011   2.492  -7.793  1.00 93.33           H
ATOM   1158 2HD1 LEU A  90      -1.643   1.537  -9.156  1.00 93.33           H
ATOM   1159 3HD1 LEU A  90      -0.877   0.717  -7.774  1.00 93.33           H
ATOM   1160  CD2 LEU A  90       0.835   0.430  -9.891  1.00 93.33           C
ATOM   1161 1HD2 LEU A  90       0.120   0.311 -10.705  1.00 93.33           H
ATOM   1162 2HD2 LEU A  90       1.842   0.508 -10.300  1.00 93.33           H
ATOM   1163 3HD2 LEU A  90       0.778  -0.434  -9.228  1.00 93.33           H
ATOM   1164  HN  LEU A  90       0.141   5.121 -11.085  1.00 93.33           H
ATOM   1165  N   ALA A  91       3.041   4.903  -9.782  1.00 95.71           N
ATOM   1166  CA  ALA A  91       4.449   5.125  -9.500  1.00 95.71           C
ATOM   1167  C   ALA A  91       4.592   6.321  -8.556  1.00 95.71           C
ATOM   1168  O   ALA A  91       5.472   6.337  -7.697  1.00 95.71           O
ATOM   1169  HA  ALA A  91       4.832   4.234  -9.003  1.00 95.71           H
ATOM   1170  CB  ALA A  91       5.208   5.324 -10.813  1.00 95.71           C
ATOM   1171 1HB  ALA A  91       5.098   4.435 -11.434  1.00 95.71           H
ATOM   1172 2HB  ALA A  91       4.802   6.188 -11.340  1.00 95.71           H
ATOM   1173 3HB  ALA A  91       6.264   5.491 -10.601  1.00 95.71           H
ATOM   1174  HN  ALA A  91       2.771   5.056 -10.733  1.00 95.71           H
ATOM   1175  N   ILE A  92       3.714   7.294  -8.748  1.00 96.66           N
ATOM   1176  CA  ILE A  92       3.730   8.490  -7.923  1.00 96.66           C
ATOM   1177  C   ILE A  92       3.353   8.120  -6.488  1.00 96.66           C
ATOM   1178  O   ILE A  92       3.983   8.581  -5.538  1.00 96.66           O
ATOM   1179  HA  ILE A  92       4.750   8.874  -7.924  1.00 96.66           H
ATOM   1180  CB  ILE A  92       2.838   9.574  -8.533  1.00 96.66           C
ATOM   1181  HB  ILE A  92       1.872   9.128  -8.769  1.00 96.66           H
ATOM   1182  CG1 ILE A  92       3.428  10.095  -9.845  1.00 96.66           C
ATOM   1183 1HG1 ILE A  92       4.328  10.674  -9.639  1.00 96.66           H
ATOM   1184 2HG1 ILE A  92       3.726   9.255 -10.473  1.00 96.66           H
ATOM   1185  CG2 ILE A  92       2.583  10.702  -7.532  1.00 96.66           C
ATOM   1186 1HG2 ILE A  92       2.088  10.298  -6.648  1.00 96.66           H
ATOM   1187 2HG2 ILE A  92       3.532  11.152  -7.242  1.00 96.66           H
ATOM   1188 3HG2 ILE A  92       1.946  11.458  -7.991  1.00 96.66           H
ATOM   1189  CD1 ILE A  92       2.416  10.964 -10.594  1.00 96.66           C
ATOM   1190 1HD1 ILE A  92       1.527  10.375 -10.820  1.00 96.66           H
ATOM   1191 2HD1 ILE A  92       2.138  11.816  -9.973  1.00 96.66           H
ATOM   1192 3HD1 ILE A  92       2.860  11.321 -11.523  1.00 96.66           H
ATOM   1193  HN  ILE A  92       3.002   7.275  -9.451  1.00 96.66           H
ATOM   1194  N   ALA A  93       2.326   7.290  -6.375  1.00 96.74           N
ATOM   1195  CA  ALA A  93       1.832   6.883  -5.070  1.00 96.74           C
ATOM   1196  C   ALA A  93       2.944   6.153  -4.314  1.00 96.74           C
ATOM   1197  O   ALA A  93       3.136   6.374  -3.120  1.00 96.74           O
ATOM   1198  HA  ALA A  93       1.563   7.785  -4.521  1.00 96.74           H
ATOM   1199  CB  ALA A  93       0.581   6.020  -5.244  1.00 96.74           C
ATOM   1200 1HB  ALA A  93      -0.188   6.595  -5.760  1.00 96.74           H
ATOM   1201 2HB  ALA A  93       0.828   5.135  -5.831  1.00 96.74           H
ATOM   1202 3HB  ALA A  93       0.211   5.715  -4.265  1.00 96.74           H
ATOM   1203  HN  ALA A  93       1.835   6.899  -7.153  1.00 96.74           H
ATOM   1204  N   ASP A  94       3.647   5.297  -5.042  1.00 96.43           N
ATOM   1205  CA  ASP A  94       4.719   4.516  -4.449  1.00 96.43           C
ATOM   1206  C   ASP A  94       5.821   5.458  -3.961  1.00 96.43           C
ATOM   1207  O   ASP A  94       6.316   5.314  -2.844  1.00 96.43           O
ATOM   1208  HA  ASP A  94       4.253   3.961  -3.634  1.00 96.43           H
ATOM   1209  CB  ASP A  94       5.335   3.560  -5.473  1.00 96.43           C
ATOM   1210 1HB  ASP A  94       5.468   4.076  -6.424  1.00 96.43           H
ATOM   1211 2HB  ASP A  94       6.324   3.250  -5.137  1.00 96.43           H
ATOM   1212  CG  ASP A  94       4.449   2.328  -5.674  1.00 96.43           C
ATOM   1213  OD1 ASP A  94       3.756   1.962  -4.701  1.00 96.43           O
ATOM   1214  OD2 ASP A  94       4.485   1.781  -6.798  1.00 96.43           O
ATOM   1215  HN  ASP A  94       3.494   5.134  -6.016  1.00 96.43           H
ATOM   1216  N   LEU A  95       6.172   6.403  -4.821  1.00 97.20           N
ATOM   1217  CA  LEU A  95       7.251   7.328  -4.518  1.00 97.20           C
ATOM   1218  C   LEU A  95       6.922   8.084  -3.229  1.00 97.20           C
ATOM   1219  O   LEU A  95       7.782   8.251  -2.366  1.00 97.20           O
ATOM   1220  HA  LEU A  95       8.151   6.736  -4.351  1.00 97.20           H
ATOM   1221  CB  LEU A  95       7.525   8.241  -5.714  1.00 97.20           C
ATOM   1222 1HB  LEU A  95       6.570   8.532  -6.151  1.00 97.20           H
ATOM   1223 2HB  LEU A  95       7.999   9.153  -5.349  1.00 97.20           H
ATOM   1224  CG  LEU A  95       8.403   7.653  -6.821  1.00 97.20           C
ATOM   1225  HG  LEU A  95       7.905   6.768  -7.217  1.00 97.20           H
ATOM   1226  CD1 LEU A  95       8.560   8.639  -7.979  1.00 97.20           C
ATOM   1227 1HD1 LEU A  95       7.579   8.870  -8.396  1.00 97.20           H
ATOM   1228 2HD1 LEU A  95       9.024   9.556  -7.615  1.00 97.20           H
ATOM   1229 3HD1 LEU A  95       9.188   8.196  -8.752  1.00 97.20           H
ATOM   1230  CD2 LEU A  95       9.755   7.200  -6.266  1.00 97.20           C
ATOM   1231 1HD2 LEU A  95      10.272   8.053  -5.827  1.00 97.20           H
ATOM   1232 2HD2 LEU A  95       9.597   6.438  -5.502  1.00 97.20           H
ATOM   1233 3HD2 LEU A  95      10.358   6.785  -7.073  1.00 97.20           H
ATOM   1234  HN  LEU A  95       5.735   6.541  -5.710  1.00 97.20           H
ATOM   1235  N   LEU A  96       5.674   8.521  -3.140  1.00 96.76           N
ATOM   1236  CA  LEU A  96       5.255   9.368  -2.036  1.00 96.76           C
ATOM   1237  C   LEU A  96       5.487   8.629  -0.716  1.00 96.76           C
ATOM   1238  O   LEU A  96       5.947   9.222   0.259  1.00 96.76           O
ATOM   1239  HA  LEU A  96       5.885  10.257  -2.049  1.00 96.76           H
ATOM   1240  CB  LEU A  96       3.811   9.832  -2.235  1.00 96.76           C
ATOM   1241 1HB  LEU A  96       3.209   8.970  -2.520  1.00 96.76           H
ATOM   1242 2HB  LEU A  96       3.429  10.186  -1.277  1.00 96.76           H
ATOM   1243  CG  LEU A  96       3.598  10.934  -3.275  1.00 96.76           C
ATOM   1244  HG  LEU A  96       3.910  10.551  -4.247  1.00 96.76           H
ATOM   1245  CD1 LEU A  96       2.118  11.302  -3.389  1.00 96.76           C
ATOM   1246 1HD1 LEU A  96       1.546  10.424  -3.688  1.00 96.76           H
ATOM   1247 2HD1 LEU A  96       1.757  11.659  -2.424  1.00 96.76           H
ATOM   1248 3HD1 LEU A  96       1.995  12.087  -4.135  1.00 96.76           H
ATOM   1249  CD2 LEU A  96       4.471  12.153  -2.969  1.00 96.76           C
ATOM   1250 1HD2 LEU A  96       4.213  12.546  -1.986  1.00 96.76           H
ATOM   1251 2HD2 LEU A  96       5.521  11.860  -2.980  1.00 96.76           H
ATOM   1252 3HD2 LEU A  96       4.300  12.920  -3.724  1.00 96.76           H
ATOM   1253  HN  LEU A  96       4.957   8.307  -3.804  1.00 96.76           H
ATOM   1254  N   PHE A  97       5.158   7.346  -0.727  1.00 97.17           N
ATOM   1255  CA  PHE A  97       5.316   6.522   0.460  1.00 97.17           C
ATOM   1256  C   PHE A  97       6.794   6.249   0.745  1.00 97.17           C
ATOM   1257  O   PHE A  97       7.241   6.367   1.885  1.00 97.17           O
ATOM   1258  HA  PHE A  97       4.882   7.073   1.295  1.00 97.17           H
ATOM   1259  CB  PHE A  97       4.608   5.195   0.180  1.00 97.17           C
ATOM   1260 1HB  PHE A  97       3.534   5.371   0.126  1.00 97.17           H
ATOM   1261 2HB  PHE A  97       4.921   4.827  -0.797  1.00 97.17           H
ATOM   1262  CG  PHE A  97       4.881   4.112   1.227  1.00 97.17           C
ATOM   1263  CD1 PHE A  97       5.486   2.951   0.862  1.00 97.17           C
ATOM   1264  HD1 PHE A  97       5.778   2.791  -0.176  1.00 97.17           H
ATOM   1265  CD2 PHE A  97       4.517   4.312   2.522  1.00 97.17           C
ATOM   1266  HD2 PHE A  97       4.031   5.243   2.814  1.00 97.17           H
ATOM   1267  CE1 PHE A  97       5.739   1.946   1.833  1.00 97.17           C
ATOM   1268  HE1 PHE A  97       6.224   1.015   1.541  1.00 97.17           H
ATOM   1269  CE2 PHE A  97       4.769   3.307   3.493  1.00 97.17           C
ATOM   1270  HE2 PHE A  97       4.477   3.467   4.531  1.00 97.17           H
ATOM   1271  CZ  PHE A  97       5.375   2.146   3.128  1.00 97.17           C
ATOM   1272  HZ  PHE A  97       5.569   1.375   3.874  1.00 97.17           H
ATOM   1273  HN  PHE A  97       4.791   6.869  -1.526  1.00 97.17           H
ATOM   1274  N   LEU A  98       7.511   5.890  -0.309  1.00 97.15           N
ATOM   1275  CA  LEU A  98       8.891   5.461  -0.164  1.00 97.15           C
ATOM   1276  C   LEU A  98       9.682   6.543   0.573  1.00 97.15           C
ATOM   1277  O   LEU A  98      10.559   6.236   1.380  1.00 97.15           O
ATOM   1278  HA  LEU A  98       8.891   4.558   0.446  1.00 97.15           H
ATOM   1279  CB  LEU A  98       9.482   5.087  -1.525  1.00 97.15           C
ATOM   1280 1HB  LEU A  98       9.265   5.893  -2.227  1.00 97.15           H
ATOM   1281 2HB  LEU A  98      10.566   5.035  -1.427  1.00 97.15           H
ATOM   1282  CG  LEU A  98       8.989   3.773  -2.133  1.00 97.15           C
ATOM   1283  HG  LEU A  98       7.907   3.722  -2.006  1.00 97.15           H
ATOM   1284  CD1 LEU A  98       9.270   3.723  -3.636  1.00 97.15           C
ATOM   1285 1HD1 LEU A  98       8.758   4.550  -4.129  1.00 97.15           H
ATOM   1286 2HD1 LEU A  98      10.343   3.807  -3.808  1.00 97.15           H
ATOM   1287 3HD1 LEU A  98       8.909   2.778  -4.042  1.00 97.15           H
ATOM   1288  CD2 LEU A  98       9.586   2.571  -1.398  1.00 97.15           C
ATOM   1289 1HD2 LEU A  98      10.673   2.604  -1.472  1.00 97.15           H
ATOM   1290 2HD2 LEU A  98       9.292   2.603  -0.349  1.00 97.15           H
ATOM   1291 3HD2 LEU A  98       9.219   1.649  -1.850  1.00 97.15           H
ATOM   1292  HN  LEU A  98       7.164   5.888  -1.247  1.00 97.15           H
ATOM   1293  N   VAL A  99       9.345   7.788   0.270  1.00 96.67           N
ATOM   1294  CA  VAL A  99      10.054   8.917   0.848  1.00 96.67           C
ATOM   1295  C   VAL A  99       9.871   8.906   2.367  1.00 96.67           C
ATOM   1296  O   VAL A  99      10.620   9.560   3.091  1.00 96.67           O
ATOM   1297  HA  VAL A  99      11.112   8.792   0.621  1.00 96.67           H
ATOM   1298  CB  VAL A  99       9.580  10.219   0.199  1.00 96.67           C
ATOM   1299  HB  VAL A  99       8.491  10.230   0.225  1.00 96.67           H
ATOM   1300  CG1 VAL A  99      10.081  11.435   0.981  1.00 96.67           C
ATOM   1301 1HG1 VAL A  99       9.698  11.394   2.001  1.00 96.67           H
ATOM   1302 2HG1 VAL A  99      11.171  11.431   1.001  1.00 96.67           H
ATOM   1303 3HG1 VAL A  99       9.730  12.347   0.498  1.00 96.67           H
ATOM   1304  CG2 VAL A  99      10.016  10.292  -1.266  1.00 96.67           C
ATOM   1305 1HG2 VAL A  99      11.104  10.248  -1.324  1.00 96.67           H
ATOM   1306 2HG2 VAL A  99       9.589   9.453  -1.814  1.00 96.67           H
ATOM   1307 3HG2 VAL A  99       9.667  11.228  -1.703  1.00 96.67           H
ATOM   1308  HN  VAL A  99       8.603   8.030  -0.355  1.00 96.67           H
ATOM   1309  N   THR A 100       8.871   8.155   2.805  1.00 95.86           N
ATOM   1310  CA  THR A 100       8.552   8.086   4.221  1.00 95.86           C
ATOM   1311  C   THR A 100       9.382   6.995   4.902  1.00 95.86           C
ATOM   1312  O   THR A 100       9.498   6.972   6.127  1.00 95.86           O
ATOM   1313  HA  THR A 100       8.829   9.034   4.682  1.00 95.86           H
ATOM   1314  CB  THR A 100       7.043   7.874   4.356  1.00 95.86           C
ATOM   1315  HB  THR A 100       6.713   8.064   5.377  1.00 95.86           H
ATOM   1316  OG1 THR A 100       6.834   6.548   3.878  1.00 95.86           O
ATOM   1317  HG1 THR A 100       6.789   6.547   2.879  1.00 95.86           H
ATOM   1318  CG2 THR A 100       6.241   8.748   3.390  1.00 95.86           C
ATOM   1319 1HG2 THR A 100       6.523   8.510   2.364  1.00 95.86           H
ATOM   1320 2HG2 THR A 100       6.451   9.799   3.590  1.00 95.86           H
ATOM   1321 3HG2 THR A 100       5.176   8.559   3.527  1.00 95.86           H
ATOM   1322  HN  THR A 100       8.286   7.602   2.213  1.00 95.86           H
ATOM   1323  N   LEU A 101       9.938   6.119   4.079  1.00 95.77           N
ATOM   1324  CA  LEU A 101      10.611   4.936   4.589  1.00 95.77           C
ATOM   1325  C   LEU A 101      11.849   5.361   5.382  1.00 95.77           C
ATOM   1326  O   LEU A 101      12.145   4.790   6.430  1.00 95.77           O
ATOM   1327  HA  LEU A 101       9.921   4.435   5.268  1.00 95.77           H
ATOM   1328  CB  LEU A 101      10.916   3.960   3.451  1.00 95.77           C
ATOM   1329 1HB  LEU A 101      11.419   4.508   2.654  1.00 95.77           H
ATOM   1330 2HB  LEU A 101      11.619   3.213   3.818  1.00 95.77           H
ATOM   1331  CG  LEU A 101       9.711   3.234   2.850  1.00 95.77           C
ATOM   1332  HG  LEU A 101       9.089   3.969   2.339  1.00 95.77           H
ATOM   1333  CD1 LEU A 101      10.154   2.210   1.802  1.00 95.77           C
ATOM   1334 1HD1 LEU A 101      10.690   2.719   1.001  1.00 95.77           H
ATOM   1335 2HD1 LEU A 101      10.809   1.474   2.268  1.00 95.77           H
ATOM   1336 3HD1 LEU A 101       9.278   1.708   1.391  1.00 95.77           H
ATOM   1337  CD2 LEU A 101       8.852   2.598   3.945  1.00 95.77           C
ATOM   1338 1HD2 LEU A 101       9.450   1.879   4.504  1.00 95.77           H
ATOM   1339 2HD2 LEU A 101       8.491   3.374   4.620  1.00 95.77           H
ATOM   1340 3HD2 LEU A 101       8.002   2.088   3.490  1.00 95.77           H
ATOM   1341  HN  LEU A 101       9.933   6.206   3.083  1.00 95.77           H
ATOM   1342  N   PRO A 102      12.590   6.367   4.899  1.00 95.40           N
ATOM   1343  CA  PRO A 102      13.782   6.836   5.611  1.00 95.40           C
ATOM   1344  C   PRO A 102      13.489   7.178   7.063  1.00 95.40           C
ATOM   1345  O   PRO A 102      14.300   6.901   7.946  1.00 95.40           O
ATOM   1346  HA  PRO A 102      14.530   6.044   5.650  1.00 95.40           H
ATOM   1347  CB  PRO A 102      14.219   8.067   4.815  1.00 95.40           C
ATOM   1348 1HB  PRO A 102      13.782   8.981   5.216  1.00 95.40           H
ATOM   1349 2HB  PRO A 102      15.301   8.196   4.838  1.00 95.40           H
ATOM   1350  CG  PRO A 102      13.717   7.773   3.406  1.00 95.40           C
ATOM   1351 1HG  PRO A 102      13.634   8.681   2.809  1.00 95.40           H
ATOM   1352 2HG  PRO A 102      14.394   7.111   2.865  1.00 95.40           H
ATOM   1353  CD  PRO A 102      12.364   7.127   3.656  1.00 95.40           C
ATOM   1354 1HD  PRO A 102      11.577   7.871   3.779  1.00 95.40           H
ATOM   1355 2HD  PRO A 102      12.064   6.484   2.829  1.00 95.40           H
ATOM   1356  N   PHE A 103      12.326   7.777   7.274  1.00 94.62           N
ATOM   1357  CA  PHE A 103      11.938   8.211   8.605  1.00 94.62           C
ATOM   1358  C   PHE A 103      11.612   7.012   9.499  1.00 94.62           C
ATOM   1359  O   PHE A 103      11.946   7.007  10.682  1.00 94.62           O
ATOM   1360  HA  PHE A 103      12.782   8.757   9.026  1.00 94.62           H
ATOM   1361  CB  PHE A 103      10.682   9.071   8.447  1.00 94.62           C
ATOM   1362 1HB  PHE A 103       9.919   8.489   7.930  1.00 94.62           H
ATOM   1363 2HB  PHE A 103      10.289   9.306   9.436  1.00 94.62           H
ATOM   1364  CG  PHE A 103      10.914  10.375   7.682  1.00 94.62           C
ATOM   1365  CD1 PHE A 103      11.279  11.501   8.352  1.00 94.62           C
ATOM   1366  HD1 PHE A 103      11.407  11.473   9.434  1.00 94.62           H
ATOM   1367  CD2 PHE A 103      10.755  10.409   6.332  1.00 94.62           C
ATOM   1368  HD2 PHE A 103      10.462   9.507   5.795  1.00 94.62           H
ATOM   1369  CE1 PHE A 103      11.494  12.712   7.642  1.00 94.62           C
ATOM   1370  HE1 PHE A 103      11.786  13.614   8.179  1.00 94.62           H
ATOM   1371  CE2 PHE A 103      10.969  11.620   5.622  1.00 94.62           C
ATOM   1372  HE2 PHE A 103      10.842  11.647   4.540  1.00 94.62           H
ATOM   1373  CZ  PHE A 103      11.335  12.746   6.292  1.00 94.62           C
ATOM   1374  HZ  PHE A 103      11.500  13.675   5.747  1.00 94.62           H
ATOM   1375  HN  PHE A 103      11.656   7.966   6.555  1.00 94.62           H
ATOM   1376  N   TRP A 104      10.962   6.026   8.898  1.00 92.20           N
ATOM   1377  CA  TRP A 104      10.648   4.796   9.605  1.00 92.20           C
ATOM   1378  C   TRP A 104      11.965   4.164  10.062  1.00 92.20           C
ATOM   1379  O   TRP A 104      12.055   3.643  11.173  1.00 92.20           O
ATOM   1380  HA  TRP A 104      10.039   5.056  10.471  1.00 92.20           H
ATOM   1381  CB  TRP A 104       9.807   3.861   8.734  1.00 92.20           C
ATOM   1382 1HB  TRP A 104      10.225   3.847   7.727  1.00 92.20           H
ATOM   1383 2HB  TRP A 104       9.886   2.847   9.126  1.00 92.20           H
ATOM   1384  CG  TRP A 104       8.329   4.248   8.652  1.00 92.20           C
ATOM   1385  CD1 TRP A 104       7.643   4.665   7.580  1.00 92.20           C
ATOM   1386  HD1 TRP A 104       8.074   4.786   6.585  1.00 92.20           H
ATOM   1387  CD2 TRP A 104       7.377   4.236   9.736  1.00 92.20           C
ATOM   1388  NE1 TRP A 104       6.324   4.923   7.891  1.00 92.20           N
ATOM   1389  HE1 TRP A 104       5.618   5.243   7.260  1.00 92.20           H
ATOM   1390  CE2 TRP A 104       6.157   4.653   9.245  1.00 92.20           C
ATOM   1391  CE3 TRP A 104       7.541   3.885  11.088  1.00 92.20           C
ATOM   1392  HE3 TRP A 104       8.493   3.553  11.500  1.00 92.20           H
ATOM   1393  CZ2 TRP A 104       5.006   4.758  10.036  1.00 92.20           C
ATOM   1394  HZ2 TRP A 104       4.054   5.090   9.623  1.00 92.20           H
ATOM   1395  CZ3 TRP A 104       6.382   3.995  11.866  1.00 92.20           C
ATOM   1396  HZ3 TRP A 104       6.453   3.735  12.922  1.00 92.20           H
ATOM   1397  CH2 TRP A 104       5.146   4.413  11.386  1.00 92.20           C
ATOM   1398  HH2 TRP A 104       4.289   4.473  12.057  1.00 92.20           H
ATOM   1399  HN  TRP A 104      10.653   6.057   7.947  1.00 92.20           H
ATOM   1400  N   ALA A 105      12.953   4.231   9.183  1.00 94.03           N
ATOM   1401  CA  ALA A 105      14.227   3.582   9.438  1.00 94.03           C
ATOM   1402  C   ALA A 105      14.886   4.223  10.661  1.00 94.03           C
ATOM   1403  O   ALA A 105      15.346   3.522  11.561  1.00 94.03           O
ATOM   1404  HA  ALA A 105      14.028   2.532   9.652  1.00 94.03           H
ATOM   1405  CB  ALA A 105      15.106   3.672   8.188  1.00 94.03           C
ATOM   1406 1HB  ALA A 105      14.606   3.176   7.356  1.00 94.03           H
ATOM   1407 2HB  ALA A 105      15.276   4.719   7.938  1.00 94.03           H
ATOM   1408 3HB  ALA A 105      16.062   3.184   8.380  1.00 94.03           H
ATOM   1409  HN  ALA A 105      12.894   4.717   8.311  1.00 94.03           H
ATOM   1410  N   ILE A 106      14.910   5.547  10.654  1.00 93.35           N
ATOM   1411  CA  ILE A 106      15.554   6.290  11.724  1.00 93.35           C
ATOM   1412  C   ILE A 106      14.838   5.998  13.045  1.00 93.35           C
ATOM   1413  O   ILE A 106      15.482   5.799  14.073  1.00 93.35           O
ATOM   1414  HA  ILE A 106      16.580   5.929  11.801  1.00 93.35           H
ATOM   1415  CB  ILE A 106      15.623   7.778  11.378  1.00 93.35           C
ATOM   1416  HB  ILE A 106      14.640   8.093  11.028  1.00 93.35           H
ATOM   1417  CG1 ILE A 106      16.610   8.031  10.237  1.00 93.35           C
ATOM   1418 1HG1 ILE A 106      17.631   7.916  10.602  1.00 93.35           H
ATOM   1419 2HG1 ILE A 106      16.466   7.286   9.455  1.00 93.35           H
ATOM   1420  CG2 ILE A 106      15.952   8.615  12.616  1.00 93.35           C
ATOM   1421 1HG2 ILE A 106      15.179   8.467  13.370  1.00 93.35           H
ATOM   1422 2HG2 ILE A 106      16.916   8.305  13.018  1.00 93.35           H
ATOM   1423 3HG2 ILE A 106      15.994   9.669  12.341  1.00 93.35           H
ATOM   1424  CD1 ILE A 106      16.427   9.433   9.653  1.00 93.35           C
ATOM   1425 1HD1 ILE A 106      15.413   9.536   9.267  1.00 93.35           H
ATOM   1426 2HD1 ILE A 106      16.596  10.176  10.433  1.00 93.35           H
ATOM   1427 3HD1 ILE A 106      17.141   9.586   8.844  1.00 93.35           H
ATOM   1428  HN  ILE A 106      14.500   6.110   9.937  1.00 93.35           H
ATOM   1429  N   ALA A 107      13.515   5.981  12.972  1.00 91.47           N
ATOM   1430  CA  ALA A 107      12.703   5.799  14.163  1.00 91.47           C
ATOM   1431  C   ALA A 107      12.954   4.404  14.738  1.00 91.47           C
ATOM   1432  O   ALA A 107      12.915   4.213  15.953  1.00 91.47           O
ATOM   1433  HA  ALA A 107      13.014   6.546  14.894  1.00 91.47           H
ATOM   1434  CB  ALA A 107      11.231   6.031  13.817  1.00 91.47           C
ATOM   1435 1HB  ALA A 107      11.101   7.045  13.441  1.00 91.47           H
ATOM   1436 2HB  ALA A 107      10.920   5.317  13.054  1.00 91.47           H
ATOM   1437 3HB  ALA A 107      10.622   5.894  14.711  1.00 91.47           H
ATOM   1438  HN  ALA A 107      13.000   6.089  12.122  1.00 91.47           H
ATOM   1439  N   ALA A 108      13.207   3.465  13.839  1.00 91.03           N
ATOM   1440  CA  ALA A 108      13.440   2.087  14.240  1.00 91.03           C
ATOM   1441  C   ALA A 108      14.854   1.958  14.809  1.00 91.03           C
ATOM   1442  O   ALA A 108      15.093   1.158  15.712  1.00 91.03           O
ATOM   1443  HA  ALA A 108      12.719   1.843  15.020  1.00 91.03           H
ATOM   1444  CB  ALA A 108      13.205   1.161  13.045  1.00 91.03           C
ATOM   1445 1HB  ALA A 108      12.178   1.269  12.697  1.00 91.03           H
ATOM   1446 2HB  ALA A 108      13.891   1.426  12.240  1.00 91.03           H
ATOM   1447 3HB  ALA A 108      13.380   0.128  13.346  1.00 91.03           H
ATOM   1448  HN  ALA A 108      13.254   3.632  12.854  1.00 91.03           H
ATOM   1449  N   ALA A 109      15.755   2.759  14.258  1.00 90.65           N
ATOM   1450  CA  ALA A 109      17.163   2.648  14.599  1.00 90.65           C
ATOM   1451  C   ALA A 109      17.372   3.114  16.041  1.00 90.65           C
ATOM   1452  O   ALA A 109      18.221   2.579  16.753  1.00 90.65           O
ATOM   1453  HA  ALA A 109      17.441   1.597  14.522  1.00 90.65           H
ATOM   1454  CB  ALA A 109      17.995   3.453  13.599  1.00 90.65           C
ATOM   1455 1HB  ALA A 109      17.833   3.063  12.594  1.00 90.65           H
ATOM   1456 2HB  ALA A 109      17.694   4.500  13.635  1.00 90.65           H
ATOM   1457 3HB  ALA A 109      19.051   3.369  13.855  1.00 90.65           H
ATOM   1458  HN  ALA A 109      15.536   3.471  13.591  1.00 90.65           H
ATOM   1459  N   ASP A 110      16.584   4.106  16.429  1.00 86.61           N
ATOM   1460  CA  ASP A 110      16.751   4.729  17.731  1.00 86.61           C
ATOM   1461  C   ASP A 110      15.379   5.121  18.283  1.00 86.61           C
ATOM   1462  O   ASP A 110      14.679   4.293  18.863  1.00 86.61           O
ATOM   1463  HA  ASP A 110      17.249   3.979  18.345  1.00 86.61           H
ATOM   1464  CB  ASP A 110      17.600   5.997  17.630  1.00 86.61           C
ATOM   1465 1HB  ASP A 110      18.566   5.758  17.183  1.00 86.61           H
ATOM   1466 2HB  ASP A 110      17.113   6.714  16.969  1.00 86.61           H
ATOM   1467  CG  ASP A 110      17.812   6.627  19.008  1.00 86.61           C
ATOM   1468  OD1 ASP A 110      17.500   5.935  20.002  1.00 86.61           O
ATOM   1469  OD2 ASP A 110      18.280   7.785  19.037  1.00 86.61           O
ATOM   1470  HN  ASP A 110      15.844   4.483  15.871  1.00 86.61           H
ATOM   1471  N   GLN A 111      15.036   6.386  18.084  1.00 86.60           N
ATOM   1472  CA  GLN A 111      13.742   6.887  18.514  1.00 86.60           C
ATOM   1473  C   GLN A 111      13.226   7.938  17.530  1.00 86.60           C
ATOM   1474  O   GLN A 111      13.963   8.389  16.655  1.00 86.60           O
ATOM   1475  HA  GLN A 111      13.080   6.020  18.511  1.00 86.60           H
ATOM   1476  CB  GLN A 111      13.818   7.454  19.933  1.00 86.60           C
ATOM   1477 1HB  GLN A 111      12.830   7.791  20.247  1.00 86.60           H
ATOM   1478 2HB  GLN A 111      14.122   6.670  20.626  1.00 86.60           H
ATOM   1479  CG  GLN A 111      14.807   8.619  20.005  1.00 86.60           C
ATOM   1480 1HG  GLN A 111      15.806   8.269  19.744  1.00 86.60           H
ATOM   1481 2HG  GLN A 111      14.534   9.379  19.273  1.00 86.60           H
ATOM   1482  CD  GLN A 111      14.826   9.236  21.405  1.00 86.60           C
ATOM   1483  OE1 GLN A 111      13.803   9.580  21.974  1.00 86.60           O
ATOM   1484  NE2 GLN A 111      16.044   9.354  21.927  1.00 86.60           N
ATOM   1485 1HE2 GLN A 111      16.842   9.052  21.407  1.00 86.60           H
ATOM   1486 2HE2 GLN A 111      16.160   9.747  22.840  1.00 86.60           H
ATOM   1487  HN  GLN A 111      15.624   7.061  17.638  1.00 86.60           H
ATOM   1488  N   TRP A 112      11.963   8.299  17.707  1.00 91.05           N
ATOM   1489  CA  TRP A 112      11.344   9.299  16.854  1.00 91.05           C
ATOM   1490  C   TRP A 112      11.914  10.666  17.238  1.00 91.05           C
ATOM   1491  O   TRP A 112      11.603  11.196  18.303  1.00 91.05           O
ATOM   1492  HA  TRP A 112      11.603   9.063  15.822  1.00 91.05           H
ATOM   1493  CB  TRP A 112       9.818   9.238  16.956  1.00 91.05           C
ATOM   1494 1HB  TRP A 112       9.493   8.214  16.776  1.00 91.05           H
ATOM   1495 2HB  TRP A 112       9.522   9.493  17.973  1.00 91.05           H
ATOM   1496  CG  TRP A 112       9.092  10.167  15.981  1.00 91.05           C
ATOM   1497  CD1 TRP A 112       8.663  11.418  16.197  1.00 91.05           C
ATOM   1498  HD1 TRP A 112       8.783  11.953  17.139  1.00 91.05           H
ATOM   1499  CD2 TRP A 112       8.726   9.866  14.618  1.00 91.05           C
ATOM   1500  NE1 TRP A 112       8.049  11.943  15.079  1.00 91.05           N
ATOM   1501  HE1 TRP A 112       7.649  12.856  14.996  1.00 91.05           H
ATOM   1502  CE2 TRP A 112       8.088  10.969  14.088  1.00 91.05           C
ATOM   1503  CE3 TRP A 112       8.926   8.700  13.858  1.00 91.05           C
ATOM   1504  HE3 TRP A 112       9.427   7.816  14.254  1.00 91.05           H
ATOM   1505  CZ2 TRP A 112       7.599  11.015  12.776  1.00 91.05           C
ATOM   1506  HZ2 TRP A 112       7.099  11.899  12.381  1.00 91.05           H
ATOM   1507  CZ3 TRP A 112       8.432   8.762  12.550  1.00 91.05           C
ATOM   1508  HZ3 TRP A 112       8.561   7.884  11.917  1.00 91.05           H
ATOM   1509  CH2 TRP A 112       7.787   9.865  12.001  1.00 91.05           C
ATOM   1510  HH2 TRP A 112       7.431   9.834  10.972  1.00 91.05           H
ATOM   1511  HN  TRP A 112      11.367   7.920  18.415  1.00 91.05           H
ATOM   1512  N   LYS A 113      12.741  11.197  16.349  1.00 90.59           N
ATOM   1513  CA  LYS A 113      13.451  12.432  16.632  1.00 90.59           C
ATOM   1514  C   LYS A 113      12.718  13.601  15.971  1.00 90.59           C
ATOM   1515  O   LYS A 113      13.138  14.751  16.093  1.00 90.59           O
ATOM   1516  HA  LYS A 113      13.433  12.580  17.712  1.00 90.59           H
ATOM   1517  CB  LYS A 113      14.919  12.313  16.217  1.00 90.59           C
ATOM   1518 1HB  LYS A 113      14.983  12.067  15.157  1.00 90.59           H
ATOM   1519 2HB  LYS A 113      15.418  13.273  16.351  1.00 90.59           H
ATOM   1520  CG  LYS A 113      15.636  11.241  17.040  1.00 90.59           C
ATOM   1521 1HG  LYS A 113      15.569  11.485  18.100  1.00 90.59           H
ATOM   1522 2HG  LYS A 113      15.141  10.280  16.902  1.00 90.59           H
ATOM   1523  CD  LYS A 113      17.106  11.127  16.629  1.00 90.59           C
ATOM   1524 1HD  LYS A 113      17.174  10.913  15.563  1.00 90.59           H
ATOM   1525 2HD  LYS A 113      17.609  12.079  16.797  1.00 90.59           H
ATOM   1526  CE  LYS A 113      17.812  10.024  17.422  1.00 90.59           C
ATOM   1527 1HE  LYS A 113      17.764  10.247  18.488  1.00 90.59           H
ATOM   1528 2HE  LYS A 113      17.299   9.075  17.271  1.00 90.59           H
ATOM   1529  NZ  LYS A 113      19.225   9.905  16.997  1.00 90.59           N
ATOM   1530 1HZ  LYS A 113      19.660   9.131  17.486  1.00 90.59           H
ATOM   1531 2HZ  LYS A 113      19.264   9.739  15.997  1.00 90.59           H
ATOM   1532 3HZ  LYS A 113      19.718  10.763  17.216  1.00 90.59           H
ATOM   1533  HN  LYS A 113      12.927  10.799  15.450  1.00 90.59           H
ATOM   1534  N   PHE A 114      11.635  13.267  15.285  1.00 93.03           N
ATOM   1535  CA  PHE A 114      10.969  14.227  14.422  1.00 93.03           C
ATOM   1536  C   PHE A 114       9.730  14.811  15.104  1.00 93.03           C
ATOM   1537  O   PHE A 114       9.285  14.302  16.132  1.00 93.03           O
ATOM   1538  HA  PHE A 114      11.681  15.028  14.220  1.00 93.03           H
ATOM   1539  CB  PHE A 114      10.537  13.473  13.163  1.00 93.03           C
ATOM   1540 1HB  PHE A 114       9.754  12.762  13.429  1.00 93.03           H
ATOM   1541 2HB  PHE A 114      10.098  14.182  12.460  1.00 93.03           H
ATOM   1542  CG  PHE A 114      11.673  12.722  12.466  1.00 93.03           C
ATOM   1543  CD1 PHE A 114      12.578  13.404  11.714  1.00 93.03           C
ATOM   1544  HD1 PHE A 114      12.493  14.486  11.607  1.00 93.03           H
ATOM   1545  CD2 PHE A 114      11.779  11.373  12.599  1.00 93.03           C
ATOM   1546  HD2 PHE A 114      11.054  10.826  13.202  1.00 93.03           H
ATOM   1547  CE1 PHE A 114      13.632  12.708  11.067  1.00 93.03           C
ATOM   1548  HE1 PHE A 114      14.357  13.254  10.464  1.00 93.03           H
ATOM   1549  CE2 PHE A 114      12.833  10.676  11.952  1.00 93.03           C
ATOM   1550  HE2 PHE A 114      12.918   9.595  12.059  1.00 93.03           H
ATOM   1551  CZ  PHE A 114      13.738  11.358  11.200  1.00 93.03           C
ATOM   1552  HZ  PHE A 114      14.547  10.823  10.703  1.00 93.03           H
ATOM   1553  HN  PHE A 114      11.214  12.360  15.313  1.00 93.03           H
ATOM   1554  N   GLN A 115       9.208  15.871  14.505  1.00 92.65           N
ATOM   1555  CA  GLN A 115       8.055  16.555  15.065  1.00 92.65           C
ATOM   1556  C   GLN A 115       6.785  15.736  14.827  1.00 92.65           C
ATOM   1557  O   GLN A 115       6.777  14.820  14.007  1.00 92.65           O
ATOM   1558  HA  GLN A 115       8.253  16.629  16.134  1.00 92.65           H
ATOM   1559  CB  GLN A 115       7.917  17.963  14.483  1.00 92.65           C
ATOM   1560 1HB  GLN A 115       7.887  17.910  13.395  1.00 92.65           H
ATOM   1561 2HB  GLN A 115       6.974  18.403  14.806  1.00 92.65           H
ATOM   1562  CG  GLN A 115       9.079  18.855  14.924  1.00 92.65           C
ATOM   1563 1HG  GLN A 115      10.025  18.396  14.635  1.00 92.65           H
ATOM   1564 2HG  GLN A 115       9.021  19.815  14.410  1.00 92.65           H
ATOM   1565  CD  GLN A 115       9.056  19.079  16.437  1.00 92.65           C
ATOM   1566  OE1 GLN A 115       8.029  18.982  17.089  1.00 92.65           O
ATOM   1567  NE2 GLN A 115      10.242  19.382  16.958  1.00 92.65           N
ATOM   1568 1HE2 GLN A 115      11.046  19.445  16.366  1.00 92.65           H
ATOM   1569 2HE2 GLN A 115      10.329  19.546  17.940  1.00 92.65           H
ATOM   1570  HN  GLN A 115       9.559  16.261  13.654  1.00 92.65           H
ATOM   1571  N   THR A 116       5.741  16.097  15.560  1.00 93.48           N
ATOM   1572  CA  THR A 116       4.490  15.362  15.492  1.00 93.48           C
ATOM   1573  C   THR A 116       3.928  15.393  14.069  1.00 93.48           C
ATOM   1574  O   THR A 116       3.340  14.416  13.608  1.00 93.48           O
ATOM   1575  HA  THR A 116       4.691  14.318  15.734  1.00 93.48           H
ATOM   1576  CB  THR A 116       3.537  15.952  16.534  1.00 93.48           C
ATOM   1577  HB  THR A 116       3.255  16.971  16.270  1.00 93.48           H
ATOM   1578  OG1 THR A 116       4.238  15.808  17.767  1.00 93.48           O
ATOM   1579  HG1 THR A 116       3.833  16.401  18.462  1.00 93.48           H
ATOM   1580  CG2 THR A 116       2.277  15.106  16.721  1.00 93.48           C
ATOM   1581 1HG2 THR A 116       2.556  14.105  17.051  1.00 93.48           H
ATOM   1582 2HG2 THR A 116       1.740  15.040  15.775  1.00 93.48           H
ATOM   1583 3HG2 THR A 116       1.636  15.570  17.471  1.00 93.48           H
ATOM   1584  HN  THR A 116       5.741  16.874  16.189  1.00 93.48           H
ATOM   1585  N   PHE A 117       4.130  16.526  13.413  1.00 94.41           N
ATOM   1586  CA  PHE A 117       3.656  16.695  12.050  1.00 94.41           C
ATOM   1587  C   PHE A 117       4.137  15.550  11.156  1.00 94.41           C
ATOM   1588  O   PHE A 117       3.357  14.985  10.392  1.00 94.41           O
ATOM   1589  HA  PHE A 117       2.567  16.695  12.083  1.00 94.41           H
ATOM   1590  CB  PHE A 117       4.243  18.011  11.533  1.00 94.41           C
ATOM   1591 1HB  PHE A 117       3.861  18.831  12.140  1.00 94.41           H
ATOM   1592 2HB  PHE A 117       5.325  17.991  11.666  1.00 94.41           H
ATOM   1593  CG  PHE A 117       3.931  18.296  10.062  1.00 94.41           C
ATOM   1594  CD1 PHE A 117       4.893  18.124   9.117  1.00 94.41           C
ATOM   1595  HD1 PHE A 117       5.887  17.783   9.406  1.00 94.41           H
ATOM   1596  CD2 PHE A 117       2.690  18.722   9.701  1.00 94.41           C
ATOM   1597  HD2 PHE A 117       1.919  18.859  10.459  1.00 94.41           H
ATOM   1598  CE1 PHE A 117       4.603  18.389   7.752  1.00 94.41           C
ATOM   1599  HE1 PHE A 117       5.374  18.251   6.994  1.00 94.41           H
ATOM   1600  CE2 PHE A 117       2.400  18.986   8.336  1.00 94.41           C
ATOM   1601  HE2 PHE A 117       1.406  19.328   8.047  1.00 94.41           H
ATOM   1602  CZ  PHE A 117       3.363  18.815   7.391  1.00 94.41           C
ATOM   1603  HZ  PHE A 117       3.140  19.018   6.343  1.00 94.41           H
ATOM   1604  HN  PHE A 117       4.605  17.318  13.797  1.00 94.41           H
ATOM   1605  N   MET A 118       5.420  15.242  11.282  1.00 94.12           N
ATOM   1606  CA  MET A 118       6.025  14.206  10.462  1.00 94.12           C
ATOM   1607  C   MET A 118       5.427  12.835  10.781  1.00 94.12           C
ATOM   1608  O   MET A 118       5.286  11.994   9.895  1.00 94.12           O
ATOM   1609  HA  MET A 118       5.797  14.478   9.431  1.00 94.12           H
ATOM   1610  CB  MET A 118       7.534  14.176  10.709  1.00 94.12           C
ATOM   1611 1HB  MET A 118       7.934  15.189  10.663  1.00 94.12           H
ATOM   1612 2HB  MET A 118       7.734  13.799  11.712  1.00 94.12           H
ATOM   1613  CG  MET A 118       8.241  13.295   9.677  1.00 94.12           C
ATOM   1614 1HG  MET A 118       9.309  13.257   9.890  1.00 94.12           H
ATOM   1615 2HG  MET A 118       7.867  12.273   9.742  1.00 94.12           H
ATOM   1616  SD  MET A 118       7.970  13.941   8.035  1.00 94.12           S
ATOM   1617  CE  MET A 118       8.974  15.415   8.112  1.00 94.12           C
ATOM   1618 1HE  MET A 118       8.608  16.062   8.909  1.00 94.12           H
ATOM   1619 2HE  MET A 118      10.009  15.139   8.315  1.00 94.12           H
ATOM   1620 3HE  MET A 118       8.918  15.942   7.160  1.00 94.12           H
ATOM   1621  HN  MET A 118       6.040  15.685  11.929  1.00 94.12           H
ATOM   1622  N   CYS A 119       5.091  12.652  12.050  1.00 93.73           N
ATOM   1623  CA  CYS A 119       4.521  11.393  12.499  1.00 93.73           C
ATOM   1624  C   CYS A 119       3.181  11.193  11.789  1.00 93.73           C
ATOM   1625  O   CYS A 119       2.887  10.100  11.307  1.00 93.73           O
ATOM   1626  HA  CYS A 119       5.228  10.612  12.220  1.00 93.73           H
ATOM   1627  CB  CYS A 119       4.372  11.351  14.022  1.00 93.73           C
ATOM   1628 1HB  CYS A 119       5.354  11.398  14.493  1.00 93.73           H
ATOM   1629 2HB  CYS A 119       3.812  12.221  14.365  1.00 93.73           H
ATOM   1630  SG  CYS A 119       3.511   9.816  14.524  1.00 93.73           S
ATOM   1631  HN  CYS A 119       5.204  13.344  12.764  1.00 93.73           H
ATOM   1632  N   LYS A 120       2.403  12.265  11.747  1.00 94.37           N
ATOM   1633  CA  LYS A 120       1.097  12.217  11.112  1.00 94.37           C
ATOM   1634  C   LYS A 120       1.262  11.814   9.646  1.00 94.37           C
ATOM   1635  O   LYS A 120       0.609  10.883   9.177  1.00 94.37           O
ATOM   1636  HA  LYS A 120       0.516  11.447  11.619  1.00 94.37           H
ATOM   1637  CB  LYS A 120       0.359  13.543  11.307  1.00 94.37           C
ATOM   1638 1HB  LYS A 120       0.999  14.369  10.998  1.00 94.37           H
ATOM   1639 2HB  LYS A 120      -0.524  13.569  10.668  1.00 94.37           H
ATOM   1640  CG  LYS A 120      -0.056  13.731  12.768  1.00 94.37           C
ATOM   1641 1HG  LYS A 120      -0.665  12.885  13.088  1.00 94.37           H
ATOM   1642 2HG  LYS A 120       0.830  13.744  13.402  1.00 94.37           H
ATOM   1643  CD  LYS A 120      -0.841  15.031  12.952  1.00 94.37           C
ATOM   1644 1HD  LYS A 120      -0.197  15.883  12.735  1.00 94.37           H
ATOM   1645 2HD  LYS A 120      -1.666  15.066  12.241  1.00 94.37           H
ATOM   1646  CE  LYS A 120      -1.385  15.146  14.378  1.00 94.37           C
ATOM   1647 1HE  LYS A 120      -1.717  14.168  14.726  1.00 94.37           H
ATOM   1648 2HE  LYS A 120      -0.591  15.471  15.051  1.00 94.37           H
ATOM   1649  NZ  LYS A 120      -2.510  16.105  14.428  1.00 94.37           N
ATOM   1650 1HZ  LYS A 120      -2.841  16.189  15.383  1.00 94.37           H
ATOM   1651 2HZ  LYS A 120      -2.197  17.011  14.097  1.00 94.37           H
ATOM   1652 3HZ  LYS A 120      -3.265  15.772  13.837  1.00 94.37           H
ATOM   1653  HN  LYS A 120       2.653  13.152  12.135  1.00 94.37           H
ATOM   1654  N   VAL A 121       2.138  12.536   8.962  1.00 93.68           N
ATOM   1655  CA  VAL A 121       2.306  12.349   7.531  1.00 93.68           C
ATOM   1656  C   VAL A 121       2.762  10.914   7.258  1.00 93.68           C
ATOM   1657  O   VAL A 121       2.228  10.246   6.374  1.00 93.68           O
ATOM   1658  HA  VAL A 121       1.334  12.503   7.062  1.00 93.68           H
ATOM   1659  CB  VAL A 121       3.271  13.398   6.976  1.00 93.68           C
ATOM   1660  HB  VAL A 121       4.181  13.367   7.575  1.00 93.68           H
ATOM   1661  CG1 VAL A 121       3.651  13.083   5.528  1.00 93.68           C
ATOM   1662 1HG1 VAL A 121       4.133  12.106   5.483  1.00 93.68           H
ATOM   1663 2HG1 VAL A 121       2.753  13.073   4.910  1.00 93.68           H
ATOM   1664 3HG1 VAL A 121       4.338  13.844   5.158  1.00 93.68           H
ATOM   1665  CG2 VAL A 121       2.680  14.804   7.094  1.00 93.68           C
ATOM   1666 1HG2 VAL A 121       1.748  14.855   6.531  1.00 93.68           H
ATOM   1667 2HG2 VAL A 121       2.483  15.029   8.142  1.00 93.68           H
ATOM   1668 3HG2 VAL A 121       3.386  15.531   6.692  1.00 93.68           H
ATOM   1669  HN  VAL A 121       2.725  13.236   9.368  1.00 93.68           H
ATOM   1670  N   VAL A 122       3.745  10.482   8.034  1.00 92.76           N
ATOM   1671  CA  VAL A 122       4.420   9.226   7.757  1.00 92.76           C
ATOM   1672  C   VAL A 122       3.434   8.070   7.940  1.00 92.76           C
ATOM   1673  O   VAL A 122       3.472   7.093   7.194  1.00 92.76           O
ATOM   1674  HA  VAL A 122       4.744   9.249   6.716  1.00 92.76           H
ATOM   1675  CB  VAL A 122       5.665   9.095   8.638  1.00 92.76           C
ATOM   1676  HB  VAL A 122       5.372   9.310   9.665  1.00 92.76           H
ATOM   1677  CG1 VAL A 122       6.219   7.669   8.595  1.00 92.76           C
ATOM   1678 1HG1 VAL A 122       5.461   6.974   8.956  1.00 92.76           H
ATOM   1679 2HG1 VAL A 122       6.488   7.414   7.570  1.00 92.76           H
ATOM   1680 3HG1 VAL A 122       7.103   7.604   9.230  1.00 92.76           H
ATOM   1681  CG2 VAL A 122       6.734  10.111   8.231  1.00 92.76           C
ATOM   1682 1HG2 VAL A 122       7.021   9.941   7.193  1.00 92.76           H
ATOM   1683 2HG2 VAL A 122       6.335  11.120   8.337  1.00 92.76           H
ATOM   1684 3HG2 VAL A 122       7.607   9.996   8.873  1.00 92.76           H
ATOM   1685  HN  VAL A 122       4.080  10.973   8.838  1.00 92.76           H
ATOM   1686  N   ASN A 123       2.575   8.220   8.937  1.00 91.36           N
ATOM   1687  CA  ASN A 123       1.587   7.197   9.234  1.00 91.36           C
ATOM   1688  C   ASN A 123       0.518   7.193   8.139  1.00 91.36           C
ATOM   1689  O   ASN A 123       0.073   6.131   7.706  1.00 91.36           O
ATOM   1690  HA  ASN A 123       2.146   6.262   9.275  1.00 91.36           H
ATOM   1691  CB  ASN A 123       0.894   7.472  10.570  1.00 91.36           C
ATOM   1692 1HB  ASN A 123       0.769   8.546  10.705  1.00 91.36           H
ATOM   1693 2HB  ASN A 123      -0.105   7.034  10.563  1.00 91.36           H
ATOM   1694  CG  ASN A 123       1.700   6.896  11.736  1.00 91.36           C
ATOM   1695  OD1 ASN A 123       2.480   5.969  11.586  1.00 91.36           O
ATOM   1696  ND2 ASN A 123       1.470   7.494  12.901  1.00 91.36           N
ATOM   1697 1HD2 ASN A 123       0.817   8.249  12.955  1.00 91.36           H
ATOM   1698 2HD2 ASN A 123       1.950   7.188  13.723  1.00 91.36           H
ATOM   1699  HN  ASN A 123       2.547   9.021   9.536  1.00 91.36           H
ATOM   1700  N   SER A 124       0.138   8.392   7.723  1.00 94.00           N
ATOM   1701  CA  SER A 124      -0.962   8.545   6.786  1.00 94.00           C
ATOM   1702  C   SER A 124      -0.527   8.096   5.390  1.00 94.00           C
ATOM   1703  O   SER A 124      -1.343   7.611   4.608  1.00 94.00           O
ATOM   1704  HA  SER A 124      -1.755   7.901   7.166  1.00 94.00           H
ATOM   1705  CB  SER A 124      -1.456   9.993   6.749  1.00 94.00           C
ATOM   1706 1HB  SER A 124      -2.328  10.061   6.098  1.00 94.00           H
ATOM   1707 2HB  SER A 124      -1.778  10.292   7.746  1.00 94.00           H
ATOM   1708  OG  SER A 124      -0.448  10.889   6.287  1.00 94.00           O
ATOM   1709  HG  SER A 124      -0.802  11.824   6.275  1.00 94.00           H
ATOM   1710  HN  SER A 124       0.568   9.247   8.014  1.00 94.00           H
ATOM   1711  N   MET A 125       0.758   8.275   5.119  1.00 95.23           N
ATOM   1712  CA  MET A 125       1.260   8.158   3.761  1.00 95.23           C
ATOM   1713  C   MET A 125       1.077   6.735   3.229  1.00 95.23           C
ATOM   1714  O   MET A 125       0.700   6.543   2.074  1.00 95.23           O
ATOM   1715  HA  MET A 125       0.666   8.853   3.168  1.00 95.23           H
ATOM   1716  CB  MET A 125       2.744   8.527   3.731  1.00 95.23           C
ATOM   1717 1HB  MET A 125       2.905   9.447   4.294  1.00 95.23           H
ATOM   1718 2HB  MET A 125       3.327   7.747   4.222  1.00 95.23           H
ATOM   1719  CG  MET A 125       3.235   8.710   2.294  1.00 95.23           C
ATOM   1720 1HG  MET A 125       4.315   8.855   2.285  1.00 95.23           H
ATOM   1721 2HG  MET A 125       3.030   7.811   1.713  1.00 95.23           H
ATOM   1722  SD  MET A 125       2.426  10.115   1.547  1.00 95.23           S
ATOM   1723  CE  MET A 125       3.250  11.443   2.410  1.00 95.23           C
ATOM   1724 1HE  MET A 125       3.070  11.346   3.481  1.00 95.23           H
ATOM   1725 2HE  MET A 125       4.321  11.393   2.215  1.00 95.23           H
ATOM   1726 3HE  MET A 125       2.861  12.399   2.061  1.00 95.23           H
ATOM   1727  HN  MET A 125       1.449   8.495   5.808  1.00 95.23           H
ATOM   1728  N   TYR A 126       1.353   5.773   4.098  1.00 91.46           N
ATOM   1729  CA  TYR A 126       1.258   4.373   3.720  1.00 91.46           C
ATOM   1730  C   TYR A 126      -0.177   4.006   3.335  1.00 91.46           C
ATOM   1731  O   TYR A 126      -0.402   3.344   2.322  1.00 91.46           O
ATOM   1732  HA  TYR A 126       1.909   4.211   2.861  1.00 91.46           H
ATOM   1733  CB  TYR A 126       1.661   3.573   4.960  1.00 91.46           C
ATOM   1734 1HB  TYR A 126       2.716   3.752   5.168  1.00 91.46           H
ATOM   1735 2HB  TYR A 126       1.100   3.944   5.817  1.00 91.46           H
ATOM   1736  CG  TYR A 126       1.430   2.066   4.830  1.00 91.46           C
ATOM   1737  CD1 TYR A 126       0.591   1.418   5.714  1.00 91.46           C
ATOM   1738  HD1 TYR A 126       0.094   1.980   6.505  1.00 91.46           H
ATOM   1739  CD2 TYR A 126       2.060   1.355   3.829  1.00 91.46           C
ATOM   1740  HD2 TYR A 126       2.722   1.867   3.131  1.00 91.46           H
ATOM   1741  CE1 TYR A 126       0.374  -0.000   5.592  1.00 91.46           C
ATOM   1742  HE1 TYR A 126      -0.286  -0.524   6.284  1.00 91.46           H
ATOM   1743  CE2 TYR A 126       1.842  -0.063   3.707  1.00 91.46           C
ATOM   1744  HE2 TYR A 126       2.333  -0.637   2.921  1.00 91.46           H
ATOM   1745  CZ  TYR A 126       1.010  -0.671   4.595  1.00 91.46           C
ATOM   1746  OH  TYR A 126       0.804  -2.010   4.480  1.00 91.46           O
ATOM   1747  HH  TYR A 126       0.951  -2.299   3.533  1.00 91.46           H
ATOM   1748  HN  TYR A 126       1.638   5.937   5.042  1.00 91.46           H
ATOM   1749  N   LYS A 127      -1.110   4.452   4.163  1.00 90.17           N
ATOM   1750  CA  LYS A 127      -2.510   4.114   3.964  1.00 90.17           C
ATOM   1751  C   LYS A 127      -2.996   4.726   2.649  1.00 90.17           C
ATOM   1752  O   LYS A 127      -3.792   4.119   1.935  1.00 90.17           O
ATOM   1753  HA  LYS A 127      -2.576   3.029   3.886  1.00 90.17           H
ATOM   1754  CB  LYS A 127      -3.339   4.531   5.181  1.00 90.17           C
ATOM   1755 1HB  LYS A 127      -3.081   5.550   5.469  1.00 90.17           H
ATOM   1756 2HB  LYS A 127      -4.397   4.532   4.921  1.00 90.17           H
ATOM   1757  CG  LYS A 127      -3.098   3.585   6.359  1.00 90.17           C
ATOM   1758 1HG  LYS A 127      -2.041   3.588   6.622  1.00 90.17           H
ATOM   1759 2HG  LYS A 127      -3.646   3.940   7.232  1.00 90.17           H
ATOM   1760  CD  LYS A 127      -3.540   2.160   6.017  1.00 90.17           C
ATOM   1761 1HD  LYS A 127      -4.519   2.184   5.539  1.00 90.17           H
ATOM   1762 2HD  LYS A 127      -2.846   1.723   5.300  1.00 90.17           H
ATOM   1763  CE  LYS A 127      -3.600   1.289   7.273  1.00 90.17           C
ATOM   1764 1HE  LYS A 127      -2.607   1.207   7.715  1.00 90.17           H
ATOM   1765 2HE  LYS A 127      -4.242   1.758   8.018  1.00 90.17           H
ATOM   1766  NZ  LYS A 127      -4.115  -0.059   6.945  1.00 90.17           N
ATOM   1767 1HZ  LYS A 127      -4.147  -0.623   7.787  1.00 90.17           H
ATOM   1768 2HZ  LYS A 127      -5.048   0.021   6.557  1.00 90.17           H
ATOM   1769 3HZ  LYS A 127      -3.503  -0.498   6.266  1.00 90.17           H
ATOM   1770  HN  LYS A 127      -0.924   5.032   4.955  1.00 90.17           H
ATOM   1771  N   MET A 128      -2.497   5.921   2.369  1.00 93.97           N
ATOM   1772  CA  MET A 128      -2.855   6.613   1.143  1.00 93.97           C
ATOM   1773  C   MET A 128      -2.336   5.859  -0.083  1.00 93.97           C
ATOM   1774  O   MET A 128      -3.037   5.741  -1.087  1.00 93.97           O
ATOM   1775  HA  MET A 128      -3.944   6.638   1.127  1.00 93.97           H
ATOM   1776  CB  MET A 128      -2.265   8.024   1.162  1.00 93.97           C
ATOM   1777 1HB  MET A 128      -2.512   8.512   2.105  1.00 93.97           H
ATOM   1778 2HB  MET A 128      -1.178   7.969   1.106  1.00 93.97           H
ATOM   1779  CG  MET A 128      -2.800   8.857  -0.005  1.00 93.97           C
ATOM   1780 1HG  MET A 128      -2.499   8.408  -0.951  1.00 93.97           H
ATOM   1781 2HG  MET A 128      -3.890   8.865   0.012  1.00 93.97           H
ATOM   1782  SD  MET A 128      -2.177  10.527   0.102  1.00 93.97           S
ATOM   1783  CE  MET A 128      -0.428  10.217  -0.073  1.00 93.97           C
ATOM   1784 1HE  MET A 128      -0.092   9.566   0.735  1.00 93.97           H
ATOM   1785 2HE  MET A 128      -0.238   9.734  -1.031  1.00 93.97           H
ATOM   1786 3HE  MET A 128       0.115  11.161  -0.028  1.00 93.97           H
ATOM   1787  HN  MET A 128      -1.860   6.414   2.962  1.00 93.97           H
ATOM   1788  N   ASN A 129      -1.111   5.368   0.038  1.00 93.90           N
ATOM   1789  CA  ASN A 129      -0.513   4.577  -1.024  1.00 93.90           C
ATOM   1790  C   ASN A 129      -1.361   3.327  -1.262  1.00 93.90           C
ATOM   1791  O   ASN A 129      -1.728   3.028  -2.398  1.00 93.90           O
ATOM   1792  HA  ASN A 129      -0.488   5.236  -1.892  1.00 93.90           H
ATOM   1793  CB  ASN A 129       0.899   4.125  -0.646  1.00 93.90           C
ATOM   1794 1HB  ASN A 129       1.573   4.983  -0.650  1.00 93.90           H
ATOM   1795 2HB  ASN A 129       0.898   3.726   0.368  1.00 93.90           H
ATOM   1796  CG  ASN A 129       1.413   3.062  -1.618  1.00 93.90           C
ATOM   1797  OD1 ASN A 129       1.211   1.872  -1.441  1.00 93.90           O
ATOM   1798  ND2 ASN A 129       2.088   3.555  -2.653  1.00 93.90           N
ATOM   1799 1HD2 ASN A 129       2.219   4.543  -2.739  1.00 93.90           H
ATOM   1800 2HD2 ASN A 129       2.465   2.939  -3.344  1.00 93.90           H
ATOM   1801  HN  ASN A 129      -0.532   5.503   0.842  1.00 93.90           H
ATOM   1802  N   PHE A 130      -1.649   2.629  -0.173  1.00 91.60           N
ATOM   1803  CA  PHE A 130      -2.329   1.348  -0.263  1.00 91.60           C
ATOM   1804  C   PHE A 130      -3.662   1.485  -0.999  1.00 91.60           C
ATOM   1805  O   PHE A 130      -3.913   0.777  -1.973  1.00 91.60           O
ATOM   1806  HA  PHE A 130      -1.676   0.674  -0.818  1.00 91.60           H
ATOM   1807  CB  PHE A 130      -2.597   0.883   1.170  1.00 91.60           C
ATOM   1808 1HB  PHE A 130      -1.647   0.808   1.701  1.00 91.60           H
ATOM   1809 2HB  PHE A 130      -3.189   1.641   1.683  1.00 91.60           H
ATOM   1810  CG  PHE A 130      -3.323  -0.460   1.263  1.00 91.60           C
ATOM   1811  CD1 PHE A 130      -4.682  -0.497   1.302  1.00 91.60           C
ATOM   1812  HD1 PHE A 130      -5.254   0.431   1.267  1.00 91.60           H
ATOM   1813  CD2 PHE A 130      -2.611  -1.618   1.306  1.00 91.60           C
ATOM   1814  HD2 PHE A 130      -1.522  -1.589   1.275  1.00 91.60           H
ATOM   1815  CE1 PHE A 130      -5.357  -1.743   1.388  1.00 91.60           C
ATOM   1816  HE1 PHE A 130      -6.446  -1.772   1.419  1.00 91.60           H
ATOM   1817  CE2 PHE A 130      -3.285  -2.864   1.392  1.00 91.60           C
ATOM   1818  HE2 PHE A 130      -2.714  -3.792   1.426  1.00 91.60           H
ATOM   1819  CZ  PHE A 130      -4.644  -2.901   1.431  1.00 91.60           C
ATOM   1820  HZ  PHE A 130      -5.162  -3.858   1.496  1.00 91.60           H
ATOM   1821  HN  PHE A 130      -1.426   2.925   0.756  1.00 91.60           H
ATOM   1822  N   TYR A 131      -4.483   2.401  -0.506  1.00 91.37           N
ATOM   1823  CA  TYR A 131      -5.832   2.553  -1.023  1.00 91.37           C
ATOM   1824  C   TYR A 131      -5.813   3.001  -2.486  1.00 91.37           C
ATOM   1825  O   TYR A 131      -6.601   2.519  -3.297  1.00 91.37           O
ATOM   1826  HA  TYR A 131      -6.330   1.585  -0.954  1.00 91.37           H
ATOM   1827  CB  TYR A 131      -6.488   3.646  -0.176  1.00 91.37           C
ATOM   1828 1HB  TYR A 131      -5.880   4.549  -0.233  1.00 91.37           H
ATOM   1829 2HB  TYR A 131      -7.461   3.888  -0.604  1.00 91.37           H
ATOM   1830  CG  TYR A 131      -6.674   3.266   1.294  1.00 91.37           C
ATOM   1831  CD1 TYR A 131      -7.008   1.971   1.635  1.00 91.37           C
ATOM   1832  HD1 TYR A 131      -7.140   1.219   0.857  1.00 91.37           H
ATOM   1833  CD2 TYR A 131      -6.508   4.218   2.279  1.00 91.37           C
ATOM   1834  HD2 TYR A 131      -6.244   5.240   2.010  1.00 91.37           H
ATOM   1835  CE1 TYR A 131      -7.183   1.613   3.019  1.00 91.37           C
ATOM   1836  HE1 TYR A 131      -7.447   0.594   3.302  1.00 91.37           H
ATOM   1837  CE2 TYR A 131      -6.683   3.860   3.663  1.00 91.37           C
ATOM   1838  HE2 TYR A 131      -6.554   4.602   4.451  1.00 91.37           H
ATOM   1839  CZ  TYR A 131      -7.012   2.575   3.965  1.00 91.37           C
ATOM   1840  OH  TYR A 131      -7.177   2.237   5.272  1.00 91.37           O
ATOM   1841  HH  TYR A 131      -7.158   3.059   5.842  1.00 91.37           H
ATOM   1842  HN  TYR A 131      -4.239   3.032   0.231  1.00 91.37           H
ATOM   1843  N   SER A 132      -4.903   3.919  -2.778  1.00 93.27           N
ATOM   1844  CA  SER A 132      -4.787   4.457  -4.123  1.00 93.27           C
ATOM   1845  C   SER A 132      -4.339   3.358  -5.089  1.00 93.27           C
ATOM   1846  O   SER A 132      -4.827   3.281  -6.215  1.00 93.27           O
ATOM   1847  HA  SER A 132      -5.786   4.809  -4.380  1.00 93.27           H
ATOM   1848  CB  SER A 132      -3.808   5.632  -4.164  1.00 93.27           C
ATOM   1849 1HB  SER A 132      -3.715   5.991  -5.189  1.00 93.27           H
ATOM   1850 2HB  SER A 132      -4.205   6.456  -3.572  1.00 93.27           H
ATOM   1851  OG  SER A 132      -2.521   5.271  -3.669  1.00 93.27           O
ATOM   1852  HG  SER A 132      -2.380   5.666  -2.761  1.00 93.27           H
ATOM   1853  HN  SER A 132      -4.254   4.294  -2.115  1.00 93.27           H
ATOM   1854  N   CYS A 133      -3.416   2.536  -4.612  1.00 90.91           N
ATOM   1855  CA  CYS A 133      -2.890   1.451  -5.423  1.00 90.91           C
ATOM   1856  C   CYS A 133      -4.042   0.502  -5.761  1.00 90.91           C
ATOM   1857  O   CYS A 133      -4.223   0.128  -6.919  1.00 90.91           O
ATOM   1858  HA  CYS A 133      -2.484   1.904  -6.327  1.00 90.91           H
ATOM   1859  CB  CYS A 133      -1.741   0.725  -4.720  1.00 90.91           C
ATOM   1860 1HB  CYS A 133      -1.990   0.563  -3.671  1.00 90.91           H
ATOM   1861 2HB  CYS A 133      -1.593  -0.258  -5.168  1.00 90.91           H
ATOM   1862  SG  CYS A 133      -0.205   1.710  -4.853  1.00 90.91           S
ATOM   1863  HG  CYS A 133      -0.540   2.615  -3.938  1.00 90.91           H
ATOM   1864  HN  CYS A 133      -3.029   2.602  -3.692  1.00 90.91           H
ATOM   1865  N   VAL A 134      -4.792   0.142  -4.730  1.00 89.05           N
ATOM   1866  CA  VAL A 134      -5.883  -0.805  -4.892  1.00 89.05           C
ATOM   1867  C   VAL A 134      -6.836  -0.297  -5.976  1.00 89.05           C
ATOM   1868  O   VAL A 134      -7.219  -1.048  -6.872  1.00 89.05           O
ATOM   1869  HA  VAL A 134      -5.451  -1.751  -5.220  1.00 89.05           H
ATOM   1870  CB  VAL A 134      -6.576  -1.040  -3.549  1.00 89.05           C
ATOM   1871  HB  VAL A 134      -6.856  -0.068  -3.142  1.00 89.05           H
ATOM   1872  CG1 VAL A 134      -7.854  -1.861  -3.728  1.00 89.05           C
ATOM   1873 1HG1 VAL A 134      -8.540  -1.328  -4.386  1.00 89.05           H
ATOM   1874 2HG1 VAL A 134      -7.607  -2.828  -4.167  1.00 89.05           H
ATOM   1875 3HG1 VAL A 134      -8.327  -2.014  -2.757  1.00 89.05           H
ATOM   1876  CG2 VAL A 134      -5.628  -1.711  -2.553  1.00 89.05           C
ATOM   1877 1HG2 VAL A 134      -5.303  -2.672  -2.951  1.00 89.05           H
ATOM   1878 2HG2 VAL A 134      -4.759  -1.072  -2.391  1.00 89.05           H
ATOM   1879 3HG2 VAL A 134      -6.146  -1.866  -1.606  1.00 89.05           H
ATOM   1880  HN  VAL A 134      -4.665   0.484  -3.799  1.00 89.05           H
ATOM   1881  N   LEU A 135      -7.191   0.974  -5.859  1.00 90.12           N
ATOM   1882  CA  LEU A 135      -8.193   1.555  -6.735  1.00 90.12           C
ATOM   1883  C   LEU A 135      -7.631   1.648  -8.155  1.00 90.12           C
ATOM   1884  O   LEU A 135      -8.352   1.432  -9.128  1.00 90.12           O
ATOM   1885  HA  LEU A 135      -9.049   0.880  -6.746  1.00 90.12           H
ATOM   1886  CB  LEU A 135      -8.681   2.894  -6.178  1.00 90.12           C
ATOM   1887 1HB  LEU A 135      -7.816   3.541  -6.032  1.00 90.12           H
ATOM   1888 2HB  LEU A 135      -9.311   3.370  -6.930  1.00 90.12           H
ATOM   1889  CG  LEU A 135      -9.463   2.829  -4.865  1.00 90.12           C
ATOM   1890  HG  LEU A 135      -8.866   2.276  -4.139  1.00 90.12           H
ATOM   1891  CD1 LEU A 135      -9.687   4.230  -4.291  1.00 90.12           C
ATOM   1892 1HD1 LEU A 135      -8.724   4.704  -4.101  1.00 90.12           H
ATOM   1893 2HD1 LEU A 135     -10.253   4.829  -5.005  1.00 90.12           H
ATOM   1894 3HD1 LEU A 135     -10.245   4.154  -3.357  1.00 90.12           H
ATOM   1895  CD2 LEU A 135     -10.777   2.066  -5.046  1.00 90.12           C
ATOM   1896 1HD2 LEU A 135     -11.390   2.571  -5.792  1.00 90.12           H
ATOM   1897 2HD2 LEU A 135     -10.564   1.050  -5.376  1.00 90.12           H
ATOM   1898 3HD2 LEU A 135     -11.312   2.035  -4.097  1.00 90.12           H
ATOM   1899  HN  LEU A 135      -6.807   1.602  -5.182  1.00 90.12           H
ATOM   1900  N   LEU A 136      -6.348   1.969  -8.229  1.00 91.46           N
ATOM   1901  CA  LEU A 136      -5.690   2.133  -9.515  1.00 91.46           C
ATOM   1902  C   LEU A 136      -5.648   0.784 -10.236  1.00 91.46           C
ATOM   1903  O   LEU A 136      -5.914   0.709 -11.435  1.00 91.46           O
ATOM   1904  HA  LEU A 136      -6.294   2.822 -10.105  1.00 91.46           H
ATOM   1905  CB  LEU A 136      -4.314   2.777  -9.334  1.00 91.46           C
ATOM   1906 1HB  LEU A 136      -3.807   2.279  -8.508  1.00 91.46           H
ATOM   1907 2HB  LEU A 136      -3.725   2.585 -10.231  1.00 91.46           H
ATOM   1908  CG  LEU A 136      -4.308   4.283  -9.066  1.00 91.46           C
ATOM   1909  HG  LEU A 136      -5.029   4.492  -8.275  1.00 91.46           H
ATOM   1910  CD1 LEU A 136      -2.939   4.746  -8.564  1.00 91.46           C
ATOM   1911 1HD1 LEU A 136      -2.697   4.225  -7.638  1.00 91.46           H
ATOM   1912 2HD1 LEU A 136      -2.182   4.522  -9.315  1.00 91.46           H
ATOM   1913 3HD1 LEU A 136      -2.963   5.820  -8.381  1.00 91.46           H
ATOM   1914  CD2 LEU A 136      -4.758   5.062 -10.304  1.00 91.46           C
ATOM   1915 1HD2 LEU A 136      -4.081   4.852 -11.131  1.00 91.46           H
ATOM   1916 2HD2 LEU A 136      -5.769   4.759 -10.576  1.00 91.46           H
ATOM   1917 3HD2 LEU A 136      -4.745   6.130 -10.086  1.00 91.46           H
ATOM   1918  HN  LEU A 136      -5.761   2.117  -7.433  1.00 91.46           H
ATOM   1919  N   ILE A 137      -5.312  -0.247  -9.476  1.00 86.53           N
ATOM   1920  CA  ILE A 137      -5.204  -1.584 -10.034  1.00 86.53           C
ATOM   1921  C   ILE A 137      -6.563  -2.013 -10.589  1.00 86.53           C
ATOM   1922  O   ILE A 137      -6.639  -2.627 -11.653  1.00 86.53           O
ATOM   1923  HA  ILE A 137      -4.493  -1.537 -10.860  1.00 86.53           H
ATOM   1924  CB  ILE A 137      -4.629  -2.553  -8.998  1.00 86.53           C
ATOM   1925  HB  ILE A 137      -5.146  -2.387  -8.053  1.00 86.53           H
ATOM   1926  CG1 ILE A 137      -3.144  -2.279  -8.756  1.00 86.53           C
ATOM   1927 1HG1 ILE A 137      -2.570  -2.557  -9.640  1.00 86.53           H
ATOM   1928 2HG1 ILE A 137      -2.988  -1.212  -8.598  1.00 86.53           H
ATOM   1929  CG2 ILE A 137      -4.886  -4.006  -9.404  1.00 86.53           C
ATOM   1930 1HG2 ILE A 137      -5.959  -4.176  -9.485  1.00 86.53           H
ATOM   1931 2HG2 ILE A 137      -4.413  -4.203 -10.367  1.00 86.53           H
ATOM   1932 3HG2 ILE A 137      -4.467  -4.673  -8.651  1.00 86.53           H
ATOM   1933  CD1 ILE A 137      -2.633  -3.059  -7.543  1.00 86.53           C
ATOM   1934 1HD1 ILE A 137      -3.193  -2.760  -6.657  1.00 86.53           H
ATOM   1935 2HD1 ILE A 137      -2.768  -4.127  -7.715  1.00 86.53           H
ATOM   1936 3HD1 ILE A 137      -1.575  -2.846  -7.393  1.00 86.53           H
ATOM   1937  HN  ILE A 137      -5.117  -0.181  -8.498  1.00 86.53           H
ATOM   1938  N   MET A 138      -7.605  -1.673  -9.844  1.00 87.08           N
ATOM   1939  CA  MET A 138      -8.962  -1.945 -10.286  1.00 87.08           C
ATOM   1940  C   MET A 138      -9.250  -1.264 -11.625  1.00 87.08           C
ATOM   1941  O   MET A 138      -9.765  -1.893 -12.548  1.00 87.08           O
ATOM   1942  HA  MET A 138      -9.022  -3.027 -10.401  1.00 87.08           H
ATOM   1943  CB  MET A 138      -9.952  -1.441  -9.234  1.00 87.08           C
ATOM   1944 1HB  MET A 138      -9.672  -1.824  -8.253  1.00 87.08           H
ATOM   1945 2HB  MET A 138      -9.906  -0.354  -9.177  1.00 87.08           H
ATOM   1946  CG  MET A 138     -11.379  -1.879  -9.570  1.00 87.08           C
ATOM   1947 1HG  MET A 138     -11.667  -1.492 -10.547  1.00 87.08           H
ATOM   1948 2HG  MET A 138     -11.430  -2.966  -9.631  1.00 87.08           H
ATOM   1949  SD  MET A 138     -12.509  -1.286  -8.322  1.00 87.08           S
ATOM   1950  CE  MET A 138     -12.245   0.472  -8.475  1.00 87.08           C
ATOM   1951 1HE  MET A 138     -11.199   0.702  -8.270  1.00 87.08           H
ATOM   1952 2HE  MET A 138     -12.496   0.791  -9.487  1.00 87.08           H
ATOM   1953 3HE  MET A 138     -12.879   0.999  -7.761  1.00 87.08           H
ATOM   1954  HN  MET A 138      -7.532  -1.220  -8.955  1.00 87.08           H
ATOM   1955  N   CYS A 139      -8.903   0.014 -11.690  1.00 89.37           N
ATOM   1956  CA  CYS A 139      -9.224   0.818 -12.857  1.00 89.37           C
ATOM   1957  C   CYS A 139      -8.451   0.258 -14.053  1.00 89.37           C
ATOM   1958  O   CYS A 139      -8.952   0.260 -15.176  1.00 89.37           O
ATOM   1959  HA  CYS A 139     -10.299   0.727 -13.014  1.00 89.37           H
ATOM   1960  CB  CYS A 139      -8.920   2.299 -12.624  1.00 89.37           C
ATOM   1961 1HB  CYS A 139      -7.899   2.417 -12.261  1.00 89.37           H
ATOM   1962 2HB  CYS A 139      -8.989   2.845 -13.565  1.00 89.37           H
ATOM   1963  SG  CYS A 139     -10.098   2.996 -11.409  1.00 89.37           S
ATOM   1964  HG  CYS A 139      -9.500   2.495 -10.332  1.00 89.37           H
ATOM   1965  HN  CYS A 139      -8.414   0.498 -10.965  1.00 89.37           H
ATOM   1966  N   ILE A 140      -7.243  -0.208 -13.771  1.00 85.37           N
ATOM   1967  CA  ILE A 140      -6.409  -0.798 -14.804  1.00 85.37           C
ATOM   1968  C   ILE A 140      -7.129  -2.005 -15.407  1.00 85.37           C
ATOM   1969  O   ILE A 140      -7.183  -2.155 -16.627  1.00 85.37           O
ATOM   1970  HA  ILE A 140      -6.277  -0.049 -15.585  1.00 85.37           H
ATOM   1971  CB  ILE A 140      -5.021  -1.124 -14.249  1.00 85.37           C
ATOM   1972  HB  ILE A 140      -5.144  -1.598 -13.276  1.00 85.37           H
ATOM   1973  CG1 ILE A 140      -4.204   0.151 -14.031  1.00 85.37           C
ATOM   1974 1HG1 ILE A 140      -3.897   0.560 -14.993  1.00 85.37           H
ATOM   1975 2HG1 ILE A 140      -4.824   0.905 -13.546  1.00 85.37           H
ATOM   1976  CG2 ILE A 140      -4.292  -2.124 -15.149  1.00 85.37           C
ATOM   1977 1HG2 ILE A 140      -4.870  -3.047 -15.210  1.00 85.37           H
ATOM   1978 2HG2 ILE A 140      -4.179  -1.700 -16.147  1.00 85.37           H
ATOM   1979 3HG2 ILE A 140      -3.308  -2.339 -14.732  1.00 85.37           H
ATOM   1980  CD1 ILE A 140      -2.968  -0.130 -13.173  1.00 85.37           C
ATOM   1981 1HD1 ILE A 140      -3.280  -0.516 -12.202  1.00 85.37           H
ATOM   1982 2HD1 ILE A 140      -2.339  -0.867 -13.672  1.00 85.37           H
ATOM   1983 3HD1 ILE A 140      -2.406   0.793 -13.033  1.00 85.37           H
ATOM   1984  HN  ILE A 140      -6.835  -0.187 -12.858  1.00 85.37           H
ATOM   1985  N   SER A 141      -7.666  -2.836 -14.525  1.00 81.97           N
ATOM   1986  CA  SER A 141      -8.273  -4.086 -14.948  1.00 81.97           C
ATOM   1987  C   SER A 141      -9.527  -3.806 -15.778  1.00 81.97           C
ATOM   1988  O   SER A 141      -9.793  -4.497 -16.760  1.00 81.97           O
ATOM   1989  HA  SER A 141      -7.516  -4.584 -15.554  1.00 81.97           H
ATOM   1990  CB  SER A 141      -8.619  -4.965 -13.744  1.00 81.97           C
ATOM   1991 1HB  SER A 141      -9.317  -4.434 -13.096  1.00 81.97           H
ATOM   1992 2HB  SER A 141      -9.127  -5.867 -14.087  1.00 81.97           H
ATOM   1993  OG  SER A 141      -7.461  -5.328 -12.997  1.00 81.97           O
ATOM   1994  HG  SER A 141      -7.265  -4.629 -12.309  1.00 81.97           H
ATOM   1995  HN  SER A 141      -7.691  -2.666 -13.540  1.00 81.97           H
ATOM   1996  N   VAL A 142     -10.264  -2.790 -15.354  1.00 82.35           N
ATOM   1997  CA  VAL A 142     -11.449  -2.370 -16.081  1.00 82.35           C
ATOM   1998  C   VAL A 142     -11.038  -1.850 -17.461  1.00 82.35           C
ATOM   1999  O   VAL A 142     -11.707  -2.125 -18.456  1.00 82.35           O
ATOM   2000  HA  VAL A 142     -12.083  -3.246 -16.211  1.00 82.35           H
ATOM   2001  CB  VAL A 142     -12.228  -1.339 -15.262  1.00 82.35           C
ATOM   2002  HB  VAL A 142     -11.549  -0.521 -15.019  1.00 82.35           H
ATOM   2003  CG1 VAL A 142     -13.390  -0.759 -16.072  1.00 82.35           C
ATOM   2004 1HG1 VAL A 142     -13.002  -0.273 -16.967  1.00 82.35           H
ATOM   2005 2HG1 VAL A 142     -14.068  -1.562 -16.359  1.00 82.35           H
ATOM   2006 3HG1 VAL A 142     -13.926  -0.029 -15.466  1.00 82.35           H
ATOM   2007  CG2 VAL A 142     -12.724  -1.944 -13.948  1.00 82.35           C
ATOM   2008 1HG2 VAL A 142     -13.380  -2.788 -14.161  1.00 82.35           H
ATOM   2009 2HG2 VAL A 142     -11.872  -2.286 -13.360  1.00 82.35           H
ATOM   2010 3HG2 VAL A 142     -13.275  -1.190 -13.385  1.00 82.35           H
ATOM   2011  HN  VAL A 142     -10.063  -2.259 -14.531  1.00 82.35           H
ATOM   2012  N   ASP A 143      -9.940  -1.109 -17.476  1.00 82.92           N
ATOM   2013  CA  ASP A 143      -9.472  -0.490 -18.704  1.00 82.92           C
ATOM   2014  C   ASP A 143      -9.049  -1.581 -19.690  1.00 82.92           C
ATOM   2015  O   ASP A 143      -9.304  -1.472 -20.889  1.00 82.92           O
ATOM   2016  HA  ASP A 143     -10.314   0.097 -19.068  1.00 82.92           H
ATOM   2017  CB  ASP A 143      -8.259   0.405 -18.442  1.00 82.92           C
ATOM   2018 1HB  ASP A 143      -8.478   1.088 -17.621  1.00 82.92           H
ATOM   2019 2HB  ASP A 143      -7.412  -0.206 -18.131  1.00 82.92           H
ATOM   2020  CG  ASP A 143      -7.887   1.204 -19.693  1.00 82.92           C
ATOM   2021  OD1 ASP A 143      -6.727   1.059 -20.135  1.00 82.92           O
ATOM   2022  OD2 ASP A 143      -8.771   1.942 -20.179  1.00 82.92           O
ATOM   2023  HN  ASP A 143      -9.376  -0.929 -16.670  1.00 82.92           H
ATOM   2024  N   ARG A 144      -8.412  -2.609 -19.149  1.00 77.28           N
ATOM   2025  CA  ARG A 144      -7.968  -3.727 -19.964  1.00 77.28           C
ATOM   2026  C   ARG A 144      -9.170  -4.436 -20.592  1.00 77.28           C
ATOM   2027  O   ARG A 144      -9.144  -4.782 -21.772  1.00 77.28           O
ATOM   2028  HA  ARG A 144      -7.333  -3.280 -20.729  1.00 77.28           H
ATOM   2029  CB  ARG A 144      -7.169  -4.732 -19.132  1.00 77.28           C
ATOM   2030 1HB  ARG A 144      -7.710  -4.960 -18.213  1.00 77.28           H
ATOM   2031 2HB  ARG A 144      -7.069  -5.668 -19.682  1.00 77.28           H
ATOM   2032  CG  ARG A 144      -5.782  -4.183 -18.792  1.00 77.28           C
ATOM   2033 1HG  ARG A 144      -5.879  -3.202 -18.328  1.00 77.28           H
ATOM   2034 2HG  ARG A 144      -5.298  -4.834 -18.063  1.00 77.28           H
ATOM   2035  CD  ARG A 144      -4.912  -4.077 -20.046  1.00 77.28           C
ATOM   2036 1HD  ARG A 144      -3.884  -4.351 -19.810  1.00 77.28           H
ATOM   2037 2HD  ARG A 144      -5.263  -4.778 -20.803  1.00 77.28           H
ATOM   2038  NE  ARG A 144      -4.958  -2.696 -20.577  1.00 77.28           N
ATOM   2039  HE  ARG A 144      -5.308  -1.975 -19.979  1.00 77.28           H
ATOM   2040  CZ  ARG A 144      -4.559  -2.352 -21.809  1.00 77.28           C
ATOM   2041  NH1 ARG A 144      -4.081  -3.277 -22.653  1.00 77.28           N
ATOM   2042 1HH1 ARG A 144      -4.020  -4.232 -22.364  1.00 77.28           H
ATOM   2043 2HH1 ARG A 144      -3.785  -3.012 -23.570  1.00 77.28           H
ATOM   2044  NH2 ARG A 144      -4.645  -1.068 -22.185  1.00 77.28           N
ATOM   2045 1HH2 ARG A 144      -4.351  -0.795 -23.101  1.00 77.28           H
ATOM   2046 2HH2 ARG A 144      -5.003  -0.384 -21.549  1.00 77.28           H
ATOM   2047  HN  ARG A 144      -8.198  -2.685 -18.175  1.00 77.28           H
ATOM   2048  N   TYR A 145     -10.194  -4.632 -19.775  1.00 78.28           N
ATOM   2049  CA  TYR A 145     -11.422  -5.247 -20.248  1.00 78.28           C
ATOM   2050  C   TYR A 145     -11.969  -4.508 -21.471  1.00 78.28           C
ATOM   2051  O   TYR A 145     -12.177  -5.110 -22.523  1.00 78.28           O
ATOM   2052  HA  TYR A 145     -11.198  -6.277 -20.526  1.00 78.28           H
ATOM   2053  CB  TYR A 145     -12.427  -5.122 -19.101  1.00 78.28           C
ATOM   2054 1HB  TYR A 145     -12.034  -5.646 -18.229  1.00 78.28           H
ATOM   2055 2HB  TYR A 145     -12.520  -4.071 -18.826  1.00 78.28           H
ATOM   2056  CG  TYR A 145     -13.816  -5.675 -19.426  1.00 78.28           C
ATOM   2057  CD1 TYR A 145     -14.917  -4.844 -19.381  1.00 78.28           C
ATOM   2058  HD1 TYR A 145     -14.797  -3.794 -19.112  1.00 78.28           H
ATOM   2059  CD2 TYR A 145     -13.967  -7.004 -19.766  1.00 78.28           C
ATOM   2060  HD2 TYR A 145     -13.098  -7.660 -19.802  1.00 78.28           H
ATOM   2061  CE1 TYR A 145     -16.224  -5.364 -19.687  1.00 78.28           C
ATOM   2062  HE1 TYR A 145     -17.102  -4.719 -19.655  1.00 78.28           H
ATOM   2063  CE2 TYR A 145     -15.275  -7.524 -20.072  1.00 78.28           C
ATOM   2064  HE2 TYR A 145     -15.409  -8.571 -20.342  1.00 78.28           H
ATOM   2065  CZ  TYR A 145     -16.339  -6.678 -20.018  1.00 78.28           C
ATOM   2066  OH  TYR A 145     -17.573  -7.169 -20.307  1.00 78.28           O
ATOM   2067  HH  TYR A 145     -18.258  -6.445 -20.221  1.00 78.28           H
ATOM   2068  HN  TYR A 145     -10.194  -4.379 -18.807  1.00 78.28           H
ATOM   2069  N   ILE A 146     -12.187  -3.213 -21.292  1.00 77.77           N
ATOM   2070  CA  ILE A 146     -12.834  -2.414 -22.319  1.00 77.77           C
ATOM   2071  C   ILE A 146     -11.988  -2.446 -23.593  1.00 77.77           C
ATOM   2072  O   ILE A 146     -12.525  -2.537 -24.696  1.00 77.77           O
ATOM   2073  HA  ILE A 146     -13.798  -2.875 -22.532  1.00 77.77           H
ATOM   2074  CB  ILE A 146     -13.113  -1.001 -21.801  1.00 77.77           C
ATOM   2075  HB  ILE A 146     -12.180  -0.589 -21.415  1.00 77.77           H
ATOM   2076  CG1 ILE A 146     -14.109  -1.029 -20.641  1.00 77.77           C
ATOM   2077 1HG1 ILE A 146     -15.103  -1.272 -21.016  1.00 77.77           H
ATOM   2078 2HG1 ILE A 146     -13.833  -1.815 -19.938  1.00 77.77           H
ATOM   2079  CG2 ILE A 146     -13.577  -0.084 -22.934  1.00 77.77           C
ATOM   2080 1HG2 ILE A 146     -12.802  -0.030 -23.699  1.00 77.77           H
ATOM   2081 2HG2 ILE A 146     -14.492  -0.483 -23.372  1.00 77.77           H
ATOM   2082 3HG2 ILE A 146     -13.768   0.914 -22.539  1.00 77.77           H
ATOM   2083  CD1 ILE A 146     -14.147   0.319 -19.918  1.00 77.77           C
ATOM   2084 1HD1 ILE A 146     -13.157   0.547 -19.523  1.00 77.77           H
ATOM   2085 2HD1 ILE A 146     -14.447   1.099 -20.618  1.00 77.77           H
ATOM   2086 3HD1 ILE A 146     -14.863   0.272 -19.098  1.00 77.77           H
ATOM   2087  HN  ILE A 146     -11.929  -2.712 -20.466  1.00 77.77           H
ATOM   2088  N   ALA A 147     -10.680  -2.370 -23.399  1.00 77.32           N
ATOM   2089  CA  ALA A 147      -9.758  -2.318 -24.521  1.00 77.32           C
ATOM   2090  C   ALA A 147      -9.898  -3.597 -25.350  1.00 77.32           C
ATOM   2091  O   ALA A 147      -9.680  -3.583 -26.560  1.00 77.32           O
ATOM   2092  HA  ALA A 147     -10.035  -1.463 -25.138  1.00 77.32           H
ATOM   2093  CB  ALA A 147      -8.333  -2.112 -24.003  1.00 77.32           C
ATOM   2094 1HB  ALA A 147      -8.281  -1.176 -23.447  1.00 77.32           H
ATOM   2095 2HB  ALA A 147      -8.062  -2.940 -23.348  1.00 77.32           H
ATOM   2096 3HB  ALA A 147      -7.643  -2.073 -24.846  1.00 77.32           H
ATOM   2097  HN  ALA A 147     -10.249  -2.344 -22.497  1.00 77.32           H
ATOM   2098  N   ILE A 148     -10.261  -4.671 -24.665  1.00 73.62           N
ATOM   2099  CA  ILE A 148     -10.241  -5.990 -25.275  1.00 73.62           C
ATOM   2100  C   ILE A 148     -11.645  -6.335 -25.776  1.00 73.62           C
ATOM   2101  O   ILE A 148     -11.803  -6.861 -26.877  1.00 73.62           O
ATOM   2102  HA  ILE A 148      -9.570  -5.943 -26.133  1.00 73.62           H
ATOM   2103  CB  ILE A 148      -9.664  -7.021 -24.304  1.00 73.62           C
ATOM   2104  HB  ILE A 148     -10.184  -6.922 -23.351  1.00 73.62           H
ATOM   2105  CG1 ILE A 148      -8.180  -6.755 -24.039  1.00 73.62           C
ATOM   2106 1HG1 ILE A 148      -7.605  -6.956 -24.943  1.00 73.62           H
ATOM   2107 2HG1 ILE A 148      -8.034  -5.703 -23.795  1.00 73.62           H
ATOM   2108  CG2 ILE A 148      -9.910  -8.445 -24.806  1.00 73.62           C
ATOM   2109 1HG2 ILE A 148     -10.982  -8.617 -24.901  1.00 73.62           H
ATOM   2110 2HG2 ILE A 148      -9.434  -8.575 -25.778  1.00 73.62           H
ATOM   2111 3HG2 ILE A 148      -9.489  -9.158 -24.097  1.00 73.62           H
ATOM   2112  CD1 ILE A 148      -7.663  -7.627 -22.894  1.00 73.62           C
ATOM   2113 1HD1 ILE A 148      -8.224  -7.406 -21.987  1.00 73.62           H
ATOM   2114 2HD1 ILE A 148      -7.788  -8.679 -23.152  1.00 73.62           H
ATOM   2115 3HD1 ILE A 148      -6.606  -7.418 -22.727  1.00 73.62           H
ATOM   2116  HN  ILE A 148     -10.563  -4.651 -23.712  1.00 73.62           H
ATOM   2117  N   ALA A 149     -12.629  -6.027 -24.944  1.00 73.60           N
ATOM   2118  CA  ALA A 149     -13.999  -6.419 -25.227  1.00 73.60           C
ATOM   2119  C   ALA A 149     -14.581  -5.490 -26.294  1.00 73.60           C
ATOM   2120  O   ALA A 149     -15.274  -5.942 -27.204  1.00 73.60           O
ATOM   2121  HA  ALA A 149     -13.979  -7.437 -25.615  1.00 73.60           H
ATOM   2122  CB  ALA A 149     -14.813  -6.401 -23.931  1.00 73.60           C
ATOM   2123 1HB  ALA A 149     -14.375  -7.099 -23.218  1.00 73.60           H
ATOM   2124 2HB  ALA A 149     -14.802  -5.396 -23.510  1.00 73.60           H
ATOM   2125 3HB  ALA A 149     -15.840  -6.695 -24.144  1.00 73.60           H
ATOM   2126  HN  ALA A 149     -12.502  -5.519 -24.092  1.00 73.60           H
ATOM   2127  N   GLN A 150     -14.278  -4.209 -26.147  1.00 75.70           N
ATOM   2128  CA  GLN A 150     -14.794  -3.207 -27.065  1.00 75.70           C
ATOM   2129  C   GLN A 150     -13.666  -2.659 -27.941  1.00 75.70           C
ATOM   2130  O   GLN A 150     -13.646  -1.471 -28.261  1.00 75.70           O
ATOM   2131  HA  GLN A 150     -15.523  -3.730 -27.684  1.00 75.70           H
ATOM   2132  CB  GLN A 150     -15.498  -2.080 -26.307  1.00 75.70           C
ATOM   2133 1HB  GLN A 150     -14.788  -1.585 -25.643  1.00 75.70           H
ATOM   2134 2HB  GLN A 150     -15.852  -1.328 -27.012  1.00 75.70           H
ATOM   2135  CG  GLN A 150     -16.676  -2.618 -25.493  1.00 75.70           C
ATOM   2136 1HG  GLN A 150     -17.262  -3.304 -26.105  1.00 75.70           H
ATOM   2137 2HG  GLN A 150     -16.304  -3.189 -24.642  1.00 75.70           H
ATOM   2138  CD  GLN A 150     -17.567  -1.478 -24.998  1.00 75.70           C
ATOM   2139  OE1 GLN A 150     -17.320  -0.309 -25.248  1.00 75.70           O
ATOM   2140  NE2 GLN A 150     -18.615  -1.880 -24.284  1.00 75.70           N
ATOM   2141 1HE2 GLN A 150     -18.760  -2.855 -24.115  1.00 75.70           H
ATOM   2142 2HE2 GLN A 150     -19.257  -1.208 -23.916  1.00 75.70           H
ATOM   2143  HN  GLN A 150     -13.692  -3.853 -25.419  1.00 75.70           H
ATOM   2144  N   ALA A 151     -12.755  -3.550 -28.304  1.00 72.60           N
ATOM   2145  CA  ALA A 151     -11.542  -3.142 -28.992  1.00 72.60           C
ATOM   2146  C   ALA A 151     -11.910  -2.256 -30.184  1.00 72.60           C
ATOM   2147  O   ALA A 151     -11.200  -1.301 -30.495  1.00 72.60           O
ATOM   2148  HA  ALA A 151     -10.942  -2.562 -28.291  1.00 72.60           H
ATOM   2149  CB  ALA A 151     -10.750  -4.382 -29.410  1.00 72.60           C
ATOM   2150 1HB  ALA A 151     -10.488  -4.962 -28.525  1.00 72.60           H
ATOM   2151 2HB  ALA A 151     -11.358  -4.994 -30.077  1.00 72.60           H
ATOM   2152 3HB  ALA A 151      -9.841  -4.076 -29.927  1.00 72.60           H
ATOM   2153  HN  ALA A 151     -12.835  -4.532 -28.135  1.00 72.60           H
ATOM   2154  N   MET A 152     -13.020  -2.604 -30.818  1.00 68.50           N
ATOM   2155  CA  MET A 152     -13.468  -1.880 -31.996  1.00 68.50           C
ATOM   2156  C   MET A 152     -13.785  -0.422 -31.656  1.00 68.50           C
ATOM   2157  O   MET A 152     -13.392   0.488 -32.383  1.00 68.50           O
ATOM   2158  HA  MET A 152     -12.637  -1.923 -32.700  1.00 68.50           H
ATOM   2159  CB  MET A 152     -14.717  -2.554 -32.566  1.00 68.50           C
ATOM   2160 1HB  MET A 152     -15.427  -2.751 -31.763  1.00 68.50           H
ATOM   2161 2HB  MET A 152     -15.209  -1.882 -33.269  1.00 68.50           H
ATOM   2162  CG  MET A 152     -14.360  -3.865 -33.270  1.00 68.50           C
ATOM   2163 1HG  MET A 152     -13.477  -4.306 -32.808  1.00 68.50           H
ATOM   2164 2HG  MET A 152     -15.172  -4.583 -33.155  1.00 68.50           H
ATOM   2165  SD  MET A 152     -14.055  -3.564 -35.003  1.00 68.50           S
ATOM   2166  CE  MET A 152     -15.730  -3.582 -35.620  1.00 68.50           C
ATOM   2167 1HE  MET A 152     -16.183  -4.551 -35.412  1.00 68.50           H
ATOM   2168 2HE  MET A 152     -16.306  -2.798 -35.129  1.00 68.50           H
ATOM   2169 3HE  MET A 152     -15.722  -3.408 -36.696  1.00 68.50           H
ATOM   2170  HN  MET A 152     -13.608  -3.364 -30.541  1.00 68.50           H
ATOM   2171  N   ARG A 153     -14.492  -0.246 -30.549  1.00 69.38           N
ATOM   2172  CA  ARG A 153     -14.939   1.077 -30.149  1.00 69.38           C
ATOM   2173  C   ARG A 153     -13.850   1.781 -29.335  1.00 69.38           C
ATOM   2174  O   ARG A 153     -13.846   3.006 -29.227  1.00 69.38           O
ATOM   2175  HA  ARG A 153     -15.130   1.602 -31.085  1.00 69.38           H
ATOM   2176  CB  ARG A 153     -16.218   0.997 -29.314  1.00 69.38           C
ATOM   2177 1HB  ARG A 153     -16.069   0.316 -28.477  1.00 69.38           H
ATOM   2178 2HB  ARG A 153     -16.443   1.977 -28.892  1.00 69.38           H
ATOM   2179  CG  ARG A 153     -17.398   0.520 -30.163  1.00 69.38           C
ATOM   2180 1HG  ARG A 153     -17.514   1.171 -31.030  1.00 69.38           H
ATOM   2181 2HG  ARG A 153     -17.196  -0.482 -30.542  1.00 69.38           H
ATOM   2182  CD  ARG A 153     -18.692   0.511 -29.348  1.00 69.38           C
ATOM   2183 1HD  ARG A 153     -18.609  -0.200 -28.526  1.00 69.38           H
ATOM   2184 2HD  ARG A 153     -18.860   1.492 -28.904  1.00 69.38           H
ATOM   2185  NE  ARG A 153     -19.835   0.148 -30.216  1.00 69.38           N
ATOM   2186  HE  ARG A 153     -19.649  -0.047 -31.179  1.00 69.38           H
ATOM   2187  CZ  ARG A 153     -21.103   0.064 -29.792  1.00 69.38           C
ATOM   2188  NH1 ARG A 153     -21.411   0.314 -28.512  1.00 69.38           N
ATOM   2189 1HH1 ARG A 153     -20.691   0.566 -27.865  1.00 69.38           H
ATOM   2190 2HH1 ARG A 153     -22.360   0.250 -28.204  1.00 69.38           H
ATOM   2191  NH2 ARG A 153     -22.060  -0.274 -30.668  1.00 69.38           N
ATOM   2192 1HH2 ARG A 153     -23.011  -0.341 -30.368  1.00 69.38           H
ATOM   2193 2HH2 ARG A 153     -21.822  -0.460 -31.621  1.00 69.38           H
ATOM   2194  HN  ARG A 153     -14.760  -0.987 -29.933  1.00 69.38           H
ATOM   2195  N   ALA A 154     -12.954   0.975 -28.784  1.00 69.45           N
ATOM   2196  CA  ALA A 154     -12.017   1.468 -27.789  1.00 69.45           C
ATOM   2197  C   ALA A 154     -11.123   2.537 -28.422  1.00 69.45           C
ATOM   2198  O   ALA A 154     -10.628   3.426 -27.731  1.00 69.45           O
ATOM   2199  HA  ALA A 154     -12.595   1.920 -26.984  1.00 69.45           H
ATOM   2200  CB  ALA A 154     -11.212   0.297 -27.222  1.00 69.45           C
ATOM   2201 1HB  ALA A 154     -11.890  -0.419 -26.758  1.00 69.45           H
ATOM   2202 2HB  ALA A 154     -10.663  -0.191 -28.027  1.00 69.45           H
ATOM   2203 3HB  ALA A 154     -10.509   0.667 -26.476  1.00 69.45           H
ATOM   2204  HN  ALA A 154     -12.863   0.004 -29.007  1.00 69.45           H
ATOM   2205  N   HIS A 155     -10.944   2.415 -29.729  1.00 69.62           N
ATOM   2206  CA  HIS A 155     -10.063   3.317 -30.451  1.00 69.62           C
ATOM   2207  C   HIS A 155     -10.701   4.705 -30.529  1.00 69.62           C
ATOM   2208  O   HIS A 155     -10.061   5.705 -30.209  1.00 69.62           O
ATOM   2209  HA  HIS A 155      -9.141   3.382 -29.874  1.00 69.62           H
ATOM   2210  CB  HIS A 155      -9.712   2.748 -31.828  1.00 69.62           C
ATOM   2211 1HB  HIS A 155      -9.411   1.707 -31.713  1.00 69.62           H
ATOM   2212 2HB  HIS A 155     -10.607   2.753 -32.450  1.00 69.62           H
ATOM   2213  CG  HIS A 155      -8.614   3.500 -32.541  1.00 69.62           C
ATOM   2214  ND1 HIS A 155      -8.863   4.571 -33.382  1.00 69.62           N
ATOM   2215  HD1 HIS A 155      -9.764   4.948 -33.598  1.00 69.62           H
ATOM   2216  CD2 HIS A 155      -7.262   3.325 -32.531  1.00 69.62           C
ATOM   2217  HD2 HIS A 155      -6.722   2.563 -31.968  1.00 69.62           H
ATOM   2218  CE1 HIS A 155      -7.705   5.012 -33.851  1.00 69.62           C
ATOM   2219  HE1 HIS A 155      -7.569   5.847 -34.538  1.00 69.62           H
ATOM   2220  NE2 HIS A 155      -6.714   4.238 -33.322  1.00 69.62           N
ATOM   2221  HN  HIS A 155     -11.388   1.718 -30.292  1.00 69.62           H
ATOM   2222  N   THR A 156     -11.956   4.722 -30.956  1.00 73.41           N
ATOM   2223  CA  THR A 156     -12.643   5.977 -31.211  1.00 73.41           C
ATOM   2224  C   THR A 156     -12.831   6.756 -29.908  1.00 73.41           C
ATOM   2225  O   THR A 156     -12.939   7.981 -29.923  1.00 73.41           O
ATOM   2226  HA  THR A 156     -12.014   6.587 -31.860  1.00 73.41           H
ATOM   2227  CB  THR A 156     -13.958   5.659 -31.924  1.00 73.41           C
ATOM   2228  HB  THR A 156     -14.742   5.418 -31.206  1.00 73.41           H
ATOM   2229  OG1 THR A 156     -13.617   4.616 -32.834  1.00 73.41           O
ATOM   2230  HG1 THR A 156     -14.443   4.140 -33.134  1.00 73.41           H
ATOM   2231  CG2 THR A 156     -14.426   6.802 -32.827  1.00 73.41           C
ATOM   2232 1HG2 THR A 156     -13.670   6.997 -33.588  1.00 73.41           H
ATOM   2233 2HG2 THR A 156     -14.578   7.700 -32.227  1.00 73.41           H
ATOM   2234 3HG2 THR A 156     -15.363   6.525 -33.309  1.00 73.41           H
ATOM   2235  HN  THR A 156     -12.499   3.900 -31.127  1.00 73.41           H
ATOM   2236  N   TRP A 157     -12.865   6.013 -28.811  1.00 79.36           N
ATOM   2237  CA  TRP A 157     -13.211   6.594 -27.525  1.00 79.36           C
ATOM   2238  C   TRP A 157     -11.911   6.873 -26.767  1.00 79.36           C
ATOM   2239  O   TRP A 157     -11.932   7.123 -25.563  1.00 79.36           O
ATOM   2240  HA  TRP A 157     -13.741   7.527 -27.712  1.00 79.36           H
ATOM   2241  CB  TRP A 157     -14.169   5.685 -26.753  1.00 79.36           C
ATOM   2242 1HB  TRP A 157     -13.787   4.664 -26.781  1.00 79.36           H
ATOM   2243 2HB  TRP A 157     -14.181   5.991 -25.707  1.00 79.36           H
ATOM   2244  CG  TRP A 157     -15.602   5.693 -27.288  1.00 79.36           C
ATOM   2245  CD1 TRP A 157     -16.013   5.929 -28.541  1.00 79.36           C
ATOM   2246  HD1 TRP A 157     -15.346   6.156 -29.373  1.00 79.36           H
ATOM   2247  CD2 TRP A 157     -16.804   5.442 -26.530  1.00 79.36           C
ATOM   2248  NE1 TRP A 157     -17.387   5.850 -28.646  1.00 79.36           N
ATOM   2249  HE1 TRP A 157     -17.926   5.987 -29.477  1.00 79.36           H
ATOM   2250  CE2 TRP A 157     -17.883   5.544 -27.385  1.00 79.36           C
ATOM   2251  CE3 TRP A 157     -16.975   5.139 -25.168  1.00 79.36           C
ATOM   2252  HE3 TRP A 157     -16.139   5.052 -24.473  1.00 79.36           H
ATOM   2253  CZ2 TRP A 157     -19.208   5.358 -26.972  1.00 79.36           C
ATOM   2254  HZ2 TRP A 157     -20.044   5.445 -27.667  1.00 79.36           H
ATOM   2255  CZ3 TRP A 157     -18.305   4.956 -24.771  1.00 79.36           C
ATOM   2256  HZ3 TRP A 157     -18.493   4.719 -23.724  1.00 79.36           H
ATOM   2257  CH2 TRP A 157     -19.402   5.055 -25.619  1.00 79.36           C
ATOM   2258  HH2 TRP A 157     -20.409   4.898 -25.232  1.00 79.36           H
ATOM   2259  HN  TRP A 157     -12.662   5.034 -28.792  1.00 79.36           H
ATOM   2260  N   ARG A 158     -10.811   6.823 -27.505  1.00 78.40           N
ATOM   2261  CA  ARG A 158      -9.496   6.856 -26.889  1.00 78.40           C
ATOM   2262  C   ARG A 158      -9.309   8.156 -26.105  1.00 78.40           C
ATOM   2263  O   ARG A 158      -8.830   8.138 -24.972  1.00 78.40           O
ATOM   2264  HA  ARG A 158      -9.476   5.991 -26.226  1.00 78.40           H
ATOM   2265  CB  ARG A 158      -8.392   6.741 -27.942  1.00 78.40           C
ATOM   2266 1HB  ARG A 158      -8.545   5.841 -28.538  1.00 78.40           H
ATOM   2267 2HB  ARG A 158      -8.446   7.589 -28.625  1.00 78.40           H
ATOM   2268  CG  ARG A 158      -7.010   6.696 -27.286  1.00 78.40           C
ATOM   2269 1HG  ARG A 158      -6.850   7.604 -26.705  1.00 78.40           H
ATOM   2270 2HG  ARG A 158      -6.962   5.859 -26.590  1.00 78.40           H
ATOM   2271  CD  ARG A 158      -5.908   6.555 -28.338  1.00 78.40           C
ATOM   2272 1HD  ARG A 158      -6.105   5.689 -28.970  1.00 78.40           H
ATOM   2273 2HD  ARG A 158      -5.902   7.430 -28.989  1.00 78.40           H
ATOM   2274  NE  ARG A 158      -4.592   6.409 -27.676  1.00 78.40           N
ATOM   2275  HE  ARG A 158      -4.534   6.615 -26.699  1.00 78.40           H
ATOM   2276  CZ  ARG A 158      -3.475   6.019 -28.304  1.00 78.40           C
ATOM   2277  NH1 ARG A 158      -3.495   5.731 -29.612  1.00 78.40           N
ATOM   2278 1HH1 ARG A 158      -4.349   5.806 -30.128  1.00 78.40           H
ATOM   2279 2HH1 ARG A 158      -2.657   5.440 -30.073  1.00 78.40           H
ATOM   2280  NH2 ARG A 158      -2.337   5.921 -27.603  1.00 78.40           N
ATOM   2281 1HH2 ARG A 158      -1.494   5.631 -28.057  1.00 78.40           H
ATOM   2282 2HH2 ARG A 158      -2.330   6.138 -26.627  1.00 78.40           H
ATOM   2283  HN  ARG A 158     -10.810   6.760 -28.503  1.00 78.40           H
ATOM   2284  N   GLU A 159      -9.698   9.253 -26.738  1.00 81.44           N
ATOM   2285  CA  GLU A 159      -9.492  10.567 -26.154  1.00 81.44           C
ATOM   2286  C   GLU A 159     -10.379  10.745 -24.920  1.00 81.44           C
ATOM   2287  O   GLU A 159      -9.910  11.182 -23.871  1.00 81.44           O
ATOM   2288  HA  GLU A 159      -8.442  10.593 -25.861  1.00 81.44           H
ATOM   2289  CB  GLU A 159      -9.753  11.671 -27.181  1.00 81.44           C
ATOM   2290 1HB  GLU A 159     -10.714  11.500 -27.666  1.00 81.44           H
ATOM   2291 2HB  GLU A 159      -9.681  12.646 -26.699  1.00 81.44           H
ATOM   2292  CG  GLU A 159      -8.693  11.656 -28.284  1.00 81.44           C
ATOM   2293 1HG  GLU A 159      -7.699  11.705 -27.838  1.00 81.44           H
ATOM   2294 2HG  GLU A 159      -8.749  10.717 -28.834  1.00 81.44           H
ATOM   2295  CD  GLU A 159      -8.885  12.830 -29.245  1.00 81.44           C
ATOM   2296  OE1 GLU A 159      -7.937  13.094 -30.015  1.00 81.44           O
ATOM   2297  OE2 GLU A 159      -9.977  13.437 -29.189  1.00 81.44           O
ATOM   2298  HN  GLU A 159     -10.145   9.253 -27.633  1.00 81.44           H
ATOM   2299  N   LYS A 160     -11.647  10.396 -25.087  1.00 84.69           N
ATOM   2300  CA  LYS A 160     -12.598  10.486 -23.993  1.00 84.69           C
ATOM   2301  C   LYS A 160     -12.082   9.673 -22.805  1.00 84.69           C
ATOM   2302  O   LYS A 160     -12.150  10.124 -21.663  1.00 84.69           O
ATOM   2303  HA  LYS A 160     -12.656  11.533 -23.696  1.00 84.69           H
ATOM   2304  CB  LYS A 160     -13.995  10.072 -24.462  1.00 84.69           C
ATOM   2305 1HB  LYS A 160     -13.949   9.088 -24.929  1.00 84.69           H
ATOM   2306 2HB  LYS A 160     -14.660   9.985 -23.603  1.00 84.69           H
ATOM   2307  CG  LYS A 160     -14.564  11.088 -25.455  1.00 84.69           C
ATOM   2308 1HG  LYS A 160     -14.510  12.089 -25.027  1.00 84.69           H
ATOM   2309 2HG  LYS A 160     -13.958  11.095 -26.361  1.00 84.69           H
ATOM   2310  CD  LYS A 160     -16.015  10.755 -25.808  1.00 84.69           C
ATOM   2311 1HD  LYS A 160     -16.063   9.773 -26.278  1.00 84.69           H
ATOM   2312 2HD  LYS A 160     -16.612  10.702 -24.897  1.00 84.69           H
ATOM   2313  CE  LYS A 160     -16.605  11.807 -26.750  1.00 84.69           C
ATOM   2314 1HE  LYS A 160     -16.517  12.796 -26.300  1.00 84.69           H
ATOM   2315 2HE  LYS A 160     -16.038  11.828 -27.681  1.00 84.69           H
ATOM   2316  NZ  LYS A 160     -18.026  11.509 -27.034  1.00 84.69           N
ATOM   2317 1HZ  LYS A 160     -18.403  12.219 -27.653  1.00 84.69           H
ATOM   2318 2HZ  LYS A 160     -18.099  10.600 -27.478  1.00 84.69           H
ATOM   2319 3HZ  LYS A 160     -18.551  11.505 -26.166  1.00 84.69           H
ATOM   2320  HN  LYS A 160     -12.024  10.057 -25.949  1.00 84.69           H
ATOM   2321  N   ARG A 161     -11.578   8.487 -23.115  1.00 86.33           N
ATOM   2322  CA  ARG A 161     -11.081   7.593 -22.083  1.00 86.33           C
ATOM   2323  C   ARG A 161      -9.939   8.256 -21.310  1.00 86.33           C
ATOM   2324  O   ARG A 161      -9.820   8.078 -20.099  1.00 86.33           O
ATOM   2325  HA  ARG A 161     -11.939   7.410 -21.436  1.00 86.33           H
ATOM   2326  CB  ARG A 161     -10.582   6.278 -22.688  1.00 86.33           C
ATOM   2327 1HB  ARG A 161      -9.943   6.488 -23.545  1.00 86.33           H
ATOM   2328 2HB  ARG A 161      -9.972   5.747 -21.958  1.00 86.33           H
ATOM   2329  CG  ARG A 161     -11.753   5.395 -23.122  1.00 86.33           C
ATOM   2330 1HG  ARG A 161     -12.282   5.027 -22.242  1.00 86.33           H
ATOM   2331 2HG  ARG A 161     -12.466   5.986 -23.697  1.00 86.33           H
ATOM   2332  CD  ARG A 161     -11.267   4.213 -23.963  1.00 86.33           C
ATOM   2333 1HD  ARG A 161     -12.118   3.702 -24.413  1.00 86.33           H
ATOM   2334 2HD  ARG A 161     -10.641   4.571 -24.780  1.00 86.33           H
ATOM   2335  NE  ARG A 161     -10.501   3.271 -23.116  1.00 86.33           N
ATOM   2336  HE  ARG A 161     -10.517   3.411 -22.126  1.00 86.33           H
ATOM   2337  CZ  ARG A 161      -9.789   2.241 -23.594  1.00 86.33           C
ATOM   2338  NH1 ARG A 161      -9.733   2.005 -24.911  1.00 86.33           N
ATOM   2339 1HH1 ARG A 161     -10.225   2.600 -25.547  1.00 86.33           H
ATOM   2340 2HH1 ARG A 161      -9.200   1.235 -25.259  1.00 86.33           H
ATOM   2341  NH2 ARG A 161      -9.134   1.450 -22.733  1.00 86.33           N
ATOM   2342 1HH2 ARG A 161      -8.598   0.678 -23.073  1.00 86.33           H
ATOM   2343 2HH2 ARG A 161      -9.180   1.633 -21.751  1.00 86.33           H
ATOM   2344  HN  ARG A 161     -11.506   8.137 -24.049  1.00 86.33           H
ATOM   2345  N   LEU A 162      -9.129   9.007 -22.042  1.00 87.42           N
ATOM   2346  CA  LEU A 162      -7.979   9.666 -21.447  1.00 87.42           C
ATOM   2347  C   LEU A 162      -8.460  10.746 -20.477  1.00 87.42           C
ATOM   2348  O   LEU A 162      -7.898  10.910 -19.396  1.00 87.42           O
ATOM   2349  HA  LEU A 162      -7.428   8.914 -20.881  1.00 87.42           H
ATOM   2350  CB  LEU A 162      -7.040  10.190 -22.536  1.00 87.42           C
ATOM   2351 1HB  LEU A 162      -6.834   9.378 -23.233  1.00 87.42           H
ATOM   2352 2HB  LEU A 162      -7.562  10.966 -23.095  1.00 87.42           H
ATOM   2353  CG  LEU A 162      -5.705  10.760 -22.052  1.00 87.42           C
ATOM   2354  HG  LEU A 162      -5.909  11.495 -21.274  1.00 87.42           H
ATOM   2355  CD1 LEU A 162      -4.837   9.667 -21.426  1.00 87.42           C
ATOM   2356 1HD1 LEU A 162      -5.360   9.232 -20.574  1.00 87.42           H
ATOM   2357 2HD1 LEU A 162      -4.638   8.892 -22.166  1.00 87.42           H
ATOM   2358 3HD1 LEU A 162      -3.894  10.100 -21.091  1.00 87.42           H
ATOM   2359  CD2 LEU A 162      -4.979  11.491 -23.184  1.00 87.42           C
ATOM   2360 1HD2 LEU A 162      -4.787  10.795 -24.001  1.00 87.42           H
ATOM   2361 2HD2 LEU A 162      -5.600  12.311 -23.544  1.00 87.42           H
ATOM   2362 3HD2 LEU A 162      -4.033  11.886 -22.813  1.00 87.42           H
ATOM   2363  HN  LEU A 162      -9.248   9.167 -23.022  1.00 87.42           H
ATOM   2364  N   LEU A 163      -9.497  11.456 -20.899  1.00 89.71           N
ATOM   2365  CA  LEU A 163     -10.068  12.508 -20.076  1.00 89.71           C
ATOM   2366  C   LEU A 163     -10.618  11.898 -18.785  1.00 89.71           C
ATOM   2367  O   LEU A 163     -10.339  12.391 -17.693  1.00 89.71           O
ATOM   2368  HA  LEU A 163      -9.262  13.195 -19.817  1.00 89.71           H
ATOM   2369  CB  LEU A 163     -11.105  13.305 -20.869  1.00 89.71           C
ATOM   2370 1HB  LEU A 163     -10.645  13.638 -21.800  1.00 89.71           H
ATOM   2371 2HB  LEU A 163     -11.921  12.635 -21.140  1.00 89.71           H
ATOM   2372  CG  LEU A 163     -11.698  14.526 -20.162  1.00 89.71           C
ATOM   2373  HG  LEU A 163     -12.076  14.207 -19.191  1.00 89.71           H
ATOM   2374  CD1 LEU A 163     -10.625  15.585 -19.903  1.00 89.71           C
ATOM   2375 1HD1 LEU A 163      -9.841  15.162 -19.274  1.00 89.71           H
ATOM   2376 2HD1 LEU A 163     -10.195  15.906 -20.852  1.00 89.71           H
ATOM   2377 3HD1 LEU A 163     -11.073  16.441 -19.399  1.00 89.71           H
ATOM   2378  CD2 LEU A 163     -12.884  15.091 -20.945  1.00 89.71           C
ATOM   2379 1HD2 LEU A 163     -12.554  15.390 -21.940  1.00 89.71           H
ATOM   2380 2HD2 LEU A 163     -13.658  14.328 -21.034  1.00 89.71           H
ATOM   2381 3HD2 LEU A 163     -13.287  15.957 -20.420  1.00 89.71           H
ATOM   2382  HN  LEU A 163      -9.943  11.322 -21.784  1.00 89.71           H
ATOM   2383  N   TYR A 164     -11.389  10.833 -18.953  1.00 90.64           N
ATOM   2384  CA  TYR A 164     -11.981  10.151 -17.815  1.00 90.64           C
ATOM   2385  C   TYR A 164     -10.900   9.626 -16.868  1.00 90.64           C
ATOM   2386  O   TYR A 164     -11.066   9.663 -15.650  1.00 90.64           O
ATOM   2387  HA  TYR A 164     -12.605  10.867 -17.281  1.00 90.64           H
ATOM   2388  CB  TYR A 164     -12.756   8.965 -18.391  1.00 90.64           C
ATOM   2389 1HB  TYR A 164     -12.147   8.482 -19.155  1.00 90.64           H
ATOM   2390 2HB  TYR A 164     -12.918   8.231 -17.601  1.00 90.64           H
ATOM   2391  CG  TYR A 164     -14.108   9.342 -19.001  1.00 90.64           C
ATOM   2392  CD1 TYR A 164     -15.074   9.943 -18.220  1.00 90.64           C
ATOM   2393  HD1 TYR A 164     -14.873  10.149 -17.169  1.00 90.64           H
ATOM   2394  CD2 TYR A 164     -14.361   9.081 -20.332  1.00 90.64           C
ATOM   2395  HD2 TYR A 164     -13.598   8.606 -20.949  1.00 90.64           H
ATOM   2396  CE1 TYR A 164     -16.346  10.298 -18.794  1.00 90.64           C
ATOM   2397  HE1 TYR A 164     -17.117  10.774 -18.188  1.00 90.64           H
ATOM   2398  CE2 TYR A 164     -15.633   9.436 -20.906  1.00 90.64           C
ATOM   2399  HE2 TYR A 164     -15.846   9.235 -21.956  1.00 90.64           H
ATOM   2400  CZ  TYR A 164     -16.563  10.027 -20.109  1.00 90.64           C
ATOM   2401  OH  TYR A 164     -17.764  10.362 -20.651  1.00 90.64           O
ATOM   2402  HH  TYR A 164     -17.777  10.130 -21.624  1.00 90.64           H
ATOM   2403  HN  TYR A 164     -11.611  10.439 -19.845  1.00 90.64           H
ATOM   2404  N   SER A 165      -9.816   9.151 -17.463  1.00 92.23           N
ATOM   2405  CA  SER A 165      -8.694   8.650 -16.687  1.00 92.23           C
ATOM   2406  C   SER A 165      -8.190   9.737 -15.736  1.00 92.23           C
ATOM   2407  O   SER A 165      -7.824   9.448 -14.597  1.00 92.23           O
ATOM   2408  HA  SER A 165      -9.087   7.802 -16.126  1.00 92.23           H
ATOM   2409  CB  SER A 165      -7.561   8.176 -17.600  1.00 92.23           C
ATOM   2410 1HB  SER A 165      -6.621   8.192 -17.048  1.00 92.23           H
ATOM   2411 2HB  SER A 165      -7.741   7.141 -17.893  1.00 92.23           H
ATOM   2412  OG  SER A 165      -7.441   8.985 -18.766  1.00 92.23           O
ATOM   2413  HG  SER A 165      -7.346   9.946 -18.507  1.00 92.23           H
ATOM   2414  HN  SER A 165      -9.698   9.105 -18.455  1.00 92.23           H
ATOM   2415  N   LYS A 166      -8.187  10.963 -16.237  1.00 93.52           N
ATOM   2416  CA  LYS A 166      -7.675  12.085 -15.468  1.00 93.52           C
ATOM   2417  C   LYS A 166      -8.575  12.317 -14.253  1.00 93.52           C
ATOM   2418  O   LYS A 166      -8.086  12.473 -13.135  1.00 93.52           O
ATOM   2419  HA  LYS A 166      -6.681  11.812 -15.114  1.00 93.52           H
ATOM   2420  CB  LYS A 166      -7.515  13.317 -16.360  1.00 93.52           C
ATOM   2421 1HB  LYS A 166      -8.433  13.483 -16.926  1.00 93.52           H
ATOM   2422 2HB  LYS A 166      -7.359  14.201 -15.741  1.00 93.52           H
ATOM   2423  CG  LYS A 166      -6.339  13.149 -17.324  1.00 93.52           C
ATOM   2424 1HG  LYS A 166      -5.424  12.973 -16.759  1.00 93.52           H
ATOM   2425 2HG  LYS A 166      -6.501  12.271 -17.950  1.00 93.52           H
ATOM   2426  CD  LYS A 166      -6.171  14.387 -18.206  1.00 93.52           C
ATOM   2427 1HD  LYS A 166      -7.066  14.533 -18.810  1.00 93.52           H
ATOM   2428 2HD  LYS A 166      -6.062  15.272 -17.579  1.00 93.52           H
ATOM   2429  CE  LYS A 166      -4.950  14.249 -19.118  1.00 93.52           C
ATOM   2430 1HE  LYS A 166      -4.068  14.013 -18.522  1.00 93.52           H
ATOM   2431 2HE  LYS A 166      -5.098  13.421 -19.810  1.00 93.52           H
ATOM   2432  NZ  LYS A 166      -4.724  15.501 -19.874  1.00 93.52           N
ATOM   2433 1HZ  LYS A 166      -3.925  15.385 -20.488  1.00 93.52           H
ATOM   2434 2HZ  LYS A 166      -5.547  15.715 -20.427  1.00 93.52           H
ATOM   2435 3HZ  LYS A 166      -4.545  16.260 -19.226  1.00 93.52           H
ATOM   2436  HN  LYS A 166      -8.524  11.195 -17.149  1.00 93.52           H
ATOM   2437  N   MET A 167      -9.874  12.332 -14.513  1.00 95.15           N
ATOM   2438  CA  MET A 167     -10.845  12.586 -13.462  1.00 95.15           C
ATOM   2439  C   MET A 167     -10.840  11.459 -12.428  1.00 95.15           C
ATOM   2440  O   MET A 167     -10.959  11.711 -11.229  1.00 95.15           O
ATOM   2441  HA  MET A 167     -10.532  13.520 -12.994  1.00 95.15           H
ATOM   2442  CB  MET A 167     -12.241  12.711 -14.075  1.00 95.15           C
ATOM   2443 1HB  MET A 167     -12.473  11.811 -14.645  1.00 95.15           H
ATOM   2444 2HB  MET A 167     -12.985  12.787 -13.282  1.00 95.15           H
ATOM   2445  CG  MET A 167     -12.332  13.936 -14.987  1.00 95.15           C
ATOM   2446 1HG  MET A 167     -11.972  14.820 -14.460  1.00 95.15           H
ATOM   2447 2HG  MET A 167     -11.689  13.801 -15.857  1.00 95.15           H
ATOM   2448  SD  MET A 167     -14.020  14.185 -15.509  1.00 95.15           S
ATOM   2449  CE  MET A 167     -14.246  12.735 -16.526  1.00 95.15           C
ATOM   2450 1HE  MET A 167     -13.524  12.748 -17.343  1.00 95.15           H
ATOM   2451 2HE  MET A 167     -14.097  11.841 -15.922  1.00 95.15           H
ATOM   2452 3HE  MET A 167     -15.257  12.733 -16.936  1.00 95.15           H
ATOM   2453  HN  MET A 167     -10.265  12.176 -15.420  1.00 95.15           H
ATOM   2454  N   VAL A 168     -10.701  10.240 -12.928  1.00 95.26           N
ATOM   2455  CA  VAL A 168     -10.691   9.072 -12.064  1.00 95.26           C
ATOM   2456  C   VAL A 168      -9.485   9.148 -11.125  1.00 95.26           C
ATOM   2457  O   VAL A 168      -9.609   8.898  -9.927  1.00 95.26           O
ATOM   2458  HA  VAL A 168     -11.602   9.098 -11.466  1.00 95.26           H
ATOM   2459  CB  VAL A 168     -10.713   7.796 -12.907  1.00 95.26           C
ATOM   2460  HB  VAL A 168      -9.929   7.879 -13.660  1.00 95.26           H
ATOM   2461  CG1 VAL A 168     -10.412   6.566 -12.048  1.00 95.26           C
ATOM   2462 1HG1 VAL A 168      -9.425   6.671 -11.598  1.00 95.26           H
ATOM   2463 2HG1 VAL A 168     -11.162   6.479 -11.263  1.00 95.26           H
ATOM   2464 3HG1 VAL A 168     -10.433   5.673 -12.673  1.00 95.26           H
ATOM   2465  CG2 VAL A 168     -12.050   7.643 -13.635  1.00 95.26           C
ATOM   2466 1HG2 VAL A 168     -12.858   7.593 -12.905  1.00 95.26           H
ATOM   2467 2HG2 VAL A 168     -12.207   8.499 -14.292  1.00 95.26           H
ATOM   2468 3HG2 VAL A 168     -12.038   6.728 -14.227  1.00 95.26           H
ATOM   2469  HN  VAL A 168     -10.597  10.045 -13.903  1.00 95.26           H
ATOM   2470  N   CYS A 169      -8.345   9.495 -11.705  1.00 95.79           N
ATOM   2471  CA  CYS A 169      -7.113   9.585 -10.940  1.00 95.79           C
ATOM   2472  C   CYS A 169      -7.324  10.592  -9.807  1.00 95.79           C
ATOM   2473  O   CYS A 169      -6.991  10.315  -8.656  1.00 95.79           O
ATOM   2474  HA  CYS A 169      -6.919   8.590 -10.542  1.00 95.79           H
ATOM   2475  CB  CYS A 169      -5.924   9.963 -11.825  1.00 95.79           C
ATOM   2476 1HB  CYS A 169      -6.183  10.817 -12.452  1.00 95.79           H
ATOM   2477 2HB  CYS A 169      -5.081  10.268 -11.205  1.00 95.79           H
ATOM   2478  SG  CYS A 169      -5.447   8.541 -12.874  1.00 95.79           S
ATOM   2479  HG  CYS A 169      -6.414   8.701 -13.773  1.00 95.79           H
ATOM   2480  HN  CYS A 169      -8.256   9.711 -12.677  1.00 95.79           H
ATOM   2481  N   PHE A 170      -7.876  11.740 -10.173  1.00 96.42           N
ATOM   2482  CA  PHE A 170      -8.123  12.794  -9.205  1.00 96.42           C
ATOM   2483  C   PHE A 170      -9.034  12.301  -8.078  1.00 96.42           C
ATOM   2484  O   PHE A 170      -8.765  12.550  -6.904  1.00 96.42           O
ATOM   2485  HA  PHE A 170      -7.158  13.084  -8.789  1.00 96.42           H
ATOM   2486  CB  PHE A 170      -8.824  13.932  -9.950  1.00 96.42           C
ATOM   2487 1HB  PHE A 170      -8.206  14.233 -10.796  1.00 96.42           H
ATOM   2488 2HB  PHE A 170      -9.763  13.560 -10.359  1.00 96.42           H
ATOM   2489  CG  PHE A 170      -9.112  15.159  -9.084  1.00 96.42           C
ATOM   2490  CD1 PHE A 170     -10.355  15.350  -8.567  1.00 96.42           C
ATOM   2491  HD1 PHE A 170     -11.146  14.628  -8.770  1.00 96.42           H
ATOM   2492  CD2 PHE A 170      -8.125  16.060  -8.831  1.00 96.42           C
ATOM   2493  HD2 PHE A 170      -7.128  15.907  -9.245  1.00 96.42           H
ATOM   2494  CE1 PHE A 170     -10.623  16.489  -7.763  1.00 96.42           C
ATOM   2495  HE1 PHE A 170     -11.619  16.642  -7.348  1.00 96.42           H
ATOM   2496  CE2 PHE A 170      -8.392  17.199  -8.026  1.00 96.42           C
ATOM   2497  HE2 PHE A 170      -7.601  17.921  -7.824  1.00 96.42           H
ATOM   2498  CZ  PHE A 170      -9.635  17.390  -7.509  1.00 96.42           C
ATOM   2499  HZ  PHE A 170      -9.840  18.264  -6.892  1.00 96.42           H
ATOM   2500  HN  PHE A 170      -8.152  11.954 -11.110  1.00 96.42           H
ATOM   2501  N   THR A 171     -10.093  11.611  -8.475  1.00 96.51           N
ATOM   2502  CA  THR A 171     -11.065  11.115  -7.517  1.00 96.51           C
ATOM   2503  C   THR A 171     -10.401  10.145  -6.537  1.00 96.51           C
ATOM   2504  O   THR A 171     -10.711  10.150  -5.347  1.00 96.51           O
ATOM   2505  HA  THR A 171     -11.432  11.958  -6.932  1.00 96.51           H
ATOM   2506  CB  THR A 171     -12.224  10.492  -8.298  1.00 96.51           C
ATOM   2507  HB  THR A 171     -11.909   9.573  -8.793  1.00 96.51           H
ATOM   2508  OG1 THR A 171     -12.662  11.537  -9.162  1.00 96.51           O
ATOM   2509  HG1 THR A 171     -12.246  11.432 -10.065  1.00 96.51           H
ATOM   2510  CG2 THR A 171     -13.439  10.205  -7.414  1.00 96.51           C
ATOM   2511 1HG2 THR A 171     -13.794  11.135  -6.972  1.00 96.51           H
ATOM   2512 2HG2 THR A 171     -13.156   9.511  -6.622  1.00 96.51           H
ATOM   2513 3HG2 THR A 171     -14.232   9.763  -8.018  1.00 96.51           H
ATOM   2514  HN  THR A 171     -10.290  11.391  -9.431  1.00 96.51           H
ATOM   2515  N   ILE A 172      -9.501   9.335  -7.075  1.00 96.17           N
ATOM   2516  CA  ILE A 172      -8.827   8.328  -6.273  1.00 96.17           C
ATOM   2517  C   ILE A 172      -7.993   9.017  -5.192  1.00 96.17           C
ATOM   2518  O   ILE A 172      -8.008   8.604  -4.033  1.00 96.17           O
ATOM   2519  HA  ILE A 172      -9.596   7.729  -5.786  1.00 96.17           H
ATOM   2520  CB  ILE A 172      -8.018   7.385  -7.167  1.00 96.17           C
ATOM   2521  HB  ILE A 172      -7.478   7.987  -7.898  1.00 96.17           H
ATOM   2522  CG1 ILE A 172      -8.938   6.445  -7.947  1.00 96.17           C
ATOM   2523 1HG1 ILE A 172      -9.426   5.754  -7.259  1.00 96.17           H
ATOM   2524 2HG1 ILE A 172      -9.726   7.021  -8.432  1.00 96.17           H
ATOM   2525  CG2 ILE A 172      -6.973   6.620  -6.352  1.00 96.17           C
ATOM   2526 1HG2 ILE A 172      -6.290   7.327  -5.881  1.00 96.17           H
ATOM   2527 2HG2 ILE A 172      -7.473   6.030  -5.584  1.00 96.17           H
ATOM   2528 3HG2 ILE A 172      -6.412   5.957  -7.011  1.00 96.17           H
ATOM   2529  CD1 ILE A 172      -8.153   5.658  -8.999  1.00 96.17           C
ATOM   2530 1HD1 ILE A 172      -7.687   6.351  -9.699  1.00 96.17           H
ATOM   2531 2HD1 ILE A 172      -7.382   5.064  -8.508  1.00 96.17           H
ATOM   2532 3HD1 ILE A 172      -8.831   4.997  -9.539  1.00 96.17           H
ATOM   2533  HN  ILE A 172      -9.231   9.359  -8.038  1.00 96.17           H
ATOM   2534  N   TRP A 173      -7.284  10.056  -5.608  1.00 96.44           N
ATOM   2535  CA  TRP A 173      -6.392  10.764  -4.706  1.00 96.44           C
ATOM   2536  C   TRP A 173      -7.234  11.345  -3.568  1.00 96.44           C
ATOM   2537  O   TRP A 173      -6.874  11.220  -2.399  1.00 96.44           O
ATOM   2538  HA  TRP A 173      -5.677  10.043  -4.310  1.00 96.44           H
ATOM   2539  CB  TRP A 173      -5.585  11.826  -5.455  1.00 96.44           C
ATOM   2540 1HB  TRP A 173      -6.232  12.314  -6.183  1.00 96.44           H
ATOM   2541 2HB  TRP A 173      -5.268  12.593  -4.747  1.00 96.44           H
ATOM   2542  CG  TRP A 173      -4.352  11.278  -6.176  1.00 96.44           C
ATOM   2543  CD1 TRP A 173      -4.144  11.179  -7.496  1.00 96.44           C
ATOM   2544  HD1 TRP A 173      -4.860  11.493  -8.255  1.00 96.44           H
ATOM   2545  CD2 TRP A 173      -3.158  10.752  -5.558  1.00 96.44           C
ATOM   2546  NE1 TRP A 173      -2.908  10.631  -7.773  1.00 96.44           N
ATOM   2547  HE1 TRP A 173      -2.528  10.459  -8.682  1.00 96.44           H
ATOM   2548  CE2 TRP A 173      -2.289  10.363  -6.558  1.00 96.44           C
ATOM   2549  CE3 TRP A 173      -2.822  10.611  -4.200  1.00 96.44           C
ATOM   2550  HE3 TRP A 173      -3.490  10.910  -3.393  1.00 96.44           H
ATOM   2551  CZ2 TRP A 173      -1.030   9.807  -6.305  1.00 96.44           C
ATOM   2552  HZ2 TRP A 173      -0.362   9.508  -7.113  1.00 96.44           H
ATOM   2553  CZ3 TRP A 173      -1.560  10.053  -3.965  1.00 96.44           C
ATOM   2554  HZ3 TRP A 173      -1.250   9.921  -2.928  1.00 96.44           H
ATOM   2555  CH2 TRP A 173      -0.674   9.656  -4.960  1.00 96.44           C
ATOM   2556  HH2 TRP A 173       0.293   9.230  -4.693  1.00 96.44           H
ATOM   2557  HN  TRP A 173      -7.313  10.415  -6.542  1.00 96.44           H
ATOM   2558  N   VAL A 174      -8.339  11.967  -3.951  1.00 96.45           N
ATOM   2559  CA  VAL A 174      -9.203  12.622  -2.982  1.00 96.45           C
ATOM   2560  C   VAL A 174      -9.739  11.581  -1.998  1.00 96.45           C
ATOM   2561  O   VAL A 174      -9.745  11.809  -0.789  1.00 96.45           O
ATOM   2562  HA  VAL A 174      -8.596  13.343  -2.434  1.00 96.45           H
ATOM   2563  CB  VAL A 174     -10.312  13.389  -3.705  1.00 96.45           C
ATOM   2564  HB  VAL A 174     -10.815  12.696  -4.378  1.00 96.45           H
ATOM   2565  CG1 VAL A 174     -11.349  13.918  -2.712  1.00 96.45           C
ATOM   2566 1HG1 VAL A 174     -11.796  13.081  -2.174  1.00 96.45           H
ATOM   2567 2HG1 VAL A 174     -10.865  14.589  -2.003  1.00 96.45           H
ATOM   2568 3HG1 VAL A 174     -12.126  14.459  -3.252  1.00 96.45           H
ATOM   2569  CG2 VAL A 174      -9.732  14.526  -4.549  1.00 96.45           C
ATOM   2570 1HG2 VAL A 174      -9.191  15.219  -3.904  1.00 96.45           H
ATOM   2571 2HG2 VAL A 174      -9.049  14.115  -5.293  1.00 96.45           H
ATOM   2572 3HG2 VAL A 174     -10.542  15.055  -5.052  1.00 96.45           H
ATOM   2573  HN  VAL A 174      -8.647  12.028  -4.900  1.00 96.45           H
ATOM   2574  N   LEU A 175     -10.178  10.460  -2.552  1.00 95.00           N
ATOM   2575  CA  LEU A 175     -10.803   9.423  -1.749  1.00 95.00           C
ATOM   2576  C   LEU A 175      -9.775   8.854  -0.770  1.00 95.00           C
ATOM   2577  O   LEU A 175     -10.072   8.669   0.410  1.00 95.00           O
ATOM   2578  HA  LEU A 175     -11.603   9.891  -1.176  1.00 95.00           H
ATOM   2579  CB  LEU A 175     -11.448   8.366  -2.648  1.00 95.00           C
ATOM   2580 1HB  LEU A 175     -12.136   8.867  -3.329  1.00 95.00           H
ATOM   2581 2HB  LEU A 175     -10.668   7.912  -3.259  1.00 95.00           H
ATOM   2582  CG  LEU A 175     -12.209   7.249  -1.929  1.00 95.00           C
ATOM   2583  HG  LEU A 175     -11.535   6.784  -1.211  1.00 95.00           H
ATOM   2584  CD1 LEU A 175     -13.392   7.813  -1.140  1.00 95.00           C
ATOM   2585 1HD1 LEU A 175     -13.028   8.522  -0.396  1.00 95.00           H
ATOM   2586 2HD1 LEU A 175     -14.076   8.319  -1.821  1.00 95.00           H
ATOM   2587 3HD1 LEU A 175     -13.916   6.998  -0.639  1.00 95.00           H
ATOM   2588  CD2 LEU A 175     -12.643   6.161  -2.913  1.00 95.00           C
ATOM   2589 1HD2 LEU A 175     -13.293   6.595  -3.672  1.00 95.00           H
ATOM   2590 2HD2 LEU A 175     -11.762   5.732  -3.392  1.00 95.00           H
ATOM   2591 3HD2 LEU A 175     -13.181   5.380  -2.377  1.00 95.00           H
ATOM   2592  HN  LEU A 175     -10.112  10.256  -3.529  1.00 95.00           H
ATOM   2593  N   ALA A 176      -8.587   8.591  -1.295  1.00 94.92           N
ATOM   2594  CA  ALA A 176      -7.537   7.976  -0.500  1.00 94.92           C
ATOM   2595  C   ALA A 176      -7.162   8.910   0.652  1.00 94.92           C
ATOM   2596  O   ALA A 176      -6.904   8.456   1.765  1.00 94.92           O
ATOM   2597  HA  ALA A 176      -7.933   7.047  -0.089  1.00 94.92           H
ATOM   2598  CB  ALA A 176      -6.342   7.649  -1.398  1.00 94.92           C
ATOM   2599 1HB  ALA A 176      -6.655   6.960  -2.182  1.00 94.92           H
ATOM   2600 2HB  ALA A 176      -5.966   8.567  -1.850  1.00 94.92           H
ATOM   2601 3HB  ALA A 176      -5.555   7.188  -0.802  1.00 94.92           H
ATOM   2602  HN  ALA A 176      -8.338   8.790  -2.242  1.00 94.92           H
ATOM   2603  N   ALA A 177      -7.145  10.199   0.345  1.00 94.59           N
ATOM   2604  CA  ALA A 177      -6.780  11.199   1.334  1.00 94.59           C
ATOM   2605  C   ALA A 177      -7.789  11.165   2.483  1.00 94.59           C
ATOM   2606  O   ALA A 177      -7.405  11.194   3.652  1.00 94.59           O
ATOM   2607  HA  ALA A 177      -5.794  10.940   1.719  1.00 94.59           H
ATOM   2608  CB  ALA A 177      -6.703  12.574   0.666  1.00 94.59           C
ATOM   2609 1HB  ALA A 177      -5.952  12.552  -0.123  1.00 94.59           H
ATOM   2610 2HB  ALA A 177      -7.673  12.824   0.237  1.00 94.59           H
ATOM   2611 3HB  ALA A 177      -6.429  13.323   1.408  1.00 94.59           H
ATOM   2612  HN  ALA A 177      -7.373  10.562  -0.559  1.00 94.59           H
ATOM   2613  N   ALA A 178      -9.059  11.105   2.112  1.00 94.91           N
ATOM   2614  CA  ALA A 178     -10.129  11.150   3.094  1.00 94.91           C
ATOM   2615  C   ALA A 178     -10.042   9.917   3.994  1.00 94.91           C
ATOM   2616  O   ALA A 178     -10.301  10.000   5.194  1.00 94.91           O
ATOM   2617  HA  ALA A 178      -9.984  12.044   3.701  1.00 94.91           H
ATOM   2618  CB  ALA A 178     -11.477  11.255   2.376  1.00 94.91           C
ATOM   2619 1HB  ALA A 178     -11.498  12.163   1.774  1.00 94.91           H
ATOM   2620 2HB  ALA A 178     -11.613  10.387   1.731  1.00 94.91           H
ATOM   2621 3HB  ALA A 178     -12.279  11.289   3.113  1.00 94.91           H
ATOM   2622  HN  ALA A 178      -9.361  11.026   1.161  1.00 94.91           H
ATOM   2623  N   LEU A 179      -9.677   8.800   3.381  1.00 93.04           N
ATOM   2624  CA  LEU A 179      -9.658   7.530   4.087  1.00 93.04           C
ATOM   2625  C   LEU A 179      -8.473   7.506   5.054  1.00 93.04           C
ATOM   2626  O   LEU A 179      -8.381   6.625   5.907  1.00 93.04           O
ATOM   2627  HA  LEU A 179     -10.579   7.466   4.667  1.00 93.04           H
ATOM   2628  CB  LEU A 179      -9.666   6.366   3.094  1.00 93.04           C
ATOM   2629 1HB  LEU A 179      -8.844   6.508   2.392  1.00 93.04           H
ATOM   2630 2HB  LEU A 179      -9.461   5.446   3.642  1.00 93.04           H
ATOM   2631  CG  LEU A 179     -10.956   6.174   2.295  1.00 93.04           C
ATOM   2632  HG  LEU A 179     -11.159   7.095   1.748  1.00 93.04           H
ATOM   2633  CD1 LEU A 179     -10.799   5.059   1.259  1.00 93.04           C
ATOM   2634 1HD1 LEU A 179      -9.995   5.314   0.569  1.00 93.04           H
ATOM   2635 2HD1 LEU A 179     -10.560   4.124   1.766  1.00 93.04           H
ATOM   2636 3HD1 LEU A 179     -11.731   4.944   0.705  1.00 93.04           H
ATOM   2637  CD2 LEU A 179     -12.146   5.930   3.225  1.00 93.04           C
ATOM   2638 1HD2 LEU A 179     -11.966   5.033   3.818  1.00 93.04           H
ATOM   2639 2HD2 LEU A 179     -12.270   6.786   3.889  1.00 93.04           H
ATOM   2640 3HD2 LEU A 179     -13.050   5.797   2.631  1.00 93.04           H
ATOM   2641  HN  LEU A 179      -9.397   8.755   2.422  1.00 93.04           H
ATOM   2642  N   CYS A 180      -7.595   8.485   4.888  1.00 93.98           N
ATOM   2643  CA  CYS A 180      -6.379   8.542   5.682  1.00 93.98           C
ATOM   2644  C   CYS A 180      -6.584   9.563   6.802  1.00 93.98           C
ATOM   2645  O   CYS A 180      -5.651   9.878   7.539  1.00 93.98           O
ATOM   2646  HA  CYS A 180      -6.226   7.544   6.091  1.00 93.98           H
ATOM   2647  CB  CYS A 180      -5.158   8.875   4.822  1.00 93.98           C
ATOM   2648 1HB  CYS A 180      -5.313   9.824   4.308  1.00 93.98           H
ATOM   2649 2HB  CYS A 180      -4.279   8.996   5.456  1.00 93.98           H
ATOM   2650  SG  CYS A 180      -4.869   7.543   3.601  1.00 93.98           S
ATOM   2651  HG  CYS A 180      -5.944   7.798   2.860  1.00 93.98           H
ATOM   2652  HN  CYS A 180      -7.704   9.228   4.228  1.00 93.98           H
ATOM   2653  N   ILE A 181      -7.812  10.053   6.896  1.00 94.40           N
ATOM   2654  CA  ILE A 181      -8.145  11.051   7.898  1.00 94.40           C
ATOM   2655  C   ILE A 181      -7.840  10.492   9.289  1.00 94.40           C
ATOM   2656  O   ILE A 181      -7.197  11.155  10.101  1.00 94.40           O
ATOM   2657  HA  ILE A 181      -7.503  11.915   7.725  1.00 94.40           H
ATOM   2658  CB  ILE A 181      -9.591  11.520   7.727  1.00 94.40           C
ATOM   2659  HB  ILE A 181     -10.213  10.646   7.535  1.00 94.40           H
ATOM   2660  CG1 ILE A 181      -9.728  12.447   6.517  1.00 94.40           C
ATOM   2661 1HG1 ILE A 181      -9.169  13.366   6.694  1.00 94.40           H
ATOM   2662 2HG1 ILE A 181      -9.290  11.971   5.639  1.00 94.40           H
ATOM   2663  CG2 ILE A 181     -10.112  12.171   9.010  1.00 94.40           C
ATOM   2664 1HG2 ILE A 181     -10.072  11.450   9.826  1.00 94.40           H
ATOM   2665 2HG2 ILE A 181      -9.492  13.033   9.257  1.00 94.40           H
ATOM   2666 3HG2 ILE A 181     -11.142  12.496   8.861  1.00 94.40           H
ATOM   2667  CD1 ILE A 181     -11.196  12.780   6.245  1.00 94.40           C
ATOM   2668 1HD1 ILE A 181     -11.747  11.861   6.045  1.00 94.40           H
ATOM   2669 2HD1 ILE A 181     -11.623  13.277   7.116  1.00 94.40           H
ATOM   2670 3HD1 ILE A 181     -11.265  13.440   5.380  1.00 94.40           H
ATOM   2671  HN  ILE A 181      -8.570   9.780   6.303  1.00 94.40           H
ATOM   2672  N   PRO A 182      -8.294   9.267   9.588  1.00 93.26           N
ATOM   2673  CA  PRO A 182      -8.125   8.707  10.932  1.00 93.26           C
ATOM   2674  C   PRO A 182      -6.679   8.755  11.399  1.00 93.26           C
ATOM   2675  O   PRO A 182      -6.402   9.144  12.533  1.00 93.26           O
ATOM   2676  HA  PRO A 182      -8.679   9.303  11.658  1.00 93.26           H
ATOM   2677  CB  PRO A 182      -8.629   7.270  10.791  1.00 93.26           C
ATOM   2678 1HB  PRO A 182      -7.819   6.583  10.546  1.00 93.26           H
ATOM   2679 2HB  PRO A 182      -9.082   6.911  11.716  1.00 93.26           H
ATOM   2680  CG  PRO A 182      -9.650   7.362   9.663  1.00 93.26           C
ATOM   2681 1HG  PRO A 182      -9.839   6.390   9.208  1.00 93.26           H
ATOM   2682 2HG  PRO A 182     -10.614   7.727  10.019  1.00 93.26           H
ATOM   2683  CD  PRO A 182      -8.996   8.331   8.692  1.00 93.26           C
ATOM   2684 1HD  PRO A 182      -8.303   7.825   8.020  1.00 93.26           H
ATOM   2685 2HD  PRO A 182      -9.732   8.835   8.065  1.00 93.26           H
ATOM   2686  N   GLU A 183      -5.788   8.354  10.504  1.00 93.23           N
ATOM   2687  CA  GLU A 183      -4.371   8.316  10.825  1.00 93.23           C
ATOM   2688  C   GLU A 183      -3.877   9.711  11.213  1.00 93.23           C
ATOM   2689  O   GLU A 183      -3.074   9.854  12.133  1.00 93.23           O
ATOM   2690  HA  GLU A 183      -4.286   7.642  11.677  1.00 93.23           H
ATOM   2691  CB  GLU A 183      -3.560   7.752   9.656  1.00 93.23           C
ATOM   2692 1HB  GLU A 183      -3.966   8.122   8.715  1.00 93.23           H
ATOM   2693 2HB  GLU A 183      -2.505   7.988   9.794  1.00 93.23           H
ATOM   2694  CG  GLU A 183      -3.657   6.226   9.608  1.00 93.23           C
ATOM   2695 1HG  GLU A 183      -2.897   5.831   8.934  1.00 93.23           H
ATOM   2696 2HG  GLU A 183      -3.453   5.813  10.596  1.00 93.23           H
ATOM   2697  CD  GLU A 183      -5.043   5.779   9.138  1.00 93.23           C
ATOM   2698  OE1 GLU A 183      -5.350   4.583   9.333  1.00 93.23           O
ATOM   2699  OE2 GLU A 183      -5.765   6.644   8.596  1.00 93.23           O
ATOM   2700  HN  GLU A 183      -6.020   8.060   9.577  1.00 93.23           H
ATOM   2701  N   ILE A 184      -4.377  10.703  10.492  1.00 94.36           N
ATOM   2702  CA  ILE A 184      -3.890  12.063  10.650  1.00 94.36           C
ATOM   2703  C   ILE A 184      -4.310  12.594  12.021  1.00 94.36           C
ATOM   2704  O   ILE A 184      -3.566  13.340  12.657  1.00 94.36           O
ATOM   2705  HA  ILE A 184      -2.801  12.026  10.612  1.00 94.36           H
ATOM   2706  CB  ILE A 184      -4.354  12.937   9.483  1.00 94.36           C
ATOM   2707  HB  ILE A 184      -5.438  12.850   9.401  1.00 94.36           H
ATOM   2708  CG1 ILE A 184      -3.760  12.448   8.161  1.00 94.36           C
ATOM   2709 1HG1 ILE A 184      -2.681  12.601   8.164  1.00 94.36           H
ATOM   2710 2HG1 ILE A 184      -3.929  11.376   8.057  1.00 94.36           H
ATOM   2711  CG2 ILE A 184      -4.038  14.411   9.743  1.00 94.36           C
ATOM   2712 1HG2 ILE A 184      -4.547  14.738  10.649  1.00 94.36           H
ATOM   2713 2HG2 ILE A 184      -2.962  14.535   9.866  1.00 94.36           H
ATOM   2714 3HG2 ILE A 184      -4.378  15.010   8.898  1.00 94.36           H
ATOM   2715  CD1 ILE A 184      -4.383  13.185   6.974  1.00 94.36           C
ATOM   2716 1HD1 ILE A 184      -5.458  13.010   6.960  1.00 94.36           H
ATOM   2717 2HD1 ILE A 184      -4.191  14.254   7.069  1.00 94.36           H
ATOM   2718 3HD1 ILE A 184      -3.943  12.818   6.046  1.00 94.36           H
ATOM   2719  HN  ILE A 184      -5.101  10.590   9.811  1.00 94.36           H
ATOM   2720  N   LEU A 185      -5.501  12.190  12.438  1.00 93.47           N
ATOM   2721  CA  LEU A 185      -6.116  12.768  13.621  1.00 93.47           C
ATOM   2722  C   LEU A 185      -5.408  12.240  14.869  1.00 93.47           C
ATOM   2723  O   LEU A 185      -5.028  13.014  15.747  1.00 93.47           O
ATOM   2724  HA  LEU A 185      -5.969  13.847  13.571  1.00 93.47           H
ATOM   2725  CB  LEU A 185      -7.625  12.517  13.617  1.00 93.47           C
ATOM   2726 1HB  LEU A 185      -7.796  11.454  13.442  1.00 93.47           H
ATOM   2727 2HB  LEU A 185      -8.014  12.743  14.610  1.00 93.47           H
ATOM   2728  CG  LEU A 185      -8.435  13.310  12.590  1.00 93.47           C
ATOM   2729  HG  LEU A 185      -8.085  13.037  11.594  1.00 93.47           H
ATOM   2730  CD1 LEU A 185      -9.920  12.947  12.663  1.00 93.47           C
ATOM   2731 1HD1 LEU A 185     -10.044  11.884  12.459  1.00 93.47           H
ATOM   2732 2HD1 LEU A 185     -10.300  13.173  13.659  1.00 93.47           H
ATOM   2733 3HD1 LEU A 185     -10.472  13.526  11.922  1.00 93.47           H
ATOM   2734  CD2 LEU A 185      -8.204  14.814  12.753  1.00 93.47           C
ATOM   2735 1HD2 LEU A 185      -8.510  15.122  13.753  1.00 93.47           H
ATOM   2736 2HD2 LEU A 185      -7.147  15.037  12.612  1.00 93.47           H
ATOM   2737 3HD2 LEU A 185      -8.792  15.355  12.011  1.00 93.47           H
ATOM   2738  HN  LEU A 185      -6.041  11.482  11.984  1.00 93.47           H
ATOM   2739  N   TYR A 186      -5.250  10.925  14.910  1.00 93.66           N
ATOM   2740  CA  TYR A 186      -4.905  10.251  16.150  1.00 93.66           C
ATOM   2741  C   TYR A 186      -3.396  10.019  16.246  1.00 93.66           C
ATOM   2742  O   TYR A 186      -2.891   9.622  17.295  1.00 93.66           O
ATOM   2743  HA  TYR A 186      -5.222  10.885  16.977  1.00 93.66           H
ATOM   2744  CB  TYR A 186      -5.615   8.896  16.105  1.00 93.66           C
ATOM   2745 1HB  TYR A 186      -5.276   8.349  15.225  1.00 93.66           H
ATOM   2746 2HB  TYR A 186      -5.319   8.313  16.977  1.00 93.66           H
ATOM   2747  CG  TYR A 186      -7.141   8.994  16.069  1.00 93.66           C
ATOM   2748  CD1 TYR A 186      -7.809   9.717  17.036  1.00 93.66           C
ATOM   2749  HD1 TYR A 186      -7.249  10.219  17.825  1.00 93.66           H
ATOM   2750  CD2 TYR A 186      -7.850   8.359  15.069  1.00 93.66           C
ATOM   2751  HD2 TYR A 186      -7.323   7.787  14.306  1.00 93.66           H
ATOM   2752  CE1 TYR A 186      -9.246   9.810  17.002  1.00 93.66           C
ATOM   2753  HE1 TYR A 186      -9.786  10.378  17.759  1.00 93.66           H
ATOM   2754  CE2 TYR A 186      -9.287   8.451  15.036  1.00 93.66           C
ATOM   2755  HE2 TYR A 186      -9.859   7.954  14.252  1.00 93.66           H
ATOM   2756  CZ  TYR A 186      -9.914   9.172  16.004  1.00 93.66           C
ATOM   2757  OH  TYR A 186     -11.271   9.259  15.972  1.00 93.66           O
ATOM   2758  HH  TYR A 186     -11.586   9.928  16.645  1.00 93.66           H
ATOM   2759  HN  TYR A 186      -5.355  10.325  14.117  1.00 93.66           H
ATOM   2760  N   SER A 187      -2.718  10.278  15.138  1.00 93.78           N
ATOM   2761  CA  SER A 187      -1.271  10.146  15.098  1.00 93.78           C
ATOM   2762  C   SER A 187      -0.625  11.192  16.009  1.00 93.78           C
ATOM   2763  O   SER A 187      -0.805  12.392  15.807  1.00 93.78           O
ATOM   2764  HA  SER A 187      -1.063   9.140  15.462  1.00 93.78           H
ATOM   2765  CB  SER A 187      -0.745  10.290  13.668  1.00 93.78           C
ATOM   2766 1HB  SER A 187      -1.111  11.223  13.239  1.00 93.78           H
ATOM   2767 2HB  SER A 187       0.343  10.353  13.687  1.00 93.78           H
ATOM   2768  OG  SER A 187      -1.142   9.200  12.841  1.00 93.78           O
ATOM   2769  HG  SER A 187      -1.637   9.540  12.041  1.00 93.78           H
ATOM   2770  HN  SER A 187      -3.140  10.571  14.280  1.00 93.78           H
ATOM   2771  N   GLN A 188       0.113  10.699  16.992  1.00 91.73           N
ATOM   2772  CA  GLN A 188       0.782  11.575  17.938  1.00 91.73           C
ATOM   2773  C   GLN A 188       2.116  10.966  18.375  1.00 91.73           C
ATOM   2774  O   GLN A 188       2.375   9.789  18.128  1.00 91.73           O
ATOM   2775  HA  GLN A 188       0.960  12.504  17.396  1.00 91.73           H
ATOM   2776  CB  GLN A 188      -0.112  11.863  19.146  1.00 91.73           C
ATOM   2777 1HB  GLN A 188      -0.370  10.927  19.642  1.00 91.73           H
ATOM   2778 2HB  GLN A 188       0.433  12.468  19.870  1.00 91.73           H
ATOM   2779  CG  GLN A 188      -1.389  12.591  18.722  1.00 91.73           C
ATOM   2780 1HG  GLN A 188      -1.135  13.434  18.080  1.00 91.73           H
ATOM   2781 2HG  GLN A 188      -2.016  11.920  18.134  1.00 91.73           H
ATOM   2782  CD  GLN A 188      -2.167  13.087  19.942  1.00 91.73           C
ATOM   2783  OE1 GLN A 188      -1.669  13.125  21.055  1.00 91.73           O
ATOM   2784  NE2 GLN A 188      -3.413  13.465  19.671  1.00 91.73           N
ATOM   2785 1HE2 GLN A 188      -3.761  13.409  18.735  1.00 91.73           H
ATOM   2786 2HE2 GLN A 188      -4.003  13.805  20.404  1.00 91.73           H
ATOM   2787  HN  GLN A 188       0.258   9.721  17.146  1.00 91.73           H
ATOM   2788  N   ILE A 189       2.926  11.794  19.017  1.00 92.02           N
ATOM   2789  CA  ILE A 189       4.148  11.313  19.641  1.00 92.02           C
ATOM   2790  C   ILE A 189       3.865  10.964  21.103  1.00 92.02           C
ATOM   2791  O   ILE A 189       3.339  11.787  21.851  1.00 92.02           O
ATOM   2792  HA  ILE A 189       4.444  10.403  19.119  1.00 92.02           H
ATOM   2793  CB  ILE A 189       5.278  12.328  19.457  1.00 92.02           C
ATOM   2794  HB  ILE A 189       4.953  13.280  19.875  1.00 92.02           H
ATOM   2795  CG1 ILE A 189       5.570  12.561  17.974  1.00 92.02           C
ATOM   2796 1HG1 ILE A 189       5.994  11.657  17.536  1.00 92.02           H
ATOM   2797 2HG1 ILE A 189       4.640  12.766  17.444  1.00 92.02           H
ATOM   2798  CG2 ILE A 189       6.529  11.900  20.227  1.00 92.02           C
ATOM   2799 1HG2 ILE A 189       6.294  11.826  21.289  1.00 92.02           H
ATOM   2800 2HG2 ILE A 189       6.867  10.930  19.862  1.00 92.02           H
ATOM   2801 3HG2 ILE A 189       7.317  12.638  20.080  1.00 92.02           H
ATOM   2802  CD1 ILE A 189       6.540  13.729  17.783  1.00 92.02           C
ATOM   2803 1HD1 ILE A 189       6.103  14.636  18.200  1.00 92.02           H
ATOM   2804 2HD1 ILE A 189       7.478  13.510  18.294  1.00 92.02           H
ATOM   2805 3HD1 ILE A 189       6.730  13.873  16.720  1.00 92.02           H
ATOM   2806  HN  ILE A 189       2.760  12.776  19.115  1.00 92.02           H
ATOM   2807  N   LYS A 190       4.228   9.743  21.468  1.00 87.79           N
ATOM   2808  CA  LYS A 190       4.120   9.312  22.851  1.00 87.79           C
ATOM   2809  C   LYS A 190       5.523   9.119  23.431  1.00 87.79           C
ATOM   2810  O   LYS A 190       6.358   8.442  22.833  1.00 87.79           O
ATOM   2811  HA  LYS A 190       3.625  10.110  23.404  1.00 87.79           H
ATOM   2812  CB  LYS A 190       3.234   8.069  22.958  1.00 87.79           C
ATOM   2813 1HB  LYS A 190       2.317   8.222  22.388  1.00 87.79           H
ATOM   2814 2HB  LYS A 190       3.745   7.215  22.515  1.00 87.79           H
ATOM   2815  CG  LYS A 190       2.890   7.765  24.417  1.00 87.79           C
ATOM   2816 1HG  LYS A 190       3.807   7.662  24.997  1.00 87.79           H
ATOM   2817 2HG  LYS A 190       2.334   8.600  24.845  1.00 87.79           H
ATOM   2818  CD  LYS A 190       2.062   6.483  24.530  1.00 87.79           C
ATOM   2819 1HD  LYS A 190       1.125   6.603  23.987  1.00 87.79           H
ATOM   2820 2HD  LYS A 190       2.599   5.658  24.062  1.00 87.79           H
ATOM   2821  CE  LYS A 190       1.771   6.145  25.993  1.00 87.79           C
ATOM   2822 1HE  LYS A 190       2.688   6.215  26.578  1.00 87.79           H
ATOM   2823 2HE  LYS A 190       1.072   6.871  26.408  1.00 87.79           H
ATOM   2824  NZ  LYS A 190       1.206   4.782  26.108  1.00 87.79           N
ATOM   2825 1HZ  LYS A 190       1.249   4.479  27.074  1.00 87.79           H
ATOM   2826 2HZ  LYS A 190       0.240   4.790  25.798  1.00 87.79           H
ATOM   2827 3HZ  LYS A 190       1.741   4.145  25.529  1.00 87.79           H
ATOM   2828  HN  LYS A 190       4.588   9.055  20.838  1.00 87.79           H
ATOM   2829  N   GLU A 191       5.739   9.726  24.589  1.00 85.89           N
ATOM   2830  CA  GLU A 191       6.985   9.537  25.312  1.00 85.89           C
ATOM   2831  C   GLU A 191       6.830   8.432  26.358  1.00 85.89           C
ATOM   2832  O   GLU A 191       5.898   8.458  27.160  1.00 85.89           O
ATOM   2833  HA  GLU A 191       7.713   9.235  24.559  1.00 85.89           H
ATOM   2834  CB  GLU A 191       7.446  10.845  25.959  1.00 85.89           C
ATOM   2835 1HB  GLU A 191       6.612  11.307  26.487  1.00 85.89           H
ATOM   2836 2HB  GLU A 191       8.308  10.654  26.599  1.00 85.89           H
ATOM   2837  CG  GLU A 191       7.909  11.848  24.901  1.00 85.89           C
ATOM   2838 1HG  GLU A 191       8.668  11.389  24.267  1.00 85.89           H
ATOM   2839 2HG  GLU A 191       7.072  12.112  24.255  1.00 85.89           H
ATOM   2840  CD  GLU A 191       8.475  13.111  25.553  1.00 85.89           C
ATOM   2841  OE1 GLU A 191       8.895  14.005  24.787  1.00 85.89           O
ATOM   2842  OE2 GLU A 191       8.476  13.153  26.802  1.00 85.89           O
ATOM   2843  HN  GLU A 191       5.081  10.336  25.032  1.00 85.89           H
ATOM   2844  N   GLU A 192       7.757   7.486  26.315  1.00 78.26           N
ATOM   2845  CA  GLU A 192       7.743   6.382  27.260  1.00 78.26           C
ATOM   2846  C   GLU A 192       9.160   6.093  27.759  1.00 78.26           C
ATOM   2847  O   GLU A 192      10.031   5.711  26.979  1.00 78.26           O
ATOM   2848  HA  GLU A 192       7.120   6.717  28.089  1.00 78.26           H
ATOM   2849  CB  GLU A 192       7.118   5.134  26.634  1.00 78.26           C
ATOM   2850 1HB  GLU A 192       6.082   5.339  26.362  1.00 78.26           H
ATOM   2851 2HB  GLU A 192       7.726   4.799  25.794  1.00 78.26           H
ATOM   2852  CG  GLU A 192       7.089   3.975  27.634  1.00 78.26           C
ATOM   2853 1HG  GLU A 192       7.947   3.324  27.466  1.00 78.26           H
ATOM   2854 2HG  GLU A 192       7.177   4.364  28.648  1.00 78.26           H
ATOM   2855  CD  GLU A 192       5.796   3.169  27.501  1.00 78.26           C
ATOM   2856  OE1 GLU A 192       5.593   2.278  28.354  1.00 78.26           O
ATOM   2857  OE2 GLU A 192       5.040   3.461  26.550  1.00 78.26           O
ATOM   2858  HN  GLU A 192       8.506   7.467  25.653  1.00 78.26           H
ATOM   2859  N   SER A 193       9.347   6.288  29.056  1.00 73.99           N
ATOM   2860  CA  SER A 193      10.603   5.930  29.693  1.00 73.99           C
ATOM   2861  C   SER A 193      11.772   6.569  28.942  1.00 73.99           C
ATOM   2862  O   SER A 193      12.833   5.961  28.804  1.00 73.99           O
ATOM   2863  HA  SER A 193      10.537   6.327  30.706  1.00 73.99           H
ATOM   2864  CB  SER A 193      10.777   4.411  29.753  1.00 73.99           C
ATOM   2865 1HB  SER A 193      11.817   4.174  29.979  1.00 73.99           H
ATOM   2866 2HB  SER A 193      10.174   4.008  30.567  1.00 73.99           H
ATOM   2867  OG  SER A 193      10.402   3.782  28.530  1.00 73.99           O
ATOM   2868  HG  SER A 193      11.131   3.890  27.853  1.00 73.99           H
ATOM   2869  HN  SER A 193       8.661   6.681  29.668  1.00 73.99           H
ATOM   2870  N   GLY A 194      11.539   7.787  28.474  1.00 75.93           N
ATOM   2871  CA  GLY A 194      12.591   8.556  27.832  1.00 75.93           C
ATOM   2872  C   GLY A 194      12.715   8.187  26.352  1.00 75.93           C
ATOM   2873  O   GLY A 194      13.608   8.673  25.660  1.00 75.93           O
ATOM   2874 1HA  GLY A 194      12.379   9.621  27.929  1.00 75.93           H
ATOM   2875 2HA  GLY A 194      13.540   8.373  28.336  1.00 75.93           H
ATOM   2876  HN  GLY A 194      10.653   8.246  28.529  1.00 75.93           H
ATOM   2877  N   ILE A 195      11.804   7.331  25.911  1.00 81.66           N
ATOM   2878  CA  ILE A 195      11.743   6.963  24.507  1.00 81.66           C
ATOM   2879  C   ILE A 195      10.523   7.625  23.863  1.00 81.66           C
ATOM   2880  O   ILE A 195       9.397   7.442  24.324  1.00 81.66           O
ATOM   2881  HA  ILE A 195      12.640   7.353  24.027  1.00 81.66           H
ATOM   2882  CB  ILE A 195      11.770   5.441  24.350  1.00 81.66           C
ATOM   2883  HB  ILE A 195      10.907   5.028  24.873  1.00 81.66           H
ATOM   2884  CG1 ILE A 195      13.020   4.846  25.001  1.00 81.66           C
ATOM   2885 1HG1 ILE A 195      13.911   5.225  24.500  1.00 81.66           H
ATOM   2886 2HG1 ILE A 195      13.080   5.164  26.041  1.00 81.66           H
ATOM   2887  CG2 ILE A 195      11.642   5.039  22.880  1.00 81.66           C
ATOM   2888 1HG2 ILE A 195      10.700   5.414  22.481  1.00 81.66           H
ATOM   2889 2HG2 ILE A 195      12.471   5.463  22.313  1.00 81.66           H
ATOM   2890 3HG2 ILE A 195      11.665   3.952  22.797  1.00 81.66           H
ATOM   2891  CD1 ILE A 195      13.001   3.317  24.929  1.00 81.66           C
ATOM   2892 1HD1 ILE A 195      12.121   2.941  25.452  1.00 81.66           H
ATOM   2893 2HD1 ILE A 195      12.966   3.003  23.886  1.00 81.66           H
ATOM   2894 3HD1 ILE A 195      13.900   2.920  25.399  1.00 81.66           H
ATOM   2895  HN  ILE A 195      11.119   6.894  26.493  1.00 81.66           H
ATOM   2896  N   ALA A 196      10.787   8.381  22.808  1.00 89.54           N
ATOM   2897  CA  ALA A 196       9.717   8.967  22.019  1.00 89.54           C
ATOM   2898  C   ALA A 196       9.254   7.959  20.966  1.00 89.54           C
ATOM   2899  O   ALA A 196      10.065   7.435  20.204  1.00 89.54           O
ATOM   2900  HA  ALA A 196       8.888   9.182  22.694  1.00 89.54           H
ATOM   2901  CB  ALA A 196      10.200  10.279  21.398  1.00 89.54           C
ATOM   2902 1HB  ALA A 196      10.489  10.971  22.189  1.00 89.54           H
ATOM   2903 2HB  ALA A 196      11.058  10.083  20.755  1.00 89.54           H
ATOM   2904 3HB  ALA A 196       9.396  10.719  20.807  1.00 89.54           H
ATOM   2905  HN  ALA A 196      11.711   8.594  22.490  1.00 89.54           H
ATOM   2906  N   ILE A 197       7.951   7.717  20.957  1.00 88.70           N
ATOM   2907  CA  ILE A 197       7.372   6.772  20.017  1.00 88.70           C
ATOM   2908  C   ILE A 197       6.280   7.472  19.205  1.00 88.70           C
ATOM   2909  O   ILE A 197       5.390   8.105  19.770  1.00 88.70           O
ATOM   2910  HA  ILE A 197       8.164   6.462  19.336  1.00 88.70           H
ATOM   2911  CB  ILE A 197       6.886   5.519  20.748  1.00 88.70           C
ATOM   2912  HB  ILE A 197       6.190   5.827  21.528  1.00 88.70           H
ATOM   2913  CG1 ILE A 197       8.049   4.801  21.437  1.00 88.70           C
ATOM   2914 1HG1 ILE A 197       8.745   4.427  20.687  1.00 88.70           H
ATOM   2915 2HG1 ILE A 197       8.599   5.507  22.059  1.00 88.70           H
ATOM   2916  CG2 ILE A 197       6.121   4.593  19.800  1.00 88.70           C
ATOM   2917 1HG2 ILE A 197       5.256   5.120  19.397  1.00 88.70           H
ATOM   2918 2HG2 ILE A 197       6.775   4.290  18.983  1.00 88.70           H
ATOM   2919 3HG2 ILE A 197       5.788   3.710  20.345  1.00 88.70           H
ATOM   2920  CD1 ILE A 197       7.544   3.640  22.296  1.00 88.70           C
ATOM   2921 1HD1 ILE A 197       6.867   4.022  23.061  1.00 88.70           H
ATOM   2922 2HD1 ILE A 197       7.015   2.925  21.666  1.00 88.70           H
ATOM   2923 3HD1 ILE A 197       8.390   3.147  22.774  1.00 88.70           H
ATOM   2924  HN  ILE A 197       7.297   8.153  21.575  1.00 88.70           H
ATOM   2925  N   CYS A 198       6.385   7.335  17.891  1.00 91.36           N
ATOM   2926  CA  CYS A 198       5.324   7.780  17.005  1.00 91.36           C
ATOM   2927  C   CYS A 198       4.238   6.702  16.977  1.00 91.36           C
ATOM   2928  O   CYS A 198       4.452   5.613  16.447  1.00 91.36           O
ATOM   2929  HA  CYS A 198       4.936   8.709  17.422  1.00 91.36           H
ATOM   2930  CB  CYS A 198       5.851   8.094  15.603  1.00 91.36           C
ATOM   2931 1HB  CYS A 198       6.493   8.975  15.636  1.00 91.36           H
ATOM   2932 2HB  CYS A 198       6.463   7.268  15.242  1.00 91.36           H
ATOM   2933  SG  CYS A 198       4.453   8.383  14.459  1.00 91.36           S
ATOM   2934  HN  CYS A 198       7.176   6.929  17.433  1.00 91.36           H
ATOM   2935  N   THR A 199       3.095   7.044  17.555  1.00 90.74           N
ATOM   2936  CA  THR A 199       1.995   6.100  17.654  1.00 90.74           C
ATOM   2937  C   THR A 199       0.665   6.798  17.364  1.00 90.74           C
ATOM   2938  O   THR A 199       0.625   8.015  17.188  1.00 90.74           O
ATOM   2939  HA  THR A 199       2.128   5.335  16.889  1.00 90.74           H
ATOM   2940  CB  THR A 199       2.051   5.452  19.039  1.00 90.74           C
ATOM   2941  HB  THR A 199       3.067   5.140  19.282  1.00 90.74           H
ATOM   2942  OG1 THR A 199       1.087   4.405  18.972  1.00 90.74           O
ATOM   2943  HG1 THR A 199       1.229   3.759  19.722  1.00 90.74           H
ATOM   2944  CG2 THR A 199       1.523   6.374  20.139  1.00 90.74           C
ATOM   2945 1HG2 THR A 199       0.485   6.631  19.931  1.00 90.74           H
ATOM   2946 2HG2 THR A 199       2.124   7.284  20.170  1.00 90.74           H
ATOM   2947 3HG2 THR A 199       1.586   5.866  21.101  1.00 90.74           H
ATOM   2948  HN  THR A 199       2.916   7.945  17.951  1.00 90.74           H
ATOM   2949  N   MET A 200      -0.390   5.998  17.322  1.00 92.38           N
ATOM   2950  CA  MET A 200      -1.738   6.533  17.416  1.00 92.38           C
ATOM   2951  C   MET A 200      -2.259   6.459  18.852  1.00 92.38           C
ATOM   2952  O   MET A 200      -2.218   5.401  19.478  1.00 92.38           O
ATOM   2953  HA  MET A 200      -1.664   7.574  17.102  1.00 92.38           H
ATOM   2954  CB  MET A 200      -2.667   5.739  16.495  1.00 92.38           C
ATOM   2955 1HB  MET A 200      -2.617   4.680  16.747  1.00 92.38           H
ATOM   2956 2HB  MET A 200      -3.698   6.055  16.651  1.00 92.38           H
ATOM   2957  CG  MET A 200      -2.284   5.938  15.027  1.00 92.38           C
ATOM   2958 1HG  MET A 200      -2.279   7.000  14.784  1.00 92.38           H
ATOM   2959 2HG  MET A 200      -1.275   5.566  14.852  1.00 92.38           H
ATOM   2960  SD  MET A 200      -3.441   5.079  13.972  1.00 92.38           S
ATOM   2961  CE  MET A 200      -3.104   3.393  14.452  1.00 92.38           C
ATOM   2962 1HE  MET A 200      -2.060   3.158  14.247  1.00 92.38           H
ATOM   2963 2HE  MET A 200      -3.302   3.272  15.517  1.00 92.38           H
ATOM   2964 3HE  MET A 200      -3.746   2.719  13.885  1.00 92.38           H
ATOM   2965  HN  MET A 200      -0.335   5.004  17.228  1.00 92.38           H
ATOM   2966  N   VAL A 201      -2.737   7.598  19.333  1.00 92.68           N
ATOM   2967  CA  VAL A 201      -3.407   7.643  20.622  1.00 92.68           C
ATOM   2968  C   VAL A 201      -4.877   8.015  20.415  1.00 92.68           C
ATOM   2969  O   VAL A 201      -5.187   8.938  19.664  1.00 92.68           O
ATOM   2970  HA  VAL A 201      -3.356   6.644  21.055  1.00 92.68           H
ATOM   2971  CB  VAL A 201      -2.674   8.604  21.560  1.00 92.68           C
ATOM   2972  HB  VAL A 201      -2.764   9.609  21.147  1.00 92.68           H
ATOM   2973  CG1 VAL A 201      -3.312   8.607  22.950  1.00 92.68           C
ATOM   2974 1HG1 VAL A 201      -4.353   8.922  22.871  1.00 92.68           H
ATOM   2975 2HG1 VAL A 201      -3.267   7.603  23.373  1.00 92.68           H
ATOM   2976 3HG1 VAL A 201      -2.771   9.298  23.596  1.00 92.68           H
ATOM   2977  CG2 VAL A 201      -1.185   8.261  21.640  1.00 92.68           C
ATOM   2978 1HG2 VAL A 201      -1.066   7.246  22.018  1.00 92.68           H
ATOM   2979 2HG2 VAL A 201      -0.741   8.335  20.648  1.00 92.68           H
ATOM   2980 3HG2 VAL A 201      -0.687   8.960  22.314  1.00 92.68           H
ATOM   2981  HN  VAL A 201      -2.673   8.476  18.859  1.00 92.68           H
ATOM   2982  N   TYR A 202      -5.742   7.277  21.094  1.00 92.03           N
ATOM   2983  CA  TYR A 202      -7.174   7.476  20.946  1.00 92.03           C
ATOM   2984  C   TYR A 202      -7.761   8.174  22.175  1.00 92.03           C
ATOM   2985  O   TYR A 202      -8.131   7.519  23.148  1.00 92.03           O
ATOM   2986  HA  TYR A 202      -7.338   8.102  20.069  1.00 92.03           H
ATOM   2987  CB  TYR A 202      -7.784   6.077  20.829  1.00 92.03           C
ATOM   2988 1HB  TYR A 202      -7.510   5.498  21.711  1.00 92.03           H
ATOM   2989 2HB  TYR A 202      -8.871   6.165  20.830  1.00 92.03           H
ATOM   2990  CG  TYR A 202      -7.350   5.312  19.578  1.00 92.03           C
ATOM   2991  CD1 TYR A 202      -7.970   5.556  18.369  1.00 92.03           C
ATOM   2992  HD1 TYR A 202      -8.770   6.295  18.307  1.00 92.03           H
ATOM   2993  CD2 TYR A 202      -6.338   4.377  19.657  1.00 92.03           C
ATOM   2994  HD2 TYR A 202      -5.848   4.184  20.611  1.00 92.03           H
ATOM   2995  CE1 TYR A 202      -7.562   4.836  17.191  1.00 92.03           C
ATOM   2996  HE1 TYR A 202      -8.044   5.019  16.231  1.00 92.03           H
ATOM   2997  CE2 TYR A 202      -5.929   3.657  18.479  1.00 92.03           C
ATOM   2998  HE2 TYR A 202      -5.131   2.916  18.528  1.00 92.03           H
ATOM   2999  CZ  TYR A 202      -6.561   3.922  17.304  1.00 92.03           C
ATOM   3000  OH  TYR A 202      -6.175   3.241  16.192  1.00 92.03           O
ATOM   3001  HH  TYR A 202      -5.537   2.513  16.441  1.00 92.03           H
ATOM   3002  HN  TYR A 202      -5.480   6.556  21.736  1.00 92.03           H
ATOM   3003  N   PRO A 203      -7.856   9.510  22.154  1.00 81.67           N
ATOM   3004  CA  PRO A 203      -8.514  10.237  23.241  1.00 81.67           C
ATOM   3005  C   PRO A 203     -10.014   9.992  23.274  1.00 81.67           C
ATOM   3006  O   PRO A 203     -10.738  10.430  22.381  1.00 81.67           O
ATOM   3007  HA  PRO A 203      -8.148   9.885  24.206  1.00 81.67           H
ATOM   3008  CB  PRO A 203      -8.185  11.703  22.950  1.00 81.67           C
ATOM   3009 1HB  PRO A 203      -8.990  12.366  23.266  1.00 81.67           H
ATOM   3010 2HB  PRO A 203      -7.284  12.023  23.473  1.00 81.67           H
ATOM   3011  CG  PRO A 203      -7.997  11.735  21.460  1.00 81.67           C
ATOM   3012 1HG  PRO A 203      -8.951  11.852  20.945  1.00 81.67           H
ATOM   3013 2HG  PRO A 203      -7.369  12.574  21.160  1.00 81.67           H
ATOM   3014  CD  PRO A 203      -7.353  10.425  21.113  1.00 81.67           C
ATOM   3015 1HD  PRO A 203      -7.635  10.091  20.114  1.00 81.67           H
ATOM   3016 2HD  PRO A 203      -6.265  10.496  21.131  1.00 81.67           H
ATOM   3017  N   SER A 204     -10.445   9.291  24.313  1.00 73.32           N
ATOM   3018  CA  SER A 204     -11.837   9.342  24.724  1.00 73.32           C
ATOM   3019  C   SER A 204     -12.081   8.354  25.867  1.00 73.32           C
ATOM   3020  O   SER A 204     -11.276   7.453  26.096  1.00 73.32           O
ATOM   3021  HA  SER A 204     -12.002  10.365  25.061  1.00 73.32           H
ATOM   3022  CB  SER A 204     -12.770   9.036  23.550  1.00 73.32           C
ATOM   3023 1HB  SER A 204     -13.792   8.938  23.915  1.00 73.32           H
ATOM   3024 2HB  SER A 204     -12.760   9.873  22.852  1.00 73.32           H
ATOM   3025  OG  SER A 204     -12.394   7.844  22.866  1.00 73.32           O
ATOM   3026  HG  SER A 204     -13.046   7.650  22.133  1.00 73.32           H
ATOM   3027  HN  SER A 204      -9.861   8.699  24.868  1.00 73.32           H
ATOM   3028  N   ASP A 205     -13.196   8.557  26.554  1.00 77.78           N
ATOM   3029  CA  ASP A 205     -13.665   7.583  27.524  1.00 77.78           C
ATOM   3030  C   ASP A 205     -13.985   6.269  26.808  1.00 77.78           C
ATOM   3031  O   ASP A 205     -13.969   5.203  27.422  1.00 77.78           O
ATOM   3032  HA  ASP A 205     -12.851   7.479  28.242  1.00 77.78           H
ATOM   3033  CB  ASP A 205     -14.940   8.066  28.218  1.00 77.78           C
ATOM   3034 1HB  ASP A 205     -15.709   8.270  27.473  1.00 77.78           H
ATOM   3035 2HB  ASP A 205     -15.326   7.279  28.867  1.00 77.78           H
ATOM   3036  CG  ASP A 205     -14.672   9.327  29.041  1.00 77.78           C
ATOM   3037  OD1 ASP A 205     -13.582   9.386  29.651  1.00 77.78           O
ATOM   3038  OD2 ASP A 205     -15.563  10.204  29.042  1.00 77.78           O
ATOM   3039  HN  ASP A 205     -13.774   9.367  26.455  1.00 77.78           H
ATOM   3040  N   GLU A 206     -14.268   6.388  25.519  1.00 88.00           N
ATOM   3041  CA  GLU A 206     -14.576   5.222  24.710  1.00 88.00           C
ATOM   3042  C   GLU A 206     -13.411   4.905  23.770  1.00 88.00           C
ATOM   3043  O   GLU A 206     -13.621   4.439  22.651  1.00 88.00           O
ATOM   3044  HA  GLU A 206     -14.713   4.405  25.419  1.00 88.00           H
ATOM   3045  CB  GLU A 206     -15.874   5.426  23.925  1.00 88.00           C
ATOM   3046 1HB  GLU A 206     -15.780   6.302  23.283  1.00 88.00           H
ATOM   3047 2HB  GLU A 206     -16.120   4.516  23.379  1.00 88.00           H
ATOM   3048  CG  GLU A 206     -17.048   5.694  24.868  1.00 88.00           C
ATOM   3049 1HG  GLU A 206     -16.867   5.211  25.828  1.00 88.00           H
ATOM   3050 2HG  GLU A 206     -17.128   6.764  25.060  1.00 88.00           H
ATOM   3051  CD  GLU A 206     -18.359   5.178  24.271  1.00 88.00           C
ATOM   3052  OE1 GLU A 206     -19.171   4.647  25.059  1.00 88.00           O
ATOM   3053  OE2 GLU A 206     -18.520   5.327  23.041  1.00 88.00           O
ATOM   3054  HN  GLU A 206     -14.288   7.260  25.030  1.00 88.00           H
ATOM   3055  N   SER A 207     -12.209   5.169  24.260  1.00 91.15           N
ATOM   3056  CA  SER A 207     -11.020   5.037  23.436  1.00 91.15           C
ATOM   3057  C   SER A 207     -10.947   3.627  22.845  1.00 91.15           C
ATOM   3058  O   SER A 207     -10.466   3.443  21.727  1.00 91.15           O
ATOM   3059  HA  SER A 207     -11.133   5.778  22.645  1.00 91.15           H
ATOM   3060  CB  SER A 207      -9.755   5.340  24.241  1.00 91.15           C
ATOM   3061 1HB  SER A 207      -8.877   5.087  23.647  1.00 91.15           H
ATOM   3062 2HB  SER A 207      -9.703   6.410  24.446  1.00 91.15           H
ATOM   3063  OG  SER A 207      -9.719   4.620  25.470  1.00 91.15           O
ATOM   3064  HG  SER A 207      -8.976   4.963  26.046  1.00 91.15           H
ATOM   3065  HN  SER A 207     -12.041   5.468  25.199  1.00 91.15           H
ATOM   3066  N   THR A 208     -11.431   2.669  23.621  1.00 91.83           N
ATOM   3067  CA  THR A 208     -11.413   1.280  23.194  1.00 91.83           C
ATOM   3068  C   THR A 208     -12.319   1.085  21.976  1.00 91.83           C
ATOM   3069  O   THR A 208     -11.942   0.409  21.020  1.00 91.83           O
ATOM   3070  HA  THR A 208     -10.399   1.029  22.882  1.00 91.83           H
ATOM   3071  CB  THR A 208     -11.809   0.413  24.391  1.00 91.83           C
ATOM   3072  HB  THR A 208     -11.794  -0.645  24.127  1.00 91.83           H
ATOM   3073  OG1 THR A 208     -13.076   0.929  24.790  1.00 91.83           O
ATOM   3074  HG1 THR A 208     -13.548   0.266  25.371  1.00 91.83           H
ATOM   3075  CG2 THR A 208     -10.911   0.647  25.607  1.00 91.83           C
ATOM   3076 1HG2 THR A 208     -10.979   1.692  25.912  1.00 91.83           H
ATOM   3077 2HG2 THR A 208      -9.879   0.411  25.348  1.00 91.83           H
ATOM   3078 3HG2 THR A 208     -11.235   0.007  26.427  1.00 91.83           H
ATOM   3079  HN  THR A 208     -11.828   2.828  24.525  1.00 91.83           H
ATOM   3080  N   LYS A 209     -13.496   1.689  22.051  1.00 92.65           N
ATOM   3081  CA  LYS A 209     -14.452   1.603  20.960  1.00 92.65           C
ATOM   3082  C   LYS A 209     -13.852   2.251  19.710  1.00 92.65           C
ATOM   3083  O   LYS A 209     -13.985   1.721  18.608  1.00 92.65           O
ATOM   3084  HA  LYS A 209     -14.619   0.546  20.755  1.00 92.65           H
ATOM   3085  CB  LYS A 209     -15.796   2.201  21.378  1.00 92.65           C
ATOM   3086 1HB  LYS A 209     -15.646   3.208  21.768  1.00 92.65           H
ATOM   3087 2HB  LYS A 209     -16.445   2.292  20.506  1.00 92.65           H
ATOM   3088  CG  LYS A 209     -16.476   1.334  22.439  1.00 92.65           C
ATOM   3089 1HG  LYS A 209     -16.575   0.313  22.071  1.00 92.65           H
ATOM   3090 2HG  LYS A 209     -15.854   1.292  23.333  1.00 92.65           H
ATOM   3091  CD  LYS A 209     -17.857   1.887  22.797  1.00 92.65           C
ATOM   3092 1HD  LYS A 209     -17.772   2.940  23.069  1.00 92.65           H
ATOM   3093 2HD  LYS A 209     -18.511   1.835  21.927  1.00 92.65           H
ATOM   3094  CE  LYS A 209     -18.477   1.105  23.957  1.00 92.65           C
ATOM   3095 1HE  LYS A 209     -18.695   0.085  23.639  1.00 92.65           H
ATOM   3096 2HE  LYS A 209     -17.766   1.037  24.780  1.00 92.65           H
ATOM   3097  NZ  LYS A 209     -19.720   1.763  24.420  1.00 92.65           N
ATOM   3098 1HZ  LYS A 209     -20.182   1.171  25.101  1.00 92.65           H
ATOM   3099 2HZ  LYS A 209     -19.491   2.654  24.846  1.00 92.65           H
ATOM   3100 3HZ  LYS A 209     -20.337   1.914  23.630  1.00 92.65           H
ATOM   3101  HN  LYS A 209     -13.798   2.228  22.837  1.00 92.65           H
ATOM   3102  N   LEU A 210     -13.205   3.387  19.924  1.00 93.13           N
ATOM   3103  CA  LEU A 210     -12.666   4.161  18.818  1.00 93.13           C
ATOM   3104  C   LEU A 210     -11.597   3.337  18.098  1.00 93.13           C
ATOM   3105  O   LEU A 210     -11.619   3.219  16.874  1.00 93.13           O
ATOM   3106  HA  LEU A 210     -13.484   4.349  18.123  1.00 93.13           H
ATOM   3107  CB  LEU A 210     -12.167   5.521  19.310  1.00 93.13           C
ATOM   3108 1HB  LEU A 210     -12.961   5.988  19.892  1.00 93.13           H
ATOM   3109 2HB  LEU A 210     -11.329   5.355  19.987  1.00 93.13           H
ATOM   3110  CG  LEU A 210     -11.722   6.504  18.225  1.00 93.13           C
ATOM   3111  HG  LEU A 210     -10.928   6.035  17.644  1.00 93.13           H
ATOM   3112  CD1 LEU A 210     -12.868   6.809  17.258  1.00 93.13           C
ATOM   3113 1HD1 LEU A 210     -13.197   5.886  16.781  1.00 93.13           H
ATOM   3114 2HD1 LEU A 210     -13.700   7.249  17.809  1.00 93.13           H
ATOM   3115 3HD1 LEU A 210     -12.525   7.510  16.497  1.00 93.13           H
ATOM   3116  CD2 LEU A 210     -11.139   7.776  18.843  1.00 93.13           C
ATOM   3117 1HD2 LEU A 210     -11.895   8.258  19.463  1.00 93.13           H
ATOM   3118 2HD2 LEU A 210     -10.276   7.519  19.457  1.00 93.13           H
ATOM   3119 3HD2 LEU A 210     -10.831   8.457  18.050  1.00 93.13           H
ATOM   3120  HN  LEU A 210     -13.047   3.779  20.830  1.00 93.13           H
ATOM   3121  N   LYS A 211     -10.686   2.787  18.889  1.00 93.55           N
ATOM   3122  CA  LYS A 211      -9.623   1.961  18.344  1.00 93.55           C
ATOM   3123  C   LYS A 211     -10.235   0.841  17.500  1.00 93.55           C
ATOM   3124  O   LYS A 211      -9.819   0.616  16.364  1.00 93.55           O
ATOM   3125  HA  LYS A 211      -9.019   2.593  17.693  1.00 93.55           H
ATOM   3126  CB  LYS A 211      -8.708   1.458  19.463  1.00 93.55           C
ATOM   3127 1HB  LYS A 211      -8.208   2.303  19.936  1.00 93.55           H
ATOM   3128 2HB  LYS A 211      -9.305   0.969  20.233  1.00 93.55           H
ATOM   3129  CG  LYS A 211      -7.665   0.480  18.920  1.00 93.55           C
ATOM   3130 1HG  LYS A 211      -8.152  -0.449  18.623  1.00 93.55           H
ATOM   3131 2HG  LYS A 211      -7.201   0.896  18.026  1.00 93.55           H
ATOM   3132  CD  LYS A 211      -6.591   0.186  19.969  1.00 93.55           C
ATOM   3133 1HD  LYS A 211      -6.140   1.119  20.304  1.00 93.55           H
ATOM   3134 2HD  LYS A 211      -7.048  -0.279  20.843  1.00 93.55           H
ATOM   3135  CE  LYS A 211      -5.509  -0.736  19.402  1.00 93.55           C
ATOM   3136 1HE  LYS A 211      -5.925  -1.726  19.218  1.00 93.55           H
ATOM   3137 2HE  LYS A 211      -5.162  -0.352  18.443  1.00 93.55           H
ATOM   3138  NZ  LYS A 211      -4.370  -0.837  20.343  1.00 93.55           N
ATOM   3139 1HZ  LYS A 211      -3.559  -1.201  19.854  1.00 93.55           H
ATOM   3140 2HZ  LYS A 211      -4.157   0.081  20.715  1.00 93.55           H
ATOM   3141 3HZ  LYS A 211      -4.614  -1.462  21.103  1.00 93.55           H
ATOM   3142  HN  LYS A 211     -10.668   2.899  19.882  1.00 93.55           H
ATOM   3143  N   SER A 212     -11.213   0.167  18.088  1.00 93.73           N
ATOM   3144  CA  SER A 212     -11.782  -1.018  17.469  1.00 93.73           C
ATOM   3145  C   SER A 212     -12.472  -0.643  16.156  1.00 93.73           C
ATOM   3146  O   SER A 212     -12.393  -1.382  15.176  1.00 93.73           O
ATOM   3147  HA  SER A 212     -10.937  -1.680  17.282  1.00 93.73           H
ATOM   3148  CB  SER A 212     -12.771  -1.709  18.410  1.00 93.73           C
ATOM   3149 1HB  SER A 212     -13.635  -1.063  18.566  1.00 93.73           H
ATOM   3150 2HB  SER A 212     -13.138  -2.623  17.943  1.00 93.73           H
ATOM   3151  OG  SER A 212     -12.181  -2.023  19.668  1.00 93.73           O
ATOM   3152  HG  SER A 212     -12.869  -2.411  20.282  1.00 93.73           H
ATOM   3153  HN  SER A 212     -11.615   0.419  18.968  1.00 93.73           H
ATOM   3154  N   ALA A 213     -13.134   0.505  16.179  1.00 93.64           N
ATOM   3155  CA  ALA A 213     -13.828   0.992  14.999  1.00 93.64           C
ATOM   3156  C   ALA A 213     -12.806   1.306  13.905  1.00 93.64           C
ATOM   3157  O   ALA A 213     -13.000   0.941  12.746  1.00 93.64           O
ATOM   3158  HA  ALA A 213     -14.488   0.198  14.651  1.00 93.64           H
ATOM   3159  CB  ALA A 213     -14.675   2.210  15.372  1.00 93.64           C
ATOM   3160 1HB  ALA A 213     -15.404   1.927  16.131  1.00 93.64           H
ATOM   3161 2HB  ALA A 213     -14.029   2.996  15.764  1.00 93.64           H
ATOM   3162 3HB  ALA A 213     -15.196   2.576  14.487  1.00 93.64           H
ATOM   3163  HN  ALA A 213     -13.200   1.096  16.983  1.00 93.64           H
ATOM   3164  N   VAL A 214     -11.739   1.979  14.311  1.00 93.05           N
ATOM   3165  CA  VAL A 214     -10.716   2.399  13.368  1.00 93.05           C
ATOM   3166  C   VAL A 214     -10.033   1.163  12.780  1.00 93.05           C
ATOM   3167  O   VAL A 214      -9.710   1.134  11.593  1.00 93.05           O
ATOM   3168  HA  VAL A 214     -11.213   2.942  12.564  1.00 93.05           H
ATOM   3169  CB  VAL A 214      -9.737   3.355  14.051  1.00 93.05           C
ATOM   3170  HB  VAL A 214      -9.434   2.906  14.997  1.00 93.05           H
ATOM   3171  CG1 VAL A 214      -8.480   3.552  13.201  1.00 93.05           C
ATOM   3172 1HG1 VAL A 214      -7.986   2.592  13.055  1.00 93.05           H
ATOM   3173 2HG1 VAL A 214      -8.758   3.969  12.233  1.00 93.05           H
ATOM   3174 3HG1 VAL A 214      -7.801   4.236  13.710  1.00 93.05           H
ATOM   3175  CG2 VAL A 214     -10.405   4.696  14.361  1.00 93.05           C
ATOM   3176 1HG2 VAL A 214     -10.750   5.153  13.433  1.00 93.05           H
ATOM   3177 2HG2 VAL A 214     -11.255   4.534  15.024  1.00 93.05           H
ATOM   3178 3HG2 VAL A 214      -9.687   5.357  14.846  1.00 93.05           H
ATOM   3179  HN  VAL A 214     -11.569   2.237  15.262  1.00 93.05           H
ATOM   3180  N   LEU A 215      -9.832   0.173  13.637  1.00 93.11           N
ATOM   3181  CA  LEU A 215      -9.192  -1.062  13.217  1.00 93.11           C
ATOM   3182  C   LEU A 215     -10.091  -1.782  12.210  1.00 93.11           C
ATOM   3183  O   LEU A 215      -9.617  -2.263  11.182  1.00 93.11           O
ATOM   3184  HA  LEU A 215      -8.261  -0.794  12.718  1.00 93.11           H
ATOM   3185  CB  LEU A 215      -8.824  -1.915  14.432  1.00 93.11           C
ATOM   3186 1HB  LEU A 215      -9.623  -1.826  15.169  1.00 93.11           H
ATOM   3187 2HB  LEU A 215      -8.792  -2.960  14.122  1.00 93.11           H
ATOM   3188  CG  LEU A 215      -7.498  -1.574  15.115  1.00 93.11           C
ATOM   3189  HG  LEU A 215      -7.463  -0.496  15.273  1.00 93.11           H
ATOM   3190  CD1 LEU A 215      -7.404  -2.236  16.491  1.00 93.11           C
ATOM   3191 1HD1 LEU A 215      -8.222  -1.884  17.120  1.00 93.11           H
ATOM   3192 2HD1 LEU A 215      -7.471  -3.318  16.380  1.00 93.11           H
ATOM   3193 3HD1 LEU A 215      -6.452  -1.976  16.955  1.00 93.11           H
ATOM   3194  CD2 LEU A 215      -6.311  -1.939  14.221  1.00 93.11           C
ATOM   3195 1HD2 LEU A 215      -6.331  -3.008  14.010  1.00 93.11           H
ATOM   3196 2HD2 LEU A 215      -6.376  -1.383  13.286  1.00 93.11           H
ATOM   3197 3HD2 LEU A 215      -5.381  -1.686  14.731  1.00 93.11           H
ATOM   3198  HN  LEU A 215     -10.099   0.204  14.600  1.00 93.11           H
ATOM   3199  N   THR A 216     -11.373  -1.832  12.540  1.00 93.56           N
ATOM   3200  CA  THR A 216     -12.345  -2.478  11.674  1.00 93.56           C
ATOM   3201  C   THR A 216     -12.316  -1.850  10.279  1.00 93.56           C
ATOM   3202  O   THR A 216     -12.334  -2.560   9.274  1.00 93.56           O
ATOM   3203  HA  THR A 216     -12.061  -3.524  11.559  1.00 93.56           H
ATOM   3204  CB  THR A 216     -13.714  -2.391  12.351  1.00 93.56           C
ATOM   3205  HB  THR A 216     -13.970  -1.356  12.578  1.00 93.56           H
ATOM   3206  OG1 THR A 216     -13.601  -3.258  13.476  1.00 93.56           O
ATOM   3207  HG1 THR A 216     -14.185  -2.931  14.220  1.00 93.56           H
ATOM   3208  CG2 THR A 216     -14.825  -3.018  11.507  1.00 93.56           C
ATOM   3209 1HG2 THR A 216     -14.602  -4.071  11.337  1.00 93.56           H
ATOM   3210 2HG2 THR A 216     -14.891  -2.501  10.550  1.00 93.56           H
ATOM   3211 3HG2 THR A 216     -15.776  -2.929  12.034  1.00 93.56           H
ATOM   3212  HN  THR A 216     -11.750  -1.442  13.381  1.00 93.56           H
ATOM   3213  N   LEU A 217     -12.270  -0.526  10.261  1.00 91.55           N
ATOM   3214  CA  LEU A 217     -12.232   0.205   9.006  1.00 91.55           C
ATOM   3215  C   LEU A 217     -10.994  -0.218   8.212  1.00 91.55           C
ATOM   3216  O   LEU A 217     -11.062  -0.391   6.996  1.00 91.55           O
ATOM   3217  HA  LEU A 217     -13.119  -0.074   8.438  1.00 91.55           H
ATOM   3218  CB  LEU A 217     -12.313   1.712   9.261  1.00 91.55           C
ATOM   3219 1HB  LEU A 217     -13.210   1.913   9.846  1.00 91.55           H
ATOM   3220 2HB  LEU A 217     -11.460   2.003   9.875  1.00 91.55           H
ATOM   3221  CG  LEU A 217     -12.337   2.602   8.017  1.00 91.55           C
ATOM   3222  HG  LEU A 217     -11.467   2.359   7.406  1.00 91.55           H
ATOM   3223  CD1 LEU A 217     -13.578   2.323   7.167  1.00 91.55           C
ATOM   3224 1HD1 LEU A 217     -13.575   1.280   6.851  1.00 91.55           H
ATOM   3225 2HD1 LEU A 217     -14.474   2.520   7.756  1.00 91.55           H
ATOM   3226 3HD1 LEU A 217     -13.571   2.969   6.289  1.00 91.55           H
ATOM   3227  CD2 LEU A 217     -12.224   4.079   8.398  1.00 91.55           C
ATOM   3228 1HD2 LEU A 217     -13.060   4.354   9.041  1.00 91.55           H
ATOM   3229 2HD2 LEU A 217     -11.287   4.247   8.929  1.00 91.55           H
ATOM   3230 3HD2 LEU A 217     -12.244   4.690   7.495  1.00 91.55           H
ATOM   3231  HN  LEU A 217     -12.260   0.044  11.083  1.00 91.55           H
ATOM   3232  N   LYS A 218      -9.893  -0.374   8.932  1.00 89.53           N
ATOM   3233  CA  LYS A 218      -8.634  -0.736   8.305  1.00 89.53           C
ATOM   3234  C   LYS A 218      -8.760  -2.129   7.683  1.00 89.53           C
ATOM   3235  O   LYS A 218      -8.205  -2.389   6.617  1.00 89.53           O
ATOM   3236  HA  LYS A 218      -8.448  -0.018   7.507  1.00 89.53           H
ATOM   3237  CB  LYS A 218      -7.482  -0.611   9.304  1.00 89.53           C
ATOM   3238 1HB  LYS A 218      -7.746  -1.114  10.234  1.00 89.53           H
ATOM   3239 2HB  LYS A 218      -6.598  -1.114   8.911  1.00 89.53           H
ATOM   3240  CG  LYS A 218      -7.157   0.857   9.585  1.00 89.53           C
ATOM   3241 1HG  LYS A 218      -6.836   1.345   8.665  1.00 89.53           H
ATOM   3242 2HG  LYS A 218      -8.055   1.374   9.924  1.00 89.53           H
ATOM   3243  CD  LYS A 218      -6.060   0.983  10.644  1.00 89.53           C
ATOM   3244 1HD  LYS A 218      -6.240   0.268  11.447  1.00 89.53           H
ATOM   3245 2HD  LYS A 218      -5.094   0.732  10.205  1.00 89.53           H
ATOM   3246  CE  LYS A 218      -6.012   2.400  11.219  1.00 89.53           C
ATOM   3247 1HE  LYS A 218      -6.438   3.104  10.503  1.00 89.53           H
ATOM   3248 2HE  LYS A 218      -6.622   2.454  12.120  1.00 89.53           H
ATOM   3249  NZ  LYS A 218      -4.618   2.786  11.532  1.00 89.53           N
ATOM   3250 1HZ  LYS A 218      -4.620   3.608  12.125  1.00 89.53           H
ATOM   3251 2HZ  LYS A 218      -4.157   2.023  12.014  1.00 89.53           H
ATOM   3252 3HZ  LYS A 218      -4.123   2.991  10.672  1.00 89.53           H
ATOM   3253  HN  LYS A 218      -9.852  -0.257   9.925  1.00 89.53           H
ATOM   3254  N   VAL A 219      -9.494  -2.987   8.377  1.00 90.36           N
ATOM   3255  CA  VAL A 219      -9.661  -4.360   7.931  1.00 90.36           C
ATOM   3256  C   VAL A 219     -10.550  -4.382   6.686  1.00 90.36           C
ATOM   3257  O   VAL A 219     -10.254  -5.086   5.721  1.00 90.36           O
ATOM   3258  HA  VAL A 219      -8.675  -4.742   7.666  1.00 90.36           H
ATOM   3259  CB  VAL A 219     -10.210  -5.217   9.073  1.00 90.36           C
ATOM   3260  HB  VAL A 219     -11.100  -4.725   9.464  1.00 90.36           H
ATOM   3261  CG1 VAL A 219     -10.622  -6.602   8.570  1.00 90.36           C
ATOM   3262 1HG1 VAL A 219     -11.395  -6.497   7.809  1.00 90.36           H
ATOM   3263 2HG1 VAL A 219      -9.755  -7.105   8.140  1.00 90.36           H
ATOM   3264 3HG1 VAL A 219     -11.008  -7.191   9.402  1.00 90.36           H
ATOM   3265  CG2 VAL A 219      -9.195  -5.327  10.213  1.00 90.36           C
ATOM   3266 1HG2 VAL A 219      -8.279  -5.786   9.841  1.00 90.36           H
ATOM   3267 2HG2 VAL A 219      -8.973  -4.332  10.599  1.00 90.36           H
ATOM   3268 3HG2 VAL A 219      -9.611  -5.942  11.011  1.00 90.36           H
ATOM   3269  HN  VAL A 219      -9.968  -2.758   9.227  1.00 90.36           H
ATOM   3270  N   ILE A 220     -11.620  -3.604   6.748  1.00 89.98           N
ATOM   3271  CA  ILE A 220     -12.573  -3.554   5.652  1.00 89.98           C
ATOM   3272  C   ILE A 220     -11.861  -3.077   4.384  1.00 89.98           C
ATOM   3273  O   ILE A 220     -11.964  -3.710   3.335  1.00 89.98           O
ATOM   3274  HA  ILE A 220     -12.933  -4.569   5.485  1.00 89.98           H
ATOM   3275  CB  ILE A 220     -13.785  -2.702   6.034  1.00 89.98           C
ATOM   3276  HB  ILE A 220     -13.424  -1.772   6.473  1.00 89.98           H
ATOM   3277  CG1 ILE A 220     -14.635  -3.402   7.096  1.00 89.98           C
ATOM   3278 1HG1 ILE A 220     -15.123  -4.274   6.660  1.00 89.98           H
ATOM   3279 2HG1 ILE A 220     -13.993  -3.765   7.899  1.00 89.98           H
ATOM   3280  CG2 ILE A 220     -14.605  -2.330   4.798  1.00 89.98           C
ATOM   3281 1HG2 ILE A 220     -13.983  -1.762   4.106  1.00 89.98           H
ATOM   3282 2HG2 ILE A 220     -14.957  -3.238   4.308  1.00 89.98           H
ATOM   3283 3HG2 ILE A 220     -15.461  -1.724   5.098  1.00 89.98           H
ATOM   3284  CD1 ILE A 220     -15.690  -2.453   7.668  1.00 89.98           C
ATOM   3285 1HD1 ILE A 220     -15.197  -1.595   8.125  1.00 89.98           H
ATOM   3286 2HD1 ILE A 220     -16.344  -2.112   6.866  1.00 89.98           H
ATOM   3287 3HD1 ILE A 220     -16.279  -2.976   8.421  1.00 89.98           H
ATOM   3288  HN  ILE A 220     -11.840  -3.017   7.526  1.00 89.98           H
ATOM   3289  N   LEU A 221     -11.155  -1.965   4.523  1.00 86.94           N
ATOM   3290  CA  LEU A 221     -10.532  -1.325   3.377  1.00 86.94           C
ATOM   3291  C   LEU A 221      -9.237  -2.062   3.028  1.00 86.94           C
ATOM   3292  O   LEU A 221      -8.783  -2.019   1.887  1.00 86.94           O
ATOM   3293  HA  LEU A 221     -11.220  -1.420   2.537  1.00 86.94           H
ATOM   3294  CB  LEU A 221     -10.338   0.170   3.637  1.00 86.94           C
ATOM   3295 1HB  LEU A 221      -9.650   0.287   4.474  1.00 86.94           H
ATOM   3296 2HB  LEU A 221      -9.857   0.611   2.764  1.00 86.94           H
ATOM   3297  CG  LEU A 221     -11.608   0.968   3.942  1.00 86.94           C
ATOM   3298  HG  LEU A 221     -12.136   0.470   4.755  1.00 86.94           H
ATOM   3299  CD1 LEU A 221     -11.266   2.380   4.423  1.00 86.94           C
ATOM   3300 1HD1 LEU A 221     -10.664   2.319   5.330  1.00 86.94           H
ATOM   3301 2HD1 LEU A 221     -10.703   2.901   3.648  1.00 86.94           H
ATOM   3302 3HD1 LEU A 221     -12.186   2.925   4.633  1.00 86.94           H
ATOM   3303  CD2 LEU A 221     -12.548   0.985   2.736  1.00 86.94           C
ATOM   3304 1HD2 LEU A 221     -12.042   1.445   1.887  1.00 86.94           H
ATOM   3305 2HD2 LEU A 221     -12.830  -0.036   2.480  1.00 86.94           H
ATOM   3306 3HD2 LEU A 221     -13.442   1.559   2.980  1.00 86.94           H
ATOM   3307  HN  LEU A 221     -11.006  -1.502   5.398  1.00 86.94           H
ATOM   3308  N   GLY A 222      -8.680  -2.721   4.034  1.00 81.68           N
ATOM   3309  CA  GLY A 222      -7.351  -3.293   3.908  1.00 81.68           C
ATOM   3310  C   GLY A 222      -7.412  -4.692   3.292  1.00 81.68           C
ATOM   3311  O   GLY A 222      -6.533  -5.074   2.521  1.00 81.68           O
ATOM   3312 1HA  GLY A 222      -6.729  -2.646   3.289  1.00 81.68           H
ATOM   3313 2HA  GLY A 222      -6.879  -3.345   4.889  1.00 81.68           H
ATOM   3314  HN  GLY A 222      -9.121  -2.866   4.920  1.00 81.68           H
ATOM   3315  N   PHE A 223      -8.459  -5.419   3.655  1.00 81.25           N
ATOM   3316  CA  PHE A 223      -8.530  -6.837   3.346  1.00 81.25           C
ATOM   3317  C   PHE A 223      -9.639  -7.122   2.332  1.00 81.25           C
ATOM   3318  O   PHE A 223      -9.379  -7.656   1.255  1.00 81.25           O
ATOM   3319  HA  PHE A 223      -7.568  -7.123   2.920  1.00 81.25           H
ATOM   3320  CB  PHE A 223      -8.850  -7.565   4.653  1.00 81.25           C
ATOM   3321 1HB  PHE A 223      -8.181  -7.202   5.433  1.00 81.25           H
ATOM   3322 2HB  PHE A 223      -9.865  -7.309   4.960  1.00 81.25           H
ATOM   3323  CG  PHE A 223      -8.729  -9.087   4.563  1.00 81.25           C
ATOM   3324  CD1 PHE A 223      -9.849  -9.855   4.486  1.00 81.25           C
ATOM   3325  HD1 PHE A 223     -10.832  -9.386   4.488  1.00 81.25           H
ATOM   3326  CD2 PHE A 223      -7.501  -9.672   4.561  1.00 81.25           C
ATOM   3327  HD2 PHE A 223      -6.604  -9.057   4.623  1.00 81.25           H
ATOM   3328  CE1 PHE A 223      -9.736 -11.268   4.403  1.00 81.25           C
ATOM   3329  HE1 PHE A 223     -10.633 -11.884   4.342  1.00 81.25           H
ATOM   3330  CE2 PHE A 223      -7.388 -11.085   4.478  1.00 81.25           C
ATOM   3331  HE2 PHE A 223      -6.404 -11.554   4.476  1.00 81.25           H
ATOM   3332  CZ  PHE A 223      -8.508 -11.854   4.401  1.00 81.25           C
ATOM   3333  HZ  PHE A 223      -8.421 -12.938   4.337  1.00 81.25           H
ATOM   3334  HN  PHE A 223      -9.247  -5.055   4.152  1.00 81.25           H
ATOM   3335  N   PHE A 224     -10.854  -6.752   2.712  1.00 83.87           N
ATOM   3336  CA  PHE A 224     -12.031  -7.174   1.971  1.00 83.87           C
ATOM   3337  C   PHE A 224     -12.125  -6.444   0.630  1.00 83.87           C
ATOM   3338  O   PHE A 224     -12.464  -7.047  -0.387  1.00 83.87           O
ATOM   3339  HA  PHE A 224     -11.934  -8.245   1.793  1.00 83.87           H
ATOM   3340  CB  PHE A 224     -13.249  -6.812   2.823  1.00 83.87           C
ATOM   3341 1HB  PHE A 224     -13.144  -5.784   3.171  1.00 83.87           H
ATOM   3342 2HB  PHE A 224     -14.140  -6.846   2.197  1.00 83.87           H
ATOM   3343  CG  PHE A 224     -13.457  -7.726   4.032  1.00 83.87           C
ATOM   3344  CD1 PHE A 224     -14.035  -8.946   3.870  1.00 83.87           C
ATOM   3345  HD1 PHE A 224     -14.351  -9.273   2.880  1.00 83.87           H
ATOM   3346  CD2 PHE A 224     -13.063  -7.318   5.268  1.00 83.87           C
ATOM   3347  HD2 PHE A 224     -12.600  -6.340   5.398  1.00 83.87           H
ATOM   3348  CE1 PHE A 224     -14.228  -9.794   4.993  1.00 83.87           C
ATOM   3349  HE1 PHE A 224     -14.692 -10.772   4.863  1.00 83.87           H
ATOM   3350  CE2 PHE A 224     -13.256  -8.166   6.391  1.00 83.87           C
ATOM   3351  HE2 PHE A 224     -12.941  -7.840   7.381  1.00 83.87           H
ATOM   3352  CZ  PHE A 224     -13.835  -9.387   6.229  1.00 83.87           C
ATOM   3353  HZ  PHE A 224     -13.983 -10.038   7.090  1.00 83.87           H
ATOM   3354  HN  PHE A 224     -11.040  -6.176   3.508  1.00 83.87           H
ATOM   3355  N   LEU A 225     -11.820  -5.155   0.671  1.00 81.24           N
ATOM   3356  CA  LEU A 225     -11.913  -4.325  -0.518  1.00 81.24           C
ATOM   3357  C   LEU A 225     -11.000  -4.895  -1.605  1.00 81.24           C
ATOM   3358  O   LEU A 225     -11.444  -5.147  -2.724  1.00 81.24           O
ATOM   3359  HA  LEU A 225     -12.943  -4.375  -0.871  1.00 81.24           H
ATOM   3360  CB  LEU A 225     -11.623  -2.863  -0.175  1.00 81.24           C
ATOM   3361 1HB  LEU A 225     -12.390  -2.512   0.515  1.00 81.24           H
ATOM   3362 2HB  LEU A 225     -10.672  -2.817   0.357  1.00 81.24           H
ATOM   3363  CG  LEU A 225     -11.560  -1.896  -1.359  1.00 81.24           C
ATOM   3364  HG  LEU A 225     -10.899  -2.322  -2.113  1.00 81.24           H
ATOM   3365  CD1 LEU A 225     -12.937  -1.731  -2.005  1.00 81.24           C
ATOM   3366 1HD1 LEU A 225     -13.289  -2.699  -2.362  1.00 81.24           H
ATOM   3367 2HD1 LEU A 225     -13.640  -1.338  -1.270  1.00 81.24           H
ATOM   3368 3HD1 LEU A 225     -12.865  -1.039  -2.844  1.00 81.24           H
ATOM   3369  CD2 LEU A 225     -10.960  -0.552  -0.939  1.00 81.24           C
ATOM   3370 1HD2 LEU A 225     -11.576  -0.108  -0.156  1.00 81.24           H
ATOM   3371 2HD2 LEU A 225      -9.950  -0.708  -0.561  1.00 81.24           H
ATOM   3372 3HD2 LEU A 225     -10.928   0.116  -1.799  1.00 81.24           H
ATOM   3373  HN  LEU A 225     -11.514  -4.679   1.496  1.00 81.24           H
ATOM   3374  N   PRO A 226      -9.713  -5.107  -1.298  1.00 78.77           N
ATOM   3375  CA  PRO A 226      -8.795  -5.708  -2.269  1.00 78.77           C
ATOM   3376  C   PRO A 226      -9.324  -7.020  -2.827  1.00 78.77           C
ATOM   3377  O   PRO A 226      -9.193  -7.288  -4.020  1.00 78.77           O
ATOM   3378  HA  PRO A 226      -8.684  -5.055  -3.134  1.00 78.77           H
ATOM   3379  CB  PRO A 226      -7.505  -5.910  -1.471  1.00 78.77           C
ATOM   3380 1HB  PRO A 226      -7.465  -6.900  -1.017  1.00 78.77           H
ATOM   3381 2HB  PRO A 226      -6.623  -5.815  -2.104  1.00 78.77           H
ATOM   3382  CG  PRO A 226      -7.566  -4.810  -0.418  1.00 78.77           C
ATOM   3383 1HG  PRO A 226      -6.918  -5.027   0.432  1.00 78.77           H
ATOM   3384 2HG  PRO A 226      -7.237  -3.850  -0.817  1.00 78.77           H
ATOM   3385  CD  PRO A 226      -9.034  -4.794  -0.027  1.00 78.77           C
ATOM   3386 1HD  PRO A 226      -9.258  -5.536   0.739  1.00 78.77           H
ATOM   3387 2HD  PRO A 226      -9.336  -3.826   0.373  1.00 78.77           H
ATOM   3388  N   PHE A 227      -9.913  -7.809  -1.940  1.00 81.41           N
ATOM   3389  CA  PHE A 227     -10.387  -9.131  -2.313  1.00 81.41           C
ATOM   3390  C   PHE A 227     -11.528  -9.039  -3.328  1.00 81.41           C
ATOM   3391  O   PHE A 227     -11.544  -9.769  -4.317  1.00 81.41           O
ATOM   3392  HA  PHE A 227      -9.546  -9.661  -2.761  1.00 81.41           H
ATOM   3393  CB  PHE A 227     -10.907  -9.796  -1.037  1.00 81.41           C
ATOM   3394 1HB  PHE A 227     -10.147  -9.714  -0.261  1.00 81.41           H
ATOM   3395 2HB  PHE A 227     -11.782  -9.248  -0.685  1.00 81.41           H
ATOM   3396  CG  PHE A 227     -11.281 -11.269  -1.211  1.00 81.41           C
ATOM   3397  CD1 PHE A 227     -12.583 -11.624  -1.385  1.00 81.41           C
ATOM   3398  HD1 PHE A 227     -13.359 -10.859  -1.401  1.00 81.41           H
ATOM   3399  CD2 PHE A 227     -10.313 -12.223  -1.192  1.00 81.41           C
ATOM   3400  HD2 PHE A 227      -9.270 -11.939  -1.052  1.00 81.41           H
ATOM   3401  CE1 PHE A 227     -12.930 -12.992  -1.547  1.00 81.41           C
ATOM   3402  HE1 PHE A 227     -13.973 -13.276  -1.686  1.00 81.41           H
ATOM   3403  CE2 PHE A 227     -10.660 -13.591  -1.354  1.00 81.41           C
ATOM   3404  HE2 PHE A 227      -9.883 -14.356  -1.338  1.00 81.41           H
ATOM   3405  CZ  PHE A 227     -11.961 -13.946  -1.528  1.00 81.41           C
ATOM   3406  HZ  PHE A 227     -12.227 -14.996  -1.652  1.00 81.41           H
ATOM   3407  HN  PHE A 227     -10.068  -7.558  -0.985  1.00 81.41           H
ATOM   3408  N   VAL A 228     -12.455  -8.134  -3.048  1.00 83.07           N
ATOM   3409  CA  VAL A 228     -13.570  -7.901  -3.950  1.00 83.07           C
ATOM   3410  C   VAL A 228     -13.035  -7.434  -5.305  1.00 83.07           C
ATOM   3411  O   VAL A 228     -13.497  -7.891  -6.350  1.00 83.07           O
ATOM   3412  HA  VAL A 228     -14.087  -8.851  -4.086  1.00 83.07           H
ATOM   3413  CB  VAL A 228     -14.553  -6.911  -3.322  1.00 83.07           C
ATOM   3414  HB  VAL A 228     -13.995  -6.018  -3.040  1.00 83.07           H
ATOM   3415  CG1 VAL A 228     -15.629  -6.495  -4.327  1.00 83.07           C
ATOM   3416 1HG1 VAL A 228     -15.158  -6.021  -5.188  1.00 83.07           H
ATOM   3417 2HG1 VAL A 228     -16.181  -7.376  -4.654  1.00 83.07           H
ATOM   3418 3HG1 VAL A 228     -16.314  -5.791  -3.855  1.00 83.07           H
ATOM   3419  CG2 VAL A 228     -15.182  -7.492  -2.054  1.00 83.07           C
ATOM   3420 1HG2 VAL A 228     -15.718  -8.408  -2.302  1.00 83.07           H
ATOM   3421 2HG2 VAL A 228     -14.399  -7.715  -1.329  1.00 83.07           H
ATOM   3422 3HG2 VAL A 228     -15.876  -6.768  -1.628  1.00 83.07           H
ATOM   3423  HN  VAL A 228     -12.452  -7.567  -2.224  1.00 83.07           H
ATOM   3424  N   VAL A 229     -12.068  -6.531  -5.244  1.00 77.95           N
ATOM   3425  CA  VAL A 229     -11.469  -5.993  -6.454  1.00 77.95           C
ATOM   3426  C   VAL A 229     -10.837  -7.133  -7.255  1.00 77.95           C
ATOM   3427  O   VAL A 229     -11.026  -7.224  -8.467  1.00 77.95           O
ATOM   3428  HA  VAL A 229     -12.268  -5.548  -7.047  1.00 77.95           H
ATOM   3429  CB  VAL A 229     -10.472  -4.888  -6.098  1.00 77.95           C
ATOM   3430  HB  VAL A 229      -9.837  -5.256  -5.292  1.00 77.95           H
ATOM   3431  CG1 VAL A 229      -9.572  -4.557  -7.290  1.00 77.95           C
ATOM   3432 1HG1 VAL A 229      -9.016  -5.447  -7.585  1.00 77.95           H
ATOM   3433 2HG1 VAL A 229     -10.185  -4.218  -8.125  1.00 77.95           H
ATOM   3434 3HG1 VAL A 229      -8.873  -3.769  -7.010  1.00 77.95           H
ATOM   3435  CG2 VAL A 229     -11.196  -3.638  -5.593  1.00 77.95           C
ATOM   3436 1HG2 VAL A 229     -11.865  -3.268  -6.369  1.00 77.95           H
ATOM   3437 2HG2 VAL A 229     -11.774  -3.888  -4.703  1.00 77.95           H
ATOM   3438 3HG2 VAL A 229     -10.464  -2.869  -5.347  1.00 77.95           H
ATOM   3439  HN  VAL A 229     -11.695  -6.167  -4.391  1.00 77.95           H
ATOM   3440  N   MET A 230     -10.099  -7.974  -6.545  1.00 80.42           N
ATOM   3441  CA  MET A 230      -9.424  -9.095  -7.178  1.00 80.42           C
ATOM   3442  C   MET A 230     -10.410  -9.947  -7.979  1.00 80.42           C
ATOM   3443  O   MET A 230     -10.182 -10.226  -9.155  1.00 80.42           O
ATOM   3444  HA  MET A 230      -8.687  -8.653  -7.848  1.00 80.42           H
ATOM   3445  CB  MET A 230      -8.755  -9.959  -6.107  1.00 80.42           C
ATOM   3446 1HB  MET A 230      -9.440 -10.103  -5.271  1.00 80.42           H
ATOM   3447 2HB  MET A 230      -8.538 -10.946  -6.514  1.00 80.42           H
ATOM   3448  CG  MET A 230      -7.462  -9.310  -5.609  1.00 80.42           C
ATOM   3449 1HG  MET A 230      -6.789  -9.131  -6.447  1.00 80.42           H
ATOM   3450 2HG  MET A 230      -7.680  -8.340  -5.162  1.00 80.42           H
ATOM   3451  SD  MET A 230      -6.672 -10.369  -4.408  1.00 80.42           S
ATOM   3452  CE  MET A 230      -6.875  -9.376  -2.938  1.00 80.42           C
ATOM   3453 1HE  MET A 230      -6.378  -8.416  -3.077  1.00 80.42           H
ATOM   3454 2HE  MET A 230      -7.936  -9.213  -2.754  1.00 80.42           H
ATOM   3455 3HE  MET A 230      -6.433  -9.894  -2.087  1.00 80.42           H
ATOM   3456  HN  MET A 230      -9.959  -7.900  -5.558  1.00 80.42           H
ATOM   3457  N   ALA A 231     -11.485 -10.338  -7.310  1.00 82.06           N
ATOM   3458  CA  ALA A 231     -12.446 -11.252  -7.904  1.00 82.06           C
ATOM   3459  C   ALA A 231     -13.051 -10.607  -9.153  1.00 82.06           C
ATOM   3460  O   ALA A 231     -13.193 -11.260 -10.186  1.00 82.06           O
ATOM   3461  HA  ALA A 231     -11.908 -12.154  -8.196  1.00 82.06           H
ATOM   3462  CB  ALA A 231     -13.507 -11.624  -6.867  1.00 82.06           C
ATOM   3463 1HB  ALA A 231     -13.028 -12.104  -6.014  1.00 82.06           H
ATOM   3464 2HB  ALA A 231     -14.021 -10.722  -6.534  1.00 82.06           H
ATOM   3465 3HB  ALA A 231     -14.227 -12.309  -7.313  1.00 82.06           H
ATOM   3466  HN  ALA A 231     -11.704 -10.041  -6.380  1.00 82.06           H
ATOM   3467  N   CYS A 232     -13.392  -9.334  -9.016  1.00 81.29           N
ATOM   3468  CA  CYS A 232     -13.937  -8.582 -10.134  1.00 81.29           C
ATOM   3469  C   CYS A 232     -12.899  -8.571 -11.257  1.00 81.29           C
ATOM   3470  O   CYS A 232     -13.245  -8.708 -12.429  1.00 81.29           O
ATOM   3471  HA  CYS A 232     -14.843  -9.100 -10.449  1.00 81.29           H
ATOM   3472  CB  CYS A 232     -14.343  -7.166  -9.718  1.00 81.29           C
ATOM   3473 1HB  CYS A 232     -13.518  -6.681  -9.197  1.00 81.29           H
ATOM   3474 2HB  CYS A 232     -14.559  -6.566 -10.602  1.00 81.29           H
ATOM   3475  SG  CYS A 232     -15.815  -7.231  -8.633  1.00 81.29           S
ATOM   3476  HG  CYS A 232     -15.149  -7.479  -7.509  1.00 81.29           H
ATOM   3477  HN  CYS A 232     -13.302  -8.820  -8.164  1.00 81.29           H
ATOM   3478  N   CYS A 233     -11.645  -8.405 -10.860  1.00 78.89           N
ATOM   3479  CA  CYS A 233     -10.566  -8.273 -11.823  1.00 78.89           C
ATOM   3480  C   CYS A 233     -10.458  -9.583 -12.606  1.00 78.89           C
ATOM   3481  O   CYS A 233     -10.446  -9.576 -13.836  1.00 78.89           O
ATOM   3482  HA  CYS A 233     -10.835  -7.449 -12.484  1.00 78.89           H
ATOM   3483  CB  CYS A 233      -9.245  -7.902 -11.146  1.00 78.89           C
ATOM   3484 1HB  CYS A 233      -9.024  -8.611 -10.349  1.00 78.89           H
ATOM   3485 2HB  CYS A 233      -8.428  -7.965 -11.865  1.00 78.89           H
ATOM   3486  SG  CYS A 233      -9.347  -6.207 -10.463  1.00 78.89           S
ATOM   3487  HG  CYS A 233     -10.391  -6.438  -9.673  1.00 78.89           H
ATOM   3488  HN  CYS A 233     -11.364  -8.362  -9.901  1.00 78.89           H
ATOM   3489  N   TYR A 234     -10.380 -10.676 -11.861  1.00 80.27           N
ATOM   3490  CA  TYR A 234     -10.155 -11.978 -12.464  1.00 80.27           C
ATOM   3491  C   TYR A 234     -11.375 -12.427 -13.272  1.00 80.27           C
ATOM   3492  O   TYR A 234     -11.233 -12.984 -14.359  1.00 80.27           O
ATOM   3493  HA  TYR A 234      -9.297 -11.896 -13.131  1.00 80.27           H
ATOM   3494  CB  TYR A 234      -9.943 -12.950 -11.302  1.00 80.27           C
ATOM   3495 1HB  TYR A 234     -10.623 -12.686 -10.492  1.00 80.27           H
ATOM   3496 2HB  TYR A 234     -10.210 -13.955 -11.628  1.00 80.27           H
ATOM   3497  CG  TYR A 234      -8.512 -12.970 -10.760  1.00 80.27           C
ATOM   3498  CD1 TYR A 234      -7.470 -13.361 -11.576  1.00 80.27           C
ATOM   3499  HD1 TYR A 234      -7.667 -13.657 -12.607  1.00 80.27           H
ATOM   3500  CD2 TYR A 234      -8.263 -12.595  -9.455  1.00 80.27           C
ATOM   3501  HD2 TYR A 234      -9.086 -12.286  -8.810  1.00 80.27           H
ATOM   3502  CE1 TYR A 234      -6.124 -13.379 -11.067  1.00 80.27           C
ATOM   3503  HE1 TYR A 234      -5.292 -13.686 -11.701  1.00 80.27           H
ATOM   3504  CE2 TYR A 234      -6.916 -12.614  -8.946  1.00 80.27           C
ATOM   3505  HE2 TYR A 234      -6.706 -12.321  -7.917  1.00 80.27           H
ATOM   3506  CZ  TYR A 234      -5.913 -13.005  -9.776  1.00 80.27           C
ATOM   3507  OH  TYR A 234      -4.641 -13.022  -9.295  1.00 80.27           O
ATOM   3508  HH  TYR A 234      -4.019 -13.391  -9.986  1.00 80.27           H
ATOM   3509  HN  TYR A 234     -10.469 -10.681 -10.865  1.00 80.27           H
ATOM   3510  N   THR A 235     -12.546 -12.167 -12.709  1.00 83.57           N
ATOM   3511  CA  THR A 235     -13.790 -12.496 -13.384  1.00 83.57           C
ATOM   3512  C   THR A 235     -13.862 -11.795 -14.741  1.00 83.57           C
ATOM   3513  O   THR A 235     -14.246 -12.403 -15.739  1.00 83.57           O
ATOM   3514  HA  THR A 235     -13.803 -13.569 -13.577  1.00 83.57           H
ATOM   3515  CB  THR A 235     -14.945 -12.132 -12.449  1.00 83.57           C
ATOM   3516  HB  THR A 235     -15.904 -12.230 -12.959  1.00 83.57           H
ATOM   3517  OG1 THR A 235     -14.623 -10.820 -11.994  1.00 83.57           O
ATOM   3518  HG1 THR A 235     -15.019 -10.138 -12.608  1.00 83.57           H
ATOM   3519  CG2 THR A 235     -14.956 -12.977 -11.174  1.00 83.57           C
ATOM   3520 1HG2 THR A 235     -14.023 -12.826 -10.630  1.00 83.57           H
ATOM   3521 2HG2 THR A 235     -15.056 -14.030 -11.437  1.00 83.57           H
ATOM   3522 3HG2 THR A 235     -15.795 -12.677 -10.547  1.00 83.57           H
ATOM   3523  HN  THR A 235     -12.652 -11.740 -11.811  1.00 83.57           H
ATOM   3524  N   ILE A 236     -13.487 -10.524 -14.736  1.00 78.65           N
ATOM   3525  CA  ILE A 236     -13.408  -9.761 -15.970  1.00 78.65           C
ATOM   3526  C   ILE A 236     -12.405 -10.428 -16.913  1.00 78.65           C
ATOM   3527  O   ILE A 236     -12.682 -10.600 -18.099  1.00 78.65           O
ATOM   3528  HA  ILE A 236     -14.393  -9.792 -16.436  1.00 78.65           H
ATOM   3529  CB  ILE A 236     -13.092  -8.294 -15.674  1.00 78.65           C
ATOM   3530  HB  ILE A 236     -12.382  -8.257 -14.848  1.00 78.65           H
ATOM   3531  CG1 ILE A 236     -14.347  -7.543 -15.224  1.00 78.65           C
ATOM   3532 1HG1 ILE A 236     -15.052  -7.476 -16.052  1.00 78.65           H
ATOM   3533 2HG1 ILE A 236     -14.842  -8.099 -14.428  1.00 78.65           H
ATOM   3534  CG2 ILE A 236     -12.424  -7.623 -16.876  1.00 78.65           C
ATOM   3535 1HG2 ILE A 236     -11.493  -8.141 -17.109  1.00 78.65           H
ATOM   3536 2HG2 ILE A 236     -13.091  -7.671 -17.736  1.00 78.65           H
ATOM   3537 3HG2 ILE A 236     -12.210  -6.581 -16.638  1.00 78.65           H
ATOM   3538  CD1 ILE A 236     -13.998  -6.138 -14.730  1.00 78.65           C
ATOM   3539 1HD1 ILE A 236     -13.312  -6.209 -13.886  1.00 78.65           H
ATOM   3540 2HD1 ILE A 236     -13.525  -5.576 -15.536  1.00 78.65           H
ATOM   3541 3HD1 ILE A 236     -14.908  -5.626 -14.416  1.00 78.65           H
ATOM   3542  HN  ILE A 236     -13.240 -10.017 -13.910  1.00 78.65           H
ATOM   3543  N   ILE A 237     -11.259 -10.785 -16.350  1.00 74.12           N
ATOM   3544  CA  ILE A 237     -10.178 -11.345 -17.144  1.00 74.12           C
ATOM   3545  C   ILE A 237     -10.662 -12.627 -17.824  1.00 74.12           C
ATOM   3546  O   ILE A 237     -10.447 -12.818 -19.020  1.00 74.12           O
ATOM   3547  HA  ILE A 237      -9.929 -10.617 -17.916  1.00 74.12           H
ATOM   3548  CB  ILE A 237      -8.928 -11.539 -16.284  1.00 74.12           C
ATOM   3549  HB  ILE A 237      -9.231 -11.979 -15.334  1.00 74.12           H
ATOM   3550  CG1 ILE A 237      -8.265 -10.196 -15.969  1.00 74.12           C
ATOM   3551 1HG1 ILE A 237      -7.846  -9.771 -16.880  1.00 74.12           H
ATOM   3552 2HG1 ILE A 237      -9.015  -9.494 -15.605  1.00 74.12           H
ATOM   3553  CG2 ILE A 237      -7.955 -12.517 -16.945  1.00 74.12           C
ATOM   3554 1HG2 ILE A 237      -8.443 -13.483 -17.075  1.00 74.12           H
ATOM   3555 2HG2 ILE A 237      -7.653 -12.129 -17.917  1.00 74.12           H
ATOM   3556 3HG2 ILE A 237      -7.075 -12.637 -16.312  1.00 74.12           H
ATOM   3557  CD1 ILE A 237      -7.162 -10.362 -14.921  1.00 74.12           C
ATOM   3558 1HD1 ILE A 237      -7.590 -10.765 -14.003  1.00 74.12           H
ATOM   3559 2HD1 ILE A 237      -6.403 -11.046 -15.299  1.00 74.12           H
ATOM   3560 3HD1 ILE A 237      -6.708  -9.393 -14.716  1.00 74.12           H
ATOM   3561  HN  ILE A 237     -11.065 -10.698 -15.373  1.00 74.12           H
ATOM   3562  N   ILE A 238     -11.306 -13.472 -17.033  1.00 77.81           N
ATOM   3563  CA  ILE A 238     -11.774 -14.755 -17.531  1.00 77.81           C
ATOM   3564  C   ILE A 238     -12.737 -14.523 -18.697  1.00 77.81           C
ATOM   3565  O   ILE A 238     -12.609 -15.150 -19.747  1.00 77.81           O
ATOM   3566  HA  ILE A 238     -10.905 -15.297 -17.904  1.00 77.81           H
ATOM   3567  CB  ILE A 238     -12.372 -15.585 -16.394  1.00 77.81           C
ATOM   3568  HB  ILE A 238     -13.038 -14.944 -15.817  1.00 77.81           H
ATOM   3569  CG1 ILE A 238     -11.281 -16.078 -15.442  1.00 77.81           C
ATOM   3570 1HG1 ILE A 238     -10.725 -16.890 -15.909  1.00 77.81           H
ATOM   3571 2HG1 ILE A 238     -10.570 -15.274 -15.251  1.00 77.81           H
ATOM   3572  CG2 ILE A 238     -13.217 -16.737 -16.942  1.00 77.81           C
ATOM   3573 1HG2 ILE A 238     -14.030 -16.335 -17.547  1.00 77.81           H
ATOM   3574 2HG2 ILE A 238     -12.593 -17.385 -17.557  1.00 77.81           H
ATOM   3575 3HG2 ILE A 238     -13.631 -17.311 -16.113  1.00 77.81           H
ATOM   3576  CD1 ILE A 238     -11.883 -16.558 -14.120  1.00 77.81           C
ATOM   3577 1HD1 ILE A 238     -12.417 -15.736 -13.644  1.00 77.81           H
ATOM   3578 2HD1 ILE A 238     -12.575 -17.378 -14.312  1.00 77.81           H
ATOM   3579 3HD1 ILE A 238     -11.085 -16.903 -13.461  1.00 77.81           H
ATOM   3580  HN  ILE A 238     -11.508 -13.294 -16.070  1.00 77.81           H
ATOM   3581  N   HIS A 239     -13.682 -13.621 -18.472  1.00 79.78           N
ATOM   3582  CA  HIS A 239     -14.690 -13.328 -19.476  1.00 79.78           C
ATOM   3583  C   HIS A 239     -14.014 -12.802 -20.744  1.00 79.78           C
ATOM   3584  O   HIS A 239     -14.446 -13.107 -21.854  1.00 79.78           O
ATOM   3585  HA  HIS A 239     -15.188 -14.270 -19.704  1.00 79.78           H
ATOM   3586  CB  HIS A 239     -15.744 -12.366 -18.923  1.00 79.78           C
ATOM   3587 1HB  HIS A 239     -16.054 -12.712 -17.937  1.00 79.78           H
ATOM   3588 2HB  HIS A 239     -15.289 -11.384 -18.788  1.00 79.78           H
ATOM   3589  CG  HIS A 239     -16.965 -12.223 -19.799  1.00 79.78           C
ATOM   3590  ND1 HIS A 239     -17.191 -11.114 -20.595  1.00 79.78           N
ATOM   3591  HD1 HIS A 239     -16.592 -10.317 -20.673  1.00 79.78           H
ATOM   3592  CD2 HIS A 239     -18.024 -13.061 -19.996  1.00 79.78           C
ATOM   3593  HD2 HIS A 239     -18.165 -14.031 -19.520  1.00 79.78           H
ATOM   3594  CE1 HIS A 239     -18.337 -11.287 -21.237  1.00 79.78           C
ATOM   3595  HE1 HIS A 239     -18.790 -10.587 -21.940  1.00 79.78           H
ATOM   3596  NE2 HIS A 239     -18.852 -12.494 -20.864  1.00 79.78           N
ATOM   3597  HN  HIS A 239     -13.764 -13.097 -17.625  1.00 79.78           H
ATOM   3598  N   THR A 240     -12.965 -12.020 -20.536  1.00 73.62           N
ATOM   3599  CA  THR A 240     -12.216 -11.460 -21.648  1.00 73.62           C
ATOM   3600  C   THR A 240     -11.566 -12.576 -22.468  1.00 73.62           C
ATOM   3601  O   THR A 240     -11.607 -12.553 -23.697  1.00 73.62           O
ATOM   3602  HA  THR A 240     -12.914 -10.945 -22.308  1.00 73.62           H
ATOM   3603  CB  THR A 240     -11.210 -10.456 -21.083  1.00 73.62           C
ATOM   3604  HB  THR A 240     -10.448 -10.960 -20.489  1.00 73.62           H
ATOM   3605  OG1 THR A 240     -12.016  -9.515 -20.379  1.00 73.62           O
ATOM   3606  HG1 THR A 240     -11.894  -9.630 -19.393  1.00 73.62           H
ATOM   3607  CG2 THR A 240     -10.537  -9.624 -22.177  1.00 73.62           C
ATOM   3608 1HG2 THR A 240     -11.294  -9.066 -22.728  1.00 73.62           H
ATOM   3609 2HG2 THR A 240     -10.003 -10.285 -22.860  1.00 73.62           H
ATOM   3610 3HG2 THR A 240      -9.832  -8.927 -21.721  1.00 73.62           H
ATOM   3611  HN  THR A 240     -12.626 -11.768 -19.629  1.00 73.62           H
ATOM   3612  N   LEU A 241     -10.980 -13.527 -21.755  1.00 74.73           N
ATOM   3613  CA  LEU A 241     -10.251 -14.605 -22.400  1.00 74.73           C
ATOM   3614  C   LEU A 241     -11.221 -15.442 -23.237  1.00 74.73           C
ATOM   3615  O   LEU A 241     -10.891 -15.856 -24.347  1.00 74.73           O
ATOM   3616  HA  LEU A 241      -9.521 -14.151 -23.070  1.00 74.73           H
ATOM   3617  CB  LEU A 241      -9.471 -15.419 -21.366  1.00 74.73           C
ATOM   3618 1HB  LEU A 241     -10.129 -15.621 -20.521  1.00 74.73           H
ATOM   3619 2HB  LEU A 241      -9.215 -16.382 -21.808  1.00 74.73           H
ATOM   3620  CG  LEU A 241      -8.188 -14.776 -20.835  1.00 74.73           C
ATOM   3621  HG  LEU A 241      -8.435 -13.785 -20.454  1.00 74.73           H
ATOM   3622  CD1 LEU A 241      -7.614 -15.580 -19.667  1.00 74.73           C
ATOM   3623 1HD1 LEU A 241      -8.345 -15.620 -18.859  1.00 74.73           H
ATOM   3624 2HD1 LEU A 241      -7.386 -16.593 -20.000  1.00 74.73           H
ATOM   3625 3HD1 LEU A 241      -6.703 -15.101 -19.309  1.00 74.73           H
ATOM   3626  CD2 LEU A 241      -7.165 -14.586 -21.957  1.00 74.73           C
ATOM   3627 1HD2 LEU A 241      -6.917 -15.555 -22.391  1.00 74.73           H
ATOM   3628 2HD2 LEU A 241      -7.587 -13.941 -22.728  1.00 74.73           H
ATOM   3629 3HD2 LEU A 241      -6.263 -14.127 -21.553  1.00 74.73           H
ATOM   3630  HN  LEU A 241     -10.999 -13.568 -20.756  1.00 74.73           H
ATOM   3631  N   ILE A 242     -12.398 -15.666 -22.672  1.00 75.84           N
ATOM   3632  CA  ILE A 242     -13.405 -16.475 -23.336  1.00 75.84           C
ATOM   3633  C   ILE A 242     -13.834 -15.786 -24.633  1.00 75.84           C
ATOM   3634  O   ILE A 242     -13.988 -16.437 -25.665  1.00 75.84           O
ATOM   3635  HA  ILE A 242     -12.943 -17.430 -23.589  1.00 75.84           H
ATOM   3636  CB  ILE A 242     -14.566 -16.773 -22.385  1.00 75.84           C
ATOM   3637  HB  ILE A 242     -14.900 -15.832 -21.949  1.00 75.84           H
ATOM   3638  CG1 ILE A 242     -14.114 -17.671 -21.232  1.00 75.84           C
ATOM   3639 1HG1 ILE A 242     -13.922 -18.677 -21.603  1.00 75.84           H
ATOM   3640 2HG1 ILE A 242     -13.175 -17.298 -20.823  1.00 75.84           H
ATOM   3641  CG2 ILE A 242     -15.756 -17.368 -23.142  1.00 75.84           C
ATOM   3642 1HG2 ILE A 242     -16.096 -16.660 -23.898  1.00 75.84           H
ATOM   3643 2HG2 ILE A 242     -15.452 -18.297 -23.624  1.00 75.84           H
ATOM   3644 3HG2 ILE A 242     -16.567 -17.570 -22.442  1.00 75.84           H
ATOM   3645  CD1 ILE A 242     -15.173 -17.722 -20.129  1.00 75.84           C
ATOM   3646 1HD1 ILE A 242     -15.345 -16.717 -19.743  1.00 75.84           H
ATOM   3647 2HD1 ILE A 242     -16.103 -18.118 -20.536  1.00 75.84           H
ATOM   3648 3HD1 ILE A 242     -14.826 -18.366 -19.321  1.00 75.84           H
ATOM   3649  HN  ILE A 242     -12.668 -15.305 -21.779  1.00 75.84           H
ATOM   3650  N   GLN A 243     -14.014 -14.477 -24.538  1.00 71.51           N
ATOM   3651  CA  GLN A 243     -14.421 -13.692 -25.691  1.00 71.51           C
ATOM   3652  C   GLN A 243     -13.252 -13.534 -26.665  1.00 71.51           C
ATOM   3653  O   GLN A 243     -13.444 -13.132 -27.812  1.00 71.51           O
ATOM   3654  HA  GLN A 243     -15.221 -14.263 -26.162  1.00 71.51           H
ATOM   3655  CB  GLN A 243     -14.965 -12.328 -25.261  1.00 71.51           C
ATOM   3656 1HB  GLN A 243     -14.258 -11.848 -24.583  1.00 71.51           H
ATOM   3657 2HB  GLN A 243     -15.061 -11.679 -26.132  1.00 71.51           H
ATOM   3658  CG  GLN A 243     -16.324 -12.471 -24.573  1.00 71.51           C
ATOM   3659 1HG  GLN A 243     -16.968 -13.121 -25.165  1.00 71.51           H
ATOM   3660 2HG  GLN A 243     -16.195 -12.948 -23.602  1.00 71.51           H
ATOM   3661  CD  GLN A 243     -16.993 -11.107 -24.392  1.00 71.51           C
ATOM   3662  OE1 GLN A 243     -16.375 -10.062 -24.516  1.00 71.51           O
ATOM   3663  NE2 GLN A 243     -18.287 -11.175 -24.093  1.00 71.51           N
ATOM   3664 1HE2 GLN A 243     -18.734 -12.065 -24.006  1.00 71.51           H
ATOM   3665 2HE2 GLN A 243     -18.813 -10.336 -23.955  1.00 71.51           H
ATOM   3666  HN  GLN A 243     -13.887 -13.954 -23.695  1.00 71.51           H
ATOM   3667  N   ALA A 244     -12.065 -13.858 -26.173  1.00 64.52           N
ATOM   3668  CA  ALA A 244     -10.855 -13.673 -26.955  1.00 64.52           C
ATOM   3669  C   ALA A 244     -10.729 -14.811 -27.970  1.00 64.52           C
ATOM   3670  O   ALA A 244     -10.109 -15.835 -27.687  1.00 64.52           O
ATOM   3671  HA  ALA A 244     -10.947 -12.728 -27.491  1.00 64.52           H
ATOM   3672  CB  ALA A 244      -9.648 -13.593 -26.018  1.00 64.52           C
ATOM   3673 1HB  ALA A 244      -9.773 -12.751 -25.336  1.00 64.52           H
ATOM   3674 2HB  ALA A 244      -9.572 -14.517 -25.444  1.00 64.52           H
ATOM   3675 3HB  ALA A 244      -8.740 -13.454 -26.605  1.00 64.52           H
ATOM   3676  HN  ALA A 244     -11.924 -14.241 -25.260  1.00 64.52           H
ATOM   3677  N   LYS A 245     -11.328 -14.593 -29.132  1.00 60.63           N
ATOM   3678  CA  LYS A 245     -11.166 -15.517 -30.242  1.00 60.63           C
ATOM   3679  C   LYS A 245      -9.687 -15.591 -30.626  1.00 60.63           C
ATOM   3680  O   LYS A 245      -9.271 -16.508 -31.332  1.00 60.63           O
ATOM   3681  HA  LYS A 245     -11.484 -16.501 -29.898  1.00 60.63           H
ATOM   3682  CB  LYS A 245     -12.083 -15.125 -31.403  1.00 60.63           C
ATOM   3683 1HB  LYS A 245     -11.941 -14.072 -31.645  1.00 60.63           H
ATOM   3684 2HB  LYS A 245     -11.814 -15.695 -32.292  1.00 60.63           H
ATOM   3685  CG  LYS A 245     -13.550 -15.381 -31.052  1.00 60.63           C
ATOM   3686 1HG  LYS A 245     -13.654 -16.369 -30.604  1.00 60.63           H
ATOM   3687 2HG  LYS A 245     -13.881 -14.656 -30.308  1.00 60.63           H
ATOM   3688  CD  LYS A 245     -14.436 -15.283 -32.296  1.00 60.63           C
ATOM   3689 1HD  LYS A 245     -14.415 -14.264 -32.683  1.00 60.63           H
ATOM   3690 2HD  LYS A 245     -14.042 -15.930 -33.079  1.00 60.63           H
ATOM   3691  CE  LYS A 245     -15.878 -15.682 -31.975  1.00 60.63           C
ATOM   3692 1HE  LYS A 245     -15.888 -16.635 -31.444  1.00 60.63           H
ATOM   3693 2HE  LYS A 245     -16.327 -14.943 -31.311  1.00 60.63           H
ATOM   3694  NZ  LYS A 245     -16.675 -15.791 -33.217  1.00 60.63           N
ATOM   3695 1HZ  LYS A 245     -17.633 -16.029 -32.985  1.00 60.63           H
ATOM   3696 2HZ  LYS A 245     -16.656 -14.905 -33.709  1.00 60.63           H
ATOM   3697 3HZ  LYS A 245     -16.281 -16.514 -33.809  1.00 60.63           H
ATOM   3698  HN  LYS A 245     -11.914 -13.805 -29.320  1.00 60.63           H
ATOM   3699  N   LYS A 246      -8.933 -14.614 -30.143  1.00 57.84           N
ATOM   3700  CA  LYS A 246      -7.547 -14.466 -30.553  1.00 57.84           C
ATOM   3701  C   LYS A 246      -6.633 -14.758 -29.361  1.00 57.84           C
ATOM   3702  O   LYS A 246      -6.821 -14.203 -28.280  1.00 57.84           O
ATOM   3703  HA  LYS A 246      -7.354 -15.210 -31.327  1.00 57.84           H
ATOM   3704  CB  LYS A 246      -7.318 -13.090 -31.181  1.00 57.84           C
ATOM   3705 1HB  LYS A 246      -7.761 -12.320 -30.550  1.00 57.84           H
ATOM   3706 2HB  LYS A 246      -6.249 -12.883 -31.232  1.00 57.84           H
ATOM   3707  CG  LYS A 246      -7.925 -13.019 -32.584  1.00 57.84           C
ATOM   3708 1HG  LYS A 246      -7.722 -13.947 -33.119  1.00 57.84           H
ATOM   3709 2HG  LYS A 246      -9.008 -12.924 -32.511  1.00 57.84           H
ATOM   3710  CD  LYS A 246      -7.355 -11.836 -33.369  1.00 57.84           C
ATOM   3711 1HD  LYS A 246      -7.627 -10.903 -32.875  1.00 57.84           H
ATOM   3712 2HD  LYS A 246      -6.266 -11.888 -33.373  1.00 57.84           H
ATOM   3713  CE  LYS A 246      -7.877 -11.830 -34.807  1.00 57.84           C
ATOM   3714 1HE  LYS A 246      -7.826 -12.836 -35.223  1.00 57.84           H
ATOM   3715 2HE  LYS A 246      -8.925 -11.533 -34.818  1.00 57.84           H
ATOM   3716  NZ  LYS A 246      -7.083 -10.901 -35.642  1.00 57.84           N
ATOM   3717 1HZ  LYS A 246      -7.467 -10.878 -36.580  1.00 57.84           H
ATOM   3718 2HZ  LYS A 246      -7.117  -9.971 -35.240  1.00 57.84           H
ATOM   3719 3HZ  LYS A 246      -6.121 -11.219 -35.679  1.00 57.84           H
ATOM   3720  HN  LYS A 246      -9.254 -13.933 -29.485  1.00 57.84           H
ATOM   3721  N   SER A 247      -5.664 -15.629 -29.599  1.00 55.57           N
ATOM   3722  CA  SER A 247      -4.810 -16.111 -28.527  1.00 55.57           C
ATOM   3723  C   SER A 247      -3.951 -14.965 -27.988  1.00 55.57           C
ATOM   3724  O   SER A 247      -3.547 -14.981 -26.826  1.00 55.57           O
ATOM   3725  HA  SER A 247      -5.491 -16.473 -27.756  1.00 55.57           H
ATOM   3726  CB  SER A 247      -3.922 -17.262 -29.004  1.00 55.57           C
ATOM   3727 1HB  SER A 247      -3.553 -17.817 -28.141  1.00 55.57           H
ATOM   3728 2HB  SER A 247      -4.516 -17.955 -29.599  1.00 55.57           H
ATOM   3729  OG  SER A 247      -2.818 -16.799 -29.776  1.00 55.57           O
ATOM   3730  HG  SER A 247      -2.269 -17.575 -30.088  1.00 55.57           H
ATOM   3731  HN  SER A 247      -5.458 -16.004 -30.503  1.00 55.57           H
ATOM   3732  N   SER A 248      -3.696 -13.999 -28.858  1.00 59.12           N
ATOM   3733  CA  SER A 248      -2.758 -12.935 -28.542  1.00 59.12           C
ATOM   3734  C   SER A 248      -3.204 -12.205 -27.273  1.00 59.12           C
ATOM   3735  O   SER A 248      -2.436 -11.440 -26.691  1.00 59.12           O
ATOM   3736  HA  SER A 248      -1.802 -13.432 -28.381  1.00 59.12           H
ATOM   3737  CB  SER A 248      -2.631 -11.949 -29.705  1.00 59.12           C
ATOM   3738 1HB  SER A 248      -1.825 -11.245 -29.497  1.00 59.12           H
ATOM   3739 2HB  SER A 248      -2.356 -12.490 -30.610  1.00 59.12           H
ATOM   3740  OG  SER A 248      -3.841 -11.231 -29.931  1.00 59.12           O
ATOM   3741  HG  SER A 248      -3.718 -10.581 -30.681  1.00 59.12           H
ATOM   3742  HN  SER A 248      -4.118 -13.936 -29.763  1.00 59.12           H
ATOM   3743  N   LYS A 249      -4.443 -12.466 -26.882  1.00 63.03           N
ATOM   3744  CA  LYS A 249      -5.040 -11.756 -25.764  1.00 63.03           C
ATOM   3745  C   LYS A 249      -4.426 -12.264 -24.457  1.00 63.03           C
ATOM   3746  O   LYS A 249      -4.393 -11.543 -23.461  1.00 63.03           O
ATOM   3747  HA  LYS A 249      -4.790 -10.701 -25.875  1.00 63.03           H
ATOM   3748  CB  LYS A 249      -6.565 -11.869 -25.810  1.00 63.03           C
ATOM   3749 1HB  LYS A 249      -6.862 -12.907 -25.663  1.00 63.03           H
ATOM   3750 2HB  LYS A 249      -7.001 -11.294 -24.993  1.00 63.03           H
ATOM   3751  CG  LYS A 249      -7.111 -11.361 -27.146  1.00 63.03           C
ATOM   3752 1HG  LYS A 249      -6.360 -10.744 -27.640  1.00 63.03           H
ATOM   3753 2HG  LYS A 249      -7.313 -12.205 -27.805  1.00 63.03           H
ATOM   3754  CD  LYS A 249      -8.392 -10.549 -26.942  1.00 63.03           C
ATOM   3755 1HD  LYS A 249      -8.842 -10.808 -25.984  1.00 63.03           H
ATOM   3756 2HD  LYS A 249      -8.151  -9.486 -26.904  1.00 63.03           H
ATOM   3757  CE  LYS A 249      -9.393 -10.810 -28.069  1.00 63.03           C
ATOM   3758 1HE  LYS A 249      -9.065 -10.306 -28.978  1.00 63.03           H
ATOM   3759 2HE  LYS A 249      -9.429 -11.877 -28.291  1.00 63.03           H
ATOM   3760  NZ  LYS A 249     -10.740 -10.331 -27.687  1.00 63.03           N
ATOM   3761 1HZ  LYS A 249     -11.426 -10.701 -28.335  1.00 63.03           H
ATOM   3762 2HZ  LYS A 249     -10.957 -10.645 -26.748  1.00 63.03           H
ATOM   3763 3HZ  LYS A 249     -10.759  -9.317 -27.718  1.00 63.03           H
ATOM   3764  HN  LYS A 249      -5.034 -13.146 -27.315  1.00 63.03           H
ATOM   3765  N   HIS A 250      -3.954 -13.501 -24.504  1.00 67.03           N
ATOM   3766  CA  HIS A 250      -3.312 -14.102 -23.347  1.00 67.03           C
ATOM   3767  C   HIS A 250      -2.080 -13.281 -22.960  1.00 67.03           C
ATOM   3768  O   HIS A 250      -1.819 -13.065 -21.778  1.00 67.03           O
ATOM   3769  HA  HIS A 250      -4.035 -14.062 -22.532  1.00 67.03           H
ATOM   3770  CB  HIS A 250      -2.985 -15.573 -23.609  1.00 67.03           C
ATOM   3771 1HB  HIS A 250      -2.447 -15.652 -24.554  1.00 67.03           H
ATOM   3772 2HB  HIS A 250      -2.313 -15.930 -22.829  1.00 67.03           H
ATOM   3773  CG  HIS A 250      -4.198 -16.472 -23.660  1.00 67.03           C
ATOM   3774  ND1 HIS A 250      -4.768 -17.025 -22.527  1.00 67.03           N
ATOM   3775  HD1 HIS A 250      -4.450 -16.894 -21.588  1.00 67.03           H
ATOM   3776  CD2 HIS A 250      -4.942 -16.906 -24.717  1.00 67.03           C
ATOM   3777  HD2 HIS A 250      -4.767 -16.657 -25.764  1.00 67.03           H
ATOM   3778  CE1 HIS A 250      -5.808 -17.759 -22.898  1.00 67.03           C
ATOM   3779  HE1 HIS A 250      -6.463 -18.322 -22.235  1.00 67.03           H
ATOM   3780  NE2 HIS A 250      -5.913 -17.684 -24.256  1.00 67.03           N
ATOM   3781  HN  HIS A 250      -4.005 -14.089 -25.311  1.00 67.03           H
ATOM   3782  N   LYS A 251      -1.355 -12.845 -23.980  1.00 68.36           N
ATOM   3783  CA  LYS A 251      -0.103 -12.140 -23.762  1.00 68.36           C
ATOM   3784  C   LYS A 251      -0.392 -10.782 -23.120  1.00 68.36           C
ATOM   3785  O   LYS A 251       0.373 -10.313 -22.279  1.00 68.36           O
ATOM   3786  HA  LYS A 251       0.488 -12.733 -23.063  1.00 68.36           H
ATOM   3787  CB  LYS A 251       0.694 -12.048 -25.064  1.00 68.36           C
ATOM   3788 1HB  LYS A 251       0.539 -12.950 -25.655  1.00 68.36           H
ATOM   3789 2HB  LYS A 251       0.329 -11.211 -25.659  1.00 68.36           H
ATOM   3790  CG  LYS A 251       2.187 -11.867 -24.782  1.00 68.36           C
ATOM   3791 1HG  LYS A 251       2.341 -10.973 -24.177  1.00 68.36           H
ATOM   3792 2HG  LYS A 251       2.556 -12.712 -24.201  1.00 68.36           H
ATOM   3793  CD  LYS A 251       2.981 -11.751 -26.084  1.00 68.36           C
ATOM   3794 1HD  LYS A 251       2.692 -12.552 -26.764  1.00 68.36           H
ATOM   3795 2HD  LYS A 251       2.740 -10.810 -26.579  1.00 68.36           H
ATOM   3796  CE  LYS A 251       4.486 -11.821 -25.816  1.00 68.36           C
ATOM   3797 1HE  LYS A 251       4.735 -11.218 -24.943  1.00 68.36           H
ATOM   3798 2HE  LYS A 251       4.773 -12.847 -25.587  1.00 68.36           H
ATOM   3799  NZ  LYS A 251       5.245 -11.338 -26.992  1.00 68.36           N
ATOM   3800 1HZ  LYS A 251       6.233 -11.311 -26.769  1.00 68.36           H
ATOM   3801 2HZ  LYS A 251       5.092 -11.965 -27.774  1.00 68.36           H
ATOM   3802 3HZ  LYS A 251       4.929 -10.407 -27.239  1.00 68.36           H
ATOM   3803  HN  LYS A 251      -1.610 -12.966 -24.940  1.00 68.36           H
ATOM   3804  N   ALA A 252      -1.500 -10.188 -23.541  1.00 70.06           N
ATOM   3805  CA  ALA A 252      -1.842  -8.846 -23.102  1.00 70.06           C
ATOM   3806  C   ALA A 252      -2.275  -8.888 -21.635  1.00 70.06           C
ATOM   3807  O   ALA A 252      -2.177  -7.887 -20.926  1.00 70.06           O
ATOM   3808  HA  ALA A 252      -0.948  -8.229 -23.191  1.00 70.06           H
ATOM   3809  CB  ALA A 252      -2.929  -8.273 -24.014  1.00 70.06           C
ATOM   3810 1HB  ALA A 252      -2.561  -8.237 -25.039  1.00 70.06           H
ATOM   3811 2HB  ALA A 252      -3.814  -8.907 -23.967  1.00 70.06           H
ATOM   3812 3HB  ALA A 252      -3.186  -7.266 -23.685  1.00 70.06           H
ATOM   3813  HN  ALA A 252      -2.155 -10.608 -24.168  1.00 70.06           H
ATOM   3814  N   LEU A 253      -2.743 -10.057 -21.223  1.00 77.96           N
ATOM   3815  CA  LEU A 253      -3.340 -10.201 -19.906  1.00 77.96           C
ATOM   3816  C   LEU A 253      -2.253 -10.575 -18.896  1.00 77.96           C
ATOM   3817  O   LEU A 253      -2.458 -10.468 -17.688  1.00 77.96           O
ATOM   3818  HA  LEU A 253      -3.752  -9.232 -19.626  1.00 77.96           H
ATOM   3819  CB  LEU A 253      -4.504 -11.193 -19.951  1.00 77.96           C
ATOM   3820 1HB  LEU A 253      -4.183 -12.075 -20.505  1.00 77.96           H
ATOM   3821 2HB  LEU A 253      -4.719 -11.517 -18.932  1.00 77.96           H
ATOM   3822  CG  LEU A 253      -5.801 -10.676 -20.576  1.00 77.96           C
ATOM   3823  HG  LEU A 253      -5.561 -10.227 -21.539  1.00 77.96           H
ATOM   3824  CD1 LEU A 253      -6.777 -11.824 -20.844  1.00 77.96           C
ATOM   3825 1HD1 LEU A 253      -6.318 -12.538 -21.529  1.00 77.96           H
ATOM   3826 2HD1 LEU A 253      -7.016 -12.324 -19.905  1.00 77.96           H
ATOM   3827 3HD1 LEU A 253      -7.690 -11.429 -21.288  1.00 77.96           H
ATOM   3828  CD2 LEU A 253      -6.429  -9.581 -19.711  1.00 77.96           C
ATOM   3829 1HD2 LEU A 253      -6.653  -9.983 -18.723  1.00 77.96           H
ATOM   3830 2HD2 LEU A 253      -5.731  -8.749 -19.615  1.00 77.96           H
ATOM   3831 3HD2 LEU A 253      -7.349  -9.232 -20.178  1.00 77.96           H
ATOM   3832  HN  LEU A 253      -2.720 -10.893 -21.770  1.00 77.96           H
ATOM   3833  N   LYS A 254      -1.119 -11.006 -19.429  1.00 78.37           N
ATOM   3834  CA  LYS A 254      -0.044 -11.513 -18.592  1.00 78.37           C
ATOM   3835  C   LYS A 254       0.323 -10.459 -17.546  1.00 78.37           C
ATOM   3836  O   LYS A 254       0.439 -10.768 -16.361  1.00 78.37           O
ATOM   3837  HA  LYS A 254      -0.421 -12.396 -18.075  1.00 78.37           H
ATOM   3838  CB  LYS A 254       1.138 -11.963 -19.453  1.00 78.37           C
ATOM   3839 1HB  LYS A 254       0.788 -12.637 -20.235  1.00 78.37           H
ATOM   3840 2HB  LYS A 254       1.580 -11.100 -19.951  1.00 78.37           H
ATOM   3841  CG  LYS A 254       2.199 -12.666 -18.603  1.00 78.37           C
ATOM   3842 1HG  LYS A 254       2.547 -11.993 -17.820  1.00 78.37           H
ATOM   3843 2HG  LYS A 254       1.758 -13.531 -18.107  1.00 78.37           H
ATOM   3844  CD  LYS A 254       3.383 -13.113 -19.463  1.00 78.37           C
ATOM   3845 1HD  LYS A 254       3.038 -13.806 -20.231  1.00 78.37           H
ATOM   3846 2HD  LYS A 254       3.808 -12.252 -19.978  1.00 78.37           H
ATOM   3847  CE  LYS A 254       4.458 -13.786 -18.608  1.00 78.37           C
ATOM   3848 1HE  LYS A 254       4.861 -13.070 -17.891  1.00 78.37           H
ATOM   3849 2HE  LYS A 254       4.018 -14.600 -18.032  1.00 78.37           H
ATOM   3850  NZ  LYS A 254       5.548 -14.308 -19.462  1.00 78.37           N
ATOM   3851 1HZ  LYS A 254       6.252 -14.748 -18.881  1.00 78.37           H
ATOM   3852 2HZ  LYS A 254       5.171 -14.990 -20.112  1.00 78.37           H
ATOM   3853 3HZ  LYS A 254       5.967 -13.544 -19.980  1.00 78.37           H
ATOM   3854  HN  LYS A 254      -0.929 -11.013 -20.411  1.00 78.37           H
ATOM   3855  N   VAL A 255       0.495  -9.234 -18.022  1.00 78.38           N
ATOM   3856  CA  VAL A 255       0.966  -8.158 -17.166  1.00 78.38           C
ATOM   3857  C   VAL A 255      -0.009  -7.975 -16.002  1.00 78.38           C
ATOM   3858  O   VAL A 255       0.404  -7.919 -14.845  1.00 78.38           O
ATOM   3859  HA  VAL A 255       1.936  -8.455 -16.768  1.00 78.38           H
ATOM   3860  CB  VAL A 255       1.161  -6.883 -17.989  1.00 78.38           C
ATOM   3861  HB  VAL A 255       0.209  -6.638 -18.459  1.00 78.38           H
ATOM   3862  CG1 VAL A 255       1.558  -5.708 -17.093  1.00 78.38           C
ATOM   3863 1HG1 VAL A 255       0.775  -5.532 -16.356  1.00 78.38           H
ATOM   3864 2HG1 VAL A 255       2.492  -5.941 -16.582  1.00 78.38           H
ATOM   3865 3HG1 VAL A 255       1.691  -4.815 -17.703  1.00 78.38           H
ATOM   3866  CG2 VAL A 255       2.192  -7.099 -19.099  1.00 78.38           C
ATOM   3867 1HG2 VAL A 255       3.148  -7.380 -18.657  1.00 78.38           H
ATOM   3868 2HG2 VAL A 255       1.850  -7.894 -19.762  1.00 78.38           H
ATOM   3869 3HG2 VAL A 255       2.311  -6.177 -19.668  1.00 78.38           H
ATOM   3870  HN  VAL A 255       0.319  -8.973 -18.971  1.00 78.38           H
ATOM   3871  N   THR A 256      -1.285  -7.886 -16.348  1.00 77.89           N
ATOM   3872  CA  THR A 256      -2.309  -7.578 -15.364  1.00 77.89           C
ATOM   3873  C   THR A 256      -2.361  -8.668 -14.291  1.00 77.89           C
ATOM   3874  O   THR A 256      -2.500  -8.370 -13.105  1.00 77.89           O
ATOM   3875  HA  THR A 256      -2.036  -6.649 -14.863  1.00 77.89           H
ATOM   3876  CB  THR A 256      -3.635  -7.390 -16.103  1.00 77.89           C
ATOM   3877  HB  THR A 256      -3.982  -8.333 -16.526  1.00 77.89           H
ATOM   3878  OG1 THR A 256      -3.363  -6.356 -17.046  1.00 77.89           O
ATOM   3879  HG1 THR A 256      -3.054  -5.533 -16.571  1.00 77.89           H
ATOM   3880  CG2 THR A 256      -4.726  -6.800 -15.208  1.00 77.89           C
ATOM   3881 1HG2 THR A 256      -4.406  -5.825 -14.839  1.00 77.89           H
ATOM   3882 2HG2 THR A 256      -4.904  -7.467 -14.364  1.00 77.89           H
ATOM   3883 3HG2 THR A 256      -5.645  -6.687 -15.782  1.00 77.89           H
ATOM   3884  HN  THR A 256      -1.622  -8.021 -17.280  1.00 77.89           H
ATOM   3885  N   ILE A 257      -2.247  -9.907 -14.744  1.00 80.65           N
ATOM   3886  CA  ILE A 257      -2.299 -11.043 -13.840  1.00 80.65           C
ATOM   3887  C   ILE A 257      -1.144 -10.949 -12.842  1.00 80.65           C
ATOM   3888  O   ILE A 257      -1.342 -11.120 -11.640  1.00 80.65           O
ATOM   3889  HA  ILE A 257      -3.238 -10.979 -13.289  1.00 80.65           H
ATOM   3890  CB  ILE A 257      -2.326 -12.354 -14.628  1.00 80.65           C
ATOM   3891  HB  ILE A 257      -1.512 -12.334 -15.353  1.00 80.65           H
ATOM   3892  CG1 ILE A 257      -3.630 -12.493 -15.417  1.00 80.65           C
ATOM   3893 1HG1 ILE A 257      -4.461 -12.649 -14.729  1.00 80.65           H
ATOM   3894 2HG1 ILE A 257      -3.832 -11.569 -15.957  1.00 80.65           H
ATOM   3895  CG2 ILE A 257      -2.083 -13.552 -13.708  1.00 80.65           C
ATOM   3896 1HG2 ILE A 257      -1.108 -13.451 -13.230  1.00 80.65           H
ATOM   3897 2HG2 ILE A 257      -2.860 -13.587 -12.944  1.00 80.65           H
ATOM   3898 3HG2 ILE A 257      -2.107 -14.471 -14.293  1.00 80.65           H
ATOM   3899  CD1 ILE A 257      -3.552 -13.661 -16.403  1.00 80.65           C
ATOM   3900 1HD1 ILE A 257      -2.736 -13.490 -17.105  1.00 80.65           H
ATOM   3901 2HD1 ILE A 257      -3.374 -14.587 -15.857  1.00 80.65           H
ATOM   3902 3HD1 ILE A 257      -4.492 -13.737 -16.951  1.00 80.65           H
ATOM   3903  HN  ILE A 257      -2.120 -10.140 -15.709  1.00 80.65           H
ATOM   3904  N   THR A 258       0.038 -10.678 -13.377  1.00 84.66           N
ATOM   3905  CA  THR A 258       1.244 -10.677 -12.567  1.00 84.66           C
ATOM   3906  C   THR A 258       1.153  -9.605 -11.478  1.00 84.66           C
ATOM   3907  O   THR A 258       1.433  -9.876 -10.311  1.00 84.66           O
ATOM   3908  HA  THR A 258       1.320 -11.640 -12.062  1.00 84.66           H
ATOM   3909  CB  THR A 258       2.441 -10.494 -13.501  1.00 84.66           C
ATOM   3910  HB  THR A 258       2.423  -9.509 -13.969  1.00 84.66           H
ATOM   3911  OG1 THR A 258       2.357 -11.601 -14.395  1.00 84.66           O
ATOM   3912  HG1 THR A 258       1.755 -11.376 -15.161  1.00 84.66           H
ATOM   3913  CG2 THR A 258       3.779 -10.694 -12.785  1.00 84.66           C
ATOM   3914 1HG2 THR A 258       3.824 -11.703 -12.375  1.00 84.66           H
ATOM   3915 2HG2 THR A 258       3.870  -9.969 -11.977  1.00 84.66           H
ATOM   3916 3HG2 THR A 258       4.595 -10.553 -13.494  1.00 84.66           H
ATOM   3917  HN  THR A 258       0.178 -10.463 -14.343  1.00 84.66           H
ATOM   3918  N   VAL A 259       0.762  -8.411 -11.898  1.00 83.56           N
ATOM   3919  CA  VAL A 259       0.698  -7.281 -10.987  1.00 83.56           C
ATOM   3920  C   VAL A 259      -0.292  -7.592  -9.864  1.00 83.56           C
ATOM   3921  O   VAL A 259      -0.016  -7.323  -8.696  1.00 83.56           O
ATOM   3922  HA  VAL A 259       1.690  -7.151 -10.555  1.00 83.56           H
ATOM   3923  CB  VAL A 259       0.347  -6.007 -11.758  1.00 83.56           C
ATOM   3924  HB  VAL A 259      -0.550  -6.206 -12.344  1.00 83.56           H
ATOM   3925  CG1 VAL A 259       0.038  -4.855 -10.801  1.00 83.56           C
ATOM   3926 1HG1 VAL A 259      -0.808  -5.125 -10.168  1.00 83.56           H
ATOM   3927 2HG1 VAL A 259       0.910  -4.657 -10.177  1.00 83.56           H
ATOM   3928 3HG1 VAL A 259      -0.208  -3.961 -11.375  1.00 83.56           H
ATOM   3929  CG2 VAL A 259       1.467  -5.628 -12.729  1.00 83.56           C
ATOM   3930 1HG2 VAL A 259       2.388  -5.456 -12.173  1.00 83.56           H
ATOM   3931 2HG2 VAL A 259       1.619  -6.437 -13.443  1.00 83.56           H
ATOM   3932 3HG2 VAL A 259       1.192  -4.719 -13.264  1.00 83.56           H
ATOM   3933  HN  VAL A 259       0.491  -8.211 -12.840  1.00 83.56           H
ATOM   3934  N   LEU A 260      -1.426  -8.154 -10.256  1.00 82.78           N
ATOM   3935  CA  LEU A 260      -2.475  -8.470  -9.301  1.00 82.78           C
ATOM   3936  C   LEU A 260      -1.944  -9.479  -8.281  1.00 82.78           C
ATOM   3937  O   LEU A 260      -2.068  -9.271  -7.075  1.00 82.78           O
ATOM   3938  HA  LEU A 260      -2.727  -7.548  -8.777  1.00 82.78           H
ATOM   3939  CB  LEU A 260      -3.738  -8.937 -10.028  1.00 82.78           C
ATOM   3940 1HB  LEU A 260      -3.964  -8.221 -10.818  1.00 82.78           H
ATOM   3941 2HB  LEU A 260      -3.523  -9.889 -10.512  1.00 82.78           H
ATOM   3942  CG  LEU A 260      -4.987  -9.107  -9.160  1.00 82.78           C
ATOM   3943  HG  LEU A 260      -4.750  -9.803  -8.355  1.00 82.78           H
ATOM   3944  CD1 LEU A 260      -5.387  -7.781  -8.509  1.00 82.78           C
ATOM   3945 1HD1 LEU A 260      -4.571  -7.424  -7.881  1.00 82.78           H
ATOM   3946 2HD1 LEU A 260      -5.598  -7.045  -9.285  1.00 82.78           H
ATOM   3947 3HD1 LEU A 260      -6.277  -7.931  -7.898  1.00 82.78           H
ATOM   3948  CD2 LEU A 260      -6.134  -9.720  -9.965  1.00 82.78           C
ATOM   3949 1HD2 LEU A 260      -6.378  -9.069 -10.804  1.00 82.78           H
ATOM   3950 2HD2 LEU A 260      -5.833 -10.698 -10.340  1.00 82.78           H
ATOM   3951 3HD2 LEU A 260      -7.009  -9.830  -9.324  1.00 82.78           H
ATOM   3952  HN  LEU A 260      -1.633  -8.393 -11.205  1.00 82.78           H
ATOM   3953  N   THR A 261      -1.363 -10.549  -8.803  1.00 85.11           N
ATOM   3954  CA  THR A 261      -0.920 -11.646  -7.959  1.00 85.11           C
ATOM   3955  C   THR A 261       0.123 -11.157  -6.952  1.00 85.11           C
ATOM   3956  O   THR A 261       0.074 -11.518  -5.778  1.00 85.11           O
ATOM   3957  HA  THR A 261      -1.774 -12.005  -7.386  1.00 85.11           H
ATOM   3958  CB  THR A 261      -0.408 -12.765  -8.869  1.00 85.11           C
ATOM   3959  HB  THR A 261       0.441 -12.427  -9.462  1.00 85.11           H
ATOM   3960  OG1 THR A 261      -1.558 -13.162  -9.611  1.00 85.11           O
ATOM   3961  HG1 THR A 261      -1.616 -12.635 -10.459  1.00 85.11           H
ATOM   3962  CG2 THR A 261      -0.017 -14.021  -8.088  1.00 85.11           C
ATOM   3963 1HG2 THR A 261      -0.885 -14.399  -7.547  1.00 85.11           H
ATOM   3964 2HG2 THR A 261       0.774 -13.777  -7.379  1.00 85.11           H
ATOM   3965 3HG2 THR A 261       0.339 -14.784  -8.781  1.00 85.11           H
ATOM   3966  HN  THR A 261      -1.194 -10.674  -9.781  1.00 85.11           H
ATOM   3967  N   VAL A 262       1.043 -10.343  -7.450  1.00 87.84           N
ATOM   3968  CA  VAL A 262       2.162  -9.894  -6.639  1.00 87.84           C
ATOM   3969  C   VAL A 262       1.642  -9.013  -5.501  1.00 87.84           C
ATOM   3970  O   VAL A 262       2.101  -9.124  -4.366  1.00 87.84           O
ATOM   3971  HA  VAL A 262       2.633 -10.779  -6.210  1.00 87.84           H
ATOM   3972  CB  VAL A 262       3.195  -9.186  -7.519  1.00 87.84           C
ATOM   3973  HB  VAL A 262       2.674  -8.425  -8.100  1.00 87.84           H
ATOM   3974  CG1 VAL A 262       4.252  -8.484  -6.665  1.00 87.84           C
ATOM   3975 1HG1 VAL A 262       3.771  -7.743  -6.027  1.00 87.84           H
ATOM   3976 2HG1 VAL A 262       4.766  -9.219  -6.046  1.00 87.84           H
ATOM   3977 3HG1 VAL A 262       4.974  -7.989  -7.315  1.00 87.84           H
ATOM   3978  CG2 VAL A 262       3.843 -10.165  -8.499  1.00 87.84           C
ATOM   3979 1HG2 VAL A 262       4.343 -10.959  -7.944  1.00 87.84           H
ATOM   3980 2HG2 VAL A 262       3.076 -10.599  -9.141  1.00 87.84           H
ATOM   3981 3HG2 VAL A 262       4.572  -9.636  -9.112  1.00 87.84           H
ATOM   3982  HN  VAL A 262       1.031  -9.992  -8.386  1.00 87.84           H
ATOM   3983  N   PHE A 263       0.690  -8.159  -5.846  1.00 86.38           N
ATOM   3984  CA  PHE A 263       0.084  -7.277  -4.862  1.00 86.38           C
ATOM   3985  C   PHE A 263      -0.563  -8.080  -3.731  1.00 86.38           C
ATOM   3986  O   PHE A 263      -0.391  -7.755  -2.557  1.00 86.38           O
ATOM   3987  HA  PHE A 263       0.879  -6.653  -4.453  1.00 86.38           H
ATOM   3988  CB  PHE A 263      -0.999  -6.475  -5.587  1.00 86.38           C
ATOM   3989 1HB  PHE A 263      -0.545  -5.944  -6.423  1.00 86.38           H
ATOM   3990 2HB  PHE A 263      -1.729  -7.167  -6.007  1.00 86.38           H
ATOM   3991  CG  PHE A 263      -1.728  -5.467  -4.696  1.00 86.38           C
ATOM   3992  CD1 PHE A 263      -2.944  -5.777  -4.172  1.00 86.38           C
ATOM   3993  HD1 PHE A 263      -3.399  -6.744  -4.386  1.00 86.38           H
ATOM   3994  CD2 PHE A 263      -1.160  -4.261  -4.428  1.00 86.38           C
ATOM   3995  HD2 PHE A 263      -0.185  -4.012  -4.849  1.00 86.38           H
ATOM   3996  CE1 PHE A 263      -3.620  -4.841  -3.345  1.00 86.38           C
ATOM   3997  HE1 PHE A 263      -4.594  -5.090  -2.925  1.00 86.38           H
ATOM   3998  CE2 PHE A 263      -1.836  -3.325  -3.602  1.00 86.38           C
ATOM   3999  HE2 PHE A 263      -1.380  -2.358  -3.387  1.00 86.38           H
ATOM   4000  CZ  PHE A 263      -3.052  -3.635  -3.077  1.00 86.38           C
ATOM   4001  HZ  PHE A 263      -3.571  -2.917  -2.443  1.00 86.38           H
ATOM   4002  HN  PHE A 263       0.333  -8.063  -6.775  1.00 86.38           H
ATOM   4003  N   VAL A 264      -1.294  -9.113  -4.125  1.00 83.55           N
ATOM   4004  CA  VAL A 264      -2.109  -9.856  -3.179  1.00 83.55           C
ATOM   4005  C   VAL A 264      -1.199 -10.607  -2.207  1.00 83.55           C
ATOM   4006  O   VAL A 264      -1.421 -10.582  -0.997  1.00 83.55           O
ATOM   4007  HA  VAL A 264      -2.702  -9.133  -2.618  1.00 83.55           H
ATOM   4008  CB  VAL A 264      -3.072 -10.777  -3.930  1.00 83.55           C
ATOM   4009  HB  VAL A 264      -2.480 -11.429  -4.573  1.00 83.55           H
ATOM   4010  CG1 VAL A 264      -3.855 -11.662  -2.958  1.00 83.55           C
ATOM   4011 1HG1 VAL A 264      -3.160 -12.275  -2.385  1.00 83.55           H
ATOM   4012 2HG1 VAL A 264      -4.431 -11.034  -2.279  1.00 83.55           H
ATOM   4013 3HG1 VAL A 264      -4.532 -12.307  -3.518  1.00 83.55           H
ATOM   4014  CG2 VAL A 264      -4.019  -9.972  -4.823  1.00 83.55           C
ATOM   4015 1HG2 VAL A 264      -4.601  -9.285  -4.208  1.00 83.55           H
ATOM   4016 2HG2 VAL A 264      -3.438  -9.405  -5.550  1.00 83.55           H
ATOM   4017 3HG2 VAL A 264      -4.692 -10.652  -5.345  1.00 83.55           H
ATOM   4018  HN  VAL A 264      -1.333  -9.442  -5.068  1.00 83.55           H
ATOM   4019  N   LEU A 265      -0.193 -11.259  -2.771  1.00 88.49           N
ATOM   4020  CA  LEU A 265       0.673 -12.124  -1.988  1.00 88.49           C
ATOM   4021  C   LEU A 265       1.449 -11.280  -0.975  1.00 88.49           C
ATOM   4022  O   LEU A 265       1.800 -11.761   0.101  1.00 88.49           O
ATOM   4023  HA  LEU A 265       0.033 -12.817  -1.441  1.00 88.49           H
ATOM   4024  CB  LEU A 265       1.567 -12.961  -2.905  1.00 88.49           C
ATOM   4025 1HB  LEU A 265       2.067 -12.289  -3.603  1.00 88.49           H
ATOM   4026 2HB  LEU A 265       2.343 -13.426  -2.297  1.00 88.49           H
ATOM   4027  CG  LEU A 265       0.864 -14.056  -3.710  1.00 88.49           C
ATOM   4028  HG  LEU A 265       0.079 -13.591  -4.306  1.00 88.49           H
ATOM   4029  CD1 LEU A 265       1.833 -14.728  -4.684  1.00 88.49           C
ATOM   4030 1HD1 LEU A 265       2.227 -13.984  -5.376  1.00 88.49           H
ATOM   4031 2HD1 LEU A 265       2.655 -15.177  -4.126  1.00 88.49           H
ATOM   4032 3HD1 LEU A 265       1.308 -15.502  -5.243  1.00 88.49           H
ATOM   4033  CD2 LEU A 265       0.187 -15.068  -2.784  1.00 88.49           C
ATOM   4034 1HD2 LEU A 265       0.937 -15.532  -2.143  1.00 88.49           H
ATOM   4035 2HD2 LEU A 265      -0.553 -14.559  -2.167  1.00 88.49           H
ATOM   4036 3HD2 LEU A 265      -0.305 -15.835  -3.382  1.00 88.49           H
ATOM   4037  HN  LEU A 265       0.034 -11.203  -3.744  1.00 88.49           H
ATOM   4038  N   SER A 266       1.696 -10.035  -1.356  1.00 90.48           N
ATOM   4039  CA  SER A 266       2.505  -9.148  -0.538  1.00 90.48           C
ATOM   4040  C   SER A 266       1.649  -8.535   0.573  1.00 90.48           C
ATOM   4041  O   SER A 266       2.108  -8.384   1.704  1.00 90.48           O
ATOM   4042  HA  SER A 266       3.286  -9.778  -0.115  1.00 90.48           H
ATOM   4043  CB  SER A 266       3.143  -8.045  -1.385  1.00 90.48           C
ATOM   4044 1HB  SER A 266       3.714  -7.378  -0.740  1.00 90.48           H
ATOM   4045 2HB  SER A 266       3.847  -8.490  -2.088  1.00 90.48           H
ATOM   4046  OG  SER A 266       2.169  -7.292  -2.103  1.00 90.48           O
ATOM   4047  HG  SER A 266       1.975  -7.731  -2.980  1.00 90.48           H
ATOM   4048  HN  SER A 266       1.354  -9.632  -2.206  1.00 90.48           H
ATOM   4049  N   GLN A 267       0.419  -8.199   0.211  1.00 89.05           N
ATOM   4050  CA  GLN A 267      -0.432  -7.416   1.091  1.00 89.05           C
ATOM   4051  C   GLN A 267      -1.181  -8.334   2.059  1.00 89.05           C
ATOM   4052  O   GLN A 267      -1.495  -7.936   3.180  1.00 89.05           O
ATOM   4053  HA  GLN A 267       0.245  -6.766   1.646  1.00 89.05           H
ATOM   4054  CB  GLN A 267      -1.407  -6.554   0.287  1.00 89.05           C
ATOM   4055 1HB  GLN A 267      -2.013  -7.190  -0.358  1.00 89.05           H
ATOM   4056 2HB  GLN A 267      -2.091  -6.044   0.964  1.00 89.05           H
ATOM   4057  CG  GLN A 267      -0.658  -5.525  -0.562  1.00 89.05           C
ATOM   4058 1HG  GLN A 267      -0.029  -6.037  -1.290  1.00 89.05           H
ATOM   4059 2HG  GLN A 267      -1.372  -4.923  -1.124  1.00 89.05           H
ATOM   4060  CD  GLN A 267       0.205  -4.616   0.315  1.00 89.05           C
ATOM   4061  OE1 GLN A 267      -0.238  -4.069   1.312  1.00 89.05           O
ATOM   4062  NE2 GLN A 267       1.459  -4.485  -0.110  1.00 89.05           N
ATOM   4063 1HE2 GLN A 267       1.759  -4.962  -0.936  1.00 89.05           H
ATOM   4064 2HE2 GLN A 267       2.101  -3.911   0.397  1.00 89.05           H
ATOM   4065  HN  GLN A 267       0.004  -8.452  -0.663  1.00 89.05           H
ATOM   4066  N   PHE A 268      -1.447  -9.545   1.591  1.00 89.84           N
ATOM   4067  CA  PHE A 268      -2.341 -10.443   2.302  1.00 89.84           C
ATOM   4068  C   PHE A 268      -1.835 -10.710   3.721  1.00 89.84           C
ATOM   4069  O   PHE A 268      -2.573 -10.538   4.690  1.00 89.84           O
ATOM   4070  HA  PHE A 268      -3.315  -9.957   2.351  1.00 89.84           H
ATOM   4071  CB  PHE A 268      -2.363 -11.760   1.524  1.00 89.84           C
ATOM   4072 1HB  PHE A 268      -2.681 -11.561   0.501  1.00 89.84           H
ATOM   4073 2HB  PHE A 268      -1.349 -12.156   1.471  1.00 89.84           H
ATOM   4074  CG  PHE A 268      -3.279 -12.825   2.130  1.00 89.84           C
ATOM   4075  CD1 PHE A 268      -2.756 -13.811   2.907  1.00 89.84           C
ATOM   4076  HD1 PHE A 268      -1.683 -13.842   3.098  1.00 89.84           H
ATOM   4077  CD2 PHE A 268      -4.618 -12.786   1.892  1.00 89.84           C
ATOM   4078  HD2 PHE A 268      -5.038 -11.996   1.270  1.00 89.84           H
ATOM   4079  CE1 PHE A 268      -3.606 -14.799   3.469  1.00 89.84           C
ATOM   4080  HE1 PHE A 268      -3.186 -15.589   4.092  1.00 89.84           H
ATOM   4081  CE2 PHE A 268      -5.468 -13.774   2.455  1.00 89.84           C
ATOM   4082  HE2 PHE A 268      -6.541 -13.742   2.264  1.00 89.84           H
ATOM   4083  CZ  PHE A 268      -4.945 -14.760   3.231  1.00 89.84           C
ATOM   4084  HZ  PHE A 268      -5.598 -15.518   3.663  1.00 89.84           H
ATOM   4085  HN  PHE A 268      -1.063  -9.913   0.744  1.00 89.84           H
ATOM   4086  N   PRO A 269      -0.572 -11.134   3.869  1.00 93.40           N
ATOM   4087  CA  PRO A 269      -0.058 -11.527   5.183  1.00 93.40           C
ATOM   4088  C   PRO A 269      -0.274 -10.450   6.234  1.00 93.40           C
ATOM   4089  O   PRO A 269      -0.685 -10.745   7.355  1.00 93.40           O
ATOM   4090  HA  PRO A 269      -0.599 -12.398   5.552  1.00 93.40           H
ATOM   4091  CB  PRO A 269       1.430 -11.781   4.929  1.00 93.40           C
ATOM   4092 1HB  PRO A 269       2.026 -10.887   5.109  1.00 93.40           H
ATOM   4093 2HB  PRO A 269       1.821 -12.561   5.582  1.00 93.40           H
ATOM   4094  CG  PRO A 269       1.471 -12.200   3.464  1.00 93.40           C
ATOM   4095 1HG  PRO A 269       2.466 -12.076   3.036  1.00 93.40           H
ATOM   4096 2HG  PRO A 269       1.210 -13.251   3.336  1.00 93.40           H
ATOM   4097  CD  PRO A 269       0.452 -11.276   2.818  1.00 93.40           C
ATOM   4098 1HD  PRO A 269       0.889 -10.313   2.553  1.00 93.40           H
ATOM   4099 2HD  PRO A 269       0.044 -11.700   1.901  1.00 93.40           H
ATOM   4100  N   TYR A 270       0.011  -9.218   5.839  1.00 93.87           N
ATOM   4101  CA  TYR A 270      -0.041  -8.103   6.770  1.00 93.87           C
ATOM   4102  C   TYR A 270      -1.471  -7.861   7.256  1.00 93.87           C
ATOM   4103  O   TYR A 270      -1.698  -7.644   8.445  1.00 93.87           O
ATOM   4104  HA  TYR A 270       0.589  -8.349   7.625  1.00 93.87           H
ATOM   4105  CB  TYR A 270       0.433  -6.878   5.987  1.00 93.87           C
ATOM   4106 1HB  TYR A 270       1.477  -7.020   5.706  1.00 93.87           H
ATOM   4107 2HB  TYR A 270      -0.139  -6.806   5.062  1.00 93.87           H
ATOM   4108  CG  TYR A 270       0.302  -5.560   6.753  1.00 93.87           C
ATOM   4109  CD1 TYR A 270      -0.580  -4.593   6.317  1.00 93.87           C
ATOM   4110  HD1 TYR A 270      -1.183  -4.767   5.426  1.00 93.87           H
ATOM   4111  CD2 TYR A 270       1.065  -5.339   7.882  1.00 93.87           C
ATOM   4112  HD2 TYR A 270       1.762  -6.103   8.227  1.00 93.87           H
ATOM   4113  CE1 TYR A 270      -0.704  -3.353   7.038  1.00 93.87           C
ATOM   4114  HE1 TYR A 270      -1.397  -2.580   6.704  1.00 93.87           H
ATOM   4115  CE2 TYR A 270       0.941  -4.099   8.604  1.00 93.87           C
ATOM   4116  HE2 TYR A 270       1.538  -3.912   9.496  1.00 93.87           H
ATOM   4117  CZ  TYR A 270       0.063  -3.167   8.146  1.00 93.87           C
ATOM   4118  OH  TYR A 270      -0.054  -1.996   8.828  1.00 93.87           O
ATOM   4119  HH  TYR A 270       0.255  -2.117   9.771  1.00 93.87           H
ATOM   4120  HN  TYR A 270       0.274  -8.977   4.905  1.00 93.87           H
ATOM   4121  N   ASN A 271      -2.399  -7.907   6.311  1.00 89.87           N
ATOM   4122  CA  ASN A 271      -3.790  -7.618   6.614  1.00 89.87           C
ATOM   4123  C   ASN A 271      -4.366  -8.746   7.473  1.00 89.87           C
ATOM   4124  O   ASN A 271      -5.321  -8.536   8.220  1.00 89.87           O
ATOM   4125  HA  ASN A 271      -3.777  -6.661   7.137  1.00 89.87           H
ATOM   4126  CB  ASN A 271      -4.625  -7.525   5.335  1.00 89.87           C
ATOM   4127 1HB  ASN A 271      -4.400  -8.373   4.688  1.00 89.87           H
ATOM   4128 2HB  ASN A 271      -5.684  -7.585   5.583  1.00 89.87           H
ATOM   4129  CG  ASN A 271      -4.343  -6.218   4.590  1.00 89.87           C
ATOM   4130  OD1 ASN A 271      -4.713  -5.138   5.019  1.00 89.87           O
ATOM   4131  ND2 ASN A 271      -3.669  -6.378   3.455  1.00 89.87           N
ATOM   4132 1HD2 ASN A 271      -3.395  -7.293   3.160  1.00 89.87           H
ATOM   4133 2HD2 ASN A 271      -3.436  -5.582   2.896  1.00 89.87           H
ATOM   4134  HN  ASN A 271      -2.213  -8.137   5.356  1.00 89.87           H
ATOM   4135  N   CYS A 272      -3.761  -9.917   7.339  1.00 92.58           N
ATOM   4136  CA  CYS A 272      -4.120 -11.046   8.180  1.00 92.58           C
ATOM   4137  C   CYS A 272      -3.816 -10.678   9.633  1.00 92.58           C
ATOM   4138  O   CYS A 272      -4.631 -10.920  10.522  1.00 92.58           O
ATOM   4139  HA  CYS A 272      -5.188 -11.214   8.039  1.00 92.58           H
ATOM   4140  CB  CYS A 272      -3.397 -12.324   7.751  1.00 92.58           C
ATOM   4141 1HB  CYS A 272      -2.331 -12.126   7.633  1.00 92.58           H
ATOM   4142 2HB  CYS A 272      -3.495 -13.084   8.526  1.00 92.58           H
ATOM   4143  SG  CYS A 272      -4.096 -12.941   6.177  1.00 92.58           S
ATOM   4144  HG  CYS A 272      -3.528 -12.021   5.402  1.00 92.58           H
ATOM   4145  HN  CYS A 272      -3.039 -10.100   6.671  1.00 92.58           H
ATOM   4146  N   ILE A 273      -2.641 -10.099   9.830  1.00 93.38           N
ATOM   4147  CA  ILE A 273      -2.203  -9.728  11.165  1.00 93.38           C
ATOM   4148  C   ILE A 273      -3.075  -8.583  11.684  1.00 93.38           C
ATOM   4149  O   ILE A 273      -3.417  -8.544  12.864  1.00 93.38           O
ATOM   4150  HA  ILE A 273      -2.351 -10.594  11.810  1.00 93.38           H
ATOM   4151  CB  ILE A 273      -0.706  -9.411  11.170  1.00 93.38           C
ATOM   4152  HB  ILE A 273      -0.520  -8.628  10.434  1.00 93.38           H
ATOM   4153  CG1 ILE A 273       0.114 -10.632  10.747  1.00 93.38           C
ATOM   4154 1HG1 ILE A 273      -0.185 -10.947   9.748  1.00 93.38           H
ATOM   4155 2HG1 ILE A 273       1.169 -10.365  10.694  1.00 93.38           H
ATOM   4156  CG2 ILE A 273      -0.265  -8.867  12.530  1.00 93.38           C
ATOM   4157 1HG2 ILE A 273      -0.816  -7.953  12.752  1.00 93.38           H
ATOM   4158 2HG2 ILE A 273      -0.467  -9.610  13.301  1.00 93.38           H
ATOM   4159 3HG2 ILE A 273       0.803  -8.650  12.505  1.00 93.38           H
ATOM   4160  CD1 ILE A 273      -0.077 -11.788  11.731  1.00 93.38           C
ATOM   4161 1HD1 ILE A 273       0.246 -11.476  12.725  1.00 93.38           H
ATOM   4162 2HD1 ILE A 273      -1.130 -12.068  11.763  1.00 93.38           H
ATOM   4163 3HD1 ILE A 273       0.517 -12.642  11.407  1.00 93.38           H
ATOM   4164  HN  ILE A 273      -1.994  -9.883   9.098  1.00 93.38           H
ATOM   4165  N   LEU A 274      -3.411  -7.679  10.775  1.00 92.50           N
ATOM   4166  CA  LEU A 274      -4.278  -6.564  11.114  1.00 92.50           C
ATOM   4167  C   LEU A 274      -5.611  -7.101  11.639  1.00 92.50           C
ATOM   4168  O   LEU A 274      -6.196  -6.530  12.558  1.00 92.50           O
ATOM   4169  HA  LEU A 274      -3.793  -6.003  11.912  1.00 92.50           H
ATOM   4170  CB  LEU A 274      -4.425  -5.617   9.920  1.00 92.50           C
ATOM   4171 1HB  LEU A 274      -4.567  -6.217   9.021  1.00 92.50           H
ATOM   4172 2HB  LEU A 274      -5.333  -5.029  10.058  1.00 92.50           H
ATOM   4173  CG  LEU A 274      -3.260  -4.655   9.680  1.00 92.50           C
ATOM   4174  HG  LEU A 274      -2.364  -5.246   9.486  1.00 92.50           H
ATOM   4175  CD1 LEU A 274      -3.508  -3.792   8.442  1.00 92.50           C
ATOM   4176 1HD1 LEU A 274      -3.618  -4.433   7.567  1.00 92.50           H
ATOM   4177 2HD1 LEU A 274      -4.419  -3.209   8.582  1.00 92.50           H
ATOM   4178 3HD1 LEU A 274      -2.665  -3.117   8.294  1.00 92.50           H
ATOM   4179  CD2 LEU A 274      -2.982  -3.809  10.924  1.00 92.50           C
ATOM   4180 1HD2 LEU A 274      -3.869  -3.227  11.172  1.00 92.50           H
ATOM   4181 2HD2 LEU A 274      -2.729  -4.462  11.759  1.00 92.50           H
ATOM   4182 3HD2 LEU A 274      -2.149  -3.134  10.725  1.00 92.50           H
ATOM   4183  HN  LEU A 274      -3.100  -7.699   9.824  1.00 92.50           H
ATOM   4184  N   LEU A 275      -6.052  -8.194  11.034  1.00 93.28           N
ATOM   4185  CA  LEU A 275      -7.301  -8.819  11.434  1.00 93.28           C
ATOM   4186  C   LEU A 275      -7.184  -9.301  12.882  1.00 93.28           C
ATOM   4187  O   LEU A 275      -8.078  -9.065  13.692  1.00 93.28           O
ATOM   4188  HA  LEU A 275      -8.078  -8.057  11.386  1.00 93.28           H
ATOM   4189  CB  LEU A 275      -7.687  -9.924  10.448  1.00 93.28           C
ATOM   4190 1HB  LEU A 275      -7.811  -9.476   9.462  1.00 93.28           H
ATOM   4191 2HB  LEU A 275      -6.858 -10.627  10.378  1.00 93.28           H
ATOM   4192  CG  LEU A 275      -8.957 -10.708  10.784  1.00 93.28           C
ATOM   4193  HG  LEU A 275      -8.860 -11.099  11.797  1.00 93.28           H
ATOM   4194  CD1 LEU A 275     -10.186  -9.797  10.767  1.00 93.28           C
ATOM   4195 1HD1 LEU A 275     -10.060  -9.003  11.504  1.00 93.28           H
ATOM   4196 2HD1 LEU A 275     -10.298  -9.357   9.776  1.00 93.28           H
ATOM   4197 3HD1 LEU A 275     -11.074 -10.380  11.009  1.00 93.28           H
ATOM   4198  CD2 LEU A 275      -9.122 -11.910   9.851  1.00 93.28           C
ATOM   4199 1HD2 LEU A 275      -9.188 -11.563   8.820  1.00 93.28           H
ATOM   4200 2HD2 LEU A 275      -8.263 -12.573   9.957  1.00 93.28           H
ATOM   4201 3HD2 LEU A 275     -10.032 -12.450  10.112  1.00 93.28           H
ATOM   4202  HN  LEU A 275      -5.573  -8.650  10.284  1.00 93.28           H
ATOM   4203  N   VAL A 276      -6.073  -9.966  13.163  1.00 94.14           N
ATOM   4204  CA  VAL A 276      -5.836 -10.500  14.493  1.00 94.14           C
ATOM   4205  C   VAL A 276      -5.840  -9.353  15.506  1.00 94.14           C
ATOM   4206  O   VAL A 276      -6.467  -9.452  16.559  1.00 94.14           O
ATOM   4207  HA  VAL A 276      -6.658 -11.177  14.727  1.00 94.14           H
ATOM   4208  CB  VAL A 276      -4.537 -11.307  14.510  1.00 94.14           C
ATOM   4209  HB  VAL A 276      -3.737 -10.663  14.145  1.00 94.14           H
ATOM   4210  CG1 VAL A 276      -4.179 -11.741  15.933  1.00 94.14           C
ATOM   4211 1HG1 VAL A 276      -4.050 -10.859  16.560  1.00 94.14           H
ATOM   4212 2HG1 VAL A 276      -4.980 -12.360  16.336  1.00 94.14           H
ATOM   4213 3HG1 VAL A 276      -3.251 -12.313  15.915  1.00 94.14           H
ATOM   4214  CG2 VAL A 276      -4.630 -12.515  13.575  1.00 94.14           C
ATOM   4215 1HG2 VAL A 276      -5.447 -13.161  13.897  1.00 94.14           H
ATOM   4216 2HG2 VAL A 276      -4.816 -12.174  12.557  1.00 94.14           H
ATOM   4217 3HG2 VAL A 276      -3.693 -13.072  13.606  1.00 94.14           H
ATOM   4218  HN  VAL A 276      -5.344 -10.142  12.501  1.00 94.14           H
ATOM   4219  N   GLN A 277      -5.133  -8.290  15.151  1.00 93.36           N
ATOM   4220  CA  GLN A 277      -5.030  -7.134  16.025  1.00 93.36           C
ATOM   4221  C   GLN A 277      -6.416  -6.542  16.288  1.00 93.36           C
ATOM   4222  O   GLN A 277      -6.687  -6.050  17.382  1.00 93.36           O
ATOM   4223  HA  GLN A 277      -4.606  -7.511  16.956  1.00 93.36           H
ATOM   4224  CB  GLN A 277      -4.087  -6.083  15.435  1.00 93.36           C
ATOM   4225 1HB  GLN A 277      -4.324  -5.926  14.383  1.00 93.36           H
ATOM   4226 2HB  GLN A 277      -4.237  -5.129  15.941  1.00 93.36           H
ATOM   4227  CG  GLN A 277      -2.626  -6.516  15.576  1.00 93.36           C
ATOM   4228 1HG  GLN A 277      -2.403  -6.723  16.622  1.00 93.36           H
ATOM   4229 2HG  GLN A 277      -2.464  -7.443  15.026  1.00 93.36           H
ATOM   4230  CD  GLN A 277      -1.681  -5.434  15.051  1.00 93.36           C
ATOM   4231  OE1 GLN A 277      -2.053  -4.573  14.270  1.00 93.36           O
ATOM   4232  NE2 GLN A 277      -0.440  -5.524  15.523  1.00 93.36           N
ATOM   4233 1HE2 GLN A 277      -0.201  -6.255  16.162  1.00 93.36           H
ATOM   4234 2HE2 GLN A 277       0.252  -4.861  15.239  1.00 93.36           H
ATOM   4235  HN  GLN A 277      -4.637  -8.212  14.286  1.00 93.36           H
ATOM   4236  N   THR A 278      -7.256  -6.608  15.265  1.00 93.51           N
ATOM   4237  CA  THR A 278      -8.607  -6.084  15.371  1.00 93.51           C
ATOM   4238  C   THR A 278      -9.414  -6.891  16.390  1.00 93.51           C
ATOM   4239  O   THR A 278     -10.062  -6.321  17.266  1.00 93.51           O
ATOM   4240  HA  THR A 278      -8.550  -5.062  15.746  1.00 93.51           H
ATOM   4241  CB  THR A 278      -9.224  -6.081  13.971  1.00 93.51           C
ATOM   4242  HB  THR A 278      -9.374  -7.098  13.610  1.00 93.51           H
ATOM   4243  OG1 THR A 278      -8.332  -5.280  13.200  1.00 93.51           O
ATOM   4244  HG1 THR A 278      -7.650  -5.860  12.755  1.00 93.51           H
ATOM   4245  CG2 THR A 278     -10.550  -5.319  13.918  1.00 93.51           C
ATOM   4246 1HG2 THR A 278     -10.386  -4.283  14.214  1.00 93.51           H
ATOM   4247 2HG2 THR A 278     -11.263  -5.784  14.598  1.00 93.51           H
ATOM   4248 3HG2 THR A 278     -10.945  -5.348  12.902  1.00 93.51           H
ATOM   4249  HN  THR A 278      -7.027  -7.011  14.379  1.00 93.51           H
ATOM   4250  N   ILE A 279      -9.349  -8.206  16.240  1.00 94.46           N
ATOM   4251  CA  ILE A 279     -10.104  -9.096  17.106  1.00 94.46           C
ATOM   4252  C   ILE A 279      -9.651  -8.898  18.554  1.00 94.46           C
ATOM   4253  O   ILE A 279     -10.474  -8.876  19.468  1.00 94.46           O
ATOM   4254  HA  ILE A 279     -11.154  -8.812  17.030  1.00 94.46           H
ATOM   4255  CB  ILE A 279      -9.990 -10.542  16.618  1.00 94.46           C
ATOM   4256  HB  ILE A 279      -8.933 -10.784  16.513  1.00 94.46           H
ATOM   4257  CG1 ILE A 279     -10.631 -10.707  15.239  1.00 94.46           C
ATOM   4258 1HG1 ILE A 279     -11.716 -10.672  15.331  1.00 94.46           H
ATOM   4259 2HG1 ILE A 279     -10.339  -9.876  14.596  1.00 94.46           H
ATOM   4260  CG2 ILE A 279     -10.577 -11.514  17.643  1.00 94.46           C
ATOM   4261 1HG2 ILE A 279     -10.037 -11.419  18.585  1.00 94.46           H
ATOM   4262 2HG2 ILE A 279     -11.630 -11.281  17.803  1.00 94.46           H
ATOM   4263 3HG2 ILE A 279     -10.483 -12.534  17.271  1.00 94.46           H
ATOM   4264  CD1 ILE A 279     -10.210 -12.029  14.594  1.00 94.46           C
ATOM   4265 1HD1 ILE A 279      -9.126 -12.050  14.481  1.00 94.46           H
ATOM   4266 2HD1 ILE A 279     -10.525 -12.859  15.227  1.00 94.46           H
ATOM   4267 3HD1 ILE A 279     -10.680 -12.122  13.614  1.00 94.46           H
ATOM   4268  HN  ILE A 279      -8.794  -8.663  15.545  1.00 94.46           H
ATOM   4269  N   ASP A 280      -8.344  -8.759  18.718  1.00 93.69           N
ATOM   4270  CA  ASP A 280      -7.767  -8.622  20.044  1.00 93.69           C
ATOM   4271  C   ASP A 280      -8.168  -7.268  20.633  1.00 93.69           C
ATOM   4272  O   ASP A 280      -8.299  -7.130  21.848  1.00 93.69           O
ATOM   4273  HA  ASP A 280      -8.164  -9.460  20.617  1.00 93.69           H
ATOM   4274  CB  ASP A 280      -6.239  -8.679  19.988  1.00 93.69           C
ATOM   4275 1HB  ASP A 280      -5.925  -9.544  19.404  1.00 93.69           H
ATOM   4276 2HB  ASP A 280      -5.856  -7.795  19.478  1.00 93.69           H
ATOM   4277  CG  ASP A 280      -5.641  -8.762  21.394  1.00 93.69           C
ATOM   4278  OD1 ASP A 280      -6.106  -9.636  22.158  1.00 93.69           O
ATOM   4279  OD2 ASP A 280      -4.733  -7.950  21.674  1.00 93.69           O
ATOM   4280  HN  ASP A 280      -7.685  -8.739  17.966  1.00 93.69           H
ATOM   4281  N   ALA A 281      -8.351  -6.303  19.744  1.00 92.43           N
ATOM   4282  CA  ALA A 281      -8.764  -4.972  20.158  1.00 92.43           C
ATOM   4283  C   ALA A 281     -10.130  -5.057  20.842  1.00 92.43           C
ATOM   4284  O   ALA A 281     -10.400  -4.320  21.789  1.00 92.43           O
ATOM   4285  HA  ALA A 281      -8.030  -4.605  20.876  1.00 92.43           H
ATOM   4286  CB  ALA A 281      -8.775  -4.041  18.945  1.00 92.43           C
ATOM   4287 1HB  ALA A 281      -7.775  -3.993  18.513  1.00 92.43           H
ATOM   4288 2HB  ALA A 281      -9.474  -4.422  18.200  1.00 92.43           H
ATOM   4289 3HB  ALA A 281      -9.085  -3.043  19.256  1.00 92.43           H
ATOM   4290  HN  ALA A 281      -8.222  -6.418  18.759  1.00 92.43           H
ATOM   4291  N   TYR A 282     -10.955  -5.962  20.335  1.00 91.31           N
ATOM   4292  CA  TYR A 282     -12.279  -6.165  20.897  1.00 91.31           C
ATOM   4293  C   TYR A 282     -12.227  -7.122  22.090  1.00 91.31           C
ATOM   4294  O   TYR A 282     -12.811  -6.846  23.137  1.00 91.31           O
ATOM   4295  HA  TYR A 282     -12.654  -5.198  21.232  1.00 91.31           H
ATOM   4296  CB  TYR A 282     -13.116  -6.800  19.785  1.00 91.31           C
ATOM   4297 1HB  TYR A 282     -12.512  -7.549  19.272  1.00 91.31           H
ATOM   4298 2HB  TYR A 282     -13.960  -7.324  20.233  1.00 91.31           H
ATOM   4299  CG  TYR A 282     -13.644  -5.800  18.754  1.00 91.31           C
ATOM   4300  CD1 TYR A 282     -14.728  -5.003  19.059  1.00 91.31           C
ATOM   4301  HD1 TYR A 282     -15.208  -5.086  20.034  1.00 91.31           H
ATOM   4302  CD2 TYR A 282     -13.035  -5.695  17.520  1.00 91.31           C
ATOM   4303  HD2 TYR A 282     -12.179  -6.325  17.279  1.00 91.31           H
ATOM   4304  CE1 TYR A 282     -15.225  -4.061  18.090  1.00 91.31           C
ATOM   4305  HE1 TYR A 282     -16.080  -3.425  18.318  1.00 91.31           H
ATOM   4306  CE2 TYR A 282     -13.532  -4.753  16.550  1.00 91.31           C
ATOM   4307  HE2 TYR A 282     -13.061  -4.660  15.572  1.00 91.31           H
ATOM   4308  CZ  TYR A 282     -14.602  -3.983  16.883  1.00 91.31           C
ATOM   4309  OH  TYR A 282     -15.072  -3.093  15.968  1.00 91.31           O
ATOM   4310  HH  TYR A 282     -15.706  -2.455  16.404  1.00 91.31           H
ATOM   4311  HN  TYR A 282     -10.731  -6.548  19.556  1.00 91.31           H
ATOM   4312  N   ALA A 283     -11.523  -8.227  21.891  1.00 91.47           N
ATOM   4313  CA  ALA A 283     -11.664  -9.373  22.773  1.00 91.47           C
ATOM   4314  C   ALA A 283     -10.575  -9.322  23.846  1.00 91.47           C
ATOM   4315  O   ALA A 283     -10.711  -9.936  24.903  1.00 91.47           O
ATOM   4316  HA  ALA A 283     -12.640  -9.303  23.255  1.00 91.47           H
ATOM   4317  CB  ALA A 283     -11.612 -10.661  21.949  1.00 91.47           C
ATOM   4318 1HB  ALA A 283     -12.424 -10.660  21.222  1.00 91.47           H
ATOM   4319 2HB  ALA A 283     -10.657 -10.720  21.427  1.00 91.47           H
ATOM   4320 3HB  ALA A 283     -11.718 -11.520  22.611  1.00 91.47           H
ATOM   4321  HN  ALA A 283     -10.867  -8.345  21.146  1.00 91.47           H
ATOM   4322  N   MET A 284      -9.518  -8.585  23.537  1.00 89.56           N
ATOM   4323  CA  MET A 284      -8.382  -8.491  24.437  1.00 89.56           C
ATOM   4324  C   MET A 284      -7.969  -9.874  24.946  1.00 89.56           C
ATOM   4325  O   MET A 284      -7.728 -10.054  26.139  1.00 89.56           O
ATOM   4326  HA  MET A 284      -7.574  -8.058  23.847  1.00 89.56           H
ATOM   4327  CB  MET A 284      -8.744  -7.597  25.625  1.00 89.56           C
ATOM   4328 1HB  MET A 284      -9.552  -8.054  26.196  1.00 89.56           H
ATOM   4329 2HB  MET A 284      -7.888  -7.513  26.295  1.00 89.56           H
ATOM   4330  CG  MET A 284      -9.169  -6.205  25.154  1.00 89.56           C
ATOM   4331 1HG  MET A 284      -8.368  -5.749  24.572  1.00 89.56           H
ATOM   4332 2HG  MET A 284     -10.035  -6.283  24.497  1.00 89.56           H
ATOM   4333  SD  MET A 284      -9.561  -5.178  26.560  1.00 89.56           S
ATOM   4334  CE  MET A 284     -10.298  -3.781  25.728  1.00 89.56           C
ATOM   4335 1HE  MET A 284      -9.571  -3.340  25.046  1.00 89.56           H
ATOM   4336 2HE  MET A 284     -11.170  -4.113  25.164  1.00 89.56           H
ATOM   4337 3HE  MET A 284     -10.602  -3.038  26.465  1.00 89.56           H
ATOM   4338  HN  MET A 284      -9.431  -8.059  22.691  1.00 89.56           H
ATOM   4339  N   PHE A 285      -7.902 -10.816  24.016  1.00 89.78           N
ATOM   4340  CA  PHE A 285      -7.695 -12.208  24.375  1.00 89.78           C
ATOM   4341  C   PHE A 285      -6.205 -12.523  24.515  1.00 89.78           C
ATOM   4342  O   PHE A 285      -5.833 -13.538  25.103  1.00 89.78           O
ATOM   4343  HA  PHE A 285      -8.191 -12.373  25.331  1.00 89.78           H
ATOM   4344  CB  PHE A 285      -8.278 -13.054  23.241  1.00 89.78           C
ATOM   4345 1HB  PHE A 285      -8.381 -14.083  23.584  1.00 89.78           H
ATOM   4346 2HB  PHE A 285      -9.281 -12.693  23.010  1.00 89.78           H
ATOM   4347  CG  PHE A 285      -7.440 -13.040  21.960  1.00 89.78           C
ATOM   4348  CD1 PHE A 285      -7.672 -12.099  21.006  1.00 89.78           C
ATOM   4349  HD1 PHE A 285      -8.454 -11.354  21.154  1.00 89.78           H
ATOM   4350  CD2 PHE A 285      -6.464 -13.969  21.776  1.00 89.78           C
ATOM   4351  HD2 PHE A 285      -6.279 -14.723  22.541  1.00 89.78           H
ATOM   4352  CE1 PHE A 285      -6.894 -12.086  19.818  1.00 89.78           C
ATOM   4353  HE1 PHE A 285      -7.080 -11.331  19.054  1.00 89.78           H
ATOM   4354  CE2 PHE A 285      -5.687 -13.956  20.588  1.00 89.78           C
ATOM   4355  HE2 PHE A 285      -4.904 -14.700  20.441  1.00 89.78           H
ATOM   4356  CZ  PHE A 285      -5.918 -13.015  19.634  1.00 89.78           C
ATOM   4357  HZ  PHE A 285      -5.321 -13.005  18.722  1.00 89.78           H
ATOM   4358  HN  PHE A 285      -7.986 -10.640  23.035  1.00 89.78           H
ATOM   4359  N   ILE A 286      -5.391 -11.633  23.966  1.00 90.53           N
ATOM   4360  CA  ILE A 286      -3.948 -11.784  24.055  1.00 90.53           C
ATOM   4361  C   ILE A 286      -3.457 -11.175  25.370  1.00 90.53           C
ATOM   4362  O   ILE A 286      -3.005 -10.031  25.398  1.00 90.53           O
ATOM   4363  HA  ILE A 286      -3.731 -12.852  24.067  1.00 90.53           H
ATOM   4364  CB  ILE A 286      -3.271 -11.198  22.815  1.00 90.53           C
ATOM   4365  HB  ILE A 286      -3.460 -10.125  22.797  1.00 90.53           H
ATOM   4366  CG1 ILE A 286      -3.869 -11.784  21.535  1.00 90.53           C
ATOM   4367 1HG1 ILE A 286      -3.585 -12.833  21.443  1.00 90.53           H
ATOM   4368 2HG1 ILE A 286      -4.957 -11.752  21.590  1.00 90.53           H
ATOM   4369  CG2 ILE A 286      -1.754 -11.388  22.877  1.00 90.53           C
ATOM   4370 1HG2 ILE A 286      -1.361 -10.884  23.761  1.00 90.53           H
ATOM   4371 2HG2 ILE A 286      -1.522 -12.451  22.933  1.00 90.53           H
ATOM   4372 3HG2 ILE A 286      -1.297 -10.962  21.984  1.00 90.53           H
ATOM   4373  CD1 ILE A 286      -3.392 -11.012  20.303  1.00 90.53           C
ATOM   4374 1HD1 ILE A 286      -3.699  -9.970  20.386  1.00 90.53           H
ATOM   4375 2HD1 ILE A 286      -2.306 -11.067  20.238  1.00 90.53           H
ATOM   4376 3HD1 ILE A 286      -3.833 -11.450  19.407  1.00 90.53           H
ATOM   4377  HN  ILE A 286      -5.701 -10.824  23.468  1.00 90.53           H
ATOM   4378  N   SER A 287      -3.561 -11.966  26.427  1.00 87.57           N
ATOM   4379  CA  SER A 287      -3.106 -11.530  27.736  1.00 87.57           C
ATOM   4380  C   SER A 287      -1.656 -11.964  27.958  1.00 87.57           C
ATOM   4381  O   SER A 287      -0.982 -11.455  28.852  1.00 87.57           O
ATOM   4382  HA  SER A 287      -3.182 -10.442  27.721  1.00 87.57           H
ATOM   4383  CB  SER A 287      -4.002 -12.087  28.845  1.00 87.57           C
ATOM   4384 1HB  SER A 287      -3.634 -11.747  29.813  1.00 87.57           H
ATOM   4385 2HB  SER A 287      -5.011 -11.690  28.730  1.00 87.57           H
ATOM   4386  OG  SER A 287      -4.048 -13.511  28.829  1.00 87.57           O
ATOM   4387  HG  SER A 287      -4.665 -13.841  29.543  1.00 87.57           H
ATOM   4388  HN  SER A 287      -3.948 -12.888  26.400  1.00 87.57           H
ATOM   4389  N   ASN A 288      -1.219 -12.900  27.128  1.00 91.00           N
ATOM   4390  CA  ASN A 288       0.103 -13.483  27.287  1.00 91.00           C
ATOM   4391  C   ASN A 288       1.133 -12.601  26.577  1.00 91.00           C
ATOM   4392  O   ASN A 288       1.009 -12.334  25.383  1.00 91.00           O
ATOM   4393  HA  ASN A 288       0.267 -13.532  28.363  1.00 91.00           H
ATOM   4394  CB  ASN A 288       0.167 -14.879  26.665  1.00 91.00           C
ATOM   4395 1HB  ASN A 288      -0.667 -15.480  27.026  1.00 91.00           H
ATOM   4396 2HB  ASN A 288       0.062 -14.804  25.583  1.00 91.00           H
ATOM   4397  CG  ASN A 288       1.488 -15.572  27.008  1.00 91.00           C
ATOM   4398  OD1 ASN A 288       2.554 -14.980  26.980  1.00 91.00           O
ATOM   4399  ND2 ASN A 288       1.357 -16.855  27.331  1.00 91.00           N
ATOM   4400 1HD2 ASN A 288       0.452 -17.281  27.334  1.00 91.00           H
ATOM   4401 2HD2 ASN A 288       2.164 -17.395  27.571  1.00 91.00           H
ATOM   4402  HN  ASN A 288      -1.749 -13.258  26.360  1.00 91.00           H
ATOM   4403  N   CYS A 289       2.126 -12.174  27.343  1.00 90.37           N
ATOM   4404  CA  CYS A 289       3.116 -11.241  26.833  1.00 90.37           C
ATOM   4405  C   CYS A 289       3.905 -11.936  25.722  1.00 90.37           C
ATOM   4406  O   CYS A 289       4.290 -11.304  24.740  1.00 90.37           O
ATOM   4407  HA  CYS A 289       2.566 -10.385  26.440  1.00 90.37           H
ATOM   4408  CB  CYS A 289       4.031 -10.723  27.944  1.00 90.37           C
ATOM   4409 1HB  CYS A 289       3.437 -10.239  28.720  1.00 90.37           H
ATOM   4410 2HB  CYS A 289       4.552 -11.556  28.416  1.00 90.37           H
ATOM   4411  SG  CYS A 289       5.244  -9.538  27.256  1.00 90.37           S
ATOM   4412  HN  CYS A 289       2.260 -12.455  28.293  1.00 90.37           H
ATOM   4413  N   ALA A 290       4.122 -13.229  25.915  1.00 92.08           N
ATOM   4414  CA  ALA A 290       4.914 -14.004  24.974  1.00 92.08           C
ATOM   4415  C   ALA A 290       4.210 -14.022  23.616  1.00 92.08           C
ATOM   4416  O   ALA A 290       4.841 -13.803  22.583  1.00 92.08           O
ATOM   4417  HA  ALA A 290       5.880 -13.509  24.867  1.00 92.08           H
ATOM   4418  CB  ALA A 290       5.140 -15.410  25.533  1.00 92.08           C
ATOM   4419 1HB  ALA A 290       5.668 -15.343  26.483  1.00 92.08           H
ATOM   4420 2HB  ALA A 290       4.177 -15.899  25.686  1.00 92.08           H
ATOM   4421 3HB  ALA A 290       5.733 -15.990  24.827  1.00 92.08           H
ATOM   4422  HN  ALA A 290       3.769 -13.745  26.695  1.00 92.08           H
ATOM   4423  N   VAL A 291       2.912 -14.285  23.661  1.00 92.70           N
ATOM   4424  CA  VAL A 291       2.117 -14.340  22.446  1.00 92.70           C
ATOM   4425  C   VAL A 291       2.080 -12.952  21.803  1.00 92.70           C
ATOM   4426  O   VAL A 291       2.201 -12.824  20.586  1.00 92.70           O
ATOM   4427  HA  VAL A 291       2.610 -15.030  21.761  1.00 92.70           H
ATOM   4428  CB  VAL A 291       0.725 -14.893  22.756  1.00 92.70           C
ATOM   4429  HB  VAL A 291       0.253 -14.227  23.479  1.00 92.70           H
ATOM   4430  CG1 VAL A 291      -0.148 -14.917  21.500  1.00 92.70           C
ATOM   4431 1HG1 VAL A 291      -0.253 -13.904  21.111  1.00 92.70           H
ATOM   4432 2HG1 VAL A 291       0.319 -15.549  20.745  1.00 92.70           H
ATOM   4433 3HG1 VAL A 291      -1.132 -15.314  21.749  1.00 92.70           H
ATOM   4434  CG2 VAL A 291       0.816 -16.283  23.388  1.00 92.70           C
ATOM   4435 1HG2 VAL A 291       1.316 -16.963  22.698  1.00 92.70           H
ATOM   4436 2HG2 VAL A 291       1.383 -16.225  24.316  1.00 92.70           H
ATOM   4437 3HG2 VAL A 291      -0.188 -16.653  23.598  1.00 92.70           H
ATOM   4438  HN  VAL A 291       2.406 -14.459  24.506  1.00 92.70           H
ATOM   4439  N   SER A 292       1.911 -11.947  22.651  1.00 92.38           N
ATOM   4440  CA  SER A 292       1.823 -10.576  22.177  1.00 92.38           C
ATOM   4441  C   SER A 292       3.118 -10.185  21.462  1.00 92.38           C
ATOM   4442  O   SER A 292       3.082  -9.562  20.402  1.00 92.38           O
ATOM   4443  HA  SER A 292       0.984 -10.563  21.483  1.00 92.38           H
ATOM   4444  CB  SER A 292       1.543  -9.612  23.332  1.00 92.38           C
ATOM   4445 1HB  SER A 292       0.704  -9.983  23.919  1.00 92.38           H
ATOM   4446 2HB  SER A 292       2.407  -9.580  23.996  1.00 92.38           H
ATOM   4447  OG  SER A 292       1.252  -8.295  22.870  1.00 92.38           O
ATOM   4448  HG  SER A 292       0.342  -8.272  22.456  1.00 92.38           H
ATOM   4449  HN  SER A 292       1.835 -12.058  23.642  1.00 92.38           H
ATOM   4450  N   THR A 293       4.231 -10.568  22.070  1.00 92.71           N
ATOM   4451  CA  THR A 293       5.535 -10.227  21.528  1.00 92.71           C
ATOM   4452  C   THR A 293       5.702 -10.819  20.127  1.00 92.71           C
ATOM   4453  O   THR A 293       6.168 -10.140  19.213  1.00 92.71           O
ATOM   4454  HA  THR A 293       5.592  -9.143  21.426  1.00 92.71           H
ATOM   4455  CB  THR A 293       6.599 -10.703  22.520  1.00 92.71           C
ATOM   4456  HB  THR A 293       6.525 -11.778  22.683  1.00 92.71           H
ATOM   4457  OG1 THR A 293       6.389  -9.890  23.671  1.00 92.71           O
ATOM   4458  HG1 THR A 293       5.861 -10.394  24.354  1.00 92.71           H
ATOM   4459  CG2 THR A 293       8.018 -10.352  22.069  1.00 92.71           C
ATOM   4460 1HG2 THR A 293       8.111  -9.270  21.971  1.00 92.71           H
ATOM   4461 2HG2 THR A 293       8.221 -10.823  21.108  1.00 92.71           H
ATOM   4462 3HG2 THR A 293       8.734 -10.712  22.809  1.00 92.71           H
ATOM   4463  HN  THR A 293       4.251 -11.101  22.916  1.00 92.71           H
ATOM   4464  N   ASN A 294       5.313 -12.080  20.002  1.00 93.47           N
ATOM   4465  CA  ASN A 294       5.475 -12.791  18.746  1.00 93.47           C
ATOM   4466  C   ASN A 294       4.586 -12.146  17.681  1.00 93.47           C
ATOM   4467  O   ASN A 294       4.981 -12.035  16.521  1.00 93.47           O
ATOM   4468  HA  ASN A 294       6.536 -12.713  18.506  1.00 93.47           H
ATOM   4469  CB  ASN A 294       5.058 -14.257  18.885  1.00 93.47           C
ATOM   4470 1HB  ASN A 294       4.091 -14.318  19.384  1.00 93.47           H
ATOM   4471 2HB  ASN A 294       4.936 -14.700  17.897  1.00 93.47           H
ATOM   4472  CG  ASN A 294       6.098 -15.049  19.680  1.00 93.47           C
ATOM   4473  OD1 ASN A 294       7.233 -14.635  19.854  1.00 93.47           O
ATOM   4474  ND2 ASN A 294       5.650 -16.210  20.150  1.00 93.47           N
ATOM   4475 1HD2 ASN A 294       4.708 -16.492  19.971  1.00 93.47           H
ATOM   4476 2HD2 ASN A 294       6.256 -16.801  20.683  1.00 93.47           H
ATOM   4477  HN  ASN A 294       4.896 -12.612  20.738  1.00 93.47           H
ATOM   4478  N   ILE A 295       3.401 -11.738  18.113  1.00 93.25           N
ATOM   4479  CA  ILE A 295       2.431 -11.158  17.200  1.00 93.25           C
ATOM   4480  C   ILE A 295       2.962  -9.820  16.681  1.00 93.25           C
ATOM   4481  O   ILE A 295       2.780  -9.488  15.511  1.00 93.25           O
ATOM   4482  HA  ILE A 295       2.329 -11.840  16.355  1.00 93.25           H
ATOM   4483  CB  ILE A 295       1.059 -11.057  17.869  1.00 93.25           C
ATOM   4484  HB  ILE A 295       1.201 -10.691  18.886  1.00 93.25           H
ATOM   4485  CG1 ILE A 295       0.397 -12.433  17.972  1.00 93.25           C
ATOM   4486 1HG1 ILE A 295       0.136 -12.790  16.976  1.00 93.25           H
ATOM   4487 2HG1 ILE A 295       1.102 -13.149  18.394  1.00 93.25           H
ATOM   4488  CG2 ILE A 295       0.169 -10.045  17.145  1.00 93.25           C
ATOM   4489 1HG2 ILE A 295       0.642  -9.064  17.168  1.00 93.25           H
ATOM   4490 2HG2 ILE A 295       0.031 -10.358  16.110  1.00 93.25           H
ATOM   4491 3HG2 ILE A 295      -0.800  -9.994  17.642  1.00 93.25           H
ATOM   4492  CD1 ILE A 295      -0.859 -12.373  18.844  1.00 93.25           C
ATOM   4493 1HD1 ILE A 295      -0.591 -12.038  19.846  1.00 93.25           H
ATOM   4494 2HD1 ILE A 295      -1.572 -11.674  18.406  1.00 93.25           H
ATOM   4495 3HD1 ILE A 295      -1.310 -13.363  18.900  1.00 93.25           H
ATOM   4496  HN  ILE A 295       3.102 -11.799  19.065  1.00 93.25           H
ATOM   4497  N   ASP A 296       3.608  -9.089  17.577  1.00 93.03           N
ATOM   4498  CA  ASP A 296       4.155  -7.788  17.228  1.00 93.03           C
ATOM   4499  C   ASP A 296       5.292  -7.971  16.220  1.00 93.03           C
ATOM   4500  O   ASP A 296       5.426  -7.188  15.281  1.00 93.03           O
ATOM   4501  HA  ASP A 296       3.317  -7.228  16.814  1.00 93.03           H
ATOM   4502  CB  ASP A 296       4.724  -7.081  18.460  1.00 93.03           C
ATOM   4503 1HB  ASP A 296       5.426  -7.741  18.970  1.00 93.03           H
ATOM   4504 2HB  ASP A 296       5.282  -6.198  18.151  1.00 93.03           H
ATOM   4505  CG  ASP A 296       3.607  -6.674  19.423  1.00 93.03           C
ATOM   4506  OD1 ASP A 296       2.454  -6.583  18.949  1.00 93.03           O
ATOM   4507  OD2 ASP A 296       3.931  -6.463  20.611  1.00 93.03           O
ATOM   4508  HN  ASP A 296       3.761  -9.371  18.524  1.00 93.03           H
ATOM   4509  N   ILE A 297       6.081  -9.010  16.450  1.00 94.03           N
ATOM   4510  CA  ILE A 297       7.165  -9.341  15.541  1.00 94.03           C
ATOM   4511  C   ILE A 297       6.582  -9.732  14.181  1.00 94.03           C
ATOM   4512  O   ILE A 297       7.085  -9.308  13.141  1.00 94.03           O
ATOM   4513  HA  ILE A 297       7.770  -8.444  15.412  1.00 94.03           H
ATOM   4514  CB  ILE A 297       8.070 -10.413  16.153  1.00 94.03           C
ATOM   4515  HB  ILE A 297       7.438 -11.213  16.538  1.00 94.03           H
ATOM   4516  CG1 ILE A 297       8.860  -9.851  17.336  1.00 94.03           C
ATOM   4517 1HG1 ILE A 297       9.582  -9.116  16.980  1.00 94.03           H
ATOM   4518 2HG1 ILE A 297       8.185  -9.332  18.016  1.00 94.03           H
ATOM   4519  CG2 ILE A 297       8.985 -11.029  15.093  1.00 94.03           C
ATOM   4520 1HG2 ILE A 297       8.378 -11.488  14.312  1.00 94.03           H
ATOM   4521 2HG2 ILE A 297       9.611 -10.251  14.656  1.00 94.03           H
ATOM   4522 3HG2 ILE A 297       9.617 -11.787  15.555  1.00 94.03           H
ATOM   4523  CD1 ILE A 297       9.589 -10.967  18.088  1.00 94.03           C
ATOM   4524 1HD1 ILE A 297       8.862 -11.688  18.463  1.00 94.03           H
ATOM   4525 2HD1 ILE A 297      10.281 -11.469  17.411  1.00 94.03           H
ATOM   4526 3HD1 ILE A 297      10.143 -10.541  18.924  1.00 94.03           H
ATOM   4527  HN  ILE A 297       5.990  -9.618  17.238  1.00 94.03           H
ATOM   4528  N   CYS A 298       5.531 -10.537  14.233  1.00 94.20           N
ATOM   4529  CA  CYS A 298       4.866 -10.978  13.018  1.00 94.20           C
ATOM   4530  C   CYS A 298       4.397  -9.740  12.251  1.00 94.20           C
ATOM   4531  O   CYS A 298       4.492  -9.693  11.025  1.00 94.20           O
ATOM   4532  HA  CYS A 298       5.604 -11.535  12.441  1.00 94.20           H
ATOM   4533  CB  CYS A 298       3.710 -11.933  13.322  1.00 94.20           C
ATOM   4534 1HB  CYS A 298       3.104 -11.537  14.137  1.00 94.20           H
ATOM   4535 2HB  CYS A 298       3.058 -12.017  12.452  1.00 94.20           H
ATOM   4536  SG  CYS A 298       4.363 -13.582  13.774  1.00 94.20           S
ATOM   4537  HG  CYS A 298       4.770 -13.241  14.993  1.00 94.20           H
ATOM   4538  HN  CYS A 298       5.135 -10.885  15.082  1.00 94.20           H
ATOM   4539  N   PHE A 299       3.901  -8.769  13.004  1.00 94.30           N
ATOM   4540  CA  PHE A 299       3.427  -7.530  12.410  1.00 94.30           C
ATOM   4541  C   PHE A 299       4.549  -6.825  11.646  1.00 94.30           C
ATOM   4542  O   PHE A 299       4.354  -6.389  10.513  1.00 94.30           O
ATOM   4543  HA  PHE A 299       2.625  -7.788  11.719  1.00 94.30           H
ATOM   4544  CB  PHE A 299       2.966  -6.632  13.560  1.00 94.30           C
ATOM   4545 1HB  PHE A 299       2.190  -7.149  14.123  1.00 94.30           H
ATOM   4546 2HB  PHE A 299       3.802  -6.473  14.241  1.00 94.30           H
ATOM   4547  CG  PHE A 299       2.429  -5.272  13.109  1.00 94.30           C
ATOM   4548  CD1 PHE A 299       3.272  -4.211  12.995  1.00 94.30           C
ATOM   4549  HD1 PHE A 299       4.331  -4.330  13.224  1.00 94.30           H
ATOM   4550  CD2 PHE A 299       1.107  -5.124  12.824  1.00 94.30           C
ATOM   4551  HD2 PHE A 299       0.431  -5.974  12.916  1.00 94.30           H
ATOM   4552  CE1 PHE A 299       2.773  -2.949  12.577  1.00 94.30           C
ATOM   4553  HE1 PHE A 299       3.449  -2.099  12.485  1.00 94.30           H
ATOM   4554  CE2 PHE A 299       0.608  -3.862  12.406  1.00 94.30           C
ATOM   4555  HE2 PHE A 299      -0.451  -3.743  12.177  1.00 94.30           H
ATOM   4556  CZ  PHE A 299       1.452  -2.801  12.291  1.00 94.30           C
ATOM   4557  HZ  PHE A 299       1.069  -1.832  11.970  1.00 94.30           H
ATOM   4558  HN  PHE A 299       3.820  -8.819  13.999  1.00 94.30           H
ATOM   4559  N   GLN A 300       5.700  -6.735  12.297  1.00 93.23           N
ATOM   4560  CA  GLN A 300       6.830  -6.024  11.724  1.00 93.23           C
ATOM   4561  C   GLN A 300       7.278  -6.699  10.426  1.00 93.23           C
ATOM   4562  O   GLN A 300       7.576  -6.023   9.442  1.00 93.23           O
ATOM   4563  HA  GLN A 300       6.464  -5.020  11.511  1.00 93.23           H
ATOM   4564  CB  GLN A 300       7.986  -5.935  12.723  1.00 93.23           C
ATOM   4565 1HB  GLN A 300       8.182  -6.921  13.145  1.00 93.23           H
ATOM   4566 2HB  GLN A 300       8.894  -5.623  12.207  1.00 93.23           H
ATOM   4567  CG  GLN A 300       7.665  -4.947  13.846  1.00 93.23           C
ATOM   4568 1HG  GLN A 300       7.469  -3.962  13.424  1.00 93.23           H
ATOM   4569 2HG  GLN A 300       6.756  -5.260  14.361  1.00 93.23           H
ATOM   4570  CD  GLN A 300       8.820  -4.859  14.846  1.00 93.23           C
ATOM   4571  OE1 GLN A 300       9.783  -5.606  14.788  1.00 93.23           O
ATOM   4572  NE2 GLN A 300       8.670  -3.908  15.763  1.00 93.23           N
ATOM   4573 1HE2 GLN A 300       7.854  -3.329  15.754  1.00 93.23           H
ATOM   4574 2HE2 GLN A 300       9.373  -3.772  16.461  1.00 93.23           H
ATOM   4575  HN  GLN A 300       5.866  -7.136  13.198  1.00 93.23           H
ATOM   4576  N   VAL A 301       7.312  -8.023  10.465  1.00 94.38           N
ATOM   4577  CA  VAL A 301       7.790  -8.793   9.330  1.00 94.38           C
ATOM   4578  C   VAL A 301       6.844  -8.587   8.145  1.00 94.38           C
ATOM   4579  O   VAL A 301       7.284  -8.256   7.045  1.00 94.38           O
ATOM   4580  HA  VAL A 301       8.775  -8.410   9.063  1.00 94.38           H
ATOM   4581  CB  VAL A 301       7.943 -10.264   9.723  1.00 94.38           C
ATOM   4582  HB  VAL A 301       6.992 -10.602  10.133  1.00 94.38           H
ATOM   4583  CG1 VAL A 301       8.262 -11.128   8.501  1.00 94.38           C
ATOM   4584 1HG1 VAL A 301       7.453 -11.043   7.775  1.00 94.38           H
ATOM   4585 2HG1 VAL A 301       9.193 -10.788   8.048  1.00 94.38           H
ATOM   4586 3HG1 VAL A 301       8.366 -12.168   8.809  1.00 94.38           H
ATOM   4587  CG2 VAL A 301       9.010 -10.433  10.807  1.00 94.38           C
ATOM   4588 1HG2 VAL A 301       9.967 -10.069  10.434  1.00 94.38           H
ATOM   4589 2HG2 VAL A 301       8.723  -9.863  11.691  1.00 94.38           H
ATOM   4590 3HG2 VAL A 301       9.099 -11.488  11.068  1.00 94.38           H
ATOM   4591  HN  VAL A 301       7.021  -8.566  11.252  1.00 94.38           H
ATOM   4592  N   THR A 302       5.562  -8.791   8.410  1.00 94.39           N
ATOM   4593  CA  THR A 302       4.562  -8.734   7.357  1.00 94.39           C
ATOM   4594  C   THR A 302       4.433  -7.307   6.820  1.00 94.39           C
ATOM   4595  O   THR A 302       4.167  -7.107   5.636  1.00 94.39           O
ATOM   4596  HA  THR A 302       4.898  -9.358   6.529  1.00 94.39           H
ATOM   4597  CB  THR A 302       3.252  -9.293   7.918  1.00 94.39           C
ATOM   4598  HB  THR A 302       2.466  -9.272   7.163  1.00 94.39           H
ATOM   4599  OG1 THR A 302       3.010  -8.506   9.081  1.00 94.39           O
ATOM   4600  HG1 THR A 302       3.403  -8.953   9.884  1.00 94.39           H
ATOM   4601  CG2 THR A 302       3.406 -10.717   8.456  1.00 94.39           C
ATOM   4602 1HG2 THR A 302       4.145 -10.725   9.257  1.00 94.39           H
ATOM   4603 2HG2 THR A 302       3.735 -11.375   7.652  1.00 94.39           H
ATOM   4604 3HG2 THR A 302       2.448 -11.065   8.842  1.00 94.39           H
ATOM   4605  HN  THR A 302       5.204  -8.992   9.322  1.00 94.39           H
ATOM   4606  N   GLN A 303       4.628  -6.352   7.717  1.00 92.87           N
ATOM   4607  CA  GLN A 303       4.613  -4.950   7.333  1.00 92.87           C
ATOM   4608  C   GLN A 303       5.715  -4.668   6.310  1.00 92.87           C
ATOM   4609  O   GLN A 303       5.494  -3.950   5.336  1.00 92.87           O
ATOM   4610  HA  GLN A 303       3.635  -4.785   6.879  1.00 92.87           H
ATOM   4611  CB  GLN A 303       4.756  -4.045   8.558  1.00 92.87           C
ATOM   4612 1HB  GLN A 303       3.941  -4.238   9.255  1.00 92.87           H
ATOM   4613 2HB  GLN A 303       5.684  -4.278   9.080  1.00 92.87           H
ATOM   4614  CG  GLN A 303       4.749  -2.569   8.153  1.00 92.87           C
ATOM   4615 1HG  GLN A 303       5.709  -2.307   7.707  1.00 92.87           H
ATOM   4616 2HG  GLN A 303       3.988  -2.401   7.391  1.00 92.87           H
ATOM   4617  CD  GLN A 303       4.478  -1.670   9.360  1.00 92.87           C
ATOM   4618  OE1 GLN A 303       5.363  -1.345  10.136  1.00 92.87           O
ATOM   4619  NE2 GLN A 303       3.210  -1.288   9.476  1.00 92.87           N
ATOM   4620 1HE2 GLN A 303       2.533  -1.590   8.805  1.00 92.87           H
ATOM   4621 2HE2 GLN A 303       2.933  -0.698  10.235  1.00 92.87           H
ATOM   4622  HN  GLN A 303       4.795  -6.522   8.688  1.00 92.87           H
ATOM   4623  N   THR A 304       6.878  -5.248   6.566  1.00 93.30           N
ATOM   4624  CA  THR A 304       8.032  -5.020   5.713  1.00 93.30           C
ATOM   4625  C   THR A 304       7.780  -5.584   4.313  1.00 93.30           C
ATOM   4626  O   THR A 304       8.145  -4.964   3.315  1.00 93.30           O
ATOM   4627  HA  THR A 304       8.171  -3.944   5.603  1.00 93.30           H
ATOM   4628  CB  THR A 304       9.257  -5.626   6.401  1.00 93.30           C
ATOM   4629  HB  THR A 304       9.167  -6.710   6.470  1.00 93.30           H
ATOM   4630  OG1 THR A 304       9.335  -4.934   7.644  1.00 93.30           O
ATOM   4631  HG1 THR A 304       8.855  -5.451   8.354  1.00 93.30           H
ATOM   4632  CG2 THR A 304      10.564  -5.267   5.692  1.00 93.30           C
ATOM   4633 1HG2 THR A 304      10.687  -4.184   5.682  1.00 93.30           H
ATOM   4634 2HG2 THR A 304      10.536  -5.639   4.668  1.00 93.30           H
ATOM   4635 3HG2 THR A 304      11.401  -5.723   6.221  1.00 93.30           H
ATOM   4636  HN  THR A 304       7.039  -5.862   7.338  1.00 93.30           H
ATOM   4637  N   ILE A 305       7.157  -6.753   4.284  1.00 93.83           N
ATOM   4638  CA  ILE A 305       6.827  -7.394   3.023  1.00 93.83           C
ATOM   4639  C   ILE A 305       5.869  -6.497   2.236  1.00 93.83           C
ATOM   4640  O   ILE A 305       5.997  -6.362   1.020  1.00 93.83           O
ATOM   4641  HA  ILE A 305       7.751  -7.493   2.455  1.00 93.83           H
ATOM   4642  CB  ILE A 305       6.289  -8.806   3.264  1.00 93.83           C
ATOM   4643  HB  ILE A 305       5.470  -8.742   3.980  1.00 93.83           H
ATOM   4644  CG1 ILE A 305       7.362  -9.703   3.884  1.00 93.83           C
ATOM   4645 1HG1 ILE A 305       8.126  -9.930   3.140  1.00 93.83           H
ATOM   4646 2HG1 ILE A 305       7.858  -9.173   4.698  1.00 93.83           H
ATOM   4647  CG2 ILE A 305       5.718  -9.403   1.976  1.00 93.83           C
ATOM   4648 1HG2 ILE A 305       4.903  -8.775   1.616  1.00 93.83           H
ATOM   4649 2HG2 ILE A 305       6.501  -9.451   1.220  1.00 93.83           H
ATOM   4650 3HG2 ILE A 305       5.343 -10.406   2.176  1.00 93.83           H
ATOM   4651  CD1 ILE A 305       6.753 -11.003   4.411  1.00 93.83           C
ATOM   4652 1HD1 ILE A 305       6.007 -10.773   5.172  1.00 93.83           H
ATOM   4653 2HD1 ILE A 305       6.280 -11.541   3.590  1.00 93.83           H
ATOM   4654 3HD1 ILE A 305       7.538 -11.622   4.847  1.00 93.83           H
ATOM   4655  HN  ILE A 305       6.880  -7.259   5.101  1.00 93.83           H
ATOM   4656  N   ALA A 306       4.930  -5.908   2.961  1.00 92.82           N
ATOM   4657  CA  ALA A 306       3.917  -5.072   2.339  1.00 92.82           C
ATOM   4658  C   ALA A 306       4.591  -3.865   1.683  1.00 92.82           C
ATOM   4659  O   ALA A 306       4.181  -3.428   0.609  1.00 92.82           O
ATOM   4660  HA  ALA A 306       3.424  -5.665   1.569  1.00 92.82           H
ATOM   4661  CB  ALA A 306       2.879  -4.662   3.386  1.00 92.82           C
ATOM   4662 1HB  ALA A 306       2.409  -5.554   3.800  1.00 92.82           H
ATOM   4663 2HB  ALA A 306       3.369  -4.105   4.184  1.00 92.82           H
ATOM   4664 3HB  ALA A 306       2.120  -4.035   2.918  1.00 92.82           H
ATOM   4665  HN  ALA A 306       4.854  -5.994   3.955  1.00 92.82           H
ATOM   4666  N   PHE A 307       5.616  -3.361   2.356  1.00 93.35           N
ATOM   4667  CA  PHE A 307       6.300  -2.166   1.893  1.00 93.35           C
ATOM   4668  C   PHE A 307       7.181  -2.474   0.680  1.00 93.35           C
ATOM   4669  O   PHE A 307       7.349  -1.630  -0.199  1.00 93.35           O
ATOM   4670  HA  PHE A 307       5.534  -1.444   1.609  1.00 93.35           H
ATOM   4671  CB  PHE A 307       7.186  -1.684   3.043  1.00 93.35           C
ATOM   4672 1HB  PHE A 307       7.767  -2.527   3.418  1.00 93.35           H
ATOM   4673 2HB  PHE A 307       7.897  -0.953   2.658  1.00 93.35           H
ATOM   4674  CG  PHE A 307       6.412  -1.059   4.205  1.00 93.35           C
ATOM   4675  CD1 PHE A 307       5.053  -1.093   4.213  1.00 93.35           C
ATOM   4676  HD1 PHE A 307       4.514  -1.566   3.391  1.00 93.35           H
ATOM   4677  CD2 PHE A 307       7.084  -0.469   5.230  1.00 93.35           C
ATOM   4678  HD2 PHE A 307       8.173  -0.441   5.224  1.00 93.35           H
ATOM   4679  CE1 PHE A 307       4.334  -0.512   5.291  1.00 93.35           C
ATOM   4680  HE1 PHE A 307       3.244  -0.539   5.298  1.00 93.35           H
ATOM   4681  CE2 PHE A 307       6.365   0.112   6.309  1.00 93.35           C
ATOM   4682  HE2 PHE A 307       6.903   0.585   7.130  1.00 93.35           H
ATOM   4683  CZ  PHE A 307       5.006   0.078   6.316  1.00 93.35           C
ATOM   4684  HZ  PHE A 307       4.454   0.523   7.144  1.00 93.35           H
ATOM   4685  HN  PHE A 307       5.977  -3.755   3.201  1.00 93.35           H
ATOM   4686  N   PHE A 308       7.720  -3.684   0.672  1.00 93.31           N
ATOM   4687  CA  PHE A 308       8.615  -4.098  -0.395  1.00 93.31           C
ATOM   4688  C   PHE A 308       7.900  -4.078  -1.748  1.00 93.31           C
ATOM   4689  O   PHE A 308       8.543  -3.969  -2.792  1.00 93.31           O
ATOM   4690  HA  PHE A 308       9.444  -3.390  -0.414  1.00 93.31           H
ATOM   4691  CB  PHE A 308       9.051  -5.530  -0.083  1.00 93.31           C
ATOM   4692 1HB  PHE A 308       9.422  -5.571   0.941  1.00 93.31           H
ATOM   4693 2HB  PHE A 308       8.180  -6.184  -0.134  1.00 93.31           H
ATOM   4694  CG  PHE A 308      10.131  -6.070  -1.023  1.00 93.31           C
ATOM   4695  CD1 PHE A 308       9.795  -6.927  -2.024  1.00 93.31           C
ATOM   4696  HD1 PHE A 308       8.756  -7.228  -2.158  1.00 93.31           H
ATOM   4697  CD2 PHE A 308      11.428  -5.694  -0.856  1.00 93.31           C
ATOM   4698  HD2 PHE A 308      11.697  -5.008  -0.053  1.00 93.31           H
ATOM   4699  CE1 PHE A 308      10.798  -7.428  -2.896  1.00 93.31           C
ATOM   4700  HE1 PHE A 308      10.528  -8.114  -3.699  1.00 93.31           H
ATOM   4701  CE2 PHE A 308      12.430  -6.196  -1.728  1.00 93.31           C
ATOM   4702  HE2 PHE A 308      13.469  -5.894  -1.594  1.00 93.31           H
ATOM   4703  CZ  PHE A 308      12.094  -7.052  -2.729  1.00 93.31           C
ATOM   4704  HZ  PHE A 308      12.864  -7.437  -3.399  1.00 93.31           H
ATOM   4705  HN  PHE A 308       7.554  -4.375   1.376  1.00 93.31           H
ATOM   4706  N   HIS A 309       6.581  -4.186  -1.687  1.00 91.70           N
ATOM   4707  CA  HIS A 309       5.776  -4.223  -2.896  1.00 91.70           C
ATOM   4708  C   HIS A 309       6.029  -2.958  -3.719  1.00 91.70           C
ATOM   4709  O   HIS A 309       6.057  -3.008  -4.948  1.00 91.70           O
ATOM   4710  HA  HIS A 309       6.108  -5.090  -3.467  1.00 91.70           H
ATOM   4711  CB  HIS A 309       4.298  -4.425  -2.558  1.00 91.70           C
ATOM   4712 1HB  HIS A 309       4.185  -5.363  -2.015  1.00 91.70           H
ATOM   4713 2HB  HIS A 309       3.976  -3.628  -1.888  1.00 91.70           H
ATOM   4714  CG  HIS A 309       3.390  -4.446  -3.764  1.00 91.70           C
ATOM   4715  ND1 HIS A 309       2.785  -3.307  -4.268  1.00 91.70           N
ATOM   4716  HD1 HIS A 309       2.882  -2.382  -3.900  1.00 91.70           H
ATOM   4717  CD2 HIS A 309       2.990  -5.478  -4.562  1.00 91.70           C
ATOM   4718  HD2 HIS A 309       3.282  -6.522  -4.447  1.00 91.70           H
ATOM   4719  CE1 HIS A 309       2.057  -3.650  -5.320  1.00 91.70           C
ATOM   4720  HE1 HIS A 309       1.460  -2.975  -5.934  1.00 91.70           H
ATOM   4721  NE2 HIS A 309       2.185  -4.996  -5.500  1.00 91.70           N
ATOM   4722  HN  HIS A 309       6.065  -4.248  -0.833  1.00 91.70           H
ATOM   4723  N   SER A 310       6.206  -1.853  -3.009  1.00 91.56           N
ATOM   4724  CA  SER A 310       6.206  -0.547  -3.644  1.00 91.56           C
ATOM   4725  C   SER A 310       7.456  -0.387  -4.512  1.00 91.56           C
ATOM   4726  O   SER A 310       7.564   0.565  -5.283  1.00 91.56           O
ATOM   4727  HA  SER A 310       5.307  -0.526  -4.261  1.00 91.56           H
ATOM   4728  CB  SER A 310       6.135   0.572  -2.604  1.00 91.56           C
ATOM   4729 1HB  SER A 310       6.920   0.426  -1.861  1.00 91.56           H
ATOM   4730 2HB  SER A 310       6.328   1.530  -3.087  1.00 91.56           H
ATOM   4731  OG  SER A 310       4.868   0.616  -1.952  1.00 91.56           O
ATOM   4732  HG  SER A 310       4.177   0.985  -2.574  1.00 91.56           H
ATOM   4733  HN  SER A 310       6.346  -1.842  -2.019  1.00 91.56           H
ATOM   4734  N   CYS A 311       8.370  -1.334  -4.356  1.00 93.17           N
ATOM   4735  CA  CYS A 311       9.584  -1.340  -5.154  1.00 93.17           C
ATOM   4736  C   CYS A 311       9.444  -2.417  -6.232  1.00 93.17           C
ATOM   4737  O   CYS A 311      10.311  -2.554  -7.094  1.00 93.17           O
ATOM   4738  HA  CYS A 311       9.668  -0.351  -5.604  1.00 93.17           H
ATOM   4739  CB  CYS A 311      10.828  -1.556  -4.291  1.00 93.17           C
ATOM   4740 1HB  CYS A 311      11.725  -1.320  -4.864  1.00 93.17           H
ATOM   4741 2HB  CYS A 311      10.810  -0.879  -3.436  1.00 93.17           H
ATOM   4742  SG  CYS A 311      10.896  -3.290  -3.711  1.00 93.17           S
ATOM   4743  HG  CYS A 311      12.090  -3.198  -3.133  1.00 93.17           H
ATOM   4744  HN  CYS A 311       8.292  -2.084  -3.700  1.00 93.17           H
ATOM   4745  N   LEU A 312       8.347  -3.154  -6.148  1.00 90.95           N
ATOM   4746  CA  LEU A 312       8.177  -4.341  -6.969  1.00 90.95           C
ATOM   4747  C   LEU A 312       7.578  -3.941  -8.319  1.00 90.95           C
ATOM   4748  O   LEU A 312       7.920  -4.518  -9.350  1.00 90.95           O
ATOM   4749  HA  LEU A 312       9.167  -4.762  -7.143  1.00 90.95           H
ATOM   4750  CB  LEU A 312       7.360  -5.397  -6.223  1.00 90.95           C
ATOM   4751 1HB  LEU A 312       6.504  -4.906  -5.760  1.00 90.95           H
ATOM   4752 2HB  LEU A 312       6.966  -6.105  -6.951  1.00 90.95           H
ATOM   4753  CG  LEU A 312       8.106  -6.182  -5.142  1.00 90.95           C
ATOM   4754  HG  LEU A 312       8.375  -5.492  -4.343  1.00 90.95           H
ATOM   4755  CD1 LEU A 312       7.209  -7.259  -4.528  1.00 90.95           C
ATOM   4756 1HD1 LEU A 312       6.335  -6.789  -4.077  1.00 90.95           H
ATOM   4757 2HD1 LEU A 312       6.889  -7.952  -5.306  1.00 90.95           H
ATOM   4758 3HD1 LEU A 312       7.764  -7.802  -3.763  1.00 90.95           H
ATOM   4759  CD2 LEU A 312       9.409  -6.767  -5.691  1.00 90.95           C
ATOM   4760 1HD2 LEU A 312       9.185  -7.439  -6.520  1.00 90.95           H
ATOM   4761 2HD2 LEU A 312      10.051  -5.959  -6.042  1.00 90.95           H
ATOM   4762 3HD2 LEU A 312       9.920  -7.321  -4.903  1.00 90.95           H
ATOM   4763  HN  LEU A 312       7.583  -2.953  -5.534  1.00 90.95           H
ATOM   4764  N   ASN A 313       6.693  -2.955  -8.269  1.00 86.86           N
ATOM   4765  CA  ASN A 313       5.879  -2.621  -9.425  1.00 86.86           C
ATOM   4766  C   ASN A 313       6.791  -2.332 -10.619  1.00 86.86           C
ATOM   4767  O   ASN A 313       6.627  -2.920 -11.687  1.00 86.86           O
ATOM   4768  HA  ASN A 313       5.242  -3.490  -9.588  1.00 86.86           H
ATOM   4769  CB  ASN A 313       5.035  -1.372  -9.162  1.00 86.86           C
ATOM   4770 1HB  ASN A 313       5.634  -0.628  -8.636  1.00 86.86           H
ATOM   4771 2HB  ASN A 313       4.734  -0.926 -10.109  1.00 86.86           H
ATOM   4772  CG  ASN A 313       3.795  -1.714  -8.334  1.00 86.86           C
ATOM   4773  OD1 ASN A 313       3.267  -2.812  -8.384  1.00 86.86           O
ATOM   4774  ND2 ASN A 313       3.360  -0.713  -7.573  1.00 86.86           N
ATOM   4775 1HD2 ASN A 313       3.840   0.164  -7.578  1.00 86.86           H
ATOM   4776 2HD2 ASN A 313       2.554  -0.839  -6.995  1.00 86.86           H
ATOM   4777  HN  ASN A 313       6.530  -2.392  -7.459  1.00 86.86           H
ATOM   4778  N   PRO A 314       7.765  -1.425 -10.462  1.00 87.18           N
ATOM   4779  CA  PRO A 314       8.640  -1.055 -11.578  1.00 87.18           C
ATOM   4780  C   PRO A 314       9.284  -2.267 -12.231  1.00 87.18           C
ATOM   4781  O   PRO A 314       9.398  -2.330 -13.454  1.00 87.18           O
ATOM   4782  HA  PRO A 314       8.058  -0.581 -12.368  1.00 87.18           H
ATOM   4783  CB  PRO A 314       9.680  -0.137 -10.934  1.00 87.18           C
ATOM   4784 1HB  PRO A 314      10.557  -0.694 -10.604  1.00 87.18           H
ATOM   4785 2HB  PRO A 314      10.031   0.623 -11.632  1.00 87.18           H
ATOM   4786  CG  PRO A 314       8.929   0.480  -9.760  1.00 87.18           C
ATOM   4787 1HG  PRO A 314       9.610   0.875  -9.006  1.00 87.18           H
ATOM   4788 2HG  PRO A 314       8.302   1.314 -10.074  1.00 87.18           H
ATOM   4789  CD  PRO A 314       8.107  -0.685  -9.233  1.00 87.18           C
ATOM   4790 1HD  PRO A 314       8.679  -1.303  -8.540  1.00 87.18           H
ATOM   4791 2HD  PRO A 314       7.222  -0.346  -8.697  1.00 87.18           H
ATOM   4792  N   VAL A 315       9.692  -3.206 -11.390  1.00 85.82           N
ATOM   4793  CA  VAL A 315      10.413  -4.374 -11.866  1.00 85.82           C
ATOM   4794  C   VAL A 315       9.501  -5.195 -12.780  1.00 85.82           C
ATOM   4795  O   VAL A 315       9.937  -5.686 -13.820  1.00 85.82           O
ATOM   4796  HA  VAL A 315      11.265  -4.021 -12.447  1.00 85.82           H
ATOM   4797  CB  VAL A 315      10.949  -5.178 -10.679  1.00 85.82           C
ATOM   4798  HB  VAL A 315      10.097  -5.500 -10.080  1.00 85.82           H
ATOM   4799  CG1 VAL A 315      11.690  -6.429 -11.154  1.00 85.82           C
ATOM   4800 1HG1 VAL A 315      11.008  -7.060 -11.724  1.00 85.82           H
ATOM   4801 2HG1 VAL A 315      12.529  -6.137 -11.785  1.00 85.82           H
ATOM   4802 3HG1 VAL A 315      12.060  -6.982 -10.290  1.00 85.82           H
ATOM   4803  CG2 VAL A 315      11.846  -4.312  -9.792  1.00 85.82           C
ATOM   4804 1HG2 VAL A 315      12.691  -3.947 -10.376  1.00 85.82           H
ATOM   4805 2HG2 VAL A 315      11.274  -3.466  -9.412  1.00 85.82           H
ATOM   4806 3HG2 VAL A 315      12.213  -4.908  -8.956  1.00 85.82           H
ATOM   4807  HN  VAL A 315       9.537  -3.178 -10.403  1.00 85.82           H
ATOM   4808  N   LEU A 316       8.250  -5.317 -12.359  1.00 85.29           N
ATOM   4809  CA  LEU A 316       7.286  -6.113 -13.099  1.00 85.29           C
ATOM   4810  C   LEU A 316       7.159  -5.561 -14.521  1.00 85.29           C
ATOM   4811  O   LEU A 316       7.069  -6.324 -15.481  1.00 85.29           O
ATOM   4812  HA  LEU A 316       7.677  -7.129 -13.158  1.00 85.29           H
ATOM   4813  CB  LEU A 316       5.957  -6.183 -12.345  1.00 85.29           C
ATOM   4814 1HB  LEU A 316       5.593  -5.166 -12.196  1.00 85.29           H
ATOM   4815 2HB  LEU A 316       5.229  -6.692 -12.978  1.00 85.29           H
ATOM   4816  CG  LEU A 316       5.992  -6.886 -10.987  1.00 85.29           C
ATOM   4817  HG  LEU A 316       6.654  -6.325 -10.329  1.00 85.29           H
ATOM   4818  CD1 LEU A 316       4.607  -6.893 -10.337  1.00 85.29           C
ATOM   4819 1HD1 LEU A 316       4.269  -5.867 -10.191  1.00 85.29           H
ATOM   4820 2HD1 LEU A 316       3.904  -7.417 -10.985  1.00 85.29           H
ATOM   4821 3HD1 LEU A 316       4.660  -7.399  -9.374  1.00 85.29           H
ATOM   4822  CD2 LEU A 316       6.572  -8.297 -11.115  1.00 85.29           C
ATOM   4823 1HD2 LEU A 316       5.955  -8.882 -11.797  1.00 85.29           H
ATOM   4824 2HD2 LEU A 316       7.588  -8.238 -11.505  1.00 85.29           H
ATOM   4825 3HD2 LEU A 316       6.585  -8.774 -10.136  1.00 85.29           H
ATOM   4826  HN  LEU A 316       7.894  -4.885 -11.531  1.00 85.29           H
ATOM   4827  N   TYR A 317       7.157  -4.239 -14.610  1.00 81.67           N
ATOM   4828  CA  TYR A 317       6.974  -3.575 -15.889  1.00 81.67           C
ATOM   4829  C   TYR A 317       8.160  -3.840 -16.818  1.00 81.67           C
ATOM   4830  O   TYR A 317       7.983  -4.019 -18.022  1.00 81.67           O
ATOM   4831  HA  TYR A 317       6.068  -3.971 -16.347  1.00 81.67           H
ATOM   4832  CB  TYR A 317       6.907  -2.078 -15.582  1.00 81.67           C
ATOM   4833 1HB  TYR A 317       7.853  -1.765 -15.140  1.00 81.67           H
ATOM   4834 2HB  TYR A 317       6.795  -1.530 -16.517  1.00 81.67           H
ATOM   4835  CG  TYR A 317       5.767  -1.687 -14.639  1.00 81.67           C
ATOM   4836  CD1 TYR A 317       4.636  -2.474 -14.560  1.00 81.67           C
ATOM   4837  HD1 TYR A 317       4.555  -3.374 -15.169  1.00 81.67           H
ATOM   4838  CD2 TYR A 317       5.870  -0.547 -13.868  1.00 81.67           C
ATOM   4839  HD2 TYR A 317       6.763   0.075 -13.930  1.00 81.67           H
ATOM   4840  CE1 TYR A 317       3.563  -2.106 -13.673  1.00 81.67           C
ATOM   4841  HE1 TYR A 317       2.665  -2.719 -13.601  1.00 81.67           H
ATOM   4842  CE2 TYR A 317       4.797  -0.179 -12.981  1.00 81.67           C
ATOM   4843  HE2 TYR A 317       4.865   0.719 -12.366  1.00 81.67           H
ATOM   4844  CZ  TYR A 317       3.697  -0.977 -12.927  1.00 81.67           C
ATOM   4845  OH  TYR A 317       2.683  -0.629 -12.089  1.00 81.67           O
ATOM   4846  HH  TYR A 317       2.026  -1.379 -12.018  1.00 81.67           H
ATOM   4847  HN  TYR A 317       7.276  -3.626 -13.829  1.00 81.67           H
ATOM   4848  N   VAL A 318       9.344  -3.858 -16.224  1.00 77.99           N
ATOM   4849  CA  VAL A 318      10.562  -4.067 -16.988  1.00 77.99           C
ATOM   4850  C   VAL A 318      10.518  -5.450 -17.642  1.00 77.99           C
ATOM   4851  O   VAL A 318      10.724  -5.577 -18.847  1.00 77.99           O
ATOM   4852  HA  VAL A 318      10.594  -3.310 -17.771  1.00 77.99           H
ATOM   4853  CB  VAL A 318      11.785  -3.870 -16.089  1.00 77.99           C
ATOM   4854  HB  VAL A 318      11.671  -4.520 -15.221  1.00 77.99           H
ATOM   4855  CG1 VAL A 318      13.070  -4.275 -16.814  1.00 77.99           C
ATOM   4856 1HG1 VAL A 318      13.011  -5.325 -17.098  1.00 77.99           H
ATOM   4857 2HG1 VAL A 318      13.191  -3.663 -17.708  1.00 77.99           H
ATOM   4858 3HG1 VAL A 318      13.923  -4.125 -16.152  1.00 77.99           H
ATOM   4859  CG2 VAL A 318      11.869  -2.427 -15.587  1.00 77.99           C
ATOM   4860 1HG2 VAL A 318      11.949  -1.751 -16.438  1.00 77.99           H
ATOM   4861 2HG2 VAL A 318      10.972  -2.188 -15.016  1.00 77.99           H
ATOM   4862 3HG2 VAL A 318      12.747  -2.315 -14.951  1.00 77.99           H
ATOM   4863  HN  VAL A 318       9.479  -3.732 -15.241  1.00 77.99           H
ATOM   4864  N   PHE A 319      10.247  -6.451 -16.817  1.00 76.37           N
ATOM   4865  CA  PHE A 319      10.403  -7.832 -17.239  1.00 76.37           C
ATOM   4866  C   PHE A 319       9.186  -8.301 -18.039  1.00 76.37           C
ATOM   4867  O   PHE A 319       9.326  -9.035 -19.016  1.00 76.37           O
ATOM   4868  HA  PHE A 319      11.290  -7.879 -17.871  1.00 76.37           H
ATOM   4869  CB  PHE A 319      10.521  -8.678 -15.970  1.00 76.37           C
ATOM   4870 1HB  PHE A 319       9.772  -8.344 -15.252  1.00 76.37           H
ATOM   4871 2HB  PHE A 319      10.290  -9.715 -16.214  1.00 76.37           H
ATOM   4872  CG  PHE A 319      11.900  -8.620 -15.310  1.00 76.37           C
ATOM   4873  CD1 PHE A 319      12.979  -9.159 -15.939  1.00 76.37           C
ATOM   4874  HD1 PHE A 319      12.861  -9.632 -16.914  1.00 76.37           H
ATOM   4875  CD2 PHE A 319      12.048  -8.029 -14.094  1.00 76.37           C
ATOM   4876  HD2 PHE A 319      11.183  -7.598 -13.589  1.00 76.37           H
ATOM   4877  CE1 PHE A 319      14.259  -9.105 -15.326  1.00 76.37           C
ATOM   4878  HE1 PHE A 319      15.123  -9.537 -15.831  1.00 76.37           H
ATOM   4879  CE2 PHE A 319      13.328  -7.976 -13.481  1.00 76.37           C
ATOM   4880  HE2 PHE A 319      13.446  -7.502 -12.506  1.00 76.37           H
ATOM   4881  CZ  PHE A 319      14.406  -8.515 -14.110  1.00 76.37           C
ATOM   4882  HZ  PHE A 319      15.388  -8.473 -13.640  1.00 76.37           H
ATOM   4883  HN  PHE A 319       9.928  -6.330 -15.877  1.00 76.37           H
ATOM   4884  N   VAL A 320       8.019  -7.858 -17.595  1.00 78.13           N
ATOM   4885  CA  VAL A 320       6.770  -8.398 -18.104  1.00 78.13           C
ATOM   4886  C   VAL A 320       6.221  -7.468 -19.187  1.00 78.13           C
ATOM   4887  O   VAL A 320       5.577  -7.921 -20.132  1.00 78.13           O
ATOM   4888  HA  VAL A 320       6.989  -9.367 -18.552  1.00 78.13           H
ATOM   4889  CB  VAL A 320       5.788  -8.620 -16.952  1.00 78.13           C
ATOM   4890  HB  VAL A 320       5.402  -7.646 -16.649  1.00 78.13           H
ATOM   4891  CG1 VAL A 320       4.602  -9.477 -17.400  1.00 78.13           C
ATOM   4892 1HG1 VAL A 320       4.079  -8.976 -18.214  1.00 78.13           H
ATOM   4893 2HG1 VAL A 320       4.963 -10.446 -17.742  1.00 78.13           H
ATOM   4894 3HG1 VAL A 320       3.919  -9.619 -16.562  1.00 78.13           H
ATOM   4895  CG2 VAL A 320       6.490  -9.244 -15.744  1.00 78.13           C
ATOM   4896 1HG2 VAL A 320       6.917 -10.205 -16.029  1.00 78.13           H
ATOM   4897 2HG2 VAL A 320       7.285  -8.580 -15.403  1.00 78.13           H
ATOM   4898 3HG2 VAL A 320       5.769  -9.390 -14.940  1.00 78.13           H
ATOM   4899  HN  VAL A 320       7.919  -7.145 -16.901  1.00 78.13           H
ATOM   4900  N   GLY A 321       6.497  -6.183 -19.015  1.00 77.76           N
ATOM   4901  CA  GLY A 321       5.934  -5.173 -19.894  1.00 77.76           C
ATOM   4902  C   GLY A 321       6.731  -5.074 -21.197  1.00 77.76           C
ATOM   4903  O   GLY A 321       7.774  -4.424 -21.243  1.00 77.76           O
ATOM   4904 1HA  GLY A 321       4.895  -5.416 -20.117  1.00 77.76           H
ATOM   4905 2HA  GLY A 321       5.934  -4.206 -19.390  1.00 77.76           H
ATOM   4906  HN  GLY A 321       7.091  -5.831 -18.292  1.00 77.76           H
ATOM   4907  N   GLU A 322       6.209  -5.730 -22.223  1.00 78.40           N
ATOM   4908  CA  GLU A 322       6.781  -5.615 -23.554  1.00 78.40           C
ATOM   4909  C   GLU A 322       6.725  -4.162 -24.032  1.00 78.40           C
ATOM   4910  O   GLU A 322       7.680  -3.663 -24.625  1.00 78.40           O
ATOM   4911  HA  GLU A 322       7.820  -5.930 -23.450  1.00 78.40           H
ATOM   4912  CB  GLU A 322       6.070  -6.544 -24.539  1.00 78.40           C
ATOM   4913 1HB  GLU A 322       5.006  -6.308 -24.564  1.00 78.40           H
ATOM   4914 2HB  GLU A 322       6.548  -6.479 -25.516  1.00 78.40           H
ATOM   4915  CG  GLU A 322       6.187  -8.004 -24.098  1.00 78.40           C
ATOM   4916 1HG  GLU A 322       7.163  -8.173 -23.643  1.00 78.40           H
ATOM   4917 2HG  GLU A 322       5.438  -8.219 -23.335  1.00 78.40           H
ATOM   4918  CD  GLU A 322       6.001  -8.952 -25.284  1.00 78.40           C
ATOM   4919  OE1 GLU A 322       6.753  -9.949 -25.338  1.00 78.40           O
ATOM   4920  OE2 GLU A 322       5.110  -8.658 -26.111  1.00 78.40           O
ATOM   4921  HN  GLU A 322       5.411  -6.329 -22.157  1.00 78.40           H
ATOM   4922  N   ARG A 323       5.597  -3.525 -23.755  1.00 80.22           N
ATOM   4923  CA  ARG A 323       5.398  -2.145 -24.164  1.00 80.22           C
ATOM   4924  C   ARG A 323       6.419  -1.235 -23.478  1.00 80.22           C
ATOM   4925  O   ARG A 323       7.012  -0.368 -24.118  1.00 80.22           O
ATOM   4926  HA  ARG A 323       5.542  -2.151 -25.245  1.00 80.22           H
ATOM   4927  CB  ARG A 323       3.986  -1.667 -23.820  1.00 80.22           C
ATOM   4928 1HB  ARG A 323       3.269  -2.462 -24.024  1.00 80.22           H
ATOM   4929 2HB  ARG A 323       3.922  -1.447 -22.754  1.00 80.22           H
ATOM   4930  CG  ARG A 323       3.617  -0.420 -24.626  1.00 80.22           C
ATOM   4931 1HG  ARG A 323       4.325   0.381 -24.408  1.00 80.22           H
ATOM   4932 2HG  ARG A 323       3.697  -0.634 -25.691  1.00 80.22           H
ATOM   4933  CD  ARG A 323       2.197   0.045 -24.298  1.00 80.22           C
ATOM   4934 1HD  ARG A 323       1.524  -0.812 -24.263  1.00 80.22           H
ATOM   4935 2HD  ARG A 323       2.175   0.507 -23.311  1.00 80.22           H
ATOM   4936  NE  ARG A 323       1.732   1.011 -25.318  1.00 80.22           N
ATOM   4937  HE  ARG A 323       2.306   1.154 -26.124  1.00 80.22           H
ATOM   4938  CZ  ARG A 323       0.590   1.707 -25.229  1.00 80.22           C
ATOM   4939  NH1 ARG A 323      -0.218   1.555 -24.171  1.00 80.22           N
ATOM   4940 1HH1 ARG A 323       0.030   0.919 -23.440  1.00 80.22           H
ATOM   4941 2HH1 ARG A 323      -1.068   2.078 -24.112  1.00 80.22           H
ATOM   4942  NH2 ARG A 323       0.269   2.556 -26.215  1.00 80.22           N
ATOM   4943 1HH2 ARG A 323      -0.580   3.083 -26.164  1.00 80.22           H
ATOM   4944 2HH2 ARG A 323       0.877   2.663 -27.001  1.00 80.22           H
ATOM   4945  HN  ARG A 323       4.829  -3.935 -23.263  1.00 80.22           H
ATOM   4946  N   PHE A 324       6.592  -1.464 -22.184  1.00 83.47           N
ATOM   4947  CA  PHE A 324       7.472  -0.626 -21.388  1.00 83.47           C
ATOM   4948  C   PHE A 324       8.924  -0.757 -21.854  1.00 83.47           C
ATOM   4949  O   PHE A 324       9.638   0.238 -21.958  1.00 83.47           O
ATOM   4950  HA  PHE A 324       7.143   0.405 -21.518  1.00 83.47           H
ATOM   4951  CB  PHE A 324       7.367  -1.115 -19.942  1.00 83.47           C
ATOM   4952 1HB  PHE A 324       6.315  -1.169 -19.663  1.00 83.47           H
ATOM   4953 2HB  PHE A 324       7.766  -2.127 -19.881  1.00 83.47           H
ATOM   4954  CG  PHE A 324       8.102  -0.232 -18.931  1.00 83.47           C
ATOM   4955  CD1 PHE A 324       9.361  -0.558 -18.532  1.00 83.47           C
ATOM   4956  HD1 PHE A 324       9.846  -1.448 -18.933  1.00 83.47           H
ATOM   4957  CD2 PHE A 324       7.497   0.879 -18.432  1.00 83.47           C
ATOM   4958  HD2 PHE A 324       6.488   1.140 -18.752  1.00 83.47           H
ATOM   4959  CE1 PHE A 324      10.043   0.262 -17.595  1.00 83.47           C
ATOM   4960  HE1 PHE A 324      11.052   0.000 -17.275  1.00 83.47           H
ATOM   4961  CE2 PHE A 324       8.179   1.699 -17.495  1.00 83.47           C
ATOM   4962  HE2 PHE A 324       7.694   2.589 -17.094  1.00 83.47           H
ATOM   4963  CZ  PHE A 324       9.438   1.373 -17.096  1.00 83.47           C
ATOM   4964  HZ  PHE A 324       9.962   2.002 -16.376  1.00 83.47           H
ATOM   4965  HN  PHE A 324       6.144  -2.204 -21.682  1.00 83.47           H
ATOM   4966  N   ARG A 325       9.316  -1.994 -22.122  1.00 84.61           N
ATOM   4967  CA  ARG A 325      10.667  -2.267 -22.583  1.00 84.61           C
ATOM   4968  C   ARG A 325      10.958  -1.485 -23.866  1.00 84.61           C
ATOM   4969  O   ARG A 325      12.040  -0.922 -24.021  1.00 84.61           O
ATOM   4970  HA  ARG A 325      11.311  -1.938 -21.768  1.00 84.61           H
ATOM   4971  CB  ARG A 325      10.867  -3.761 -22.848  1.00 84.61           C
ATOM   4972 1HB  ARG A 325       9.993  -4.163 -23.360  1.00 84.61           H
ATOM   4973 2HB  ARG A 325      11.720  -3.905 -23.511  1.00 84.61           H
ATOM   4974  CG  ARG A 325      11.094  -4.524 -21.541  1.00 84.61           C
ATOM   4975 1HG  ARG A 325      11.874  -4.031 -20.960  1.00 84.61           H
ATOM   4976 2HG  ARG A 325      10.186  -4.501 -20.939  1.00 84.61           H
ATOM   4977  CD  ARG A 325      11.494  -5.975 -21.816  1.00 84.61           C
ATOM   4978 1HD  ARG A 325      12.201  -6.015 -22.645  1.00 84.61           H
ATOM   4979 2HD  ARG A 325      12.000  -6.392 -20.945  1.00 84.61           H
ATOM   4980  NE  ARG A 325      10.294  -6.778 -22.136  1.00 84.61           N
ATOM   4981  HE  ARG A 325       9.402  -6.328 -22.092  1.00 84.61           H
ATOM   4982  CZ  ARG A 325      10.327  -8.073 -22.482  1.00 84.61           C
ATOM   4983  NH1 ARG A 325      11.494  -8.727 -22.557  1.00 84.61           N
ATOM   4984 1HH1 ARG A 325      12.349  -8.250 -22.355  1.00 84.61           H
ATOM   4985 2HH1 ARG A 325      11.509  -9.693 -22.816  1.00 84.61           H
ATOM   4986  NH2 ARG A 325       9.175  -8.703 -22.752  1.00 84.61           N
ATOM   4987 1HH2 ARG A 325       9.182  -9.668 -23.011  1.00 84.61           H
ATOM   4988 2HH2 ARG A 325       8.309  -8.207 -22.693  1.00 84.61           H
ATOM   4989  HN  ARG A 325       8.730  -2.799 -22.029  1.00 84.61           H
ATOM   4990  N   ARG A 326       9.973  -1.476 -24.752  1.00 84.71           N
ATOM   4991  CA  ARG A 326      10.115  -0.784 -26.021  1.00 84.71           C
ATOM   4992  C   ARG A 326      10.232   0.724 -25.794  1.00 84.71           C
ATOM   4993  O   ARG A 326      11.048   1.390 -26.430  1.00 84.71           O
ATOM   4994  HA  ARG A 326      11.029  -1.187 -26.458  1.00 84.71           H
ATOM   4995  CB  ARG A 326       8.922  -1.064 -26.938  1.00 84.71           C
ATOM   4996 1HB  ARG A 326       7.993  -0.884 -26.396  1.00 84.71           H
ATOM   4997 2HB  ARG A 326       8.937  -0.374 -27.781  1.00 84.71           H
ATOM   4998  CG  ARG A 326       8.949  -2.505 -27.450  1.00 84.71           C
ATOM   4999 1HG  ARG A 326       9.834  -2.659 -28.067  1.00 84.71           H
ATOM   5000 2HG  ARG A 326       9.026  -3.193 -26.607  1.00 84.71           H
ATOM   5001  CD  ARG A 326       7.692  -2.823 -28.262  1.00 84.71           C
ATOM   5002 1HD  ARG A 326       6.806  -2.498 -27.717  1.00 84.71           H
ATOM   5003 2HD  ARG A 326       7.708  -2.272 -29.202  1.00 84.71           H
ATOM   5004  NE  ARG A 326       7.617  -4.277 -28.529  1.00 84.71           N
ATOM   5005  HE  ARG A 326       8.124  -4.891 -27.926  1.00 84.71           H
ATOM   5006  CZ  ARG A 326       6.910  -4.820 -29.530  1.00 84.71           C
ATOM   5007  NH1 ARG A 326       6.211  -4.044 -30.369  1.00 84.71           N
ATOM   5008 1HH1 ARG A 326       6.214  -3.051 -30.251  1.00 84.71           H
ATOM   5009 2HH1 ARG A 326       5.686  -4.458 -31.113  1.00 84.71           H
ATOM   5010  NH2 ARG A 326       6.914  -6.152 -29.679  1.00 84.71           N
ATOM   5011 1HH2 ARG A 326       6.392  -6.574 -30.420  1.00 84.71           H
ATOM   5012 2HH2 ARG A 326       7.438  -6.724 -29.048  1.00 84.71           H
ATOM   5013  HN  ARG A 326       9.092  -1.929 -24.613  1.00 84.71           H
ATOM   5014  N   ASP A 327       9.405   1.219 -24.885  1.00 86.54           N
ATOM   5015  CA  ASP A 327       9.387   2.641 -24.585  1.00 86.54           C
ATOM   5016  C   ASP A 327      10.698   3.029 -23.899  1.00 86.54           C
ATOM   5017  O   ASP A 327      11.252   4.094 -24.168  1.00 86.54           O
ATOM   5018  HA  ASP A 327       9.258   3.136 -25.548  1.00 86.54           H
ATOM   5019  CB  ASP A 327       8.237   2.990 -23.638  1.00 86.54           C
ATOM   5020 1HB  ASP A 327       8.323   2.403 -22.724  1.00 86.54           H
ATOM   5021 2HB  ASP A 327       8.303   4.039 -23.351  1.00 86.54           H
ATOM   5022  CG  ASP A 327       6.883   2.720 -24.298  1.00 86.54           C
ATOM   5023  OD1 ASP A 327       6.815   2.873 -25.537  1.00 86.54           O
ATOM   5024  OD2 ASP A 327       5.946   2.368 -23.549  1.00 86.54           O
ATOM   5025  HN  ASP A 327       8.756   0.668 -24.360  1.00 86.54           H
ATOM   5026  N   LEU A 328      11.156   2.145 -23.025  1.00 85.59           N
ATOM   5027  CA  LEU A 328      12.375   2.397 -22.274  1.00 85.59           C
ATOM   5028  C   LEU A 328      13.540   2.580 -23.248  1.00 85.59           C
ATOM   5029  O   LEU A 328      14.286   3.553 -23.153  1.00 85.59           O
ATOM   5030  HA  LEU A 328      12.233   3.328 -21.725  1.00 85.59           H
ATOM   5031  CB  LEU A 328      12.605   1.292 -21.240  1.00 85.59           C
ATOM   5032 1HB  LEU A 328      11.776   1.306 -20.533  1.00 85.59           H
ATOM   5033 2HB  LEU A 328      12.571   0.330 -21.752  1.00 85.59           H
ATOM   5034  CG  LEU A 328      13.914   1.373 -20.452  1.00 85.59           C
ATOM   5035  HG  LEU A 328      14.740   1.389 -21.163  1.00 85.59           H
ATOM   5036  CD1 LEU A 328      13.988   2.670 -19.645  1.00 85.59           C
ATOM   5037 1HD1 LEU A 328      13.934   3.523 -20.321  1.00 85.59           H
ATOM   5038 2HD1 LEU A 328      13.154   2.710 -18.943  1.00 85.59           H
ATOM   5039 3HD1 LEU A 328      14.928   2.702 -19.094  1.00 85.59           H
ATOM   5040  CD2 LEU A 328      14.100   0.137 -19.570  1.00 85.59           C
ATOM   5041 1HD2 LEU A 328      13.272   0.066 -18.865  1.00 85.59           H
ATOM   5042 2HD2 LEU A 328      14.123  -0.755 -20.196  1.00 85.59           H
ATOM   5043 3HD2 LEU A 328      15.038   0.221 -19.021  1.00 85.59           H
ATOM   5044  HN  LEU A 328      10.711   1.271 -22.828  1.00 85.59           H
ATOM   5045  N   VAL A 329      13.661   1.629 -24.163  1.00 85.54           N
ATOM   5046  CA  VAL A 329      14.764   1.635 -25.108  1.00 85.54           C
ATOM   5047  C   VAL A 329      14.659   2.874 -26.000  1.00 85.54           C
ATOM   5048  O   VAL A 329      15.671   3.477 -26.353  1.00 85.54           O
ATOM   5049  HA  VAL A 329      15.689   1.694 -24.534  1.00 85.54           H
ATOM   5050  CB  VAL A 329      14.780   0.327 -25.902  1.00 85.54           C
ATOM   5051  HB  VAL A 329      13.805   0.210 -26.374  1.00 85.54           H
ATOM   5052  CG1 VAL A 329      15.836   0.371 -27.008  1.00 85.54           C
ATOM   5053 1HG1 VAL A 329      15.614   1.191 -27.691  1.00 85.54           H
ATOM   5054 2HG1 VAL A 329      16.821   0.523 -26.565  1.00 85.54           H
ATOM   5055 3HG1 VAL A 329      15.827  -0.571 -27.557  1.00 85.54           H
ATOM   5056  CG2 VAL A 329      15.003  -0.872 -24.978  1.00 85.54           C
ATOM   5057 1HG2 VAL A 329      15.958  -0.763 -24.465  1.00 85.54           H
ATOM   5058 2HG2 VAL A 329      14.199  -0.919 -24.244  1.00 85.54           H
ATOM   5059 3HG2 VAL A 329      15.010  -1.788 -25.568  1.00 85.54           H
ATOM   5060  HN  VAL A 329      13.022   0.866 -24.263  1.00 85.54           H
ATOM   5061  N   LYS A 330      13.425   3.218 -26.337  1.00 85.02           N
[truncated: 117,320 more chars]
