# Supplementary material for: Noncanonical roles of chemokine regions in CCR9 activation revealed by structural modeling and mutational mapping
Source: Nat Commun. 2025 Aug 18;16:7695. doi: 10.1038/s41467-025-62321-9 (PMC12361432; doi:10.1038/s41467-025-62321-9)
Supplement: Supplementary file 4 — Supplementary Data 2 [file 41467_2025_62321_MOESM4_ESM.zip › CCR9_CCL25_rnk158.pdb]

SSBOND   1 CYS A   38    CYS A  289 
SSBOND   2 CYS A  119    CYS A  198 
SSBOND   3 CYS B    7    CYS B   35 
SSBOND   4 CYS B    8    CYS B   52 
ATOM      1  N   GLU A  20      -2.876  -4.234  60.898  1.00 45.46           N
ATOM      2  CA  GLU A  20      -3.100  -3.936  59.494  1.00 45.46           C
ATOM      3  C   GLU A  20      -1.820  -4.169  58.690  1.00 45.46           C
ATOM      4  O   GLU A  20      -1.873  -4.399  57.483  1.00 45.46           O
ATOM      5  HA  GLU A  20      -3.873  -4.633  59.169  1.00 45.46           H
ATOM      6  CB  GLU A  20      -3.609  -2.504  59.312  1.00 45.46           C
ATOM      7 1HB  GLU A  20      -3.108  -1.844  60.019  1.00 45.46           H
ATOM      8 2HB  GLU A  20      -3.482  -2.199  58.273  1.00 45.46           H
ATOM      9  CG  GLU A  20      -5.107  -2.413  59.608  1.00 45.46           C
ATOM     10 1HG  GLU A  20      -5.610  -3.305  59.235  1.00 45.46           H
ATOM     11 2HG  GLU A  20      -5.267  -2.384  60.686  1.00 45.46           H
ATOM     12  CD  GLU A  20      -5.719  -1.168  58.963  1.00 45.46           C
ATOM     13  OE1 GLU A  20      -6.958  -1.165  58.797  1.00 45.46           O
ATOM     14  OE2 GLU A  20      -4.933  -0.247  58.649  1.00 45.46           O
ATOM     15  HN  GLU A  20      -1.941  -4.507  61.128  1.00 45.46           H
ATOM     16  N   SER A  21      -0.698  -4.102  59.392  1.00 51.51           N
ATOM     17  CA  SER A  21       0.599  -4.177  58.740  1.00 51.51           C
ATOM     18  C   SER A  21       0.847  -5.598  58.230  1.00 51.51           C
ATOM     19  O   SER A  21       1.281  -5.787  57.095  1.00 51.51           O
ATOM     20  HA  SER A  21       0.544  -3.476  57.907  1.00 51.51           H
ATOM     21  CB  SER A  21       1.719  -3.752  59.692  1.00 51.51           C
ATOM     22 1HB  SER A  21       2.616  -3.524  59.116  1.00 51.51           H
ATOM     23 2HB  SER A  21       1.429  -2.835  60.206  1.00 51.51           H
ATOM     24  OG  SER A  21       2.015  -4.761  60.653  1.00 51.51           O
ATOM     25  HG  SER A  21       2.744  -4.450  61.262  1.00 51.51           H
ATOM     26  HN  SER A  21      -0.666  -3.999  60.386  1.00 51.51           H
ATOM     27  N   THR A  22       0.560  -6.561  59.094  1.00 52.58           N
ATOM     28  CA  THR A  22       0.843  -7.952  58.785  1.00 52.58           C
ATOM     29  C   THR A  22      -0.038  -8.432  57.630  1.00 52.58           C
ATOM     30  O   THR A  22       0.463  -8.971  56.645  1.00 52.58           O
ATOM     31  HA  THR A  22       1.878  -8.026  58.450  1.00 52.58           H
ATOM     32  CB  THR A  22       0.662  -8.768  60.067  1.00 52.58           C
ATOM     33  HB  THR A  22       0.091  -9.676  59.873  1.00 52.58           H
ATOM     34  OG1 THR A  22       0.067  -7.850  60.981  1.00 52.58           O
ATOM     35  HG1 THR A  22      -0.300  -8.343  61.770  1.00 52.58           H
ATOM     36  CG2 THR A  22       1.996  -9.133  60.722  1.00 52.58           C
ATOM     37 1HG2 THR A  22       2.537  -8.222  60.977  1.00 52.58           H
ATOM     38 2HG2 THR A  22       2.591  -9.727  60.027  1.00 52.58           H
ATOM     39 3HG2 THR A  22       1.810  -9.711  61.627  1.00 52.58           H
ATOM     40  HN  THR A  22       0.142  -6.403  59.989  1.00 52.58           H
ATOM     41  N   SER A  23      -1.336  -8.219  57.790  1.00 53.53           N
ATOM     42  CA  SER A  23      -2.296  -8.662  56.793  1.00 53.53           C
ATOM     43  C   SER A  23      -2.002  -7.991  55.450  1.00 53.53           C
ATOM     44  O   SER A  23      -2.121  -8.619  54.399  1.00 53.53           O
ATOM     45  HA  SER A  23      -2.159  -9.741  56.720  1.00 53.53           H
ATOM     46  CB  SER A  23      -3.729  -8.359  57.235  1.00 53.53           C
ATOM     47 1HB  SER A  23      -4.424  -8.687  56.462  1.00 53.53           H
ATOM     48 2HB  SER A  23      -3.960  -8.930  58.134  1.00 53.53           H
ATOM     49  OG  SER A  23      -3.926  -6.971  57.492  1.00 53.53           O
ATOM     50  HG  SER A  23      -4.875  -6.804  57.759  1.00 53.53           H
ATOM     51  HN  SER A  23      -1.733  -7.754  58.582  1.00 53.53           H
ATOM     52  N   SER A  24      -1.624  -6.723  55.528  1.00 59.80           N
ATOM     53  CA  SER A  24      -1.284  -5.969  54.333  1.00 59.80           C
ATOM     54  C   SER A  24      -0.040  -6.567  53.673  1.00 59.80           C
ATOM     55  O   SER A  24       0.162  -6.415  52.469  1.00 59.80           O
ATOM     56  HA  SER A  24      -2.149  -6.064  53.676  1.00 59.80           H
ATOM     57  CB  SER A  24      -1.054  -4.492  54.661  1.00 59.80           C
ATOM     58 1HB  SER A  24      -1.255  -3.889  53.777  1.00 59.80           H
ATOM     59 2HB  SER A  24      -1.759  -4.177  55.430  1.00 59.80           H
ATOM     60  OG  SER A  24       0.276  -4.246  55.110  1.00 59.80           O
ATOM     61  HG  SER A  24       0.427  -4.689  55.994  1.00 59.80           H
ATOM     62  HN  SER A  24      -1.548  -6.214  56.385  1.00 59.80           H
ATOM     63  N   MET A  25       0.762  -7.233  54.491  1.00 61.97           N
ATOM     64  CA  MET A  25       1.986  -7.846  54.003  1.00 61.97           C
ATOM     65  C   MET A  25       1.692  -9.175  53.303  1.00 61.97           C
ATOM     66  O   MET A  25       2.267  -9.470  52.257  1.00 61.97           O
ATOM     67  HA  MET A  25       2.406  -7.137  53.289  1.00 61.97           H
ATOM     68  CB  MET A  25       2.939  -8.087  55.175  1.00 61.97           C
ATOM     69 1HB  MET A  25       2.848  -7.273  55.895  1.00 61.97           H
ATOM     70 2HB  MET A  25       2.660  -9.004  55.693  1.00 61.97           H
ATOM     71  CG  MET A  25       4.388  -8.187  54.692  1.00 61.97           C
ATOM     72 1HG  MET A  25       4.989  -8.720  55.429  1.00 61.97           H
ATOM     73 2HG  MET A  25       4.432  -8.763  53.768  1.00 61.97           H
ATOM     74  SD  MET A  25       5.057  -6.554  54.425  1.00 61.97           S
ATOM     75  CE  MET A  25       6.793  -6.948  54.294  1.00 61.97           C
ATOM     76 1HE  MET A  25       7.130  -7.420  55.217  1.00 61.97           H
ATOM     77 2HE  MET A  25       6.948  -7.632  53.460  1.00 61.97           H
ATOM     78 3HE  MET A  25       7.362  -6.034  54.125  1.00 61.97           H
ATOM     79  HN  MET A  25       0.588  -7.356  55.468  1.00 61.97           H
ATOM     80  N   GLU A  26       0.797  -9.941  53.909  1.00 62.00           N
ATOM     81  CA  GLU A  26       0.406 -11.223  53.348  1.00 62.00           C
ATOM     82  C   GLU A  26      -0.319 -11.020  52.016  1.00 62.00           C
ATOM     83  O   GLU A  26      -0.039 -11.715  51.040  1.00 62.00           O
ATOM     84  HA  GLU A  26       1.339 -11.763  53.182  1.00 62.00           H
ATOM     85  CB  GLU A  26      -0.462 -12.010  54.331  1.00 62.00           C
ATOM     86 1HB  GLU A  26      -1.215 -11.352  54.764  1.00 62.00           H
ATOM     87 2HB  GLU A  26      -0.887 -12.881  53.831  1.00 62.00           H
ATOM     88  CG  GLU A  26       0.376 -12.548  55.493  1.00 62.00           C
ATOM     89 1HG  GLU A  26       1.190 -13.161  55.107  1.00 62.00           H
ATOM     90 2HG  GLU A  26       0.831 -11.717  56.033  1.00 62.00           H
ATOM     91  CD  GLU A  26      -0.483 -13.376  56.451  1.00 62.00           C
ATOM     92  OE1 GLU A  26       0.107 -14.228  57.149  1.00 62.00           O
ATOM     93  OE2 GLU A  26      -1.710 -13.137  56.463  1.00 62.00           O
ATOM     94  HN  GLU A  26       0.342  -9.699  54.766  1.00 62.00           H
ATOM     95  N   ASP A  27      -1.238 -10.065  52.018  1.00 58.95           N
ATOM     96  CA  ASP A  27      -2.020  -9.776  50.829  1.00 58.95           C
ATOM     97  C   ASP A  27      -1.076  -9.472  49.664  1.00 58.95           C
ATOM     98  O   ASP A  27      -1.328  -9.883  48.532  1.00 58.95           O
ATOM     99  HA  ASP A  27      -2.620 -10.670  50.656  1.00 58.95           H
ATOM    100  CB  ASP A  27      -2.917  -8.555  51.042  1.00 58.95           C
ATOM    101 1HB  ASP A  27      -2.359  -7.776  51.561  1.00 58.95           H
ATOM    102 2HB  ASP A  27      -3.214  -8.145  50.077  1.00 58.95           H
ATOM    103  CG  ASP A  27      -4.162  -8.923  51.851  1.00 58.95           C
ATOM    104  OD1 ASP A  27      -4.418 -10.141  51.976  1.00 58.95           O
ATOM    105  OD2 ASP A  27      -4.830  -7.980  52.326  1.00 58.95           O
ATOM    106  HN  ASP A  27      -1.450  -9.496  52.812  1.00 58.95           H
ATOM    107  N   TYR A  28      -0.008  -8.755  49.982  1.00 62.00           N
ATOM    108  CA  TYR A  28       0.965  -8.373  48.972  1.00 62.00           C
ATOM    109  C   TYR A  28       1.791  -9.581  48.523  1.00 62.00           C
ATOM    110  O   TYR A  28       2.188  -9.669  47.362  1.00 62.00           O
ATOM    111  HA  TYR A  28       0.422  -7.975  48.115  1.00 62.00           H
ATOM    112  CB  TYR A  28       1.892  -7.357  49.642  1.00 62.00           C
ATOM    113 1HB  TYR A  28       1.298  -6.510  49.986  1.00 62.00           H
ATOM    114 2HB  TYR A  28       2.336  -7.814  50.527  1.00 62.00           H
ATOM    115  CG  TYR A  28       3.011  -6.842  48.735  1.00 62.00           C
ATOM    116  CD1 TYR A  28       4.273  -7.394  48.814  1.00 62.00           C
ATOM    117  HD1 TYR A  28       4.473  -8.197  49.524  1.00 62.00           H
ATOM    118  CD2 TYR A  28       2.757  -5.826  47.836  1.00 62.00           C
ATOM    119  HD2 TYR A  28       1.760  -5.390  47.773  1.00 62.00           H
ATOM    120  CE1 TYR A  28       5.326  -6.910  47.960  1.00 62.00           C
ATOM    121  HE1 TYR A  28       6.328  -7.337  48.013  1.00 62.00           H
ATOM    122  CE2 TYR A  28       3.811  -5.341  46.982  1.00 62.00           C
ATOM    123  HE2 TYR A  28       3.624  -4.539  46.268  1.00 62.00           H
ATOM    124  CZ  TYR A  28       5.043  -5.907  47.086  1.00 62.00           C
ATOM    125  OH  TYR A  28       6.037  -5.450  46.279  1.00 62.00           O
ATOM    126  HH  TYR A  28       5.709  -4.677  45.736  1.00 62.00           H
ATOM    127  HN  TYR A  28       0.196  -8.436  50.907  1.00 62.00           H
ATOM    128  N   VAL A  29       2.025 -10.481  49.467  1.00 61.79           N
ATOM    129  CA  VAL A  29       2.861 -11.640  49.204  1.00 61.79           C
ATOM    130  C   VAL A  29       2.067 -12.662  48.389  1.00 61.79           C
ATOM    131  O   VAL A  29       2.623 -13.343  47.529  1.00 61.79           O
ATOM    132  HA  VAL A  29       3.712 -11.304  48.611  1.00 61.79           H
ATOM    133  CB  VAL A  29       3.395 -12.209  50.520  1.00 61.79           C
ATOM    134  HB  VAL A  29       2.545 -12.383  51.180  1.00 61.79           H
ATOM    135  CG1 VAL A  29       4.096 -13.550  50.293  1.00 61.79           C
ATOM    136 1HG1 VAL A  29       3.389 -14.261  49.866  1.00 61.79           H
ATOM    137 2HG1 VAL A  29       4.932 -13.412  49.608  1.00 61.79           H
ATOM    138 3HG1 VAL A  29       4.466 -13.932  51.245  1.00 61.79           H
ATOM    139  CG2 VAL A  29       4.329 -11.212  51.210  1.00 61.79           C
ATOM    140 1HG2 VAL A  29       5.173 -10.993  50.556  1.00 61.79           H
ATOM    141 2HG2 VAL A  29       3.785 -10.292  51.422  1.00 61.79           H
ATOM    142 3HG2 VAL A  29       4.694 -11.642  52.143  1.00 61.79           H
ATOM    143  HN  VAL A  29       1.656 -10.428  50.395  1.00 61.79           H
ATOM    144  N   ASN A  30       0.778 -12.738  48.690  1.00 63.11           N
ATOM    145  CA  ASN A  30      -0.072 -13.752  48.089  1.00 63.11           C
ATOM    146  C   ASN A  30      -0.599 -13.239  46.747  1.00 63.11           C
ATOM    147  O   ASN A  30      -1.196 -13.994  45.981  1.00 63.11           O
ATOM    148  HA  ASN A  30       0.564 -14.630  47.979  1.00 63.11           H
ATOM    149  CB  ASN A  30      -1.275 -14.062  48.982  1.00 63.11           C
ATOM    150 1HB  ASN A  30      -1.703 -13.133  49.357  1.00 63.11           H
ATOM    151 2HB  ASN A  30      -2.050 -14.556  48.396  1.00 63.11           H
ATOM    152  CG  ASN A  30      -0.869 -14.954  50.157  1.00 63.11           C
ATOM    153  OD1 ASN A  30       0.169 -15.595  50.154  1.00 63.11           O
ATOM    154  ND2 ASN A  30      -1.745 -14.960  51.158  1.00 63.11           N
ATOM    155 1HD2 ASN A  30      -2.578 -14.411  51.097  1.00 63.11           H
ATOM    156 2HD2 ASN A  30      -1.569 -15.514  51.973  1.00 63.11           H
ATOM    157  HN  ASN A  30       0.316 -12.124  49.329  1.00 63.11           H
ATOM    158  N   PHE A  31      -0.359 -11.959  46.503  1.00 66.33           N
ATOM    159  CA  PHE A  31      -0.764 -11.347  45.249  1.00 66.33           C
ATOM    160  C   PHE A  31      -0.031 -11.985  44.067  1.00 66.33           C
ATOM    161  O   PHE A  31       1.198 -11.957  44.006  1.00 66.33           O
ATOM    162  HA  PHE A  31      -1.836 -11.511  45.140  1.00 66.33           H
ATOM    163  CB  PHE A  31      -0.385  -9.867  45.330  1.00 66.33           C
ATOM    164 1HB  PHE A  31      -0.810  -9.443  46.240  1.00 66.33           H
ATOM    165 2HB  PHE A  31       0.698  -9.784  45.415  1.00 66.33           H
ATOM    166  CG  PHE A  31      -0.853  -9.038  44.133  1.00 66.33           C
ATOM    167  CD1 PHE A  31       0.001  -8.786  43.105  1.00 66.33           C
ATOM    168  HD1 PHE A  31       1.019  -9.175  43.134  1.00 66.33           H
ATOM    169  CD2 PHE A  31      -2.123  -8.553  44.096  1.00 66.33           C
ATOM    170  HD2 PHE A  31      -2.808  -8.755  44.920  1.00 66.33           H
ATOM    171  CE1 PHE A  31      -0.434  -8.017  41.993  1.00 66.33           C
ATOM    172  HE1 PHE A  31       0.251  -7.815  41.169  1.00 66.33           H
ATOM    173  CE2 PHE A  31      -2.558  -7.784  42.984  1.00 66.33           C
ATOM    174  HE2 PHE A  31      -3.576  -7.396  42.955  1.00 66.33           H
ATOM    175  CZ  PHE A  31      -1.704  -7.532  41.956  1.00 66.33           C
ATOM    176  HZ  PHE A  31      -2.037  -6.942  41.103  1.00 66.33           H
ATOM    177  HN  PHE A  31       0.101 -11.344  47.144  1.00 66.33           H
ATOM    178  N   ASN A  32      -0.815 -12.544  43.157  1.00 66.20           N
ATOM    179  CA  ASN A  32      -0.258 -13.153  41.962  1.00 66.20           C
ATOM    180  C   ASN A  32       0.134 -12.056  40.970  1.00 66.20           C
ATOM    181  O   ASN A  32      -0.710 -11.552  40.231  1.00 66.20           O
ATOM    182  HA  ASN A  32       0.601 -13.729  42.307  1.00 66.20           H
ATOM    183  CB  ASN A  32      -1.281 -14.064  41.279  1.00 66.20           C
ATOM    184 1HB  ASN A  32      -1.792 -14.669  42.029  1.00 66.20           H
ATOM    185 2HB  ASN A  32      -2.042 -13.457  40.787  1.00 66.20           H
ATOM    186  CG  ASN A  32      -0.606 -14.976  40.253  1.00 66.20           C
ATOM    187  OD1 ASN A  32       0.597 -14.945  40.054  1.00 66.20           O
ATOM    188  ND2 ASN A  32      -1.445 -15.787  39.616  1.00 66.20           N
ATOM    189 1HD2 ASN A  32      -2.422 -15.762  39.827  1.00 66.20           H
ATOM    190 2HD2 ASN A  32      -1.099 -16.422  38.925  1.00 66.20           H
ATOM    191  HN  ASN A  32      -1.812 -12.584  43.227  1.00 66.20           H
ATOM    192  N   PHE A  33       1.415 -11.718  40.986  1.00 66.90           N
ATOM    193  CA  PHE A  33       1.951 -10.769  40.026  1.00 66.90           C
ATOM    194  C   PHE A  33       2.192 -11.438  38.671  1.00 66.90           C
ATOM    195  O   PHE A  33       3.310 -11.422  38.157  1.00 66.90           O
ATOM    196  HA  PHE A  33       1.214  -9.974  39.910  1.00 66.90           H
ATOM    197  CB  PHE A  33       3.288 -10.275  40.583  1.00 66.90           C
ATOM    198 1HB  PHE A  33       3.937 -11.134  40.755  1.00 66.90           H
ATOM    199 2HB  PHE A  33       3.775  -9.653  39.832  1.00 66.90           H
ATOM    200  CG  PHE A  33       3.164  -9.478  41.883  1.00 66.90           C
ATOM    201  CD1 PHE A  33       2.930  -8.139  41.839  1.00 66.90           C
ATOM    202  HD1 PHE A  33       2.831  -7.634  40.878  1.00 66.90           H
ATOM    203  CD2 PHE A  33       3.287 -10.108  43.081  1.00 66.90           C
ATOM    204  HD2 PHE A  33       3.475 -11.181  43.116  1.00 66.90           H
ATOM    205  CE1 PHE A  33       2.815  -7.399  43.046  1.00 66.90           C
ATOM    206  HE1 PHE A  33       2.628  -6.326  43.011  1.00 66.90           H
ATOM    207  CE2 PHE A  33       3.172  -9.368  44.288  1.00 66.90           C
ATOM    208  HE2 PHE A  33       3.271  -9.873  45.249  1.00 66.90           H
ATOM    209  CZ  PHE A  33       2.938  -8.029  44.244  1.00 66.90           C
ATOM    210  HZ  PHE A  33       2.850  -7.461  45.170  1.00 66.90           H
ATOM    211  HN  PHE A  33       2.081 -12.081  41.639  1.00 66.90           H
ATOM    212  N   THR A  34       1.126 -12.009  38.130  1.00 69.62           N
ATOM    213  CA  THR A  34       1.109 -12.385  36.727  1.00 69.62           C
ATOM    214  C   THR A  34       1.566 -11.214  35.855  1.00 69.62           C
ATOM    215  O   THR A  34       1.098 -10.089  36.026  1.00 69.62           O
ATOM    216  HA  THR A  34       1.826 -13.192  36.579  1.00 69.62           H
ATOM    217  CB  THR A  34      -0.297 -12.883  36.388  1.00 69.62           C
ATOM    218  HB  THR A  34      -0.984 -12.047  36.252  1.00 69.62           H
ATOM    219  OG1 THR A  34      -0.616 -13.774  37.453  1.00 69.62           O
ATOM    220  HG1 THR A  34      -1.605 -13.923  37.490  1.00 69.62           H
ATOM    221  CG2 THR A  34      -0.320 -13.769  35.141  1.00 69.62           C
ATOM    222 1HG2 THR A  34       0.314 -14.640  35.302  1.00 69.62           H
ATOM    223 2HG2 THR A  34       0.051 -13.203  34.286  1.00 69.62           H
ATOM    224 3HG2 THR A  34      -1.342 -14.094  34.945  1.00 69.62           H
ATOM    225  HN  THR A  34       0.286 -12.214  38.633  1.00 69.62           H
ATOM    226  N   ASP A  35       2.474 -11.518  34.939  1.00 79.71           N
ATOM    227  CA  ASP A  35       3.146 -10.478  34.178  1.00 79.71           C
ATOM    228  C   ASP A  35       2.241 -10.029  33.028  1.00 79.71           C
ATOM    229  O   ASP A  35       2.499 -10.350  31.869  1.00 79.71           O
ATOM    230  HA  ASP A  35       3.339  -9.679  34.893  1.00 79.71           H
ATOM    231  CB  ASP A  35       4.454 -10.995  33.575  1.00 79.71           C
ATOM    232 1HB  ASP A  35       4.842 -11.811  34.186  1.00 79.71           H
ATOM    233 2HB  ASP A  35       4.265 -11.403  32.582  1.00 79.71           H
ATOM    234  CG  ASP A  35       5.495  -9.878  33.485  1.00 79.71           C
ATOM    235  OD1 ASP A  35       5.219  -8.798  34.052  1.00 79.71           O
ATOM    236  OD2 ASP A  35       6.543 -10.128  32.852  1.00 79.71           O
ATOM    237  HN  ASP A  35       2.752 -12.452  34.716  1.00 79.71           H
ATOM    238  N   PHE A  36       1.200  -9.294  33.390  1.00 89.33           N
ATOM    239  CA  PHE A  36       0.280  -8.761  32.399  1.00 89.33           C
ATOM    240  C   PHE A  36       0.861  -7.516  31.726  1.00 89.33           C
ATOM    241  O   PHE A  36       0.358  -7.070  30.696  1.00 89.33           O
ATOM    242  HA  PHE A  36       0.125  -9.538  31.650  1.00 89.33           H
ATOM    243  CB  PHE A  36      -1.001  -8.374  33.141  1.00 89.33           C
ATOM    244 1HB  PHE A  36      -0.741  -7.743  33.990  1.00 89.33           H
ATOM    245 2HB  PHE A  36      -1.626  -7.775  32.478  1.00 89.33           H
ATOM    246  CG  PHE A  36      -1.815  -9.570  33.642  1.00 89.33           C
ATOM    247  CD1 PHE A  36      -1.964 -10.668  32.854  1.00 89.33           C
ATOM    248  HD1 PHE A  36      -1.505 -10.698  31.866  1.00 89.33           H
ATOM    249  CD2 PHE A  36      -2.388  -9.533  34.874  1.00 89.33           C
ATOM    250  HD2 PHE A  36      -2.268  -8.652  35.505  1.00 89.33           H
ATOM    251  CE1 PHE A  36      -2.719 -11.777  33.320  1.00 89.33           C
ATOM    252  HE1 PHE A  36      -2.839 -12.658  32.689  1.00 89.33           H
ATOM    253  CE2 PHE A  36      -3.143 -10.642  35.340  1.00 89.33           C
ATOM    254  HE2 PHE A  36      -3.602 -10.613  36.327  1.00 89.33           H
ATOM    255  CZ  PHE A  36      -3.293 -11.741  34.552  1.00 89.33           C
ATOM    256  HZ  PHE A  36      -3.872 -12.592  34.909  1.00 89.33           H
ATOM    257  HN  PHE A  36       0.981  -9.062  34.338  1.00 89.33           H
ATOM    258  N   TYR A  37       1.913  -6.989  32.336  1.00 91.06           N
ATOM    259  CA  TYR A  37       2.680  -5.922  31.716  1.00 91.06           C
ATOM    260  C   TYR A  37       3.807  -6.489  30.851  1.00 91.06           C
ATOM    261  O   TYR A  37       4.742  -7.102  31.365  1.00 91.06           O
ATOM    262  HA  TYR A  37       2.005  -5.343  31.087  1.00 91.06           H
ATOM    263  CB  TYR A  37       3.291  -5.119  32.866  1.00 91.06           C
ATOM    264 1HB  TYR A  37       2.489  -4.754  33.507  1.00 91.06           H
ATOM    265 2HB  TYR A  37       3.907  -5.783  33.473  1.00 91.06           H
ATOM    266  CG  TYR A  37       4.143  -3.932  32.413  1.00 91.06           C
ATOM    267  CD1 TYR A  37       5.509  -4.073  32.280  1.00 91.06           C
ATOM    268  HD1 TYR A  37       5.982  -5.031  32.498  1.00 91.06           H
ATOM    269  CD2 TYR A  37       3.545  -2.719  32.137  1.00 91.06           C
ATOM    270  HD2 TYR A  37       2.466  -2.607  32.242  1.00 91.06           H
ATOM    271  CE1 TYR A  37       6.311  -2.956  31.853  1.00 91.06           C
ATOM    272  HE1 TYR A  37       7.391  -3.054  31.744  1.00 91.06           H
ATOM    273  CE2 TYR A  37       4.346  -1.601  31.710  1.00 91.06           C
ATOM    274  HE2 TYR A  37       3.887  -0.638  31.489  1.00 91.06           H
ATOM    275  CZ  TYR A  37       5.690  -1.775  31.589  1.00 91.06           C
ATOM    276  OH  TYR A  37       6.447  -0.720  31.186  1.00 91.06           O
ATOM    277  HH  TYR A  37       5.859   0.060  30.969  1.00 91.06           H
ATOM    278  HN  TYR A  37       2.241  -7.278  33.235  1.00 91.06           H
ATOM    279  N   CYS A  38       3.682  -6.264  29.551  1.00 91.57           N
ATOM    280  CA  CYS A  38       4.604  -6.857  28.597  1.00 91.57           C
ATOM    281  C   CYS A  38       5.606  -5.784  28.166  1.00 91.57           C
ATOM    282  O   CYS A  38       5.226  -4.780  27.566  1.00 91.57           O
ATOM    283  HA  CYS A  38       5.109  -7.672  29.115  1.00 91.57           H
ATOM    284  CB  CYS A  38       3.868  -7.463  27.400  1.00 91.57           C
ATOM    285 1HB  CYS A  38       3.077  -8.127  27.748  1.00 91.57           H
ATOM    286 2HB  CYS A  38       3.389  -6.674  26.820  1.00 91.57           H
ATOM    287  SG  CYS A  38       5.042  -8.389  26.346  1.00 91.57           S
ATOM    288  HN  CYS A  38       2.969  -5.690  29.149  1.00 91.57           H
ATOM    289  N   GLU A  39       6.867  -6.033  28.490  1.00 90.11           N
ATOM    290  CA  GLU A  39       7.946  -5.199  27.990  1.00 90.11           C
ATOM    291  C   GLU A  39       8.337  -5.628  26.574  1.00 90.11           C
ATOM    292  O   GLU A  39       8.680  -6.787  26.346  1.00 90.11           O
ATOM    293  HA  GLU A  39       7.545  -4.185  27.971  1.00 90.11           H
ATOM    294  CB  GLU A  39       9.153  -5.243  28.929  1.00 90.11           C
ATOM    295 1HB  GLU A  39       9.402  -6.279  29.159  1.00 90.11           H
ATOM    296 2HB  GLU A  39       9.982  -4.689  28.488  1.00 90.11           H
ATOM    297  CG  GLU A  39       8.837  -4.559  30.261  1.00 90.11           C
ATOM    298 1HG  GLU A  39       8.433  -3.564  30.076  1.00 90.11           H
ATOM    299 2HG  GLU A  39       8.068  -5.123  30.789  1.00 90.11           H
ATOM    300  CD  GLU A  39      10.090  -4.453  31.133  1.00 90.11           C
ATOM    301  OE1 GLU A  39       9.964  -3.885  32.240  1.00 90.11           O
ATOM    302  OE2 GLU A  39      11.144  -4.943  30.674  1.00 90.11           O
ATOM    303  HN  GLU A  39       7.154  -6.786  29.081  1.00 90.11           H
ATOM    304  N   LYS A  40       8.272  -4.671  25.661  1.00 89.66           N
ATOM    305  CA  LYS A  40       8.456  -4.969  24.250  1.00 89.66           C
ATOM    306  C   LYS A  40       9.904  -4.673  23.856  1.00 89.66           C
ATOM    307  O   LYS A  40      10.185  -4.358  22.701  1.00 89.66           O
ATOM    308  HA  LYS A  40       8.272  -6.035  24.115  1.00 89.66           H
ATOM    309  CB  LYS A  40       7.423  -4.220  23.405  1.00 89.66           C
ATOM    310 1HB  LYS A  40       7.539  -3.146  23.550  1.00 89.66           H
ATOM    311 2HB  LYS A  40       7.600  -4.420  22.348  1.00 89.66           H
ATOM    312  CG  LYS A  40       6.000  -4.641  23.779  1.00 89.66           C
ATOM    313 1HG  LYS A  40       5.847  -4.508  24.849  1.00 89.66           H
ATOM    314 2HG  LYS A  40       5.282  -3.997  23.271  1.00 89.66           H
ATOM    315  CD  LYS A  40       5.743  -6.101  23.399  1.00 89.66           C
ATOM    316 1HD  LYS A  40       6.047  -6.271  22.366  1.00 89.66           H
ATOM    317 2HD  LYS A  40       6.352  -6.755  24.022  1.00 89.66           H
ATOM    318  CE  LYS A  40       4.265  -6.458  23.567  1.00 89.66           C
ATOM    319 1HE  LYS A  40       4.054  -6.679  24.613  1.00 89.66           H
ATOM    320 2HE  LYS A  40       3.644  -5.605  23.290  1.00 89.66           H
ATOM    321  NZ  LYS A  40       3.915  -7.626  22.727  1.00 89.66           N
ATOM    322 1HZ  LYS A  40       2.938  -7.859  22.863  1.00 89.66           H
ATOM    323 2HZ  LYS A  40       4.078  -7.402  21.752  1.00 89.66           H
ATOM    324 3HZ  LYS A  40       4.491  -8.417  22.993  1.00 89.66           H
ATOM    325  HN  LYS A  40       8.097  -3.709  25.870  1.00 89.66           H
ATOM    326  N   ASN A  41      10.786  -4.785  24.839  1.00 89.04           N
ATOM    327  CA  ASN A  41      12.186  -4.459  24.628  1.00 89.04           C
ATOM    328  C   ASN A  41      12.752  -5.349  23.520  1.00 89.04           C
ATOM    329  O   ASN A  41      13.461  -4.871  22.636  1.00 89.04           O
ATOM    330  HA  ASN A  41      12.197  -3.402  24.360  1.00 89.04           H
ATOM    331  CB  ASN A  41      13.006  -4.704  25.897  1.00 89.04           C
ATOM    332 1HB  ASN A  41      12.671  -5.623  26.378  1.00 89.04           H
ATOM    333 2HB  ASN A  41      14.054  -4.845  25.635  1.00 89.04           H
ATOM    334  CG  ASN A  41      12.871  -3.533  26.872  1.00 89.04           C
ATOM    335  OD1 ASN A  41      12.519  -2.424  26.506  1.00 89.04           O
ATOM    336  ND2 ASN A  41      13.169  -3.840  28.131  1.00 89.04           N
ATOM    337 1HD2 ASN A  41      13.451  -4.771  28.365  1.00 89.04           H
ATOM    338 2HD2 ASN A  41      13.111  -3.141  28.844  1.00 89.04           H
ATOM    339  HN  ASN A  41      10.558  -5.091  25.763  1.00 89.04           H
ATOM    340  N   ASN A  42      12.418  -6.628  23.604  1.00 91.24           N
ATOM    341  CA  ASN A  42      12.924  -7.598  22.648  1.00 91.24           C
ATOM    342  C   ASN A  42      12.420  -7.239  21.249  1.00 91.24           C
ATOM    343  O   ASN A  42      13.154  -7.364  20.270  1.00 91.24           O
ATOM    344  HA  ASN A  42      14.009  -7.540  22.728  1.00 91.24           H
ATOM    345  CB  ASN A  42      12.431  -9.008  22.981  1.00 91.24           C
ATOM    346 1HB  ASN A  42      11.347  -9.000  23.099  1.00 91.24           H
ATOM    347 2HB  ASN A  42      12.656  -9.681  22.153  1.00 91.24           H
ATOM    348  CG  ASN A  42      13.085  -9.530  24.262  1.00 91.24           C
ATOM    349  OD1 ASN A  42      14.035  -8.965  24.778  1.00 91.24           O
ATOM    350  ND2 ASN A  42      12.526 -10.636  24.743  1.00 91.24           N
ATOM    351 1HD2 ASN A  42      11.748 -11.050  24.270  1.00 91.24           H
ATOM    352 2HD2 ASN A  42      12.883 -11.055  25.578  1.00 91.24           H
ATOM    353  HN  ASN A  42      11.815  -7.004  24.308  1.00 91.24           H
ATOM    354  N   VAL A  43      11.170  -6.801  21.199  1.00 91.78           N
ATOM    355  CA  VAL A  43      10.547  -6.458  19.932  1.00 91.78           C
ATOM    356  C   VAL A  43      11.265  -5.251  19.326  1.00 91.78           C
ATOM    357  O   VAL A  43      11.502  -5.206  18.120  1.00 91.78           O
ATOM    358  HA  VAL A  43      10.670  -7.311  19.264  1.00 91.78           H
ATOM    359  CB  VAL A  43       9.048  -6.225  20.132  1.00 91.78           C
ATOM    360  HB  VAL A  43       8.929  -5.393  20.826  1.00 91.78           H
ATOM    361  CG1 VAL A  43       8.373  -5.838  18.815  1.00 91.78           C
ATOM    362 1HG1 VAL A  43       8.822  -4.922  18.432  1.00 91.78           H
ATOM    363 2HG1 VAL A  43       8.508  -6.640  18.088  1.00 91.78           H
ATOM    364 3HG1 VAL A  43       7.309  -5.678  18.985  1.00 91.78           H
ATOM    365  CG2 VAL A  43       8.380  -7.454  20.751  1.00 91.78           C
ATOM    366 1HG2 VAL A  43       8.515  -8.311  20.092  1.00 91.78           H
ATOM    367 2HG2 VAL A  43       8.833  -7.665  21.720  1.00 91.78           H
ATOM    368 3HG2 VAL A  43       7.315  -7.261  20.882  1.00 91.78           H
ATOM    369  HN  VAL A  43      10.588  -6.678  22.003  1.00 91.78           H
ATOM    370  N   ARG A  44      11.590  -4.301  20.190  1.00 90.43           N
ATOM    371  CA  ARG A  44      12.240  -3.078  19.749  1.00 90.43           C
ATOM    372  C   ARG A  44      13.669  -3.374  19.287  1.00 90.43           C
ATOM    373  O   ARG A  44      14.141  -2.795  18.309  1.00 90.43           O
ATOM    374  HA  ARG A  44      11.627  -2.719  18.923  1.00 90.43           H
ATOM    375  CB  ARG A  44      12.280  -2.039  20.871  1.00 90.43           C
ATOM    376 1HB  ARG A  44      12.630  -2.506  21.792  1.00 90.43           H
ATOM    377 2HB  ARG A  44      12.993  -1.254  20.620  1.00 90.43           H
ATOM    378  CG  ARG A  44      10.897  -1.426  21.099  1.00 90.43           C
ATOM    379 1HG  ARG A  44      10.529  -0.994  20.168  1.00 90.43           H
ATOM    380 2HG  ARG A  44      10.192  -2.205  21.389  1.00 90.43           H
ATOM    381  CD  ARG A  44      10.947  -0.347  22.183  1.00 90.43           C
ATOM    382 1HD  ARG A  44      11.946   0.085  22.231  1.00 90.43           H
ATOM    383 2HD  ARG A  44      10.261   0.463  21.934  1.00 90.43           H
ATOM    384  NE  ARG A  44      10.585  -0.930  23.494  1.00 90.43           N
ATOM    385  HE  ARG A  44      10.053  -1.777  23.500  1.00 90.43           H
ATOM    386  CZ  ARG A  44      10.927  -0.395  24.674  1.00 90.43           C
ATOM    387  NH1 ARG A  44      11.640   0.738  24.726  1.00 90.43           N
ATOM    388 1HH1 ARG A  44      11.922   1.191  23.880  1.00 90.43           H
ATOM    389 2HH1 ARG A  44      11.891   1.131  25.611  1.00 90.43           H
ATOM    390  NH2 ARG A  44      10.544  -1.010  25.802  1.00 90.43           N
ATOM    391 1HH2 ARG A  44      10.791  -0.624  26.690  1.00 90.43           H
ATOM    392 2HH2 ARG A  44      10.012  -1.856  25.754  1.00 90.43           H
ATOM    393  HN  ARG A  44      11.418  -4.356  21.173  1.00 90.43           H
ATOM    394  N   GLN A  45      14.317  -4.274  20.011  1.00 92.00           N
ATOM    395  CA  GLN A  45      15.688  -4.640  19.699  1.00 92.00           C
ATOM    396  C   GLN A  45      15.766  -5.260  18.302  1.00 92.00           C
ATOM    397  O   GLN A  45      16.632  -4.899  17.507  1.00 92.00           O
ATOM    398  HA  GLN A  45      16.249  -3.706  19.721  1.00 92.00           H
ATOM    399  CB  GLN A  45      16.256  -5.591  20.754  1.00 92.00           C
ATOM    400 1HB  GLN A  45      16.105  -5.169  21.748  1.00 92.00           H
ATOM    401 2HB  GLN A  45      15.716  -6.537  20.724  1.00 92.00           H
ATOM    402  CG  GLN A  45      17.747  -5.841  20.521  1.00 92.00           C
ATOM    403 1HG  GLN A  45      17.898  -6.264  19.528  1.00 92.00           H
ATOM    404 2HG  GLN A  45      18.287  -4.895  20.550  1.00 92.00           H
ATOM    405  CD  GLN A  45      18.315  -6.791  21.577  1.00 92.00           C
ATOM    406  OE1 GLN A  45      17.595  -7.443  22.315  1.00 92.00           O
ATOM    407  NE2 GLN A  45      19.644  -6.833  21.608  1.00 92.00           N
ATOM    408 1HE2 GLN A  45      20.177  -6.273  20.974  1.00 92.00           H
ATOM    409 2HE2 GLN A  45      20.111  -7.426  22.265  1.00 92.00           H
ATOM    410  HN  GLN A  45      13.922  -4.748  20.798  1.00 92.00           H
ATOM    411  N   PHE A  46      14.850  -6.183  18.047  1.00 93.66           N
ATOM    412  CA  PHE A  46      14.780  -6.828  16.747  1.00 93.66           C
ATOM    413  C   PHE A  46      14.570  -5.799  15.635  1.00 93.66           C
ATOM    414  O   PHE A  46      15.284  -5.808  14.633  1.00 93.66           O
ATOM    415  HA  PHE A  46      15.728  -7.342  16.590  1.00 93.66           H
ATOM    416  CB  PHE A  46      13.580  -7.776  16.783  1.00 93.66           C
ATOM    417 1HB  PHE A  46      13.764  -8.553  17.525  1.00 93.66           H
ATOM    418 2HB  PHE A  46      12.702  -7.221  17.114  1.00 93.66           H
ATOM    419  CG  PHE A  46      13.269  -8.438  15.439  1.00 93.66           C
ATOM    420  CD1 PHE A  46      12.245  -7.974  14.673  1.00 93.66           C
ATOM    421  HD1 PHE A  46      11.646  -7.131  15.017  1.00 93.66           H
ATOM    422  CD2 PHE A  46      14.017  -9.489  15.010  1.00 93.66           C
ATOM    423  HD2 PHE A  46      14.838  -9.861  15.624  1.00 93.66           H
ATOM    424  CE1 PHE A  46      11.957  -8.588  13.425  1.00 93.66           C
ATOM    425  HE1 PHE A  46      11.137  -8.217  12.812  1.00 93.66           H
ATOM    426  CE2 PHE A  46      13.729 -10.103  13.762  1.00 93.66           C
ATOM    427  HE2 PHE A  46      14.329 -10.946  13.418  1.00 93.66           H
ATOM    428  CZ  PHE A  46      12.705  -9.640  12.996  1.00 93.66           C
ATOM    429  HZ  PHE A  46      12.485 -10.112  12.039  1.00 93.66           H
ATOM    430  HN  PHE A  46      14.166  -6.489  18.709  1.00 93.66           H
ATOM    431  N   ALA A  47      13.588  -4.937  15.848  1.00 92.87           N
ATOM    432  CA  ALA A  47      13.228  -3.948  14.845  1.00 92.87           C
ATOM    433  C   ALA A  47      14.458  -3.104  14.505  1.00 92.87           C
ATOM    434  O   ALA A  47      14.708  -2.808  13.337  1.00 92.87           O
ATOM    435  HA  ALA A  47      12.907  -4.484  13.952  1.00 92.87           H
ATOM    436  CB  ALA A  47      12.062  -3.101  15.358  1.00 92.87           C
ATOM    437 1HB  ALA A  47      11.205  -3.744  15.557  1.00 92.87           H
ATOM    438 2HB  ALA A  47      12.358  -2.595  16.277  1.00 92.87           H
ATOM    439 3HB  ALA A  47      11.793  -2.360  14.605  1.00 92.87           H
ATOM    440  HN  ALA A  47      13.042  -4.906  16.686  1.00 92.87           H
ATOM    441  N   SER A  48      15.192  -2.738  15.545  1.00 92.85           N
ATOM    442  CA  SER A  48      16.272  -1.777  15.399  1.00 92.85           C
ATOM    443  C   SER A  48      17.328  -2.320  14.435  1.00 92.85           C
ATOM    444  O   SER A  48      18.035  -1.550  13.786  1.00 92.85           O
ATOM    445  HA  SER A  48      15.806  -0.880  14.991  1.00 92.85           H
ATOM    446  CB  SER A  48      16.906  -1.451  16.753  1.00 92.85           C
ATOM    447 1HB  SER A  48      17.606  -0.624  16.635  1.00 92.85           H
ATOM    448 2HB  SER A  48      16.132  -1.117  17.444  1.00 92.85           H
ATOM    449  OG  SER A  48      17.586  -2.573  17.308  1.00 92.85           O
ATOM    450  HG  SER A  48      17.991  -2.326  18.188  1.00 92.85           H
ATOM    451  HN  SER A  48      15.059  -3.087  16.473  1.00 92.85           H
ATOM    452  N   HIS A  49      17.403  -3.641  14.372  1.00 94.29           N
ATOM    453  CA  HIS A  49      18.403  -4.295  13.545  1.00 94.29           C
ATOM    454  C   HIS A  49      17.791  -4.659  12.191  1.00 94.29           C
ATOM    455  O   HIS A  49      18.451  -4.552  11.158  1.00 94.29           O
ATOM    456  HA  HIS A  49      19.203  -3.572  13.390  1.00 94.29           H
ATOM    457  CB  HIS A  49      19.000  -5.503  14.269  1.00 94.29           C
ATOM    458 1HB  HIS A  49      18.191  -6.164  14.581  1.00 94.29           H
ATOM    459 2HB  HIS A  49      19.618  -6.065  13.568  1.00 94.29           H
ATOM    460  CG  HIS A  49      19.833  -5.146  15.477  1.00 94.29           C
ATOM    461  ND1 HIS A  49      19.281  -4.899  16.721  1.00 94.29           N
ATOM    462  HD1 HIS A  49      18.307  -4.930  16.946  1.00 94.29           H
ATOM    463  CD2 HIS A  49      21.182  -4.997  15.617  1.00 94.29           C
ATOM    464  HD2 HIS A  49      21.922  -5.120  14.827  1.00 94.29           H
ATOM    465  CE1 HIS A  49      20.262  -4.614  17.565  1.00 94.29           C
ATOM    466  HE1 HIS A  49      20.149  -4.374  18.622  1.00 94.29           H
ATOM    467  NE2 HIS A  49      21.440  -4.675  16.879  1.00 94.29           N
ATOM    468  HN  HIS A  49      16.797  -4.260  14.871  1.00 94.29           H
ATOM    469  N   PHE A  50      16.536  -5.081  12.238  1.00 95.16           N
ATOM    470  CA  PHE A  50      15.919  -5.726  11.092  1.00 95.16           C
ATOM    471  C   PHE A  50      15.401  -4.689  10.092  1.00 95.16           C
ATOM    472  O   PHE A  50      15.633  -4.811   8.890  1.00 95.16           O
ATOM    473  HA  PHE A  50      16.684  -6.338  10.614  1.00 95.16           H
ATOM    474  CB  PHE A  50      14.738  -6.542  11.620  1.00 95.16           C
ATOM    475 1HB  PHE A  50      15.104  -7.262  12.351  1.00 95.16           H
ATOM    476 2HB  PHE A  50      14.054  -5.875  12.144  1.00 95.16           H
ATOM    477  CG  PHE A  50      13.963  -7.291  10.533  1.00 95.16           C
ATOM    478  CD1 PHE A  50      12.712  -6.886  10.189  1.00 95.16           C
ATOM    479  HD1 PHE A  50      12.260  -6.028  10.687  1.00 95.16           H
ATOM    480  CD2 PHE A  50      14.527  -8.361   9.911  1.00 95.16           C
ATOM    481  HD2 PHE A  50      15.530  -8.686  10.187  1.00 95.16           H
ATOM    482  CE1 PHE A  50      11.993  -7.581   9.180  1.00 95.16           C
ATOM    483  HE1 PHE A  50      10.990  -7.257   8.904  1.00 95.16           H
ATOM    484  CE2 PHE A  50      13.809  -9.056   8.903  1.00 95.16           C
ATOM    485  HE2 PHE A  50      14.260  -9.914   8.404  1.00 95.16           H
ATOM    486  CZ  PHE A  50      12.557  -8.651   8.558  1.00 95.16           C
ATOM    487  HZ  PHE A  50      12.005  -9.185   7.784  1.00 95.16           H
ATOM    488  HN  PHE A  50      15.945  -4.988  13.040  1.00 95.16           H
ATOM    489  N   LEU A  51      14.710  -3.693  10.626  1.00 94.72           N
ATOM    490  CA  LEU A  51      13.866  -2.843   9.804  1.00 94.72           C
ATOM    491  C   LEU A  51      14.746  -1.904   8.977  1.00 94.72           C
ATOM    492  O   LEU A  51      14.602  -1.825   7.758  1.00 94.72           O
ATOM    493  HA  LEU A  51      13.316  -3.491   9.121  1.00 94.72           H
ATOM    494  CB  LEU A  51      12.834  -2.116  10.668  1.00 94.72           C
ATOM    495 1HB  LEU A  51      13.366  -1.513  11.404  1.00 94.72           H
ATOM    496 2HB  LEU A  51      12.278  -1.426  10.033  1.00 94.72           H
ATOM    497  CG  LEU A  51      11.832  -3.005  11.407  1.00 94.72           C
ATOM    498  HG  LEU A  51      12.384  -3.638  12.102  1.00 94.72           H
ATOM    499  CD1 LEU A  51      10.859  -2.164  12.236  1.00 94.72           C
ATOM    500 1HD1 LEU A  51      11.416  -1.582  12.969  1.00 94.72           H
ATOM    501 2HD1 LEU A  51      10.310  -1.490  11.578  1.00 94.72           H
ATOM    502 3HD1 LEU A  51      10.158  -2.821  12.750  1.00 94.72           H
ATOM    503  CD2 LEU A  51      11.102  -3.934  10.434  1.00 94.72           C
ATOM    504 1HD2 LEU A  51      10.563  -3.337   9.698  1.00 94.72           H
ATOM    505 2HD2 LEU A  51      11.826  -4.571   9.927  1.00 94.72           H
ATOM    506 3HD2 LEU A  51      10.396  -4.555  10.985  1.00 94.72           H
ATOM    507  HN  LEU A  51      14.721  -3.464  11.599  1.00 94.72           H
ATOM    508  N   PRO A  52      15.670  -1.178   9.621  1.00 95.76           N
ATOM    509  CA  PRO A  52      16.357  -0.069   8.955  1.00 95.76           C
ATOM    510  C   PRO A  52      16.985  -0.488   7.635  1.00 95.76           C
ATOM    511  O   PRO A  52      16.748   0.139   6.604  1.00 95.76           O
ATOM    512  HA  PRO A  52      15.643   0.712   8.694  1.00 95.76           H
ATOM    513  CB  PRO A  52      17.413   0.367   9.973  1.00 95.76           C
ATOM    514 1HB  PRO A  52      18.362  -0.144   9.811  1.00 95.76           H
ATOM    515 2HB  PRO A  52      17.614   1.437   9.909  1.00 95.76           H
ATOM    516  CG  PRO A  52      16.790  -0.010  11.311  1.00 95.76           C
ATOM    517 1HG  PRO A  52      17.540  -0.093  12.098  1.00 95.76           H
ATOM    518 2HG  PRO A  52      16.072   0.737  11.649  1.00 95.76           H
ATOM    519  CD  PRO A  52      16.127  -1.345  11.012  1.00 95.76           C
ATOM    520 1HD  PRO A  52      16.828  -2.175  11.106  1.00 95.76           H
ATOM    521 2HD  PRO A  52      15.302  -1.549  11.695  1.00 95.76           H
ATOM    522  N   PRO A  53      17.798  -1.554   7.636  1.00 96.97           N
ATOM    523  CA  PRO A  53      18.459  -1.999   6.407  1.00 96.97           C
ATOM    524  C   PRO A  53      17.476  -2.211   5.267  1.00 96.97           C
ATOM    525  O   PRO A  53      17.746  -1.825   4.131  1.00 96.97           O
ATOM    526  HA  PRO A  53      19.146  -1.231   6.052  1.00 96.97           H
ATOM    527  CB  PRO A  53      19.144  -3.305   6.817  1.00 96.97           C
ATOM    528 1HB  PRO A  53      18.505  -4.168   6.629  1.00 96.97           H
ATOM    529 2HB  PRO A  53      20.067  -3.466   6.260  1.00 96.97           H
ATOM    530  CG  PRO A  53      19.409  -3.113   8.305  1.00 96.97           C
ATOM    531 1HG  PRO A  53      19.565  -4.064   8.814  1.00 96.97           H
ATOM    532 2HG  PRO A  53      20.306  -2.519   8.483  1.00 96.97           H
ATOM    533  CD  PRO A  53      18.152  -2.406   8.786  1.00 96.97           C
ATOM    534 1HD  PRO A  53      17.356  -3.112   9.021  1.00 96.97           H
ATOM    535 2HD  PRO A  53      18.336  -1.824   9.689  1.00 96.97           H
ATOM    536  N   LEU A  54      16.351  -2.823   5.605  1.00 96.25           N
ATOM    537  CA  LEU A  54      15.385  -3.224   4.595  1.00 96.25           C
ATOM    538  C   LEU A  54      14.688  -1.980   4.041  1.00 96.25           C
ATOM    539  O   LEU A  54      14.496  -1.859   2.832  1.00 96.25           O
ATOM    540  HA  LEU A  54      15.938  -3.700   3.785  1.00 96.25           H
ATOM    541  CB  LEU A  54      14.421  -4.269   5.161  1.00 96.25           C
ATOM    542 1HB  LEU A  54      13.963  -3.861   6.062  1.00 96.25           H
ATOM    543 2HB  LEU A  54      13.620  -4.424   4.439  1.00 96.25           H
ATOM    544  CG  LEU A  54      15.032  -5.629   5.504  1.00 96.25           C
ATOM    545  HG  LEU A  54      15.865  -5.467   6.188  1.00 96.25           H
ATOM    546  CD1 LEU A  54      14.019  -6.518   6.228  1.00 96.25           C
ATOM    547 1HD1 LEU A  54      13.705  -6.033   7.152  1.00 96.25           H
ATOM    548 2HD1 LEU A  54      13.151  -6.676   5.588  1.00 96.25           H
ATOM    549 3HD1 LEU A  54      14.479  -7.479   6.459  1.00 96.25           H
ATOM    550  CD2 LEU A  54      15.599  -6.306   4.254  1.00 96.25           C
ATOM    551 1HD2 LEU A  54      14.800  -6.454   3.527  1.00 96.25           H
ATOM    552 2HD2 LEU A  54      16.373  -5.675   3.818  1.00 96.25           H
ATOM    553 3HD2 LEU A  54      16.027  -7.271   4.526  1.00 96.25           H
ATOM    554  HN  LEU A  54      16.096  -3.046   6.546  1.00 96.25           H
ATOM    555  N   TYR A  55      14.328  -1.087   4.951  1.00 95.45           N
ATOM    556  CA  TYR A  55      13.610   0.118   4.574  1.00 95.45           C
ATOM    557  C   TYR A  55      14.464   1.002   3.662  1.00 95.45           C
ATOM    558  O   TYR A  55      13.949   1.621   2.733  1.00 95.45           O
ATOM    559  HA  TYR A  55      12.709  -0.180   4.039  1.00 95.45           H
ATOM    560  CB  TYR A  55      13.333   0.870   5.878  1.00 95.45           C
ATOM    561 1HB  TYR A  55      14.241   0.877   6.481  1.00 95.45           H
ATOM    562 2HB  TYR A  55      13.097   1.908   5.644  1.00 95.45           H
ATOM    563  CG  TYR A  55      12.193   0.276   6.707  1.00 95.45           C
ATOM    564  CD1 TYR A  55      11.481  -0.805   6.229  1.00 95.45           C
ATOM    565  HD1 TYR A  55      11.732  -1.236   5.260  1.00 95.45           H
ATOM    566  CD2 TYR A  55      11.875   0.823   7.934  1.00 95.45           C
ATOM    567  HD2 TYR A  55      12.437   1.677   8.312  1.00 95.45           H
ATOM    568  CE1 TYR A  55      10.408  -1.363   7.009  1.00 95.45           C
ATOM    569  HE1 TYR A  55       9.838  -2.217   6.643  1.00 95.45           H
ATOM    570  CE2 TYR A  55      10.802   0.264   8.715  1.00 95.45           C
ATOM    571  HE2 TYR A  55      10.541   0.686   9.686  1.00 95.45           H
ATOM    572  CZ  TYR A  55      10.121  -0.801   8.214  1.00 95.45           C
ATOM    573  OH  TYR A  55       9.107  -1.328   8.952  1.00 95.45           O
ATOM    574  HH  TYR A  55       8.660  -2.063   8.442  1.00 95.45           H
ATOM    575  HN  TYR A  55      14.518  -1.178   5.929  1.00 95.45           H
ATOM    576  N   TRP A  56      15.755   1.032   3.960  1.00 96.95           N
ATOM    577  CA  TRP A  56      16.698   1.759   3.128  1.00 96.95           C
ATOM    578  C   TRP A  56      16.751   1.073   1.761  1.00 96.95           C
ATOM    579  O   TRP A  56      16.760   1.740   0.728  1.00 96.95           O
ATOM    580  HA  TRP A  56      16.329   2.779   3.019  1.00 96.95           H
ATOM    581  CB  TRP A  56      18.068   1.851   3.803  1.00 96.95           C
ATOM    582 1HB  TRP A  56      18.236   0.945   4.385  1.00 96.95           H
ATOM    583 2HB  TRP A  56      18.839   1.884   3.034  1.00 96.95           H
ATOM    584  CG  TRP A  56      18.229   3.066   4.720  1.00 96.95           C
ATOM    585  CD1 TRP A  56      18.369   3.081   6.052  1.00 96.95           C
ATOM    586  HD1 TRP A  56      18.386   2.189   6.678  1.00 96.95           H
ATOM    587  CD2 TRP A  56      18.262   4.450   4.314  1.00 96.95           C
ATOM    588  NE1 TRP A  56      18.489   4.369   6.534  1.00 96.95           N
ATOM    589  HE1 TRP A  56      18.603   4.635   7.491  1.00 96.95           H
ATOM    590  CE2 TRP A  56      18.422   5.228   5.443  1.00 96.95           C
ATOM    591  CE3 TRP A  56      18.160   5.027   3.036  1.00 96.95           C
ATOM    592  HE3 TRP A  56      18.034   4.435   2.129  1.00 96.95           H
ATOM    593  CZ2 TRP A  56      18.494   6.626   5.407  1.00 96.95           C
ATOM    594  HZ2 TRP A  56      18.621   7.218   6.313  1.00 96.95           H
ATOM    595  CZ3 TRP A  56      18.234   6.425   3.017  1.00 96.95           C
ATOM    596  HZ3 TRP A  56      18.160   6.923   2.050  1.00 96.95           H
ATOM    597  CH2 TRP A  56      18.395   7.222   4.144  1.00 96.95           C
ATOM    598  HH2 TRP A  56      18.443   8.306   4.045  1.00 96.95           H
ATOM    599  HN  TRP A  56      16.157   0.571   4.751  1.00 96.95           H
ATOM    600  N   LEU A  57      16.784  -0.251   1.801  1.00 96.97           N
ATOM    601  CA  LEU A  57      16.856  -1.034   0.579  1.00 96.97           C
ATOM    602  C   LEU A  57      15.620  -0.751  -0.277  1.00 96.97           C
ATOM    603  O   LEU A  57      15.739  -0.437  -1.461  1.00 96.97           O
ATOM    604  HA  LEU A  57      17.739  -0.704   0.031  1.00 96.97           H
ATOM    605  CB  LEU A  57      17.053  -2.517   0.904  1.00 96.97           C
ATOM    606 1HB  LEU A  57      17.985  -2.626   1.458  1.00 96.97           H
ATOM    607 2HB  LEU A  57      16.248  -2.833   1.568  1.00 96.97           H
ATOM    608  CG  LEU A  57      17.090  -3.467  -0.295  1.00 96.97           C
ATOM    609  HG  LEU A  57      16.195  -3.297  -0.893  1.00 96.97           H
ATOM    610  CD1 LEU A  57      18.295  -3.173  -1.190  1.00 96.97           C
ATOM    611 1HD1 LEU A  57      18.234  -2.148  -1.558  1.00 96.97           H
ATOM    612 2HD1 LEU A  57      19.214  -3.298  -0.617  1.00 96.97           H
ATOM    613 3HD1 LEU A  57      18.298  -3.862  -2.035  1.00 96.97           H
ATOM    614  CD2 LEU A  57      17.058  -4.927   0.161  1.00 96.97           C
ATOM    615 1HD2 LEU A  57      17.922  -5.129   0.794  1.00 96.97           H
ATOM    616 2HD2 LEU A  57      16.143  -5.111   0.725  1.00 96.97           H
ATOM    617 3HD2 LEU A  57      17.085  -5.581  -0.710  1.00 96.97           H
ATOM    618  HN  LEU A  57      16.762  -0.786   2.645  1.00 96.97           H
ATOM    619  N   VAL A  58      14.462  -0.873   0.354  1.00 96.12           N
ATOM    620  CA  VAL A  58      13.203  -0.716  -0.354  1.00 96.12           C
ATOM    621  C   VAL A  58      13.120   0.699  -0.930  1.00 96.12           C
ATOM    622  O   VAL A  58      12.705   0.884  -2.074  1.00 96.12           O
ATOM    623  HA  VAL A  58      13.198  -1.430  -1.178  1.00 96.12           H
ATOM    624  CB  VAL A  58      12.034  -1.053   0.574  1.00 96.12           C
ATOM    625  HB  VAL A  58      12.130  -0.439   1.469  1.00 96.12           H
ATOM    626  CG1 VAL A  58      10.695  -0.717  -0.086  1.00 96.12           C
ATOM    627 1HG1 VAL A  58      10.662   0.348  -0.318  1.00 96.12           H
ATOM    628 2HG1 VAL A  58      10.589  -1.293  -1.006  1.00 96.12           H
ATOM    629 3HG1 VAL A  58       9.882  -0.967   0.595  1.00 96.12           H
ATOM    630  CG2 VAL A  58      12.081  -2.521   1.003  1.00 96.12           C
ATOM    631 1HG2 VAL A  58      12.022  -3.159   0.121  1.00 96.12           H
ATOM    632 2HG2 VAL A  58      13.014  -2.716   1.531  1.00 96.12           H
ATOM    633 3HG2 VAL A  58      11.239  -2.734   1.662  1.00 96.12           H
ATOM    634  HN  VAL A  58      14.375  -1.074   1.330  1.00 96.12           H
ATOM    635  N   PHE A  59      13.520   1.661  -0.112  1.00 97.25           N
ATOM    636  CA  PHE A  59      13.517   3.052  -0.534  1.00 97.25           C
ATOM    637  C   PHE A  59      14.320   3.236  -1.822  1.00 97.25           C
ATOM    638  O   PHE A  59      13.813   3.779  -2.802  1.00 97.25           O
ATOM    639  HA  PHE A  59      12.479   3.333  -0.711  1.00 97.25           H
ATOM    640  CB  PHE A  59      14.177   3.860   0.585  1.00 97.25           C
ATOM    641 1HB  PHE A  59      13.536   3.832   1.467  1.00 97.25           H
ATOM    642 2HB  PHE A  59      15.117   3.381   0.859  1.00 97.25           H
ATOM    643  CG  PHE A  59      14.453   5.320   0.219  1.00 97.25           C
ATOM    644  CD1 PHE A  59      15.733   5.776   0.161  1.00 97.25           C
ATOM    645  HD1 PHE A  59      16.562   5.102   0.376  1.00 97.25           H
ATOM    646  CD2 PHE A  59      13.418   6.161  -0.049  1.00 97.25           C
ATOM    647  HD2 PHE A  59      12.392   5.795  -0.002  1.00 97.25           H
ATOM    648  CE1 PHE A  59      15.989   7.131  -0.179  1.00 97.25           C
ATOM    649  HE1 PHE A  59      17.014   7.497  -0.225  1.00 97.25           H
ATOM    650  CE2 PHE A  59      13.674   7.515  -0.389  1.00 97.25           C
ATOM    651  HE2 PHE A  59      12.845   8.190  -0.603  1.00 97.25           H
ATOM    652  CZ  PHE A  59      14.954   7.972  -0.446  1.00 97.25           C
ATOM    653  HZ  PHE A  59      15.150   9.012  -0.707  1.00 97.25           H
ATOM    654  HN  PHE A  59      13.842   1.503   0.822  1.00 97.25           H
ATOM    655  N   ILE A  60      15.561   2.773  -1.779  1.00 97.47           N
ATOM    656  CA  ILE A  60      16.493   3.028  -2.864  1.00 97.47           C
ATOM    657  C   ILE A  60      15.954   2.402  -4.152  1.00 97.47           C
ATOM    658  O   ILE A  60      15.844   3.076  -5.175  1.00 97.47           O
ATOM    659  HA  ILE A  60      16.547   4.108  -3.002  1.00 97.47           H
ATOM    660  CB  ILE A  60      17.897   2.550  -2.489  1.00 97.47           C
ATOM    661  HB  ILE A  60      17.818   1.538  -2.093  1.00 97.47           H
ATOM    662  CG1 ILE A  60      18.496   3.422  -1.383  1.00 97.47           C
ATOM    663 1HG1 ILE A  60      18.766   4.396  -1.790  1.00 97.47           H
ATOM    664 2HG1 ILE A  60      17.749   3.597  -0.608  1.00 97.47           H
ATOM    665  CG2 ILE A  60      18.802   2.485  -3.720  1.00 97.47           C
ATOM    666 1HG2 ILE A  60      18.379   1.790  -4.446  1.00 97.47           H
ATOM    667 2HG2 ILE A  60      18.879   3.476  -4.168  1.00 97.47           H
ATOM    668 3HG2 ILE A  60      19.794   2.142  -3.425  1.00 97.47           H
ATOM    669  CD1 ILE A  60      19.730   2.759  -0.769  1.00 97.47           C
ATOM    670 1HD1 ILE A  60      19.451   1.796  -0.342  1.00 97.47           H
ATOM    671 2HD1 ILE A  60      20.484   2.608  -1.542  1.00 97.47           H
ATOM    672 3HD1 ILE A  60      20.136   3.399   0.014  1.00 97.47           H
ATOM    673  HN  ILE A  60      15.931   2.233  -1.023  1.00 97.47           H
ATOM    674  N   VAL A  61      15.633   1.120  -4.059  1.00 96.00           N
ATOM    675  CA  VAL A  61      15.248   0.358  -5.235  1.00 96.00           C
ATOM    676  C   VAL A  61      13.936   0.914  -5.791  1.00 96.00           C
ATOM    677  O   VAL A  61      13.782   1.058  -7.003  1.00 96.00           O
ATOM    678  HA  VAL A  61      16.030   0.490  -5.983  1.00 96.00           H
ATOM    679  CB  VAL A  61      15.169  -1.131  -4.891  1.00 96.00           C
ATOM    680  HB  VAL A  61      14.453  -1.249  -4.078  1.00 96.00           H
ATOM    681  CG1 VAL A  61      14.662  -1.943  -6.085  1.00 96.00           C
ATOM    682 1HG1 VAL A  61      13.668  -1.595  -6.365  1.00 96.00           H
ATOM    683 2HG1 VAL A  61      15.342  -1.815  -6.926  1.00 96.00           H
ATOM    684 3HG1 VAL A  61      14.615  -2.997  -5.813  1.00 96.00           H
ATOM    685  CG2 VAL A  61      16.522  -1.654  -4.406  1.00 96.00           C
ATOM    686 1HG2 VAL A  61      17.267  -1.516  -5.190  1.00 96.00           H
ATOM    687 2HG2 VAL A  61      16.826  -1.105  -3.515  1.00 96.00           H
ATOM    688 3HG2 VAL A  61      16.438  -2.715  -4.169  1.00 96.00           H
ATOM    689  HN  VAL A  61      15.633   0.604  -3.203  1.00 96.00           H
ATOM    690  N   GLY A  62      13.022   1.211  -4.878  1.00 96.24           N
ATOM    691  CA  GLY A  62      11.705   1.687  -5.265  1.00 96.24           C
ATOM    692  C   GLY A  62      11.790   3.068  -5.916  1.00 96.24           C
ATOM    693  O   GLY A  62      11.118   3.332  -6.912  1.00 96.24           O
ATOM    694 1HA  GLY A  62      11.249   0.981  -5.959  1.00 96.24           H
ATOM    695 2HA  GLY A  62      11.059   1.733  -4.387  1.00 96.24           H
ATOM    696  HN  GLY A  62      13.171   1.132  -3.892  1.00 96.24           H
ATOM    697  N   ALA A  63      12.622   3.915  -5.327  1.00 96.91           N
ATOM    698  CA  ALA A  63      12.753   5.284  -5.796  1.00 96.91           C
ATOM    699  C   ALA A  63      13.285   5.279  -7.230  1.00 96.91           C
ATOM    700  O   ALA A  63      12.776   5.999  -8.088  1.00 96.91           O
ATOM    701  HA  ALA A  63      11.760   5.734  -5.787  1.00 96.91           H
ATOM    702  CB  ALA A  63      13.657   6.067  -4.841  1.00 96.91           C
ATOM    703 1HB  ALA A  63      13.219   6.065  -3.843  1.00 96.91           H
ATOM    704 2HB  ALA A  63      14.641   5.599  -4.807  1.00 96.91           H
ATOM    705 3HB  ALA A  63      13.754   7.094  -5.193  1.00 96.91           H
ATOM    706  HN  ALA A  63      13.199   3.679  -4.545  1.00 96.91           H
ATOM    707  N   LEU A  64      14.303   4.459  -7.447  1.00 95.49           N
ATOM    708  CA  LEU A  64      14.918   4.359  -8.759  1.00 95.49           C
ATOM    709  C   LEU A  64      13.894   3.813  -9.757  1.00 95.49           C
ATOM    710  O   LEU A  64      13.727   4.362 -10.844  1.00 95.49           O
ATOM    711  HA  LEU A  64      15.195   5.367  -9.068  1.00 95.49           H
ATOM    712  CB  LEU A  64      16.206   3.537  -8.687  1.00 95.49           C
ATOM    713 1HB  LEU A  64      15.977   2.580  -8.219  1.00 95.49           H
ATOM    714 2HB  LEU A  64      16.535   3.324  -9.704  1.00 95.49           H
ATOM    715  CG  LEU A  64      17.369   4.179  -7.928  1.00 95.49           C
ATOM    716  HG  LEU A  64      17.019   4.452  -6.933  1.00 95.49           H
ATOM    717  CD1 LEU A  64      18.519   3.186  -7.746  1.00 95.49           C
ATOM    718 1HD1 LEU A  64      18.167   2.322  -7.181  1.00 95.49           H
ATOM    719 2HD1 LEU A  64      18.876   2.860  -8.723  1.00 95.49           H
ATOM    720 3HD1 LEU A  64      19.333   3.668  -7.204  1.00 95.49           H
ATOM    721  CD2 LEU A  64      17.828   5.467  -8.615  1.00 95.49           C
ATOM    722 1HD2 LEU A  64      18.155   5.241  -9.630  1.00 95.49           H
ATOM    723 2HD2 LEU A  64      17.000   6.175  -8.649  1.00 95.49           H
ATOM    724 3HD2 LEU A  64      18.656   5.902  -8.055  1.00 95.49           H
ATOM    725  HN  LEU A  64      14.707   3.871  -6.745  1.00 95.49           H
ATOM    726  N   GLY A  65      13.236   2.737  -9.350  1.00 93.87           N
ATOM    727  CA  GLY A  65      12.339   2.026 -10.245  1.00 93.87           C
ATOM    728  C   GLY A  65      11.192   2.930 -10.704  1.00 93.87           C
ATOM    729  O   GLY A  65      10.936   3.054 -11.900  1.00 93.87           O
ATOM    730 1HA  GLY A  65      12.893   1.668 -11.112  1.00 93.87           H
ATOM    731 2HA  GLY A  65      11.935   1.149  -9.740  1.00 93.87           H
ATOM    732  HN  GLY A  65      13.308   2.352  -8.430  1.00 93.87           H
ATOM    733  N   ASN A  66      10.533   3.537  -9.728  1.00 94.66           N
ATOM    734  CA  ASN A  66       9.319   4.288  -9.999  1.00 94.66           C
ATOM    735  C   ASN A  66       9.680   5.590 -10.718  1.00 94.66           C
ATOM    736  O   ASN A  66       8.917   6.074 -11.552  1.00 94.66           O
ATOM    737  HA  ASN A  66       8.706   3.629 -10.613  1.00 94.66           H
ATOM    738  CB  ASN A  66       8.594   4.650  -8.701  1.00 94.66           C
ATOM    739 1HB  ASN A  66       9.307   5.052  -7.981  1.00 94.66           H
ATOM    740 2HB  ASN A  66       7.862   5.434  -8.896  1.00 94.66           H
ATOM    741  CG  ASN A  66       7.894   3.428  -8.105  1.00 94.66           C
ATOM    742  OD1 ASN A  66       6.994   2.848  -8.691  1.00 94.66           O
ATOM    743  ND2 ASN A  66       8.355   3.069  -6.910  1.00 94.66           N
ATOM    744 1HD2 ASN A  66       9.097   3.588  -6.484  1.00 94.66           H
ATOM    745 2HD2 ASN A  66       7.961   2.280  -6.438  1.00 94.66           H
ATOM    746  HN  ASN A  66      10.815   3.522  -8.768  1.00 94.66           H
ATOM    747  N   SER A  67      10.843   6.119 -10.368  1.00 94.64           N
ATOM    748  CA  SER A  67      11.352   7.310 -11.026  1.00 94.64           C
ATOM    749  C   SER A  67      11.572   7.032 -12.515  1.00 94.64           C
ATOM    750  O   SER A  67      11.335   7.899 -13.354  1.00 94.64           O
ATOM    751  HA  SER A  67      10.580   8.067 -10.889  1.00 94.64           H
ATOM    752  CB  SER A  67      12.653   7.786 -10.377  1.00 94.64           C
ATOM    753 1HB  SER A  67      13.395   6.989 -10.427  1.00 94.64           H
ATOM    754 2HB  SER A  67      13.052   8.629 -10.940  1.00 94.64           H
ATOM    755  OG  SER A  67      12.462   8.171  -9.018  1.00 94.64           O
ATOM    756  HG  SER A  67      12.924   7.525  -8.411  1.00 94.64           H
ATOM    757  HN  SER A  67      11.433   5.748  -9.651  1.00 94.64           H
ATOM    758  N   LEU A  68      12.024   5.819 -12.796  1.00 91.87           N
ATOM    759  CA  LEU A  68      12.258   5.408 -14.170  1.00 91.87           C
ATOM    760  C   LEU A  68      10.925   5.365 -14.919  1.00 91.87           C
ATOM    761  O   LEU A  68      10.847   5.766 -16.079  1.00 91.87           O
ATOM    762  HA  LEU A  68      12.891   6.164 -14.634  1.00 91.87           H
ATOM    763  CB  LEU A  68      13.029   4.086 -14.210  1.00 91.87           C
ATOM    764 1HB  LEU A  68      13.947   4.207 -13.636  1.00 91.87           H
ATOM    765 2HB  LEU A  68      12.434   3.326 -13.705  1.00 91.87           H
ATOM    766  CG  LEU A  68      13.395   3.566 -15.602  1.00 91.87           C
ATOM    767  HG  LEU A  68      12.484   3.511 -16.197  1.00 91.87           H
ATOM    768  CD1 LEU A  68      14.344   4.530 -16.316  1.00 91.87           C
ATOM    769 1HD1 LEU A  68      13.862   5.502 -16.422  1.00 91.87           H
ATOM    770 2HD1 LEU A  68      15.258   4.639 -15.732  1.00 91.87           H
ATOM    771 3HD1 LEU A  68      14.588   4.136 -17.302  1.00 91.87           H
ATOM    772  CD2 LEU A  68      13.969   2.149 -15.523  1.00 91.87           C
ATOM    773 1HD2 LEU A  68      14.866   2.155 -14.905  1.00 91.87           H
ATOM    774 2HD2 LEU A  68      13.228   1.481 -15.084  1.00 91.87           H
ATOM    775 3HD2 LEU A  68      14.221   1.803 -16.526  1.00 91.87           H
ATOM    776  HN  LEU A  68      12.229   5.124 -12.107  1.00 91.87           H
ATOM    777  N   VAL A  69       9.908   4.874 -14.226  1.00 91.57           N
ATOM    778  CA  VAL A  69       8.590   4.743 -14.821  1.00 91.57           C
ATOM    779  C   VAL A  69       8.102   6.119 -15.279  1.00 91.57           C
ATOM    780  O   VAL A  69       7.620   6.269 -16.401  1.00 91.57           O
ATOM    781  HA  VAL A  69       8.686   4.096 -15.694  1.00 91.57           H
ATOM    782  CB  VAL A  69       7.634   4.068 -13.835  1.00 91.57           C
ATOM    783  HB  VAL A  69       7.669   4.626 -12.899  1.00 91.57           H
ATOM    784  CG1 VAL A  69       6.195   4.106 -14.352  1.00 91.57           C
ATOM    785 1HG1 VAL A  69       5.885   5.142 -14.486  1.00 91.57           H
ATOM    786 2HG1 VAL A  69       6.138   3.584 -15.307  1.00 91.57           H
ATOM    787 3HG1 VAL A  69       5.537   3.620 -13.632  1.00 91.57           H
ATOM    788  CG2 VAL A  69       8.074   2.632 -13.542  1.00 91.57           C
ATOM    789 1HG2 VAL A  69       8.082   2.058 -14.468  1.00 91.57           H
ATOM    790 2HG2 VAL A  69       9.074   2.639 -13.110  1.00 91.57           H
ATOM    791 3HG2 VAL A  69       7.377   2.176 -12.838  1.00 91.57           H
ATOM    792  HN  VAL A  69       9.975   4.570 -13.275  1.00 91.57           H
ATOM    793  N   ILE A  70       8.244   7.088 -14.388  1.00 92.57           N
ATOM    794  CA  ILE A  70       7.777   8.436 -14.666  1.00 92.57           C
ATOM    795  C   ILE A  70       8.546   9.001 -15.862  1.00 92.57           C
ATOM    796  O   ILE A  70       7.958   9.621 -16.746  1.00 92.57           O
ATOM    797  HA  ILE A  70       6.723   8.366 -14.936  1.00 92.57           H
ATOM    798  CB  ILE A  70       7.867   9.304 -13.410  1.00 92.57           C
ATOM    799  HB  ILE A  70       8.885   9.244 -13.026  1.00 92.57           H
ATOM    800  CG1 ILE A  70       6.937   8.781 -12.314  1.00 92.57           C
ATOM    801 1HG1 ILE A  70       5.903   8.836 -12.652  1.00 92.57           H
ATOM    802 2HG1 ILE A  70       7.154   7.730 -12.120  1.00 92.57           H
ATOM    803  CG2 ILE A  70       7.594  10.774 -13.739  1.00 92.57           C
ATOM    804 1HG2 ILE A  70       8.330  11.127 -14.462  1.00 92.57           H
ATOM    805 2HG2 ILE A  70       6.594  10.872 -14.161  1.00 92.57           H
ATOM    806 3HG2 ILE A  70       7.665  11.369 -12.829  1.00 92.57           H
ATOM    807  CD1 ILE A  70       7.102   9.587 -11.024  1.00 92.57           C
ATOM    808 1HD1 ILE A  70       8.132   9.509 -10.676  1.00 92.57           H
ATOM    809 2HD1 ILE A  70       6.862  10.633 -11.216  1.00 92.57           H
ATOM    810 3HD1 ILE A  70       6.430   9.194 -10.261  1.00 92.57           H
ATOM    811  HN  ILE A  70       8.669   6.966 -13.491  1.00 92.57           H
ATOM    812  N   LEU A  71       9.850   8.767 -15.850  1.00 90.52           N
ATOM    813  CA  LEU A  71      10.719   9.320 -16.875  1.00 90.52           C
ATOM    814  C   LEU A  71      10.329   8.739 -18.236  1.00 90.52           C
ATOM    815  O   LEU A  71      10.245   9.467 -19.224  1.00 90.52           O
ATOM    816  HA  LEU A  71      10.553  10.397 -16.898  1.00 90.52           H
ATOM    817  CB  LEU A  71      12.188   9.097 -16.509  1.00 90.52           C
ATOM    818 1HB  LEU A  71      12.377   9.565 -15.543  1.00 90.52           H
ATOM    819 2HB  LEU A  71      12.352   8.026 -16.382  1.00 90.52           H
ATOM    820  CG  LEU A  71      13.216   9.626 -17.511  1.00 90.52           C
ATOM    821  HG  LEU A  71      12.763  10.450 -18.062  1.00 90.52           H
ATOM    822  CD1 LEU A  71      14.445  10.185 -16.791  1.00 90.52           C
ATOM    823 1HD1 LEU A  71      14.143  11.002 -16.136  1.00 90.52           H
ATOM    824 2HD1 LEU A  71      14.909   9.396 -16.198  1.00 90.52           H
ATOM    825 3HD1 LEU A  71      15.160  10.554 -17.526  1.00 90.52           H
ATOM    826  CD2 LEU A  71      13.590   8.551 -18.533  1.00 90.52           C
ATOM    827 1HD2 LEU A  71      14.016   7.691 -18.017  1.00 90.52           H
ATOM    828 2HD2 LEU A  71      12.698   8.242 -19.078  1.00 90.52           H
ATOM    829 3HD2 LEU A  71      14.322   8.954 -19.233  1.00 90.52           H
ATOM    830  HN  LEU A  71      10.312   8.212 -15.158  1.00 90.52           H
ATOM    831  N   VAL A  72      10.101   7.434 -18.243  1.00 87.70           N
ATOM    832  CA  VAL A  72       9.750   6.743 -19.472  1.00 87.70           C
ATOM    833  C   VAL A  72       8.439   7.313 -20.016  1.00 87.70           C
ATOM    834  O   VAL A  72       8.304   7.530 -21.220  1.00 87.70           O
ATOM    835  HA  VAL A  72      10.543   6.934 -20.195  1.00 87.70           H
ATOM    836  CB  VAL A  72       9.688   5.234 -19.224  1.00 87.70           C
ATOM    837  HB  VAL A  72       9.038   5.062 -18.366  1.00 87.70           H
ATOM    838  CG1 VAL A  72       9.084   4.506 -20.426  1.00 87.70           C
ATOM    839 1HG1 VAL A  72       8.072   4.872 -20.602  1.00 87.70           H
ATOM    840 2HG1 VAL A  72       9.696   4.690 -21.308  1.00 87.70           H
ATOM    841 3HG1 VAL A  72       9.052   3.435 -20.223  1.00 87.70           H
ATOM    842  CG2 VAL A  72      11.072   4.677 -18.884  1.00 87.70           C
ATOM    843 1HG2 VAL A  72      11.754   4.868 -19.713  1.00 87.70           H
ATOM    844 2HG2 VAL A  72      11.449   5.164 -17.985  1.00 87.70           H
ATOM    845 3HG2 VAL A  72      10.999   3.603 -18.713  1.00 87.70           H
ATOM    846  HN  VAL A  72      10.152   6.853 -17.431  1.00 87.70           H
ATOM    847  N   TYR A  73       7.505   7.540 -19.104  1.00 86.58           N
ATOM    848  CA  TYR A  73       6.205   8.070 -19.479  1.00 86.58           C
ATOM    849  C   TYR A  73       6.345   9.433 -20.160  1.00 86.58           C
ATOM    850  O   TYR A  73       5.639   9.725 -21.124  1.00 86.58           O
ATOM    851  HA  TYR A  73       5.745   7.370 -20.177  1.00 86.58           H
ATOM    852  CB  TYR A  73       5.427   8.242 -18.173  1.00 86.58           C
ATOM    853 1HB  TYR A  73       5.348   7.274 -17.679  1.00 86.58           H
ATOM    854 2HB  TYR A  73       5.993   8.894 -17.508  1.00 86.58           H
ATOM    855  CG  TYR A  73       4.022   8.821 -18.358  1.00 86.58           C
ATOM    856  CD1 TYR A  73       3.836  10.188 -18.376  1.00 86.58           C
ATOM    857  HD1 TYR A  73       4.690  10.856 -18.260  1.00 86.58           H
ATOM    858  CD2 TYR A  73       2.942   7.975 -18.505  1.00 86.58           C
ATOM    859  HD2 TYR A  73       3.089   6.895 -18.490  1.00 86.58           H
ATOM    860  CE1 TYR A  73       2.515  10.732 -18.550  1.00 86.58           C
ATOM    861  HE1 TYR A  73       2.354  11.810 -18.566  1.00 86.58           H
ATOM    862  CE2 TYR A  73       1.620   8.519 -18.678  1.00 86.58           C
ATOM    863  HE2 TYR A  73       0.758   7.863 -18.796  1.00 86.58           H
ATOM    864  CZ  TYR A  73       1.472   9.871 -18.692  1.00 86.58           C
ATOM    865  OH  TYR A  73       0.223  10.385 -18.856  1.00 86.58           O
ATOM    866  HH  TYR A  73      -0.416   9.658 -19.107  1.00 86.58           H
ATOM    867  HN  TYR A  73       7.625   7.368 -18.126  1.00 86.58           H
ATOM    868  N   TRP A  74       7.260  10.232 -19.630  1.00 87.12           N
ATOM    869  CA  TRP A  74       7.387  11.614 -20.063  1.00 87.12           C
ATOM    870  C   TRP A  74       7.978  11.614 -21.474  1.00 87.12           C
ATOM    871  O   TRP A  74       7.424  12.233 -22.382  1.00 87.12           O
ATOM    872  HA  TRP A  74       6.390  12.052 -20.076  1.00 87.12           H
ATOM    873  CB  TRP A  74       8.218  12.425 -19.067  1.00 87.12           C
ATOM    874 1HB  TRP A  74       7.982  12.093 -18.056  1.00 87.12           H
ATOM    875 2HB  TRP A  74       9.275  12.213 -19.233  1.00 87.12           H
ATOM    876  CG  TRP A  74       7.996  13.936 -19.157  1.00 87.12           C
ATOM    877  CD1 TRP A  74       8.621  14.817 -19.950  1.00 87.12           C
ATOM    878  HD1 TRP A  74       9.403  14.553 -20.663  1.00 87.12           H
ATOM    879  CD2 TRP A  74       7.052  14.713 -18.390  1.00 87.12           C
ATOM    880  NE1 TRP A  74       8.152  16.099 -19.751  1.00 87.12           N
ATOM    881  HE1 TRP A  74       8.463  16.923 -20.224  1.00 87.12           H
ATOM    882  CE2 TRP A  74       7.167  16.034 -18.772  1.00 87.12           C
ATOM    883  CE3 TRP A  74       6.131  14.313 -17.405  1.00 87.12           C
ATOM    884  HE3 TRP A  74       6.021  13.277 -17.086  1.00 87.12           H
ATOM    885  CZ2 TRP A  74       6.393  17.062 -18.221  1.00 87.12           C
ATOM    886  HZ2 TRP A  74       6.503  18.098 -18.541  1.00 87.12           H
ATOM    887  CZ3 TRP A  74       5.365  15.352 -16.865  1.00 87.12           C
ATOM    888  HZ3 TRP A  74       4.635  15.097 -16.097  1.00 87.12           H
ATOM    889  CH2 TRP A  74       5.469  16.687 -17.239  1.00 87.12           C
ATOM    890  HH2 TRP A  74       4.834  17.438 -16.769  1.00 87.12           H
ATOM    891  HN  TRP A  74       7.905   9.950 -18.920  1.00 87.12           H
ATOM    892  N   TYR A  75       9.094  10.914 -21.615  1.00 82.73           N
ATOM    893  CA  TYR A  75       9.900  11.025 -22.819  1.00 82.73           C
ATOM    894  C   TYR A  75       9.378  10.096 -23.916  1.00 82.73           C
ATOM    895  O   TYR A  75       9.811  10.181 -25.064  1.00 82.73           O
ATOM    896  HA  TYR A  75       9.843  12.056 -23.168  1.00 82.73           H
ATOM    897  CB  TYR A  75      11.311  10.585 -22.423  1.00 82.73           C
ATOM    898 1HB  TYR A  75      11.240   9.714 -21.772  1.00 82.73           H
ATOM    899 2HB  TYR A  75      11.847  10.271 -23.318  1.00 82.73           H
ATOM    900  CG  TYR A  75      12.125  11.669 -21.713  1.00 82.73           C
ATOM    901  CD1 TYR A  75      12.769  12.641 -22.449  1.00 82.73           C
ATOM    902  HD1 TYR A  75      12.699  12.638 -23.537  1.00 82.73           H
ATOM    903  CD2 TYR A  75      12.214  11.673 -20.336  1.00 82.73           C
ATOM    904  HD2 TYR A  75      11.705  10.905 -19.754  1.00 82.73           H
ATOM    905  CE1 TYR A  75      13.535  13.661 -21.781  1.00 82.73           C
ATOM    906  HE1 TYR A  75      14.049  14.435 -22.350  1.00 82.73           H
ATOM    907  CE2 TYR A  75      12.980  12.693 -19.667  1.00 82.73           C
ATOM    908  HE2 TYR A  75      13.058  12.708 -18.580  1.00 82.73           H
ATOM    909  CZ  TYR A  75      13.603  13.637 -20.423  1.00 82.73           C
ATOM    910  OH  TYR A  75      14.326  14.600 -19.791  1.00 82.73           O
ATOM    911  HH  TYR A  75      14.727  15.222 -20.464  1.00 82.73           H
ATOM    912  HN  TYR A  75       9.447  10.281 -20.926  1.00 82.73           H
ATOM    913  N   CYS A  76       8.454   9.230 -23.525  1.00 76.68           N
ATOM    914  CA  CYS A  76       7.835   8.318 -24.471  1.00 76.68           C
ATOM    915  C   CYS A  76       7.044   9.144 -25.487  1.00 76.68           C
ATOM    916  O   CYS A  76       6.095   9.838 -25.125  1.00 76.68           O
ATOM    917  HA  CYS A  76       8.645   7.776 -24.959  1.00 76.68           H
ATOM    918  CB  CYS A  76       6.954   7.285 -23.766  1.00 76.68           C
ATOM    919 1HB  CYS A  76       7.543   6.729 -23.036  1.00 76.68           H
ATOM    920 2HB  CYS A  76       6.158   7.787 -23.217  1.00 76.68           H
ATOM    921  SG  CYS A  76       6.235   6.134 -24.994  1.00 76.68           S
ATOM    922  HG  CYS A  76       7.388   5.578 -25.355  1.00 76.68           H
ATOM    923  HN  CYS A  76       8.130   9.147 -22.583  1.00 76.68           H
ATOM    924  N   THR A  77       7.464   9.042 -26.740  1.00 70.51           N
ATOM    925  CA  THR A  77       6.903   9.878 -27.788  1.00 70.51           C
ATOM    926  C   THR A  77       5.561   9.315 -28.258  1.00 70.51           C
ATOM    927  O   THR A  77       4.874   9.934 -29.070  1.00 70.51           O
ATOM    928  HA  THR A  77       6.707  10.866 -27.371  1.00 70.51           H
ATOM    929  CB  THR A  77       7.940   9.993 -28.907  1.00 70.51           C
ATOM    930  HB  THR A  77       7.762  10.881 -29.513  1.00 70.51           H
ATOM    931  OG1 THR A  77       7.847   8.749 -29.596  1.00 70.51           O
ATOM    932  HG1 THR A  77       7.151   8.806 -30.312  1.00 70.51           H
ATOM    933  CG2 THR A  77       9.375  10.018 -28.376  1.00 70.51           C
ATOM    934 1HG2 THR A  77       9.575   9.098 -27.826  1.00 70.51           H
ATOM    935 2HG2 THR A  77       9.502  10.873 -27.712  1.00 70.51           H
ATOM    936 3HG2 THR A  77      10.070  10.100 -29.211  1.00 70.51           H
ATOM    937  HN  THR A  77       8.173   8.404 -27.042  1.00 70.51           H
ATOM    938  N   ARG A  78       5.227   8.147 -27.729  1.00 72.43           N
ATOM    939  CA  ARG A  78       4.025   7.450 -28.152  1.00 72.43           C
ATOM    940  C   ARG A  78       2.801   8.015 -27.428  1.00 72.43           C
ATOM    941  O   ARG A  78       2.891   8.415 -26.268  1.00 72.43           O
ATOM    942  HA  ARG A  78       3.962   7.629 -29.226  1.00 72.43           H
ATOM    943  CB  ARG A  78       4.129   5.950 -27.869  1.00 72.43           C
ATOM    944 1HB  ARG A  78       3.482   5.401 -28.553  1.00 72.43           H
ATOM    945 2HB  ARG A  78       5.148   5.612 -28.054  1.00 72.43           H
ATOM    946  CG  ARG A  78       3.736   5.636 -26.424  1.00 72.43           C
ATOM    947 1HG  ARG A  78       4.331   6.243 -25.741  1.00 72.43           H
ATOM    948 2HG  ARG A  78       2.692   5.904 -26.261  1.00 72.43           H
ATOM    949  CD  ARG A  78       3.942   4.153 -26.110  1.00 72.43           C
ATOM    950 1HD  ARG A  78       3.104   3.572 -26.494  1.00 72.43           H
ATOM    951 2HD  ARG A  78       4.839   3.788 -26.609  1.00 72.43           H
ATOM    952  NE  ARG A  78       4.064   3.958 -24.648  1.00 72.43           N
ATOM    953  HE  ARG A  78       4.983   3.895 -24.258  1.00 72.43           H
ATOM    954  CZ  ARG A  78       3.020   3.860 -23.813  1.00 72.43           C
ATOM    955  NH1 ARG A  78       1.766   3.937 -24.280  1.00 72.43           N
ATOM    956 1HH1 ARG A  78       1.604   4.069 -25.258  1.00 72.43           H
ATOM    957 2HH1 ARG A  78       0.993   3.863 -23.651  1.00 72.43           H
ATOM    958  NH2 ARG A  78       3.248   3.684 -22.505  1.00 72.43           N
ATOM    959 1HH2 ARG A  78       2.480   3.609 -21.869  1.00 72.43           H
ATOM    960 2HH2 ARG A  78       4.187   3.628 -22.164  1.00 72.43           H
ATOM    961  HN  ARG A  78       5.761   7.680 -27.025  1.00 72.43           H
ATOM    962  N   VAL A  79       1.685   8.029 -28.142  1.00 77.40           N
ATOM    963  CA  VAL A  79       0.427   8.461 -27.556  1.00 77.40           C
ATOM    964  C   VAL A  79       0.202   7.718 -26.238  1.00 77.40           C
ATOM    965  O   VAL A  79       0.366   6.501 -26.171  1.00 77.40           O
ATOM    966  HA  VAL A  79       0.511   9.528 -27.347  1.00 77.40           H
ATOM    967  CB  VAL A  79      -0.712   8.262 -28.557  1.00 77.40           C
ATOM    968  HB  VAL A  79      -0.875   7.190 -28.671  1.00 77.40           H
ATOM    969  CG1 VAL A  79      -2.011   8.883 -28.040  1.00 77.40           C
ATOM    970 1HG1 VAL A  79      -2.289   8.412 -27.097  1.00 77.40           H
ATOM    971 2HG1 VAL A  79      -1.867   9.952 -27.884  1.00 77.40           H
ATOM    972 3HG1 VAL A  79      -2.805   8.727 -28.771  1.00 77.40           H
ATOM    973  CG2 VAL A  79      -0.342   8.829 -29.929  1.00 77.40           C
ATOM    974 1HG2 VAL A  79      -0.139   9.896 -29.839  1.00 77.40           H
ATOM    975 2HG2 VAL A  79       0.546   8.321 -30.305  1.00 77.40           H
ATOM    976 3HG2 VAL A  79      -1.169   8.674 -30.622  1.00 77.40           H
ATOM    977  HN  VAL A  79       1.631   7.753 -29.101  1.00 77.40           H
ATOM    978  N   LYS A  80      -0.172   8.481 -25.221  1.00 81.55           N
ATOM    979  CA  LYS A  80      -0.459   7.905 -23.919  1.00 81.55           C
ATOM    980  C   LYS A  80      -1.754   7.095 -23.998  1.00 81.55           C
ATOM    981  O   LYS A  80      -2.550   7.278 -24.917  1.00 81.55           O
ATOM    982  HA  LYS A  80       0.359   7.227 -23.675  1.00 81.55           H
ATOM    983  CB  LYS A  80      -0.479   8.994 -22.844  1.00 81.55           C
ATOM    984 1HB  LYS A  80      -1.387   9.590 -22.941  1.00 81.55           H
ATOM    985 2HB  LYS A  80      -0.504   8.535 -21.856  1.00 81.55           H
ATOM    986  CG  LYS A  80       0.747   9.902 -22.959  1.00 81.55           C
ATOM    987 1HG  LYS A  80       0.743  10.403 -23.927  1.00 81.55           H
ATOM    988 2HG  LYS A  80       0.702  10.679 -22.197  1.00 81.55           H
ATOM    989  CD  LYS A  80       2.040   9.099 -22.801  1.00 81.55           C
ATOM    990 1HD  LYS A  80       2.070   8.642 -21.812  1.00 81.55           H
ATOM    991 2HD  LYS A  80       2.060   8.287 -23.528  1.00 81.55           H
ATOM    992  CE  LYS A  80       3.267   9.992 -22.993  1.00 81.55           C
ATOM    993 1HE  LYS A  80       3.136  10.615 -23.878  1.00 81.55           H
ATOM    994 2HE  LYS A  80       3.371  10.665 -22.142  1.00 81.55           H
ATOM    995  NZ  LYS A  80       4.490   9.170 -23.134  1.00 81.55           N
ATOM    996 1HZ  LYS A  80       5.277   9.770 -23.353  1.00 81.55           H
ATOM    997 2HZ  LYS A  80       4.670   8.680 -22.265  1.00 81.55           H
ATOM    998 3HZ  LYS A  80       4.360   8.497 -23.881  1.00 81.55           H
ATOM    999  HN  LYS A  80      -0.280   9.474 -25.278  1.00 81.55           H
ATOM   1000  N   THR A  81      -1.924   6.215 -23.021  1.00 82.53           N
ATOM   1001  CA  THR A  81      -3.179   5.498 -22.871  1.00 82.53           C
ATOM   1002  C   THR A  81      -3.717   5.658 -21.448  1.00 82.53           C
ATOM   1003  O   THR A  81      -3.004   6.119 -20.558  1.00 82.53           O
ATOM   1004  HA  THR A  81      -3.913   5.944 -23.542  1.00 82.53           H
ATOM   1005  CB  THR A  81      -2.942   4.040 -23.270  1.00 82.53           C
ATOM   1006  HB  THR A  81      -3.880   3.486 -23.296  1.00 82.53           H
ATOM   1007  OG1 THR A  81      -1.978   3.575 -22.329  1.00 82.53           O
ATOM   1008  HG1 THR A  81      -1.068   3.907 -22.579  1.00 82.53           H
ATOM   1009  CG2 THR A  81      -2.235   3.911 -24.621  1.00 82.53           C
ATOM   1010 1HG2 THR A  81      -1.266   4.408 -24.574  1.00 82.53           H
ATOM   1011 2HG2 THR A  81      -2.845   4.376 -25.396  1.00 82.53           H
ATOM   1012 3HG2 THR A  81      -2.091   2.856 -24.857  1.00 82.53           H
ATOM   1013  HN  THR A  81      -1.225   5.990 -22.343  1.00 82.53           H
ATOM   1014  N   MET A  82      -4.972   5.269 -21.277  1.00 83.96           N
ATOM   1015  CA  MET A  82      -5.594   5.303 -19.964  1.00 83.96           C
ATOM   1016  C   MET A  82      -4.791   4.480 -18.955  1.00 83.96           C
ATOM   1017  O   MET A  82      -4.573   4.917 -17.826  1.00 83.96           O
ATOM   1018  HA  MET A  82      -5.596   6.352 -19.668  1.00 83.96           H
ATOM   1019  CB  MET A  82      -7.017   4.749 -20.058  1.00 83.96           C
ATOM   1020 1HB  MET A  82      -7.617   5.385 -20.709  1.00 83.96           H
ATOM   1021 2HB  MET A  82      -6.996   3.758 -20.512  1.00 83.96           H
ATOM   1022  CG  MET A  82      -7.667   4.669 -18.675  1.00 83.96           C
ATOM   1023 1HG  MET A  82      -7.289   3.800 -18.137  1.00 83.96           H
ATOM   1024 2HG  MET A  82      -7.402   5.548 -18.088  1.00 83.96           H
ATOM   1025  SD  MET A  82      -9.441   4.559 -18.840  1.00 83.96           S
ATOM   1026  CE  MET A  82      -9.930   4.893 -17.156  1.00 83.96           C
ATOM   1027 1HE  MET A  82      -9.499   4.140 -16.496  1.00 83.96           H
ATOM   1028 2HE  MET A  82      -9.572   5.880 -16.863  1.00 83.96           H
ATOM   1029 3HE  MET A  82     -11.017   4.863 -17.080  1.00 83.96           H
ATOM   1030  HN  MET A  82      -5.560   4.936 -22.014  1.00 83.96           H
ATOM   1031  N   THR A  83      -4.373   3.304 -19.399  1.00 83.48           N
ATOM   1032  CA  THR A  83      -3.508   2.463 -18.589  1.00 83.48           C
ATOM   1033  C   THR A  83      -2.269   3.243 -18.145  1.00 83.48           C
ATOM   1034  O   THR A  83      -1.876   3.182 -16.981  1.00 83.48           O
ATOM   1035  HA  THR A  83      -4.049   2.182 -17.686  1.00 83.48           H
ATOM   1036  CB  THR A  83      -3.177   1.207 -19.398  1.00 83.48           C
ATOM   1037  HB  THR A  83      -2.660   1.464 -20.322  1.00 83.48           H
ATOM   1038  OG1 THR A  83      -4.435   0.556 -19.558  1.00 83.48           O
ATOM   1039  HG1 THR A  83      -5.066   1.148 -20.058  1.00 83.48           H
ATOM   1040  CG2 THR A  83      -2.336   0.204 -18.605  1.00 83.48           C
ATOM   1041 1HG2 THR A  83      -2.883  -0.105 -17.714  1.00 83.48           H
ATOM   1042 2HG2 THR A  83      -1.396   0.671 -18.311  1.00 83.48           H
ATOM   1043 3HG2 THR A  83      -2.130  -0.668 -19.226  1.00 83.48           H
ATOM   1044  HN  THR A  83      -4.615   2.925 -20.292  1.00 83.48           H
ATOM   1045  N   ASP A  84      -1.688   3.960 -19.097  1.00 84.90           N
ATOM   1046  CA  ASP A  84      -0.441   4.662 -18.848  1.00 84.90           C
ATOM   1047  C   ASP A  84      -0.663   5.721 -17.766  1.00 84.90           C
ATOM   1048  O   ASP A  84       0.213   5.959 -16.936  1.00 84.90           O
ATOM   1049  HA  ASP A  84       0.266   3.892 -18.538  1.00 84.90           H
ATOM   1050  CB  ASP A  84       0.052   5.373 -20.110  1.00 84.90           C
ATOM   1051 1HB  ASP A  84      -0.651   6.158 -20.388  1.00 84.90           H
ATOM   1052 2HB  ASP A  84       1.008   5.857 -19.910  1.00 84.90           H
ATOM   1053  CG  ASP A  84       0.207   4.387 -21.270  1.00 84.90           C
ATOM   1054  OD1 ASP A  84       0.899   3.367 -21.059  1.00 84.90           O
ATOM   1055  OD2 ASP A  84      -0.370   4.674 -22.340  1.00 84.90           O
ATOM   1056  HN  ASP A  84      -2.054   4.063 -20.021  1.00 84.90           H
ATOM   1057  N   MET A  85      -1.840   6.327 -17.810  1.00 89.89           N
ATOM   1058  CA  MET A  85      -2.184   7.365 -16.853  1.00 89.89           C
ATOM   1059  C   MET A  85      -2.205   6.810 -15.427  1.00 89.89           C
ATOM   1060  O   MET A  85      -1.701   7.446 -14.502  1.00 89.89           O
ATOM   1061  HA  MET A  85      -1.403   8.119 -16.945  1.00 89.89           H
ATOM   1062  CB  MET A  85      -3.558   7.943 -17.197  1.00 89.89           C
ATOM   1063 1HB  MET A  85      -3.570   8.268 -18.237  1.00 89.89           H
ATOM   1064 2HB  MET A  85      -4.318   7.167 -17.097  1.00 89.89           H
ATOM   1065  CG  MET A  85      -3.902   9.121 -16.283  1.00 89.89           C
ATOM   1066 1HG  MET A  85      -4.904   9.486 -16.508  1.00 89.89           H
ATOM   1067 2HG  MET A  85      -3.907   8.796 -15.243  1.00 89.89           H
ATOM   1068  SD  MET A  85      -2.712  10.433 -16.506  1.00 89.89           S
ATOM   1069  CE  MET A  85      -3.144  10.967 -18.153  1.00 89.89           C
ATOM   1070 1HE  MET A  85      -3.023  10.137 -18.848  1.00 89.89           H
ATOM   1071 2HE  MET A  85      -4.181  11.303 -18.166  1.00 89.89           H
ATOM   1072 3HE  MET A  85      -2.492  11.789 -18.451  1.00 89.89           H
ATOM   1073  HN  MET A  85      -2.551   6.121 -18.483  1.00 89.89           H
ATOM   1074  N   PHE A  86      -2.794   5.631 -15.294  1.00 89.78           N
ATOM   1075  CA  PHE A  86      -2.901   4.990 -13.994  1.00 89.78           C
ATOM   1076  C   PHE A  86      -1.535   4.500 -13.510  1.00 89.78           C
ATOM   1077  O   PHE A  86      -1.225   4.587 -12.323  1.00 89.78           O
ATOM   1078  HA  PHE A  86      -3.285   5.735 -13.297  1.00 89.78           H
ATOM   1079  CB  PHE A  86      -3.830   3.787 -14.163  1.00 89.78           C
ATOM   1080 1HB  PHE A  86      -3.439   3.147 -14.955  1.00 89.78           H
ATOM   1081 2HB  PHE A  86      -3.820   3.200 -13.245  1.00 89.78           H
ATOM   1082  CG  PHE A  86      -5.276   4.160 -14.497  1.00 89.78           C
ATOM   1083  CD1 PHE A  86      -5.859   5.231 -13.894  1.00 89.78           C
ATOM   1084  HD1 PHE A  86      -5.295   5.825 -13.175  1.00 89.78           H
ATOM   1085  CD2 PHE A  86      -5.980   3.419 -15.395  1.00 89.78           C
ATOM   1086  HD2 PHE A  86      -5.513   2.560 -15.877  1.00 89.78           H
ATOM   1087  CE1 PHE A  86      -7.201   5.577 -14.204  1.00 89.78           C
ATOM   1088  HE1 PHE A  86      -7.667   6.436 -13.721  1.00 89.78           H
ATOM   1089  CE2 PHE A  86      -7.322   3.765 -15.704  1.00 89.78           C
ATOM   1090  HE2 PHE A  86      -7.885   3.172 -16.424  1.00 89.78           H
ATOM   1091  CZ  PHE A  86      -7.904   4.837 -15.102  1.00 89.78           C
ATOM   1092  HZ  PHE A  86      -8.934   5.102 -15.340  1.00 89.78           H
ATOM   1093  HN  PHE A  86      -3.193   5.116 -16.053  1.00 89.78           H
ATOM   1094  N   LEU A  87      -0.754   3.997 -14.455  1.00 87.74           N
ATOM   1095  CA  LEU A  87       0.576   3.503 -14.141  1.00 87.74           C
ATOM   1096  C   LEU A  87       1.430   4.654 -13.605  1.00 87.74           C
ATOM   1097  O   LEU A  87       2.247   4.459 -12.706  1.00 87.74           O
ATOM   1098  HA  LEU A  87       0.471   2.756 -13.355  1.00 87.74           H
ATOM   1099  CB  LEU A  87       1.186   2.799 -15.355  1.00 87.74           C
ATOM   1100 1HB  LEU A  87       1.116   3.469 -16.212  1.00 87.74           H
ATOM   1101 2HB  LEU A  87       2.247   2.638 -15.162  1.00 87.74           H
ATOM   1102  CG  LEU A  87       0.558   1.458 -15.739  1.00 87.74           C
ATOM   1103  HG  LEU A  87      -0.506   1.618 -15.916  1.00 87.74           H
ATOM   1104  CD1 LEU A  87       1.158   0.924 -17.041  1.00 87.74           C
ATOM   1105 1HD1 LEU A  87       0.976   1.638 -17.845  1.00 87.74           H
ATOM   1106 2HD1 LEU A  87       2.231   0.783 -16.915  1.00 87.74           H
ATOM   1107 3HD1 LEU A  87       0.693  -0.030 -17.291  1.00 87.74           H
ATOM   1108  CD2 LEU A  87       0.678   0.449 -14.596  1.00 87.74           C
ATOM   1109 1HD2 LEU A  87       1.731   0.287 -14.363  1.00 87.74           H
ATOM   1110 2HD2 LEU A  87       0.166   0.835 -13.714  1.00 87.74           H
ATOM   1111 3HD2 LEU A  87       0.223  -0.496 -14.895  1.00 87.74           H
ATOM   1112  HN  LEU A  87      -1.016   3.923 -15.417  1.00 87.74           H
ATOM   1113  N   LEU A  88       1.211   5.828 -14.178  1.00 91.32           N
ATOM   1114  CA  LEU A  88       1.919   7.018 -13.740  1.00 91.32           C
ATOM   1115  C   LEU A  88       1.571   7.305 -12.278  1.00 91.32           C
ATOM   1116  O   LEU A  88       2.461   7.461 -11.444  1.00 91.32           O
ATOM   1117  HA  LEU A  88       2.986   6.806 -13.806  1.00 91.32           H
ATOM   1118  CB  LEU A  88       1.632   8.190 -14.682  1.00 91.32           C
ATOM   1119 1HB  LEU A  88       2.061   7.960 -15.657  1.00 91.32           H
ATOM   1120 2HB  LEU A  88       0.553   8.264 -14.818  1.00 91.32           H
ATOM   1121  CG  LEU A  88       2.157   9.555 -14.233  1.00 91.32           C
ATOM   1122  HG  LEU A  88       1.844   9.719 -13.202  1.00 91.32           H
ATOM   1123  CD1 LEU A  88       3.686   9.588 -14.252  1.00 91.32           C
ATOM   1124 1HD1 LEU A  88       4.074   8.825 -13.577  1.00 91.32           H
ATOM   1125 2HD1 LEU A  88       4.041   9.392 -15.264  1.00 91.32           H
ATOM   1126 3HD1 LEU A  88       4.033  10.569 -13.929  1.00 91.32           H
ATOM   1127  CD2 LEU A  88       1.549  10.679 -15.074  1.00 91.32           C
ATOM   1128 1HD2 LEU A  88       1.810  10.531 -16.122  1.00 91.32           H
ATOM   1129 2HD2 LEU A  88       0.464  10.669 -14.965  1.00 91.32           H
ATOM   1130 3HD2 LEU A  88       1.939  11.639 -14.735  1.00 91.32           H
ATOM   1131  HN  LEU A  88       0.565   5.972 -14.928  1.00 91.32           H
ATOM   1132  N   ASN A  89       0.275   7.364 -12.013  1.00 93.95           N
ATOM   1133  CA  ASN A  89      -0.203   7.751 -10.696  1.00 93.95           C
ATOM   1134  C   ASN A  89       0.216   6.691  -9.675  1.00 93.95           C
ATOM   1135  O   ASN A  89       0.417   7.000  -8.501  1.00 93.95           O
ATOM   1136  HA  ASN A  89       0.253   8.722 -10.500  1.00 93.95           H
ATOM   1137  CB  ASN A  89      -1.729   7.854 -10.671  1.00 93.95           C
ATOM   1138 1HB  ASN A  89      -2.161   7.045 -11.260  1.00 93.95           H
ATOM   1139 2HB  ASN A  89      -2.089   7.734  -9.650  1.00 93.95           H
ATOM   1140  CG  ASN A  89      -2.196   9.201 -11.227  1.00 93.95           C
ATOM   1141  OD1 ASN A  89      -2.448  10.148 -10.499  1.00 93.95           O
ATOM   1142  ND2 ASN A  89      -2.298   9.234 -12.552  1.00 93.95           N
ATOM   1143 1HD2 ASN A  89      -2.076   8.421 -13.091  1.00 93.95           H
ATOM   1144 2HD2 ASN A  89      -2.597  10.072 -13.010  1.00 93.95           H
ATOM   1145  HN  ASN A  89      -0.443   7.154 -12.677  1.00 93.95           H
ATOM   1146  N   LEU A  90       0.335   5.464 -10.159  1.00 91.88           N
ATOM   1147  CA  LEU A  90       0.746   4.360  -9.307  1.00 91.88           C
ATOM   1148  C   LEU A  90       2.181   4.597  -8.831  1.00 91.88           C
ATOM   1149  O   LEU A  90       2.482   4.430  -7.650  1.00 91.88           O
ATOM   1150  HA  LEU A  90       0.090   4.357  -8.437  1.00 91.88           H
ATOM   1151  CB  LEU A  90       0.550   3.025 -10.028  1.00 91.88           C
ATOM   1152 1HB  LEU A  90      -0.382   3.073 -10.593  1.00 91.88           H
ATOM   1153 2HB  LEU A  90       1.355   2.904 -10.752  1.00 91.88           H
ATOM   1154  CG  LEU A  90       0.510   1.782  -9.138  1.00 91.88           C
ATOM   1155  HG  LEU A  90       1.270   1.892  -8.364  1.00 91.88           H
ATOM   1156  CD1 LEU A  90      -0.841   1.656  -8.431  1.00 91.88           C
ATOM   1157 1HD1 LEU A  90      -1.009   2.536  -7.810  1.00 91.88           H
ATOM   1158 2HD1 LEU A  90      -1.634   1.579  -9.174  1.00 91.88           H
ATOM   1159 3HD1 LEU A  90      -0.842   0.764  -7.804  1.00 91.88           H
ATOM   1160  CD2 LEU A  90       0.858   0.524  -9.937  1.00 91.88           C
ATOM   1161 1HD2 LEU A  90       0.139   0.397 -10.746  1.00 91.88           H
ATOM   1162 2HD2 LEU A  90       1.860   0.624 -10.353  1.00 91.88           H
ATOM   1163 3HD2 LEU A  90       0.823  -0.345  -9.280  1.00 91.88           H
ATOM   1164  HN  LEU A  90       0.156   5.218 -11.111  1.00 91.88           H
ATOM   1165  N   ALA A  91       3.028   4.981  -9.775  1.00 94.12           N
ATOM   1166  CA  ALA A  91       4.431   5.208  -9.473  1.00 94.12           C
ATOM   1167  C   ALA A  91       4.557   6.390  -8.510  1.00 94.12           C
ATOM   1168  O   ALA A  91       5.413   6.387  -7.627  1.00 94.12           O
ATOM   1169  HA  ALA A  91       4.815   4.311  -8.987  1.00 94.12           H
ATOM   1170  CB  ALA A  91       5.203   5.433 -10.775  1.00 94.12           C
ATOM   1171 1HB  ALA A  91       5.106   4.553 -11.411  1.00 94.12           H
ATOM   1172 2HB  ALA A  91       4.798   6.302 -11.293  1.00 94.12           H
ATOM   1173 3HB  ALA A  91       6.256   5.603 -10.549  1.00 94.12           H
ATOM   1174  HN  ALA A  91       2.770   5.137 -10.728  1.00 94.12           H
ATOM   1175  N   ILE A  92       3.691   7.372  -8.712  1.00 95.54           N
ATOM   1176  CA  ILE A  92       3.692   8.557  -7.871  1.00 95.54           C
ATOM   1177  C   ILE A  92       3.322   8.161  -6.440  1.00 95.54           C
ATOM   1178  O   ILE A  92       3.973   8.585  -5.486  1.00 95.54           O
ATOM   1179  HA  ILE A  92       4.708   8.953  -7.867  1.00 95.54           H
ATOM   1180  CB  ILE A  92       2.786   9.637  -8.464  1.00 95.54           C
ATOM   1181  HB  ILE A  92       1.826   9.182  -8.707  1.00 95.54           H
ATOM   1182  CG1 ILE A  92       3.369  10.186  -9.768  1.00 95.54           C
ATOM   1183 1HG1 ILE A  92       4.257  10.780  -9.552  1.00 95.54           H
ATOM   1184 2HG1 ILE A  92       3.685   9.360 -10.405  1.00 95.54           H
ATOM   1185  CG2 ILE A  92       2.515  10.746  -7.446  1.00 95.54           C
ATOM   1186 1HG2 ILE A  92       2.026  10.322  -6.569  1.00 95.54           H
ATOM   1187 2HG2 ILE A  92       3.458  11.205  -7.149  1.00 95.54           H
ATOM   1188 3HG2 ILE A  92       1.869  11.501  -7.894  1.00 95.54           H
ATOM   1189  CD1 ILE A  92       2.342  11.044 -10.509  1.00 95.54           C
ATOM   1190 1HD1 ILE A  92       1.466  10.440 -10.745  1.00 95.54           H
ATOM   1191 2HD1 ILE A  92       2.046  11.882  -9.878  1.00 95.54           H
ATOM   1192 3HD1 ILE A  92       2.782  11.422 -11.432  1.00 95.54           H
ATOM   1193  HN  ILE A  92       2.999   7.368  -9.434  1.00 95.54           H
ATOM   1194  N   ALA A  93       2.277   7.353  -6.335  1.00 95.20           N
ATOM   1195  CA  ALA A  93       1.781   6.935  -5.035  1.00 95.20           C
ATOM   1196  C   ALA A  93       2.893   6.201  -4.282  1.00 95.20           C
ATOM   1197  O   ALA A  93       3.118   6.454  -3.100  1.00 95.20           O
ATOM   1198  HA  ALA A  93       1.509   7.832  -4.480  1.00 95.20           H
ATOM   1199  CB  ALA A  93       0.533   6.070  -5.218  1.00 95.20           C
ATOM   1200 1HB  ALA A  93      -0.237   6.647  -5.732  1.00 95.20           H
ATOM   1201 2HB  ALA A  93       0.783   5.190  -5.811  1.00 95.20           H
ATOM   1202 3HB  ALA A  93       0.161   5.757  -4.243  1.00 95.20           H
ATOM   1203  HN  ALA A  93       1.773   6.986  -7.118  1.00 95.20           H
ATOM   1204  N   ASP A  94       3.559   5.307  -4.998  1.00 94.09           N
ATOM   1205  CA  ASP A  94       4.617   4.509  -4.403  1.00 94.09           C
ATOM   1206  C   ASP A  94       5.725   5.434  -3.898  1.00 94.09           C
ATOM   1207  O   ASP A  94       6.230   5.257  -2.790  1.00 94.09           O
ATOM   1208  HA  ASP A  94       4.138   3.954  -3.596  1.00 94.09           H
ATOM   1209  CB  ASP A  94       5.230   3.553  -5.428  1.00 94.09           C
ATOM   1210 1HB  ASP A  94       5.354   4.067  -6.381  1.00 94.09           H
ATOM   1211 2HB  ASP A  94       6.223   3.249  -5.099  1.00 94.09           H
ATOM   1212  CG  ASP A  94       4.349   2.317  -5.620  1.00 94.09           C
ATOM   1213  OD1 ASP A  94       3.647   1.964  -4.649  1.00 94.09           O
ATOM   1214  OD2 ASP A  94       4.398   1.753  -6.735  1.00 94.09           O
ATOM   1215  HN  ASP A  94       3.386   5.125  -5.966  1.00 94.09           H
ATOM   1216  N   LEU A  95       6.072   6.402  -4.734  1.00 96.46           N
ATOM   1217  CA  LEU A  95       7.151   7.319  -4.412  1.00 96.46           C
ATOM   1218  C   LEU A  95       6.823   8.047  -3.107  1.00 96.46           C
ATOM   1219  O   LEU A  95       7.681   8.185  -2.236  1.00 96.46           O
ATOM   1220  HA  LEU A  95       8.051   6.724  -4.258  1.00 96.46           H
ATOM   1221  CB  LEU A  95       7.426   8.259  -5.588  1.00 96.46           C
ATOM   1222 1HB  LEU A  95       6.469   8.590  -5.993  1.00 96.46           H
ATOM   1223 2HB  LEU A  95       7.936   9.144  -5.209  1.00 96.46           H
ATOM   1224  CG  LEU A  95       8.257   7.675  -6.732  1.00 96.46           C
ATOM   1225  HG  LEU A  95       7.746   6.790  -7.109  1.00 96.46           H
ATOM   1226  CD1 LEU A  95       8.362   8.666  -7.894  1.00 96.46           C
ATOM   1227 1HD1 LEU A  95       7.364   8.893  -8.268  1.00 96.46           H
ATOM   1228 2HD1 LEU A  95       8.838   9.583  -7.548  1.00 96.46           H
ATOM   1229 3HD1 LEU A  95       8.958   8.226  -8.693  1.00 96.46           H
ATOM   1230  CD2 LEU A  95       9.633   7.227  -6.236  1.00 96.46           C
ATOM   1231 1HD2 LEU A  95      10.165   8.081  -5.817  1.00 96.46           H
ATOM   1232 2HD2 LEU A  95       9.511   6.463  -5.468  1.00 96.46           H
ATOM   1233 3HD2 LEU A  95      10.204   6.816  -7.069  1.00 96.46           H
ATOM   1234  HN  LEU A  95       5.629   6.563  -5.616  1.00 96.46           H
ATOM   1235  N   LEU A  96       5.580   8.495  -3.012  1.00 95.81           N
ATOM   1236  CA  LEU A  96       5.159   9.303  -1.881  1.00 95.81           C
ATOM   1237  C   LEU A  96       5.394   8.523  -0.586  1.00 95.81           C
ATOM   1238  O   LEU A  96       5.823   9.091   0.417  1.00 95.81           O
ATOM   1239  HA  LEU A  96       5.786  10.195  -1.865  1.00 95.81           H
ATOM   1240  CB  LEU A  96       3.713   9.769  -2.064  1.00 95.81           C
ATOM   1241 1HB  LEU A  96       3.109   8.910  -2.354  1.00 95.81           H
ATOM   1242 2HB  LEU A  96       3.338  10.112  -1.099  1.00 95.81           H
ATOM   1243  CG  LEU A  96       3.492  10.883  -3.089  1.00 95.81           C
ATOM   1244  HG  LEU A  96       3.787  10.508  -4.069  1.00 95.81           H
ATOM   1245  CD1 LEU A  96       2.012  11.261  -3.177  1.00 95.81           C
ATOM   1246 1HD1 LEU A  96       1.431  10.389  -3.477  1.00 95.81           H
ATOM   1247 2HD1 LEU A  96       1.668  11.610  -2.204  1.00 95.81           H
ATOM   1248 3HD1 LEU A  96       1.883  12.055  -3.914  1.00 95.81           H
ATOM   1249  CD2 LEU A  96       4.376  12.093  -2.784  1.00 95.81           C
ATOM   1250 1HD2 LEU A  96       4.135  12.478  -1.793  1.00 95.81           H
ATOM   1251 2HD2 LEU A  96       5.424  11.795  -2.813  1.00 95.81           H
ATOM   1252 3HD2 LEU A  96       4.199  12.870  -3.528  1.00 95.81           H
ATOM   1253  HN  LEU A  96       4.867   8.314  -3.690  1.00 95.81           H
ATOM   1254  N   PHE A  97       5.103   7.232  -0.650  1.00 95.34           N
ATOM   1255  CA  PHE A  97       5.268   6.369   0.508  1.00 95.34           C
ATOM   1256  C   PHE A  97       6.749   6.124   0.803  1.00 95.34           C
ATOM   1257  O   PHE A  97       7.186   6.246   1.946  1.00 95.34           O
ATOM   1258  HA  PHE A  97       4.809   6.876   1.357  1.00 95.34           H
ATOM   1259  CB  PHE A  97       4.599   5.035   0.170  1.00 95.34           C
ATOM   1260 1HB  PHE A  97       3.518   5.173   0.165  1.00 95.34           H
ATOM   1261 2HB  PHE A  97       4.888   4.741  -0.839  1.00 95.34           H
ATOM   1262  CG  PHE A  97       4.950   3.901   1.136  1.00 95.34           C
ATOM   1263  CD1 PHE A  97       5.566   2.781   0.675  1.00 95.34           C
ATOM   1264  HD1 PHE A  97       5.811   2.690  -0.384  1.00 95.34           H
ATOM   1265  CD2 PHE A  97       4.645   4.015   2.457  1.00 95.34           C
ATOM   1266  HD2 PHE A  97       4.150   4.913   2.827  1.00 95.34           H
ATOM   1267  CE1 PHE A  97       5.892   1.729   1.571  1.00 95.34           C
ATOM   1268  HE1 PHE A  97       6.386   0.830   1.201  1.00 95.34           H
ATOM   1269  CE2 PHE A  97       4.970   2.963   3.354  1.00 95.34           C
ATOM   1270  HE2 PHE A  97       4.725   3.054   4.412  1.00 95.34           H
ATOM   1271  CZ  PHE A  97       5.587   1.842   2.892  1.00 95.34           C
ATOM   1272  HZ  PHE A  97       5.836   1.035   3.580  1.00 95.34           H
ATOM   1273  HN  PHE A  97       4.761   6.775  -1.472  1.00 95.34           H
ATOM   1274  N   LEU A  98       7.480   5.783  -0.248  1.00 96.35           N
ATOM   1275  CA  LEU A  98       8.862   5.361  -0.093  1.00 96.35           C
ATOM   1276  C   LEU A  98       9.644   6.453   0.640  1.00 96.35           C
ATOM   1277  O   LEU A  98      10.528   6.156   1.442  1.00 96.35           O
ATOM   1278  HA  LEU A  98       8.862   4.463   0.523  1.00 96.35           H
ATOM   1279  CB  LEU A  98       9.461   4.981  -1.449  1.00 96.35           C
ATOM   1280 1HB  LEU A  98       9.272   5.794  -2.149  1.00 96.35           H
ATOM   1281 2HB  LEU A  98      10.542   4.901  -1.336  1.00 96.35           H
ATOM   1282  CG  LEU A  98       8.944   3.681  -2.069  1.00 96.35           C
ATOM   1283  HG  LEU A  98       7.861   3.655  -1.954  1.00 96.35           H
ATOM   1284  CD1 LEU A  98       9.240   3.634  -3.569  1.00 96.35           C
ATOM   1285 1HD1 LEU A  98       8.752   4.475  -4.062  1.00 96.35           H
ATOM   1286 2HD1 LEU A  98      10.317   3.694  -3.730  1.00 96.35           H
ATOM   1287 3HD1 LEU A  98       8.862   2.700  -3.985  1.00 96.35           H
ATOM   1288  CD2 LEU A  98       9.507   2.462  -1.335  1.00 96.35           C
ATOM   1289 1HD2 LEU A  98      10.595   2.470  -1.398  1.00 96.35           H
ATOM   1290 2HD2 LEU A  98       9.202   2.495  -0.289  1.00 96.35           H
ATOM   1291 3HD2 LEU A  98       9.123   1.552  -1.797  1.00 96.35           H
ATOM   1292  HN  LEU A  98       7.144   5.791  -1.190  1.00 96.35           H
ATOM   1293  N   VAL A  99       9.291   7.694   0.338  1.00 96.66           N
ATOM   1294  CA  VAL A  99       9.991   8.831   0.911  1.00 96.66           C
ATOM   1295  C   VAL A  99       9.835   8.807   2.433  1.00 96.66           C
ATOM   1296  O   VAL A  99      10.589   9.464   3.148  1.00 96.66           O
ATOM   1297  HA  VAL A  99      11.047   8.725   0.665  1.00 96.66           H
ATOM   1298  CB  VAL A  99       9.485  10.129   0.278  1.00 96.66           C
ATOM   1299  HB  VAL A  99       8.396  10.118   0.316  1.00 96.66           H
ATOM   1300  CG1 VAL A  99       9.969  11.348   1.066  1.00 96.66           C
ATOM   1301 1HG1 VAL A  99       9.598  11.290   2.090  1.00 96.66           H
ATOM   1302 2HG1 VAL A  99      11.059  11.365   1.075  1.00 96.66           H
ATOM   1303 3HG1 VAL A  99       9.595  12.257   0.595  1.00 96.66           H
ATOM   1304  CG2 VAL A  99       9.904  10.223  -1.190  1.00 96.66           C
ATOM   1305 1HG2 VAL A  99      10.992  10.202  -1.259  1.00 96.66           H
ATOM   1306 2HG2 VAL A  99       9.488   9.380  -1.742  1.00 96.66           H
ATOM   1307 3HG2 VAL A  99       9.532  11.155  -1.615  1.00 96.66           H
ATOM   1308  HN  VAL A  99       8.543   7.927  -0.284  1.00 96.66           H
ATOM   1309  N   THR A 100       8.850   8.043   2.883  1.00 95.87           N
ATOM   1310  CA  THR A 100       8.543   7.976   4.301  1.00 95.87           C
ATOM   1311  C   THR A 100       9.391   6.899   4.980  1.00 95.87           C
ATOM   1312  O   THR A 100       9.523   6.887   6.203  1.00 95.87           O
ATOM   1313  HA  THR A 100       8.812   8.930   4.756  1.00 95.87           H
ATOM   1314  CB  THR A 100       7.037   7.747   4.449  1.00 95.87           C
ATOM   1315  HB  THR A 100       6.707   7.972   5.463  1.00 95.87           H
ATOM   1316  OG1 THR A 100       6.848   6.400   4.025  1.00 95.87           O
ATOM   1317  HG1 THR A 100       6.757   6.364   3.030  1.00 95.87           H
ATOM   1318  CG2 THR A 100       6.219   8.570   3.452  1.00 95.87           C
ATOM   1319 1HG2 THR A 100       6.502   8.296   2.435  1.00 95.87           H
ATOM   1320 2HG2 THR A 100       6.414   9.631   3.609  1.00 95.87           H
ATOM   1321 3HG2 THR A 100       5.158   8.370   3.600  1.00 95.87           H
ATOM   1322  HN  THR A 100       8.268   7.478   2.297  1.00 95.87           H
ATOM   1323  N   LEU A 101       9.944   6.021   4.157  1.00 95.69           N
ATOM   1324  CA  LEU A 101      10.637   4.850   4.668  1.00 95.69           C
ATOM   1325  C   LEU A 101      11.868   5.295   5.459  1.00 95.69           C
ATOM   1326  O   LEU A 101      12.166   4.741   6.516  1.00 95.69           O
ATOM   1327  HA  LEU A 101       9.956   4.338   5.348  1.00 95.69           H
ATOM   1328  CB  LEU A 101      10.955   3.877   3.530  1.00 95.69           C
ATOM   1329 1HB  LEU A 101      11.459   4.429   2.737  1.00 95.69           H
ATOM   1330 2HB  LEU A 101      11.662   3.135   3.901  1.00 95.69           H
ATOM   1331  CG  LEU A 101       9.759   3.142   2.922  1.00 95.69           C
ATOM   1332  HG  LEU A 101       9.118   3.877   2.436  1.00 95.69           H
ATOM   1333  CD1 LEU A 101      10.213   2.154   1.845  1.00 95.69           C
ATOM   1334 1HD1 LEU A 101      10.731   2.694   1.053  1.00 95.69           H
ATOM   1335 2HD1 LEU A 101      10.887   1.420   2.286  1.00 95.69           H
ATOM   1336 3HD1 LEU A 101       9.343   1.646   1.429  1.00 95.69           H
ATOM   1337  CD2 LEU A 101       8.924   2.461   4.008  1.00 95.69           C
ATOM   1338 1HD2 LEU A 101       9.542   1.741   4.544  1.00 95.69           H
ATOM   1339 2HD2 LEU A 101       8.554   3.212   4.706  1.00 95.69           H
ATOM   1340 3HD2 LEU A 101       8.080   1.946   3.549  1.00 95.69           H
ATOM   1341  HN  LEU A 101       9.925   6.099   3.160  1.00 95.69           H
ATOM   1342  N   PRO A 102      12.603   6.301   4.964  1.00 95.72           N
ATOM   1343  CA  PRO A 102      13.797   6.779   5.667  1.00 95.72           C
ATOM   1344  C   PRO A 102      13.510   7.131   7.117  1.00 95.72           C
ATOM   1345  O   PRO A 102      14.305   6.823   8.004  1.00 95.72           O
ATOM   1346  HA  PRO A 102      14.548   5.991   5.708  1.00 95.72           H
ATOM   1347  CB  PRO A 102      14.225   8.006   4.859  1.00 95.72           C
ATOM   1348 1HB  PRO A 102      13.786   8.921   5.255  1.00 95.72           H
ATOM   1349 2HB  PRO A 102      15.307   8.139   4.876  1.00 95.72           H
ATOM   1350  CG  PRO A 102      13.717   7.699   3.455  1.00 95.72           C
ATOM   1351 1HG  PRO A 102      13.627   8.602   2.851  1.00 95.72           H
ATOM   1352 2HG  PRO A 102      14.393   7.036   2.916  1.00 95.72           H
ATOM   1353  CD  PRO A 102      12.368   7.050   3.717  1.00 95.72           C
ATOM   1354 1HD  PRO A 102      11.579   7.792   3.838  1.00 95.72           H
ATOM   1355 2HD  PRO A 102      12.066   6.399   2.896  1.00 95.72           H
ATOM   1356  N   PHE A 103      12.370   7.775   7.322  1.00 94.99           N
ATOM   1357  CA  PHE A 103      11.995   8.227   8.651  1.00 94.99           C
ATOM   1358  C   PHE A 103      11.680   7.042   9.566  1.00 94.99           C
ATOM   1359  O   PHE A 103      12.029   7.054  10.745  1.00 94.99           O
ATOM   1360  HA  PHE A 103      12.842   8.781   9.055  1.00 94.99           H
ATOM   1361  CB  PHE A 103      10.736   9.083   8.493  1.00 94.99           C
ATOM   1362 1HB  PHE A 103       9.972   8.497   7.983  1.00 94.99           H
ATOM   1363 2HB  PHE A 103      10.346   9.323   9.483  1.00 94.99           H
ATOM   1364  CG  PHE A 103      10.961  10.384   7.720  1.00 94.99           C
ATOM   1365  CD1 PHE A 103      11.323  11.515   8.383  1.00 94.99           C
ATOM   1366  HD1 PHE A 103      11.454  11.495   9.465  1.00 94.99           H
ATOM   1367  CD2 PHE A 103      10.799  10.409   6.370  1.00 94.99           C
ATOM   1368  HD2 PHE A 103      10.508   9.503   5.839  1.00 94.99           H
ATOM   1369  CE1 PHE A 103      11.532  12.722   7.665  1.00 94.99           C
ATOM   1370  HE1 PHE A 103      11.822  13.629   8.196  1.00 94.99           H
ATOM   1371  CE2 PHE A 103      11.008  11.617   5.652  1.00 94.99           C
ATOM   1372  HE2 PHE A 103      10.877  11.637   4.570  1.00 94.99           H
ATOM   1373  CZ  PHE A 103      11.370  12.748   6.315  1.00 94.99           C
ATOM   1374  HZ  PHE A 103      11.530  13.674   5.764  1.00 94.99           H
ATOM   1375  HN  PHE A 103      11.710   7.987   6.602  1.00 94.99           H
ATOM   1376  N   TRP A 104      11.024   6.047   8.987  1.00 92.96           N
ATOM   1377  CA  TRP A 104      10.693   4.840   9.725  1.00 92.96           C
ATOM   1378  C   TRP A 104      12.002   4.167  10.142  1.00 92.96           C
ATOM   1379  O   TRP A 104      12.097   3.612  11.236  1.00 92.96           O
ATOM   1380  HA  TRP A 104      10.126   5.134  10.608  1.00 92.96           H
ATOM   1381  CB  TRP A 104       9.787   3.924   8.899  1.00 92.96           C
ATOM   1382 1HB  TRP A 104      10.146   3.906   7.870  1.00 92.96           H
ATOM   1383 2HB  TRP A 104       9.869   2.907   9.283  1.00 92.96           H
ATOM   1384  CG  TRP A 104       8.314   4.338   8.904  1.00 92.96           C
ATOM   1385  CD1 TRP A 104       7.560   4.717   7.862  1.00 92.96           C
ATOM   1386  HD1 TRP A 104       7.921   4.781   6.836  1.00 92.96           H
ATOM   1387  CD2 TRP A 104       7.441   4.398  10.051  1.00 92.96           C
ATOM   1388  NE1 TRP A 104       6.271   5.017   8.253  1.00 92.96           N
ATOM   1389  HE1 TRP A 104       5.528   5.322   7.658  1.00 92.96           H
ATOM   1390  CE2 TRP A 104       6.197   4.817   9.627  1.00 92.96           C
ATOM   1391  CE3 TRP A 104       7.695   4.109  11.404  1.00 92.96           C
ATOM   1392  HE3 TRP A 104       8.669   3.777  11.764  1.00 92.96           H
ATOM   1393  CZ2 TRP A 104       5.108   4.984  10.491  1.00 92.96           C
ATOM   1394  HZ2 TRP A 104       4.134   5.316  10.131  1.00 92.96           H
ATOM   1395  CZ3 TRP A 104       6.597   4.281  12.255  1.00 92.96           C
ATOM   1396  HZ3 TRP A 104       6.739   4.070  13.315  1.00 92.96           H
ATOM   1397  CH2 TRP A 104       5.338   4.702  11.843  1.00 92.96           C
ATOM   1398  HH2 TRP A 104       4.532   4.811  12.570  1.00 92.96           H
ATOM   1399  HN  TRP A 104      10.721   6.057   8.034  1.00 92.96           H
ATOM   1400  N   ALA A 105      12.978   4.239   9.249  1.00 94.64           N
ATOM   1401  CA  ALA A 105      14.254   3.583   9.480  1.00 94.64           C
ATOM   1402  C   ALA A 105      14.926   4.202  10.707  1.00 94.64           C
ATOM   1403  O   ALA A 105      15.405   3.486  11.585  1.00 94.64           O
ATOM   1404  HA  ALA A 105      14.054   2.530   9.679  1.00 94.64           H
ATOM   1405  CB  ALA A 105      15.120   3.692   8.224  1.00 94.64           C
ATOM   1406 1HB  ALA A 105      14.610   3.211   7.389  1.00 94.64           H
ATOM   1407 2HB  ALA A 105      15.289   4.743   7.990  1.00 94.64           H
ATOM   1408 3HB  ALA A 105      16.076   3.200   8.398  1.00 94.64           H
ATOM   1409  HN  ALA A 105      12.908   4.733   8.383  1.00 94.64           H
ATOM   1410  N   ILE A 106      14.940   5.527  10.729  1.00 94.16           N
ATOM   1411  CA  ILE A 106      15.579   6.251  11.815  1.00 94.16           C
ATOM   1412  C   ILE A 106      14.848   5.946  13.124  1.00 94.16           C
ATOM   1413  O   ILE A 106      15.482   5.721  14.154  1.00 94.16           O
ATOM   1414  HA  ILE A 106      16.602   5.883  11.896  1.00 94.16           H
ATOM   1415  CB  ILE A 106      15.660   7.744  11.489  1.00 94.16           C
ATOM   1416  HB  ILE A 106      14.680   8.071  11.142  1.00 94.16           H
ATOM   1417  CG1 ILE A 106      16.652   8.004  10.354  1.00 94.16           C
ATOM   1418 1HG1 ILE A 106      17.671   7.900  10.726  1.00 94.16           H
ATOM   1419 2HG1 ILE A 106      16.520   7.256   9.572  1.00 94.16           H
ATOM   1420  CG2 ILE A 106      15.992   8.561  12.739  1.00 94.16           C
ATOM   1421 1HG2 ILE A 106      15.216   8.408  13.490  1.00 94.16           H
ATOM   1422 2HG2 ILE A 106      16.953   8.237  13.139  1.00 94.16           H
ATOM   1423 3HG2 ILE A 106      16.044   9.618  12.479  1.00 94.16           H
ATOM   1424  CD1 ILE A 106      16.457   9.403   9.766  1.00 94.16           C
ATOM   1425 1HD1 ILE A 106      15.445   9.494   9.373  1.00 94.16           H
ATOM   1426 2HD1 ILE A 106      16.614  10.149  10.544  1.00 94.16           H
ATOM   1427 3HD1 ILE A 106      17.175   9.562   8.961  1.00 94.16           H
ATOM   1428  HN  ILE A 106      14.527   6.102  10.023  1.00 94.16           H
ATOM   1429  N   ALA A 107      13.526   5.949  13.041  1.00 92.91           N
ATOM   1430  CA  ALA A 107      12.702   5.769  14.224  1.00 92.91           C
ATOM   1431  C   ALA A 107      12.940   4.371  14.799  1.00 92.91           C
ATOM   1432  O   ALA A 107      12.893   4.179  16.013  1.00 92.91           O
ATOM   1433  HA  ALA A 107      13.010   6.512  14.960  1.00 92.91           H
ATOM   1434  CB  ALA A 107      11.234   6.010  13.866  1.00 92.91           C
ATOM   1435 1HB  ALA A 107      11.114   7.026  13.490  1.00 92.91           H
ATOM   1436 2HB  ALA A 107      10.927   5.300  13.098  1.00 92.91           H
ATOM   1437 3HB  ALA A 107      10.616   5.875  14.753  1.00 92.91           H
ATOM   1438  HN  ALA A 107      13.019   6.070  12.188  1.00 92.91           H
ATOM   1439  N   ALA A 108      13.190   3.431  13.899  1.00 92.32           N
ATOM   1440  CA  ALA A 108      13.395   2.049  14.299  1.00 92.32           C
ATOM   1441  C   ALA A 108      14.802   1.893  14.877  1.00 92.32           C
ATOM   1442  O   ALA A 108      15.024   1.077  15.770  1.00 92.32           O
ATOM   1443  HA  ALA A 108      12.665   1.816  15.074  1.00 92.32           H
ATOM   1444  CB  ALA A 108      13.152   1.130  13.100  1.00 92.32           C
ATOM   1445 1HB  ALA A 108      12.129   1.258  12.745  1.00 92.32           H
ATOM   1446 2HB  ALA A 108      13.848   1.384  12.300  1.00 92.32           H
ATOM   1447 3HB  ALA A 108      13.306   0.093  13.400  1.00 92.32           H
ATOM   1448  HN  ALA A 108      13.253   3.601  12.916  1.00 92.32           H
ATOM   1449  N   ALA A 109      15.718   2.689  14.344  1.00 91.83           N
ATOM   1450  CA  ALA A 109      17.120   2.564  14.706  1.00 91.83           C
ATOM   1451  C   ALA A 109      17.315   3.041  16.147  1.00 91.83           C
ATOM   1452  O   ALA A 109      18.180   2.535  16.860  1.00 91.83           O
ATOM   1453  HA  ALA A 109      17.387   1.510  14.642  1.00 91.83           H
ATOM   1454  CB  ALA A 109      17.976   3.351  13.711  1.00 91.83           C
ATOM   1455 1HB  ALA A 109      17.823   2.954  12.707  1.00 91.83           H
ATOM   1456 2HB  ALA A 109      17.687   4.402  13.734  1.00 91.83           H
ATOM   1457 3HB  ALA A 109      19.027   3.257  13.983  1.00 91.83           H
ATOM   1458  HN  ALA A 109      15.516   3.407  13.678  1.00 91.83           H
ATOM   1459  N   ASP A 110      16.496   4.009  16.532  1.00 87.81           N
ATOM   1460  CA  ASP A 110      16.644   4.641  17.832  1.00 87.81           C
ATOM   1461  C   ASP A 110      15.264   5.042  18.359  1.00 87.81           C
ATOM   1462  O   ASP A 110      14.588   4.246  19.007  1.00 87.81           O
ATOM   1463  HA  ASP A 110      17.129   3.894  18.460  1.00 87.81           H
ATOM   1464  CB  ASP A 110      17.499   5.906  17.735  1.00 87.81           C
ATOM   1465 1HB  ASP A 110      18.475   5.659  17.316  1.00 87.81           H
ATOM   1466 2HB  ASP A 110      17.030   6.615  17.052  1.00 87.81           H
ATOM   1467  CG  ASP A 110      17.677   6.554  19.109  1.00 87.81           C
ATOM   1468  OD1 ASP A 110      17.307   5.891  20.102  1.00 87.81           O
ATOM   1469  OD2 ASP A 110      18.179   7.699  19.136  1.00 87.81           O
ATOM   1470  HN  ASP A 110      15.744   4.360  15.974  1.00 87.81           H
ATOM   1471  N   GLN A 111      14.889   6.278  18.061  1.00 88.60           N
ATOM   1472  CA  GLN A 111      13.604   6.795  18.499  1.00 88.60           C
ATOM   1473  C   GLN A 111      13.105   7.868  17.529  1.00 88.60           C
ATOM   1474  O   GLN A 111      13.843   8.304  16.647  1.00 88.60           O
ATOM   1475  HA  GLN A 111      12.927   5.941  18.486  1.00 88.60           H
ATOM   1476  CB  GLN A 111      13.691   7.343  19.925  1.00 88.60           C
ATOM   1477 1HB  GLN A 111      12.706   7.678  20.251  1.00 88.60           H
ATOM   1478 2HB  GLN A 111      13.998   6.549  20.606  1.00 88.60           H
ATOM   1479  CG  GLN A 111      14.684   8.505  20.007  1.00 88.60           C
ATOM   1480 1HG  GLN A 111      15.670   8.168  19.686  1.00 88.60           H
ATOM   1481 2HG  GLN A 111      14.379   9.297  19.323  1.00 88.60           H
ATOM   1482  CD  GLN A 111      14.766   9.057  21.431  1.00 88.60           C
ATOM   1483  OE1 GLN A 111      13.767   9.290  22.092  1.00 88.60           O
ATOM   1484  NE2 GLN A 111      16.008   9.252  21.865  1.00 88.60           N
ATOM   1485 1HE2 GLN A 111      16.784   9.040  21.271  1.00 88.60           H
ATOM   1486 2HE2 GLN A 111      16.165   9.611  22.785  1.00 88.60           H
ATOM   1487  HN  GLN A 111      15.444   6.919  17.531  1.00 88.60           H
ATOM   1488  N   TRP A 112      11.855   8.263  17.726  1.00 91.37           N
ATOM   1489  CA  TRP A 112      11.248   9.275  16.878  1.00 91.37           C
ATOM   1490  C   TRP A 112      11.844  10.631  17.258  1.00 91.37           C
ATOM   1491  O   TRP A 112      11.521  11.182  18.309  1.00 91.37           O
ATOM   1492  HA  TRP A 112      11.497   9.035  15.844  1.00 91.37           H
ATOM   1493  CB  TRP A 112       9.723   9.240  16.989  1.00 91.37           C
ATOM   1494 1HB  TRP A 112       9.381   8.215  16.841  1.00 91.37           H
ATOM   1495 2HB  TRP A 112       9.435   9.528  18.000  1.00 91.37           H
ATOM   1496  CG  TRP A 112       9.005  10.150  15.991  1.00 91.37           C
ATOM   1497  CD1 TRP A 112       8.581  11.408  16.178  1.00 91.37           C
ATOM   1498  HD1 TRP A 112       8.702  11.964  17.108  1.00 91.37           H
ATOM   1499  CD2 TRP A 112       8.642   9.821  14.633  1.00 91.37           C
ATOM   1500  NE1 TRP A 112       7.974  11.911  15.045  1.00 91.37           N
ATOM   1501  HE1 TRP A 112       7.580  12.824  14.941  1.00 91.37           H
ATOM   1502  CE2 TRP A 112       8.012  10.915  14.076  1.00 91.37           C
ATOM   1503  CE3 TRP A 112       8.839   8.637  13.901  1.00 91.37           C
ATOM   1504  HE3 TRP A 112       9.333   7.760  14.318  1.00 91.37           H
ATOM   1505  CZ2 TRP A 112       7.528  10.935  12.763  1.00 91.37           C
ATOM   1506  HZ2 TRP A 112       7.034  11.812  12.345  1.00 91.37           H
ATOM   1507  CZ3 TRP A 112       8.349   8.673  12.589  1.00 91.37           C
ATOM   1508  HZ3 TRP A 112       8.476   7.780  11.977  1.00 91.37           H
ATOM   1509  CH2 TRP A 112       7.713   9.766  12.014  1.00 91.37           C
ATOM   1510  HH2 TRP A 112       7.360   9.714  10.984  1.00 91.37           H
ATOM   1511  HN  TRP A 112      11.263   7.905  18.447  1.00 91.37           H
ATOM   1512  N   LYS A 113      12.705  11.130  16.383  1.00 91.89           N
ATOM   1513  CA  LYS A 113      13.440  12.351  16.669  1.00 91.89           C
ATOM   1514  C   LYS A 113      12.729  13.535  16.011  1.00 91.89           C
ATOM   1515  O   LYS A 113      13.205  14.667  16.083  1.00 91.89           O
ATOM   1516  HA  LYS A 113      13.425  12.496  17.749  1.00 91.89           H
ATOM   1517  CB  LYS A 113      14.905  12.204  16.251  1.00 91.89           C
ATOM   1518 1HB  LYS A 113      14.961  11.911  15.203  1.00 91.89           H
ATOM   1519 2HB  LYS A 113      15.410  13.165  16.341  1.00 91.89           H
ATOM   1520  CG  LYS A 113      15.619  11.163  17.115  1.00 91.89           C
ATOM   1521 1HG  LYS A 113      15.619  11.487  18.156  1.00 91.89           H
ATOM   1522 2HG  LYS A 113      15.077  10.218  17.075  1.00 91.89           H
ATOM   1523  CD  LYS A 113      17.059  10.952  16.642  1.00 91.89           C
ATOM   1524 1HD  LYS A 113      17.059  10.634  15.599  1.00 91.89           H
ATOM   1525 2HD  LYS A 113      17.602  11.896  16.688  1.00 91.89           H
ATOM   1526  CE  LYS A 113      17.770   9.904  17.500  1.00 91.89           C
ATOM   1527 1HE  LYS A 113      17.836  10.253  18.531  1.00 91.89           H
ATOM   1528 2HE  LYS A 113      17.191   8.981  17.513  1.00 91.89           H
ATOM   1529  NZ  LYS A 113      19.128   9.638  16.973  1.00 91.89           N
ATOM   1530 1HZ  LYS A 113      19.551   8.881  17.499  1.00 91.89           H
ATOM   1531 2HZ  LYS A 113      19.065   9.377  15.995  1.00 91.89           H
ATOM   1532 3HZ  LYS A 113      19.696  10.473  17.065  1.00 91.89           H
ATOM   1533  HN  LYS A 113      12.902  10.717  15.494  1.00 91.89           H
ATOM   1534  N   PHE A 114      11.601  13.234  15.385  1.00 93.64           N
ATOM   1535  CA  PHE A 114      10.938  14.204  14.530  1.00 93.64           C
ATOM   1536  C   PHE A 114       9.711  14.798  15.225  1.00 93.64           C
ATOM   1537  O   PHE A 114       9.268  14.290  16.254  1.00 93.64           O
ATOM   1538  HA  PHE A 114      11.656  14.997  14.323  1.00 93.64           H
ATOM   1539  CB  PHE A 114      10.486  13.457  13.273  1.00 93.64           C
ATOM   1540 1HB  PHE A 114       9.674  12.780  13.538  1.00 93.64           H
ATOM   1541 2HB  PHE A 114      10.082  14.177  12.561  1.00 93.64           H
ATOM   1542  CG  PHE A 114      11.597  12.656  12.593  1.00 93.64           C
ATOM   1543  CD1 PHE A 114      12.545  13.297  11.857  1.00 93.64           C
ATOM   1544  HD1 PHE A 114      12.512  14.381  11.752  1.00 93.64           H
ATOM   1545  CD2 PHE A 114      11.638  11.303  12.723  1.00 93.64           C
ATOM   1546  HD2 PHE A 114      10.879  10.789  13.312  1.00 93.64           H
ATOM   1547  CE1 PHE A 114      13.576  12.553  11.225  1.00 93.64           C
ATOM   1548  HE1 PHE A 114      14.335  13.067  10.635  1.00 93.64           H
ATOM   1549  CE2 PHE A 114      12.669  10.559  12.091  1.00 93.64           C
ATOM   1550  HE2 PHE A 114      12.702   9.475  12.195  1.00 93.64           H
ATOM   1551  CZ  PHE A 114      13.617  11.200  11.355  1.00 93.64           C
ATOM   1552  HZ  PHE A 114      14.409  10.629  10.870  1.00 93.64           H
ATOM   1553  HN  PHE A 114      11.142  12.348  15.454  1.00 93.64           H
ATOM   1554  N   GLN A 115       9.195  15.866  14.633  1.00 94.15           N
ATOM   1555  CA  GLN A 115       8.044  16.551  15.197  1.00 94.15           C
ATOM   1556  C   GLN A 115       6.770  15.741  14.949  1.00 94.15           C
ATOM   1557  O   GLN A 115       6.764  14.822  14.132  1.00 94.15           O
ATOM   1558  HA  GLN A 115       8.240  16.614  16.268  1.00 94.15           H
ATOM   1559  CB  GLN A 115       7.915  17.965  14.627  1.00 94.15           C
ATOM   1560 1HB  GLN A 115       7.908  17.923  13.538  1.00 94.15           H
ATOM   1561 2HB  GLN A 115       6.964  18.400  14.935  1.00 94.15           H
ATOM   1562  CG  GLN A 115       9.066  18.855  15.102  1.00 94.15           C
ATOM   1563 1HG  GLN A 115       9.273  18.658  16.154  1.00 94.15           H
ATOM   1564 2HG  GLN A 115       9.972  18.610  14.547  1.00 94.15           H
ATOM   1565  CD  GLN A 115       8.728  20.335  14.911  1.00 94.15           C
ATOM   1566  OE1 GLN A 115       7.747  20.699  14.284  1.00 94.15           O
ATOM   1567  NE2 GLN A 115       9.594  21.165  15.486  1.00 94.15           N
ATOM   1568 1HE2 GLN A 115      10.379  20.801  15.987  1.00 94.15           H
ATOM   1569 2HE2 GLN A 115       9.459  22.154  15.417  1.00 94.15           H
ATOM   1570  HN  GLN A 115       9.550  16.262  13.787  1.00 94.15           H
ATOM   1571  N   THR A 116       5.722  16.111  15.670  1.00 94.31           N
ATOM   1572  CA  THR A 116       4.462  15.392  15.583  1.00 94.31           C
ATOM   1573  C   THR A 116       3.909  15.456  14.158  1.00 94.31           C
ATOM   1574  O   THR A 116       3.311  14.495  13.677  1.00 94.31           O
ATOM   1575  HA  THR A 116       4.650  14.342  15.807  1.00 94.31           H
ATOM   1576  CB  THR A 116       3.512  15.976  16.631  1.00 94.31           C
ATOM   1577  HB  THR A 116       3.149  16.957  16.324  1.00 94.31           H
ATOM   1578  OG1 THR A 116       4.268  15.950  17.838  1.00 94.31           O
ATOM   1579  HG1 THR A 116       3.845  16.547  18.519  1.00 94.31           H
ATOM   1580  CG2 THR A 116       2.321  15.059  16.916  1.00 94.31           C
ATOM   1581 1HG2 THR A 116       2.682  14.099  17.288  1.00 94.31           H
ATOM   1582 2HG2 THR A 116       1.754  14.903  15.998  1.00 94.31           H
ATOM   1583 3HG2 THR A 116       1.679  15.520  17.666  1.00 94.31           H
ATOM   1584  HN  THR A 116       5.724  16.886  16.303  1.00 94.31           H
ATOM   1585  N   PHE A 117       4.128  16.598  13.523  1.00 95.44           N
ATOM   1586  CA  PHE A 117       3.660  16.799  12.162  1.00 95.44           C
ATOM   1587  C   PHE A 117       4.146  15.676  11.243  1.00 95.44           C
ATOM   1588  O   PHE A 117       3.366  15.118  10.473  1.00 95.44           O
ATOM   1589  HA  PHE A 117       2.570  16.796  12.192  1.00 95.44           H
ATOM   1590  CB  PHE A 117       4.246  18.127  11.679  1.00 95.44           C
ATOM   1591 1HB  PHE A 117       3.860  18.932  12.305  1.00 95.44           H
ATOM   1592 2HB  PHE A 117       5.327  18.107  11.817  1.00 95.44           H
ATOM   1593  CG  PHE A 117       3.938  18.447  10.215  1.00 95.44           C
ATOM   1594  CD1 PHE A 117       4.907  18.306   9.270  1.00 95.44           C
ATOM   1595  HD1 PHE A 117       5.902  17.966   9.556  1.00 95.44           H
ATOM   1596  CD2 PHE A 117       2.697  18.872   9.858  1.00 95.44           C
ATOM   1597  HD2 PHE A 117       1.921  18.985  10.615  1.00 95.44           H
ATOM   1598  CE1 PHE A 117       4.622  18.603   7.911  1.00 95.44           C
ATOM   1599  HE1 PHE A 117       5.398  18.490   7.154  1.00 95.44           H
ATOM   1600  CE2 PHE A 117       2.412  19.169   8.499  1.00 95.44           C
ATOM   1601  HE2 PHE A 117       1.417  19.509   8.212  1.00 95.44           H
ATOM   1602  CZ  PHE A 117       3.380  19.028   7.554  1.00 95.44           C
ATOM   1603  HZ  PHE A 117       3.161  19.256   6.511  1.00 95.44           H
ATOM   1604  HN  PHE A 117       4.615  17.375  13.921  1.00 95.44           H
ATOM   1605  N   MET A 118       5.432  15.379  11.355  1.00 94.97           N
ATOM   1606  CA  MET A 118       6.039  14.355  10.520  1.00 94.97           C
ATOM   1607  C   MET A 118       5.425  12.983  10.803  1.00 94.97           C
ATOM   1608  O   MET A 118       5.274  12.168   9.894  1.00 94.97           O
ATOM   1609  HA  MET A 118       5.827  14.651   9.493  1.00 94.97           H
ATOM   1610  CB  MET A 118       7.545  14.306  10.786  1.00 94.97           C
ATOM   1611 1HB  MET A 118       7.950  15.318  10.791  1.00 94.97           H
ATOM   1612 2HB  MET A 118       7.729  13.884  11.774  1.00 94.97           H
ATOM   1613  CG  MET A 118       8.261  13.469   9.725  1.00 94.97           C
ATOM   1614 1HG  MET A 118       9.329  13.431   9.940  1.00 94.97           H
ATOM   1615 2HG  MET A 118       7.894  12.443   9.750  1.00 94.97           H
ATOM   1616  SD  MET A 118       7.991  14.173   8.107  1.00 94.97           S
ATOM   1617  CE  MET A 118       8.967  15.661   8.249  1.00 94.97           C
ATOM   1618 1HE  MET A 118       8.583  16.270   9.067  1.00 94.97           H
ATOM   1619 2HE  MET A 118      10.005  15.396   8.449  1.00 94.97           H
ATOM   1620 3HE  MET A 118       8.908  16.224   7.318  1.00 94.97           H
ATOM   1621  HN  MET A 118       6.055  15.822  11.999  1.00 94.97           H
ATOM   1622  N   CYS A 119       5.087  12.769  12.066  1.00 93.72           N
ATOM   1623  CA  CYS A 119       4.492  11.510  12.479  1.00 93.72           C
ATOM   1624  C   CYS A 119       3.153  11.352  11.756  1.00 93.72           C
ATOM   1625  O   CYS A 119       2.853  10.285  11.223  1.00 93.72           O
ATOM   1626  HA  CYS A 119       5.186  10.724  12.184  1.00 93.72           H
ATOM   1627  CB  CYS A 119       4.332  11.431  13.999  1.00 93.72           C
ATOM   1628 1HB  CYS A 119       5.312  11.428  14.476  1.00 93.72           H
ATOM   1629 2HB  CYS A 119       3.803  12.312  14.363  1.00 93.72           H
ATOM   1630  SG  CYS A 119       3.412   9.917  14.454  1.00 93.72           S
ATOM   1631  HN  CYS A 119       5.215  13.437  12.799  1.00 93.72           H
ATOM   1632  N   LYS A 120       2.383  12.430  11.761  1.00 94.75           N
ATOM   1633  CA  LYS A 120       1.078  12.422  11.121  1.00 94.75           C
ATOM   1634  C   LYS A 120       1.243  12.070   9.641  1.00 94.75           C
ATOM   1635  O   LYS A 120       0.548  11.195   9.126  1.00 94.75           O
ATOM   1636  HA  LYS A 120       0.486  11.641  11.597  1.00 94.75           H
ATOM   1637  CB  LYS A 120       0.355  13.748  11.360  1.00 94.75           C
ATOM   1638 1HB  LYS A 120       1.009  14.578  11.091  1.00 94.75           H
ATOM   1639 2HB  LYS A 120      -0.521  13.811  10.714  1.00 94.75           H
ATOM   1640  CG  LYS A 120      -0.073  13.883  12.823  1.00 94.75           C
ATOM   1641 1HG  LYS A 120      -0.730  13.056  13.091  1.00 94.75           H
ATOM   1642 2HG  LYS A 120       0.803  13.817  13.469  1.00 94.75           H
ATOM   1643  CD  LYS A 120      -0.792  15.212  13.064  1.00 94.75           C
ATOM   1644 1HD  LYS A 120      -0.100  16.039  12.903  1.00 94.75           H
ATOM   1645 2HD  LYS A 120      -1.600  15.329  12.341  1.00 94.75           H
ATOM   1646  CE  LYS A 120      -1.356  15.281  14.484  1.00 94.75           C
ATOM   1647 1HE  LYS A 120      -1.536  14.273  14.860  1.00 94.75           H
ATOM   1648 2HE  LYS A 120      -0.628  15.744  15.150  1.00 94.75           H
ATOM   1649  NZ  LYS A 120      -2.617  16.055  14.504  1.00 94.75           N
ATOM   1650 1HZ  LYS A 120      -2.958  16.122  15.457  1.00 94.75           H
ATOM   1651 2HZ  LYS A 120      -2.448  16.986  14.139  1.00 94.75           H
ATOM   1652 3HZ  LYS A 120      -3.310  15.588  13.929  1.00 94.75           H
ATOM   1653  HN  LYS A 120       2.637  13.297  12.191  1.00 94.75           H
ATOM   1654  N   VAL A 121       2.168  12.769   8.999  1.00 94.82           N
ATOM   1655  CA  VAL A 121       2.359  12.619   7.566  1.00 94.82           C
ATOM   1656  C   VAL A 121       2.777  11.179   7.260  1.00 94.82           C
ATOM   1657  O   VAL A 121       2.204  10.535   6.383  1.00 94.82           O
ATOM   1658  HA  VAL A 121       1.401  12.815   7.084  1.00 94.82           H
ATOM   1659  CB  VAL A 121       3.365  13.654   7.061  1.00 94.82           C
ATOM   1660  HB  VAL A 121       4.256  13.588   7.686  1.00 94.82           H
ATOM   1661  CG1 VAL A 121       3.780  13.358   5.619  1.00 94.82           C
ATOM   1662 1HG1 VAL A 121       4.239  12.370   5.568  1.00 94.82           H
ATOM   1663 2HG1 VAL A 121       2.900  13.383   4.975  1.00 94.82           H
ATOM   1664 3HG1 VAL A 121       4.496  14.109   5.285  1.00 94.82           H
ATOM   1665  CG2 VAL A 121       2.805  15.072   7.190  1.00 94.82           C
ATOM   1666 1HG2 VAL A 121       1.891  15.157   6.601  1.00 94.82           H
ATOM   1667 2HG2 VAL A 121       2.583  15.281   8.237  1.00 94.82           H
ATOM   1668 3HG2 VAL A 121       3.541  15.788   6.824  1.00 94.82           H
ATOM   1669  HN  VAL A 121       2.778  13.427   9.440  1.00 94.82           H
ATOM   1670  N   VAL A 122       3.774  10.716   8.001  1.00 93.42           N
ATOM   1671  CA  VAL A 122       4.422   9.456   7.680  1.00 93.42           C
ATOM   1672  C   VAL A 122       3.404   8.320   7.798  1.00 93.42           C
ATOM   1673  O   VAL A 122       3.357   7.433   6.947  1.00 93.42           O
ATOM   1674  HA  VAL A 122       4.764   9.515   6.647  1.00 93.42           H
ATOM   1675  CB  VAL A 122       5.647   9.255   8.574  1.00 93.42           C
ATOM   1676  HB  VAL A 122       5.355   9.482   9.600  1.00 93.42           H
ATOM   1677  CG1 VAL A 122       6.124   7.802   8.532  1.00 93.42           C
ATOM   1678 1HG1 VAL A 122       5.326   7.147   8.881  1.00 93.42           H
ATOM   1679 2HG1 VAL A 122       6.391   7.537   7.509  1.00 93.42           H
ATOM   1680 3HG1 VAL A 122       6.996   7.687   9.176  1.00 93.42           H
ATOM   1681  CG2 VAL A 122       6.773  10.214   8.184  1.00 93.42           C
ATOM   1682 1HG2 VAL A 122       7.063  10.033   7.149  1.00 93.42           H
ATOM   1683 2HG2 VAL A 122       6.428  11.243   8.290  1.00 93.42           H
ATOM   1684 3HG2 VAL A 122       7.632  10.050   8.836  1.00 93.42           H
ATOM   1685  HN  VAL A 122       4.138  11.186   8.805  1.00 93.42           H
ATOM   1686  N   ASN A 123       2.613   8.384   8.859  1.00 91.99           N
ATOM   1687  CA  ASN A 123       1.601   7.369   9.100  1.00 91.99           C
ATOM   1688  C   ASN A 123       0.561   7.416   7.980  1.00 91.99           C
ATOM   1689  O   ASN A 123       0.102   6.376   7.510  1.00 91.99           O
ATOM   1690  HA  ASN A 123       2.144   6.424   9.127  1.00 91.99           H
ATOM   1691  CB  ASN A 123       0.879   7.616  10.426  1.00 91.99           C
ATOM   1692 1HB  ASN A 123       0.777   8.688  10.595  1.00 91.99           H
ATOM   1693 2HB  ASN A 123      -0.129   7.204  10.378  1.00 91.99           H
ATOM   1694  CG  ASN A 123       1.640   6.982  11.592  1.00 91.99           C
ATOM   1695  OD1 ASN A 123       2.456   6.091  11.423  1.00 91.99           O
ATOM   1696  ND2 ASN A 123       1.330   7.489  12.781  1.00 91.99           N
ATOM   1697 1HD2 ASN A 123       0.651   8.220  12.851  1.00 91.99           H
ATOM   1698 2HD2 ASN A 123       1.775   7.140  13.606  1.00 91.99           H
ATOM   1699  HN  ASN A 123       2.655   9.110   9.545  1.00 91.99           H
ATOM   1700  N   SER A 124       0.218   8.633   7.584  1.00 93.43           N
ATOM   1701  CA  SER A 124      -0.890   8.837   6.666  1.00 93.43           C
ATOM   1702  C   SER A 124      -0.485   8.411   5.254  1.00 93.43           C
ATOM   1703  O   SER A 124      -1.297   7.861   4.510  1.00 93.43           O
ATOM   1704  HA  SER A 124      -1.695   8.205   7.040  1.00 93.43           H
ATOM   1705  CB  SER A 124      -1.346  10.298   6.669  1.00 93.43           C
ATOM   1706 1HB  SER A 124      -0.547  10.927   6.277  1.00 93.43           H
ATOM   1707 2HB  SER A 124      -2.199  10.413   6.001  1.00 93.43           H
ATOM   1708  OG  SER A 124      -1.702  10.743   7.975  1.00 93.43           O
ATOM   1709  HG  SER A 124      -1.067  11.452   8.280  1.00 93.43           H
ATOM   1710  HN  SER A 124       0.682   9.468   7.879  1.00 93.43           H
ATOM   1711  N   MET A 125       0.771   8.679   4.926  1.00 93.36           N
ATOM   1712  CA  MET A 125       1.242   8.503   3.563  1.00 93.36           C
ATOM   1713  C   MET A 125       1.149   7.037   3.136  1.00 93.36           C
ATOM   1714  O   MET A 125       0.821   6.741   1.988  1.00 93.36           O
ATOM   1715  HA  MET A 125       0.584   9.112   2.943  1.00 93.36           H
ATOM   1716  CB  MET A 125       2.695   8.974   3.460  1.00 93.36           C
ATOM   1717 1HB  MET A 125       3.251   8.641   4.337  1.00 93.36           H
ATOM   1718 2HB  MET A 125       3.168   8.518   2.591  1.00 93.36           H
ATOM   1719  CG  MET A 125       2.771  10.498   3.349  1.00 93.36           C
ATOM   1720 1HG  MET A 125       2.252  10.958   4.190  1.00 93.36           H
ATOM   1721 2HG  MET A 125       3.810  10.823   3.397  1.00 93.36           H
ATOM   1722  SD  MET A 125       2.036  11.034   1.813  1.00 93.36           S
ATOM   1723  CE  MET A 125       1.357  12.604   2.326  1.00 93.36           C
ATOM   1724 1HE  MET A 125       0.637  12.443   3.128  1.00 93.36           H
ATOM   1725 2HE  MET A 125       2.161  13.248   2.682  1.00 93.36           H
ATOM   1726 3HE  MET A 125       0.858  13.077   1.480  1.00 93.36           H
ATOM   1727  HN  MET A 125       1.458   9.011   5.572  1.00 93.36           H
ATOM   1728  N   TYR A 126       1.444   6.158   4.083  1.00 86.47           N
ATOM   1729  CA  TYR A 126       1.369   4.730   3.827  1.00 86.47           C
ATOM   1730  C   TYR A 126      -0.056   4.311   3.462  1.00 86.47           C
ATOM   1731  O   TYR A 126      -0.263   3.573   2.500  1.00 86.47           O
ATOM   1732  HA  TYR A 126       2.032   4.502   2.992  1.00 86.47           H
ATOM   1733  CB  TYR A 126       1.769   4.046   5.136  1.00 86.47           C
ATOM   1734 1HB  TYR A 126       2.832   4.211   5.311  1.00 86.47           H
ATOM   1735 2HB  TYR A 126       1.233   4.518   5.960  1.00 86.47           H
ATOM   1736  CG  TYR A 126       1.490   2.541   5.163  1.00 86.47           C
ATOM   1737  CD1 TYR A 126       0.680   2.007   6.143  1.00 86.47           C
ATOM   1738  HD1 TYR A 126       0.238   2.657   6.899  1.00 86.47           H
ATOM   1739  CD2 TYR A 126       2.050   1.719   4.206  1.00 86.47           C
ATOM   1740  HD2 TYR A 126       2.690   2.141   3.431  1.00 86.47           H
ATOM   1741  CE1 TYR A 126       0.418   0.591   6.168  1.00 86.47           C
ATOM   1742  HE1 TYR A 126      -0.221   0.156   6.937  1.00 86.47           H
ATOM   1743  CE2 TYR A 126       1.788   0.304   4.231  1.00 86.47           C
ATOM   1744  HE2 TYR A 126       2.223  -0.357   3.481  1.00 86.47           H
ATOM   1745  CZ  TYR A 126       0.985  -0.191   5.211  1.00 86.47           C
ATOM   1746  OH  TYR A 126       0.737  -1.528   5.234  1.00 86.47           O
ATOM   1747  HH  TYR A 126       1.216  -1.977   4.481  1.00 86.47           H
ATOM   1748  HN  TYR A 126       1.728   6.407   5.008  1.00 86.47           H
ATOM   1749  N   LYS A 127      -1.003   4.801   4.249  1.00 86.96           N
ATOM   1750  CA  LYS A 127      -2.397   4.439   4.058  1.00 86.96           C
ATOM   1751  C   LYS A 127      -2.890   5.008   2.726  1.00 86.96           C
ATOM   1752  O   LYS A 127      -3.673   4.369   2.025  1.00 86.96           O
ATOM   1753  HA  LYS A 127      -2.448   3.351   4.008  1.00 86.96           H
ATOM   1754  CB  LYS A 127      -3.234   4.877   5.261  1.00 86.96           C
ATOM   1755 1HB  LYS A 127      -3.033   5.924   5.487  1.00 86.96           H
ATOM   1756 2HB  LYS A 127      -4.294   4.802   5.018  1.00 86.96           H
ATOM   1757  CG  LYS A 127      -2.924   4.016   6.487  1.00 86.96           C
ATOM   1758 1HG  LYS A 127      -1.858   4.061   6.707  1.00 86.96           H
ATOM   1759 2HG  LYS A 127      -3.446   4.415   7.357  1.00 86.96           H
ATOM   1760  CD  LYS A 127      -3.342   2.563   6.256  1.00 86.96           C
ATOM   1761 1HD  LYS A 127      -4.395   2.523   5.978  1.00 86.96           H
ATOM   1762 2HD  LYS A 127      -2.777   2.146   5.423  1.00 86.96           H
ATOM   1763  CE  LYS A 127      -3.108   1.719   7.511  1.00 86.96           C
ATOM   1764 1HE  LYS A 127      -2.073   1.822   7.838  1.00 86.96           H
ATOM   1765 2HE  LYS A 127      -3.737   2.084   8.324  1.00 86.96           H
ATOM   1766  NZ  LYS A 127      -3.411   0.296   7.243  1.00 86.96           N
ATOM   1767 1HZ  LYS A 127      -3.265  -0.246   8.088  1.00 86.96           H
ATOM   1768 2HZ  LYS A 127      -4.376   0.206   6.946  1.00 86.96           H
ATOM   1769 3HZ  LYS A 127      -2.799  -0.048   6.511  1.00 86.96           H
ATOM   1770  HN  LYS A 127      -0.830   5.434   5.004  1.00 86.96           H
ATOM   1771  N   MET A 128      -2.410   6.203   2.415  1.00 91.79           N
ATOM   1772  CA  MET A 128      -2.775   6.856   1.170  1.00 91.79           C
ATOM   1773  C   MET A 128      -2.288   6.050  -0.035  1.00 91.79           C
ATOM   1774  O   MET A 128      -3.032   5.850  -0.994  1.00 91.79           O
ATOM   1775  HA  MET A 128      -3.864   6.900   1.170  1.00 91.79           H
ATOM   1776  CB  MET A 128      -2.162   8.258   1.129  1.00 91.79           C
ATOM   1777 1HB  MET A 128      -2.444   8.808   2.027  1.00 91.79           H
ATOM   1778 2HB  MET A 128      -1.074   8.183   1.130  1.00 91.79           H
ATOM   1779  CG  MET A 128      -2.625   9.023  -0.112  1.00 91.79           C
ATOM   1780 1HG  MET A 128      -2.362   8.467  -1.012  1.00 91.79           H
ATOM   1781 2HG  MET A 128      -3.711   9.121  -0.105  1.00 91.79           H
ATOM   1782  SD  MET A 128      -1.867  10.638  -0.151  1.00 91.79           S
ATOM   1783  CE  MET A 128      -2.749  11.427   1.185  1.00 91.79           C
ATOM   1784 1HE  MET A 128      -3.816  11.433   0.963  1.00 91.79           H
ATOM   1785 2HE  MET A 128      -2.573  10.878   2.110  1.00 91.79           H
ATOM   1786 3HE  MET A 128      -2.396  12.452   1.299  1.00 91.79           H
ATOM   1787  HN  MET A 128      -1.783   6.722   2.997  1.00 91.79           H
ATOM   1788  N   ASN A 129      -1.042   5.609   0.052  1.00 90.27           N
ATOM   1789  CA  ASN A 129      -0.461   4.793  -1.000  1.00 90.27           C
ATOM   1790  C   ASN A 129      -1.326   3.549  -1.211  1.00 90.27           C
ATOM   1791  O   ASN A 129      -1.711   3.239  -2.337  1.00 90.27           O
ATOM   1792  HA  ASN A 129      -0.434   5.436  -1.880  1.00 90.27           H
ATOM   1793  CB  ASN A 129       0.948   4.330  -0.624  1.00 90.27           C
ATOM   1794 1HB  ASN A 129       1.635   5.176  -0.663  1.00 90.27           H
ATOM   1795 2HB  ASN A 129       0.953   3.963   0.403  1.00 90.27           H
ATOM   1796  CG  ASN A 129       1.434   3.228  -1.568  1.00 90.27           C
ATOM   1797  OD1 ASN A 129       1.214   2.048  -1.351  1.00 90.27           O
ATOM   1798  ND2 ASN A 129       2.106   3.678  -2.624  1.00 90.27           N
ATOM   1799 1HD2 ASN A 129       2.252   4.660  -2.743  1.00 90.27           H
ATOM   1800 2HD2 ASN A 129       2.464   3.034  -3.299  1.00 90.27           H
ATOM   1801  HN  ASN A 129      -0.434   5.801   0.823  1.00 90.27           H
ATOM   1802  N   PHE A 130      -1.607   2.869  -0.108  1.00 84.06           N
ATOM   1803  CA  PHE A 130      -2.292   1.589  -0.173  1.00 84.06           C
ATOM   1804  C   PHE A 130      -3.610   1.710  -0.940  1.00 84.06           C
ATOM   1805  O   PHE A 130      -3.830   0.999  -1.919  1.00 84.06           O
ATOM   1806  HA  PHE A 130      -1.632   0.895  -0.694  1.00 84.06           H
ATOM   1807  CB  PHE A 130      -2.591   1.169   1.268  1.00 84.06           C
ATOM   1808 1HB  PHE A 130      -1.671   1.225   1.850  1.00 84.06           H
ATOM   1809 2HB  PHE A 130      -3.289   1.882   1.706  1.00 84.06           H
ATOM   1810  CG  PHE A 130      -3.174  -0.240   1.396  1.00 84.06           C
ATOM   1811  CD1 PHE A 130      -4.506  -0.443   1.213  1.00 84.06           C
ATOM   1812  HD1 PHE A 130      -5.158   0.397   0.974  1.00 84.06           H
ATOM   1813  CD2 PHE A 130      -2.361  -1.288   1.694  1.00 84.06           C
ATOM   1814  HD2 PHE A 130      -1.293  -1.125   1.842  1.00 84.06           H
ATOM   1815  CE1 PHE A 130      -5.048  -1.750   1.333  1.00 84.06           C
ATOM   1816  HE1 PHE A 130      -6.116  -1.913   1.186  1.00 84.06           H
ATOM   1817  CE2 PHE A 130      -2.903  -2.595   1.814  1.00 84.06           C
ATOM   1818  HE2 PHE A 130      -2.251  -3.436   2.053  1.00 84.06           H
ATOM   1819  CZ  PHE A 130      -4.235  -2.799   1.631  1.00 84.06           C
ATOM   1820  HZ  PHE A 130      -4.651  -3.802   1.722  1.00 84.06           H
ATOM   1821  HN  PHE A 130      -1.376   3.179   0.814  1.00 84.06           H
ATOM   1822  N   TYR A 131      -4.452   2.617  -0.466  1.00 84.93           N
ATOM   1823  CA  TYR A 131      -5.795   2.744  -1.006  1.00 84.93           C
ATOM   1824  C   TYR A 131      -5.759   3.172  -2.474  1.00 84.93           C
ATOM   1825  O   TYR A 131      -6.522   2.662  -3.293  1.00 84.93           O
ATOM   1826  HA  TYR A 131      -6.282   1.772  -0.930  1.00 84.93           H
ATOM   1827  CB  TYR A 131      -6.477   3.841  -0.184  1.00 84.93           C
ATOM   1828 1HB  TYR A 131      -5.855   4.736  -0.204  1.00 84.93           H
ATOM   1829 2HB  TYR A 131      -7.424   4.100  -0.658  1.00 84.93           H
ATOM   1830  CG  TYR A 131      -6.741   3.454   1.272  1.00 84.93           C
ATOM   1831  CD1 TYR A 131      -7.269   2.214   1.572  1.00 84.93           C
ATOM   1832  HD1 TYR A 131      -7.498   1.511   0.771  1.00 84.93           H
ATOM   1833  CD2 TYR A 131      -6.452   4.344   2.286  1.00 84.93           C
ATOM   1834  HD2 TYR A 131      -6.035   5.323   2.049  1.00 84.93           H
ATOM   1835  CE1 TYR A 131      -7.518   1.850   2.943  1.00 84.93           C
ATOM   1836  HE1 TYR A 131      -7.935   0.874   3.193  1.00 84.93           H
ATOM   1837  CE2 TYR A 131      -6.701   3.980   3.657  1.00 84.93           C
ATOM   1838  HE2 TYR A 131      -6.477   4.673   4.467  1.00 84.93           H
ATOM   1839  CZ  TYR A 131      -7.221   2.751   3.917  1.00 84.93           C
ATOM   1840  OH  TYR A 131      -7.456   2.406   5.212  1.00 84.93           O
ATOM   1841  HH  TYR A 131      -7.309   3.196   5.808  1.00 84.93           H
ATOM   1842  HN  TYR A 131      -4.230   3.256   0.270  1.00 84.93           H
ATOM   1843  N   SER A 132      -4.863   4.106  -2.763  1.00 89.81           N
ATOM   1844  CA  SER A 132      -4.749   4.642  -4.109  1.00 89.81           C
ATOM   1845  C   SER A 132      -4.273   3.550  -5.068  1.00 89.81           C
ATOM   1846  O   SER A 132      -4.773   3.440  -6.187  1.00 89.81           O
ATOM   1847  HA  SER A 132      -5.753   4.973  -4.374  1.00 89.81           H
ATOM   1848  CB  SER A 132      -3.793   5.836  -4.146  1.00 89.81           C
ATOM   1849 1HB  SER A 132      -3.679   6.177  -5.175  1.00 89.81           H
ATOM   1850 2HB  SER A 132      -4.223   6.663  -3.582  1.00 89.81           H
ATOM   1851  OG  SER A 132      -2.513   5.511  -3.611  1.00 89.81           O
ATOM   1852  HG  SER A 132      -2.395   5.945  -2.718  1.00 89.81           H
ATOM   1853  HN  SER A 132      -4.225   4.493  -2.098  1.00 89.81           H
ATOM   1854  N   CYS A 133      -3.312   2.769  -4.596  1.00 84.28           N
ATOM   1855  CA  CYS A 133      -2.725   1.724  -5.418  1.00 84.28           C
ATOM   1856  C   CYS A 133      -3.822   0.716  -5.769  1.00 84.28           C
ATOM   1857  O   CYS A 133      -3.953   0.313  -6.923  1.00 84.28           O
ATOM   1858  HA  CYS A 133      -2.344   2.209  -6.316  1.00 84.28           H
ATOM   1859  CB  CYS A 133      -1.538   1.056  -4.721  1.00 84.28           C
ATOM   1860 1HB  CYS A 133      -1.772   0.886  -3.670  1.00 84.28           H
ATOM   1861 2HB  CYS A 133      -1.346   0.081  -5.167  1.00 84.28           H
ATOM   1862  SG  CYS A 133      -0.052   2.114  -4.866  1.00 84.28           S
ATOM   1863  HG  CYS A 133      -0.438   3.020  -3.973  1.00 84.28           H
ATOM   1864  HN  CYS A 133      -2.937   2.841  -3.672  1.00 84.28           H
ATOM   1865  N   VAL A 134      -4.581   0.337  -4.751  1.00 80.11           N
ATOM   1866  CA  VAL A 134      -5.637  -0.644  -4.929  1.00 80.11           C
ATOM   1867  C   VAL A 134      -6.606  -0.154  -6.008  1.00 80.11           C
ATOM   1868  O   VAL A 134      -6.945  -0.898  -6.927  1.00 80.11           O
ATOM   1869  HA  VAL A 134      -5.172  -1.570  -5.270  1.00 80.11           H
ATOM   1870  CB  VAL A 134      -6.324  -0.924  -3.591  1.00 80.11           C
ATOM   1871  HB  VAL A 134      -6.485   0.031  -3.091  1.00 80.11           H
ATOM   1872  CG1 VAL A 134      -7.689  -1.581  -3.802  1.00 80.11           C
ATOM   1873 1HG1 VAL A 134      -8.325  -0.918  -4.389  1.00 80.11           H
ATOM   1874 2HG1 VAL A 134      -7.560  -2.524  -4.332  1.00 80.11           H
ATOM   1875 3HG1 VAL A 134      -8.155  -1.768  -2.835  1.00 80.11           H
ATOM   1876  CG2 VAL A 134      -5.436  -1.782  -2.688  1.00 80.11           C
ATOM   1877 1HG2 VAL A 134      -5.229  -2.733  -3.180  1.00 80.11           H
ATOM   1878 2HG2 VAL A 134      -4.498  -1.260  -2.497  1.00 80.11           H
ATOM   1879 3HG2 VAL A 134      -5.948  -1.966  -1.743  1.00 80.11           H
ATOM   1880  HN  VAL A 134      -4.484   0.689  -3.820  1.00 80.11           H
ATOM   1881  N   LEU A 135      -7.024   1.094  -5.859  1.00 84.79           N
ATOM   1882  CA  LEU A 135      -8.050   1.648  -6.726  1.00 84.79           C
ATOM   1883  C   LEU A 135      -7.504   1.756  -8.151  1.00 84.79           C
ATOM   1884  O   LEU A 135      -8.232   1.534  -9.117  1.00 84.79           O
ATOM   1885  HA  LEU A 135      -8.887   0.950  -6.729  1.00 84.79           H
ATOM   1886  CB  LEU A 135      -8.568   2.974  -6.165  1.00 84.79           C
ATOM   1887 1HB  LEU A 135      -7.719   3.642  -6.023  1.00 84.79           H
ATOM   1888 2HB  LEU A 135      -9.214   3.434  -6.912  1.00 84.79           H
ATOM   1889  CG  LEU A 135      -9.339   2.887  -4.846  1.00 84.79           C
ATOM   1890  HG  LEU A 135      -8.761   2.280  -4.151  1.00 84.79           H
ATOM   1891  CD1 LEU A 135      -9.499   4.271  -4.213  1.00 84.79           C
ATOM   1892 1HD1 LEU A 135      -8.514   4.695  -4.015  1.00 84.79           H
ATOM   1893 2HD1 LEU A 135     -10.044   4.923  -4.895  1.00 84.79           H
ATOM   1894 3HD1 LEU A 135     -10.051   4.181  -3.277  1.00 84.79           H
ATOM   1895  CD2 LEU A 135     -10.686   2.189  -5.044  1.00 84.79           C
ATOM   1896 1HD2 LEU A 135     -11.284   2.749  -5.763  1.00 84.79           H
ATOM   1897 2HD2 LEU A 135     -10.520   1.179  -5.418  1.00 84.79           H
ATOM   1898 3HD2 LEU A 135     -11.214   2.141  -4.091  1.00 84.79           H
ATOM   1899  HN  LEU A 135      -6.674   1.722  -5.164  1.00 84.79           H
ATOM   1900  N   LEU A 136      -6.226   2.096  -8.237  1.00 87.00           N
ATOM   1901  CA  LEU A 136      -5.580   2.260  -9.529  1.00 87.00           C
ATOM   1902  C   LEU A 136      -5.503   0.902 -10.230  1.00 87.00           C
ATOM   1903  O   LEU A 136      -5.773   0.801 -11.426  1.00 87.00           O
ATOM   1904  HA  LEU A 136      -6.207   2.922 -10.126  1.00 87.00           H
ATOM   1905  CB  LEU A 136      -4.223   2.946  -9.366  1.00 87.00           C
ATOM   1906 1HB  LEU A 136      -3.680   2.449  -8.562  1.00 87.00           H
ATOM   1907 2HB  LEU A 136      -3.649   2.794 -10.280  1.00 87.00           H
ATOM   1908  CG  LEU A 136      -4.262   4.446  -9.065  1.00 87.00           C
ATOM   1909  HG  LEU A 136      -4.983   4.615  -8.266  1.00 87.00           H
ATOM   1910  CD1 LEU A 136      -2.904   4.939  -8.560  1.00 87.00           C
ATOM   1911 1HD1 LEU A 136      -2.641   4.406  -7.646  1.00 87.00           H
ATOM   1912 2HD1 LEU A 136      -2.145   4.755  -9.320  1.00 87.00           H
ATOM   1913 3HD1 LEU A 136      -2.960   6.008  -8.354  1.00 87.00           H
ATOM   1914  CD2 LEU A 136      -4.742   5.237 -10.283  1.00 87.00           C
ATOM   1915 1HD2 LEU A 136      -4.063   5.066 -11.118  1.00 87.00           H
ATOM   1916 2HD2 LEU A 136      -5.745   4.910 -10.557  1.00 87.00           H
ATOM   1917 3HD2 LEU A 136      -4.760   6.300 -10.042  1.00 87.00           H
ATOM   1918  HN  LEU A 136      -5.636   2.259  -7.446  1.00 87.00           H
ATOM   1919  N   ILE A 137      -5.131  -0.108  -9.457  1.00 79.08           N
ATOM   1920  CA  ILE A 137      -4.985  -1.449  -9.997  1.00 79.08           C
ATOM   1921  C   ILE A 137      -6.333  -1.923 -10.545  1.00 79.08           C
ATOM   1922  O   ILE A 137      -6.393  -2.538 -11.608  1.00 79.08           O
ATOM   1923  HA  ILE A 137      -4.277  -1.393 -10.823  1.00 79.08           H
ATOM   1924  CB  ILE A 137      -4.384  -2.386  -8.947  1.00 79.08           C
ATOM   1925  HB  ILE A 137      -4.895  -2.211  -8.000  1.00 79.08           H
ATOM   1926  CG1 ILE A 137      -2.902  -2.080  -8.724  1.00 79.08           C
ATOM   1927 1HG1 ILE A 137      -2.327  -2.395  -9.595  1.00 79.08           H
ATOM   1928 2HG1 ILE A 137      -2.760  -1.004  -8.620  1.00 79.08           H
ATOM   1929  CG2 ILE A 137      -4.617  -3.851  -9.322  1.00 79.08           C
ATOM   1930 1HG2 ILE A 137      -5.688  -4.043  -9.390  1.00 79.08           H
ATOM   1931 2HG2 ILE A 137      -4.149  -4.058 -10.285  1.00 79.08           H
ATOM   1932 3HG2 ILE A 137      -4.180  -4.495  -8.560  1.00 79.08           H
ATOM   1933  CD1 ILE A 137      -2.377  -2.791  -7.475  1.00 79.08           C
ATOM   1934 1HD1 ILE A 137      -2.938  -2.456  -6.603  1.00 79.08           H
ATOM   1935 2HD1 ILE A 137      -2.498  -3.868  -7.593  1.00 79.08           H
ATOM   1936 3HD1 ILE A 137      -1.321  -2.557  -7.340  1.00 79.08           H
ATOM   1937  HN  ILE A 137      -4.932  -0.021  -8.481  1.00 79.08           H
ATOM   1938  N   MET A 138      -7.381  -1.619  -9.793  1.00 77.57           N
ATOM   1939  CA  MET A 138      -8.731  -1.932 -10.230  1.00 77.57           C
ATOM   1940  C   MET A 138      -9.030  -1.291 -11.587  1.00 77.57           C
ATOM   1941  O   MET A 138      -9.519  -1.957 -12.498  1.00 77.57           O
ATOM   1942  HA  MET A 138      -8.767  -3.018 -10.318  1.00 77.57           H
ATOM   1943  CB  MET A 138      -9.734  -1.424  -9.193  1.00 77.57           C
ATOM   1944 1HB  MET A 138      -9.589  -1.954  -8.251  1.00 77.57           H
ATOM   1945 2HB  MET A 138      -9.555  -0.367  -8.995  1.00 77.57           H
ATOM   1946  CG  MET A 138     -11.172  -1.621  -9.678  1.00 77.57           C
ATOM   1947 1HG  MET A 138     -11.319  -1.100 -10.624  1.00 77.57           H
ATOM   1948 2HG  MET A 138     -11.360  -2.678  -9.864  1.00 77.57           H
ATOM   1949  SD  MET A 138     -12.318  -1.003  -8.458  1.00 77.57           S
ATOM   1950  CE  MET A 138     -12.025   0.751  -8.616  1.00 77.57           C
ATOM   1951 1HE  MET A 138     -10.980   0.966  -8.392  1.00 77.57           H
ATOM   1952 2HE  MET A 138     -12.250   1.066  -9.635  1.00 77.57           H
ATOM   1953 3HE  MET A 138     -12.665   1.291  -7.919  1.00 77.57           H
ATOM   1954  HN  MET A 138      -7.319  -1.169  -8.903  1.00 77.57           H
ATOM   1955  N   CYS A 139      -8.724  -0.005 -11.678  1.00 83.35           N
ATOM   1956  CA  CYS A 139      -9.068   0.764 -12.862  1.00 83.35           C
ATOM   1957  C   CYS A 139      -8.273   0.206 -14.045  1.00 83.35           C
ATOM   1958  O   CYS A 139      -8.786   0.127 -15.160  1.00 83.35           O
ATOM   1959  HA  CYS A 139     -10.139   0.634 -13.020  1.00 83.35           H
ATOM   1960  CB  CYS A 139      -8.815   2.259 -12.659  1.00 83.35           C
ATOM   1961 1HB  CYS A 139      -7.794   2.420 -12.315  1.00 83.35           H
ATOM   1962 2HB  CYS A 139      -8.918   2.786 -13.608  1.00 83.35           H
ATOM   1963  SG  CYS A 139      -9.999   2.934 -11.438  1.00 83.35           S
ATOM   1964  HG  CYS A 139      -9.355   2.493 -10.361  1.00 83.35           H
ATOM   1965  HN  CYS A 139      -8.252   0.510 -10.963  1.00 83.35           H
ATOM   1966  N   ILE A 140      -7.034  -0.167 -13.760  1.00 80.47           N
ATOM   1967  CA  ILE A 140      -6.173  -0.743 -14.779  1.00 80.47           C
ATOM   1968  C   ILE A 140      -6.830  -2.006 -15.341  1.00 80.47           C
ATOM   1969  O   ILE A 140      -6.817  -2.231 -16.550  1.00 80.47           O
ATOM   1970  HA  ILE A 140      -6.085  -0.013 -15.583  1.00 80.47           H
ATOM   1971  CB  ILE A 140      -4.767  -0.977 -14.223  1.00 80.47           C
ATOM   1972  HB  ILE A 140      -4.860  -1.439 -13.241  1.00 80.47           H
ATOM   1973  CG1 ILE A 140      -4.027   0.349 -14.030  1.00 80.47           C
ATOM   1974 1HG1 ILE A 140      -3.740   0.753 -15.001  1.00 80.47           H
ATOM   1975 2HG1 ILE A 140      -4.692   1.076 -13.566  1.00 80.47           H
ATOM   1976  CG2 ILE A 140      -3.982  -1.948 -15.107  1.00 80.47           C
ATOM   1977 1HG2 ILE A 140      -4.504  -2.904 -15.149  1.00 80.47           H
ATOM   1978 2HG2 ILE A 140      -3.897  -1.536 -16.113  1.00 80.47           H
ATOM   1979 3HG2 ILE A 140      -2.986  -2.096 -14.690  1.00 80.47           H
ATOM   1980  CD1 ILE A 140      -2.782   0.160 -13.161  1.00 80.47           C
ATOM   1981 1HD1 ILE A 140      -3.076  -0.222 -12.183  1.00 80.47           H
ATOM   1982 2HD1 ILE A 140      -2.108  -0.550 -13.641  1.00 80.47           H
ATOM   1983 3HD1 ILE A 140      -2.275   1.117 -13.040  1.00 80.47           H
ATOM   1984  HN  ILE A 140      -6.618  -0.081 -12.855  1.00 80.47           H
ATOM   1985  N   SER A 141      -7.388  -2.797 -14.436  1.00 74.51           N
ATOM   1986  CA  SER A 141      -7.936  -4.090 -14.809  1.00 74.51           C
ATOM   1987  C   SER A 141      -9.166  -3.900 -15.699  1.00 74.51           C
ATOM   1988  O   SER A 141      -9.345  -4.622 -16.678  1.00 74.51           O
ATOM   1989  HA  SER A 141      -7.141  -4.593 -15.358  1.00 74.51           H
ATOM   1990  CB  SER A 141      -8.299  -4.911 -13.570  1.00 74.51           C
ATOM   1991 1HB  SER A 141      -9.118  -4.425 -13.040  1.00 74.51           H
ATOM   1992 2HB  SER A 141      -8.658  -5.893 -13.879  1.00 74.51           H
ATOM   1993  OG  SER A 141      -7.190  -5.067 -12.689  1.00 74.51           O
ATOM   1994  HG  SER A 141      -7.185  -4.332 -12.012  1.00 74.51           H
ATOM   1995  HN  SER A 141      -7.469  -2.567 -13.466  1.00 74.51           H
ATOM   1996  N   VAL A 142      -9.982  -2.925 -15.326  1.00 76.15           N
ATOM   1997  CA  VAL A 142     -11.165  -2.600 -16.105  1.00 76.15           C
ATOM   1998  C   VAL A 142     -10.739  -2.117 -17.493  1.00 76.15           C
ATOM   1999  O   VAL A 142     -11.323  -2.517 -18.499  1.00 76.15           O
ATOM   2000  HA  VAL A 142     -11.748  -3.515 -16.215  1.00 76.15           H
ATOM   2001  CB  VAL A 142     -12.022  -1.580 -15.354  1.00 76.15           C
ATOM   2002  HB  VAL A 142     -11.394  -0.720 -15.121  1.00 76.15           H
ATOM   2003  CG1 VAL A 142     -13.182  -1.092 -16.224  1.00 76.15           C
ATOM   2004 1HG1 VAL A 142     -12.788  -0.621 -17.125  1.00 76.15           H
ATOM   2005 2HG1 VAL A 142     -13.810  -1.938 -16.502  1.00 76.15           H
ATOM   2006 3HG1 VAL A 142     -13.775  -0.367 -15.666  1.00 76.15           H
ATOM   2007  CG2 VAL A 142     -12.534  -2.159 -14.033  1.00 76.15           C
ATOM   2008 1HG2 VAL A 142     -13.139  -3.043 -14.235  1.00 76.15           H
ATOM   2009 2HG2 VAL A 142     -11.687  -2.434 -13.405  1.00 76.15           H
ATOM   2010 3HG2 VAL A 142     -13.140  -1.413 -13.520  1.00 76.15           H
ATOM   2011  HN  VAL A 142      -9.846  -2.363 -14.510  1.00 76.15           H
ATOM   2012  N   ASP A 143      -9.726  -1.264 -17.503  1.00 78.22           N
ATOM   2013  CA  ASP A 143      -9.283  -0.642 -18.739  1.00 78.22           C
ATOM   2014  C   ASP A 143      -8.761  -1.721 -19.689  1.00 78.22           C
ATOM   2015  O   ASP A 143      -9.009  -1.666 -20.893  1.00 78.22           O
ATOM   2016  HA  ASP A 143     -10.161  -0.129 -19.132  1.00 78.22           H
ATOM   2017  CB  ASP A 143      -8.148   0.351 -18.480  1.00 78.22           C
ATOM   2018 1HB  ASP A 143      -8.420   1.015 -17.660  1.00 78.22           H
ATOM   2019 2HB  ASP A 143      -7.252  -0.188 -18.169  1.00 78.22           H
ATOM   2020  CG  ASP A 143      -7.844   1.176 -19.732  1.00 78.22           C
ATOM   2021  OD1 ASP A 143      -8.812   1.735 -20.291  1.00 78.22           O
ATOM   2022  OD2 ASP A 143      -6.651   1.228 -20.102  1.00 78.22           O
ATOM   2023  HN  ASP A 143      -9.211  -0.998 -16.687  1.00 78.22           H
ATOM   2024  N   ARG A 144      -8.046  -2.676 -19.113  1.00 72.92           N
ATOM   2025  CA  ARG A 144      -7.500  -3.775 -19.892  1.00 72.92           C
ATOM   2026  C   ARG A 144      -8.628  -4.579 -20.541  1.00 72.92           C
ATOM   2027  O   ARG A 144      -8.546  -4.934 -21.715  1.00 72.92           O
ATOM   2028  HA  ARG A 144      -6.875  -3.297 -20.646  1.00 72.92           H
ATOM   2029  CB  ARG A 144      -6.658  -4.705 -19.017  1.00 72.92           C
ATOM   2030 1HB  ARG A 144      -7.111  -4.789 -18.029  1.00 72.92           H
ATOM   2031 2HB  ARG A 144      -6.647  -5.706 -19.449  1.00 72.92           H
ATOM   2032  CG  ARG A 144      -5.225  -4.185 -18.884  1.00 72.92           C
ATOM   2033 1HG  ARG A 144      -4.785  -4.065 -19.874  1.00 72.92           H
ATOM   2034 2HG  ARG A 144      -5.233  -3.201 -18.416  1.00 72.92           H
ATOM   2035  CD  ARG A 144      -4.369  -5.143 -18.053  1.00 72.92           C
ATOM   2036 1HD  ARG A 144      -4.588  -5.013 -16.993  1.00 72.92           H
ATOM   2037 2HD  ARG A 144      -4.615  -6.175 -18.304  1.00 72.92           H
ATOM   2038  NE  ARG A 144      -2.933  -4.890 -18.307  1.00 72.92           N
ATOM   2039  HE  ARG A 144      -2.691  -4.130 -18.911  1.00 72.92           H
ATOM   2040  CZ  ARG A 144      -1.937  -5.614 -17.779  1.00 72.92           C
ATOM   2041  NH1 ARG A 144      -2.204  -6.643 -16.964  1.00 72.92           N
ATOM   2042 1HH1 ARG A 144      -3.151  -6.876 -16.745  1.00 72.92           H
ATOM   2043 2HH1 ARG A 144      -1.454  -7.179 -16.574  1.00 72.92           H
ATOM   2044  NH2 ARG A 144      -0.671  -5.294 -18.079  1.00 72.92           N
ATOM   2045 1HH2 ARG A 144       0.083  -5.825 -17.694  1.00 72.92           H
ATOM   2046 2HH2 ARG A 144      -0.481  -4.524 -18.689  1.00 72.92           H
ATOM   2047  HN  ARG A 144      -7.840  -2.708 -18.135  1.00 72.92           H
ATOM   2048  N   TYR A 145      -9.656  -4.842 -19.747  1.00 70.96           N
ATOM   2049  CA  TYR A 145     -10.804  -5.588 -20.232  1.00 70.96           C
ATOM   2050  C   TYR A 145     -11.437  -4.897 -21.442  1.00 70.96           C
ATOM   2051  O   TYR A 145     -11.686  -5.532 -22.465  1.00 70.96           O
ATOM   2052  HA  TYR A 145     -10.461  -6.579 -20.529  1.00 70.96           H
ATOM   2053  CB  TYR A 145     -11.814  -5.604 -19.083  1.00 70.96           C
ATOM   2054 1HB  TYR A 145     -11.439  -6.253 -18.292  1.00 70.96           H
ATOM   2055 2HB  TYR A 145     -11.887  -4.600 -18.663  1.00 70.96           H
ATOM   2056  CG  TYR A 145     -13.212  -6.073 -19.489  1.00 70.96           C
ATOM   2057  CD1 TYR A 145     -14.256  -5.172 -19.538  1.00 70.96           C
ATOM   2058  HD1 TYR A 145     -14.084  -4.125 -19.287  1.00 70.96           H
ATOM   2059  CD2 TYR A 145     -13.430  -7.399 -19.806  1.00 70.96           C
ATOM   2060  HD2 TYR A 145     -12.605  -8.111 -19.767  1.00 70.96           H
ATOM   2061  CE1 TYR A 145     -15.572  -5.614 -19.920  1.00 70.96           C
ATOM   2062  HE1 TYR A 145     -16.405  -4.912 -19.962  1.00 70.96           H
ATOM   2063  CE2 TYR A 145     -14.746  -7.841 -20.188  1.00 70.96           C
ATOM   2064  HE2 TYR A 145     -14.932  -8.885 -20.441  1.00 70.96           H
ATOM   2065  CZ  TYR A 145     -15.752  -6.927 -20.226  1.00 70.96           C
ATOM   2066  OH  TYR A 145     -16.995  -7.344 -20.587  1.00 70.96           O
ATOM   2067  HH  TYR A 145     -16.980  -8.323 -20.794  1.00 70.96           H
ATOM   2068  HN  TYR A 145      -9.712  -4.555 -18.791  1.00 70.96           H
ATOM   2069  N   ILE A 146     -11.679  -3.604 -21.284  1.00 73.77           N
ATOM   2070  CA  ILE A 146     -12.336  -2.833 -22.325  1.00 73.77           C
ATOM   2071  C   ILE A 146     -11.479  -2.859 -23.592  1.00 73.77           C
ATOM   2072  O   ILE A 146     -12.001  -2.996 -24.697  1.00 73.77           O
ATOM   2073  HA  ILE A 146     -13.287  -3.320 -22.542  1.00 73.77           H
ATOM   2074  CB  ILE A 146     -12.654  -1.421 -21.827  1.00 73.77           C
ATOM   2075  HB  ILE A 146     -11.745  -0.995 -21.404  1.00 73.77           H
ATOM   2076  CG1 ILE A 146     -13.699  -1.456 -20.710  1.00 73.77           C
ATOM   2077 1HG1 ILE A 146     -14.663  -1.757 -21.118  1.00 73.77           H
ATOM   2078 2HG1 ILE A 146     -13.419  -2.205 -19.969  1.00 73.77           H
ATOM   2079  CG2 ILE A 146     -13.082  -0.515 -22.984  1.00 73.77           C
ATOM   2080 1HG2 ILE A 146     -12.276  -0.455 -23.715  1.00 73.77           H
ATOM   2081 2HG2 ILE A 146     -13.973  -0.928 -23.458  1.00 73.77           H
ATOM   2082 3HG2 ILE A 146     -13.302   0.482 -22.602  1.00 73.77           H
ATOM   2083  CD1 ILE A 146     -13.828  -0.088 -20.037  1.00 73.77           C
ATOM   2084 1HD1 ILE A 146     -12.868   0.198 -19.609  1.00 73.77           H
ATOM   2085 2HD1 ILE A 146     -14.132   0.653 -20.777  1.00 73.77           H
ATOM   2086 3HD1 ILE A 146     -14.577  -0.141 -19.247  1.00 73.77           H
ATOM   2087  HN  ILE A 146     -11.434  -3.085 -20.465  1.00 73.77           H
ATOM   2088  N   ALA A 147     -10.176  -2.727 -23.389  1.00 74.65           N
ATOM   2089  CA  ALA A 147      -9.251  -2.625 -24.505  1.00 74.65           C
ATOM   2090  C   ALA A 147      -9.297  -3.920 -25.319  1.00 74.65           C
ATOM   2091  O   ALA A 147      -9.045  -3.910 -26.523  1.00 74.65           O
ATOM   2092  HA  ALA A 147      -9.581  -1.799 -25.135  1.00 74.65           H
ATOM   2093  CB  ALA A 147      -7.848  -2.316 -23.979  1.00 74.65           C
ATOM   2094 1HB  ALA A 147      -7.865  -1.372 -23.434  1.00 74.65           H
ATOM   2095 2HB  ALA A 147      -7.526  -3.115 -23.312  1.00 74.65           H
ATOM   2096 3HB  ALA A 147      -7.155  -2.240 -24.817  1.00 74.65           H
ATOM   2097  HN  ALA A 147      -9.752  -2.689 -22.484  1.00 74.65           H
ATOM   2098  N   ILE A 148      -9.619  -5.004 -24.629  1.00 69.48           N
ATOM   2099  CA  ILE A 148      -9.634  -6.314 -25.257  1.00 69.48           C
ATOM   2100  C   ILE A 148     -11.011  -6.562 -25.877  1.00 69.48           C
ATOM   2101  O   ILE A 148     -11.112  -6.938 -27.044  1.00 69.48           O
ATOM   2102  HA  ILE A 148      -8.893  -6.302 -26.056  1.00 69.48           H
ATOM   2103  CB  ILE A 148      -9.205  -7.392 -24.259  1.00 69.48           C
ATOM   2104  HB  ILE A 148      -9.793  -7.268 -23.349  1.00 69.48           H
ATOM   2105  CG1 ILE A 148      -7.734  -7.228 -23.873  1.00 69.48           C
ATOM   2106 1HG1 ILE A 148      -7.101  -7.481 -24.723  1.00 69.48           H
ATOM   2107 2HG1 ILE A 148      -7.534  -6.186 -23.625  1.00 69.48           H
ATOM   2108  CG2 ILE A 148      -9.503  -8.791 -24.802  1.00 69.48           C
ATOM   2109 1HG2 ILE A 148     -10.573  -8.890 -24.985  1.00 69.48           H
ATOM   2110 2HG2 ILE A 148      -8.959  -8.942 -25.735  1.00 69.48           H
ATOM   2111 3HG2 ILE A 148      -9.189  -9.538 -24.073  1.00 69.48           H
ATOM   2112  CD1 ILE A 148      -7.377  -8.120 -22.682  1.00 69.48           C
ATOM   2113 1HD1 ILE A 148      -7.996  -7.848 -21.826  1.00 69.48           H
ATOM   2114 2HD1 ILE A 148      -7.556  -9.163 -22.942  1.00 69.48           H
ATOM   2115 3HD1 ILE A 148      -6.326  -7.983 -22.428  1.00 69.48           H
ATOM   2116  HN  ILE A 148      -9.866  -4.998 -23.660  1.00 69.48           H
ATOM   2117  N   ALA A 149     -12.037  -6.342 -25.068  1.00 70.03           N
ATOM   2118  CA  ALA A 149     -13.382  -6.745 -25.439  1.00 70.03           C
ATOM   2119  C   ALA A 149     -13.896  -5.830 -26.552  1.00 70.03           C
ATOM   2120  O   ALA A 149     -14.584  -6.283 -27.465  1.00 70.03           O
ATOM   2121  HA  ALA A 149     -13.331  -7.767 -25.815  1.00 70.03           H
ATOM   2122  CB  ALA A 149     -14.282  -6.720 -24.202  1.00 70.03           C
ATOM   2123 1HB  ALA A 149     -13.890  -7.409 -23.453  1.00 70.03           H
ATOM   2124 2HB  ALA A 149     -14.306  -5.711 -23.790  1.00 70.03           H
ATOM   2125 3HB  ALA A 149     -15.292  -7.023 -24.481  1.00 70.03           H
ATOM   2126  HN  ALA A 149     -11.959  -5.898 -24.175  1.00 70.03           H
ATOM   2127  N   GLN A 150     -13.541  -4.558 -26.439  1.00 73.87           N
ATOM   2128  CA  GLN A 150     -14.104  -3.544 -27.315  1.00 73.87           C
ATOM   2129  C   GLN A 150     -12.989  -2.820 -28.073  1.00 73.87           C
ATOM   2130  O   GLN A 150     -13.012  -1.596 -28.198  1.00 73.87           O
ATOM   2131  HA  GLN A 150     -14.737  -4.086 -28.017  1.00 73.87           H
ATOM   2132  CB  GLN A 150     -14.963  -2.554 -26.526  1.00 73.87           C
ATOM   2133 1HB  GLN A 150     -14.344  -2.025 -25.802  1.00 73.87           H
ATOM   2134 2HB  GLN A 150     -15.373  -1.804 -27.202  1.00 73.87           H
ATOM   2135  CG  GLN A 150     -16.103  -3.273 -25.802  1.00 73.87           C
ATOM   2136 1HG  GLN A 150     -16.554  -4.010 -26.467  1.00 73.87           H
ATOM   2137 2HG  GLN A 150     -15.708  -3.818 -24.945  1.00 73.87           H
ATOM   2138  CD  GLN A 150     -17.169  -2.280 -25.335  1.00 73.87           C
ATOM   2139  OE1 GLN A 150     -17.095  -1.088 -25.582  1.00 73.87           O
ATOM   2140  NE2 GLN A 150     -18.162  -2.836 -24.647  1.00 73.87           N
ATOM   2141 1HE2 GLN A 150     -18.163  -3.822 -24.478  1.00 73.87           H
ATOM   2142 2HE2 GLN A 150     -18.908  -2.269 -24.298  1.00 73.87           H
ATOM   2143  HN  GLN A 150     -12.884  -4.218 -25.766  1.00 73.87           H
ATOM   2144  N   ALA A 151     -12.040  -3.606 -28.559  1.00 68.08           N
ATOM   2145  CA  ALA A 151     -10.796  -3.052 -29.066  1.00 68.08           C
ATOM   2146  C   ALA A 151     -11.109  -1.897 -30.019  1.00 68.08           C
ATOM   2147  O   ALA A 151     -10.476  -0.844 -29.954  1.00 68.08           O
ATOM   2148  HA  ALA A 151     -10.232  -2.668 -28.216  1.00 68.08           H
ATOM   2149  CB  ALA A 151      -9.981  -4.159 -29.739  1.00 68.08           C
ATOM   2150 1HB  ALA A 151      -9.761  -4.940 -29.012  1.00 68.08           H
ATOM   2151 2HB  ALA A 151     -10.555  -4.581 -30.565  1.00 68.08           H
ATOM   2152 3HB  ALA A 151      -9.049  -3.742 -30.120  1.00 68.08           H
ATOM   2153  HN  ALA A 151     -12.110  -4.602 -28.608  1.00 68.08           H
ATOM   2154  N   MET A 152     -12.086  -2.132 -30.883  1.00 70.02           N
ATOM   2155  CA  MET A 152     -12.431  -1.160 -31.906  1.00 70.02           C
ATOM   2156  C   MET A 152     -12.985   0.122 -31.280  1.00 70.02           C
ATOM   2157  O   MET A 152     -12.549   1.221 -31.619  1.00 70.02           O
ATOM   2158  HA  MET A 152     -11.500  -0.943 -32.430  1.00 70.02           H
ATOM   2159  CB  MET A 152     -13.475  -1.759 -32.849  1.00 70.02           C
ATOM   2160 1HB  MET A 152     -14.226  -2.299 -32.271  1.00 70.02           H
ATOM   2161 2HB  MET A 152     -13.995  -0.960 -33.378  1.00 70.02           H
ATOM   2162  CG  MET A 152     -12.823  -2.707 -33.858  1.00 70.02           C
ATOM   2163 1HG  MET A 152     -11.739  -2.602 -33.819  1.00 70.02           H
ATOM   2164 2HG  MET A 152     -13.053  -3.741 -33.600  1.00 70.02           H
ATOM   2165  SD  MET A 152     -13.411  -2.345 -35.504  1.00 70.02           S
ATOM   2166  CE  MET A 152     -14.999  -3.159 -35.452  1.00 70.02           C
ATOM   2167 1HE  MET A 152     -14.856  -4.221 -35.257  1.00 70.02           H
ATOM   2168 2HE  MET A 152     -15.605  -2.722 -34.659  1.00 70.02           H
ATOM   2169 3HE  MET A 152     -15.505  -3.030 -36.409  1.00 70.02           H
ATOM   2170  HN  MET A 152     -12.637  -2.967 -30.891  1.00 70.02           H
ATOM   2171  N   ARG A 153     -13.937  -0.062 -30.377  1.00 70.11           N
ATOM   2172  CA  ARG A 153     -14.553   1.066 -29.699  1.00 70.11           C
ATOM   2173  C   ARG A 153     -13.526   1.782 -28.819  1.00 70.11           C
ATOM   2174  O   ARG A 153     -13.551   3.006 -28.700  1.00 70.11           O
ATOM   2175  HA  ARG A 153     -14.903   1.716 -30.501  1.00 70.11           H
ATOM   2176  CB  ARG A 153     -15.730   0.612 -28.833  1.00 70.11           C
ATOM   2177 1HB  ARG A 153     -15.433  -0.247 -28.231  1.00 70.11           H
ATOM   2178 2HB  ARG A 153     -16.004   1.408 -28.140  1.00 70.11           H
ATOM   2179  CG  ARG A 153     -16.937   0.244 -29.697  1.00 70.11           C
ATOM   2180 1HG  ARG A 153     -17.175   1.070 -30.367  1.00 70.11           H
ATOM   2181 2HG  ARG A 153     -16.692  -0.614 -30.324  1.00 70.11           H
ATOM   2182  CD  ARG A 153     -18.153  -0.084 -28.829  1.00 70.11           C
ATOM   2183 1HD  ARG A 153     -17.964  -0.987 -28.249  1.00 70.11           H
ATOM   2184 2HD  ARG A 153     -18.329   0.722 -28.117  1.00 70.11           H
ATOM   2185  NE  ARG A 153     -19.348  -0.273 -29.682  1.00 70.11           N
ATOM   2186  HE  ARG A 153     -19.241  -0.162 -30.670  1.00 70.11           H
ATOM   2187  CZ  ARG A 153     -20.564  -0.584 -29.214  1.00 70.11           C
ATOM   2188  NH1 ARG A 153     -20.766  -0.745 -27.899  1.00 70.11           N
ATOM   2189 1HH1 ARG A 153     -20.005  -0.633 -27.259  1.00 70.11           H
ATOM   2190 2HH1 ARG A 153     -21.676  -0.977 -27.557  1.00 70.11           H
ATOM   2191  NH2 ARG A 153     -21.576  -0.732 -30.080  1.00 70.11           N
ATOM   2192 1HH2 ARG A 153     -22.490  -0.964 -29.747  1.00 70.11           H
ATOM   2193 2HH2 ARG A 153     -21.417  -0.610 -31.060  1.00 70.11           H
ATOM   2194  HN  ARG A 153     -14.287  -0.959 -30.108  1.00 70.11           H
ATOM   2195  N   ALA A 154     -12.648   0.987 -28.224  1.00 71.52           N
ATOM   2196  CA  ALA A 154     -11.657   1.522 -27.306  1.00 71.52           C
ATOM   2197  C   ALA A 154     -10.736   2.483 -28.059  1.00 71.52           C
ATOM   2198  O   ALA A 154     -10.208   3.428 -27.475  1.00 71.52           O
ATOM   2199  HA  ALA A 154     -12.188   2.074 -26.530  1.00 71.52           H
ATOM   2200  CB  ALA A 154     -10.890   0.369 -26.654  1.00 71.52           C
ATOM   2201 1HB  ALA A 154     -11.586  -0.267 -26.108  1.00 71.52           H
ATOM   2202 2HB  ALA A 154     -10.391  -0.217 -27.426  1.00 71.52           H
ATOM   2203 3HB  ALA A 154     -10.147   0.771 -25.965  1.00 71.52           H
ATOM   2204  HN  ALA A 154     -12.607  -0.002 -28.361  1.00 71.52           H
ATOM   2205  N   HIS A 155     -10.571   2.209 -29.345  1.00 73.12           N
ATOM   2206  CA  HIS A 155      -9.682   3.006 -30.172  1.00 73.12           C
ATOM   2207  C   HIS A 155     -10.321   4.369 -30.446  1.00 73.12           C
ATOM   2208  O   HIS A 155      -9.676   5.405 -30.286  1.00 73.12           O
ATOM   2209  HA  HIS A 155      -8.767   3.152 -29.598  1.00 73.12           H
ATOM   2210  CB  HIS A 155      -9.314   2.256 -31.454  1.00 73.12           C
ATOM   2211 1HB  HIS A 155      -8.998   1.246 -31.193  1.00 73.12           H
ATOM   2212 2HB  HIS A 155     -10.204   2.161 -32.076  1.00 73.12           H
ATOM   2213  CG  HIS A 155      -8.222   2.917 -32.260  1.00 73.12           C
ATOM   2214  ND1 HIS A 155      -8.481   3.841 -33.258  1.00 73.12           N
ATOM   2215  HD1 HIS A 155      -9.386   4.158 -33.541  1.00 73.12           H
ATOM   2216  CD2 HIS A 155      -6.866   2.779 -32.206  1.00 73.12           C
ATOM   2217  HD2 HIS A 155      -6.319   2.126 -31.526  1.00 73.12           H
ATOM   2218  CE1 HIS A 155      -7.325   4.234 -33.774  1.00 73.12           C
ATOM   2219  HE1 HIS A 155      -7.196   4.957 -34.579  1.00 73.12           H
ATOM   2220  NE2 HIS A 155      -6.326   3.575 -33.121  1.00 73.12           N
ATOM   2221  HN  HIS A 155     -11.031   1.459 -29.820  1.00 73.12           H
ATOM   2222  N   THR A 156     -11.581   4.326 -30.854  1.00 74.80           N
ATOM   2223  CA  THR A 156     -12.282   5.535 -31.248  1.00 74.80           C
ATOM   2224  C   THR A 156     -12.477   6.456 -30.042  1.00 74.80           C
ATOM   2225  O   THR A 156     -12.459   7.678 -30.180  1.00 74.80           O
ATOM   2226  HA  THR A 156     -11.662   6.074 -31.965  1.00 74.80           H
ATOM   2227  CB  THR A 156     -13.596   5.124 -31.917  1.00 74.80           C
ATOM   2228  HB  THR A 156     -14.352   5.900 -31.800  1.00 74.80           H
ATOM   2229  OG1 THR A 156     -13.908   3.866 -31.324  1.00 74.80           O
ATOM   2230  HG1 THR A 156     -14.868   3.639 -31.490  1.00 74.80           H
ATOM   2231  CG2 THR A 156     -13.421   4.802 -33.402  1.00 74.80           C
ATOM   2232 1HG2 THR A 156     -12.714   3.979 -33.515  1.00 74.80           H
ATOM   2233 2HG2 THR A 156     -13.040   5.681 -33.922  1.00 74.80           H
ATOM   2234 3HG2 THR A 156     -14.383   4.516 -33.828  1.00 74.80           H
ATOM   2235  HN  THR A 156     -12.120   3.485 -30.917  1.00 74.80           H
ATOM   2236  N   TRP A 157     -12.659   5.834 -28.886  1.00 78.30           N
ATOM   2237  CA  TRP A 157     -13.025   6.572 -27.689  1.00 78.30           C
ATOM   2238  C   TRP A 157     -11.745   6.864 -26.904  1.00 78.30           C
ATOM   2239  O   TRP A 157     -11.796   7.135 -25.705  1.00 78.30           O
ATOM   2240  HA  TRP A 157     -13.491   7.506 -28.003  1.00 78.30           H
ATOM   2241  CB  TRP A 157     -14.067   5.807 -26.871  1.00 78.30           C
ATOM   2242 1HB  TRP A 157     -13.756   4.765 -26.789  1.00 78.30           H
ATOM   2243 2HB  TRP A 157     -14.090   6.213 -25.860  1.00 78.30           H
ATOM   2244  CG  TRP A 157     -15.479   5.858 -27.457  1.00 78.30           C
ATOM   2245  CD1 TRP A 157     -15.856   5.631 -28.723  1.00 78.30           C
ATOM   2246  HD1 TRP A 157     -15.170   5.368 -29.529  1.00 78.30           H
ATOM   2247  CD2 TRP A 157     -16.695   6.167 -26.745  1.00 78.30           C
ATOM   2248  NE1 TRP A 157     -17.220   5.770 -28.878  1.00 78.30           N
ATOM   2249  HE1 TRP A 157     -17.735   5.651 -29.727  1.00 78.30           H
ATOM   2250  CE2 TRP A 157     -17.747   6.107 -27.637  1.00 78.30           C
ATOM   2251  CE3 TRP A 157     -16.900   6.488 -25.391  1.00 78.30           C
ATOM   2252  HE3 TRP A 157     -16.087   6.542 -24.667  1.00 78.30           H
ATOM   2253  CZ2 TRP A 157     -19.076   6.354 -27.273  1.00 78.30           C
ATOM   2254  HZ2 TRP A 157     -19.889   6.300 -27.997  1.00 78.30           H
ATOM   2255  CZ3 TRP A 157     -18.234   6.732 -25.044  1.00 78.30           C
ATOM   2256  HZ3 TRP A 157     -18.449   6.985 -24.005  1.00 78.30           H
ATOM   2257  CH2 TRP A 157     -19.304   6.675 -25.929  1.00 78.30           C
ATOM   2258  HH2 TRP A 157     -20.316   6.880 -25.580  1.00 78.30           H
ATOM   2259  HN  TRP A 157     -12.560   4.847 -28.761  1.00 78.30           H
ATOM   2260  N   ARG A 158     -10.626   6.798 -27.611  1.00 78.60           N
ATOM   2261  CA  ARG A 158      -9.327   6.831 -26.962  1.00 78.60           C
ATOM   2262  C   ARG A 158      -9.167   8.125 -26.161  1.00 78.60           C
ATOM   2263  O   ARG A 158      -8.709   8.100 -25.020  1.00 78.60           O
ATOM   2264  HA  ARG A 158      -9.321   5.961 -26.307  1.00 78.60           H
ATOM   2265  CB  ARG A 158      -8.196   6.731 -27.988  1.00 78.60           C
ATOM   2266 1HB  ARG A 158      -8.332   5.838 -28.598  1.00 78.60           H
ATOM   2267 2HB  ARG A 158      -8.235   7.587 -28.662  1.00 78.60           H
ATOM   2268  CG  ARG A 158      -6.832   6.680 -27.297  1.00 78.60           C
ATOM   2269 1HG  ARG A 158      -6.697   7.572 -26.684  1.00 78.60           H
ATOM   2270 2HG  ARG A 158      -6.793   5.823 -26.625  1.00 78.60           H
ATOM   2271  CD  ARG A 158      -5.701   6.583 -28.323  1.00 78.60           C
ATOM   2272 1HD  ARG A 158      -5.884   5.750 -29.001  1.00 78.60           H
ATOM   2273 2HD  ARG A 158      -5.671   7.488 -28.930  1.00 78.60           H
ATOM   2274  NE  ARG A 158      -4.406   6.396 -27.632  1.00 78.60           N
ATOM   2275  HE  ARG A 158      -4.371   6.565 -26.647  1.00 78.60           H
ATOM   2276  CZ  ARG A 158      -3.276   6.015 -28.243  1.00 78.60           C
ATOM   2277  NH1 ARG A 158      -3.264   5.775 -29.562  1.00 78.60           N
ATOM   2278 1HH1 ARG A 158      -4.103   5.880 -30.097  1.00 78.60           H
ATOM   2279 2HH1 ARG A 158      -2.417   5.490 -30.010  1.00 78.60           H
ATOM   2280  NH2 ARG A 158      -2.159   5.877 -27.517  1.00 78.60           N
ATOM   2281 1HH2 ARG A 158      -1.307   5.593 -27.958  1.00 78.60           H
ATOM   2282 2HH2 ARG A 158      -2.176   6.058 -26.534  1.00 78.60           H
ATOM   2283  HN  ARG A 158     -10.599   6.724 -28.608  1.00 78.60           H
ATOM   2284  N   GLU A 159      -9.553   9.225 -26.791  1.00 80.98           N
ATOM   2285  CA  GLU A 159      -9.375  10.534 -26.186  1.00 80.98           C
ATOM   2286  C   GLU A 159     -10.289  10.685 -24.969  1.00 80.98           C
ATOM   2287  O   GLU A 159      -9.845  11.113 -23.904  1.00 80.98           O
ATOM   2288  HA  GLU A 159      -8.332  10.569 -25.872  1.00 80.98           H
ATOM   2289  CB  GLU A 159      -9.630  11.647 -27.205  1.00 80.98           C
ATOM   2290 1HB  GLU A 159     -10.532  11.425 -27.774  1.00 80.98           H
ATOM   2291 2HB  GLU A 159      -9.669  12.610 -26.695  1.00 80.98           H
ATOM   2292  CG  GLU A 159      -8.484  11.740 -28.214  1.00 80.98           C
ATOM   2293 1HG  GLU A 159      -7.529  11.651 -27.695  1.00 80.98           H
ATOM   2294 2HG  GLU A 159      -8.544  10.909 -28.916  1.00 80.98           H
ATOM   2295  CD  GLU A 159      -8.532  13.065 -28.978  1.00 80.98           C
ATOM   2296  OE1 GLU A 159      -7.474  13.443 -29.526  1.00 80.98           O
ATOM   2297  OE2 GLU A 159      -9.626  13.669 -28.998  1.00 80.98           O
ATOM   2298  HN  GLU A 159      -9.979   9.231 -27.695  1.00 80.98           H
ATOM   2299  N   LYS A 160     -11.549  10.326 -25.166  1.00 84.70           N
ATOM   2300  CA  LYS A 160     -12.526  10.404 -24.094  1.00 84.70           C
ATOM   2301  C   LYS A 160     -12.035   9.581 -22.901  1.00 84.70           C
ATOM   2302  O   LYS A 160     -12.138  10.018 -21.756  1.00 84.70           O
ATOM   2303  HA  LYS A 160     -12.594  11.448 -23.789  1.00 84.70           H
ATOM   2304  CB  LYS A 160     -13.910   9.990 -24.599  1.00 84.70           C
ATOM   2305 1HB  LYS A 160     -13.830   9.068 -25.176  1.00 84.70           H
ATOM   2306 2HB  LYS A 160     -14.562   9.779 -23.752  1.00 84.70           H
ATOM   2307  CG  LYS A 160     -14.529  11.088 -25.466  1.00 84.70           C
ATOM   2308 1HG  LYS A 160     -14.524  12.032 -24.921  1.00 84.70           H
ATOM   2309 2HG  LYS A 160     -13.924  11.234 -26.361  1.00 84.70           H
ATOM   2310  CD  LYS A 160     -15.962  10.730 -25.864  1.00 84.70           C
ATOM   2311 1HD  LYS A 160     -15.957   9.837 -26.489  1.00 84.70           H
ATOM   2312 2HD  LYS A 160     -16.542  10.493 -24.973  1.00 84.70           H
ATOM   2313  CE  LYS A 160     -16.625  11.883 -26.620  1.00 84.70           C
ATOM   2314 1HE  LYS A 160     -16.603  12.786 -26.009  1.00 84.70           H
ATOM   2315 2HE  LYS A 160     -16.065  12.100 -27.529  1.00 84.70           H
ATOM   2316  NZ  LYS A 160     -18.025  11.542 -26.961  1.00 84.70           N
ATOM   2317 1HZ  LYS A 160     -18.447  12.314 -27.465  1.00 84.70           H
ATOM   2318 2HZ  LYS A 160     -18.038  10.711 -27.542  1.00 84.70           H
ATOM   2319 3HZ  LYS A 160     -18.547  11.368 -26.110  1.00 84.70           H
ATOM   2320  HN  LYS A 160     -11.904   9.987 -26.038  1.00 84.70           H
ATOM   2321  N   ARG A 161     -11.512   8.404 -23.211  1.00 84.58           N
ATOM   2322  CA  ARG A 161     -11.017   7.510 -22.178  1.00 84.58           C
ATOM   2323  C   ARG A 161      -9.884   8.178 -21.396  1.00 84.58           C
ATOM   2324  O   ARG A 161      -9.770   7.998 -20.185  1.00 84.58           O
ATOM   2325  HA  ARG A 161     -11.878   7.321 -21.536  1.00 84.58           H
ATOM   2326  CB  ARG A 161     -10.508   6.199 -22.781  1.00 84.58           C
ATOM   2327 1HB  ARG A 161      -9.829   6.414 -23.606  1.00 84.58           H
ATOM   2328 2HB  ARG A 161      -9.936   5.649 -22.033  1.00 84.58           H
ATOM   2329  CG  ARG A 161     -11.669   5.338 -23.280  1.00 84.58           C
ATOM   2330 1HG  ARG A 161     -12.241   4.965 -22.431  1.00 84.58           H
ATOM   2331 2HG  ARG A 161     -12.347   5.946 -23.879  1.00 84.58           H
ATOM   2332  CD  ARG A 161     -11.159   4.161 -24.115  1.00 84.58           C
ATOM   2333 1HD  ARG A 161     -11.995   3.670 -24.614  1.00 84.58           H
ATOM   2334 2HD  ARG A 161     -10.489   4.521 -24.895  1.00 84.58           H
ATOM   2335  NE  ARG A 161     -10.450   3.194 -23.247  1.00 84.58           N
ATOM   2336  HE  ARG A 161     -10.647   3.213 -22.267  1.00 84.58           H
ATOM   2337  CZ  ARG A 161      -9.562   2.295 -23.693  1.00 84.58           C
ATOM   2338  NH1 ARG A 161      -9.261   2.226 -24.997  1.00 84.58           N
ATOM   2339 1HH1 ARG A 161      -9.700   2.847 -25.645  1.00 84.58           H
ATOM   2340 2HH1 ARG A 161      -8.597   1.552 -25.321  1.00 84.58           H
ATOM   2341  NH2 ARG A 161      -8.980   1.467 -22.815  1.00 84.58           N
ATOM   2342 1HH2 ARG A 161      -8.314   0.791 -23.131  1.00 84.58           H
ATOM   2343 2HH2 ARG A 161      -9.210   1.526 -21.844  1.00 84.58           H
ATOM   2344  HN  ARG A 161     -11.424   8.059 -24.145  1.00 84.58           H
ATOM   2345  N   LEU A 162      -9.074   8.936 -22.121  1.00 85.42           N
ATOM   2346  CA  LEU A 162      -7.944   9.618 -21.514  1.00 85.42           C
ATOM   2347  C   LEU A 162      -8.459  10.703 -20.566  1.00 85.42           C
ATOM   2348  O   LEU A 162      -7.921  10.885 -19.475  1.00 85.42           O
ATOM   2349  HA  LEU A 162      -7.393   8.881 -20.929  1.00 85.42           H
ATOM   2350  CB  LEU A 162      -6.993  10.143 -22.592  1.00 85.42           C
ATOM   2351 1HB  LEU A 162      -6.793   9.336 -23.296  1.00 85.42           H
ATOM   2352 2HB  LEU A 162      -7.504  10.931 -23.146  1.00 85.42           H
ATOM   2353  CG  LEU A 162      -5.655  10.693 -22.095  1.00 85.42           C
ATOM   2354  HG  LEU A 162      -5.853  11.395 -21.285  1.00 85.42           H
ATOM   2355  CD1 LEU A 162      -4.782   9.575 -21.520  1.00 85.42           C
ATOM   2356 1HD1 LEU A 162      -5.299   9.104 -20.684  1.00 85.42           H
ATOM   2357 2HD1 LEU A 162      -4.590   8.831 -22.293  1.00 85.42           H
ATOM   2358 3HD1 LEU A 162      -3.837   9.993 -21.174  1.00 85.42           H
ATOM   2359  CD2 LEU A 162      -4.936  11.469 -23.201  1.00 85.42           C
ATOM   2360 1HD2 LEU A 162      -4.750  10.808 -24.047  1.00 85.42           H
ATOM   2361 2HD2 LEU A 162      -5.559  12.304 -23.522  1.00 85.42           H
ATOM   2362 3HD2 LEU A 162      -3.988  11.849 -22.821  1.00 85.42           H
ATOM   2363  HN  LEU A 162      -9.180   9.086 -23.104  1.00 85.42           H
ATOM   2364  N   LEU A 163      -9.494  11.396 -21.017  1.00 88.27           N
ATOM   2365  CA  LEU A 163     -10.092  12.453 -20.219  1.00 88.27           C
ATOM   2366  C   LEU A 163     -10.605  11.864 -18.903  1.00 88.27           C
ATOM   2367  O   LEU A 163     -10.271  12.357 -17.827  1.00 88.27           O
ATOM   2368  HA  LEU A 163      -9.308  13.174 -19.992  1.00 88.27           H
ATOM   2369  CB  LEU A 163     -11.166  13.189 -21.023  1.00 88.27           C
ATOM   2370 1HB  LEU A 163     -10.779  13.372 -22.026  1.00 88.27           H
ATOM   2371 2HB  LEU A 163     -12.028  12.530 -21.129  1.00 88.27           H
ATOM   2372  CG  LEU A 163     -11.645  14.520 -20.441  1.00 88.27           C
ATOM   2373  HG  LEU A 163     -11.551  14.472 -19.356  1.00 88.27           H
ATOM   2374  CD1 LEU A 163     -10.764  15.676 -20.920  1.00 88.27           C
ATOM   2375 1HD1 LEU A 163      -9.736  15.506 -20.602  1.00 88.27           H
ATOM   2376 2HD1 LEU A 163     -10.803  15.736 -22.007  1.00 88.27           H
ATOM   2377 3HD1 LEU A 163     -11.127  16.611 -20.491  1.00 88.27           H
ATOM   2378  CD2 LEU A 163     -13.123  14.756 -20.757  1.00 88.27           C
ATOM   2379 1HD2 LEU A 163     -13.265  14.776 -21.838  1.00 88.27           H
ATOM   2380 2HD2 LEU A 163     -13.720  13.952 -20.327  1.00 88.27           H
ATOM   2381 3HD2 LEU A 163     -13.438  15.709 -20.332  1.00 88.27           H
ATOM   2382  HN  LEU A 163      -9.923  11.245 -21.908  1.00 88.27           H
ATOM   2383  N   TYR A 164     -11.408  10.819 -19.033  1.00 89.02           N
ATOM   2384  CA  TYR A 164     -11.991  10.174 -17.868  1.00 89.02           C
ATOM   2385  C   TYR A 164     -10.903   9.634 -16.938  1.00 89.02           C
ATOM   2386  O   TYR A 164     -11.057   9.655 -15.718  1.00 89.02           O
ATOM   2387  HA  TYR A 164     -12.580  10.918 -17.332  1.00 89.02           H
ATOM   2388  CB  TYR A 164     -12.816   9.002 -18.403  1.00 89.02           C
ATOM   2389 1HB  TYR A 164     -12.204   8.428 -19.100  1.00 89.02           H
ATOM   2390 2HB  TYR A 164     -13.065   8.338 -17.576  1.00 89.02           H
ATOM   2391  CG  TYR A 164     -14.108   9.421 -19.108  1.00 89.02           C
ATOM   2392  CD1 TYR A 164     -14.919  10.386 -18.546  1.00 89.02           C
ATOM   2393  HD1 TYR A 164     -14.639  10.849 -17.600  1.00 89.02           H
ATOM   2394  CD2 TYR A 164     -14.462   8.834 -20.306  1.00 89.02           C
ATOM   2395  HD2 TYR A 164     -13.821   8.072 -20.750  1.00 89.02           H
ATOM   2396  CE1 TYR A 164     -16.135  10.780 -19.209  1.00 89.02           C
ATOM   2397  HE1 TYR A 164     -16.785  11.540 -18.776  1.00 89.02           H
ATOM   2398  CE2 TYR A 164     -15.678   9.228 -20.969  1.00 89.02           C
ATOM   2399  HE2 TYR A 164     -15.969   8.773 -21.916  1.00 89.02           H
ATOM   2400  CZ  TYR A 164     -16.454  10.182 -20.388  1.00 89.02           C
ATOM   2401  OH  TYR A 164     -17.602  10.554 -21.015  1.00 89.02           O
ATOM   2402  HH  TYR A 164     -18.084  11.239 -20.467  1.00 89.02           H
ATOM   2403  HN  TYR A 164     -11.661  10.413 -19.911  1.00 89.02           H
ATOM   2404  N   SER A 165      -9.827   9.162 -17.550  1.00 89.47           N
ATOM   2405  CA  SER A 165      -8.717   8.610 -16.793  1.00 89.47           C
ATOM   2406  C   SER A 165      -8.171   9.659 -15.823  1.00 89.47           C
ATOM   2407  O   SER A 165      -7.744   9.327 -14.718  1.00 89.47           O
ATOM   2408  HA  SER A 165      -9.133   7.763 -16.247  1.00 89.47           H
ATOM   2409  CB  SER A 165      -7.606   8.119 -17.723  1.00 89.47           C
ATOM   2410 1HB  SER A 165      -6.967   7.417 -17.186  1.00 89.47           H
ATOM   2411 2HB  SER A 165      -8.046   7.573 -18.558  1.00 89.47           H
ATOM   2412  OG  SER A 165      -6.814   9.193 -18.223  1.00 89.47           O
ATOM   2413  HG  SER A 165      -7.348  10.039 -18.226  1.00 89.47           H
ATOM   2414  HN  SER A 165      -9.707   9.153 -18.543  1.00 89.47           H
ATOM   2415  N   LYS A 166      -8.204  10.906 -16.270  1.00 91.82           N
ATOM   2416  CA  LYS A 166      -7.720  12.007 -15.455  1.00 91.82           C
ATOM   2417  C   LYS A 166      -8.652  12.197 -14.257  1.00 91.82           C
ATOM   2418  O   LYS A 166      -8.193  12.317 -13.122  1.00 91.82           O
ATOM   2419  HA  LYS A 166      -6.733  11.729 -15.084  1.00 91.82           H
ATOM   2420  CB  LYS A 166      -7.546  13.267 -16.305  1.00 91.82           C
ATOM   2421 1HB  LYS A 166      -8.468  13.475 -16.848  1.00 91.82           H
ATOM   2422 2HB  LYS A 166      -7.358  14.124 -15.658  1.00 91.82           H
ATOM   2423  CG  LYS A 166      -6.390  13.106 -17.294  1.00 91.82           C
ATOM   2424 1HG  LYS A 166      -5.465  12.914 -16.751  1.00 91.82           H
ATOM   2425 2HG  LYS A 166      -6.570  12.240 -17.932  1.00 91.82           H
ATOM   2426  CD  LYS A 166      -6.230  14.358 -18.159  1.00 91.82           C
ATOM   2427 1HD  LYS A 166      -7.140  14.525 -18.735  1.00 91.82           H
ATOM   2428 2HD  LYS A 166      -6.092  15.230 -17.520  1.00 91.82           H
ATOM   2429  CE  LYS A 166      -5.037  14.220 -19.107  1.00 91.82           C
ATOM   2430 1HE  LYS A 166      -4.138  13.983 -18.539  1.00 91.82           H
ATOM   2431 2HE  LYS A 166      -5.206  13.392 -19.796  1.00 91.82           H
ATOM   2432  NZ  LYS A 166      -4.833  15.473 -19.869  1.00 91.82           N
ATOM   2433 1HZ  LYS A 166      -4.050  15.359 -20.504  1.00 91.82           H
ATOM   2434 2HZ  LYS A 166      -5.670  15.685 -20.400  1.00 91.82           H
ATOM   2435 3HZ  LYS A 166      -4.639  16.232 -19.225  1.00 91.82           H
ATOM   2436  HN  LYS A 166      -8.553  11.168 -17.170  1.00 91.82           H
ATOM   2437  N   MET A 167      -9.944  12.219 -14.550  1.00 93.79           N
ATOM   2438  CA  MET A 167     -10.942  12.440 -13.517  1.00 93.79           C
ATOM   2439  C   MET A 167     -10.905  11.324 -12.471  1.00 93.79           C
ATOM   2440  O   MET A 167     -11.019  11.585 -11.275  1.00 93.79           O
ATOM   2441  HA  MET A 167     -10.679  13.390 -13.054  1.00 93.79           H
ATOM   2442  CB  MET A 167     -12.332  12.497 -14.154  1.00 93.79           C
ATOM   2443 1HB  MET A 167     -12.504  11.593 -14.740  1.00 93.79           H
ATOM   2444 2HB  MET A 167     -13.092  12.522 -13.374  1.00 93.79           H
ATOM   2445  CG  MET A 167     -12.473  13.727 -15.052  1.00 93.79           C
ATOM   2446 1HG  MET A 167     -12.269  14.632 -14.479  1.00 93.79           H
ATOM   2447 2HG  MET A 167     -11.739  13.687 -15.857  1.00 93.79           H
ATOM   2448  SD  MET A 167     -14.121  13.799 -15.735  1.00 93.79           S
ATOM   2449  CE  MET A 167     -15.048  14.204 -14.264  1.00 93.79           C
ATOM   2450 1HE  MET A 167     -14.911  13.419 -13.520  1.00 93.79           H
ATOM   2451 2HE  MET A 167     -14.694  15.153 -13.861  1.00 93.79           H
ATOM   2452 3HE  MET A 167     -16.106  14.287 -14.513  1.00 93.79           H
ATOM   2453  HN  MET A 167     -10.310  12.089 -15.471  1.00 93.79           H
ATOM   2454  N   VAL A 168     -10.744  10.103 -12.960  1.00 93.08           N
ATOM   2455  CA  VAL A 168     -10.704   8.945 -12.084  1.00 93.08           C
ATOM   2456  C   VAL A 168      -9.504   9.065 -11.142  1.00 93.08           C
ATOM   2457  O   VAL A 168      -9.623   8.818  -9.943  1.00 93.08           O
ATOM   2458  HA  VAL A 168     -11.617   8.950 -11.490  1.00 93.08           H
ATOM   2459  CB  VAL A 168     -10.685   7.660 -12.914  1.00 93.08           C
ATOM   2460  HB  VAL A 168      -9.879   7.744 -13.644  1.00 93.08           H
ATOM   2461  CG1 VAL A 168     -10.397   6.442 -12.034  1.00 93.08           C
ATOM   2462 1HG1 VAL A 168      -9.426   6.562 -11.554  1.00 93.08           H
ATOM   2463 2HG1 VAL A 168     -11.171   6.354 -11.271  1.00 93.08           H
ATOM   2464 3HG1 VAL A 168     -10.390   5.543 -12.650  1.00 93.08           H
ATOM   2465  CG2 VAL A 168     -11.997   7.484 -13.682  1.00 93.08           C
ATOM   2466 1HG2 VAL A 168     -12.826   7.432 -12.976  1.00 93.08           H
ATOM   2467 2HG2 VAL A 168     -12.143   8.332 -14.352  1.00 93.08           H
ATOM   2468 3HG2 VAL A 168     -11.957   6.563 -14.264  1.00 93.08           H
ATOM   2469  HN  VAL A 168     -10.644   9.899 -13.934  1.00 93.08           H
ATOM   2470  N   CYS A 169      -8.374   9.445 -11.721  1.00 92.55           N
ATOM   2471  CA  CYS A 169      -7.147   9.574 -10.954  1.00 92.55           C
ATOM   2472  C   CYS A 169      -7.390  10.575  -9.822  1.00 92.55           C
ATOM   2473  O   CYS A 169      -7.068  10.302  -8.667  1.00 92.55           O
ATOM   2474  HA  CYS A 169      -6.922   8.585 -10.554  1.00 92.55           H
ATOM   2475  CB  CYS A 169      -5.968   9.987 -11.838  1.00 92.55           C
ATOM   2476 1HB  CYS A 169      -6.232  10.868 -12.423  1.00 92.55           H
ATOM   2477 2HB  CYS A 169      -5.116  10.262 -11.216  1.00 92.55           H
ATOM   2478  SG  CYS A 169      -5.509   8.611 -12.953  1.00 92.55           S
ATOM   2479  HG  CYS A 169      -6.384   8.910 -13.909  1.00 92.55           H
ATOM   2480  HN  CYS A 169      -8.289   9.663 -12.693  1.00 92.55           H
ATOM   2481  N   PHE A 170      -7.957  11.713 -10.194  1.00 94.92           N
ATOM   2482  CA  PHE A 170      -8.219  12.768  -9.230  1.00 94.92           C
ATOM   2483  C   PHE A 170      -9.125  12.268  -8.103  1.00 94.92           C
ATOM   2484  O   PHE A 170      -8.854  12.516  -6.929  1.00 94.92           O
ATOM   2485  HA  PHE A 170      -7.259  13.073  -8.814  1.00 94.92           H
ATOM   2486  CB  PHE A 170      -8.934  13.893  -9.982  1.00 94.92           C
ATOM   2487 1HB  PHE A 170      -8.312  14.210 -10.819  1.00 94.92           H
ATOM   2488 2HB  PHE A 170      -9.861  13.503 -10.403  1.00 94.92           H
ATOM   2489  CG  PHE A 170      -9.258  15.112  -9.116  1.00 94.92           C
ATOM   2490  CD1 PHE A 170     -10.512  15.277  -8.615  1.00 94.92           C
ATOM   2491  HD1 PHE A 170     -11.286  14.540  -8.831  1.00 94.92           H
ATOM   2492  CD2 PHE A 170      -8.292  16.031  -8.847  1.00 94.92           C
ATOM   2493  HD2 PHE A 170      -7.288  15.899  -9.248  1.00 94.92           H
ATOM   2494  CE1 PHE A 170     -10.812  16.408  -7.811  1.00 94.92           C
ATOM   2495  HE1 PHE A 170     -11.817  16.540  -7.410  1.00 94.92           H
ATOM   2496  CE2 PHE A 170      -8.593  17.163  -8.043  1.00 94.92           C
ATOM   2497  HE2 PHE A 170      -7.819  17.899  -7.828  1.00 94.92           H
ATOM   2498  CZ  PHE A 170      -9.847  17.327  -7.542  1.00 94.92           C
ATOM   2499  HZ  PHE A 170     -10.077  18.196  -6.925  1.00 94.92           H
ATOM   2500  HN  PHE A 170      -8.234  11.920 -11.133  1.00 94.92           H
ATOM   2501  N   THR A 171     -10.181  11.574  -8.500  1.00 95.58           N
ATOM   2502  CA  THR A 171     -11.156  11.082  -7.541  1.00 95.58           C
ATOM   2503  C   THR A 171     -10.492  10.126  -6.548  1.00 95.58           C
ATOM   2504  O   THR A 171     -10.805  10.145  -5.359  1.00 95.58           O
ATOM   2505  HA  THR A 171     -11.531  11.929  -6.967  1.00 95.58           H
ATOM   2506  CB  THR A 171     -12.307  10.444  -8.322  1.00 95.58           C
ATOM   2507  HB  THR A 171     -11.991   9.510  -8.787  1.00 95.58           H
ATOM   2508  OG1 THR A 171     -12.725  11.468  -9.221  1.00 95.58           O
ATOM   2509  HG1 THR A 171     -12.307  11.328 -10.118  1.00 95.58           H
ATOM   2510  CG2 THR A 171     -13.537  10.189  -7.449  1.00 95.58           C
ATOM   2511 1HG2 THR A 171     -13.893  11.134  -7.038  1.00 95.58           H
ATOM   2512 2HG2 THR A 171     -13.271   9.516  -6.634  1.00 95.58           H
ATOM   2513 3HG2 THR A 171     -14.323   9.736  -8.052  1.00 95.58           H
ATOM   2514  HN  THR A 171     -10.375  11.347  -9.454  1.00 95.58           H
ATOM   2515  N   ILE A 172      -9.588   9.312  -7.073  1.00 93.81           N
ATOM   2516  CA  ILE A 172      -8.907   8.323  -6.255  1.00 93.81           C
ATOM   2517  C   ILE A 172      -8.073   9.036  -5.189  1.00 93.81           C
ATOM   2518  O   ILE A 172      -8.086   8.646  -4.022  1.00 93.81           O
ATOM   2519  HA  ILE A 172      -9.672   7.729  -5.755  1.00 93.81           H
ATOM   2520  CB  ILE A 172      -8.095   7.369  -7.133  1.00 93.81           C
ATOM   2521  HB  ILE A 172      -7.560   7.960  -7.876  1.00 93.81           H
ATOM   2522  CG1 ILE A 172      -9.013   6.410  -7.895  1.00 93.81           C
ATOM   2523 1HG1 ILE A 172      -9.484   5.720  -7.195  1.00 93.81           H
ATOM   2524 2HG1 ILE A 172      -9.813   6.972  -8.376  1.00 93.81           H
ATOM   2525  CG2 ILE A 172      -7.045   6.623  -6.308  1.00 93.81           C
ATOM   2526 1HG2 ILE A 172      -6.365   7.342  -5.851  1.00 93.81           H
ATOM   2527 2HG2 ILE A 172      -7.540   6.045  -5.528  1.00 93.81           H
ATOM   2528 3HG2 ILE A 172      -6.482   5.952  -6.956  1.00 93.81           H
ATOM   2529  CD1 ILE A 172      -8.230   5.622  -8.947  1.00 93.81           C
ATOM   2530 1HD1 ILE A 172      -7.780   6.314  -9.659  1.00 93.81           H
ATOM   2531 2HD1 ILE A 172      -7.447   5.043  -8.459  1.00 93.81           H
ATOM   2532 3HD1 ILE A 172      -8.906   4.948  -9.474  1.00 93.81           H
ATOM   2533  HN  ILE A 172      -9.320   9.321  -8.036  1.00 93.81           H
ATOM   2534  N   TRP A 173      -7.369  10.070  -5.627  1.00 94.57           N
ATOM   2535  CA  TRP A 173      -6.476  10.796  -4.740  1.00 94.57           C
ATOM   2536  C   TRP A 173      -7.314  11.385  -3.603  1.00 94.57           C
ATOM   2537  O   TRP A 173      -6.940  11.285  -2.436  1.00 94.57           O
ATOM   2538  HA  TRP A 173      -5.752  10.086  -4.341  1.00 94.57           H
ATOM   2539  CB  TRP A 173      -5.683  11.855  -5.509  1.00 94.57           C
ATOM   2540 1HB  TRP A 173      -6.335  12.314  -6.252  1.00 94.57           H
ATOM   2541 2HB  TRP A 173      -5.383  12.643  -4.817  1.00 94.57           H
ATOM   2542  CG  TRP A 173      -4.437  11.312  -6.211  1.00 94.57           C
ATOM   2543  CD1 TRP A 173      -4.221  11.185  -7.527  1.00 94.57           C
ATOM   2544  HD1 TRP A 173      -4.939  11.467  -8.297  1.00 94.57           H
ATOM   2545  CD2 TRP A 173      -3.236  10.824  -5.576  1.00 94.57           C
ATOM   2546  NE1 TRP A 173      -2.974  10.653  -7.786  1.00 94.57           N
ATOM   2547  HE1 TRP A 173      -2.586  10.465  -8.689  1.00 94.57           H
ATOM   2548  CE2 TRP A 173      -2.356  10.426  -6.562  1.00 94.57           C
ATOM   2549  CE3 TRP A 173      -2.905  10.721  -4.213  1.00 94.57           C
ATOM   2550  HE3 TRP A 173      -3.582  11.028  -3.416  1.00 94.57           H
ATOM   2551  CZ2 TRP A 173      -1.088   9.900  -6.291  1.00 94.57           C
ATOM   2552  HZ2 TRP A 173      -0.411   9.593  -7.088  1.00 94.57           H
ATOM   2553  CZ3 TRP A 173      -1.633  10.193  -3.959  1.00 94.57           C
ATOM   2554  HZ3 TRP A 173      -1.326  10.092  -2.918  1.00 94.57           H
ATOM   2555  CH2 TRP A 173      -0.736   9.788  -4.940  1.00 94.57           C
ATOM   2556  HH2 TRP A 173       0.238   9.386  -4.659  1.00 94.57           H
ATOM   2557  HN  TRP A 173      -7.402  10.411  -6.566  1.00 94.57           H
ATOM   2558  N   VAL A 174      -8.431  11.986  -3.985  1.00 95.61           N
ATOM   2559  CA  VAL A 174      -9.293  12.646  -3.019  1.00 95.61           C
ATOM   2560  C   VAL A 174      -9.803  11.617  -2.009  1.00 95.61           C
ATOM   2561  O   VAL A 174      -9.791  11.864  -0.804  1.00 95.61           O
ATOM   2562  HA  VAL A 174      -8.689  13.385  -2.491  1.00 95.61           H
ATOM   2563  CB  VAL A 174     -10.421  13.385  -3.742  1.00 95.61           C
ATOM   2564  HB  VAL A 174     -10.913  12.675  -4.407  1.00 95.61           H
ATOM   2565  CG1 VAL A 174     -11.464  13.900  -2.749  1.00 95.61           C
ATOM   2566 1HG1 VAL A 174     -11.891  13.059  -2.202  1.00 95.61           H
ATOM   2567 2HG1 VAL A 174     -10.990  14.587  -2.048  1.00 95.61           H
ATOM   2568 3HG1 VAL A 174     -12.255  14.420  -3.290  1.00 95.61           H
ATOM   2569  CG2 VAL A 174      -9.868  14.526  -4.599  1.00 95.61           C
ATOM   2570 1HG2 VAL A 174      -9.339  15.235  -3.962  1.00 95.61           H
ATOM   2571 2HG2 VAL A 174      -9.181  14.122  -5.343  1.00 95.61           H
ATOM   2572 3HG2 VAL A 174     -10.691  15.033  -5.102  1.00 95.61           H
ATOM   2573  HN  VAL A 174      -8.750  12.026  -4.932  1.00 95.61           H
ATOM   2574  N   LEU A 175     -10.240  10.483  -2.538  1.00 92.92           N
ATOM   2575  CA  LEU A 175     -10.847   9.455  -1.709  1.00 92.92           C
ATOM   2576  C   LEU A 175      -9.801   8.911  -0.733  1.00 92.92           C
ATOM   2577  O   LEU A 175     -10.084   8.738   0.452  1.00 92.92           O
ATOM   2578  HA  LEU A 175     -11.643   9.927  -1.134  1.00 92.92           H
ATOM   2579  CB  LEU A 175     -11.495   8.377  -2.580  1.00 92.92           C
ATOM   2580 1HB  LEU A 175     -12.138   8.867  -3.311  1.00 92.92           H
ATOM   2581 2HB  LEU A 175     -10.709   7.868  -3.137  1.00 92.92           H
ATOM   2582  CG  LEU A 175     -12.321   7.324  -1.839  1.00 92.92           C
ATOM   2583  HG  LEU A 175     -12.256   7.528  -0.771  1.00 92.92           H
ATOM   2584  CD1 LEU A 175     -13.798   7.414  -2.228  1.00 92.92           C
ATOM   2585 1HD1 LEU A 175     -14.182   8.402  -1.973  1.00 92.92           H
ATOM   2586 2HD1 LEU A 175     -13.903   7.249  -3.300  1.00 92.92           H
ATOM   2587 3HD1 LEU A 175     -14.363   6.654  -1.687  1.00 92.92           H
ATOM   2588  CD2 LEU A 175     -11.753   5.922  -2.067  1.00 92.92           C
ATOM   2589 1HD2 LEU A 175     -11.768   5.692  -3.132  1.00 92.92           H
ATOM   2590 2HD2 LEU A 175     -10.727   5.882  -1.701  1.00 92.92           H
ATOM   2591 3HD2 LEU A 175     -12.359   5.192  -1.530  1.00 92.92           H
ATOM   2592  HN  LEU A 175     -10.186  10.263  -3.512  1.00 92.92           H
ATOM   2593  N   ALA A 176      -8.616   8.657  -1.267  1.00 92.69           N
ATOM   2594  CA  ALA A 176      -7.544   8.083  -0.470  1.00 92.69           C
ATOM   2595  C   ALA A 176      -7.185   9.047   0.662  1.00 92.69           C
ATOM   2596  O   ALA A 176      -6.892   8.618   1.778  1.00 92.69           O
ATOM   2597  HA  ALA A 176      -7.912   7.151  -0.041  1.00 92.69           H
ATOM   2598  CB  ALA A 176      -6.348   7.772  -1.372  1.00 92.69           C
ATOM   2599 1HB  ALA A 176      -6.649   7.061  -2.142  1.00 92.69           H
ATOM   2600 2HB  ALA A 176      -5.999   8.691  -1.843  1.00 92.69           H
ATOM   2601 3HB  ALA A 176      -5.545   7.342  -0.775  1.00 92.69           H
ATOM   2602  HN  ALA A 176      -8.383   8.835  -2.223  1.00 92.69           H
ATOM   2603  N   ALA A 177      -7.218  10.331   0.337  1.00 93.57           N
ATOM   2604  CA  ALA A 177      -6.866  11.357   1.304  1.00 93.57           C
ATOM   2605  C   ALA A 177      -7.858  11.316   2.468  1.00 93.57           C
ATOM   2606  O   ALA A 177      -7.460  11.371   3.630  1.00 93.57           O
ATOM   2607  HA  ALA A 177      -5.868  11.130   1.680  1.00 93.57           H
ATOM   2608  CB  ALA A 177      -6.834  12.721   0.612  1.00 93.57           C
ATOM   2609 1HB  ALA A 177      -6.093  12.706  -0.187  1.00 93.57           H
ATOM   2610 2HB  ALA A 177      -7.817  12.939   0.193  1.00 93.57           H
ATOM   2611 3HB  ALA A 177      -6.570  13.490   1.338  1.00 93.57           H
ATOM   2612  HN  ALA A 177      -7.479  10.672  -0.566  1.00 93.57           H
ATOM   2613  N   ALA A 178      -9.132  11.221   2.115  1.00 93.64           N
ATOM   2614  CA  ALA A 178     -10.189  11.248   3.112  1.00 93.64           C
ATOM   2615  C   ALA A 178     -10.049  10.032   4.030  1.00 93.64           C
ATOM   2616  O   ALA A 178     -10.306  10.122   5.229  1.00 93.64           O
ATOM   2617  HA  ALA A 178     -10.064  12.155   3.703  1.00 93.64           H
ATOM   2618  CB  ALA A 178     -11.549  11.298   2.413  1.00 93.64           C
ATOM   2619 1HB  ALA A 178     -11.608  12.195   1.797  1.00 93.64           H
ATOM   2620 2HB  ALA A 178     -11.666  10.416   1.783  1.00 93.64           H
ATOM   2621 3HB  ALA A 178     -12.341  11.318   3.161  1.00 93.64           H
ATOM   2622  HN  ALA A 178      -9.445  11.127   1.170  1.00 93.64           H
ATOM   2623  N   LEU A 179      -9.641   8.922   3.431  1.00 91.23           N
ATOM   2624  CA  LEU A 179      -9.553   7.668   4.160  1.00 91.23           C
ATOM   2625  C   LEU A 179      -8.359   7.721   5.114  1.00 91.23           C
ATOM   2626  O   LEU A 179      -8.201   6.847   5.966  1.00 91.23           O
ATOM   2627  HA  LEU A 179     -10.464   7.569   4.751  1.00 91.23           H
ATOM   2628  CB  LEU A 179      -9.514   6.487   3.189  1.00 91.23           C
ATOM   2629 1HB  LEU A 179      -8.730   6.672   2.454  1.00 91.23           H
ATOM   2630 2HB  LEU A 179      -9.225   5.595   3.745  1.00 91.23           H
ATOM   2631  CG  LEU A 179     -10.815   6.188   2.441  1.00 91.23           C
ATOM   2632  HG  LEU A 179     -11.120   7.092   1.913  1.00 91.23           H
ATOM   2633  CD1 LEU A 179     -10.605   5.099   1.388  1.00 91.23           C
ATOM   2634 1HD1 LEU A 179      -9.856   5.429   0.668  1.00 91.23           H
ATOM   2635 2HD1 LEU A 179     -10.264   4.185   1.874  1.00 91.23           H
ATOM   2636 3HD1 LEU A 179     -11.545   4.906   0.872  1.00 91.23           H
ATOM   2637  CD2 LEU A 179     -11.939   5.834   3.417  1.00 91.23           C
ATOM   2638 1HD2 LEU A 179     -11.656   4.952   3.992  1.00 91.23           H
ATOM   2639 2HD2 LEU A 179     -12.109   6.670   4.095  1.00 91.23           H
ATOM   2640 3HD2 LEU A 179     -12.852   5.627   2.859  1.00 91.23           H
ATOM   2641  HN  LEU A 179      -9.375   8.872   2.469  1.00 91.23           H
ATOM   2642  N   CYS A 180      -7.548   8.754   4.940  1.00 92.16           N
ATOM   2643  CA  CYS A 180      -6.332   8.891   5.723  1.00 92.16           C
ATOM   2644  C   CYS A 180      -6.607   9.863   6.872  1.00 92.16           C
ATOM   2645  O   CYS A 180      -5.706  10.191   7.642  1.00 92.16           O
ATOM   2646  HA  CYS A 180      -6.092   7.899   6.105  1.00 92.16           H
ATOM   2647  CB  CYS A 180      -5.152   9.346   4.862  1.00 92.16           C
ATOM   2648 1HB  CYS A 180      -5.391  10.290   4.373  1.00 92.16           H
ATOM   2649 2HB  CYS A 180      -4.279   9.524   5.490  1.00 92.16           H
ATOM   2650  SG  CYS A 180      -4.767   8.072   3.605  1.00 92.16           S
ATOM   2651  HG  CYS A 180      -5.911   8.186   2.936  1.00 92.16           H
ATOM   2652  HN  CYS A 180      -7.710   9.487   4.280  1.00 92.16           H
ATOM   2653  N   ILE A 181      -7.857  10.297   6.952  1.00 93.31           N
ATOM   2654  CA  ILE A 181      -8.252  11.258   7.967  1.00 93.31           C
ATOM   2655  C   ILE A 181      -7.917  10.698   9.351  1.00 93.31           C
ATOM   2656  O   ILE A 181      -7.323  11.390  10.177  1.00 93.31           O
ATOM   2657  HA  ILE A 181      -7.664  12.162   7.808  1.00 93.31           H
ATOM   2658  CB  ILE A 181      -9.724  11.640   7.798  1.00 93.31           C
ATOM   2659  HB  ILE A 181     -10.294  10.730   7.609  1.00 93.31           H
ATOM   2660  CG1 ILE A 181      -9.918  12.555   6.587  1.00 93.31           C
ATOM   2661 1HG1 ILE A 181      -9.429  13.512   6.768  1.00 93.31           H
ATOM   2662 2HG1 ILE A 181      -9.439  12.113   5.713  1.00 93.31           H
ATOM   2663  CG2 ILE A 181     -10.279  12.262   9.081  1.00 93.31           C
ATOM   2664 1HG2 ILE A 181     -10.196  11.545   9.898  1.00 93.31           H
ATOM   2665 2HG2 ILE A 181      -9.711  13.159   9.326  1.00 93.31           H
ATOM   2666 3HG2 ILE A 181     -11.327  12.524   8.934  1.00 93.31           H
ATOM   2667  CD1 ILE A 181     -11.404  12.780   6.303  1.00 93.31           C
ATOM   2668 1HD1 ILE A 181     -11.884  11.823   6.099  1.00 93.31           H
ATOM   2669 2HD1 ILE A 181     -11.874  13.245   7.170  1.00 93.31           H
ATOM   2670 3HD1 ILE A 181     -11.513  13.434   5.437  1.00 93.31           H
ATOM   2671  HN  ILE A 181      -8.590  10.003   6.339  1.00 93.31           H
ATOM   2672  N   PRO A 182      -8.288   9.441   9.628  1.00 91.38           N
ATOM   2673  CA  PRO A 182      -8.083   8.870  10.962  1.00 91.38           C
ATOM   2674  C   PRO A 182      -6.644   9.005  11.432  1.00 91.38           C
ATOM   2675  O   PRO A 182      -6.393   9.398  12.570  1.00 91.38           O
ATOM   2676  HA  PRO A 182      -8.675   9.415  11.698  1.00 91.38           H
ATOM   2677  CB  PRO A 182      -8.491   7.405  10.796  1.00 91.38           C
ATOM   2678 1HB  PRO A 182      -7.638   6.777  10.540  1.00 91.38           H
ATOM   2679 2HB  PRO A 182      -8.919   7.001  11.713  1.00 91.38           H
ATOM   2680  CG  PRO A 182      -9.516   7.450   9.669  1.00 91.38           C
ATOM   2681 1HG  PRO A 182      -9.640   6.475   9.196  1.00 91.38           H
ATOM   2682 2HG  PRO A 182     -10.502   7.744  10.029  1.00 91.38           H
ATOM   2683  CD  PRO A 182      -8.927   8.476   8.715  1.00 91.38           C
ATOM   2684 1HD  PRO A 182      -8.202   8.029   8.035  1.00 91.38           H
ATOM   2685 2HD  PRO A 182      -9.695   8.941   8.096  1.00 91.38           H
ATOM   2686  N   GLU A 183      -5.728   8.672  10.533  1.00 91.89           N
ATOM   2687  CA  GLU A 183      -4.313   8.699  10.862  1.00 91.89           C
ATOM   2688  C   GLU A 183      -3.885  10.116  11.251  1.00 91.89           C
ATOM   2689  O   GLU A 183      -3.098  10.298  12.179  1.00 91.89           O
ATOM   2690  HA  GLU A 183      -4.201   8.031  11.717  1.00 91.89           H
ATOM   2691  CB  GLU A 183      -3.470   8.171   9.700  1.00 91.89           C
ATOM   2692 1HB  GLU A 183      -3.871   8.543   8.757  1.00 91.89           H
ATOM   2693 2HB  GLU A 183      -2.424   8.433   9.856  1.00 91.89           H
ATOM   2694  CG  GLU A 183      -3.526   6.644   9.631  1.00 91.89           C
ATOM   2695 1HG  GLU A 183      -2.779   6.280   8.925  1.00 91.89           H
ATOM   2696 2HG  GLU A 183      -3.276   6.223  10.605  1.00 91.89           H
ATOM   2697  CD  GLU A 183      -4.915   6.165   9.204  1.00 91.89           C
ATOM   2698  OE1 GLU A 183      -5.209   4.977   9.460  1.00 91.89           O
ATOM   2699  OE2 GLU A 183      -5.652   6.997   8.633  1.00 91.89           O
ATOM   2700  HN  GLU A 183      -5.939   8.389   9.598  1.00 91.89           H
ATOM   2701  N   ILE A 184      -4.421  11.083  10.521  1.00 94.19           N
ATOM   2702  CA  ILE A 184      -4.010  12.466  10.692  1.00 94.19           C
ATOM   2703  C   ILE A 184      -4.410  12.944  12.089  1.00 94.19           C
ATOM   2704  O   ILE A 184      -3.690  13.722  12.713  1.00 94.19           O
ATOM   2705  HA  ILE A 184      -2.923  12.495  10.616  1.00 94.19           H
ATOM   2706  CB  ILE A 184      -4.566  13.334   9.562  1.00 94.19           C
ATOM   2707  HB  ILE A 184      -5.646  13.193   9.523  1.00 94.19           H
ATOM   2708  CG1 ILE A 184      -4.004  12.898   8.207  1.00 94.19           C
ATOM   2709 1HG1 ILE A 184      -2.939  13.127   8.161  1.00 94.19           H
ATOM   2710 2HG1 ILE A 184      -4.102  11.818   8.100  1.00 94.19           H
ATOM   2711  CG2 ILE A 184      -4.315  14.818   9.836  1.00 94.19           C
ATOM   2712 1HG2 ILE A 184      -4.802  15.103  10.768  1.00 94.19           H
ATOM   2713 2HG2 ILE A 184      -3.242  14.996   9.918  1.00 94.19           H
ATOM   2714 3HG2 ILE A 184      -4.720  15.413   9.017  1.00 94.19           H
ATOM   2715  CD1 ILE A 184      -4.733  13.599   7.060  1.00 94.19           C
ATOM   2716 1HD1 ILE A 184      -5.793  13.348   7.095  1.00 94.19           H
ATOM   2717 2HD1 ILE A 184      -4.612  14.678   7.158  1.00 94.19           H
ATOM   2718 3HD1 ILE A 184      -4.314  13.271   6.108  1.00 94.19           H
ATOM   2719  HN  ILE A 184      -5.124  10.934   9.825  1.00 94.19           H
ATOM   2720  N   LEU A 185      -5.558  12.458  12.540  1.00 93.45           N
ATOM   2721  CA  LEU A 185      -6.160  12.970  13.758  1.00 93.45           C
ATOM   2722  C   LEU A 185      -5.413  12.405  14.968  1.00 93.45           C
ATOM   2723  O   LEU A 185      -5.006  13.153  15.856  1.00 93.45           O
ATOM   2724  HA  LEU A 185      -6.039  14.053  13.752  1.00 93.45           H
ATOM   2725  CB  LEU A 185      -7.663  12.683  13.775  1.00 93.45           C
ATOM   2726 1HB  LEU A 185      -7.812  11.621  13.583  1.00 93.45           H
ATOM   2727 2HB  LEU A 185      -8.040  12.882  14.778  1.00 93.45           H
ATOM   2728  CG  LEU A 185      -8.508  13.477  12.776  1.00 93.45           C
ATOM   2729  HG  LEU A 185      -8.163  13.238  11.770  1.00 93.45           H
ATOM   2730  CD1 LEU A 185      -9.980  13.069  12.858  1.00 93.45           C
ATOM   2731 1HD1 LEU A 185     -10.076  12.007  12.631  1.00 93.45           H
ATOM   2732 2HD1 LEU A 185     -10.355  13.261  13.863  1.00 93.45           H
ATOM   2733 3HD1 LEU A 185     -10.559  13.648  12.138  1.00 93.45           H
ATOM   2734  CD2 LEU A 185      -8.319  14.983  12.972  1.00 93.45           C
ATOM   2735 1HD2 LEU A 185      -8.621  15.258  13.983  1.00 93.45           H
ATOM   2736 2HD2 LEU A 185      -7.270  15.239  12.824  1.00 93.45           H
ATOM   2737 3HD2 LEU A 185      -8.931  15.523  12.250  1.00 93.45           H
ATOM   2738  HN  LEU A 185      -6.072  11.729  12.088  1.00 93.45           H
ATOM   2739  N   TYR A 186      -5.256  11.090  14.965  1.00 92.34           N
ATOM   2740  CA  TYR A 186      -4.914  10.374  16.182  1.00 92.34           C
ATOM   2741  C   TYR A 186      -3.406  10.133  16.272  1.00 92.34           C
ATOM   2742  O   TYR A 186      -2.902   9.710  17.311  1.00 92.34           O
ATOM   2743  HA  TYR A 186      -5.229  10.982  17.030  1.00 92.34           H
ATOM   2744  CB  TYR A 186      -5.629   9.024  16.092  1.00 92.34           C
ATOM   2745 1HB  TYR A 186      -5.269   8.491  15.212  1.00 92.34           H
ATOM   2746 2HB  TYR A 186      -5.361   8.423  16.961  1.00 92.34           H
ATOM   2747  CG  TYR A 186      -7.154   9.132  16.016  1.00 92.34           C
ATOM   2748  CD1 TYR A 186      -7.836   9.915  16.924  1.00 92.34           C
ATOM   2749  HD1 TYR A 186      -7.289  10.458  17.696  1.00 92.34           H
ATOM   2750  CD2 TYR A 186      -7.846   8.445  15.040  1.00 92.34           C
ATOM   2751  HD2 TYR A 186      -7.307   7.826  14.323  1.00 92.34           H
ATOM   2752  CE1 TYR A 186      -9.271  10.016  16.853  1.00 92.34           C
ATOM   2753  HE1 TYR A 186      -9.822  10.632  17.564  1.00 92.34           H
ATOM   2754  CE2 TYR A 186      -9.281   8.546  14.969  1.00 92.34           C
ATOM   2755  HE2 TYR A 186      -9.840   8.009  14.203  1.00 92.34           H
ATOM   2756  CZ  TYR A 186      -9.922   9.327  15.879  1.00 92.34           C
ATOM   2757  OH  TYR A 186     -11.277   9.422  15.811  1.00 92.34           O
ATOM   2758  HH  TYR A 186     -11.614  10.025  16.535  1.00 92.34           H
ATOM   2759  HN  TYR A 186      -5.357  10.516  14.151  1.00 92.34           H
ATOM   2760  N   SER A 187      -2.727  10.413  15.169  1.00 93.09           N
ATOM   2761  CA  SER A 187      -1.282  10.272  15.123  1.00 93.09           C
ATOM   2762  C   SER A 187      -0.627  11.289  16.060  1.00 93.09           C
ATOM   2763  O   SER A 187      -0.820  12.494  15.907  1.00 93.09           O
ATOM   2764  HA  SER A 187      -1.080   9.256  15.460  1.00 93.09           H
ATOM   2765  CB  SER A 187      -0.756  10.449  13.697  1.00 93.09           C
ATOM   2766 1HB  SER A 187      -1.064  11.423  13.315  1.00 93.09           H
ATOM   2767 2HB  SER A 187       0.334  10.442  13.709  1.00 93.09           H
ATOM   2768  OG  SER A 187      -1.227   9.427  12.824  1.00 93.09           O
ATOM   2769  HG  SER A 187      -1.751   9.832  12.074  1.00 93.09           H
ATOM   2770  HN  SER A 187      -3.148  10.731  14.319  1.00 93.09           H
ATOM   2771  N   GLN A 188       0.134  10.766  17.010  1.00 92.26           N
ATOM   2772  CA  GLN A 188       0.792  11.611  17.992  1.00 92.26           C
ATOM   2773  C   GLN A 188       2.140  11.007  18.393  1.00 92.26           C
ATOM   2774  O   GLN A 188       2.435   9.861  18.058  1.00 92.26           O
ATOM   2775  HA  GLN A 188       0.949  12.567  17.492  1.00 92.26           H
ATOM   2776  CB  GLN A 188      -0.099  11.826  19.217  1.00 92.26           C
ATOM   2777 1HB  GLN A 188      -0.344  10.863  19.666  1.00 92.26           H
ATOM   2778 2HB  GLN A 188       0.442  12.401  19.968  1.00 92.26           H
ATOM   2779  CG  GLN A 188      -1.387  12.559  18.836  1.00 92.26           C
ATOM   2780 1HG  GLN A 188      -1.146  13.437  18.237  1.00 92.26           H
ATOM   2781 2HG  GLN A 188      -2.009  11.911  18.217  1.00 92.26           H
ATOM   2782  CD  GLN A 188      -2.166  12.983  20.082  1.00 92.26           C
ATOM   2783  OE1 GLN A 188      -1.697  12.879  21.204  1.00 92.26           O
ATOM   2784  NE2 GLN A 188      -3.379  13.465  19.825  1.00 92.26           N
ATOM   2785 1HE2 GLN A 188      -3.703  13.523  18.881  1.00 92.26           H
ATOM   2786 2HE2 GLN A 188      -3.965  13.769  20.575  1.00 92.26           H
ATOM   2787  HN  GLN A 188       0.303   9.786  17.115  1.00 92.26           H
ATOM   2788  N   ILE A 189       2.921  11.806  19.106  1.00 92.21           N
ATOM   2789  CA  ILE A 189       4.144  11.309  19.713  1.00 92.21           C
ATOM   2790  C   ILE A 189       3.874  10.954  21.176  1.00 92.21           C
ATOM   2791  O   ILE A 189       3.367  11.778  21.936  1.00 92.21           O
ATOM   2792  HA  ILE A 189       4.426  10.400  19.183  1.00 92.21           H
ATOM   2793  CB  ILE A 189       5.282  12.314  19.524  1.00 92.21           C
ATOM   2794  HB  ILE A 189       4.975  13.264  19.962  1.00 92.21           H
ATOM   2795  CG1 ILE A 189       5.551  12.566  18.039  1.00 92.21           C
ATOM   2796 1HG1 ILE A 189       5.946  11.661  17.579  1.00 92.21           H
ATOM   2797 2HG1 ILE A 189       4.615  12.799  17.531  1.00 92.21           H
ATOM   2798  CG2 ILE A 189       6.542  11.862  20.266  1.00 92.21           C
ATOM   2799 1HG2 ILE A 189       6.325  11.775  21.331  1.00 92.21           H
ATOM   2800 2HG2 ILE A 189       6.862  10.894  19.880  1.00 92.21           H
ATOM   2801 3HG2 ILE A 189       7.335  12.594  20.115  1.00 92.21           H
ATOM   2802  CD1 ILE A 189       6.541  13.717  17.849  1.00 92.21           C
ATOM   2803 1HD1 ILE A 189       6.131  14.626  18.289  1.00 92.21           H
ATOM   2804 2HD1 ILE A 189       7.484  13.469  18.337  1.00 92.21           H
ATOM   2805 3HD1 ILE A 189       6.714  13.874  16.784  1.00 92.21           H
ATOM   2806  HN  ILE A 189       2.730  12.774  19.270  1.00 92.21           H
ATOM   2807  N   LYS A 190       4.224   9.726  21.528  1.00 87.58           N
ATOM   2808  CA  LYS A 190       4.115   9.282  22.908  1.00 87.58           C
ATOM   2809  C   LYS A 190       5.513   8.997  23.460  1.00 87.58           C
ATOM   2810  O   LYS A 190       6.293   8.276  22.839  1.00 87.58           O
ATOM   2811  HA  LYS A 190       3.678  10.101  23.480  1.00 87.58           H
ATOM   2812  CB  LYS A 190       3.157   8.094  23.014  1.00 87.58           C
ATOM   2813 1HB  LYS A 190       2.209   8.342  22.536  1.00 87.58           H
ATOM   2814 2HB  LYS A 190       3.570   7.240  22.478  1.00 87.58           H
ATOM   2815  CG  LYS A 190       2.913   7.715  24.476  1.00 87.58           C
ATOM   2816 1HG  LYS A 190       3.807   7.248  24.888  1.00 87.58           H
ATOM   2817 2HG  LYS A 190       2.725   8.615  25.062  1.00 87.58           H
ATOM   2818  CD  LYS A 190       1.726   6.759  24.605  1.00 87.58           C
ATOM   2819 1HD  LYS A 190       0.794   7.324  24.577  1.00 87.58           H
ATOM   2820 2HD  LYS A 190       1.710   6.077  23.754  1.00 87.58           H
ATOM   2821  CE  LYS A 190       1.805   5.959  25.906  1.00 87.58           C
ATOM   2822 1HE  LYS A 190       2.847   5.769  26.161  1.00 87.58           H
ATOM   2823 2HE  LYS A 190       1.378   6.539  26.724  1.00 87.58           H
ATOM   2824  NZ  LYS A 190       1.080   4.675  25.770  1.00 87.58           N
ATOM   2825 1HZ  LYS A 190       1.177   4.140  26.626  1.00 87.58           H
ATOM   2826 2HZ  LYS A 190       0.098   4.859  25.595  1.00 87.58           H
ATOM   2827 3HZ  LYS A 190       1.469   4.148  24.996  1.00 87.58           H
ATOM   2828  HN  LYS A 190       4.577   9.041  20.891  1.00 87.58           H
ATOM   2829  N   GLU A 191       5.786   9.576  24.619  1.00 84.55           N
ATOM   2830  CA  GLU A 191       7.037   9.314  25.310  1.00 84.55           C
ATOM   2831  C   GLU A 191       6.848   8.206  26.349  1.00 84.55           C
ATOM   2832  O   GLU A 191       6.044   8.344  27.269  1.00 84.55           O
ATOM   2833  HA  GLU A 191       7.731   8.982  24.538  1.00 84.55           H
ATOM   2834  CB  GLU A 191       7.582  10.587  25.960  1.00 84.55           C
ATOM   2835 1HB  GLU A 191       6.786  11.088  26.511  1.00 84.55           H
ATOM   2836 2HB  GLU A 191       8.446  10.344  26.578  1.00 84.55           H
ATOM   2837  CG  GLU A 191       8.074  11.576  24.901  1.00 84.55           C
ATOM   2838 1HG  GLU A 191       8.826  11.097  24.274  1.00 84.55           H
ATOM   2839 2HG  GLU A 191       7.248  11.858  24.249  1.00 84.55           H
ATOM   2840  CD  GLU A 191       8.667  12.827  25.552  1.00 84.55           C
ATOM   2841  OE1 GLU A 191       9.132  13.699  24.787  1.00 84.55           O
ATOM   2842  OE2 GLU A 191       8.642  12.883  26.801  1.00 84.55           O
ATOM   2843  HN  GLU A 191       5.172  10.213  25.085  1.00 84.55           H
ATOM   2844  N   GLU A 192       7.603   7.133  26.166  1.00 76.68           N
ATOM   2845  CA  GLU A 192       7.576   6.029  27.111  1.00 76.68           C
ATOM   2846  C   GLU A 192       8.997   5.674  27.553  1.00 76.68           C
ATOM   2847  O   GLU A 192       9.844   5.343  26.724  1.00 76.68           O
ATOM   2848  HA  GLU A 192       7.004   6.393  27.964  1.00 76.68           H
ATOM   2849  CB  GLU A 192       6.868   4.812  26.513  1.00 76.68           C
ATOM   2850 1HB  GLU A 192       6.101   5.142  25.811  1.00 76.68           H
ATOM   2851 2HB  GLU A 192       7.602   4.143  26.065  1.00 76.68           H
ATOM   2852  CG  GLU A 192       6.154   4.005  27.599  1.00 76.68           C
ATOM   2853 1HG  GLU A 192       6.851   3.776  28.404  1.00 76.68           H
ATOM   2854 2HG  GLU A 192       5.351   4.602  28.032  1.00 76.68           H
ATOM   2855  CD  GLU A 192       5.580   2.706  27.028  1.00 76.68           C
ATOM   2856  OE1 GLU A 192       4.955   1.967  27.819  1.00 76.68           O
ATOM   2857  OE2 GLU A 192       5.781   2.482  25.815  1.00 76.68           O
ATOM   2858  HN  GLU A 192       8.224   7.011  25.392  1.00 76.68           H
ATOM   2859  N   SER A 193       9.215   5.755  28.857  1.00 72.88           N
ATOM   2860  CA  SER A 193      10.463   5.290  29.438  1.00 72.88           C
ATOM   2861  C   SER A 193      11.647   5.974  28.750  1.00 72.88           C
ATOM   2862  O   SER A 193      12.689   5.356  28.539  1.00 72.88           O
ATOM   2863  HA  SER A 193      10.416   5.574  30.489  1.00 72.88           H
ATOM   2864  CB  SER A 193      10.591   3.770  29.326  1.00 72.88           C
ATOM   2865 1HB  SER A 193      11.646   3.494  29.316  1.00 72.88           H
ATOM   2866 2HB  SER A 193      10.148   3.303  30.206  1.00 72.88           H
ATOM   2867  OG  SER A 193       9.958   3.266  28.153  1.00 72.88           O
ATOM   2868  HG  SER A 193       9.922   2.267  28.187  1.00 72.88           H
ATOM   2869  HN  SER A 193       8.558   6.128  29.512  1.00 72.88           H
ATOM   2870  N   GLY A 194      11.446   7.241  28.419  1.00 76.85           N
ATOM   2871  CA  GLY A 194      12.512   8.041  27.840  1.00 76.85           C
ATOM   2872  C   GLY A 194      12.643   7.778  26.339  1.00 76.85           C
ATOM   2873  O   GLY A 194      13.580   8.254  25.701  1.00 76.85           O
ATOM   2874 1HA  GLY A 194      12.311   9.099  28.011  1.00 76.85           H
ATOM   2875 2HA  GLY A 194      13.455   7.812  28.337  1.00 76.85           H
ATOM   2876  HN  GLY A 194      10.576   7.720  28.539  1.00 76.85           H
ATOM   2877  N   ILE A 195      11.689   7.019  25.818  1.00 84.40           N
ATOM   2878  CA  ILE A 195      11.677   6.701  24.401  1.00 84.40           C
ATOM   2879  C   ILE A 195      10.462   7.360  23.745  1.00 84.40           C
ATOM   2880  O   ILE A 195       9.325   7.111  24.143  1.00 84.40           O
ATOM   2881  HA  ILE A 195      12.579   7.126  23.962  1.00 84.40           H
ATOM   2882  CB  ILE A 195      11.742   5.186  24.192  1.00 84.40           C
ATOM   2883  HB  ILE A 195      10.963   4.724  24.798  1.00 84.40           H
ATOM   2884  CG1 ILE A 195      13.082   4.624  24.671  1.00 84.40           C
ATOM   2885 1HG1 ILE A 195      13.865   4.884  23.959  1.00 84.40           H
ATOM   2886 2HG1 ILE A 195      13.352   5.080  25.623  1.00 84.40           H
ATOM   2887  CG2 ILE A 195      11.456   4.821  22.734  1.00 84.40           C
ATOM   2888 1HG2 ILE A 195      10.459   5.169  22.461  1.00 84.40           H
ATOM   2889 2HG2 ILE A 195      12.195   5.296  22.088  1.00 84.40           H
ATOM   2890 3HG2 ILE A 195      11.509   3.739  22.613  1.00 84.40           H
ATOM   2891  CD1 ILE A 195      13.013   3.103  24.829  1.00 84.40           C
ATOM   2892 1HD1 ILE A 195      12.245   2.848  25.559  1.00 84.40           H
ATOM   2893 2HD1 ILE A 195      12.766   2.649  23.869  1.00 84.40           H
ATOM   2894 3HD1 ILE A 195      13.978   2.730  25.170  1.00 84.40           H
ATOM   2895  HN  ILE A 195      10.936   6.626  26.347  1.00 84.40           H
ATOM   2896  N   ALA A 196      10.744   8.189  22.750  1.00 90.44           N
ATOM   2897  CA  ALA A 196       9.686   8.829  21.987  1.00 90.44           C
ATOM   2898  C   ALA A 196       9.198   7.871  20.898  1.00 90.44           C
ATOM   2899  O   ALA A 196       9.999   7.321  20.145  1.00 90.44           O
ATOM   2900  HA  ALA A 196       8.864   9.038  22.670  1.00 90.44           H
ATOM   2901  CB  ALA A 196      10.199  10.151  21.412  1.00 90.44           C
ATOM   2902 1HB  ALA A 196      10.506  10.806  22.227  1.00 90.44           H
ATOM   2903 2HB  ALA A 196      11.051   9.958  20.761  1.00 90.44           H
ATOM   2904 3HB  ALA A 196       9.405  10.631  20.840  1.00 90.44           H
ATOM   2905  HN  ALA A 196      11.673   8.424  22.464  1.00 90.44           H
ATOM   2906  N   ILE A 197       7.885   7.701  20.850  1.00 89.25           N
ATOM   2907  CA  ILE A 197       7.283   6.788  19.893  1.00 89.25           C
ATOM   2908  C   ILE A 197       6.189   7.521  19.114  1.00 89.25           C
ATOM   2909  O   ILE A 197       5.321   8.160  19.707  1.00 89.25           O
ATOM   2910  HA  ILE A 197       8.062   6.487  19.194  1.00 89.25           H
ATOM   2911  CB  ILE A 197       6.792   5.521  20.597  1.00 89.25           C
ATOM   2912  HB  ILE A 197       6.090   5.814  21.377  1.00 89.25           H
ATOM   2913  CG1 ILE A 197       7.949   4.791  21.281  1.00 89.25           C
ATOM   2914 1HG1 ILE A 197       8.649   4.426  20.529  1.00 89.25           H
ATOM   2915 2HG1 ILE A 197       8.498   5.486  21.916  1.00 89.25           H
ATOM   2916  CG2 ILE A 197       6.035   4.613  19.626  1.00 89.25           C
ATOM   2917 1HG2 ILE A 197       5.173   5.146  19.226  1.00 89.25           H
ATOM   2918 2HG2 ILE A 197       6.696   4.325  18.808  1.00 89.25           H
ATOM   2919 3HG2 ILE A 197       5.698   3.720  20.152  1.00 89.25           H
ATOM   2920  CD1 ILE A 197       7.438   3.619  22.121  1.00 89.25           C
ATOM   2921 1HD1 ILE A 197       6.758   3.991  22.887  1.00 89.25           H
ATOM   2922 2HD1 ILE A 197       6.911   2.914  21.478  1.00 89.25           H
ATOM   2923 3HD1 ILE A 197       8.281   3.117  22.597  1.00 89.25           H
ATOM   2924  HN  ILE A 197       7.237   8.173  21.449  1.00 89.25           H
ATOM   2925  N   CYS A 198       6.267   7.404  17.796  1.00 91.92           N
ATOM   2926  CA  CYS A 198       5.185   7.860  16.940  1.00 91.92           C
ATOM   2927  C   CYS A 198       4.110   6.773  16.904  1.00 91.92           C
ATOM   2928  O   CYS A 198       4.309   5.717  16.304  1.00 91.92           O
ATOM   2929  HA  CYS A 198       4.796   8.775  17.387  1.00 91.92           H
ATOM   2930  CB  CYS A 198       5.685   8.215  15.538  1.00 91.92           C
ATOM   2931 1HB  CYS A 198       6.312   9.106  15.581  1.00 91.92           H
ATOM   2932 2HB  CYS A 198       6.305   7.408  15.148  1.00 91.92           H
ATOM   2933  SG  CYS A 198       4.264   8.506  14.422  1.00 91.92           S
ATOM   2934  HN  CYS A 198       7.048   7.008  17.315  1.00 91.92           H
ATOM   2935  N   THR A 199       2.993   7.068  17.553  1.00 91.37           N
ATOM   2936  CA  THR A 199       1.889   6.125  17.609  1.00 91.37           C
ATOM   2937  C   THR A 199       0.557   6.851  17.412  1.00 91.37           C
ATOM   2938  O   THR A 199       0.509   8.080  17.418  1.00 91.37           O
ATOM   2939  HA  THR A 199       1.995   5.422  16.784  1.00 91.37           H
ATOM   2940  CB  THR A 199       1.978   5.371  18.938  1.00 91.37           C
ATOM   2941  HB  THR A 199       2.988   4.998  19.106  1.00 91.37           H
ATOM   2942  OG1 THR A 199       0.963   4.376  18.841  1.00 91.37           O
ATOM   2943  HG1 THR A 199       1.090   3.687  19.555  1.00 91.37           H
ATOM   2944  CG2 THR A 199       1.547   6.229  20.128  1.00 91.37           C
ATOM   2945 1HG2 THR A 199       0.513   6.547  19.992  1.00 91.37           H
ATOM   2946 2HG2 THR A 199       2.191   7.106  20.196  1.00 91.37           H
ATOM   2947 3HG2 THR A 199       1.630   5.646  21.046  1.00 91.37           H
ATOM   2948  HN  THR A 199       2.837   7.931  18.033  1.00 91.37           H
ATOM   2949  N   MET A 200      -0.492   6.060  17.241  1.00 91.26           N
ATOM   2950  CA  MET A 200      -1.845   6.585  17.319  1.00 91.26           C
ATOM   2951  C   MET A 200      -2.402   6.457  18.738  1.00 91.26           C
ATOM   2952  O   MET A 200      -2.325   5.390  19.345  1.00 91.26           O
ATOM   2953  HA  MET A 200      -1.769   7.637  17.044  1.00 91.26           H
ATOM   2954  CB  MET A 200      -2.746   5.820  16.347  1.00 91.26           C
ATOM   2955 1HB  MET A 200      -2.675   4.750  16.544  1.00 91.26           H
ATOM   2956 2HB  MET A 200      -3.786   6.105  16.507  1.00 91.26           H
ATOM   2957  CG  MET A 200      -2.352   6.103  14.896  1.00 91.26           C
ATOM   2958 1HG  MET A 200      -2.303   7.179  14.727  1.00 91.26           H
ATOM   2959 2HG  MET A 200      -1.358   5.704  14.695  1.00 91.26           H
ATOM   2960  SD  MET A 200      -3.539   5.366  13.785  1.00 91.26           S
ATOM   2961  CE  MET A 200      -3.409   3.657  14.282  1.00 91.26           C
ATOM   2962 1HE  MET A 200      -2.386   3.311  14.130  1.00 91.26           H
ATOM   2963 2HE  MET A 200      -3.670   3.563  15.336  1.00 91.26           H
ATOM   2964 3HE  MET A 200      -4.089   3.051  13.684  1.00 91.26           H
ATOM   2965  HN  MET A 200      -0.429   5.080  17.052  1.00 91.26           H
ATOM   2966  N   VAL A 201      -2.950   7.560  19.226  1.00 92.04           N
ATOM   2967  CA  VAL A 201      -3.618   7.557  20.516  1.00 92.04           C
ATOM   2968  C   VAL A 201      -5.108   7.838  20.315  1.00 92.04           C
ATOM   2969  O   VAL A 201      -5.478   8.847  19.715  1.00 92.04           O
ATOM   2970  HA  VAL A 201      -3.504   6.560  20.943  1.00 92.04           H
ATOM   2971  CB  VAL A 201      -2.943   8.556  21.458  1.00 92.04           C
ATOM   2972  HB  VAL A 201      -3.086   9.555  21.045  1.00 92.04           H
ATOM   2973  CG1 VAL A 201      -3.588   8.524  22.845  1.00 92.04           C
ATOM   2974 1HG1 VAL A 201      -4.644   8.781  22.761  1.00 92.04           H
ATOM   2975 2HG1 VAL A 201      -3.490   7.524  23.268  1.00 92.04           H
ATOM   2976 3HG1 VAL A 201      -3.089   9.243  23.494  1.00 92.04           H
ATOM   2977  CG2 VAL A 201      -1.438   8.295  21.547  1.00 92.04           C
ATOM   2978 1HG2 VAL A 201      -1.266   7.288  21.925  1.00 92.04           H
ATOM   2979 2HG2 VAL A 201      -0.993   8.393  20.557  1.00 92.04           H
ATOM   2980 3HG2 VAL A 201      -0.983   9.019  22.223  1.00 92.04           H
ATOM   2981  HN  VAL A 201      -2.942   8.443  18.757  1.00 92.04           H
ATOM   2982  N   TYR A 202      -5.924   6.929  20.827  1.00 90.61           N
ATOM   2983  CA  TYR A 202      -7.365   7.044  20.674  1.00 90.61           C
ATOM   2984  C   TYR A 202      -7.996   7.701  21.904  1.00 90.61           C
ATOM   2985  O   TYR A 202      -8.098   7.079  22.960  1.00 90.61           O
ATOM   2986  HA  TYR A 202      -7.561   7.664  19.799  1.00 90.61           H
ATOM   2987  CB  TYR A 202      -7.892   5.614  20.548  1.00 90.61           C
ATOM   2988 1HB  TYR A 202      -7.550   5.034  21.406  1.00 90.61           H
ATOM   2989 2HB  TYR A 202      -8.981   5.633  20.590  1.00 90.61           H
ATOM   2990  CG  TYR A 202      -7.458   4.901  19.265  1.00 90.61           C
ATOM   2991  CD1 TYR A 202      -8.149   5.114  18.090  1.00 90.61           C
ATOM   2992  HD1 TYR A 202      -9.005   5.789  18.076  1.00 90.61           H
ATOM   2993  CD2 TYR A 202      -6.374   4.046  19.284  1.00 90.61           C
ATOM   2994  HD2 TYR A 202      -5.828   3.878  20.212  1.00 90.61           H
ATOM   2995  CE1 TYR A 202      -7.741   4.444  16.883  1.00 90.61           C
ATOM   2996  HE1 TYR A 202      -8.278   4.602  15.948  1.00 90.61           H
ATOM   2997  CE2 TYR A 202      -5.966   3.376  18.076  1.00 90.61           C
ATOM   2998  HE2 TYR A 202      -5.112   2.698  18.077  1.00 90.61           H
ATOM   2999  CZ  TYR A 202      -6.669   3.608  16.936  1.00 90.61           C
ATOM   3000  OH  TYR A 202      -6.283   2.975  15.795  1.00 90.61           O
ATOM   3001  HH  TYR A 202      -5.664   2.221  16.016  1.00 90.61           H
ATOM   3002  HN  TYR A 202      -5.617   6.126  21.338  1.00 90.61           H
ATOM   3003  N   PRO A 203      -8.428   8.964  21.790  1.00 80.64           N
ATOM   3004  CA  PRO A 203      -9.017   9.666  22.933  1.00 80.64           C
ATOM   3005  C   PRO A 203     -10.367   9.092  23.329  1.00 80.64           C
ATOM   3006  O   PRO A 203     -10.923   8.256  22.618  1.00 80.64           O
ATOM   3007  HA  PRO A 203      -8.387   9.544  23.815  1.00 80.64           H
ATOM   3008  CB  PRO A 203      -9.135  11.112  22.449  1.00 80.64           C
ATOM   3009 1HB  PRO A 203     -10.001  11.612  22.883  1.00 80.64           H
ATOM   3010 2HB  PRO A 203      -8.258  11.700  22.723  1.00 80.64           H
ATOM   3011  CG  PRO A 203      -9.265  10.979  20.959  1.00 80.64           C
ATOM   3012 1HG  PRO A 203     -10.301  10.803  20.668  1.00 80.64           H
ATOM   3013 2HG  PRO A 203      -8.943  11.889  20.452  1.00 80.64           H
ATOM   3014  CD  PRO A 203      -8.393   9.815  20.587  1.00 80.64           C
ATOM   3015 1HD  PRO A 203      -8.776   9.290  19.712  1.00 80.64           H
ATOM   3016 2HD  PRO A 203      -7.378  10.134  20.350  1.00 80.64           H
ATOM   3017  N   SER A 204     -10.864   9.561  24.464  1.00 69.81           N
ATOM   3018  CA  SER A 204     -12.253   9.332  24.824  1.00 69.81           C
ATOM   3019  C   SER A 204     -12.381   8.025  25.609  1.00 69.81           C
ATOM   3020  O   SER A 204     -11.483   7.185  25.574  1.00 69.81           O
ATOM   3021  HA  SER A 204     -12.534  10.181  25.447  1.00 69.81           H
ATOM   3022  CB  SER A 204     -13.146   9.294  23.582  1.00 69.81           C
ATOM   3023 1HB  SER A 204     -14.155   9.605  23.852  1.00 69.81           H
ATOM   3024 2HB  SER A 204     -12.777  10.012  22.849  1.00 69.81           H
ATOM   3025  OG  SER A 204     -13.189   7.997  22.995  1.00 69.81           O
ATOM   3026  HG  SER A 204     -13.743   8.016  22.163  1.00 69.81           H
ATOM   3027  HN  SER A 204     -10.336  10.088  25.130  1.00 69.81           H
ATOM   3028  N   ASP A 205     -13.505   7.893  26.299  1.00 72.09           N
ATOM   3029  CA  ASP A 205     -13.792   6.676  27.038  1.00 72.09           C
ATOM   3030  C   ASP A 205     -14.030   5.530  26.053  1.00 72.09           C
ATOM   3031  O   ASP A 205     -13.904   4.361  26.413  1.00 72.09           O
ATOM   3032  HA  ASP A 205     -12.917   6.510  27.667  1.00 72.09           H
ATOM   3033  CB  ASP A 205     -15.051   6.834  27.893  1.00 72.09           C
ATOM   3034 1HB  ASP A 205     -15.866   7.216  27.279  1.00 72.09           H
ATOM   3035 2HB  ASP A 205     -15.364   5.860  28.269  1.00 72.09           H
ATOM   3036  CG  ASP A 205     -14.801   7.783  29.067  1.00 72.09           C
ATOM   3037  OD1 ASP A 205     -13.738   7.628  29.706  1.00 72.09           O
ATOM   3038  OD2 ASP A 205     -15.679   8.642  29.299  1.00 72.09           O
ATOM   3039  HN  ASP A 205     -14.211   8.599  26.357  1.00 72.09           H
ATOM   3040  N   GLU A 206     -14.370   5.906  24.829  1.00 82.58           N
ATOM   3041  CA  GLU A 206     -14.712   4.925  23.813  1.00 82.58           C
ATOM   3042  C   GLU A 206     -13.502   4.643  22.919  1.00 82.58           C
ATOM   3043  O   GLU A 206     -13.656   4.220  21.775  1.00 82.58           O
ATOM   3044  HA  GLU A 206     -14.985   4.023  24.361  1.00 82.58           H
ATOM   3045  CB  GLU A 206     -15.910   5.390  22.983  1.00 82.58           C
ATOM   3046 1HB  GLU A 206     -15.709   6.378  22.569  1.00 82.58           H
ATOM   3047 2HB  GLU A 206     -16.142   4.644  22.222  1.00 82.58           H
ATOM   3048  CG  GLU A 206     -17.161   5.523  23.853  1.00 82.58           C
ATOM   3049 1HG  GLU A 206     -16.929   5.231  24.877  1.00 82.58           H
ATOM   3050 2HG  GLU A 206     -17.479   6.565  23.883  1.00 82.58           H
ATOM   3051  CD  GLU A 206     -18.298   4.653  23.313  1.00 82.58           C
ATOM   3052  OE1 GLU A 206     -18.969   4.012  24.151  1.00 82.58           O
ATOM   3053  OE2 GLU A 206     -18.471   4.648  22.075  1.00 82.58           O
ATOM   3054  HN  GLU A 206     -14.414   6.859  24.528  1.00 82.58           H
ATOM   3055  N   SER A 207     -12.325   4.888  23.476  1.00 89.47           N
ATOM   3056  CA  SER A 207     -11.094   4.749  22.717  1.00 89.47           C
ATOM   3057  C   SER A 207     -10.986   3.332  22.150  1.00 89.47           C
ATOM   3058  O   SER A 207     -10.482   3.138  21.045  1.00 89.47           O
ATOM   3059  HA  SER A 207     -11.168   5.479  21.911  1.00 89.47           H
ATOM   3060  CB  SER A 207      -9.874   5.069  23.583  1.00 89.47           C
ATOM   3061 1HB  SER A 207      -8.967   4.782  23.051  1.00 89.47           H
ATOM   3062 2HB  SER A 207      -9.819   6.145  23.749  1.00 89.47           H
ATOM   3063  OG  SER A 207      -9.919   4.396  24.839  1.00 89.47           O
ATOM   3064  HG  SER A 207     -10.155   5.043  25.564  1.00 89.47           H
ATOM   3065  HN  SER A 207     -12.205   5.176  24.427  1.00 89.47           H
ATOM   3066  N   THR A 208     -11.468   2.378  22.933  1.00 89.67           N
ATOM   3067  CA  THR A 208     -11.403   0.981  22.537  1.00 89.67           C
ATOM   3068  C   THR A 208     -12.290   0.732  21.315  1.00 89.67           C
ATOM   3069  O   THR A 208     -11.881   0.053  20.375  1.00 89.67           O
ATOM   3070  HA  THR A 208     -10.379   0.755  22.240  1.00 89.67           H
ATOM   3071  CB  THR A 208     -11.784   0.128  23.748  1.00 89.67           C
ATOM   3072  HB  THR A 208     -11.742  -0.934  23.505  1.00 89.67           H
ATOM   3073  OG1 THR A 208     -13.065   0.621  24.132  1.00 89.67           O
ATOM   3074  HG1 THR A 208     -13.521  -0.040  24.728  1.00 89.67           H
ATOM   3075  CG2 THR A 208     -10.898   0.408  24.964  1.00 89.67           C
ATOM   3076 1HG2 THR A 208     -10.993   1.456  25.248  1.00 89.67           H
ATOM   3077 2HG2 THR A 208      -9.859   0.192  24.714  1.00 89.67           H
ATOM   3078 3HG2 THR A 208     -11.211  -0.224  25.795  1.00 89.67           H
ATOM   3079  HN  THR A 208     -11.895   2.545  23.821  1.00 89.67           H
ATOM   3080  N   LYS A 209     -13.488   1.294  21.369  1.00 91.15           N
ATOM   3081  CA  LYS A 209     -14.429   1.157  20.270  1.00 91.15           C
ATOM   3082  C   LYS A 209     -13.844   1.814  19.019  1.00 91.15           C
ATOM   3083  O   LYS A 209     -13.939   1.265  17.922  1.00 91.15           O
ATOM   3084  HA  LYS A 209     -14.552   0.092  20.076  1.00 91.15           H
ATOM   3085  CB  LYS A 209     -15.801   1.706  20.668  1.00 91.15           C
ATOM   3086 1HB  LYS A 209     -15.691   2.709  21.080  1.00 91.15           H
ATOM   3087 2HB  LYS A 209     -16.433   1.792  19.784  1.00 91.15           H
ATOM   3088  CG  LYS A 209     -16.477   0.798  21.698  1.00 91.15           C
ATOM   3089 1HG  LYS A 209     -16.565  -0.211  21.296  1.00 91.15           H
ATOM   3090 2HG  LYS A 209     -15.857   0.732  22.592  1.00 91.15           H
ATOM   3091  CD  LYS A 209     -17.863   1.328  22.070  1.00 91.15           C
ATOM   3092 1HD  LYS A 209     -17.785   2.365  22.394  1.00 91.15           H
ATOM   3093 2HD  LYS A 209     -18.509   1.316  21.192  1.00 91.15           H
ATOM   3094  CE  LYS A 209     -18.491   0.486  23.183  1.00 91.15           C
ATOM   3095 1HE  LYS A 209     -18.689  -0.522  22.817  1.00 91.15           H
ATOM   3096 2HE  LYS A 209     -17.793   0.393  24.014  1.00 91.15           H
ATOM   3097  NZ  LYS A 209     -19.751   1.105  23.653  1.00 91.15           N
ATOM   3098 1HZ  LYS A 209     -20.184   0.505  24.346  1.00 91.15           H
ATOM   3099 2HZ  LYS A 209     -19.549   2.009  24.067  1.00 91.15           H
ATOM   3100 3HZ  LYS A 209     -20.381   1.226  22.868  1.00 91.15           H
ATOM   3101  HN  LYS A 209     -13.819   1.834  22.143  1.00 91.15           H
ATOM   3102  N   LEU A 210     -13.251   2.982  19.224  1.00 91.98           N
ATOM   3103  CA  LEU A 210     -12.701   3.747  18.118  1.00 91.98           C
ATOM   3104  C   LEU A 210     -11.600   2.932  17.438  1.00 91.98           C
ATOM   3105  O   LEU A 210     -11.584   2.801  16.215  1.00 91.98           O
ATOM   3106  HA  LEU A 210     -13.506   3.907  17.400  1.00 91.98           H
ATOM   3107  CB  LEU A 210     -12.241   5.125  18.596  1.00 91.98           C
ATOM   3108 1HB  LEU A 210     -13.080   5.615  19.090  1.00 91.98           H
ATOM   3109 2HB  LEU A 210     -11.465   4.986  19.349  1.00 91.98           H
ATOM   3110  CG  LEU A 210     -11.701   6.064  17.515  1.00 91.98           C
ATOM   3111  HG  LEU A 210     -10.890   5.555  16.994  1.00 91.98           H
ATOM   3112  CD1 LEU A 210     -12.778   6.380  16.476  1.00 91.98           C
ATOM   3113 1HD1 LEU A 210     -13.108   5.456  16.002  1.00 91.98           H
ATOM   3114 2HD1 LEU A 210     -13.625   6.861  16.965  1.00 91.98           H
ATOM   3115 3HD1 LEU A 210     -12.368   7.049  15.720  1.00 91.98           H
ATOM   3116  CD2 LEU A 210     -11.113   7.333  18.136  1.00 91.98           C
ATOM   3117 1HD2 LEU A 210     -11.887   7.855  18.698  1.00 91.98           H
ATOM   3118 2HD2 LEU A 210     -10.296   7.065  18.806  1.00 91.98           H
ATOM   3119 3HD2 LEU A 210     -10.736   7.983  17.346  1.00 91.98           H
ATOM   3120  HN  LEU A 210     -13.144   3.404  20.124  1.00 91.98           H
ATOM   3121  N   LYS A 211     -10.704   2.405  18.260  1.00 92.26           N
ATOM   3122  CA  LYS A 211      -9.605   1.601  17.754  1.00 92.26           C
ATOM   3123  C   LYS A 211     -10.165   0.441  16.928  1.00 92.26           C
ATOM   3124  O   LYS A 211      -9.727   0.207  15.803  1.00 92.26           O
ATOM   3125  HA  LYS A 211      -9.010   2.236  17.098  1.00 92.26           H
ATOM   3126  CB  LYS A 211      -8.694   1.155  18.900  1.00 92.26           C
ATOM   3127 1HB  LYS A 211      -8.266   2.030  19.390  1.00 92.26           H
ATOM   3128 2HB  LYS A 211      -9.281   0.625  19.650  1.00 92.26           H
ATOM   3129  CG  LYS A 211      -7.572   0.250  18.389  1.00 92.26           C
ATOM   3130 1HG  LYS A 211      -7.991  -0.696  18.045  1.00 92.26           H
ATOM   3131 2HG  LYS A 211      -7.088   0.715  17.530  1.00 92.26           H
ATOM   3132  CD  LYS A 211      -6.537  -0.012  19.484  1.00 92.26           C
ATOM   3133 1HD  LYS A 211      -6.175   0.936  19.882  1.00 92.26           H
ATOM   3134 2HD  LYS A 211      -7.005  -0.546  20.311  1.00 92.26           H
ATOM   3135  CE  LYS A 211      -5.361  -0.828  18.944  1.00 92.26           C
ATOM   3136 1HE  LYS A 211      -5.705  -1.819  18.646  1.00 92.26           H
ATOM   3137 2HE  LYS A 211      -4.958  -0.349  18.052  1.00 92.26           H
ATOM   3138  NZ  LYS A 211      -4.301  -0.952  19.970  1.00 92.26           N
ATOM   3139 1HZ  LYS A 211      -3.456  -1.311  19.540  1.00 92.26           H
ATOM   3140 2HZ  LYS A 211      -4.115  -0.042  20.375  1.00 92.26           H
ATOM   3141 3HZ  LYS A 211      -4.608  -1.590  20.697  1.00 92.26           H
ATOM   3142  HN  LYS A 211     -10.721   2.520  19.253  1.00 92.26           H
ATOM   3143  N   SER A 212     -11.126  -0.254  17.518  1.00 91.78           N
ATOM   3144  CA  SER A 212     -11.699  -1.429  16.883  1.00 91.78           C
ATOM   3145  C   SER A 212     -12.300  -1.050  15.528  1.00 91.78           C
ATOM   3146  O   SER A 212     -12.136  -1.775  14.548  1.00 91.78           O
ATOM   3147  HA  SER A 212     -10.867  -2.121  16.753  1.00 91.78           H
ATOM   3148  CB  SER A 212     -12.763  -2.073  17.774  1.00 91.78           C
ATOM   3149 1HB  SER A 212     -13.539  -1.342  17.999  1.00 91.78           H
ATOM   3150 2HB  SER A 212     -13.242  -2.890  17.233  1.00 91.78           H
ATOM   3151  OG  SER A 212     -12.211  -2.569  18.990  1.00 91.78           O
ATOM   3152  HG  SER A 212     -12.175  -1.838  19.672  1.00 91.78           H
ATOM   3153  HN  SER A 212     -11.512  -0.027  18.412  1.00 91.78           H
ATOM   3154  N   ALA A 213     -12.983   0.085  15.516  1.00 92.40           N
ATOM   3155  CA  ALA A 213     -13.644   0.548  14.307  1.00 92.40           C
ATOM   3156  C   ALA A 213     -12.590   0.874  13.247  1.00 92.40           C
ATOM   3157  O   ALA A 213     -12.726   0.481  12.090  1.00 92.40           O
ATOM   3158  HA  ALA A 213     -14.275  -0.263  13.942  1.00 92.40           H
ATOM   3159  CB  ALA A 213     -14.530   1.751  14.638  1.00 92.40           C
ATOM   3160 1HB  ALA A 213     -15.280   1.458  15.373  1.00 92.40           H
ATOM   3161 2HB  ALA A 213     -13.915   2.553  15.046  1.00 92.40           H
ATOM   3162 3HB  ALA A 213     -15.025   2.098  13.731  1.00 92.40           H
ATOM   3163  HN  ALA A 213     -13.089   0.683  16.310  1.00 92.40           H
ATOM   3164  N   VAL A 214     -11.562   1.589  13.681  1.00 90.17           N
ATOM   3165  CA  VAL A 214     -10.518   2.027  12.771  1.00 90.17           C
ATOM   3166  C   VAL A 214      -9.809   0.803  12.188  1.00 90.17           C
ATOM   3167  O   VAL A 214      -9.495   0.770  11.000  1.00 90.17           O
ATOM   3168  HA  VAL A 214     -10.997   2.574  11.959  1.00 90.17           H
ATOM   3169  CB  VAL A 214      -9.564   2.984  13.490  1.00 90.17           C
ATOM   3170  HB  VAL A 214      -9.260   2.514  14.425  1.00 90.17           H
ATOM   3171  CG1 VAL A 214      -8.305   3.231  12.657  1.00 90.17           C
ATOM   3172 1HG1 VAL A 214      -7.790   2.286  12.488  1.00 90.17           H
ATOM   3173 2HG1 VAL A 214      -8.584   3.670  11.699  1.00 90.17           H
ATOM   3174 3HG1 VAL A 214      -7.645   3.914  13.192  1.00 90.17           H
ATOM   3175  CG2 VAL A 214     -10.264   4.301  13.832  1.00 90.17           C
ATOM   3176 1HG2 VAL A 214     -10.610   4.777  12.914  1.00 90.17           H
ATOM   3177 2HG2 VAL A 214     -11.116   4.102  14.482  1.00 90.17           H
ATOM   3178 3HG2 VAL A 214      -9.564   4.962  14.342  1.00 90.17           H
ATOM   3179  HN  VAL A 214     -11.438   1.868  14.633  1.00 90.17           H
ATOM   3180  N   LEU A 215      -9.578  -0.175  13.052  1.00 91.11           N
ATOM   3181  CA  LEU A 215      -8.901  -1.393  12.641  1.00 91.11           C
ATOM   3182  C   LEU A 215      -9.768  -2.132  11.619  1.00 91.11           C
ATOM   3183  O   LEU A 215      -9.266  -2.601  10.599  1.00 91.11           O
ATOM   3184  HA  LEU A 215      -7.969  -1.101  12.157  1.00 91.11           H
ATOM   3185  CB  LEU A 215      -8.533  -2.239  13.861  1.00 91.11           C
ATOM   3186 1HB  LEU A 215      -9.344  -2.170  14.585  1.00 91.11           H
ATOM   3187 2HB  LEU A 215      -8.471  -3.282  13.550  1.00 91.11           H
ATOM   3188  CG  LEU A 215      -7.226  -1.868  14.565  1.00 91.11           C
ATOM   3189  HG  LEU A 215      -7.188  -0.783  14.664  1.00 91.11           H
ATOM   3190  CD1 LEU A 215      -7.178  -2.454  15.977  1.00 91.11           C
ATOM   3191 1HD1 LEU A 215      -8.012  -2.063  16.561  1.00 91.11           H
ATOM   3192 2HD1 LEU A 215      -7.249  -3.540  15.923  1.00 91.11           H
ATOM   3193 3HD1 LEU A 215      -6.238  -2.175  16.455  1.00 91.11           H
ATOM   3194  CD2 LEU A 215      -6.015  -2.288  13.729  1.00 91.11           C
ATOM   3195 1HD2 LEU A 215      -6.035  -3.367  13.576  1.00 91.11           H
ATOM   3196 2HD2 LEU A 215      -6.047  -1.783  12.763  1.00 91.11           H
ATOM   3197 3HD2 LEU A 215      -5.099  -2.012  14.252  1.00 91.11           H
ATOM   3198  HN  LEU A 215      -9.844  -0.144  14.016  1.00 91.11           H
ATOM   3199  N   THR A 216     -11.053  -2.213  11.929  1.00 91.98           N
ATOM   3200  CA  THR A 216     -11.988  -2.914  11.065  1.00 91.98           C
ATOM   3201  C   THR A 216     -12.009  -2.278   9.674  1.00 91.98           C
ATOM   3202  O   THR A 216     -11.987  -2.981   8.665  1.00 91.98           O
ATOM   3203  HA  THR A 216     -11.641  -3.940  10.943  1.00 91.98           H
ATOM   3204  CB  THR A 216     -13.356  -2.916  11.752  1.00 91.98           C
ATOM   3205  HB  THR A 216     -13.735  -1.901  11.868  1.00 91.98           H
ATOM   3206  OG1 THR A 216     -13.134  -3.632  12.964  1.00 91.98           O
ATOM   3207  HG1 THR A 216     -13.027  -2.991  13.725  1.00 91.98           H
ATOM   3208  CG2 THR A 216     -14.386  -3.763  11.003  1.00 91.98           C
ATOM   3209 1HG2 THR A 216     -14.037  -4.795  10.946  1.00 91.98           H
ATOM   3210 2HG2 THR A 216     -14.517  -3.369   9.995  1.00 91.98           H
ATOM   3211 3HG2 THR A 216     -15.338  -3.731  11.533  1.00 91.98           H
ATOM   3212  HN  THR A 216     -11.457  -1.812  12.751  1.00 91.98           H
ATOM   3213  N   LEU A 217     -12.050  -0.953   9.664  1.00 88.16           N
ATOM   3214  CA  LEU A 217     -12.078  -0.214   8.414  1.00 88.16           C
ATOM   3215  C   LEU A 217     -10.819  -0.539   7.606  1.00 88.16           C
ATOM   3216  O   LEU A 217     -10.883  -0.701   6.389  1.00 88.16           O
ATOM   3217  HA  LEU A 217     -12.947  -0.557   7.851  1.00 88.16           H
ATOM   3218  CB  LEU A 217     -12.270   1.280   8.678  1.00 88.16           C
ATOM   3219 1HB  LEU A 217     -13.154   1.408   9.302  1.00 88.16           H
ATOM   3220 2HB  LEU A 217     -11.418   1.639   9.256  1.00 88.16           H
ATOM   3221  CG  LEU A 217     -12.421   2.167   7.440  1.00 88.16           C
ATOM   3222  HG  LEU A 217     -11.595   1.950   6.763  1.00 88.16           H
ATOM   3223  CD1 LEU A 217     -13.716   1.846   6.692  1.00 88.16           C
ATOM   3224 1HD1 LEU A 217     -13.705   0.803   6.375  1.00 88.16           H
ATOM   3225 2HD1 LEU A 217     -14.568   2.017   7.350  1.00 88.16           H
ATOM   3226 3HD1 LEU A 217     -13.799   2.491   5.816  1.00 88.16           H
ATOM   3227  CD2 LEU A 217     -12.325   3.648   7.812  1.00 88.16           C
ATOM   3228 1HD2 LEU A 217     -13.116   3.897   8.519  1.00 88.16           H
ATOM   3229 2HD2 LEU A 217     -11.354   3.846   8.267  1.00 88.16           H
ATOM   3230 3HD2 LEU A 217     -12.436   4.255   6.913  1.00 88.16           H
ATOM   3231  HN  LEU A 217     -12.064  -0.388  10.489  1.00 88.16           H
ATOM   3232  N   LYS A 218      -9.705  -0.625   8.317  1.00 85.65           N
ATOM   3233  CA  LYS A 218      -8.429  -0.902   7.678  1.00 85.65           C
ATOM   3234  C   LYS A 218      -8.471  -2.297   7.050  1.00 85.65           C
ATOM   3235  O   LYS A 218      -7.921  -2.512   5.971  1.00 85.65           O
ATOM   3236  HA  LYS A 218      -8.296  -0.169   6.883  1.00 85.65           H
ATOM   3237  CB  LYS A 218      -7.280  -0.709   8.670  1.00 85.65           C
ATOM   3238 1HB  LYS A 218      -7.529  -1.184   9.619  1.00 85.65           H
ATOM   3239 2HB  LYS A 218      -6.383  -1.201   8.293  1.00 85.65           H
ATOM   3240  CG  LYS A 218      -6.996   0.777   8.897  1.00 85.65           C
ATOM   3241 1HG  LYS A 218      -6.607   1.221   7.981  1.00 85.65           H
ATOM   3242 2HG  LYS A 218      -7.925   1.297   9.134  1.00 85.65           H
ATOM   3243  CD  LYS A 218      -5.991   0.976  10.033  1.00 85.65           C
ATOM   3244 1HD  LYS A 218      -6.351   0.478  10.934  1.00 85.65           H
ATOM   3245 2HD  LYS A 218      -5.042   0.510   9.769  1.00 85.65           H
ATOM   3246  CE  LYS A 218      -5.774   2.463  10.319  1.00 85.65           C
ATOM   3247 1HE  LYS A 218      -5.627   3.002   9.383  1.00 85.65           H
ATOM   3248 2HE  LYS A 218      -6.662   2.882  10.792  1.00 85.65           H
ATOM   3249  NZ  LYS A 218      -4.599   2.656  11.199  1.00 85.65           N
ATOM   3250 1HZ  LYS A 218      -4.700   3.524  11.713  1.00 85.65           H
ATOM   3251 2HZ  LYS A 218      -4.535   1.882  11.851  1.00 85.65           H
ATOM   3252 3HZ  LYS A 218      -3.757   2.693  10.635  1.00 85.65           H
ATOM   3253  HN  LYS A 218      -9.664  -0.508   9.309  1.00 85.65           H
ATOM   3254  N   VAL A 219      -9.129  -3.208   7.752  1.00 87.18           N
ATOM   3255  CA  VAL A 219      -9.194  -4.590   7.309  1.00 87.18           C
ATOM   3256  C   VAL A 219     -10.068  -4.679   6.056  1.00 87.18           C
ATOM   3257  O   VAL A 219      -9.716  -5.364   5.097  1.00 87.18           O
ATOM   3258  HA  VAL A 219      -8.182  -4.901   7.053  1.00 87.18           H
ATOM   3259  CB  VAL A 219      -9.691  -5.482   8.449  1.00 87.18           C
ATOM   3260  HB  VAL A 219     -10.582  -5.019   8.872  1.00 87.18           H
ATOM   3261  CG1 VAL A 219     -10.081  -6.867   7.931  1.00 87.18           C
ATOM   3262 1HG1 VAL A 219     -10.877  -6.768   7.193  1.00 87.18           H
ATOM   3263 2HG1 VAL A 219      -9.214  -7.340   7.470  1.00 87.18           H
ATOM   3264 3HG1 VAL A 219     -10.430  -7.481   8.762  1.00 87.18           H
ATOM   3265  CG2 VAL A 219      -8.643  -5.586   9.559  1.00 87.18           C
ATOM   3266 1HG2 VAL A 219      -7.726  -6.014   9.155  1.00 87.18           H
ATOM   3267 2HG2 VAL A 219      -8.435  -4.593   9.957  1.00 87.18           H
ATOM   3268 3HG2 VAL A 219      -9.021  -6.225  10.357  1.00 87.18           H
ATOM   3269  HN  VAL A 219      -9.611  -3.014   8.606  1.00 87.18           H
ATOM   3270  N   ILE A 220     -11.191  -3.978   6.106  1.00 87.28           N
ATOM   3271  CA  ILE A 220     -12.165  -4.046   5.029  1.00 87.28           C
ATOM   3272  C   ILE A 220     -11.570  -3.416   3.769  1.00 87.28           C
ATOM   3273  O   ILE A 220     -11.535  -4.045   2.712  1.00 87.28           O
ATOM   3274  HA  ILE A 220     -12.357  -5.101   4.830  1.00 87.28           H
ATOM   3275  CB  ILE A 220     -13.490  -3.418   5.464  1.00 87.28           C
ATOM   3276  HB  ILE A 220     -13.277  -2.451   5.919  1.00 87.28           H
ATOM   3277  CG1 ILE A 220     -14.180  -4.275   6.528  1.00 87.28           C
ATOM   3278 1HG1 ILE A 220     -14.502  -5.218   6.088  1.00 87.28           H
ATOM   3279 2HG1 ILE A 220     -13.471  -4.518   7.320  1.00 87.28           H
ATOM   3280  CG2 ILE A 220     -14.397  -3.161   4.259  1.00 87.28           C
ATOM   3281 1HG2 ILE A 220     -13.898  -2.482   3.568  1.00 87.28           H
ATOM   3282 2HG2 ILE A 220     -14.606  -4.104   3.754  1.00 87.28           H
ATOM   3283 3HG2 ILE A 220     -15.332  -2.714   4.597  1.00 87.28           H
ATOM   3284  CD1 ILE A 220     -15.386  -3.544   7.123  1.00 87.28           C
ATOM   3285 1HD1 ILE A 220     -15.056  -2.613   7.584  1.00 87.28           H
ATOM   3286 2HD1 ILE A 220     -16.103  -3.324   6.332  1.00 87.28           H
ATOM   3287 3HD1 ILE A 220     -15.857  -4.176   7.876  1.00 87.28           H
ATOM   3288  HN  ILE A 220     -11.439  -3.372   6.862  1.00 87.28           H
ATOM   3289  N   LEU A 221     -11.116  -2.180   3.921  1.00 81.83           N
ATOM   3290  CA  LEU A 221     -10.642  -1.411   2.783  1.00 81.83           C
ATOM   3291  C   LEU A 221      -9.216  -1.844   2.439  1.00 81.83           C
ATOM   3292  O   LEU A 221      -8.758  -1.647   1.314  1.00 81.83           O
ATOM   3293  HA  LEU A 221     -11.288  -1.647   1.938  1.00 81.83           H
ATOM   3294  CB  LEU A 221     -10.780   0.088   3.055  1.00 81.83           C
ATOM   3295 1HB  LEU A 221     -10.154   0.342   3.910  1.00 81.83           H
ATOM   3296 2HB  LEU A 221     -10.384   0.631   2.197  1.00 81.83           H
ATOM   3297  CG  LEU A 221     -12.199   0.592   3.331  1.00 81.83           C
ATOM   3298  HG  LEU A 221     -12.566   0.102   4.232  1.00 81.83           H
ATOM   3299  CD1 LEU A 221     -12.203   2.098   3.601  1.00 81.83           C
ATOM   3300 1HD1 LEU A 221     -11.581   2.312   4.470  1.00 81.83           H
ATOM   3301 2HD1 LEU A 221     -11.808   2.624   2.732  1.00 81.83           H
ATOM   3302 3HD1 LEU A 221     -13.223   2.429   3.794  1.00 81.83           H
ATOM   3303  CD2 LEU A 221     -13.147   0.212   2.192  1.00 81.83           C
ATOM   3304 1HD2 LEU A 221     -12.793   0.655   1.261  1.00 81.83           H
ATOM   3305 2HD2 LEU A 221     -13.175  -0.873   2.089  1.00 81.83           H
ATOM   3306 3HD2 LEU A 221     -14.148   0.582   2.413  1.00 81.83           H
ATOM   3307  HN  LEU A 221     -11.069  -1.706   4.801  1.00 81.83           H
ATOM   3308  N   GLY A 222      -8.553  -2.428   3.427  1.00 74.54           N
ATOM   3309  CA  GLY A 222      -7.141  -2.745   3.297  1.00 74.54           C
ATOM   3310  C   GLY A 222      -6.942  -4.051   2.526  1.00 74.54           C
ATOM   3311  O   GLY A 222      -5.919  -4.238   1.869  1.00 74.54           O
ATOM   3312 1HA  GLY A 222      -6.628  -1.932   2.782  1.00 74.54           H
ATOM   3313 2HA  GLY A 222      -6.691  -2.830   4.286  1.00 74.54           H
ATOM   3314  HN  GLY A 222      -8.965  -2.682   4.302  1.00 74.54           H
ATOM   3315  N   PHE A 223      -7.936  -4.921   2.631  1.00 75.29           N
ATOM   3316  CA  PHE A 223      -7.803  -6.274   2.119  1.00 75.29           C
ATOM   3317  C   PHE A 223      -9.043  -6.683   1.323  1.00 75.29           C
ATOM   3318  O   PHE A 223      -8.971  -6.879   0.111  1.00 75.29           O
ATOM   3319  HA  PHE A 223      -6.932  -6.289   1.464  1.00 75.29           H
ATOM   3320  CB  PHE A 223      -7.661  -7.199   3.330  1.00 75.29           C
ATOM   3321 1HB  PHE A 223      -6.842  -6.841   3.954  1.00 75.29           H
ATOM   3322 2HB  PHE A 223      -8.569  -7.136   3.930  1.00 75.29           H
ATOM   3323  CG  PHE A 223      -7.406  -8.663   2.969  1.00 75.29           C
ATOM   3324  CD1 PHE A 223      -8.324  -9.613   3.291  1.00 75.29           C
ATOM   3325  HD1 PHE A 223      -9.242  -9.331   3.806  1.00 75.29           H
ATOM   3326  CD2 PHE A 223      -6.260  -9.015   2.326  1.00 75.29           C
ATOM   3327  HD2 PHE A 223      -5.524  -8.254   2.068  1.00 75.29           H
ATOM   3328  CE1 PHE A 223      -8.087 -10.973   2.955  1.00 75.29           C
ATOM   3329  HE1 PHE A 223      -8.823 -11.734   3.213  1.00 75.29           H
ATOM   3330  CE2 PHE A 223      -6.023 -10.374   1.990  1.00 75.29           C
ATOM   3331  HE2 PHE A 223      -5.105 -10.656   1.475  1.00 75.29           H
ATOM   3332  CZ  PHE A 223      -6.942 -11.324   2.312  1.00 75.29           C
ATOM   3333  HZ  PHE A 223      -6.760 -12.368   2.054  1.00 75.29           H
ATOM   3334  HN  PHE A 223      -8.817  -4.714   3.056  1.00 75.29           H
ATOM   3335  N   PHE A 224     -10.154  -6.800   2.036  1.00 82.47           N
ATOM   3336  CA  PHE A 224     -11.309  -7.510   1.513  1.00 82.47           C
ATOM   3337  C   PHE A 224     -11.829  -6.844   0.237  1.00 82.47           C
ATOM   3338  O   PHE A 224     -12.060  -7.515  -0.767  1.00 82.47           O
ATOM   3339  HA  PHE A 224     -10.988  -8.526   1.285  1.00 82.47           H
ATOM   3340  CB  PHE A 224     -12.397  -7.447   2.587  1.00 82.47           C
ATOM   3341 1HB  PHE A 224     -12.370  -6.465   3.059  1.00 82.47           H
ATOM   3342 2HB  PHE A 224     -13.371  -7.544   2.108  1.00 82.47           H
ATOM   3343  CG  PHE A 224     -12.266  -8.521   3.668  1.00 82.47           C
ATOM   3344  CD1 PHE A 224     -12.704  -9.786   3.427  1.00 82.47           C
ATOM   3345  HD1 PHE A 224     -13.148 -10.034   2.463  1.00 82.47           H
ATOM   3346  CD2 PHE A 224     -11.713  -8.211   4.871  1.00 82.47           C
ATOM   3347  HD2 PHE A 224     -11.362  -7.198   5.065  1.00 82.47           H
ATOM   3348  CE1 PHE A 224     -12.583 -10.783   4.431  1.00 82.47           C
ATOM   3349  HE1 PHE A 224     -12.935 -11.796   4.237  1.00 82.47           H
ATOM   3350  CE2 PHE A 224     -11.592  -9.208   5.875  1.00 82.47           C
ATOM   3351  HE2 PHE A 224     -11.148  -8.960   6.839  1.00 82.47           H
ATOM   3352  CZ  PHE A 224     -12.030 -10.473   5.634  1.00 82.47           C
ATOM   3353  HZ  PHE A 224     -11.936 -11.238   6.404  1.00 82.47           H
ATOM   3354  HN  PHE A 224     -10.271  -6.422   2.955  1.00 82.47           H
ATOM   3355  N   LEU A 225     -11.998  -5.532   0.319  1.00 80.44           N
ATOM   3356  CA  LEU A 225     -12.510  -4.772  -0.809  1.00 80.44           C
ATOM   3357  C   LEU A 225     -11.558  -4.926  -1.997  1.00 80.44           C
ATOM   3358  O   LEU A 225     -11.981  -5.287  -3.094  1.00 80.44           O
ATOM   3359  HA  LEU A 225     -13.474  -5.202  -1.081  1.00 80.44           H
ATOM   3360  CB  LEU A 225     -12.760  -3.318  -0.405  1.00 80.44           C
ATOM   3361 1HB  LEU A 225     -13.458  -3.309   0.432  1.00 80.44           H
ATOM   3362 2HB  LEU A 225     -11.822  -2.896  -0.043  1.00 80.44           H
ATOM   3363  CG  LEU A 225     -13.309  -2.403  -1.501  1.00 80.44           C
ATOM   3364  HG  LEU A 225     -12.679  -2.510  -2.384  1.00 80.44           H
ATOM   3365  CD1 LEU A 225     -14.725  -2.819  -1.904  1.00 80.44           C
ATOM   3366 1HD1 LEU A 225     -14.711  -3.842  -2.278  1.00 80.44           H
ATOM   3367 2HD1 LEU A 225     -15.383  -2.759  -1.037  1.00 80.44           H
ATOM   3368 3HD1 LEU A 225     -15.092  -2.152  -2.684  1.00 80.44           H
ATOM   3369  CD2 LEU A 225     -13.243  -0.935  -1.074  1.00 80.44           C
ATOM   3370 1HD2 LEU A 225     -13.835  -0.792  -0.170  1.00 80.44           H
ATOM   3371 2HD2 LEU A 225     -12.207  -0.661  -0.877  1.00 80.44           H
ATOM   3372 3HD2 LEU A 225     -13.640  -0.306  -1.871  1.00 80.44           H
ATOM   3373  HN  LEU A 225     -11.791  -4.992   1.134  1.00 80.44           H
ATOM   3374  N   PRO A 226     -10.260  -4.656  -1.802  1.00 74.01           N
ATOM   3375  CA  PRO A 226      -9.279  -4.856  -2.871  1.00 74.01           C
ATOM   3376  C   PRO A 226      -9.342  -6.256  -3.458  1.00 74.01           C
ATOM   3377  O   PRO A 226      -9.358  -6.422  -4.677  1.00 74.01           O
ATOM   3378  HA  PRO A 226      -9.493  -4.187  -3.705  1.00 74.01           H
ATOM   3379  CB  PRO A 226      -7.937  -4.587  -2.187  1.00 74.01           C
ATOM   3380 1HB  PRO A 226      -7.497  -5.503  -1.792  1.00 74.01           H
ATOM   3381 2HB  PRO A 226      -7.212  -4.159  -2.879  1.00 74.01           H
ATOM   3382  CG  PRO A 226      -8.298  -3.610  -1.074  1.00 74.01           C
ATOM   3383 1HG  PRO A 226      -7.541  -3.593  -0.289  1.00 74.01           H
ATOM   3384 2HG  PRO A 226      -8.380  -2.588  -1.443  1.00 74.01           H
ATOM   3385  CD  PRO A 226      -9.629  -4.145  -0.571  1.00 74.01           C
ATOM   3386 1HD  PRO A 226      -9.495  -4.934   0.168  1.00 74.01           H
ATOM   3387 2HD  PRO A 226     -10.225  -3.365  -0.096  1.00 74.01           H
ATOM   3388  N   PHE A 227      -9.376  -7.236  -2.567  1.00 77.97           N
ATOM   3389  CA  PHE A 227      -9.255  -8.625  -2.976  1.00 77.97           C
ATOM   3390  C   PHE A 227     -10.444  -9.048  -3.840  1.00 77.97           C
ATOM   3391  O   PHE A 227     -10.266  -9.671  -4.886  1.00 77.97           O
ATOM   3392  HA  PHE A 227      -8.337  -8.712  -3.557  1.00 77.97           H
ATOM   3393  CB  PHE A 227      -9.242  -9.468  -1.699  1.00 77.97           C
ATOM   3394 1HB  PHE A 227      -8.376  -9.187  -1.099  1.00 77.97           H
ATOM   3395 2HB  PHE A 227     -10.128  -9.231  -1.110  1.00 77.97           H
ATOM   3396  CG  PHE A 227      -9.203 -10.977  -1.950  1.00 77.97           C
ATOM   3397  CD1 PHE A 227     -10.336 -11.717  -1.820  1.00 77.97           C
ATOM   3398  HD1 PHE A 227     -11.272 -11.236  -1.537  1.00 77.97           H
ATOM   3399  CD2 PHE A 227      -8.035 -11.577  -2.303  1.00 77.97           C
ATOM   3400  HD2 PHE A 227      -7.127 -10.984  -2.407  1.00 77.97           H
ATOM   3401  CE1 PHE A 227     -10.300 -13.117  -2.053  1.00 77.97           C
ATOM   3402  HE1 PHE A 227     -11.208 -13.711  -1.948  1.00 77.97           H
ATOM   3403  CE2 PHE A 227      -7.999 -12.978  -2.536  1.00 77.97           C
ATOM   3404  HE2 PHE A 227      -7.063 -13.459  -2.819  1.00 77.97           H
ATOM   3405  CZ  PHE A 227      -9.132 -13.718  -2.406  1.00 77.97           C
ATOM   3406  HZ  PHE A 227      -9.104 -14.793  -2.585  1.00 77.97           H
ATOM   3407  HN  PHE A 227      -9.485  -7.093  -1.583  1.00 77.97           H
ATOM   3408  N   VAL A 228     -11.631  -8.693  -3.371  1.00 81.85           N
ATOM   3409  CA  VAL A 228     -12.852  -9.053  -4.074  1.00 81.85           C
ATOM   3410  C   VAL A 228     -12.844  -8.410  -5.462  1.00 81.85           C
ATOM   3411  O   VAL A 228     -13.173  -9.061  -6.453  1.00 81.85           O
ATOM   3412  HA  VAL A 228     -12.857 -10.137  -4.189  1.00 81.85           H
ATOM   3413  CB  VAL A 228     -14.072  -8.658  -3.239  1.00 81.85           C
ATOM   3414  HB  VAL A 228     -13.936  -7.626  -2.915  1.00 81.85           H
ATOM   3415  CG1 VAL A 228     -15.352  -8.724  -4.075  1.00 81.85           C
ATOM   3416 1HG1 VAL A 228     -15.270  -8.039  -4.919  1.00 81.85           H
ATOM   3417 2HG1 VAL A 228     -15.494  -9.740  -4.443  1.00 81.85           H
ATOM   3418 3HG1 VAL A 228     -16.203  -8.438  -3.457  1.00 81.85           H
ATOM   3419  CG2 VAL A 228     -14.187  -9.533  -1.989  1.00 81.85           C
ATOM   3420 1HG2 VAL A 228     -14.289 -10.577  -2.285  1.00 81.85           H
ATOM   3421 2HG2 VAL A 228     -13.292  -9.414  -1.378  1.00 81.85           H
ATOM   3422 3HG2 VAL A 228     -15.063  -9.231  -1.414  1.00 81.85           H
ATOM   3423  HN  VAL A 228     -11.767  -8.170  -2.530  1.00 81.85           H
ATOM   3424  N   VAL A 229     -12.465  -7.141  -5.490  1.00 74.03           N
ATOM   3425  CA  VAL A 229     -12.480  -6.382  -6.729  1.00 74.03           C
ATOM   3426  C   VAL A 229     -11.538  -7.043  -7.738  1.00 74.03           C
ATOM   3427  O   VAL A 229     -11.920  -7.286  -8.882  1.00 74.03           O
ATOM   3428  HA  VAL A 229     -13.495  -6.416  -7.123  1.00 74.03           H
ATOM   3429  CB  VAL A 229     -12.127  -4.920  -6.451  1.00 74.03           C
ATOM   3430  HB  VAL A 229     -11.255  -4.903  -5.798  1.00 74.03           H
ATOM   3431  CG1 VAL A 229     -11.759  -4.189  -7.745  1.00 74.03           C
ATOM   3432 1HG1 VAL A 229     -10.898  -4.675  -8.204  1.00 74.03           H
ATOM   3433 2HG1 VAL A 229     -12.604  -4.221  -8.433  1.00 74.03           H
ATOM   3434 3HG1 VAL A 229     -11.513  -3.152  -7.518  1.00 74.03           H
ATOM   3435  CG2 VAL A 229     -13.271  -4.208  -5.726  1.00 74.03           C
ATOM   3436 1HG2 VAL A 229     -14.169  -4.240  -6.344  1.00 74.03           H
ATOM   3437 2HG2 VAL A 229     -13.466  -4.707  -4.777  1.00 74.03           H
ATOM   3438 3HG2 VAL A 229     -12.994  -3.170  -5.541  1.00 74.03           H
ATOM   3439  HN  VAL A 229     -12.152  -6.633  -4.687  1.00 74.03           H
ATOM   3440  N   MET A 230     -10.326  -7.315  -7.278  1.00 74.68           N
ATOM   3441  CA  MET A 230      -9.307  -7.885  -8.144  1.00 74.68           C
ATOM   3442  C   MET A 230      -9.741  -9.252  -8.674  1.00 74.68           C
ATOM   3443  O   MET A 230      -9.589  -9.539  -9.860  1.00 74.68           O
ATOM   3444  HA  MET A 230      -9.200  -7.184  -8.972  1.00 74.68           H
ATOM   3445  CB  MET A 230      -7.999  -8.031  -7.365  1.00 74.68           C
ATOM   3446 1HB  MET A 230      -8.203  -8.449  -6.379  1.00 74.68           H
ATOM   3447 2HB  MET A 230      -7.341  -8.732  -7.879  1.00 74.68           H
ATOM   3448  CG  MET A 230      -7.295  -6.680  -7.216  1.00 74.68           C
ATOM   3449 1HG  MET A 230      -7.242  -6.180  -8.183  1.00 74.68           H
ATOM   3450 2HG  MET A 230      -7.870  -6.033  -6.554  1.00 74.68           H
ATOM   3451  SD  MET A 230      -5.652  -6.916  -6.561  1.00 74.68           S
ATOM   3452  CE  MET A 230      -5.518  -5.467  -5.528  1.00 74.68           C
ATOM   3453 1HE  MET A 230      -5.626  -4.572  -6.142  1.00 74.68           H
ATOM   3454 2HE  MET A 230      -6.303  -5.486  -4.772  1.00 74.68           H
ATOM   3455 3HE  MET A 230      -4.544  -5.457  -5.040  1.00 74.68           H
ATOM   3456  HN  MET A 230     -10.036  -7.152  -6.335  1.00 74.68           H
ATOM   3457  N   ALA A 231     -10.274 -10.061  -7.769  1.00 77.76           N
ATOM   3458  CA  ALA A 231     -10.707 -11.401  -8.125  1.00 77.76           C
ATOM   3459  C   ALA A 231     -11.736 -11.317  -9.255  1.00 77.76           C
ATOM   3460  O   ALA A 231     -11.644 -12.048 -10.239  1.00 77.76           O
ATOM   3461  HA  ALA A 231      -9.834 -11.948  -8.481  1.00 77.76           H
ATOM   3462  CB  ALA A 231     -11.260 -12.106  -6.885  1.00 77.76           C
ATOM   3463 1HB  ALA A 231     -10.481 -12.166  -6.124  1.00 77.76           H
ATOM   3464 2HB  ALA A 231     -12.107 -11.542  -6.494  1.00 77.76           H
ATOM   3465 3HB  ALA A 231     -11.585 -13.111  -7.153  1.00 77.76           H
ATOM   3466  HN  ALA A 231     -10.411  -9.813  -6.810  1.00 77.76           H
ATOM   3467  N   CYS A 232     -12.693 -10.418  -9.074  1.00 77.89           N
ATOM   3468  CA  CYS A 232     -13.760 -10.255 -10.047  1.00 77.89           C
ATOM   3469  C   CYS A 232     -13.143  -9.771 -11.361  1.00 77.89           C
ATOM   3470  O   CYS A 232     -13.518 -10.236 -12.436  1.00 77.89           O
ATOM   3471  HA  CYS A 232     -14.220 -11.235 -10.174  1.00 77.89           H
ATOM   3472  CB  CYS A 232     -14.846  -9.304  -9.542  1.00 77.89           C
ATOM   3473 1HB  CYS A 232     -14.393  -8.383  -9.174  1.00 77.89           H
ATOM   3474 2HB  CYS A 232     -15.509  -9.027 -10.362  1.00 77.89           H
ATOM   3475  SG  CYS A 232     -15.807 -10.104  -8.205  1.00 77.89           S
ATOM   3476  HG  CYS A 232     -14.949  -9.820  -7.229  1.00 77.89           H
ATOM   3477  HN  CYS A 232     -12.746  -9.809  -8.283  1.00 77.89           H
ATOM   3478  N   CYS A 233     -12.207  -8.842 -11.231  1.00 71.81           N
ATOM   3479  CA  CYS A 233     -11.596  -8.226 -12.396  1.00 71.81           C
ATOM   3480  C   CYS A 233     -10.900  -9.320 -13.208  1.00 71.81           C
ATOM   3481  O   CYS A 233     -11.091  -9.417 -14.419  1.00 71.81           O
ATOM   3482  HA  CYS A 233     -12.405  -7.774 -12.971  1.00 71.81           H
ATOM   3483  CB  CYS A 233     -10.632  -7.105 -12.004  1.00 71.81           C
ATOM   3484 1HB  CYS A 233     -10.004  -7.428 -11.174  1.00 71.81           H
ATOM   3485 2HB  CYS A 233      -9.967  -6.879 -12.837  1.00 71.81           H
ATOM   3486  SG  CYS A 233     -11.572  -5.608 -11.531  1.00 71.81           S
ATOM   3487  HG  CYS A 233     -11.979  -6.067 -10.351  1.00 71.81           H
ATOM   3488  HN  CYS A 233     -11.866  -8.511 -10.351  1.00 71.81           H
ATOM   3489  N   TYR A 234     -10.105 -10.117 -12.508  1.00 73.25           N
ATOM   3490  CA  TYR A 234      -9.254 -11.093 -13.168  1.00 73.25           C
ATOM   3491  C   TYR A 234     -10.076 -12.273 -13.689  1.00 73.25           C
ATOM   3492  O   TYR A 234      -9.743 -12.860 -14.718  1.00 73.25           O
ATOM   3493  HA  TYR A 234      -8.766 -10.600 -14.008  1.00 73.25           H
ATOM   3494  CB  TYR A 234      -8.283 -11.596 -12.098  1.00 73.25           C
ATOM   3495 1HB  TYR A 234      -8.820 -11.705 -11.156  1.00 73.25           H
ATOM   3496 2HB  TYR A 234      -7.930 -12.588 -12.380  1.00 73.25           H
ATOM   3497  CG  TYR A 234      -7.074 -10.685 -11.877  1.00 73.25           C
ATOM   3498  CD1 TYR A 234      -6.207 -10.422 -12.919  1.00 73.25           C
ATOM   3499  HD1 TYR A 234      -6.384 -10.865 -13.899  1.00 73.25           H
ATOM   3500  CD2 TYR A 234      -6.850 -10.125 -10.636  1.00 73.25           C
ATOM   3501  HD2 TYR A 234      -7.534 -10.332  -9.813  1.00 73.25           H
ATOM   3502  CE1 TYR A 234      -5.070  -9.565 -12.710  1.00 73.25           C
ATOM   3503  HE1 TYR A 234      -4.378  -9.349 -13.524  1.00 73.25           H
ATOM   3504  CE2 TYR A 234      -5.713  -9.267 -10.427  1.00 73.25           C
ATOM   3505  HE2 TYR A 234      -5.524  -8.818  -9.452  1.00 73.25           H
ATOM   3506  CZ  TYR A 234      -4.879  -9.029 -11.475  1.00 73.25           C
ATOM   3507  OH  TYR A 234      -3.804  -8.219 -11.278  1.00 73.25           O
ATOM   3508  HH  TYR A 234      -3.791  -7.892 -10.333  1.00 73.25           H
ATOM   3509  HN  TYR A 234     -10.037 -10.103 -11.510  1.00 73.25           H
ATOM   3510  N   THR A 235     -11.134 -12.586 -12.956  1.00 80.78           N
ATOM   3511  CA  THR A 235     -12.056 -13.627 -13.378  1.00 80.78           C
ATOM   3512  C   THR A 235     -12.665 -13.280 -14.738  1.00 80.78           C
ATOM   3513  O   THR A 235     -12.759 -14.136 -15.616  1.00 80.78           O
ATOM   3514  HA  THR A 235     -11.494 -14.552 -13.506  1.00 80.78           H
ATOM   3515  CB  THR A 235     -13.100 -13.811 -12.274  1.00 80.78           C
ATOM   3516  HB  THR A 235     -13.844 -14.553 -12.562  1.00 80.78           H
ATOM   3517  OG1 THR A 235     -13.599 -12.496 -12.046  1.00 80.78           O
ATOM   3518  HG1 THR A 235     -14.388 -12.322 -12.635  1.00 80.78           H
ATOM   3519  CG2 THR A 235     -12.473 -14.209 -10.937  1.00 80.78           C
ATOM   3520 1HG2 THR A 235     -11.778 -13.433 -10.616  1.00 80.78           H
ATOM   3521 2HG2 THR A 235     -11.938 -15.151 -11.052  1.00 80.78           H
ATOM   3522 3HG2 THR A 235     -13.257 -14.326 -10.189  1.00 80.78           H
ATOM   3523  HN  THR A 235     -11.365 -12.143 -12.089  1.00 80.78           H
ATOM   3524  N   ILE A 236     -13.062 -12.023 -14.870  1.00 76.37           N
ATOM   3525  CA  ILE A 236     -13.636 -11.547 -16.117  1.00 76.37           C
ATOM   3526  C   ILE A 236     -12.564 -11.567 -17.208  1.00 76.37           C
ATOM   3527  O   ILE A 236     -12.820 -12.008 -18.327  1.00 76.37           O
ATOM   3528  HA  ILE A 236     -14.428 -12.240 -16.398  1.00 76.37           H
ATOM   3529  CB  ILE A 236     -14.285 -10.175 -15.918  1.00 76.37           C
ATOM   3530  HB  ILE A 236     -13.563  -9.523 -15.427  1.00 76.37           H
ATOM   3531  CG1 ILE A 236     -15.504 -10.274 -14.998  1.00 76.37           C
ATOM   3532 1HG1 ILE A 236     -16.315 -10.784 -15.517  1.00 76.37           H
ATOM   3533 2HG1 ILE A 236     -15.256 -10.876 -14.124  1.00 76.37           H
ATOM   3534  CG2 ILE A 236     -14.632  -9.533 -17.263  1.00 76.37           C
ATOM   3535 1HG2 ILE A 236     -13.723  -9.407 -17.851  1.00 76.37           H
ATOM   3536 2HG2 ILE A 236     -15.328 -10.174 -17.803  1.00 76.37           H
ATOM   3537 3HG2 ILE A 236     -15.092  -8.559 -17.092  1.00 76.37           H
ATOM   3538  CD1 ILE A 236     -15.968  -8.885 -14.554  1.00 76.37           C
ATOM   3539 1HD1 ILE A 236     -15.162  -8.388 -14.014  1.00 76.37           H
ATOM   3540 2HD1 ILE A 236     -16.238  -8.295 -15.429  1.00 76.37           H
ATOM   3541 3HD1 ILE A 236     -16.836  -8.984 -13.901  1.00 76.37           H
ATOM   3542  HN  ILE A 236     -12.997 -11.337 -14.145  1.00 76.37           H
ATOM   3543  N   ILE A 237     -11.385 -11.085 -16.843  1.00 73.82           N
ATOM   3544  CA  ILE A 237     -10.284 -11.005 -17.789  1.00 73.82           C
ATOM   3545  C   ILE A 237      -9.977 -12.404 -18.327  1.00 73.82           C
ATOM   3546  O   ILE A 237      -9.880 -12.600 -19.537  1.00 73.82           O
ATOM   3547  HA  ILE A 237     -10.612 -10.380 -18.620  1.00 73.82           H
ATOM   3548  CB  ILE A 237      -9.078 -10.313 -17.150  1.00 73.82           C
ATOM   3549  HB  ILE A 237      -8.967 -10.690 -16.133  1.00 73.82           H
ATOM   3550  CG1 ILE A 237      -9.302  -8.803 -17.050  1.00 73.82           C
ATOM   3551 1HG1 ILE A 237      -9.177  -8.348 -18.033  1.00 73.82           H
ATOM   3552 2HG1 ILE A 237     -10.326  -8.603 -16.734  1.00 73.82           H
ATOM   3553  CG2 ILE A 237      -7.789 -10.654 -17.901  1.00 73.82           C
ATOM   3554 1HG2 ILE A 237      -7.628 -11.731 -17.875  1.00 73.82           H
ATOM   3555 2HG2 ILE A 237      -7.874 -10.323 -18.936  1.00 73.82           H
ATOM   3556 3HG2 ILE A 237      -6.948 -10.149 -17.426  1.00 73.82           H
ATOM   3557  CD1 ILE A 237      -8.323  -8.168 -16.060  1.00 73.82           C
ATOM   3558 1HD1 ILE A 237      -8.467  -8.608 -15.074  1.00 73.82           H
ATOM   3559 2HD1 ILE A 237      -7.301  -8.349 -16.393  1.00 73.82           H
ATOM   3560 3HD1 ILE A 237      -8.504  -7.094 -16.009  1.00 73.82           H
ATOM   3561  HN  ILE A 237     -11.176 -10.753 -15.923  1.00 73.82           H
ATOM   3562  N   ILE A 238      -9.832 -13.341 -17.401  1.00 74.79           N
ATOM   3563  CA  ILE A 238      -9.493 -14.706 -17.764  1.00 74.79           C
ATOM   3564  C   ILE A 238     -10.560 -15.257 -18.713  1.00 74.79           C
ATOM   3565  O   ILE A 238     -10.235 -15.866 -19.730  1.00 74.79           O
ATOM   3566  HA  ILE A 238      -8.542 -14.676 -18.294  1.00 74.79           H
ATOM   3567  CB  ILE A 238      -9.287 -15.558 -16.510  1.00 74.79           C
ATOM   3568  HB  ILE A 238     -10.117 -15.371 -15.829  1.00 74.79           H
ATOM   3569  CG1 ILE A 238      -8.004 -15.157 -15.779  1.00 74.79           C
ATOM   3570 1HG1 ILE A 238      -7.137 -15.520 -16.332  1.00 74.79           H
ATOM   3571 2HG1 ILE A 238      -7.927 -14.070 -15.744  1.00 74.79           H
ATOM   3572  CG2 ILE A 238      -9.309 -17.050 -16.851  1.00 74.79           C
ATOM   3573 1HG2 ILE A 238     -10.271 -17.307 -17.294  1.00 74.79           H
ATOM   3574 2HG2 ILE A 238      -8.512 -17.272 -17.560  1.00 74.79           H
ATOM   3575 3HG2 ILE A 238      -9.160 -17.633 -15.942  1.00 74.79           H
ATOM   3576  CD1 ILE A 238      -7.983 -15.722 -14.358  1.00 74.79           C
ATOM   3577 1HD1 ILE A 238      -8.837 -15.337 -13.801  1.00 74.79           H
ATOM   3578 2HD1 ILE A 238      -8.036 -16.810 -14.398  1.00 74.79           H
ATOM   3579 3HD1 ILE A 238      -7.060 -15.421 -13.861  1.00 74.79           H
ATOM   3580  HN  ILE A 238      -9.943 -13.179 -16.420  1.00 74.79           H
ATOM   3581  N   HIS A 239     -11.811 -15.022 -18.345  1.00 79.00           N
ATOM   3582  CA  HIS A 239     -12.928 -15.523 -19.129  1.00 79.00           C
ATOM   3583  C   HIS A 239     -12.863 -14.942 -20.543  1.00 79.00           C
ATOM   3584  O   HIS A 239     -13.053 -15.662 -21.522  1.00 79.00           O
ATOM   3585  HA  HIS A 239     -12.810 -16.605 -19.184  1.00 79.00           H
ATOM   3586  CB  HIS A 239     -14.256 -15.232 -18.429  1.00 79.00           C
ATOM   3587 1HB  HIS A 239     -14.214 -15.626 -17.413  1.00 79.00           H
ATOM   3588 2HB  HIS A 239     -14.384 -14.153 -18.347  1.00 79.00           H
ATOM   3589  CG  HIS A 239     -15.460 -15.815 -19.129  1.00 79.00           C
ATOM   3590  ND1 HIS A 239     -16.213 -15.102 -20.046  1.00 79.00           N
ATOM   3591  HD1 HIS A 239     -16.046 -14.158 -20.331  1.00 79.00           H
ATOM   3592  CD2 HIS A 239     -16.033 -17.050 -19.040  1.00 79.00           C
ATOM   3593  HD2 HIS A 239     -15.690 -17.867 -18.404  1.00 79.00           H
ATOM   3594  CE1 HIS A 239     -17.192 -15.881 -20.480  1.00 79.00           C
ATOM   3595  HE1 HIS A 239     -17.954 -15.606 -21.209  1.00 79.00           H
ATOM   3596  NE2 HIS A 239     -17.079 -17.088 -19.855  1.00 79.00           N
ATOM   3597  HN  HIS A 239     -12.066 -14.501 -17.531  1.00 79.00           H
ATOM   3598  N   THR A 240     -12.595 -13.646 -20.605  1.00 73.55           N
ATOM   3599  CA  THR A 240     -12.561 -12.949 -21.879  1.00 73.55           C
ATOM   3600  C   THR A 240     -11.400 -13.460 -22.735  1.00 73.55           C
ATOM   3601  O   THR A 240     -11.543 -13.624 -23.946  1.00 73.55           O
ATOM   3602  HA  THR A 240     -13.480 -13.174 -22.419  1.00 73.55           H
ATOM   3603  CB  THR A 240     -12.490 -11.447 -21.595  1.00 73.55           C
ATOM   3604  HB  THR A 240     -11.512 -11.172 -21.198  1.00 73.55           H
ATOM   3605  OG1 THR A 240     -13.595 -11.206 -20.728  1.00 73.55           O
ATOM   3606  HG1 THR A 240     -13.275 -11.103 -19.786  1.00 73.55           H
ATOM   3607  CG2 THR A 240     -12.795 -10.602 -22.833  1.00 73.55           C
ATOM   3608 1HG2 THR A 240     -13.800 -10.829 -23.189  1.00 73.55           H
ATOM   3609 2HG2 THR A 240     -12.072 -10.829 -23.615  1.00 73.55           H
ATOM   3610 3HG2 THR A 240     -12.731  -9.544 -22.575  1.00 73.55           H
ATOM   3611  HN  THR A 240     -12.404 -13.076 -19.806  1.00 73.55           H
ATOM   3612  N   LEU A 241     -10.278 -13.699 -22.073  1.00 72.31           N
ATOM   3613  CA  LEU A 241      -9.090 -14.176 -22.761  1.00 72.31           C
ATOM   3614  C   LEU A 241      -9.369 -15.559 -23.352  1.00 72.31           C
ATOM   3615  O   LEU A 241      -8.982 -15.844 -24.484  1.00 72.31           O
ATOM   3616  HA  LEU A 241      -8.887 -13.485 -23.579  1.00 72.31           H
ATOM   3617  CB  LEU A 241      -7.879 -14.139 -21.826  1.00 72.31           C
ATOM   3618 1HB  LEU A 241      -8.187 -14.514 -20.850  1.00 72.31           H
ATOM   3619 2HB  LEU A 241      -7.128 -14.829 -22.210  1.00 72.31           H
ATOM   3620  CG  LEU A 241      -7.223 -12.770 -21.632  1.00 72.31           C
ATOM   3621  HG  LEU A 241      -7.993 -12.064 -21.319  1.00 72.31           H
ATOM   3622  CD1 LEU A 241      -6.174 -12.818 -20.520  1.00 72.31           C
ATOM   3623 1HD1 LEU A 241      -6.649 -13.114 -19.584  1.00 72.31           H
ATOM   3624 2HD1 LEU A 241      -5.402 -13.542 -20.779  1.00 72.31           H
ATOM   3625 3HD1 LEU A 241      -5.724 -11.832 -20.403  1.00 72.31           H
ATOM   3626  CD2 LEU A 241      -6.641 -12.250 -22.948  1.00 72.31           C
ATOM   3627 1HD2 LEU A 241      -5.889 -12.949 -23.314  1.00 72.31           H
ATOM   3628 2HD2 LEU A 241      -7.437 -12.154 -23.685  1.00 72.31           H
ATOM   3629 3HD2 LEU A 241      -6.181 -11.276 -22.781  1.00 72.31           H
ATOM   3630  HN  LEU A 241     -10.173 -13.572 -21.087  1.00 72.31           H
ATOM   3631  N   ILE A 242     -10.038 -16.383 -22.558  1.00 74.04           N
ATOM   3632  CA  ILE A 242     -10.384 -17.725 -22.993  1.00 74.04           C
ATOM   3633  C   ILE A 242     -11.318 -17.640 -24.202  1.00 74.04           C
ATOM   3634  O   ILE A 242     -11.190 -18.418 -25.146  1.00 74.04           O
ATOM   3635  HA  ILE A 242      -9.461 -18.216 -23.304  1.00 74.04           H
ATOM   3636  CB  ILE A 242     -10.958 -18.535 -21.829  1.00 74.04           C
ATOM   3637  HB  ILE A 242     -11.720 -17.931 -21.336  1.00 74.04           H
ATOM   3638  CG1 ILE A 242      -9.879 -18.838 -20.787  1.00 74.04           C
ATOM   3639 1HG1 ILE A 242      -9.186 -19.581 -21.181  1.00 74.04           H
ATOM   3640 2HG1 ILE A 242      -9.299 -17.937 -20.587  1.00 74.04           H
ATOM   3641  CG2 ILE A 242     -11.643 -19.807 -22.331  1.00 74.04           C
ATOM   3642 1HG2 ILE A 242     -12.457 -19.540 -23.005  1.00 74.04           H
ATOM   3643 2HG2 ILE A 242     -10.919 -20.425 -22.862  1.00 74.04           H
ATOM   3644 3HG2 ILE A 242     -12.042 -20.364 -21.483  1.00 74.04           H
ATOM   3645  CD1 ILE A 242     -10.501 -19.350 -19.487  1.00 74.04           C
ATOM   3646 1HD1 ILE A 242     -11.174 -18.594 -19.083  1.00 74.04           H
ATOM   3647 2HD1 ILE A 242     -11.060 -20.264 -19.687  1.00 74.04           H
ATOM   3648 3HD1 ILE A 242      -9.712 -19.557 -18.764  1.00 74.04           H
ATOM   3649  HN  ILE A 242     -10.341 -16.147 -21.635  1.00 74.04           H
ATOM   3650  N   GLN A 243     -12.237 -16.688 -24.134  1.00 71.84           N
ATOM   3651  CA  GLN A 243     -13.259 -16.559 -25.158  1.00 71.84           C
ATOM   3652  C   GLN A 243     -12.649 -16.017 -26.452  1.00 71.84           C
ATOM   3653  O   GLN A 243     -13.140 -16.306 -27.543  1.00 71.84           O
ATOM   3654  HA  GLN A 243     -13.634 -17.570 -25.321  1.00 71.84           H
ATOM   3655  CB  GLN A 243     -14.407 -15.669 -24.678  1.00 71.84           C
ATOM   3656 1HB  GLN A 243     -14.005 -14.791 -24.173  1.00 71.84           H
ATOM   3657 2HB  GLN A 243     -14.977 -15.311 -25.535  1.00 71.84           H
ATOM   3658  CG  GLN A 243     -15.332 -16.432 -23.727  1.00 71.84           C
ATOM   3659 1HG  GLN A 243     -15.549 -17.418 -24.139  1.00 71.84           H
ATOM   3660 2HG  GLN A 243     -14.829 -16.589 -22.773  1.00 71.84           H
ATOM   3661  CD  GLN A 243     -16.638 -15.668 -23.502  1.00 71.84           C
ATOM   3662  OE1 GLN A 243     -16.737 -14.474 -23.733  1.00 71.84           O
ATOM   3663  NE2 GLN A 243     -17.632 -16.421 -23.040  1.00 71.84           N
ATOM   3664 1HE2 GLN A 243     -17.485 -17.396 -22.872  1.00 71.84           H
ATOM   3665 2HE2 GLN A 243     -18.527 -16.012 -22.860  1.00 71.84           H
ATOM   3666  HN  GLN A 243     -12.289 -16.013 -23.398  1.00 71.84           H
ATOM   3667  N   ALA A 244     -11.588 -15.241 -26.289  1.00 65.29           N
ATOM   3668  CA  ALA A 244     -10.787 -14.819 -27.426  1.00 65.29           C
ATOM   3669  C   ALA A 244     -10.395 -16.047 -28.251  1.00 65.29           C
ATOM   3670  O   ALA A 244     -10.411 -17.169 -27.747  1.00 65.29           O
ATOM   3671  HA  ALA A 244     -11.402 -14.161 -28.039  1.00 65.29           H
ATOM   3672  CB  ALA A 244      -9.570 -14.036 -26.930  1.00 65.29           C
ATOM   3673 1HB  ALA A 244      -9.903 -13.159 -26.375  1.00 65.29           H
ATOM   3674 2HB  ALA A 244      -8.969 -14.672 -26.279  1.00 65.29           H
ATOM   3675 3HB  ALA A 244      -8.969 -13.720 -27.783  1.00 65.29           H
ATOM   3676  HN  ALA A 244     -11.274 -14.902 -25.402  1.00 65.29           H
ATOM   3677  N   LYS A 245     -10.051 -15.792 -29.505  1.00 57.49           N
ATOM   3678  CA  LYS A 245      -9.556 -16.846 -30.374  1.00 57.49           C
ATOM   3679  C   LYS A 245      -8.050 -16.670 -30.576  1.00 57.49           C
ATOM   3680  O   LYS A 245      -7.373 -17.582 -31.049  1.00 57.49           O
ATOM   3681  HA  LYS A 245      -9.729 -17.795 -29.867  1.00 57.49           H
ATOM   3682  CB  LYS A 245     -10.352 -16.879 -31.681  1.00 57.49           C
ATOM   3683 1HB  LYS A 245     -10.545 -15.862 -32.020  1.00 57.49           H
ATOM   3684 2HB  LYS A 245      -9.763 -17.368 -32.457  1.00 57.49           H
ATOM   3685  CG  LYS A 245     -11.678 -17.621 -31.496  1.00 57.49           C
ATOM   3686 1HG  LYS A 245     -11.500 -18.569 -30.988  1.00 57.49           H
ATOM   3687 2HG  LYS A 245     -12.340 -17.036 -30.859  1.00 57.49           H
ATOM   3688  CD  LYS A 245     -12.354 -17.878 -32.845  1.00 57.49           C
ATOM   3689 1HD  LYS A 245     -12.586 -16.929 -33.326  1.00 57.49           H
ATOM   3690 2HD  LYS A 245     -11.668 -18.411 -33.504  1.00 57.49           H
ATOM   3691  CE  LYS A 245     -13.636 -18.694 -32.668  1.00 57.49           C
ATOM   3692 1HE  LYS A 245     -13.420 -19.608 -32.115  1.00 57.49           H
ATOM   3693 2HE  LYS A 245     -14.356 -18.127 -32.077  1.00 57.49           H
ATOM   3694  NZ  LYS A 245     -14.222 -19.030 -33.985  1.00 57.49           N
ATOM   3695 1HZ  LYS A 245     -15.076 -19.560 -33.849  1.00 57.49           H
ATOM   3696 2HZ  LYS A 245     -14.431 -18.176 -34.490  1.00 57.49           H
ATOM   3697 3HZ  LYS A 245     -13.561 -19.585 -34.517  1.00 57.49           H
ATOM   3698  HN  LYS A 245     -10.105 -14.887 -29.926  1.00 57.49           H
ATOM   3699  N   LYS A 246      -7.569 -15.492 -30.207  1.00 56.45           N
ATOM   3700  CA  LYS A 246      -6.196 -15.119 -30.501  1.00 56.45           C
ATOM   3701  C   LYS A 246      -5.251 -15.933 -29.615  1.00 56.45           C
ATOM   3702  O   LYS A 246      -5.515 -16.124 -28.429  1.00 56.45           O
ATOM   3703  HA  LYS A 246      -6.002 -15.377 -31.542  1.00 56.45           H
ATOM   3704  CB  LYS A 246      -6.012 -13.606 -30.368  1.00 56.45           C
ATOM   3705 1HB  LYS A 246      -6.561 -13.243 -29.500  1.00 56.45           H
ATOM   3706 2HB  LYS A 246      -4.960 -13.377 -30.197  1.00 56.45           H
ATOM   3707  CG  LYS A 246      -6.498 -12.882 -31.626  1.00 56.45           C
ATOM   3708 1HG  LYS A 246      -6.029 -13.320 -32.506  1.00 56.45           H
ATOM   3709 2HG  LYS A 246      -7.574 -13.021 -31.736  1.00 56.45           H
ATOM   3710  CD  LYS A 246      -6.176 -11.388 -31.558  1.00 56.45           C
ATOM   3711 1HD  LYS A 246      -6.769 -10.919 -30.773  1.00 56.45           H
ATOM   3712 2HD  LYS A 246      -5.128 -11.250 -31.291  1.00 56.45           H
ATOM   3713  CE  LYS A 246      -6.460 -10.704 -32.897  1.00 56.45           C
ATOM   3714 1HE  LYS A 246      -5.854 -11.159 -33.680  1.00 56.45           H
ATOM   3715 2HE  LYS A 246      -7.504 -10.855 -33.174  1.00 56.45           H
ATOM   3716  NZ  LYS A 246      -6.167  -9.256 -32.812  1.00 56.45           N
ATOM   3717 1HZ  LYS A 246      -6.373  -8.817 -33.702  1.00 56.45           H
ATOM   3718 2HZ  LYS A 246      -6.741  -8.837 -32.088  1.00 56.45           H
ATOM   3719 3HZ  LYS A 246      -5.188  -9.122 -32.587  1.00 56.45           H
ATOM   3720  HN  LYS A 246      -8.100 -14.800 -29.718  1.00 56.45           H
ATOM   3721  N   SER A 247      -4.168 -16.392 -30.226  1.00 55.80           N
ATOM   3722  CA  SER A 247      -3.223 -17.249 -29.530  1.00 55.80           C
ATOM   3723  C   SER A 247      -2.583 -16.487 -28.368  1.00 55.80           C
ATOM   3724  O   SER A 247      -2.232 -17.082 -27.350  1.00 55.80           O
ATOM   3725  HA  SER A 247      -3.812 -18.087 -29.160  1.00 55.80           H
ATOM   3726  CB  SER A 247      -2.143 -17.766 -30.483  1.00 55.80           C
ATOM   3727 1HB  SER A 247      -1.479 -18.443 -29.946  1.00 55.80           H
ATOM   3728 2HB  SER A 247      -2.611 -18.345 -31.280  1.00 55.80           H
ATOM   3729  OG  SER A 247      -1.381 -16.705 -31.052  1.00 55.80           O
ATOM   3730  HG  SER A 247      -0.696 -17.075 -31.680  1.00 55.80           H
ATOM   3731  HN  SER A 247      -3.932 -16.187 -31.176  1.00 55.80           H
ATOM   3732  N   SER A 248      -2.451 -15.182 -28.558  1.00 58.94           N
ATOM   3733  CA  SER A 248      -1.629 -14.376 -27.671  1.00 58.94           C
ATOM   3734  C   SER A 248      -2.203 -14.406 -26.254  1.00 58.94           C
ATOM   3735  O   SER A 248      -1.654 -13.787 -25.344  1.00 58.94           O
ATOM   3736  HA  SER A 248      -0.642 -14.838 -27.694  1.00 58.94           H
ATOM   3737  CB  SER A 248      -1.529 -12.934 -28.173  1.00 58.94           C
ATOM   3738 1HB  SER A 248      -0.818 -12.385 -27.556  1.00 58.94           H
ATOM   3739 2HB  SER A 248      -1.137 -12.931 -29.190  1.00 58.94           H
ATOM   3740  OG  SER A 248      -2.790 -12.272 -28.149  1.00 58.94           O
ATOM   3741  HG  SER A 248      -2.692 -11.336 -28.488  1.00 58.94           H
ATOM   3742  HN  SER A 248      -2.894 -14.678 -29.299  1.00 58.94           H
ATOM   3743  N   LYS A 249      -3.301 -15.134 -26.109  1.00 61.87           N
ATOM   3744  CA  LYS A 249      -3.995 -15.196 -24.834  1.00 61.87           C
ATOM   3745  C   LYS A 249      -3.032 -15.704 -23.759  1.00 61.87           C
ATOM   3746  O   LYS A 249      -2.988 -15.163 -22.655  1.00 61.87           O
ATOM   3747  HA  LYS A 249      -4.297 -14.181 -24.576  1.00 61.87           H
ATOM   3748  CB  LYS A 249      -5.272 -16.031 -24.959  1.00 61.87           C
ATOM   3749 1HB  LYS A 249      -5.013 -17.082 -25.083  1.00 61.87           H
ATOM   3750 2HB  LYS A 249      -5.853 -15.953 -24.041  1.00 61.87           H
ATOM   3751  CG  LYS A 249      -6.117 -15.564 -26.146  1.00 61.87           C
ATOM   3752 1HG  LYS A 249      -6.814 -14.792 -25.819  1.00 61.87           H
ATOM   3753 2HG  LYS A 249      -5.473 -15.114 -26.901  1.00 61.87           H
ATOM   3754  CD  LYS A 249      -6.893 -16.732 -26.759  1.00 61.87           C
ATOM   3755 1HD  LYS A 249      -6.195 -17.456 -27.179  1.00 61.87           H
ATOM   3756 2HD  LYS A 249      -7.457 -17.247 -25.982  1.00 61.87           H
ATOM   3757  CE  LYS A 249      -7.847 -16.244 -27.851  1.00 61.87           C
ATOM   3758 1HE  LYS A 249      -8.609 -15.598 -27.414  1.00 61.87           H
ATOM   3759 2HE  LYS A 249      -7.300 -15.644 -28.578  1.00 61.87           H
ATOM   3760  NZ  LYS A 249      -8.490 -17.391 -28.529  1.00 61.87           N
ATOM   3761 1HZ  LYS A 249      -9.355 -17.087 -28.961  1.00 61.87           H
ATOM   3762 2HZ  LYS A 249      -7.866 -17.756 -29.241  1.00 61.87           H
ATOM   3763 3HZ  LYS A 249      -8.688 -18.117 -27.850  1.00 61.87           H
ATOM   3764  HN  LYS A 249      -3.716 -15.672 -26.843  1.00 61.87           H
ATOM   3765  N   HIS A 250      -2.284 -16.736 -24.119  1.00 68.01           N
ATOM   3766  CA  HIS A 250      -1.514 -17.481 -23.138  1.00 68.01           C
ATOM   3767  C   HIS A 250      -0.496 -16.553 -22.472  1.00 68.01           C
ATOM   3768  O   HIS A 250      -0.286 -16.622 -21.262  1.00 68.01           O
ATOM   3769  HA  HIS A 250      -2.221 -17.830 -22.385  1.00 68.01           H
ATOM   3770  CB  HIS A 250      -0.867 -18.712 -23.776  1.00 68.01           C
ATOM   3771 1HB  HIS A 250      -0.321 -18.402 -24.667  1.00 68.01           H
ATOM   3772 2HB  HIS A 250      -0.135 -19.126 -23.082  1.00 68.01           H
ATOM   3773  CG  HIS A 250      -1.848 -19.795 -24.155  1.00 68.01           C
ATOM   3774  ND1 HIS A 250      -2.408 -20.657 -23.228  1.00 68.01           N
ATOM   3775  HD1 HIS A 250      -2.229 -20.655 -22.244  1.00 68.01           H
ATOM   3776  CD2 HIS A 250      -2.363 -20.146 -25.368  1.00 68.01           C
ATOM   3777  HD2 HIS A 250      -2.133 -19.669 -26.320  1.00 68.01           H
ATOM   3778  CE1 HIS A 250      -3.222 -21.486 -23.866  1.00 68.01           C
ATOM   3779  HE1 HIS A 250      -3.811 -22.282 -23.411  1.00 68.01           H
ATOM   3780  NE2 HIS A 250      -3.192 -21.168 -25.192  1.00 68.01           N
ATOM   3781  HN  HIS A 250      -2.199 -17.064 -25.060  1.00 68.01           H
ATOM   3782  N   LYS A 251       0.110 -15.707 -23.292  1.00 69.12           N
ATOM   3783  CA  LYS A 251       1.084 -14.750 -22.794  1.00 69.12           C
ATOM   3784  C   LYS A 251       0.391 -13.773 -21.842  1.00 69.12           C
ATOM   3785  O   LYS A 251       0.846 -13.568 -20.718  1.00 69.12           O
ATOM   3786  HA  LYS A 251       1.832 -15.308 -22.231  1.00 69.12           H
ATOM   3787  CB  LYS A 251       1.808 -14.068 -23.956  1.00 69.12           C
ATOM   3788 1HB  LYS A 251       2.085 -14.811 -24.704  1.00 69.12           H
ATOM   3789 2HB  LYS A 251       1.136 -13.362 -24.444  1.00 69.12           H
ATOM   3790  CG  LYS A 251       3.060 -13.336 -23.468  1.00 69.12           C
ATOM   3791 1HG  LYS A 251       2.771 -12.487 -22.849  1.00 69.12           H
ATOM   3792 2HG  LYS A 251       3.653 -14.001 -22.841  1.00 69.12           H
ATOM   3793  CD  LYS A 251       3.905 -12.850 -24.648  1.00 69.12           C
ATOM   3794 1HD  LYS A 251       4.035 -13.660 -25.365  1.00 69.12           H
ATOM   3795 2HD  LYS A 251       3.383 -12.045 -25.166  1.00 69.12           H
ATOM   3796  CE  LYS A 251       5.273 -12.356 -24.174  1.00 69.12           C
ATOM   3797 1HE  LYS A 251       5.160 -11.419 -23.630  1.00 69.12           H
ATOM   3798 2HE  LYS A 251       5.707 -13.077 -23.481  1.00 69.12           H
ATOM   3799  NZ  LYS A 251       6.181 -12.160 -25.327  1.00 69.12           N
ATOM   3800 1HZ  LYS A 251       7.115 -11.955 -24.991  1.00 69.12           H
ATOM   3801 2HZ  LYS A 251       6.201 -13.005 -25.888  1.00 69.12           H
ATOM   3802 3HZ  LYS A 251       5.848 -11.387 -25.892  1.00 69.12           H
ATOM   3803  HN  LYS A 251      -0.054 -15.669 -24.277  1.00 69.12           H
ATOM   3804  N   ALA A 252      -0.698 -13.196 -22.328  1.00 67.60           N
ATOM   3805  CA  ALA A 252      -1.419 -12.193 -21.562  1.00 67.60           C
ATOM   3806  C   ALA A 252      -1.929 -12.819 -20.262  1.00 67.60           C
ATOM   3807  O   ALA A 252      -1.928 -12.173 -19.216  1.00 67.60           O
ATOM   3808  HA  ALA A 252      -0.718 -11.394 -21.319  1.00 67.60           H
ATOM   3809  CB  ALA A 252      -2.550 -11.615 -22.414  1.00 67.60           C
ATOM   3810 1HB  ALA A 252      -2.133 -11.156 -23.310  1.00 67.60           H
ATOM   3811 2HB  ALA A 252      -3.234 -12.414 -22.700  1.00 67.60           H
ATOM   3812 3HB  ALA A 252      -3.091 -10.863 -21.839  1.00 67.60           H
ATOM   3813  HN  ALA A 252      -1.088 -13.402 -23.225  1.00 67.60           H
ATOM   3814  N   LEU A 253      -2.352 -14.070 -20.372  1.00 72.77           N
ATOM   3815  CA  LEU A 253      -2.875 -14.787 -19.221  1.00 72.77           C
ATOM   3816  C   LEU A 253      -1.760 -14.969 -18.189  1.00 72.77           C
ATOM   3817  O   LEU A 253      -1.953 -14.692 -17.006  1.00 72.77           O
ATOM   3818  HA  LEU A 253      -3.657 -14.169 -18.780  1.00 72.77           H
ATOM   3819  CB  LEU A 253      -3.528 -16.099 -19.659  1.00 72.77           C
ATOM   3820 1HB  LEU A 253      -4.140 -15.902 -20.539  1.00 72.77           H
ATOM   3821 2HB  LEU A 253      -2.742 -16.789 -19.966  1.00 72.77           H
ATOM   3822  CG  LEU A 253      -4.399 -16.797 -18.613  1.00 72.77           C
ATOM   3823  HG  LEU A 253      -3.918 -16.689 -17.641  1.00 72.77           H
ATOM   3824  CD1 LEU A 253      -5.774 -16.132 -18.512  1.00 72.77           C
ATOM   3825 1HD1 LEU A 253      -5.652 -15.088 -18.226  1.00 72.77           H
ATOM   3826 2HD1 LEU A 253      -6.276 -16.188 -19.478  1.00 72.77           H
ATOM   3827 3HD1 LEU A 253      -6.372 -16.648 -17.761  1.00 72.77           H
ATOM   3828  CD2 LEU A 253      -4.507 -18.296 -18.900  1.00 72.77           C
ATOM   3829 1HD2 LEU A 253      -4.954 -18.446 -19.883  1.00 72.77           H
ATOM   3830 2HD2 LEU A 253      -3.513 -18.742 -18.881  1.00 72.77           H
ATOM   3831 3HD2 LEU A 253      -5.132 -18.767 -18.141  1.00 72.77           H
ATOM   3832  HN  LEU A 253      -2.341 -14.591 -21.225  1.00 72.77           H
ATOM   3833  N   LYS A 254      -0.618 -15.434 -18.675  1.00 75.28           N
ATOM   3834  CA  LYS A 254       0.520 -15.679 -17.805  1.00 75.28           C
ATOM   3835  C   LYS A 254       0.874 -14.390 -17.060  1.00 75.28           C
ATOM   3836  O   LYS A 254       1.036 -14.398 -15.841  1.00 75.28           O
ATOM   3837  HA  LYS A 254       0.217 -16.428 -17.074  1.00 75.28           H
ATOM   3838  CB  LYS A 254       1.685 -16.269 -18.601  1.00 75.28           C
ATOM   3839 1HB  LYS A 254       1.350 -17.153 -19.144  1.00 75.28           H
ATOM   3840 2HB  LYS A 254       2.023 -15.548 -19.346  1.00 75.28           H
ATOM   3841  CG  LYS A 254       2.848 -16.640 -17.679  1.00 75.28           C
ATOM   3842 1HG  LYS A 254       3.258 -15.739 -17.224  1.00 75.28           H
ATOM   3843 2HG  LYS A 254       2.485 -17.270 -16.866  1.00 75.28           H
ATOM   3844  CD  LYS A 254       3.946 -17.375 -18.449  1.00 75.28           C
ATOM   3845 1HD  LYS A 254       3.538 -18.282 -18.896  1.00 75.28           H
ATOM   3846 2HD  LYS A 254       4.303 -16.750 -19.267  1.00 75.28           H
ATOM   3847  CE  LYS A 254       5.114 -17.735 -17.529  1.00 75.28           C
ATOM   3848 1HE  LYS A 254       5.594 -16.826 -17.167  1.00 75.28           H
ATOM   3849 2HE  LYS A 254       4.744 -18.270 -16.654  1.00 75.28           H
ATOM   3850  NZ  LYS A 254       6.102 -18.571 -18.248  1.00 75.28           N
ATOM   3851 1HZ  LYS A 254       6.881 -18.778 -17.632  1.00 75.28           H
ATOM   3852 2HZ  LYS A 254       5.663 -19.437 -18.540  1.00 75.28           H
ATOM   3853 3HZ  LYS A 254       6.439 -18.071 -19.063  1.00 75.28           H
ATOM   3854  HN  LYS A 254      -0.464 -15.641 -19.641  1.00 75.28           H
ATOM   3855  N   VAL A 255       0.984 -13.314 -17.824  1.00 72.83           N
ATOM   3856  CA  VAL A 255       1.289 -12.015 -17.249  1.00 72.83           C
ATOM   3857  C   VAL A 255       0.315 -11.728 -16.104  1.00 72.83           C
ATOM   3858  O   VAL A 255       0.730 -11.341 -15.013  1.00 72.83           O
ATOM   3859  HA  VAL A 255       2.300 -12.064 -16.844  1.00 72.83           H
ATOM   3860  CB  VAL A 255       1.265 -10.941 -18.338  1.00 72.83           C
ATOM   3861  HB  VAL A 255       0.354 -11.075 -18.921  1.00 72.83           H
ATOM   3862  CG1 VAL A 255       1.228  -9.539 -17.725  1.00 72.83           C
ATOM   3863 1HG1 VAL A 255       0.333  -9.435 -17.112  1.00 72.83           H
ATOM   3864 2HG1 VAL A 255       2.113  -9.390 -17.106  1.00 72.83           H
ATOM   3865 3HG1 VAL A 255       1.212  -8.795 -18.521  1.00 72.83           H
ATOM   3866  CG2 VAL A 255       2.457 -11.094 -19.285  1.00 72.83           C
ATOM   3867 1HG2 VAL A 255       3.384 -10.998 -18.720  1.00 72.83           H
ATOM   3868 2HG2 VAL A 255       2.420 -12.074 -19.760  1.00 72.83           H
ATOM   3869 3HG2 VAL A 255       2.415 -10.318 -20.050  1.00 72.83           H
ATOM   3870  HN  VAL A 255       0.868 -13.319 -18.818  1.00 72.83           H
ATOM   3871  N   THR A 256      -0.963 -11.928 -16.393  1.00 73.07           N
ATOM   3872  CA  THR A 256      -2.011 -11.519 -15.473  1.00 73.07           C
ATOM   3873  C   THR A 256      -1.914 -12.312 -14.168  1.00 73.07           C
ATOM   3874  O   THR A 256      -2.003 -11.741 -13.083  1.00 73.07           O
ATOM   3875  HA  THR A 256      -1.857 -10.470 -15.222  1.00 73.07           H
ATOM   3876  CB  THR A 256      -3.355 -11.683 -16.185  1.00 73.07           C
ATOM   3877  HB  THR A 256      -3.518 -12.721 -16.476  1.00 73.07           H
ATOM   3878  OG1 THR A 256      -3.296 -10.746 -17.258  1.00 73.07           O
ATOM   3879  HG1 THR A 256      -3.306 -11.228 -18.134  1.00 73.07           H
ATOM   3880  CG2 THR A 256      -4.531 -11.200 -15.334  1.00 73.07           C
ATOM   3881 1HG2 THR A 256      -4.402 -10.144 -15.100  1.00 73.07           H
ATOM   3882 2HG2 THR A 256      -4.570 -11.775 -14.409  1.00 73.07           H
ATOM   3883 3HG2 THR A 256      -5.461 -11.339 -15.886  1.00 73.07           H
ATOM   3884  HN  THR A 256      -1.285 -12.360 -17.236  1.00 73.07           H
ATOM   3885  N   ILE A 257      -1.734 -13.616 -14.317  1.00 76.96           N
ATOM   3886  CA  ILE A 257      -1.690 -14.502 -13.167  1.00 76.96           C
ATOM   3887  C   ILE A 257      -0.496 -14.128 -12.286  1.00 76.96           C
ATOM   3888  O   ILE A 257      -0.605 -14.110 -11.061  1.00 76.96           O
ATOM   3889  HA  ILE A 257      -2.604 -14.341 -12.595  1.00 76.96           H
ATOM   3890  CB  ILE A 257      -1.688 -15.965 -13.616  1.00 76.96           C
ATOM   3891  HB  ILE A 257      -0.936 -16.082 -14.396  1.00 76.96           H
ATOM   3892  CG1 ILE A 257      -3.036 -16.352 -14.228  1.00 76.96           C
ATOM   3893 1HG1 ILE A 257      -3.794 -16.398 -13.446  1.00 76.96           H
ATOM   3894 2HG1 ILE A 257      -3.353 -15.584 -14.934  1.00 76.96           H
ATOM   3895  CG2 ILE A 257      -1.294 -16.892 -12.464  1.00 76.96           C
ATOM   3896 1HG2 ILE A 257      -0.294 -16.632 -12.115  1.00 76.96           H
ATOM   3897 2HG2 ILE A 257      -2.005 -16.778 -11.647  1.00 76.96           H
ATOM   3898 3HG2 ILE A 257      -1.301 -17.925 -12.811  1.00 76.96           H
ATOM   3899  CD1 ILE A 257      -2.947 -17.703 -14.940  1.00 76.96           C
ATOM   3900 1HD1 ILE A 257      -2.206 -17.645 -15.737  1.00 76.96           H
ATOM   3901 2HD1 ILE A 257      -2.654 -18.472 -14.225  1.00 76.96           H
ATOM   3902 3HD1 ILE A 257      -3.919 -17.953 -15.366  1.00 76.96           H
ATOM   3903  HN  ILE A 257      -1.619 -14.067 -15.203  1.00 76.96           H
ATOM   3904  N   THR A 258       0.617 -13.839 -12.945  1.00 78.93           N
ATOM   3905  CA  THR A 258       1.843 -13.514 -12.236  1.00 78.93           C
ATOM   3906  C   THR A 258       1.629 -12.300 -11.330  1.00 78.93           C
ATOM   3907  O   THR A 258       2.000 -12.323 -10.157  1.00 78.93           O
ATOM   3908  HA  THR A 258       2.100 -14.353 -11.590  1.00 78.93           H
ATOM   3909  CB  THR A 258       2.949 -13.310 -13.273  1.00 78.93           C
ATOM   3910  HB  THR A 258       2.706 -12.487 -13.945  1.00 78.93           H
ATOM   3911  OG1 THR A 258       3.087 -14.588 -13.889  1.00 78.93           O
ATOM   3912  HG1 THR A 258       2.451 -14.667 -14.658  1.00 78.93           H
ATOM   3913  CG2 THR A 258       4.315 -13.057 -12.631  1.00 78.93           C
ATOM   3914 1HG2 THR A 258       4.589 -13.911 -12.012  1.00 78.93           H
ATOM   3915 2HG2 THR A 258       4.265 -12.161 -12.013  1.00 78.93           H
ATOM   3916 3HG2 THR A 258       5.063 -12.919 -13.412  1.00 78.93           H
ATOM   3917  HN  THR A 258       0.689 -13.825 -13.942  1.00 78.93           H
ATOM   3918  N   VAL A 259       1.032 -11.268 -11.908  1.00 74.12           N
ATOM   3919  CA  VAL A 259       0.833 -10.020 -11.190  1.00 74.12           C
ATOM   3920  C   VAL A 259      -0.049 -10.276  -9.966  1.00 74.12           C
ATOM   3921  O   VAL A 259       0.250  -9.802  -8.871  1.00 74.12           O
ATOM   3922  HA  VAL A 259       1.810  -9.675 -10.852  1.00 74.12           H
ATOM   3923  CB  VAL A 259       0.256  -8.961 -12.131  1.00 74.12           C
ATOM   3924  HB  VAL A 259      -0.639  -9.377 -12.596  1.00 74.12           H
ATOM   3925  CG1 VAL A 259      -0.157  -7.707 -11.358  1.00 74.12           C
ATOM   3926 1HG1 VAL A 259      -0.914  -7.968 -10.619  1.00 74.12           H
ATOM   3927 2HG1 VAL A 259       0.714  -7.288 -10.854  1.00 74.12           H
ATOM   3928 3HG1 VAL A 259      -0.564  -6.970 -12.051  1.00 74.12           H
ATOM   3929  CG2 VAL A 259       1.247  -8.618 -13.245  1.00 74.12           C
ATOM   3930 1HG2 VAL A 259       2.167  -8.231 -12.806  1.00 74.12           H
ATOM   3931 2HG2 VAL A 259       1.470  -9.515 -13.822  1.00 74.12           H
ATOM   3932 3HG2 VAL A 259       0.812  -7.863 -13.899  1.00 74.12           H
ATOM   3933  HN  VAL A 259       0.689 -11.274 -12.847  1.00 74.12           H
ATOM   3934  N   LEU A 260      -1.117 -11.026 -10.192  1.00 75.72           N
ATOM   3935  CA  LEU A 260      -2.063 -11.321  -9.130  1.00 75.72           C
ATOM   3936  C   LEU A 260      -1.340 -12.053  -7.997  1.00 75.72           C
ATOM   3937  O   LEU A 260      -1.542 -11.743  -6.824  1.00 75.72           O
ATOM   3938  HA  LEU A 260      -2.432 -10.370  -8.746  1.00 75.72           H
ATOM   3939  CB  LEU A 260      -3.269 -12.084  -9.683  1.00 75.72           C
ATOM   3940 1HB  LEU A 260      -3.767 -11.452 -10.418  1.00 75.72           H
ATOM   3941 2HB  LEU A 260      -2.906 -12.964 -10.213  1.00 75.72           H
ATOM   3942  CG  LEU A 260      -4.307 -12.535  -8.653  1.00 75.72           C
ATOM   3943  HG  LEU A 260      -3.815 -13.195  -7.939  1.00 75.72           H
ATOM   3944  CD1 LEU A 260      -4.852 -11.342  -7.865  1.00 75.72           C
ATOM   3945 1HD1 LEU A 260      -4.034 -10.847  -7.343  1.00 75.72           H
ATOM   3946 2HD1 LEU A 260      -5.324 -10.638  -8.551  1.00 75.72           H
ATOM   3947 3HD1 LEU A 260      -5.588 -11.691  -7.140  1.00 75.72           H
ATOM   3948  CD2 LEU A 260      -5.425 -13.341  -9.318  1.00 75.72           C
ATOM   3949 1HD2 LEU A 260      -5.921 -12.725 -10.068  1.00 75.72           H
ATOM   3950 2HD2 LEU A 260      -5.000 -14.224  -9.796  1.00 75.72           H
ATOM   3951 3HD2 LEU A 260      -6.149 -13.649  -8.564  1.00 75.72           H
ATOM   3952  HN  LEU A 260      -1.340 -11.428 -11.081  1.00 75.72           H
ATOM   3953  N   THR A 261      -0.512 -13.011  -8.388  1.00 83.46           N
ATOM   3954  CA  THR A 261       0.127 -13.888  -7.422  1.00 83.46           C
ATOM   3955  C   THR A 261       1.085 -13.093  -6.533  1.00 83.46           C
ATOM   3956  O   THR A 261       1.125 -13.296  -5.320  1.00 83.46           O
ATOM   3957  HA  THR A 261      -0.643 -14.302  -6.772  1.00 83.46           H
ATOM   3958  CB  THR A 261       0.811 -15.020  -8.192  1.00 83.46           C
ATOM   3959  HB  THR A 261       1.637 -14.639  -8.792  1.00 83.46           H
ATOM   3960  OG1 THR A 261      -0.249 -15.632  -8.922  1.00 83.46           O
ATOM   3961  HG1 THR A 261      -0.242 -15.310  -9.869  1.00 83.46           H
ATOM   3962  CG2 THR A 261       1.318 -16.131  -7.270  1.00 83.46           C
ATOM   3963 1HG2 THR A 261       0.480 -16.557  -6.719  1.00 83.46           H
ATOM   3964 2HG2 THR A 261       2.042 -15.718  -6.568  1.00 83.46           H
ATOM   3965 3HG2 THR A 261       1.794 -16.909  -7.867  1.00 83.46           H
ATOM   3966  HN  THR A 261      -0.277 -13.191  -9.344  1.00 83.46           H
ATOM   3967  N   VAL A 262       1.834 -12.205  -7.170  1.00 81.76           N
ATOM   3968  CA  VAL A 262       2.827 -11.416  -6.460  1.00 81.76           C
ATOM   3969  C   VAL A 262       2.127 -10.543  -5.416  1.00 81.76           C
ATOM   3970  O   VAL A 262       2.596 -10.425  -4.285  1.00 81.76           O
ATOM   3971  HA  VAL A 262       3.493 -12.109  -5.947  1.00 81.76           H
ATOM   3972  CB  VAL A 262       3.660 -10.605  -7.454  1.00 81.76           C
ATOM   3973  HB  VAL A 262       2.973 -10.064  -8.105  1.00 81.76           H
ATOM   3974  CG1 VAL A 262       4.531  -9.576  -6.730  1.00 81.76           C
ATOM   3975 1HG1 VAL A 262       3.894  -8.893  -6.168  1.00 81.76           H
ATOM   3976 2HG1 VAL A 262       5.206 -10.090  -6.045  1.00 81.76           H
ATOM   3977 3HG1 VAL A 262       5.113  -9.014  -7.460  1.00 81.76           H
ATOM   3978  CG2 VAL A 262       4.513 -11.524  -8.332  1.00 81.76           C
ATOM   3979 1HG2 VAL A 262       5.187 -12.104  -7.703  1.00 81.76           H
ATOM   3980 2HG2 VAL A 262       3.863 -12.199  -8.889  1.00 81.76           H
ATOM   3981 3HG2 VAL A 262       5.095 -10.922  -9.030  1.00 81.76           H
ATOM   3982  HN  VAL A 262       1.772 -12.021  -8.151  1.00 81.76           H
ATOM   3983  N   PHE A 263       1.015  -9.955  -5.832  1.00 77.24           N
ATOM   3984  CA  PHE A 263       0.259  -9.077  -4.955  1.00 77.24           C
ATOM   3985  C   PHE A 263      -0.252  -9.835  -3.728  1.00 77.24           C
ATOM   3986  O   PHE A 263      -0.054  -9.396  -2.596  1.00 77.24           O
ATOM   3987  HA  PHE A 263       0.933  -8.282  -4.635  1.00 77.24           H
ATOM   3988  CB  PHE A 263      -0.938  -8.565  -5.759  1.00 77.24           C
ATOM   3989 1HB  PHE A 263      -0.573  -8.035  -6.638  1.00 77.24           H
ATOM   3990 2HB  PHE A 263      -1.514  -9.418  -6.117  1.00 77.24           H
ATOM   3991  CG  PHE A 263      -1.865  -7.637  -4.971  1.00 77.24           C
ATOM   3992  CD1 PHE A 263      -2.978  -8.137  -4.371  1.00 77.24           C
ATOM   3993  HD1 PHE A 263      -3.210  -9.199  -4.451  1.00 77.24           H
ATOM   3994  CD2 PHE A 263      -1.576  -6.312  -4.871  1.00 77.24           C
ATOM   3995  HD2 PHE A 263      -0.684  -5.911  -5.352  1.00 77.24           H
ATOM   3996  CE1 PHE A 263      -3.838  -7.276  -3.640  1.00 77.24           C
ATOM   3997  HE1 PHE A 263      -4.731  -7.677  -3.159  1.00 77.24           H
ATOM   3998  CE2 PHE A 263      -2.436  -5.450  -4.140  1.00 77.24           C
ATOM   3999  HE2 PHE A 263      -2.204  -4.388  -4.059  1.00 77.24           H
ATOM   4000  CZ  PHE A 263      -3.549  -5.951  -3.540  1.00 77.24           C
ATOM   4001  HZ  PHE A 263      -4.209  -5.290  -2.978  1.00 77.24           H
ATOM   4002  HN  PHE A 263       0.631 -10.070  -6.748  1.00 77.24           H
ATOM   4003  N   VAL A 264      -0.899 -10.960  -3.994  1.00 82.47           N
ATOM   4004  CA  VAL A 264      -1.529 -11.730  -2.935  1.00 82.47           C
ATOM   4005  C   VAL A 264      -0.465 -12.163  -1.924  1.00 82.47           C
ATOM   4006  O   VAL A 264      -0.651 -12.012  -0.718  1.00 82.47           O
ATOM   4007  HA  VAL A 264      -2.243 -11.077  -2.434  1.00 82.47           H
ATOM   4008  CB  VAL A 264      -2.301 -12.908  -3.532  1.00 82.47           C
ATOM   4009  HB  VAL A 264      -1.623 -13.456  -4.187  1.00 82.47           H
ATOM   4010  CG1 VAL A 264      -2.774 -13.865  -2.437  1.00 82.47           C
ATOM   4011 1HG1 VAL A 264      -1.910 -14.252  -1.895  1.00 82.47           H
ATOM   4012 2HG1 VAL A 264      -3.427 -13.333  -1.746  1.00 82.47           H
ATOM   4013 3HG1 VAL A 264      -3.320 -14.693  -2.889  1.00 82.47           H
ATOM   4014  CG2 VAL A 264      -3.479 -12.419  -4.378  1.00 82.47           C
ATOM   4015 1HG2 VAL A 264      -4.157 -11.836  -3.755  1.00 82.47           H
ATOM   4016 2HG2 VAL A 264      -3.107 -11.795  -5.192  1.00 82.47           H
ATOM   4017 3HG2 VAL A 264      -4.010 -13.276  -4.791  1.00 82.47           H
ATOM   4018  HN  VAL A 264      -0.997 -11.345  -4.912  1.00 82.47           H
ATOM   4019  N   LEU A 265       0.627 -12.694  -2.454  1.00 87.94           N
ATOM   4020  CA  LEU A 265       1.650 -13.295  -1.615  1.00 87.94           C
ATOM   4021  C   LEU A 265       2.297 -12.211  -0.750  1.00 87.94           C
ATOM   4022  O   LEU A 265       2.764 -12.489   0.353  1.00 87.94           O
ATOM   4023  HA  LEU A 265       1.155 -14.011  -0.958  1.00 87.94           H
ATOM   4024  CB  LEU A 265       2.649 -14.080  -2.467  1.00 87.94           C
ATOM   4025 1HB  LEU A 265       2.998 -13.432  -3.272  1.00 87.94           H
ATOM   4026 2HB  LEU A 265       3.516 -14.316  -1.850  1.00 87.94           H
ATOM   4027  CG  LEU A 265       2.129 -15.379  -3.085  1.00 87.94           C
ATOM   4028  HG  LEU A 265       1.269 -15.140  -3.710  1.00 87.94           H
ATOM   4029  CD1 LEU A 265       3.184 -16.016  -3.993  1.00 87.94           C
ATOM   4030 1HD1 LEU A 265       3.438 -15.324  -4.796  1.00 87.94           H
ATOM   4031 2HD1 LEU A 265       4.078 -16.239  -3.410  1.00 87.94           H
ATOM   4032 3HD1 LEU A 265       2.789 -16.938  -4.419  1.00 87.94           H
ATOM   4033  CD2 LEU A 265       1.646 -16.346  -2.002  1.00 87.94           C
ATOM   4034 1HD2 LEU A 265       2.473 -16.584  -1.332  1.00 87.94           H
ATOM   4035 2HD2 LEU A 265       0.840 -15.882  -1.434  1.00 87.94           H
ATOM   4036 3HD2 LEU A 265       1.282 -17.262  -2.469  1.00 87.94           H
ATOM   4037  HN  LEU A 265       0.819 -12.717  -3.435  1.00 87.94           H
ATOM   4038  N   SER A 266       2.303 -10.999  -1.284  1.00 86.32           N
ATOM   4039  CA  SER A 266       2.973  -9.893  -0.622  1.00 86.32           C
ATOM   4040  C   SER A 266       2.052  -9.279   0.434  1.00 86.32           C
ATOM   4041  O   SER A 266       2.500  -8.924   1.523  1.00 86.32           O
ATOM   4042  HA  SER A 266       3.855 -10.329  -0.153  1.00 86.32           H
ATOM   4043  CB  SER A 266       3.407  -8.828  -1.631  1.00 86.32           C
ATOM   4044 1HB  SER A 266       3.857  -7.989  -1.101  1.00 86.32           H
ATOM   4045 2HB  SER A 266       4.174  -9.240  -2.286  1.00 86.32           H
ATOM   4046  OG  SER A 266       2.314  -8.360  -2.417  1.00 86.32           O
ATOM   4047  HG  SER A 266       2.285  -8.850  -3.288  1.00 86.32           H
ATOM   4048  HN  SER A 266       1.861 -10.767  -2.151  1.00 86.32           H
ATOM   4049  N   GLN A 267       0.781  -9.173   0.075  1.00 85.35           N
ATOM   4050  CA  GLN A 267      -0.154  -8.380   0.855  1.00 85.35           C
ATOM   4051  C   GLN A 267      -0.884  -9.265   1.868  1.00 85.35           C
ATOM   4052  O   GLN A 267      -1.203  -8.820   2.969  1.00 85.35           O
ATOM   4053  HA  GLN A 267       0.457  -7.645   1.379  1.00 85.35           H
ATOM   4054  CB  GLN A 267      -1.147  -7.652  -0.053  1.00 85.35           C
ATOM   4055 1HB  GLN A 267      -1.685  -8.377  -0.664  1.00 85.35           H
ATOM   4056 2HB  GLN A 267      -1.888  -7.133   0.554  1.00 85.35           H
ATOM   4057  CG  GLN A 267      -0.428  -6.648  -0.958  1.00 85.35           C
ATOM   4058 1HG  GLN A 267       0.288  -7.172  -1.590  1.00 85.35           H
ATOM   4059 2HG  GLN A 267      -1.149  -6.170  -1.620  1.00 85.35           H
ATOM   4060  CD  GLN A 267       0.296  -5.585  -0.130  1.00 85.35           C
ATOM   4061  OE1 GLN A 267      -0.214  -5.072   0.853  1.00 85.35           O
ATOM   4062  NE2 GLN A 267       1.511  -5.284  -0.580  1.00 85.35           N
ATOM   4063 1HE2 GLN A 267       1.871  -5.742  -1.392  1.00 85.35           H
ATOM   4064 2HE2 GLN A 267       2.064  -4.599  -0.105  1.00 85.35           H
ATOM   4065  HN  GLN A 267       0.388  -9.617  -0.731  1.00 85.35           H
ATOM   4066  N   PHE A 268      -1.128 -10.501   1.458  1.00 87.89           N
ATOM   4067  CA  PHE A 268      -1.987 -11.388   2.225  1.00 87.89           C
ATOM   4068  C   PHE A 268      -1.460 -11.563   3.651  1.00 87.89           C
ATOM   4069  O   PHE A 268      -2.194 -11.359   4.617  1.00 87.89           O
ATOM   4070  HA  PHE A 268      -2.976 -10.931   2.259  1.00 87.89           H
ATOM   4071  CB  PHE A 268      -1.973 -12.745   1.519  1.00 87.89           C
ATOM   4072 1HB  PHE A 268      -2.299 -12.609   0.487  1.00 87.89           H
ATOM   4073 2HB  PHE A 268      -0.948 -13.114   1.483  1.00 87.89           H
ATOM   4074  CG  PHE A 268      -2.858 -13.801   2.184  1.00 87.89           C
ATOM   4075  CD1 PHE A 268      -2.296 -14.777   2.947  1.00 87.89           C
ATOM   4076  HD1 PHE A 268      -1.215 -14.806   3.085  1.00 87.89           H
ATOM   4077  CD2 PHE A 268      -4.206 -13.765   2.012  1.00 87.89           C
ATOM   4078  HD2 PHE A 268      -4.657 -12.983   1.400  1.00 87.89           H
ATOM   4079  CE1 PHE A 268      -3.117 -15.757   3.564  1.00 87.89           C
ATOM   4080  HE1 PHE A 268      -2.667 -16.539   4.175  1.00 87.89           H
ATOM   4081  CE2 PHE A 268      -5.028 -14.745   2.629  1.00 87.89           C
ATOM   4082  HE2 PHE A 268      -6.109 -14.716   2.491  1.00 87.89           H
ATOM   4083  CZ  PHE A 268      -4.466 -15.721   3.391  1.00 87.89           C
ATOM   4084  HZ  PHE A 268      -5.096 -16.473   3.865  1.00 87.89           H
ATOM   4085  HN  PHE A 268      -0.751 -10.897   0.621  1.00 87.89           H
ATOM   4086  N   PRO A 269      -0.185 -11.942   3.808  1.00 92.92           N
ATOM   4087  CA  PRO A 269       0.351 -12.256   5.135  1.00 92.92           C
ATOM   4088  C   PRO A 269       0.110 -11.137   6.135  1.00 92.92           C
ATOM   4089  O   PRO A 269      -0.293 -11.388   7.269  1.00 92.92           O
ATOM   4090  HA  PRO A 269      -0.163 -13.124   5.550  1.00 92.92           H
ATOM   4091  CB  PRO A 269       1.843 -12.479   4.880  1.00 92.92           C
ATOM   4092 1HB  PRO A 269       2.414 -11.560   5.013  1.00 92.92           H
ATOM   4093 2HB  PRO A 269       2.262 -13.215   5.567  1.00 92.92           H
ATOM   4094  CG  PRO A 269       1.886 -12.967   3.437  1.00 92.92           C
ATOM   4095 1HG  PRO A 269       2.873 -12.835   2.995  1.00 92.92           H
ATOM   4096 2HG  PRO A 269       1.655 -14.029   3.362  1.00 92.92           H
ATOM   4097  CD  PRO A 269       0.835 -12.104   2.756  1.00 92.92           C
ATOM   4098 1HD  PRO A 269       1.242 -11.143   2.442  1.00 92.92           H
ATOM   4099 2HD  PRO A 269       0.434 -12.585   1.864  1.00 92.92           H
ATOM   4100  N   TYR A 270       0.367  -9.918   5.682  1.00 91.18           N
ATOM   4101  CA  TYR A 270       0.259  -8.759   6.552  1.00 91.18           C
ATOM   4102  C   TYR A 270      -1.184  -8.556   7.018  1.00 91.18           C
ATOM   4103  O   TYR A 270      -1.429  -8.289   8.194  1.00 91.18           O
ATOM   4104  HA  TYR A 270       0.893  -8.931   7.422  1.00 91.18           H
ATOM   4105  CB  TYR A 270       0.683  -7.556   5.707  1.00 91.18           C
ATOM   4106 1HB  TYR A 270       1.753  -7.625   5.507  1.00 91.18           H
ATOM   4107 2HB  TYR A 270       0.176  -7.605   4.743  1.00 91.18           H
ATOM   4108  CG  TYR A 270       0.386  -6.203   6.356  1.00 91.18           C
ATOM   4109  CD1 TYR A 270      -0.558  -5.364   5.799  1.00 91.18           C
ATOM   4110  HD1 TYR A 270      -1.090  -5.665   4.897  1.00 91.18           H
ATOM   4111  CD2 TYR A 270       1.060  -5.823   7.498  1.00 91.18           C
ATOM   4112  HD2 TYR A 270       1.805  -6.486   7.937  1.00 91.18           H
ATOM   4113  CE1 TYR A 270      -0.838  -4.090   6.410  1.00 91.18           C
ATOM   4114  HE1 TYR A 270      -1.580  -3.418   5.981  1.00 91.18           H
ATOM   4115  CE2 TYR A 270       0.780  -4.549   8.109  1.00 91.18           C
ATOM   4116  HE2 TYR A 270       1.306  -4.236   9.011  1.00 91.18           H
ATOM   4117  CZ  TYR A 270      -0.155  -3.746   7.535  1.00 91.18           C
ATOM   4118  OH  TYR A 270      -0.420  -2.543   8.112  1.00 91.18           O
ATOM   4119  HH  TYR A 270      -0.020  -2.508   9.027  1.00 91.18           H
ATOM   4120  HN  TYR A 270       0.643  -9.717   4.743  1.00 91.18           H
ATOM   4121  N   ASN A 271      -2.102  -8.689   6.072  1.00 89.43           N
ATOM   4122  CA  ASN A 271      -3.505  -8.433   6.350  1.00 89.43           C
ATOM   4123  C   ASN A 271      -4.048  -9.531   7.268  1.00 89.43           C
ATOM   4124  O   ASN A 271      -5.001  -9.307   8.012  1.00 89.43           O
ATOM   4125  HA  ASN A 271      -3.530  -7.449   6.818  1.00 89.43           H
ATOM   4126  CB  ASN A 271      -4.332  -8.442   5.062  1.00 89.43           C
ATOM   4127 1HB  ASN A 271      -4.045  -9.295   4.447  1.00 89.43           H
ATOM   4128 2HB  ASN A 271      -5.388  -8.565   5.305  1.00 89.43           H
ATOM   4129  CG  ASN A 271      -4.132  -7.146   4.273  1.00 89.43           C
ATOM   4130  OD1 ASN A 271      -4.521  -6.068   4.691  1.00 89.43           O
ATOM   4131  ND2 ASN A 271      -3.505  -7.312   3.112  1.00 89.43           N
ATOM   4132 1HD2 ASN A 271      -3.212  -8.225   2.827  1.00 89.43           H
ATOM   4133 2HD2 ASN A 271      -3.328  -6.523   2.523  1.00 89.43           H
ATOM   4134  HN  ASN A 271      -1.901  -8.966   5.133  1.00 89.43           H
ATOM   4135  N   CYS A 272      -3.417 -10.693   7.184  1.00 92.93           N
ATOM   4136  CA  CYS A 272      -3.740 -11.786   8.084  1.00 92.93           C
ATOM   4137  C   CYS A 272      -3.467 -11.326   9.517  1.00 92.93           C
ATOM   4138  O   CYS A 272      -4.311 -11.488  10.397  1.00 92.93           O
ATOM   4139  HA  CYS A 272      -4.799 -12.005   7.943  1.00 92.93           H
ATOM   4140  CB  CYS A 272      -2.962 -13.056   7.735  1.00 92.93           C
ATOM   4141 1HB  CYS A 272      -1.900 -12.827   7.640  1.00 92.93           H
ATOM   4142 2HB  CYS A 272      -3.060 -13.786   8.538  1.00 92.93           H
ATOM   4143  SG  CYS A 272      -3.589 -13.764   6.168  1.00 92.93           S
ATOM   4144  HG  CYS A 272      -3.004 -12.877   5.370  1.00 92.93           H
ATOM   4145  HN  CYS A 272      -2.699 -10.892   6.517  1.00 92.93           H
ATOM   4146  N   ILE A 273      -2.284 -10.760   9.707  1.00 93.28           N
ATOM   4147  CA  ILE A 273      -1.870 -10.316  11.028  1.00 93.28           C
ATOM   4148  C   ILE A 273      -2.753  -9.146  11.468  1.00 93.28           C
ATOM   4149  O   ILE A 273      -3.133  -9.055  12.634  1.00 93.28           O
ATOM   4150  HA  ILE A 273      -2.030 -11.146  11.716  1.00 93.28           H
ATOM   4151  CB  ILE A 273      -0.374  -9.997  11.041  1.00 93.28           C
ATOM   4152  HB  ILE A 273      -0.178  -9.244  10.278  1.00 93.28           H
ATOM   4153  CG1 ILE A 273       0.453 -11.232  10.680  1.00 93.28           C
ATOM   4154 1HG1 ILE A 273       0.170 -11.587   9.689  1.00 93.28           H
ATOM   4155 2HG1 ILE A 273       1.509 -10.967  10.634  1.00 93.28           H
ATOM   4156  CG2 ILE A 273       0.047  -9.398  12.385  1.00 93.28           C
ATOM   4157 1HG2 ILE A 273      -0.508  -8.477  12.562  1.00 93.28           H
ATOM   4158 2HG2 ILE A 273      -0.166 -10.110  13.182  1.00 93.28           H
ATOM   4159 3HG2 ILE A 273       1.115  -9.181  12.367  1.00 93.28           H
ATOM   4160  CD1 ILE A 273       0.247 -12.349  11.705  1.00 93.28           C
ATOM   4161 1HD1 ILE A 273       0.554 -11.999  12.691  1.00 93.28           H
ATOM   4162 2HD1 ILE A 273      -0.806 -12.629  11.731  1.00 93.28           H
ATOM   4163 3HD1 ILE A 273       0.846 -13.216  11.424  1.00 93.28           H
ATOM   4164  HN  ILE A 273      -1.616 -10.603   8.980  1.00 93.28           H
ATOM   4165  N   LEU A 274      -3.052  -8.280  10.511  1.00 91.59           N
ATOM   4166  CA  LEU A 274      -3.875  -7.115  10.787  1.00 91.59           C
ATOM   4167  C   LEU A 274      -5.242  -7.571  11.299  1.00 91.59           C
ATOM   4168  O   LEU A 274      -5.824  -6.937  12.178  1.00 91.59           O
ATOM   4169  HA  LEU A 274      -3.383  -6.546  11.576  1.00 91.59           H
ATOM   4170  CB  LEU A 274      -3.951  -6.208   9.556  1.00 91.59           C
ATOM   4171 1HB  LEU A 274      -2.976  -6.209   9.068  1.00 91.59           H
ATOM   4172 2HB  LEU A 274      -4.660  -6.643   8.852  1.00 91.59           H
ATOM   4173  CG  LEU A 274      -4.358  -4.757   9.816  1.00 91.59           C
ATOM   4174  HG  LEU A 274      -5.117  -4.750  10.599  1.00 91.59           H
ATOM   4175  CD1 LEU A 274      -3.172  -3.938  10.330  1.00 91.59           C
ATOM   4176 1HD1 LEU A 274      -2.808  -4.371  11.261  1.00 91.59           H
ATOM   4177 2HD1 LEU A 274      -2.374  -3.949   9.587  1.00 91.59           H
ATOM   4178 3HD1 LEU A 274      -3.490  -2.910  10.506  1.00 91.59           H
ATOM   4179  CD2 LEU A 274      -4.989  -4.133   8.570  1.00 91.59           C
ATOM   4180 1HD2 LEU A 274      -4.270  -4.152   7.750  1.00 91.59           H
ATOM   4181 2HD2 LEU A 274      -5.876  -4.700   8.289  1.00 91.59           H
ATOM   4182 3HD2 LEU A 274      -5.269  -3.101   8.782  1.00 91.59           H
ATOM   4183  HN  LEU A 274      -2.743  -8.364   9.563  1.00 91.59           H
ATOM   4184  N   LEU A 275      -5.717  -8.668  10.727  1.00 93.71           N
ATOM   4185  CA  LEU A 275      -6.990  -9.236  11.138  1.00 93.71           C
ATOM   4186  C   LEU A 275      -6.905  -9.658  12.606  1.00 93.71           C
ATOM   4187  O   LEU A 275      -7.802  -9.363  13.394  1.00 93.71           O
ATOM   4188  HA  LEU A 275      -7.741  -8.452  11.047  1.00 93.71           H
ATOM   4189  CB  LEU A 275      -7.401 -10.368  10.195  1.00 93.71           C
ATOM   4190 1HB  LEU A 275      -7.492  -9.961   9.188  1.00 93.71           H
ATOM   4191 2HB  LEU A 275      -6.597 -11.104  10.170  1.00 93.71           H
ATOM   4192  CG  LEU A 275      -8.704 -11.090  10.542  1.00 93.71           C
ATOM   4193  HG  LEU A 275      -8.639 -11.436  11.574  1.00 93.71           H
ATOM   4194  CD1 LEU A 275      -9.898 -10.137  10.459  1.00 93.71           C
ATOM   4195 1HD1 LEU A 275      -9.756  -9.315  11.161  1.00 93.71           H
ATOM   4196 2HD1 LEU A 275      -9.977  -9.741   9.447  1.00 93.71           H
ATOM   4197 3HD1 LEU A 275     -10.812 -10.676  10.711  1.00 93.71           H
ATOM   4198  CD2 LEU A 275      -8.897 -12.328   9.663  1.00 93.71           C
ATOM   4199 1HD2 LEU A 275      -8.932 -12.027   8.616  1.00 93.71           H
ATOM   4200 2HD2 LEU A 275      -8.065 -13.015   9.816  1.00 93.71           H
ATOM   4201 3HD2 LEU A 275      -9.830 -12.822   9.931  1.00 93.71           H
ATOM   4202  HN  LEU A 275      -5.248  -9.166   9.998  1.00 93.71           H
ATOM   4203  N   VAL A 276      -5.818 -10.343  12.930  1.00 94.52           N
ATOM   4204  CA  VAL A 276      -5.613 -10.825  14.285  1.00 94.52           C
ATOM   4205  C   VAL A 276      -5.633  -9.639  15.252  1.00 94.52           C
ATOM   4206  O   VAL A 276      -6.299  -9.688  16.285  1.00 94.52           O
ATOM   4207  HA  VAL A 276      -6.443 -11.489  14.527  1.00 94.52           H
ATOM   4208  CB  VAL A 276      -4.318 -11.636  14.362  1.00 94.52           C
ATOM   4209  HB  VAL A 276      -3.513 -11.022  13.958  1.00 94.52           H
ATOM   4210  CG1 VAL A 276      -3.969 -11.975  15.812  1.00 94.52           C
ATOM   4211 1HG1 VAL A 276      -3.837 -11.054  16.379  1.00 94.52           H
ATOM   4212 2HG1 VAL A 276      -4.775 -12.562  16.253  1.00 94.52           H
ATOM   4213 3HG1 VAL A 276      -3.044 -12.552  15.838  1.00 94.52           H
ATOM   4214  CG2 VAL A 276      -4.414 -12.904  13.510  1.00 94.52           C
ATOM   4215 1HG2 VAL A 276      -5.236 -13.522  13.871  1.00 94.52           H
ATOM   4216 2HG2 VAL A 276      -4.594 -12.631  12.471  1.00 94.52           H
ATOM   4217 3HG2 VAL A 276      -3.481 -13.462  13.583  1.00 94.52           H
ATOM   4218  HN  VAL A 276      -5.087 -10.569  12.286  1.00 94.52           H
ATOM   4219  N   GLN A 277      -4.896  -8.602  14.882  1.00 92.91           N
ATOM   4220  CA  GLN A 277      -4.808  -7.413  15.712  1.00 92.91           C
ATOM   4221  C   GLN A 277      -6.194  -6.790  15.895  1.00 92.91           C
ATOM   4222  O   GLN A 277      -6.487  -6.218  16.943  1.00 92.91           O
ATOM   4223  HA  GLN A 277      -4.428  -7.757  16.673  1.00 92.91           H
ATOM   4224  CB  GLN A 277      -3.826  -6.401  15.117  1.00 92.91           C
ATOM   4225 1HB  GLN A 277      -4.024  -6.279  14.053  1.00 92.91           H
ATOM   4226 2HB  GLN A 277      -3.976  -5.427  15.583  1.00 92.91           H
ATOM   4227  CG  GLN A 277      -2.380  -6.855  15.324  1.00 92.91           C
ATOM   4228 1HG  GLN A 277      -2.184  -6.985  16.388  1.00 92.91           H
ATOM   4229 2HG  GLN A 277      -2.228  -7.824  14.850  1.00 92.91           H
ATOM   4230  CD  GLN A 277      -1.397  -5.837  14.740  1.00 92.91           C
ATOM   4231  OE1 GLN A 277      -1.722  -5.055  13.862  1.00 92.91           O
ATOM   4232  NE2 GLN A 277      -0.181  -5.890  15.276  1.00 92.91           N
ATOM   4233 1HE2 GLN A 277       0.020  -6.556  15.994  1.00 92.91           H
ATOM   4234 2HE2 GLN A 277       0.532  -5.264  14.961  1.00 92.91           H
ATOM   4235  HN  GLN A 277      -4.366  -8.567  14.035  1.00 92.91           H
ATOM   4236  N   THR A 278      -7.008  -6.922  14.858  1.00 93.43           N
ATOM   4237  CA  THR A 278      -8.346  -6.354  14.880  1.00 93.43           C
ATOM   4238  C   THR A 278      -9.230  -7.110  15.874  1.00 93.43           C
ATOM   4239  O   THR A 278      -9.962  -6.498  16.649  1.00 93.43           O
ATOM   4240  HA  THR A 278      -8.276  -5.325  15.232  1.00 93.43           H
ATOM   4241  CB  THR A 278      -8.889  -6.369  13.450  1.00 93.43           C
ATOM   4242  HB  THR A 278      -9.039  -7.391  13.101  1.00 93.43           H
ATOM   4243  OG1 THR A 278      -7.945  -5.600  12.711  1.00 93.43           O
ATOM   4244  HG1 THR A 278      -7.286  -6.204  12.263  1.00 93.43           H
ATOM   4245  CG2 THR A 278     -10.197  -5.587  13.312  1.00 93.43           C
ATOM   4246 1HG2 THR A 278     -10.030  -4.548  13.597  1.00 93.43           H
ATOM   4247 2HG2 THR A 278     -10.953  -6.026  13.964  1.00 93.43           H
ATOM   4248 3HG2 THR A 278     -10.539  -5.630  12.278  1.00 93.43           H
ATOM   4249  HN  THR A 278      -6.768  -7.406  14.016  1.00 93.43           H
ATOM   4250  N   ILE A 279      -9.132  -8.430  15.819  1.00 94.84           N
ATOM   4251  CA  ILE A 279      -9.924  -9.277  16.695  1.00 94.84           C
ATOM   4252  C   ILE A 279      -9.508  -9.031  18.147  1.00 94.84           C
ATOM   4253  O   ILE A 279     -10.357  -8.949  19.034  1.00 94.84           O
ATOM   4254  HA  ILE A 279     -10.967  -8.981  16.580  1.00 94.84           H
ATOM   4255  CB  ILE A 279      -9.818 -10.741  16.265  1.00 94.84           C
ATOM   4256  HB  ILE A 279      -8.762 -11.002  16.197  1.00 94.84           H
ATOM   4257  CG1 ILE A 279     -10.426 -10.949  14.876  1.00 94.84           C
ATOM   4258 1HG1 ILE A 279     -11.513 -10.914  14.942  1.00 94.84           H
ATOM   4259 2HG1 ILE A 279     -10.120 -10.138  14.216  1.00 94.84           H
ATOM   4260  CG2 ILE A 279     -10.446 -11.666  17.310  1.00 94.84           C
ATOM   4261 1HG2 ILE A 279      -9.928 -11.544  18.261  1.00 94.84           H
ATOM   4262 2HG2 ILE A 279     -11.498 -11.413  17.434  1.00 94.84           H
ATOM   4263 3HG2 ILE A 279     -10.357 -12.701  16.979  1.00 94.84           H
ATOM   4264  CD1 ILE A 279      -9.989 -12.290  14.282  1.00 94.84           C
ATOM   4265 1HD1 ILE A 279      -8.903 -12.312  14.195  1.00 94.84           H
ATOM   4266 2HD1 ILE A 279     -10.318 -13.100  14.933  1.00 94.84           H
ATOM   4267 3HD1 ILE A 279     -10.435 -12.413  13.295  1.00 94.84           H
ATOM   4268  HN  ILE A 279      -8.526  -8.921  15.193  1.00 94.84           H
ATOM   4269  N   ASP A 280      -8.203  -8.920  18.345  1.00 94.02           N
ATOM   4270  CA  ASP A 280      -7.660  -8.761  19.683  1.00 94.02           C
ATOM   4271  C   ASP A 280      -8.046  -7.383  20.225  1.00 94.02           C
ATOM   4272  O   ASP A 280      -8.278  -7.226  21.423  1.00 94.02           O
ATOM   4273  HA  ASP A 280      -8.092  -9.574  20.266  1.00 94.02           H
ATOM   4274  CB  ASP A 280      -6.133  -8.854  19.672  1.00 94.02           C
ATOM   4275 1HB  ASP A 280      -5.823  -9.749  19.133  1.00 94.02           H
ATOM   4276 2HB  ASP A 280      -5.717  -8.000  19.138  1.00 94.02           H
ATOM   4277  CG  ASP A 280      -5.575  -8.891  21.097  1.00 94.02           C
ATOM   4278  OD1 ASP A 280      -6.069  -9.734  21.877  1.00 94.02           O
ATOM   4279  OD2 ASP A 280      -4.669  -8.076  21.373  1.00 94.02           O
ATOM   4280  HN  ASP A 280      -7.523  -8.938  17.612  1.00 94.02           H
ATOM   4281  N   ALA A 281      -8.103  -6.420  19.317  1.00 92.19           N
ATOM   4282  CA  ALA A 281      -8.497  -5.070  19.682  1.00 92.19           C
ATOM   4283  C   ALA A 281      -9.903  -5.099  20.285  1.00 92.19           C
ATOM   4284  O   ALA A 281     -10.230  -4.282  21.144  1.00 92.19           O
ATOM   4285  HA  ALA A 281      -7.795  -4.712  20.436  1.00 92.19           H
ATOM   4286  CB  ALA A 281      -8.407  -4.162  18.454  1.00 92.19           C
ATOM   4287 1HB  ALA A 281      -7.383  -4.154  18.082  1.00 92.19           H
ATOM   4288 2HB  ALA A 281      -9.073  -4.537  17.676  1.00 92.19           H
ATOM   4289 3HB  ALA A 281      -8.703  -3.150  18.728  1.00 92.19           H
ATOM   4290  HN  ALA A 281      -7.885  -6.550  18.350  1.00 92.19           H
ATOM   4291  N   TYR A 282     -10.696  -6.048  19.810  1.00 90.88           N
ATOM   4292  CA  TYR A 282     -12.066  -6.180  20.275  1.00 90.88           C
ATOM   4293  C   TYR A 282     -12.147  -7.109  21.488  1.00 90.88           C
ATOM   4294  O   TYR A 282     -12.767  -6.768  22.495  1.00 90.88           O
ATOM   4295  HA  TYR A 282     -12.421  -5.190  20.560  1.00 90.88           H
ATOM   4296  CB  TYR A 282     -12.846  -6.805  19.117  1.00 90.88           C
ATOM   4297 1HB  TYR A 282     -12.714  -6.188  18.228  1.00 90.88           H
ATOM   4298 2HB  TYR A 282     -12.420  -7.783  18.891  1.00 90.88           H
ATOM   4299  CG  TYR A 282     -14.343  -6.968  19.390  1.00 90.88           C
ATOM   4300  CD1 TYR A 282     -14.853  -8.205  19.726  1.00 90.88           C
ATOM   4301  HD1 TYR A 282     -14.189  -9.067  19.796  1.00 90.88           H
ATOM   4302  CD2 TYR A 282     -15.183  -5.876  19.300  1.00 90.88           C
ATOM   4303  HD2 TYR A 282     -14.780  -4.899  19.035  1.00 90.88           H
ATOM   4304  CE1 TYR A 282     -16.261  -8.358  19.983  1.00 90.88           C
ATOM   4305  HE1 TYR A 282     -16.677  -9.330  20.249  1.00 90.88           H
ATOM   4306  CE2 TYR A 282     -16.591  -6.029  19.558  1.00 90.88           C
ATOM   4307  HE2 TYR A 282     -17.266  -5.175  19.491  1.00 90.88           H
ATOM   4308  CZ  TYR A 282     -17.061  -7.262  19.886  1.00 90.88           C
ATOM   4309  OH  TYR A 282     -18.391  -7.406  20.129  1.00 90.88           O
ATOM   4310  HH  TYR A 282     -18.852  -6.523  20.044  1.00 90.88           H
ATOM   4311  HN  TYR A 282     -10.417  -6.718  19.122  1.00 90.88           H
ATOM   4312  N   ALA A 283     -11.511  -8.263  21.353  1.00 92.74           N
ATOM   4313  CA  ALA A 283     -11.744  -9.359  22.278  1.00 92.74           C
ATOM   4314  C   ALA A 283     -10.683  -9.324  23.381  1.00 92.74           C
ATOM   4315  O   ALA A 283     -10.876  -9.899  24.451  1.00 92.74           O
ATOM   4316  HA  ALA A 283     -12.726  -9.211  22.727  1.00 92.74           H
ATOM   4317  CB  ALA A 283     -11.745 -10.683  21.512  1.00 92.74           C
ATOM   4318 1HB  ALA A 283     -12.535 -10.667  20.761  1.00 92.74           H
ATOM   4319 2HB  ALA A 283     -10.781 -10.820  21.022  1.00 92.74           H
ATOM   4320 3HB  ALA A 283     -11.920 -11.505  22.207  1.00 92.74           H
ATOM   4321  HN  ALA A 283     -10.848  -8.455  20.629  1.00 92.74           H
ATOM   4322  N   MET A 284      -9.586  -8.645  23.081  1.00 90.56           N
ATOM   4323  CA  MET A 284      -8.484  -8.550  24.023  1.00 90.56           C
ATOM   4324  C   MET A 284      -8.125  -9.926  24.587  1.00 90.56           C
ATOM   4325  O   MET A 284      -8.000 -10.090  25.800  1.00 90.56           O
ATOM   4326  HA  MET A 284      -7.644  -8.153  23.453  1.00 90.56           H
ATOM   4327  CB  MET A 284      -8.871  -7.613  25.169  1.00 90.56           C
ATOM   4328 1HB  MET A 284      -9.798  -7.957  25.627  1.00 90.56           H
ATOM   4329 2HB  MET A 284      -8.103  -7.642  25.942  1.00 90.56           H
ATOM   4330  CG  MET A 284      -9.044  -6.177  24.669  1.00 90.56           C
ATOM   4331 1HG  MET A 284      -8.082  -5.775  24.351  1.00 90.56           H
ATOM   4332 2HG  MET A 284      -9.699  -6.163  23.797  1.00 90.56           H
ATOM   4333  SD  MET A 284      -9.732  -5.159  25.963  1.00 90.56           S
ATOM   4334  CE  MET A 284     -11.472  -5.452  25.696  1.00 90.56           C
ATOM   4335 1HE  MET A 284     -11.744  -5.133  24.690  1.00 90.56           H
ATOM   4336 2HE  MET A 284     -11.684  -6.515  25.810  1.00 90.56           H
ATOM   4337 3HE  MET A 284     -12.052  -4.886  26.426  1.00 90.56           H
ATOM   4338  HN  MET A 284      -9.444  -8.166  22.215  1.00 90.56           H
ATOM   4339  N   PHE A 285      -7.968 -10.879  23.681  1.00 91.41           N
ATOM   4340  CA  PHE A 285      -7.787 -12.266  24.076  1.00 91.41           C
ATOM   4341  C   PHE A 285      -6.305 -12.592  24.267  1.00 91.41           C
ATOM   4342  O   PHE A 285      -5.962 -13.594  24.892  1.00 91.41           O
ATOM   4343  HA  PHE A 285      -8.312 -12.403  25.022  1.00 91.41           H
ATOM   4344  CB  PHE A 285      -8.347 -13.130  22.945  1.00 91.41           C
ATOM   4345 1HB  PHE A 285      -8.466 -14.152  23.307  1.00 91.41           H
ATOM   4346 2HB  PHE A 285      -9.340 -12.768  22.681  1.00 91.41           H
ATOM   4347  CG  PHE A 285      -7.476 -13.149  21.687  1.00 91.41           C
ATOM   4348  CD1 PHE A 285      -7.676 -12.227  20.708  1.00 91.41           C
ATOM   4349  HD1 PHE A 285      -8.456 -11.474  20.819  1.00 91.41           H
ATOM   4350  CD2 PHE A 285      -6.502 -14.088  21.548  1.00 91.41           C
ATOM   4351  HD2 PHE A 285      -6.342 -14.828  22.333  1.00 91.41           H
ATOM   4352  CE1 PHE A 285      -6.867 -12.244  19.541  1.00 91.41           C
ATOM   4353  HE1 PHE A 285      -7.028 -11.505  18.756  1.00 91.41           H
ATOM   4354  CE2 PHE A 285      -5.694 -14.106  20.381  1.00 91.41           C
ATOM   4355  HE2 PHE A 285      -4.913 -14.858  20.269  1.00 91.41           H
ATOM   4356  CZ  PHE A 285      -5.894 -13.183  19.402  1.00 91.41           C
ATOM   4357  HZ  PHE A 285      -5.273 -13.197  18.506  1.00 91.41           H
ATOM   4358  HN  PHE A 285      -7.964 -10.718  22.694  1.00 91.41           H
ATOM   4359  N   ILE A 286      -5.466 -11.728  23.716  1.00 91.89           N
ATOM   4360  CA  ILE A 286      -4.028 -11.898  23.838  1.00 91.89           C
ATOM   4361  C   ILE A 286      -3.555 -11.273  25.152  1.00 91.89           C
ATOM   4362  O   ILE A 286      -3.211 -10.093  25.194  1.00 91.89           O
ATOM   4363  HA  ILE A 286      -3.828 -12.969  23.874  1.00 91.89           H
ATOM   4364  CB  ILE A 286      -3.315 -11.345  22.603  1.00 91.89           C
ATOM   4365  HB  ILE A 286      -3.517 -10.276  22.542  1.00 91.89           H
ATOM   4366  CG1 ILE A 286      -3.863 -11.981  21.323  1.00 91.89           C
ATOM   4367 1HG1 ILE A 286      -3.568 -13.029  21.279  1.00 91.89           H
ATOM   4368 2HG1 ILE A 286      -4.953 -11.956  21.339  1.00 91.89           H
ATOM   4369  CG2 ILE A 286      -1.799 -11.513  22.722  1.00 91.89           C
ATOM   4370 1HG2 ILE A 286      -1.443 -10.976  23.601  1.00 91.89           H
ATOM   4371 2HG2 ILE A 286      -1.558 -12.571  22.821  1.00 91.89           H
ATOM   4372 3HG2 ILE A 286      -1.318 -11.112  21.831  1.00 91.89           H
ATOM   4373  CD1 ILE A 286      -3.349 -11.248  20.083  1.00 91.89           C
ATOM   4374 1HD1 ILE A 286      -3.666 -10.206  20.119  1.00 91.89           H
ATOM   4375 2HD1 ILE A 286      -2.260 -11.295  20.058  1.00 91.89           H
ATOM   4376 3HD1 ILE A 286      -3.753 -11.720  19.188  1.00 91.89           H
ATOM   4377  HN  ILE A 286      -5.753 -10.924  23.195  1.00 91.89           H
ATOM   4378  N   SER A 287      -3.551 -12.093  26.193  1.00 89.47           N
ATOM   4379  CA  SER A 287      -3.097 -11.644  27.498  1.00 89.47           C
ATOM   4380  C   SER A 287      -1.640 -12.056  27.715  1.00 89.47           C
ATOM   4381  O   SER A 287      -0.964 -11.522  28.593  1.00 89.47           O
ATOM   4382  HA  SER A 287      -3.189 -10.558  27.478  1.00 89.47           H
ATOM   4383  CB  SER A 287      -3.980 -12.208  28.613  1.00 89.47           C
ATOM   4384 1HB  SER A 287      -3.583 -11.901  29.580  1.00 89.47           H
ATOM   4385 2HB  SER A 287      -4.982 -11.786  28.531  1.00 89.47           H
ATOM   4386  OG  SER A 287      -4.059 -13.630  28.563  1.00 89.47           O
ATOM   4387  HG  SER A 287      -4.673 -13.964  29.279  1.00 89.47           H
ATOM   4388  HN  SER A 287      -3.851 -13.046  26.155  1.00 89.47           H
ATOM   4389  N   ASN A 288      -1.198 -13.003  26.901  1.00 92.55           N
ATOM   4390  CA  ASN A 288       0.122 -13.584  27.074  1.00 92.55           C
ATOM   4391  C   ASN A 288       1.157 -12.709  26.364  1.00 92.55           C
ATOM   4392  O   ASN A 288       1.052 -12.468  25.163  1.00 92.55           O
ATOM   4393  HA  ASN A 288       0.278 -13.623  28.152  1.00 92.55           H
ATOM   4394  CB  ASN A 288       0.192 -14.986  26.466  1.00 92.55           C
ATOM   4395 1HB  ASN A 288      -0.645 -15.585  26.826  1.00 92.55           H
ATOM   4396 2HB  ASN A 288       0.093 -14.921  25.382  1.00 92.55           H
ATOM   4397  CG  ASN A 288       1.510 -15.674  26.824  1.00 92.55           C
ATOM   4398  OD1 ASN A 288       2.573 -15.076  26.823  1.00 92.55           O
ATOM   4399  ND2 ASN A 288       1.383 -16.963  27.129  1.00 92.55           N
ATOM   4400 1HD2 ASN A 288       0.480 -17.394  27.110  1.00 92.55           H
ATOM   4401 2HD2 ASN A 288       2.189 -17.500  27.377  1.00 92.55           H
ATOM   4402  HN  ASN A 288      -1.725 -13.372  26.135  1.00 92.55           H
ATOM   4403  N   CYS A 289       2.133 -12.256  27.138  1.00 91.83           N
ATOM   4404  CA  CYS A 289       3.119 -11.319  26.627  1.00 91.83           C
ATOM   4405  C   CYS A 289       3.937 -12.025  25.544  1.00 91.83           C
ATOM   4406  O   CYS A 289       4.334 -11.405  24.559  1.00 91.83           O
ATOM   4407  HA  CYS A 289       2.565 -10.479  26.208  1.00 91.83           H
ATOM   4408  CB  CYS A 289       4.006 -10.767  27.745  1.00 91.83           C
ATOM   4409 1HB  CYS A 289       3.391 -10.292  28.508  1.00 91.83           H
ATOM   4410 2HB  CYS A 289       4.543 -11.583  28.230  1.00 91.83           H
ATOM   4411  SG  CYS A 289       5.197  -9.558  27.059  1.00 91.83           S
ATOM   4412  HN  CYS A 289       2.255 -12.519  28.095  1.00 91.83           H
ATOM   4413  N   ALA A 290       4.165 -13.311  25.764  1.00 93.85           N
ATOM   4414  CA  ALA A 290       4.981 -14.093  24.851  1.00 93.85           C
ATOM   4415  C   ALA A 290       4.306 -14.134  23.478  1.00 93.85           C
ATOM   4416  O   ALA A 290       4.963 -13.955  22.454  1.00 93.85           O
ATOM   4417  HA  ALA A 290       5.945 -13.595  24.757  1.00 93.85           H
ATOM   4418  CB  ALA A 290       5.202 -15.491  25.433  1.00 93.85           C
ATOM   4419 1HB  ALA A 290       5.710 -15.408  26.393  1.00 93.85           H
ATOM   4420 2HB  ALA A 290       4.240 -15.983  25.572  1.00 93.85           H
ATOM   4421 3HB  ALA A 290       5.814 -16.077  24.747  1.00 93.85           H
ATOM   4422  HN  ALA A 290       3.803 -13.818  26.547  1.00 93.85           H
ATOM   4423  N   VAL A 291       3.003 -14.370  23.501  1.00 93.94           N
ATOM   4424  CA  VAL A 291       2.233 -14.442  22.271  1.00 93.94           C
ATOM   4425  C   VAL A 291       2.224 -13.067  21.599  1.00 93.94           C
ATOM   4426  O   VAL A 291       2.413 -12.963  20.388  1.00 93.94           O
ATOM   4427  HA  VAL A 291       2.732 -15.152  21.611  1.00 93.94           H
ATOM   4428  CB  VAL A 291       0.828 -14.974  22.563  1.00 93.94           C
ATOM   4429  HB  VAL A 291       0.361 -14.306  23.286  1.00 93.94           H
ATOM   4430  CG1 VAL A 291      -0.032 -14.973  21.298  1.00 93.94           C
ATOM   4431 1HG1 VAL A 291      -0.116 -13.955  20.916  1.00 93.94           H
ATOM   4432 2HG1 VAL A 291       0.432 -15.607  20.542  1.00 93.94           H
ATOM   4433 3HG1 VAL A 291      -1.025 -15.355  21.533  1.00 93.94           H
ATOM   4434  CG2 VAL A 291       0.889 -16.371  23.184  1.00 93.94           C
ATOM   4435 1HG2 VAL A 291       1.385 -17.054  22.494  1.00 93.94           H
ATOM   4436 2HG2 VAL A 291       1.448 -16.329  24.119  1.00 93.94           H
ATOM   4437 3HG2 VAL A 291      -0.123 -16.725  23.381  1.00 93.94           H
ATOM   4438  HN  VAL A 291       2.475 -14.511  24.339  1.00 93.94           H
ATOM   4439  N   SER A 292       2.003 -12.047  22.415  1.00 92.81           N
ATOM   4440  CA  SER A 292       1.923 -10.688  21.908  1.00 92.81           C
ATOM   4441  C   SER A 292       3.244 -10.300  21.239  1.00 92.81           C
ATOM   4442  O   SER A 292       3.247  -9.677  20.178  1.00 92.81           O
ATOM   4443  HA  SER A 292       1.114 -10.699  21.178  1.00 92.81           H
ATOM   4444  CB  SER A 292       1.586  -9.701  23.027  1.00 92.81           C
ATOM   4445 1HB  SER A 292       0.718 -10.061  23.579  1.00 92.81           H
ATOM   4446 2HB  SER A 292       2.416  -9.656  23.733  1.00 92.81           H
ATOM   4447  OG  SER A 292       1.320  -8.394  22.525  1.00 92.81           O
ATOM   4448  HG  SER A 292       0.434  -8.380  22.063  1.00 92.81           H
ATOM   4449  HN  SER A 292       1.880 -12.137  23.403  1.00 92.81           H
ATOM   4450  N   THR A 293       4.334 -10.685  21.886  1.00 93.05           N
ATOM   4451  CA  THR A 293       5.658 -10.364  21.381  1.00 93.05           C
ATOM   4452  C   THR A 293       5.855 -10.961  19.986  1.00 93.05           C
ATOM   4453  O   THR A 293       6.328 -10.280  19.077  1.00 93.05           O
ATOM   4454  HA  THR A 293       5.733  -9.281  21.279  1.00 93.05           H
ATOM   4455  CB  THR A 293       6.686 -10.854  22.403  1.00 93.05           C
ATOM   4456  HB  THR A 293       6.553 -11.916  22.610  1.00 93.05           H
ATOM   4457  OG1 THR A 293       6.510  -9.983  23.517  1.00 93.05           O
ATOM   4458  HG1 THR A 293       5.888 -10.399  24.181  1.00 93.05           H
ATOM   4459  CG2 THR A 293       8.126 -10.598  21.953  1.00 93.05           C
ATOM   4460 1HG2 THR A 293       8.277  -9.528  21.811  1.00 93.05           H
ATOM   4461 2HG2 THR A 293       8.311 -11.119  21.014  1.00 93.05           H
ATOM   4462 3HG2 THR A 293       8.814 -10.965  22.714  1.00 93.05           H
ATOM   4463  HN  THR A 293       4.322 -11.207  22.740  1.00 93.05           H
ATOM   4464  N   ASN A 294       5.483 -12.226  19.860  1.00 94.54           N
ATOM   4465  CA  ASN A 294       5.676 -12.943  18.611  1.00 94.54           C
ATOM   4466  C   ASN A 294       4.794 -12.318  17.528  1.00 94.54           C
ATOM   4467  O   ASN A 294       5.206 -12.207  16.375  1.00 94.54           O
ATOM   4468  HA  ASN A 294       6.739 -12.848  18.389  1.00 94.54           H
ATOM   4469  CB  ASN A 294       5.281 -14.414  18.753  1.00 94.54           C
ATOM   4470 1HB  ASN A 294       4.313 -14.488  19.250  1.00 94.54           H
ATOM   4471 2HB  ASN A 294       5.166 -14.860  17.765  1.00 94.54           H
ATOM   4472  CG  ASN A 294       6.331 -15.189  19.551  1.00 94.54           C
ATOM   4473  OD1 ASN A 294       7.462 -14.763  19.717  1.00 94.54           O
ATOM   4474  ND2 ASN A 294       5.896 -16.350  20.033  1.00 94.54           N
ATOM   4475 1HD2 ASN A 294       4.955 -16.642  19.860  1.00 94.54           H
ATOM   4476 2HD2 ASN A 294       6.509 -16.930  20.568  1.00 94.54           H
ATOM   4477  HN  ASN A 294       5.057 -12.759  20.592  1.00 94.54           H
ATOM   4478  N   ILE A 295       3.596 -11.927  17.938  1.00 93.41           N
ATOM   4479  CA  ILE A 295       2.635 -11.359  17.008  1.00 93.41           C
ATOM   4480  C   ILE A 295       3.185 -10.043  16.453  1.00 93.41           C
ATOM   4481  O   ILE A 295       3.047  -9.761  15.264  1.00 93.41           O
ATOM   4482  HA  ILE A 295       2.525 -12.062  16.182  1.00 93.41           H
ATOM   4483  CB  ILE A 295       1.264 -11.221  17.672  1.00 93.41           C
ATOM   4484  HB  ILE A 295       1.411 -10.841  18.683  1.00 93.41           H
ATOM   4485  CG1 ILE A 295       0.575 -12.582  17.796  1.00 93.41           C
ATOM   4486 1HG1 ILE A 295       0.296 -12.943  16.806  1.00 93.41           H
ATOM   4487 2HG1 ILE A 295       1.271 -13.308  18.216  1.00 93.41           H
ATOM   4488  CG2 ILE A 295       0.395 -10.204  16.929  1.00 93.41           C
ATOM   4489 1HG2 ILE A 295       0.886  -9.232  16.937  1.00 93.41           H
ATOM   4490 2HG2 ILE A 295       0.253 -10.532  15.899  1.00 93.41           H
ATOM   4491 3HG2 ILE A 295      -0.574 -10.126  17.422  1.00 93.41           H
ATOM   4492  CD1 ILE A 295      -0.669 -12.488  18.680  1.00 93.41           C
ATOM   4493 1HD1 ILE A 295      -0.383 -12.149  19.676  1.00 93.41           H
ATOM   4494 2HD1 ILE A 295      -1.373 -11.779  18.244  1.00 93.41           H
ATOM   4495 3HD1 ILE A 295      -1.139 -13.469  18.751  1.00 93.41           H
ATOM   4496  HN  ILE A 295       3.280 -11.992  18.885  1.00 93.41           H
ATOM   4497  N   ASP A 296       3.797  -9.273  17.341  1.00 93.42           N
ATOM   4498  CA  ASP A 296       4.332  -7.976  16.964  1.00 93.42           C
ATOM   4499  C   ASP A 296       5.490  -8.172  15.983  1.00 93.42           C
ATOM   4500  O   ASP A 296       5.625  -7.420  15.019  1.00 93.42           O
ATOM   4501  HA  ASP A 296       3.495  -7.439  16.519  1.00 93.42           H
ATOM   4502  CB  ASP A 296       4.869  -7.226  18.185  1.00 93.42           C
ATOM   4503 1HB  ASP A 296       5.553  -7.869  18.739  1.00 93.42           H
ATOM   4504 2HB  ASP A 296       5.442  -6.358  17.859  1.00 93.42           H
ATOM   4505  CG  ASP A 296       3.728  -6.778  19.099  1.00 93.42           C
ATOM   4506  OD1 ASP A 296       2.580  -6.753  18.604  1.00 93.42           O
ATOM   4507  OD2 ASP A 296       4.028  -6.470  20.273  1.00 93.42           O
ATOM   4508  HN  ASP A 296       3.929  -9.522  18.301  1.00 93.42           H
ATOM   4509  N   ILE A 297       6.294  -9.187  16.262  1.00 94.30           N
ATOM   4510  CA  ILE A 297       7.404  -9.525  15.386  1.00 94.30           C
ATOM   4511  C   ILE A 297       6.860  -9.941  14.018  1.00 94.30           C
ATOM   4512  O   ILE A 297       7.382  -9.524  12.986  1.00 94.30           O
ATOM   4513  HA  ILE A 297       8.006  -8.625  15.259  1.00 94.30           H
ATOM   4514  CB  ILE A 297       8.299 -10.580  16.039  1.00 94.30           C
ATOM   4515  HB  ILE A 297       7.663 -11.379  16.421  1.00 94.30           H
ATOM   4516  CG1 ILE A 297       9.055  -9.995  17.233  1.00 94.30           C
ATOM   4517 1HG1 ILE A 297       9.800  -9.281  16.882  1.00 94.30           H
ATOM   4518 2HG1 ILE A 297       8.364  -9.446  17.873  1.00 94.30           H
ATOM   4519  CG2 ILE A 297       9.245 -11.207  15.013  1.00 94.30           C
ATOM   4520 1HG2 ILE A 297       8.662 -11.683  14.224  1.00 94.30           H
ATOM   4521 2HG2 ILE A 297       9.877 -10.432  14.580  1.00 94.30           H
ATOM   4522 3HG2 ILE A 297       9.870 -11.954  15.503  1.00 94.30           H
ATOM   4523  CD1 ILE A 297       9.740 -11.098  18.042  1.00 94.30           C
ATOM   4524 1HD1 ILE A 297       8.990 -11.797  18.412  1.00 94.30           H
ATOM   4525 2HD1 ILE A 297      10.449 -11.629  17.406  1.00 94.30           H
ATOM   4526 3HD1 ILE A 297      10.271 -10.655  18.885  1.00 94.30           H
ATOM   4527  HN  ILE A 297       6.198  -9.772  17.067  1.00 94.30           H
ATOM   4528  N   CYS A 298       5.818 -10.758  14.055  1.00 94.44           N
ATOM   4529  CA  CYS A 298       5.195 -11.233  12.831  1.00 94.44           C
ATOM   4530  C   CYS A 298       4.716 -10.018  12.034  1.00 94.44           C
ATOM   4531  O   CYS A 298       4.856  -9.977  10.812  1.00 94.44           O
ATOM   4532  HA  CYS A 298       5.962 -11.778  12.281  1.00 94.44           H
ATOM   4533  CB  CYS A 298       4.055 -12.212  13.118  1.00 94.44           C
ATOM   4534 1HB  CYS A 298       3.417 -11.818  13.909  1.00 94.44           H
ATOM   4535 2HB  CYS A 298       3.431 -12.327  12.232  1.00 94.44           H
ATOM   4536  SG  CYS A 298       4.737 -13.836  13.616  1.00 94.44           S
ATOM   4537  HG  CYS A 298       5.091 -13.468  14.844  1.00 94.44           H
ATOM   4538  HN  CYS A 298       5.400 -11.095  14.899  1.00 94.44           H
ATOM   4539  N   PHE A 299       4.160  -9.057  12.757  1.00 93.06           N
ATOM   4540  CA  PHE A 299       3.659  -7.844  12.133  1.00 93.06           C
ATOM   4541  C   PHE A 299       4.772  -7.117  11.377  1.00 93.06           C
ATOM   4542  O   PHE A 299       4.581  -6.698  10.236  1.00 93.06           O
ATOM   4543  HA  PHE A 299       2.879  -8.141  11.432  1.00 93.06           H
ATOM   4544  CB  PHE A 299       3.147  -6.941  13.257  1.00 93.06           C
ATOM   4545 1HB  PHE A 299       2.389  -7.480  13.826  1.00 93.06           H
ATOM   4546 2HB  PHE A 299       3.968  -6.730  13.942  1.00 93.06           H
ATOM   4547  CG  PHE A 299       2.554  -5.617  12.770  1.00 93.06           C
ATOM   4548  CD1 PHE A 299       3.341  -4.511  12.683  1.00 93.06           C
ATOM   4549  HD1 PHE A 299       4.394  -4.568  12.959  1.00 93.06           H
ATOM   4550  CD2 PHE A 299       1.241  -5.546  12.425  1.00 93.06           C
ATOM   4551  HD2 PHE A 299       0.610  -6.433  12.496  1.00 93.06           H
ATOM   4552  CE1 PHE A 299       2.791  -3.283  12.231  1.00 93.06           C
ATOM   4553  HE1 PHE A 299       3.421  -2.396  12.161  1.00 93.06           H
ATOM   4554  CE2 PHE A 299       0.690  -4.318  11.974  1.00 93.06           C
ATOM   4555  HE2 PHE A 299      -0.362  -4.261  11.697  1.00 93.06           H
ATOM   4556  CZ  PHE A 299       1.477  -3.212  11.886  1.00 93.06           C
ATOM   4557  HZ  PHE A 299       1.055  -2.269  11.539  1.00 93.06           H
ATOM   4558  HN  PHE A 299       4.050  -9.097  13.751  1.00 93.06           H
ATOM   4559  N   GLN A 300       5.910  -6.988  12.043  1.00 93.32           N
ATOM   4560  CA  GLN A 300       7.037  -6.274  11.468  1.00 93.32           C
ATOM   4561  C   GLN A 300       7.474  -6.937  10.160  1.00 93.32           C
ATOM   4562  O   GLN A 300       7.688  -6.259   9.157  1.00 93.32           O
ATOM   4563  HA  GLN A 300       6.671  -5.267  11.267  1.00 93.32           H
ATOM   4564  CB  GLN A 300       8.200  -6.196  12.459  1.00 93.32           C
ATOM   4565 1HB  GLN A 300       8.411  -7.188  12.856  1.00 93.32           H
ATOM   4566 2HB  GLN A 300       9.100  -5.861  11.943  1.00 93.32           H
ATOM   4567  CG  GLN A 300       7.878  -5.238  13.608  1.00 93.32           C
ATOM   4568 1HG  GLN A 300       7.646  -4.251  13.209  1.00 93.32           H
ATOM   4569 2HG  GLN A 300       6.990  -5.585  14.137  1.00 93.32           H
ATOM   4570  CD  GLN A 300       9.053  -5.137  14.583  1.00 93.32           C
ATOM   4571  OE1 GLN A 300      10.189  -5.443  14.260  1.00 93.32           O
ATOM   4572  NE2 GLN A 300       8.717  -4.692  15.790  1.00 93.32           N
ATOM   4573 1HE2 GLN A 300       7.765  -4.459  15.990  1.00 93.32           H
ATOM   4574 2HE2 GLN A 300       9.415  -4.592  16.498  1.00 93.32           H
ATOM   4575  HN  GLN A 300       6.068  -7.361  12.957  1.00 93.32           H
ATOM   4576  N   VAL A 301       7.594  -8.256  10.214  1.00 94.80           N
ATOM   4577  CA  VAL A 301       8.111  -9.007   9.083  1.00 94.80           C
ATOM   4578  C   VAL A 301       7.165  -8.842   7.892  1.00 94.80           C
ATOM   4579  O   VAL A 301       7.596  -8.481   6.798  1.00 94.80           O
ATOM   4580  HA  VAL A 301       9.081  -8.583   8.822  1.00 94.80           H
ATOM   4581  CB  VAL A 301       8.324 -10.469   9.479  1.00 94.80           C
ATOM   4582  HB  VAL A 301       7.384 -10.848   9.882  1.00 94.80           H
ATOM   4583  CG1 VAL A 301       8.689 -11.320   8.261  1.00 94.80           C
ATOM   4584 1HG1 VAL A 301       7.883 -11.270   7.528  1.00 94.80           H
ATOM   4585 2HG1 VAL A 301       9.609 -10.941   7.816  1.00 94.80           H
ATOM   4586 3HG1 VAL A 301       8.834 -12.355   8.571  1.00 94.80           H
ATOM   4587  CG2 VAL A 301       9.387 -10.592  10.572  1.00 94.80           C
ATOM   4588 1HG2 VAL A 301      10.332 -10.188  10.207  1.00 94.80           H
ATOM   4589 2HG2 VAL A 301       9.069 -10.034  11.453  1.00 94.80           H
ATOM   4590 3HG2 VAL A 301       9.519 -11.642  10.835  1.00 94.80           H
ATOM   4591  HN  VAL A 301       7.346  -8.808  11.010  1.00 94.80           H
ATOM   4592  N   THR A 302       5.894  -9.115   8.144  1.00 93.84           N
ATOM   4593  CA  THR A 302       4.908  -9.142   7.077  1.00 93.84           C
ATOM   4594  C   THR A 302       4.706  -7.738   6.502  1.00 93.84           C
ATOM   4595  O   THR A 302       4.442  -7.583   5.311  1.00 93.84           O
ATOM   4596  HA  THR A 302       5.292  -9.765   6.270  1.00 93.84           H
ATOM   4597  CB  THR A 302       3.624  -9.760   7.635  1.00 93.84           C
ATOM   4598  HB  THR A 302       2.848  -9.802   6.870  1.00 93.84           H
ATOM   4599  OG1 THR A 302       3.321  -8.962   8.776  1.00 93.84           O
ATOM   4600  HG1 THR A 302       3.690  -9.391   9.601  1.00 93.84           H
ATOM   4601  CG2 THR A 302       3.850 -11.160   8.209  1.00 93.84           C
ATOM   4602 1HG2 THR A 302       4.577 -11.108   9.019  1.00 93.84           H
ATOM   4603 2HG2 THR A 302       4.227 -11.818   7.425  1.00 93.84           H
ATOM   4604 3HG2 THR A 302       2.908 -11.553   8.590  1.00 93.84           H
ATOM   4605  HN  THR A 302       5.535  -9.315   9.056  1.00 93.84           H
ATOM   4606  N   GLN A 303       4.838  -6.751   7.376  1.00 92.63           N
ATOM   4607  CA  GLN A 303       4.708  -5.364   6.963  1.00 92.63           C
ATOM   4608  C   GLN A 303       5.799  -5.006   5.953  1.00 92.63           C
ATOM   4609  O   GLN A 303       5.527  -4.359   4.942  1.00 92.63           O
ATOM   4610  HA  GLN A 303       3.728  -5.293   6.491  1.00 92.63           H
ATOM   4611  CB  GLN A 303       4.751  -4.426   8.171  1.00 92.63           C
ATOM   4612 1HB  GLN A 303       3.933  -4.665   8.851  1.00 92.63           H
ATOM   4613 2HB  GLN A 303       5.679  -4.579   8.723  1.00 92.63           H
ATOM   4614  CG  GLN A 303       4.647  -2.963   7.734  1.00 92.63           C
ATOM   4615 1HG  GLN A 303       5.593  -2.642   7.298  1.00 92.63           H
ATOM   4616 2HG  GLN A 303       3.888  -2.865   6.958  1.00 92.63           H
ATOM   4617  CD  GLN A 303       4.292  -2.061   8.918  1.00 92.63           C
ATOM   4618  OE1 GLN A 303       5.145  -1.613   9.667  1.00 92.63           O
ATOM   4619  NE2 GLN A 303       2.990  -1.821   9.044  1.00 92.63           N
ATOM   4620 1HE2 GLN A 303       2.343  -2.220   8.395  1.00 92.63           H
ATOM   4621 2HE2 GLN A 303       2.659  -1.241   9.788  1.00 92.63           H
ATOM   4622  HN  GLN A 303       5.030  -6.886   8.348  1.00 92.63           H
ATOM   4623  N   THR A 304       7.012  -5.443   6.260  1.00 93.48           N
ATOM   4624  CA  THR A 304       8.151  -5.152   5.406  1.00 93.48           C
ATOM   4625  C   THR A 304       7.959  -5.787   4.027  1.00 93.48           C
ATOM   4626  O   THR A 304       8.274  -5.174   3.008  1.00 93.48           O
ATOM   4627  HA  THR A 304       8.202  -4.074   5.257  1.00 93.48           H
ATOM   4628  CB  THR A 304       9.415  -5.630   6.124  1.00 93.48           C
ATOM   4629  HB  THR A 304       9.384  -6.707   6.291  1.00 93.48           H
ATOM   4630  OG1 THR A 304       9.471  -4.827   7.299  1.00 93.48           O
ATOM   4631  HG1 THR A 304       8.990  -5.282   8.048  1.00 93.48           H
ATOM   4632  CG2 THR A 304      10.692  -5.268   5.363  1.00 93.48           C
ATOM   4633 1HG2 THR A 304      10.756  -4.186   5.256  1.00 93.48           H
ATOM   4634 2HG2 THR A 304      10.671  -5.731   4.377  1.00 93.48           H
ATOM   4635 3HG2 THR A 304      11.559  -5.631   5.917  1.00 93.48           H
ATOM   4636  HN  THR A 304       7.221  -5.985   7.073  1.00 93.48           H
ATOM   4637  N   ILE A 305       7.442  -7.007   4.038  1.00 93.19           N
ATOM   4638  CA  ILE A 305       7.187  -7.724   2.800  1.00 93.19           C
ATOM   4639  C   ILE A 305       6.212  -6.917   1.941  1.00 93.19           C
ATOM   4640  O   ILE A 305       6.369  -6.839   0.724  1.00 93.19           O
ATOM   4641  HA  ILE A 305       8.134  -7.802   2.267  1.00 93.19           H
ATOM   4642  CB  ILE A 305       6.714  -9.149   3.094  1.00 93.19           C
ATOM   4643  HB  ILE A 305       5.898  -9.096   3.815  1.00 93.19           H
ATOM   4644  CG1 ILE A 305       7.831  -9.976   3.734  1.00 93.19           C
ATOM   4645 1HG1 ILE A 305       8.599 -10.192   2.992  1.00 93.19           H
ATOM   4646 2HG1 ILE A 305       8.306  -9.399   4.528  1.00 93.19           H
ATOM   4647  CG2 ILE A 305       6.160  -9.813   1.832  1.00 93.19           C
ATOM   4648 1HG2 ILE A 305       5.315  -9.235   1.458  1.00 93.19           H
ATOM   4649 2HG2 ILE A 305       6.938  -9.853   1.071  1.00 93.19           H
ATOM   4650 3HG2 ILE A 305       5.831 -10.825   2.070  1.00 93.19           H
ATOM   4651  CD1 ILE A 305       7.284 -11.286   4.306  1.00 93.19           C
ATOM   4652 1HD1 ILE A 305       6.533 -11.065   5.065  1.00 93.19           H
ATOM   4653 2HD1 ILE A 305       6.831 -11.870   3.506  1.00 93.19           H
ATOM   4654 3HD1 ILE A 305       8.098 -11.854   4.755  1.00 93.19           H
ATOM   4655  HN  ILE A 305       7.200  -7.504   4.872  1.00 93.19           H
ATOM   4656  N   ALA A 306       5.225  -6.337   2.609  1.00 90.05           N
ATOM   4657  CA  ALA A 306       4.188  -5.593   1.914  1.00 90.05           C
ATOM   4658  C   ALA A 306       4.809  -4.369   1.239  1.00 90.05           C
ATOM   4659  O   ALA A 306       4.362  -3.950   0.172  1.00 90.05           O
ATOM   4660  HA  ALA A 306       3.767  -6.245   1.149  1.00 90.05           H
ATOM   4661  CB  ALA A 306       3.082  -5.215   2.902  1.00 90.05           C
ATOM   4662 1HB  ALA A 306       2.654  -6.121   3.332  1.00 90.05           H
ATOM   4663 2HB  ALA A 306       3.501  -4.598   3.697  1.00 90.05           H
ATOM   4664 3HB  ALA A 306       2.304  -4.657   2.381  1.00 90.05           H
ATOM   4665  HN  ALA A 306       5.128  -6.369   3.603  1.00 90.05           H
ATOM   4666  N   PHE A 307       5.831  -3.829   1.888  1.00 91.52           N
ATOM   4667  CA  PHE A 307       6.451  -2.602   1.419  1.00 91.52           C
ATOM   4668  C   PHE A 307       7.270  -2.851   0.151  1.00 91.52           C
ATOM   4669  O   PHE A 307       7.374  -1.976  -0.707  1.00 91.52           O
ATOM   4670  HA  PHE A 307       5.649  -1.898   1.198  1.00 91.52           H
ATOM   4671  CB  PHE A 307       7.386  -2.121   2.530  1.00 91.52           C
ATOM   4672 1HB  PHE A 307       8.027  -2.948   2.835  1.00 91.52           H
ATOM   4673 2HB  PHE A 307       8.038  -1.343   2.131  1.00 91.52           H
ATOM   4674  CG  PHE A 307       6.660  -1.575   3.762  1.00 91.52           C
ATOM   4675  CD1 PHE A 307       5.301  -1.580   3.808  1.00 91.52           C
ATOM   4676  HD1 PHE A 307       4.729  -1.973   2.967  1.00 91.52           H
ATOM   4677  CD2 PHE A 307       7.374  -1.086   4.811  1.00 91.52           C
ATOM   4678  HD2 PHE A 307       8.464  -1.082   4.774  1.00 91.52           H
ATOM   4679  CE1 PHE A 307       4.627  -1.074   4.951  1.00 91.52           C
ATOM   4680  HE1 PHE A 307       3.538  -1.078   4.987  1.00 91.52           H
ATOM   4681  CE2 PHE A 307       6.701  -0.580   5.954  1.00 91.52           C
ATOM   4682  HE2 PHE A 307       7.273  -0.188   6.794  1.00 91.52           H
ATOM   4683  CZ  PHE A 307       5.341  -0.585   6.000  1.00 91.52           C
ATOM   4684  HZ  PHE A 307       4.824  -0.197   6.877  1.00 91.52           H
ATOM   4685  HN  PHE A 307       6.233  -4.216   2.717  1.00 91.52           H
ATOM   4686  N   PHE A 308       7.832  -4.049   0.073  1.00 91.46           N
ATOM   4687  CA  PHE A 308       8.620  -4.432  -1.085  1.00 91.46           C
ATOM   4688  C   PHE A 308       7.787  -4.352  -2.366  1.00 91.46           C
ATOM   4689  O   PHE A 308       8.333  -4.207  -3.458  1.00 91.46           O
ATOM   4690  HA  PHE A 308       9.455  -3.735  -1.153  1.00 91.46           H
ATOM   4691  CB  PHE A 308       9.061  -5.881  -0.867  1.00 91.46           C
ATOM   4692 1HB  PHE A 308       8.350  -6.369  -0.200  1.00 91.46           H
ATOM   4693 2HB  PHE A 308       9.019  -6.410  -1.819  1.00 91.46           H
ATOM   4694  CG  PHE A 308      10.468  -6.022  -0.283  1.00 91.46           C
ATOM   4695  CD1 PHE A 308      11.554  -5.929  -1.096  1.00 91.46           C
ATOM   4696  HD1 PHE A 308      11.422  -5.755  -2.163  1.00 91.46           H
ATOM   4697  CD2 PHE A 308      10.632  -6.240   1.050  1.00 91.46           C
ATOM   4698  HD2 PHE A 308       9.761  -6.314   1.701  1.00 91.46           H
ATOM   4699  CE1 PHE A 308      12.860  -6.060  -0.553  1.00 91.46           C
ATOM   4700  HE1 PHE A 308      13.730  -5.986  -1.205  1.00 91.46           H
ATOM   4701  CE2 PHE A 308      11.938  -6.371   1.592  1.00 91.46           C
ATOM   4702  HE2 PHE A 308      12.069  -6.546   2.660  1.00 91.46           H
ATOM   4703  CZ  PHE A 308      13.024  -6.278   0.779  1.00 91.46           C
ATOM   4704  HZ  PHE A 308      14.026  -6.379   1.195  1.00 91.46           H
ATOM   4705  HN  PHE A 308       7.754  -4.749   0.783  1.00 91.46           H
ATOM   4706  N   HIS A 309       6.477  -4.451  -2.189  1.00 87.14           N
ATOM   4707  CA  HIS A 309       5.568  -4.461  -3.323  1.00 87.14           C
ATOM   4708  C   HIS A 309       5.728  -3.165  -4.120  1.00 87.14           C
ATOM   4709  O   HIS A 309       5.627  -3.170  -5.346  1.00 87.14           O
ATOM   4710  HA  HIS A 309       5.860  -5.302  -3.951  1.00 87.14           H
ATOM   4711  CB  HIS A 309       4.128  -4.699  -2.862  1.00 87.14           C
ATOM   4712 1HB  HIS A 309       4.100  -5.594  -2.240  1.00 87.14           H
ATOM   4713 2HB  HIS A 309       3.816  -3.865  -2.234  1.00 87.14           H
ATOM   4714  CG  HIS A 309       3.140  -4.858  -3.992  1.00 87.14           C
ATOM   4715  ND1 HIS A 309       2.490  -3.785  -4.576  1.00 87.14           N
ATOM   4716  HD1 HIS A 309       2.600  -2.824  -4.320  1.00 87.14           H
ATOM   4717  CD2 HIS A 309       2.699  -5.974  -4.641  1.00 87.14           C
ATOM   4718  HD2 HIS A 309       3.011  -6.997  -4.432  1.00 87.14           H
ATOM   4719  CE1 HIS A 309       1.695  -4.246  -5.530  1.00 87.14           C
ATOM   4720  HE1 HIS A 309       1.050  -3.646  -6.172  1.00 87.14           H
ATOM   4721  NE2 HIS A 309       1.826  -5.603  -5.569  1.00 87.14           N
ATOM   4722  HN  HIS A 309       6.038  -4.523  -1.294  1.00 87.14           H
ATOM   4723  N   SER A 310       5.974  -2.086  -3.392  1.00 87.65           N
ATOM   4724  CA  SER A 310       6.006  -0.765  -3.997  1.00 87.65           C
ATOM   4725  C   SER A 310       7.252  -0.621  -4.873  1.00 87.65           C
ATOM   4726  O   SER A 310       7.359   0.323  -5.655  1.00 87.65           O
ATOM   4727  HA  SER A 310       5.102  -0.705  -4.604  1.00 87.65           H
ATOM   4728  CB  SER A 310       5.977   0.331  -2.930  1.00 87.65           C
ATOM   4729 1HB  SER A 310       6.757   0.140  -2.193  1.00 87.65           H
ATOM   4730 2HB  SER A 310       6.203   1.292  -3.392  1.00 87.65           H
ATOM   4731  OG  SER A 310       4.714   0.405  -2.275  1.00 87.65           O
ATOM   4732  HG  SER A 310       4.039   0.828  -2.880  1.00 87.65           H
ATOM   4733  HN  SER A 310       6.150  -2.104  -2.408  1.00 87.65           H
ATOM   4734  N   CYS A 311       8.162  -1.570  -4.713  1.00 90.63           N
ATOM   4735  CA  CYS A 311       9.388  -1.571  -5.494  1.00 90.63           C
ATOM   4736  C   CYS A 311       9.288  -2.680  -6.543  1.00 90.63           C
ATOM   4737  O   CYS A 311      10.141  -2.786  -7.423  1.00 90.63           O
ATOM   4738  HA  CYS A 311       9.456  -0.593  -5.970  1.00 90.63           H
ATOM   4739  CB  CYS A 311      10.623  -1.734  -4.606  1.00 90.63           C
ATOM   4740 1HB  CYS A 311      11.523  -1.496  -5.174  1.00 90.63           H
ATOM   4741 2HB  CYS A 311      10.578  -1.033  -3.773  1.00 90.63           H
ATOM   4742  SG  CYS A 311      10.719  -3.449  -3.975  1.00 90.63           S
ATOM   4743  HG  CYS A 311      11.833  -3.276  -3.270  1.00 90.63           H
ATOM   4744  HN  CYS A 311       8.073  -2.327  -4.066  1.00 90.63           H
ATOM   4745  N   LEU A 312       8.239  -3.480  -6.415  1.00 86.76           N
ATOM   4746  CA  LEU A 312       8.065  -4.631  -7.284  1.00 86.76           C
ATOM   4747  C   LEU A 312       7.351  -4.193  -8.565  1.00 86.76           C
ATOM   4748  O   LEU A 312       7.563  -4.776  -9.628  1.00 86.76           O
ATOM   4749  HA  LEU A 312       9.058  -4.993  -7.549  1.00 86.76           H
ATOM   4750  CB  LEU A 312       7.353  -5.762  -6.540  1.00 86.76           C
ATOM   4751 1HB  LEU A 312       6.477  -5.347  -6.041  1.00 86.76           H
ATOM   4752 2HB  LEU A 312       6.991  -6.482  -7.273  1.00 86.76           H
ATOM   4753  CG  LEU A 312       8.190  -6.511  -5.501  1.00 86.76           C
ATOM   4754  HG  LEU A 312       8.536  -5.793  -4.758  1.00 86.76           H
ATOM   4755  CD1 LEU A 312       7.345  -7.552  -4.764  1.00 86.76           C
ATOM   4756 1HD1 LEU A 312       6.519  -7.056  -4.255  1.00 86.76           H
ATOM   4757 2HD1 LEU A 312       6.950  -8.273  -5.480  1.00 86.76           H
ATOM   4758 3HD1 LEU A 312       7.964  -8.070  -4.031  1.00 86.76           H
ATOM   4759  CD2 LEU A 312       9.433  -7.132  -6.142  1.00 86.76           C
ATOM   4760 1HD2 LEU A 312       9.129  -7.834  -6.918  1.00 86.76           H
ATOM   4761 2HD2 LEU A 312      10.046  -6.345  -6.583  1.00 86.76           H
ATOM   4762 3HD2 LEU A 312      10.010  -7.658  -5.381  1.00 86.76           H
ATOM   4763  HN  LEU A 312       7.518  -3.351  -5.734  1.00 86.76           H
ATOM   4764  N   ASN A 313       6.521  -3.171  -8.422  1.00 79.42           N
ATOM   4765  CA  ASN A 313       5.664  -2.744  -9.516  1.00 79.42           C
ATOM   4766  C   ASN A 313       6.526  -2.435 -10.742  1.00 79.42           C
ATOM   4767  O   ASN A 313       6.307  -2.993 -11.816  1.00 79.42           O
ATOM   4768  HA  ASN A 313       4.981  -3.576  -9.686  1.00 79.42           H
ATOM   4769  CB  ASN A 313       4.893  -1.475  -9.148  1.00 79.42           C
ATOM   4770 1HB  ASN A 313       5.551  -0.785  -8.620  1.00 79.42           H
ATOM   4771 2HB  ASN A 313       4.564  -0.969 -10.056  1.00 79.42           H
ATOM   4772  CG  ASN A 313       3.682  -1.804  -8.273  1.00 79.42           C
ATOM   4773  OD1 ASN A 313       3.130  -2.891  -8.316  1.00 79.42           O
ATOM   4774  ND2 ASN A 313       3.301  -0.806  -7.480  1.00 79.42           N
ATOM   4775 1HD2 ASN A 313       3.798   0.061  -7.494  1.00 79.42           H
ATOM   4776 2HD2 ASN A 313       2.518  -0.924  -6.870  1.00 79.42           H
ATOM   4777  HN  ASN A 313       6.428  -2.640  -7.580  1.00 79.42           H
ATOM   4778  N   PRO A 314       7.518  -1.544 -10.605  1.00 79.51           N
ATOM   4779  CA  PRO A 314       8.364  -1.177 -11.743  1.00 79.51           C
ATOM   4780  C   PRO A 314       8.971  -2.392 -12.426  1.00 79.51           C
ATOM   4781  O   PRO A 314       9.046  -2.446 -13.652  1.00 79.51           O
ATOM   4782  HA  PRO A 314       7.767  -0.687 -12.512  1.00 79.51           H
ATOM   4783  CB  PRO A 314       9.437  -0.279 -11.122  1.00 79.51           C
ATOM   4784 1HB  PRO A 314      10.315  -0.852 -10.823  1.00 79.51           H
ATOM   4785 2HB  PRO A 314       9.778   0.482 -11.824  1.00 79.51           H
ATOM   4786  CG  PRO A 314       8.729   0.337  -9.922  1.00 79.51           C
ATOM   4787 1HG  PRO A 314       9.438   0.715  -9.185  1.00 79.51           H
ATOM   4788 2HG  PRO A 314       8.106   1.184 -10.210  1.00 79.51           H
ATOM   4789  CD  PRO A 314       7.906  -0.821  -9.381  1.00 79.51           C
ATOM   4790 1HD  PRO A 314       8.489  -1.453  -8.711  1.00 79.51           H
ATOM   4791 2HD  PRO A 314       7.042  -0.473  -8.816  1.00 79.51           H
ATOM   4792  N   VAL A 315       9.392  -3.343 -11.606  1.00 81.86           N
ATOM   4793  CA  VAL A 315      10.099  -4.508 -12.110  1.00 81.86           C
ATOM   4794  C   VAL A 315       9.167  -5.311 -13.019  1.00 81.86           C
ATOM   4795  O   VAL A 315       9.582  -5.790 -14.073  1.00 81.86           O
ATOM   4796  HA  VAL A 315      10.942  -4.150 -12.701  1.00 81.86           H
ATOM   4797  CB  VAL A 315      10.653  -5.330 -10.945  1.00 81.86           C
ATOM   4798  HB  VAL A 315       9.812  -5.638 -10.323  1.00 81.86           H
ATOM   4799  CG1 VAL A 315      11.352  -6.594 -11.449  1.00 81.86           C
ATOM   4800 1HG1 VAL A 315      10.640  -7.207 -12.002  1.00 81.86           H
ATOM   4801 2HG1 VAL A 315      12.178  -6.316 -12.103  1.00 81.86           H
ATOM   4802 3HG1 VAL A 315      11.735  -7.160 -10.600  1.00 81.86           H
ATOM   4803  CG2 VAL A 315      11.594  -4.490 -10.080  1.00 81.86           C
ATOM   4804 1HG2 VAL A 315      12.429  -4.139 -10.687  1.00 81.86           H
ATOM   4805 2HG2 VAL A 315      11.052  -3.634  -9.678  1.00 81.86           H
ATOM   4806 3HG2 VAL A 315      11.973  -5.099  -9.259  1.00 81.86           H
ATOM   4807  HN  VAL A 315       9.257  -3.327 -10.615  1.00 81.86           H
ATOM   4808  N   LEU A 316       7.923  -5.433 -12.577  1.00 77.15           N
ATOM   4809  CA  LEU A 316       6.933  -6.187 -13.328  1.00 77.15           C
ATOM   4810  C   LEU A 316       6.798  -5.588 -14.730  1.00 77.15           C
ATOM   4811  O   LEU A 316       6.696  -6.319 -15.714  1.00 77.15           O
ATOM   4812  HA  LEU A 316       7.303  -7.208 -13.423  1.00 77.15           H
ATOM   4813  CB  LEU A 316       5.613  -6.253 -12.558  1.00 77.15           C
ATOM   4814 1HB  LEU A 316       5.305  -5.236 -12.316  1.00 77.15           H
ATOM   4815 2HB  LEU A 316       4.851  -6.668 -13.217  1.00 77.15           H
ATOM   4816  CG  LEU A 316       5.631  -7.072 -11.266  1.00 77.15           C
ATOM   4817  HG  LEU A 316       6.438  -6.698 -10.635  1.00 77.15           H
ATOM   4818  CD1 LEU A 316       4.327  -6.892 -10.485  1.00 77.15           C
ATOM   4819 1HD1 LEU A 316       4.198  -5.840 -10.230  1.00 77.15           H
ATOM   4820 2HD1 LEU A 316       3.488  -7.223 -11.097  1.00 77.15           H
ATOM   4821 3HD1 LEU A 316       4.367  -7.485  -9.571  1.00 77.15           H
ATOM   4822  CD2 LEU A 316       5.928  -8.545 -11.554  1.00 77.15           C
ATOM   4823 1HD2 LEU A 316       5.159  -8.948 -12.213  1.00 77.15           H
ATOM   4824 2HD2 LEU A 316       6.901  -8.631 -12.036  1.00 77.15           H
ATOM   4825 3HD2 LEU A 316       5.934  -9.104 -10.618  1.00 77.15           H
ATOM   4826  HN  LEU A 316       7.590  -5.029 -11.725  1.00 77.15           H
ATOM   4827  N   TYR A 317       6.802  -4.264 -14.776  1.00 74.01           N
ATOM   4828  CA  TYR A 317       6.620  -3.558 -16.033  1.00 74.01           C
ATOM   4829  C   TYR A 317       7.802  -3.801 -16.974  1.00 74.01           C
ATOM   4830  O   TYR A 317       7.622  -3.918 -18.185  1.00 74.01           O
ATOM   4831  HA  TYR A 317       5.710  -3.933 -16.500  1.00 74.01           H
ATOM   4832  CB  TYR A 317       6.564  -2.071 -15.677  1.00 74.01           C
ATOM   4833 1HB  TYR A 317       7.526  -1.771 -15.260  1.00 74.01           H
ATOM   4834 2HB  TYR A 317       6.420  -1.495 -16.591  1.00 74.01           H
ATOM   4835  CG  TYR A 317       5.458  -1.710 -14.683  1.00 74.01           C
ATOM   4836  CD1 TYR A 317       4.326  -2.494 -14.596  1.00 74.01           C
ATOM   4837  HD1 TYR A 317       4.220  -3.371 -15.235  1.00 74.01           H
ATOM   4838  CD2 TYR A 317       5.593  -0.600 -13.874  1.00 74.01           C
ATOM   4839  HD2 TYR A 317       6.488   0.019 -13.943  1.00 74.01           H
ATOM   4840  CE1 TYR A 317       3.285  -2.155 -13.661  1.00 74.01           C
ATOM   4841  HE1 TYR A 317       2.386  -2.765 -13.582  1.00 74.01           H
ATOM   4842  CE2 TYR A 317       4.553  -0.261 -12.939  1.00 74.01           C
ATOM   4843  HE2 TYR A 317       4.646   0.613 -12.294  1.00 74.01           H
ATOM   4844  CZ  TYR A 317       3.450  -1.055 -12.878  1.00 74.01           C
ATOM   4845  OH  TYR A 317       2.467  -0.734 -11.995  1.00 74.01           O
ATOM   4846  HH  TYR A 317       1.742  -1.422 -12.025  1.00 74.01           H
ATOM   4847  HN  TYR A 317       6.926  -3.677 -13.976  1.00 74.01           H
ATOM   4848  N   VAL A 318       8.985  -3.870 -16.381  1.00 72.48           N
ATOM   4849  CA  VAL A 318      10.198  -4.081 -17.153  1.00 72.48           C
ATOM   4850  C   VAL A 318      10.130  -5.447 -17.837  1.00 72.48           C
ATOM   4851  O   VAL A 318      10.233  -5.540 -19.059  1.00 72.48           O
ATOM   4852  HA  VAL A 318      10.239  -3.306 -17.919  1.00 72.48           H
ATOM   4853  CB  VAL A 318      11.425  -3.922 -16.253  1.00 72.48           C
ATOM   4854  HB  VAL A 318      11.300  -4.585 -15.397  1.00 72.48           H
ATOM   4855  CG1 VAL A 318      12.701  -4.339 -16.988  1.00 72.48           C
ATOM   4856 1HG1 VAL A 318      12.621  -5.384 -17.290  1.00 72.48           H
ATOM   4857 2HG1 VAL A 318      12.832  -3.714 -17.871  1.00 72.48           H
ATOM   4858 3HG1 VAL A 318      13.558  -4.217 -16.325  1.00 72.48           H
ATOM   4859  CG2 VAL A 318      11.538  -2.490 -15.727  1.00 72.48           C
ATOM   4860 1HG2 VAL A 318      11.629  -1.801 -16.567  1.00 72.48           H
ATOM   4861 2HG2 VAL A 318      10.647  -2.244 -15.150  1.00 72.48           H
ATOM   4862 3HG2 VAL A 318      12.419  -2.406 -15.090  1.00 72.48           H
ATOM   4863  HN  VAL A 318       9.122  -3.784 -15.394  1.00 72.48           H
ATOM   4864  N   PHE A 319       9.958  -6.475 -17.019  1.00 71.85           N
ATOM   4865  CA  PHE A 319      10.104  -7.841 -17.492  1.00 71.85           C
ATOM   4866  C   PHE A 319       8.898  -8.262 -18.335  1.00 71.85           C
ATOM   4867  O   PHE A 319       9.040  -9.019 -19.293  1.00 71.85           O
ATOM   4868  HA  PHE A 319      11.004  -7.876 -18.106  1.00 71.85           H
ATOM   4869  CB  PHE A 319      10.184  -8.737 -16.255  1.00 71.85           C
ATOM   4870 1HB  PHE A 319       9.434  -8.412 -15.534  1.00 71.85           H
ATOM   4871 2HB  PHE A 319       9.930  -9.758 -16.541  1.00 71.85           H
ATOM   4872  CG  PHE A 319      11.555  -8.739 -15.576  1.00 71.85           C
ATOM   4873  CD1 PHE A 319      12.632  -9.263 -16.220  1.00 71.85           C
ATOM   4874  HD1 PHE A 319      12.519  -9.681 -17.220  1.00 71.85           H
ATOM   4875  CD2 PHE A 319      11.697  -8.218 -14.327  1.00 71.85           C
ATOM   4876  HD2 PHE A 319      10.833  -7.799 -13.811  1.00 71.85           H
ATOM   4877  CE1 PHE A 319      13.905  -9.265 -15.590  1.00 71.85           C
ATOM   4878  HE1 PHE A 319      14.768  -9.684 -16.106  1.00 71.85           H
ATOM   4879  CE2 PHE A 319      12.969  -8.220 -13.697  1.00 71.85           C
ATOM   4880  HE2 PHE A 319      13.083  -7.802 -12.697  1.00 71.85           H
ATOM   4881  CZ  PHE A 319      14.046  -8.743 -14.342  1.00 71.85           C
ATOM   4882  HZ  PHE A 319      15.023  -8.745 -13.858  1.00 71.85           H
ATOM   4883  HN  PHE A 319       9.723  -6.386 -16.051  1.00 71.85           H
ATOM   4884  N   VAL A 320       7.739  -7.752 -17.946  1.00 68.90           N
ATOM   4885  CA  VAL A 320       6.482  -8.292 -18.436  1.00 68.90           C
ATOM   4886  C   VAL A 320       5.908  -7.353 -19.499  1.00 68.90           C
ATOM   4887  O   VAL A 320       5.209  -7.794 -20.410  1.00 68.90           O
ATOM   4888  HA  VAL A 320       6.696  -9.256 -18.899  1.00 68.90           H
ATOM   4889  CB  VAL A 320       5.523  -8.530 -17.268  1.00 68.90           C
ATOM   4890  HB  VAL A 320       5.140  -7.561 -16.947  1.00 68.90           H
ATOM   4891  CG1 VAL A 320       4.332  -9.386 -17.702  1.00 68.90           C
ATOM   4892 1HG1 VAL A 320       3.791  -8.878 -18.500  1.00 68.90           H
ATOM   4893 2HG1 VAL A 320       4.690 -10.351 -18.062  1.00 68.90           H
ATOM   4894 3HG1 VAL A 320       3.666  -9.540 -16.852  1.00 68.90           H
ATOM   4895  CG2 VAL A 320       6.252  -9.164 -16.081  1.00 68.90           C
ATOM   4896 1HG2 VAL A 320       6.676 -10.121 -16.385  1.00 68.90           H
ATOM   4897 2HG2 VAL A 320       7.050  -8.501 -15.749  1.00 68.90           H
ATOM   4898 3HG2 VAL A 320       5.547  -9.322 -15.265  1.00 68.90           H
ATOM   4899  HN  VAL A 320       7.650  -6.986 -17.310  1.00 68.90           H
ATOM   4900  N   GLY A 321       6.225  -6.075 -19.347  1.00 70.86           N
ATOM   4901  CA  GLY A 321       5.740  -5.069 -20.276  1.00 70.86           C
ATOM   4902  C   GLY A 321       6.633  -4.993 -21.517  1.00 70.86           C
ATOM   4903  O   GLY A 321       7.697  -4.377 -21.483  1.00 70.86           O
ATOM   4904 1HA  GLY A 321       4.719  -5.304 -20.573  1.00 70.86           H
ATOM   4905 2HA  GLY A 321       5.713  -4.097 -19.784  1.00 70.86           H
ATOM   4906  HN  GLY A 321       6.800  -5.726 -18.607  1.00 70.86           H
ATOM   4907  N   GLU A 322       6.167  -5.628 -22.582  1.00 75.42           N
ATOM   4908  CA  GLU A 322       6.795  -5.469 -23.883  1.00 75.42           C
ATOM   4909  C   GLU A 322       6.809  -3.994 -24.288  1.00 75.42           C
ATOM   4910  O   GLU A 322       7.829  -3.482 -24.745  1.00 75.42           O
ATOM   4911  HA  GLU A 322       7.816  -5.828 -23.757  1.00 75.42           H
ATOM   4912  CB  GLU A 322       6.090  -6.322 -24.940  1.00 75.42           C
ATOM   4913 1HB  GLU A 322       5.011  -6.190 -24.858  1.00 75.42           H
ATOM   4914 2HB  GLU A 322       6.481  -6.079 -25.928  1.00 75.42           H
ATOM   4915  CG  GLU A 322       6.370  -7.810 -24.720  1.00 75.42           C
ATOM   4916 1HG  GLU A 322       7.446  -7.977 -24.666  1.00 75.42           H
ATOM   4917 2HG  GLU A 322       5.951  -8.125 -23.764  1.00 75.42           H
ATOM   4918  CD  GLU A 322       5.773  -8.653 -25.848  1.00 75.42           C
ATOM   4919  OE1 GLU A 322       6.039  -9.874 -25.846  1.00 75.42           O
ATOM   4920  OE2 GLU A 322       5.065  -8.056 -26.688  1.00 75.42           O
ATOM   4921  HN  GLU A 322       5.377  -6.241 -22.566  1.00 75.42           H
ATOM   4922  N   ARG A 323       5.664  -3.352 -24.106  1.00 76.35           N
ATOM   4923  CA  ARG A 323       5.513  -1.963 -24.505  1.00 76.35           C
ATOM   4924  C   ARG A 323       6.499  -1.080 -23.738  1.00 76.35           C
ATOM   4925  O   ARG A 323       7.130  -0.199 -24.318  1.00 76.35           O
ATOM   4926  HA  ARG A 323       5.728  -1.955 -25.574  1.00 76.35           H
ATOM   4927  CB  ARG A 323       4.088  -1.468 -24.248  1.00 76.35           C
ATOM   4928 1HB  ARG A 323       3.378  -2.269 -24.454  1.00 76.35           H
ATOM   4929 2HB  ARG A 323       3.975  -1.204 -23.196  1.00 76.35           H
ATOM   4930  CG  ARG A 323       3.763  -0.255 -25.122  1.00 76.35           C
ATOM   4931 1HG  ARG A 323       4.452   0.558 -24.892  1.00 76.35           H
ATOM   4932 2HG  ARG A 323       3.909  -0.509 -26.172  1.00 76.35           H
ATOM   4933  CD  ARG A 323       2.323   0.211 -24.899  1.00 76.35           C
ATOM   4934 1HD  ARG A 323       1.669  -0.651 -24.765  1.00 76.35           H
ATOM   4935 2HD  ARG A 323       2.260   0.803 -23.986  1.00 76.35           H
ATOM   4936  NE  ARG A 323       1.867   1.016 -26.054  1.00 76.35           N
ATOM   4937  HE  ARG A 323       2.489   1.116 -26.831  1.00 76.35           H
ATOM   4938  CZ  ARG A 323       0.672   1.619 -26.125  1.00 76.35           C
ATOM   4939  NH1 ARG A 323      -0.201   1.519 -25.114  1.00 76.35           N
ATOM   4940 1HH1 ARG A 323       0.036   0.991 -24.299  1.00 76.35           H
ATOM   4941 2HH1 ARG A 323      -1.091   1.972 -25.175  1.00 76.35           H
ATOM   4942  NH2 ARG A 323       0.365   2.324 -27.222  1.00 76.35           N
ATOM   4943 1HH2 ARG A 323      -0.523   2.780 -27.291  1.00 76.35           H
ATOM   4944 2HH2 ARG A 323       1.022   2.394 -27.972  1.00 76.35           H
ATOM   4945  HN  ARG A 323       4.851  -3.765 -23.696  1.00 76.35           H
ATOM   4946  N   PHE A 324       6.599  -1.348 -22.444  1.00 78.78           N
ATOM   4947  CA  PHE A 324       7.446  -0.545 -21.578  1.00 78.78           C
ATOM   4948  C   PHE A 324       8.919  -0.686 -21.967  1.00 78.78           C
ATOM   4949  O   PHE A 324       9.650   0.302 -22.013  1.00 78.78           O
ATOM   4950  HA  PHE A 324       7.139   0.494 -21.697  1.00 78.78           H
ATOM   4951  CB  PHE A 324       7.255  -1.070 -20.154  1.00 78.78           C
ATOM   4952 1HB  PHE A 324       6.188  -1.126 -19.938  1.00 78.78           H
ATOM   4953 2HB  PHE A 324       7.645  -2.086 -20.097  1.00 78.78           H
ATOM   4954  CG  PHE A 324       7.934  -0.218 -19.080  1.00 78.78           C
ATOM   4955  CD1 PHE A 324       9.177  -0.546 -18.636  1.00 78.78           C
ATOM   4956  HD1 PHE A 324       9.689  -1.416 -19.045  1.00 78.78           H
ATOM   4957  CD2 PHE A 324       7.294   0.868 -18.568  1.00 78.78           C
ATOM   4958  HD2 PHE A 324       6.297   1.131 -18.924  1.00 78.78           H
ATOM   4959  CE1 PHE A 324       9.806   0.245 -17.639  1.00 78.78           C
ATOM   4960  HE1 PHE A 324      10.803  -0.018 -17.283  1.00 78.78           H
ATOM   4961  CE2 PHE A 324       7.924   1.659 -17.572  1.00 78.78           C
ATOM   4962  HE2 PHE A 324       7.411   2.529 -17.162  1.00 78.78           H
ATOM   4963  CZ  PHE A 324       9.167   1.331 -17.128  1.00 78.78           C
ATOM   4964  HZ  PHE A 324       9.650   1.939 -16.363  1.00 78.78           H
ATOM   4965  HN  PHE A 324       6.116  -2.095 -21.988  1.00 78.78           H
ATOM   4966  N   ARG A 325       9.311  -1.923 -22.238  1.00 81.62           N
ATOM   4967  CA  ARG A 325      10.678  -2.203 -22.642  1.00 81.62           C
ATOM   4968  C   ARG A 325      11.037  -1.399 -23.893  1.00 81.62           C
ATOM   4969  O   ARG A 325      12.127  -0.836 -23.981  1.00 81.62           O
ATOM   4970  HA  ARG A 325      11.288  -1.899 -21.791  1.00 81.62           H
ATOM   4971  CB  ARG A 325      10.873  -3.694 -22.928  1.00 81.62           C
ATOM   4972 1HB  ARG A 325       9.980  -4.095 -23.407  1.00 81.62           H
ATOM   4973 2HB  ARG A 325      11.698  -3.828 -23.628  1.00 81.62           H
ATOM   4974  CG  ARG A 325      11.160  -4.467 -21.640  1.00 81.62           C
ATOM   4975 1HG  ARG A 325      12.034  -4.044 -21.144  1.00 81.62           H
ATOM   4976 2HG  ARG A 325      10.321  -4.358 -20.952  1.00 81.62           H
ATOM   4977  CD  ARG A 325      11.399  -5.949 -21.931  1.00 81.62           C
ATOM   4978 1HD  ARG A 325      12.037  -6.057 -22.808  1.00 81.62           H
ATOM   4979 2HD  ARG A 325      11.924  -6.413 -21.096  1.00 81.62           H
ATOM   4980  NE  ARG A 325      10.107  -6.635 -22.159  1.00 81.62           N
ATOM   4981  HE  ARG A 325       9.268  -6.104 -22.044  1.00 81.62           H
ATOM   4982  CZ  ARG A 325       9.993  -7.923 -22.510  1.00 81.62           C
ATOM   4983  NH1 ARG A 325      11.084  -8.682 -22.678  1.00 81.62           N
ATOM   4984 1HH1 ARG A 325      11.993  -8.288 -22.541  1.00 81.62           H
ATOM   4985 2HH1 ARG A 325      10.990  -9.643 -22.940  1.00 81.62           H
ATOM   4986  NH2 ARG A 325       8.770  -8.441 -22.690  1.00 81.62           N
ATOM   4987 1HH2 ARG A 325       8.667  -9.401 -22.952  1.00 81.62           H
ATOM   4988 2HH2 ARG A 325       7.960  -7.868 -22.563  1.00 81.62           H
ATOM   4989  HN  ARG A 325       8.713  -2.723 -22.185  1.00 81.62           H
ATOM   4990  N   ARG A 326      10.100  -1.371 -24.829  1.00 82.43           N
ATOM   4991  CA  ARG A 326      10.293  -0.623 -26.059  1.00 82.43           C
ATOM   4992  C   ARG A 326      10.436   0.870 -25.756  1.00 82.43           C
ATOM   4993  O   ARG A 326      11.319   1.535 -26.295  1.00 82.43           O
ATOM   4994  HA  ARG A 326      11.211  -1.025 -26.489  1.00 82.43           H
ATOM   4995  CB  ARG A 326       9.121  -0.831 -27.021  1.00 82.43           C
ATOM   4996 1HB  ARG A 326       8.180  -0.728 -26.480  1.00 82.43           H
ATOM   4997 2HB  ARG A 326       9.133  -0.057 -27.788  1.00 82.43           H
ATOM   4998  CG  ARG A 326       9.190  -2.210 -27.679  1.00 82.43           C
ATOM   4999 1HG  ARG A 326      10.108  -2.293 -28.262  1.00 82.43           H
ATOM   5000 2HG  ARG A 326       9.229  -2.982 -26.910  1.00 82.43           H
ATOM   5001  CD  ARG A 326       7.980  -2.446 -28.585  1.00 82.43           C
ATOM   5002 1HD  ARG A 326       7.066  -2.153 -28.069  1.00 82.43           H
ATOM   5003 2HD  ARG A 326       8.057  -1.824 -29.477  1.00 82.43           H
ATOM   5004  NE  ARG A 326       7.907  -3.873 -28.970  1.00 82.43           N
ATOM   5005  HE  ARG A 326       8.061  -4.559 -28.259  1.00 82.43           H
ATOM   5006  CZ  ARG A 326       7.647  -4.304 -30.212  1.00 82.43           C
ATOM   5007  NH1 ARG A 326       7.432  -3.430 -31.204  1.00 82.43           N
ATOM   5008 1HH1 ARG A 326       7.466  -2.447 -31.021  1.00 82.43           H
ATOM   5009 2HH1 ARG A 326       7.239  -3.760 -32.128  1.00 82.43           H
ATOM   5010  NH2 ARG A 326       7.605  -5.623 -30.446  1.00 82.43           N
ATOM   5011 1HH2 ARG A 326       7.412  -5.961 -31.367  1.00 82.43           H
ATOM   5012 2HH2 ARG A 326       7.766  -6.269 -29.700  1.00 82.43           H
ATOM   5013  HN  ARG A 326       9.224  -1.847 -24.757  1.00 82.43           H
ATOM   5014  N   ASP A 327       9.553   1.353 -24.893  1.00 83.43           N
ATOM   5015  CA  ASP A 327       9.533   2.766 -24.556  1.00 83.43           C
ATOM   5016  C   ASP A 327      10.821   3.127 -23.813  1.00 83.43           C
ATOM   5017  O   ASP A 327      11.375   4.207 -24.014  1.00 83.43           O
ATOM   5018  HA  ASP A 327       9.441   3.287 -25.509  1.00 83.43           H
ATOM   5019  CB  ASP A 327       8.351   3.097 -23.642  1.00 83.43           C
ATOM   5020 1HB  ASP A 327       8.415   2.504 -22.729  1.00 83.43           H
ATOM   5021 2HB  ASP A 327       8.399   4.144 -23.345  1.00 83.43           H
ATOM   5022  CG  ASP A 327       7.020   2.820 -24.344  1.00 83.43           C
ATOM   5023  OD1 ASP A 327       6.988   2.980 -25.583  1.00 83.43           O
ATOM   5024  OD2 ASP A 327       6.065   2.454 -23.626  1.00 83.43           O
ATOM   5025  HN  ASP A 327       8.863   0.798 -24.430  1.00 83.43           H
ATOM   5026  N   LEU A 328      11.259   2.204 -22.970  1.00 84.66           N
ATOM   5027  CA  LEU A 328      12.452   2.426 -22.171  1.00 84.66           C
ATOM   5028  C   LEU A 328      13.658   2.591 -23.099  1.00 84.66           C
ATOM   5029  O   LEU A 328      14.400   3.565 -22.990  1.00 84.66           O
ATOM   5030  HA  LEU A 328      12.309   3.356 -21.622  1.00 84.66           H
ATOM   5031  CB  LEU A 328      12.620   1.310 -21.138  1.00 84.66           C
ATOM   5032 1HB  LEU A 328      11.770   1.342 -20.457  1.00 84.66           H
ATOM   5033 2HB  LEU A 328      12.578   0.352 -21.656  1.00 84.66           H
ATOM   5034  CG  LEU A 328      13.904   1.353 -20.307  1.00 84.66           C
ATOM   5035  HG  LEU A 328      14.752   1.401 -20.991  1.00 84.66           H
ATOM   5036  CD1 LEU A 328      13.954   2.611 -19.438  1.00 84.66           C
ATOM   5037 1HD1 LEU A 328      13.920   3.495 -20.075  1.00 84.66           H
ATOM   5038 2HD1 LEU A 328      13.099   2.619 -18.761  1.00 84.66           H
ATOM   5039 3HD1 LEU A 328      14.877   2.616 -18.858  1.00 84.66           H
ATOM   5040  CD2 LEU A 328      14.064   0.077 -19.479  1.00 84.66           C
ATOM   5041 1HD2 LEU A 328      13.215  -0.027 -18.803  1.00 84.66           H
ATOM   5042 2HD2 LEU A 328      14.107  -0.786 -20.144  1.00 84.66           H
ATOM   5043 3HD2 LEU A 328      14.985   0.134 -18.898  1.00 84.66           H
ATOM   5044  HN  LEU A 328      10.814   1.320 -22.828  1.00 84.66           H
ATOM   5045  N   VAL A 329      13.815   1.624 -23.991  1.00 84.43           N
ATOM   5046  CA  VAL A 329      14.964   1.604 -24.879  1.00 84.43           C
ATOM   5047  C   VAL A 329      14.957   2.866 -25.744  1.00 84.43           C
ATOM   5048  O   VAL A 329      16.009   3.441 -26.020  1.00 84.43           O
ATOM   5049  HA  VAL A 329      15.860   1.611 -24.258  1.00 84.43           H
ATOM   5050  CB  VAL A 329      14.968   0.315 -25.703  1.00 84.43           C
ATOM   5051  HB  VAL A 329      14.018   0.254 -26.234  1.00 84.43           H
ATOM   5052  CG1 VAL A 329      16.088   0.333 -26.745  1.00 84.43           C
ATOM   5053 1HG1 VAL A 329      15.944   1.177 -27.418  1.00 84.43           H
ATOM   5054 2HG1 VAL A 329      17.050   0.429 -26.242  1.00 84.43           H
ATOM   5055 3HG1 VAL A 329      16.068  -0.595 -27.316  1.00 84.43           H
ATOM   5056  CG2 VAL A 329      15.080  -0.913 -24.797  1.00 84.43           C
ATOM   5057 1HG2 VAL A 329      16.008  -0.861 -24.227  1.00 84.43           H
ATOM   5058 2HG2 VAL A 329      14.233  -0.939 -24.112  1.00 84.43           H
ATOM   5059 3HG2 VAL A 329      15.080  -1.816 -25.408  1.00 84.43           H
ATOM   5060  HN  VAL A 329      13.174   0.865 -24.112  1.00 84.43           H
ATOM   5061  N   LYS A 330      13.758   3.261 -26.149  1.00 83.15           N
[truncated: 117,320 more chars]
