# Supplementary material for: Noncanonical roles of chemokine regions in CCR9 activation revealed by structural modeling and mutational mapping
Source: Nat Commun. 2025 Aug 18;16:7695. doi: 10.1038/s41467-025-62321-9 (PMC12361432; doi:10.1038/s41467-025-62321-9)
Supplement: Supplementary file 4 — Supplementary Data 2 [file 41467_2025_62321_MOESM4_ESM.zip › CCR9_CCL25_rnk159.pdb]

SSBOND   1 CYS A   38    CYS A  289 
SSBOND   2 CYS A  119    CYS A  198 
SSBOND   3 CYS B    7    CYS B   35 
SSBOND   4 CYS B    8    CYS B   52 
ATOM      1  N   GLU A  20      -2.008  -3.714  61.056  1.00 47.77           N
ATOM      2  CA  GLU A  20      -2.255  -3.411  59.656  1.00 47.77           C
ATOM      3  C   GLU A  20      -0.985  -3.633  58.833  1.00 47.77           C
ATOM      4  O   GLU A  20      -1.057  -3.961  57.650  1.00 47.77           O
ATOM      5  HA  GLU A  20      -3.028  -4.112  59.341  1.00 47.77           H
ATOM      6  CB  GLU A  20      -2.775  -1.982  59.487  1.00 47.77           C
ATOM      7 1HB  GLU A  20      -2.342  -1.341  60.255  1.00 47.77           H
ATOM      8 2HB  GLU A  20      -2.576  -1.636  58.473  1.00 47.77           H
ATOM      9  CG  GLU A  20      -4.293  -1.926  59.672  1.00 47.77           C
ATOM     10 1HG  GLU A  20      -4.749  -2.815  59.235  1.00 47.77           H
ATOM     11 2HG  GLU A  20      -4.534  -1.933  60.734  1.00 47.77           H
ATOM     12  CD  GLU A  20      -4.878  -0.672  59.018  1.00 47.77           C
ATOM     13  OE1 GLU A  20      -6.117  -0.645  58.852  1.00 47.77           O
ATOM     14  OE2 GLU A  20      -4.074   0.230  58.700  1.00 47.77           O
ATOM     15  HN  GLU A  20      -1.070  -3.984  61.271  1.00 47.77           H
ATOM     16  N   SER A  21       0.150  -3.446  59.492  1.00 52.46           N
ATOM     17  CA  SER A  21       1.433  -3.566  58.822  1.00 52.46           C
ATOM     18  C   SER A  21       1.666  -5.015  58.391  1.00 52.46           C
ATOM     19  O   SER A  21       2.169  -5.268  57.297  1.00 52.46           O
ATOM     20  HA  SER A  21       1.366  -2.914  57.951  1.00 52.46           H
ATOM     21  CB  SER A  21       2.573  -3.091  59.726  1.00 52.46           C
ATOM     22 1HB  SER A  21       3.471  -2.940  59.128  1.00 52.46           H
ATOM     23 2HB  SER A  21       2.313  -2.126  60.161  1.00 52.46           H
ATOM     24  OG  SER A  21       2.849  -4.022  60.769  1.00 52.46           O
ATOM     25  HG  SER A  21       3.616  -3.697  61.323  1.00 52.46           H
ATOM     26  HN  SER A  21       0.200  -3.218  60.465  1.00 52.46           H
ATOM     27  N   THR A  22       1.289  -5.929  59.273  1.00 52.60           N
ATOM     28  CA  THR A  22       1.569  -7.338  59.057  1.00 52.60           C
ATOM     29  C   THR A  22       0.696  -7.888  57.927  1.00 52.60           C
ATOM     30  O   THR A  22       1.205  -8.473  56.973  1.00 52.60           O
ATOM     31  HA  THR A  22       2.606  -7.437  58.736  1.00 52.60           H
ATOM     32  CB  THR A  22       1.374  -8.069  60.387  1.00 52.60           C
ATOM     33  HB  THR A  22       0.323  -8.079  60.675  1.00 52.60           H
ATOM     34  OG1 THR A  22       2.251  -7.395  61.285  1.00 52.60           O
ATOM     35  HG1 THR A  22       2.032  -7.644  62.229  1.00 52.60           H
ATOM     36  CG2 THR A  22       1.907  -9.503  60.351  1.00 52.60           C
ATOM     37 1HG2 THR A  22       2.974  -9.488  60.130  1.00 52.60           H
ATOM     38 2HG2 THR A  22       1.383 -10.066  59.579  1.00 52.60           H
ATOM     39 3HG2 THR A  22       1.743  -9.975  61.320  1.00 52.60           H
ATOM     40  HN  THR A  22       0.802  -5.720  60.121  1.00 52.60           H
ATOM     41  N   SER A  23      -0.605  -7.681  58.074  1.00 54.20           N
ATOM     42  CA  SER A  23      -1.552  -8.136  57.070  1.00 54.20           C
ATOM     43  C   SER A  23      -1.264  -7.454  55.732  1.00 54.20           C
ATOM     44  O   SER A  23      -1.370  -8.078  54.677  1.00 54.20           O
ATOM     45  HA  SER A  23      -1.397  -9.212  56.993  1.00 54.20           H
ATOM     46  CB  SER A  23      -2.992  -7.860  57.508  1.00 54.20           C
ATOM     47 1HB  SER A  23      -3.678  -8.193  56.729  1.00 54.20           H
ATOM     48 2HB  SER A  23      -3.218  -8.442  58.401  1.00 54.20           H
ATOM     49  OG  SER A  23      -3.214  -6.478  57.775  1.00 54.20           O
ATOM     50  HG  SER A  23      -4.169  -6.327  58.027  1.00 54.20           H
ATOM     51  HN  SER A  23      -1.012  -7.214  58.858  1.00 54.20           H
ATOM     52  N   SER A  24      -0.906  -6.181  55.817  1.00 60.36           N
ATOM     53  CA  SER A  24      -0.596  -5.409  54.626  1.00 60.36           C
ATOM     54  C   SER A  24       0.629  -5.998  53.924  1.00 60.36           C
ATOM     55  O   SER A  24       0.765  -5.886  52.707  1.00 60.36           O
ATOM     56  HA  SER A  24      -1.478  -5.492  53.991  1.00 60.36           H
ATOM     57  CB  SER A  24      -0.354  -3.938  54.970  1.00 60.36           C
ATOM     58 1HB  SER A  24      -0.462  -3.332  54.070  1.00 60.36           H
ATOM     59 2HB  SER A  24      -1.115  -3.600  55.674  1.00 60.36           H
ATOM     60  OG  SER A  24       0.938  -3.727  55.532  1.00 60.36           O
ATOM     61  HG  SER A  24       1.171  -4.481  56.146  1.00 60.36           H
ATOM     62  HN  SER A  24      -0.827  -5.679  56.679  1.00 60.36           H
ATOM     63  N   MET A  25       1.489  -6.613  54.722  1.00 61.40           N
ATOM     64  CA  MET A  25       2.685  -7.243  54.190  1.00 61.40           C
ATOM     65  C   MET A  25       2.358  -8.602  53.568  1.00 61.40           C
ATOM     66  O   MET A  25       2.864  -8.938  52.498  1.00 61.40           O
ATOM     67  HA  MET A  25       3.057  -6.565  53.422  1.00 61.40           H
ATOM     68  CB  MET A  25       3.708  -7.429  55.312  1.00 61.40           C
ATOM     69 1HB  MET A  25       3.754  -6.525  55.920  1.00 61.40           H
ATOM     70 2HB  MET A  25       3.391  -8.239  55.969  1.00 61.40           H
ATOM     71  CG  MET A  25       5.095  -7.738  54.745  1.00 61.40           C
ATOM     72 1HG  MET A  25       5.758  -8.071  55.543  1.00 61.40           H
ATOM     73 2HG  MET A  25       5.028  -8.554  54.025  1.00 61.40           H
ATOM     74  SD  MET A  25       5.771  -6.286  53.957  1.00 61.40           S
ATOM     75  CE  MET A  25       7.364  -6.212  54.759  1.00 61.40           C
ATOM     76 1HE  MET A  25       7.225  -6.108  55.835  1.00 61.40           H
ATOM     77 2HE  MET A  25       7.918  -7.127  54.551  1.00 61.40           H
ATOM     78 3HE  MET A  25       7.922  -5.355  54.380  1.00 61.40           H
ATOM     79  HN  MET A  25       1.380  -6.684  55.714  1.00 61.40           H
ATOM     80  N   GLU A  26       1.513  -9.348  54.265  1.00 61.29           N
ATOM     81  CA  GLU A  26       1.081 -10.646  53.775  1.00 61.29           C
ATOM     82  C   GLU A  26       0.309 -10.487  52.463  1.00 61.29           C
ATOM     83  O   GLU A  26       0.560 -11.210  51.500  1.00 61.29           O
ATOM     84  HA  GLU A  26       1.997 -11.210  53.599  1.00 61.29           H
ATOM     85  CB  GLU A  26       0.237 -11.375  54.823  1.00 61.29           C
ATOM     86 1HB  GLU A  26      -0.471 -10.678  55.273  1.00 61.29           H
ATOM     87 2HB  GLU A  26      -0.242 -12.243  54.370  1.00 61.29           H
ATOM     88  CG  GLU A  26       1.113 -11.909  55.957  1.00 61.29           C
ATOM     89 1HG  GLU A  26       1.891 -12.554  55.548  1.00 61.29           H
ATOM     90 2HG  GLU A  26       1.616 -11.079  56.455  1.00 61.29           H
ATOM     91  CD  GLU A  26       0.278 -12.690  56.974  1.00 61.29           C
ATOM     92  OE1 GLU A  26       0.886 -13.501  57.705  1.00 61.29           O
ATOM     93  OE2 GLU A  26      -0.950 -12.458  56.997  1.00 61.29           O
ATOM     94  HN  GLU A  26       1.128  -9.080  55.148  1.00 61.29           H
ATOM     95  N   ASP A  27      -0.614  -9.537  52.468  1.00 61.13           N
ATOM     96  CA  ASP A  27      -1.424  -9.274  51.290  1.00 61.13           C
ATOM     97  C   ASP A  27      -0.506  -8.983  50.101  1.00 61.13           C
ATOM     98  O   ASP A  27      -0.779  -9.416  48.982  1.00 61.13           O
ATOM     99  HA  ASP A  27      -2.020 -10.175  51.146  1.00 61.13           H
ATOM    100  CB  ASP A  27      -2.324  -8.056  51.502  1.00 61.13           C
ATOM    101 1HB  ASP A  27      -1.755  -7.256  51.976  1.00 61.13           H
ATOM    102 2HB  ASP A  27      -2.662  -7.677  50.537  1.00 61.13           H
ATOM    103  CG  ASP A  27      -3.534  -8.412  52.368  1.00 61.13           C
ATOM    104  OD1 ASP A  27      -3.750  -9.627  52.568  1.00 61.13           O
ATOM    105  OD2 ASP A  27      -4.215  -7.462  52.810  1.00 61.13           O
ATOM    106  HN  ASP A  27      -0.812  -8.953  53.255  1.00 61.13           H
ATOM    107  N   TYR A  28       0.562  -8.252  50.383  1.00 63.81           N
ATOM    108  CA  TYR A  28       1.507  -7.877  49.345  1.00 63.81           C
ATOM    109  C   TYR A  28       2.283  -9.096  48.843  1.00 63.81           C
ATOM    110  O   TYR A  28       2.580  -9.201  47.654  1.00 63.81           O
ATOM    111  HA  TYR A  28       0.945  -7.447  48.517  1.00 63.81           H
ATOM    112  CB  TYR A  28       2.486  -6.899  50.000  1.00 63.81           C
ATOM    113 1HB  TYR A  28       1.919  -6.126  50.518  1.00 63.81           H
ATOM    114 2HB  TYR A  28       3.064  -7.431  50.755  1.00 63.81           H
ATOM    115  CG  TYR A  28       3.450  -6.232  49.017  1.00 63.81           C
ATOM    116  CD1 TYR A  28       4.638  -6.851  48.688  1.00 63.81           C
ATOM    117  HD1 TYR A  28       4.890  -7.816  49.128  1.00 63.81           H
ATOM    118  CD2 TYR A  28       3.130  -5.010  48.459  1.00 63.81           C
ATOM    119  HD2 TYR A  28       2.192  -4.521  48.719  1.00 63.81           H
ATOM    120  CE1 TYR A  28       5.545  -6.223  47.763  1.00 63.81           C
ATOM    121  HE1 TYR A  28       6.487  -6.701  47.494  1.00 63.81           H
ATOM    122  CE2 TYR A  28       4.038  -4.382  47.534  1.00 63.81           C
ATOM    123  HE2 TYR A  28       3.798  -3.418  47.087  1.00 63.81           H
ATOM    124  CZ  TYR A  28       5.200  -5.020  47.231  1.00 63.81           C
ATOM    125  OH  TYR A  28       6.057  -4.426  46.358  1.00 63.81           O
ATOM    126  HH  TYR A  28       6.524  -5.122  45.811  1.00 63.81           H
ATOM    127  HN  TYR A  28       0.785  -7.918  51.299  1.00 63.81           H
ATOM    128  N   VAL A  29       2.589  -9.988  49.775  1.00 61.28           N
ATOM    129  CA  VAL A  29       3.394 -11.155  49.458  1.00 61.28           C
ATOM    130  C   VAL A  29       2.538 -12.168  48.695  1.00 61.28           C
ATOM    131  O   VAL A  29       3.024 -12.836  47.784  1.00 61.28           O
ATOM    132  HA  VAL A  29       4.209 -10.827  48.812  1.00 61.28           H
ATOM    133  CB  VAL A  29       4.005 -11.732  50.736  1.00 61.28           C
ATOM    134  HB  VAL A  29       3.191 -12.096  51.363  1.00 61.28           H
ATOM    135  CG1 VAL A  29       4.920 -12.917  50.420  1.00 61.28           C
ATOM    136 1HG1 VAL A  29       4.343 -13.699  49.924  1.00 61.28           H
ATOM    137 2HG1 VAL A  29       5.726 -12.589  49.764  1.00 61.28           H
ATOM    138 3HG1 VAL A  29       5.341 -13.308  51.346  1.00 61.28           H
ATOM    139  CG2 VAL A  29       4.756 -10.654  51.520  1.00 61.28           C
ATOM    140 1HG2 VAL A  29       5.557 -10.247  50.902  1.00 61.28           H
ATOM    141 2HG2 VAL A  29       4.066  -9.855  51.792  1.00 61.28           H
ATOM    142 3HG2 VAL A  29       5.181 -11.091  52.424  1.00 61.28           H
ATOM    143  HN  VAL A  29       2.298  -9.922  50.729  1.00 61.28           H
ATOM    144  N   ASN A  30       1.277 -12.249  49.095  1.00 63.54           N
ATOM    145  CA  ASN A  30       0.383 -13.256  48.550  1.00 63.54           C
ATOM    146  C   ASN A  30      -0.192 -12.758  47.223  1.00 63.54           C
ATOM    147  O   ASN A  30      -0.795 -13.527  46.476  1.00 63.54           O
ATOM    148  HA  ASN A  30       0.996 -14.149  48.430  1.00 63.54           H
ATOM    149  CB  ASN A  30      -0.786 -13.526  49.500  1.00 63.54           C
ATOM    150 1HB  ASN A  30      -1.191 -12.581  49.861  1.00 63.54           H
ATOM    151 2HB  ASN A  30      -1.588 -14.032  48.961  1.00 63.54           H
ATOM    152  CG  ASN A  30      -0.342 -14.384  50.686  1.00 63.54           C
ATOM    153  OD1 ASN A  30       0.660 -15.079  50.642  1.00 63.54           O
ATOM    154  ND2 ASN A  30      -1.141 -14.298  51.746  1.00 63.54           N
ATOM    155 1HD2 ASN A  30      -1.948 -13.709  51.716  1.00 63.54           H
ATOM    156 2HD2 ASN A  30      -0.934 -14.822  52.572  1.00 63.54           H
ATOM    157  HN  ASN A  30       0.866 -11.643  49.776  1.00 63.54           H
ATOM    158  N   PHE A  31       0.015 -11.474  46.970  1.00 68.52           N
ATOM    159  CA  PHE A  31      -0.429 -10.876  45.722  1.00 68.52           C
ATOM    160  C   PHE A  31       0.273 -11.521  44.525  1.00 68.52           C
ATOM    161  O   PHE A  31       1.495 -11.457  44.409  1.00 68.52           O
ATOM    162  HA  PHE A  31      -1.503 -11.046  45.646  1.00 68.52           H
ATOM    163  CB  PHE A  31      -0.056  -9.393  45.779  1.00 68.52           C
ATOM    164 1HB  PHE A  31      -0.449  -8.965  46.701  1.00 68.52           H
ATOM    165 2HB  PHE A  31       1.030  -9.304  45.824  1.00 68.52           H
ATOM    166  CG  PHE A  31      -0.572  -8.576  44.593  1.00 68.52           C
ATOM    167  CD1 PHE A  31       0.256  -8.291  43.552  1.00 68.52           C
ATOM    168  HD1 PHE A  31       1.287  -8.645  43.562  1.00 68.52           H
ATOM    169  CD2 PHE A  31      -1.858  -8.134  44.580  1.00 68.52           C
ATOM    170  HD2 PHE A  31      -2.521  -8.362  45.414  1.00 68.52           H
ATOM    171  CE1 PHE A  31      -0.223  -7.532  42.451  1.00 68.52           C
ATOM    172  HE1 PHE A  31       0.440  -7.304  41.617  1.00 68.52           H
ATOM    173  CE2 PHE A  31      -2.337  -7.375  43.479  1.00 68.52           C
ATOM    174  HE2 PHE A  31      -3.367  -7.021  43.469  1.00 68.52           H
ATOM    175  CZ  PHE A  31      -1.509  -7.090  42.438  1.00 68.52           C
ATOM    176  HZ  PHE A  31      -1.877  -6.508  41.593  1.00 68.52           H
ATOM    177  HN  PHE A  31       0.476 -10.847  47.598  1.00 68.52           H
ATOM    178  N   ASN A  32      -0.532 -12.127  43.664  1.00 66.82           N
ATOM    179  CA  ASN A  32      -0.004 -12.777  42.477  1.00 66.82           C
ATOM    180  C   ASN A  32       0.320 -11.718  41.422  1.00 66.82           C
ATOM    181  O   ASN A  32      -0.554 -11.309  40.658  1.00 66.82           O
ATOM    182  HA  ASN A  32       0.882 -13.315  42.814  1.00 66.82           H
ATOM    183  CB  ASN A  32      -1.028 -13.744  41.877  1.00 66.82           C
ATOM    184 1HB  ASN A  32      -1.494 -14.325  42.673  1.00 66.82           H
ATOM    185 2HB  ASN A  32      -1.822 -13.180  41.387  1.00 66.82           H
ATOM    186  CG  ASN A  32      -0.367 -14.687  40.870  1.00 66.82           C
ATOM    187  OD1 ASN A  32       0.803 -14.569  40.545  1.00 66.82           O
ATOM    188  ND2 ASN A  32      -1.180 -15.626  40.394  1.00 66.82           N
ATOM    189 1HD2 ASN A  32      -2.131 -15.667  40.702  1.00 66.82           H
ATOM    190 2HD2 ASN A  32      -0.841 -16.291  39.729  1.00 66.82           H
ATOM    191  HN  ASN A  32      -1.525 -12.178  43.768  1.00 66.82           H
ATOM    192  N   PHE A  33       1.578 -11.304  41.413  1.00 71.79           N
ATOM    193  CA  PHE A  33       2.060 -10.397  40.385  1.00 71.79           C
ATOM    194  C   PHE A  33       2.238 -11.125  39.051  1.00 71.79           C
ATOM    195  O   PHE A  33       3.356 -11.252  38.553  1.00 71.79           O
ATOM    196  HA  PHE A  33       1.314  -9.611  40.271  1.00 71.79           H
ATOM    197  CB  PHE A  33       3.420  -9.873  40.852  1.00 71.79           C
ATOM    198 1HB  PHE A  33       4.081 -10.721  41.035  1.00 71.79           H
ATOM    199 2HB  PHE A  33       3.868  -9.288  40.049  1.00 71.79           H
ATOM    200  CG  PHE A  33       3.355  -9.014  42.116  1.00 71.79           C
ATOM    201  CD1 PHE A  33       3.155  -7.672  42.017  1.00 71.79           C
ATOM    202  HD1 PHE A  33       3.040  -7.210  41.036  1.00 71.79           H
ATOM    203  CD2 PHE A  33       3.499  -9.591  43.339  1.00 71.79           C
ATOM    204  HD2 PHE A  33       3.660 -10.666  43.419  1.00 71.79           H
ATOM    205  CE1 PHE A  33       3.095  -6.875  43.190  1.00 71.79           C
ATOM    206  HE1 PHE A  33       2.934  -5.800  43.110  1.00 71.79           H
ATOM    207  CE2 PHE A  33       3.439  -8.794  44.512  1.00 71.79           C
ATOM    208  HE2 PHE A  33       3.553  -9.256  45.492  1.00 71.79           H
ATOM    209  CZ  PHE A  33       3.238  -7.452  44.413  1.00 71.79           C
ATOM    210  HZ  PHE A  33       3.192  -6.840  45.313  1.00 71.79           H
ATOM    211  HN  PHE A  33       2.262 -11.577  42.090  1.00 71.79           H
ATOM    212  N   THR A  34       1.119 -11.583  38.510  1.00 74.44           N
ATOM    213  CA  THR A  34       1.078 -12.008  37.121  1.00 74.44           C
ATOM    214  C   THR A  34       1.540 -10.875  36.203  1.00 74.44           C
ATOM    215  O   THR A  34       1.062  -9.747  36.314  1.00 74.44           O
ATOM    216  HA  THR A  34       1.782 -12.831  36.993  1.00 74.44           H
ATOM    217  CB  THR A  34      -0.339 -12.497  36.817  1.00 74.44           C
ATOM    218  HB  THR A  34      -1.032 -11.659  36.744  1.00 74.44           H
ATOM    219  OG1 THR A  34      -0.614 -13.434  37.856  1.00 74.44           O
ATOM    220  HG1 THR A  34      -1.599 -13.586  37.928  1.00 74.44           H
ATOM    221  CG2 THR A  34      -0.409 -13.330  35.536  1.00 74.44           C
ATOM    222 1HG2 THR A  34       0.233 -14.205  35.636  1.00 74.44           H
ATOM    223 2HG2 THR A  34      -0.074 -12.728  34.692  1.00 74.44           H
ATOM    224 3HG2 THR A  34      -1.437 -13.652  35.367  1.00 74.44           H
ATOM    225  HN  THR A  34       0.253 -11.667  39.003  1.00 74.44           H
ATOM    226  N   ASP A  35       2.465 -11.214  35.316  1.00 82.04           N
ATOM    227  CA  ASP A  35       3.166 -10.204  34.543  1.00 82.04           C
ATOM    228  C   ASP A  35       2.289  -9.767  33.368  1.00 82.04           C
ATOM    229  O   ASP A  35       2.541 -10.145  32.225  1.00 82.04           O
ATOM    230  HA  ASP A  35       3.361  -9.391  35.243  1.00 82.04           H
ATOM    231  CB  ASP A  35       4.475 -10.755  33.975  1.00 82.04           C
ATOM    232 1HB  ASP A  35       4.688 -11.728  34.419  1.00 82.04           H
ATOM    233 2HB  ASP A  35       4.373 -10.911  32.901  1.00 82.04           H
ATOM    234  CG  ASP A  35       5.638  -9.799  34.249  1.00 82.04           C
ATOM    235  OD1 ASP A  35       5.358  -8.706  34.788  1.00 82.04           O
ATOM    236  OD2 ASP A  35       6.779 -10.182  33.914  1.00 82.04           O
ATOM    237  HN  ASP A  35       2.735 -12.157  35.123  1.00 82.04           H
ATOM    238  N   PHE A  36       1.276  -8.975  33.690  1.00 89.92           N
ATOM    239  CA  PHE A  36       0.385  -8.448  32.670  1.00 89.92           C
ATOM    240  C   PHE A  36       1.001  -7.227  31.983  1.00 89.92           C
ATOM    241  O   PHE A  36       0.513  -6.783  30.945  1.00 89.92           O
ATOM    242  HA  PHE A  36       0.231  -9.237  31.935  1.00 89.92           H
ATOM    243  CB  PHE A  36      -0.903  -8.024  33.378  1.00 89.92           C
ATOM    244 1HB  PHE A  36      -0.650  -7.366  34.209  1.00 89.92           H
ATOM    245 2HB  PHE A  36      -1.511  -7.441  32.685  1.00 89.92           H
ATOM    246  CG  PHE A  36      -1.737  -9.193  33.907  1.00 89.92           C
ATOM    247  CD1 PHE A  36      -1.904 -10.308  33.146  1.00 89.92           C
ATOM    248  HD1 PHE A  36      -1.443 -10.368  32.160  1.00 89.92           H
ATOM    249  CD2 PHE A  36      -2.311  -9.117  35.137  1.00 89.92           C
ATOM    250  HD2 PHE A  36      -2.177  -8.223  35.747  1.00 89.92           H
ATOM    251  CE1 PHE A  36      -2.677 -11.393  33.637  1.00 89.92           C
ATOM    252  HE1 PHE A  36      -2.811 -12.286  33.027  1.00 89.92           H
ATOM    253  CE2 PHE A  36      -3.084 -10.202  35.628  1.00 89.92           C
ATOM    254  HE2 PHE A  36      -3.544 -10.141  36.614  1.00 89.92           H
ATOM    255  CZ  PHE A  36      -3.251 -11.317  34.867  1.00 89.92           C
ATOM    256  HZ  PHE A  36      -3.845 -12.150  35.244  1.00 89.92           H
ATOM    257  HN  PHE A  36       1.060  -8.695  34.625  1.00 89.92           H
ATOM    258  N   TYR A  37       2.064  -6.720  32.589  1.00 91.62           N
ATOM    259  CA  TYR A  37       2.862  -5.683  31.958  1.00 91.62           C
ATOM    260  C   TYR A  37       3.954  -6.292  31.075  1.00 91.62           C
ATOM    261  O   TYR A  37       4.820  -7.016  31.564  1.00 91.62           O
ATOM    262  HA  TYR A  37       2.199  -5.079  31.338  1.00 91.62           H
ATOM    263  CB  TYR A  37       3.520  -4.904  33.098  1.00 91.62           C
ATOM    264 1HB  TYR A  37       2.744  -4.540  33.772  1.00 91.62           H
ATOM    265 2HB  TYR A  37       4.149  -5.584  33.674  1.00 91.62           H
ATOM    266  CG  TYR A  37       4.369  -3.719  32.634  1.00 91.62           C
ATOM    267  CD1 TYR A  37       5.724  -3.879  32.426  1.00 91.62           C
ATOM    268  HD1 TYR A  37       6.189  -4.851  32.593  1.00 91.62           H
ATOM    269  CD2 TYR A  37       3.779  -2.489  32.423  1.00 91.62           C
ATOM    270  HD2 TYR A  37       2.709  -2.362  32.587  1.00 91.62           H
ATOM    271  CE1 TYR A  37       6.522  -2.764  31.989  1.00 91.62           C
ATOM    272  HE1 TYR A  37       7.593  -2.877  31.821  1.00 91.62           H
ATOM    273  CE2 TYR A  37       4.578  -1.373  31.986  1.00 91.62           C
ATOM    274  HE2 TYR A  37       4.125  -0.396  31.816  1.00 91.62           H
ATOM    275  CZ  TYR A  37       5.910  -1.566  31.790  1.00 91.62           C
ATOM    276  OH  TYR A  37       6.664  -0.512  31.377  1.00 91.62           O
ATOM    277  HH  TYR A  37       6.082   0.286  31.223  1.00 91.62           H
ATOM    278  HN  TYR A  37       2.381  -7.006  33.494  1.00 91.62           H
ATOM    279  N   CYS A  38       3.876  -5.976  29.791  1.00 91.28           N
ATOM    280  CA  CYS A  38       4.762  -6.588  28.815  1.00 91.28           C
ATOM    281  C   CYS A  38       5.785  -5.540  28.372  1.00 91.28           C
ATOM    282  O   CYS A  38       5.420  -4.511  27.806  1.00 91.28           O
ATOM    283  HA  CYS A  38       5.254  -7.421  29.318  1.00 91.28           H
ATOM    284  CB  CYS A  38       3.986  -7.165  27.630  1.00 91.28           C
ATOM    285 1HB  CYS A  38       3.183  -7.808  27.989  1.00 91.28           H
ATOM    286 2HB  CYS A  38       3.520  -6.360  27.063  1.00 91.28           H
ATOM    287  SG  CYS A  38       5.114  -8.119  26.548  1.00 91.28           S
ATOM    288  HN  CYS A  38       3.225  -5.317  29.415  1.00 91.28           H
ATOM    289  N   GLU A  39       7.047  -5.838  28.646  1.00 89.62           N
ATOM    290  CA  GLU A  39       8.137  -5.031  28.125  1.00 89.62           C
ATOM    291  C   GLU A  39       8.488  -5.469  26.702  1.00 89.62           C
ATOM    292  O   GLU A  39       8.861  -6.620  26.477  1.00 89.62           O
ATOM    293  HA  GLU A  39       7.761  -4.008  28.115  1.00 89.62           H
ATOM    294  CB  GLU A  39       9.361  -5.106  29.040  1.00 89.62           C
ATOM    295 1HB  GLU A  39       9.587  -6.148  29.265  1.00 89.62           H
ATOM    296 2HB  GLU A  39      10.195  -4.574  28.582  1.00 89.62           H
ATOM    297  CG  GLU A  39       9.090  -4.414  30.377  1.00 89.62           C
ATOM    298 1HG  GLU A  39       8.697  -3.413  30.199  1.00 89.62           H
ATOM    299 2HG  GLU A  39       8.325  -4.963  30.926  1.00 89.62           H
ATOM    300  CD  GLU A  39      10.365  -4.326  31.217  1.00 89.62           C
ATOM    301  OE1 GLU A  39      10.274  -3.761  32.329  1.00 89.62           O
ATOM    302  OE2 GLU A  39      11.402  -4.824  30.729  1.00 89.62           O
ATOM    303  HN  GLU A  39       7.328  -6.613  29.213  1.00 89.62           H
ATOM    304  N   LYS A  40       8.356  -4.529  25.777  1.00 89.75           N
ATOM    305  CA  LYS A  40       8.505  -4.841  24.366  1.00 89.75           C
ATOM    306  C   LYS A  40       9.952  -4.579  23.941  1.00 89.75           C
ATOM    307  O   LYS A  40      10.214  -4.258  22.783  1.00 89.75           O
ATOM    308  HA  LYS A  40       8.297  -5.904  24.242  1.00 89.75           H
ATOM    309  CB  LYS A  40       7.472  -4.077  23.536  1.00 89.75           C
ATOM    310 1HB  LYS A  40       7.607  -3.004  23.679  1.00 89.75           H
ATOM    311 2HB  LYS A  40       7.630  -4.279  22.477  1.00 89.75           H
ATOM    312  CG  LYS A  40       6.049  -4.475  23.931  1.00 89.75           C
ATOM    313 1HG  LYS A  40       5.920  -4.357  25.007  1.00 89.75           H
ATOM    314 2HG  LYS A  40       5.334  -3.807  23.449  1.00 89.75           H
ATOM    315  CD  LYS A  40       5.753  -5.922  23.531  1.00 89.75           C
ATOM    316 1HD  LYS A  40       6.032  -6.079  22.489  1.00 89.75           H
ATOM    317 2HD  LYS A  40       6.362  -6.600  24.130  1.00 89.75           H
ATOM    318  CE  LYS A  40       4.272  -6.253  23.725  1.00 89.75           C
ATOM    319 1HE  LYS A  40       4.075  -6.463  24.776  1.00 89.75           H
ATOM    320 2HE  LYS A  40       3.662  -5.391  23.452  1.00 89.75           H
ATOM    321  NZ  LYS A  40       3.890  -7.420  22.899  1.00 89.75           N
ATOM    322 1HZ  LYS A  40       2.908  -7.629  23.044  1.00 89.75           H
ATOM    323 2HZ  LYS A  40       4.050  -7.209  21.920  1.00 89.75           H
ATOM    324 3HZ  LYS A  40       4.449  -8.222  23.168  1.00 89.75           H
ATOM    325  HN  LYS A  40       8.150  -3.572  25.979  1.00 89.75           H
ATOM    326  N   ASN A  41      10.853  -4.725  24.901  1.00 87.73           N
ATOM    327  CA  ASN A  41      12.257  -4.440  24.660  1.00 87.73           C
ATOM    328  C   ASN A  41      12.766  -5.331  23.524  1.00 87.73           C
ATOM    329  O   ASN A  41      13.474  -4.864  22.634  1.00 87.73           O
ATOM    330  HA  ASN A  41      12.295  -3.381  24.407  1.00 87.73           H
ATOM    331  CB  ASN A  41      13.100  -4.731  25.903  1.00 87.73           C
ATOM    332 1HB  ASN A  41      12.811  -5.693  26.326  1.00 87.73           H
ATOM    333 2HB  ASN A  41      14.151  -4.808  25.624  1.00 87.73           H
ATOM    334  CG  ASN A  41      12.925  -3.632  26.953  1.00 87.73           C
ATOM    335  OD1 ASN A  41      12.570  -2.504  26.656  1.00 87.73           O
ATOM    336  ND2 ASN A  41      13.194  -4.024  28.196  1.00 87.73           N
ATOM    337 1HD2 ASN A  41      13.481  -4.966  28.372  1.00 87.73           H
ATOM    338 2HD2 ASN A  41      13.109  -3.377  28.953  1.00 87.73           H
ATOM    339  HN  ASN A  41      10.637  -5.032  25.829  1.00 87.73           H
ATOM    340  N   ASN A  42      12.384  -6.598  23.593  1.00 89.58           N
ATOM    341  CA  ASN A  42      12.833  -7.569  22.610  1.00 89.58           C
ATOM    342  C   ASN A  42      12.332  -7.156  21.225  1.00 89.58           C
ATOM    343  O   ASN A  42      13.054  -7.279  20.237  1.00 89.58           O
ATOM    344  HA  ASN A  42      13.921  -7.563  22.678  1.00 89.58           H
ATOM    345  CB  ASN A  42      12.278  -8.961  22.917  1.00 89.58           C
ATOM    346 1HB  ASN A  42      11.198  -8.905  23.051  1.00 89.58           H
ATOM    347 2HB  ASN A  42      12.461  -9.624  22.072  1.00 89.58           H
ATOM    348  CG  ASN A  42      12.923  -9.543  24.177  1.00 89.58           C
ATOM    349  OD1 ASN A  42      13.883  -9.015  24.715  1.00 89.58           O
ATOM    350  ND2 ASN A  42      12.344 -10.656  24.617  1.00 89.58           N
ATOM    351 1HD2 ASN A  42      11.559 -11.037  24.129  1.00 89.58           H
ATOM    352 2HD2 ASN A  42      12.694 -11.112  25.435  1.00 89.58           H
ATOM    353  HN  ASN A  42      11.780  -6.962  24.302  1.00 89.58           H
ATOM    354  N   VAL A  43      11.098  -6.674  21.197  1.00 90.77           N
ATOM    355  CA  VAL A  43      10.484  -6.261  19.946  1.00 90.77           C
ATOM    356  C   VAL A  43      11.253  -5.068  19.375  1.00 90.77           C
ATOM    357  O   VAL A  43      11.517  -5.012  18.175  1.00 90.77           O
ATOM    358  HA  VAL A  43      10.563  -7.095  19.249  1.00 90.77           H
ATOM    359  CB  VAL A  43       8.999  -5.965  20.165  1.00 90.77           C
ATOM    360  HB  VAL A  43       8.922  -5.128  20.859  1.00 90.77           H
ATOM    361  CG1 VAL A  43       8.324  -5.552  18.855  1.00 90.77           C
ATOM    362 1HG1 VAL A  43       8.805  -4.655  18.465  1.00 90.77           H
ATOM    363 2HG1 VAL A  43       8.416  -6.359  18.129  1.00 90.77           H
ATOM    364 3HG1 VAL A  43       7.269  -5.348  19.039  1.00 90.77           H
ATOM    365  CG2 VAL A  43       8.288  -7.165  20.794  1.00 90.77           C
ATOM    366 1HG2 VAL A  43       8.379  -8.028  20.135  1.00 90.77           H
ATOM    367 2HG2 VAL A  43       8.744  -7.394  21.757  1.00 90.77           H
ATOM    368 3HG2 VAL A  43       7.234  -6.927  20.938  1.00 90.77           H
ATOM    369  HN  VAL A  43      10.522  -6.564  22.007  1.00 90.77           H
ATOM    370  N   ARG A  44      11.592  -4.144  20.262  1.00 89.24           N
ATOM    371  CA  ARG A  44      12.267  -2.924  19.851  1.00 89.24           C
ATOM    372  C   ARG A  44      13.678  -3.240  19.351  1.00 89.24           C
ATOM    373  O   ARG A  44      14.146  -2.643  18.384  1.00 89.24           O
ATOM    374  HA  ARG A  44      11.649  -2.520  19.049  1.00 89.24           H
ATOM    375  CB  ARG A  44      12.355  -1.927  21.008  1.00 89.24           C
ATOM    376 1HB  ARG A  44      12.779  -2.417  21.884  1.00 89.24           H
ATOM    377 2HB  ARG A  44      13.029  -1.113  20.741  1.00 89.24           H
ATOM    378  CG  ARG A  44      10.975  -1.362  21.351  1.00 89.24           C
ATOM    379 1HG  ARG A  44      10.475  -1.034  20.439  1.00 89.24           H
ATOM    380 2HG  ARG A  44      10.356  -2.145  21.789  1.00 89.24           H
ATOM    381  CD  ARG A  44      11.089  -0.189  22.326  1.00 89.24           C
ATOM    382 1HD  ARG A  44      11.918   0.457  22.035  1.00 89.24           H
ATOM    383 2HD  ARG A  44      10.184   0.417  22.287  1.00 89.24           H
ATOM    384  NE  ARG A  44      11.301  -0.693  23.701  1.00 89.24           N
ATOM    385  HE  ARG A  44      12.036  -1.355  23.850  1.00 89.24           H
ATOM    386  CZ  ARG A  44      10.569  -0.318  24.760  1.00 89.24           C
ATOM    387  NH1 ARG A  44       9.572   0.565  24.619  1.00 89.24           N
ATOM    388 1HH1 ARG A  44       9.369   0.951  23.718  1.00 89.24           H
ATOM    389 2HH1 ARG A  44       9.031   0.840  25.414  1.00 89.24           H
ATOM    390  NH2 ARG A  44      10.850  -0.841  25.961  1.00 89.24           N
ATOM    391 1HH2 ARG A  44      10.314  -0.572  26.761  1.00 89.24           H
ATOM    392 2HH2 ARG A  44      11.596  -1.500  26.058  1.00 89.24           H
ATOM    393  HN  ARG A  44      11.414  -4.218  21.243  1.00 89.24           H
ATOM    394  N   GLN A  45      14.316  -4.180  20.033  1.00 90.44           N
ATOM    395  CA  GLN A  45      15.679  -4.554  19.697  1.00 90.44           C
ATOM    396  C   GLN A  45      15.728  -5.187  18.305  1.00 90.44           C
ATOM    397  O   GLN A  45      16.619  -4.886  17.513  1.00 90.44           O
ATOM    398  HA  GLN A  45      16.244  -3.622  19.699  1.00 90.44           H
ATOM    399  CB  GLN A  45      16.265  -5.498  20.750  1.00 90.44           C
ATOM    400 1HB  GLN A  45      16.153  -5.057  21.740  1.00 90.44           H
ATOM    401 2HB  GLN A  45      15.708  -6.435  20.753  1.00 90.44           H
ATOM    402  CG  GLN A  45      17.743  -5.778  20.473  1.00 90.44           C
ATOM    403 1HG  GLN A  45      17.854  -6.221  19.484  1.00 90.44           H
ATOM    404 2HG  GLN A  45      18.300  -4.840  20.467  1.00 90.44           H
ATOM    405  CD  GLN A  45      18.330  -6.717  21.528  1.00 90.44           C
ATOM    406  OE1 GLN A  45      17.637  -7.240  22.386  1.00 90.44           O
ATOM    407  NE2 GLN A  45      19.642  -6.902  21.418  1.00 90.44           N
ATOM    408 1HE2 GLN A  45      20.153  -6.443  20.691  1.00 90.44           H
ATOM    409 2HE2 GLN A  45      20.119  -7.501  22.063  1.00 90.44           H
ATOM    410  HN  GLN A  45      13.918  -4.681  20.802  1.00 90.44           H
ATOM    411  N   PHE A  46      14.759  -6.054  18.050  1.00 92.55           N
ATOM    412  CA  PHE A  46      14.647  -6.690  16.749  1.00 92.55           C
ATOM    413  C   PHE A  46      14.437  -5.650  15.646  1.00 92.55           C
ATOM    414  O   PHE A  46      15.112  -5.685  14.619  1.00 92.55           O
ATOM    415  HA  PHE A  46      15.580  -7.224  16.569  1.00 92.55           H
ATOM    416  CB  PHE A  46      13.426  -7.611  16.804  1.00 92.55           C
ATOM    417 1HB  PHE A  46      13.610  -8.397  17.536  1.00 92.55           H
ATOM    418 2HB  PHE A  46      12.569  -7.039  17.159  1.00 92.55           H
ATOM    419  CG  PHE A  46      13.071  -8.255  15.462  1.00 92.55           C
ATOM    420  CD1 PHE A  46      12.034  -7.770  14.729  1.00 92.55           C
ATOM    421  HD1 PHE A  46      11.456  -6.922  15.096  1.00 92.55           H
ATOM    422  CD2 PHE A  46      13.793  -9.312  15.004  1.00 92.55           C
ATOM    423  HD2 PHE A  46      14.624  -9.701  15.592  1.00 92.55           H
ATOM    424  CE1 PHE A  46      11.704  -8.368  13.483  1.00 92.55           C
ATOM    425  HE1 PHE A  46      10.873  -7.979  12.895  1.00 92.55           H
ATOM    426  CE2 PHE A  46      13.463  -9.910  13.758  1.00 92.55           C
ATOM    427  HE2 PHE A  46      14.042 -10.758  13.391  1.00 92.55           H
ATOM    428  CZ  PHE A  46      12.426  -9.425  13.025  1.00 92.55           C
ATOM    429  HZ  PHE A  46      12.173  -9.884  12.069  1.00 92.55           H
ATOM    430  HN  PHE A  46      14.059  -6.322  18.713  1.00 92.55           H
ATOM    431  N   ALA A  47      13.498  -4.750  15.897  1.00 91.49           N
ATOM    432  CA  ALA A  47      13.130  -3.755  14.903  1.00 91.49           C
ATOM    433  C   ALA A  47      14.367  -2.939  14.523  1.00 91.49           C
ATOM    434  O   ALA A  47      14.585  -2.648  13.348  1.00 91.49           O
ATOM    435  HA  ALA A  47      12.769  -4.285  14.022  1.00 91.49           H
ATOM    436  CB  ALA A  47      12.000  -2.881  15.450  1.00 91.49           C
ATOM    437 1HB  ALA A  47      11.135  -3.505  15.678  1.00 91.49           H
ATOM    438 2HB  ALA A  47      12.335  -2.380  16.358  1.00 91.49           H
ATOM    439 3HB  ALA A  47      11.724  -2.135  14.705  1.00 91.49           H
ATOM    440  HN  ALA A  47      12.994  -4.693  16.759  1.00 91.49           H
ATOM    441  N   SER A  48      15.144  -2.593  15.538  1.00 91.97           N
ATOM    442  CA  SER A  48      16.220  -1.633  15.363  1.00 91.97           C
ATOM    443  C   SER A  48      17.292  -2.212  14.438  1.00 91.97           C
ATOM    444  O   SER A  48      18.020  -1.468  13.783  1.00 91.97           O
ATOM    445  HA  SER A  48      15.756  -0.757  14.910  1.00 91.97           H
ATOM    446  CB  SER A  48      16.835  -1.243  16.709  1.00 91.97           C
ATOM    447 1HB  SER A  48      17.517  -0.405  16.567  1.00 91.97           H
ATOM    448 2HB  SER A  48      16.048  -0.903  17.382  1.00 91.97           H
ATOM    449  OG  SER A  48      17.536  -2.329  17.310  1.00 91.97           O
ATOM    450  HG  SER A  48      17.920  -2.044  18.188  1.00 91.97           H
ATOM    451  HN  SER A  48      15.047  -2.955  16.465  1.00 91.97           H
ATOM    452  N   HIS A  49      17.356  -3.535  14.414  1.00 92.66           N
ATOM    453  CA  HIS A  49      18.351  -4.222  13.608  1.00 92.66           C
ATOM    454  C   HIS A  49      17.753  -4.573  12.244  1.00 92.66           C
ATOM    455  O   HIS A  49      18.435  -4.489  11.224  1.00 92.66           O
ATOM    456  HA  HIS A  49      19.175  -3.523  13.466  1.00 92.66           H
ATOM    457  CB  HIS A  49      18.899  -5.445  14.347  1.00 92.66           C
ATOM    458 1HB  HIS A  49      18.064  -6.072  14.659  1.00 92.66           H
ATOM    459 2HB  HIS A  49      19.500  -6.035  13.656  1.00 92.66           H
ATOM    460  CG  HIS A  49      19.736  -5.107  15.558  1.00 92.66           C
ATOM    461  ND1 HIS A  49      19.183  -4.778  16.783  1.00 92.66           N
ATOM    462  HD1 HIS A  49      18.205  -4.732  16.990  1.00 92.66           H
ATOM    463  CD2 HIS A  49      21.089  -5.051  15.719  1.00 92.66           C
ATOM    464  HD2 HIS A  49      21.831  -5.254  14.947  1.00 92.66           H
ATOM    465  CE1 HIS A  49      20.168  -4.536  17.635  1.00 92.66           C
ATOM    466  HE1 HIS A  49      20.055  -4.252  18.682  1.00 92.66           H
ATOM    467  NE2 HIS A  49      21.349  -4.705  16.973  1.00 92.66           N
ATOM    468  HN  HIS A  49      16.744  -4.134  14.931  1.00 92.66           H
ATOM    469  N   PHE A  50      16.486  -4.957  12.270  1.00 93.86           N
ATOM    470  CA  PHE A  50      15.875  -5.598  11.118  1.00 93.86           C
ATOM    471  C   PHE A  50      15.364  -4.558  10.118  1.00 93.86           C
ATOM    472  O   PHE A  50      15.622  -4.665   8.920  1.00 93.86           O
ATOM    473  HA  PHE A  50      16.642  -6.210  10.643  1.00 93.86           H
ATOM    474  CB  PHE A  50      14.689  -6.414  11.637  1.00 93.86           C
ATOM    475 1HB  PHE A  50      15.045  -7.115  12.392  1.00 93.86           H
ATOM    476 2HB  PHE A  50      13.987  -5.742  12.132  1.00 93.86           H
ATOM    477  CG  PHE A  50      13.946  -7.193  10.549  1.00 93.86           C
ATOM    478  CD1 PHE A  50      12.710  -6.790  10.149  1.00 93.86           C
ATOM    479  HD1 PHE A  50      12.249  -5.912  10.602  1.00 93.86           H
ATOM    480  CD2 PHE A  50      14.521  -8.288   9.984  1.00 93.86           C
ATOM    481  HD2 PHE A  50      15.511  -8.610  10.305  1.00 93.86           H
ATOM    482  CE1 PHE A  50      12.020  -7.512   9.139  1.00 93.86           C
ATOM    483  HE1 PHE A  50      11.030  -7.190   8.818  1.00 93.86           H
ATOM    484  CE2 PHE A  50      13.831  -9.010   8.974  1.00 93.86           C
ATOM    485  HE2 PHE A  50      14.292  -9.888   8.521  1.00 93.86           H
ATOM    486  CZ  PHE A  50      12.596  -8.607   8.574  1.00 93.86           C
ATOM    487  HZ  PHE A  50      12.066  -9.162   7.799  1.00 93.86           H
ATOM    488  HN  PHE A  50      15.881  -4.838  13.057  1.00 93.86           H
ATOM    489  N   LEU A  51      14.650  -3.576  10.648  1.00 94.08           N
ATOM    490  CA  LEU A  51      13.818  -2.723   9.816  1.00 94.08           C
ATOM    491  C   LEU A  51      14.712  -1.794   8.992  1.00 94.08           C
ATOM    492  O   LEU A  51      14.572  -1.712   7.773  1.00 94.08           O
ATOM    493  HA  LEU A  51      13.269  -3.369   9.132  1.00 94.08           H
ATOM    494  CB  LEU A  51      12.786  -1.984  10.670  1.00 94.08           C
ATOM    495 1HB  LEU A  51      13.317  -1.365  11.393  1.00 94.08           H
ATOM    496 2HB  LEU A  51      12.225  -1.309  10.023  1.00 94.08           H
ATOM    497  CG  LEU A  51      11.790  -2.864  11.428  1.00 94.08           C
ATOM    498  HG  LEU A  51      12.350  -3.507  12.107  1.00 94.08           H
ATOM    499  CD1 LEU A  51      10.848  -2.014  12.284  1.00 94.08           C
ATOM    500 1HD1 LEU A  51      11.431  -1.443  13.007  1.00 94.08           H
ATOM    501 2HD1 LEU A  51      10.293  -1.330  11.643  1.00 94.08           H
ATOM    502 3HD1 LEU A  51      10.151  -2.665  12.812  1.00 94.08           H
ATOM    503  CD2 LEU A  51      11.024  -3.778  10.469  1.00 94.08           C
ATOM    504 1HD2 LEU A  51      10.476  -3.171   9.748  1.00 94.08           H
ATOM    505 2HD2 LEU A  51      11.728  -4.421   9.941  1.00 94.08           H
ATOM    506 3HD2 LEU A  51      10.323  -4.392  11.034  1.00 94.08           H
ATOM    507  HN  LEU A  51      14.633  -3.360  11.624  1.00 94.08           H
ATOM    508  N   PRO A  52      15.644  -1.080   9.639  1.00 95.10           N
ATOM    509  CA  PRO A  52      16.348   0.019   8.975  1.00 95.10           C
ATOM    510  C   PRO A  52      16.976  -0.410   7.658  1.00 95.10           C
ATOM    511  O   PRO A  52      16.741   0.211   6.623  1.00 95.10           O
ATOM    512  HA  PRO A  52      15.646   0.810   8.711  1.00 95.10           H
ATOM    513  CB  PRO A  52      17.406   0.442   9.996  1.00 95.10           C
ATOM    514 1HB  PRO A  52      18.348  -0.083   9.839  1.00 95.10           H
ATOM    515 2HB  PRO A  52      17.622   1.508   9.933  1.00 95.10           H
ATOM    516  CG  PRO A  52      16.773   0.074  11.333  1.00 95.10           C
ATOM    517 1HG  PRO A  52      17.518  -0.018  12.122  1.00 95.10           H
ATOM    518 2HG  PRO A  52      16.064   0.831  11.667  1.00 95.10           H
ATOM    519  CD  PRO A  52      16.093  -1.252  11.033  1.00 95.10           C
ATOM    520 1HD  PRO A  52      16.781  -2.091  11.130  1.00 95.10           H
ATOM    521 2HD  PRO A  52      15.262  -1.444  11.712  1.00 95.10           H
ATOM    522  N   PRO A  53      17.784  -1.479   7.666  1.00 95.70           N
ATOM    523  CA  PRO A  53      18.444  -1.935   6.439  1.00 95.70           C
ATOM    524  C   PRO A  53      17.459  -2.150   5.301  1.00 95.70           C
ATOM    525  O   PRO A  53      17.731  -1.774   4.162  1.00 95.70           O
ATOM    526  HA  PRO A  53      19.133  -1.171   6.079  1.00 95.70           H
ATOM    527  CB  PRO A  53      19.123  -3.240   6.857  1.00 95.70           C
ATOM    528 1HB  PRO A  53      18.481  -4.102   6.676  1.00 95.70           H
ATOM    529 2HB  PRO A  53      20.045  -3.408   6.301  1.00 95.70           H
ATOM    530  CG  PRO A  53      19.390  -3.040   8.344  1.00 95.70           C
ATOM    531 1HG  PRO A  53      19.542  -3.988   8.860  1.00 95.70           H
ATOM    532 2HG  PRO A  53      20.289  -2.449   8.518  1.00 95.70           H
ATOM    533  CD  PRO A  53      18.136  -2.325   8.820  1.00 95.70           C
ATOM    534 1HD  PRO A  53      17.337  -3.026   9.061  1.00 95.70           H
ATOM    535 2HD  PRO A  53      18.322  -1.738   9.720  1.00 95.70           H
ATOM    536  N   LEU A  54      16.332  -2.755   5.643  1.00 95.05           N
ATOM    537  CA  LEU A  54      15.362  -3.154   4.637  1.00 95.05           C
ATOM    538  C   LEU A  54      14.690  -1.907   4.059  1.00 95.05           C
ATOM    539  O   LEU A  54      14.525  -1.792   2.846  1.00 95.05           O
ATOM    540  HA  LEU A  54      15.908  -3.654   3.837  1.00 95.05           H
ATOM    541  CB  LEU A  54      14.376  -4.170   5.217  1.00 95.05           C
ATOM    542 1HB  LEU A  54      13.940  -3.748   6.122  1.00 95.05           H
ATOM    543 2HB  LEU A  54      13.562  -4.305   4.504  1.00 95.05           H
ATOM    544  CG  LEU A  54      14.952  -5.547   5.555  1.00 95.05           C
ATOM    545  HG  LEU A  54      15.810  -5.405   6.212  1.00 95.05           H
ATOM    546  CD1 LEU A  54      13.933  -6.396   6.318  1.00 95.05           C
ATOM    547 1HD1 LEU A  54      13.663  -5.892   7.246  1.00 95.05           H
ATOM    548 2HD1 LEU A  54      13.042  -6.531   5.705  1.00 95.05           H
ATOM    549 3HD1 LEU A  54      14.369  -7.369   6.546  1.00 95.05           H
ATOM    550  CD2 LEU A  54      15.459  -6.253   4.296  1.00 95.05           C
ATOM    551 1HD2 LEU A  54      14.635  -6.382   3.595  1.00 95.05           H
ATOM    552 2HD2 LEU A  54      16.240  -5.652   3.832  1.00 95.05           H
ATOM    553 3HD2 LEU A  54      15.864  -7.229   4.565  1.00 95.05           H
ATOM    554  HN  LEU A  54      16.077  -2.973   6.585  1.00 95.05           H
ATOM    555  N   TYR A  55      14.322  -1.003   4.956  1.00 94.62           N
ATOM    556  CA  TYR A  55      13.614   0.201   4.556  1.00 94.62           C
ATOM    557  C   TYR A  55      14.487   1.078   3.656  1.00 94.62           C
ATOM    558  O   TYR A  55      13.987   1.715   2.730  1.00 94.62           O
ATOM    559  HA  TYR A  55      12.723  -0.099   4.005  1.00 94.62           H
ATOM    560  CB  TYR A  55      13.312   0.961   5.850  1.00 94.62           C
ATOM    561 1HB  TYR A  55      14.207   0.967   6.473  1.00 94.62           H
ATOM    562 2HB  TYR A  55      13.088   2.000   5.605  1.00 94.62           H
ATOM    563  CG  TYR A  55      12.150   0.380   6.656  1.00 94.62           C
ATOM    564  CD1 TYR A  55      11.457  -0.714   6.178  1.00 94.62           C
ATOM    565  HD1 TYR A  55      11.738  -1.163   5.226  1.00 94.62           H
ATOM    566  CD2 TYR A  55      11.794   0.949   7.862  1.00 94.62           C
ATOM    567  HD2 TYR A  55      12.341   1.813   8.240  1.00 94.62           H
ATOM    568  CE1 TYR A  55      10.363  -1.261   6.938  1.00 94.62           C
ATOM    569  HE1 TYR A  55       9.807  -2.124   6.571  1.00 94.62           H
ATOM    570  CE2 TYR A  55      10.700   0.401   8.622  1.00 94.62           C
ATOM    571  HE2 TYR A  55      10.408   0.841   9.575  1.00 94.62           H
ATOM    572  CZ  TYR A  55      10.038  -0.677   8.122  1.00 94.62           C
ATOM    573  OH  TYR A  55       9.005  -1.194   8.839  1.00 94.62           O
ATOM    574  HH  TYR A  55       8.622  -1.986   8.365  1.00 94.62           H
ATOM    575  HN  TYR A  55      14.499  -1.084   5.936  1.00 94.62           H
ATOM    576  N   TRP A  56      15.777   1.081   3.958  1.00 95.64           N
ATOM    577  CA  TRP A  56      16.736   1.800   3.137  1.00 95.64           C
ATOM    578  C   TRP A  56      16.801   1.111   1.773  1.00 95.64           C
ATOM    579  O   TRP A  56      16.810   1.776   0.738  1.00 95.64           O
ATOM    580  HA  TRP A  56      16.376   2.822   3.022  1.00 95.64           H
ATOM    581  CB  TRP A  56      18.098   1.883   3.831  1.00 95.64           C
ATOM    582 1HB  TRP A  56      18.249   0.980   4.422  1.00 95.64           H
ATOM    583 2HB  TRP A  56      18.880   1.902   3.072  1.00 95.64           H
ATOM    584  CG  TRP A  56      18.260   3.103   4.739  1.00 95.64           C
ATOM    585  CD1 TRP A  56      18.389   3.127   6.073  1.00 95.64           C
ATOM    586  HD1 TRP A  56      18.395   2.239   6.705  1.00 95.64           H
ATOM    587  CD2 TRP A  56      18.306   4.485   4.324  1.00 95.64           C
ATOM    588  NE1 TRP A  56      18.514   4.418   6.546  1.00 95.64           N
ATOM    589  HE1 TRP A  56      18.623   4.690   7.502  1.00 95.64           H
ATOM    590  CE2 TRP A  56      18.462   5.269   5.448  1.00 95.64           C
ATOM    591  CE3 TRP A  56      18.218   5.052   3.041  1.00 95.64           C
ATOM    592  HE3 TRP A  56      18.095   4.454   2.138  1.00 95.64           H
ATOM    593  CZ2 TRP A  56      18.544   6.666   5.403  1.00 95.64           C
ATOM    594  HZ2 TRP A  56      18.667   7.264   6.306  1.00 95.64           H
ATOM    595  CZ3 TRP A  56      18.301   6.450   3.012  1.00 95.64           C
ATOM    596  HZ3 TRP A  56      18.239   6.941   2.042  1.00 95.64           H
ATOM    597  CH2 TRP A  56      18.458   7.254   4.135  1.00 95.64           C
ATOM    598  HH2 TRP A  56      18.515   8.337   4.029  1.00 95.64           H
ATOM    599  HN  TRP A  56      16.168   0.605   4.746  1.00 95.64           H
ATOM    600  N   LEU A  57      16.845  -0.212   1.815  1.00 95.43           N
ATOM    601  CA  LEU A  57      16.926  -0.998   0.596  1.00 95.43           C
ATOM    602  C   LEU A  57      15.691  -0.726  -0.265  1.00 95.43           C
ATOM    603  O   LEU A  57      15.811  -0.433  -1.454  1.00 95.43           O
ATOM    604  HA  LEU A  57      17.808  -0.663   0.050  1.00 95.43           H
ATOM    605  CB  LEU A  57      17.133  -2.478   0.925  1.00 95.43           C
ATOM    606 1HB  LEU A  57      18.034  -2.573   1.531  1.00 95.43           H
ATOM    607 2HB  LEU A  57      16.298  -2.813   1.540  1.00 95.43           H
ATOM    608  CG  LEU A  57      17.257  -3.420  -0.274  1.00 95.43           C
ATOM    609  HG  LEU A  57      16.442  -3.203  -0.965  1.00 95.43           H
ATOM    610  CD1 LEU A  57      18.565  -3.179  -1.029  1.00 95.43           C
ATOM    611 1HD1 LEU A  57      18.593  -2.150  -1.389  1.00 95.43           H
ATOM    612 2HD1 LEU A  57      19.408  -3.352  -0.360  1.00 95.43           H
ATOM    613 3HD1 LEU A  57      18.628  -3.862  -1.876  1.00 95.43           H
ATOM    614  CD2 LEU A  57      17.106  -4.880   0.158  1.00 95.43           C
ATOM    615 1HD2 LEU A  57      17.885  -5.128   0.880  1.00 95.43           H
ATOM    616 2HD2 LEU A  57      16.127  -5.024   0.616  1.00 95.43           H
ATOM    617 3HD2 LEU A  57      17.198  -5.529  -0.713  1.00 95.43           H
ATOM    618  HN  LEU A  57      16.825  -0.746   2.661  1.00 95.43           H
ATOM    619  N   VAL A  58      14.532  -0.832   0.369  1.00 94.92           N
ATOM    620  CA  VAL A  58      13.274  -0.672  -0.340  1.00 94.92           C
ATOM    621  C   VAL A  58      13.196   0.742  -0.919  1.00 94.92           C
ATOM    622  O   VAL A  58      12.769   0.927  -2.057  1.00 94.92           O
ATOM    623  HA  VAL A  58      13.266  -1.388  -1.161  1.00 94.92           H
ATOM    624  CB  VAL A  58      12.105  -1.003   0.590  1.00 94.92           C
ATOM    625  HB  VAL A  58      12.206  -0.392   1.487  1.00 94.92           H
ATOM    626  CG1 VAL A  58      10.767  -0.653  -0.067  1.00 94.92           C
ATOM    627 1HG1 VAL A  58      10.742   0.412  -0.295  1.00 94.92           H
ATOM    628 2HG1 VAL A  58      10.654  -1.225  -0.988  1.00 94.92           H
ATOM    629 3HG1 VAL A  58       9.953  -0.898   0.615  1.00 94.92           H
ATOM    630  CG2 VAL A  58      12.140  -2.472   1.014  1.00 94.92           C
ATOM    631 1HG2 VAL A  58      12.074  -3.107   0.130  1.00 94.92           H
ATOM    632 2HG2 VAL A  58      13.073  -2.676   1.540  1.00 94.92           H
ATOM    633 3HG2 VAL A  58      11.298  -2.680   1.674  1.00 94.92           H
ATOM    634  HN  VAL A  58      14.445  -1.023   1.347  1.00 94.92           H
ATOM    635  N   PHE A  59      13.616   1.703  -0.109  1.00 96.47           N
ATOM    636  CA  PHE A  59      13.610   3.093  -0.531  1.00 96.47           C
ATOM    637  C   PHE A  59      14.417   3.279  -1.818  1.00 96.47           C
ATOM    638  O   PHE A  59      13.914   3.830  -2.796  1.00 96.47           O
ATOM    639  HA  PHE A  59      12.572   3.372  -0.712  1.00 96.47           H
ATOM    640  CB  PHE A  59      14.266   3.904   0.589  1.00 96.47           C
ATOM    641 1HB  PHE A  59      13.628   3.866   1.472  1.00 96.47           H
ATOM    642 2HB  PHE A  59      15.212   3.433   0.858  1.00 96.47           H
ATOM    643  CG  PHE A  59      14.526   5.367   0.227  1.00 96.47           C
ATOM    644  CD1 PHE A  59      15.803   5.824   0.117  1.00 96.47           C
ATOM    645  HD1 PHE A  59      16.640   5.147   0.287  1.00 96.47           H
ATOM    646  CD2 PHE A  59      13.482   6.212   0.016  1.00 96.47           C
ATOM    647  HD2 PHE A  59      12.459   5.846   0.104  1.00 96.47           H
ATOM    648  CE1 PHE A  59      16.044   7.182  -0.218  1.00 96.47           C
ATOM    649  HE1 PHE A  59      17.067   7.548  -0.306  1.00 96.47           H
ATOM    650  CE2 PHE A  59      13.723   7.570  -0.320  1.00 96.47           C
ATOM    651  HE2 PHE A  59      12.886   8.247  -0.489  1.00 96.47           H
ATOM    652  CZ  PHE A  59      14.999   8.027  -0.430  1.00 96.47           C
ATOM    653  HZ  PHE A  59      15.185   9.070  -0.687  1.00 96.47           H
ATOM    654  HN  PHE A  59      13.954   1.544   0.818  1.00 96.47           H
ATOM    655  N   ILE A  60      15.654   2.807  -1.777  1.00 96.32           N
ATOM    656  CA  ILE A  60      16.587   3.057  -2.862  1.00 96.32           C
ATOM    657  C   ILE A  60      16.055   2.415  -4.145  1.00 96.32           C
ATOM    658  O   ILE A  60      15.960   3.073  -5.179  1.00 96.32           O
ATOM    659  HA  ILE A  60      16.635   4.136  -3.010  1.00 96.32           H
ATOM    660  CB  ILE A  60      17.993   2.590  -2.478  1.00 96.32           C
ATOM    661  HB  ILE A  60      17.921   1.575  -2.089  1.00 96.32           H
ATOM    662  CG1 ILE A  60      18.574   3.461  -1.363  1.00 96.32           C
ATOM    663 1HG1 ILE A  60      18.831   4.444  -1.760  1.00 96.32           H
ATOM    664 2HG1 ILE A  60      17.823   3.617  -0.589  1.00 96.32           H
ATOM    665  CG2 ILE A  60      18.908   2.541  -3.703  1.00 96.32           C
ATOM    666 1HG2 ILE A  60      18.497   1.846  -4.436  1.00 96.32           H
ATOM    667 2HG2 ILE A  60      18.978   3.535  -4.145  1.00 96.32           H
ATOM    668 3HG2 ILE A  60      19.901   2.206  -3.402  1.00 96.32           H
ATOM    669  CD1 ILE A  60      19.818   2.812  -0.752  1.00 96.32           C
ATOM    670 1HD1 ILE A  60      19.552   1.841  -0.334  1.00 96.32           H
ATOM    671 2HD1 ILE A  60      20.576   2.681  -1.524  1.00 96.32           H
ATOM    672 3HD1 ILE A  60      20.211   3.452   0.038  1.00 96.32           H
ATOM    673  HN  ILE A  60      16.020   2.264  -1.021  1.00 96.32           H
ATOM    674  N   VAL A  61      15.722   1.137  -4.035  1.00 94.65           N
ATOM    675  CA  VAL A  61      15.323   0.365  -5.199  1.00 94.65           C
ATOM    676  C   VAL A  61      14.012   0.927  -5.754  1.00 94.65           C
ATOM    677  O   VAL A  61      13.856   1.065  -6.966  1.00 94.65           O
ATOM    678  HA  VAL A  61      16.101   0.480  -5.953  1.00 94.65           H
ATOM    679  CB  VAL A  61      15.231  -1.119  -4.836  1.00 94.65           C
ATOM    680  HB  VAL A  61      14.534  -1.218  -4.004  1.00 94.65           H
ATOM    681  CG1 VAL A  61      14.683  -1.937  -6.008  1.00 94.65           C
ATOM    682 1HG1 VAL A  61      13.687  -1.578  -6.267  1.00 94.65           H
ATOM    683 2HG1 VAL A  61      15.344  -1.827  -6.868  1.00 94.65           H
ATOM    684 3HG1 VAL A  61      14.628  -2.987  -5.723  1.00 94.65           H
ATOM    685  CG2 VAL A  61      16.588  -1.657  -4.379  1.00 94.65           C
ATOM    686 1HG2 VAL A  61      17.315  -1.538  -5.182  1.00 94.65           H
ATOM    687 2HG2 VAL A  61      16.922  -1.103  -3.502  1.00 94.65           H
ATOM    688 3HG2 VAL A  61      16.494  -2.713  -4.128  1.00 94.65           H
ATOM    689  HN  VAL A  61      15.722   0.631  -3.172  1.00 94.65           H
ATOM    690  N   GLY A  62      13.104   1.236  -4.840  1.00 95.44           N
ATOM    691  CA  GLY A  62      11.783   1.702  -5.225  1.00 95.44           C
ATOM    692  C   GLY A  62      11.856   3.089  -5.866  1.00 95.44           C
ATOM    693  O   GLY A  62      11.167   3.360  -6.848  1.00 95.44           O
ATOM    694 1HA  GLY A  62      11.335   0.997  -5.926  1.00 95.44           H
ATOM    695 2HA  GLY A  62      11.135   1.736  -4.349  1.00 95.44           H
ATOM    696  HN  GLY A  62      13.259   1.172  -3.854  1.00 95.44           H
ATOM    697  N   ALA A  63      12.698   3.931  -5.284  1.00 95.80           N
ATOM    698  CA  ALA A  63      12.835   5.298  -5.757  1.00 95.80           C
ATOM    699  C   ALA A  63      13.362   5.287  -7.193  1.00 95.80           C
ATOM    700  O   ALA A  63      12.843   5.994  -8.054  1.00 95.80           O
ATOM    701  HA  ALA A  63      11.845   5.754  -5.746  1.00 95.80           H
ATOM    702  CB  ALA A  63      13.747   6.077  -4.807  1.00 95.80           C
ATOM    703 1HB  ALA A  63      13.313   6.080  -3.807  1.00 95.80           H
ATOM    704 2HB  ALA A  63      14.728   5.604  -4.776  1.00 95.80           H
ATOM    705 3HB  ALA A  63      13.850   7.103  -5.162  1.00 95.80           H
ATOM    706  HN  ALA A  63      13.279   3.692  -4.506  1.00 95.80           H
ATOM    707  N   LEU A  64      14.388   4.475  -7.406  1.00 94.03           N
ATOM    708  CA  LEU A  64      15.000   4.373  -8.720  1.00 94.03           C
ATOM    709  C   LEU A  64      13.974   3.828  -9.716  1.00 94.03           C
ATOM    710  O   LEU A  64      13.824   4.362 -10.813  1.00 94.03           O
ATOM    711  HA  LEU A  64      15.280   5.380  -9.029  1.00 94.03           H
ATOM    712  CB  LEU A  64      16.287   3.548  -8.649  1.00 94.03           C
ATOM    713 1HB  LEU A  64      16.059   2.597  -8.167  1.00 94.03           H
ATOM    714 2HB  LEU A  64      16.606   3.321  -9.666  1.00 94.03           H
ATOM    715  CG  LEU A  64      17.459   4.195  -7.908  1.00 94.03           C
ATOM    716  HG  LEU A  64      17.116   4.486  -6.915  1.00 94.03           H
ATOM    717  CD1 LEU A  64      18.603   3.198  -7.716  1.00 94.03           C
ATOM    718 1HD1 LEU A  64      18.250   2.346  -7.135  1.00 94.03           H
ATOM    719 2HD1 LEU A  64      18.953   2.854  -8.689  1.00 94.03           H
ATOM    720 3HD1 LEU A  64      19.423   3.684  -7.187  1.00 94.03           H
ATOM    721  CD2 LEU A  64      17.921   5.468  -8.619  1.00 94.03           C
ATOM    722 1HD2 LEU A  64      18.240   5.224  -9.632  1.00 94.03           H
ATOM    723 2HD2 LEU A  64      17.097   6.181  -8.659  1.00 94.03           H
ATOM    724 3HD2 LEU A  64      18.754   5.908  -8.071  1.00 94.03           H
ATOM    725  HN  LEU A  64      14.798   3.895  -6.703  1.00 94.03           H
ATOM    726  N   GLY A  65      13.295   2.770  -9.297  1.00 92.39           N
ATOM    727  CA  GLY A  65      12.384   2.067 -10.183  1.00 92.39           C
ATOM    728  C   GLY A  65      11.247   2.983 -10.640  1.00 92.39           C
ATOM    729  O   GLY A  65      11.004   3.127 -11.838  1.00 92.39           O
ATOM    730 1HA  GLY A  65      12.929   1.697 -11.052  1.00 92.39           H
ATOM    731 2HA  GLY A  65      11.971   1.197  -9.672  1.00 92.39           H
ATOM    732  HN  GLY A  65      13.359   2.395  -8.372  1.00 92.39           H
ATOM    733  N   ASN A  66      10.581   3.580  -9.663  1.00 94.46           N
ATOM    734  CA  ASN A  66       9.374   4.342  -9.935  1.00 94.46           C
ATOM    735  C   ASN A  66       9.747   5.640 -10.654  1.00 94.46           C
ATOM    736  O   ASN A  66       8.987   6.134 -11.485  1.00 94.46           O
ATOM    737  HA  ASN A  66       8.755   3.688 -10.550  1.00 94.46           H
ATOM    738  CB  ASN A  66       8.650   4.710  -8.639  1.00 94.46           C
ATOM    739 1HB  ASN A  66       9.367   5.099  -7.916  1.00 94.46           H
ATOM    740 2HB  ASN A  66       7.931   5.506  -8.833  1.00 94.46           H
ATOM    741  CG  ASN A  66       7.930   3.496  -8.048  1.00 94.46           C
ATOM    742  OD1 ASN A  66       6.990   2.964  -8.615  1.00 94.46           O
ATOM    743  ND2 ASN A  66       8.423   3.090  -6.882  1.00 94.46           N
ATOM    744 1HD2 ASN A  66       9.197   3.571  -6.471  1.00 94.46           H
ATOM    745 2HD2 ASN A  66       8.019   2.303  -6.415  1.00 94.46           H
ATOM    746  HN  ASN A  66      10.852   3.549  -8.701  1.00 94.46           H
ATOM    747  N   SER A  67      10.918   6.155 -10.308  1.00 93.27           N
ATOM    748  CA  SER A  67      11.438   7.341 -10.966  1.00 93.27           C
ATOM    749  C   SER A  67      11.654   7.061 -12.455  1.00 93.27           C
ATOM    750  O   SER A  67      11.409   7.925 -13.295  1.00 93.27           O
ATOM    751  HA  SER A  67      10.674   8.106 -10.828  1.00 93.27           H
ATOM    752  CB  SER A  67      12.744   7.803 -10.318  1.00 93.27           C
ATOM    753 1HB  SER A  67      13.482   7.003 -10.380  1.00 93.27           H
ATOM    754 2HB  SER A  67      13.145   8.651 -10.874  1.00 93.27           H
ATOM    755  OG  SER A  67      12.562   8.175  -8.955  1.00 93.27           O
ATOM    756  HG  SER A  67      13.025   7.520  -8.357  1.00 93.27           H
ATOM    757  HN  SER A  67      11.506   5.777  -9.593  1.00 93.27           H
ATOM    758  N   LEU A  68      12.110   5.849 -12.736  1.00 89.87           N
ATOM    759  CA  LEU A  68      12.344   5.437 -14.110  1.00 89.87           C
ATOM    760  C   LEU A  68      11.011   5.394 -14.859  1.00 89.87           C
ATOM    761  O   LEU A  68      10.928   5.819 -16.010  1.00 89.87           O
ATOM    762  HA  LEU A  68      12.977   6.194 -14.574  1.00 89.87           H
ATOM    763  CB  LEU A  68      13.115   4.116 -14.149  1.00 89.87           C
ATOM    764 1HB  LEU A  68      14.031   4.236 -13.571  1.00 89.87           H
ATOM    765 2HB  LEU A  68      12.518   3.355 -13.647  1.00 89.87           H
ATOM    766  CG  LEU A  68      13.487   3.598 -15.540  1.00 89.87           C
ATOM    767  HG  LEU A  68      12.577   3.534 -16.135  1.00 89.87           H
ATOM    768  CD1 LEU A  68      14.427   4.572 -16.254  1.00 89.87           C
ATOM    769 1HD1 LEU A  68      13.936   5.539 -16.362  1.00 89.87           H
ATOM    770 2HD1 LEU A  68      15.339   4.691 -15.670  1.00 89.87           H
ATOM    771 3HD1 LEU A  68      14.676   4.179 -17.240  1.00 89.87           H
ATOM    772  CD2 LEU A  68      14.075   2.188 -15.460  1.00 89.87           C
ATOM    773 1HD2 LEU A  68      14.972   2.203 -14.841  1.00 89.87           H
ATOM    774 2HD2 LEU A  68      13.341   1.513 -15.021  1.00 89.87           H
ATOM    775 3HD2 LEU A  68      14.331   1.844 -16.463  1.00 89.87           H
ATOM    776  HN  LEU A  68      12.318   5.156 -12.046  1.00 89.87           H
ATOM    777  N   VAL A  69      10.001   4.877 -14.175  1.00 89.90           N
ATOM    778  CA  VAL A  69       8.682   4.748 -14.771  1.00 89.90           C
ATOM    779  C   VAL A  69       8.185   6.129 -15.203  1.00 89.90           C
ATOM    780  O   VAL A  69       7.692   6.294 -16.318  1.00 89.90           O
ATOM    781  HA  VAL A  69       8.781   4.118 -15.655  1.00 89.90           H
ATOM    782  CB  VAL A  69       7.733   4.050 -13.795  1.00 89.90           C
ATOM    783  HB  VAL A  69       7.771   4.587 -12.848  1.00 89.90           H
ATOM    784  CG1 VAL A  69       6.291   4.097 -14.304  1.00 89.90           C
ATOM    785 1HG1 VAL A  69       5.978   5.136 -14.413  1.00 89.90           H
ATOM    786 2HG1 VAL A  69       6.230   3.596 -15.270  1.00 89.90           H
ATOM    787 3HG1 VAL A  69       5.637   3.594 -13.592  1.00 89.90           H
ATOM    788  CG2 VAL A  69       8.176   2.608 -13.537  1.00 89.90           C
ATOM    789 1HG2 VAL A  69       8.180   2.055 -14.476  1.00 89.90           H
ATOM    790 2HG2 VAL A  69       9.179   2.607 -13.110  1.00 89.90           H
ATOM    791 3HG2 VAL A  69       7.484   2.135 -12.840  1.00 89.90           H
ATOM    792  HN  VAL A  69      10.073   4.550 -13.233  1.00 89.90           H
ATOM    793  N   ILE A  70       8.333   7.086 -14.299  1.00 91.22           N
ATOM    794  CA  ILE A  70       7.858   8.435 -14.552  1.00 91.22           C
ATOM    795  C   ILE A  70       8.616   9.023 -15.744  1.00 91.22           C
ATOM    796  O   ILE A  70       8.021   9.668 -16.606  1.00 91.22           O
ATOM    797  HA  ILE A  70       6.802   8.366 -14.814  1.00 91.22           H
ATOM    798  CB  ILE A  70       7.954   9.284 -13.283  1.00 91.22           C
ATOM    799  HB  ILE A  70       8.956   9.170 -12.871  1.00 91.22           H
ATOM    800  CG1 ILE A  70       6.970   8.793 -12.219  1.00 91.22           C
ATOM    801 1HG1 ILE A  70       5.948   8.939 -12.569  1.00 91.22           H
ATOM    802 2HG1 ILE A  70       7.103   7.723 -12.061  1.00 91.22           H
ATOM    803  CG2 ILE A  70       7.762  10.768 -13.600  1.00 91.22           C
ATOM    804 1HG2 ILE A  70       8.534  11.094 -14.297  1.00 91.22           H
ATOM    805 2HG2 ILE A  70       6.780  10.920 -14.048  1.00 91.22           H
ATOM    806 3HG2 ILE A  70       7.835  11.349 -12.680  1.00 91.22           H
ATOM    807  CD1 ILE A  70       7.174   9.538 -10.898  1.00 91.22           C
ATOM    808 1HD1 ILE A  70       8.189   9.370 -10.539  1.00 91.22           H
ATOM    809 2HD1 ILE A  70       7.016  10.605 -11.054  1.00 91.22           H
ATOM    810 3HD1 ILE A  70       6.462   9.169 -10.160  1.00 91.22           H
ATOM    811  HN  ILE A  70       8.767   6.951 -13.408  1.00 91.22           H
ATOM    812  N   LEU A  71       9.918   8.779 -15.754  1.00 88.21           N
ATOM    813  CA  LEU A  71      10.776   9.340 -16.784  1.00 88.21           C
ATOM    814  C   LEU A  71      10.378   8.762 -18.144  1.00 88.21           C
ATOM    815  O   LEU A  71      10.302   9.489 -19.133  1.00 88.21           O
ATOM    816  HA  LEU A  71      10.604  10.416 -16.803  1.00 88.21           H
ATOM    817  CB  LEU A  71      12.249   9.123 -16.432  1.00 88.21           C
ATOM    818 1HB  LEU A  71      12.426   9.525 -15.434  1.00 88.21           H
ATOM    819 2HB  LEU A  71      12.435   8.050 -16.380  1.00 88.21           H
ATOM    820  CG  LEU A  71      13.267   9.744 -17.390  1.00 88.21           C
ATOM    821  HG  LEU A  71      12.813  10.623 -17.848  1.00 88.21           H
ATOM    822  CD1 LEU A  71      14.511  10.219 -16.636  1.00 88.21           C
ATOM    823 1HD1 LEU A  71      14.224  10.968 -15.898  1.00 88.21           H
ATOM    824 2HD1 LEU A  71      14.976   9.372 -16.133  1.00 88.21           H
ATOM    825 3HD1 LEU A  71      15.218  10.657 -17.341  1.00 88.21           H
ATOM    826  CD2 LEU A  71      13.617   8.775 -18.521  1.00 88.21           C
ATOM    827 1HD2 LEU A  71      14.044   7.865 -18.100  1.00 88.21           H
ATOM    828 2HD2 LEU A  71      12.715   8.528 -19.081  1.00 88.21           H
ATOM    829 3HD2 LEU A  71      14.343   9.242 -19.188  1.00 88.21           H
ATOM    830  HN  LEU A  71      10.386   8.211 -15.077  1.00 88.21           H
ATOM    831  N   VAL A  72      10.134   7.460 -18.149  1.00 86.04           N
ATOM    832  CA  VAL A  72       9.766   6.772 -19.375  1.00 86.04           C
ATOM    833  C   VAL A  72       8.453   7.353 -19.906  1.00 86.04           C
ATOM    834  O   VAL A  72       8.307   7.567 -21.109  1.00 86.04           O
ATOM    835  HA  VAL A  72      10.553   6.959 -20.106  1.00 86.04           H
ATOM    836  CB  VAL A  72       9.696   5.264 -19.129  1.00 86.04           C
ATOM    837  HB  VAL A  72       9.043   5.094 -18.273  1.00 86.04           H
ATOM    838  CG1 VAL A  72       9.090   4.539 -20.333  1.00 86.04           C
ATOM    839 1HG1 VAL A  72       8.082   4.911 -20.511  1.00 86.04           H
ATOM    840 2HG1 VAL A  72       9.706   4.721 -21.214  1.00 86.04           H
ATOM    841 3HG1 VAL A  72       9.053   3.469 -20.131  1.00 86.04           H
ATOM    842  CG2 VAL A  72      11.077   4.700 -18.787  1.00 86.04           C
ATOM    843 1HG2 VAL A  72      11.761   4.887 -19.614  1.00 86.04           H
ATOM    844 2HG2 VAL A  72      11.454   5.184 -17.886  1.00 86.04           H
ATOM    845 3HG2 VAL A  72      10.998   3.626 -18.616  1.00 86.04           H
ATOM    846  HN  VAL A  72      10.183   6.878 -17.337  1.00 86.04           H
ATOM    847  N   TYR A  73       7.532   7.590 -18.984  1.00 85.46           N
ATOM    848  CA  TYR A  73       6.231   8.125 -19.346  1.00 85.46           C
ATOM    849  C   TYR A  73       6.370   9.480 -20.043  1.00 85.46           C
ATOM    850  O   TYR A  73       5.676   9.753 -21.021  1.00 85.46           O
ATOM    851  HA  TYR A  73       5.756   7.421 -20.029  1.00 85.46           H
ATOM    852  CB  TYR A  73       5.473   8.317 -18.031  1.00 85.46           C
ATOM    853 1HB  TYR A  73       5.402   7.356 -17.521  1.00 85.46           H
ATOM    854 2HB  TYR A  73       6.049   8.979 -17.385  1.00 85.46           H
ATOM    855  CG  TYR A  73       4.066   8.892 -18.203  1.00 85.46           C
ATOM    856  CD1 TYR A  73       3.880  10.259 -18.252  1.00 85.46           C
ATOM    857  HD1 TYR A  73       4.736  10.928 -18.169  1.00 85.46           H
ATOM    858  CD2 TYR A  73       2.982   8.044 -18.308  1.00 85.46           C
ATOM    859  HD2 TYR A  73       3.128   6.965 -18.269  1.00 85.46           H
ATOM    860  CE1 TYR A  73       2.556  10.800 -18.413  1.00 85.46           C
ATOM    861  HE1 TYR A  73       2.395  11.878 -18.453  1.00 85.46           H
ATOM    862  CE2 TYR A  73       1.657   8.586 -18.469  1.00 85.46           C
ATOM    863  HE2 TYR A  73       0.792   7.928 -18.553  1.00 85.46           H
ATOM    864  CZ  TYR A  73       1.509   9.937 -18.514  1.00 85.46           C
ATOM    865  OH  TYR A  73       0.259  10.448 -18.666  1.00 85.46           O
ATOM    866  HH  TYR A  73      -0.381   9.720 -18.913  1.00 85.46           H
ATOM    867  HN  TYR A  73       7.663   7.423 -18.007  1.00 85.46           H
ATOM    868  N   TRP A  74       7.272  10.293 -19.512  1.00 86.10           N
ATOM    869  CA  TRP A  74       7.412  11.662 -19.978  1.00 86.10           C
ATOM    870  C   TRP A  74       8.002  11.623 -21.390  1.00 86.10           C
ATOM    871  O   TRP A  74       7.460  12.234 -22.310  1.00 86.10           O
ATOM    872  HA  TRP A  74       6.418  12.109 -20.002  1.00 86.10           H
ATOM    873  CB  TRP A  74       8.250  12.490 -19.003  1.00 86.10           C
ATOM    874 1HB  TRP A  74       8.605  11.841 -18.202  1.00 86.10           H
ATOM    875 2HB  TRP A  74       9.131  12.864 -19.524  1.00 86.10           H
ATOM    876  CG  TRP A  74       7.500  13.673 -18.386  1.00 86.10           C
ATOM    877  CD1 TRP A  74       6.841  14.653 -19.019  1.00 86.10           C
ATOM    878  HD1 TRP A  74       6.754  14.733 -20.103  1.00 86.10           H
ATOM    879  CD2 TRP A  74       7.357  13.960 -16.979  1.00 86.10           C
ATOM    880  NE1 TRP A  74       6.287  15.548 -18.127  1.00 86.10           N
ATOM    881  HE1 TRP A  74       5.751  16.360 -18.359  1.00 86.10           H
ATOM    882  CE2 TRP A  74       6.610  15.113 -16.847  1.00 86.10           C
ATOM    883  CE3 TRP A  74       7.842  13.269 -15.855  1.00 86.10           C
ATOM    884  HE3 TRP A  74       8.434  12.357 -15.933  1.00 86.10           H
ATOM    885  CZ2 TRP A  74       6.283  15.677 -15.608  1.00 86.10           C
ATOM    886  HZ2 TRP A  74       5.691  16.589 -15.530  1.00 86.10           H
ATOM    887  CZ3 TRP A  74       7.506  13.845 -14.624  1.00 86.10           C
ATOM    888  HZ3 TRP A  74       7.858  13.349 -13.719  1.00 86.10           H
ATOM    889  CH2 TRP A  74       6.756  15.006 -14.474  1.00 86.10           C
ATOM    890  HH2 TRP A  74       6.536  15.391 -13.479  1.00 86.10           H
ATOM    891  HN  TRP A  74       7.898  10.030 -18.778  1.00 86.10           H
ATOM    892  N   TYR A  75       9.104  10.899 -21.516  1.00 81.54           N
ATOM    893  CA  TYR A  75       9.915  10.975 -22.719  1.00 81.54           C
ATOM    894  C   TYR A  75       9.372  10.047 -23.807  1.00 81.54           C
ATOM    895  O   TYR A  75       9.819  10.097 -24.951  1.00 81.54           O
ATOM    896  HA  TYR A  75       9.886  12.003 -23.080  1.00 81.54           H
ATOM    897  CB  TYR A  75      11.314  10.503 -22.315  1.00 81.54           C
ATOM    898 1HB  TYR A  75      11.218   9.640 -21.654  1.00 81.54           H
ATOM    899 2HB  TYR A  75      11.844  10.165 -23.205  1.00 81.54           H
ATOM    900  CG  TYR A  75      12.153  11.573 -21.614  1.00 81.54           C
ATOM    901  CD1 TYR A  75      12.765  12.564 -22.354  1.00 81.54           C
ATOM    902  HD1 TYR A  75      12.650  12.584 -23.438  1.00 81.54           H
ATOM    903  CD2 TYR A  75      12.299  11.546 -20.242  1.00 81.54           C
ATOM    904  HD2 TYR A  75      11.816  10.763 -19.657  1.00 81.54           H
ATOM    905  CE1 TYR A  75      13.555  13.571 -21.695  1.00 81.54           C
ATOM    906  HE1 TYR A  75      14.044  14.359 -22.267  1.00 81.54           H
ATOM    907  CE2 TYR A  75      13.089  12.553 -19.582  1.00 81.54           C
ATOM    908  HE2 TYR A  75      13.212  12.545 -18.499  1.00 81.54           H
ATOM    909  CZ  TYR A  75      13.678  13.516 -20.341  1.00 81.54           C
ATOM    910  OH  TYR A  75      14.425  14.467 -19.719  1.00 81.54           O
ATOM    911  HH  TYR A  75      14.424  14.310 -18.731  1.00 81.54           H
ATOM    912  HN  TYR A  75       9.443  10.270 -20.816  1.00 81.54           H
ATOM    913  N   CYS A  76       8.414   9.221 -23.411  1.00 75.57           N
ATOM    914  CA  CYS A  76       7.745   8.343 -24.356  1.00 75.57           C
ATOM    915  C   CYS A  76       6.967   9.209 -25.349  1.00 75.57           C
ATOM    916  O   CYS A  76       6.065   9.949 -24.959  1.00 75.57           O
ATOM    917  HA  CYS A  76       8.526   7.778 -24.865  1.00 75.57           H
ATOM    918  CB  CYS A  76       6.839   7.334 -23.648  1.00 75.57           C
ATOM    919 1HB  CYS A  76       7.422   6.743 -22.941  1.00 75.57           H
ATOM    920 2HB  CYS A  76       6.077   7.859 -23.072  1.00 75.57           H
ATOM    921  SG  CYS A  76       6.046   6.234 -24.877  1.00 75.57           S
ATOM    922  HG  CYS A  76       7.175   5.702 -25.337  1.00 75.57           H
ATOM    923  HN  CYS A  76       8.095   9.146 -22.466  1.00 75.57           H
ATOM    924  N   THR A  77       7.345   9.089 -26.613  1.00 67.66           N
ATOM    925  CA  THR A  77       6.813   9.968 -27.640  1.00 67.66           C
ATOM    926  C   THR A  77       5.446   9.470 -28.113  1.00 67.66           C
ATOM    927  O   THR A  77       4.750  10.164 -28.853  1.00 67.66           O
ATOM    928  HA  THR A  77       6.660  10.955 -27.203  1.00 67.66           H
ATOM    929  CB  THR A  77       7.847  10.062 -28.764  1.00 67.66           C
ATOM    930  HB  THR A  77       7.500  10.724 -29.558  1.00 67.66           H
ATOM    931  OG1 THR A  77       8.069   8.708 -29.146  1.00 67.66           O
ATOM    932  HG1 THR A  77       8.514   8.673 -30.041  1.00 67.66           H
ATOM    933  CG2 THR A  77       9.213  10.537 -28.265  1.00 67.66           C
ATOM    934 1HG2 THR A  77       9.591   9.838 -27.519  1.00 67.66           H
ATOM    935 2HG2 THR A  77       9.113  11.526 -27.817  1.00 67.66           H
ATOM    936 3HG2 THR A  77       9.909  10.587 -29.102  1.00 67.66           H
ATOM    937  HN  THR A  77       8.001   8.407 -26.939  1.00 67.66           H
ATOM    938  N   ARG A  78       5.102   8.271 -27.666  1.00 72.02           N
ATOM    939  CA  ARG A  78       3.861   7.643 -28.089  1.00 72.02           C
ATOM    940  C   ARG A  78       2.678   8.235 -27.321  1.00 72.02           C
ATOM    941  O   ARG A  78       2.805   8.582 -26.148  1.00 72.02           O
ATOM    942  HA  ARG A  78       3.787   7.862 -29.154  1.00 72.02           H
ATOM    943  CB  ARG A  78       3.904   6.131 -27.859  1.00 72.02           C
ATOM    944 1HB  ARG A  78       3.207   5.637 -28.536  1.00 72.02           H
ATOM    945 2HB  ARG A  78       4.899   5.751 -28.094  1.00 72.02           H
ATOM    946  CG  ARG A  78       3.549   5.786 -26.412  1.00 72.02           C
ATOM    947 1HG  ARG A  78       4.168   6.371 -25.732  1.00 72.02           H
ATOM    948 2HG  ARG A  78       2.513   6.058 -26.213  1.00 72.02           H
ATOM    949  CD  ARG A  78       3.752   4.294 -26.138  1.00 72.02           C
ATOM    950 1HD  ARG A  78       2.916   3.725 -26.542  1.00 72.02           H
ATOM    951 2HD  ARG A  78       4.651   3.942 -26.644  1.00 72.02           H
ATOM    952  NE  ARG A  78       3.868   4.058 -24.681  1.00 72.02           N
ATOM    953  HE  ARG A  78       4.780   4.088 -24.272  1.00 72.02           H
ATOM    954  CZ  ARG A  78       2.826   3.807 -23.876  1.00 72.02           C
ATOM    955  NH1 ARG A  78       1.582   3.755 -24.371  1.00 72.02           N
ATOM    956 1HH1 ARG A  78       1.425   3.905 -25.347  1.00 72.02           H
ATOM    957 2HH1 ARG A  78       0.810   3.567 -23.763  1.00 72.02           H
ATOM    958  NH2 ARG A  78       3.048   3.608 -22.570  1.00 72.02           N
ATOM    959 1HH2 ARG A  78       2.282   3.419 -21.956  1.00 72.02           H
ATOM    960 2HH2 ARG A  78       3.980   3.648 -22.209  1.00 72.02           H
ATOM    961  HN  ARG A  78       5.652   7.733 -27.029  1.00 72.02           H
ATOM    962  N   VAL A  79       1.553   8.333 -28.015  1.00 77.10           N
ATOM    963  CA  VAL A  79       0.313   8.741 -27.376  1.00 77.10           C
ATOM    964  C   VAL A  79       0.103   7.914 -26.106  1.00 77.10           C
ATOM    965  O   VAL A  79       0.187   6.688 -26.139  1.00 77.10           O
ATOM    966  HA  VAL A  79       0.416   9.790 -27.099  1.00 77.10           H
ATOM    967  CB  VAL A  79      -0.848   8.624 -28.365  1.00 77.10           C
ATOM    968  HB  VAL A  79      -1.013   7.565 -28.565  1.00 77.10           H
ATOM    969  CG1 VAL A  79      -2.136   9.196 -27.769  1.00 77.10           C
ATOM    970 1HG1 VAL A  79      -2.392   8.647 -26.863  1.00 77.10           H
ATOM    971 2HG1 VAL A  79      -1.988  10.248 -27.527  1.00 77.10           H
ATOM    972 3HG1 VAL A  79      -2.945   9.100 -28.493  1.00 77.10           H
ATOM    973  CG2 VAL A  79      -0.508   9.305 -29.693  1.00 77.10           C
ATOM    974 1HG2 VAL A  79      -0.304  10.361 -29.517  1.00 77.10           H
ATOM    975 2HG2 VAL A  79       0.371   8.832 -30.129  1.00 77.10           H
ATOM    976 3HG2 VAL A  79      -1.351   9.206 -30.377  1.00 77.10           H
ATOM    977  HN  VAL A  79       1.481   8.140 -28.993  1.00 77.10           H
ATOM    978  N   LYS A  80      -0.168   8.619 -25.017  1.00 81.11           N
ATOM    979  CA  LYS A  80      -0.462   7.963 -23.755  1.00 81.11           C
ATOM    980  C   LYS A  80      -1.765   7.172 -23.888  1.00 81.11           C
ATOM    981  O   LYS A  80      -2.593   7.473 -24.746  1.00 81.11           O
ATOM    982  HA  LYS A  80       0.348   7.262 -23.554  1.00 81.11           H
ATOM    983  CB  LYS A  80      -0.475   8.981 -22.612  1.00 81.11           C
ATOM    984 1HB  LYS A  80      -1.376   9.590 -22.672  1.00 81.11           H
ATOM    985 2HB  LYS A  80      -0.507   8.459 -21.656  1.00 81.11           H
ATOM    986  CG  LYS A  80       0.761   9.882 -22.667  1.00 81.11           C
ATOM    987 1HG  LYS A  80       0.767  10.440 -23.603  1.00 81.11           H
ATOM    988 2HG  LYS A  80       0.718  10.613 -21.860  1.00 81.11           H
ATOM    989  CD  LYS A  80       2.045   9.058 -22.549  1.00 81.11           C
ATOM    990 1HD  LYS A  80       2.083   8.574 -21.573  1.00 81.11           H
ATOM    991 2HD  LYS A  80       2.044   8.267 -23.298  1.00 81.11           H
ATOM    992  CE  LYS A  80       3.281   9.941 -22.735  1.00 81.11           C
ATOM    993 1HE  LYS A  80       3.136  10.607 -23.586  1.00 81.11           H
ATOM    994 2HE  LYS A  80       3.419  10.572 -21.857  1.00 81.11           H
ATOM    995  NZ  LYS A  80       4.485   9.108 -22.949  1.00 81.11           N
ATOM    996 1HZ  LYS A  80       5.261   9.700 -23.224  1.00 81.11           H
ATOM    997 2HZ  LYS A  80       4.718   8.623 -22.089  1.00 81.11           H
ATOM    998 3HZ  LYS A  80       4.302   8.430 -23.680  1.00 81.11           H
ATOM    999  HN  LYS A  80      -0.187   9.619 -24.989  1.00 81.11           H
ATOM   1000  N   THR A  81      -1.905   6.175 -23.026  1.00 82.11           N
ATOM   1001  CA  THR A  81      -3.186   5.511 -22.852  1.00 82.11           C
ATOM   1002  C   THR A  81      -3.713   5.732 -21.433  1.00 82.11           C
ATOM   1003  O   THR A  81      -2.985   6.209 -20.564  1.00 82.11           O
ATOM   1004  HA  THR A  81      -3.904   5.966 -23.534  1.00 82.11           H
ATOM   1005  CB  THR A  81      -3.005   4.035 -23.211  1.00 82.11           C
ATOM   1006  HB  THR A  81      -3.969   3.531 -23.283  1.00 82.11           H
ATOM   1007  OG1 THR A  81      -2.126   3.538 -22.205  1.00 82.11           O
ATOM   1008  HG1 THR A  81      -2.152   2.539 -22.191  1.00 82.11           H
ATOM   1009  CG2 THR A  81      -2.228   3.839 -24.514  1.00 82.11           C
ATOM   1010 1HG2 THR A  81      -1.238   4.285 -24.417  1.00 82.11           H
ATOM   1011 2HG2 THR A  81      -2.764   4.320 -25.332  1.00 82.11           H
ATOM   1012 3HG2 THR A  81      -2.128   2.774 -24.721  1.00 82.11           H
ATOM   1013  HN  THR A  81      -1.165   5.822 -22.454  1.00 82.11           H
ATOM   1014  N   MET A  82      -4.974   5.373 -21.242  1.00 85.30           N
ATOM   1015  CA  MET A  82      -5.569   5.406 -19.917  1.00 85.30           C
ATOM   1016  C   MET A  82      -4.752   4.571 -18.928  1.00 85.30           C
ATOM   1017  O   MET A  82      -4.531   4.989 -17.792  1.00 85.30           O
ATOM   1018  HA  MET A  82      -5.556   6.454 -19.615  1.00 85.30           H
ATOM   1019  CB  MET A  82      -6.998   4.864 -19.985  1.00 85.30           C
ATOM   1020 1HB  MET A  82      -7.492   5.243 -20.879  1.00 85.30           H
ATOM   1021 2HB  MET A  82      -6.975   3.778 -20.069  1.00 85.30           H
ATOM   1022  CG  MET A  82      -7.797   5.268 -18.744  1.00 85.30           C
ATOM   1023 1HG  MET A  82      -7.324   4.865 -17.849  1.00 85.30           H
ATOM   1024 2HG  MET A  82      -7.801   6.353 -18.641  1.00 85.30           H
ATOM   1025  SD  MET A  82      -9.472   4.663 -18.873  1.00 85.30           S
ATOM   1026  CE  MET A  82     -10.099   5.145 -17.273  1.00 85.30           C
ATOM   1027 1HE  MET A  82      -9.513   4.662 -16.492  1.00 85.30           H
ATOM   1028 2HE  MET A  82     -10.027   6.228 -17.165  1.00 85.30           H
ATOM   1029 3HE  MET A  82     -11.142   4.841 -17.185  1.00 85.30           H
ATOM   1030  HN  MET A  82      -5.585   5.066 -21.972  1.00 85.30           H
ATOM   1031  N   THR A  83      -4.327   3.407 -19.396  1.00 83.65           N
ATOM   1032  CA  THR A  83      -3.443   2.563 -18.611  1.00 83.65           C
ATOM   1033  C   THR A  83      -2.219   3.356 -18.149  1.00 83.65           C
ATOM   1034  O   THR A  83      -1.836   3.291 -16.982  1.00 83.65           O
ATOM   1035  HA  THR A  83      -3.976   2.247 -17.714  1.00 83.65           H
ATOM   1036  CB  THR A  83      -3.090   1.335 -19.454  1.00 83.65           C
ATOM   1037  HB  THR A  83      -2.241   1.542 -20.106  1.00 83.65           H
ATOM   1038  OG1 THR A  83      -4.308   1.006 -20.115  1.00 83.65           O
ATOM   1039  HG1 THR A  83      -5.081   1.143 -19.496  1.00 83.65           H
ATOM   1040  CG2 THR A  83      -2.786   0.105 -18.597  1.00 83.65           C
ATOM   1041 1HG2 THR A  83      -3.660  -0.143 -17.994  1.00 83.65           H
ATOM   1042 2HG2 THR A  83      -1.941   0.317 -17.942  1.00 83.65           H
ATOM   1043 3HG2 THR A  83      -2.542  -0.737 -19.244  1.00 83.65           H
ATOM   1044  HN  THR A  83      -4.576   3.040 -20.293  1.00 83.65           H
ATOM   1045  N   ASP A  84      -1.638   4.087 -19.089  1.00 84.92           N
ATOM   1046  CA  ASP A  84      -0.393   4.790 -18.829  1.00 84.92           C
ATOM   1047  C   ASP A  84      -0.621   5.830 -17.730  1.00 84.92           C
ATOM   1048  O   ASP A  84       0.257   6.064 -16.900  1.00 84.92           O
ATOM   1049  HA  ASP A  84       0.315   4.017 -18.530  1.00 84.92           H
ATOM   1050  CB  ASP A  84       0.099   5.522 -20.079  1.00 84.92           C
ATOM   1051 1HB  ASP A  84      -0.631   6.276 -20.374  1.00 84.92           H
ATOM   1052 2HB  ASP A  84       1.027   6.046 -19.856  1.00 84.92           H
ATOM   1053  CG  ASP A  84       0.324   4.544 -21.234  1.00 84.92           C
ATOM   1054  OD1 ASP A  84       0.795   3.422 -20.944  1.00 84.92           O
ATOM   1055  OD2 ASP A  84       0.020   4.939 -22.380  1.00 84.92           O
ATOM   1056  HN  ASP A  84      -2.003   4.202 -20.013  1.00 84.92           H
ATOM   1057  N   MET A  85      -1.803   6.427 -17.761  1.00 89.60           N
ATOM   1058  CA  MET A  85      -2.154   7.443 -16.783  1.00 89.60           C
ATOM   1059  C   MET A  85      -2.186   6.856 -15.370  1.00 89.60           C
ATOM   1060  O   MET A  85      -1.667   7.458 -14.432  1.00 89.60           O
ATOM   1061  HA  MET A  85      -1.372   8.199 -16.852  1.00 89.60           H
ATOM   1062  CB  MET A  85      -3.526   8.028 -17.124  1.00 89.60           C
ATOM   1063 1HB  MET A  85      -3.534   8.365 -18.161  1.00 89.60           H
ATOM   1064 2HB  MET A  85      -4.288   7.254 -17.034  1.00 89.60           H
ATOM   1065  CG  MET A  85      -3.868   9.199 -16.200  1.00 89.60           C
ATOM   1066 1HG  MET A  85      -4.863   9.578 -16.433  1.00 89.60           H
ATOM   1067 2HG  MET A  85      -3.890   8.860 -15.164  1.00 89.60           H
ATOM   1068  SD  MET A  85      -2.661  10.500 -16.390  1.00 89.60           S
ATOM   1069  CE  MET A  85      -3.059  11.053 -18.040  1.00 89.60           C
ATOM   1070 1HE  MET A  85      -2.934  10.228 -18.740  1.00 89.60           H
ATOM   1071 2HE  MET A  85      -4.092  11.400 -18.067  1.00 89.60           H
ATOM   1072 3HE  MET A  85      -2.394  11.870 -18.319  1.00 89.60           H
ATOM   1073  HN  MET A  85      -2.513   6.228 -18.437  1.00 89.60           H
ATOM   1074  N   PHE A  86      -2.801   5.687 -15.264  1.00 90.61           N
ATOM   1075  CA  PHE A  86      -2.913   5.015 -13.981  1.00 90.61           C
ATOM   1076  C   PHE A  86      -1.547   4.523 -13.498  1.00 90.61           C
ATOM   1077  O   PHE A  86      -1.245   4.589 -12.307  1.00 90.61           O
ATOM   1078  HA  PHE A  86      -3.309   5.740 -13.269  1.00 90.61           H
ATOM   1079  CB  PHE A  86      -3.832   3.809 -14.186  1.00 90.61           C
ATOM   1080 1HB  PHE A  86      -3.424   3.185 -14.981  1.00 90.61           H
ATOM   1081 2HB  PHE A  86      -3.833   3.207 -13.277  1.00 90.61           H
ATOM   1082  CG  PHE A  86      -5.275   4.179 -14.537  1.00 90.61           C
ATOM   1083  CD1 PHE A  86      -5.876   5.233 -13.921  1.00 90.61           C
ATOM   1084  HD1 PHE A  86      -5.330   5.813 -13.178  1.00 90.61           H
ATOM   1085  CD2 PHE A  86      -5.956   3.454 -15.464  1.00 90.61           C
ATOM   1086  HD2 PHE A  86      -5.475   2.610 -15.957  1.00 90.61           H
ATOM   1087  CE1 PHE A  86      -7.215   5.576 -14.247  1.00 90.61           C
ATOM   1088  HE1 PHE A  86      -7.696   6.420 -13.754  1.00 90.61           H
ATOM   1089  CE2 PHE A  86      -7.295   3.798 -15.790  1.00 90.61           C
ATOM   1090  HE2 PHE A  86      -7.841   3.217 -16.533  1.00 90.61           H
ATOM   1091  CZ  PHE A  86      -7.896   4.851 -15.175  1.00 90.61           C
ATOM   1092  HZ  PHE A  86      -8.924   5.115 -15.425  1.00 90.61           H
ATOM   1093  HN  PHE A  86      -3.217   5.202 -16.033  1.00 90.61           H
ATOM   1094  N   LEU A  87      -0.758   4.041 -14.447  1.00 87.85           N
ATOM   1095  CA  LEU A  87       0.570   3.542 -14.134  1.00 87.85           C
ATOM   1096  C   LEU A  87       1.421   4.685 -13.577  1.00 87.85           C
ATOM   1097  O   LEU A  87       2.224   4.480 -12.668  1.00 87.85           O
ATOM   1098  HA  LEU A  87       0.460   2.784 -13.359  1.00 87.85           H
ATOM   1099  CB  LEU A  87       1.186   2.856 -15.355  1.00 87.85           C
ATOM   1100 1HB  LEU A  87       1.093   3.527 -16.209  1.00 87.85           H
ATOM   1101 2HB  LEU A  87       2.252   2.720 -15.171  1.00 87.85           H
ATOM   1102  CG  LEU A  87       0.586   1.502 -15.737  1.00 87.85           C
ATOM   1103  HG  LEU A  87      -0.476   1.644 -15.941  1.00 87.85           H
ATOM   1104  CD1 LEU A  87       1.223   0.962 -17.019  1.00 87.85           C
ATOM   1105 1HD1 LEU A  87       1.050   1.663 -17.835  1.00 87.85           H
ATOM   1106 2HD1 LEU A  87       2.295   0.838 -16.867  1.00 87.85           H
ATOM   1107 3HD1 LEU A  87       0.778  -0.002 -17.268  1.00 87.85           H
ATOM   1108  CD2 LEU A  87       0.694   0.507 -14.580  1.00 87.85           C
ATOM   1109 1HD2 LEU A  87       1.743   0.364 -14.321  1.00 87.85           H
ATOM   1110 2HD2 LEU A  87       0.157   0.897 -13.715  1.00 87.85           H
ATOM   1111 3HD2 LEU A  87       0.260  -0.447 -14.878  1.00 87.85           H
ATOM   1112  HN  LEU A  87      -1.013   3.988 -15.413  1.00 87.85           H
ATOM   1113  N   LEU A  88       1.216   5.865 -14.144  1.00 90.99           N
ATOM   1114  CA  LEU A  88       1.932   7.047 -13.694  1.00 90.99           C
ATOM   1115  C   LEU A  88       1.580   7.324 -12.231  1.00 90.99           C
ATOM   1116  O   LEU A  88       2.468   7.478 -11.394  1.00 90.99           O
ATOM   1117  HA  LEU A  88       2.997   6.827 -13.758  1.00 90.99           H
ATOM   1118  CB  LEU A  88       1.656   8.227 -14.628  1.00 90.99           C
ATOM   1119 1HB  LEU A  88       2.057   7.988 -15.612  1.00 90.99           H
ATOM   1120 2HB  LEU A  88       0.577   8.332 -14.740  1.00 90.99           H
ATOM   1121  CG  LEU A  88       2.229   9.577 -14.189  1.00 90.99           C
ATOM   1122  HG  LEU A  88       1.962   9.737 -13.144  1.00 90.99           H
ATOM   1123  CD1 LEU A  88       3.756   9.577 -14.271  1.00 90.99           C
ATOM   1124 1HD1 LEU A  88       4.156   8.800 -13.620  1.00 90.99           H
ATOM   1125 2HD1 LEU A  88       4.065   9.384 -15.299  1.00 90.99           H
ATOM   1126 3HD1 LEU A  88       4.137  10.548 -13.954  1.00 90.99           H
ATOM   1127  CD2 LEU A  88       1.611  10.722 -14.993  1.00 90.99           C
ATOM   1128 1HD2 LEU A  88       1.825  10.579 -16.052  1.00 90.99           H
ATOM   1129 2HD2 LEU A  88       0.532  10.733 -14.840  1.00 90.99           H
ATOM   1130 3HD2 LEU A  88       2.035  11.670 -14.661  1.00 90.99           H
ATOM   1131  HN  LEU A  88       0.576   6.019 -14.897  1.00 90.99           H
ATOM   1132  N   ASN A  89       0.283   7.379 -11.968  1.00 94.30           N
ATOM   1133  CA  ASN A  89      -0.198   7.757 -10.650  1.00 94.30           C
ATOM   1134  C   ASN A  89       0.218   6.690  -9.635  1.00 94.30           C
ATOM   1135  O   ASN A  89       0.431   6.994  -8.462  1.00 94.30           O
ATOM   1136  HA  ASN A  89       0.258   8.726 -10.446  1.00 94.30           H
ATOM   1137  CB  ASN A  89      -1.724   7.860 -10.628  1.00 94.30           C
ATOM   1138 1HB  ASN A  89      -2.155   7.052 -11.220  1.00 94.30           H
ATOM   1139 2HB  ASN A  89      -2.086   7.736  -9.608  1.00 94.30           H
ATOM   1140  CG  ASN A  89      -2.190   9.209 -11.181  1.00 94.30           C
ATOM   1141  OD1 ASN A  89      -2.446  10.152 -10.451  1.00 94.30           O
ATOM   1142  ND2 ASN A  89      -2.286   9.247 -12.507  1.00 94.30           N
ATOM   1143 1HD2 ASN A  89      -2.060   8.436 -13.047  1.00 94.30           H
ATOM   1144 2HD2 ASN A  89      -2.583  10.085 -12.963  1.00 94.30           H
ATOM   1145  HN  ASN A  89      -0.433   7.172 -12.635  1.00 94.30           H
ATOM   1146  N   LEU A  90       0.322   5.463 -10.123  1.00 92.12           N
ATOM   1147  CA  LEU A  90       0.742   4.356  -9.281  1.00 92.12           C
ATOM   1148  C   LEU A  90       2.176   4.598  -8.805  1.00 92.12           C
ATOM   1149  O   LEU A  90       2.473   4.451  -7.621  1.00 92.12           O
ATOM   1150  HA  LEU A  90       0.087   4.341  -8.410  1.00 92.12           H
ATOM   1151  CB  LEU A  90       0.553   3.025 -10.013  1.00 92.12           C
ATOM   1152 1HB  LEU A  90      -0.418   3.040 -10.507  1.00 92.12           H
ATOM   1153 2HB  LEU A  90       1.309   2.953 -10.796  1.00 92.12           H
ATOM   1154  CG  LEU A  90       0.635   1.766  -9.147  1.00 92.12           C
ATOM   1155  HG  LEU A  90       1.428   1.908  -8.412  1.00 92.12           H
ATOM   1156  CD1 LEU A  90      -0.666   1.549  -8.372  1.00 92.12           C
ATOM   1157 1HD1 LEU A  90      -0.851   2.406  -7.725  1.00 92.12           H
ATOM   1158 2HD1 LEU A  90      -1.493   1.437  -9.073  1.00 92.12           H
ATOM   1159 3HD1 LEU A  90      -0.581   0.648  -7.765  1.00 92.12           H
ATOM   1160  CD2 LEU A  90       1.012   0.545  -9.989  1.00 92.12           C
ATOM   1161 1HD2 LEU A  90       0.258   0.390 -10.761  1.00 92.12           H
ATOM   1162 2HD2 LEU A  90       1.982   0.712 -10.456  1.00 92.12           H
ATOM   1163 3HD2 LEU A  90       1.063  -0.335  -9.349  1.00 92.12           H
ATOM   1164  HN  LEU A  90       0.126   5.221 -11.073  1.00 92.12           H
ATOM   1165  N   ALA A  91       3.026   4.964  -9.753  1.00 93.80           N
ATOM   1166  CA  ALA A  91       4.434   5.171  -9.456  1.00 93.80           C
ATOM   1167  C   ALA A  91       4.581   6.359  -8.504  1.00 93.80           C
ATOM   1168  O   ALA A  91       5.455   6.362  -7.640  1.00 93.80           O
ATOM   1169  HA  ALA A  91       4.804   4.273  -8.963  1.00 93.80           H
ATOM   1170  CB  ALA A  91       5.207   5.371 -10.762  1.00 93.80           C
ATOM   1171 1HB  ALA A  91       5.094   4.487 -11.390  1.00 93.80           H
ATOM   1172 2HB  ALA A  91       4.814   6.242 -11.287  1.00 93.80           H
ATOM   1173 3HB  ALA A  91       6.262   5.526 -10.539  1.00 93.80           H
ATOM   1174  HN  ALA A  91       2.768   5.119 -10.707  1.00 93.80           H
ATOM   1175  N   ILE A  92       3.711   7.341  -8.695  1.00 95.14           N
ATOM   1176  CA  ILE A  92       3.724   8.526  -7.855  1.00 95.14           C
ATOM   1177  C   ILE A  92       3.345   8.136  -6.425  1.00 95.14           C
ATOM   1178  O   ILE A  92       3.986   8.570  -5.469  1.00 95.14           O
ATOM   1179  HA  ILE A  92       4.744   8.911  -7.849  1.00 95.14           H
ATOM   1180  CB  ILE A  92       2.832   9.616  -8.452  1.00 95.14           C
ATOM   1181  HB  ILE A  92       1.869   9.170  -8.701  1.00 95.14           H
ATOM   1182  CG1 ILE A  92       3.427  10.161  -9.752  1.00 95.14           C
ATOM   1183 1HG1 ILE A  92       4.324  10.739  -9.530  1.00 95.14           H
ATOM   1184 2HG1 ILE A  92       3.732   9.333 -10.392  1.00 95.14           H
ATOM   1185  CG2 ILE A  92       2.566  10.726  -7.433  1.00 95.14           C
ATOM   1186 1HG2 ILE A  92       2.067  10.306  -6.560  1.00 95.14           H
ATOM   1187 2HG2 ILE A  92       3.512  11.176  -7.131  1.00 95.14           H
ATOM   1188 3HG2 ILE A  92       1.929  11.488  -7.884  1.00 95.14           H
ATOM   1189  CD1 ILE A  92       2.417  11.040 -10.491  1.00 95.14           C
ATOM   1190 1HD1 ILE A  92       1.531  10.452 -10.732  1.00 95.14           H
ATOM   1191 2HD1 ILE A  92       2.133  11.880  -9.857  1.00 95.14           H
ATOM   1192 3HD1 ILE A  92       2.866  11.414 -11.411  1.00 95.14           H
ATOM   1193  HN  ILE A  92       3.008   7.335  -9.407  1.00 95.14           H
ATOM   1194  N   ALA A  93       2.305   7.322  -6.323  1.00 95.27           N
ATOM   1195  CA  ALA A  93       1.805   6.904  -5.024  1.00 95.27           C
ATOM   1196  C   ALA A  93       2.912   6.163  -4.271  1.00 95.27           C
ATOM   1197  O   ALA A  93       3.103   6.376  -3.075  1.00 95.27           O
ATOM   1198  HA  ALA A  93       1.537   7.801  -4.467  1.00 95.27           H
ATOM   1199  CB  ALA A  93       0.552   6.046  -5.211  1.00 95.27           C
ATOM   1200 1HB  ALA A  93      -0.213   6.627  -5.724  1.00 95.27           H
ATOM   1201 2HB  ALA A  93       0.800   5.166  -5.805  1.00 95.27           H
ATOM   1202 3HB  ALA A  93       0.178   5.732  -4.236  1.00 95.27           H
ATOM   1203  HN  ALA A  93       1.807   6.950  -7.107  1.00 95.27           H
ATOM   1204  N   ASP A  94       3.613   5.309  -5.003  1.00 94.84           N
ATOM   1205  CA  ASP A  94       4.680   4.519  -4.414  1.00 94.84           C
ATOM   1206  C   ASP A  94       5.780   5.453  -3.905  1.00 94.84           C
ATOM   1207  O   ASP A  94       6.268   5.293  -2.788  1.00 94.84           O
ATOM   1208  HA  ASP A  94       4.208   3.954  -3.609  1.00 94.84           H
ATOM   1209  CB  ASP A  94       5.301   3.575  -5.446  1.00 94.84           C
ATOM   1210 1HB  ASP A  94       5.443   4.103  -6.388  1.00 94.84           H
ATOM   1211 2HB  ASP A  94       6.287   3.257  -5.106  1.00 94.84           H
ATOM   1212  CG  ASP A  94       4.413   2.349  -5.671  1.00 94.84           C
ATOM   1213  OD1 ASP A  94       3.708   1.975  -4.710  1.00 94.84           O
ATOM   1214  OD2 ASP A  94       4.460   1.815  -6.800  1.00 94.84           O
ATOM   1215  HN  ASP A  94       3.462   5.154  -5.979  1.00 94.84           H
ATOM   1216  N   LEU A  95       6.139   6.408  -4.751  1.00 95.75           N
ATOM   1217  CA  LEU A  95       7.214   7.329  -4.427  1.00 95.75           C
ATOM   1218  C   LEU A  95       6.874   8.069  -3.131  1.00 95.75           C
ATOM   1219  O   LEU A  95       7.723   8.214  -2.254  1.00 95.75           O
ATOM   1220  HA  LEU A  95       8.113   6.736  -4.260  1.00 95.75           H
ATOM   1221  CB  LEU A  95       7.498   8.258  -5.609  1.00 95.75           C
ATOM   1222 1HB  LEU A  95       6.546   8.575  -6.033  1.00 95.75           H
ATOM   1223 2HB  LEU A  95       7.992   9.153  -5.231  1.00 95.75           H
ATOM   1224  CG  LEU A  95       8.355   7.672  -6.732  1.00 95.75           C
ATOM   1225  HG  LEU A  95       7.839   6.801  -7.137  1.00 95.75           H
ATOM   1226  CD1 LEU A  95       8.519   8.673  -7.877  1.00 95.75           C
ATOM   1227 1HD1 LEU A  95       7.539   8.926  -8.281  1.00 95.75           H
ATOM   1228 2HD1 LEU A  95       9.002   9.576  -7.504  1.00 95.75           H
ATOM   1229 3HD1 LEU A  95       9.132   8.231  -8.662  1.00 95.75           H
ATOM   1230  CD2 LEU A  95       9.705   7.188  -6.197  1.00 95.75           C
ATOM   1231 1HD2 LEU A  95      10.240   8.026  -5.750  1.00 95.75           H
ATOM   1232 2HD2 LEU A  95       9.541   6.418  -5.443  1.00 95.75           H
ATOM   1233 3HD2 LEU A  95      10.294   6.776  -7.016  1.00 95.75           H
ATOM   1234  HN  LEU A  95       5.709   6.557  -5.641  1.00 95.75           H
ATOM   1235  N   LEU A  96       5.629   8.516  -3.053  1.00 94.99           N
ATOM   1236  CA  LEU A  96       5.200   9.343  -1.938  1.00 94.99           C
ATOM   1237  C   LEU A  96       5.422   8.583  -0.629  1.00 94.99           C
ATOM   1238  O   LEU A  96       5.860   9.162   0.364  1.00 94.99           O
ATOM   1239  HA  LEU A  96       5.830  10.233  -1.931  1.00 94.99           H
ATOM   1240  CB  LEU A  96       3.758   9.811  -2.141  1.00 94.99           C
ATOM   1241 1HB  LEU A  96       3.152   8.947  -2.414  1.00 94.99           H
ATOM   1242 2HB  LEU A  96       3.378  10.179  -1.188  1.00 94.99           H
ATOM   1243  CG  LEU A  96       3.548  10.899  -3.196  1.00 94.99           C
ATOM   1244  HG  LEU A  96       3.851  10.500  -4.164  1.00 94.99           H
ATOM   1245  CD1 LEU A  96       2.069  11.277  -3.306  1.00 94.99           C
ATOM   1246 1HD1 LEU A  96       1.490  10.399  -3.590  1.00 94.99           H
ATOM   1247 2HD1 LEU A  96       1.716  11.650  -2.345  1.00 94.99           H
ATOM   1248 3HD1 LEU A  96       1.948  12.052  -4.063  1.00 94.99           H
ATOM   1249  CD2 LEU A  96       4.431  12.116  -2.912  1.00 94.99           C
ATOM   1250 1HD2 LEU A  96       4.181  12.525  -1.933  1.00 94.99           H
ATOM   1251 2HD2 LEU A  96       5.478  11.815  -2.924  1.00 94.99           H
ATOM   1252 3HD2 LEU A  96       4.262  12.874  -3.677  1.00 94.99           H
ATOM   1253  HN  LEU A  96       4.921   8.322  -3.732  1.00 94.99           H
ATOM   1254  N   PHE A  97       5.108   7.296  -0.669  1.00 95.73           N
ATOM   1255  CA  PHE A  97       5.254   6.453   0.505  1.00 95.73           C
ATOM   1256  C   PHE A  97       6.729   6.177   0.803  1.00 95.73           C
ATOM   1257  O   PHE A  97       7.166   6.284   1.948  1.00 95.73           O
ATOM   1258  HA  PHE A  97       4.810   6.988   1.344  1.00 95.73           H
ATOM   1259  CB  PHE A  97       4.552   5.129   0.196  1.00 95.73           C
ATOM   1260 1HB  PHE A  97       3.475   5.297   0.174  1.00 95.73           H
ATOM   1261 2HB  PHE A  97       4.844   4.800  -0.802  1.00 95.73           H
ATOM   1262  CG  PHE A  97       4.860   4.013   1.196  1.00 95.73           C
ATOM   1263  CD1 PHE A  97       5.481   2.878   0.777  1.00 95.73           C
ATOM   1264  HD1 PHE A  97       5.760   2.763  -0.270  1.00 95.73           H
ATOM   1265  CD2 PHE A  97       4.513   4.156   2.503  1.00 95.73           C
ATOM   1266  HD2 PHE A  97       4.015   5.066   2.838  1.00 95.73           H
ATOM   1267  CE1 PHE A  97       5.767   1.842   1.705  1.00 95.73           C
ATOM   1268  HE1 PHE A  97       6.264   0.932   1.370  1.00 95.73           H
ATOM   1269  CE2 PHE A  97       4.798   3.120   3.431  1.00 95.73           C
ATOM   1270  HE2 PHE A  97       4.520   3.235   4.478  1.00 95.73           H
ATOM   1271  CZ  PHE A  97       5.419   1.985   3.013  1.00 95.73           C
ATOM   1272  HZ  PHE A  97       5.639   1.189   3.725  1.00 95.73           H
ATOM   1273  HN  PHE A  97       4.762   6.830  -1.483  1.00 95.73           H
ATOM   1274  N   LEU A  98       7.457   5.827  -0.248  1.00 96.01           N
ATOM   1275  CA  LEU A  98       8.829   5.377  -0.092  1.00 96.01           C
ATOM   1276  C   LEU A  98       9.633   6.451   0.644  1.00 96.01           C
ATOM   1277  O   LEU A  98      10.504   6.134   1.453  1.00 96.01           O
ATOM   1278  HA  LEU A  98       8.810   4.478   0.524  1.00 96.01           H
ATOM   1279  CB  LEU A  98       9.422   4.986  -1.446  1.00 96.01           C
ATOM   1280 1HB  LEU A  98       9.226   5.792  -2.153  1.00 96.01           H
ATOM   1281 2HB  LEU A  98      10.504   4.912  -1.339  1.00 96.01           H
ATOM   1282  CG  LEU A  98       8.907   3.678  -2.052  1.00 96.01           C
ATOM   1283  HG  LEU A  98       7.823   3.657  -1.947  1.00 96.01           H
ATOM   1284  CD1 LEU A  98       9.218   3.607  -3.548  1.00 96.01           C
ATOM   1285 1HD1 LEU A  98       8.738   4.441  -4.059  1.00 96.01           H
ATOM   1286 2HD1 LEU A  98      10.296   3.660  -3.698  1.00 96.01           H
ATOM   1287 3HD1 LEU A  98       8.841   2.667  -3.953  1.00 96.01           H
ATOM   1288  CD2 LEU A  98       9.458   2.469  -1.293  1.00 96.01           C
ATOM   1289 1HD2 LEU A  98      10.547   2.473  -1.345  1.00 96.01           H
ATOM   1290 2HD2 LEU A  98       9.143   2.519  -0.251  1.00 96.01           H
ATOM   1291 3HD2 LEU A  98       9.076   1.553  -1.744  1.00 96.01           H
ATOM   1292  HN  LEU A  98       7.123   5.848  -1.191  1.00 96.01           H
ATOM   1293  N   VAL A  99       9.312   7.699   0.338  1.00 95.43           N
ATOM   1294  CA  VAL A  99      10.033   8.821   0.915  1.00 95.43           C
ATOM   1295  C   VAL A  99       9.842   8.819   2.432  1.00 95.43           C
ATOM   1296  O   VAL A  99      10.591   9.471   3.157  1.00 95.43           O
ATOM   1297  HA  VAL A  99      11.091   8.680   0.694  1.00 95.43           H
ATOM   1298  CB  VAL A  99       9.583  10.127   0.257  1.00 95.43           C
ATOM   1299  HB  VAL A  99       8.493  10.158   0.285  1.00 95.43           H
ATOM   1300  CG1 VAL A  99      10.107  11.339   1.029  1.00 95.43           C
ATOM   1301 1HG1 VAL A  99       9.727  11.312   2.050  1.00 95.43           H
ATOM   1302 2HG1 VAL A  99      11.197  11.315   1.047  1.00 95.43           H
ATOM   1303 3HG1 VAL A  99       9.773  12.254   0.541  1.00 95.43           H
ATOM   1304  CG2 VAL A  99      10.016  10.181  -1.209  1.00 95.43           C
ATOM   1305 1HG2 VAL A  99      11.103  10.116  -1.269  1.00 95.43           H
ATOM   1306 2HG2 VAL A  99       9.572   9.346  -1.750  1.00 95.43           H
ATOM   1307 3HG2 VAL A  99       9.683  11.119  -1.652  1.00 95.43           H
ATOM   1308  HN  VAL A  99       8.576   7.949  -0.291  1.00 95.43           H
ATOM   1309  N   THR A 100       8.833   8.078   2.868  1.00 94.65           N
ATOM   1310  CA  THR A 100       8.507   8.015   4.283  1.00 94.65           C
ATOM   1311  C   THR A 100       9.356   6.950   4.979  1.00 94.65           C
ATOM   1312  O   THR A 100       9.485   6.955   6.203  1.00 94.65           O
ATOM   1313  HA  THR A 100       8.762   8.973   4.737  1.00 94.65           H
ATOM   1314  CB  THR A 100       7.002   7.773   4.411  1.00 94.65           C
ATOM   1315  HB  THR A 100       6.655   8.005   5.418  1.00 94.65           H
ATOM   1316  OG1 THR A 100       6.832   6.419   3.999  1.00 94.65           O
ATOM   1317  HG1 THR A 100       6.735   6.374   3.004  1.00 94.65           H
ATOM   1318  CG2 THR A 100       6.191   8.577   3.394  1.00 94.65           C
ATOM   1319 1HG2 THR A 100       6.491   8.295   2.385  1.00 94.65           H
ATOM   1320 2HG2 THR A 100       6.373   9.641   3.543  1.00 94.65           H
ATOM   1321 3HG2 THR A 100       5.130   8.368   3.528  1.00 94.65           H
ATOM   1322  HN  THR A 100       8.246   7.528   2.275  1.00 94.65           H
ATOM   1323  N   LEU A 101       9.913   6.061   4.170  1.00 94.62           N
ATOM   1324  CA  LEU A 101      10.589   4.888   4.699  1.00 94.62           C
ATOM   1325  C   LEU A 101      11.835   5.327   5.471  1.00 94.62           C
ATOM   1326  O   LEU A 101      12.123   4.799   6.544  1.00 94.62           O
ATOM   1327  HA  LEU A 101       9.905   4.403   5.395  1.00 94.62           H
ATOM   1328  CB  LEU A 101      10.880   3.887   3.579  1.00 94.62           C
ATOM   1329 1HB  LEU A 101      11.404   4.410   2.778  1.00 94.62           H
ATOM   1330 2HB  LEU A 101      11.563   3.129   3.964  1.00 94.62           H
ATOM   1331  CG  LEU A 101       9.664   3.180   2.978  1.00 94.62           C
ATOM   1332  HG  LEU A 101       9.059   3.923   2.458  1.00 94.62           H
ATOM   1333  CD1 LEU A 101      10.092   2.139   1.941  1.00 94.62           C
ATOM   1334 1HD1 LEU A 101      10.642   2.631   1.138  1.00 94.62           H
ATOM   1335 2HD1 LEU A 101      10.730   1.394   2.416  1.00 94.62           H
ATOM   1336 3HD1 LEU A 101       9.208   1.652   1.530  1.00 94.62           H
ATOM   1337  CD2 LEU A 101       8.787   2.570   4.074  1.00 94.62           C
ATOM   1338 1HD2 LEU A 101       9.368   1.844   4.642  1.00 94.62           H
ATOM   1339 2HD2 LEU A 101       8.439   3.359   4.741  1.00 94.62           H
ATOM   1340 3HD2 LEU A 101       7.930   2.074   3.619  1.00 94.62           H
ATOM   1341  HN  LEU A 101       9.908   6.132   3.173  1.00 94.62           H
ATOM   1342  N   PRO A 102      12.593   6.297   4.942  1.00 94.32           N
ATOM   1343  CA  PRO A 102      13.804   6.763   5.622  1.00 94.32           C
ATOM   1344  C   PRO A 102      13.538   7.165   7.063  1.00 94.32           C
ATOM   1345  O   PRO A 102      14.343   6.881   7.949  1.00 94.32           O
ATOM   1346  HA  PRO A 102      14.534   5.956   5.681  1.00 94.32           H
ATOM   1347  CB  PRO A 102      14.259   7.953   4.775  1.00 94.32           C
ATOM   1348 1HB  PRO A 102      13.848   8.892   5.148  1.00 94.32           H
ATOM   1349 2HB  PRO A 102      15.344   8.058   4.781  1.00 94.32           H
ATOM   1350  CG  PRO A 102      13.733   7.620   3.385  1.00 94.32           C
ATOM   1351 1HG  PRO A 102      13.662   8.507   2.755  1.00 94.32           H
ATOM   1352 2HG  PRO A 102      14.386   6.923   2.860  1.00 94.32           H
ATOM   1353  CD  PRO A 102      12.368   7.016   3.674  1.00 94.32           C
ATOM   1354 1HD  PRO A 102      11.600   7.782   3.780  1.00 94.32           H
ATOM   1355 2HD  PRO A 102      12.043   6.349   2.876  1.00 94.32           H
ATOM   1356  N   PHE A 103      12.405   7.822   7.261  1.00 93.56           N
ATOM   1357  CA  PHE A 103      12.049   8.320   8.579  1.00 93.56           C
ATOM   1358  C   PHE A 103      11.745   7.167   9.537  1.00 93.56           C
ATOM   1359  O   PHE A 103      12.108   7.219  10.711  1.00 93.56           O
ATOM   1360  HA  PHE A 103      12.903   8.885   8.953  1.00 93.56           H
ATOM   1361  CB  PHE A 103      10.789   9.172   8.410  1.00 93.56           C
ATOM   1362 1HB  PHE A 103      10.017   8.570   7.931  1.00 93.56           H
ATOM   1363 2HB  PHE A 103      10.414   9.446   9.396  1.00 93.56           H
ATOM   1364  CG  PHE A 103      11.005  10.446   7.590  1.00 93.56           C
ATOM   1365  CD1 PHE A 103      11.415  11.588   8.204  1.00 93.56           C
ATOM   1366  HD1 PHE A 103      11.590  11.596   9.280  1.00 93.56           H
ATOM   1367  CD2 PHE A 103      10.787  10.436   6.248  1.00 93.56           C
ATOM   1368  HD2 PHE A 103      10.458   9.520   5.756  1.00 93.56           H
ATOM   1369  CE1 PHE A 103      11.615  12.770   7.443  1.00 93.56           C
ATOM   1370  HE1 PHE A 103      11.944  13.686   7.935  1.00 93.56           H
ATOM   1371  CE2 PHE A 103      10.987  11.618   5.487  1.00 93.56           C
ATOM   1372  HE2 PHE A 103      10.812  11.610   4.411  1.00 93.56           H
ATOM   1373  CZ  PHE A 103      11.397  12.760   6.101  1.00 93.56           C
ATOM   1374  HZ  PHE A 103      11.550  13.667   5.516  1.00 93.56           H
ATOM   1375  HN  PHE A 103      11.737   8.015   6.542  1.00 93.56           H
ATOM   1376  N   TRP A 104      11.083   6.153   9.001  1.00 92.05           N
ATOM   1377  CA  TRP A 104      10.768   4.968   9.781  1.00 92.05           C
ATOM   1378  C   TRP A 104      12.086   4.305  10.186  1.00 92.05           C
ATOM   1379  O   TRP A 104      12.211   3.793  11.298  1.00 92.05           O
ATOM   1380  HA  TRP A 104      10.223   5.288  10.669  1.00 92.05           H
ATOM   1381  CB  TRP A 104       9.842   4.030   9.004  1.00 92.05           C
ATOM   1382 1HB  TRP A 104      10.170   3.989   7.966  1.00 92.05           H
ATOM   1383 2HB  TRP A 104       9.938   3.023   9.409  1.00 92.05           H
ATOM   1384  CG  TRP A 104       8.368   4.440   9.042  1.00 92.05           C
ATOM   1385  CD1 TRP A 104       7.563   4.720   8.007  1.00 92.05           C
ATOM   1386  HD1 TRP A 104       7.873   4.689   6.963  1.00 92.05           H
ATOM   1387  CD2 TRP A 104       7.551   4.605  10.220  1.00 92.05           C
ATOM   1388  NE1 TRP A 104       6.292   5.052   8.431  1.00 92.05           N
ATOM   1389  HE1 TRP A 104       5.519   5.299   7.847  1.00 92.05           H
ATOM   1390  CE2 TRP A 104       6.285   4.980   9.819  1.00 92.05           C
ATOM   1391  CE3 TRP A 104       7.871   4.442  11.579  1.00 92.05           C
ATOM   1392  HE3 TRP A 104       8.863   4.147  11.921  1.00 92.05           H
ATOM   1393  CZ2 TRP A 104       5.238   5.225  10.716  1.00 92.05           C
ATOM   1394  HZ2 TRP A 104       4.246   5.520  10.374  1.00 92.05           H
ATOM   1395  CZ3 TRP A 104       6.814   4.691  12.463  1.00 92.05           C
ATOM   1396  HZ3 TRP A 104       7.009   4.579  13.529  1.00 92.05           H
ATOM   1397  CH2 TRP A 104       5.534   5.069  12.075  1.00 92.05           C
ATOM   1398  HH2 TRP A 104       4.764   5.244  12.827  1.00 92.05           H
ATOM   1399  HN  TRP A 104      10.763   6.132   8.054  1.00 92.05           H
ATOM   1400  N   ALA A 105      13.036   4.336   9.263  1.00 93.61           N
ATOM   1401  CA  ALA A 105      14.313   3.679   9.481  1.00 93.61           C
ATOM   1402  C   ALA A 105      15.020   4.329  10.672  1.00 93.61           C
ATOM   1403  O   ALA A 105      15.516   3.634  11.558  1.00 93.61           O
ATOM   1404  HA  ALA A 105      14.113   2.633   9.714  1.00 93.61           H
ATOM   1405  CB  ALA A 105      15.148   3.747   8.200  1.00 93.61           C
ATOM   1406 1HB  ALA A 105      14.615   3.247   7.392  1.00 93.61           H
ATOM   1407 2HB  ALA A 105      15.317   4.790   7.932  1.00 93.61           H
ATOM   1408 3HB  ALA A 105      16.106   3.254   8.364  1.00 93.61           H
ATOM   1409  HN  ALA A 105      12.943   4.799   8.381  1.00 93.61           H
ATOM   1410  N   ILE A 106      15.042   5.653  10.656  1.00 93.19           N
ATOM   1411  CA  ILE A 106      15.717   6.403  11.702  1.00 93.19           C
ATOM   1412  C   ILE A 106      15.024   6.141  13.040  1.00 93.19           C
ATOM   1413  O   ILE A 106      15.685   5.924  14.054  1.00 93.19           O
ATOM   1414  HA  ILE A 106      16.739   6.031  11.763  1.00 93.19           H
ATOM   1415  CB  ILE A 106      15.797   7.886  11.331  1.00 93.19           C
ATOM   1416  HB  ILE A 106      14.807   8.212  11.011  1.00 93.19           H
ATOM   1417  CG1 ILE A 106      16.748   8.106  10.153  1.00 93.19           C
ATOM   1418 1HG1 ILE A 106      17.779   7.994  10.488  1.00 93.19           H
ATOM   1419 2HG1 ILE A 106      16.574   7.344   9.394  1.00 93.19           H
ATOM   1420  CG2 ILE A 106      16.181   8.734  12.545  1.00 93.19           C
ATOM   1421 1HG2 ILE A 106      15.433   8.610  13.327  1.00 93.19           H
ATOM   1422 2HG2 ILE A 106      17.154   8.414  12.918  1.00 93.19           H
ATOM   1423 3HG2 ILE A 106      16.231   9.783  12.254  1.00 93.19           H
ATOM   1424  CD1 ILE A 106      16.552   9.495   9.543  1.00 93.19           C
ATOM   1425 1HD1 ILE A 106      15.526   9.595   9.187  1.00 93.19           H
ATOM   1426 2HD1 ILE A 106      16.750  10.255  10.299  1.00 93.19           H
ATOM   1427 3HD1 ILE A 106      17.240   9.626   8.708  1.00 93.19           H
ATOM   1428  HN  ILE A 106      14.611   6.211   9.947  1.00 93.19           H
ATOM   1429  N   ALA A 107      13.699   6.168  13.000  1.00 91.43           N
ATOM   1430  CA  ALA A 107      12.911   6.034  14.213  1.00 91.43           C
ATOM   1431  C   ALA A 107      13.122   4.638  14.802  1.00 91.43           C
ATOM   1432  O   ALA A 107      13.067   4.459  16.018  1.00 91.43           O
ATOM   1433  HA  ALA A 107      13.269   6.778  14.925  1.00 91.43           H
ATOM   1434  CB  ALA A 107      11.440   6.319  13.900  1.00 91.43           C
ATOM   1435 1HB  ALA A 107      11.341   7.332  13.513  1.00 91.43           H
ATOM   1436 2HB  ALA A 107      11.084   5.608  13.155  1.00 91.43           H
ATOM   1437 3HB  ALA A 107      10.849   6.218  14.811  1.00 91.43           H
ATOM   1438  HN  ALA A 107      13.168   6.279  12.160  1.00 91.43           H
ATOM   1439  N   ALA A 108      13.361   3.685  13.913  1.00 90.90           N
ATOM   1440  CA  ALA A 108      13.561   2.307  14.328  1.00 90.90           C
ATOM   1441  C   ALA A 108      14.979   2.145  14.878  1.00 90.90           C
ATOM   1442  O   ALA A 108      15.210   1.343  15.782  1.00 90.90           O
ATOM   1443  HA  ALA A 108      12.845   2.093  15.122  1.00 90.90           H
ATOM   1444  CB  ALA A 108      13.283   1.373  13.148  1.00 90.90           C
ATOM   1445 1HB  ALA A 108      12.254   1.507  12.814  1.00 90.90           H
ATOM   1446 2HB  ALA A 108      13.964   1.609  12.330  1.00 90.90           H
ATOM   1447 3HB  ALA A 108      13.432   0.340  13.460  1.00 90.90           H
ATOM   1448  HN  ALA A 108      13.419   3.842  12.927  1.00 90.90           H
ATOM   1449  N   ALA A 109      15.892   2.920  14.311  1.00 90.35           N
ATOM   1450  CA  ALA A 109      17.297   2.802  14.663  1.00 90.35           C
ATOM   1451  C   ALA A 109      17.508   3.329  16.084  1.00 90.35           C
ATOM   1452  O   ALA A 109      18.364   2.831  16.813  1.00 90.35           O
ATOM   1453  HA  ALA A 109      17.558   1.744  14.634  1.00 90.35           H
ATOM   1454  CB  ALA A 109      18.146   3.549  13.632  1.00 90.35           C
ATOM   1455 1HB  ALA A 109      17.981   3.117  12.645  1.00 90.35           H
ATOM   1456 2HB  ALA A 109      17.861   4.601  13.621  1.00 90.35           H
ATOM   1457 3HB  ALA A 109      19.199   3.460  13.896  1.00 90.35           H
ATOM   1458  HN  ALA A 109      15.685   3.616  13.624  1.00 90.35           H
ATOM   1459  N   ASP A 110      16.713   4.329  16.434  1.00 86.85           N
ATOM   1460  CA  ASP A 110      16.876   5.003  17.711  1.00 86.85           C
ATOM   1461  C   ASP A 110      15.500   5.380  18.264  1.00 86.85           C
ATOM   1462  O   ASP A 110      14.778   4.527  18.776  1.00 86.85           O
ATOM   1463  HA  ASP A 110      17.399   4.289  18.347  1.00 86.85           H
ATOM   1464  CB  ASP A 110      17.692   6.288  17.555  1.00 86.85           C
ATOM   1465 1HB  ASP A 110      18.614   6.075  17.013  1.00 86.85           H
ATOM   1466 2HB  ASP A 110      17.132   7.008  16.959  1.00 86.85           H
ATOM   1467  CG  ASP A 110      18.025   6.895  18.919  1.00 86.85           C
ATOM   1468  OD1 ASP A 110      17.842   6.172  19.922  1.00 86.85           O
ATOM   1469  OD2 ASP A 110      18.454   8.069  18.929  1.00 86.85           O
ATOM   1470  HN  ASP A 110      15.969   4.679  15.864  1.00 86.85           H
ATOM   1471  N   GLN A 111      15.179   6.660  18.140  1.00 85.80           N
ATOM   1472  CA  GLN A 111      13.874   7.147  18.552  1.00 85.80           C
ATOM   1473  C   GLN A 111      13.354   8.182  17.553  1.00 85.80           C
ATOM   1474  O   GLN A 111      14.098   8.648  16.692  1.00 85.80           O
ATOM   1475  HA  GLN A 111      13.224   6.272  18.550  1.00 85.80           H
ATOM   1476  CB  GLN A 111      13.927   7.728  19.967  1.00 85.80           C
ATOM   1477 1HB  GLN A 111      12.939   8.087  20.254  1.00 85.80           H
ATOM   1478 2HB  GLN A 111      14.200   6.946  20.675  1.00 85.80           H
ATOM   1479  CG  GLN A 111      14.936   8.875  20.050  1.00 85.80           C
ATOM   1480 1HG  GLN A 111      15.935   8.502  19.823  1.00 85.80           H
ATOM   1481 2HG  GLN A 111      14.699   9.629  19.300  1.00 85.80           H
ATOM   1482  CD  GLN A 111      14.928   9.512  21.441  1.00 85.80           C
ATOM   1483  OE1 GLN A 111      13.889   9.785  22.021  1.00 85.80           O
ATOM   1484  NE2 GLN A 111      16.140   9.733  21.943  1.00 85.80           N
ATOM   1485 1HE2 GLN A 111      16.952   9.486  21.414  1.00 85.80           H
ATOM   1486 2HE2 GLN A 111      16.239  10.147  22.847  1.00 85.80           H
ATOM   1487  HN  GLN A 111      15.792   7.357  17.767  1.00 85.80           H
ATOM   1488  N   TRP A 112      12.079   8.512  17.701  1.00 90.29           N
ATOM   1489  CA  TRP A 112      11.453   9.490  16.827  1.00 90.29           C
ATOM   1490  C   TRP A 112      12.002  10.870  17.192  1.00 90.29           C
ATOM   1491  O   TRP A 112      11.684  11.409  18.251  1.00 90.29           O
ATOM   1492  HA  TRP A 112      11.722   9.240  15.801  1.00 90.29           H
ATOM   1493  CB  TRP A 112       9.928   9.409  16.919  1.00 90.29           C
ATOM   1494 1HB  TRP A 112       9.616   8.381  16.736  1.00 90.29           H
ATOM   1495 2HB  TRP A 112       9.621   9.659  17.935  1.00 90.29           H
ATOM   1496  CG  TRP A 112       9.196  10.331  15.941  1.00 90.29           C
ATOM   1497  CD1 TRP A 112       8.754  11.577  16.155  1.00 90.29           C
ATOM   1498  HD1 TRP A 112       8.866  12.115  17.097  1.00 90.29           H
ATOM   1499  CD2 TRP A 112       8.837  10.025  14.577  1.00 90.29           C
ATOM   1500  NE1 TRP A 112       8.139  12.095  15.034  1.00 90.29           N
ATOM   1501  HE1 TRP A 112       7.730  13.004  14.949  1.00 90.29           H
ATOM   1502  CE2 TRP A 112       8.191  11.121  14.043  1.00 90.29           C
ATOM   1503  CE3 TRP A 112       9.051   8.860  13.819  1.00 90.29           C
ATOM   1504  HE3 TRP A 112       9.559   7.982  14.217  1.00 90.29           H
ATOM   1505  CZ2 TRP A 112       7.706  11.162  12.731  1.00 90.29           C
ATOM   1506  HZ2 TRP A 112       7.199  12.041  12.333  1.00 90.29           H
ATOM   1507  CZ3 TRP A 112       8.561   8.917  12.509  1.00 90.29           C
ATOM   1508  HZ3 TRP A 112       8.700   8.039  11.877  1.00 90.29           H
ATOM   1509  CH2 TRP A 112       7.908  10.013  11.957  1.00 90.29           C
ATOM   1510  HH2 TRP A 112       7.555   9.978  10.926  1.00 90.29           H
ATOM   1511  HN  TRP A 112      11.479   8.126  18.401  1.00 90.29           H
ATOM   1512  N   LYS A 113      12.817  11.404  16.293  1.00 90.64           N
ATOM   1513  CA  LYS A 113      13.503  12.657  16.556  1.00 90.64           C
ATOM   1514  C   LYS A 113      12.759  13.797  15.857  1.00 90.64           C
ATOM   1515  O   LYS A 113      13.152  14.958  15.966  1.00 90.64           O
ATOM   1516  HA  LYS A 113      13.467  12.830  17.632  1.00 90.64           H
ATOM   1517  CB  LYS A 113      14.978  12.554  16.164  1.00 90.64           C
ATOM   1518 1HB  LYS A 113      15.061  12.210  15.132  1.00 90.64           H
ATOM   1519 2HB  LYS A 113      15.440  13.540  16.208  1.00 90.64           H
ATOM   1520  CG  LYS A 113      15.725  11.591  17.089  1.00 90.64           C
ATOM   1521 1HG  LYS A 113      15.702  11.971  18.110  1.00 90.64           H
ATOM   1522 2HG  LYS A 113      15.222  10.624  17.097  1.00 90.64           H
ATOM   1523  CD  LYS A 113      17.177  11.413  16.638  1.00 90.64           C
ATOM   1524 1HD  LYS A 113      17.200  11.049  15.611  1.00 90.64           H
ATOM   1525 2HD  LYS A 113      17.684  12.378  16.646  1.00 90.64           H
ATOM   1526  CE  LYS A 113      17.918  10.434  17.551  1.00 90.64           C
ATOM   1527 1HE  LYS A 113      17.980  10.843  18.559  1.00 90.64           H
ATOM   1528 2HE  LYS A 113      17.361   9.500  17.620  1.00 90.64           H
ATOM   1529  NZ  LYS A 113      19.278  10.170  17.031  1.00 90.64           N
ATOM   1530 1HZ  LYS A 113      19.694   9.402  17.547  1.00 90.64           H
ATOM   1531 2HZ  LYS A 113      19.223   9.926  16.048  1.00 90.64           H
ATOM   1532 3HZ  LYS A 113      19.849  11.000  17.142  1.00 90.64           H
ATOM   1533  HN  LYS A 113      13.011  10.995  15.402  1.00 90.64           H
ATOM   1534  N   PHE A 114      11.698  13.426  15.156  1.00 92.21           N
ATOM   1535  CA  PHE A 114      11.030  14.356  14.262  1.00 92.21           C
ATOM   1536  C   PHE A 114       9.799  14.972  14.931  1.00 92.21           C
ATOM   1537  O   PHE A 114       9.356  14.501  15.977  1.00 92.21           O
ATOM   1538  HA  PHE A 114      11.744  15.144  14.022  1.00 92.21           H
ATOM   1539  CB  PHE A 114      10.582  13.556  13.037  1.00 92.21           C
ATOM   1540 1HB  PHE A 114       9.788  12.871  13.333  1.00 92.21           H
ATOM   1541 2HB  PHE A 114      10.155  14.241  12.304  1.00 92.21           H
ATOM   1542  CG  PHE A 114      11.705  12.756  12.372  1.00 92.21           C
ATOM   1543  CD1 PHE A 114      12.631  13.392  11.606  1.00 92.21           C
ATOM   1544  HD1 PHE A 114      12.574  14.472  11.465  1.00 92.21           H
ATOM   1545  CD2 PHE A 114      11.776  11.409  12.547  1.00 92.21           C
ATOM   1546  HD2 PHE A 114      11.033  10.900  13.161  1.00 92.21           H
ATOM   1547  CE1 PHE A 114      13.673  12.650  10.989  1.00 92.21           C
ATOM   1548  HE1 PHE A 114      14.415  13.160  10.375  1.00 92.21           H
ATOM   1549  CE2 PHE A 114      12.818  10.667  11.931  1.00 92.21           C
ATOM   1550  HE2 PHE A 114      12.875   9.588  12.071  1.00 92.21           H
ATOM   1551  CZ  PHE A 114      13.744  11.303  11.164  1.00 92.21           C
ATOM   1552  HZ  PHE A 114      14.544  10.733  10.691  1.00 92.21           H
ATOM   1553  HN  PHE A 114      11.296  12.511  15.191  1.00 92.21           H
ATOM   1554  N   GLN A 115       9.282  16.016  14.300  1.00 92.26           N
ATOM   1555  CA  GLN A 115       8.135  16.725  14.841  1.00 92.26           C
ATOM   1556  C   GLN A 115       6.859  15.907  14.632  1.00 92.26           C
ATOM   1557  O   GLN A 115       6.842  14.969  13.836  1.00 92.26           O
ATOM   1558  HA  GLN A 115       8.337  16.831  15.907  1.00 92.26           H
ATOM   1559  CB  GLN A 115       8.004  18.115  14.214  1.00 92.26           C
ATOM   1560 1HB  GLN A 115       7.989  18.028  13.128  1.00 92.26           H
ATOM   1561 2HB  GLN A 115       7.056  18.564  14.512  1.00 92.26           H
ATOM   1562  CG  GLN A 115       9.160  19.021  14.643  1.00 92.26           C
ATOM   1563 1HG  GLN A 115      10.109  18.561  14.366  1.00 92.26           H
ATOM   1564 2HG  GLN A 115       9.099  19.970  14.111  1.00 92.26           H
ATOM   1565  CD  GLN A 115       9.129  19.272  16.152  1.00 92.26           C
ATOM   1566  OE1 GLN A 115       8.101  19.181  16.802  1.00 92.26           O
ATOM   1567  NE2 GLN A 115      10.311  19.593  16.671  1.00 92.26           N
ATOM   1568 1HE2 GLN A 115      11.117  19.652  16.081  1.00 92.26           H
ATOM   1569 2HE2 GLN A 115      10.394  19.777  17.650  1.00 92.26           H
ATOM   1570  HN  GLN A 115       9.633  16.378  13.436  1.00 92.26           H
ATOM   1571  N   THR A 116       5.822  16.292  15.361  1.00 92.77           N
ATOM   1572  CA  THR A 116       4.565  15.564  15.318  1.00 92.77           C
ATOM   1573  C   THR A 116       3.996  15.567  13.898  1.00 92.77           C
ATOM   1574  O   THR A 116       3.397  14.585  13.463  1.00 92.77           O
ATOM   1575  HA  THR A 116       4.761  14.524  15.582  1.00 92.77           H
ATOM   1576  CB  THR A 116       3.623  16.184  16.352  1.00 92.77           C
ATOM   1577  HB  THR A 116       3.316  17.184  16.047  1.00 92.77           H
ATOM   1578  OG1 THR A 116       4.353  16.111  17.574  1.00 92.77           O
ATOM   1579  HG1 THR A 116       3.948  16.725  18.251  1.00 92.77           H
ATOM   1580  CG2 THR A 116       2.384  15.324  16.606  1.00 92.77           C
ATOM   1581 1HG2 THR A 116       2.690  14.345  16.975  1.00 92.77           H
ATOM   1582 2HG2 THR A 116       1.829  15.204  15.675  1.00 92.77           H
ATOM   1583 3HG2 THR A 116       1.750  15.810  17.347  1.00 92.77           H
ATOM   1584  HN  THR A 116       5.831  17.084  15.972  1.00 92.77           H
ATOM   1585  N   PHE A 117       4.202  16.684  13.215  1.00 93.74           N
ATOM   1586  CA  PHE A 117       3.720  16.826  11.851  1.00 93.74           C
ATOM   1587  C   PHE A 117       4.186  15.658  10.980  1.00 93.74           C
ATOM   1588  O   PHE A 117       3.390  15.067  10.251  1.00 93.74           O
ATOM   1589  HA  PHE A 117       2.631  16.835  11.893  1.00 93.74           H
ATOM   1590  CB  PHE A 117       4.312  18.125  11.301  1.00 93.74           C
ATOM   1591 1HB  PHE A 117       3.941  18.961  11.894  1.00 93.74           H
ATOM   1592 2HB  PHE A 117       5.395  18.101  11.427  1.00 93.74           H
ATOM   1593  CG  PHE A 117       3.990  18.381   9.828  1.00 93.74           C
ATOM   1594  CD1 PHE A 117       4.937  18.162   8.876  1.00 93.74           C
ATOM   1595  HD1 PHE A 117       5.925  17.804   9.164  1.00 93.74           H
ATOM   1596  CD2 PHE A 117       2.756  18.828   9.469  1.00 93.74           C
ATOM   1597  HD2 PHE A 117       1.997  19.004  10.231  1.00 93.74           H
ATOM   1598  CE1 PHE A 117       4.637  18.399   7.509  1.00 93.74           C
ATOM   1599  HE1 PHE A 117       5.396  18.224   6.746  1.00 93.74           H
ATOM   1600  CE2 PHE A 117       2.457  19.065   8.101  1.00 93.74           C
ATOM   1601  HE2 PHE A 117       1.468  19.423   7.814  1.00 93.74           H
ATOM   1602  CZ  PHE A 117       3.404  18.846   7.150  1.00 93.74           C
ATOM   1603  HZ  PHE A 117       3.174  19.028   6.100  1.00 93.74           H
ATOM   1604  HN  PHE A 117       4.687  17.479  13.577  1.00 93.74           H
ATOM   1605  N   MET A 118       5.472  15.360  11.084  1.00 93.12           N
ATOM   1606  CA  MET A 118       6.063  14.303  10.281  1.00 93.12           C
ATOM   1607  C   MET A 118       5.454  12.943  10.631  1.00 93.12           C
ATOM   1608  O   MET A 118       5.290  12.090   9.760  1.00 93.12           O
ATOM   1609  HA  MET A 118       5.832  14.557   9.247  1.00 93.12           H
ATOM   1610  CB  MET A 118       7.574  14.263  10.521  1.00 93.12           C
ATOM   1611 1HB  MET A 118       7.980  15.273  10.470  1.00 93.12           H
ATOM   1612 2HB  MET A 118       7.777  13.888  11.524  1.00 93.12           H
ATOM   1613  CG  MET A 118       8.269  13.374   9.488  1.00 93.12           C
ATOM   1614 1HG  MET A 118       9.335  13.313   9.707  1.00 93.12           H
ATOM   1615 2HG  MET A 118       7.874  12.360   9.544  1.00 93.12           H
ATOM   1616  SD  MET A 118       8.021  14.035   7.848  1.00 93.12           S
ATOM   1617  CE  MET A 118       9.071  15.476   7.933  1.00 93.12           C
ATOM   1618 1HE  MET A 118       8.724  16.132   8.732  1.00 93.12           H
ATOM   1619 2HE  MET A 118      10.096  15.168   8.136  1.00 93.12           H
ATOM   1620 3HE  MET A 118       9.033  16.010   6.983  1.00 93.12           H
ATOM   1621  HN  MET A 118       6.106  15.825  11.702  1.00 93.12           H
ATOM   1622  N   CYS A 119       5.137  12.783  11.907  1.00 92.84           N
ATOM   1623  CA  CYS A 119       4.557  11.539  12.384  1.00 92.84           C
ATOM   1624  C   CYS A 119       3.201  11.348  11.701  1.00 92.84           C
ATOM   1625  O   CYS A 119       2.888  10.255  11.230  1.00 92.84           O
ATOM   1626  HA  CYS A 119       5.248  10.744  12.102  1.00 92.84           H
ATOM   1627  CB  CYS A 119       4.436  11.519  13.909  1.00 92.84           C
ATOM   1628 1HB  CYS A 119       5.426  11.558  14.361  1.00 92.84           H
ATOM   1629 2HB  CYS A 119       3.895  12.402  14.250  1.00 92.84           H
ATOM   1630  SG  CYS A 119       3.561  10.005  14.447  1.00 92.84           S
ATOM   1631  HN  CYS A 119       5.269  13.484  12.608  1.00 92.84           H
ATOM   1632  N   LYS A 120       2.434  12.427  11.668  1.00 93.40           N
ATOM   1633  CA  LYS A 120       1.111  12.387  11.068  1.00 93.40           C
ATOM   1634  C   LYS A 120       1.232  11.954   9.606  1.00 93.40           C
ATOM   1635  O   LYS A 120       0.515  11.060   9.158  1.00 93.40           O
ATOM   1636  HA  LYS A 120       0.532  11.634  11.604  1.00 93.40           H
ATOM   1637  CB  LYS A 120       0.396  13.726  11.255  1.00 93.40           C
ATOM   1638 1HB  LYS A 120       1.046  14.538  10.929  1.00 93.40           H
ATOM   1639 2HB  LYS A 120      -0.494  13.759  10.627  1.00 93.40           H
ATOM   1640  CG  LYS A 120       0.003  13.938  12.719  1.00 93.40           C
ATOM   1641 1HG  LYS A 120      -0.625  13.112  13.053  1.00 93.40           H
ATOM   1642 2HG  LYS A 120       0.896  13.932  13.344  1.00 93.40           H
ATOM   1643  CD  LYS A 120      -0.745  15.260  12.900  1.00 93.40           C
ATOM   1644 1HD  LYS A 120      -0.068  16.094  12.711  1.00 93.40           H
ATOM   1645 2HD  LYS A 120      -1.549  15.331  12.168  1.00 93.40           H
ATOM   1646  CE  LYS A 120      -1.322  15.375  14.312  1.00 93.40           C
ATOM   1647 1HE  LYS A 120      -1.762  14.423  14.610  1.00 93.40           H
ATOM   1648 2HE  LYS A 120      -0.524  15.593  15.021  1.00 93.40           H
ATOM   1649  NZ  LYS A 120      -2.348  16.440  14.368  1.00 93.40           N
ATOM   1650 1HZ  LYS A 120      -2.705  16.516  15.314  1.00 93.40           H
ATOM   1651 2HZ  LYS A 120      -1.934  17.323  14.090  1.00 93.40           H
ATOM   1652 3HZ  LYS A 120      -3.109  16.210  13.737  1.00 93.40           H
ATOM   1653  HN  LYS A 120       2.701  13.315  12.041  1.00 93.40           H
ATOM   1654  N   VAL A 121       2.144  12.608   8.901  1.00 92.21           N
ATOM   1655  CA  VAL A 121       2.308  12.363   7.479  1.00 92.21           C
ATOM   1656  C   VAL A 121       2.718  10.906   7.260  1.00 92.21           C
ATOM   1657  O   VAL A 121       2.108  10.199   6.458  1.00 92.21           O
ATOM   1658  HA  VAL A 121       1.342  12.531   7.002  1.00 92.21           H
ATOM   1659  CB  VAL A 121       3.307  13.360   6.888  1.00 92.21           C
ATOM   1660  HB  VAL A 121       4.215  13.322   7.491  1.00 92.21           H
ATOM   1661  CG1 VAL A 121       3.679  12.979   5.454  1.00 92.21           C
ATOM   1662 1HG1 VAL A 121       4.130  11.987   5.447  1.00 92.21           H
ATOM   1663 2HG1 VAL A 121       2.782  12.975   4.835  1.00 92.21           H
ATOM   1664 3HG1 VAL A 121       4.391  13.704   5.058  1.00 92.21           H
ATOM   1665  CG2 VAL A 121       2.760  14.788   6.952  1.00 92.21           C
ATOM   1666 1HG2 VAL A 121       1.831  14.847   6.384  1.00 92.21           H
ATOM   1667 2HG2 VAL A 121       2.569  15.058   7.990  1.00 92.21           H
ATOM   1668 3HG2 VAL A 121       3.490  15.476   6.526  1.00 92.21           H
ATOM   1669  HN  VAL A 121       2.762  13.293   9.287  1.00 92.21           H
ATOM   1670  N   VAL A 122       3.748  10.498   7.987  1.00 91.73           N
ATOM   1671  CA  VAL A 122       4.422   9.245   7.693  1.00 91.73           C
ATOM   1672  C   VAL A 122       3.460   8.082   7.942  1.00 91.73           C
ATOM   1673  O   VAL A 122       3.477   7.091   7.214  1.00 91.73           O
ATOM   1674  HA  VAL A 122       4.693   9.257   6.638  1.00 91.73           H
ATOM   1675  CB  VAL A 122       5.711   9.140   8.512  1.00 91.73           C
ATOM   1676  HB  VAL A 122       5.470   9.376   9.548  1.00 91.73           H
ATOM   1677  CG1 VAL A 122       6.271   7.717   8.471  1.00 91.73           C
ATOM   1678 1HG1 VAL A 122       5.537   7.026   8.885  1.00 91.73           H
ATOM   1679 2HG1 VAL A 122       6.489   7.442   7.439  1.00 91.73           H
ATOM   1680 3HG1 VAL A 122       7.187   7.671   9.061  1.00 91.73           H
ATOM   1681  CG2 VAL A 122       6.751  10.153   8.029  1.00 91.73           C
ATOM   1682 1HG2 VAL A 122       6.986   9.963   6.982  1.00 91.73           H
ATOM   1683 2HG2 VAL A 122       6.351  11.162   8.134  1.00 91.73           H
ATOM   1684 3HG2 VAL A 122       7.657  10.057   8.628  1.00 91.73           H
ATOM   1685  HN  VAL A 122       4.121  11.008   8.762  1.00 91.73           H
ATOM   1686  N   ASN A 123       2.642   8.243   8.973  1.00 90.56           N
ATOM   1687  CA  ASN A 123       1.667   7.223   9.320  1.00 90.56           C
ATOM   1688  C   ASN A 123       0.611   7.137   8.216  1.00 90.56           C
ATOM   1689  O   ASN A 123       0.119   6.053   7.906  1.00 90.56           O
ATOM   1690  HA  ASN A 123       2.240   6.302   9.422  1.00 90.56           H
ATOM   1691  CB  ASN A 123       0.955   7.566  10.630  1.00 90.56           C
ATOM   1692 1HB  ASN A 123       0.897   8.648  10.744  1.00 90.56           H
ATOM   1693 2HB  ASN A 123      -0.069   7.194  10.599  1.00 90.56           H
ATOM   1694  CG  ASN A 123       1.688   6.960  11.828  1.00 90.56           C
ATOM   1695  OD1 ASN A 123       2.440   6.006  11.710  1.00 90.56           O
ATOM   1696  ND2 ASN A 123       1.428   7.564  12.984  1.00 90.56           N
ATOM   1697 1HD2 ASN A 123       0.801   8.342  13.011  1.00 90.56           H
ATOM   1698 2HD2 ASN A 123       1.860   7.240  13.825  1.00 90.56           H
ATOM   1699  HN  ASN A 123       2.640   9.049   9.564  1.00 90.56           H
ATOM   1700  N   SER A 124       0.294   8.293   7.653  1.00 92.51           N
ATOM   1701  CA  SER A 124      -0.846   8.402   6.758  1.00 92.51           C
ATOM   1702  C   SER A 124      -0.446   7.972   5.346  1.00 92.51           C
ATOM   1703  O   SER A 124      -1.267   7.443   4.598  1.00 92.51           O
ATOM   1704  HA  SER A 124      -1.598   7.727   7.166  1.00 92.51           H
ATOM   1705  CB  SER A 124      -1.399   9.829   6.741  1.00 92.51           C
ATOM   1706 1HB  SER A 124      -0.670  10.494   6.278  1.00 92.51           H
ATOM   1707 2HB  SER A 124      -2.297   9.863   6.126  1.00 92.51           H
ATOM   1708  OG  SER A 124      -1.704  10.299   8.052  1.00 92.51           O
ATOM   1709  HG  SER A 124      -1.099  11.058   8.292  1.00 92.51           H
ATOM   1710  HN  SER A 124       0.799   9.144   7.799  1.00 92.51           H
ATOM   1711  N   MET A 125       0.816   8.214   5.023  1.00 92.33           N
ATOM   1712  CA  MET A 125       1.281   8.062   3.655  1.00 92.33           C
ATOM   1713  C   MET A 125       1.081   6.626   3.164  1.00 92.33           C
ATOM   1714  O   MET A 125       0.711   6.407   2.012  1.00 92.33           O
ATOM   1715  HA  MET A 125       0.673   8.744   3.061  1.00 92.33           H
ATOM   1716  CB  MET A 125       2.765   8.427   3.576  1.00 92.33           C
ATOM   1717 1HB  MET A 125       3.297   7.984   4.418  1.00 92.33           H
ATOM   1718 2HB  MET A 125       3.199   8.006   2.669  1.00 92.33           H
ATOM   1719  CG  MET A 125       2.957   9.945   3.584  1.00 92.33           C
ATOM   1720 1HG  MET A 125       2.437  10.381   4.437  1.00 92.33           H
ATOM   1721 2HG  MET A 125       4.014  10.185   3.698  1.00 92.33           H
ATOM   1722  SD  MET A 125       2.334  10.647   2.066  1.00 92.33           S
ATOM   1723  CE  MET A 125       0.995  11.637   2.710  1.00 92.33           C
ATOM   1724 1HE  MET A 125       0.282  10.993   3.226  1.00 92.33           H
ATOM   1725 2HE  MET A 125       1.391  12.374   3.409  1.00 92.33           H
ATOM   1726 3HE  MET A 125       0.494  12.149   1.889  1.00 92.33           H
ATOM   1727  HN  MET A 125       1.514   8.508   5.676  1.00 92.33           H
ATOM   1728  N   TYR A 126       1.336   5.687   4.063  1.00 87.37           N
ATOM   1729  CA  TYR A 126       1.226   4.278   3.724  1.00 87.37           C
ATOM   1730  C   TYR A 126      -0.211   3.916   3.344  1.00 87.37           C
ATOM   1731  O   TYR A 126      -0.443   3.266   2.326  1.00 87.37           O
ATOM   1732  HA  TYR A 126       1.879   4.085   2.873  1.00 87.37           H
ATOM   1733  CB  TYR A 126       1.616   3.509   4.988  1.00 87.37           C
ATOM   1734 1HB  TYR A 126       2.659   3.722   5.223  1.00 87.37           H
ATOM   1735 2HB  TYR A 126       1.020   3.876   5.823  1.00 87.37           H
ATOM   1736  CG  TYR A 126       1.433   1.994   4.876  1.00 87.37           C
ATOM   1737  CD1 TYR A 126       0.601   1.333   5.757  1.00 87.37           C
ATOM   1738  HD1 TYR A 126       0.075   1.890   6.532  1.00 87.37           H
ATOM   1739  CD2 TYR A 126       2.099   1.289   3.894  1.00 87.37           C
ATOM   1740  HD2 TYR A 126       2.756   1.811   3.199  1.00 87.37           H
ATOM   1741  CE1 TYR A 126       0.429  -0.093   5.651  1.00 87.37           C
ATOM   1742  HE1 TYR A 126      -0.225  -0.628   6.340  1.00 87.37           H
ATOM   1743  CE2 TYR A 126       1.927  -0.137   3.789  1.00 87.37           C
ATOM   1744  HE2 TYR A 126       2.447  -0.706   3.019  1.00 87.37           H
ATOM   1745  CZ  TYR A 126       1.100  -0.757   4.673  1.00 87.37           C
ATOM   1746  OH  TYR A 126       0.937  -2.104   4.573  1.00 87.37           O
ATOM   1747  HH  TYR A 126       1.010  -2.387   3.617  1.00 87.37           H
ATOM   1748  HN  TYR A 126       1.613   5.875   5.005  1.00 87.37           H
ATOM   1749  N   LYS A 127      -1.139   4.353   4.183  1.00 88.10           N
ATOM   1750  CA  LYS A 127      -2.540   4.018   3.991  1.00 88.10           C
ATOM   1751  C   LYS A 127      -3.028   4.625   2.674  1.00 88.10           C
ATOM   1752  O   LYS A 127      -3.810   4.007   1.953  1.00 88.10           O
ATOM   1753  HA  LYS A 127      -2.609   2.933   3.917  1.00 88.10           H
ATOM   1754  CB  LYS A 127      -3.364   4.443   5.207  1.00 88.10           C
ATOM   1755 1HB  LYS A 127      -3.145   5.481   5.456  1.00 88.10           H
ATOM   1756 2HB  LYS A 127      -4.426   4.391   4.967  1.00 88.10           H
ATOM   1757  CG  LYS A 127      -3.064   3.550   6.413  1.00 88.10           C
ATOM   1758 1HG  LYS A 127      -1.996   3.578   6.633  1.00 88.10           H
ATOM   1759 2HG  LYS A 127      -3.581   3.934   7.292  1.00 88.10           H
ATOM   1760  CD  LYS A 127      -3.498   2.107   6.148  1.00 88.10           C
ATOM   1761 1HD  LYS A 127      -4.531   2.092   5.802  1.00 88.10           H
ATOM   1762 2HD  LYS A 127      -2.889   1.680   5.351  1.00 88.10           H
ATOM   1763  CE  LYS A 127      -3.365   1.254   7.411  1.00 88.10           C
ATOM   1764 1HE  LYS A 127      -2.333   1.272   7.762  1.00 88.10           H
ATOM   1765 2HE  LYS A 127      -3.980   1.674   8.207  1.00 88.10           H
ATOM   1766  NZ  LYS A 127      -3.779  -0.141   7.140  1.00 88.10           N
ATOM   1767 1HZ  LYS A 127      -3.727  -0.681   7.997  1.00 88.10           H
ATOM   1768 2HZ  LYS A 127      -4.732  -0.149   6.793  1.00 88.10           H
ATOM   1769 3HZ  LYS A 127      -3.162  -0.548   6.446  1.00 88.10           H
ATOM   1770  HN  LYS A 127      -0.947   4.924   4.981  1.00 88.10           H
ATOM   1771  N   MET A 128      -2.547   5.829   2.400  1.00 91.97           N
ATOM   1772  CA  MET A 128      -2.903   6.515   1.169  1.00 91.97           C
ATOM   1773  C   MET A 128      -2.388   5.751  -0.052  1.00 91.97           C
ATOM   1774  O   MET A 128      -3.105   5.597  -1.040  1.00 91.97           O
ATOM   1775  HA  MET A 128      -3.992   6.546   1.155  1.00 91.97           H
ATOM   1776  CB  MET A 128      -2.306   7.924   1.179  1.00 91.97           C
ATOM   1777 1HB  MET A 128      -2.606   8.443   2.089  1.00 91.97           H
ATOM   1778 2HB  MET A 128      -1.218   7.862   1.191  1.00 91.97           H
ATOM   1779  CG  MET A 128      -2.764   8.721  -0.044  1.00 91.97           C
ATOM   1780 1HG  MET A 128      -2.595   8.141  -0.951  1.00 91.97           H
ATOM   1781 2HG  MET A 128      -3.835   8.913   0.017  1.00 91.97           H
ATOM   1782  SD  MET A 128      -1.872  10.265  -0.135  1.00 91.97           S
ATOM   1783  CE  MET A 128      -0.228   9.654  -0.470  1.00 91.97           C
ATOM   1784 1HE  MET A 128       0.092   9.005   0.345  1.00 91.97           H
ATOM   1785 2HE  MET A 128      -0.234   9.090  -1.403  1.00 91.97           H
ATOM   1786 3HE  MET A 128       0.460  10.494  -0.558  1.00 91.97           H
ATOM   1787  HN  MET A 128      -1.927   6.333   3.001  1.00 91.97           H
ATOM   1788  N   ASN A 129      -1.150   5.291   0.055  1.00 92.48           N
ATOM   1789  CA  ASN A 129      -0.542   4.521  -1.017  1.00 92.48           C
ATOM   1790  C   ASN A 129      -1.379   3.267  -1.276  1.00 92.48           C
ATOM   1791  O   ASN A 129      -1.755   2.992  -2.414  1.00 92.48           O
ATOM   1792  HA  ASN A 129      -0.520   5.192  -1.875  1.00 92.48           H
ATOM   1793  CB  ASN A 129       0.873   4.076  -0.641  1.00 92.48           C
ATOM   1794 1HB  ASN A 129       1.538   4.939  -0.626  1.00 92.48           H
ATOM   1795 2HB  ASN A 129       0.871   3.658   0.366  1.00 92.48           H
ATOM   1796  CG  ASN A 129       1.401   3.035  -1.630  1.00 92.48           C
ATOM   1797  OD1 ASN A 129       1.170   1.844  -1.501  1.00 92.48           O
ATOM   1798  ND2 ASN A 129       2.121   3.549  -2.623  1.00 92.48           N
ATOM   1799 1HD2 ASN A 129       2.274   4.536  -2.671  1.00 92.48           H
ATOM   1800 2HD2 ASN A 129       2.511   2.949  -3.321  1.00 92.48           H
ATOM   1801  HN  ASN A 129      -0.567   5.438   0.854  1.00 92.48           H
ATOM   1802  N   PHE A 130      -1.647   2.541  -0.201  1.00 89.55           N
ATOM   1803  CA  PHE A 130      -2.306   1.251  -0.315  1.00 89.55           C
ATOM   1804  C   PHE A 130      -3.638   1.379  -1.057  1.00 89.55           C
ATOM   1805  O   PHE A 130      -3.875   0.678  -2.040  1.00 89.55           O
ATOM   1806  HA  PHE A 130      -1.641   0.596  -0.877  1.00 89.55           H
ATOM   1807  CB  PHE A 130      -2.575   0.758   1.109  1.00 89.55           C
ATOM   1808 1HB  PHE A 130      -1.626   0.675   1.639  1.00 89.55           H
ATOM   1809 2HB  PHE A 130      -3.169   1.506   1.635  1.00 89.55           H
ATOM   1810  CG  PHE A 130      -3.299  -0.588   1.176  1.00 89.55           C
ATOM   1811  CD1 PHE A 130      -4.658  -0.627   1.220  1.00 89.55           C
ATOM   1812  HD1 PHE A 130      -5.231   0.300   1.208  1.00 89.55           H
ATOM   1813  CD2 PHE A 130      -2.585  -1.745   1.191  1.00 89.55           C
ATOM   1814  HD2 PHE A 130      -1.496  -1.713   1.156  1.00 89.55           H
ATOM   1815  CE1 PHE A 130      -5.330  -1.876   1.282  1.00 89.55           C
ATOM   1816  HE1 PHE A 130      -6.419  -1.908   1.317  1.00 89.55           H
ATOM   1817  CE2 PHE A 130      -3.257  -2.994   1.253  1.00 89.55           C
ATOM   1818  HE2 PHE A 130      -2.684  -3.921   1.265  1.00 89.55           H
ATOM   1819  CZ  PHE A 130      -4.616  -3.033   1.297  1.00 89.55           C
ATOM   1820  HZ  PHE A 130      -5.132  -3.992   1.345  1.00 89.55           H
ATOM   1821  HN  PHE A 130      -1.423   2.819   0.733  1.00 89.55           H
ATOM   1822  N   TYR A 131      -4.473   2.278  -0.558  1.00 88.82           N
ATOM   1823  CA  TYR A 131      -5.819   2.424  -1.086  1.00 88.82           C
ATOM   1824  C   TYR A 131      -5.788   2.881  -2.546  1.00 88.82           C
ATOM   1825  O   TYR A 131      -6.556   2.387  -3.371  1.00 88.82           O
ATOM   1826  HA  TYR A 131      -6.311   1.454  -1.027  1.00 88.82           H
ATOM   1827  CB  TYR A 131      -6.489   3.509  -0.240  1.00 88.82           C
ATOM   1828 1HB  TYR A 131      -5.881   4.413  -0.279  1.00 88.82           H
ATOM   1829 2HB  TYR A 131      -7.455   3.754  -0.680  1.00 88.82           H
ATOM   1830  CG  TYR A 131      -6.697   3.115   1.224  1.00 88.82           C
ATOM   1831  CD1 TYR A 131      -7.049   1.820   1.547  1.00 88.82           C
ATOM   1832  HD1 TYR A 131      -7.179   1.078   0.759  1.00 88.82           H
ATOM   1833  CD2 TYR A 131      -6.533   4.055   2.221  1.00 88.82           C
ATOM   1834  HD2 TYR A 131      -6.254   5.077   1.966  1.00 88.82           H
ATOM   1835  CE1 TYR A 131      -7.246   1.450   2.925  1.00 88.82           C
ATOM   1836  HE1 TYR A 131      -7.524   0.431   3.194  1.00 88.82           H
ATOM   1837  CE2 TYR A 131      -6.729   3.684   3.599  1.00 88.82           C
ATOM   1838  HE2 TYR A 131      -6.602   4.416   4.397  1.00 88.82           H
ATOM   1839  CZ  TYR A 131      -7.075   2.400   3.883  1.00 88.82           C
ATOM   1840  OH  TYR A 131      -7.261   2.050   5.184  1.00 88.82           O
ATOM   1841  HH  TYR A 131      -7.249   2.866   5.762  1.00 88.82           H
ATOM   1842  HN  TYR A 131      -4.244   2.898   0.192  1.00 88.82           H
ATOM   1843  N   SER A 132      -4.892   3.818  -2.821  1.00 91.37           N
ATOM   1844  CA  SER A 132      -4.773   4.369  -4.160  1.00 91.37           C
ATOM   1845  C   SER A 132      -4.307   3.285  -5.133  1.00 91.37           C
ATOM   1846  O   SER A 132      -4.800   3.200  -6.257  1.00 91.37           O
ATOM   1847  HA  SER A 132      -5.775   4.712  -4.421  1.00 91.37           H
ATOM   1848  CB  SER A 132      -3.807   5.555  -4.184  1.00 91.37           C
ATOM   1849 1HB  SER A 132      -3.696   5.912  -5.208  1.00 91.37           H
ATOM   1850 2HB  SER A 132      -4.227   6.377  -3.604  1.00 91.37           H
ATOM   1851  OG  SER A 132      -2.527   5.211  -3.661  1.00 91.37           O
ATOM   1852  HG  SER A 132      -2.413   5.604  -2.748  1.00 91.37           H
ATOM   1853  HN  SER A 132      -4.257   4.198  -2.149  1.00 91.37           H
ATOM   1854  N   CYS A 133      -3.361   2.482  -4.666  1.00 88.06           N
ATOM   1855  CA  CYS A 133      -2.808   1.420  -5.488  1.00 88.06           C
ATOM   1856  C   CYS A 133      -3.937   0.451  -5.846  1.00 88.06           C
ATOM   1857  O   CYS A 133      -4.103   0.088  -7.009  1.00 88.06           O
ATOM   1858  HA  CYS A 133      -2.406   1.894  -6.384  1.00 88.06           H
ATOM   1859  CB  CYS A 133      -1.647   0.710  -4.789  1.00 88.06           C
ATOM   1860 1HB  CYS A 133      -1.902   0.518  -3.747  1.00 88.06           H
ATOM   1861 2HB  CYS A 133      -1.467  -0.258  -5.257  1.00 88.06           H
ATOM   1862  SG  CYS A 133      -0.136   1.739  -4.883  1.00 88.06           S
ATOM   1863  HG  CYS A 133      -0.503   2.610  -3.947  1.00 88.06           H
ATOM   1864  HN  CYS A 133      -2.975   2.550  -3.746  1.00 88.06           H
ATOM   1865  N   VAL A 134      -4.683   0.060  -4.823  1.00 86.85           N
ATOM   1866  CA  VAL A 134      -5.746  -0.914  -5.002  1.00 86.85           C
ATOM   1867  C   VAL A 134      -6.715  -0.414  -6.076  1.00 86.85           C
ATOM   1868  O   VAL A 134      -7.071  -1.157  -6.990  1.00 86.85           O
ATOM   1869  HA  VAL A 134      -5.288  -1.841  -5.347  1.00 86.85           H
ATOM   1870  CB  VAL A 134      -6.432  -1.194  -3.663  1.00 86.85           C
ATOM   1871  HB  VAL A 134      -6.713  -0.236  -3.224  1.00 86.85           H
ATOM   1872  CG1 VAL A 134      -7.708  -2.013  -3.861  1.00 86.85           C
ATOM   1873 1HG1 VAL A 134      -8.399  -1.461  -4.498  1.00 86.85           H
ATOM   1874 2HG1 VAL A 134      -7.460  -2.964  -4.332  1.00 86.85           H
ATOM   1875 3HG1 VAL A 134      -8.175  -2.197  -2.893  1.00 86.85           H
ATOM   1876  CG2 VAL A 134      -5.476  -1.892  -2.694  1.00 86.85           C
ATOM   1877 1HG2 VAL A 134      -5.151  -2.840  -3.124  1.00 86.85           H
ATOM   1878 2HG2 VAL A 134      -4.609  -1.257  -2.517  1.00 86.85           H
ATOM   1879 3HG2 VAL A 134      -5.988  -2.079  -1.750  1.00 86.85           H
ATOM   1880  HN  VAL A 134      -4.572   0.396  -3.888  1.00 86.85           H
ATOM   1881  N   LEU A 135      -7.113   0.841  -5.931  1.00 88.06           N
ATOM   1882  CA  LEU A 135      -8.125   1.411  -6.803  1.00 88.06           C
ATOM   1883  C   LEU A 135      -7.563   1.529  -8.221  1.00 88.06           C
ATOM   1884  O   LEU A 135      -8.277   1.302  -9.197  1.00 88.06           O
ATOM   1885  HA  LEU A 135      -8.967   0.719  -6.822  1.00 88.06           H
ATOM   1886  CB  LEU A 135      -8.640   2.735  -6.234  1.00 88.06           C
ATOM   1887 1HB  LEU A 135      -7.788   3.398  -6.082  1.00 88.06           H
ATOM   1888 2HB  LEU A 135      -9.280   3.204  -6.980  1.00 88.06           H
ATOM   1889  CG  LEU A 135      -9.419   2.642  -4.920  1.00 88.06           C
ATOM   1890  HG  LEU A 135      -8.811   2.093  -4.201  1.00 88.06           H
ATOM   1891  CD1 LEU A 135      -9.670   4.032  -4.333  1.00 88.06           C
ATOM   1892 1HD1 LEU A 135      -8.716   4.523  -4.140  1.00 88.06           H
ATOM   1893 2HD1 LEU A 135     -10.248   4.626  -5.040  1.00 88.06           H
ATOM   1894 3HD1 LEU A 135     -10.225   3.937  -3.399  1.00 88.06           H
ATOM   1895  CD2 LEU A 135     -10.717   1.855  -5.107  1.00 88.06           C
ATOM   1896 1HD2 LEU A 135     -11.341   2.354  -5.848  1.00 88.06           H
ATOM   1897 2HD2 LEU A 135     -10.485   0.846  -5.447  1.00 88.06           H
ATOM   1898 3HD2 LEU A 135     -11.251   1.804  -4.158  1.00 88.06           H
ATOM   1899  HN  LEU A 135      -6.756   1.464  -5.235  1.00 88.06           H
ATOM   1900  N   LEU A 136      -6.289   1.884  -8.291  1.00 89.60           N
ATOM   1901  CA  LEU A 136      -5.633   2.073  -9.574  1.00 89.60           C
ATOM   1902  C   LEU A 136      -5.574   0.735 -10.314  1.00 89.60           C
ATOM   1903  O   LEU A 136      -5.831   0.675 -11.515  1.00 89.60           O
ATOM   1904  HA  LEU A 136      -6.246   2.762 -10.155  1.00 89.60           H
ATOM   1905  CB  LEU A 136      -4.266   2.732  -9.385  1.00 89.60           C
ATOM   1906 1HB  LEU A 136      -3.748   2.222  -8.572  1.00 89.60           H
ATOM   1907 2HB  LEU A 136      -3.678   2.570 -10.288  1.00 89.60           H
ATOM   1908  CG  LEU A 136      -4.280   4.232  -9.082  1.00 89.60           C
ATOM   1909  HG  LEU A 136      -5.000   4.412  -8.283  1.00 89.60           H
ATOM   1910  CD1 LEU A 136      -2.915   4.701  -8.574  1.00 89.60           C
ATOM   1911 1HD1 LEU A 136      -2.662   4.163  -7.660  1.00 89.60           H
ATOM   1912 2HD1 LEU A 136      -2.158   4.505  -9.333  1.00 89.60           H
ATOM   1913 3HD1 LEU A 136      -2.953   5.771  -8.366  1.00 89.60           H
ATOM   1914  CD2 LEU A 136      -4.745   5.033 -10.299  1.00 89.60           C
ATOM   1915 1HD2 LEU A 136      -4.068   4.851 -11.134  1.00 89.60           H
ATOM   1916 2HD2 LEU A 136      -5.753   4.722 -10.575  1.00 89.60           H
ATOM   1917 3HD2 LEU A 136      -4.746   6.095 -10.056  1.00 89.60           H
ATOM   1918  HN  LEU A 136      -5.708   2.041  -7.492  1.00 89.60           H
ATOM   1919  N   ILE A 137      -5.234  -0.304  -9.566  1.00 84.07           N
ATOM   1920  CA  ILE A 137      -5.102  -1.631 -10.143  1.00 84.07           C
ATOM   1921  C   ILE A 137      -6.450  -2.067 -10.722  1.00 84.07           C
ATOM   1922  O   ILE A 137      -6.505  -2.656 -11.800  1.00 84.07           O
ATOM   1923  HA  ILE A 137      -4.383  -1.562 -10.959  1.00 84.07           H
ATOM   1924  CB  ILE A 137      -4.530  -2.608  -9.115  1.00 84.07           C
ATOM   1925  HB  ILE A 137      -5.060  -2.464  -8.174  1.00 84.07           H
ATOM   1926  CG1 ILE A 137      -3.051  -2.320  -8.849  1.00 84.07           C
ATOM   1927 1HG1 ILE A 137      -2.460  -2.599  -9.721  1.00 84.07           H
ATOM   1928 2HG1 ILE A 137      -2.907  -1.251  -8.696  1.00 84.07           H
ATOM   1929  CG2 ILE A 137      -4.763  -4.057  -9.547  1.00 84.07           C
ATOM   1930 1HG2 ILE A 137      -5.833  -4.240  -9.644  1.00 84.07           H
ATOM   1931 2HG2 ILE A 137      -4.275  -4.233 -10.506  1.00 84.07           H
ATOM   1932 3HG2 ILE A 137      -4.346  -4.731  -8.798  1.00 84.07           H
ATOM   1933  CD1 ILE A 137      -2.555  -3.089  -7.623  1.00 84.07           C
ATOM   1934 1HD1 ILE A 137      -3.132  -2.789  -6.748  1.00 84.07           H
ATOM   1935 2HD1 ILE A 137      -2.678  -4.159  -7.790  1.00 84.07           H
ATOM   1936 3HD1 ILE A 137      -1.501  -2.866  -7.456  1.00 84.07           H
ATOM   1937  HN  ILE A 137      -5.051  -0.250  -8.584  1.00 84.07           H
ATOM   1938  N   MET A 138      -7.504  -1.760  -9.980  1.00 84.87           N
ATOM   1939  CA  MET A 138      -8.852  -2.053 -10.437  1.00 84.87           C
ATOM   1940  C   MET A 138      -9.139  -1.366 -11.773  1.00 84.87           C
ATOM   1941  O   MET A 138      -9.619  -2.002 -12.711  1.00 84.87           O
ATOM   1942  HA  MET A 138      -8.890  -3.135 -10.561  1.00 84.87           H
ATOM   1943  CB  MET A 138      -9.861  -1.576  -9.390  1.00 84.87           C
ATOM   1944 1HB  MET A 138      -9.571  -1.946  -8.406  1.00 84.87           H
ATOM   1945 2HB  MET A 138      -9.849  -0.488  -9.338  1.00 84.87           H
ATOM   1946  CG  MET A 138     -11.272  -2.061  -9.728  1.00 84.87           C
ATOM   1947 1HG  MET A 138     -11.547  -1.734 -10.730  1.00 84.87           H
ATOM   1948 2HG  MET A 138     -11.300  -3.151  -9.729  1.00 84.87           H
ATOM   1949  SD  MET A 138     -12.438  -1.423  -8.537  1.00 84.87           S
ATOM   1950  CE  MET A 138     -12.209   0.329  -8.787  1.00 84.87           C
ATOM   1951 1HE  MET A 138     -11.173   0.594  -8.577  1.00 84.87           H
ATOM   1952 2HE  MET A 138     -12.447   0.583  -9.820  1.00 84.87           H
ATOM   1953 3HE  MET A 138     -12.868   0.881  -8.116  1.00 84.87           H
ATOM   1954  HN  MET A 138      -7.448  -1.320  -9.084  1.00 84.87           H
ATOM   1955  N   CYS A 139      -8.835  -0.078 -11.818  1.00 87.56           N
ATOM   1956  CA  CYS A 139      -9.170   0.731 -12.977  1.00 87.56           C
ATOM   1957  C   CYS A 139      -8.376   0.205 -14.175  1.00 87.56           C
ATOM   1958  O   CYS A 139      -8.874   0.198 -15.300  1.00 87.56           O
ATOM   1959  HA  CYS A 139     -10.241   0.614 -13.142  1.00 87.56           H
ATOM   1960  CB  CYS A 139      -8.906   2.217 -12.726  1.00 87.56           C
ATOM   1961 1HB  CYS A 139      -7.882   2.360 -12.380  1.00 87.56           H
ATOM   1962 2HB  CYS A 139      -9.008   2.775 -13.657  1.00 87.56           H
ATOM   1963  SG  CYS A 139     -10.082   2.859 -11.480  1.00 87.56           S
ATOM   1964  HG  CYS A 139      -9.434   2.386 -10.420  1.00 87.56           H
ATOM   1965  HN  CYS A 139      -8.369   0.412 -11.081  1.00 87.56           H
ATOM   1966  N   ILE A 140      -7.154  -0.222 -13.893  1.00 84.51           N
ATOM   1967  CA  ILE A 140      -6.291  -0.760 -14.931  1.00 84.51           C
ATOM   1968  C   ILE A 140      -6.962  -1.980 -15.565  1.00 84.51           C
ATOM   1969  O   ILE A 140      -6.950  -2.136 -16.785  1.00 84.51           O
ATOM   1970  HA  ILE A 140      -6.180   0.009 -15.695  1.00 84.51           H
ATOM   1971  CB  ILE A 140      -4.896  -1.047 -14.372  1.00 84.51           C
ATOM   1972  HB  ILE A 140      -5.009  -1.522 -13.397  1.00 84.51           H
ATOM   1973  CG1 ILE A 140      -4.114   0.250 -14.155  1.00 84.51           C
ATOM   1974 1HG1 ILE A 140      -3.825   0.670 -15.118  1.00 84.51           H
ATOM   1975 2HG1 ILE A 140      -4.753   0.986 -13.666  1.00 84.51           H
ATOM   1976  CG2 ILE A 140      -4.138  -2.029 -15.267  1.00 84.51           C
ATOM   1977 1HG2 ILE A 140      -4.690  -2.967 -15.327  1.00 84.51           H
ATOM   1978 2HG2 ILE A 140      -4.034  -1.605 -16.266  1.00 84.51           H
ATOM   1979 3HG2 ILE A 140      -3.150  -2.216 -14.847  1.00 84.51           H
ATOM   1980  CD1 ILE A 140      -2.867   0.003 -13.304  1.00 84.51           C
ATOM   1981 1HD1 ILE A 140      -3.163  -0.393 -12.332  1.00 84.51           H
ATOM   1982 2HD1 ILE A 140      -2.220  -0.714 -13.807  1.00 84.51           H
ATOM   1983 3HD1 ILE A 140      -2.331   0.942 -13.165  1.00 84.51           H
ATOM   1984  HN  ILE A 140      -6.753  -0.205 -12.977  1.00 84.51           H
ATOM   1985  N   SER A 141      -7.533  -2.814 -14.707  1.00 81.58           N
ATOM   1986  CA  SER A 141      -8.099  -4.075 -15.154  1.00 81.58           C
ATOM   1987  C   SER A 141      -9.361  -3.818 -15.981  1.00 81.58           C
ATOM   1988  O   SER A 141      -9.586  -4.473 -16.997  1.00 81.58           O
ATOM   1989  HA  SER A 141      -7.327  -4.537 -15.769  1.00 81.58           H
ATOM   1990  CB  SER A 141      -8.419  -4.987 -13.968  1.00 81.58           C
ATOM   1991 1HB  SER A 141      -9.137  -4.492 -13.314  1.00 81.58           H
ATOM   1992 2HB  SER A 141      -8.892  -5.900 -14.329  1.00 81.58           H
ATOM   1993  OG  SER A 141      -7.251  -5.321 -13.222  1.00 81.58           O
ATOM   1994  HG  SER A 141      -7.065  -4.611 -12.543  1.00 81.58           H
ATOM   1995  HN  SER A 141      -7.611  -2.640 -13.726  1.00 81.58           H
ATOM   1996  N   VAL A 142     -10.152  -2.863 -15.514  1.00 82.73           N
ATOM   1997  CA  VAL A 142     -11.353  -2.468 -16.230  1.00 82.73           C
ATOM   1998  C   VAL A 142     -10.961  -1.877 -17.586  1.00 82.73           C
ATOM   1999  O   VAL A 142     -11.610  -2.146 -18.595  1.00 82.73           O
ATOM   2000  HA  VAL A 142     -11.946  -3.367 -16.398  1.00 82.73           H
ATOM   2001  CB  VAL A 142     -12.180  -1.507 -15.375  1.00 82.73           C
ATOM   2002  HB  VAL A 142     -11.537  -0.674 -15.089  1.00 82.73           H
ATOM   2003  CG1 VAL A 142     -13.357  -0.940 -16.171  1.00 82.73           C
ATOM   2004 1HG1 VAL A 142     -12.982  -0.400 -17.040  1.00 82.73           H
ATOM   2005 2HG1 VAL A 142     -14.000  -1.756 -16.500  1.00 82.73           H
ATOM   2006 3HG1 VAL A 142     -13.929  -0.259 -15.539  1.00 82.73           H
ATOM   2007  CG2 VAL A 142     -12.662  -2.189 -14.093  1.00 82.73           C
ATOM   2008 1HG2 VAL A 142     -13.281  -3.049 -14.350  1.00 82.73           H
ATOM   2009 2HG2 VAL A 142     -11.802  -2.521 -13.513  1.00 82.73           H
ATOM   2010 3HG2 VAL A 142     -13.248  -1.483 -13.504  1.00 82.73           H
ATOM   2011  HN  VAL A 142      -9.983  -2.363 -14.664  1.00 82.73           H
ATOM   2012  N   ASP A 143      -9.901  -1.082 -17.565  1.00 82.38           N
ATOM   2013  CA  ASP A 143      -9.468  -0.381 -18.762  1.00 82.38           C
ATOM   2014  C   ASP A 143      -9.025  -1.401 -19.813  1.00 82.38           C
ATOM   2015  O   ASP A 143      -9.322  -1.246 -20.997  1.00 82.38           O
ATOM   2016  HA  ASP A 143     -10.332   0.200 -19.083  1.00 82.38           H
ATOM   2017  CB  ASP A 143      -8.280   0.536 -18.463  1.00 82.38           C
ATOM   2018 1HB  ASP A 143      -8.537   1.219 -17.654  1.00 82.38           H
ATOM   2019 2HB  ASP A 143      -7.433  -0.060 -18.120  1.00 82.38           H
ATOM   2020  CG  ASP A 143      -7.878   1.335 -19.705  1.00 82.38           C
ATOM   2021  OD1 ASP A 143      -8.786   1.960 -20.295  1.00 82.38           O
ATOM   2022  OD2 ASP A 143      -6.673   1.303 -20.035  1.00 82.38           O
ATOM   2023  HN  ASP A 143      -9.344  -0.915 -16.752  1.00 82.38           H
ATOM   2024  N   ARG A 144      -8.322  -2.421 -19.343  1.00 76.70           N
ATOM   2025  CA  ARG A 144      -7.807  -3.448 -20.232  1.00 76.70           C
ATOM   2026  C   ARG A 144      -8.958  -4.271 -20.815  1.00 76.70           C
ATOM   2027  O   ARG A 144      -8.919  -4.659 -21.982  1.00 76.70           O
ATOM   2028  HA  ARG A 144      -7.280  -2.901 -21.014  1.00 76.70           H
ATOM   2029  CB  ARG A 144      -6.844  -4.382 -19.495  1.00 76.70           C
ATOM   2030 1HB  ARG A 144      -7.229  -4.594 -18.498  1.00 76.70           H
ATOM   2031 2HB  ARG A 144      -6.781  -5.334 -20.022  1.00 76.70           H
ATOM   2032  CG  ARG A 144      -5.451  -3.758 -19.388  1.00 76.70           C
ATOM   2033 1HG  ARG A 144      -5.083  -3.508 -20.383  1.00 76.70           H
ATOM   2034 2HG  ARG A 144      -5.508  -2.827 -18.825  1.00 76.70           H
ATOM   2035  CD  ARG A 144      -4.474  -4.716 -18.703  1.00 76.70           C
ATOM   2036 1HD  ARG A 144      -4.672  -4.745 -17.631  1.00 76.70           H
ATOM   2037 2HD  ARG A 144      -4.617  -5.727 -19.082  1.00 76.70           H
ATOM   2038  NE  ARG A 144      -3.081  -4.277 -18.947  1.00 76.70           N
ATOM   2039  HE  ARG A 144      -2.907  -3.296 -19.031  1.00 76.70           H
ATOM   2040  CZ  ARG A 144      -2.040  -5.112 -19.061  1.00 76.70           C
ATOM   2041  NH1 ARG A 144      -2.215  -6.437 -18.956  1.00 76.70           N
ATOM   2042 1HH1 ARG A 144      -3.129  -6.808 -18.791  1.00 76.70           H
ATOM   2043 2HH1 ARG A 144      -1.433  -7.053 -19.042  1.00 76.70           H
ATOM   2044  NH2 ARG A 144      -0.820  -4.604 -19.282  1.00 76.70           N
ATOM   2045 1HH2 ARG A 144      -0.032  -5.213 -19.369  1.00 76.70           H
ATOM   2046 2HH2 ARG A 144      -0.697  -3.614 -19.359  1.00 76.70           H
ATOM   2047  HN  ARG A 144      -8.104  -2.551 -18.375  1.00 76.70           H
ATOM   2048  N   TYR A 145      -9.955  -4.512 -19.977  1.00 78.20           N
ATOM   2049  CA  TYR A 145     -11.157  -5.197 -20.421  1.00 78.20           C
ATOM   2050  C   TYR A 145     -11.789  -4.476 -21.614  1.00 78.20           C
ATOM   2051  O   TYR A 145     -12.036  -5.087 -22.653  1.00 78.20           O
ATOM   2052  HA  TYR A 145     -10.878  -6.206 -20.723  1.00 78.20           H
ATOM   2053  CB  TYR A 145     -12.129  -5.152 -19.240  1.00 78.20           C
ATOM   2054 1HB  TYR A 145     -11.700  -5.711 -18.409  1.00 78.20           H
ATOM   2055 2HB  TYR A 145     -12.235  -4.119 -18.909  1.00 78.20           H
ATOM   2056  CG  TYR A 145     -13.516  -5.716 -19.554  1.00 78.20           C
ATOM   2057  CD1 TYR A 145     -14.629  -4.905 -19.458  1.00 78.20           C
ATOM   2058  HD1 TYR A 145     -14.519  -3.863 -19.159  1.00 78.20           H
ATOM   2059  CD2 TYR A 145     -13.654  -7.036 -19.933  1.00 78.20           C
ATOM   2060  HD2 TYR A 145     -12.776  -7.676 -20.009  1.00 78.20           H
ATOM   2061  CE1 TYR A 145     -15.934  -5.436 -19.753  1.00 78.20           C
ATOM   2062  HE1 TYR A 145     -16.821  -4.807 -19.681  1.00 78.20           H
ATOM   2063  CE2 TYR A 145     -14.960  -7.567 -20.228  1.00 78.20           C
ATOM   2064  HE2 TYR A 145     -15.084  -8.607 -20.528  1.00 78.20           H
ATOM   2065  CZ  TYR A 145     -16.035  -6.741 -20.124  1.00 78.20           C
ATOM   2066  OH  TYR A 145     -17.268  -7.242 -20.403  1.00 78.20           O
ATOM   2067  HH  TYR A 145     -17.193  -8.199 -20.684  1.00 78.20           H
ATOM   2068  HN  TYR A 145      -9.950  -4.250 -19.012  1.00 78.20           H
ATOM   2069  N   ILE A 146     -12.032  -3.187 -21.425  1.00 78.75           N
ATOM   2070  CA  ILE A 146     -12.718  -2.399 -22.435  1.00 78.75           C
ATOM   2071  C   ILE A 146     -11.886  -2.388 -23.718  1.00 78.75           C
ATOM   2072  O   ILE A 146     -12.431  -2.486 -24.817  1.00 78.75           O
ATOM   2073  HA  ILE A 146     -13.668  -2.891 -22.644  1.00 78.75           H
ATOM   2074  CB  ILE A 146     -13.040  -1.003 -21.897  1.00 78.75           C
ATOM   2075  HB  ILE A 146     -12.118  -0.564 -21.515  1.00 78.75           H
ATOM   2076  CG1 ILE A 146     -14.024  -1.079 -20.728  1.00 78.75           C
ATOM   2077 1HG1 ILE A 146     -15.015  -1.341 -21.099  1.00 78.75           H
ATOM   2078 2HG1 ILE A 146     -13.720  -1.870 -20.043  1.00 78.75           H
ATOM   2079  CG2 ILE A 146     -13.546  -0.089 -23.015  1.00 78.75           C
ATOM   2080 1HG2 ILE A 146     -12.781   0.001 -23.786  1.00 78.75           H
ATOM   2081 2HG2 ILE A 146     -14.451  -0.513 -23.449  1.00 78.75           H
ATOM   2082 3HG2 ILE A 146     -13.767   0.897 -22.606  1.00 78.75           H
ATOM   2083  CD1 ILE A 146     -14.089   0.254 -19.980  1.00 78.75           C
ATOM   2084 1HD1 ILE A 146     -13.101   0.501 -19.590  1.00 78.75           H
ATOM   2085 2HD1 ILE A 146     -14.416   1.039 -20.662  1.00 78.75           H
ATOM   2086 3HD1 ILE A 146     -14.796   0.173 -19.154  1.00 78.75           H
ATOM   2087  HN  ILE A 146     -11.770  -2.684 -20.602  1.00 78.75           H
ATOM   2088  N   ALA A 147     -10.579  -2.267 -23.537  1.00 77.87           N
ATOM   2089  CA  ALA A 147      -9.672  -2.176 -24.668  1.00 77.87           C
ATOM   2090  C   ALA A 147      -9.789  -3.446 -25.513  1.00 77.87           C
ATOM   2091  O   ALA A 147      -9.644  -3.400 -26.734  1.00 77.87           O
ATOM   2092  HA  ALA A 147      -9.976  -1.320 -25.271  1.00 77.87           H
ATOM   2093  CB  ALA A 147      -8.247  -1.942 -24.163  1.00 77.87           C
ATOM   2094 1HB  ALA A 147      -8.211  -1.012 -23.594  1.00 77.87           H
ATOM   2095 2HB  ALA A 147      -7.947  -2.771 -23.523  1.00 77.87           H
ATOM   2096 3HB  ALA A 147      -7.566  -1.874 -25.012  1.00 77.87           H
ATOM   2097  HN  ALA A 147     -10.140  -2.230 -22.639  1.00 77.87           H
ATOM   2098  N   ILE A 148     -10.050  -4.551 -24.830  1.00 74.43           N
ATOM   2099  CA  ILE A 148     -10.004  -5.855 -25.470  1.00 74.43           C
ATOM   2100  C   ILE A 148     -11.397  -6.212 -25.991  1.00 74.43           C
ATOM   2101  O   ILE A 148     -11.533  -6.771 -27.078  1.00 74.43           O
ATOM   2102  HA  ILE A 148      -9.326  -5.778 -26.320  1.00 74.43           H
ATOM   2103  CB  ILE A 148      -9.418  -6.899 -24.517  1.00 74.43           C
ATOM   2104  HB  ILE A 148      -9.975  -6.858 -23.581  1.00 74.43           H
ATOM   2105  CG1 ILE A 148      -7.957  -6.582 -24.187  1.00 74.43           C
ATOM   2106 1HG1 ILE A 148      -7.336  -6.764 -25.064  1.00 74.43           H
ATOM   2107 2HG1 ILE A 148      -7.858  -5.525 -23.940  1.00 74.43           H
ATOM   2108  CG2 ILE A 148      -9.584  -8.311 -25.081  1.00 74.43           C
ATOM   2109 1HG2 ILE A 148     -10.644  -8.523 -25.222  1.00 74.43           H
ATOM   2110 2HG2 ILE A 148      -9.069  -8.383 -26.038  1.00 74.43           H
ATOM   2111 3HG2 ILE A 148      -9.159  -9.033 -24.384  1.00 74.43           H
ATOM   2112  CD1 ILE A 148      -7.462  -7.434 -23.017  1.00 74.43           C
ATOM   2113 1HD1 ILE A 148      -8.071  -7.231 -22.136  1.00 74.43           H
ATOM   2114 2HD1 ILE A 148      -7.540  -8.490 -23.278  1.00 74.43           H
ATOM   2115 3HD1 ILE A 148      -6.422  -7.189 -22.804  1.00 74.43           H
ATOM   2116  HN  ILE A 148     -10.289  -4.565 -23.859  1.00 74.43           H
ATOM   2117  N   ALA A 149     -12.398  -5.874 -25.191  1.00 75.05           N
ATOM   2118  CA  ALA A 149     -13.766  -6.252 -25.503  1.00 75.05           C
ATOM   2119  C   ALA A 149     -14.326  -5.296 -26.558  1.00 75.05           C
ATOM   2120  O   ALA A 149     -14.956  -5.730 -27.522  1.00 75.05           O
ATOM   2121  HA  ALA A 149     -13.746  -7.262 -25.914  1.00 75.05           H
ATOM   2122  CB  ALA A 149     -14.599  -6.258 -24.220  1.00 75.05           C
ATOM   2123 1HB  ALA A 149     -14.177  -6.974 -23.516  1.00 75.05           H
ATOM   2124 2HB  ALA A 149     -14.590  -5.262 -23.776  1.00 75.05           H
ATOM   2125 3HB  ALA A 149     -15.625  -6.541 -24.455  1.00 75.05           H
ATOM   2126  HN  ALA A 149     -12.286  -5.353 -24.345  1.00 75.05           H
ATOM   2127  N   GLN A 150     -14.076  -4.014 -26.341  1.00 75.91           N
ATOM   2128  CA  GLN A 150     -14.594  -2.989 -27.232  1.00 75.91           C
ATOM   2129  C   GLN A 150     -13.471  -2.434 -28.111  1.00 75.91           C
ATOM   2130  O   GLN A 150     -13.439  -1.240 -28.402  1.00 75.91           O
ATOM   2131  HA  GLN A 150     -15.336  -3.492 -27.852  1.00 75.91           H
ATOM   2132  CB  GLN A 150     -15.276  -1.870 -26.443  1.00 75.91           C
ATOM   2133 1HB  GLN A 150     -14.549  -1.383 -25.793  1.00 75.91           H
ATOM   2134 2HB  GLN A 150     -15.648  -1.110 -27.130  1.00 75.91           H
ATOM   2135  CG  GLN A 150     -16.433  -2.417 -25.604  1.00 75.91           C
ATOM   2136 1HG  GLN A 150     -17.026  -3.107 -26.203  1.00 75.91           H
ATOM   2137 2HG  GLN A 150     -16.038  -2.984 -24.761  1.00 75.91           H
ATOM   2138  CD  GLN A 150     -17.322  -1.283 -25.091  1.00 75.91           C
ATOM   2139  OE1 GLN A 150     -17.072  -0.111 -25.320  1.00 75.91           O
ATOM   2140  NE2 GLN A 150     -18.372  -1.695 -24.386  1.00 75.91           N
ATOM   2141 1HE2 GLN A 150     -18.520  -2.672 -24.234  1.00 75.91           H
ATOM   2142 2HE2 GLN A 150     -19.014  -1.028 -24.008  1.00 75.91           H
ATOM   2143  HN  GLN A 150     -13.533  -3.672 -25.574  1.00 75.91           H
ATOM   2144  N   ALA A 151     -12.579  -3.328 -28.510  1.00 71.18           N
ATOM   2145  CA  ALA A 151     -11.388  -2.924 -29.238  1.00 71.18           C
ATOM   2146  C   ALA A 151     -11.794  -2.047 -30.424  1.00 71.18           C
ATOM   2147  O   ALA A 151     -11.072  -1.122 -30.793  1.00 71.18           O
ATOM   2148  HA  ALA A 151     -10.767  -2.338 -28.560  1.00 71.18           H
ATOM   2149  CB  ALA A 151     -10.608  -4.167 -29.672  1.00 71.18           C
ATOM   2150 1HB  ALA A 151     -10.318  -4.739 -28.791  1.00 71.18           H
ATOM   2151 2HB  ALA A 151     -11.235  -4.783 -30.316  1.00 71.18           H
ATOM   2152 3HB  ALA A 151      -9.715  -3.863 -30.218  1.00 71.18           H
ATOM   2153  HN  ALA A 151     -12.659  -4.311 -28.344  1.00 71.18           H
ATOM   2154  N   MET A 152     -12.949  -2.368 -30.989  1.00 64.13           N
ATOM   2155  CA  MET A 152     -13.431  -1.659 -32.162  1.00 64.13           C
ATOM   2156  C   MET A 152     -13.734  -0.196 -31.831  1.00 64.13           C
ATOM   2157  O   MET A 152     -13.385   0.702 -32.597  1.00 64.13           O
ATOM   2158  HA  MET A 152     -12.623  -1.714 -32.891  1.00 64.13           H
ATOM   2159  CB  MET A 152     -14.700  -2.337 -32.683  1.00 64.13           C
ATOM   2160 1HB  MET A 152     -15.399  -2.490 -31.861  1.00 64.13           H
ATOM   2161 2HB  MET A 152     -15.193  -1.687 -33.405  1.00 64.13           H
ATOM   2162  CG  MET A 152     -14.373  -3.681 -33.338  1.00 64.13           C
ATOM   2163 1HG  MET A 152     -13.388  -4.021 -33.018  1.00 64.13           H
ATOM   2164 2HG  MET A 152     -15.090  -4.436 -33.016  1.00 64.13           H
ATOM   2165  SD  MET A 152     -14.415  -3.521 -35.115  1.00 64.13           S
ATOM   2166  CE  MET A 152     -16.180  -3.506 -35.383  1.00 64.13           C
ATOM   2167 1HE  MET A 152     -16.611  -4.436 -35.012  1.00 64.13           H
ATOM   2168 2HE  MET A 152     -16.621  -2.663 -34.852  1.00 64.13           H
ATOM   2169 3HE  MET A 152     -16.385  -3.411 -36.450  1.00 64.13           H
ATOM   2170  HN  MET A 152     -13.548  -3.097 -30.660  1.00 64.13           H
ATOM   2171  N   ARG A 153     -14.379  -0.001 -30.691  1.00 67.22           N
ATOM   2172  CA  ARG A 153     -14.818   1.327 -30.296  1.00 67.22           C
ATOM   2173  C   ARG A 153     -13.722   2.031 -29.494  1.00 67.22           C
ATOM   2174  O   ARG A 153     -13.748   3.251 -29.339  1.00 67.22           O
ATOM   2175  HA  ARG A 153     -15.012   1.846 -31.234  1.00 67.22           H
ATOM   2176  CB  ARG A 153     -16.093   1.257 -29.453  1.00 67.22           C
ATOM   2177 1HB  ARG A 153     -15.957   0.544 -28.640  1.00 67.22           H
ATOM   2178 2HB  ARG A 153     -16.284   2.229 -28.997  1.00 67.22           H
ATOM   2179  CG  ARG A 153     -17.293   0.843 -30.307  1.00 67.22           C
ATOM   2180 1HG  ARG A 153     -17.388   1.518 -31.159  1.00 67.22           H
ATOM   2181 2HG  ARG A 153     -17.130  -0.157 -30.710  1.00 67.22           H
ATOM   2182  CD  ARG A 153     -18.584   0.864 -29.486  1.00 67.22           C
ATOM   2183 1HD  ARG A 153     -18.524   0.132 -28.681  1.00 67.22           H
ATOM   2184 2HD  ARG A 153     -18.712   1.841 -29.020  1.00 67.22           H
ATOM   2185  NE  ARG A 153     -19.742   0.565 -30.357  1.00 67.22           N
ATOM   2186  HE  ARG A 153     -19.569   0.405 -31.329  1.00 67.22           H
ATOM   2187  CZ  ARG A 153     -21.009   0.496 -29.925  1.00 67.22           C
ATOM   2188  NH1 ARG A 153     -21.299   0.702 -28.633  1.00 67.22           N
ATOM   2189 1HH1 ARG A 153     -20.567   0.910 -27.983  1.00 67.22           H
ATOM   2190 2HH1 ARG A 153     -22.246   0.649 -28.319  1.00 67.22           H
ATOM   2191  NH2 ARG A 153     -21.981   0.217 -30.804  1.00 67.22           N
ATOM   2192 1HH2 ARG A 153     -22.931   0.162 -30.498  1.00 67.22           H
ATOM   2193 2HH2 ARG A 153     -21.756   0.064 -31.766  1.00 67.22           H
ATOM   2194  HN  ARG A 153     -14.601  -0.730 -30.043  1.00 67.22           H
ATOM   2195  N   ALA A 154     -12.784   1.233 -29.005  1.00 64.12           N
ATOM   2196  CA  ALA A 154     -11.848   1.706 -28.000  1.00 64.12           C
ATOM   2197  C   ALA A 154     -11.015   2.849 -28.583  1.00 64.12           C
ATOM   2198  O   ALA A 154     -10.550   3.720 -27.850  1.00 64.12           O
ATOM   2199  HA  ALA A 154     -12.427   2.083 -27.158  1.00 64.12           H
ATOM   2200  CB  ALA A 154     -10.981   0.540 -27.521  1.00 64.12           C
ATOM   2201 1HB  ALA A 154     -11.618  -0.233 -27.089  1.00 64.12           H
ATOM   2202 2HB  ALA A 154     -10.429   0.126 -28.365  1.00 64.12           H
ATOM   2203 3HB  ALA A 154     -10.279   0.895 -26.767  1.00 64.12           H
ATOM   2204  HN  ALA A 154     -12.659   0.281 -29.284  1.00 64.12           H
ATOM   2205  N   HIS A 155     -10.852   2.810 -29.898  1.00 66.29           N
ATOM   2206  CA  HIS A 155      -9.998   3.771 -30.575  1.00 66.29           C
ATOM   2207  C   HIS A 155     -10.680   5.141 -30.592  1.00 66.29           C
ATOM   2208  O   HIS A 155     -10.072   6.145 -30.225  1.00 66.29           O
ATOM   2209  HA  HIS A 155      -9.080   3.839 -29.992  1.00 66.29           H
ATOM   2210  CB  HIS A 155      -9.628   3.276 -31.975  1.00 66.29           C
ATOM   2211 1HB  HIS A 155      -9.336   2.228 -31.913  1.00 66.29           H
ATOM   2212 2HB  HIS A 155     -10.511   3.325 -32.612  1.00 66.29           H
ATOM   2213  CG  HIS A 155      -8.511   4.057 -32.626  1.00 66.29           C
ATOM   2214  ND1 HIS A 155      -8.733   5.196 -33.380  1.00 66.29           N
ATOM   2215  HD1 HIS A 155      -9.624   5.608 -33.568  1.00 66.29           H
ATOM   2216  CD2 HIS A 155      -7.162   3.851 -32.627  1.00 66.29           C
ATOM   2217  HD2 HIS A 155      -6.642   3.035 -32.125  1.00 66.29           H
ATOM   2218  CE1 HIS A 155      -7.564   5.646 -33.812  1.00 66.29           C
ATOM   2219  HE1 HIS A 155      -7.407   6.529 -34.431  1.00 66.29           H
ATOM   2220  NE2 HIS A 155      -6.592   4.811 -33.344  1.00 66.29           N
ATOM   2221  HN  HIS A 155     -11.290   2.139 -30.495  1.00 66.29           H
ATOM   2222  N   THR A 156     -11.933   5.137 -31.021  1.00 70.54           N
ATOM   2223  CA  THR A 156     -12.671   6.378 -31.188  1.00 70.54           C
ATOM   2224  C   THR A 156     -12.858   7.073 -29.837  1.00 70.54           C
ATOM   2225  O   THR A 156     -13.025   8.290 -29.779  1.00 70.54           O
ATOM   2226  HA  THR A 156     -12.079   7.048 -31.812  1.00 70.54           H
ATOM   2227  CB  THR A 156     -13.989   6.054 -31.893  1.00 70.54           C
ATOM   2228  HB  THR A 156     -14.700   6.873 -31.785  1.00 70.54           H
ATOM   2229  OG1 THR A 156     -14.391   4.811 -31.322  1.00 70.54           O
ATOM   2230  HG1 THR A 156     -14.186   4.802 -30.344  1.00 70.54           H
ATOM   2231  CG2 THR A 156     -13.797   5.738 -33.377  1.00 70.54           C
ATOM   2232 1HG2 THR A 156     -13.139   4.875 -33.483  1.00 70.54           H
ATOM   2233 2HG2 THR A 156     -13.352   6.598 -33.877  1.00 70.54           H
ATOM   2234 3HG2 THR A 156     -14.763   5.515 -33.829  1.00 70.54           H
ATOM   2235  HN  THR A 156     -12.443   4.309 -31.252  1.00 70.54           H
ATOM   2236  N   TRP A 157     -12.825   6.269 -28.785  1.00 77.84           N
ATOM   2237  CA  TRP A 157     -13.196   6.749 -27.464  1.00 77.84           C
ATOM   2238  C   TRP A 157     -11.910   7.041 -26.689  1.00 77.84           C
ATOM   2239  O   TRP A 157     -11.942   7.229 -25.474  1.00 77.84           O
ATOM   2240  HA  TRP A 157     -13.771   7.666 -27.592  1.00 77.84           H
ATOM   2241  CB  TRP A 157     -14.108   5.747 -26.753  1.00 77.84           C
ATOM   2242 1HB  TRP A 157     -13.689   4.747 -26.865  1.00 77.84           H
ATOM   2243 2HB  TRP A 157     -14.116   5.972 -25.686  1.00 77.84           H
ATOM   2244  CG  TRP A 157     -15.548   5.741 -27.269  1.00 77.84           C
ATOM   2245  CD1 TRP A 157     -15.987   6.062 -28.494  1.00 77.84           C
ATOM   2246  HD1 TRP A 157     -15.342   6.381 -29.312  1.00 77.84           H
ATOM   2247  CD2 TRP A 157     -16.728   5.382 -26.520  1.00 77.84           C
ATOM   2248  NE1 TRP A 157     -17.358   5.937 -28.588  1.00 77.84           N
ATOM   2249  HE1 TRP A 157     -17.915   6.119 -29.399  1.00 77.84           H
ATOM   2250  CE2 TRP A 157     -17.823   5.510 -27.350  1.00 77.84           C
ATOM   2251  CE3 TRP A 157     -16.866   4.963 -25.185  1.00 77.84           C
ATOM   2252  HE3 TRP A 157     -16.017   4.854 -24.509  1.00 77.84           H
ATOM   2253  CZ2 TRP A 157     -19.133   5.239 -26.938  1.00 77.84           C
ATOM   2254  HZ2 TRP A 157     -19.982   5.348 -27.613  1.00 77.84           H
ATOM   2255  CZ3 TRP A 157     -18.182   4.696 -24.788  1.00 77.84           C
ATOM   2256  HZ3 TRP A 157     -18.345   4.368 -23.762  1.00 77.84           H
ATOM   2257  CH2 TRP A 157     -19.295   4.820 -25.612  1.00 77.84           C
ATOM   2258  HH2 TRP A 157     -20.289   4.592 -25.227  1.00 77.84           H
ATOM   2259  HN  TRP A 157     -12.551   5.308 -28.823  1.00 77.84           H
ATOM   2260  N   ARG A 158     -10.808   7.071 -27.424  1.00 75.04           N
ATOM   2261  CA  ARG A 158      -9.496   7.142 -26.803  1.00 75.04           C
ATOM   2262  C   ARG A 158      -9.353   8.442 -26.009  1.00 75.04           C
ATOM   2263  O   ARG A 158      -8.868   8.433 -24.879  1.00 75.04           O
ATOM   2264  HA  ARG A 158      -9.452   6.274 -26.145  1.00 75.04           H
ATOM   2265  CB  ARG A 158      -8.385   7.068 -27.852  1.00 75.04           C
ATOM   2266 1HB  ARG A 158      -8.548   6.207 -28.500  1.00 75.04           H
ATOM   2267 2HB  ARG A 158      -8.419   7.955 -28.486  1.00 75.04           H
ATOM   2268  CG  ARG A 158      -7.010   6.962 -27.189  1.00 75.04           C
ATOM   2269 1HG  ARG A 158      -6.822   7.852 -26.589  1.00 75.04           H
ATOM   2270 2HG  ARG A 158      -6.996   6.110 -26.509  1.00 75.04           H
ATOM   2271  CD  ARG A 158      -5.907   6.803 -28.237  1.00 75.04           C
ATOM   2272 1HD  ARG A 158      -6.141   5.971 -28.901  1.00 75.04           H
ATOM   2273 2HD  ARG A 158      -5.850   7.698 -28.856  1.00 75.04           H
ATOM   2274  NE  ARG A 158      -4.606   6.567 -27.571  1.00 75.04           N
ATOM   2275  HE  ARG A 158      -4.557   6.695 -26.580  1.00 75.04           H
ATOM   2276  CZ  ARG A 158      -3.491   6.194 -28.212  1.00 75.04           C
ATOM   2277  NH1 ARG A 158      -3.499   6.008 -29.539  1.00 75.04           N
ATOM   2278 1HH1 ARG A 158      -4.342   6.149 -30.059  1.00 75.04           H
ATOM   2279 2HH1 ARG A 158      -2.662   5.729 -30.010  1.00 75.04           H
ATOM   2280  NH2 ARG A 158      -2.367   6.008 -27.506  1.00 75.04           N
ATOM   2281 1HH2 ARG A 158      -1.526   5.729 -27.969  1.00 75.04           H
ATOM   2282 2HH2 ARG A 158      -2.369   6.149 -26.516  1.00 75.04           H
ATOM   2283  HN  ARG A 158     -10.801   7.049 -28.424  1.00 75.04           H
ATOM   2284  N   GLU A 159      -9.785   9.529 -26.632  1.00 78.72           N
ATOM   2285  CA  GLU A 159      -9.650  10.842 -26.026  1.00 78.72           C
ATOM   2286  C   GLU A 159     -10.524  10.941 -24.774  1.00 78.72           C
ATOM   2287  O   GLU A 159     -10.059  11.373 -23.721  1.00 78.72           O
ATOM   2288  HA  GLU A 159      -8.599  10.928 -25.752  1.00 78.72           H
ATOM   2289  CB  GLU A 159      -9.999  11.946 -27.027  1.00 78.72           C
ATOM   2290 1HB  GLU A 159     -10.944  11.712 -27.517  1.00 78.72           H
ATOM   2291 2HB  GLU A 159     -10.003  12.912 -26.521  1.00 78.72           H
ATOM   2292  CG  GLU A 159      -8.942  12.041 -28.129  1.00 78.72           C
ATOM   2293 1HG  GLU A 159      -7.952  12.122 -27.682  1.00 78.72           H
ATOM   2294 2HG  GLU A 159      -8.950  11.128 -28.724  1.00 78.72           H
ATOM   2295  CD  GLU A 159      -9.200  13.248 -29.033  1.00 78.72           C
ATOM   2296  OE1 GLU A 159      -8.254  13.628 -29.756  1.00 78.72           O
ATOM   2297  OE2 GLU A 159     -10.338  13.763 -28.982  1.00 78.72           O
ATOM   2298  HN  GLU A 159     -10.219   9.521 -27.533  1.00 78.72           H
ATOM   2299  N   LYS A 160     -11.775  10.533 -24.930  1.00 82.93           N
ATOM   2300  CA  LYS A 160     -12.714  10.557 -23.822  1.00 82.93           C
ATOM   2301  C   LYS A 160     -12.147   9.736 -22.662  1.00 82.93           C
ATOM   2302  O   LYS A 160     -12.198  10.164 -21.510  1.00 82.93           O
ATOM   2303  HA  LYS A 160     -12.810  11.593 -23.497  1.00 82.93           H
ATOM   2304  CB  LYS A 160     -14.098  10.097 -24.282  1.00 82.93           C
ATOM   2305 1HB  LYS A 160     -14.018   9.130 -24.780  1.00 82.93           H
ATOM   2306 2HB  LYS A 160     -14.745   9.956 -23.417  1.00 82.93           H
ATOM   2307  CG  LYS A 160     -14.726  11.116 -25.235  1.00 82.93           C
ATOM   2308 1HG  LYS A 160     -14.684  12.110 -24.789  1.00 82.93           H
ATOM   2309 2HG  LYS A 160     -14.151  11.157 -26.160  1.00 82.93           H
ATOM   2310  CD  LYS A 160     -16.179  10.752 -25.547  1.00 82.93           C
ATOM   2311 1HD  LYS A 160     -16.219   9.768 -26.015  1.00 82.93           H
ATOM   2312 2HD  LYS A 160     -16.749  10.688 -24.621  1.00 82.93           H
ATOM   2313  CE  LYS A 160     -16.817  11.789 -26.474  1.00 82.93           C
ATOM   2314 1HE  LYS A 160     -16.726  12.783 -26.036  1.00 82.93           H
ATOM   2315 2HE  LYS A 160     -16.285  11.811 -27.426  1.00 82.93           H
ATOM   2316  NZ  LYS A 160     -18.244  11.471 -26.704  1.00 82.93           N
ATOM   2317 1HZ  LYS A 160     -18.651  12.168 -27.317  1.00 82.93           H
ATOM   2318 2HZ  LYS A 160     -18.321  10.556 -27.135  1.00 82.93           H
ATOM   2319 3HZ  LYS A 160     -18.737  11.470 -25.818  1.00 82.93           H
ATOM   2320  HN  LYS A 160     -12.148  10.192 -25.793  1.00 82.93           H
ATOM   2321  N   ARG A 161     -11.620   8.570 -23.006  1.00 83.96           N
ATOM   2322  CA  ARG A 161     -11.068   7.673 -22.005  1.00 83.96           C
ATOM   2323  C   ARG A 161      -9.944   8.366 -21.233  1.00 83.96           C
ATOM   2324  O   ARG A 161      -9.783   8.148 -20.033  1.00 83.96           O
ATOM   2325  HA  ARG A 161     -11.907   7.438 -21.349  1.00 83.96           H
ATOM   2326  CB  ARG A 161     -10.524   6.396 -22.649  1.00 83.96           C
ATOM   2327 1HB  ARG A 161      -9.916   6.653 -23.516  1.00 83.96           H
ATOM   2328 2HB  ARG A 161      -9.873   5.879 -21.945  1.00 83.96           H
ATOM   2329  CG  ARG A 161     -11.664   5.468 -23.074  1.00 83.96           C
ATOM   2330 1HG  ARG A 161     -12.156   5.062 -22.190  1.00 83.96           H
ATOM   2331 2HG  ARG A 161     -12.414   6.036 -23.624  1.00 83.96           H
ATOM   2332  CD  ARG A 161     -11.143   4.324 -23.945  1.00 83.96           C
ATOM   2333 1HD  ARG A 161     -11.979   3.783 -24.388  1.00 83.96           H
ATOM   2334 2HD  ARG A 161     -10.550   4.723 -24.768  1.00 83.96           H
ATOM   2335  NE  ARG A 161     -10.319   3.402 -23.131  1.00 83.96           N
ATOM   2336  HE  ARG A 161     -10.337   3.511 -22.137  1.00 83.96           H
ATOM   2337  CZ  ARG A 161      -9.551   2.430 -23.642  1.00 83.96           C
ATOM   2338  NH1 ARG A 161      -9.489   2.238 -24.967  1.00 83.96           N
ATOM   2339 1HH1 ARG A 161     -10.018   2.822 -25.582  1.00 83.96           H
ATOM   2340 2HH1 ARG A 161      -8.914   1.510 -25.340  1.00 83.96           H
ATOM   2341  NH2 ARG A 161      -8.846   1.653 -22.808  1.00 83.96           N
ATOM   2342 1HH2 ARG A 161      -8.268   0.923 -23.174  1.00 83.96           H
ATOM   2343 2HH2 ARG A 161      -8.898   1.803 -21.821  1.00 83.96           H
ATOM   2344  HN  ARG A 161     -11.566   8.236 -23.947  1.00 83.96           H
ATOM   2345  N   LEU A 162      -9.193   9.187 -21.954  1.00 85.94           N
ATOM   2346  CA  LEU A 162      -8.041   9.853 -21.371  1.00 85.94           C
ATOM   2347  C   LEU A 162      -8.519  10.908 -20.372  1.00 85.94           C
ATOM   2348  O   LEU A 162      -7.918  11.083 -19.313  1.00 85.94           O
ATOM   2349  HA  LEU A 162      -7.467   9.101 -20.831  1.00 85.94           H
ATOM   2350  CB  LEU A 162      -7.134  10.413 -22.469  1.00 85.94           C
ATOM   2351 1HB  LEU A 162      -7.407   9.942 -23.413  1.00 85.94           H
ATOM   2352 2HB  LEU A 162      -7.338  11.478 -22.574  1.00 85.94           H
ATOM   2353  CG  LEU A 162      -5.630  10.228 -22.255  1.00 85.94           C
ATOM   2354  HG  LEU A 162      -5.481   9.360 -21.613  1.00 85.94           H
ATOM   2355  CD1 LEU A 162      -4.919   9.939 -23.579  1.00 85.94           C
ATOM   2356 1HD1 LEU A 162      -5.325   9.027 -24.017  1.00 85.94           H
ATOM   2357 2HD1 LEU A 162      -5.075  10.772 -24.264  1.00 85.94           H
ATOM   2358 3HD1 LEU A 162      -3.852   9.813 -23.398  1.00 85.94           H
ATOM   2359  CD2 LEU A 162      -5.027  11.434 -21.532  1.00 85.94           C
ATOM   2360 1HD2 LEU A 162      -5.188  12.333 -22.128  1.00 85.94           H
ATOM   2361 2HD2 LEU A 162      -5.507  11.552 -20.560  1.00 85.94           H
ATOM   2362 3HD2 LEU A 162      -3.958  11.277 -21.393  1.00 85.94           H
ATOM   2363  HN  LEU A 162      -9.362   9.398 -22.917  1.00 85.94           H
ATOM   2364  N   LEU A 163      -9.596  11.585 -20.743  1.00 88.74           N
ATOM   2365  CA  LEU A 163     -10.193  12.581 -19.870  1.00 88.74           C
ATOM   2366  C   LEU A 163     -10.698  11.899 -18.596  1.00 88.74           C
ATOM   2367  O   LEU A 163     -10.418  12.358 -17.490  1.00 88.74           O
ATOM   2368  HA  LEU A 163      -9.409  13.287 -19.596  1.00 88.74           H
ATOM   2369  CB  LEU A 163     -11.272  13.369 -20.615  1.00 88.74           C
ATOM   2370 1HB  LEU A 163     -10.838  13.762 -21.534  1.00 88.74           H
ATOM   2371 2HB  LEU A 163     -12.063  12.678 -20.906  1.00 88.74           H
ATOM   2372  CG  LEU A 163     -11.905  14.531 -19.846  1.00 88.74           C
ATOM   2373  HG  LEU A 163     -12.248  14.155 -18.882  1.00 88.74           H
ATOM   2374  CD1 LEU A 163     -10.876  15.627 -19.565  1.00 88.74           C
ATOM   2375 1HD1 LEU A 163     -10.061  15.217 -18.969  1.00 88.74           H
ATOM   2376 2HD1 LEU A 163     -10.482  16.006 -20.508  1.00 88.74           H
ATOM   2377 3HD1 LEU A 163     -11.353  16.441 -19.017  1.00 88.74           H
ATOM   2378  CD2 LEU A 163     -13.132  15.071 -20.582  1.00 88.74           C
ATOM   2379 1HD2 LEU A 163     -12.837  15.426 -21.570  1.00 88.74           H
ATOM   2380 2HD2 LEU A 163     -13.872  14.277 -20.687  1.00 88.74           H
ATOM   2381 3HD2 LEU A 163     -13.563  15.896 -20.014  1.00 88.74           H
ATOM   2382  HN  LEU A 163     -10.059  11.461 -21.621  1.00 88.74           H
ATOM   2383  N   TYR A 164     -11.433  10.815 -18.795  1.00 89.70           N
ATOM   2384  CA  TYR A 164     -11.993  10.075 -17.677  1.00 89.70           C
ATOM   2385  C   TYR A 164     -10.888   9.548 -16.760  1.00 89.70           C
ATOM   2386  O   TYR A 164     -11.045   9.531 -15.540  1.00 89.70           O
ATOM   2387  HA  TYR A 164     -12.633  10.753 -17.112  1.00 89.70           H
ATOM   2388  CB  TYR A 164     -12.741   8.888 -18.289  1.00 89.70           C
ATOM   2389 1HB  TYR A 164     -12.135   8.465 -19.090  1.00 89.70           H
ATOM   2390 2HB  TYR A 164     -12.853   8.113 -17.531  1.00 89.70           H
ATOM   2391  CG  TYR A 164     -14.121   9.242 -18.845  1.00 89.70           C
ATOM   2392  CD1 TYR A 164     -15.091   9.755 -18.009  1.00 89.70           C
ATOM   2393  HD1 TYR A 164     -14.874   9.908 -16.952  1.00 89.70           H
ATOM   2394  CD2 TYR A 164     -14.396   9.049 -20.184  1.00 89.70           C
ATOM   2395  HD2 TYR A 164     -13.630   8.643 -20.845  1.00 89.70           H
ATOM   2396  CE1 TYR A 164     -16.391  10.088 -18.532  1.00 89.70           C
ATOM   2397  HE1 TYR A 164     -17.166  10.494 -17.882  1.00 89.70           H
ATOM   2398  CE2 TYR A 164     -15.696   9.382 -20.707  1.00 89.70           C
ATOM   2399  HE2 TYR A 164     -15.926   9.234 -21.762  1.00 89.70           H
ATOM   2400  CZ  TYR A 164     -16.629   9.885 -19.856  1.00 89.70           C
ATOM   2401  OH  TYR A 164     -17.856  10.200 -20.350  1.00 89.70           O
ATOM   2402  HH  TYR A 164     -18.429  10.583 -19.625  1.00 89.70           H
ATOM   2403  HN  TYR A 164     -11.647  10.442 -19.698  1.00 89.70           H
ATOM   2404  N   SER A 165      -9.795   9.132 -17.381  1.00 90.74           N
ATOM   2405  CA  SER A 165      -8.644   8.655 -16.633  1.00 90.74           C
ATOM   2406  C   SER A 165      -8.164   9.738 -15.665  1.00 90.74           C
ATOM   2407  O   SER A 165      -7.792   9.440 -14.531  1.00 90.74           O
ATOM   2408  HA  SER A 165      -8.998   7.781 -16.086  1.00 90.74           H
ATOM   2409  CB  SER A 165      -7.509   8.242 -17.573  1.00 90.74           C
ATOM   2410 1HB  SER A 165      -6.561   8.286 -17.037  1.00 90.74           H
ATOM   2411 2HB  SER A 165      -7.653   7.207 -17.882  1.00 90.74           H
ATOM   2412  OG  SER A 165      -7.440   9.076 -18.726  1.00 90.74           O
ATOM   2413  HG  SER A 165      -7.367  10.035 -18.451  1.00 90.74           H
ATOM   2414  HN  SER A 165      -9.688   9.117 -18.376  1.00 90.74           H
ATOM   2415  N   LYS A 166      -8.189  10.972 -16.147  1.00 92.67           N
ATOM   2416  CA  LYS A 166      -7.695  12.091 -15.364  1.00 92.67           C
ATOM   2417  C   LYS A 166      -8.595  12.290 -14.143  1.00 92.67           C
ATOM   2418  O   LYS A 166      -8.106  12.430 -13.023  1.00 92.67           O
ATOM   2419  HA  LYS A 166      -6.695  11.832 -15.017  1.00 92.67           H
ATOM   2420  CB  LYS A 166      -7.561  13.340 -16.239  1.00 92.67           C
ATOM   2421 1HB  LYS A 166      -8.475  13.484 -16.816  1.00 92.67           H
ATOM   2422 2HB  LYS A 166      -7.442  14.220 -15.607  1.00 92.67           H
ATOM   2423  CG  LYS A 166      -6.367  13.219 -17.187  1.00 92.67           C
ATOM   2424 1HG  LYS A 166      -5.452  13.085 -16.609  1.00 92.67           H
ATOM   2425 2HG  LYS A 166      -6.482  12.334 -17.812  1.00 92.67           H
ATOM   2426  CD  LYS A 166      -6.240  14.462 -18.070  1.00 92.67           C
ATOM   2427 1HD  LYS A 166      -7.124  14.556 -18.700  1.00 92.67           H
ATOM   2428 2HD  LYS A 166      -6.198  15.354 -17.445  1.00 92.67           H
ATOM   2429  CE  LYS A 166      -4.988  14.387 -18.946  1.00 92.67           C
ATOM   2430 1HE  LYS A 166      -4.112  14.207 -18.324  1.00 92.67           H
ATOM   2431 2HE  LYS A 166      -5.069  13.546 -19.634  1.00 92.67           H
ATOM   2432  NZ  LYS A 166      -4.813  15.643 -19.708  1.00 92.67           N
ATOM   2433 1HZ  LYS A 166      -3.989  15.571 -20.295  1.00 92.67           H
ATOM   2434 2HZ  LYS A 166      -5.629  15.803 -20.289  1.00 92.67           H
ATOM   2435 3HZ  LYS A 166      -4.700  16.417 -19.063  1.00 92.67           H
ATOM   2436  HN  LYS A 166      -8.537  11.211 -17.054  1.00 92.67           H
ATOM   2437  N   MET A 167      -9.895  12.295 -14.400  1.00 94.02           N
ATOM   2438  CA  MET A 167     -10.867  12.501 -13.339  1.00 94.02           C
ATOM   2439  C   MET A 167     -10.807  11.368 -12.313  1.00 94.02           C
ATOM   2440  O   MET A 167     -10.829  11.615 -11.108  1.00 94.02           O
ATOM   2441  HA  MET A 167     -10.590  13.444 -12.866  1.00 94.02           H
ATOM   2442  CB  MET A 167     -12.272  12.572 -13.941  1.00 94.02           C
ATOM   2443 1HB  MET A 167     -12.462  11.679 -14.535  1.00 94.02           H
ATOM   2444 2HB  MET A 167     -13.013  12.587 -13.142  1.00 94.02           H
ATOM   2445  CG  MET A 167     -12.431  13.817 -14.816  1.00 94.02           C
ATOM   2446 1HG  MET A 167     -11.996  14.682 -14.315  1.00 94.02           H
ATOM   2447 2HG  MET A 167     -11.890  13.685 -15.752  1.00 94.02           H
ATOM   2448  SD  MET A 167     -14.160  14.112 -15.148  1.00 94.02           S
ATOM   2449  CE  MET A 167     -14.541  12.664 -16.120  1.00 94.02           C
ATOM   2450 1HE  MET A 167     -13.914  12.650 -17.011  1.00 94.02           H
ATOM   2451 2HE  MET A 167     -14.350  11.769 -15.527  1.00 94.02           H
ATOM   2452 3HE  MET A 167     -15.590  12.688 -16.413  1.00 94.02           H
ATOM   2453  HN  MET A 167     -10.285  12.163 -15.311  1.00 94.02           H
ATOM   2454  N   VAL A 168     -10.732  10.149 -12.829  1.00 94.41           N
ATOM   2455  CA  VAL A 168     -10.709   8.975 -11.973  1.00 94.41           C
ATOM   2456  C   VAL A 168      -9.503   9.055 -11.036  1.00 94.41           C
ATOM   2457  O   VAL A 168      -9.618   8.774  -9.844  1.00 94.41           O
ATOM   2458  HA  VAL A 168     -11.620   8.987 -11.374  1.00 94.41           H
ATOM   2459  CB  VAL A 168     -10.721   7.706 -12.827  1.00 94.41           C
ATOM   2460  HB  VAL A 168      -9.948   7.807 -13.588  1.00 94.41           H
ATOM   2461  CG1 VAL A 168     -10.389   6.474 -11.982  1.00 94.41           C
ATOM   2462 1HG1 VAL A 168      -9.399   6.591 -11.542  1.00 94.41           H
ATOM   2463 2HG1 VAL A 168     -11.129   6.368 -11.188  1.00 94.41           H
ATOM   2464 3HG1 VAL A 168     -10.404   5.586 -12.613  1.00 94.41           H
ATOM   2465  CG2 VAL A 168     -12.064   7.536 -13.540  1.00 94.41           C
ATOM   2466 1HG2 VAL A 168     -12.862   7.467 -12.800  1.00 94.41           H
ATOM   2467 2HG2 VAL A 168     -12.242   8.395 -14.187  1.00 94.41           H
ATOM   2468 3HG2 VAL A 168     -12.045   6.626 -14.139  1.00 94.41           H
ATOM   2469  HN  VAL A 168     -10.686   9.959 -13.809  1.00 94.41           H
ATOM   2470  N   CYS A 169      -8.372   9.439 -11.611  1.00 94.60           N
ATOM   2471  CA  CYS A 169      -7.143   9.549 -10.844  1.00 94.60           C
ATOM   2472  C   CYS A 169      -7.372  10.546  -9.707  1.00 94.60           C
ATOM   2473  O   CYS A 169      -7.026  10.275  -8.558  1.00 94.60           O
ATOM   2474  HA  CYS A 169      -6.930   8.555 -10.450  1.00 94.60           H
ATOM   2475  CB  CYS A 169      -5.960   9.952 -11.727  1.00 94.60           C
ATOM   2476 1HB  CYS A 169      -6.233  10.804 -12.348  1.00 94.60           H
ATOM   2477 2HB  CYS A 169      -5.122  10.266 -11.105  1.00 94.60           H
ATOM   2478  SG  CYS A 169      -5.459   8.544 -12.783  1.00 94.60           S
ATOM   2479  HG  CYS A 169      -6.431   8.689 -13.679  1.00 94.60           H
ATOM   2480  HN  CYS A 169      -8.288   9.673 -12.579  1.00 94.60           H
ATOM   2481  N   PHE A 170      -7.955  11.681 -10.067  1.00 95.93           N
ATOM   2482  CA  PHE A 170      -8.205  12.734  -9.097  1.00 95.93           C
ATOM   2483  C   PHE A 170      -9.107  12.236  -7.967  1.00 95.93           C
ATOM   2484  O   PHE A 170      -8.830  12.478  -6.793  1.00 95.93           O
ATOM   2485  HA  PHE A 170      -7.240  13.030  -8.686  1.00 95.93           H
ATOM   2486  CB  PHE A 170      -8.916  13.866  -9.841  1.00 95.93           C
ATOM   2487 1HB  PHE A 170      -8.313  14.159 -10.700  1.00 95.93           H
ATOM   2488 2HB  PHE A 170      -9.864  13.493 -10.229  1.00 95.93           H
ATOM   2489  CG  PHE A 170      -9.186  15.102  -8.980  1.00 95.93           C
ATOM   2490  CD1 PHE A 170     -10.415  15.293  -8.429  1.00 95.93           C
ATOM   2491  HD1 PHE A 170     -11.207  14.564  -8.601  1.00 95.93           H
ATOM   2492  CD2 PHE A 170      -8.197  16.011  -8.766  1.00 95.93           C
ATOM   2493  HD2 PHE A 170      -7.212  15.858  -9.208  1.00 95.93           H
ATOM   2494  CE1 PHE A 170     -10.665  16.440  -7.631  1.00 95.93           C
ATOM   2495  HE1 PHE A 170     -11.650  16.592  -7.189  1.00 95.93           H
ATOM   2496  CE2 PHE A 170      -8.447  17.158  -7.968  1.00 95.93           C
ATOM   2497  HE2 PHE A 170      -7.654  17.886  -7.796  1.00 95.93           H
ATOM   2498  CZ  PHE A 170      -9.676  17.348  -7.417  1.00 95.93           C
ATOM   2499  HZ  PHE A 170      -9.868  18.229  -6.804  1.00 95.93           H
ATOM   2500  HN  PHE A 170      -8.253  11.885 -10.999  1.00 95.93           H
ATOM   2501  N   THR A 171     -10.170  11.548  -8.360  1.00 95.91           N
ATOM   2502  CA  THR A 171     -11.122  11.026  -7.395  1.00 95.91           C
ATOM   2503  C   THR A 171     -10.431  10.057  -6.434  1.00 95.91           C
ATOM   2504  O   THR A 171     -10.723  10.048  -5.239  1.00 95.91           O
ATOM   2505  HA  THR A 171     -11.497  11.857  -6.798  1.00 95.91           H
ATOM   2506  CB  THR A 171     -12.280  10.391  -8.169  1.00 95.91           C
ATOM   2507  HB  THR A 171     -11.957   9.481  -8.675  1.00 95.91           H
ATOM   2508  OG1 THR A 171     -12.742  11.437  -9.020  1.00 95.91           O
ATOM   2509  HG1 THR A 171     -12.308  11.364  -9.918  1.00 95.91           H
ATOM   2510  CG2 THR A 171     -13.481  10.079  -7.275  1.00 95.91           C
ATOM   2511 1HG2 THR A 171     -13.846  11.001  -6.822  1.00 95.91           H
ATOM   2512 2HG2 THR A 171     -13.180   9.384  -6.492  1.00 95.91           H
ATOM   2513 3HG2 THR A 171     -14.273   9.631  -7.874  1.00 95.91           H
ATOM   2514  HN  THR A 171     -10.383  11.347  -9.316  1.00 95.91           H
ATOM   2515  N   ILE A 172      -9.527   9.265  -6.991  1.00 95.16           N
ATOM   2516  CA  ILE A 172      -8.820   8.267  -6.206  1.00 95.16           C
ATOM   2517  C   ILE A 172      -7.987   8.968  -5.131  1.00 95.16           C
ATOM   2518  O   ILE A 172      -7.986   8.552  -3.973  1.00 95.16           O
ATOM   2519  HA  ILE A 172      -9.569   7.648  -5.713  1.00 95.16           H
ATOM   2520  CB  ILE A 172      -8.002   7.350  -7.117  1.00 95.16           C
ATOM   2521  HB  ILE A 172      -7.490   7.968  -7.854  1.00 95.16           H
ATOM   2522  CG1 ILE A 172      -8.910   6.388  -7.885  1.00 95.16           C
ATOM   2523 1HG1 ILE A 172      -9.362   5.678  -7.193  1.00 95.16           H
ATOM   2524 2HG1 ILE A 172      -9.725   6.944  -8.349  1.00 95.16           H
ATOM   2525  CG2 ILE A 172      -6.924   6.609  -6.323  1.00 95.16           C
ATOM   2526 1HG2 ILE A 172      -6.252   7.332  -5.860  1.00 95.16           H
ATOM   2527 2HG2 ILE A 172      -7.395   6.003  -5.548  1.00 95.16           H
ATOM   2528 3HG2 ILE A 172      -6.357   5.964  -6.994  1.00 95.16           H
ATOM   2529  CD1 ILE A 172      -8.125   5.632  -8.959  1.00 95.16           C
ATOM   2530 1HD1 ILE A 172      -7.695   6.345  -9.664  1.00 95.16           H
ATOM   2531 2HD1 ILE A 172      -7.327   5.059  -8.490  1.00 95.16           H
ATOM   2532 3HD1 ILE A 172      -8.795   4.956  -9.491  1.00 95.16           H
ATOM   2533  HN  ILE A 172      -9.276   9.296  -7.959  1.00 95.16           H
ATOM   2534  N   TRP A 173      -7.299  10.019  -5.551  1.00 95.65           N
ATOM   2535  CA  TRP A 173      -6.410  10.739  -4.656  1.00 95.65           C
ATOM   2536  C   TRP A 173      -7.252  11.315  -3.516  1.00 95.65           C
ATOM   2537  O   TRP A 173      -6.889  11.191  -2.347  1.00 95.65           O
ATOM   2538  HA  TRP A 173      -5.686  10.026  -4.261  1.00 95.65           H
ATOM   2539  CB  TRP A 173      -5.616  11.806  -5.412  1.00 95.65           C
ATOM   2540 1HB  TRP A 173      -6.275  12.293  -6.131  1.00 95.65           H
ATOM   2541 2HB  TRP A 173      -5.294  12.572  -4.707  1.00 95.65           H
ATOM   2542  CG  TRP A 173      -4.390  11.264  -6.150  1.00 95.65           C
ATOM   2543  CD1 TRP A 173      -4.197  11.175  -7.473  1.00 95.65           C
ATOM   2544  HD1 TRP A 173      -4.922  11.493  -8.222  1.00 95.65           H
ATOM   2545  CD2 TRP A 173      -3.189  10.737  -5.550  1.00 95.65           C
ATOM   2546  NE1 TRP A 173      -2.963  10.631  -7.768  1.00 95.65           N
ATOM   2547  HE1 TRP A 173      -2.593  10.466  -8.682  1.00 95.65           H
ATOM   2548  CE2 TRP A 173      -2.331  10.357  -6.561  1.00 95.65           C
ATOM   2549  CE3 TRP A 173      -2.838  10.587  -4.196  1.00 95.65           C
ATOM   2550  HE3 TRP A 173      -3.498  10.880  -3.379  1.00 95.65           H
ATOM   2551  CZ2 TRP A 173      -1.067   9.801  -6.326  1.00 95.65           C
ATOM   2552  HZ2 TRP A 173      -0.408   9.508  -7.143  1.00 95.65           H
ATOM   2553  CZ3 TRP A 173      -1.572  10.030  -3.978  1.00 95.65           C
ATOM   2554  HZ3 TRP A 173      -1.251   9.892  -2.946  1.00 95.65           H
ATOM   2555  CH2 TRP A 173      -0.697   9.642  -4.986  1.00 95.65           C
ATOM   2556  HH2 TRP A 173       0.274   9.215  -4.733  1.00 95.65           H
ATOM   2557  HN  TRP A 173      -7.342  10.379  -6.484  1.00 95.65           H
ATOM   2558  N   VAL A 174      -8.360  11.933  -3.896  1.00 95.73           N
ATOM   2559  CA  VAL A 174      -9.221  12.589  -2.926  1.00 95.73           C
ATOM   2560  C   VAL A 174      -9.748  11.551  -1.934  1.00 95.73           C
ATOM   2561  O   VAL A 174      -9.755  11.789  -0.727  1.00 95.73           O
ATOM   2562  HA  VAL A 174      -8.614  13.315  -2.386  1.00 95.73           H
ATOM   2563  CB  VAL A 174     -10.337  13.348  -3.647  1.00 95.73           C
ATOM   2564  HB  VAL A 174     -10.833  12.653  -4.324  1.00 95.73           H
ATOM   2565  CG1 VAL A 174     -11.381  13.862  -2.653  1.00 95.73           C
ATOM   2566 1HG1 VAL A 174     -11.820  13.019  -2.120  1.00 95.73           H
ATOM   2567 2HG1 VAL A 174     -10.904  14.535  -1.941  1.00 95.73           H
ATOM   2568 3HG1 VAL A 174     -12.163  14.397  -3.192  1.00 95.73           H
ATOM   2569  CG2 VAL A 174      -9.768  14.495  -4.485  1.00 95.73           C
ATOM   2570 1HG2 VAL A 174      -9.235  15.190  -3.836  1.00 95.73           H
ATOM   2571 2HG2 VAL A 174      -9.081  14.094  -5.230  1.00 95.73           H
ATOM   2572 3HG2 VAL A 174     -10.582  15.017  -4.987  1.00 95.73           H
ATOM   2573  HN  VAL A 174      -8.672  11.989  -4.844  1.00 95.73           H
ATOM   2574  N   LEU A 175     -10.178  10.423  -2.479  1.00 93.76           N
ATOM   2575  CA  LEU A 175     -10.788   9.384  -1.667  1.00 93.76           C
ATOM   2576  C   LEU A 175      -9.754   8.841  -0.679  1.00 93.76           C
ATOM   2577  O   LEU A 175     -10.047   8.674   0.504  1.00 93.76           O
ATOM   2578  HA  LEU A 175     -11.597   9.845  -1.101  1.00 93.76           H
ATOM   2579  CB  LEU A 175     -11.414   8.307  -2.556  1.00 93.76           C
ATOM   2580 1HB  LEU A 175     -12.121   8.788  -3.232  1.00 93.76           H
ATOM   2581 2HB  LEU A 175     -10.628   7.872  -3.173  1.00 93.76           H
ATOM   2582  CG  LEU A 175     -12.139   7.174  -1.827  1.00 93.76           C
ATOM   2583  HG  LEU A 175     -11.449   6.735  -1.107  1.00 93.76           H
ATOM   2584  CD1 LEU A 175     -13.337   7.708  -1.039  1.00 93.76           C
ATOM   2585 1HD1 LEU A 175     -12.993   8.433  -0.302  1.00 93.76           H
ATOM   2586 2HD1 LEU A 175     -14.037   8.188  -1.722  1.00 93.76           H
ATOM   2587 3HD1 LEU A 175     -13.835   6.881  -0.530  1.00 93.76           H
ATOM   2588  CD2 LEU A 175     -12.542   6.065  -2.801  1.00 93.76           C
ATOM   2589 1HD2 LEU A 175     -13.207   6.474  -3.562  1.00 93.76           H
ATOM   2590 2HD2 LEU A 175     -11.650   5.659  -3.278  1.00 93.76           H
ATOM   2591 3HD2 LEU A 175     -13.056   5.273  -2.257  1.00 93.76           H
ATOM   2592  HN  LEU A 175     -10.114  10.213  -3.455  1.00 93.76           H
ATOM   2593  N   ALA A 176      -8.564   8.580  -1.201  1.00 93.46           N
ATOM   2594  CA  ALA A 176      -7.508   7.987  -0.398  1.00 93.46           C
ATOM   2595  C   ALA A 176      -7.140   8.942   0.739  1.00 93.46           C
ATOM   2596  O   ALA A 176      -6.876   8.508   1.858  1.00 93.46           O
ATOM   2597  HA  ALA A 176      -7.895   7.061   0.027  1.00 93.46           H
ATOM   2598  CB  ALA A 176      -6.311   7.656  -1.292  1.00 93.46           C
ATOM   2599 1HB  ALA A 176      -6.619   6.952  -2.065  1.00 93.46           H
ATOM   2600 2HB  ALA A 176      -5.943   8.570  -1.759  1.00 93.46           H
ATOM   2601 3HB  ALA A 176      -5.520   7.211  -0.690  1.00 93.46           H
ATOM   2602  HN  ALA A 176      -8.318   8.766  -2.152  1.00 93.46           H
ATOM   2603  N   ALA A 177      -7.135  10.226   0.411  1.00 93.41           N
ATOM   2604  CA  ALA A 177      -6.767  11.244   1.381  1.00 93.41           C
ATOM   2605  C   ALA A 177      -7.775  11.233   2.532  1.00 93.41           C
ATOM   2606  O   ALA A 177      -7.389  11.275   3.700  1.00 93.41           O
ATOM   2607  HA  ALA A 177      -5.781  10.991   1.770  1.00 93.41           H
ATOM   2608  CB  ALA A 177      -6.689  12.605   0.687  1.00 93.41           C
ATOM   2609 1HB  ALA A 177      -5.939  12.568  -0.102  1.00 93.41           H
ATOM   2610 2HB  ALA A 177      -7.660  12.849   0.255  1.00 93.41           H
ATOM   2611 3HB  ALA A 177      -6.413  13.369   1.415  1.00 93.41           H
ATOM   2612  HN  ALA A 177      -7.376  10.573  -0.495  1.00 93.41           H
ATOM   2613  N   ALA A 178      -9.046  11.177   2.163  1.00 93.74           N
ATOM   2614  CA  ALA A 178     -10.114  11.241   3.147  1.00 93.74           C
ATOM   2615  C   ALA A 178     -10.031  10.019   4.064  1.00 93.74           C
ATOM   2616  O   ALA A 178     -10.286  10.120   5.263  1.00 93.74           O
ATOM   2617  HA  ALA A 178      -9.965  12.142   3.741  1.00 93.74           H
ATOM   2618  CB  ALA A 178     -11.462  11.341   2.430  1.00 93.74           C
ATOM   2619 1HB  ALA A 178     -11.481  12.240   1.815  1.00 93.74           H
ATOM   2620 2HB  ALA A 178     -11.603  10.465   1.797  1.00 93.74           H
ATOM   2621 3HB  ALA A 178     -12.263  11.389   3.168  1.00 93.74           H
ATOM   2622  HN  ALA A 178      -9.350  11.089   1.215  1.00 93.74           H
ATOM   2623  N   LEU A 179      -9.673   8.893   3.465  1.00 91.51           N
ATOM   2624  CA  LEU A 179      -9.657   7.633   4.189  1.00 91.51           C
ATOM   2625  C   LEU A 179      -8.475   7.623   5.161  1.00 91.51           C
ATOM   2626  O   LEU A 179      -8.404   6.775   6.049  1.00 91.51           O
ATOM   2627  HA  LEU A 179     -10.579   7.576   4.767  1.00 91.51           H
ATOM   2628  CB  LEU A 179      -9.660   6.454   3.213  1.00 91.51           C
ATOM   2629 1HB  LEU A 179      -8.846   6.595   2.502  1.00 91.51           H
ATOM   2630 2HB  LEU A 179      -9.441   5.545   3.773  1.00 91.51           H
ATOM   2631  CG  LEU A 179     -10.955   6.237   2.428  1.00 91.51           C
ATOM   2632  HG  LEU A 179     -11.187   7.158   1.892  1.00 91.51           H
ATOM   2633  CD1 LEU A 179     -10.782   5.136   1.380  1.00 91.51           C
ATOM   2634 1HD1 LEU A 179      -9.993   5.418   0.683  1.00 91.51           H
ATOM   2635 2HD1 LEU A 179     -10.513   4.203   1.874  1.00 91.51           H
ATOM   2636 3HD1 LEU A 179     -11.717   5.003   0.836  1.00 91.51           H
ATOM   2637  CD2 LEU A 179     -12.127   5.954   3.370  1.00 91.51           C
ATOM   2638 1HD2 LEU A 179     -11.917   5.057   3.951  1.00 91.51           H
ATOM   2639 2HD2 LEU A 179     -12.264   6.800   4.043  1.00 91.51           H
ATOM   2640 3HD2 LEU A 179     -13.034   5.804   2.785  1.00 91.51           H
ATOM   2641  HN  LEU A 179      -9.397   8.832   2.506  1.00 91.51           H
ATOM   2642  N   CYS A 180      -7.577   8.576   4.961  1.00 92.64           N
ATOM   2643  CA  CYS A 180      -6.362   8.639   5.755  1.00 92.64           C
ATOM   2644  C   CYS A 180      -6.558   9.690   6.850  1.00 92.64           C
ATOM   2645  O   CYS A 180      -5.628   9.999   7.593  1.00 92.64           O
ATOM   2646  HA  CYS A 180      -6.221   7.649   6.189  1.00 92.64           H
ATOM   2647  CB  CYS A 180      -5.136   8.938   4.891  1.00 92.64           C
ATOM   2648 1HB  CYS A 180      -5.275   9.880   4.362  1.00 92.64           H
ATOM   2649 2HB  CYS A 180      -4.255   9.054   5.523  1.00 92.64           H
ATOM   2650  SG  CYS A 180      -4.870   7.581   3.692  1.00 92.64           S
ATOM   2651  HG  CYS A 180      -5.945   7.836   2.953  1.00 92.64           H
ATOM   2652  HN  CYS A 180      -7.669   9.295   4.272  1.00 92.64           H
ATOM   2653  N   ILE A 181      -7.775  10.210   6.916  1.00 93.18           N
ATOM   2654  CA  ILE A 181      -8.096  11.243   7.886  1.00 93.18           C
ATOM   2655  C   ILE A 181      -7.804  10.723   9.295  1.00 93.18           C
ATOM   2656  O   ILE A 181      -7.158  11.403  10.090  1.00 93.18           O
ATOM   2657  HA  ILE A 181      -7.441  12.091   7.688  1.00 93.18           H
ATOM   2658  CB  ILE A 181      -9.535  11.729   7.695  1.00 93.18           C
ATOM   2659  HB  ILE A 181     -10.170  10.858   7.532  1.00 93.18           H
ATOM   2660  CG1 ILE A 181      -9.654  12.614   6.453  1.00 93.18           C
ATOM   2661 1HG1 ILE A 181      -9.080  13.529   6.599  1.00 93.18           H
ATOM   2662 2HG1 ILE A 181      -9.224  12.101   5.593  1.00 93.18           H
ATOM   2663  CG2 ILE A 181     -10.047  12.433   8.953  1.00 93.18           C
ATOM   2664 1HG2 ILE A 181     -10.021  11.739   9.794  1.00 93.18           H
ATOM   2665 2HG2 ILE A 181      -9.414  13.293   9.172  1.00 93.18           H
ATOM   2666 3HG2 ILE A 181     -11.071  12.768   8.790  1.00 93.18           H
ATOM   2667  CD1 ILE A 181     -11.116  12.963   6.168  1.00 93.18           C
ATOM   2668 1HD1 ILE A 181     -11.682  12.047   5.999  1.00 93.18           H
ATOM   2669 2HD1 ILE A 181     -11.536  13.497   7.020  1.00 93.18           H
ATOM   2670 3HD1 ILE A 181     -11.173  13.593   5.280  1.00 93.18           H
ATOM   2671  HN  ILE A 181      -8.533   9.937   6.323  1.00 93.18           H
ATOM   2672  N   PRO A 182      -8.273   9.512   9.628  1.00 91.65           N
ATOM   2673  CA  PRO A 182      -8.109   8.987  10.985  1.00 91.65           C
ATOM   2674  C   PRO A 182      -6.662   9.028  11.449  1.00 91.65           C
ATOM   2675  O   PRO A 182      -6.379   9.429  12.577  1.00 91.65           O
ATOM   2676  HA  PRO A 182      -8.654   9.609  11.696  1.00 91.65           H
ATOM   2677  CB  PRO A 182      -8.632   7.553  10.885  1.00 91.65           C
ATOM   2678 1HB  PRO A 182      -7.832   6.849  10.657  1.00 91.65           H
ATOM   2679 2HB  PRO A 182      -9.087   7.225  11.820  1.00 91.65           H
ATOM   2680  CG  PRO A 182      -9.655   7.628   9.757  1.00 91.65           C
ATOM   2681 1HG  PRO A 182      -9.857   6.647   9.328  1.00 91.65           H
ATOM   2682 2HG  PRO A 182     -10.613   8.015  10.104  1.00 91.65           H
ATOM   2683  CD  PRO A 182      -8.990   8.561   8.758  1.00 91.65           C
ATOM   2684 1HD  PRO A 182      -8.305   8.028   8.099  1.00 91.65           H
ATOM   2685 2HD  PRO A 182      -9.720   9.058   8.119  1.00 91.65           H
ATOM   2686  N   GLU A 183      -5.776   8.608  10.557  1.00 92.13           N
ATOM   2687  CA  GLU A 183      -4.361   8.551  10.878  1.00 92.13           C
ATOM   2688  C   GLU A 183      -3.837   9.948  11.218  1.00 92.13           C
ATOM   2689  O   GLU A 183      -3.036  10.108  12.138  1.00 92.13           O
ATOM   2690  HA  GLU A 183      -4.288   7.906  11.753  1.00 92.13           H
ATOM   2691  CB  GLU A 183      -3.562   7.931   9.730  1.00 92.13           C
ATOM   2692 1HB  GLU A 183      -3.921   8.325   8.779  1.00 92.13           H
ATOM   2693 2HB  GLU A 183      -2.497   8.097   9.891  1.00 92.13           H
ATOM   2694  CG  GLU A 183      -3.760   6.415   9.681  1.00 92.13           C
ATOM   2695 1HG  GLU A 183      -2.988   5.964   9.057  1.00 92.13           H
ATOM   2696 2HG  GLU A 183      -3.646   5.997  10.681  1.00 92.13           H
ATOM   2697  CD  GLU A 183      -5.142   6.059   9.129  1.00 92.13           C
ATOM   2698  OE1 GLU A 183      -5.499   4.865   9.220  1.00 92.13           O
ATOM   2699  OE2 GLU A 183      -5.809   6.990   8.628  1.00 92.13           O
ATOM   2700  HN  GLU A 183      -6.012   8.311   9.632  1.00 92.13           H
ATOM   2701  N   ILE A 184      -4.310  10.924  10.457  1.00 93.56           N
ATOM   2702  CA  ILE A 184      -3.815  12.284  10.590  1.00 93.56           C
ATOM   2703  C   ILE A 184      -4.203  12.831  11.965  1.00 93.56           C
ATOM   2704  O   ILE A 184      -3.434  13.564  12.585  1.00 93.56           O
ATOM   2705  HA  ILE A 184      -2.728  12.243  10.529  1.00 93.56           H
ATOM   2706  CB  ILE A 184      -4.302  13.147   9.425  1.00 93.56           C
ATOM   2707  HB  ILE A 184      -5.389  13.083   9.383  1.00 93.56           H
ATOM   2708  CG1 ILE A 184      -3.766  12.621   8.091  1.00 93.56           C
ATOM   2709 1HG1 ILE A 184      -2.682  12.732   8.062  1.00 93.56           H
ATOM   2710 2HG1 ILE A 184      -3.980  11.556   8.005  1.00 93.56           H
ATOM   2711  CG2 ILE A 184      -3.944  14.618   9.646  1.00 93.56           C
ATOM   2712 1HG2 ILE A 184      -4.414  14.973  10.563  1.00 93.56           H
ATOM   2713 2HG2 ILE A 184      -2.862  14.721   9.729  1.00 93.56           H
ATOM   2714 3HG2 ILE A 184      -4.301  15.210   8.803  1.00 93.56           H
ATOM   2715  CD1 ILE A 184      -4.394  13.371   6.914  1.00 93.56           C
ATOM   2716 1HD1 ILE A 184      -5.476  13.237   6.934  1.00 93.56           H
ATOM   2717 2HD1 ILE A 184      -4.157  14.432   6.992  1.00 93.56           H
ATOM   2718 3HD1 ILE A 184      -3.996  12.977   5.979  1.00 93.56           H
ATOM   2719  HN  ILE A 184      -5.017  10.798   9.761  1.00 93.56           H
ATOM   2720  N   LEU A 185      -5.396  12.454  12.402  1.00 92.93           N
ATOM   2721  CA  LEU A 185      -5.989  13.064  13.579  1.00 92.93           C
ATOM   2722  C   LEU A 185      -5.285  12.538  14.831  1.00 92.93           C
ATOM   2723  O   LEU A 185      -4.873  13.316  15.690  1.00 92.93           O
ATOM   2724  HA  LEU A 185      -5.817  14.139  13.512  1.00 92.93           H
ATOM   2725  CB  LEU A 185      -7.504  12.848  13.589  1.00 92.93           C
ATOM   2726 1HB  LEU A 185      -7.700  11.787  13.437  1.00 92.93           H
ATOM   2727 2HB  LEU A 185      -7.881  13.103  14.580  1.00 92.93           H
ATOM   2728  CG  LEU A 185      -8.302  13.639  12.551  1.00 92.93           C
ATOM   2729  HG  LEU A 185      -7.960  13.342  11.559  1.00 92.93           H
ATOM   2730  CD1 LEU A 185      -9.793  13.307  12.634  1.00 92.93           C
ATOM   2731 1HD1 LEU A 185      -9.938  12.242  12.450  1.00 92.93           H
ATOM   2732 2HD1 LEU A 185     -10.166  13.557  13.627  1.00 92.93           H
ATOM   2733 3HD1 LEU A 185     -10.336  13.883  11.886  1.00 92.93           H
ATOM   2734  CD2 LEU A 185      -8.041  15.141  12.687  1.00 92.93           C
ATOM   2735 1HD2 LEU A 185      -8.337  15.472  13.683  1.00 92.93           H
ATOM   2736 2HD2 LEU A 185      -6.980  15.340  12.539  1.00 92.93           H
ATOM   2737 3HD2 LEU A 185      -8.620  15.680  11.938  1.00 92.93           H
ATOM   2738  HN  LEU A 185      -5.953  11.747  11.966  1.00 92.93           H
ATOM   2739  N   TYR A 186      -5.167  11.220  14.895  1.00 92.70           N
ATOM   2740  CA  TYR A 186      -4.825  10.558  16.143  1.00 92.70           C
ATOM   2741  C   TYR A 186      -3.321  10.287  16.225  1.00 92.70           C
ATOM   2742  O   TYR A 186      -2.818   9.868  17.266  1.00 92.70           O
ATOM   2743  HA  TYR A 186      -5.113  11.217  16.962  1.00 92.70           H
ATOM   2744  CB  TYR A 186      -5.572   9.223  16.131  1.00 92.70           C
ATOM   2745 1HB  TYR A 186      -5.244   8.642  15.269  1.00 92.70           H
ATOM   2746 2HB  TYR A 186      -5.297   8.657  17.021  1.00 92.70           H
ATOM   2747  CG  TYR A 186      -7.095   9.363  16.084  1.00 92.70           C
ATOM   2748  CD1 TYR A 186      -7.746  10.136  17.024  1.00 92.70           C
ATOM   2749  HD1 TYR A 186      -7.176  10.646  17.800  1.00 92.70           H
ATOM   2750  CD2 TYR A 186      -7.817   8.717  15.102  1.00 92.70           C
ATOM   2751  HD2 TYR A 186      -7.302   8.106  14.359  1.00 92.70           H
ATOM   2752  CE1 TYR A 186      -9.179  10.267  16.980  1.00 92.70           C
ATOM   2753  HE1 TYR A 186      -9.706  10.874  17.716  1.00 92.70           H
ATOM   2754  CE2 TYR A 186      -9.250   8.848  15.057  1.00 92.70           C
ATOM   2755  HE2 TYR A 186      -9.833   8.343  14.287  1.00 92.70           H
ATOM   2756  CZ  TYR A 186      -9.861   9.617  15.998  1.00 92.70           C
ATOM   2757  OH  TYR A 186     -11.214   9.741  15.957  1.00 92.70           O
ATOM   2758  HH  TYR A 186     -11.520  10.392  16.652  1.00 92.70           H
ATOM   2759  HN  TYR A 186      -5.301  10.608  14.115  1.00 92.70           H
ATOM   2760  N   SER A 187      -2.645  10.537  15.113  1.00 92.99           N
ATOM   2761  CA  SER A 187      -1.199  10.401  15.069  1.00 92.99           C
ATOM   2762  C   SER A 187      -0.547  11.464  15.955  1.00 92.99           C
ATOM   2763  O   SER A 187      -0.721  12.660  15.727  1.00 92.99           O
ATOM   2764  HA  SER A 187      -0.992   9.402  15.453  1.00 92.99           H
ATOM   2765  CB  SER A 187      -0.679  10.513  13.635  1.00 92.99           C
ATOM   2766 1HB  SER A 187      -1.040  11.440  13.189  1.00 92.99           H
ATOM   2767 2HB  SER A 187       0.410  10.569  13.648  1.00 92.99           H
ATOM   2768  OG  SER A 187      -1.087   9.410  12.831  1.00 92.99           O
ATOM   2769  HG  SER A 187      -1.602   9.737  12.038  1.00 92.99           H
ATOM   2770  HN  SER A 187      -3.069  10.827  14.254  1.00 92.99           H
ATOM   2771  N   GLN A 188       0.191  10.989  16.948  1.00 91.58           N
ATOM   2772  CA  GLN A 188       0.890  11.883  17.856  1.00 91.58           C
ATOM   2773  C   GLN A 188       2.221  11.266  18.289  1.00 91.58           C
ATOM   2774  O   GLN A 188       2.461  10.080  18.067  1.00 91.58           O
ATOM   2775  HA  GLN A 188       1.072  12.792  17.283  1.00 91.58           H
ATOM   2776  CB  GLN A 188       0.021  12.221  19.069  1.00 91.58           C
ATOM   2777 1HB  GLN A 188      -0.241  11.305  19.599  1.00 91.58           H
ATOM   2778 2HB  GLN A 188       0.586  12.841  19.764  1.00 91.58           H
ATOM   2779  CG  GLN A 188      -1.253  12.954  18.644  1.00 91.58           C
ATOM   2780 1HG  GLN A 188      -1.003  13.748  17.941  1.00 91.58           H
ATOM   2781 2HG  GLN A 188      -1.917  12.264  18.122  1.00 91.58           H
ATOM   2782  CD  GLN A 188      -1.975  13.546  19.856  1.00 91.58           C
ATOM   2783  OE1 GLN A 188      -1.459  13.585  20.961  1.00 91.58           O
ATOM   2784  NE2 GLN A 188      -3.195  14.005  19.588  1.00 91.58           N
ATOM   2785 1HE2 GLN A 188      -3.559  13.943  18.659  1.00 91.58           H
ATOM   2786 2HE2 GLN A 188      -3.747  14.411  20.316  1.00 91.58           H
ATOM   2787  HN  GLN A 188       0.316  10.014  17.136  1.00 91.58           H
ATOM   2788  N   ILE A 189       3.051  12.099  18.900  1.00 91.59           N
ATOM   2789  CA  ILE A 189       4.258  11.612  19.546  1.00 91.59           C
ATOM   2790  C   ILE A 189       3.957  11.306  21.015  1.00 91.59           C
ATOM   2791  O   ILE A 189       3.459  12.165  21.742  1.00 91.59           O
ATOM   2792  HA  ILE A 189       4.542  10.683  19.051  1.00 91.59           H
ATOM   2793  CB  ILE A 189       5.409  12.600  19.347  1.00 91.59           C
ATOM   2794  HB  ILE A 189       5.103  13.566  19.748  1.00 91.59           H
ATOM   2795  CG1 ILE A 189       5.707  12.802  17.859  1.00 91.59           C
ATOM   2796 1HG1 ILE A 189       6.117  11.884  17.439  1.00 91.59           H
ATOM   2797 2HG1 ILE A 189       4.780  13.011  17.325  1.00 91.59           H
ATOM   2798  CG2 ILE A 189       6.650  12.161  20.125  1.00 91.59           C
ATOM   2799 1HG2 ILE A 189       6.414  12.110  21.188  1.00 91.59           H
ATOM   2800 2HG2 ILE A 189       6.969  11.178  19.777  1.00 91.59           H
ATOM   2801 3HG2 ILE A 189       7.453  12.881  19.966  1.00 91.59           H
ATOM   2802  CD1 ILE A 189       6.694  13.952  17.649  1.00 91.59           C
ATOM   2803 1HD1 ILE A 189       6.270  14.873  18.049  1.00 91.59           H
ATOM   2804 2HD1 ILE A 189       7.627  13.728  18.166  1.00 91.59           H
ATOM   2805 3HD1 ILE A 189       6.888  14.074  16.584  1.00 91.59           H
ATOM   2806  HN  ILE A 189       2.911  13.087  18.957  1.00 91.59           H
ATOM   2807  N   LYS A 190       4.273  10.081  21.408  1.00 88.10           N
ATOM   2808  CA  LYS A 190       4.170   9.693  22.804  1.00 88.10           C
ATOM   2809  C   LYS A 190       5.573   9.470  23.372  1.00 88.10           C
ATOM   2810  O   LYS A 190       6.384   8.765  22.774  1.00 88.10           O
ATOM   2811  HA  LYS A 190       3.708  10.522  23.340  1.00 88.10           H
ATOM   2812  CB  LYS A 190       3.245   8.484  22.958  1.00 88.10           C
ATOM   2813 1HB  LYS A 190       2.298   8.679  22.455  1.00 88.10           H
ATOM   2814 2HB  LYS A 190       3.691   7.616  22.471  1.00 88.10           H
ATOM   2815  CG  LYS A 190       2.990   8.173  24.434  1.00 88.10           C
ATOM   2816 1HG  LYS A 190       3.893   7.760  24.883  1.00 88.10           H
ATOM   2817 2HG  LYS A 190       2.760   9.094  24.969  1.00 88.10           H
ATOM   2818  CD  LYS A 190       1.835   7.181  24.594  1.00 88.10           C
ATOM   2819 1HD  LYS A 190       0.886   7.699  24.458  1.00 88.10           H
ATOM   2820 2HD  LYS A 190       1.897   6.418  23.818  1.00 88.10           H
ATOM   2821  CE  LYS A 190       1.869   6.519  25.973  1.00 88.10           C
ATOM   2822 1HE  LYS A 190       2.902   6.361  26.282  1.00 88.10           H
ATOM   2823 2HE  LYS A 190       1.413   7.179  26.711  1.00 88.10           H
ATOM   2824  NZ  LYS A 190       1.150   5.226  25.944  1.00 88.10           N
ATOM   2825 1HZ  LYS A 190       1.203   4.789  26.857  1.00 88.10           H
ATOM   2826 2HZ  LYS A 190       0.178   5.385  25.702  1.00 88.10           H
ATOM   2827 3HZ  LYS A 190       1.575   4.618  25.253  1.00 88.10           H
ATOM   2828  HN  LYS A 190       4.593   9.361  20.792  1.00 88.10           H
ATOM   2829  N   GLU A 191       5.816  10.085  24.521  1.00 86.24           N
ATOM   2830  CA  GLU A 191       7.070   9.883  25.226  1.00 86.24           C
ATOM   2831  C   GLU A 191       6.914   8.791  26.286  1.00 86.24           C
ATOM   2832  O   GLU A 191       5.994   8.839  27.101  1.00 86.24           O
ATOM   2833  HA  GLU A 191       7.782   9.561  24.465  1.00 86.24           H
ATOM   2834  CB  GLU A 191       7.563  11.189  25.853  1.00 86.24           C
ATOM   2835 1HB  GLU A 191       6.744  11.671  26.387  1.00 86.24           H
ATOM   2836 2HB  GLU A 191       8.430  10.990  26.482  1.00 86.24           H
ATOM   2837  CG  GLU A 191       8.027  12.173  24.777  1.00 86.24           C
ATOM   2838 1HG  GLU A 191       8.757  11.690  24.128  1.00 86.24           H
ATOM   2839 2HG  GLU A 191       7.182  12.457  24.150  1.00 86.24           H
ATOM   2840  CD  GLU A 191       8.645  13.423  25.407  1.00 86.24           C
ATOM   2841  OE1 GLU A 191       9.083  14.295  24.626  1.00 86.24           O
ATOM   2842  OE2 GLU A 191       8.665  13.478  26.656  1.00 86.24           O
ATOM   2843  HN  GLU A 191       5.176  10.709  24.968  1.00 86.24           H
ATOM   2844  N   GLU A 192       7.827   7.831  26.240  1.00 78.94           N
ATOM   2845  CA  GLU A 192       7.801   6.729  27.186  1.00 78.94           C
ATOM   2846  C   GLU A 192       9.215   6.427  27.688  1.00 78.94           C
ATOM   2847  O   GLU A 192      10.078   6.019  26.913  1.00 78.94           O
ATOM   2848  HA  GLU A 192       7.180   7.071  28.013  1.00 78.94           H
ATOM   2849  CB  GLU A 192       7.164   5.485  26.562  1.00 78.94           C
ATOM   2850 1HB  GLU A 192       6.120   5.687  26.326  1.00 78.94           H
ATOM   2851 2HB  GLU A 192       7.748   5.168  25.698  1.00 78.94           H
ATOM   2852  CG  GLU A 192       7.176   4.312  27.544  1.00 78.94           C
ATOM   2853 1HG  GLU A 192       8.048   3.686  27.358  1.00 78.94           H
ATOM   2854 2HG  GLU A 192       7.264   4.687  28.563  1.00 78.94           H
ATOM   2855  CD  GLU A 192       5.902   3.474  27.412  1.00 78.94           C
ATOM   2856  OE1 GLU A 192       5.733   2.563  28.250  1.00 78.94           O
ATOM   2857  OE2 GLU A 192       5.127   3.764  26.476  1.00 78.94           O
ATOM   2858  HN  GLU A 192       8.572   7.799  25.574  1.00 78.94           H
ATOM   2859  N   SER A 193       9.407   6.641  28.981  1.00 74.13           N
ATOM   2860  CA  SER A 193      10.653   6.260  29.625  1.00 74.13           C
ATOM   2861  C   SER A 193      11.836   6.905  28.901  1.00 74.13           C
ATOM   2862  O   SER A 193      12.907   6.309  28.801  1.00 74.13           O
ATOM   2863  HA  SER A 193      10.577   6.637  30.645  1.00 74.13           H
ATOM   2864  CB  SER A 193      10.814   4.739  29.655  1.00 74.13           C
ATOM   2865 1HB  SER A 193      10.981   4.372  28.643  1.00 74.13           H
ATOM   2866 2HB  SER A 193      11.699   4.480  30.237  1.00 74.13           H
ATOM   2867  OG  SER A 193       9.674   4.092  30.212  1.00 74.13           O
ATOM   2868  HG  SER A 193       9.768   3.100  30.129  1.00 74.13           H
ATOM   2869  HN  SER A 193       8.732   7.065  29.584  1.00 74.13           H
ATOM   2870  N   GLY A 194      11.602   8.115  28.413  1.00 76.00           N
ATOM   2871  CA  GLY A 194      12.652   8.872  27.753  1.00 76.00           C
ATOM   2872  C   GLY A 194      12.764   8.483  26.278  1.00 76.00           C
ATOM   2873  O   GLY A 194      13.660   8.948  25.576  1.00 76.00           O
ATOM   2874 1HA  GLY A 194      12.443   9.939  27.837  1.00 76.00           H
ATOM   2875 2HA  GLY A 194      13.603   8.693  28.254  1.00 76.00           H
ATOM   2876  HN  GLY A 194      10.716   8.576  28.464  1.00 76.00           H
ATOM   2877  N   ILE A 195      11.841   7.634  25.851  1.00 82.46           N
ATOM   2878  CA  ILE A 195      11.778   7.235  24.455  1.00 82.46           C
ATOM   2879  C   ILE A 195      10.570   7.900  23.793  1.00 82.46           C
ATOM   2880  O   ILE A 195       9.439   7.734  24.246  1.00 82.46           O
ATOM   2881  HA  ILE A 195      12.683   7.601  23.970  1.00 82.46           H
ATOM   2882  CB  ILE A 195      11.785   5.710  24.333  1.00 82.46           C
ATOM   2883  HB  ILE A 195      10.906   5.322  24.849  1.00 82.46           H
ATOM   2884  CG1 ILE A 195      13.014   5.110  25.018  1.00 82.46           C
ATOM   2885 1HG1 ILE A 195      13.919   5.466  24.527  1.00 82.46           H
ATOM   2886 2HG1 ILE A 195      13.059   5.448  26.054  1.00 82.46           H
ATOM   2887  CG2 ILE A 195      11.676   5.277  22.869  1.00 82.46           C
ATOM   2888 1HG2 ILE A 195      10.747   5.658  22.446  1.00 82.46           H
ATOM   2889 2HG2 ILE A 195      12.521   5.676  22.309  1.00 82.46           H
ATOM   2890 3HG2 ILE A 195      11.683   4.188  22.811  1.00 82.46           H
ATOM   2891  CD1 ILE A 195      12.972   3.581  24.978  1.00 82.46           C
ATOM   2892 1HD1 ILE A 195      12.078   3.228  25.491  1.00 82.46           H
ATOM   2893 2HD1 ILE A 195      12.952   3.245  23.941  1.00 82.46           H
ATOM   2894 3HD1 ILE A 195      13.857   3.180  25.472  1.00 82.46           H
ATOM   2895  HN  ILE A 195      11.145   7.221  26.440  1.00 82.46           H
ATOM   2896  N   ALA A 196      10.852   8.640  22.730  1.00 89.39           N
ATOM   2897  CA  ALA A 196       9.794   9.230  21.928  1.00 89.39           C
ATOM   2898  C   ALA A 196       9.317   8.211  20.891  1.00 89.39           C
ATOM   2899  O   ALA A 196      10.126   7.628  20.170  1.00 89.39           O
ATOM   2900  HA  ALA A 196       8.966   9.471  22.595  1.00 89.39           H
ATOM   2901  CB  ALA A 196      10.301  10.523  21.285  1.00 89.39           C
ATOM   2902 1HB  ALA A 196      10.599  11.224  22.064  1.00 89.39           H
ATOM   2903 2HB  ALA A 196      11.157  10.300  20.648  1.00 89.39           H
ATOM   2904 3HB  ALA A 196       9.507  10.965  20.683  1.00 89.39           H
ATOM   2905  HN  ALA A 196      11.780   8.838  22.416  1.00 89.39           H
ATOM   2906  N   ILE A 197       8.005   8.027  20.849  1.00 88.67           N
ATOM   2907  CA  ILE A 197       7.413   7.070  19.929  1.00 88.67           C
ATOM   2908  C   ILE A 197       6.315   7.761  19.119  1.00 88.67           C
ATOM   2909  O   ILE A 197       5.431   8.403  19.685  1.00 88.67           O
ATOM   2910  HA  ILE A 197       8.197   6.748  19.244  1.00 88.67           H
ATOM   2911  CB  ILE A 197       6.933   5.829  20.684  1.00 88.67           C
ATOM   2912  HB  ILE A 197       6.225   6.147  21.449  1.00 88.67           H
ATOM   2913  CG1 ILE A 197       8.095   5.139  21.401  1.00 88.67           C
ATOM   2914 1HG1 ILE A 197       8.795   4.742  20.667  1.00 88.67           H
ATOM   2915 2HG1 ILE A 197       8.640   5.868  22.000  1.00 88.67           H
ATOM   2916  CG2 ILE A 197       6.188   4.874  19.749  1.00 88.67           C
ATOM   2917 1HG2 ILE A 197       5.322   5.382  19.325  1.00 88.67           H
ATOM   2918 2HG2 ILE A 197       6.854   4.559  18.946  1.00 88.67           H
ATOM   2919 3HG2 ILE A 197       5.857   4.000  20.311  1.00 88.67           H
ATOM   2920  CD1 ILE A 197       7.591   4.007  22.298  1.00 88.67           C
ATOM   2921 1HD1 ILE A 197       6.909   4.412  23.046  1.00 88.67           H
ATOM   2922 2HD1 ILE A 197       7.066   3.269  21.691  1.00 88.67           H
ATOM   2923 3HD1 ILE A 197       8.437   3.534  22.796  1.00 88.67           H
ATOM   2924  HN  ILE A 197       7.353   8.517  21.427  1.00 88.67           H
ATOM   2925  N   CYS A 198       6.405   7.606  17.806  1.00 91.18           N
ATOM   2926  CA  CYS A 198       5.332   8.035  16.926  1.00 91.18           C
ATOM   2927  C   CYS A 198       4.247   6.957  16.929  1.00 91.18           C
ATOM   2928  O   CYS A 198       4.448   5.867  16.396  1.00 91.18           O
ATOM   2929  HA  CYS A 198       4.949   8.971  17.333  1.00 91.18           H
ATOM   2930  CB  CYS A 198       5.842   8.327  15.513  1.00 91.18           C
ATOM   2931 1HB  CYS A 198       6.485   9.207  15.524  1.00 91.18           H
ATOM   2932 2HB  CYS A 198       6.448   7.494  15.157  1.00 91.18           H
ATOM   2933  SG  CYS A 198       4.430   8.600  14.382  1.00 91.18           S
ATOM   2934  HN  CYS A 198       7.192   7.196  17.345  1.00 91.18           H
ATOM   2935  N   THR A 199       3.120   7.299  17.536  1.00 90.79           N
ATOM   2936  CA  THR A 199       2.012   6.364  17.639  1.00 90.79           C
ATOM   2937  C   THR A 199       0.681   7.090  17.436  1.00 90.79           C
ATOM   2938  O   THR A 199       0.637   8.319  17.419  1.00 90.79           O
ATOM   2939  HA  THR A 199       2.103   5.633  16.836  1.00 90.79           H
ATOM   2940  CB  THR A 199       2.117   5.654  18.990  1.00 90.79           C
ATOM   2941  HB  THR A 199       3.144   5.349  19.191  1.00 90.79           H
ATOM   2942  OG1 THR A 199       1.168   4.595  18.901  1.00 90.79           O
ATOM   2943  HG1 THR A 199       1.296   3.955  19.658  1.00 90.79           H
ATOM   2944  CG2 THR A 199       1.605   6.516  20.146  1.00 90.79           C
ATOM   2945 1HG2 THR A 199       0.557   6.764  19.978  1.00 90.79           H
ATOM   2946 2HG2 THR A 199       2.191   7.433  20.203  1.00 90.79           H
ATOM   2947 3HG2 THR A 199       1.702   5.964  21.082  1.00 90.79           H
ATOM   2948  HN  THR A 199       2.958   8.194  17.952  1.00 90.79           H
ATOM   2949  N   MET A 200      -0.372   6.299  17.288  1.00 91.75           N
ATOM   2950  CA  MET A 200      -1.723   6.826  17.380  1.00 91.75           C
ATOM   2951  C   MET A 200      -2.232   6.780  18.822  1.00 91.75           C
ATOM   2952  O   MET A 200      -2.078   5.770  19.506  1.00 91.75           O
ATOM   2953  HA  MET A 200      -1.657   7.861  17.043  1.00 91.75           H
ATOM   2954  CB  MET A 200      -2.652   6.006  16.483  1.00 91.75           C
ATOM   2955 1HB  MET A 200      -2.584   4.952  16.750  1.00 91.75           H
ATOM   2956 2HB  MET A 200      -3.686   6.311  16.650  1.00 91.75           H
ATOM   2957  CG  MET A 200      -2.292   6.189  15.007  1.00 91.75           C
ATOM   2958 1HG  MET A 200      -2.337   7.245  14.742  1.00 91.75           H
ATOM   2959 2HG  MET A 200      -1.269   5.859  14.831  1.00 91.75           H
ATOM   2960  SD  MET A 200      -3.418   5.255  13.984  1.00 91.75           S
ATOM   2961  CE  MET A 200      -3.211   3.632  14.697  1.00 91.75           C
ATOM   2962 1HE  MET A 200      -2.169   3.324  14.605  1.00 91.75           H
ATOM   2963 2HE  MET A 200      -3.489   3.660  15.751  1.00 91.75           H
ATOM   2964 3HE  MET A 200      -3.848   2.920  14.172  1.00 91.75           H
ATOM   2965  HN  MET A 200      -0.312   5.317  17.109  1.00 91.75           H
ATOM   2966  N   VAL A 201      -2.829   7.887  19.240  1.00 92.45           N
ATOM   2967  CA  VAL A 201      -3.434   7.958  20.559  1.00 92.45           C
ATOM   2968  C   VAL A 201      -4.929   8.247  20.415  1.00 92.45           C
ATOM   2969  O   VAL A 201      -5.319   9.194  19.734  1.00 92.45           O
ATOM   2970  HA  VAL A 201      -3.309   6.983  21.031  1.00 92.45           H
ATOM   2971  CB  VAL A 201      -2.705   8.996  21.414  1.00 92.45           C
ATOM   2972  HB  VAL A 201      -2.885   9.978  20.977  1.00 92.45           H
ATOM   2973  CG1 VAL A 201      -3.251   9.011  22.843  1.00 92.45           C
ATOM   2974 1HG1 VAL A 201      -4.313   9.258  22.824  1.00 92.45           H
ATOM   2975 2HG1 VAL A 201      -3.115   8.028  23.295  1.00 92.45           H
ATOM   2976 3HG1 VAL A 201      -2.715   9.757  23.429  1.00 92.45           H
ATOM   2977  CG2 VAL A 201      -1.195   8.749  21.408  1.00 92.45           C
ATOM   2978 1HG2 VAL A 201      -0.987   7.757  21.809  1.00 92.45           H
ATOM   2979 2HG2 VAL A 201      -0.821   8.812  20.386  1.00 92.45           H
ATOM   2980 3HG2 VAL A 201      -0.701   9.501  22.023  1.00 92.45           H
ATOM   2981  HN  VAL A 201      -2.902   8.723  18.696  1.00 92.45           H
ATOM   2982  N   TYR A 202      -5.726   7.413  21.067  1.00 90.92           N
ATOM   2983  CA  TYR A 202      -7.171   7.561  21.012  1.00 90.92           C
ATOM   2984  C   TYR A 202      -7.693   8.299  22.247  1.00 90.92           C
ATOM   2985  O   TYR A 202      -7.377   7.928  23.376  1.00 90.92           O
ATOM   2986  HA  TYR A 202      -7.416   8.140  20.122  1.00 90.92           H
ATOM   2987  CB  TYR A 202      -7.741   6.142  21.003  1.00 90.92           C
ATOM   2988 1HB  TYR A 202      -7.358   5.601  21.868  1.00 90.92           H
ATOM   2989 2HB  TYR A 202      -8.824   6.195  21.114  1.00 90.92           H
ATOM   2990  CG  TYR A 202      -7.411   5.347  19.737  1.00 90.92           C
ATOM   2991  CD1 TYR A 202      -8.178   5.510  18.601  1.00 90.92           C
ATOM   2992  HD1 TYR A 202      -9.019   6.204  18.606  1.00 90.92           H
ATOM   2993  CD2 TYR A 202      -6.347   4.469  19.732  1.00 90.92           C
ATOM   2994  HD2 TYR A 202      -5.741   4.340  20.629  1.00 90.92           H
ATOM   2995  CE1 TYR A 202      -7.868   4.762  17.410  1.00 90.92           C
ATOM   2996  HE1 TYR A 202      -8.465   4.881  16.506  1.00 90.92           H
ATOM   2997  CE2 TYR A 202      -6.037   3.721  18.540  1.00 90.92           C
ATOM   2998  HE2 TYR A 202      -5.199   3.024  18.522  1.00 90.92           H
ATOM   2999  CZ  TYR A 202      -6.813   3.905  17.439  1.00 90.92           C
ATOM   3000  OH  TYR A 202      -6.519   3.199  16.314  1.00 90.92           O
ATOM   3001  HH  TYR A 202      -6.087   2.331  16.558  1.00 90.92           H
ATOM   3002  HN  TYR A 202      -5.401   6.648  21.623  1.00 90.92           H
ATOM   3003  N   PRO A 203      -8.498   9.354  22.056  1.00 80.50           N
ATOM   3004  CA  PRO A 203      -8.820  10.266  23.156  1.00 80.50           C
ATOM   3005  C   PRO A 203      -9.697   9.610  24.210  1.00 80.50           C
ATOM   3006  O   PRO A 203     -10.319   8.581  23.953  1.00 80.50           O
ATOM   3007  HA  PRO A 203      -7.911  10.556  23.683  1.00 80.50           H
ATOM   3008  CB  PRO A 203      -9.535  11.428  22.465  1.00 80.50           C
ATOM   3009 1HB  PRO A 203     -10.295  11.871  23.109  1.00 80.50           H
ATOM   3010 2HB  PRO A 203      -8.841  12.225  22.199  1.00 80.50           H
ATOM   3011  CG  PRO A 203     -10.145  10.797  21.246  1.00 80.50           C
ATOM   3012 1HG  PRO A 203     -11.110  10.346  21.476  1.00 80.50           H
ATOM   3013 2HG  PRO A 203     -10.317  11.536  20.464  1.00 80.50           H
ATOM   3014  CD  PRO A 203      -9.155   9.760  20.801  1.00 80.50           C
ATOM   3015 1HD  PRO A 203      -9.648   8.918  20.315  1.00 80.50           H
ATOM   3016 2HD  PRO A 203      -8.441  10.167  20.086  1.00 80.50           H
ATOM   3017  N   SER A 204      -9.724  10.230  25.381  1.00 70.09           N
ATOM   3018  CA  SER A 204     -10.126   9.531  26.589  1.00 70.09           C
ATOM   3019  C   SER A 204     -11.315   8.615  26.293  1.00 70.09           C
ATOM   3020  O   SER A 204     -11.186   7.392  26.330  1.00 70.09           O
ATOM   3021  HA  SER A 204      -9.256   8.944  26.886  1.00 70.09           H
ATOM   3022  CB  SER A 204     -10.480  10.516  27.705  1.00 70.09           C
ATOM   3023 1HB  SER A 204     -10.938   9.977  28.534  1.00 70.09           H
ATOM   3024 2HB  SER A 204      -9.568  10.974  28.087  1.00 70.09           H
ATOM   3025  OG  SER A 204     -11.369  11.535  27.254  1.00 70.09           O
ATOM   3026  HG  SER A 204     -11.704  12.066  28.033  1.00 70.09           H
ATOM   3027  HN  SER A 204      -9.477  11.191  25.511  1.00 70.09           H
ATOM   3028  N   ASP A 205     -12.446   9.242  26.005  1.00 69.10           N
ATOM   3029  CA  ASP A 205     -13.729   8.575  26.147  1.00 69.10           C
ATOM   3030  C   ASP A 205     -13.922   7.596  24.987  1.00 69.10           C
ATOM   3031  O   ASP A 205     -13.802   7.976  23.824  1.00 69.10           O
ATOM   3032  HA  ASP A 205     -13.685   8.072  27.114  1.00 69.10           H
ATOM   3033  CB  ASP A 205     -14.881   9.581  26.113  1.00 69.10           C
ATOM   3034 1HB  ASP A 205     -14.760  10.249  25.260  1.00 69.10           H
ATOM   3035 2HB  ASP A 205     -15.825   9.055  25.975  1.00 69.10           H
ATOM   3036  CG  ASP A 205     -14.931  10.401  27.404  1.00 69.10           C
ATOM   3037  OD1 ASP A 205     -14.598   9.818  28.459  1.00 69.10           O
ATOM   3038  OD2 ASP A 205     -15.302  11.590  27.308  1.00 69.10           O
ATOM   3039  HN  ASP A 205     -12.495  10.186  25.679  1.00 69.10           H
ATOM   3040  N   GLU A 206     -14.218   6.355  25.345  1.00 83.04           N
ATOM   3041  CA  GLU A 206     -14.491   5.334  24.348  1.00 83.04           C
ATOM   3042  C   GLU A 206     -13.299   5.186  23.400  1.00 83.04           C
ATOM   3043  O   GLU A 206     -13.468   4.829  22.235  1.00 83.04           O
ATOM   3044  HA  GLU A 206     -14.633   4.411  24.910  1.00 83.04           H
ATOM   3045  CB  GLU A 206     -15.771   5.652  23.573  1.00 83.04           C
ATOM   3046 1HB  GLU A 206     -15.635   6.568  22.999  1.00 83.04           H
ATOM   3047 2HB  GLU A 206     -16.051   4.796  22.959  1.00 83.04           H
ATOM   3048  CG  GLU A 206     -16.942   5.899  24.527  1.00 83.04           C
ATOM   3049 1HG  GLU A 206     -16.744   5.417  25.484  1.00 83.04           H
ATOM   3050 2HG  GLU A 206     -17.038   6.967  24.722  1.00 83.04           H
ATOM   3051  CD  GLU A 206     -18.249   5.362  23.941  1.00 83.04           C
ATOM   3052  OE1 GLU A 206     -19.044   4.812  24.734  1.00 83.04           O
ATOM   3053  OE2 GLU A 206     -18.425   5.514  22.713  1.00 83.04           O
ATOM   3054  HN  GLU A 206     -14.273   6.044  26.294  1.00 83.04           H
ATOM   3055  N   SER A 207     -12.120   5.469  23.934  1.00 88.78           N
ATOM   3056  CA  SER A 207     -10.891   5.261  23.188  1.00 88.78           C
ATOM   3057  C   SER A 207     -10.876   3.855  22.585  1.00 88.78           C
ATOM   3058  O   SER A 207     -10.441   3.666  21.450  1.00 88.78           O
ATOM   3059  HA  SER A 207     -10.900   6.015  22.400  1.00 88.78           H
ATOM   3060  CB  SER A 207      -9.664   5.469  24.078  1.00 88.78           C
ATOM   3061 1HB  SER A 207      -8.768   5.168  23.536  1.00 88.78           H
ATOM   3062 2HB  SER A 207      -9.557   6.530  24.305  1.00 88.78           H
ATOM   3063  OG  SER A 207      -9.754   4.730  25.292  1.00 88.78           O
ATOM   3064  HG  SER A 207      -9.043   5.029  25.928  1.00 88.78           H
ATOM   3065  HN  SER A 207     -11.997   5.833  24.857  1.00 88.78           H
ATOM   3066  N   THR A 208     -11.358   2.903  23.371  1.00 90.01           N
ATOM   3067  CA  THR A 208     -11.339   1.510  22.958  1.00 90.01           C
ATOM   3068  C   THR A 208     -12.264   1.298  21.758  1.00 90.01           C
ATOM   3069  O   THR A 208     -11.910   0.592  20.815  1.00 90.01           O
ATOM   3070  HA  THR A 208     -10.329   1.262  22.632  1.00 90.01           H
ATOM   3071  CB  THR A 208     -11.709   0.653  24.170  1.00 90.01           C
ATOM   3072  HB  THR A 208     -11.684  -0.407  23.919  1.00 90.01           H
ATOM   3073  OG1 THR A 208     -12.978   1.158  24.578  1.00 90.01           O
ATOM   3074  HG1 THR A 208     -13.438   0.492  25.166  1.00 90.01           H
ATOM   3075  CG2 THR A 208     -10.800   0.914  25.372  1.00 90.01           C
ATOM   3076 1HG2 THR A 208     -10.878   1.961  25.666  1.00 90.01           H
ATOM   3077 2HG2 THR A 208      -9.768   0.688  25.103  1.00 90.01           H
ATOM   3078 3HG2 THR A 208     -11.106   0.280  26.204  1.00 90.01           H
ATOM   3079  HN  THR A 208     -11.754   3.071  24.274  1.00 90.01           H
ATOM   3080  N   LYS A 209     -13.431   1.921  21.833  1.00 90.73           N
ATOM   3081  CA  LYS A 209     -14.405   1.816  20.760  1.00 90.73           C
ATOM   3082  C   LYS A 209     -13.830   2.448  19.491  1.00 90.73           C
ATOM   3083  O   LYS A 209     -13.975   1.899  18.400  1.00 90.73           O
ATOM   3084  HA  LYS A 209     -14.572   0.755  20.573  1.00 90.73           H
ATOM   3085  CB  LYS A 209     -15.745   2.414  21.193  1.00 90.73           C
ATOM   3086 1HB  LYS A 209     -15.585   3.405  21.619  1.00 90.73           H
ATOM   3087 2HB  LYS A 209     -16.388   2.543  20.322  1.00 90.73           H
ATOM   3088  CG  LYS A 209     -16.440   1.518  22.220  1.00 90.73           C
ATOM   3089 1HG  LYS A 209     -16.593   0.526  21.797  1.00 90.73           H
ATOM   3090 2HG  LYS A 209     -15.800   1.397  23.094  1.00 90.73           H
ATOM   3091  CD  LYS A 209     -17.785   2.111  22.644  1.00 90.73           C
ATOM   3092 1HD  LYS A 209     -17.632   3.104  23.068  1.00 90.73           H
ATOM   3093 2HD  LYS A 209     -18.425   2.234  21.769  1.00 90.73           H
ATOM   3094  CE  LYS A 209     -18.481   1.214  23.670  1.00 90.73           C
ATOM   3095 1HE  LYS A 209     -18.705   0.246  23.222  1.00 90.73           H
ATOM   3096 2HE  LYS A 209     -17.814   1.030  24.512  1.00 90.73           H
ATOM   3097  NZ  LYS A 209     -19.731   1.847  24.148  1.00 90.73           N
ATOM   3098 1HZ  LYS A 209     -20.293   1.158  24.635  1.00 90.73           H
ATOM   3099 2HZ  LYS A 209     -19.504   2.606  24.781  1.00 90.73           H
ATOM   3100 3HZ  LYS A 209     -20.250   2.210  23.357  1.00 90.73           H
ATOM   3101  HN  LYS A 209     -13.713   2.488  22.606  1.00 90.73           H
ATOM   3102  N   LEU A 210     -13.190   3.593  19.676  1.00 91.82           N
ATOM   3103  CA  LEU A 210     -12.650   4.338  18.552  1.00 91.82           C
ATOM   3104  C   LEU A 210     -11.575   3.499  17.859  1.00 91.82           C
ATOM   3105  O   LEU A 210     -11.579   3.367  16.636  1.00 91.82           O
ATOM   3106  HA  LEU A 210     -13.465   4.505  17.848  1.00 91.82           H
ATOM   3107  CB  LEU A 210     -12.157   5.713  19.008  1.00 91.82           C
ATOM   3108 1HB  LEU A 210     -12.962   6.202  19.558  1.00 91.82           H
ATOM   3109 2HB  LEU A 210     -11.335   5.568  19.710  1.00 91.82           H
ATOM   3110  CG  LEU A 210     -11.686   6.658  17.901  1.00 91.82           C
ATOM   3111  HG  LEU A 210     -10.897   6.159  17.339  1.00 91.82           H
ATOM   3112  CD1 LEU A 210     -12.820   6.961  16.919  1.00 91.82           C
ATOM   3113 1HD1 LEU A 210     -13.163   6.032  16.464  1.00 91.82           H
ATOM   3114 2HD1 LEU A 210     -13.646   7.431  17.452  1.00 91.82           H
ATOM   3115 3HD1 LEU A 210     -12.457   7.634  16.143  1.00 91.82           H
ATOM   3116  CD2 LEU A 210     -11.082   7.934  18.490  1.00 91.82           C
ATOM   3117 1HD2 LEU A 210     -11.832   8.448  19.092  1.00 91.82           H
ATOM   3118 2HD2 LEU A 210     -10.228   7.677  19.117  1.00 91.82           H
ATOM   3119 3HD2 LEU A 210     -10.755   8.588  17.682  1.00 91.82           H
ATOM   3120  HN  LEU A 210     -13.039   4.010  20.572  1.00 91.82           H
ATOM   3121  N   LYS A 211     -10.680   2.954  18.670  1.00 92.45           N
ATOM   3122  CA  LYS A 211      -9.616   2.111  18.152  1.00 92.45           C
ATOM   3123  C   LYS A 211     -10.227   0.963  17.345  1.00 92.45           C
ATOM   3124  O   LYS A 211      -9.813   0.704  16.216  1.00 92.45           O
ATOM   3125  HA  LYS A 211      -9.013   2.722  17.480  1.00 92.45           H
ATOM   3126  CB  LYS A 211      -8.700   1.647  19.286  1.00 92.45           C
ATOM   3127 1HB  LYS A 211      -8.210   2.508  19.739  1.00 92.45           H
ATOM   3128 2HB  LYS A 211      -9.294   1.172  20.066  1.00 92.45           H
ATOM   3129  CG  LYS A 211      -7.645   0.665  18.772  1.00 92.45           C
ATOM   3130 1HG  LYS A 211      -8.119  -0.282  18.514  1.00 92.45           H
ATOM   3131 2HG  LYS A 211      -7.194   1.055  17.859  1.00 92.45           H
ATOM   3132  CD  LYS A 211      -6.558   0.428  19.822  1.00 92.45           C
ATOM   3133 1HD  LYS A 211      -6.093   1.377  20.090  1.00 92.45           H
ATOM   3134 2HD  LYS A 211      -7.007   0.026  20.731  1.00 92.45           H
ATOM   3135  CE  LYS A 211      -5.494  -0.540  19.301  1.00 92.45           C
ATOM   3136 1HE  LYS A 211      -5.924  -1.534  19.182  1.00 92.45           H
ATOM   3137 2HE  LYS A 211      -5.153  -0.219  18.317  1.00 92.45           H
ATOM   3138  NZ  LYS A 211      -4.346  -0.599  20.234  1.00 92.45           N
ATOM   3139 1HZ  LYS A 211      -3.530  -0.947  19.744  1.00 92.45           H
ATOM   3140 2HZ  LYS A 211      -4.154   0.330  20.593  1.00 92.45           H
ATOM   3141 3HZ  LYS A 211      -4.569  -1.219  21.004  1.00 92.45           H
ATOM   3142  HN  LYS A 211     -10.674   3.080  19.662  1.00 92.45           H
ATOM   3143  N   SER A 212     -11.202   0.307  17.956  1.00 91.90           N
ATOM   3144  CA  SER A 212     -11.818  -0.858  17.344  1.00 91.90           C
ATOM   3145  C   SER A 212     -12.438  -0.476  15.999  1.00 91.90           C
ATOM   3146  O   SER A 212     -12.313  -1.213  15.022  1.00 91.90           O
ATOM   3147  HA  SER A 212     -11.006  -1.572  17.202  1.00 91.90           H
ATOM   3148  CB  SER A 212     -12.878  -1.468  18.264  1.00 91.90           C
ATOM   3149 1HB  SER A 212     -13.633  -0.717  18.495  1.00 91.90           H
ATOM   3150 2HB  SER A 212     -13.385  -2.280  17.744  1.00 91.90           H
ATOM   3151  OG  SER A 212     -12.313  -1.961  19.476  1.00 91.90           O
ATOM   3152  HG  SER A 212     -12.261  -1.227  20.153  1.00 91.90           H
ATOM   3153  HN  SER A 212     -11.570   0.558  18.851  1.00 91.90           H
ATOM   3154  N   ALA A 213     -13.095   0.675  15.992  1.00 91.41           N
ATOM   3155  CA  ALA A 213     -13.775   1.141  14.795  1.00 91.41           C
ATOM   3156  C   ALA A 213     -12.741   1.424  13.704  1.00 91.41           C
ATOM   3157  O   ALA A 213     -12.917   1.018  12.556  1.00 91.41           O
ATOM   3158  HA  ALA A 213     -14.437   0.344  14.458  1.00 91.41           H
ATOM   3159  CB  ALA A 213     -14.617   2.372  15.134  1.00 91.41           C
ATOM   3160 1HB  ALA A 213     -15.355   2.110  15.892  1.00 91.41           H
ATOM   3161 2HB  ALA A 213     -13.970   3.162  15.515  1.00 91.41           H
ATOM   3162 3HB  ALA A 213     -15.127   2.722  14.236  1.00 91.41           H
ATOM   3163  HN  ALA A 213     -13.166   1.283  16.783  1.00 91.41           H
ATOM   3164  N   VAL A 214     -11.684   2.119  14.100  1.00 91.46           N
ATOM   3165  CA  VAL A 214     -10.652   2.515  13.157  1.00 91.46           C
ATOM   3166  C   VAL A 214      -9.980   1.264  12.588  1.00 91.46           C
ATOM   3167  O   VAL A 214      -9.686   1.201  11.396  1.00 91.46           O
ATOM   3168  HA  VAL A 214     -11.139   3.053  12.343  1.00 91.46           H
ATOM   3169  CB  VAL A 214      -9.666   3.470  13.832  1.00 91.46           C
ATOM   3170  HB  VAL A 214      -9.332   3.007  14.760  1.00 91.46           H
ATOM   3171  CG1 VAL A 214      -8.435   3.698  12.952  1.00 91.46           C
ATOM   3172 1HG1 VAL A 214      -7.934   2.747  12.774  1.00 91.46           H
ATOM   3173 2HG1 VAL A 214      -8.744   4.130  12.000  1.00 91.46           H
ATOM   3174 3HG1 VAL A 214      -7.750   4.381  13.455  1.00 91.46           H
ATOM   3175  CG2 VAL A 214     -10.341   4.797  14.185  1.00 91.46           C
ATOM   3176 1HG2 VAL A 214     -10.716   5.267  13.276  1.00 91.46           H
ATOM   3177 2HG2 VAL A 214     -11.170   4.612  14.867  1.00 91.46           H
ATOM   3178 3HG2 VAL A 214      -9.617   5.457  14.663  1.00 91.46           H
ATOM   3179  HN  VAL A 214     -11.529   2.410  15.044  1.00 91.46           H
ATOM   3180  N   LEU A 215      -9.757   0.300  13.469  1.00 91.32           N
ATOM   3181  CA  LEU A 215      -9.107  -0.938  13.073  1.00 91.32           C
ATOM   3182  C   LEU A 215     -10.011  -1.695  12.098  1.00 91.32           C
ATOM   3183  O   LEU A 215      -9.540  -2.225  11.093  1.00 91.32           O
ATOM   3184  HA  LEU A 215      -8.186  -0.672  12.554  1.00 91.32           H
ATOM   3185  CB  LEU A 215      -8.712  -1.754  14.306  1.00 91.32           C
ATOM   3186 1HB  LEU A 215      -9.527  -1.700  15.028  1.00 91.32           H
ATOM   3187 2HB  LEU A 215      -8.617  -2.799  14.011  1.00 91.32           H
ATOM   3188  CG  LEU A 215      -7.419  -1.331  15.005  1.00 91.32           C
ATOM   3189  HG  LEU A 215      -7.462  -0.256  15.182  1.00 91.32           H
ATOM   3190  CD1 LEU A 215      -7.287  -2.008  16.371  1.00 91.32           C
ATOM   3191 1HD1 LEU A 215      -8.132  -1.727  16.999  1.00 91.32           H
ATOM   3192 2HD1 LEU A 215      -7.275  -3.090  16.240  1.00 91.32           H
ATOM   3193 3HD1 LEU A 215      -6.359  -1.690  16.846  1.00 91.32           H
ATOM   3194  CD2 LEU A 215      -6.203  -1.594  14.115  1.00 91.32           C
ATOM   3195 1HD2 LEU A 215      -6.144  -2.657  13.885  1.00 91.32           H
ATOM   3196 2HD2 LEU A 215      -6.302  -1.027  13.189  1.00 91.32           H
ATOM   3197 3HD2 LEU A 215      -5.297  -1.284  14.636  1.00 91.32           H
ATOM   3198  HN  LEU A 215     -10.011   0.354  14.434  1.00 91.32           H
ATOM   3199  N   THR A 216     -11.293  -1.723  12.430  1.00 91.33           N
ATOM   3200  CA  THR A 216     -12.266  -2.413  11.600  1.00 91.33           C
ATOM   3201  C   THR A 216     -12.282  -1.818  10.191  1.00 91.33           C
ATOM   3202  O   THR A 216     -12.303  -2.552   9.204  1.00 91.33           O
ATOM   3203  HA  THR A 216     -11.959  -3.454  11.505  1.00 91.33           H
ATOM   3204  CB  THR A 216     -13.623  -2.342  12.305  1.00 91.33           C
ATOM   3205  HB  THR A 216     -13.962  -1.310  12.393  1.00 91.33           H
ATOM   3206  OG1 THR A 216     -13.410  -3.027  13.536  1.00 91.33           O
ATOM   3207  HG1 THR A 216     -13.287  -2.368  14.277  1.00 91.33           H
ATOM   3208  CG2 THR A 216     -14.694  -3.173  11.596  1.00 91.33           C
ATOM   3209 1HG2 THR A 216     -14.384  -4.218  11.568  1.00 91.33           H
ATOM   3210 2HG2 THR A 216     -14.825  -2.805  10.578  1.00 91.33           H
ATOM   3211 3HG2 THR A 216     -15.637  -3.088  12.137  1.00 91.33           H
ATOM   3212  HN  THR A 216     -11.669  -1.285  13.247  1.00 91.33           H
ATOM   3213  N   LEU A 217     -12.271  -0.494  10.141  1.00 88.88           N
ATOM   3214  CA  LEU A 217     -12.272   0.207   8.868  1.00 88.88           C
ATOM   3215  C   LEU A 217     -11.031  -0.194   8.069  1.00 88.88           C
ATOM   3216  O   LEU A 217     -11.110  -0.413   6.861  1.00 88.88           O
ATOM   3217  HA  LEU A 217     -13.156  -0.116   8.318  1.00 88.88           H
ATOM   3218  CB  LEU A 217     -12.402   1.716   9.088  1.00 88.88           C
ATOM   3219 1HB  LEU A 217     -13.307   1.902   9.665  1.00 88.88           H
ATOM   3220 2HB  LEU A 217     -11.561   2.047   9.697  1.00 88.88           H
ATOM   3221  CG  LEU A 217     -12.450   2.576   7.823  1.00 88.88           C
ATOM   3222  HG  LEU A 217     -11.589   2.323   7.205  1.00 88.88           H
ATOM   3223  CD1 LEU A 217     -13.703   2.270   7.000  1.00 88.88           C
ATOM   3224 1HD1 LEU A 217     -13.699   1.220   6.709  1.00 88.88           H
ATOM   3225 2HD1 LEU A 217     -14.591   2.477   7.599  1.00 88.88           H
ATOM   3226 3HD1 LEU A 217     -13.713   2.895   6.107  1.00 88.88           H
ATOM   3227  CD2 LEU A 217     -12.339   4.062   8.167  1.00 88.88           C
ATOM   3228 1HD2 LEU A 217     -13.166   4.348   8.816  1.00 88.88           H
ATOM   3229 2HD2 LEU A 217     -11.394   4.247   8.679  1.00 88.88           H
ATOM   3230 3HD2 LEU A 217     -12.376   4.651   7.250  1.00 88.88           H
ATOM   3231  HN  LEU A 217     -12.262   0.096  10.948  1.00 88.88           H
ATOM   3232  N   LYS A 218      -9.913  -0.278   8.775  1.00 87.55           N
ATOM   3233  CA  LYS A 218      -8.653  -0.629   8.143  1.00 87.55           C
ATOM   3234  C   LYS A 218      -8.763  -2.030   7.538  1.00 87.55           C
ATOM   3235  O   LYS A 218      -8.227  -2.289   6.462  1.00 87.55           O
ATOM   3236  HA  LYS A 218      -8.482   0.083   7.336  1.00 87.55           H
ATOM   3237  CB  LYS A 218      -7.496  -0.476   9.133  1.00 87.55           C
ATOM   3238 1HB  LYS A 218      -7.777  -0.903  10.096  1.00 87.55           H
ATOM   3239 2HB  LYS A 218      -6.632  -1.037   8.777  1.00 87.55           H
ATOM   3240  CG  LYS A 218      -7.118   0.995   9.312  1.00 87.55           C
ATOM   3241 1HG  LYS A 218      -6.665   1.372   8.394  1.00 87.55           H
ATOM   3242 2HG  LYS A 218      -8.016   1.586   9.490  1.00 87.55           H
ATOM   3243  CD  LYS A 218      -6.143   1.173  10.478  1.00 87.55           C
ATOM   3244 1HD  LYS A 218      -6.628   0.880  11.409  1.00 87.55           H
ATOM   3245 2HD  LYS A 218      -5.286   0.514  10.344  1.00 87.55           H
ATOM   3246  CE  LYS A 218      -5.668   2.624  10.579  1.00 87.55           C
ATOM   3247 1HE  LYS A 218      -5.219   2.932   9.634  1.00 87.55           H
ATOM   3248 2HE  LYS A 218      -6.520   3.281  10.756  1.00 87.55           H
ATOM   3249  NZ  LYS A 218      -4.684   2.773  11.674  1.00 87.55           N
ATOM   3250 1HZ  LYS A 218      -4.242   3.683  11.611  1.00 87.55           H
ATOM   3251 2HZ  LYS A 218      -5.158   2.688  12.567  1.00 87.55           H
ATOM   3252 3HZ  LYS A 218      -3.979   2.048  11.596  1.00 87.55           H
ATOM   3253  HN  LYS A 218      -9.860  -0.111   9.760  1.00 87.55           H
ATOM   3254  N   VAL A 219      -9.463  -2.896   8.256  1.00 87.50           N
ATOM   3255  CA  VAL A 219      -9.589  -4.283   7.841  1.00 87.50           C
ATOM   3256  C   VAL A 219     -10.502  -4.363   6.616  1.00 87.50           C
ATOM   3257  O   VAL A 219     -10.207  -5.084   5.664  1.00 87.50           O
ATOM   3258  HA  VAL A 219      -8.596  -4.634   7.562  1.00 87.50           H
ATOM   3259  CB  VAL A 219     -10.082  -5.137   9.011  1.00 87.50           C
ATOM   3260  HB  VAL A 219     -10.976  -4.664   9.417  1.00 87.50           H
ATOM   3261  CG1 VAL A 219     -10.465  -6.542   8.542  1.00 87.50           C
ATOM   3262 1HG1 VAL A 219     -11.260  -6.473   7.800  1.00 87.50           H
ATOM   3263 2HG1 VAL A 219      -9.595  -7.026   8.098  1.00 87.50           H
ATOM   3264 3HG1 VAL A 219     -10.812  -7.127   9.393  1.00 87.50           H
ATOM   3265  CG2 VAL A 219      -9.035  -5.197  10.125  1.00 87.50           C
ATOM   3266 1HG2 VAL A 219      -8.116  -5.635   9.737  1.00 87.50           H
ATOM   3267 2HG2 VAL A 219      -8.833  -4.190  10.489  1.00 87.50           H
ATOM   3268 3HG2 VAL A 219      -9.411  -5.810  10.944  1.00 87.50           H
ATOM   3269  HN  VAL A 219      -9.937  -2.665   9.106  1.00 87.50           H
ATOM   3270  N   ILE A 220     -11.593  -3.613   6.680  1.00 86.61           N
ATOM   3271  CA  ILE A 220     -12.564  -3.612   5.600  1.00 86.61           C
ATOM   3272  C   ILE A 220     -11.891  -3.127   4.315  1.00 86.61           C
ATOM   3273  O   ILE A 220     -11.994  -3.774   3.274  1.00 86.61           O
ATOM   3274  HA  ILE A 220     -12.890  -4.641   5.452  1.00 86.61           H
ATOM   3275  CB  ILE A 220     -13.799  -2.798   5.992  1.00 86.61           C
ATOM   3276  HB  ILE A 220     -13.464  -1.845   6.401  1.00 86.61           H
ATOM   3277  CG1 ILE A 220     -14.597  -3.506   7.089  1.00 86.61           C
ATOM   3278 1HG1 ILE A 220     -15.055  -4.409   6.685  1.00 86.61           H
ATOM   3279 2HG1 ILE A 220     -13.925  -3.819   7.888  1.00 86.61           H
ATOM   3280  CG2 ILE A 220     -14.661  -2.485   4.767  1.00 86.61           C
ATOM   3281 1HG2 ILE A 220     -14.077  -1.910   4.049  1.00 86.61           H
ATOM   3282 2HG2 ILE A 220     -14.988  -3.417   4.306  1.00 86.61           H
ATOM   3283 3HG2 ILE A 220     -15.532  -1.906   5.074  1.00 86.61           H
ATOM   3284  CD1 ILE A 220     -15.682  -2.588   7.657  1.00 86.61           C
ATOM   3285 1HD1 ILE A 220     -15.218  -1.697   8.081  1.00 86.61           H
ATOM   3286 2HD1 ILE A 220     -16.366  -2.297   6.859  1.00 86.61           H
ATOM   3287 3HD1 ILE A 220     -16.234  -3.116   8.434  1.00 86.61           H
ATOM   3288  HN  ILE A 220     -11.816  -3.016   7.451  1.00 86.61           H
ATOM   3289  N   LEU A 221     -11.216  -1.992   4.429  1.00 83.51           N
ATOM   3290  CA  LEU A 221     -10.608  -1.363   3.270  1.00 83.51           C
ATOM   3291  C   LEU A 221      -9.303  -2.084   2.929  1.00 83.51           C
ATOM   3292  O   LEU A 221      -8.839  -2.030   1.791  1.00 83.51           O
ATOM   3293  HA  LEU A 221     -11.298  -1.483   2.434  1.00 83.51           H
ATOM   3294  CB  LEU A 221     -10.438   0.140   3.503  1.00 83.51           C
ATOM   3295 1HB  LEU A 221      -9.734   0.282   4.323  1.00 83.51           H
ATOM   3296 2HB  LEU A 221      -9.985   0.577   2.614  1.00 83.51           H
ATOM   3297  CG  LEU A 221     -11.716   0.918   3.825  1.00 83.51           C
ATOM   3298  HG  LEU A 221     -12.221   0.418   4.652  1.00 83.51           H
ATOM   3299  CD1 LEU A 221     -11.391   2.339   4.287  1.00 83.51           C
ATOM   3300 1HD1 LEU A 221     -10.772   2.298   5.183  1.00 83.51           H
ATOM   3301 2HD1 LEU A 221     -10.852   2.864   3.498  1.00 83.51           H
ATOM   3302 3HD1 LEU A 221     -12.317   2.870   4.509  1.00 83.51           H
ATOM   3303  CD2 LEU A 221     -12.678   0.907   2.636  1.00 83.51           C
ATOM   3304 1HD2 LEU A 221     -12.196   1.369   1.774  1.00 83.51           H
ATOM   3305 2HD2 LEU A 221     -12.947  -0.121   2.395  1.00 83.51           H
ATOM   3306 3HD2 LEU A 221     -13.578   1.467   2.892  1.00 83.51           H
ATOM   3307  HN  LEU A 221     -11.083  -1.506   5.293  1.00 83.51           H
ATOM   3308  N   GLY A 222      -8.747  -2.741   3.936  1.00 77.80           N
ATOM   3309  CA  GLY A 222      -7.419  -3.318   3.811  1.00 77.80           C
ATOM   3310  C   GLY A 222      -7.479  -4.695   3.148  1.00 77.80           C
ATOM   3311  O   GLY A 222      -6.561  -5.081   2.426  1.00 77.80           O
ATOM   3312 1HA  GLY A 222      -6.785  -2.654   3.223  1.00 77.80           H
ATOM   3313 2HA  GLY A 222      -6.962  -3.404   4.797  1.00 77.80           H
ATOM   3314  HN  GLY A 222      -9.187  -2.883   4.822  1.00 77.80           H
ATOM   3315  N   PHE A 223      -8.569  -5.399   3.418  1.00 77.14           N
ATOM   3316  CA  PHE A 223      -8.654  -6.808   3.071  1.00 77.14           C
ATOM   3317  C   PHE A 223      -9.776  -7.056   2.060  1.00 77.14           C
ATOM   3318  O   PHE A 223      -9.532  -7.580   0.974  1.00 77.14           O
ATOM   3319  HA  PHE A 223      -7.699  -7.091   2.629  1.00 77.14           H
ATOM   3320  CB  PHE A 223      -8.969  -7.568   4.361  1.00 77.14           C
ATOM   3321 1HB  PHE A 223      -8.323  -7.197   5.157  1.00 77.14           H
ATOM   3322 2HB  PHE A 223      -9.996  -7.351   4.657  1.00 77.14           H
ATOM   3323  CG  PHE A 223      -8.796  -9.084   4.248  1.00 77.14           C
ATOM   3324  CD1 PHE A 223      -9.889  -9.887   4.149  1.00 77.14           C
ATOM   3325  HD1 PHE A 223     -10.888  -9.452   4.150  1.00 77.14           H
ATOM   3326  CD2 PHE A 223      -7.550  -9.627   4.247  1.00 77.14           C
ATOM   3327  HD2 PHE A 223      -6.674  -8.983   4.327  1.00 77.14           H
ATOM   3328  CE1 PHE A 223      -9.728 -11.294   4.045  1.00 77.14           C
ATOM   3329  HE1 PHE A 223     -10.604 -11.939   3.966  1.00 77.14           H
ATOM   3330  CE2 PHE A 223      -7.389 -11.034   4.143  1.00 77.14           C
ATOM   3331  HE2 PHE A 223      -6.390 -11.470   4.142  1.00 77.14           H
ATOM   3332  CZ  PHE A 223      -8.481 -11.838   4.044  1.00 77.14           C
ATOM   3333  HZ  PHE A 223      -8.358 -12.918   3.963  1.00 77.14           H
ATOM   3334  HN  PHE A 223      -9.381  -5.024   3.864  1.00 77.14           H
ATOM   3335  N   PHE A 224     -10.980  -6.668   2.453  1.00 79.50           N
ATOM   3336  CA  PHE A 224     -12.163  -6.999   1.677  1.00 79.50           C
ATOM   3337  C   PHE A 224     -12.175  -6.242   0.347  1.00 79.50           C
ATOM   3338  O   PHE A 224     -12.538  -6.802  -0.686  1.00 79.50           O
ATOM   3339  HA  PHE A 224     -12.133  -8.071   1.482  1.00 79.50           H
ATOM   3340  CB  PHE A 224     -13.376  -6.570   2.505  1.00 79.50           C
ATOM   3341 1HB  PHE A 224     -13.188  -5.580   2.921  1.00 79.50           H
ATOM   3342 2HB  PHE A 224     -14.240  -6.480   1.847  1.00 79.50           H
ATOM   3343  CG  PHE A 224     -13.720  -7.530   3.646  1.00 79.50           C
ATOM   3344  CD1 PHE A 224     -14.498  -8.619   3.407  1.00 79.50           C
ATOM   3345  HD1 PHE A 224     -14.876  -8.809   2.402  1.00 79.50           H
ATOM   3346  CD2 PHE A 224     -13.249  -7.293   4.900  1.00 79.50           C
ATOM   3347  HD2 PHE A 224     -12.626  -6.420   5.092  1.00 79.50           H
ATOM   3348  CE1 PHE A 224     -14.818  -9.510   4.465  1.00 79.50           C
ATOM   3349  HE1 PHE A 224     -15.442 -10.383   4.273  1.00 79.50           H
ATOM   3350  CE2 PHE A 224     -13.569  -8.184   5.958  1.00 79.50           C
ATOM   3351  HE2 PHE A 224     -13.191  -7.994   6.963  1.00 79.50           H
ATOM   3352  CZ  PHE A 224     -14.347  -9.273   5.719  1.00 79.50           C
ATOM   3353  HZ  PHE A 224     -14.592  -9.957   6.532  1.00 79.50           H
ATOM   3354  HN  PHE A 224     -11.154  -6.139   3.283  1.00 79.50           H
ATOM   3355  N   LEU A 225     -11.775  -4.981   0.417  1.00 78.30           N
ATOM   3356  CA  LEU A 225     -11.767  -4.132  -0.762  1.00 78.30           C
ATOM   3357  C   LEU A 225     -10.860  -4.754  -1.826  1.00 78.30           C
ATOM   3358  O   LEU A 225     -11.282  -4.960  -2.963  1.00 78.30           O
ATOM   3359  HA  LEU A 225     -12.785  -4.102  -1.151  1.00 78.30           H
ATOM   3360  CB  LEU A 225     -11.382  -2.699  -0.388  1.00 78.30           C
ATOM   3361 1HB  LEU A 225     -12.146  -2.302   0.281  1.00 78.30           H
ATOM   3362 2HB  LEU A 225     -10.449  -2.729   0.175  1.00 78.30           H
ATOM   3363  CG  LEU A 225     -11.210  -1.725  -1.555  1.00 78.30           C
ATOM   3364  HG  LEU A 225     -10.557  -2.189  -2.294  1.00 78.30           H
ATOM   3365  CD1 LEU A 225     -12.549  -1.451  -2.244  1.00 78.30           C
ATOM   3366 1HD1 LEU A 225     -12.958  -2.386  -2.627  1.00 78.30           H
ATOM   3367 2HD1 LEU A 225     -13.245  -1.017  -1.526  1.00 78.30           H
ATOM   3368 3HD1 LEU A 225     -12.397  -0.756  -3.069  1.00 78.30           H
ATOM   3369  CD2 LEU A 225     -10.528  -0.434  -1.096  1.00 78.30           C
ATOM   3370 1HD2 LEU A 225     -11.135   0.044  -0.328  1.00 78.30           H
ATOM   3371 2HD2 LEU A 225      -9.544  -0.669  -0.688  1.00 78.30           H
ATOM   3372 3HD2 LEU A 225     -10.418   0.240  -1.945  1.00 78.30           H
ATOM   3373  HN  LEU A 225     -11.462  -4.539   1.258  1.00 78.30           H
ATOM   3374  N   PRO A 226      -9.604  -5.064  -1.479  1.00 75.13           N
ATOM   3375  CA  PRO A 226      -8.707  -5.742  -2.418  1.00 75.13           C
ATOM   3376  C   PRO A 226      -9.320  -7.012  -2.986  1.00 75.13           C
ATOM   3377  O   PRO A 226      -9.234  -7.264  -4.187  1.00 75.13           O
ATOM   3378  HA  PRO A 226      -8.519  -5.106  -3.283  1.00 75.13           H
ATOM   3379  CB  PRO A 226      -7.462  -6.039  -1.581  1.00 75.13           C
ATOM   3380 1HB  PRO A 226      -7.513  -7.025  -1.121  1.00 75.13           H
ATOM   3381 2HB  PRO A 226      -6.556  -6.017  -2.187  1.00 75.13           H
ATOM   3382  CG  PRO A 226      -7.467  -4.929  -0.536  1.00 75.13           C
ATOM   3383 1HG  PRO A 226      -6.864  -5.190   0.335  1.00 75.13           H
ATOM   3384 2HG  PRO A 226      -7.053  -4.001  -0.929  1.00 75.13           H
ATOM   3385  CD  PRO A 226      -8.941  -4.796  -0.190  1.00 75.13           C
ATOM   3386 1HD  PRO A 226      -9.245  -5.513   0.573  1.00 75.13           H
ATOM   3387 2HD  PRO A 226      -9.178  -3.804   0.196  1.00 75.13           H
ATOM   3388  N   PHE A 227      -9.929  -7.785  -2.099  1.00 78.54           N
ATOM   3389  CA  PHE A 227     -10.483  -9.072  -2.483  1.00 78.54           C
ATOM   3390  C   PHE A 227     -11.587  -8.904  -3.528  1.00 78.54           C
ATOM   3391  O   PHE A 227     -11.629  -9.637  -4.516  1.00 78.54           O
ATOM   3392  HA  PHE A 227      -9.670  -9.661  -2.907  1.00 78.54           H
ATOM   3393  CB  PHE A 227     -11.083  -9.695  -1.221  1.00 78.54           C
ATOM   3394 1HB  PHE A 227     -10.339  -9.668  -0.425  1.00 78.54           H
ATOM   3395 2HB  PHE A 227     -11.924  -9.086  -0.891  1.00 78.54           H
ATOM   3396  CG  PHE A 227     -11.559 -11.138  -1.404  1.00 78.54           C
ATOM   3397  CD1 PHE A 227     -12.861 -11.392  -1.704  1.00 78.54           C
ATOM   3398  HD1 PHE A 227     -13.566 -10.567  -1.813  1.00 78.54           H
ATOM   3399  CD2 PHE A 227     -10.679 -12.166  -1.269  1.00 78.54           C
ATOM   3400  HD2 PHE A 227      -9.636 -11.963  -1.029  1.00 78.54           H
ATOM   3401  CE1 PHE A 227     -13.302 -12.730  -1.874  1.00 78.54           C
ATOM   3402  HE1 PHE A 227     -14.346 -12.934  -2.114  1.00 78.54           H
ATOM   3403  CE2 PHE A 227     -11.121 -13.505  -1.439  1.00 78.54           C
ATOM   3404  HE2 PHE A 227     -10.416 -14.330  -1.331  1.00 78.54           H
ATOM   3405  CZ  PHE A 227     -12.423 -13.759  -1.739  1.00 78.54           C
ATOM   3406  HZ  PHE A 227     -12.762 -14.787  -1.870  1.00 78.54           H
ATOM   3407  HN  PHE A 227     -10.046  -7.545  -1.135  1.00 78.54           H
ATOM   3408  N   VAL A 228     -12.454  -7.935  -3.276  1.00 80.86           N
ATOM   3409  CA  VAL A 228     -13.529  -7.632  -4.205  1.00 80.86           C
ATOM   3410  C   VAL A 228     -12.932  -7.209  -5.549  1.00 80.86           C
ATOM   3411  O   VAL A 228     -13.369  -7.674  -6.601  1.00 80.86           O
ATOM   3412  HA  VAL A 228     -14.106  -8.546  -4.350  1.00 80.86           H
ATOM   3413  CB  VAL A 228     -14.458  -6.575  -3.604  1.00 80.86           C
ATOM   3414  HB  VAL A 228     -13.846  -5.731  -3.289  1.00 80.86           H
ATOM   3415  CG1 VAL A 228     -15.458  -6.068  -4.646  1.00 80.86           C
ATOM   3416 1HG1 VAL A 228     -14.917  -5.623  -5.482  1.00 80.86           H
ATOM   3417 2HG1 VAL A 228     -16.062  -6.900  -5.006  1.00 80.86           H
ATOM   3418 3HG1 VAL A 228     -16.106  -5.318  -4.192  1.00 80.86           H
ATOM   3419  CG2 VAL A 228     -15.181  -7.119  -2.370  1.00 80.86           C
ATOM   3420 1HG2 VAL A 228     -15.776  -7.988  -2.651  1.00 80.86           H
ATOM   3421 2HG2 VAL A 228     -14.448  -7.408  -1.618  1.00 80.86           H
ATOM   3422 3HG2 VAL A 228     -15.835  -6.348  -1.963  1.00 80.86           H
ATOM   3423  HN  VAL A 228     -12.430  -7.362  -2.457  1.00 80.86           H
ATOM   3424  N   VAL A 229     -11.943  -6.330  -5.471  1.00 76.72           N
ATOM   3425  CA  VAL A 229     -11.279  -5.843  -6.667  1.00 76.72           C
ATOM   3426  C   VAL A 229     -10.695  -7.028  -7.439  1.00 76.72           C
ATOM   3427  O   VAL A 229     -10.808  -7.093  -8.662  1.00 76.72           O
ATOM   3428  HA  VAL A 229     -12.032  -5.357  -7.287  1.00 76.72           H
ATOM   3429  CB  VAL A 229     -10.227  -4.797  -6.292  1.00 76.72           C
ATOM   3430  HB  VAL A 229      -9.646  -5.190  -5.458  1.00 76.72           H
ATOM   3431  CG1 VAL A 229      -9.266  -4.544  -7.456  1.00 76.72           C
ATOM   3432 1HG1 VAL A 229      -8.759  -5.473  -7.717  1.00 76.72           H
ATOM   3433 2HG1 VAL A 229      -9.827  -4.182  -8.318  1.00 76.72           H
ATOM   3434 3HG1 VAL A 229      -8.529  -3.797  -7.163  1.00 76.72           H
ATOM   3435  CG2 VAL A 229     -10.887  -3.496  -5.833  1.00 76.72           C
ATOM   3436 1HG2 VAL A 229     -11.504  -3.097  -6.639  1.00 76.72           H
ATOM   3437 2HG2 VAL A 229     -11.511  -3.692  -4.961  1.00 76.72           H
ATOM   3438 3HG2 VAL A 229     -10.117  -2.770  -5.573  1.00 76.72           H
ATOM   3439  HN  VAL A 229     -11.597  -5.954  -4.612  1.00 76.72           H
ATOM   3440  N   MET A 230     -10.083  -7.936  -6.693  1.00 77.92           N
ATOM   3441  CA  MET A 230      -9.434  -9.087  -7.297  1.00 77.92           C
ATOM   3442  C   MET A 230     -10.438  -9.933  -8.083  1.00 77.92           C
ATOM   3443  O   MET A 230     -10.197 -10.274  -9.240  1.00 77.92           O
ATOM   3444  HA  MET A 230      -8.684  -8.679  -7.974  1.00 77.92           H
ATOM   3445  CB  MET A 230      -8.791  -9.943  -6.204  1.00 77.92           C
ATOM   3446 1HB  MET A 230      -9.548 -10.244  -5.480  1.00 77.92           H
ATOM   3447 2HB  MET A 230      -8.388 -10.856  -6.642  1.00 77.92           H
ATOM   3448  CG  MET A 230      -7.675  -9.175  -5.493  1.00 77.92           C
ATOM   3449 1HG  MET A 230      -7.672  -8.135  -5.819  1.00 77.92           H
ATOM   3450 2HG  MET A 230      -7.853  -9.171  -4.417  1.00 77.92           H
ATOM   3451  SD  MET A 230      -6.095  -9.929  -5.845  1.00 77.92           S
ATOM   3452  CE  MET A 230      -5.008  -8.754  -5.055  1.00 77.92           C
ATOM   3453 1HE  MET A 230      -5.142  -7.773  -5.510  1.00 77.92           H
ATOM   3454 2HE  MET A 230      -5.245  -8.697  -3.992  1.00 77.92           H
ATOM   3455 3HE  MET A 230      -3.974  -9.075  -5.180  1.00 77.92           H
ATOM   3456  HN  MET A 230     -10.027  -7.894  -5.696  1.00 77.92           H
ATOM   3457  N   ALA A 231     -11.544 -10.247  -7.423  1.00 80.43           N
ATOM   3458  CA  ALA A 231     -12.567 -11.081  -8.030  1.00 80.43           C
ATOM   3459  C   ALA A 231     -13.086 -10.401  -9.299  1.00 80.43           C
ATOM   3460  O   ALA A 231     -13.267 -11.052 -10.327  1.00 80.43           O
ATOM   3461  HA  ALA A 231     -12.104 -12.030  -8.300  1.00 80.43           H
ATOM   3462  CB  ALA A 231     -13.679 -11.346  -7.014  1.00 80.43           C
ATOM   3463 1HB  ALA A 231     -13.264 -11.856  -6.145  1.00 80.43           H
ATOM   3464 2HB  ALA A 231     -14.120 -10.399  -6.703  1.00 80.43           H
ATOM   3465 3HB  ALA A 231     -14.447 -11.971  -7.470  1.00 80.43           H
ATOM   3466  HN  ALA A 231     -11.745  -9.942  -6.492  1.00 80.43           H
ATOM   3467  N   CYS A 232     -13.310  -9.100  -9.186  1.00 81.09           N
ATOM   3468  CA  CYS A 232     -13.775  -8.319 -10.319  1.00 81.09           C
ATOM   3469  C   CYS A 232     -12.722  -8.405 -11.426  1.00 81.09           C
ATOM   3470  O   CYS A 232     -13.058  -8.578 -12.596  1.00 81.09           O
ATOM   3471  HA  CYS A 232     -14.714  -8.767 -10.644  1.00 81.09           H
ATOM   3472  CB  CYS A 232     -14.072  -6.871  -9.925  1.00 81.09           C
ATOM   3473 1HB  CYS A 232     -13.215  -6.444  -9.404  1.00 81.09           H
ATOM   3474 2HB  CYS A 232     -14.235  -6.268 -10.819  1.00 81.09           H
ATOM   3475  SG  CYS A 232     -15.552  -6.806  -8.850  1.00 81.09           S
ATOM   3476  HG  CYS A 232     -14.921  -7.132  -7.726  1.00 81.09           H
ATOM   3477  HN  CYS A 232     -13.180  -8.582  -8.340  1.00 81.09           H
ATOM   3478  N   CYS A 233     -11.468  -8.280 -11.016  1.00 77.12           N
ATOM   3479  CA  CYS A 233     -10.368  -8.267 -11.966  1.00 77.12           C
ATOM   3480  C   CYS A 233     -10.371  -9.596 -12.723  1.00 77.12           C
ATOM   3481  O   CYS A 233     -10.360  -9.614 -13.953  1.00 77.12           O
ATOM   3482  HA  CYS A 233     -10.551  -7.434 -12.645  1.00 77.12           H
ATOM   3483  CB  CYS A 233      -9.028  -8.006 -11.275  1.00 77.12           C
ATOM   3484 1HB  CYS A 233      -8.890  -8.709 -10.454  1.00 77.12           H
ATOM   3485 2HB  CYS A 233      -8.210  -8.171 -11.977  1.00 77.12           H
ATOM   3486  SG  CYS A 233      -8.972  -6.289 -10.644  1.00 77.12           S
ATOM   3487  HG  CYS A 233     -10.029  -6.401  -9.844  1.00 77.12           H
ATOM   3488  HN  CYS A 233     -11.199  -8.190 -10.057  1.00 77.12           H
ATOM   3489  N   TYR A 234     -10.386 -10.677 -11.957  1.00 76.45           N
ATOM   3490  CA  TYR A 234     -10.260 -12.005 -12.534  1.00 76.45           C
ATOM   3491  C   TYR A 234     -11.487 -12.354 -13.378  1.00 76.45           C
ATOM   3492  O   TYR A 234     -11.359 -12.923 -14.461  1.00 76.45           O
ATOM   3493  HA  TYR A 234      -9.376 -12.012 -13.171  1.00 76.45           H
ATOM   3494  CB  TYR A 234     -10.177 -12.972 -11.351  1.00 76.45           C
ATOM   3495 1HB  TYR A 234     -10.855 -12.632 -10.568  1.00 76.45           H
ATOM   3496 2HB  TYR A 234     -10.528 -13.953 -11.672  1.00 76.45           H
ATOM   3497  CG  TYR A 234      -8.772 -13.116 -10.763  1.00 76.45           C
ATOM   3498  CD1 TYR A 234      -7.741 -13.590 -11.547  1.00 76.45           C
ATOM   3499  HD1 TYR A 234      -7.927 -13.863 -12.586  1.00 76.45           H
ATOM   3500  CD2 TYR A 234      -8.537 -12.770  -9.447  1.00 76.45           C
ATOM   3501  HD2 TYR A 234      -9.351 -12.395  -8.828  1.00 76.45           H
ATOM   3502  CE1 TYR A 234      -6.419 -13.726 -10.993  1.00 76.45           C
ATOM   3503  HE1 TYR A 234      -5.595 -14.100 -11.601  1.00 76.45           H
ATOM   3504  CE2 TYR A 234      -7.214 -12.906  -8.893  1.00 76.45           C
ATOM   3505  HE2 TYR A 234      -7.015 -12.637  -7.856  1.00 76.45           H
ATOM   3506  CZ  TYR A 234      -6.221 -13.377  -9.694  1.00 76.45           C
ATOM   3507  OH  TYR A 234      -4.972 -13.504  -9.170  1.00 76.45           O
ATOM   3508  HH  TYR A 234      -4.312 -13.680  -9.900  1.00 76.45           H
ATOM   3509  HN  TYR A 234     -10.482 -10.656 -10.962  1.00 76.45           H
ATOM   3510  N   THR A 235     -12.650 -12.000 -12.850  1.00 82.11           N
ATOM   3511  CA  THR A 235     -13.895 -12.223 -13.565  1.00 82.11           C
ATOM   3512  C   THR A 235     -13.865 -11.519 -14.923  1.00 82.11           C
ATOM   3513  O   THR A 235     -14.257 -12.097 -15.935  1.00 82.11           O
ATOM   3514  HA  THR A 235     -13.993 -13.291 -13.760  1.00 82.11           H
ATOM   3515  CB  THR A 235     -15.045 -11.761 -12.667  1.00 82.11           C
ATOM   3516  HB  THR A 235     -15.994 -11.794 -13.202  1.00 82.11           H
ATOM   3517  OG1 THR A 235     -14.637 -10.472 -12.216  1.00 82.11           O
ATOM   3518  HG1 THR A 235     -14.960  -9.770 -12.850  1.00 82.11           H
ATOM   3519  CG2 THR A 235     -15.154 -12.587 -11.384  1.00 82.11           C
ATOM   3520 1HG2 THR A 235     -14.228 -12.500 -10.815  1.00 82.11           H
ATOM   3521 2HG2 THR A 235     -15.326 -13.633 -11.639  1.00 82.11           H
ATOM   3522 3HG2 THR A 235     -15.985 -12.218 -10.783  1.00 82.11           H
ATOM   3523  HN  THR A 235     -12.748 -11.568 -11.954  1.00 82.11           H
ATOM   3524  N   ILE A 236     -13.395 -10.280 -14.901  1.00 78.92           N
ATOM   3525  CA  ILE A 236     -13.212  -9.527 -16.130  1.00 78.92           C
ATOM   3526  C   ILE A 236     -12.211 -10.258 -17.027  1.00 78.92           C
ATOM   3527  O   ILE A 236     -12.450 -10.427 -18.221  1.00 78.92           O
ATOM   3528  HA  ILE A 236     -14.175  -9.497 -16.641  1.00 78.92           H
ATOM   3529  CB  ILE A 236     -12.818  -8.082 -15.820  1.00 78.92           C
ATOM   3530  HB  ILE A 236     -12.125  -8.090 -14.979  1.00 78.92           H
ATOM   3531  CG1 ILE A 236     -14.037  -7.261 -15.392  1.00 78.92           C
ATOM   3532 1HG1 ILE A 236     -14.714  -7.142 -16.238  1.00 78.92           H
ATOM   3533 2HG1 ILE A 236     -14.586  -7.796 -14.617  1.00 78.92           H
ATOM   3534  CG2 ILE A 236     -12.086  -7.447 -17.004  1.00 78.92           C
ATOM   3535 1HG2 ILE A 236     -11.182  -8.016 -17.220  1.00 78.92           H
ATOM   3536 2HG2 ILE A 236     -12.737  -7.452 -17.878  1.00 78.92           H
ATOM   3537 3HG2 ILE A 236     -11.818  -6.420 -16.756  1.00 78.92           H
ATOM   3538  CD1 ILE A 236     -13.616  -5.886 -14.871  1.00 78.92           C
ATOM   3539 1HD1 ILE A 236     -12.958  -6.009 -14.010  1.00 78.92           H
ATOM   3540 2HD1 ILE A 236     -13.089  -5.345 -15.657  1.00 78.92           H
ATOM   3541 3HD1 ILE A 236     -14.501  -5.324 -14.574  1.00 78.92           H
ATOM   3542  HN  ILE A 236     -13.141  -9.793 -14.065  1.00 78.92           H
ATOM   3543  N   ILE A 237     -11.110 -10.672 -16.416  1.00 75.15           N
ATOM   3544  CA  ILE A 237     -10.043 -11.323 -17.157  1.00 75.15           C
ATOM   3545  C   ILE A 237     -10.604 -12.549 -17.881  1.00 75.15           C
ATOM   3546  O   ILE A 237     -10.398 -12.712 -19.082  1.00 75.15           O
ATOM   3547  HA  ILE A 237      -9.685 -10.614 -17.904  1.00 75.15           H
ATOM   3548  CB  ILE A 237      -8.865 -11.640 -16.233  1.00 75.15           C
ATOM   3549  HB  ILE A 237      -9.261 -12.043 -15.301  1.00 75.15           H
ATOM   3550  CG1 ILE A 237      -8.088 -10.370 -15.881  1.00 75.15           C
ATOM   3551 1HG1 ILE A 237      -7.554 -10.010 -16.761  1.00 75.15           H
ATOM   3552 2HG1 ILE A 237      -8.782  -9.584 -15.585  1.00 75.15           H
ATOM   3553  CG2 ILE A 237      -7.963 -12.714 -16.843  1.00 75.15           C
ATOM   3554 1HG2 ILE A 237      -8.539 -13.626 -17.000  1.00 75.15           H
ATOM   3555 2HG2 ILE A 237      -7.573 -12.361 -17.798  1.00 75.15           H
ATOM   3556 3HG2 ILE A 237      -7.134 -12.920 -16.165  1.00 75.15           H
ATOM   3557  CD1 ILE A 237      -7.094 -10.632 -14.747  1.00 75.15           C
ATOM   3558 1HD1 ILE A 237      -7.633 -10.968 -13.862  1.00 75.15           H
ATOM   3559 2HD1 ILE A 237      -6.386 -11.402 -15.055  1.00 75.15           H
ATOM   3560 3HD1 ILE A 237      -6.555  -9.713 -14.517  1.00 75.15           H
ATOM   3561  HN  ILE A 237     -10.943 -10.570 -15.435  1.00 75.15           H
ATOM   3562  N   ILE A 238     -11.301 -13.378 -17.119  1.00 78.60           N
ATOM   3563  CA  ILE A 238     -11.839 -14.616 -17.657  1.00 78.60           C
ATOM   3564  C   ILE A 238     -12.758 -14.296 -18.838  1.00 78.60           C
ATOM   3565  O   ILE A 238     -12.661 -14.923 -19.892  1.00 78.60           O
ATOM   3566  HA  ILE A 238     -10.999 -15.206 -18.024  1.00 78.60           H
ATOM   3567  CB  ILE A 238     -12.517 -15.430 -16.554  1.00 78.60           C
ATOM   3568  HB  ILE A 238     -13.173 -14.765 -15.992  1.00 78.60           H
ATOM   3569  CG1 ILE A 238     -11.486 -15.986 -15.570  1.00 78.60           C
ATOM   3570 1HG1 ILE A 238     -10.957 -16.822 -16.026  1.00 78.60           H
ATOM   3571 2HG1 ILE A 238     -10.742 -15.221 -15.347  1.00 78.60           H
ATOM   3572  CG2 ILE A 238     -13.395 -16.534 -17.148  1.00 78.60           C
ATOM   3573 1HG2 ILE A 238     -14.166 -16.087 -17.776  1.00 78.60           H
ATOM   3574 2HG2 ILE A 238     -12.780 -17.204 -17.749  1.00 78.60           H
ATOM   3575 3HG2 ILE A 238     -13.865 -17.098 -16.342  1.00 78.60           H
ATOM   3576  CD1 ILE A 238     -12.157 -16.445 -14.274  1.00 78.60           C
ATOM   3577 1HD1 ILE A 238     -12.664 -15.600 -13.808  1.00 78.60           H
ATOM   3578 2HD1 ILE A 238     -12.883 -17.227 -14.498  1.00 78.60           H
ATOM   3579 3HD1 ILE A 238     -11.401 -16.835 -13.592  1.00 78.60           H
ATOM   3580  HN  ILE A 238     -11.500 -13.217 -16.152  1.00 78.60           H
ATOM   3581  N   HIS A 239     -13.628 -13.320 -18.623  1.00 81.04           N
ATOM   3582  CA  HIS A 239     -14.599 -12.946 -19.637  1.00 81.04           C
ATOM   3583  C   HIS A 239     -13.870 -12.469 -20.895  1.00 81.04           C
ATOM   3584  O   HIS A 239     -14.318 -12.726 -22.011  1.00 81.04           O
ATOM   3585  HA  HIS A 239     -15.166 -13.846 -19.875  1.00 81.04           H
ATOM   3586  CB  HIS A 239     -15.581 -11.907 -19.091  1.00 81.04           C
ATOM   3587 1HB  HIS A 239     -15.643 -12.014 -18.008  1.00 81.04           H
ATOM   3588 2HB  HIS A 239     -15.188 -10.910 -19.291  1.00 81.04           H
ATOM   3589  CG  HIS A 239     -16.971 -12.011 -19.674  1.00 81.04           C
ATOM   3590  ND1 HIS A 239     -17.344 -11.367 -20.841  1.00 81.04           N
ATOM   3591  HD1 HIS A 239     -16.755 -10.786 -21.402  1.00 81.04           H
ATOM   3592  CD2 HIS A 239     -18.071 -12.689 -19.239  1.00 81.04           C
ATOM   3593  HD2 HIS A 239     -18.126 -13.305 -18.341  1.00 81.04           H
ATOM   3594  CE1 HIS A 239     -18.615 -11.652 -21.087  1.00 81.04           C
ATOM   3595  HE1 HIS A 239     -19.198 -11.294 -21.935  1.00 81.04           H
ATOM   3596  NE2 HIS A 239     -19.063 -12.471 -20.093  1.00 81.04           N
ATOM   3597  HN  HIS A 239     -13.676 -12.791 -17.776  1.00 81.04           H
ATOM   3598  N   THR A 240     -12.758 -11.784 -20.672  1.00 76.09           N
ATOM   3599  CA  THR A 240     -11.946 -11.296 -21.773  1.00 76.09           C
ATOM   3600  C   THR A 240     -11.349 -12.468 -22.555  1.00 76.09           C
ATOM   3601  O   THR A 240     -11.379 -12.478 -23.785  1.00 76.09           O
ATOM   3602  HA  THR A 240     -12.592 -10.749 -22.460  1.00 76.09           H
ATOM   3603  CB  THR A 240     -10.891 -10.348 -21.199  1.00 76.09           C
ATOM   3604  HB  THR A 240     -10.126 -10.901 -20.655  1.00 76.09           H
ATOM   3605  OG1 THR A 240     -11.644  -9.417 -20.426  1.00 76.09           O
ATOM   3606  HG1 THR A 240     -11.602  -9.664 -19.458  1.00 76.09           H
ATOM   3607  CG2 THR A 240     -10.229  -9.487 -22.277  1.00 76.09           C
ATOM   3608 1HG2 THR A 240     -10.987  -8.883 -22.776  1.00 76.09           H
ATOM   3609 2HG2 THR A 240      -9.740 -10.131 -23.007  1.00 76.09           H
ATOM   3610 3HG2 THR A 240      -9.489  -8.833 -21.816  1.00 76.09           H
ATOM   3611  HN  THR A 240     -12.412 -11.561 -19.760  1.00 76.09           H
ATOM   3612  N   LEU A 241     -10.819 -13.427 -21.809  1.00 75.30           N
ATOM   3613  CA  LEU A 241     -10.134 -14.555 -22.417  1.00 75.30           C
ATOM   3614  C   LEU A 241     -11.111 -15.318 -23.313  1.00 75.30           C
ATOM   3615  O   LEU A 241     -10.741 -15.776 -24.392  1.00 75.30           O
ATOM   3616  HA  LEU A 241      -9.335 -14.154 -23.040  1.00 75.30           H
ATOM   3617  CB  LEU A 241      -9.477 -15.424 -21.342  1.00 75.30           C
ATOM   3618 1HB  LEU A 241     -10.203 -15.594 -20.547  1.00 75.30           H
ATOM   3619 2HB  LEU A 241      -9.250 -16.396 -21.779  1.00 75.30           H
ATOM   3620  CG  LEU A 241      -8.198 -14.865 -20.717  1.00 75.30           C
ATOM   3621  HG  LEU A 241      -8.406 -13.858 -20.355  1.00 75.30           H
ATOM   3622  CD1 LEU A 241      -7.768 -15.700 -19.509  1.00 75.30           C
ATOM   3623 1HD1 LEU A 241      -8.559 -15.687 -18.758  1.00 75.30           H
ATOM   3624 2HD1 LEU A 241      -7.584 -16.727 -19.824  1.00 75.30           H
ATOM   3625 3HD1 LEU A 241      -6.856 -15.281 -19.083  1.00 75.30           H
ATOM   3626  CD2 LEU A 241      -7.083 -14.749 -21.759  1.00 75.30           C
ATOM   3627 1HD2 LEU A 241      -6.869 -15.735 -22.172  1.00 75.30           H
ATOM   3628 2HD2 LEU A 241      -7.402 -14.081 -22.559  1.00 75.30           H
ATOM   3629 3HD2 LEU A 241      -6.185 -14.350 -21.288  1.00 75.30           H
ATOM   3630  HN  LEU A 241     -10.854 -13.441 -20.810  1.00 75.30           H
ATOM   3631  N   ILE A 242     -12.341 -15.430 -22.832  1.00 76.94           N
ATOM   3632  CA  ILE A 242     -13.364 -16.164 -23.557  1.00 76.94           C
ATOM   3633  C   ILE A 242     -13.676 -15.435 -24.866  1.00 76.94           C
ATOM   3634  O   ILE A 242     -13.868 -16.068 -25.903  1.00 76.94           O
ATOM   3635  HA  ILE A 242     -12.954 -17.145 -23.798  1.00 76.94           H
ATOM   3636  CB  ILE A 242     -14.591 -16.390 -22.672  1.00 76.94           C
ATOM   3637  HB  ILE A 242     -14.896 -15.429 -22.259  1.00 76.94           H
ATOM   3638  CG1 ILE A 242     -14.253 -17.302 -21.491  1.00 76.94           C
ATOM   3639 1HG1 ILE A 242     -14.122 -18.326 -21.843  1.00 76.94           H
ATOM   3640 2HG1 ILE A 242     -13.307 -16.994 -21.047  1.00 76.94           H
ATOM   3641  CG2 ILE A 242     -15.767 -16.924 -23.491  1.00 76.94           C
ATOM   3642 1HG2 ILE A 242     -16.026 -16.205 -24.268  1.00 76.94           H
ATOM   3643 2HG2 ILE A 242     -15.489 -17.872 -23.951  1.00 76.94           H
ATOM   3644 3HG2 ILE A 242     -16.626 -17.076 -22.837  1.00 76.94           H
ATOM   3645  CD1 ILE A 242     -15.357 -17.259 -20.432  1.00 76.94           C
ATOM   3646 1HD1 ILE A 242     -15.469 -16.239 -20.065  1.00 76.94           H
ATOM   3647 2HD1 ILE A 242     -16.297 -17.592 -20.873  1.00 76.94           H
ATOM   3648 3HD1 ILE A 242     -15.092 -17.917 -19.604  1.00 76.94           H
ATOM   3649  HN  ILE A 242     -12.641 -15.032 -21.965  1.00 76.94           H
ATOM   3650  N   GLN A 243     -13.717 -14.114 -24.775  1.00 72.50           N
ATOM   3651  CA  GLN A 243     -14.004 -13.292 -25.939  1.00 72.50           C
ATOM   3652  C   GLN A 243     -12.767 -13.191 -26.834  1.00 72.50           C
ATOM   3653  O   GLN A 243     -12.868 -12.799 -27.996  1.00 72.50           O
ATOM   3654  HA  GLN A 243     -14.803 -13.809 -26.469  1.00 72.50           H
ATOM   3655  CB  GLN A 243     -14.494 -11.904 -25.523  1.00 72.50           C
ATOM   3656 1HB  GLN A 243     -13.802 -11.471 -24.801  1.00 72.50           H
ATOM   3657 2HB  GLN A 243     -14.505 -11.243 -26.389  1.00 72.50           H
ATOM   3658  CG  GLN A 243     -15.896 -11.978 -24.913  1.00 72.50           C
ATOM   3659 1HG  GLN A 243     -16.570 -12.486 -25.602  1.00 72.50           H
ATOM   3660 2HG  GLN A 243     -15.868 -12.571 -23.999  1.00 72.50           H
ATOM   3661  CD  GLN A 243     -16.433 -10.579 -24.603  1.00 72.50           C
ATOM   3662  OE1 GLN A 243     -15.746  -9.579 -24.731  1.00 72.50           O
ATOM   3663  NE2 GLN A 243     -17.697 -10.565 -24.190  1.00 72.50           N
ATOM   3664 1HE2 GLN A 243     -18.206 -11.422 -24.107  1.00 72.50           H
ATOM   3665 2HE2 GLN A 243     -18.139  -9.697 -23.963  1.00 72.50           H
ATOM   3666  HN  GLN A 243     -13.559 -13.606 -23.928  1.00 72.50           H
ATOM   3667  N   ALA A 244     -11.629 -13.552 -26.260  1.00 65.30           N
ATOM   3668  CA  ALA A 244     -10.360 -13.392 -26.949  1.00 65.30           C
ATOM   3669  C   ALA A 244     -10.230 -14.470 -28.027  1.00 65.30           C
ATOM   3670  O   ALA A 244      -9.647 -15.526 -27.787  1.00 65.30           O
ATOM   3671  HA  ALA A 244     -10.362 -12.412 -27.426  1.00 65.30           H
ATOM   3672  CB  ALA A 244      -9.217 -13.443 -25.933  1.00 65.30           C
ATOM   3673 1HB  ALA A 244      -9.340 -12.639 -25.208  1.00 65.30           H
ATOM   3674 2HB  ALA A 244      -9.232 -14.403 -25.418  1.00 65.30           H
ATOM   3675 3HB  ALA A 244      -8.265 -13.323 -26.451  1.00 65.30           H
ATOM   3676  HN  ALA A 244     -11.565 -13.946 -25.343  1.00 65.30           H
ATOM   3677  N   LYS A 245     -10.784 -14.166 -29.192  1.00 60.53           N
ATOM   3678  CA  LYS A 245     -10.668 -15.061 -30.332  1.00 60.53           C
ATOM   3679  C   LYS A 245      -9.191 -15.230 -30.693  1.00 60.53           C
ATOM   3680  O   LYS A 245      -8.819 -16.191 -31.365  1.00 60.53           O
ATOM   3681  HA  LYS A 245     -11.062 -16.030 -30.027  1.00 60.53           H
ATOM   3682  CB  LYS A 245     -11.532 -14.564 -31.492  1.00 60.53           C
ATOM   3683 1HB  LYS A 245     -11.339 -13.506 -31.668  1.00 60.53           H
ATOM   3684 2HB  LYS A 245     -11.259 -15.093 -32.406  1.00 60.53           H
ATOM   3685  CG  LYS A 245     -13.018 -14.775 -31.199  1.00 60.53           C
ATOM   3686 1HG  LYS A 245     -13.176 -15.779 -30.805  1.00 60.53           H
ATOM   3687 2HG  LYS A 245     -13.343 -14.076 -30.428  1.00 60.53           H
ATOM   3688  CD  LYS A 245     -13.860 -14.579 -32.461  1.00 60.53           C
ATOM   3689 1HD  LYS A 245     -13.788 -13.543 -32.793  1.00 60.53           H
ATOM   3690 2HD  LYS A 245     -13.466 -15.200 -33.266  1.00 60.53           H
ATOM   3691  CE  LYS A 245     -15.325 -14.937 -32.205  1.00 60.53           C
ATOM   3692 1HE  LYS A 245     -15.388 -15.912 -31.722  1.00 60.53           H
ATOM   3693 2HE  LYS A 245     -15.768 -14.214 -31.520  1.00 60.53           H
ATOM   3694  NZ  LYS A 245     -16.085 -14.955 -33.475  1.00 60.53           N
ATOM   3695 1HZ  LYS A 245     -17.058 -15.166 -33.284  1.00 60.53           H
ATOM   3696 2HZ  LYS A 245     -16.017 -14.047 -33.922  1.00 60.53           H
ATOM   3697 3HZ  LYS A 245     -15.699 -15.664 -34.089  1.00 60.53           H
ATOM   3698  HN  LYS A 245     -11.302 -13.328 -29.364  1.00 60.53           H
ATOM   3699  N   LYS A 246      -8.389 -14.282 -30.231  1.00 58.05           N
ATOM   3700  CA  LYS A 246      -7.006 -14.193 -30.669  1.00 58.05           C
ATOM   3701  C   LYS A 246      -6.081 -14.473 -29.483  1.00 58.05           C
ATOM   3702  O   LYS A 246      -6.201 -13.841 -28.434  1.00 58.05           O
ATOM   3703  HA  LYS A 246      -6.850 -14.968 -31.419  1.00 58.05           H
ATOM   3704  CB  LYS A 246      -6.745 -12.847 -31.348  1.00 58.05           C
ATOM   3705 1HB  LYS A 246      -7.156 -12.042 -30.739  1.00 58.05           H
ATOM   3706 2HB  LYS A 246      -5.672 -12.674 -31.421  1.00 58.05           H
ATOM   3707  CG  LYS A 246      -7.370 -12.807 -32.744  1.00 58.05           C
ATOM   3708 1HG  LYS A 246      -7.227 -13.768 -33.238  1.00 58.05           H
ATOM   3709 2HG  LYS A 246      -8.445 -12.649 -32.661  1.00 58.05           H
ATOM   3710  CD  LYS A 246      -6.749 -11.695 -33.591  1.00 58.05           C
ATOM   3711 1HD  LYS A 246      -6.984 -10.725 -33.153  1.00 58.05           H
ATOM   3712 2HD  LYS A 246      -5.664 -11.792 -33.587  1.00 58.05           H
ATOM   3713  CE  LYS A 246      -7.266 -11.748 -35.031  1.00 58.05           C
ATOM   3714 1HE  LYS A 246      -7.266 -12.779 -35.385  1.00 58.05           H
ATOM   3715 2HE  LYS A 246      -8.298 -11.399 -35.066  1.00 58.05           H
ATOM   3716  NZ  LYS A 246      -6.423 -10.913 -35.915  1.00 58.05           N
ATOM   3717 1HZ  LYS A 246      -6.796 -10.935 -36.857  1.00 58.05           H
ATOM   3718 2HZ  LYS A 246      -6.418  -9.958 -35.575  1.00 58.05           H
ATOM   3719 3HZ  LYS A 246      -5.475 -11.275 -35.919  1.00 58.05           H
ATOM   3720  HN  LYS A 246      -8.669 -13.586 -29.571  1.00 58.05           H
ATOM   3721  N   SER A 247      -5.177 -15.420 -29.689  1.00 56.08           N
ATOM   3722  CA  SER A 247      -4.294 -15.856 -28.621  1.00 56.08           C
ATOM   3723  C   SER A 247      -3.527 -14.660 -28.054  1.00 56.08           C
ATOM   3724  O   SER A 247      -3.239 -14.612 -26.859  1.00 56.08           O
ATOM   3725  HA  SER A 247      -4.948 -16.285 -27.862  1.00 56.08           H
ATOM   3726  CB  SER A 247      -3.318 -16.926 -29.116  1.00 56.08           C
ATOM   3727 1HB  SER A 247      -3.873 -17.821 -29.397  1.00 56.08           H
ATOM   3728 2HB  SER A 247      -2.814 -16.569 -30.014  1.00 56.08           H
ATOM   3729  OG  SER A 247      -2.348 -17.261 -28.128  1.00 56.08           O
ATOM   3730  HG  SER A 247      -2.793 -17.689 -27.342  1.00 56.08           H
ATOM   3731  HN  SER A 247      -5.044 -15.885 -30.564  1.00 56.08           H
ATOM   3732  N   SER A 248      -3.218 -13.723 -28.939  1.00 57.93           N
ATOM   3733  CA  SER A 248      -2.330 -12.627 -28.589  1.00 57.93           C
ATOM   3734  C   SER A 248      -2.848 -11.913 -27.339  1.00 57.93           C
ATOM   3735  O   SER A 248      -2.092 -11.225 -26.654  1.00 57.93           O
ATOM   3736  HA  SER A 248      -1.364 -13.090 -28.392  1.00 57.93           H
ATOM   3737  CB  SER A 248      -2.195 -11.637 -29.747  1.00 57.93           C
ATOM   3738 1HB  SER A 248      -1.429 -10.899 -29.506  1.00 57.93           H
ATOM   3739 2HB  SER A 248      -1.857 -12.166 -30.639  1.00 57.93           H
ATOM   3740  OG  SER A 248      -3.423 -10.971 -30.028  1.00 57.93           O
ATOM   3741  HG  SER A 248      -3.291 -10.304 -30.761  1.00 57.93           H
ATOM   3742  HN  SER A 248      -3.562 -13.705 -29.878  1.00 57.93           H
ATOM   3743  N   LYS A 249      -4.134 -12.101 -27.078  1.00 61.12           N
ATOM   3744  CA  LYS A 249      -4.775 -11.436 -25.957  1.00 61.12           C
ATOM   3745  C   LYS A 249      -4.247 -12.027 -24.649  1.00 61.12           C
ATOM   3746  O   LYS A 249      -4.251 -11.360 -23.615  1.00 61.12           O
ATOM   3747  HA  LYS A 249      -4.495 -10.383 -25.998  1.00 61.12           H
ATOM   3748  CB  LYS A 249      -6.298 -11.505 -26.093  1.00 61.12           C
ATOM   3749 1HB  LYS A 249      -6.605 -12.537 -26.264  1.00 61.12           H
ATOM   3750 2HB  LYS A 249      -6.764 -11.185 -25.161  1.00 61.12           H
ATOM   3751  CG  LYS A 249      -6.786 -10.624 -27.244  1.00 61.12           C
ATOM   3752 1HG  LYS A 249      -6.532  -9.583 -27.043  1.00 61.12           H
ATOM   3753 2HG  LYS A 249      -6.274 -10.904 -28.164  1.00 61.12           H
ATOM   3754  CD  LYS A 249      -8.298 -10.758 -27.434  1.00 61.12           C
ATOM   3755 1HD  LYS A 249      -8.532 -11.748 -27.825  1.00 61.12           H
ATOM   3756 2HD  LYS A 249      -8.799 -10.670 -26.470  1.00 61.12           H
ATOM   3757  CE  LYS A 249      -8.828  -9.688 -28.391  1.00 61.12           C
ATOM   3758 1HE  LYS A 249      -8.309  -8.745 -28.214  1.00 61.12           H
ATOM   3759 2HE  LYS A 249      -8.621  -9.978 -29.421  1.00 61.12           H
ATOM   3760  NZ  LYS A 249     -10.284  -9.501 -28.204  1.00 61.12           N
ATOM   3761 1HZ  LYS A 249     -10.532  -8.542 -28.418  1.00 61.12           H
ATOM   3762 2HZ  LYS A 249     -10.787 -10.127 -28.824  1.00 61.12           H
ATOM   3763 3HZ  LYS A 249     -10.531  -9.708 -27.243  1.00 61.12           H
ATOM   3764  HN  LYS A 249      -4.732 -12.694 -27.617  1.00 61.12           H
ATOM   3765  N   HIS A 250      -3.805 -13.274 -24.736  1.00 64.31           N
ATOM   3766  CA  HIS A 250      -3.318 -13.978 -23.562  1.00 64.31           C
ATOM   3767  C   HIS A 250      -2.076 -13.269 -23.017  1.00 64.31           C
ATOM   3768  O   HIS A 250      -1.916 -13.135 -21.804  1.00 64.31           O
ATOM   3769  HA  HIS A 250      -4.111 -13.930 -22.816  1.00 64.31           H
ATOM   3770  CB  HIS A 250      -3.066 -15.454 -23.880  1.00 64.31           C
ATOM   3771 1HB  HIS A 250      -2.432 -15.521 -24.764  1.00 64.31           H
ATOM   3772 2HB  HIS A 250      -2.512 -15.903 -23.056  1.00 64.31           H
ATOM   3773  CG  HIS A 250      -4.324 -16.254 -24.118  1.00 64.31           C
ATOM   3774  ND1 HIS A 250      -4.969 -16.954 -23.114  1.00 64.31           N
ATOM   3775  HD1 HIS A 250      -4.681 -17.003 -22.157  1.00 64.31           H
ATOM   3776  CD2 HIS A 250      -5.050 -16.456 -25.255  1.00 64.31           C
ATOM   3777  HD2 HIS A 250      -4.821 -16.046 -26.239  1.00 64.31           H
ATOM   3778  CE1 HIS A 250      -6.032 -17.548 -23.634  1.00 64.31           C
ATOM   3779  HE1 HIS A 250      -6.744 -18.174 -23.096  1.00 64.31           H
ATOM   3780  NE2 HIS A 250      -6.080 -17.239 -24.962  1.00 64.31           N
ATOM   3781  HN  HIS A 250      -3.777 -13.799 -25.586  1.00 64.31           H
ATOM   3782  N   LYS A 251      -1.230 -12.834 -23.938  1.00 64.48           N
ATOM   3783  CA  LYS A 251       0.013 -12.180 -23.564  1.00 64.48           C
ATOM   3784  C   LYS A 251      -0.302 -10.937 -22.730  1.00 64.48           C
ATOM   3785  O   LYS A 251       0.347 -10.685 -21.715  1.00 64.48           O
ATOM   3786  HA  LYS A 251       0.576 -12.878 -22.944  1.00 64.48           H
ATOM   3787  CB  LYS A 251       0.861 -11.891 -24.804  1.00 64.48           C
ATOM   3788 1HB  LYS A 251       0.233 -11.921 -25.694  1.00 64.48           H
ATOM   3789 2HB  LYS A 251       1.273 -10.884 -24.740  1.00 64.48           H
ATOM   3790  CG  LYS A 251       1.998 -12.906 -24.940  1.00 64.48           C
ATOM   3791 1HG  LYS A 251       2.520 -13.001 -23.988  1.00 64.48           H
ATOM   3792 2HG  LYS A 251       1.587 -13.887 -25.178  1.00 64.48           H
ATOM   3793  CD  LYS A 251       2.985 -12.481 -26.029  1.00 64.48           C
ATOM   3794 1HD  LYS A 251       2.506 -12.552 -27.006  1.00 64.48           H
ATOM   3795 2HD  LYS A 251       3.263 -11.437 -25.885  1.00 64.48           H
ATOM   3796  CE  LYS A 251       4.239 -13.357 -26.005  1.00 64.48           C
ATOM   3797 1HE  LYS A 251       4.555 -13.521 -24.974  1.00 64.48           H
ATOM   3798 2HE  LYS A 251       4.014 -14.335 -26.429  1.00 64.48           H
ATOM   3799  NZ  LYS A 251       5.333 -12.717 -26.769  1.00 64.48           N
ATOM   3800 1HZ  LYS A 251       6.153 -13.313 -26.747  1.00 64.48           H
ATOM   3801 2HZ  LYS A 251       5.039 -12.581 -27.730  1.00 64.48           H
ATOM   3802 3HZ  LYS A 251       5.556 -11.820 -26.353  1.00 64.48           H
ATOM   3803  HN  LYS A 251      -1.381 -12.922 -24.923  1.00 64.48           H
ATOM   3804  N   ALA A 252      -1.297 -10.192 -23.188  1.00 65.28           N
ATOM   3805  CA  ALA A 252      -1.644  -8.932 -22.552  1.00 65.28           C
ATOM   3806  C   ALA A 252      -2.090  -9.199 -21.113  1.00 65.28           C
ATOM   3807  O   ALA A 252      -1.733  -8.454 -20.201  1.00 65.28           O
ATOM   3808  HA  ALA A 252      -0.749  -8.311 -22.537  1.00 65.28           H
ATOM   3809  CB  ALA A 252      -2.722  -8.225 -23.375  1.00 65.28           C
ATOM   3810 1HB  ALA A 252      -2.345  -8.032 -24.379  1.00 65.28           H
ATOM   3811 2HB  ALA A 252      -3.608  -8.858 -23.434  1.00 65.28           H
ATOM   3812 3HB  ALA A 252      -2.982  -7.280 -22.897  1.00 65.28           H
ATOM   3813  HN  ALA A 252      -1.860 -10.436 -23.978  1.00 65.28           H
ATOM   3814  N   LEU A 253      -2.863 -10.263 -20.954  1.00 75.25           N
ATOM   3815  CA  LEU A 253      -3.497 -10.543 -19.677  1.00 75.25           C
ATOM   3816  C   LEU A 253      -2.430 -10.967 -18.665  1.00 75.25           C
ATOM   3817  O   LEU A 253      -2.611 -10.799 -17.460  1.00 75.25           O
ATOM   3818  HA  LEU A 253      -3.954  -9.617 -19.329  1.00 75.25           H
ATOM   3819  CB  LEU A 253      -4.621 -11.566 -19.850  1.00 75.25           C
ATOM   3820 1HB  LEU A 253      -4.291 -12.323 -20.561  1.00 75.25           H
ATOM   3821 2HB  LEU A 253      -4.776 -12.071 -18.897  1.00 75.25           H
ATOM   3822  CG  LEU A 253      -5.965 -11.012 -20.326  1.00 75.25           C
ATOM   3823  HG  LEU A 253      -5.776 -10.111 -20.909  1.00 75.25           H
ATOM   3824  CD1 LEU A 253      -6.673 -12.006 -21.248  1.00 75.25           C
ATOM   3825 1HD1 LEU A 253      -6.048 -12.203 -22.119  1.00 75.25           H
ATOM   3826 2HD1 LEU A 253      -6.850 -12.938 -20.711  1.00 75.25           H
ATOM   3827 3HD1 LEU A 253      -7.626 -11.587 -21.572  1.00 75.25           H
ATOM   3828  CD2 LEU A 253      -6.842 -10.606 -19.140  1.00 75.25           C
ATOM   3829 1HD2 LEU A 253      -7.026 -11.476 -18.510  1.00 75.25           H
ATOM   3830 2HD2 LEU A 253      -6.333  -9.837 -18.558  1.00 75.25           H
ATOM   3831 3HD2 LEU A 253      -7.791 -10.215 -19.506  1.00 75.25           H
ATOM   3832  HN  LEU A 253      -3.058 -10.925 -21.677  1.00 75.25           H
ATOM   3833  N   LYS A 254      -1.342 -11.509 -19.193  1.00 75.28           N
ATOM   3834  CA  LYS A 254      -0.276 -12.020 -18.348  1.00 75.28           C
ATOM   3835  C   LYS A 254       0.133 -10.942 -17.342  1.00 75.28           C
ATOM   3836  O   LYS A 254       0.276 -11.221 -16.152  1.00 75.28           O
ATOM   3837  HA  LYS A 254      -0.675 -12.872 -17.798  1.00 75.28           H
ATOM   3838  CB  LYS A 254       0.884 -12.536 -19.202  1.00 75.28           C
ATOM   3839 1HB  LYS A 254       0.506 -13.224 -19.959  1.00 75.28           H
ATOM   3840 2HB  LYS A 254       1.348 -11.704 -19.732  1.00 75.28           H
ATOM   3841  CG  LYS A 254       1.929 -13.244 -18.338  1.00 75.28           C
ATOM   3842 1HG  LYS A 254       2.365 -12.535 -17.634  1.00 75.28           H
ATOM   3843 2HG  LYS A 254       1.449 -14.025 -17.748  1.00 75.28           H
ATOM   3844  CD  LYS A 254       3.032 -13.857 -19.203  1.00 75.28           C
ATOM   3845 1HD  LYS A 254       2.595 -14.564 -19.908  1.00 75.28           H
ATOM   3846 2HD  LYS A 254       3.513 -13.076 -19.792  1.00 75.28           H
ATOM   3847  CE  LYS A 254       4.075 -14.568 -18.339  1.00 75.28           C
ATOM   3848 1HE  LYS A 254       4.566 -13.847 -17.685  1.00 75.28           H
ATOM   3849 2HE  LYS A 254       3.587 -15.300 -17.697  1.00 75.28           H
ATOM   3850  NZ  LYS A 254       5.082 -15.240 -19.190  1.00 75.28           N
ATOM   3851 1HZ  LYS A 254       5.761 -15.711 -18.603  1.00 75.28           H
ATOM   3852 2HZ  LYS A 254       4.622 -15.919 -19.786  1.00 75.28           H
ATOM   3853 3HZ  LYS A 254       5.553 -14.550 -19.765  1.00 75.28           H
ATOM   3854  HN  LYS A 254      -1.183 -11.600 -20.176  1.00 75.28           H
ATOM   3855  N   VAL A 255       0.311  -9.734 -17.857  1.00 75.05           N
ATOM   3856  CA  VAL A 255       0.809  -8.639 -17.042  1.00 75.05           C
ATOM   3857  C   VAL A 255      -0.128  -8.428 -15.851  1.00 75.05           C
ATOM   3858  O   VAL A 255       0.324  -8.323 -14.711  1.00 75.05           O
ATOM   3859  HA  VAL A 255       1.791  -8.928 -16.668  1.00 75.05           H
ATOM   3860  CB  VAL A 255       0.978  -7.384 -17.899  1.00 75.05           C
ATOM   3861  HB  VAL A 255       0.006  -7.135 -18.325  1.00 75.05           H
ATOM   3862  CG1 VAL A 255       1.436  -6.197 -17.049  1.00 75.05           C
ATOM   3863 1HG1 VAL A 255       0.694  -5.995 -16.276  1.00 75.05           H
ATOM   3864 2HG1 VAL A 255       2.393  -6.433 -16.582  1.00 75.05           H
ATOM   3865 3HG1 VAL A 255       1.549  -5.318 -17.683  1.00 75.05           H
ATOM   3866  CG2 VAL A 255       1.947  -7.636 -19.056  1.00 75.05           C
ATOM   3867 1HG2 VAL A 255       2.921  -7.922 -18.658  1.00 75.05           H
ATOM   3868 2HG2 VAL A 255       1.562  -8.439 -19.684  1.00 75.05           H
ATOM   3869 3HG2 VAL A 255       2.049  -6.727 -19.649  1.00 75.05           H
ATOM   3870  HN  VAL A 255       0.120  -9.499 -18.810  1.00 75.05           H
ATOM   3871  N   THR A 256      -1.416  -8.373 -16.155  1.00 75.67           N
ATOM   3872  CA  THR A 256      -2.410  -8.050 -15.145  1.00 75.67           C
ATOM   3873  C   THR A 256      -2.427  -9.120 -14.052  1.00 75.67           C
ATOM   3874  O   THR A 256      -2.505  -8.801 -12.867  1.00 75.67           O
ATOM   3875  HA  THR A 256      -2.125  -7.112 -14.669  1.00 75.67           H
ATOM   3876  CB  THR A 256      -3.759  -7.877 -15.847  1.00 75.67           C
ATOM   3877  HB  THR A 256      -4.086  -8.814 -16.297  1.00 75.67           H
ATOM   3878  OG1 THR A 256      -3.541  -6.801 -16.756  1.00 75.67           O
ATOM   3879  HG1 THR A 256      -3.150  -6.018 -16.272  1.00 75.67           H
ATOM   3880  CG2 THR A 256      -4.846  -7.356 -14.906  1.00 75.67           C
ATOM   3881 1HG2 THR A 256      -4.548  -6.385 -14.508  1.00 75.67           H
ATOM   3882 2HG2 THR A 256      -4.984  -8.059 -14.085  1.00 75.67           H
ATOM   3883 3HG2 THR A 256      -5.782  -7.251 -15.455  1.00 75.67           H
ATOM   3884  HN  THR A 256      -1.783  -8.543 -17.069  1.00 75.67           H
ATOM   3885  N   ILE A 257      -2.354 -10.369 -14.490  1.00 78.58           N
ATOM   3886  CA  ILE A 257      -2.400 -11.489 -13.566  1.00 78.58           C
ATOM   3887  C   ILE A 257      -1.225 -11.390 -12.591  1.00 78.58           C
ATOM   3888  O   ILE A 257      -1.406 -11.507 -11.380  1.00 78.58           O
ATOM   3889  HA  ILE A 257      -3.327 -11.407 -12.999  1.00 78.58           H
ATOM   3890  CB  ILE A 257      -2.453 -12.813 -14.332  1.00 78.58           C
ATOM   3891  HB  ILE A 257      -1.634 -12.825 -15.051  1.00 78.58           H
ATOM   3892  CG1 ILE A 257      -3.754 -12.934 -15.127  1.00 78.58           C
ATOM   3893 1HG1 ILE A 257      -4.590 -13.082 -14.443  1.00 78.58           H
ATOM   3894 2HG1 ILE A 257      -3.943 -12.006 -15.665  1.00 78.58           H
ATOM   3895  CG2 ILE A 257      -2.244 -14.000 -13.389  1.00 78.58           C
ATOM   3896 1HG2 ILE A 257      -1.270 -13.914 -12.907  1.00 78.58           H
ATOM   3897 2HG2 ILE A 257      -3.026 -14.004 -12.630  1.00 78.58           H
ATOM   3898 3HG2 ILE A 257      -2.286 -14.928 -13.959  1.00 78.58           H
ATOM   3899  CD1 ILE A 257      -3.685 -14.099 -16.116  1.00 78.58           C
ATOM   3900 1HD1 ILE A 257      -2.864 -13.936 -16.814  1.00 78.58           H
ATOM   3901 2HD1 ILE A 257      -3.520 -15.029 -15.572  1.00 78.58           H
ATOM   3902 3HD1 ILE A 257      -4.623 -14.163 -16.668  1.00 78.58           H
ATOM   3903  HN  ILE A 257      -2.264 -10.619 -15.454  1.00 78.58           H
ATOM   3904  N   THR A 258      -0.045 -11.174 -13.155  1.00 82.01           N
ATOM   3905  CA  THR A 258       1.173 -11.163 -12.363  1.00 82.01           C
ATOM   3906  C   THR A 258       1.095 -10.086 -11.280  1.00 82.01           C
ATOM   3907  O   THR A 258       1.388 -10.350 -10.115  1.00 82.01           O
ATOM   3908  HA  THR A 258       1.260 -12.123 -11.854  1.00 82.01           H
ATOM   3909  CB  THR A 258       2.355 -10.982 -13.317  1.00 82.01           C
ATOM   3910  HB  THR A 258       2.339  -9.992 -13.773  1.00 82.01           H
ATOM   3911  OG1 THR A 258       2.243 -12.078 -14.221  1.00 82.01           O
ATOM   3912  HG1 THR A 258       1.676 -11.820 -15.003  1.00 82.01           H
ATOM   3913  CG2 THR A 258       3.703 -11.204 -12.628  1.00 82.01           C
ATOM   3914 1HG2 THR A 258       3.745 -12.218 -12.230  1.00 82.01           H
ATOM   3915 2HG2 THR A 258       3.816 -10.489 -11.813  1.00 82.01           H
ATOM   3916 3HG2 THR A 258       4.508 -11.063 -13.349  1.00 82.01           H
ATOM   3917  HN  THR A 258       0.085 -11.008 -14.133  1.00 82.01           H
ATOM   3918  N   VAL A 259       0.699  -8.894 -11.703  1.00 78.55           N
ATOM   3919  CA  VAL A 259       0.626  -7.763 -10.793  1.00 78.55           C
ATOM   3920  C   VAL A 259      -0.363  -8.081  -9.670  1.00 78.55           C
ATOM   3921  O   VAL A 259      -0.097  -7.794  -8.504  1.00 78.55           O
ATOM   3922  HA  VAL A 259       1.617  -7.626 -10.359  1.00 78.55           H
ATOM   3923  CB  VAL A 259       0.266  -6.493 -11.565  1.00 78.55           C
ATOM   3924  HB  VAL A 259      -0.616  -6.706 -12.168  1.00 78.55           H
ATOM   3925  CG1 VAL A 259      -0.083  -5.350 -10.609  1.00 78.55           C
ATOM   3926 1HG1 VAL A 259      -0.935  -5.639  -9.994  1.00 78.55           H
ATOM   3927 2HG1 VAL A 259       0.773  -5.139  -9.968  1.00 78.55           H
ATOM   3928 3HG1 VAL A 259      -0.335  -4.459 -11.184  1.00 78.55           H
ATOM   3929  CG2 VAL A 259       1.397  -6.088 -12.513  1.00 78.55           C
ATOM   3930 1HG2 VAL A 259       2.304  -5.902 -11.938  1.00 78.55           H
ATOM   3931 2HG2 VAL A 259       1.578  -6.892 -13.227  1.00 78.55           H
ATOM   3932 3HG2 VAL A 259       1.115  -5.182 -13.050  1.00 78.55           H
ATOM   3933  HN  VAL A 259       0.432  -8.696 -12.646  1.00 78.55           H
ATOM   3934  N   LEU A 260      -1.483  -8.670 -10.061  1.00 79.39           N
ATOM   3935  CA  LEU A 260      -2.552  -8.947  -9.116  1.00 79.39           C
ATOM   3936  C   LEU A 260      -2.064  -9.965  -8.084  1.00 79.39           C
ATOM   3937  O   LEU A 260      -2.291  -9.798  -6.887  1.00 79.39           O
ATOM   3938  HA  LEU A 260      -2.782  -8.015  -8.600  1.00 79.39           H
ATOM   3939  CB  LEU A 260      -3.821  -9.380  -9.854  1.00 79.39           C
ATOM   3940 1HB  LEU A 260      -3.988  -8.691 -10.683  1.00 79.39           H
ATOM   3941 2HB  LEU A 260      -3.647 -10.364 -10.288  1.00 79.39           H
ATOM   3942  CG  LEU A 260      -5.098  -9.442  -9.014  1.00 79.39           C
ATOM   3943  HG  LEU A 260      -4.906 -10.074  -8.147  1.00 79.39           H
ATOM   3944  CD1 LEU A 260      -5.475  -8.056  -8.487  1.00 79.39           C
ATOM   3945 1HD1 LEU A 260      -4.666  -7.671  -7.866  1.00 79.39           H
ATOM   3946 2HD1 LEU A 260      -5.642  -7.381  -9.326  1.00 79.39           H
ATOM   3947 3HD1 LEU A 260      -6.386  -8.128  -7.893  1.00 79.39           H
ATOM   3948  CD2 LEU A 260      -6.241 -10.086  -9.800  1.00 79.39           C
ATOM   3949 1HD2 LEU A 260      -6.441  -9.500 -10.697  1.00 79.39           H
ATOM   3950 2HD2 LEU A 260      -5.960 -11.101 -10.084  1.00 79.39           H
ATOM   3951 3HD2 LEU A 260      -7.136 -10.118  -9.179  1.00 79.39           H
ATOM   3952  HN  LEU A 260      -1.666  -8.956 -11.002  1.00 79.39           H
ATOM   3953  N   THR A 261      -1.403 -10.998  -8.585  1.00 83.34           N
ATOM   3954  CA  THR A 261      -0.927 -12.070  -7.727  1.00 83.34           C
ATOM   3955  C   THR A 261       0.113 -11.540  -6.739  1.00 83.34           C
ATOM   3956  O   THR A 261       0.072 -11.868  -5.554  1.00 83.34           O
ATOM   3957  HA  THR A 261      -1.768 -12.438  -7.140  1.00 83.34           H
ATOM   3958  CB  THR A 261      -0.398 -13.192  -8.623  1.00 83.34           C
ATOM   3959  HB  THR A 261       0.515 -12.886  -9.133  1.00 83.34           H
ATOM   3960  OG1 THR A 261      -1.500 -13.509  -9.470  1.00 83.34           O
ATOM   3961  HG1 THR A 261      -1.473 -12.941 -10.292  1.00 83.34           H
ATOM   3962  CG2 THR A 261      -0.140 -14.486  -7.848  1.00 83.34           C
ATOM   3963 1HG2 THR A 261      -1.069 -14.829  -7.393  1.00 83.34           H
ATOM   3964 2HG2 THR A 261       0.600 -14.302  -7.069  1.00 83.34           H
ATOM   3965 3HG2 THR A 261       0.234 -15.250  -8.530  1.00 83.34           H
ATOM   3966  HN  THR A 261      -1.192 -11.108  -9.556  1.00 83.34           H
ATOM   3967  N   VAL A 262       1.021 -10.729  -7.262  1.00 84.82           N
ATOM   3968  CA  VAL A 262       2.113 -10.209  -6.457  1.00 84.82           C
ATOM   3969  C   VAL A 262       1.543  -9.349  -5.327  1.00 84.82           C
ATOM   3970  O   VAL A 262       2.045  -9.379  -4.205  1.00 84.82           O
ATOM   3971  HA  VAL A 262       2.634 -11.061  -6.020  1.00 84.82           H
ATOM   3972  CB  VAL A 262       3.103  -9.451  -7.344  1.00 84.82           C
ATOM   3973  HB  VAL A 262       2.541  -8.718  -7.923  1.00 84.82           H
ATOM   3974  CG1 VAL A 262       4.130  -8.696  -6.498  1.00 84.82           C
ATOM   3975 1HG1 VAL A 262       3.616  -7.979  -5.857  1.00 84.82           H
ATOM   3976 2HG1 VAL A 262       4.684  -9.403  -5.881  1.00 84.82           H
ATOM   3977 3HG1 VAL A 262       4.821  -8.166  -7.154  1.00 84.82           H
ATOM   3978  CG2 VAL A 262       3.793 -10.398  -8.328  1.00 84.82           C
ATOM   3979 1HG2 VAL A 262       4.335 -11.165  -7.775  1.00 84.82           H
ATOM   3980 2HG2 VAL A 262       3.044 -10.870  -8.964  1.00 84.82           H
ATOM   3981 3HG2 VAL A 262       4.491  -9.834  -8.946  1.00 84.82           H
ATOM   3982  HN  VAL A 262       1.019 -10.429  -8.216  1.00 84.82           H
ATOM   3983  N   PHE A 263       0.501  -8.602  -5.664  1.00 81.71           N
ATOM   3984  CA  PHE A 263      -0.162  -7.758  -4.684  1.00 81.71           C
ATOM   3985  C   PHE A 263      -0.762  -8.598  -3.554  1.00 81.71           C
ATOM   3986  O   PHE A 263      -0.587  -8.280  -2.379  1.00 81.71           O
ATOM   3987  HA  PHE A 263       0.591  -7.085  -4.274  1.00 81.71           H
ATOM   3988  CB  PHE A 263      -1.291  -7.027  -5.414  1.00 81.71           C
ATOM   3989 1HB  PHE A 263      -0.887  -6.564  -6.315  1.00 81.71           H
ATOM   3990 2HB  PHE A 263      -2.033  -7.757  -5.737  1.00 81.71           H
ATOM   3991  CG  PHE A 263      -1.983  -5.954  -4.573  1.00 81.71           C
ATOM   3992  CD1 PHE A 263      -3.006  -6.294  -3.744  1.00 81.71           C
ATOM   3993  HD1 PHE A 263      -3.333  -7.332  -3.679  1.00 81.71           H
ATOM   3994  CD2 PHE A 263      -1.576  -4.658  -4.653  1.00 81.71           C
ATOM   3995  HD2 PHE A 263      -0.756  -4.385  -5.318  1.00 81.71           H
ATOM   3996  CE1 PHE A 263      -3.649  -5.298  -2.963  1.00 81.71           C
ATOM   3997  HE1 PHE A 263      -4.469  -5.570  -2.298  1.00 81.71           H
ATOM   3998  CE2 PHE A 263      -2.219  -3.662  -3.872  1.00 81.71           C
ATOM   3999  HE2 PHE A 263      -1.892  -2.624  -3.937  1.00 81.71           H
ATOM   4000  CZ  PHE A 263      -3.242  -4.002  -3.044  1.00 81.71           C
ATOM   4001  HZ  PHE A 263      -3.735  -3.237  -2.444  1.00 81.71           H
ATOM   4002  HN  PHE A 263       0.112  -8.567  -6.584  1.00 81.71           H
ATOM   4003  N   VAL A 264      -1.457  -9.654  -3.950  1.00 81.73           N
ATOM   4004  CA  VAL A 264      -2.076 -10.547  -2.985  1.00 81.73           C
ATOM   4005  C   VAL A 264      -1.020 -11.019  -1.984  1.00 81.73           C
ATOM   4006  O   VAL A 264      -1.185 -10.848  -0.777  1.00 81.73           O
ATOM   4007  HA  VAL A 264      -2.837  -9.979  -2.451  1.00 81.73           H
ATOM   4008  CB  VAL A 264      -2.770 -11.702  -3.711  1.00 81.73           C
ATOM   4009  HB  VAL A 264      -2.013 -12.244  -4.279  1.00 81.73           H
ATOM   4010  CG1 VAL A 264      -3.397 -12.678  -2.714  1.00 81.73           C
ATOM   4011 1HG1 VAL A 264      -2.621 -13.087  -2.068  1.00 81.73           H
ATOM   4012 2HG1 VAL A 264      -4.135 -12.153  -2.107  1.00 81.73           H
ATOM   4013 3HG1 VAL A 264      -3.884 -13.489  -3.256  1.00 81.73           H
ATOM   4014  CG2 VAL A 264      -3.815 -11.180  -4.699  1.00 81.73           C
ATOM   4015 1HG2 VAL A 264      -4.567 -10.603  -4.161  1.00 81.73           H
ATOM   4016 2HG2 VAL A 264      -3.329 -10.543  -5.439  1.00 81.73           H
ATOM   4017 3HG2 VAL A 264      -4.292 -12.021  -5.201  1.00 81.73           H
ATOM   4018  HN  VAL A 264      -1.600  -9.903  -4.908  1.00 81.73           H
ATOM   4019  N   LEU A 265       0.040 -11.604  -2.521  1.00 86.37           N
ATOM   4020  CA  LEU A 265       0.942 -12.407  -1.713  1.00 86.37           C
ATOM   4021  C   LEU A 265       1.687 -11.500  -0.733  1.00 86.37           C
ATOM   4022  O   LEU A 265       2.086 -11.939   0.345  1.00 86.37           O
ATOM   4023  HA  LEU A 265       0.332 -13.107  -1.141  1.00 86.37           H
ATOM   4024  CB  LEU A 265       1.866 -13.238  -2.607  1.00 86.37           C
ATOM   4025 1HB  LEU A 265       2.388 -12.561  -3.284  1.00 86.37           H
ATOM   4026 2HB  LEU A 265       2.623 -13.706  -1.977  1.00 86.37           H
ATOM   4027  CG  LEU A 265       1.190 -14.328  -3.440  1.00 86.37           C
ATOM   4028  HG  LEU A 265       0.420 -13.861  -4.055  1.00 86.37           H
ATOM   4029  CD1 LEU A 265       2.189 -14.988  -4.393  1.00 86.37           C
ATOM   4030 1HD1 LEU A 265       2.600 -14.236  -5.067  1.00 86.37           H
ATOM   4031 2HD1 LEU A 265       2.997 -15.439  -3.817  1.00 86.37           H
ATOM   4032 3HD1 LEU A 265       1.683 -15.759  -4.973  1.00 86.37           H
ATOM   4033  CD2 LEU A 265       0.492 -15.352  -2.543  1.00 86.37           C
ATOM   4034 1HD2 LEU A 265       1.226 -15.818  -1.885  1.00 86.37           H
ATOM   4035 2HD2 LEU A 265      -0.267 -14.850  -1.942  1.00 86.37           H
ATOM   4036 3HD2 LEU A 265       0.021 -16.115  -3.161  1.00 86.37           H
ATOM   4037  HN  LEU A 265       0.287 -11.535  -3.488  1.00 86.37           H
ATOM   4038  N   SER A 266       1.853 -10.250  -1.141  1.00 87.93           N
ATOM   4039  CA  SER A 266       2.589  -9.291  -0.336  1.00 87.93           C
ATOM   4040  C   SER A 266       1.679  -8.710   0.748  1.00 87.93           C
ATOM   4041  O   SER A 266       2.107  -8.517   1.885  1.00 87.93           O
ATOM   4042  HA  SER A 266       3.405  -9.857   0.113  1.00 87.93           H
ATOM   4043  CB  SER A 266       3.164  -8.169  -1.203  1.00 87.93           C
ATOM   4044 1HB  SER A 266       3.665  -7.440  -0.567  1.00 87.93           H
ATOM   4045 2HB  SER A 266       3.919  -8.580  -1.873  1.00 87.93           H
ATOM   4046  OG  SER A 266       2.155  -7.517  -1.969  1.00 87.93           O
ATOM   4047  HG  SER A 266       2.010  -8.004  -2.830  1.00 87.93           H
ATOM   4048  HN  SER A 266       1.495  -9.892  -2.003  1.00 87.93           H
ATOM   4049  N   GLN A 267       0.440  -8.448   0.358  1.00 87.24           N
ATOM   4050  CA  GLN A 267      -0.450  -7.646   1.181  1.00 87.24           C
ATOM   4051  C   GLN A 267      -1.224  -8.539   2.152  1.00 87.24           C
ATOM   4052  O   GLN A 267      -1.563  -8.115   3.256  1.00 87.24           O
ATOM   4053  HA  GLN A 267       0.200  -6.971   1.737  1.00 87.24           H
ATOM   4054  CB  GLN A 267      -1.404  -6.823   0.314  1.00 87.24           C
ATOM   4055 1HB  GLN A 267      -1.978  -7.486  -0.333  1.00 87.24           H
ATOM   4056 2HB  GLN A 267      -2.119  -6.300   0.949  1.00 87.24           H
ATOM   4057  CG  GLN A 267      -0.635  -5.810  -0.538  1.00 87.24           C
ATOM   4058 1HG  GLN A 267       0.070  -6.333  -1.183  1.00 87.24           H
ATOM   4059 2HG  GLN A 267      -1.328  -5.277  -1.189  1.00 87.24           H
ATOM   4060  CD  GLN A 267       0.116  -4.810   0.344  1.00 87.24           C
ATOM   4061  OE1 GLN A 267      -0.359  -4.379   1.381  1.00 87.24           O
ATOM   4062  NE2 GLN A 267       1.312  -4.467  -0.126  1.00 87.24           N
ATOM   4063 1HE2 GLN A 267       1.642  -4.857  -0.985  1.00 87.24           H
ATOM   4064 2HE2 GLN A 267       1.880  -3.818   0.380  1.00 87.24           H
ATOM   4065  HN  GLN A 267       0.044  -8.773  -0.500  1.00 87.24           H
ATOM   4066  N   PHE A 268      -1.482  -9.760   1.706  1.00 87.35           N
ATOM   4067  CA  PHE A 268      -2.376 -10.648   2.429  1.00 87.35           C
ATOM   4068  C   PHE A 268      -1.865 -10.903   3.849  1.00 87.35           C
ATOM   4069  O   PHE A 268      -2.602 -10.728   4.818  1.00 87.35           O
ATOM   4070  HA  PHE A 268      -3.349 -10.158   2.478  1.00 87.35           H
ATOM   4071  CB  PHE A 268      -2.406 -11.973   1.665  1.00 87.35           C
ATOM   4072 1HB  PHE A 268      -2.707 -11.780   0.635  1.00 87.35           H
ATOM   4073 2HB  PHE A 268      -1.397 -12.384   1.631  1.00 87.35           H
ATOM   4074  CG  PHE A 268      -3.346 -13.018   2.268  1.00 87.35           C
ATOM   4075  CD1 PHE A 268      -2.851 -13.988   3.083  1.00 87.35           C
ATOM   4076  HD1 PHE A 268      -1.785 -14.021   3.306  1.00 87.35           H
ATOM   4077  CD2 PHE A 268      -4.677 -12.978   1.989  1.00 87.35           C
ATOM   4078  HD2 PHE A 268      -5.073 -12.200   1.336  1.00 87.35           H
ATOM   4079  CE1 PHE A 268      -3.724 -14.959   3.643  1.00 87.35           C
ATOM   4080  HE1 PHE A 268      -3.327 -15.736   4.296  1.00 87.35           H
ATOM   4081  CE2 PHE A 268      -5.549 -13.948   2.549  1.00 87.35           C
ATOM   4082  HE2 PHE A 268      -6.616 -13.915   2.326  1.00 87.35           H
ATOM   4083  CZ  PHE A 268      -5.055 -14.918   3.364  1.00 87.35           C
ATOM   4084  HZ  PHE A 268      -5.725 -15.663   3.794  1.00 87.35           H
ATOM   4085  HN  PHE A 268      -1.092 -10.143   0.868  1.00 87.35           H
ATOM   4086  N   PRO A 269      -0.600 -11.320   3.997  1.00 91.57           N
ATOM   4087  CA  PRO A 269      -0.072 -11.675   5.316  1.00 91.57           C
ATOM   4088  C   PRO A 269      -0.281 -10.568   6.338  1.00 91.57           C
ATOM   4089  O   PRO A 269      -0.682 -10.832   7.470  1.00 91.57           O
ATOM   4090  HA  PRO A 269      -0.609 -12.536   5.716  1.00 91.57           H
ATOM   4091  CB  PRO A 269       1.413 -11.934   5.055  1.00 91.57           C
ATOM   4092 1HB  PRO A 269       2.009 -11.034   5.204  1.00 91.57           H
ATOM   4093 2HB  PRO A 269       1.812 -12.694   5.726  1.00 91.57           H
ATOM   4094  CG  PRO A 269       1.441 -12.394   3.602  1.00 91.57           C
ATOM   4095 1HG  PRO A 269       2.431 -12.281   3.161  1.00 91.57           H
ATOM   4096 2HG  PRO A 269       1.181 -13.449   3.507  1.00 91.57           H
ATOM   4097  CD  PRO A 269       0.413 -11.491   2.940  1.00 91.57           C
ATOM   4098 1HD  PRO A 269       0.846 -10.535   2.643  1.00 91.57           H
ATOM   4099 2HD  PRO A 269      -0.002 -11.942   2.039  1.00 91.57           H
ATOM   4100  N   TYR A 270      -0.000  -9.348   5.906  1.00 91.81           N
ATOM   4101  CA  TYR A 270      -0.063  -8.204   6.800  1.00 91.81           C
ATOM   4102  C   TYR A 270      -1.493  -7.972   7.293  1.00 91.81           C
ATOM   4103  O   TYR A 270      -1.712  -7.716   8.476  1.00 91.81           O
ATOM   4104  HA  TYR A 270       0.579  -8.411   7.656  1.00 91.81           H
ATOM   4105  CB  TYR A 270       0.381  -6.997   5.973  1.00 91.81           C
ATOM   4106 1HB  TYR A 270       1.437  -7.108   5.724  1.00 91.81           H
ATOM   4107 2HB  TYR A 270      -0.169  -6.992   5.032  1.00 91.81           H
ATOM   4108  CG  TYR A 270       0.176  -5.652   6.674  1.00 91.81           C
ATOM   4109  CD1 TYR A 270      -0.744  -4.750   6.180  1.00 91.81           C
ATOM   4110  HD1 TYR A 270      -1.324  -4.995   5.291  1.00 91.81           H
ATOM   4111  CD2 TYR A 270       0.911  -5.342   7.800  1.00 91.81           C
ATOM   4112  HD2 TYR A 270       1.638  -6.055   8.190  1.00 91.81           H
ATOM   4113  CE1 TYR A 270      -0.937  -3.485   6.840  1.00 91.81           C
ATOM   4114  HE1 TYR A 270      -1.660  -2.763   6.461  1.00 91.81           H
ATOM   4115  CE2 TYR A 270       0.718  -4.077   8.460  1.00 91.81           C
ATOM   4116  HE2 TYR A 270       1.292  -3.820   9.350  1.00 91.81           H
ATOM   4117  CZ  TYR A 270      -0.197  -3.211   7.948  1.00 91.81           C
ATOM   4118  OH  TYR A 270      -0.379  -2.016   8.571  1.00 91.81           O
ATOM   4119  HH  TYR A 270       0.160  -1.984   9.413  1.00 91.81           H
ATOM   4120  HN  TYR A 270       0.266  -9.135   4.965  1.00 91.81           H
ATOM   4121  N   ASN A 271      -2.429  -8.069   6.360  1.00 88.27           N
ATOM   4122  CA  ASN A 271      -3.823  -7.799   6.668  1.00 88.27           C
ATOM   4123  C   ASN A 271      -4.363  -8.904   7.579  1.00 88.27           C
ATOM   4124  O   ASN A 271      -5.295  -8.678   8.349  1.00 88.27           O
ATOM   4125  HA  ASN A 271      -3.826  -6.822   7.151  1.00 88.27           H
ATOM   4126  CB  ASN A 271      -4.674  -7.777   5.397  1.00 88.27           C
ATOM   4127 1HB  ASN A 271      -4.410  -8.623   4.763  1.00 88.27           H
ATOM   4128 2HB  ASN A 271      -5.726  -7.890   5.657  1.00 88.27           H
ATOM   4129  CG  ASN A 271      -4.472  -6.472   4.625  1.00 88.27           C
ATOM   4130  OD1 ASN A 271      -4.904  -5.406   5.032  1.00 88.27           O
ATOM   4131  ND2 ASN A 271      -3.792  -6.614   3.490  1.00 88.27           N
ATOM   4132 1HD2 ASN A 271      -3.465  -7.517   3.213  1.00 88.27           H
ATOM   4133 2HD2 ASN A 271      -3.609  -5.818   2.914  1.00 88.27           H
ATOM   4134  HN  ASN A 271      -2.249  -8.327   5.411  1.00 88.27           H
ATOM   4135  N   CYS A 272      -3.754 -10.074   7.461  1.00 90.62           N
ATOM   4136  CA  CYS A 272      -4.090 -11.184   8.337  1.00 90.62           C
ATOM   4137  C   CYS A 272      -3.772 -10.774   9.776  1.00 90.62           C
ATOM   4138  O   CYS A 272      -4.578 -10.990  10.680  1.00 90.62           O
ATOM   4139  HA  CYS A 272      -5.157 -11.368   8.214  1.00 90.62           H
ATOM   4140  CB  CYS A 272      -3.357 -12.465   7.934  1.00 90.62           C
ATOM   4141 1HB  CYS A 272      -2.293 -12.261   7.810  1.00 90.62           H
ATOM   4142 2HB  CYS A 272      -3.448 -13.210   8.724  1.00 90.62           H
ATOM   4143  SG  CYS A 272      -4.053 -13.120   6.373  1.00 90.62           S
ATOM   4144  HG  CYS A 272      -3.484 -12.218   5.578  1.00 90.62           H
ATOM   4145  HN  CYS A 272      -3.045 -10.270   6.784  1.00 90.62           H
ATOM   4146  N   ILE A 273      -2.595 -10.188   9.945  1.00 92.75           N
ATOM   4147  CA  ILE A 273      -2.146  -9.777  11.264  1.00 92.75           C
ATOM   4148  C   ILE A 273      -3.012  -8.613  11.752  1.00 92.75           C
ATOM   4149  O   ILE A 273      -3.353  -8.541  12.932  1.00 92.75           O
ATOM   4150  HA  ILE A 273      -2.292 -10.621  11.937  1.00 92.75           H
ATOM   4151  CB  ILE A 273      -0.649  -9.464  11.247  1.00 92.75           C
ATOM   4152  HB  ILE A 273      -0.468  -8.698  10.492  1.00 92.75           H
ATOM   4153  CG1 ILE A 273       0.164 -10.696  10.844  1.00 92.75           C
ATOM   4154 1HG1 ILE A 273      -0.141 -11.028   9.852  1.00 92.75           H
ATOM   4155 2HG1 ILE A 273       1.220 -10.435  10.782  1.00 92.75           H
ATOM   4156  CG2 ILE A 273      -0.193  -8.890  12.590  1.00 92.75           C
ATOM   4157 1HG2 ILE A 273      -0.740  -7.970  12.797  1.00 92.75           H
ATOM   4158 2HG2 ILE A 273      -0.390  -9.615  13.380  1.00 92.75           H
ATOM   4159 3HG2 ILE A 273       0.875  -8.677  12.550  1.00 92.75           H
ATOM   4160  CD1 ILE A 273      -0.028 -11.832  11.850  1.00 92.75           C
ATOM   4161 1HD1 ILE A 273       0.301 -11.504  12.836  1.00 92.75           H
ATOM   4162 2HD1 ILE A 273      -1.082 -12.107  11.891  1.00 92.75           H
ATOM   4163 3HD1 ILE A 273       0.561 -12.696  11.540  1.00 92.75           H
ATOM   4164  HN  ILE A 273      -1.955  -9.995   9.201  1.00 92.75           H
ATOM   4165  N   LEU A 274      -3.342  -7.731  10.820  1.00 90.89           N
ATOM   4166  CA  LEU A 274      -4.202  -6.602  11.130  1.00 90.89           C
ATOM   4167  C   LEU A 274      -5.529  -7.115  11.692  1.00 90.89           C
ATOM   4168  O   LEU A 274      -6.079  -6.533  12.625  1.00 90.89           O
ATOM   4169  HA  LEU A 274      -3.705  -6.014  11.902  1.00 90.89           H
ATOM   4170  CB  LEU A 274      -4.361  -5.698   9.906  1.00 90.89           C
ATOM   4171 1HB  LEU A 274      -4.410  -6.328   9.018  1.00 90.89           H
ATOM   4172 2HB  LEU A 274      -5.317  -5.180   9.983  1.00 90.89           H
ATOM   4173  CG  LEU A 274      -3.263  -4.653   9.696  1.00 90.89           C
ATOM   4174  HG  LEU A 274      -2.306  -5.171   9.636  1.00 90.89           H
ATOM   4175  CD1 LEU A 274      -3.459  -3.909   8.374  1.00 90.89           C
ATOM   4176 1HD1 LEU A 274      -3.427  -4.620   7.549  1.00 90.89           H
ATOM   4177 2HD1 LEU A 274      -4.425  -3.404   8.381  1.00 90.89           H
ATOM   4178 3HD1 LEU A 274      -2.665  -3.173   8.250  1.00 90.89           H
ATOM   4179  CD2 LEU A 274      -3.183  -3.695  10.887  1.00 90.89           C
ATOM   4180 1HD2 LEU A 274      -4.137  -3.181  11.004  1.00 90.89           H
ATOM   4181 2HD2 LEU A 274      -2.961  -4.259  11.793  1.00 90.89           H
ATOM   4182 3HD2 LEU A 274      -2.395  -2.963  10.712  1.00 90.89           H
ATOM   4183  HN  LEU A 274      -3.033  -7.779   9.871  1.00 90.89           H
ATOM   4184  N   LEU A 275      -6.005  -8.201  11.100  1.00 91.91           N
ATOM   4185  CA  LEU A 275      -7.259  -8.798  11.527  1.00 91.91           C
ATOM   4186  C   LEU A 275      -7.136  -9.243  12.985  1.00 91.91           C
ATOM   4187  O   LEU A 275      -8.010  -8.957  13.801  1.00 91.91           O
ATOM   4188  HA  LEU A 275      -8.026  -8.026  11.465  1.00 91.91           H
ATOM   4189  CB  LEU A 275      -7.669  -9.922  10.573  1.00 91.91           C
ATOM   4190 1HB  LEU A 275      -7.791  -9.499   9.576  1.00 91.91           H
ATOM   4191 2HB  LEU A 275      -6.852 -10.641  10.517  1.00 91.91           H
ATOM   4192  CG  LEU A 275      -8.951 -10.675  10.937  1.00 91.91           C
ATOM   4193  HG  LEU A 275      -8.849 -11.051  11.955  1.00 91.91           H
ATOM   4194  CD1 LEU A 275     -10.161  -9.739  10.920  1.00 91.91           C
ATOM   4195 1HD1 LEU A 275     -10.010  -8.937  11.642  1.00 91.91           H
ATOM   4196 2HD1 LEU A 275     -10.276  -9.313   9.923  1.00 91.91           H
ATOM   4197 3HD1 LEU A 275     -11.058 -10.300  11.182  1.00 91.91           H
ATOM   4198  CD2 LEU A 275      -9.151 -11.888  10.025  1.00 91.91           C
ATOM   4199 1HD2 LEU A 275      -9.223 -11.556   8.990  1.00 91.91           H
ATOM   4200 2HD2 LEU A 275      -8.305 -12.566  10.132  1.00 91.91           H
ATOM   4201 3HD2 LEU A 275     -10.069 -12.405  10.305  1.00 91.91           H
ATOM   4202  HN  LEU A 275      -5.550  -8.670  10.343  1.00 91.91           H
ATOM   4203  N   VAL A 276      -6.043  -9.937  13.269  1.00 93.94           N
ATOM   4204  CA  VAL A 276      -5.800 -10.434  14.613  1.00 93.94           C
ATOM   4205  C   VAL A 276      -5.788  -9.258  15.592  1.00 93.94           C
ATOM   4206  O   VAL A 276      -6.414  -9.320  16.649  1.00 93.94           O
ATOM   4207  HA  VAL A 276      -6.624 -11.098  14.872  1.00 93.94           H
ATOM   4208  CB  VAL A 276      -4.506 -11.250  14.642  1.00 93.94           C
ATOM   4209  HB  VAL A 276      -3.708 -10.629  14.235  1.00 93.94           H
ATOM   4210  CG1 VAL A 276      -4.125 -11.622  16.077  1.00 93.94           C
ATOM   4211 1HG1 VAL A 276      -3.979 -10.714  16.661  1.00 93.94           H
ATOM   4212 2HG1 VAL A 276      -4.923 -12.216  16.522  1.00 93.94           H
ATOM   4213 3HG1 VAL A 276      -3.202 -12.202  16.069  1.00 93.94           H
ATOM   4214  CG2 VAL A 276      -4.624 -12.498  13.765  1.00 93.94           C
ATOM   4215 1HG2 VAL A 276      -5.440 -13.122  14.130  1.00 93.94           H
ATOM   4216 2HG2 VAL A 276      -4.826 -12.200  12.736  1.00 93.94           H
ATOM   4217 3HG2 VAL A 276      -3.691 -13.059  13.804  1.00 93.94           H
ATOM   4218  HN  VAL A 276      -5.333 -10.160  12.601  1.00 93.94           H
ATOM   4219  N   GLN A 277      -5.068  -8.215  15.206  1.00 92.83           N
ATOM   4220  CA  GLN A 277      -4.944  -7.038  16.049  1.00 92.83           C
ATOM   4221  C   GLN A 277      -6.317  -6.407  16.286  1.00 92.83           C
ATOM   4222  O   GLN A 277      -6.571  -5.846  17.350  1.00 92.83           O
ATOM   4223  HA  GLN A 277      -4.535  -7.400  16.992  1.00 92.83           H
ATOM   4224  CB  GLN A 277      -3.973  -6.026  15.438  1.00 92.83           C
ATOM   4225 1HB  GLN A 277      -4.207  -5.884  14.383  1.00 92.83           H
ATOM   4226 2HB  GLN A 277      -4.096  -5.058  15.924  1.00 92.83           H
ATOM   4227  CG  GLN A 277      -2.525  -6.496  15.586  1.00 92.83           C
ATOM   4228 1HG  GLN A 277      -2.296  -6.653  16.640  1.00 92.83           H
ATOM   4229 2HG  GLN A 277      -2.397  -7.457  15.086  1.00 92.83           H
ATOM   4230  CD  GLN A 277      -1.553  -5.474  14.994  1.00 92.83           C
ATOM   4231  OE1 GLN A 277      -1.892  -4.688  14.124  1.00 92.83           O
ATOM   4232  NE2 GLN A 277      -0.329  -5.528  15.511  1.00 92.83           N
ATOM   4233 1HE2 GLN A 277      -0.116  -6.198  16.223  1.00 92.83           H
ATOM   4234 2HE2 GLN A 277       0.379  -4.899  15.188  1.00 92.83           H
ATOM   4235  HN  GLN A 277      -4.577  -8.165  14.336  1.00 92.83           H
ATOM   4236  N   THR A 278      -7.167  -6.520  15.275  1.00 92.62           N
ATOM   4237  CA  THR A 278      -8.496  -5.938  15.347  1.00 92.62           C
ATOM   4238  C   THR A 278      -9.357  -6.697  16.359  1.00 92.62           C
ATOM   4239  O   THR A 278     -10.052  -6.086  17.170  1.00 92.62           O
ATOM   4240  HA  THR A 278      -8.404  -4.914  15.710  1.00 92.62           H
ATOM   4241  CB  THR A 278      -9.085  -5.929  13.935  1.00 92.62           C
ATOM   4242  HB  THR A 278      -9.262  -6.944  13.580  1.00 92.62           H
ATOM   4243  OG1 THR A 278      -8.153  -5.165  13.175  1.00 92.62           O
ATOM   4244  HG1 THR A 278      -7.506  -5.774  12.715  1.00 92.62           H
ATOM   4245  CG2 THR A 278     -10.384  -5.125  13.847  1.00 92.62           C
ATOM   4246 1HG2 THR A 278     -10.192  -4.092  14.138  1.00 92.62           H
ATOM   4247 2HG2 THR A 278     -11.126  -5.559  14.517  1.00 92.62           H
ATOM   4248 3HG2 THR A 278     -10.759  -5.151  12.824  1.00 92.62           H
ATOM   4249  HN  THR A 278      -6.960  -6.997  14.421  1.00 92.62           H
ATOM   4250  N   ILE A 279      -9.282  -8.017  16.279  1.00 93.97           N
ATOM   4251  CA  ILE A 279     -10.050  -8.866  17.174  1.00 93.97           C
ATOM   4252  C   ILE A 279      -9.581  -8.637  18.613  1.00 93.97           C
ATOM   4253  O   ILE A 279     -10.396  -8.579  19.533  1.00 93.97           O
ATOM   4254  HA  ILE A 279     -11.094  -8.562  17.099  1.00 93.97           H
ATOM   4255  CB  ILE A 279      -9.970 -10.327  16.727  1.00 93.97           C
ATOM   4256  HB  ILE A 279      -8.919 -10.604  16.651  1.00 93.97           H
ATOM   4257  CG1 ILE A 279     -10.587 -10.510  15.339  1.00 93.97           C
ATOM   4258 1HG1 ILE A 279     -11.673 -10.444  15.408  1.00 93.97           H
ATOM   4259 2HG1 ILE A 279     -10.261  -9.703  14.683  1.00 93.97           H
ATOM   4260  CG2 ILE A 279     -10.608 -11.253  17.765  1.00 93.97           C
ATOM   4261 1HG2 ILE A 279     -10.085 -11.150  18.715  1.00 93.97           H
ATOM   4262 2HG2 ILE A 279     -11.657 -10.984  17.896  1.00 93.97           H
ATOM   4263 3HG2 ILE A 279     -10.538 -12.286  17.422  1.00 93.97           H
ATOM   4264  CD1 ILE A 279     -10.189 -11.858  14.735  1.00 93.97           C
ATOM   4265 1HD1 ILE A 279      -9.104 -11.910  14.645  1.00 93.97           H
ATOM   4266 2HD1 ILE A 279     -10.539 -12.663  15.382  1.00 93.97           H
ATOM   4267 3HD1 ILE A 279     -10.641 -11.962  13.749  1.00 93.97           H
ATOM   4268  HN  ILE A 279      -8.713  -8.506  15.618  1.00 93.97           H
ATOM   4269  N   ASP A 280      -8.271  -8.512  18.762  1.00 93.87           N
ATOM   4270  CA  ASP A 280      -7.678  -8.359  20.080  1.00 93.87           C
ATOM   4271  C   ASP A 280      -8.034  -6.979  20.637  1.00 93.87           C
ATOM   4272  O   ASP A 280      -8.201  -6.817  21.844  1.00 93.87           O
ATOM   4273  HA  ASP A 280      -8.095  -9.169  20.677  1.00 93.87           H
ATOM   4274  CB  ASP A 280      -6.153  -8.463  20.014  1.00 93.87           C
ATOM   4275 1HB  ASP A 280      -5.870  -9.358  19.460  1.00 93.87           H
ATOM   4276 2HB  ASP A 280      -5.750  -7.610  19.469  1.00 93.87           H
ATOM   4277  CG  ASP A 280      -5.546  -8.512  21.418  1.00 93.87           C
ATOM   4278  OD1 ASP A 280      -6.045  -9.327  22.224  1.00 93.87           O
ATOM   4279  OD2 ASP A 280      -4.597  -7.733  21.653  1.00 93.87           O
ATOM   4280  HN  ASP A 280      -7.619  -8.515  18.003  1.00 93.87           H
ATOM   4281  N   ALA A 281      -8.140  -6.019  19.729  1.00 91.90           N
ATOM   4282  CA  ALA A 281      -8.511  -4.667  20.110  1.00 91.90           C
ATOM   4283  C   ALA A 281      -9.898  -4.686  20.756  1.00 91.90           C
ATOM   4284  O   ALA A 281     -10.182  -3.886  21.646  1.00 91.90           O
ATOM   4285  HA  ALA A 281      -7.783  -4.317  20.841  1.00 91.90           H
ATOM   4286  CB  ALA A 281      -8.453  -3.757  18.881  1.00 91.90           C
ATOM   4287 1HB  ALA A 281      -7.441  -3.755  18.477  1.00 91.90           H
ATOM   4288 2HB  ALA A 281      -9.146  -4.124  18.124  1.00 91.90           H
ATOM   4289 3HB  ALA A 281      -8.731  -2.742  19.167  1.00 91.90           H
ATOM   4290  HN  ALA A 281      -7.978  -6.154  18.751  1.00 91.90           H
ATOM   4291  N   TYR A 282     -10.724  -5.608  20.283  1.00 90.71           N
ATOM   4292  CA  TYR A 282     -12.084  -5.720  20.781  1.00 90.71           C
ATOM   4293  C   TYR A 282     -12.147  -6.636  22.004  1.00 90.71           C
ATOM   4294  O   TYR A 282     -12.750  -6.285  23.017  1.00 90.71           O
ATOM   4295  HA  TYR A 282     -12.421  -4.723  21.066  1.00 90.71           H
ATOM   4296  CB  TYR A 282     -12.898  -6.346  19.647  1.00 90.71           C
ATOM   4297 1HB  TYR A 282     -12.743  -5.764  18.738  1.00 90.71           H
ATOM   4298 2HB  TYR A 282     -12.518  -7.349  19.452  1.00 90.71           H
ATOM   4299  CG  TYR A 282     -14.399  -6.432  19.932  1.00 90.71           C
ATOM   4300  CD1 TYR A 282     -14.958  -7.629  20.330  1.00 90.71           C
ATOM   4301  HD1 TYR A 282     -14.331  -8.513  20.443  1.00 90.71           H
ATOM   4302  CD2 TYR A 282     -15.193  -5.312  19.789  1.00 90.71           C
ATOM   4303  HD2 TYR A 282     -14.751  -4.367  19.474  1.00 90.71           H
ATOM   4304  CE1 TYR A 282     -16.371  -7.709  20.598  1.00 90.71           C
ATOM   4305  HE1 TYR A 282     -16.825  -8.648  20.914  1.00 90.71           H
ATOM   4306  CE2 TYR A 282     -16.605  -5.393  20.057  1.00 90.71           C
ATOM   4307  HE2 TYR A 282     -17.244  -4.516  19.949  1.00 90.71           H
ATOM   4308  CZ  TYR A 282     -17.125  -6.587  20.449  1.00 90.71           C
ATOM   4309  OH  TYR A 282     -18.459  -6.664  20.702  1.00 90.71           O
ATOM   4310  HH  TYR A 282     -18.882  -5.766  20.576  1.00 90.71           H
ATOM   4311  HN  TYR A 282     -10.477  -6.269  19.575  1.00 90.71           H
ATOM   4312  N   ALA A 283     -11.515  -7.793  21.870  1.00 91.81           N
ATOM   4313  CA  ALA A 283     -11.732  -8.878  22.812  1.00 91.81           C
ATOM   4314  C   ALA A 283     -10.634  -8.850  23.877  1.00 91.81           C
ATOM   4315  O   ALA A 283     -10.795  -9.420  24.955  1.00 91.81           O
ATOM   4316  HA  ALA A 283     -12.696  -8.713  23.292  1.00 91.81           H
ATOM   4317  CB  ALA A 283     -11.778 -10.208  22.058  1.00 91.81           C
ATOM   4318 1HB  ALA A 283     -12.593 -10.188  21.334  1.00 91.81           H
ATOM   4319 2HB  ALA A 283     -10.833 -10.363  21.536  1.00 91.81           H
ATOM   4320 3HB  ALA A 283     -11.941 -11.022  22.765  1.00 91.81           H
ATOM   4321  HN  ALA A 283     -10.867  -7.995  21.136  1.00 91.81           H
ATOM   4322  N   MET A 284      -9.542  -8.180  23.538  1.00 89.40           N
ATOM   4323  CA  MET A 284      -8.398  -8.111  24.432  1.00 89.40           C
ATOM   4324  C   MET A 284      -8.035  -9.498  24.966  1.00 89.40           C
ATOM   4325  O   MET A 284      -7.854  -9.676  26.170  1.00 89.40           O
ATOM   4326  HA  MET A 284      -7.578  -7.720  23.830  1.00 89.40           H
ATOM   4327  CB  MET A 284      -8.721  -7.181  25.603  1.00 89.40           C
ATOM   4328 1HB  MET A 284      -9.631  -7.519  26.100  1.00 89.40           H
ATOM   4329 2HB  MET A 284      -7.920  -7.228  26.341  1.00 89.40           H
ATOM   4330  CG  MET A 284      -8.899  -5.739  25.125  1.00 89.40           C
ATOM   4331 1HG  MET A 284      -7.954  -5.355  24.742  1.00 89.40           H
ATOM   4332 2HG  MET A 284      -9.614  -5.705  24.303  1.00 89.40           H
ATOM   4333  SD  MET A 284      -9.471  -4.716  26.472  1.00 89.40           S
ATOM   4334  CE  MET A 284     -11.228  -5.009  26.359  1.00 89.40           C
ATOM   4335 1HE  MET A 284     -11.587  -4.693  25.380  1.00 89.40           H
ATOM   4336 2HE  MET A 284     -11.429  -6.072  26.495  1.00 89.40           H
ATOM   4337 3HE  MET A 284     -11.742  -4.441  27.135  1.00 89.40           H
ATOM   4338  HN  MET A 284      -9.431  -7.692  22.672  1.00 89.40           H
ATOM   4339  N   PHE A 285      -7.940 -10.446  24.045  1.00 90.95           N
ATOM   4340  CA  PHE A 285      -7.783 -11.841  24.419  1.00 90.95           C
ATOM   4341  C   PHE A 285      -6.305 -12.205  24.570  1.00 90.95           C
ATOM   4342  O   PHE A 285      -5.973 -13.239  25.147  1.00 90.95           O
ATOM   4343  HA  PHE A 285      -8.288 -11.978  25.376  1.00 90.95           H
ATOM   4344  CB  PHE A 285      -8.391 -12.678  23.292  1.00 90.95           C
ATOM   4345 1HB  PHE A 285      -8.511 -13.704  23.639  1.00 90.95           H
ATOM   4346 2HB  PHE A 285      -9.388 -12.299  23.069  1.00 90.95           H
ATOM   4347  CG  PHE A 285      -7.563 -12.683  22.005  1.00 90.95           C
ATOM   4348  CD1 PHE A 285      -7.800 -11.754  21.041  1.00 90.95           C
ATOM   4349  HD1 PHE A 285      -8.580 -11.006  21.184  1.00 90.95           H
ATOM   4350  CD2 PHE A 285      -6.591 -13.616  21.826  1.00 90.95           C
ATOM   4351  HD2 PHE A 285      -6.401 -14.361  22.599  1.00 90.95           H
ATOM   4352  CE1 PHE A 285      -7.032 -11.759  19.846  1.00 90.95           C
ATOM   4353  HE1 PHE A 285      -7.222 -11.014  19.073  1.00 90.95           H
ATOM   4354  CE2 PHE A 285      -5.822 -13.621  20.632  1.00 90.95           C
ATOM   4355  HE2 PHE A 285      -5.043 -14.369  20.488  1.00 90.95           H
ATOM   4356  CZ  PHE A 285      -6.059 -12.692  19.667  1.00 90.95           C
ATOM   4357  HZ  PHE A 285      -5.469 -12.696  18.751  1.00 90.95           H
ATOM   4358  HN  PHE A 285      -7.969 -10.273  23.060  1.00 90.95           H
ATOM   4359  N   ILE A 286      -5.457 -11.336  24.040  1.00 91.64           N
ATOM   4360  CA  ILE A 286      -4.022 -11.537  24.136  1.00 91.64           C
ATOM   4361  C   ILE A 286      -3.510 -10.919  25.439  1.00 91.64           C
ATOM   4362  O   ILE A 286      -3.122  -9.752  25.467  1.00 91.64           O
ATOM   4363  HA  ILE A 286      -3.844 -12.611  24.170  1.00 91.64           H
ATOM   4364  CB  ILE A 286      -3.321 -11.002  22.885  1.00 91.64           C
ATOM   4365  HB  ILE A 286      -3.488  -9.926  22.834  1.00 91.64           H
ATOM   4366  CG1 ILE A 286      -3.920 -11.613  21.617  1.00 91.64           C
ATOM   4367 1HG1 ILE A 286      -3.670 -12.672  21.567  1.00 91.64           H
ATOM   4368 2HG1 ILE A 286      -5.007 -11.544  21.655  1.00 91.64           H
ATOM   4369  CG2 ILE A 286      -1.809 -11.221  22.968  1.00 91.64           C
ATOM   4370 1HG2 ILE A 286      -1.413 -10.700  23.840  1.00 91.64           H
ATOM   4371 2HG2 ILE A 286      -1.601 -12.287  23.056  1.00 91.64           H
ATOM   4372 3HG2 ILE A 286      -1.336 -10.831  22.067  1.00 91.64           H
ATOM   4373  CD1 ILE A 286      -3.401 -10.900  20.367  1.00 91.64           C
ATOM   4374 1HD1 ILE A 286      -3.674  -9.846  20.410  1.00 91.64           H
ATOM   4375 2HD1 ILE A 286      -2.316 -10.992  20.320  1.00 91.64           H
ATOM   4376 3HD1 ILE A 286      -3.843 -11.354  19.480  1.00 91.64           H
ATOM   4377  HN  ILE A 286      -5.737 -10.508  23.553  1.00 91.64           H
ATOM   4378  N   SER A 287      -3.527 -11.729  26.487  1.00 89.67           N
ATOM   4379  CA  SER A 287      -3.041 -11.287  27.783  1.00 89.67           C
ATOM   4380  C   SER A 287      -1.582 -11.709  27.967  1.00 89.67           C
ATOM   4381  O   SER A 287      -0.887 -11.187  28.838  1.00 89.67           O
ATOM   4382  HA  SER A 287      -3.126 -10.200  27.767  1.00 89.67           H
ATOM   4383  CB  SER A 287      -3.903 -11.848  28.915  1.00 89.67           C
ATOM   4384 1HB  SER A 287      -3.518 -11.498  29.873  1.00 89.67           H
ATOM   4385 2HB  SER A 287      -4.920 -11.465  28.822  1.00 89.67           H
ATOM   4386  OG  SER A 287      -3.931 -13.273  28.909  1.00 89.67           O
ATOM   4387  HG  SER A 287      -4.523 -13.607  29.643  1.00 89.67           H
ATOM   4388  HN  SER A 287      -3.863 -12.671  26.461  1.00 89.67           H
ATOM   4389  N   ASN A 288      -1.162 -12.649  27.134  1.00 92.25           N
ATOM   4390  CA  ASN A 288       0.155 -13.245  27.281  1.00 92.25           C
ATOM   4391  C   ASN A 288       1.190 -12.366  26.574  1.00 92.25           C
ATOM   4392  O   ASN A 288       1.058 -12.081  25.385  1.00 92.25           O
ATOM   4393  HA  ASN A 288       0.324 -13.304  28.356  1.00 92.25           H
ATOM   4394  CB  ASN A 288       0.204 -14.636  26.647  1.00 92.25           C
ATOM   4395 1HB  ASN A 288      -0.622 -15.240  27.022  1.00 92.25           H
ATOM   4396 2HB  ASN A 288       0.074 -14.553  25.568  1.00 92.25           H
ATOM   4397  CG  ASN A 288       1.532 -15.332  26.953  1.00 92.25           C
ATOM   4398  OD1 ASN A 288       2.607 -14.802  26.725  1.00 92.25           O
ATOM   4399  ND2 ASN A 288       1.398 -16.545  27.481  1.00 92.25           N
ATOM   4400 1HD2 ASN A 288       0.486 -16.922  27.643  1.00 92.25           H
ATOM   4401 2HD2 ASN A 288       2.210 -17.080  27.716  1.00 92.25           H
ATOM   4402  HN  ASN A 288      -1.703 -13.002  26.371  1.00 92.25           H
ATOM   4403  N   CYS A 289       2.195 -11.962  27.336  1.00 91.49           N
ATOM   4404  CA  CYS A 289       3.182 -11.020  26.835  1.00 91.49           C
ATOM   4405  C   CYS A 289       3.984 -11.707  25.728  1.00 91.49           C
ATOM   4406  O   CYS A 289       4.355 -11.074  24.741  1.00 91.49           O
ATOM   4407  HA  CYS A 289       2.629 -10.168  26.441  1.00 91.49           H
ATOM   4408  CB  CYS A 289       4.086 -10.499  27.955  1.00 91.49           C
ATOM   4409 1HB  CYS A 289       3.482 -10.028  28.731  1.00 91.49           H
ATOM   4410 2HB  CYS A 289       4.615 -11.329  28.422  1.00 91.49           H
ATOM   4411  SG  CYS A 289       5.286  -9.293  27.280  1.00 91.49           S
ATOM   4412  HN  CYS A 289       2.341 -12.266  28.278  1.00 91.49           H
ATOM   4413  N   ALA A 290       4.227 -12.994  25.930  1.00 92.99           N
ATOM   4414  CA  ALA A 290       5.028 -13.760  24.990  1.00 92.99           C
ATOM   4415  C   ALA A 290       4.312 -13.811  23.639  1.00 92.99           C
ATOM   4416  O   ALA A 290       4.929 -13.598  22.597  1.00 92.99           O
ATOM   4417  HA  ALA A 290       5.981 -13.244  24.868  1.00 92.99           H
ATOM   4418  CB  ALA A 290       5.294 -15.154  25.563  1.00 92.99           C
ATOM   4419 1HB  ALA A 290       5.830 -15.063  26.507  1.00 92.99           H
ATOM   4420 2HB  ALA A 290       4.345 -15.664  25.732  1.00 92.99           H
ATOM   4421 3HB  ALA A 290       5.894 -15.728  24.858  1.00 92.99           H
ATOM   4422  HN  ALA A 290       3.889 -13.511  26.716  1.00 92.99           H
ATOM   4423  N   VAL A 291       3.019 -14.095  23.701  1.00 93.58           N
ATOM   4424  CA  VAL A 291       2.211 -14.171  22.496  1.00 93.58           C
ATOM   4425  C   VAL A 291       2.170 -12.795  21.828  1.00 93.58           C
ATOM   4426  O   VAL A 291       2.309 -12.688  20.611  1.00 93.58           O
ATOM   4427  HA  VAL A 291       2.695 -14.875  21.819  1.00 93.58           H
ATOM   4428  CB  VAL A 291       0.821 -14.715  22.832  1.00 93.58           C
ATOM   4429  HB  VAL A 291       0.368 -14.048  23.565  1.00 93.58           H
ATOM   4430  CG1 VAL A 291      -0.076 -14.729  21.592  1.00 93.58           C
ATOM   4431 1HG1 VAL A 291      -0.181 -13.715  21.208  1.00 93.58           H
ATOM   4432 2HG1 VAL A 291       0.372 -15.363  20.827  1.00 93.58           H
ATOM   4433 3HG1 VAL A 291      -1.058 -15.120  21.859  1.00 93.58           H
ATOM   4434  CG2 VAL A 291       0.914 -16.108  23.458  1.00 93.58           C
ATOM   4435 1HG2 VAL A 291       1.396 -16.790  22.757  1.00 93.58           H
ATOM   4436 2HG2 VAL A 291       1.500 -16.056  24.375  1.00 93.58           H
ATOM   4437 3HG2 VAL A 291      -0.088 -16.471  23.686  1.00 93.58           H
ATOM   4438  HN  VAL A 291       2.526 -14.272  24.553  1.00 93.58           H
ATOM   4439  N   SER A 292       1.977 -11.777  22.654  1.00 92.95           N
ATOM   4440  CA  SER A 292       1.880 -10.416  22.155  1.00 92.95           C
ATOM   4441  C   SER A 292       3.179 -10.024  21.447  1.00 92.95           C
ATOM   4442  O   SER A 292       3.148  -9.410  20.382  1.00 92.95           O
ATOM   4443  HA  SER A 292       1.048 -10.426  21.450  1.00 92.95           H
ATOM   4444  CB  SER A 292       1.576  -9.434  23.288  1.00 92.95           C
ATOM   4445 1HB  SER A 292       0.725  -9.797  23.864  1.00 92.95           H
ATOM   4446 2HB  SER A 292       2.427  -9.391  23.969  1.00 92.95           H
ATOM   4447  OG  SER A 292       1.294  -8.126  22.799  1.00 92.95           O
ATOM   4448  HG  SER A 292       0.391  -8.108  22.370  1.00 92.95           H
ATOM   4449  HN  SER A 292       1.888 -11.871  23.646  1.00 92.95           H
ATOM   4450  N   THR A 293       4.289 -10.396  22.068  1.00 92.80           N
ATOM   4451  CA  THR A 293       5.596 -10.063  21.527  1.00 92.80           C
ATOM   4452  C   THR A 293       5.769 -10.675  20.136  1.00 92.80           C
ATOM   4453  O   THR A 293       6.229 -10.005  19.212  1.00 92.80           O
ATOM   4454  HA  THR A 293       5.654  -8.981  21.410  1.00 92.80           H
ATOM   4455  CB  THR A 293       6.654 -10.526  22.530  1.00 92.80           C
ATOM   4456  HB  THR A 293       6.545 -11.588  22.749  1.00 92.80           H
ATOM   4457  OG1 THR A 293       6.487  -9.649  23.641  1.00 92.80           O
ATOM   4458  HG1 THR A 293       5.889 -10.071  24.323  1.00 92.80           H
ATOM   4459  CG2 THR A 293       8.079 -10.248  22.048  1.00 92.80           C
ATOM   4460 1HG2 THR A 293       8.209  -9.177  21.894  1.00 92.80           H
ATOM   4461 2HG2 THR A 293       8.254 -10.774  21.109  1.00 92.80           H
ATOM   4462 3HG2 THR A 293       8.791 -10.596  22.797  1.00 92.80           H
ATOM   4463  HN  THR A 293       4.305 -10.915  22.923  1.00 92.80           H
ATOM   4464  N   ASN A 294       5.392 -11.941  20.029  1.00 93.85           N
ATOM   4465  CA  ASN A 294       5.556 -12.668  18.782  1.00 93.85           C
ATOM   4466  C   ASN A 294       4.659 -12.045  17.711  1.00 93.85           C
ATOM   4467  O   ASN A 294       5.050 -11.949  16.549  1.00 93.85           O
ATOM   4468  HA  ASN A 294       6.616 -12.585  18.540  1.00 93.85           H
ATOM   4469  CB  ASN A 294       5.151 -14.135  18.943  1.00 93.85           C
ATOM   4470 1HB  ASN A 294       4.187 -14.197  19.447  1.00 93.85           H
ATOM   4471 2HB  ASN A 294       5.027 -14.592  17.961  1.00 93.85           H
ATOM   4472  CG  ASN A 294       6.201 -14.909  19.743  1.00 93.85           C
ATOM   4473  OD1 ASN A 294       7.341 -14.497  19.883  1.00 93.85           O
ATOM   4474  ND2 ASN A 294       5.755 -16.051  20.258  1.00 93.85           N
ATOM   4475 1HD2 ASN A 294       4.807 -16.332  20.105  1.00 93.85           H
ATOM   4476 2HD2 ASN A 294       6.367 -16.629  20.798  1.00 93.85           H
ATOM   4477  HN  ASN A 294       4.981 -12.466  20.774  1.00 93.85           H
ATOM   4478  N   ILE A 295       3.474 -11.638  18.140  1.00 93.52           N
ATOM   4479  CA  ILE A 295       2.500 -11.070  17.223  1.00 93.52           C
ATOM   4480  C   ILE A 295       3.036  -9.747  16.672  1.00 93.52           C
ATOM   4481  O   ILE A 295       2.867  -9.448  15.491  1.00 93.52           O
ATOM   4482  HA  ILE A 295       2.386 -11.768  16.394  1.00 93.52           H
ATOM   4483  CB  ILE A 295       1.135 -10.945  17.902  1.00 93.52           C
ATOM   4484  HB  ILE A 295       1.287 -10.554  18.907  1.00 93.52           H
ATOM   4485  CG1 ILE A 295       0.467 -12.315  18.046  1.00 93.52           C
ATOM   4486 1HG1 ILE A 295       0.181 -12.689  17.063  1.00 93.52           H
ATOM   4487 2HG1 ILE A 295       1.178 -13.027  18.464  1.00 93.52           H
ATOM   4488  CG2 ILE A 295       0.243  -9.948  17.159  1.00 93.52           C
ATOM   4489 1HG2 ILE A 295       0.720  -8.969  17.153  1.00 93.52           H
ATOM   4490 2HG2 ILE A 295       0.094 -10.287  16.134  1.00 93.52           H
ATOM   4491 3HG2 ILE A 295      -0.722  -9.879  17.662  1.00 93.52           H
ATOM   4492  CD1 ILE A 295      -0.768 -12.231  18.945  1.00 93.52           C
ATOM   4493 1HD1 ILE A 295      -0.474 -11.879  19.934  1.00 93.52           H
ATOM   4494 2HD1 ILE A 295      -1.487 -11.535  18.511  1.00 93.52           H
ATOM   4495 3HD1 ILE A 295      -1.223 -13.217  19.030  1.00 93.52           H
ATOM   4496  HN  ILE A 295       3.176 -11.691  19.094  1.00 93.52           H
ATOM   4497  N   ASP A 296       3.672  -8.990  17.554  1.00 93.04           N
ATOM   4498  CA  ASP A 296       4.216  -7.697  17.176  1.00 93.04           C
ATOM   4499  C   ASP A 296       5.353  -7.901  16.172  1.00 93.04           C
ATOM   4500  O   ASP A 296       5.480  -7.144  15.211  1.00 93.04           O
ATOM   4501  HA  ASP A 296       3.377  -7.147  16.749  1.00 93.04           H
ATOM   4502  CB  ASP A 296       4.785  -6.961  18.391  1.00 93.04           C
ATOM   4503 1HB  ASP A 296       5.476  -7.613  18.924  1.00 93.04           H
ATOM   4504 2HB  ASP A 296       5.356  -6.093  18.061  1.00 93.04           H
ATOM   4505  CG  ASP A 296       3.666  -6.514  19.334  1.00 93.04           C
ATOM   4506  OD1 ASP A 296       2.514  -6.446  18.855  1.00 93.04           O
ATOM   4507  OD2 ASP A 296       3.989  -6.250  20.512  1.00 93.04           O
ATOM   4508  HN  ASP A 296       3.818  -9.246  18.510  1.00 93.04           H
ATOM   4509  N   ILE A 297       6.150  -8.927  16.430  1.00 94.02           N
ATOM   4510  CA  ILE A 297       7.235  -9.277  15.528  1.00 94.02           C
ATOM   4511  C   ILE A 297       6.655  -9.679  14.171  1.00 94.02           C
ATOM   4512  O   ILE A 297       7.152  -9.253  13.129  1.00 94.02           O
ATOM   4513  HA  ILE A 297       7.847  -8.385  15.392  1.00 94.02           H
ATOM   4514  CB  ILE A 297       8.129 -10.348  16.156  1.00 94.02           C
ATOM   4515  HB  ILE A 297       7.490 -11.139  16.549  1.00 94.02           H
ATOM   4516  CG1 ILE A 297       8.921  -9.779  17.335  1.00 94.02           C
ATOM   4517 1HG1 ILE A 297       9.668  -9.074  16.970  1.00 94.02           H
ATOM   4518 2HG1 ILE A 297       8.252  -9.222  17.992  1.00 94.02           H
ATOM   4519  CG2 ILE A 297       9.043 -10.984  15.107  1.00 94.02           C
ATOM   4520 1HG2 ILE A 297       8.435 -11.448  14.329  1.00 94.02           H
ATOM   4521 2HG2 ILE A 297       9.676 -10.216  14.663  1.00 94.02           H
ATOM   4522 3HG2 ILE A 297       9.667 -11.741  15.580  1.00 94.02           H
ATOM   4523  CD1 ILE A 297       9.607 -10.895  18.125  1.00 94.02           C
ATOM   4524 1HD1 ILE A 297       8.855 -11.584  18.509  1.00 94.02           H
ATOM   4525 2HD1 ILE A 297      10.293 -11.434  17.471  1.00 94.02           H
ATOM   4526 3HD1 ILE A 297      10.162 -10.463  18.957  1.00 94.02           H
ATOM   4527  HN  ILE A 297       6.065  -9.513  17.235  1.00 94.02           H
ATOM   4528  N   CYS A 298       5.611 -10.493  14.227  1.00 94.00           N
ATOM   4529  CA  CYS A 298       4.953 -10.950  13.015  1.00 94.00           C
ATOM   4530  C   CYS A 298       4.475  -9.723  12.236  1.00 94.00           C
ATOM   4531  O   CYS A 298       4.584  -9.679  11.011  1.00 94.00           O
ATOM   4532  HA  CYS A 298       5.697 -11.505  12.444  1.00 94.00           H
ATOM   4533  CB  CYS A 298       3.804 -11.912  13.324  1.00 94.00           C
ATOM   4534 1HB  CYS A 298       3.190 -11.512  14.131  1.00 94.00           H
ATOM   4535 2HB  CYS A 298       3.157 -12.011  12.452  1.00 94.00           H
ATOM   4536  SG  CYS A 298       4.469 -13.550  13.798  1.00 94.00           S
ATOM   4537  HG  CYS A 298       4.859 -13.193  15.018  1.00 94.00           H
ATOM   4538  HN  CYS A 298       5.217 -10.839  15.078  1.00 94.00           H
ATOM   4539  N   PHE A 299       3.957  -8.755  12.978  1.00 93.81           N
ATOM   4540  CA  PHE A 299       3.466  -7.529  12.372  1.00 93.81           C
ATOM   4541  C   PHE A 299       4.578  -6.815  11.600  1.00 93.81           C
ATOM   4542  O   PHE A 299       4.373  -6.384  10.467  1.00 93.81           O
ATOM   4543  HA  PHE A 299       2.668  -7.805  11.684  1.00 93.81           H
ATOM   4544  CB  PHE A 299       2.993  -6.625  13.513  1.00 93.81           C
ATOM   4545 1HB  PHE A 299       2.209  -7.140  14.069  1.00 93.81           H
ATOM   4546 2HB  PHE A 299       3.821  -6.464  14.203  1.00 93.81           H
ATOM   4547  CG  PHE A 299       2.462  -5.267  13.051  1.00 93.81           C
ATOM   4548  CD1 PHE A 299       3.300  -4.199  12.974  1.00 93.81           C
ATOM   4549  HD1 PHE A 299       4.351  -4.311  13.241  1.00 93.81           H
ATOM   4550  CD2 PHE A 299       1.151  -5.127  12.717  1.00 93.81           C
ATOM   4551  HD2 PHE A 299       0.478  -5.982  12.779  1.00 93.81           H
ATOM   4552  CE1 PHE A 299       2.808  -2.938  12.545  1.00 93.81           C
ATOM   4553  HE1 PHE A 299       3.480  -2.083  12.484  1.00 93.81           H
ATOM   4554  CE2 PHE A 299       0.658  -3.866  12.288  1.00 93.81           C
ATOM   4555  HE2 PHE A 299      -0.393  -3.754  12.021  1.00 93.81           H
ATOM   4556  CZ  PHE A 299       1.497  -2.798  12.211  1.00 93.81           C
ATOM   4557  HZ  PHE A 299       1.118  -1.831  11.882  1.00 93.81           H
ATOM   4558  HN  PHE A 299       3.870  -8.799  13.973  1.00 93.81           H
ATOM   4559  N   GLN A 300       5.731  -6.713  12.246  1.00 92.77           N
ATOM   4560  CA  GLN A 300       6.855  -6.001  11.661  1.00 92.77           C
ATOM   4561  C   GLN A 300       7.302  -6.686  10.368  1.00 92.77           C
ATOM   4562  O   GLN A 300       7.568  -6.020   9.368  1.00 92.77           O
ATOM   4563  HA  GLN A 300       6.482  -5.001  11.441  1.00 92.77           H
ATOM   4564  CB  GLN A 300       8.014  -5.896  12.654  1.00 92.77           C
ATOM   4565 1HB  GLN A 300       8.210  -6.874  13.095  1.00 92.77           H
ATOM   4566 2HB  GLN A 300       8.921  -5.595  12.130  1.00 92.77           H
ATOM   4567  CG  GLN A 300       7.699  -4.887  13.760  1.00 92.77           C
ATOM   4568 1HG  GLN A 300       7.435  -3.927  13.317  1.00 92.77           H
ATOM   4569 2HG  GLN A 300       6.832  -5.224  14.329  1.00 92.77           H
ATOM   4570  CD  GLN A 300       8.894  -4.711  14.699  1.00 92.77           C
ATOM   4571  OE1 GLN A 300       9.970  -5.244  14.483  1.00 92.77           O
ATOM   4572  NE2 GLN A 300       8.646  -3.935  15.750  1.00 92.77           N
ATOM   4573 1HE2 GLN A 300       7.741  -3.527  15.869  1.00 92.77           H
ATOM   4574 2HE2 GLN A 300       9.366  -3.759  16.422  1.00 92.77           H
ATOM   4575  HN  GLN A 300       5.903  -7.105  13.149  1.00 92.77           H
ATOM   4576  N   VAL A 301       7.370  -8.008  10.429  1.00 94.05           N
ATOM   4577  CA  VAL A 301       7.851  -8.785   9.299  1.00 94.05           C
ATOM   4578  C   VAL A 301       6.896  -8.602   8.117  1.00 94.05           C
ATOM   4579  O   VAL A 301       7.325  -8.264   7.015  1.00 94.05           O
ATOM   4580  HA  VAL A 301       8.830  -8.394   9.023  1.00 94.05           H
ATOM   4581  CB  VAL A 301       8.023 -10.249   9.707  1.00 94.05           C
ATOM   4582  HB  VAL A 301       7.078 -10.595  10.125  1.00 94.05           H
ATOM   4583  CG1 VAL A 301       8.347 -11.122   8.492  1.00 94.05           C
ATOM   4584 1HG1 VAL A 301       7.534 -11.054   7.769  1.00 94.05           H
ATOM   4585 2HG1 VAL A 301       9.272 -10.776   8.032  1.00 94.05           H
ATOM   4586 3HG1 VAL A 301       8.464 -12.158   8.811  1.00 94.05           H
ATOM   4587  CG2 VAL A 301       9.097 -10.395  10.788  1.00 94.05           C
ATOM   4588 1HG2 VAL A 301      10.048 -10.023  10.407  1.00 94.05           H
ATOM   4589 2HG2 VAL A 301       8.807  -9.819  11.667  1.00 94.05           H
ATOM   4590 3HG2 VAL A 301       9.199 -11.445  11.059  1.00 94.05           H
ATOM   4591  HN  VAL A 301       7.106  -8.545  11.229  1.00 94.05           H
ATOM   4592  N   THR A 302       5.620  -8.834   8.387  1.00 93.45           N
ATOM   4593  CA  THR A 302       4.615  -8.796   7.339  1.00 93.45           C
ATOM   4594  C   THR A 302       4.472  -7.375   6.788  1.00 93.45           C
ATOM   4595  O   THR A 302       4.212  -7.190   5.600  1.00 93.45           O
ATOM   4596  HA  THR A 302       4.952  -9.425   6.516  1.00 93.45           H
ATOM   4597  CB  THR A 302       3.312  -9.358   7.912  1.00 93.45           C
ATOM   4598  HB  THR A 302       2.522  -9.353   7.161  1.00 93.45           H
ATOM   4599  OG1 THR A 302       3.068  -8.561   9.067  1.00 93.45           O
ATOM   4600  HG1 THR A 302       3.457  -9.003   9.876  1.00 93.45           H
ATOM   4601  CG2 THR A 302       3.480 -10.775   8.465  1.00 93.45           C
ATOM   4602 1HG2 THR A 302       4.223 -10.767   9.263  1.00 93.45           H
ATOM   4603 2HG2 THR A 302       3.811 -11.440   7.668  1.00 93.45           H
ATOM   4604 3HG2 THR A 302       2.527 -11.126   8.860  1.00 93.45           H
ATOM   4605  HN  THR A 302       5.271  -9.044   9.300  1.00 93.45           H
ATOM   4606  N   GLN A 303       4.648  -6.409   7.678  1.00 92.03           N
ATOM   4607  CA  GLN A 303       4.617  -5.012   7.281  1.00 92.03           C
ATOM   4608  C   GLN A 303       5.714  -4.727   6.253  1.00 92.03           C
ATOM   4609  O   GLN A 303       5.479  -4.032   5.265  1.00 92.03           O
ATOM   4610  HA  GLN A 303       3.637  -4.861   6.828  1.00 92.03           H
ATOM   4611  CB  GLN A 303       4.754  -4.094   8.497  1.00 92.03           C
ATOM   4612 1HB  GLN A 303       3.908  -4.243   9.167  1.00 92.03           H
ATOM   4613 2HB  GLN A 303       5.653  -4.356   9.056  1.00 92.03           H
ATOM   4614  CG  GLN A 303       4.822  -2.626   8.071  1.00 92.03           C
ATOM   4615 1HG  GLN A 303       5.824  -2.395   7.708  1.00 92.03           H
ATOM   4616 2HG  GLN A 303       4.135  -2.452   7.242  1.00 92.03           H
ATOM   4617  CD  GLN A 303       4.469  -1.699   9.236  1.00 92.03           C
ATOM   4618  OE1 GLN A 303       5.313  -1.295  10.019  1.00 92.03           O
ATOM   4619  NE2 GLN A 303       3.178  -1.388   9.308  1.00 92.03           N
ATOM   4620 1HE2 GLN A 303       2.537  -1.754   8.633  1.00 92.03           H
ATOM   4621 2HE2 GLN A 303       2.849  -0.787  10.036  1.00 92.03           H
ATOM   4622  HN  GLN A 303       4.809  -6.569   8.652  1.00 92.03           H
ATOM   4623  N   THR A 304       6.888  -5.280   6.519  1.00 92.20           N
ATOM   4624  CA  THR A 304       8.039  -5.039   5.666  1.00 92.20           C
ATOM   4625  C   THR A 304       7.810  -5.642   4.278  1.00 92.20           C
ATOM   4626  O   THR A 304       8.179  -5.043   3.269  1.00 92.20           O
ATOM   4627  HA  THR A 304       8.149  -3.963   5.533  1.00 92.20           H
ATOM   4628  CB  THR A 304       9.277  -5.595   6.373  1.00 92.20           C
ATOM   4629  HB  THR A 304       9.234  -6.683   6.434  1.00 92.20           H
ATOM   4630  OG1 THR A 304       9.300  -4.910   7.622  1.00 92.20           O
ATOM   4631  HG1 THR A 304       8.851  -5.462   8.324  1.00 92.20           H
ATOM   4632  CG2 THR A 304      10.580  -5.173   5.692  1.00 92.20           C
ATOM   4633 1HG2 THR A 304      10.654  -4.086   5.691  1.00 92.20           H
ATOM   4634 2HG2 THR A 304      10.588  -5.538   4.665  1.00 92.20           H
ATOM   4635 3HG2 THR A 304      11.426  -5.595   6.234  1.00 92.20           H
ATOM   4636  HN  THR A 304       7.059  -5.881   7.300  1.00 92.20           H
ATOM   4637  N   ILE A 305       7.202  -6.819   4.273  1.00 92.11           N
ATOM   4638  CA  ILE A 305       6.895  -7.497   3.025  1.00 92.11           C
ATOM   4639  C   ILE A 305       5.929  -6.637   2.207  1.00 92.11           C
ATOM   4640  O   ILE A 305       6.071  -6.523   0.990  1.00 92.11           O
ATOM   4641  HA  ILE A 305       7.827  -7.593   2.468  1.00 92.11           H
ATOM   4642  CB  ILE A 305       6.380  -8.912   3.296  1.00 92.11           C
ATOM   4643  HB  ILE A 305       5.569  -8.847   4.020  1.00 92.11           H
ATOM   4644  CG1 ILE A 305       7.473  -9.783   3.919  1.00 92.11           C
ATOM   4645 1HG1 ILE A 305       8.228 -10.017   3.168  1.00 92.11           H
ATOM   4646 2HG1 ILE A 305       7.975  -9.230   4.713  1.00 92.11           H
ATOM   4647  CG2 ILE A 305       5.803  -9.538   2.025  1.00 92.11           C
ATOM   4648 1HG2 ILE A 305       4.975  -8.928   1.664  1.00 92.11           H
ATOM   4649 2HG2 ILE A 305       6.578  -9.588   1.260  1.00 92.11           H
ATOM   4650 3HG2 ILE A 305       5.444 -10.543   2.246  1.00 92.11           H
ATOM   4651  CD1 ILE A 305       6.887 -11.078   4.482  1.00 92.11           C
ATOM   4652 1HD1 ILE A 305       6.150 -10.840   5.250  1.00 92.11           H
ATOM   4653 2HD1 ILE A 305       6.408 -11.639   3.680  1.00 92.11           H
ATOM   4654 3HD1 ILE A 305       7.685 -11.679   4.919  1.00 92.11           H
ATOM   4655  HN  ILE A 305       6.921  -7.307   5.099  1.00 92.11           H
ATOM   4656  N   ALA A 306       4.967  -6.054   2.908  1.00 90.28           N
ATOM   4657  CA  ALA A 306       3.948  -5.250   2.255  1.00 90.28           C
ATOM   4658  C   ALA A 306       4.607  -4.041   1.589  1.00 90.28           C
ATOM   4659  O   ALA A 306       4.211  -3.638   0.496  1.00 90.28           O
ATOM   4660  HA  ALA A 306       3.479  -5.867   1.488  1.00 90.28           H
ATOM   4661  CB  ALA A 306       2.885  -4.845   3.278  1.00 90.28           C
ATOM   4662 1HB  ALA A 306       2.427  -5.739   3.701  1.00 90.28           H
ATOM   4663 2HB  ALA A 306       3.350  -4.264   4.075  1.00 90.28           H
ATOM   4664 3HB  ALA A 306       2.120  -4.241   2.788  1.00 90.28           H
ATOM   4665  HN  ALA A 306       4.878  -6.125   3.901  1.00 90.28           H
ATOM   4666  N   PHE A 307       5.601  -3.497   2.274  1.00 90.32           N
ATOM   4667  CA  PHE A 307       6.272  -2.300   1.797  1.00 90.32           C
ATOM   4668  C   PHE A 307       7.125  -2.604   0.564  1.00 90.32           C
ATOM   4669  O   PHE A 307       7.274  -1.757  -0.316  1.00 90.32           O
ATOM   4670  HA  PHE A 307       5.498  -1.579   1.533  1.00 90.32           H
ATOM   4671  CB  PHE A 307       7.185  -1.818   2.927  1.00 90.32           C
ATOM   4672 1HB  PHE A 307       7.784  -2.657   3.279  1.00 90.32           H
ATOM   4673 2HB  PHE A 307       7.877  -1.076   2.529  1.00 90.32           H
ATOM   4674  CG  PHE A 307       6.436  -1.210   4.115  1.00 90.32           C
ATOM   4675  CD1 PHE A 307       5.076  -1.206   4.131  1.00 90.32           C
ATOM   4676  HD1 PHE A 307       4.519  -1.636   3.299  1.00 90.32           H
ATOM   4677  CD2 PHE A 307       7.131  -0.673   5.153  1.00 90.32           C
ATOM   4678  HD2 PHE A 307       8.220  -0.676   5.140  1.00 90.32           H
ATOM   4679  CE1 PHE A 307       4.381  -0.641   5.234  1.00 90.32           C
ATOM   4680  HE1 PHE A 307       3.292  -0.638   5.247  1.00 90.32           H
ATOM   4681  CE2 PHE A 307       6.436  -0.109   6.256  1.00 90.32           C
ATOM   4682  HE2 PHE A 307       6.993   0.321   7.089  1.00 90.32           H
ATOM   4683  CZ  PHE A 307       5.076  -0.105   6.273  1.00 90.32           C
ATOM   4684  HZ  PHE A 307       4.543   0.328   7.119  1.00 90.32           H
ATOM   4685  HN  PHE A 307       5.948  -3.859   3.139  1.00 90.32           H
ATOM   4686  N   PHE A 308       7.662  -3.815   0.539  1.00 89.70           N
ATOM   4687  CA  PHE A 308       8.530  -4.226  -0.551  1.00 89.70           C
ATOM   4688  C   PHE A 308       7.778  -4.221  -1.884  1.00 89.70           C
ATOM   4689  O   PHE A 308       8.392  -4.136  -2.946  1.00 89.70           O
ATOM   4690  HA  PHE A 308       9.352  -3.512  -0.597  1.00 89.70           H
ATOM   4691  CB  PHE A 308       8.989  -5.653  -0.244  1.00 89.70           C
ATOM   4692 1HB  PHE A 308       9.279  -5.713   0.805  1.00 89.70           H
ATOM   4693 2HB  PHE A 308       8.147  -6.332  -0.381  1.00 89.70           H
ATOM   4694  CG  PHE A 308      10.157  -6.131  -1.108  1.00 89.70           C
ATOM   4695  CD1 PHE A 308       9.922  -6.912  -2.197  1.00 89.70           C
ATOM   4696  HD1 PHE A 308       8.901  -7.196  -2.454  1.00 89.70           H
ATOM   4697  CD2 PHE A 308      11.430  -5.776  -0.788  1.00 89.70           C
ATOM   4698  HD2 PHE A 308      11.618  -5.151   0.084  1.00 89.70           H
ATOM   4699  CE1 PHE A 308      11.006  -7.355  -3.000  1.00 89.70           C
ATOM   4700  HE1 PHE A 308      10.818  -7.981  -3.873  1.00 89.70           H
ATOM   4701  CE2 PHE A 308      12.514  -6.220  -1.591  1.00 89.70           C
ATOM   4702  HE2 PHE A 308      13.535  -5.936  -1.334  1.00 89.70           H
ATOM   4703  CZ  PHE A 308      12.279  -7.000  -2.680  1.00 89.70           C
ATOM   4704  HZ  PHE A 308      13.111  -7.341  -3.296  1.00 89.70           H
ATOM   4705  HN  PHE A 308       7.512  -4.508   1.244  1.00 89.70           H
ATOM   4706  N   HIS A 309       6.460  -4.312  -1.783  1.00 86.73           N
ATOM   4707  CA  HIS A 309       5.620  -4.347  -2.968  1.00 86.73           C
ATOM   4708  C   HIS A 309       5.841  -3.076  -3.791  1.00 86.73           C
ATOM   4709  O   HIS A 309       5.837  -3.120  -5.020  1.00 86.73           O
ATOM   4710  HA  HIS A 309       5.940  -5.209  -3.553  1.00 86.73           H
ATOM   4711  CB  HIS A 309       4.153  -4.559  -2.588  1.00 86.73           C
ATOM   4712 1HB  HIS A 309       4.068  -5.478  -2.008  1.00 86.73           H
ATOM   4713 2HB  HIS A 309       3.834  -3.743  -1.940  1.00 86.73           H
ATOM   4714  CG  HIS A 309       3.218  -4.639  -3.771  1.00 86.73           C
ATOM   4715  ND1 HIS A 309       2.614  -3.524  -4.326  1.00 86.73           N
ATOM   4716  HD1 HIS A 309       2.729  -2.581  -4.015  1.00 86.73           H
ATOM   4717  CD2 HIS A 309       2.789  -5.711  -4.498  1.00 86.73           C
ATOM   4718  HD2 HIS A 309       3.073  -6.750  -4.328  1.00 86.73           H
ATOM   4719  CE1 HIS A 309       1.859  -3.919  -5.340  1.00 86.73           C
ATOM   4720  HE1 HIS A 309       1.255  -3.274  -5.979  1.00 86.73           H
ATOM   4721  NE2 HIS A 309       1.968  -5.275  -5.444  1.00 86.73           N
ATOM   4722  HN  HIS A 309       5.968  -4.362  -0.914  1.00 86.73           H
ATOM   4723  N   SER A 310       6.028  -1.974  -3.080  1.00 86.10           N
ATOM   4724  CA  SER A 310       6.028  -0.666  -3.713  1.00 86.10           C
ATOM   4725  C   SER A 310       7.281  -0.502  -4.576  1.00 86.10           C
ATOM   4726  O   SER A 310       7.371   0.427  -5.377  1.00 86.10           O
ATOM   4727  HA  SER A 310       5.132  -0.645  -4.333  1.00 86.10           H
ATOM   4728  CB  SER A 310       5.953   0.451  -2.670  1.00 86.10           C
ATOM   4729 1HB  SER A 310       6.726   0.297  -1.918  1.00 86.10           H
ATOM   4730 2HB  SER A 310       6.160   1.409  -3.148  1.00 86.10           H
ATOM   4731  OG  SER A 310       4.678   0.504  -2.036  1.00 86.10           O
ATOM   4732  HG  SER A 310       3.999   0.885  -2.663  1.00 86.10           H
ATOM   4733  HN  SER A 310       6.177  -1.964  -2.091  1.00 86.10           H
ATOM   4734  N   CYS A 311       8.217  -1.420  -4.384  1.00 88.34           N
ATOM   4735  CA  CYS A 311       9.444  -1.413  -5.163  1.00 88.34           C
ATOM   4736  C   CYS A 311       9.314  -2.459  -6.271  1.00 88.34           C
ATOM   4737  O   CYS A 311      10.129  -2.497  -7.192  1.00 88.34           O
ATOM   4738  HA  CYS A 311       9.541  -0.412  -5.585  1.00 88.34           H
ATOM   4739  CB  CYS A 311      10.673  -1.659  -4.286  1.00 88.34           C
ATOM   4740 1HB  CYS A 311      11.578  -1.392  -4.831  1.00 88.34           H
ATOM   4741 2HB  CYS A 311      10.633  -1.022  -3.402  1.00 88.34           H
ATOM   4742  SG  CYS A 311      10.742  -3.418  -3.785  1.00 88.34           S
ATOM   4743  HG  CYS A 311      11.882  -3.325  -3.106  1.00 88.34           H
ATOM   4744  HN  CYS A 311       8.148  -2.157  -3.711  1.00 88.34           H
ATOM   4745  N   LEU A 312       8.285  -3.284  -6.146  1.00 85.41           N
ATOM   4746  CA  LEU A 312       8.127  -4.425  -7.031  1.00 85.41           C
ATOM   4747  C   LEU A 312       7.439  -3.974  -8.321  1.00 85.41           C
ATOM   4748  O   LEU A 312       7.722  -4.498  -9.397  1.00 85.41           O
ATOM   4749  HA  LEU A 312       9.126  -4.785  -7.281  1.00 85.41           H
ATOM   4750  CB  LEU A 312       7.402  -5.564  -6.313  1.00 85.41           C
ATOM   4751 1HB  LEU A 312       6.556  -5.144  -5.769  1.00 85.41           H
ATOM   4752 2HB  LEU A 312       6.993  -6.240  -7.065  1.00 85.41           H
ATOM   4753  CG  LEU A 312       8.245  -6.385  -5.335  1.00 85.41           C
ATOM   4754  HG  LEU A 312       8.570  -5.727  -4.529  1.00 85.41           H
ATOM   4755  CD1 LEU A 312       7.415  -7.503  -4.700  1.00 85.41           C
ATOM   4756 1HD1 LEU A 312       6.575  -7.069  -4.158  1.00 85.41           H
ATOM   4757 2HD1 LEU A 312       7.041  -8.166  -5.480  1.00 85.41           H
ATOM   4758 3HD1 LEU A 312       8.039  -8.071  -4.009  1.00 85.41           H
ATOM   4759  CD2 LEU A 312       9.506  -6.923  -6.015  1.00 85.41           C
ATOM   4760 1HD2 LEU A 312       9.223  -7.560  -6.853  1.00 85.41           H
ATOM   4761 2HD2 LEU A 312      10.106  -6.089  -6.379  1.00 85.41           H
ATOM   4762 3HD2 LEU A 312      10.087  -7.502  -5.297  1.00 85.41           H
ATOM   4763  HN  LEU A 312       7.567  -3.181  -5.457  1.00 85.41           H
ATOM   4764  N   ASN A 313       6.546  -3.006  -8.170  1.00 80.17           N
ATOM   4765  CA  ASN A 313       5.670  -2.618  -9.263  1.00 80.17           C
ATOM   4766  C   ASN A 313       6.514  -2.301 -10.499  1.00 80.17           C
ATOM   4767  O   ASN A 313       6.289  -2.864 -11.569  1.00 80.17           O
ATOM   4768  HA  ASN A 313       5.010  -3.472  -9.416  1.00 80.17           H
ATOM   4769  CB  ASN A 313       4.865  -1.367  -8.906  1.00 80.17           C
ATOM   4770 1HB  ASN A 313       5.498  -0.666  -8.363  1.00 80.17           H
ATOM   4771 2HB  ASN A 313       4.544  -0.865  -9.819  1.00 80.17           H
ATOM   4772  CG  ASN A 313       3.644  -1.724  -8.056  1.00 80.17           C
ATOM   4773  OD1 ASN A 313       3.145  -2.837  -8.078  1.00 80.17           O
ATOM   4774  ND2 ASN A 313       3.193  -0.721  -7.309  1.00 80.17           N
ATOM   4775 1HD2 ASN A 313       3.649   0.168  -7.337  1.00 80.17           H
ATOM   4776 2HD2 ASN A 313       2.398  -0.856  -6.718  1.00 80.17           H
ATOM   4777  HN  ASN A 313       6.417  -2.491  -7.322  1.00 80.17           H
ATOM   4778  N   PRO A 314       7.497  -1.399 -10.376  1.00 78.71           N
ATOM   4779  CA  PRO A 314       8.325  -1.024 -11.524  1.00 78.71           C
ATOM   4780  C   PRO A 314       8.938  -2.233 -12.213  1.00 78.71           C
ATOM   4781  O   PRO A 314       8.970  -2.302 -13.440  1.00 78.71           O
ATOM   4782  HA  PRO A 314       7.713  -0.542 -12.286  1.00 78.71           H
ATOM   4783  CB  PRO A 314       9.395  -0.114 -10.917  1.00 78.71           C
ATOM   4784 1HB  PRO A 314      10.283  -0.676 -10.627  1.00 78.71           H
ATOM   4785 2HB  PRO A 314       9.719   0.651 -11.624  1.00 78.71           H
ATOM   4786  CG  PRO A 314       8.695   0.497  -9.709  1.00 78.71           C
ATOM   4787 1HG  PRO A 314       9.408   0.884  -8.981  1.00 78.71           H
ATOM   4788 2HG  PRO A 314       8.059   1.336  -9.991  1.00 78.71           H
ATOM   4789  CD  PRO A 314       7.892  -0.670  -9.157  1.00 78.71           C
ATOM   4790 1HD  PRO A 314       8.489  -1.294  -8.493  1.00 78.71           H
ATOM   4791 2HD  PRO A 314       7.030  -0.331  -8.582  1.00 78.71           H
ATOM   4792  N   VAL A 315       9.412  -3.162 -11.396  1.00 80.23           N
ATOM   4793  CA  VAL A 315      10.128  -4.316 -11.911  1.00 80.23           C
ATOM   4794  C   VAL A 315       9.196  -5.128 -12.812  1.00 80.23           C
ATOM   4795  O   VAL A 315       9.600  -5.580 -13.883  1.00 80.23           O
ATOM   4796  HA  VAL A 315      10.961  -3.947 -12.509  1.00 80.23           H
ATOM   4797  CB  VAL A 315      10.703  -5.135 -10.753  1.00 80.23           C
ATOM   4798  HB  VAL A 315       9.873  -5.446 -10.118  1.00 80.23           H
ATOM   4799  CG1 VAL A 315      11.399  -6.397 -11.266  1.00 80.23           C
ATOM   4800 1HG1 VAL A 315      10.681  -7.013 -11.808  1.00 80.23           H
ATOM   4801 2HG1 VAL A 315      12.214  -6.116 -11.934  1.00 80.23           H
ATOM   4802 3HG1 VAL A 315      11.798  -6.960 -10.423  1.00 80.23           H
ATOM   4803  CG2 VAL A 315      11.655  -4.291  -9.904  1.00 80.23           C
ATOM   4804 1HG2 VAL A 315      12.478  -3.937 -10.524  1.00 80.23           H
ATOM   4805 2HG2 VAL A 315      11.116  -3.436  -9.494  1.00 80.23           H
ATOM   4806 3HG2 VAL A 315      12.049  -4.897  -9.088  1.00 80.23           H
ATOM   4807  HN  VAL A 315       9.314  -3.135 -10.401  1.00 80.23           H
ATOM   4808  N   LEU A 316       7.966  -5.289 -12.346  1.00 77.98           N
ATOM   4809  CA  LEU A 316       6.999  -6.111 -13.054  1.00 77.98           C
ATOM   4810  C   LEU A 316       6.795  -5.551 -14.463  1.00 77.98           C
ATOM   4811  O   LEU A 316       6.690  -6.308 -15.427  1.00 77.98           O
ATOM   4812  HA  LEU A 316       7.422  -7.113 -13.139  1.00 77.98           H
ATOM   4813  CB  LEU A 316       5.706  -6.232 -12.246  1.00 77.98           C
ATOM   4814 1HB  LEU A 316       5.307  -5.231 -12.084  1.00 77.98           H
ATOM   4815 2HB  LEU A 316       4.975  -6.774 -12.847  1.00 77.98           H
ATOM   4816  CG  LEU A 316       5.825  -6.929 -10.889  1.00 77.98           C
ATOM   4817  HG  LEU A 316       6.567  -6.394 -10.295  1.00 77.98           H
ATOM   4818  CD1 LEU A 316       4.502  -6.866 -10.123  1.00 77.98           C
ATOM   4819 1HD1 LEU A 316       4.226  -5.825  -9.958  1.00 77.98           H
ATOM   4820 2HD1 LEU A 316       3.723  -7.361 -10.702  1.00 77.98           H
ATOM   4821 3HD1 LEU A 316       4.615  -7.369  -9.162  1.00 77.98           H
ATOM   4822  CD2 LEU A 316       6.326  -8.365 -11.052  1.00 77.98           C
ATOM   4823 1HD2 LEU A 316       5.627  -8.926 -11.672  1.00 77.98           H
ATOM   4824 2HD2 LEU A 316       7.307  -8.356 -11.527  1.00 77.98           H
ATOM   4825 3HD2 LEU A 316       6.402  -8.837 -10.072  1.00 77.98           H
ATOM   4826  HN  LEU A 316       7.628  -4.871 -11.503  1.00 77.98           H
ATOM   4827  N   TYR A 317       6.744  -4.229 -14.538  1.00 74.56           N
ATOM   4828  CA  TYR A 317       6.506  -3.561 -15.806  1.00 74.56           C
ATOM   4829  C   TYR A 317       7.703  -3.726 -16.746  1.00 74.56           C
ATOM   4830  O   TYR A 317       7.530  -3.892 -17.952  1.00 74.56           O
ATOM   4831  HA  TYR A 317       5.627  -4.013 -16.266  1.00 74.56           H
ATOM   4832  CB  TYR A 317       6.335  -2.077 -15.474  1.00 74.56           C
ATOM   4833 1HB  TYR A 317       7.248  -1.713 -15.003  1.00 74.56           H
ATOM   4834 2HB  TYR A 317       6.213  -1.519 -16.403  1.00 74.56           H
ATOM   4835  CG  TYR A 317       5.149  -1.777 -14.556  1.00 74.56           C
ATOM   4836  CD1 TYR A 317       3.950  -2.433 -14.742  1.00 74.56           C
ATOM   4837  HD1 TYR A 317       3.847  -3.165 -15.543  1.00 74.56           H
ATOM   4838  CD2 TYR A 317       5.279  -0.850 -13.541  1.00 74.56           C
ATOM   4839  HD2 TYR A 317       6.226  -0.332 -13.395  1.00 74.56           H
ATOM   4840  CE1 TYR A 317       2.833  -2.151 -13.877  1.00 74.56           C
ATOM   4841  HE1 TYR A 317       1.880  -2.663 -14.013  1.00 74.56           H
ATOM   4842  CE2 TYR A 317       4.163  -0.568 -12.677  1.00 74.56           C
ATOM   4843  HE2 TYR A 317       4.251   0.161 -11.872  1.00 74.56           H
ATOM   4844  CZ  TYR A 317       2.995  -1.233 -12.887  1.00 74.56           C
ATOM   4845  OH  TYR A 317       1.940  -0.966 -12.071  1.00 74.56           O
ATOM   4846  HH  TYR A 317       1.284  -1.720 -12.103  1.00 74.56           H
ATOM   4847  HN  TYR A 317       6.861  -3.620 -13.754  1.00 74.56           H
ATOM   4848  N   VAL A 318       8.888  -3.676 -16.157  1.00 73.04           N
ATOM   4849  CA  VAL A 318      10.114  -3.779 -16.931  1.00 73.04           C
ATOM   4850  C   VAL A 318      10.156  -5.139 -17.632  1.00 73.04           C
ATOM   4851  O   VAL A 318      10.439  -5.217 -18.826  1.00 73.04           O
ATOM   4852  HA  VAL A 318      10.091  -2.995 -17.688  1.00 73.04           H
ATOM   4853  CB  VAL A 318      11.325  -3.533 -16.029  1.00 73.04           C
ATOM   4854  HB  VAL A 318      11.249  -4.205 -15.175  1.00 73.04           H
ATOM   4855  CG1 VAL A 318      12.629  -3.852 -16.764  1.00 73.04           C
ATOM   4856 1HG1 VAL A 318      12.627  -4.898 -17.069  1.00 73.04           H
ATOM   4857 2HG1 VAL A 318      12.714  -3.216 -17.645  1.00 73.04           H
ATOM   4858 3HG1 VAL A 318      13.474  -3.668 -16.100  1.00 73.04           H
ATOM   4859  CG2 VAL A 318      11.331  -2.098 -15.499  1.00 73.04           C
ATOM   4860 1HG2 VAL A 318      11.371  -1.401 -16.336  1.00 73.04           H
ATOM   4861 2HG2 VAL A 318      10.423  -1.920 -14.922  1.00 73.04           H
ATOM   4862 3HG2 VAL A 318      12.202  -1.950 -14.861  1.00 73.04           H
ATOM   4863  HN  VAL A 318       9.019  -3.567 -15.171  1.00 73.04           H
ATOM   4864  N   PHE A 319       9.871  -6.176 -16.858  1.00 72.20           N
ATOM   4865  CA  PHE A 319      10.113  -7.536 -17.311  1.00 72.20           C
ATOM   4866  C   PHE A 319       8.913  -8.075 -18.093  1.00 72.20           C
ATOM   4867  O   PHE A 319       9.082  -8.784 -19.083  1.00 72.20           O
ATOM   4868  HA  PHE A 319      10.987  -7.509 -17.962  1.00 72.20           H
ATOM   4869  CB  PHE A 319      10.318  -8.393 -16.060  1.00 72.20           C
ATOM   4870 1HB  PHE A 319       9.577  -8.111 -15.313  1.00 72.20           H
ATOM   4871 2HB  PHE A 319      10.133  -9.437 -16.314  1.00 72.20           H
ATOM   4872  CG  PHE A 319      11.714  -8.273 -15.446  1.00 72.20           C
ATOM   4873  CD1 PHE A 319      12.790  -8.792 -16.095  1.00 72.20           C
ATOM   4874  HD1 PHE A 319      12.659  -9.293 -17.054  1.00 72.20           H
ATOM   4875  CD2 PHE A 319      11.879  -7.646 -14.250  1.00 72.20           C
ATOM   4876  HD2 PHE A 319      11.016  -7.230 -13.729  1.00 72.20           H
ATOM   4877  CE1 PHE A 319      14.086  -8.680 -15.524  1.00 72.20           C
ATOM   4878  HE1 PHE A 319      14.948  -9.096 -16.045  1.00 72.20           H
ATOM   4879  CE2 PHE A 319      13.174  -7.534 -13.679  1.00 72.20           C
ATOM   4880  HE2 PHE A 319      13.306  -7.032 -12.720  1.00 72.20           H
ATOM   4881  CZ  PHE A 319      14.250  -8.053 -14.328  1.00 72.20           C
ATOM   4882  HZ  PHE A 319      15.245  -7.967 -13.890  1.00 72.20           H
ATOM   4883  HN  PHE A 319       9.482  -6.099 -15.940  1.00 72.20           H
ATOM   4884  N   VAL A 320       7.729  -7.717 -17.619  1.00 71.19           N
ATOM   4885  CA  VAL A 320       6.506  -8.310 -18.134  1.00 71.19           C
ATOM   4886  C   VAL A 320       5.897  -7.380 -19.185  1.00 71.19           C
ATOM   4887  O   VAL A 320       5.161  -7.827 -20.063  1.00 71.19           O
ATOM   4888  HA  VAL A 320       6.774  -9.252 -18.612  1.00 71.19           H
ATOM   4889  CB  VAL A 320       5.548  -8.618 -16.981  1.00 71.19           C
ATOM   4890  HB  VAL A 320       5.021  -7.698 -16.729  1.00 71.19           H
ATOM   4891  CG1 VAL A 320       4.507  -9.658 -17.398  1.00 71.19           C
ATOM   4892 1HG1 VAL A 320       3.929  -9.277 -18.240  1.00 71.19           H
ATOM   4893 2HG1 VAL A 320       5.010 -10.580 -17.690  1.00 71.19           H
ATOM   4894 3HG1 VAL A 320       3.838  -9.858 -16.560  1.00 71.19           H
ATOM   4895  CG2 VAL A 320       6.315  -9.076 -15.739  1.00 71.19           C
ATOM   4896 1HG2 VAL A 320       6.881  -9.978 -15.973  1.00 71.19           H
ATOM   4897 2HG2 VAL A 320       6.999  -8.289 -15.423  1.00 71.19           H
ATOM   4898 3HG2 VAL A 320       5.610  -9.288 -14.935  1.00 71.19           H
ATOM   4899  HN  VAL A 320       7.598  -7.037 -16.897  1.00 71.19           H
ATOM   4900  N   GLY A 321       6.228  -6.103 -19.062  1.00 72.76           N
ATOM   4901  CA  GLY A 321       5.661  -5.095 -19.942  1.00 72.76           C
ATOM   4902  C   GLY A 321       6.479  -4.967 -21.228  1.00 72.76           C
ATOM   4903  O   GLY A 321       7.473  -4.243 -21.267  1.00 72.76           O
ATOM   4904 1HA  GLY A 321       4.632  -5.357 -20.186  1.00 72.76           H
ATOM   4905 2HA  GLY A 321       5.632  -4.133 -19.428  1.00 72.76           H
ATOM   4906  HN  GLY A 321       6.869  -5.754 -18.378  1.00 72.76           H
ATOM   4907  N   GLU A 322       6.031  -5.682 -22.250  1.00 73.87           N
ATOM   4908  CA  GLU A 322       6.640  -5.571 -23.565  1.00 73.87           C
ATOM   4909  C   GLU A 322       6.648  -4.112 -24.024  1.00 73.87           C
ATOM   4910  O   GLU A 322       7.643  -3.634 -24.567  1.00 73.87           O
ATOM   4911  HA  GLU A 322       7.663  -5.926 -23.441  1.00 73.87           H
ATOM   4912  CB  GLU A 322       5.919  -6.461 -24.579  1.00 73.87           C
ATOM   4913 1HB  GLU A 322       4.841  -6.350 -24.465  1.00 73.87           H
ATOM   4914 2HB  GLU A 322       6.272  -6.232 -25.585  1.00 73.87           H
ATOM   4915  CG  GLU A 322       6.237  -7.938 -24.336  1.00 73.87           C
ATOM   4916 1HG  GLU A 322       7.317  -8.079 -24.297  1.00 73.87           H
ATOM   4917 2HG  GLU A 322       5.840  -8.245 -23.369  1.00 73.87           H
ATOM   4918  CD  GLU A 322       5.642  -8.816 -25.440  1.00 73.87           C
ATOM   4919  OE1 GLU A 322       5.940 -10.030 -25.422  1.00 73.87           O
ATOM   4920  OE2 GLU A 322       4.904  -8.253 -26.276  1.00 73.87           O
ATOM   4921  HN  GLU A 322       5.269  -6.326 -22.190  1.00 73.87           H
ATOM   4922  N   ARG A 323       5.528  -3.444 -23.790  1.00 74.89           N
ATOM   4923  CA  ARG A 323       5.367  -2.072 -24.239  1.00 74.89           C
ATOM   4924  C   ARG A 323       6.363  -1.158 -23.523  1.00 74.89           C
ATOM   4925  O   ARG A 323       6.978  -0.294 -24.146  1.00 74.89           O
ATOM   4926  HA  ARG A 323       5.565  -2.105 -25.311  1.00 74.89           H
ATOM   4927  CB  ARG A 323       3.945  -1.570 -23.977  1.00 74.89           C
ATOM   4928 1HB  ARG A 323       3.237  -2.388 -24.108  1.00 74.89           H
ATOM   4929 2HB  ARG A 323       3.859  -1.236 -22.944  1.00 74.89           H
ATOM   4930  CG  ARG A 323       3.586  -0.422 -24.923  1.00 74.89           C
ATOM   4931 1HG  ARG A 323       4.282   0.405 -24.777  1.00 74.89           H
ATOM   4932 2HG  ARG A 323       3.693  -0.750 -25.957  1.00 74.89           H
ATOM   4933  CD  ARG A 323       2.155   0.060 -24.681  1.00 74.89           C
ATOM   4934 1HD  ARG A 323       1.599  -0.692 -24.121  1.00 74.89           H
ATOM   4935 2HD  ARG A 323       2.165   0.966 -24.074  1.00 74.89           H
ATOM   4936  NE  ARG A 323       1.485   0.326 -25.974  1.00 74.89           N
ATOM   4937  HE  ARG A 323       2.002   0.158 -26.813  1.00 74.89           H
ATOM   4938  CZ  ARG A 323       0.229   0.778 -26.090  1.00 74.89           C
ATOM   4939  NH1 ARG A 323      -0.511   1.020 -24.999  1.00 74.89           N
ATOM   4940 1HH1 ARG A 323      -0.126   0.864 -24.089  1.00 74.89           H
ATOM   4941 2HH1 ARG A 323      -1.447   1.357 -25.094  1.00 74.89           H
ATOM   4942  NH2 ARG A 323      -0.277   0.983 -27.314  1.00 74.89           N
ATOM   4943 1HH2 ARG A 323      -1.213   1.320 -27.418  1.00 74.89           H
ATOM   4944 2HH2 ARG A 323       0.281   0.800 -28.123  1.00 74.89           H
ATOM   4945  HN  ARG A 323       4.742  -3.825 -23.303  1.00 74.89           H
ATOM   4946  N   PHE A 324       6.492  -1.380 -22.223  1.00 77.20           N
ATOM   4947  CA  PHE A 324       7.351  -0.544 -21.402  1.00 77.20           C
ATOM   4948  C   PHE A 324       8.819  -0.708 -21.802  1.00 77.20           C
ATOM   4949  O   PHE A 324       9.561   0.270 -21.869  1.00 77.20           O
ATOM   4950  HA  PHE A 324       7.046   0.490 -21.563  1.00 77.20           H
ATOM   4951  CB  PHE A 324       7.175  -1.006 -19.954  1.00 77.20           C
ATOM   4952 1HB  PHE A 324       6.111  -1.036 -19.721  1.00 77.20           H
ATOM   4953 2HB  PHE A 324       7.551  -2.025 -19.860  1.00 77.20           H
ATOM   4954  CG  PHE A 324       7.883  -0.120 -18.928  1.00 77.20           C
ATOM   4955  CD1 PHE A 324       9.167  -0.388 -18.569  1.00 77.20           C
ATOM   4956  HD1 PHE A 324       9.692  -1.233 -19.013  1.00 77.20           H
ATOM   4957  CD2 PHE A 324       7.228   0.935 -18.374  1.00 77.20           C
ATOM   4958  HD2 PHE A 324       6.199   1.150 -18.661  1.00 77.20           H
ATOM   4959  CE1 PHE A 324       9.825   0.435 -17.616  1.00 77.20           C
ATOM   4960  HE1 PHE A 324      10.854   0.220 -17.329  1.00 77.20           H
ATOM   4961  CE2 PHE A 324       7.885   1.758 -17.421  1.00 77.20           C
ATOM   4962  HE2 PHE A 324       7.361   2.604 -16.977  1.00 77.20           H
ATOM   4963  CZ  PHE A 324       9.170   1.490 -17.062  1.00 77.20           C
ATOM   4964  HZ  PHE A 324       9.674   2.122 -16.331  1.00 77.20           H
ATOM   4965  HN  PHE A 324       6.022  -2.113 -21.731  1.00 77.20           H
ATOM   4966  N   ARG A 325       9.194  -1.953 -22.058  1.00 77.65           N
ATOM   4967  CA  ARG A 325      10.546  -2.253 -22.496  1.00 77.65           C
ATOM   4968  C   ARG A 325      10.881  -1.463 -23.763  1.00 77.65           C
ATOM   4969  O   ARG A 325      11.965  -0.892 -23.875  1.00 77.65           O
ATOM   4970  HA  ARG A 325      11.183  -1.948 -21.665  1.00 77.65           H
ATOM   4971  CB  ARG A 325      10.717  -3.747 -22.776  1.00 77.65           C
ATOM   4972 1HB  ARG A 325       9.738  -4.224 -22.834  1.00 77.65           H
ATOM   4973 2HB  ARG A 325      11.198  -3.887 -23.744  1.00 77.65           H
ATOM   4974  CG  ARG A 325      11.553  -4.417 -21.683  1.00 77.65           C
ATOM   4975 1HG  ARG A 325      12.555  -3.990 -21.674  1.00 77.65           H
ATOM   4976 2HG  ARG A 325      11.111  -4.216 -20.707  1.00 77.65           H
ATOM   4977  CD  ARG A 325      11.639  -5.928 -21.908  1.00 77.65           C
ATOM   4978 1HD  ARG A 325      10.637  -6.358 -21.932  1.00 77.65           H
ATOM   4979 2HD  ARG A 325      12.098  -6.135 -22.875  1.00 77.65           H
ATOM   4980  NE  ARG A 325      12.432  -6.556 -20.828  1.00 77.65           N
ATOM   4981  HE  ARG A 325      12.664  -5.998 -20.031  1.00 77.65           H
ATOM   4982  CZ  ARG A 325      12.859  -7.826 -20.850  1.00 77.65           C
ATOM   4983  NH1 ARG A 325      12.576  -8.620 -21.892  1.00 77.65           N
ATOM   4984 1HH1 ARG A 325      12.044  -8.266 -22.661  1.00 77.65           H
ATOM   4985 2HH1 ARG A 325      12.899  -9.567 -21.901  1.00 77.65           H
ATOM   4986  NH2 ARG A 325      13.571  -8.291 -19.815  1.00 77.65           N
ATOM   4987 1HH2 ARG A 325      13.897  -9.236 -19.816  1.00 77.65           H
ATOM   4988 2HH2 ARG A 325      13.778  -7.692 -19.041  1.00 77.65           H
ATOM   4989  HN  ARG A 325       8.593  -2.748 -21.970  1.00 77.65           H
ATOM   4990  N   ARG A 326       9.930  -1.455 -24.686  1.00 79.47           N
ATOM   4991  CA  ARG A 326      10.104  -0.733 -25.935  1.00 79.47           C
ATOM   4992  C   ARG A 326      10.251   0.766 -25.665  1.00 79.47           C
ATOM   4993  O   ARG A 326      11.115   1.422 -26.245  1.00 79.47           O
ATOM   4994  HA  ARG A 326      11.015  -1.145 -26.369  1.00 79.47           H
ATOM   4995  CB  ARG A 326       8.918  -0.962 -26.873  1.00 79.47           C
ATOM   4996 1HB  ARG A 326       7.986  -0.871 -26.316  1.00 79.47           H
ATOM   4997 2HB  ARG A 326       8.905  -0.190 -27.643  1.00 79.47           H
ATOM   4998  CG  ARG A 326       8.994  -2.343 -27.528  1.00 79.47           C
ATOM   4999 1HG  ARG A 326       9.941  -2.446 -28.058  1.00 79.47           H
ATOM   5000 2HG  ARG A 326       8.974  -3.115 -26.759  1.00 79.47           H
ATOM   5001  CD  ARG A 326       7.833  -2.553 -28.501  1.00 79.47           C
ATOM   5002 1HD  ARG A 326       6.884  -2.417 -27.983  1.00 79.47           H
ATOM   5003 2HD  ARG A 326       7.873  -1.807 -29.294  1.00 79.47           H
ATOM   5004  NE  ARG A 326       7.900  -3.912 -29.083  1.00 79.47           N
ATOM   5005  HE  ARG A 326       8.651  -4.508 -28.797  1.00 79.47           H
ATOM   5006  CZ  ARG A 326       7.018  -4.395 -29.968  1.00 79.47           C
ATOM   5007  NH1 ARG A 326       5.992  -3.641 -30.386  1.00 79.47           N
ATOM   5008 1HH1 ARG A 326       5.880  -2.711 -30.037  1.00 79.47           H
ATOM   5009 2HH1 ARG A 326       5.338  -4.009 -31.047  1.00 79.47           H
ATOM   5010  NH2 ARG A 326       7.177  -5.643 -30.429  1.00 79.47           N
ATOM   5011 1HH2 ARG A 326       6.527  -6.019 -31.090  1.00 79.47           H
ATOM   5012 2HH2 ARG A 326       7.945  -6.199 -30.112  1.00 79.47           H
ATOM   5013  HN  ARG A 326       9.054  -1.929 -24.590  1.00 79.47           H
ATOM   5014  N   ASP A 327       9.394   1.263 -24.786  1.00 81.03           N
ATOM   5015  CA  ASP A 327       9.369   2.685 -24.487  1.00 81.03           C
ATOM   5016  C   ASP A 327      10.662   3.074 -23.767  1.00 81.03           C
ATOM   5017  O   ASP A 327      11.220   4.140 -24.019  1.00 81.03           O
ATOM   5018  HA  ASP A 327       9.266   3.179 -25.453  1.00 81.03           H
ATOM   5019  CB  ASP A 327       8.194   3.035 -23.572  1.00 81.03           C
ATOM   5020 1HB  ASP A 327       8.243   2.433 -22.665  1.00 81.03           H
ATOM   5021 2HB  ASP A 327       8.266   4.079 -23.265  1.00 81.03           H
ATOM   5022  CG  ASP A 327       6.858   2.796 -24.278  1.00 81.03           C
ATOM   5023  OD1 ASP A 327       6.845   2.915 -25.522  1.00 81.03           O
ATOM   5024  OD2 ASP A 327       5.881   2.499 -23.558  1.00 81.03           O
ATOM   5025  HN  ASP A 327       8.727   0.714 -24.282  1.00 81.03           H
ATOM   5026  N   LEU A 328      11.100   2.187 -22.885  1.00 80.88           N
ATOM   5027  CA  LEU A 328      12.311   2.429 -22.120  1.00 80.88           C
ATOM   5028  C   LEU A 328      13.492   2.589 -23.079  1.00 80.88           C
ATOM   5029  O   LEU A 328      14.253   3.550 -22.978  1.00 80.88           O
ATOM   5030  HA  LEU A 328      12.175   3.366 -21.580  1.00 80.88           H
ATOM   5031  CB  LEU A 328      12.513   1.329 -21.075  1.00 80.88           C
ATOM   5032 1HB  LEU A 328      11.679   1.364 -20.374  1.00 80.88           H
ATOM   5033 2HB  LEU A 328      12.466   0.364 -21.579  1.00 80.88           H
ATOM   5034  CG  LEU A 328      13.816   1.393 -20.277  1.00 80.88           C
ATOM   5035  HG  LEU A 328      14.647   1.422 -20.981  1.00 80.88           H
ATOM   5036  CD1 LEU A 328      13.886   2.674 -19.443  1.00 80.88           C
ATOM   5037 1HD1 LEU A 328      13.837   3.541 -20.103  1.00 80.88           H
ATOM   5038 2HD1 LEU A 328      13.048   2.701 -18.746  1.00 80.88           H
ATOM   5039 3HD1 LEU A 328      14.822   2.695 -18.885  1.00 80.88           H
ATOM   5040  CD2 LEU A 328      13.996   0.140 -19.418  1.00 80.88           C
ATOM   5041 1HD2 LEU A 328      13.162   0.055 -18.720  1.00 80.88           H
ATOM   5042 2HD2 LEU A 328      14.022  -0.740 -20.060  1.00 80.88           H
ATOM   5043 3HD2 LEU A 328      14.930   0.212 -18.861  1.00 80.88           H
ATOM   5044  HN  LEU A 328      10.643   1.319 -22.691  1.00 80.88           H
ATOM   5045  N   VAL A 329      13.609   1.632 -23.989  1.00 80.53           N
ATOM   5046  CA  VAL A 329      14.730   1.611 -24.913  1.00 80.53           C
ATOM   5047  C   VAL A 329      14.671   2.851 -25.808  1.00 80.53           C
ATOM   5048  O   VAL A 329      15.706   3.404 -26.177  1.00 80.53           O
ATOM   5049  HA  VAL A 329      15.645   1.649 -24.322  1.00 80.53           H
ATOM   5050  CB  VAL A 329      14.730   0.302 -25.705  1.00 80.53           C
ATOM   5051  HB  VAL A 329      13.773   0.221 -26.219  1.00 80.53           H
ATOM   5052  CG1 VAL A 329      15.834   0.303 -26.764  1.00 80.53           C
ATOM   5053 1HG1 VAL A 329      15.673   1.129 -27.456  1.00 80.53           H
ATOM   5054 2HG1 VAL A 329      16.803   0.418 -26.279  1.00 80.53           H
ATOM   5055 3HG1 VAL A 329      15.812  -0.639 -27.312  1.00 80.53           H
ATOM   5056  CG2 VAL A 329      14.866  -0.903 -24.772  1.00 80.53           C
ATOM   5057 1HG2 VAL A 329      15.802  -0.829 -24.217  1.00 80.53           H
ATOM   5058 2HG2 VAL A 329      14.030  -0.918 -24.073  1.00 80.53           H
ATOM   5059 3HG2 VAL A 329      14.864  -1.820 -25.360  1.00 80.53           H
ATOM   5060  HN  VAL A 329      12.956   0.883 -24.099  1.00 80.53           H
ATOM   5061  N   LYS A 330      13.450   3.251 -26.130  1.00 80.27           N
[truncated: 117,320 more chars]
