# Supplementary material for: Noncanonical roles of chemokine regions in CCR9 activation revealed by structural modeling and mutational mapping
Source: Nat Commun. 2025 Aug 18;16:7695. doi: 10.1038/s41467-025-62321-9 (PMC12361432; doi:10.1038/s41467-025-62321-9)
Supplement: Supplementary file 4 — Supplementary Data 2 [file 41467_2025_62321_MOESM4_ESM.zip › CCR9_CCL25_rnk15.pdb]

SSBOND   1 CYS A   38    CYS A  289 
SSBOND   2 CYS A  119    CYS A  198 
SSBOND   3 CYS B    7    CYS B   35 
SSBOND   4 CYS B    8    CYS B   52 
ATOM      1  N   GLU A  20      -0.803  -3.968  61.184  1.00 46.77           N
ATOM      2  CA  GLU A  20      -1.198  -3.702  59.811  1.00 46.77           C
ATOM      3  C   GLU A  20      -0.007  -3.891  58.870  1.00 46.77           C
ATOM      4  O   GLU A  20      -0.186  -4.181  57.688  1.00 46.77           O
ATOM      5  HA  GLU A  20      -1.970  -4.437  59.584  1.00 46.77           H
ATOM      6  CB  GLU A  20      -1.788  -2.297  59.673  1.00 46.77           C
ATOM      7 1HB  GLU A  20      -1.394  -1.654  60.461  1.00 46.77           H
ATOM      8 2HB  GLU A  20      -1.597  -1.915  58.670  1.00 46.77           H
ATOM      9  CG  GLU A  20      -3.308  -2.321  59.842  1.00 46.77           C
ATOM     10 1HG  GLU A  20      -3.714  -3.226  59.390  1.00 46.77           H
ATOM     11 2HG  GLU A  20      -3.559  -2.354  60.903  1.00 46.77           H
ATOM     12  CD  GLU A  20      -3.951  -1.091  59.199  1.00 46.77           C
ATOM     13  OE1 GLU A  20      -5.191  -0.975  59.311  1.00 46.77           O
ATOM     14  OE2 GLU A  20      -3.189  -0.295  58.609  1.00 46.77           O
ATOM     15  HN  GLU A  20       0.163  -4.196  61.309  1.00 46.77           H
ATOM     16  N   SER A  21       1.182  -3.720  59.429  1.00 51.85           N
ATOM     17  CA  SER A  21       2.402  -3.876  58.656  1.00 51.85           C
ATOM     18  C   SER A  21       2.581  -5.341  58.251  1.00 51.85           C
ATOM     19  O   SER A  21       2.985  -5.632  57.126  1.00 51.85           O
ATOM     20  HA  SER A  21       2.267  -3.249  57.775  1.00 51.85           H
ATOM     21  CB  SER A  21       3.620  -3.391  59.445  1.00 51.85           C
ATOM     22 1HB  SER A  21       4.491  -3.370  58.790  1.00 51.85           H
ATOM     23 2HB  SER A  21       3.450  -2.368  59.782  1.00 51.85           H
ATOM     24  OG  SER A  21       3.893  -4.221  60.570  1.00 51.85           O
ATOM     25  HG  SER A  21       4.714  -3.900  61.042  1.00 51.85           H
ATOM     26  HN  SER A  21       1.318  -3.480  60.390  1.00 51.85           H
ATOM     27  N   THR A  22       2.272  -6.223  59.189  1.00 52.88           N
ATOM     28  CA  THR A  22       2.507  -7.643  58.988  1.00 52.88           C
ATOM     29  C   THR A  22       1.560  -8.194  57.920  1.00 52.88           C
ATOM     30  O   THR A  22       2.003  -8.786  56.938  1.00 52.88           O
ATOM     31  HA  THR A  22       3.522  -7.774  58.613  1.00 52.88           H
ATOM     32  CB  THR A  22       2.368  -8.342  60.342  1.00 52.88           C
ATOM     33  HB  THR A  22       1.319  -8.499  60.593  1.00 52.88           H
ATOM     34  OG1 THR A  22       3.097  -7.508  61.239  1.00 52.88           O
ATOM     35  HG1 THR A  22       2.896  -7.766  62.185  1.00 52.88           H
ATOM     36  CG2 THR A  22       3.110  -9.679  60.390  1.00 52.88           C
ATOM     37 1HG2 THR A  22       4.171  -9.513  60.205  1.00 52.88           H
ATOM     38 2HG2 THR A  22       2.708 -10.345  59.626  1.00 52.88           H
ATOM     39 3HG2 THR A  22       2.978 -10.133  61.372  1.00 52.88           H
ATOM     40  HN  THR A  22       1.869  -5.982  60.073  1.00 52.88           H
ATOM     41  N   SER A  23       0.272  -7.979  58.149  1.00 54.55           N
ATOM     42  CA  SER A  23      -0.741  -8.442  57.216  1.00 54.55           C
ATOM     43  C   SER A  23      -0.555  -7.758  55.860  1.00 54.55           C
ATOM     44  O   SER A  23      -0.721  -8.386  54.816  1.00 54.55           O
ATOM     45  HA  SER A  23      -0.582  -9.516  57.127  1.00 54.55           H
ATOM     46  CB  SER A  23      -2.148  -8.177  57.755  1.00 54.55           C
ATOM     47 1HB  SER A  23      -2.885  -8.513  57.025  1.00 54.55           H
ATOM     48 2HB  SER A  23      -2.306  -8.764  58.660  1.00 54.55           H
ATOM     49  OG  SER A  23      -2.360  -6.797  58.041  1.00 54.55           O
ATOM     50  HG  SER A  23      -3.294  -6.655  58.369  1.00 54.55           H
ATOM     51  HN  SER A  23      -0.081  -7.499  58.952  1.00 54.55           H
ATOM     52  N   SER A  24      -0.213  -6.479  55.920  1.00 61.78           N
ATOM     53  CA  SER A  24      -0.016  -5.699  54.710  1.00 61.78           C
ATOM     54  C   SER A  24       1.214  -6.205  53.955  1.00 61.78           C
ATOM     55  O   SER A  24       1.302  -6.063  52.736  1.00 61.78           O
ATOM     56  HA  SER A  24      -0.919  -5.854  54.117  1.00 61.78           H
ATOM     57  CB  SER A  24       0.133  -4.211  55.031  1.00 61.78           C
ATOM     58 1HB  SER A  24      -0.029  -3.626  54.126  1.00 61.78           H
ATOM     59 2HB  SER A  24      -0.638  -3.915  55.743  1.00 61.78           H
ATOM     60  OG  SER A  24       1.417  -3.907  55.569  1.00 61.78           O
ATOM     61  HG  SER A  24       1.764  -4.688  56.089  1.00 61.78           H
ATOM     62  HN  SER A  24      -0.070  -5.978  56.773  1.00 61.78           H
ATOM     63  N   MET A  25       2.135  -6.785  54.710  1.00 63.25           N
ATOM     64  CA  MET A  25       3.333  -7.361  54.121  1.00 63.25           C
ATOM     65  C   MET A  25       3.040  -8.735  53.515  1.00 63.25           C
ATOM     66  O   MET A  25       3.524  -9.055  52.431  1.00 63.25           O
ATOM     67  HA  MET A  25       3.636  -6.667  53.337  1.00 63.25           H
ATOM     68  CB  MET A  25       4.415  -7.496  55.194  1.00 63.25           C
ATOM     69 1HB  MET A  25       4.525  -6.551  55.726  1.00 63.25           H
ATOM     70 2HB  MET A  25       4.112  -8.242  55.929  1.00 63.25           H
ATOM     71  CG  MET A  25       5.755  -7.897  54.574  1.00 63.25           C
ATOM     72 1HG  MET A  25       6.454  -8.190  55.357  1.00 63.25           H
ATOM     73 2HG  MET A  25       5.620  -8.764  53.926  1.00 63.25           H
ATOM     74  SD  MET A  25       6.426  -6.535  53.636  1.00 63.25           S
ATOM     75  CE  MET A  25       8.053  -6.429  54.363  1.00 63.25           C
ATOM     76 1HE  MET A  25       7.961  -6.230  55.430  1.00 63.25           H
ATOM     77 2HE  MET A  25       8.579  -7.372  54.213  1.00 63.25           H
ATOM     78 3HE  MET A  25       8.611  -5.622  53.889  1.00 63.25           H
ATOM     79  HN  MET A  25       2.073  -6.865  55.705  1.00 63.25           H
ATOM     80  N   GLU A  26       2.248  -9.510  54.242  1.00 64.18           N
ATOM     81  CA  GLU A  26       1.828 -10.814  53.757  1.00 64.18           C
ATOM     82  C   GLU A  26       0.986 -10.663  52.489  1.00 64.18           C
ATOM     83  O   GLU A  26       1.206 -11.369  51.506  1.00 64.18           O
ATOM     84  HA  GLU A  26       2.750 -11.348  53.528  1.00 64.18           H
ATOM     85  CB  GLU A  26       1.060 -11.578  54.837  1.00 64.18           C
ATOM     86 1HB  GLU A  26       0.325 -10.920  55.301  1.00 64.18           H
ATOM     87 2HB  GLU A  26       0.621 -12.479  54.408  1.00 64.18           H
ATOM     88  CG  GLU A  26       1.999 -12.046  55.951  1.00 64.18           C
ATOM     89 1HG  GLU A  26       2.771 -12.692  55.533  1.00 64.18           H
ATOM     90 2HG  GLU A  26       2.506 -11.186  56.389  1.00 64.18           H
ATOM     91  CD  GLU A  26       1.229 -12.799  57.038  1.00 64.18           C
ATOM     92  OE1 GLU A  26       1.899 -13.503  57.824  1.00 64.18           O
ATOM     93  OE2 GLU A  26      -0.013 -12.653  57.058  1.00 64.18           O
ATOM     94  HN  GLU A  26       1.895  -9.260  55.144  1.00 64.18           H
ATOM     95  N   ASP A  27       0.039  -9.738  52.551  1.00 64.43           N
ATOM     96  CA  ASP A  27      -0.840  -9.490  51.422  1.00 64.43           C
ATOM     97  C   ASP A  27       0.002  -9.150  50.190  1.00 64.43           C
ATOM     98  O   ASP A  27      -0.307  -9.585  49.082  1.00 64.43           O
ATOM     99  HA  ASP A  27      -1.411 -10.409  51.295  1.00 64.43           H
ATOM    100  CB  ASP A  27      -1.771  -8.308  51.698  1.00 64.43           C
ATOM    101 1HB  ASP A  27      -1.204  -7.488  52.140  1.00 64.43           H
ATOM    102 2HB  ASP A  27      -2.185  -7.939  50.760  1.00 64.43           H
ATOM    103  CG  ASP A  27      -2.908  -8.714  52.639  1.00 64.43           C
ATOM    104  OD1 ASP A  27      -3.094  -9.938  52.809  1.00 64.43           O
ATOM    105  OD2 ASP A  27      -3.565  -7.790  53.166  1.00 64.43           O
ATOM    106  HN  ASP A  27      -0.131  -9.166  53.353  1.00 64.43           H
ATOM    107  N   TYR A  28       1.051  -8.375  50.426  1.00 65.60           N
ATOM    108  CA  TYR A  28       1.923  -7.946  49.346  1.00 65.60           C
ATOM    109  C   TYR A  28       2.729  -9.122  48.791  1.00 65.60           C
ATOM    110  O   TYR A  28       2.972  -9.200  47.588  1.00 65.60           O
ATOM    111  HA  TYR A  28       1.297  -7.537  48.552  1.00 65.60           H
ATOM    112  CB  TYR A  28       2.885  -6.927  49.959  1.00 65.60           C
ATOM    113 1HB  TYR A  28       2.306  -6.137  50.437  1.00 65.60           H
ATOM    114 2HB  TYR A  28       3.464  -7.416  50.743  1.00 65.60           H
ATOM    115  CG  TYR A  28       3.849  -6.296  48.952  1.00 65.60           C
ATOM    116  CD1 TYR A  28       5.094  -6.854  48.745  1.00 65.60           C
ATOM    117  HD1 TYR A  28       5.391  -7.745  49.298  1.00 65.60           H
ATOM    118  CD2 TYR A  28       3.472  -5.168  48.251  1.00 65.60           C
ATOM    119  HD2 TYR A  28       2.489  -4.727  48.415  1.00 65.60           H
ATOM    120  CE1 TYR A  28       6.000  -6.260  47.797  1.00 65.60           C
ATOM    121  HE1 TYR A  28       6.986  -6.691  47.623  1.00 65.60           H
ATOM    122  CE2 TYR A  28       4.379  -4.574  47.303  1.00 65.60           C
ATOM    123  HE2 TYR A  28       4.094  -3.684  46.743  1.00 65.60           H
ATOM    124  CZ  TYR A  28       5.598  -5.149  47.123  1.00 65.60           C
ATOM    125  OH  TYR A  28       6.454  -4.588  46.227  1.00 65.60           O
ATOM    126  HH  TYR A  28       6.930  -5.303  45.715  1.00 65.60           H
ATOM    127  HN  TYR A  28       1.308  -8.043  51.334  1.00 65.60           H
ATOM    128  N   VAL A  29       3.120 -10.008  49.695  1.00 62.58           N
ATOM    129  CA  VAL A  29       3.953 -11.139  49.322  1.00 62.58           C
ATOM    130  C   VAL A  29       3.094 -12.188  48.614  1.00 62.58           C
ATOM    131  O   VAL A  29       3.559 -12.858  47.693  1.00 62.58           O
ATOM    132  HA  VAL A  29       4.709 -10.776  48.626  1.00 62.58           H
ATOM    133  CB  VAL A  29       4.671 -11.689  50.556  1.00 62.58           C
ATOM    134  HB  VAL A  29       3.920 -11.883  51.322  1.00 62.58           H
ATOM    135  CG1 VAL A  29       5.371 -13.012  50.239  1.00 62.58           C
ATOM    136 1HG1 VAL A  29       4.634 -13.743  49.909  1.00 62.58           H
ATOM    137 2HG1 VAL A  29       6.105 -12.854  49.449  1.00 62.58           H
ATOM    138 3HG1 VAL A  29       5.874 -13.380  51.133  1.00 62.58           H
ATOM    139  CG2 VAL A  29       5.661 -10.665  51.116  1.00 62.58           C
ATOM    140 1HG2 VAL A  29       6.405 -10.426  50.357  1.00 62.58           H
ATOM    141 2HG2 VAL A  29       5.125  -9.759  51.399  1.00 62.58           H
ATOM    142 3HG2 VAL A  29       6.157 -11.082  51.993  1.00 62.58           H
ATOM    143  HN  VAL A  29       2.878  -9.963  50.664  1.00 62.58           H
ATOM    144  N   ASN A  30       1.855 -12.298  49.070  1.00 64.87           N
ATOM    145  CA  ASN A  30       0.974 -13.353  48.598  1.00 64.87           C
ATOM    146  C   ASN A  30       0.304 -12.909  47.297  1.00 64.87           C
ATOM    147  O   ASN A  30      -0.305 -13.719  46.600  1.00 64.87           O
ATOM    148  HA  ASN A  30       1.618 -14.222  48.460  1.00 64.87           H
ATOM    149  CB  ASN A  30      -0.125 -13.651  49.619  1.00 64.87           C
ATOM    150 1HB  ASN A  30      -0.555 -12.716  49.980  1.00 64.87           H
ATOM    151 2HB  ASN A  30      -0.931 -14.207  49.140  1.00 64.87           H
ATOM    152  CG  ASN A  30       0.425 -14.454  50.800  1.00 64.87           C
ATOM    153  OD1 ASN A  30       1.502 -15.025  50.747  1.00 64.87           O
ATOM    154  ND2 ASN A  30      -0.372 -14.465  51.865  1.00 64.87           N
ATOM    155 1HD2 ASN A  30      -1.243 -13.975  51.842  1.00 64.87           H
ATOM    156 2HD2 ASN A  30      -0.099 -14.964  52.688  1.00 64.87           H
ATOM    157  HN  ASN A  30       1.452 -11.683  49.747  1.00 64.87           H
ATOM    158  N   PHE A  31       0.437 -11.622  47.009  1.00 68.28           N
ATOM    159  CA  PHE A  31      -0.112 -11.069  45.783  1.00 68.28           C
ATOM    160  C   PHE A  31       0.522 -11.723  44.554  1.00 68.28           C
ATOM    161  O   PHE A  31       1.739 -11.684  44.384  1.00 68.28           O
ATOM    162  HA  PHE A  31      -1.183 -11.271  45.788  1.00 68.28           H
ATOM    163  CB  PHE A  31       0.219  -9.575  45.779  1.00 68.28           C
ATOM    164 1HB  PHE A  31      -0.126  -9.134  46.714  1.00 68.28           H
ATOM    165 2HB  PHE A  31       1.302  -9.454  45.749  1.00 68.28           H
ATOM    166  CG  PHE A  31      -0.398  -8.804  44.610  1.00 68.28           C
ATOM    167  CD1 PHE A  31       0.362  -8.488  43.527  1.00 68.28           C
ATOM    168  HD1 PHE A  31       1.410  -8.784  43.492  1.00 68.28           H
ATOM    169  CD2 PHE A  31      -1.706  -8.435  44.654  1.00 68.28           C
ATOM    170  HD2 PHE A  31      -2.315  -8.688  45.522  1.00 68.28           H
ATOM    171  CE1 PHE A  31      -0.211  -7.773  42.443  1.00 68.28           C
ATOM    172  HE1 PHE A  31       0.398  -7.519  41.575  1.00 68.28           H
ATOM    173  CE2 PHE A  31      -2.279  -7.719  43.570  1.00 68.28           C
ATOM    174  HE2 PHE A  31      -3.327  -7.423  43.605  1.00 68.28           H
ATOM    175  CZ  PHE A  31      -1.519  -7.403  42.487  1.00 68.28           C
ATOM    176  HZ  PHE A  31      -1.959  -6.854  41.654  1.00 68.28           H
ATOM    177  HN  PHE A  31       0.909 -10.964  47.595  1.00 68.28           H
ATOM    178  N   ASN A  32      -0.333 -12.310  43.728  1.00 66.67           N
ATOM    179  CA  ASN A  32       0.129 -12.978  42.523  1.00 66.67           C
ATOM    180  C   ASN A  32       0.416 -11.932  41.444  1.00 66.67           C
ATOM    181  O   ASN A  32      -0.485 -11.531  40.708  1.00 66.67           O
ATOM    182  HA  ASN A  32       1.024 -13.523  42.823  1.00 66.67           H
ATOM    183  CB  ASN A  32      -0.933 -13.937  41.983  1.00 66.67           C
ATOM    184 1HB  ASN A  32      -1.387 -14.485  42.809  1.00 66.67           H
ATOM    185 2HB  ASN A  32      -1.729 -13.369  41.501  1.00 66.67           H
ATOM    186  CG  ASN A  32      -0.325 -14.922  40.983  1.00 66.67           C
ATOM    187  OD1 ASN A  32       0.820 -14.809  40.579  1.00 66.67           O
ATOM    188  ND2 ASN A  32      -1.154 -15.893  40.608  1.00 66.67           N
ATOM    189 1HD2 ASN A  32      -2.082 -15.928  40.978  1.00 66.67           H
ATOM    190 2HD2 ASN A  32      -0.848 -16.587  39.956  1.00 66.67           H
ATOM    191  HN  ASN A  32      -1.322 -12.334  43.872  1.00 66.67           H
ATOM    192  N   PHE A  33       1.673 -11.520  41.383  1.00 68.73           N
ATOM    193  CA  PHE A  33       2.114 -10.615  40.335  1.00 68.73           C
ATOM    194  C   PHE A  33       2.276 -11.353  39.005  1.00 68.73           C
ATOM    195  O   PHE A  33       3.385 -11.466  38.485  1.00 68.73           O
ATOM    196  HA  PHE A  33       1.350  -9.845  40.231  1.00 68.73           H
ATOM    197  CB  PHE A  33       3.474 -10.061  40.766  1.00 68.73           C
ATOM    198 1HB  PHE A  33       4.163 -10.892  40.913  1.00 68.73           H
ATOM    199 2HB  PHE A  33       3.878  -9.450  39.958  1.00 68.73           H
ATOM    200  CG  PHE A  33       3.427  -9.222  42.045  1.00 68.73           C
ATOM    201  CD1 PHE A  33       3.197  -7.884  41.973  1.00 68.73           C
ATOM    202  HD1 PHE A  33       3.046  -7.408  41.003  1.00 68.73           H
ATOM    203  CD2 PHE A  33       3.616  -9.816  43.254  1.00 68.73           C
ATOM    204  HD2 PHE A  33       3.800 -10.888  43.312  1.00 68.73           H
ATOM    205  CE1 PHE A  33       3.154  -7.106  43.160  1.00 68.73           C
ATOM    206  HE1 PHE A  33       2.970  -6.033  43.102  1.00 68.73           H
ATOM    207  CE2 PHE A  33       3.572  -9.037  44.441  1.00 68.73           C
ATOM    208  HE2 PHE A  33       3.723  -9.513  45.410  1.00 68.73           H
ATOM    209  CZ  PHE A  33       3.343  -7.699  44.369  1.00 68.73           C
ATOM    210  HZ  PHE A  33       3.309  -7.102  45.280  1.00 68.73           H
ATOM    211  HN  PHE A  33       2.384 -11.794  42.031  1.00 68.73           H
ATOM    212  N   THR A  34       1.154 -11.836  38.492  1.00 72.35           N
ATOM    213  CA  THR A  34       1.091 -12.275  37.109  1.00 72.35           C
ATOM    214  C   THR A  34       1.560 -11.159  36.173  1.00 72.35           C
ATOM    215  O   THR A  34       1.076 -10.031  36.256  1.00 72.35           O
ATOM    216  HA  THR A  34       1.780 -13.110  36.981  1.00 72.35           H
ATOM    217  CB  THR A  34      -0.338 -12.744  36.826  1.00 72.35           C
ATOM    218  HB  THR A  34      -1.023 -11.898  36.779  1.00 72.35           H
ATOM    219  OG1 THR A  34      -0.602 -13.693  37.856  1.00 72.35           O
ATOM    220  HG1 THR A  34      -1.587 -13.841  37.940  1.00 72.35           H
ATOM    221  CG2 THR A  34      -0.442 -13.557  35.534  1.00 72.35           C
ATOM    222 1HG2 THR A  34       0.193 -14.440  35.608  1.00 72.35           H
ATOM    223 2HG2 THR A  34      -0.117 -12.946  34.693  1.00 72.35           H
ATOM    224 3HG2 THR A  34      -1.477 -13.865  35.381  1.00 72.35           H
ATOM    225  HN  THR A  34       0.300 -11.930  39.005  1.00 72.35           H
ATOM    226  N   ASP A  35       2.497 -11.512  35.305  1.00 79.63           N
ATOM    227  CA  ASP A  35       3.157 -10.522  34.472  1.00 79.63           C
ATOM    228  C   ASP A  35       2.224 -10.121  33.328  1.00 79.63           C
ATOM    229  O   ASP A  35       2.429 -10.526  32.185  1.00 79.63           O
ATOM    230  HA  ASP A  35       3.380  -9.689  35.139  1.00 79.63           H
ATOM    231  CB  ASP A  35       4.441 -11.085  33.861  1.00 79.63           C
ATOM    232 1HB  ASP A  35       4.503 -12.155  34.057  1.00 79.63           H
ATOM    233 2HB  ASP A  35       4.418 -10.960  32.778  1.00 79.63           H
ATOM    234  CG  ASP A  35       5.675 -10.383  34.433  1.00 79.63           C
ATOM    235  OD1 ASP A  35       5.488  -9.293  35.016  1.00 79.63           O
ATOM    236  OD2 ASP A  35       6.776 -10.953  34.275  1.00 79.63           O
ATOM    237  HN  ASP A  35       2.804 -12.454  35.167  1.00 79.63           H
ATOM    238  N   PHE A  36       1.220  -9.329  33.675  1.00 88.88           N
ATOM    239  CA  PHE A  36       0.324  -8.775  32.674  1.00 88.88           C
ATOM    240  C   PHE A  36       0.948  -7.555  31.995  1.00 88.88           C
ATOM    241  O   PHE A  36       0.478  -7.115  30.947  1.00 88.88           O
ATOM    242  HA  PHE A  36       0.148  -9.553  31.931  1.00 88.88           H
ATOM    243  CB  PHE A  36      -0.949  -8.342  33.405  1.00 88.88           C
ATOM    244 1HB  PHE A  36      -0.675  -7.693  34.237  1.00 88.88           H
ATOM    245 2HB  PHE A  36      -1.561  -7.747  32.726  1.00 88.88           H
ATOM    246  CG  PHE A  36      -1.787  -9.505  33.938  1.00 88.88           C
ATOM    247  CD1 PHE A  36      -1.937 -10.633  33.193  1.00 88.88           C
ATOM    248  HD1 PHE A  36      -1.460 -10.708  32.216  1.00 88.88           H
ATOM    249  CD2 PHE A  36      -2.383  -9.412  35.157  1.00 88.88           C
ATOM    250  HD2 PHE A  36      -2.263  -8.508  35.754  1.00 88.88           H
ATOM    251  CE1 PHE A  36      -2.715 -11.713  33.687  1.00 88.88           C
ATOM    252  HE1 PHE A  36      -2.835 -12.616  33.090  1.00 88.88           H
ATOM    253  CE2 PHE A  36      -3.161 -10.492  35.652  1.00 88.88           C
ATOM    254  HE2 PHE A  36      -3.638 -10.417  36.629  1.00 88.88           H
ATOM    255  CZ  PHE A  36      -3.311 -11.619  34.907  1.00 88.88           C
ATOM    256  HZ  PHE A  36      -3.908 -12.448  35.286  1.00 88.88           H
ATOM    257  HN  PHE A  36       1.015  -9.067  34.618  1.00 88.88           H
ATOM    258  N   TYR A  37       1.998  -7.042  32.620  1.00 91.43           N
ATOM    259  CA  TYR A  37       2.811  -6.012  31.995  1.00 91.43           C
ATOM    260  C   TYR A  37       3.890  -6.630  31.104  1.00 91.43           C
ATOM    261  O   TYR A  37       4.755  -7.361  31.585  1.00 91.43           O
ATOM    262  HA  TYR A  37       2.156  -5.391  31.384  1.00 91.43           H
ATOM    263  CB  TYR A  37       3.485  -5.255  33.141  1.00 91.43           C
ATOM    264 1HB  TYR A  37       2.719  -4.904  33.832  1.00 91.43           H
ATOM    265 2HB  TYR A  37       4.121  -5.946  33.695  1.00 91.43           H
ATOM    266  CG  TYR A  37       4.328  -4.061  32.687  1.00 91.43           C
ATOM    267  CD1 TYR A  37       5.682  -4.216  32.468  1.00 91.43           C
ATOM    268  HD1 TYR A  37       6.151  -5.188  32.618  1.00 91.43           H
ATOM    269  CD2 TYR A  37       3.734  -2.830  32.498  1.00 91.43           C
ATOM    270  HD2 TYR A  37       2.665  -2.708  32.671  1.00 91.43           H
ATOM    271  CE1 TYR A  37       6.475  -3.092  32.041  1.00 91.43           C
ATOM    272  HE1 TYR A  37       7.545  -3.201  31.864  1.00 91.43           H
ATOM    273  CE2 TYR A  37       4.527  -1.706  32.071  1.00 91.43           C
ATOM    274  HE2 TYR A  37       4.071  -0.728  31.917  1.00 91.43           H
ATOM    275  CZ  TYR A  37       5.859  -1.893  31.863  1.00 91.43           C
ATOM    276  OH  TYR A  37       6.608  -0.832  31.460  1.00 91.43           O
ATOM    277  HH  TYR A  37       6.020  -0.037  31.308  1.00 91.43           H
ATOM    278  HN  TYR A  37       2.295  -7.318  33.534  1.00 91.43           H
ATOM    279  N   CYS A  38       3.804  -6.315  29.820  1.00 91.04           N
ATOM    280  CA  CYS A  38       4.680  -6.930  28.838  1.00 91.04           C
ATOM    281  C   CYS A  38       5.703  -5.887  28.386  1.00 91.04           C
ATOM    282  O   CYS A  38       5.339  -4.865  27.805  1.00 91.04           O
ATOM    283  HA  CYS A  38       5.172  -7.765  29.337  1.00 91.04           H
ATOM    284  CB  CYS A  38       3.892  -7.505  27.658  1.00 91.04           C
ATOM    285 1HB  CYS A  38       3.098  -8.156  28.024  1.00 91.04           H
ATOM    286 2HB  CYS A  38       3.413  -6.699  27.103  1.00 91.04           H
ATOM    287  SG  CYS A  38       5.012  -8.443  26.556  1.00 91.04           S
ATOM    288  HN  CYS A  38       3.152  -5.654  29.449  1.00 91.04           H
ATOM    289  N   GLU A  39       6.964  -6.179  28.670  1.00 89.58           N
ATOM    290  CA  GLU A  39       8.054  -5.365  28.160  1.00 89.58           C
ATOM    291  C   GLU A  39       8.403  -5.780  26.730  1.00 89.58           C
ATOM    292  O   GLU A  39       8.780  -6.926  26.487  1.00 89.58           O
ATOM    293  HA  GLU A  39       7.679  -4.342  28.167  1.00 89.58           H
ATOM    294  CB  GLU A  39       9.279  -5.456  29.072  1.00 89.58           C
ATOM    295 1HB  GLU A  39       9.497  -6.501  29.291  1.00 89.58           H
ATOM    296 2HB  GLU A  39      10.117  -4.928  28.616  1.00 89.58           H
ATOM    297  CG  GLU A  39       9.016  -4.770  30.414  1.00 89.58           C
ATOM    298 1HG  GLU A  39       8.645  -3.759  30.243  1.00 89.58           H
ATOM    299 2HG  GLU A  39       8.238  -5.308  30.955  1.00 89.58           H
ATOM    300  CD  GLU A  39      10.289  -4.716  31.261  1.00 89.58           C
ATOM    301  OE1 GLU A  39      10.212  -4.136  32.366  1.00 89.58           O
ATOM    302  OE2 GLU A  39      11.311  -5.255  30.784  1.00 89.58           O
ATOM    303  HN  GLU A  39       7.245  -6.955  29.235  1.00 89.58           H
ATOM    304  N   LYS A  40       8.266  -4.827  25.820  1.00 89.54           N
ATOM    305  CA  LYS A  40       8.404  -5.118  24.403  1.00 89.54           C
ATOM    306  C   LYS A  40       9.842  -4.831  23.966  1.00 89.54           C
ATOM    307  O   LYS A  40      10.086  -4.488  22.810  1.00 89.54           O
ATOM    308  HA  LYS A  40       8.208  -6.181  24.268  1.00 89.54           H
ATOM    309  CB  LYS A  40       7.352  -4.356  23.595  1.00 89.54           C
ATOM    310 1HB  LYS A  40       7.480  -3.284  23.742  1.00 89.54           H
ATOM    311 2HB  LYS A  40       7.494  -4.551  22.532  1.00 89.54           H
ATOM    312  CG  LYS A  40       5.938  -4.768  24.009  1.00 89.54           C
ATOM    313 1HG  LYS A  40       5.823  -4.652  25.087  1.00 89.54           H
ATOM    314 2HG  LYS A  40       5.210  -4.108  23.538  1.00 89.54           H
ATOM    315  CD  LYS A  40       5.651  -6.218  23.613  1.00 89.54           C
ATOM    316 1HD  LYS A  40       5.936  -6.378  22.574  1.00 89.54           H
ATOM    317 2HD  LYS A  40       6.259  -6.891  24.218  1.00 89.54           H
ATOM    318  CE  LYS A  40       4.170  -6.554  23.799  1.00 89.54           C
ATOM    319 1HE  LYS A  40       3.969  -6.775  24.847  1.00 89.54           H
ATOM    320 2HE  LYS A  40       3.559  -5.691  23.532  1.00 89.54           H
ATOM    321  NZ  LYS A  40       3.793  -7.714  22.961  1.00 89.54           N
ATOM    322 1HZ  LYS A  40       2.810  -7.925  23.098  1.00 89.54           H
ATOM    323 2HZ  LYS A  40       3.958  -7.494  21.985  1.00 89.54           H
ATOM    324 3HZ  LYS A  40       4.351  -8.518  23.226  1.00 89.54           H
ATOM    325  HN  LYS A  40       8.065  -3.872  26.038  1.00 89.54           H
ATOM    326  N   ASN A  41      10.756  -4.983  24.913  1.00 87.57           N
ATOM    327  CA  ASN A  41      12.154  -4.677  24.660  1.00 87.57           C
ATOM    328  C   ASN A  41      12.664  -5.554  23.514  1.00 87.57           C
ATOM    329  O   ASN A  41      13.364  -5.073  22.625  1.00 87.57           O
ATOM    330  HA  ASN A  41      12.175  -3.616  24.414  1.00 87.57           H
ATOM    331  CB  ASN A  41      13.013  -4.964  25.893  1.00 87.57           C
ATOM    332 1HB  ASN A  41      12.709  -5.911  26.340  1.00 87.57           H
ATOM    333 2HB  ASN A  41      14.056  -5.072  25.597  1.00 87.57           H
ATOM    334  CG  ASN A  41      12.883  -3.842  26.925  1.00 87.57           C
ATOM    335  OD1 ASN A  41      12.567  -2.707  26.609  1.00 87.57           O
ATOM    336  ND2 ASN A  41      13.143  -4.222  28.173  1.00 87.57           N
ATOM    337 1HD2 ASN A  41      13.397  -5.170  28.364  1.00 87.57           H
ATOM    338 2HD2 ASN A  41      13.085  -3.560  28.920  1.00 87.57           H
ATOM    339  HN  ASN A  41      10.555  -5.307  25.838  1.00 87.57           H
ATOM    340  N   ASN A  42      12.292  -6.824  23.573  1.00 89.01           N
ATOM    341  CA  ASN A  42      12.747  -7.784  22.582  1.00 89.01           C
ATOM    342  C   ASN A  42      12.250  -7.357  21.199  1.00 89.01           C
ATOM    343  O   ASN A  42      12.979  -7.461  20.214  1.00 89.01           O
ATOM    344  HA  ASN A  42      13.835  -7.777  22.654  1.00 89.01           H
ATOM    345  CB  ASN A  42      12.194  -9.181  22.872  1.00 89.01           C
ATOM    346 1HB  ASN A  42      11.114  -9.127  23.006  1.00 89.01           H
ATOM    347 2HB  ASN A  42      12.378  -9.833  22.019  1.00 89.01           H
ATOM    348  CG  ASN A  42      12.839  -9.776  24.125  1.00 89.01           C
ATOM    349  OD1 ASN A  42      13.786  -9.244  24.680  1.00 89.01           O
ATOM    350  ND2 ASN A  42      12.276 -10.908  24.538  1.00 89.01           N
ATOM    351 1HD2 ASN A  42      11.500 -11.292  24.036  1.00 89.01           H
ATOM    352 2HD2 ASN A  42      12.627 -11.375  25.349  1.00 89.01           H
ATOM    353  HN  ASN A  42      11.693  -7.200  24.281  1.00 89.01           H
ATOM    354  N   VAL A  43      11.013  -6.884  21.171  1.00 90.06           N
ATOM    355  CA  VAL A  43      10.397  -6.474  19.920  1.00 90.06           C
ATOM    356  C   VAL A  43      11.165  -5.282  19.345  1.00 90.06           C
ATOM    357  O   VAL A  43      11.423  -5.226  18.144  1.00 90.06           O
ATOM    358  HA  VAL A  43      10.475  -7.310  19.225  1.00 90.06           H
ATOM    359  CB  VAL A  43       8.912  -6.177  20.140  1.00 90.06           C
ATOM    360  HB  VAL A  43       8.837  -5.335  20.828  1.00 90.06           H
ATOM    361  CG1 VAL A  43       8.233  -5.776  18.829  1.00 90.06           C
ATOM    362 1HG1 VAL A  43       8.712  -4.883  18.430  1.00 90.06           H
ATOM    363 2HG1 VAL A  43       8.324  -6.590  18.109  1.00 90.06           H
ATOM    364 3HG1 VAL A  43       7.178  -5.572  19.015  1.00 90.06           H
ATOM    365  CG2 VAL A  43       8.204  -7.372  20.782  1.00 90.06           C
ATOM    366 1HG2 VAL A  43       8.294  -8.241  20.130  1.00 90.06           H
ATOM    367 2HG2 VAL A  43       8.663  -7.592  21.746  1.00 90.06           H
ATOM    368 3HG2 VAL A  43       7.150  -7.135  20.927  1.00 90.06           H
ATOM    369  HN  VAL A  43      10.435  -6.780  21.980  1.00 90.06           H
ATOM    370  N   ARG A  44      11.510  -4.358  20.230  1.00 89.59           N
ATOM    371  CA  ARG A  44      12.175  -3.135  19.815  1.00 89.59           C
ATOM    372  C   ARG A  44      13.592  -3.440  19.327  1.00 89.59           C
ATOM    373  O   ARG A  44      14.068  -2.832  18.369  1.00 89.59           O
ATOM    374  HA  ARG A  44      11.558  -2.743  19.006  1.00 89.59           H
ATOM    375  CB  ARG A  44      12.244  -2.128  20.964  1.00 89.59           C
ATOM    376 1HB  ARG A  44      12.680  -2.603  21.843  1.00 89.59           H
ATOM    377 2HB  ARG A  44      12.901  -1.302  20.690  1.00 89.59           H
ATOM    378  CG  ARG A  44      10.853  -1.589  21.306  1.00 89.59           C
ATOM    379 1HG  ARG A  44      10.344  -1.281  20.393  1.00 89.59           H
ATOM    380 2HG  ARG A  44      10.253  -2.381  21.754  1.00 89.59           H
ATOM    381  CD  ARG A  44      10.946  -0.404  22.270  1.00 89.59           C
ATOM    382 1HD  ARG A  44      11.740   0.272  21.953  1.00 89.59           H
ATOM    383 2HD  ARG A  44      10.016   0.165  22.250  1.00 89.59           H
ATOM    384  NE  ARG A  44      11.212  -0.888  23.643  1.00 89.59           N
ATOM    385  HE  ARG A  44      12.159  -1.093  23.892  1.00 89.59           H
ATOM    386  CZ  ARG A  44      10.264  -1.069  24.572  1.00 89.59           C
ATOM    387  NH1 ARG A  44       8.979  -0.811  24.293  1.00 89.59           N
ATOM    388 1HH1 ARG A  44       8.722  -0.481  23.385  1.00 89.59           H
ATOM    389 2HH1 ARG A  44       8.278  -0.949  24.992  1.00 89.59           H
ATOM    390  NH2 ARG A  44      10.621  -1.513  25.786  1.00 89.59           N
ATOM    391 1HH2 ARG A  44       9.925  -1.653  26.491  1.00 89.59           H
ATOM    392 2HH2 ARG A  44      11.582  -1.703  25.986  1.00 89.59           H
ATOM    393  HN  ARG A  44      11.343  -4.435  21.213  1.00 89.59           H
ATOM    394  N   GLN A  45      14.228  -4.382  20.008  1.00 90.57           N
ATOM    395  CA  GLN A  45      15.595  -4.749  19.681  1.00 90.57           C
ATOM    396  C   GLN A  45      15.660  -5.360  18.279  1.00 90.57           C
ATOM    397  O   GLN A  45      16.557  -5.042  17.500  1.00 90.57           O
ATOM    398  HA  GLN A  45      16.159  -3.816  19.704  1.00 90.57           H
ATOM    399  CB  GLN A  45      16.171  -5.708  20.724  1.00 90.57           C
ATOM    400 1HB  GLN A  45      16.043  -5.286  21.721  1.00 90.57           H
ATOM    401 2HB  GLN A  45      15.619  -6.648  20.703  1.00 90.57           H
ATOM    402  CG  GLN A  45      17.654  -5.976  20.464  1.00 90.57           C
ATOM    403 1HG  GLN A  45      17.783  -6.394  19.466  1.00 90.57           H
ATOM    404 2HG  GLN A  45      18.207  -5.037  20.490  1.00 90.57           H
ATOM    405  CD  GLN A  45      18.228  -6.940  21.504  1.00 90.57           C
ATOM    406  OE1 GLN A  45      17.517  -7.527  22.303  1.00 90.57           O
ATOM    407  NE2 GLN A  45      19.551  -7.071  21.449  1.00 90.57           N
ATOM    408 1HE2 GLN A  45      20.076  -6.560  20.768  1.00 90.57           H
ATOM    409 2HE2 GLN A  45      20.020  -7.680  22.089  1.00 90.57           H
ATOM    410  HN  GLN A  45      13.825  -4.890  20.770  1.00 90.57           H
ATOM    411  N   PHE A  46      14.697  -6.227  18.002  1.00 92.16           N
ATOM    412  CA  PHE A  46      14.605  -6.850  16.692  1.00 92.16           C
ATOM    413  C   PHE A  46      14.392  -5.800  15.600  1.00 92.16           C
ATOM    414  O   PHE A  46      15.068  -5.821  14.573  1.00 92.16           O
ATOM    415  HA  PHE A  46      15.547  -7.370  16.515  1.00 92.16           H
ATOM    416  CB  PHE A  46      13.396  -7.787  16.726  1.00 92.16           C
ATOM    417 1HB  PHE A  46      13.580  -8.574  17.457  1.00 92.16           H
ATOM    418 2HB  PHE A  46      12.526  -7.228  17.071  1.00 92.16           H
ATOM    419  CG  PHE A  46      13.069  -8.429  15.377  1.00 92.16           C
ATOM    420  CD1 PHE A  46      12.015  -7.977  14.645  1.00 92.16           C
ATOM    421  HD1 PHE A  46      11.404  -7.156  15.021  1.00 92.16           H
ATOM    422  CD2 PHE A  46      13.832  -9.453  14.908  1.00 92.16           C
ATOM    423  HD2 PHE A  46      14.676  -9.816  15.494  1.00 92.16           H
ATOM    424  CE1 PHE A  46      11.712  -8.573  13.393  1.00 92.16           C
ATOM    425  HE1 PHE A  46      10.867  -8.211  12.807  1.00 92.16           H
ATOM    426  CE2 PHE A  46      13.528 -10.050  13.656  1.00 92.16           C
ATOM    427  HE2 PHE A  46      14.140 -10.870  13.281  1.00 92.16           H
ATOM    428  CZ  PHE A  46      12.475  -9.597  12.925  1.00 92.16           C
ATOM    429  HZ  PHE A  46      12.242 -10.055  11.963  1.00 92.16           H
ATOM    430  HN  PHE A  46      13.989  -6.504  18.652  1.00 92.16           H
ATOM    431  N   ALA A  47      13.448  -4.906  15.859  1.00 91.57           N
ATOM    432  CA  ALA A  47      13.077  -3.904  14.875  1.00 91.57           C
ATOM    433  C   ALA A  47      14.306  -3.066  14.517  1.00 91.57           C
ATOM    434  O   ALA A  47      14.532  -2.757  13.348  1.00 91.57           O
ATOM    435  HA  ALA A  47      12.731  -4.426  13.983  1.00 91.57           H
ATOM    436  CB  ALA A  47      11.930  -3.051  15.422  1.00 91.57           C
ATOM    437 1HB  ALA A  47      11.071  -3.689  15.632  1.00 91.57           H
ATOM    438 2HB  ALA A  47      12.250  -2.558  16.340  1.00 91.57           H
ATOM    439 3HB  ALA A  47      11.652  -2.299  14.684  1.00 91.57           H
ATOM    440  HN  ALA A  47      12.942  -4.861  16.720  1.00 91.57           H
ATOM    441  N   SER A  48      15.068  -2.723  15.545  1.00 91.74           N
ATOM    442  CA  SER A  48      16.130  -1.743  15.396  1.00 91.74           C
ATOM    443  C   SER A  48      17.220  -2.289  14.471  1.00 91.74           C
ATOM    444  O   SER A  48      17.943  -1.522  13.837  1.00 91.74           O
ATOM    445  HA  SER A  48      15.655  -0.868  14.952  1.00 91.74           H
ATOM    446  CB  SER A  48      16.726  -1.364  16.753  1.00 91.74           C
ATOM    447 1HB  SER A  48      17.396  -0.513  16.630  1.00 91.74           H
ATOM    448 2HB  SER A  48      15.928  -1.048  17.424  1.00 91.74           H
ATOM    449  OG  SER A  48      17.440  -2.447  17.343  1.00 91.74           O
ATOM    450  HG  SER A  48      17.808  -2.171  18.231  1.00 91.74           H
ATOM    451  HN  SER A  48      14.970  -3.102  16.465  1.00 91.74           H
ATOM    452  N   HIS A  49      17.304  -3.610  14.424  1.00 92.54           N
ATOM    453  CA  HIS A  49      18.324  -4.267  13.624  1.00 92.54           C
ATOM    454  C   HIS A  49      17.753  -4.614  12.248  1.00 92.54           C
ATOM    455  O   HIS A  49      18.443  -4.492  11.237  1.00 92.54           O
ATOM    456  HA  HIS A  49      19.136  -3.550  13.502  1.00 92.54           H
ATOM    457  CB  HIS A  49      18.887  -5.487  14.357  1.00 92.54           C
ATOM    458 1HB  HIS A  49      18.061  -6.136  14.648  1.00 92.54           H
ATOM    459 2HB  HIS A  49      19.512  -6.055  13.669  1.00 92.54           H
ATOM    460  CG  HIS A  49      19.697  -5.145  15.585  1.00 92.54           C
ATOM    461  ND1 HIS A  49      19.118  -4.775  16.786  1.00 92.54           N
ATOM    462  HD1 HIS A  49      18.137  -4.697  16.963  1.00 92.54           H
ATOM    463  CD2 HIS A  49      21.046  -5.123  15.785  1.00 92.54           C
ATOM    464  HD2 HIS A  49      21.805  -5.364  15.040  1.00 92.54           H
ATOM    465  CE1 HIS A  49      20.084  -4.542  17.662  1.00 92.54           C
ATOM    466  HE1 HIS A  49      19.949  -4.232  18.698  1.00 92.54           H
ATOM    467  NE2 HIS A  49      21.279  -4.758  17.040  1.00 92.54           N
ATOM    468  HN  HIS A  49      16.692  -4.228  14.918  1.00 92.54           H
ATOM    469  N   PHE A  50      16.499  -5.040  12.253  1.00 93.69           N
ATOM    470  CA  PHE A  50      15.923  -5.687  11.086  1.00 93.69           C
ATOM    471  C   PHE A  50      15.410  -4.652  10.083  1.00 93.69           C
ATOM    472  O   PHE A  50      15.663  -4.766   8.884  1.00 93.69           O
ATOM    473  HA  PHE A  50      16.712  -6.279  10.623  1.00 93.69           H
ATOM    474  CB  PHE A  50      14.746  -6.531  11.578  1.00 93.69           C
ATOM    475 1HB  PHE A  50      15.103  -7.231  12.332  1.00 93.69           H
ATOM    476 2HB  PHE A  50      14.023  -5.877  12.067  1.00 93.69           H
ATOM    477  CG  PHE A  50      14.036  -7.314  10.471  1.00 93.69           C
ATOM    478  CD1 PHE A  50      12.782  -6.958  10.083  1.00 93.69           C
ATOM    479  HD1 PHE A  50      12.282  -6.115  10.560  1.00 93.69           H
ATOM    480  CD2 PHE A  50      14.660  -8.365   9.876  1.00 93.69           C
ATOM    481  HD2 PHE A  50      15.665  -8.650  10.187  1.00 93.69           H
ATOM    482  CE1 PHE A  50      12.124  -7.685   9.056  1.00 93.69           C
ATOM    483  HE1 PHE A  50      11.119  -7.400   8.745  1.00 93.69           H
ATOM    484  CE2 PHE A  50      14.001  -9.092   8.848  1.00 93.69           C
ATOM    485  HE2 PHE A  50      14.501  -9.935   8.371  1.00 93.69           H
ATOM    486  CZ  PHE A  50      12.747  -8.737   8.460  1.00 93.69           C
ATOM    487  HZ  PHE A  50      12.242  -9.294   7.672  1.00 93.69           H
ATOM    488  HN  PHE A  50      15.881  -4.949  13.034  1.00 93.69           H
ATOM    489  N   LEU A  51      14.699  -3.666  10.610  1.00 94.53           N
ATOM    490  CA  LEU A  51      13.859  -2.822   9.778  1.00 94.53           C
ATOM    491  C   LEU A  51      14.741  -1.860   8.979  1.00 94.53           C
ATOM    492  O   LEU A  51      14.614  -1.763   7.759  1.00 94.53           O
ATOM    493  HA  LEU A  51      13.335  -3.472   9.077  1.00 94.53           H
ATOM    494  CB  LEU A  51      12.796  -2.121  10.627  1.00 94.53           C
ATOM    495 1HB  LEU A  51      13.302  -1.487  11.355  1.00 94.53           H
ATOM    496 2HB  LEU A  51      12.218  -1.462   9.978  1.00 94.53           H
ATOM    497  CG  LEU A  51      11.825  -3.036  11.375  1.00 94.53           C
ATOM    498  HG  LEU A  51      12.400  -3.655  12.063  1.00 94.53           H
ATOM    499  CD1 LEU A  51      10.840  -2.220  12.215  1.00 94.53           C
ATOM    500 1HD1 LEU A  51      11.391  -1.624  12.943  1.00 94.53           H
ATOM    501 2HD1 LEU A  51      10.267  -1.559  11.564  1.00 94.53           H
ATOM    502 3HD1 LEU A  51      10.161  -2.895  12.736  1.00 94.53           H
ATOM    503  CD2 LEU A  51      11.108  -3.981  10.409  1.00 94.53           C
ATOM    504 1HD2 LEU A  51      10.546  -3.397   9.679  1.00 94.53           H
ATOM    505 2HD2 LEU A  51      11.842  -4.599   9.893  1.00 94.53           H
ATOM    506 3HD2 LEU A  51      10.423  -4.620  10.967  1.00 94.53           H
ATOM    507  HN  LEU A  51      14.692  -3.440  11.584  1.00 94.53           H
ATOM    508  N   PRO A  52      15.647  -1.134   9.648  1.00 95.54           N
ATOM    509  CA  PRO A  52      16.326  -0.002   9.013  1.00 95.54           C
ATOM    510  C   PRO A  52      16.975  -0.386   7.693  1.00 95.54           C
ATOM    511  O   PRO A  52      16.731   0.250   6.669  1.00 95.54           O
ATOM    512  HA  PRO A  52      15.604   0.774   8.760  1.00 95.54           H
ATOM    513  CB  PRO A  52      17.364   0.428  10.052  1.00 95.54           C
ATOM    514 1HB  PRO A  52      18.321  -0.067   9.891  1.00 95.54           H
ATOM    515 2HB  PRO A  52      17.550   1.501  10.012  1.00 95.54           H
ATOM    516  CG  PRO A  52      16.731   0.014  11.375  1.00 95.54           C
ATOM    517 1HG  PRO A  52      17.473  -0.074  12.168  1.00 95.54           H
ATOM    518 2HG  PRO A  52      15.999   0.745  11.719  1.00 95.54           H
ATOM    519  CD  PRO A  52      16.090  -1.323  11.041  1.00 95.54           C
ATOM    520 1HD  PRO A  52      16.801  -2.145  11.127  1.00 95.54           H
ATOM    521 2HD  PRO A  52      15.261  -1.553  11.710  1.00 95.54           H
ATOM    522  N   PRO A  53      17.813  -1.432   7.684  1.00 96.16           N
ATOM    523  CA  PRO A  53      18.497  -1.840   6.455  1.00 96.16           C
ATOM    524  C   PRO A  53      17.531  -2.056   5.302  1.00 96.16           C
ATOM    525  O   PRO A  53      17.803  -1.645   4.175  1.00 96.16           O
ATOM    526  HA  PRO A  53      19.169  -1.050   6.120  1.00 96.16           H
ATOM    527  CB  PRO A  53      19.209  -3.136   6.850  1.00 96.16           C
ATOM    528 1HB  PRO A  53      18.594  -4.011   6.642  1.00 96.16           H
ATOM    529 2HB  PRO A  53      20.142  -3.265   6.301  1.00 96.16           H
ATOM    530  CG  PRO A  53      19.455  -2.962   8.344  1.00 96.16           C
ATOM    531 1HG  PRO A  53      19.629  -3.917   8.840  1.00 96.16           H
ATOM    532 2HG  PRO A  53      20.336  -2.350   8.541  1.00 96.16           H
ATOM    533  CD  PRO A  53      18.177  -2.294   8.823  1.00 96.16           C
ATOM    534 1HD  PRO A  53      17.395  -3.023   9.039  1.00 96.16           H
ATOM    535 2HD  PRO A  53      18.337  -1.723   9.738  1.00 96.16           H
ATOM    536  N   LEU A  54      16.419  -2.703   5.617  1.00 95.92           N
ATOM    537  CA  LEU A  54      15.469  -3.102   4.592  1.00 95.92           C
ATOM    538  C   LEU A  54      14.796  -1.856   4.013  1.00 95.92           C
ATOM    539  O   LEU A  54      14.662  -1.727   2.798  1.00 95.92           O
ATOM    540  HA  LEU A  54      16.033  -3.591   3.797  1.00 95.92           H
ATOM    541  CB  LEU A  54      14.484  -4.133   5.147  1.00 95.92           C
ATOM    542 1HB  LEU A  54      14.023  -3.719   6.044  1.00 95.92           H
ATOM    543 2HB  LEU A  54      13.687  -4.274   4.416  1.00 95.92           H
ATOM    544  CG  LEU A  54      15.069  -5.503   5.493  1.00 95.92           C
ATOM    545  HG  LEU A  54      15.857  -5.361   6.232  1.00 95.92           H
ATOM    546  CD1 LEU A  54      14.011  -6.407   6.129  1.00 95.92           C
ATOM    547 1HD1 LEU A  54      13.640  -5.944   7.043  1.00 95.92           H
ATOM    548 2HD1 LEU A  54      13.185  -6.546   5.431  1.00 95.92           H
ATOM    549 3HD1 LEU A  54      14.454  -7.375   6.364  1.00 95.92           H
ATOM    550  CD2 LEU A  54      15.713  -6.150   4.265  1.00 95.92           C
ATOM    551 1HD2 LEU A  54      14.962  -6.278   3.486  1.00 95.92           H
ATOM    552 2HD2 LEU A  54      16.515  -5.510   3.896  1.00 95.92           H
ATOM    553 3HD2 LEU A  54      16.122  -7.123   4.539  1.00 95.92           H
ATOM    554  HN  LEU A  54      16.163  -2.954   6.551  1.00 95.92           H
ATOM    555  N   TYR A  55      14.390  -0.971   4.912  1.00 96.23           N
ATOM    556  CA  TYR A  55      13.656   0.218   4.513  1.00 96.23           C
ATOM    557  C   TYR A  55      14.528   1.138   3.656  1.00 96.23           C
ATOM    558  O   TYR A  55      14.031   1.799   2.745  1.00 96.23           O
ATOM    559  HA  TYR A  55      12.793  -0.100   3.928  1.00 96.23           H
ATOM    560  CB  TYR A  55      13.290   0.943   5.809  1.00 96.23           C
ATOM    561 1HB  TYR A  55      14.172   0.992   6.447  1.00 96.23           H
ATOM    562 2HB  TYR A  55      13.010   1.969   5.573  1.00 96.23           H
ATOM    563  CG  TYR A  55      12.150   0.285   6.590  1.00 96.23           C
ATOM    564  CD1 TYR A  55      11.498  -0.812   6.065  1.00 96.23           C
ATOM    565  HD1 TYR A  55      11.795  -1.210   5.095  1.00 96.23           H
ATOM    566  CD2 TYR A  55      11.774   0.789   7.818  1.00 96.23           C
ATOM    567  HD2 TYR A  55      12.290   1.656   8.232  1.00 96.23           H
ATOM    568  CE1 TYR A  55      10.425  -1.431   6.799  1.00 96.23           C
ATOM    569  HE1 TYR A  55       9.902  -2.298   6.397  1.00 96.23           H
ATOM    570  CE2 TYR A  55      10.702   0.170   8.552  1.00 96.23           C
ATOM    571  HE2 TYR A  55      10.395   0.558   9.524  1.00 96.23           H
ATOM    572  CZ  TYR A  55      10.080  -0.909   8.007  1.00 96.23           C
ATOM    573  OH  TYR A  55       9.067  -1.494   8.701  1.00 96.23           O
ATOM    574  HH  TYR A  55       8.678  -2.247   8.169  1.00 96.23           H
ATOM    575  HN  TYR A  55      14.554  -1.056   5.895  1.00 96.23           H
ATOM    576  N   TRP A  56      15.813   1.152   3.978  1.00 96.61           N
ATOM    577  CA  TRP A  56      16.774   1.904   3.190  1.00 96.61           C
ATOM    578  C   TRP A  56      16.876   1.244   1.813  1.00 96.61           C
ATOM    579  O   TRP A  56      16.897   1.929   0.792  1.00 96.61           O
ATOM    580  HA  TRP A  56      16.398   2.922   3.088  1.00 96.61           H
ATOM    581  CB  TRP A  56      18.121   1.997   3.910  1.00 96.61           C
ATOM    582 1HB  TRP A  56      18.278   1.083   4.484  1.00 96.61           H
ATOM    583 2HB  TRP A  56      18.916   2.047   3.166  1.00 96.61           H
ATOM    584  CG  TRP A  56      18.244   3.199   4.848  1.00 96.61           C
ATOM    585  CD1 TRP A  56      18.357   3.195   6.183  1.00 96.61           C
ATOM    586  HD1 TRP A  56      18.377   2.293   6.795  1.00 96.61           H
ATOM    587  CD2 TRP A  56      18.261   4.590   4.465  1.00 96.61           C
ATOM    588  NE1 TRP A  56      18.445   4.477   6.687  1.00 96.61           N
ATOM    589  HE1 TRP A  56      18.536   4.730   7.650  1.00 96.61           H
ATOM    590  CE2 TRP A  56      18.385   5.352   5.609  1.00 96.61           C
ATOM    591  CE3 TRP A  56      18.174   5.185   3.194  1.00 96.61           C
ATOM    592  HE3 TRP A  56      18.076   4.605   2.276  1.00 96.61           H
ATOM    593  CZ2 TRP A  56      18.434   6.751   5.596  1.00 96.61           C
ATOM    594  HZ2 TRP A  56      18.533   7.331   6.514  1.00 96.61           H
ATOM    595  CZ3 TRP A  56      18.224   6.584   3.198  1.00 96.61           C
ATOM    596  HZ3 TRP A  56      18.161   7.096   2.238  1.00 96.61           H
ATOM    597  CH2 TRP A  56      18.349   7.366   4.341  1.00 96.61           C
ATOM    598  HH2 TRP A  56      18.381   8.452   4.260  1.00 96.61           H
ATOM    599  HN  TRP A  56      16.199   0.662   4.760  1.00 96.61           H
ATOM    600  N   LEU A  57      16.938  -0.080   1.830  1.00 96.48           N
ATOM    601  CA  LEU A  57      17.054  -0.839   0.597  1.00 96.48           C
ATOM    602  C   LEU A  57      15.821  -0.584  -0.272  1.00 96.48           C
ATOM    603  O   LEU A  57      15.944  -0.275  -1.456  1.00 96.48           O
ATOM    604  HA  LEU A  57      17.932  -0.469   0.067  1.00 96.48           H
ATOM    605  CB  LEU A  57      17.298  -2.319   0.900  1.00 96.48           C
ATOM    606 1HB  LEU A  57      18.207  -2.402   1.495  1.00 96.48           H
ATOM    607 2HB  LEU A  57      16.477  -2.682   1.518  1.00 96.48           H
ATOM    608  CG  LEU A  57      17.430  -3.239  -0.316  1.00 96.48           C
ATOM    609  HG  LEU A  57      16.570  -3.074  -0.965  1.00 96.48           H
ATOM    610  CD1 LEU A  57      18.681  -2.899  -1.128  1.00 96.48           C
ATOM    611 1HD1 LEU A  57      18.619  -1.867  -1.475  1.00 96.48           H
ATOM    612 2HD1 LEU A  57      19.565  -3.018  -0.501  1.00 96.48           H
ATOM    613 3HD1 LEU A  57      18.751  -3.568  -1.985  1.00 96.48           H
ATOM    614  CD2 LEU A  57      17.402  -4.710   0.105  1.00 96.48           C
ATOM    615 1HD2 LEU A  57      18.230  -4.909   0.786  1.00 96.48           H
ATOM    616 2HD2 LEU A  57      16.459  -4.927   0.607  1.00 96.48           H
ATOM    617 3HD2 LEU A  57      17.498  -5.342  -0.778  1.00 96.48           H
ATOM    618  HN  LEU A  57      16.910  -0.630   2.664  1.00 96.48           H
ATOM    619  N   VAL A  58      14.659  -0.723   0.350  1.00 96.63           N
ATOM    620  CA  VAL A  58      13.404  -0.570  -0.366  1.00 96.63           C
ATOM    621  C   VAL A  58      13.312   0.849  -0.928  1.00 96.63           C
ATOM    622  O   VAL A  58      12.888   1.044  -2.066  1.00 96.63           O
ATOM    623  HA  VAL A  58      13.410  -1.277  -1.196  1.00 96.63           H
ATOM    624  CB  VAL A  58      12.232  -0.927   0.551  1.00 96.63           C
ATOM    625  HB  VAL A  58      12.320  -0.327   1.456  1.00 96.63           H
ATOM    626  CG1 VAL A  58      10.895  -0.587  -0.111  1.00 96.63           C
ATOM    627 1HG1 VAL A  58      10.858   0.481  -0.326  1.00 96.63           H
ATOM    628 2HG1 VAL A  58      10.796  -1.149  -1.039  1.00 96.63           H
ATOM    629 3HG1 VAL A  58      10.079  -0.851   0.562  1.00 96.63           H
ATOM    630  CG2 VAL A  58      12.283  -2.401   0.958  1.00 96.63           C
ATOM    631 1HG2 VAL A  58      12.232  -3.026   0.067  1.00 96.63           H
ATOM    632 2HG2 VAL A  58      13.215  -2.600   1.488  1.00 96.63           H
ATOM    633 3HG2 VAL A  58      11.439  -2.628   1.609  1.00 96.63           H
ATOM    634  HN  VAL A  58      14.568  -0.936   1.323  1.00 96.63           H
ATOM    635  N   PHE A  59      13.716   1.805  -0.105  1.00 97.74           N
ATOM    636  CA  PHE A  59      13.697   3.200  -0.511  1.00 97.74           C
ATOM    637  C   PHE A  59      14.501   3.408  -1.796  1.00 97.74           C
ATOM    638  O   PHE A  59      13.996   3.974  -2.764  1.00 97.74           O
ATOM    639  HA  PHE A  59      12.657   3.472  -0.688  1.00 97.74           H
ATOM    640  CB  PHE A  59      14.346   4.004   0.618  1.00 97.74           C
ATOM    641 1HB  PHE A  59      13.717   3.937   1.506  1.00 97.74           H
ATOM    642 2HB  PHE A  59      15.304   3.548   0.871  1.00 97.74           H
ATOM    643  CG  PHE A  59      14.573   5.479   0.281  1.00 97.74           C
ATOM    644  CD1 PHE A  59      15.838   5.973   0.209  1.00 97.74           C
ATOM    645  HD1 PHE A  59      16.691   5.318   0.391  1.00 97.74           H
ATOM    646  CD2 PHE A  59      13.510   6.296   0.054  1.00 97.74           C
ATOM    647  HD2 PHE A  59      12.496   5.900   0.112  1.00 97.74           H
ATOM    648  CE1 PHE A  59      16.049   7.342  -0.103  1.00 97.74           C
ATOM    649  HE1 PHE A  59      17.063   7.738  -0.161  1.00 97.74           H
ATOM    650  CE2 PHE A  59      13.721   7.665  -0.258  1.00 97.74           C
ATOM    651  HE2 PHE A  59      12.869   8.320  -0.440  1.00 97.74           H
ATOM    652  CZ  PHE A  59      14.986   8.159  -0.330  1.00 97.74           C
ATOM    653  HZ  PHE A  59      15.148   9.210  -0.570  1.00 97.74           H
ATOM    654  HN  PHE A  59      14.051   1.640   0.823  1.00 97.74           H
ATOM    655  N   ILE A  60      15.740   2.940  -1.763  1.00 97.41           N
ATOM    656  CA  ILE A  60      16.670   3.206  -2.848  1.00 97.41           C
ATOM    657  C   ILE A  60      16.140   2.570  -4.135  1.00 97.41           C
ATOM    658  O   ILE A  60      16.037   3.236  -5.164  1.00 97.41           O
ATOM    659  HA  ILE A  60      16.709   4.286  -2.988  1.00 97.41           H
ATOM    660  CB  ILE A  60      18.080   2.747  -2.470  1.00 97.41           C
ATOM    661  HB  ILE A  60      18.017   1.728  -2.088  1.00 97.41           H
ATOM    662  CG1 ILE A  60      18.657   3.615  -1.350  1.00 97.41           C
ATOM    663 1HG1 ILE A  60      18.898   4.604  -1.739  1.00 97.41           H
ATOM    664 2HG1 ILE A  60      17.908   3.753  -0.570  1.00 97.41           H
ATOM    665  CG2 ILE A  60      18.993   2.714  -3.697  1.00 97.41           C
ATOM    666 1HG2 ILE A  60      18.586   2.022  -4.434  1.00 97.41           H
ATOM    667 2HG2 ILE A  60      19.054   3.712  -4.132  1.00 97.41           H
ATOM    668 3HG2 ILE A  60      19.989   2.385  -3.400  1.00 97.41           H
ATOM    669  CD1 ILE A  60      19.912   2.976  -0.752  1.00 97.41           C
ATOM    670 1HD1 ILE A  60      19.661   1.997  -0.343  1.00 97.41           H
ATOM    671 2HD1 ILE A  60      20.667   2.861  -1.530  1.00 97.41           H
ATOM    672 3HD1 ILE A  60      20.301   3.613   0.042  1.00 97.41           H
ATOM    673  HN  ILE A  60      16.110   2.389  -1.015  1.00 97.41           H
ATOM    674  N   VAL A  61      15.819   1.288  -4.035  1.00 96.28           N
ATOM    675  CA  VAL A  61      15.424   0.522  -5.205  1.00 96.28           C
ATOM    676  C   VAL A  61      14.111   1.081  -5.756  1.00 96.28           C
ATOM    677  O   VAL A  61      13.950   1.218  -6.967  1.00 96.28           O
ATOM    678  HA  VAL A  61      16.202   0.648  -5.958  1.00 96.28           H
ATOM    679  CB  VAL A  61      15.341  -0.965  -4.853  1.00 96.28           C
ATOM    680  HB  VAL A  61      14.642  -1.074  -4.024  1.00 96.28           H
ATOM    681  CG1 VAL A  61      14.803  -1.777  -6.033  1.00 96.28           C
ATOM    682 1HG1 VAL A  61      13.805  -1.423  -6.293  1.00 96.28           H
ATOM    683 2HG1 VAL A  61      15.466  -1.658  -6.889  1.00 96.28           H
ATOM    684 3HG1 VAL A  61      14.754  -2.831  -5.756  1.00 96.28           H
ATOM    685  CG2 VAL A  61      16.700  -1.497  -4.395  1.00 96.28           C
ATOM    686 1HG2 VAL A  61      17.429  -1.367  -5.195  1.00 96.28           H
ATOM    687 2HG2 VAL A  61      17.027  -0.947  -3.513  1.00 96.28           H
ATOM    688 3HG2 VAL A  61      16.613  -2.556  -4.151  1.00 96.28           H
ATOM    689  HN  VAL A  61      15.825   0.775  -3.177  1.00 96.28           H
ATOM    690  N   GLY A  62      13.205   1.388  -4.839  1.00 97.02           N
ATOM    691  CA  GLY A  62      11.885   1.862  -5.220  1.00 97.02           C
ATOM    692  C   GLY A  62      11.966   3.244  -5.871  1.00 97.02           C
ATOM    693  O   GLY A  62      11.284   3.510  -6.859  1.00 97.02           O
ATOM    694 1HA  GLY A  62      11.428   1.156  -5.913  1.00 97.02           H
ATOM    695 2HA  GLY A  62      11.243   1.907  -4.341  1.00 97.02           H
ATOM    696  HN  GLY A  62      13.360   1.317  -3.854  1.00 97.02           H
ATOM    697  N   ALA A  63      12.806   4.088  -5.290  1.00 97.18           N
ATOM    698  CA  ALA A  63      12.941   5.455  -5.764  1.00 97.18           C
ATOM    699  C   ALA A  63      13.455   5.442  -7.205  1.00 97.18           C
ATOM    700  O   ALA A  63      12.925   6.146  -8.063  1.00 97.18           O
ATOM    701  HA  ALA A  63      11.951   5.912  -5.745  1.00 97.18           H
ATOM    702  CB  ALA A  63      13.862   6.234  -4.823  1.00 97.18           C
ATOM    703 1HB  ALA A  63      13.437   6.237  -3.819  1.00 97.18           H
ATOM    704 2HB  ALA A  63      14.843   5.759  -4.800  1.00 97.18           H
ATOM    705 3HB  ALA A  63      13.963   7.259  -5.179  1.00 97.18           H
ATOM    706  HN  ALA A  63      13.387   3.852  -4.511  1.00 97.18           H
ATOM    707  N   LEU A  64      14.482   4.635  -7.426  1.00 95.84           N
ATOM    708  CA  LEU A  64      15.094   4.544  -8.741  1.00 95.84           C
ATOM    709  C   LEU A  64      14.077   3.977  -9.733  1.00 95.84           C
ATOM    710  O   LEU A  64      13.923   4.499 -10.836  1.00 95.84           O
ATOM    711  HA  LEU A  64      15.352   5.557  -9.051  1.00 95.84           H
ATOM    712  CB  LEU A  64      16.397   3.746  -8.671  1.00 95.84           C
ATOM    713 1HB  LEU A  64      16.187   2.785  -8.203  1.00 95.84           H
ATOM    714 2HB  LEU A  64      16.728   3.539  -9.689  1.00 95.84           H
ATOM    715  CG  LEU A  64      17.550   4.409  -7.915  1.00 95.84           C
ATOM    716  HG  LEU A  64      17.201   4.663  -6.914  1.00 95.84           H
ATOM    717  CD1 LEU A  64      18.726   3.444  -7.753  1.00 95.84           C
ATOM    718 1HD1 LEU A  64      18.401   2.566  -7.195  1.00 95.84           H
ATOM    719 2HD1 LEU A  64      19.084   3.138  -8.736  1.00 95.84           H
ATOM    720 3HD1 LEU A  64      19.532   3.941  -7.212  1.00 95.84           H
ATOM    721  CD2 LEU A  64      17.970   5.716  -8.592  1.00 95.84           C
ATOM    722 1HD2 LEU A  64      18.294   5.509  -9.612  1.00 95.84           H
ATOM    723 2HD2 LEU A  64      17.124   6.403  -8.612  1.00 95.84           H
ATOM    724 3HD2 LEU A  64      18.791   6.166  -8.034  1.00 95.84           H
ATOM    725  HN  LEU A  64      14.894   4.050  -6.727  1.00 95.84           H
ATOM    726  N   GLY A  65      13.410   2.915  -9.306  1.00 94.51           N
ATOM    727  CA  GLY A  65      12.514   2.188 -10.190  1.00 94.51           C
ATOM    728  C   GLY A  65      11.362   3.080 -10.657  1.00 94.51           C
ATOM    729  O   GLY A  65      11.123   3.213 -11.856  1.00 94.51           O
ATOM    730 1HA  GLY A  65      13.069   1.822 -11.054  1.00 94.51           H
ATOM    731 2HA  GLY A  65      12.117   1.315  -9.673  1.00 94.51           H
ATOM    732  HN  GLY A  65      13.473   2.552  -8.376  1.00 94.51           H
ATOM    733  N   ASN A  66      10.679   3.668  -9.686  1.00 96.29           N
ATOM    734  CA  ASN A  66       9.457   4.400  -9.968  1.00 96.29           C
ATOM    735  C   ASN A  66       9.804   5.703 -10.692  1.00 96.29           C
ATOM    736  O   ASN A  66       9.026   6.186 -11.514  1.00 96.29           O
ATOM    737  HA  ASN A  66       8.856   3.730 -10.582  1.00 96.29           H
ATOM    738  CB  ASN A  66       8.720   4.760  -8.677  1.00 96.29           C
ATOM    739 1HB  ASN A  66       9.422   5.183  -7.958  1.00 96.29           H
ATOM    740 2HB  ASN A  66       7.973   5.527  -8.881  1.00 96.29           H
ATOM    741  CG  ASN A  66       8.042   3.529  -8.071  1.00 96.29           C
ATOM    742  OD1 ASN A  66       7.157   2.926  -8.655  1.00 96.29           O
ATOM    743  ND2 ASN A  66       8.505   3.191  -6.871  1.00 96.29           N
ATOM    744 1HD2 ASN A  66       9.234   3.729  -6.447  1.00 96.29           H
ATOM    745 2HD2 ASN A  66       8.125   2.400  -6.393  1.00 96.29           H
ATOM    746  HN  ASN A  66      10.948   3.649  -8.723  1.00 96.29           H
ATOM    747  N   SER A  67      10.972   6.233 -10.362  1.00 95.23           N
ATOM    748  CA  SER A  67      11.473   7.419 -11.036  1.00 95.23           C
ATOM    749  C   SER A  67      11.681   7.127 -12.523  1.00 95.23           C
ATOM    750  O   SER A  67      11.416   7.978 -13.370  1.00 95.23           O
ATOM    751  HA  SER A  67      10.702   8.177 -10.899  1.00 95.23           H
ATOM    752  CB  SER A  67      12.779   7.902 -10.402  1.00 95.23           C
ATOM    753 1HB  SER A  67      13.525   7.109 -10.458  1.00 95.23           H
ATOM    754 2HB  SER A  67      13.168   8.746 -10.972  1.00 95.23           H
ATOM    755  OG  SER A  67      12.602   8.290  -9.043  1.00 95.23           O
ATOM    756  HG  SER A  67      13.071   7.646  -8.439  1.00 95.23           H
ATOM    757  HN  SER A  67      11.571   5.868  -9.649  1.00 95.23           H
ATOM    758  N   LEU A  68      12.154   5.919 -12.796  1.00 92.73           N
ATOM    759  CA  LEU A  68      12.382   5.497 -14.167  1.00 92.73           C
ATOM    760  C   LEU A  68      11.044   5.431 -14.906  1.00 92.73           C
ATOM    761  O   LEU A  68      10.953   5.822 -16.068  1.00 92.73           O
ATOM    762  HA  LEU A  68      13.003   6.256 -14.644  1.00 92.73           H
ATOM    763  CB  LEU A  68      13.168   4.185 -14.200  1.00 92.73           C
ATOM    764 1HB  LEU A  68      14.097   4.326 -13.648  1.00 92.73           H
ATOM    765 2HB  LEU A  68      12.593   3.427 -13.668  1.00 92.73           H
ATOM    766  CG  LEU A  68      13.511   3.643 -15.589  1.00 92.73           C
ATOM    767  HG  LEU A  68      12.587   3.560 -16.161  1.00 92.73           H
ATOM    768  CD1 LEU A  68      14.425   4.610 -16.345  1.00 92.73           C
ATOM    769 1HD1 LEU A  68      13.923   5.570 -16.458  1.00 92.73           H
ATOM    770 2HD1 LEU A  68      15.350   4.748 -15.785  1.00 92.73           H
ATOM    771 3HD1 LEU A  68      14.653   4.200 -17.329  1.00 92.73           H
ATOM    772  CD2 LEU A  68      14.113   2.239 -15.497  1.00 92.73           C
ATOM    773 1HD2 LEU A  68      15.024   2.273 -14.900  1.00 92.73           H
ATOM    774 2HD2 LEU A  68      13.396   1.566 -15.027  1.00 92.73           H
ATOM    775 3HD2 LEU A  68      14.347   1.878 -16.498  1.00 92.73           H
ATOM    776  HN  LEU A  68      12.379   5.237 -12.100  1.00 92.73           H
ATOM    777  N   VAL A  69      10.039   4.934 -14.200  1.00 92.99           N
ATOM    778  CA  VAL A  69       8.720   4.773 -14.787  1.00 92.99           C
ATOM    779  C   VAL A  69       8.204   6.135 -15.254  1.00 92.99           C
ATOM    780  O   VAL A  69       7.702   6.263 -16.370  1.00 92.99           O
ATOM    781  HA  VAL A  69       8.823   4.121 -15.654  1.00 92.99           H
ATOM    782  CB  VAL A  69       7.783   4.089 -13.789  1.00 92.99           C
ATOM    783  HB  VAL A  69       7.794   4.670 -12.867  1.00 92.99           H
ATOM    784  CG1 VAL A  69       6.346   4.067 -14.313  1.00 92.99           C
ATOM    785 1HG1 VAL A  69       6.001   5.089 -14.472  1.00 92.99           H
ATOM    786 2HG1 VAL A  69       6.311   3.521 -15.256  1.00 92.99           H
ATOM    787 3HG1 VAL A  69       5.701   3.575 -13.585  1.00 92.99           H
ATOM    788  CG2 VAL A  69       8.269   2.676 -13.461  1.00 92.99           C
ATOM    789 1HG2 VAL A  69       8.301   2.081 -14.374  1.00 92.99           H
ATOM    790 2HG2 VAL A  69       9.266   2.726 -13.025  1.00 92.99           H
ATOM    791 3HG2 VAL A  69       7.585   2.213 -12.750  1.00 92.99           H
ATOM    792  HN  VAL A  69      10.115   4.645 -13.245  1.00 92.99           H
ATOM    793  N   ILE A  70       8.346   7.118 -14.378  1.00 93.76           N
ATOM    794  CA  ILE A  70       7.861   8.457 -14.669  1.00 93.76           C
ATOM    795  C   ILE A  70       8.620   9.019 -15.873  1.00 93.76           C
ATOM    796  O   ILE A  70       8.024   9.640 -16.751  1.00 93.76           O
ATOM    797  HA  ILE A  70       6.807   8.372 -14.934  1.00 93.76           H
ATOM    798  CB  ILE A  70       7.944   9.340 -13.422  1.00 93.76           C
ATOM    799  HB  ILE A  70       8.956   9.274 -13.024  1.00 93.76           H
ATOM    800  CG1 ILE A  70       6.996   8.838 -12.331  1.00 93.76           C
ATOM    801 1HG1 ILE A  70       5.963   8.955 -12.660  1.00 93.76           H
ATOM    802 2HG1 ILE A  70       7.159   7.774 -12.164  1.00 93.76           H
ATOM    803  CG2 ILE A  70       7.690  10.807 -13.772  1.00 93.76           C
ATOM    804 1HG2 ILE A  70       8.438  11.145 -14.490  1.00 93.76           H
ATOM    805 2HG2 ILE A  70       6.696  10.910 -14.208  1.00 93.76           H
ATOM    806 3HG2 ILE A  70       7.755  11.413 -12.868  1.00 93.76           H
ATOM    807  CD1 ILE A  70       7.210   9.604 -11.024  1.00 93.76           C
ATOM    808 1HD1 ILE A  70       8.237   9.465 -10.686  1.00 93.76           H
ATOM    809 2HD1 ILE A  70       7.023  10.665 -11.189  1.00 93.76           H
ATOM    810 3HD1 ILE A  70       6.524   9.228 -10.265  1.00 93.76           H
ATOM    811  HN  ILE A  70       8.782   7.012 -13.484  1.00 93.76           H
ATOM    812  N   LEU A  71       9.923   8.781 -15.874  1.00 91.32           N
ATOM    813  CA  LEU A  71      10.785   9.341 -16.901  1.00 91.32           C
ATOM    814  C   LEU A  71      10.417   8.734 -18.256  1.00 91.32           C
ATOM    815  O   LEU A  71      10.369   9.438 -19.263  1.00 91.32           O
ATOM    816  HA  LEU A  71      10.593  10.413 -16.939  1.00 91.32           H
ATOM    817  CB  LEU A  71      12.257   9.157 -16.524  1.00 91.32           C
ATOM    818 1HB  LEU A  71      12.407   9.556 -15.520  1.00 91.32           H
ATOM    819 2HB  LEU A  71      12.469   8.089 -16.477  1.00 91.32           H
ATOM    820  CG  LEU A  71      13.275   9.811 -17.460  1.00 91.32           C
ATOM    821  HG  LEU A  71      12.850  10.744 -17.830  1.00 91.32           H
ATOM    822  CD1 LEU A  71      14.561  10.166 -16.709  1.00 91.32           C
ATOM    823 1HD1 LEU A  71      14.330  10.862 -15.903  1.00 91.32           H
ATOM    824 2HD1 LEU A  71      15.000   9.260 -16.292  1.00 91.32           H
ATOM    825 3HD1 LEU A  71      15.267  10.628 -17.398  1.00 91.32           H
ATOM    826  CD2 LEU A  71      13.548   8.925 -18.677  1.00 91.32           C
ATOM    827 1HD2 LEU A  71      13.943   7.964 -18.346  1.00 91.32           H
ATOM    828 2HD2 LEU A  71      12.620   8.766 -19.226  1.00 91.32           H
ATOM    829 3HD2 LEU A  71      14.276   9.413 -19.326  1.00 91.32           H
ATOM    830  HN  LEU A  71      10.390   8.219 -15.191  1.00 91.32           H
ATOM    831  N   VAL A  72      10.168   7.432 -18.237  1.00 89.38           N
ATOM    832  CA  VAL A  72       9.799   6.724 -19.451  1.00 89.38           C
ATOM    833  C   VAL A  72       8.491   7.302 -19.996  1.00 89.38           C
ATOM    834  O   VAL A  72       8.363   7.532 -21.198  1.00 89.38           O
ATOM    835  HA  VAL A  72      10.588   6.891 -20.183  1.00 89.38           H
ATOM    836  CB  VAL A  72       9.719   5.221 -19.175  1.00 89.38           C
ATOM    837  HB  VAL A  72       9.057   5.071 -18.322  1.00 89.38           H
ATOM    838  CG1 VAL A  72       9.121   4.476 -20.370  1.00 89.38           C
ATOM    839 1HG1 VAL A  72       8.115   4.849 -20.565  1.00 89.38           H
ATOM    840 2HG1 VAL A  72       9.745   4.637 -21.249  1.00 89.38           H
ATOM    841 3HG1 VAL A  72       9.076   3.409 -20.148  1.00 89.38           H
ATOM    842  CG2 VAL A  72      11.093   4.657 -18.809  1.00 89.38           C
ATOM    843 1HG2 VAL A  72      11.786   4.825 -19.634  1.00 89.38           H
ATOM    844 2HG2 VAL A  72      11.465   5.157 -17.915  1.00 89.38           H
ATOM    845 3HG2 VAL A  72      11.008   3.587 -18.619  1.00 89.38           H
ATOM    846  HN  VAL A  72      10.214   6.866 -17.415  1.00 89.38           H
ATOM    847  N   TYR A  73       7.553   7.520 -19.086  1.00 89.13           N
ATOM    848  CA  TYR A  73       6.263   8.074 -19.460  1.00 89.13           C
ATOM    849  C   TYR A  73       6.424   9.450 -20.108  1.00 89.13           C
ATOM    850  O   TYR A  73       5.719   9.779 -21.061  1.00 89.13           O
ATOM    851  HA  TYR A  73       5.799   7.395 -20.176  1.00 89.13           H
ATOM    852  CB  TYR A  73       5.476   8.227 -18.157  1.00 89.13           C
ATOM    853 1HB  TYR A  73       5.423   7.258 -17.660  1.00 89.13           H
ATOM    854 2HB  TYR A  73       6.021   8.896 -17.491  1.00 89.13           H
ATOM    855  CG  TYR A  73       4.056   8.765 -18.346  1.00 89.13           C
ATOM    856  CD1 TYR A  73       3.835  10.126 -18.400  1.00 89.13           C
ATOM    857  HD1 TYR A  73       4.673  10.818 -18.308  1.00 89.13           H
ATOM    858  CD2 TYR A  73       2.996   7.888 -18.463  1.00 89.13           C
ATOM    859  HD2 TYR A  73       3.171   6.813 -18.420  1.00 89.13           H
ATOM    860  CE1 TYR A  73       2.499  10.632 -18.579  1.00 89.13           C
ATOM    861  HE1 TYR A  73       2.311  11.705 -18.623  1.00 89.13           H
ATOM    862  CE2 TYR A  73       1.660   8.395 -18.641  1.00 89.13           C
ATOM    863  HE2 TYR A  73       0.814   7.714 -18.735  1.00 89.13           H
ATOM    864  CZ  TYR A  73       1.478   9.741 -18.690  1.00 89.13           C
ATOM    865  OH  TYR A  73       0.216  10.219 -18.859  1.00 89.13           O
ATOM    866  HH  TYR A  73      -0.416   9.464 -19.036  1.00 89.13           H
ATOM    867  HN  TYR A  73       7.663   7.325 -18.112  1.00 89.13           H
ATOM    868  N   TRP A  74       7.358  10.219 -19.566  1.00 87.78           N
ATOM    869  CA  TRP A  74       7.522  11.602 -19.980  1.00 87.78           C
ATOM    870  C   TRP A  74       7.999  11.608 -21.433  1.00 87.78           C
ATOM    871  O   TRP A  74       7.396  12.257 -22.286  1.00 87.78           O
ATOM    872  HA  TRP A  74       6.550  12.090 -19.905  1.00 87.78           H
ATOM    873  CB  TRP A  74       8.468  12.348 -19.037  1.00 87.78           C
ATOM    874 1HB  TRP A  74       8.223  12.083 -18.008  1.00 87.78           H
ATOM    875 2HB  TRP A  74       9.488  12.008 -19.219  1.00 87.78           H
ATOM    876  CG  TRP A  74       8.419  13.870 -19.182  1.00 87.78           C
ATOM    877  CD1 TRP A  74       9.186  14.650 -19.956  1.00 87.78           C
ATOM    878  HD1 TRP A  74       9.976  14.280 -20.609  1.00 87.78           H
ATOM    879  CD2 TRP A  74       7.521  14.770 -18.499  1.00 87.78           C
ATOM    880  NE1 TRP A  74       8.849  15.982 -19.822  1.00 87.78           N
ATOM    881  HE1 TRP A  74       9.278  16.751 -20.296  1.00 87.78           H
ATOM    882  CE2 TRP A  74       7.805  16.057 -18.908  1.00 87.78           C
ATOM    883  CE3 TRP A  74       6.503  14.505 -17.566  1.00 87.78           C
ATOM    884  HE3 TRP A  74       6.260  13.498 -17.227  1.00 87.78           H
ATOM    885  CZ2 TRP A  74       7.115  17.181 -18.437  1.00 87.78           C
ATOM    886  HZ2 TRP A  74       7.358  18.187 -18.777  1.00 87.78           H
ATOM    887  CZ3 TRP A  74       5.823  15.639 -17.105  1.00 87.78           C
ATOM    888  HZ3 TRP A  74       5.023  15.490 -16.380  1.00 87.78           H
ATOM    889  CH2 TRP A  74       6.096  16.941 -17.508  1.00 87.78           C
ATOM    890  HH2 TRP A  74       5.520  17.772 -17.101  1.00 87.78           H
ATOM    891  HN  TRP A  74       7.994   9.911 -18.858  1.00 87.78           H
ATOM    892  N   TYR A  75       9.078  10.876 -21.671  1.00 84.72           N
ATOM    893  CA  TYR A  75       9.792  10.983 -22.933  1.00 84.72           C
ATOM    894  C   TYR A  75       9.195  10.043 -23.981  1.00 84.72           C
ATOM    895  O   TYR A  75       9.597  10.067 -25.143  1.00 84.72           O
ATOM    896  HA  TYR A  75       9.702  12.011 -23.284  1.00 84.72           H
ATOM    897  CB  TYR A  75      11.231  10.554 -22.641  1.00 84.72           C
ATOM    898 1HB  TYR A  75      11.214   9.667 -22.008  1.00 84.72           H
ATOM    899 2HB  TYR A  75      11.711  10.268 -23.577  1.00 84.72           H
ATOM    900  CG  TYR A  75      12.076  11.632 -21.959  1.00 84.72           C
ATOM    901  CD1 TYR A  75      12.594  12.674 -22.702  1.00 84.72           C
ATOM    902  HD1 TYR A  75      12.402  12.728 -23.773  1.00 84.72           H
ATOM    903  CD2 TYR A  75      12.319  11.564 -20.603  1.00 84.72           C
ATOM    904  HD2 TYR A  75      11.909  10.741 -20.016  1.00 84.72           H
ATOM    905  CE1 TYR A  75      13.390  13.689 -22.061  1.00 84.72           C
ATOM    906  HE1 TYR A  75      13.805  14.517 -22.635  1.00 84.72           H
ATOM    907  CE2 TYR A  75      13.114  12.579 -19.962  1.00 84.72           C
ATOM    908  HE2 TYR A  75      13.314  12.537 -18.891  1.00 84.72           H
ATOM    909  CZ  TYR A  75      13.610  13.591 -20.722  1.00 84.72           C
ATOM    910  OH  TYR A  75      14.361  14.550 -20.117  1.00 84.72           O
ATOM    911  HH  TYR A  75      14.651  15.232 -20.788  1.00 84.72           H
ATOM    912  HN  TYR A  75       9.465  10.221 -21.021  1.00 84.72           H
ATOM    913  N   CYS A  76       8.244   9.235 -23.533  1.00 78.90           N
ATOM    914  CA  CYS A  76       7.586   8.290 -24.419  1.00 78.90           C
ATOM    915  C   CYS A  76       6.803   9.080 -25.469  1.00 78.90           C
ATOM    916  O   CYS A  76       5.844   9.777 -25.139  1.00 78.90           O
ATOM    917  HA  CYS A  76       8.374   7.700 -24.888  1.00 78.90           H
ATOM    918  CB  CYS A  76       6.688   7.321 -23.647  1.00 78.90           C
ATOM    919 1HB  CYS A  76       7.290   6.719 -22.966  1.00 78.90           H
ATOM    920 2HB  CYS A  76       5.979   7.879 -23.036  1.00 78.90           H
ATOM    921  SG  CYS A  76       5.789   6.235 -24.814  1.00 78.90           S
ATOM    922  HG  CYS A  76       6.872   5.666 -25.335  1.00 78.90           H
ATOM    923  HN  CYS A  76       7.923   9.221 -22.586  1.00 78.90           H
ATOM    924  N   THR A  77       7.240   8.946 -26.713  1.00 73.63           N
ATOM    925  CA  THR A  77       6.731   9.790 -27.780  1.00 73.63           C
ATOM    926  C   THR A  77       5.362   9.292 -28.247  1.00 73.63           C
ATOM    927  O   THR A  77       4.667   9.981 -28.992  1.00 73.63           O
ATOM    928  HA  THR A  77       6.587  10.795 -27.385  1.00 73.63           H
ATOM    929  CB  THR A  77       7.778   9.825 -28.896  1.00 73.63           C
ATOM    930  HB  THR A  77       7.462  10.483 -29.705  1.00 73.63           H
ATOM    931  OG1 THR A  77       7.953   8.456 -29.249  1.00 73.63           O
ATOM    932  HG1 THR A  77       8.399   8.388 -30.142  1.00 73.63           H
ATOM    933  CG2 THR A  77       9.155  10.259 -28.392  1.00 73.63           C
ATOM    934 1HG2 THR A  77       9.500   9.561 -27.629  1.00 73.63           H
ATOM    935 2HG2 THR A  77       9.087  11.260 -27.964  1.00 73.63           H
ATOM    936 3HG2 THR A  77       9.860  10.267 -29.223  1.00 73.63           H
ATOM    937  HN  THR A  77       7.927   8.277 -26.994  1.00 73.63           H
ATOM    938  N   ARG A  78       5.015   8.097 -27.790  1.00 75.78           N
ATOM    939  CA  ARG A  78       3.780   7.462 -28.218  1.00 75.78           C
ATOM    940  C   ARG A  78       2.593   8.025 -27.434  1.00 75.78           C
ATOM    941  O   ARG A  78       2.734   8.396 -26.270  1.00 75.78           O
ATOM    942  HA  ARG A  78       3.698   7.700 -29.279  1.00 75.78           H
ATOM    943  CB  ARG A  78       3.843   5.946 -28.018  1.00 75.78           C
ATOM    944 1HB  ARG A  78       3.139   5.458 -28.692  1.00 75.78           H
ATOM    945 2HB  ARG A  78       4.837   5.582 -28.277  1.00 75.78           H
ATOM    946  CG  ARG A  78       3.517   5.571 -26.571  1.00 75.78           C
ATOM    947 1HG  ARG A  78       4.063   6.224 -25.890  1.00 75.78           H
ATOM    948 2HG  ARG A  78       2.455   5.728 -26.381  1.00 75.78           H
ATOM    949  CD  ARG A  78       3.881   4.112 -26.288  1.00 75.78           C
ATOM    950 1HD  ARG A  78       3.126   3.451 -26.714  1.00 75.78           H
ATOM    951 2HD  ARG A  78       4.828   3.865 -26.768  1.00 75.78           H
ATOM    952  NE  ARG A  78       3.981   3.889 -24.828  1.00 75.78           N
ATOM    953  HE  ARG A  78       4.870   3.624 -24.455  1.00 75.78           H
ATOM    954  CZ  ARG A  78       2.956   4.020 -23.976  1.00 75.78           C
ATOM    955  NH1 ARG A  78       1.742   4.373 -24.421  1.00 75.78           N
ATOM    956 1HH1 ARG A  78       1.597   4.541 -25.397  1.00 75.78           H
ATOM    957 2HH1 ARG A  78       0.982   4.469 -23.779  1.00 75.78           H
ATOM    958  NH2 ARG A  78       3.162   3.794 -22.672  1.00 75.78           N
ATOM    959 1HH2 ARG A  78       2.407   3.887 -22.022  1.00 75.78           H
ATOM    960 2HH2 ARG A  78       4.071   3.531 -22.347  1.00 75.78           H
ATOM    961  HN  ARG A  78       5.559   7.567 -27.140  1.00 75.78           H
ATOM    962  N   VAL A  79       1.451   8.070 -28.103  1.00 79.16           N
ATOM    963  CA  VAL A  79       0.224   8.509 -27.460  1.00 79.16           C
ATOM    964  C   VAL A  79       0.034   7.736 -26.153  1.00 79.16           C
ATOM    965  O   VAL A  79       0.166   6.514 -26.126  1.00 79.16           O
ATOM    966  HA  VAL A  79       0.335   9.568 -27.228  1.00 79.16           H
ATOM    967  CB  VAL A  79      -0.955   8.355 -28.422  1.00 79.16           C
ATOM    968  HB  VAL A  79      -1.108   7.290 -28.599  1.00 79.16           H
ATOM    969  CG1 VAL A  79      -2.240   8.918 -27.810  1.00 79.16           C
ATOM    970 1HG1 VAL A  79      -2.468   8.383 -26.889  1.00 79.16           H
ATOM    971 2HG1 VAL A  79      -2.103   9.977 -27.591  1.00 79.16           H
ATOM    972 3HG1 VAL A  79      -3.062   8.796 -28.515  1.00 79.16           H
ATOM    973  CG2 VAL A  79      -0.654   9.016 -29.769  1.00 79.16           C
ATOM    974 1HG2 VAL A  79      -0.463  10.078 -29.618  1.00 79.16           H
ATOM    975 2HG2 VAL A  79       0.224   8.549 -30.215  1.00 79.16           H
ATOM    976 3HG2 VAL A  79      -1.509   8.892 -30.434  1.00 79.16           H
ATOM    977  HN  VAL A  79       1.355   7.815 -29.065  1.00 79.16           H
ATOM    978  N   LYS A  80      -0.274   8.481 -25.102  1.00 83.63           N
ATOM    979  CA  LYS A  80      -0.556   7.875 -23.811  1.00 83.63           C
ATOM    980  C   LYS A  80      -1.855   7.073 -23.903  1.00 83.63           C
ATOM    981  O   LYS A  80      -2.660   7.289 -24.807  1.00 83.63           O
ATOM    982  HA  LYS A  80       0.260   7.187 -23.589  1.00 83.63           H
ATOM    983  CB  LYS A  80      -0.565   8.938 -22.711  1.00 83.63           C
ATOM    984 1HB  LYS A  80      -1.438   9.581 -22.827  1.00 83.63           H
ATOM    985 2HB  LYS A  80      -0.652   8.457 -21.737  1.00 83.63           H
ATOM    986  CG  LYS A  80       0.708   9.785 -22.756  1.00 83.63           C
ATOM    987 1HG  LYS A  80       0.749  10.337 -23.694  1.00 83.63           H
ATOM    988 2HG  LYS A  80       0.687  10.522 -21.953  1.00 83.63           H
ATOM    989  CD  LYS A  80       1.955   8.909 -22.618  1.00 83.63           C
ATOM    990 1HD  LYS A  80       1.855   8.262 -21.747  1.00 83.63           H
ATOM    991 2HD  LYS A  80       2.045   8.259 -23.489  1.00 83.63           H
ATOM    992  CE  LYS A  80       3.215   9.766 -22.482  1.00 83.63           C
ATOM    993 1HE  LYS A  80       3.106  10.679 -23.068  1.00 83.63           H
ATOM    994 2HE  LYS A  80       3.347  10.067 -21.443  1.00 83.63           H
ATOM    995  NZ  LYS A  80       4.405   9.014 -22.941  1.00 83.63           N
ATOM    996 1HZ  LYS A  80       5.244   9.526 -22.693  1.00 83.63           H
ATOM    997 2HZ  LYS A  80       4.421   8.103 -22.497  1.00 83.63           H
ATOM    998 3HZ  LYS A  80       4.364   8.899 -23.948  1.00 83.63           H
ATOM    999  HN  LYS A  80      -0.332   9.480 -25.121  1.00 83.63           H
ATOM   1000  N   THR A  81      -2.019   6.163 -22.953  1.00 84.00           N
ATOM   1001  CA  THR A  81      -3.275   5.447 -22.812  1.00 84.00           C
ATOM   1002  C   THR A  81      -3.785   5.543 -21.373  1.00 84.00           C
ATOM   1003  O   THR A  81      -3.041   5.923 -20.471  1.00 84.00           O
ATOM   1004  HA  THR A  81      -4.019   5.928 -23.448  1.00 84.00           H
ATOM   1005  CB  THR A  81      -3.055   4.008 -23.284  1.00 84.00           C
ATOM   1006  HB  THR A  81      -3.997   3.461 -23.319  1.00 84.00           H
ATOM   1007  OG1 THR A  81      -2.078   3.493 -22.383  1.00 84.00           O
ATOM   1008  HG1 THR A  81      -1.194   3.929 -22.551  1.00 84.00           H
ATOM   1009  CG2 THR A  81      -2.373   3.938 -24.652  1.00 84.00           C
ATOM   1010 1HG2 THR A  81      -1.400   4.427 -24.599  1.00 84.00           H
ATOM   1011 2HG2 THR A  81      -2.993   4.443 -25.393  1.00 84.00           H
ATOM   1012 3HG2 THR A  81      -2.241   2.895 -24.939  1.00 84.00           H
ATOM   1013  HN  THR A  81      -1.314   5.914 -22.290  1.00 84.00           H
ATOM   1014  N   MET A  82      -5.052   5.191 -21.203  1.00 87.29           N
ATOM   1015  CA  MET A  82      -5.673   5.242 -19.891  1.00 87.29           C
ATOM   1016  C   MET A  82      -4.871   4.429 -18.872  1.00 87.29           C
ATOM   1017  O   MET A  82      -4.673   4.867 -17.740  1.00 87.29           O
ATOM   1018  HA  MET A  82      -5.673   6.294 -19.607  1.00 87.29           H
ATOM   1019  CB  MET A  82      -7.097   4.689 -19.978  1.00 87.29           C
ATOM   1020 1HB  MET A  82      -7.574   5.047 -20.890  1.00 87.29           H
ATOM   1021 2HB  MET A  82      -7.065   3.601 -20.040  1.00 87.29           H
ATOM   1022  CG  MET A  82      -7.924   5.112 -18.762  1.00 87.29           C
ATOM   1023 1HG  MET A  82      -7.461   4.738 -17.849  1.00 87.29           H
ATOM   1024 2HG  MET A  82      -7.946   6.199 -18.687  1.00 87.29           H
ATOM   1025  SD  MET A  82      -9.587   4.478 -18.906  1.00 87.29           S
ATOM   1026  CE  MET A  82     -10.226   4.918 -17.298  1.00 87.29           C
ATOM   1027 1HE  MET A  82      -9.631   4.431 -16.525  1.00 87.29           H
ATOM   1028 2HE  MET A  82     -10.173   5.999 -17.169  1.00 87.29           H
ATOM   1029 3HE  MET A  82     -11.263   4.593 -17.217  1.00 87.29           H
ATOM   1030  HN  MET A  82      -5.648   4.876 -21.941  1.00 87.29           H
ATOM   1031  N   THR A  83      -4.430   3.259 -19.312  1.00 85.67           N
ATOM   1032  CA  THR A  83      -3.583   2.419 -18.482  1.00 85.67           C
ATOM   1033  C   THR A  83      -2.324   3.180 -18.062  1.00 85.67           C
ATOM   1034  O   THR A  83      -1.918   3.123 -16.903  1.00 85.67           O
ATOM   1035  HA  THR A  83      -4.129   2.175 -17.571  1.00 85.67           H
ATOM   1036  CB  THR A  83      -3.286   1.134 -19.259  1.00 85.67           C
ATOM   1037  HB  THR A  83      -2.767   1.355 -20.192  1.00 85.67           H
ATOM   1038  OG1 THR A  83      -4.559   0.509 -19.396  1.00 85.67           O
ATOM   1039  HG1 THR A  83      -5.287   1.180 -19.255  1.00 85.67           H
ATOM   1040  CG2 THR A  83      -2.465   0.134 -18.443  1.00 85.67           C
ATOM   1041 1HG2 THR A  83      -3.015  -0.138 -17.542  1.00 85.67           H
ATOM   1042 2HG2 THR A  83      -1.513   0.586 -18.165  1.00 85.67           H
ATOM   1043 3HG2 THR A  83      -2.283  -0.759 -19.041  1.00 85.67           H
ATOM   1044  HN  THR A  83      -4.642   2.885 -20.215  1.00 85.67           H
ATOM   1045  N   ASP A  84      -1.742   3.875 -19.028  1.00 87.30           N
ATOM   1046  CA  ASP A  84      -0.481   4.561 -18.801  1.00 87.30           C
ATOM   1047  C   ASP A  84      -0.676   5.636 -17.731  1.00 87.30           C
ATOM   1048  O   ASP A  84       0.224   5.892 -16.931  1.00 87.30           O
ATOM   1049  HA  ASP A  84       0.216   3.783 -18.489  1.00 87.30           H
ATOM   1050  CB  ASP A  84       0.010   5.247 -20.077  1.00 87.30           C
ATOM   1051 1HB  ASP A  84      -0.679   6.045 -20.354  1.00 87.30           H
ATOM   1052 2HB  ASP A  84       0.979   5.712 -19.894  1.00 87.30           H
ATOM   1053  CG  ASP A  84       0.128   4.246 -21.228  1.00 87.30           C
ATOM   1054  OD1 ASP A  84       0.871   3.257 -21.046  1.00 87.30           O
ATOM   1055  OD2 ASP A  84      -0.526   4.492 -22.264  1.00 87.30           O
ATOM   1056  HN  ASP A  84      -2.116   3.974 -19.950  1.00 87.30           H
ATOM   1057  N   MET A  85      -1.856   6.238 -17.750  1.00 91.10           N
ATOM   1058  CA  MET A  85      -2.181   7.279 -16.790  1.00 91.10           C
ATOM   1059  C   MET A  85      -2.208   6.722 -15.365  1.00 91.10           C
ATOM   1060  O   MET A  85      -1.688   7.345 -14.441  1.00 91.10           O
ATOM   1061  HA  MET A  85      -1.388   8.021 -16.882  1.00 91.10           H
ATOM   1062  CB  MET A  85      -3.547   7.879 -17.130  1.00 91.10           C
ATOM   1063 1HB  MET A  85      -3.564   8.182 -18.176  1.00 91.10           H
ATOM   1064 2HB  MET A  85      -4.322   7.123 -17.004  1.00 91.10           H
ATOM   1065  CG  MET A  85      -3.853   9.085 -16.239  1.00 91.10           C
ATOM   1066 1HG  MET A  85      -4.852   9.463 -16.455  1.00 91.10           H
ATOM   1067 2HG  MET A  85      -3.846   8.784 -15.191  1.00 91.10           H
ATOM   1068  SD  MET A  85      -2.643  10.368 -16.511  1.00 91.10           S
ATOM   1069  CE  MET A  85      -3.120  10.902 -18.146  1.00 91.10           C
ATOM   1070 1HE  MET A  85      -3.041  10.065 -18.839  1.00 91.10           H
ATOM   1071 2HE  MET A  85      -4.149  11.261 -18.125  1.00 91.10           H
ATOM   1072 3HE  MET A  85      -2.462  11.707 -18.472  1.00 91.10           H
ATOM   1073  HN  MET A  85      -2.582   6.025 -18.404  1.00 91.10           H
ATOM   1074  N   PHE A  86      -2.820   5.555 -15.232  1.00 92.86           N
ATOM   1075  CA  PHE A  86      -2.936   4.914 -13.933  1.00 92.86           C
ATOM   1076  C   PHE A  86      -1.575   4.411 -13.446  1.00 92.86           C
ATOM   1077  O   PHE A  86      -1.260   4.511 -12.261  1.00 92.86           O
ATOM   1078  HA  PHE A  86      -3.315   5.662 -13.236  1.00 92.86           H
ATOM   1079  CB  PHE A  86      -3.876   3.719 -14.105  1.00 92.86           C
ATOM   1080 1HB  PHE A  86      -3.474   3.062 -14.876  1.00 92.86           H
ATOM   1081 2HB  PHE A  86      -3.895   3.148 -13.177  1.00 92.86           H
ATOM   1082  CG  PHE A  86      -5.309   4.104 -14.480  1.00 92.86           C
ATOM   1083  CD1 PHE A  86      -5.884   5.205 -13.927  1.00 92.86           C
ATOM   1084  HD1 PHE A  86      -5.324   5.815 -13.217  1.00 92.86           H
ATOM   1085  CD2 PHE A  86      -6.007   3.344 -15.365  1.00 92.86           C
ATOM   1086  HD2 PHE A  86      -5.546   2.461 -15.808  1.00 92.86           H
ATOM   1087  CE1 PHE A  86      -7.213   5.562 -14.275  1.00 92.86           C
ATOM   1088  HE1 PHE A  86      -7.674   6.445 -13.832  1.00 92.86           H
ATOM   1089  CE2 PHE A  86      -7.337   3.701 -15.713  1.00 92.86           C
ATOM   1090  HE2 PHE A  86      -7.897   3.092 -16.422  1.00 92.86           H
ATOM   1091  CZ  PHE A  86      -7.912   4.802 -15.160  1.00 92.86           C
ATOM   1092  HZ  PHE A  86      -8.933   5.076 -15.427  1.00 92.86           H
ATOM   1093  HN  PHE A  86      -3.231   5.049 -15.990  1.00 92.86           H
ATOM   1094  N   LEU A  87      -0.805   3.882 -14.385  1.00 90.03           N
ATOM   1095  CA  LEU A  87       0.515   3.366 -14.067  1.00 90.03           C
ATOM   1096  C   LEU A  87       1.397   4.510 -13.562  1.00 90.03           C
ATOM   1097  O   LEU A  87       2.234   4.311 -12.683  1.00 90.03           O
ATOM   1098  HA  LEU A  87       0.397   2.639 -13.263  1.00 90.03           H
ATOM   1099  CB  LEU A  87       1.103   2.621 -15.268  1.00 90.03           C
ATOM   1100 1HB  LEU A  87       1.088   3.290 -16.128  1.00 90.03           H
ATOM   1101 2HB  LEU A  87       2.148   2.397 -15.055  1.00 90.03           H
ATOM   1102  CG  LEU A  87       0.401   1.319 -15.658  1.00 90.03           C
ATOM   1103  HG  LEU A  87      -0.643   1.546 -15.877  1.00 90.03           H
ATOM   1104  CD1 LEU A  87       1.011   0.727 -16.931  1.00 90.03           C
ATOM   1105 1HD1 LEU A  87       0.906   1.440 -17.749  1.00 90.03           H
ATOM   1106 2HD1 LEU A  87       2.067   0.518 -16.764  1.00 90.03           H
ATOM   1107 3HD1 LEU A  87       0.493  -0.198 -17.186  1.00 90.03           H
ATOM   1108  CD2 LEU A  87       0.413   0.320 -14.499  1.00 90.03           C
ATOM   1109 1HD2 LEU A  87       1.443   0.094 -14.226  1.00 90.03           H
ATOM   1110 2HD2 LEU A  87      -0.104   0.753 -13.642  1.00 90.03           H
ATOM   1111 3HD2 LEU A  87      -0.093  -0.596 -14.803  1.00 90.03           H
ATOM   1112  HN  LEU A  87      -1.070   3.803 -15.346  1.00 90.03           H
ATOM   1113  N   LEU A  88       1.178   5.682 -14.139  1.00 92.84           N
ATOM   1114  CA  LEU A  88       1.912   6.867 -13.727  1.00 92.84           C
ATOM   1115  C   LEU A  88       1.575   7.189 -12.270  1.00 92.84           C
ATOM   1116  O   LEU A  88       2.472   7.356 -11.444  1.00 92.84           O
ATOM   1117  HA  LEU A  88       2.974   6.633 -13.792  1.00 92.84           H
ATOM   1118  CB  LEU A  88       1.643   8.025 -14.690  1.00 92.84           C
ATOM   1119 1HB  LEU A  88       2.038   7.756 -15.670  1.00 92.84           H
ATOM   1120 2HB  LEU A  88       0.565   8.136 -14.801  1.00 92.84           H
ATOM   1121  CG  LEU A  88       2.229   9.380 -14.290  1.00 92.84           C
ATOM   1122  HG  LEU A  88       1.945   9.584 -13.258  1.00 92.84           H
ATOM   1123  CD1 LEU A  88       3.758   9.353 -14.341  1.00 92.84           C
ATOM   1124 1HD1 LEU A  88       4.131   8.594 -13.653  1.00 92.84           H
ATOM   1125 2HD1 LEU A  88       4.084   9.117 -15.354  1.00 92.84           H
ATOM   1126 3HD1 LEU A  88       4.149  10.329 -14.052  1.00 92.84           H
ATOM   1127  CD2 LEU A  88       1.647  10.505 -15.149  1.00 92.84           C
ATOM   1128 1HD2 LEU A  88       1.880  10.319 -16.197  1.00 92.84           H
ATOM   1129 2HD2 LEU A  88       0.566  10.539 -15.018  1.00 92.84           H
ATOM   1130 3HD2 LEU A  88       2.081  11.457 -14.843  1.00 92.84           H
ATOM   1131  HN  LEU A  88       0.516   5.829 -14.873  1.00 92.84           H
ATOM   1132  N   ASN A  89       0.281   7.266 -11.998  1.00 95.79           N
ATOM   1133  CA  ASN A  89      -0.185   7.666 -10.681  1.00 95.79           C
ATOM   1134  C   ASN A  89       0.239   6.614  -9.654  1.00 95.79           C
ATOM   1135  O   ASN A  89       0.459   6.935  -8.487  1.00 95.79           O
ATOM   1136  HA  ASN A  89       0.275   8.637 -10.497  1.00 95.79           H
ATOM   1137  CB  ASN A  89      -1.711   7.774 -10.645  1.00 95.79           C
ATOM   1138 1HB  ASN A  89      -2.150   6.960 -11.221  1.00 95.79           H
ATOM   1139 2HB  ASN A  89      -2.063   7.665  -9.619  1.00 95.79           H
ATOM   1140  CG  ASN A  89      -2.178   9.117 -11.211  1.00 95.79           C
ATOM   1141  OD1 ASN A  89      -2.409  10.076 -10.493  1.00 95.79           O
ATOM   1142  ND2 ASN A  89      -2.306   9.131 -12.535  1.00 95.79           N
ATOM   1143 1HD2 ASN A  89      -2.101   8.309 -13.066  1.00 95.79           H
ATOM   1144 2HD2 ASN A  89      -2.607   9.964 -12.999  1.00 95.79           H
ATOM   1145  HN  ASN A  89      -0.442   7.061 -12.657  1.00 95.79           H
ATOM   1146  N   LEU A  90       0.339   5.380 -10.125  1.00 93.36           N
ATOM   1147  CA  LEU A  90       0.771   4.286  -9.271  1.00 93.36           C
ATOM   1148  C   LEU A  90       2.207   4.541  -8.810  1.00 93.36           C
ATOM   1149  O   LEU A  90       2.515   4.407  -7.627  1.00 93.36           O
ATOM   1150  HA  LEU A  90       0.122   4.280  -8.395  1.00 93.36           H
ATOM   1151  CB  LEU A  90       0.582   2.945  -9.983  1.00 93.36           C
ATOM   1152 1HB  LEU A  90      -0.351   2.982 -10.545  1.00 93.36           H
ATOM   1153 2HB  LEU A  90       1.387   2.825 -10.709  1.00 93.36           H
ATOM   1154  CG  LEU A  90       0.555   1.707  -9.085  1.00 93.36           C
ATOM   1155  HG  LEU A  90       1.319   1.825  -8.317  1.00 93.36           H
ATOM   1156  CD1 LEU A  90      -0.791   1.579  -8.368  1.00 93.36           C
ATOM   1157 1HD1 LEU A  90      -0.959   2.462  -7.751  1.00 93.36           H
ATOM   1158 2HD1 LEU A  90      -1.589   1.494  -9.105  1.00 93.36           H
ATOM   1159 3HD1 LEU A  90      -0.783   0.691  -7.736  1.00 93.36           H
ATOM   1160  CD2 LEU A  90       0.903   0.446  -9.879  1.00 93.36           C
ATOM   1161 1HD2 LEU A  90       0.179   0.311 -10.682  1.00 93.36           H
ATOM   1162 2HD2 LEU A  90       1.902   0.548 -10.303  1.00 93.36           H
ATOM   1163 3HD2 LEU A  90       0.876  -0.420  -9.216  1.00 93.36           H
ATOM   1164  HN  LEU A  90       0.133   5.123 -11.069  1.00 93.36           H
ATOM   1165  N   ALA A  91       3.047   4.903  -9.768  1.00 95.58           N
ATOM   1166  CA  ALA A  91       4.455   5.123  -9.485  1.00 95.58           C
ATOM   1167  C   ALA A  91       4.601   6.327  -8.551  1.00 95.58           C
ATOM   1168  O   ALA A  91       5.482   6.348  -7.694  1.00 95.58           O
ATOM   1169  HA  ALA A  91       4.836   4.235  -8.981  1.00 95.58           H
ATOM   1170  CB  ALA A  91       5.217   5.309 -10.798  1.00 95.58           C
ATOM   1171 1HB  ALA A  91       5.106   4.416 -11.412  1.00 95.58           H
ATOM   1172 2HB  ALA A  91       4.815   6.170 -11.333  1.00 95.58           H
ATOM   1173 3HB  ALA A  91       6.273   5.475 -10.585  1.00 95.58           H
ATOM   1174  HN  ALA A  91       2.781   5.045 -10.721  1.00 95.58           H
ATOM   1175  N   ILE A  92       3.722   7.298  -8.749  1.00 96.63           N
ATOM   1176  CA  ILE A  92       3.738   8.500  -7.931  1.00 96.63           C
ATOM   1177  C   ILE A  92       3.368   8.137  -6.492  1.00 96.63           C
ATOM   1178  O   ILE A  92       4.003   8.604  -5.548  1.00 96.63           O
ATOM   1179  HA  ILE A  92       4.757   8.886  -7.939  1.00 96.63           H
ATOM   1180  CB  ILE A  92       2.840   9.577  -8.544  1.00 96.63           C
ATOM   1181  HB  ILE A  92       1.876   9.126  -8.776  1.00 96.63           H
ATOM   1182  CG1 ILE A  92       3.425  10.095  -9.860  1.00 96.63           C
ATOM   1183 1HG1 ILE A  92       4.324  10.678  -9.657  1.00 96.63           H
ATOM   1184 2HG1 ILE A  92       3.725   9.254 -10.485  1.00 96.63           H
ATOM   1185  CG2 ILE A  92       2.582  10.708  -7.547  1.00 96.63           C
ATOM   1186 1HG2 ILE A  92       2.091  10.306  -6.661  1.00 96.63           H
ATOM   1187 2HG2 ILE A  92       3.530  11.164  -7.261  1.00 96.63           H
ATOM   1188 3HG2 ILE A  92       1.942  11.460  -8.008  1.00 96.63           H
ATOM   1189  CD1 ILE A  92       2.409  10.958 -10.609  1.00 96.63           C
ATOM   1190 1HD1 ILE A  92       1.522  10.365 -10.831  1.00 96.63           H
ATOM   1191 2HD1 ILE A  92       2.130  11.811  -9.991  1.00 96.63           H
ATOM   1192 3HD1 ILE A  92       2.850  11.313 -11.541  1.00 96.63           H
ATOM   1193  HN  ILE A  92       3.010   7.274  -9.451  1.00 96.63           H
ATOM   1194  N   ALA A  93       2.342   7.307  -6.369  1.00 96.77           N
ATOM   1195  CA  ALA A  93       1.852   6.912  -5.060  1.00 96.77           C
ATOM   1196  C   ALA A  93       2.961   6.178  -4.304  1.00 96.77           C
ATOM   1197  O   ALA A  93       3.157   6.401  -3.111  1.00 96.77           O
ATOM   1198  HA  ALA A  93       1.592   7.820  -4.515  1.00 96.77           H
ATOM   1199  CB  ALA A  93       0.592   6.059  -5.223  1.00 96.77           C
ATOM   1200 1HB  ALA A  93      -0.174   6.636  -5.739  1.00 96.77           H
ATOM   1201 2HB  ALA A  93       0.830   5.168  -5.805  1.00 96.77           H
ATOM   1202 3HB  ALA A  93       0.225   5.763  -4.240  1.00 96.77           H
ATOM   1203  HN  ALA A  93       1.851   6.908  -7.143  1.00 96.77           H
ATOM   1204  N   ASP A  94       3.657   5.316  -5.031  1.00 96.44           N
ATOM   1205  CA  ASP A  94       4.732   4.536  -4.441  1.00 96.44           C
ATOM   1206  C   ASP A  94       5.830   5.481  -3.949  1.00 96.44           C
ATOM   1207  O   ASP A  94       6.323   5.337  -2.831  1.00 96.44           O
ATOM   1208  HA  ASP A  94       4.268   3.977  -3.628  1.00 96.44           H
ATOM   1209  CB  ASP A  94       5.351   3.586  -5.468  1.00 96.44           C
ATOM   1210 1HB  ASP A  94       5.466   4.101  -6.422  1.00 96.44           H
ATOM   1211 2HB  ASP A  94       6.349   3.292  -5.142  1.00 96.44           H
ATOM   1212  CG  ASP A  94       4.483   2.340  -5.655  1.00 96.44           C
ATOM   1213  OD1 ASP A  94       3.774   1.991  -4.687  1.00 96.44           O
ATOM   1214  OD2 ASP A  94       4.547   1.766  -6.764  1.00 96.44           O
ATOM   1215  HN  ASP A  94       3.497   5.146  -6.003  1.00 96.44           H
ATOM   1216  N   LEU A  95       6.182   6.427  -4.808  1.00 97.35           N
ATOM   1217  CA  LEU A  95       7.257   7.354  -4.501  1.00 97.35           C
ATOM   1218  C   LEU A  95       6.921   8.111  -3.214  1.00 97.35           C
ATOM   1219  O   LEU A  95       7.776   8.278  -2.346  1.00 97.35           O
ATOM   1220  HA  LEU A  95       8.158   6.765  -4.329  1.00 97.35           H
ATOM   1221  CB  LEU A  95       7.535   8.268  -5.697  1.00 97.35           C
ATOM   1222 1HB  LEU A  95       6.580   8.565  -6.131  1.00 97.35           H
ATOM   1223 2HB  LEU A  95       8.015   9.176  -5.332  1.00 97.35           H
ATOM   1224  CG  LEU A  95       8.405   7.674  -6.806  1.00 97.35           C
ATOM   1225  HG  LEU A  95       7.899   6.794  -7.204  1.00 97.35           H
ATOM   1226  CD1 LEU A  95       8.569   8.663  -7.962  1.00 97.35           C
ATOM   1227 1HD1 LEU A  95       7.590   8.902  -8.377  1.00 97.35           H
ATOM   1228 2HD1 LEU A  95       9.042   9.574  -7.597  1.00 97.35           H
ATOM   1229 3HD1 LEU A  95       9.192   8.216  -8.737  1.00 97.35           H
ATOM   1230  CD2 LEU A  95       9.754   7.209  -6.254  1.00 97.35           C
ATOM   1231 1HD2 LEU A  95      10.279   8.057  -5.814  1.00 97.35           H
ATOM   1232 2HD2 LEU A  95       9.592   6.447  -5.492  1.00 97.35           H
ATOM   1233 3HD2 LEU A  95      10.353   6.792  -7.064  1.00 97.35           H
ATOM   1234  HN  LEU A  95       5.747   6.564  -5.698  1.00 97.35           H
ATOM   1235  N   LEU A  96       5.673   8.549  -3.132  1.00 96.99           N
ATOM   1236  CA  LEU A  96       5.248   9.398  -2.033  1.00 96.99           C
ATOM   1237  C   LEU A  96       5.490   8.671  -0.709  1.00 96.99           C
ATOM   1238  O   LEU A  96       5.948   9.273   0.260  1.00 96.99           O
ATOM   1239  HA  LEU A  96       5.870  10.293  -2.053  1.00 96.99           H
ATOM   1240  CB  LEU A  96       3.800   9.849  -2.232  1.00 96.99           C
ATOM   1241 1HB  LEU A  96       3.203   8.978  -2.503  1.00 96.99           H
ATOM   1242 2HB  LEU A  96       3.419  10.211  -1.277  1.00 96.99           H
ATOM   1243  CG  LEU A  96       3.574  10.935  -3.285  1.00 96.99           C
ATOM   1244  HG  LEU A  96       3.901  10.548  -4.250  1.00 96.99           H
ATOM   1245  CD1 LEU A  96       2.087  11.273  -3.414  1.00 96.99           C
ATOM   1246 1HD1 LEU A  96       1.536  10.380  -3.709  1.00 96.99           H
ATOM   1247 2HD1 LEU A  96       1.711  11.632  -2.456  1.00 96.99           H
ATOM   1248 3HD1 LEU A  96       1.955  12.047  -4.170  1.00 96.99           H
ATOM   1249  CD2 LEU A  96       4.419  12.175  -2.985  1.00 96.99           C
ATOM   1250 1HD2 LEU A  96       4.146  12.573  -2.008  1.00 96.99           H
ATOM   1251 2HD2 LEU A  96       5.475  11.903  -2.984  1.00 96.99           H
ATOM   1252 3HD2 LEU A  96       4.239  12.931  -3.749  1.00 96.99           H
ATOM   1253  HN  LEU A  96       4.959   8.332  -3.799  1.00 96.99           H
ATOM   1254  N   PHE A  97       5.170   7.385  -0.710  1.00 97.33           N
ATOM   1255  CA  PHE A  97       5.336   6.571   0.482  1.00 97.33           C
ATOM   1256  C   PHE A  97       6.817   6.307   0.763  1.00 97.33           C
ATOM   1257  O   PHE A  97       7.270   6.441   1.898  1.00 97.33           O
ATOM   1258  HA  PHE A  97       4.903   7.125   1.315  1.00 97.33           H
ATOM   1259  CB  PHE A  97       4.634   5.238   0.215  1.00 97.33           C
ATOM   1260 1HB  PHE A  97       3.560   5.411   0.151  1.00 97.33           H
ATOM   1261 2HB  PHE A  97       4.954   4.859  -0.756  1.00 97.33           H
ATOM   1262  CG  PHE A  97       4.903   4.170   1.277  1.00 97.33           C
ATOM   1263  CD1 PHE A  97       5.499   2.998   0.928  1.00 97.33           C
ATOM   1264  HD1 PHE A  97       5.785   2.820  -0.109  1.00 97.33           H
ATOM   1265  CD2 PHE A  97       4.545   4.392   2.570  1.00 97.33           C
ATOM   1266  HD2 PHE A  97       4.067   5.331   2.850  1.00 97.33           H
ATOM   1267  CE1 PHE A  97       5.747   2.007   1.914  1.00 97.33           C
ATOM   1268  HE1 PHE A  97       6.225   1.068   1.634  1.00 97.33           H
ATOM   1269  CE2 PHE A  97       4.794   3.400   3.556  1.00 97.33           C
ATOM   1270  HE2 PHE A  97       4.507   3.578   4.592  1.00 97.33           H
ATOM   1271  CZ  PHE A  97       5.390   2.229   3.207  1.00 97.33           C
ATOM   1272  HZ  PHE A  97       5.581   1.468   3.964  1.00 97.33           H
ATOM   1273  HN  PHE A  97       4.804   6.900  -1.505  1.00 97.33           H
ATOM   1274  N   LEU A  98       7.530   5.936  -0.291  1.00 97.40           N
ATOM   1275  CA  LEU A  98       8.913   5.514  -0.148  1.00 97.40           C
ATOM   1276  C   LEU A  98       9.701   6.604   0.581  1.00 97.40           C
ATOM   1277  O   LEU A  98      10.580   6.305   1.388  1.00 97.40           O
ATOM   1278  HA  LEU A  98       8.918   4.614   0.468  1.00 97.40           H
ATOM   1279  CB  LEU A  98       9.500   5.135  -1.509  1.00 97.40           C
ATOM   1280 1HB  LEU A  98       9.275   5.934  -2.215  1.00 97.40           H
ATOM   1281 2HB  LEU A  98      10.585   5.090  -1.414  1.00 97.40           H
ATOM   1282  CG  LEU A  98       9.013   3.812  -2.105  1.00 97.40           C
ATOM   1283  HG  LEU A  98       7.933   3.755  -1.972  1.00 97.40           H
ATOM   1284  CD1 LEU A  98       9.287   3.756  -3.609  1.00 97.40           C
ATOM   1285 1HD1 LEU A  98       8.766   4.575  -4.104  1.00 97.40           H
ATOM   1286 2HD1 LEU A  98      10.359   3.846  -3.787  1.00 97.40           H
ATOM   1287 3HD1 LEU A  98       8.931   2.806  -4.007  1.00 97.40           H
ATOM   1288  CD2 LEU A  98       9.623   2.620  -1.366  1.00 97.40           C
ATOM   1289 1HD2 LEU A  98      10.710   2.660  -1.445  1.00 97.40           H
ATOM   1290 2HD2 LEU A  98       9.335   2.657  -0.315  1.00 97.40           H
ATOM   1291 3HD2 LEU A  98       9.261   1.693  -1.810  1.00 97.40           H
ATOM   1292  HN  LEU A  98       7.178   5.920  -1.227  1.00 97.40           H
ATOM   1293  N   VAL A  99       9.359   7.845   0.270  1.00 96.86           N
ATOM   1294  CA  VAL A  99      10.067   8.981   0.835  1.00 96.86           C
ATOM   1295  C   VAL A  99       9.905   8.973   2.356  1.00 96.86           C
ATOM   1296  O   VAL A  99      10.664   9.628   3.068  1.00 96.86           O
ATOM   1297  HA  VAL A  99      11.124   8.862   0.594  1.00 96.86           H
ATOM   1298  CB  VAL A  99       9.577  10.278   0.188  1.00 96.86           C
ATOM   1299  HB  VAL A  99       8.488  10.285   0.235  1.00 96.86           H
ATOM   1300  CG1 VAL A  99      10.088  11.500   0.954  1.00 96.86           C
ATOM   1301 1HG1 VAL A  99       9.725  11.462   1.981  1.00 96.86           H
ATOM   1302 2HG1 VAL A  99      11.178  11.499   0.953  1.00 96.86           H
ATOM   1303 3HG1 VAL A  99       9.725  12.408   0.473  1.00 96.86           H
ATOM   1304  CG2 VAL A  99       9.985  10.345  -1.285  1.00 96.86           C
ATOM   1305 1HG2 VAL A  99      11.071  10.304  -1.364  1.00 96.86           H
ATOM   1306 2HG2 VAL A  99       9.550   9.501  -1.821  1.00 96.86           H
ATOM   1307 3HG2 VAL A  99       9.624  11.277  -1.720  1.00 96.86           H
ATOM   1308  HN  VAL A  99       8.614   8.080  -0.355  1.00 96.86           H
ATOM   1309  N   THR A 100       8.911   8.223   2.809  1.00 96.19           N
ATOM   1310  CA  THR A 100       8.611   8.156   4.229  1.00 96.19           C
ATOM   1311  C   THR A 100       9.450   7.066   4.900  1.00 96.19           C
ATOM   1312  O   THR A 100       9.617   7.069   6.118  1.00 96.19           O
ATOM   1313  HA  THR A 100       8.895   9.104   4.685  1.00 96.19           H
ATOM   1314  CB  THR A 100       7.104   7.944   4.385  1.00 96.19           C
ATOM   1315  HB  THR A 100       6.788   8.133   5.411  1.00 96.19           H
ATOM   1316  OG1 THR A 100       6.888   6.619   3.908  1.00 96.19           O
ATOM   1317  HG1 THR A 100       6.846   6.617   2.909  1.00 96.19           H
ATOM   1318  CG2 THR A 100       6.288   8.820   3.432  1.00 96.19           C
ATOM   1319 1HG2 THR A 100       6.555   8.584   2.402  1.00 96.19           H
ATOM   1320 2HG2 THR A 100       6.502   9.870   3.631  1.00 96.19           H
ATOM   1321 3HG2 THR A 100       5.225   8.631   3.584  1.00 96.19           H
ATOM   1322  HN  THR A 100       8.316   7.670   2.225  1.00 96.19           H
ATOM   1323  N   LEU A 101       9.955   6.161   4.075  1.00 96.15           N
ATOM   1324  CA  LEU A 101      10.622   4.974   4.583  1.00 96.15           C
ATOM   1325  C   LEU A 101      11.852   5.393   5.392  1.00 96.15           C
ATOM   1326  O   LEU A 101      12.152   4.797   6.425  1.00 96.15           O
ATOM   1327  HA  LEU A 101       9.925   4.469   5.252  1.00 96.15           H
ATOM   1328  CB  LEU A 101      10.937   4.006   3.442  1.00 96.15           C
ATOM   1329 1HB  LEU A 101      11.435   4.561   2.647  1.00 96.15           H
ATOM   1330 2HB  LEU A 101      11.647   3.264   3.806  1.00 96.15           H
ATOM   1331  CG  LEU A 101       9.739   3.270   2.837  1.00 96.15           C
ATOM   1332  HG  LEU A 101       9.118   3.998   2.316  1.00 96.15           H
ATOM   1333  CD1 LEU A 101      10.195   2.240   1.801  1.00 96.15           C
ATOM   1334 1HD1 LEU A 101      10.735   2.745   1.000  1.00 96.15           H
ATOM   1335 2HD1 LEU A 101      10.850   1.510   2.277  1.00 96.15           H
ATOM   1336 3HD1 LEU A 101       9.324   1.732   1.387  1.00 96.15           H
ATOM   1337  CD2 LEU A 101       8.875   2.639   3.930  1.00 96.15           C
ATOM   1338 1HD2 LEU A 101       9.471   1.927   4.500  1.00 96.15           H
ATOM   1339 2HD2 LEU A 101       8.505   3.418   4.597  1.00 96.15           H
ATOM   1340 3HD2 LEU A 101       8.031   2.122   3.473  1.00 96.15           H
ATOM   1341  HN  LEU A 101       9.914   6.228   3.078  1.00 96.15           H
ATOM   1342  N   PRO A 102      12.582   6.421   4.939  1.00 95.57           N
ATOM   1343  CA  PRO A 102      13.759   6.892   5.673  1.00 95.57           C
ATOM   1344  C   PRO A 102      13.447   7.197   7.129  1.00 95.57           C
ATOM   1345  O   PRO A 102      14.252   6.909   8.014  1.00 95.57           O
ATOM   1346  HA  PRO A 102      14.519   6.111   5.702  1.00 95.57           H
ATOM   1347  CB  PRO A 102      14.185   8.147   4.909  1.00 95.57           C
ATOM   1348 1HB  PRO A 102      13.729   9.045   5.326  1.00 95.57           H
ATOM   1349 2HB  PRO A 102      15.265   8.292   4.946  1.00 95.57           H
ATOM   1350  CG  PRO A 102      13.702   7.877   3.489  1.00 95.57           C
ATOM   1351 1HG  PRO A 102      13.610   8.796   2.911  1.00 95.57           H
ATOM   1352 2HG  PRO A 102      14.393   7.238   2.940  1.00 95.57           H
ATOM   1353  CD  PRO A 102      12.357   7.204   3.711  1.00 95.57           C
ATOM   1354 1HD  PRO A 102      11.557   7.933   3.842  1.00 95.57           H
ATOM   1355 2HD  PRO A 102      12.075   6.575   2.866  1.00 95.57           H
ATOM   1356  N   PHE A 103      12.274   7.776   7.340  1.00 94.80           N
ATOM   1357  CA  PHE A 103      11.867   8.176   8.677  1.00 94.80           C
ATOM   1358  C   PHE A 103      11.515   6.956   9.530  1.00 94.80           C
ATOM   1359  O   PHE A 103      11.805   6.925  10.725  1.00 94.80           O
ATOM   1360  HA  PHE A 103      12.709   8.702   9.128  1.00 94.80           H
ATOM   1361  CB  PHE A 103      10.623   9.052   8.522  1.00 94.80           C
ATOM   1362 1HB  PHE A 103       9.862   8.492   7.979  1.00 94.80           H
ATOM   1363 2HB  PHE A 103      10.216   9.266   9.511  1.00 94.80           H
ATOM   1364  CG  PHE A 103      10.879  10.374   7.795  1.00 94.80           C
ATOM   1365  CD1 PHE A 103      11.252  11.476   8.500  1.00 94.80           C
ATOM   1366  HD1 PHE A 103      11.369  11.418   9.582  1.00 94.80           H
ATOM   1367  CD2 PHE A 103      10.733  10.447   6.445  1.00 94.80           C
ATOM   1368  HD2 PHE A 103      10.434   9.564   5.881  1.00 94.80           H
ATOM   1369  CE1 PHE A 103      11.490  12.703   7.825  1.00 94.80           C
ATOM   1370  HE1 PHE A 103      11.789  13.586   8.390  1.00 94.80           H
ATOM   1371  CE2 PHE A 103      10.971  11.674   5.771  1.00 94.80           C
ATOM   1372  HE2 PHE A 103      10.854  11.733   4.689  1.00 94.80           H
ATOM   1373  CZ  PHE A 103      11.344  12.776   6.475  1.00 94.80           C
ATOM   1374  HZ  PHE A 103      11.527  13.718   5.957  1.00 94.80           H
ATOM   1375  HN  PHE A 103      11.610   7.973   6.620  1.00 94.80           H
ATOM   1376  N   TRP A 104      10.894   5.981   8.884  1.00 92.40           N
ATOM   1377  CA  TRP A 104      10.573   4.728   9.547  1.00 92.40           C
ATOM   1378  C   TRP A 104      11.878   4.118  10.061  1.00 92.40           C
ATOM   1379  O   TRP A 104      11.933   3.613  11.181  1.00 92.40           O
ATOM   1380  HA  TRP A 104       9.912   4.954  10.384  1.00 92.40           H
ATOM   1381  CB  TRP A 104       9.804   3.794   8.611  1.00 92.40           C
ATOM   1382 1HB  TRP A 104      10.330   3.736   7.659  1.00 92.40           H
ATOM   1383 2HB  TRP A 104       9.804   2.790   9.037  1.00 92.40           H
ATOM   1384  CG  TRP A 104       8.358   4.222   8.354  1.00 92.40           C
ATOM   1385  CD1 TRP A 104       7.859   4.833   7.270  1.00 92.40           C
ATOM   1386  HD1 TRP A 104       8.449   5.112   6.397  1.00 92.40           H
ATOM   1387  CD2 TRP A 104       7.237   4.047   9.246  1.00 92.40           C
ATOM   1388  NE1 TRP A 104       6.505   5.063   7.398  1.00 92.40           N
ATOM   1389  HE1 TRP A 104       5.913   5.503   6.723  1.00 92.40           H
ATOM   1390  CE2 TRP A 104       6.114   4.570   8.637  1.00 92.40           C
ATOM   1391  CE3 TRP A 104       7.174   3.466  10.524  1.00 92.40           C
ATOM   1392  HE3 TRP A 104       8.046   3.046  11.026  1.00 92.40           H
ATOM   1393  CZ2 TRP A 104       4.847   4.564   9.233  1.00 92.40           C
ATOM   1394  HZ2 TRP A 104       3.975   4.984   8.731  1.00 92.40           H
ATOM   1395  CZ3 TRP A 104       5.901   3.468  11.106  1.00 92.40           C
ATOM   1396  HZ3 TRP A 104       5.796   3.029  12.098  1.00 92.40           H
ATOM   1397  CH2 TRP A 104       4.761   3.991  10.507  1.00 92.40           C
ATOM   1398  HH2 TRP A 104       3.803   3.954  11.026  1.00 92.40           H
ATOM   1399  HN  TRP A 104      10.612   6.036   7.926  1.00 92.40           H
ATOM   1400  N   ALA A 105      12.898   4.185   9.218  1.00 94.07           N
ATOM   1401  CA  ALA A 105      14.162   3.534   9.519  1.00 94.07           C
ATOM   1402  C   ALA A 105      14.787   4.190  10.752  1.00 94.07           C
ATOM   1403  O   ALA A 105      15.215   3.501  11.676  1.00 94.07           O
ATOM   1404  HA  ALA A 105      13.952   2.488   9.742  1.00 94.07           H
ATOM   1405  CB  ALA A 105      15.077   3.604   8.295  1.00 94.07           C
ATOM   1406 1HB  ALA A 105      14.599   3.099   7.455  1.00 94.07           H
ATOM   1407 2HB  ALA A 105      15.258   4.647   8.036  1.00 94.07           H
ATOM   1408 3HB  ALA A 105      16.025   3.116   8.521  1.00 94.07           H
ATOM   1409  HN  ALA A 105      12.871   4.671   8.345  1.00 94.07           H
ATOM   1410  N   ILE A 106      14.820   5.515  10.726  1.00 93.24           N
ATOM   1411  CA  ILE A 106      15.450   6.269  11.796  1.00 93.24           C
ATOM   1412  C   ILE A 106      14.723   5.985  13.111  1.00 93.24           C
ATOM   1413  O   ILE A 106      15.357   5.806  14.150  1.00 93.24           O
ATOM   1414  HA  ILE A 106      16.477   5.913  11.886  1.00 93.24           H
ATOM   1415  CB  ILE A 106      15.516   7.755  11.437  1.00 93.24           C
ATOM   1416  HB  ILE A 106      14.537   8.061  11.070  1.00 93.24           H
ATOM   1417  CG1 ILE A 106      16.519   8.003  10.309  1.00 93.24           C
ATOM   1418 1HG1 ILE A 106      17.535   7.894  10.690  1.00 93.24           H
ATOM   1419 2HG1 ILE A 106      16.389   7.252   9.530  1.00 93.24           H
ATOM   1420  CG2 ILE A 106      15.821   8.604  12.673  1.00 93.24           C
ATOM   1421 1HG2 ILE A 106      15.038   8.458  13.417  1.00 93.24           H
ATOM   1422 2HG2 ILE A 106      16.781   8.303  13.093  1.00 93.24           H
ATOM   1423 3HG2 ILE A 106      15.862   9.656  12.390  1.00 93.24           H
ATOM   1424  CD1 ILE A 106      16.340   9.401   9.713  1.00 93.24           C
ATOM   1425 1HD1 ILE A 106      15.331   9.498   9.312  1.00 93.24           H
ATOM   1426 2HD1 ILE A 106      16.495  10.149  10.490  1.00 93.24           H
ATOM   1427 3HD1 ILE A 106      17.066   9.551   8.914  1.00 93.24           H
ATOM   1428  HN  ILE A 106      14.427   6.069   9.993  1.00 93.24           H
ATOM   1429  N   ALA A 107      13.401   5.954  13.025  1.00 91.40           N
ATOM   1430  CA  ALA A 107      12.577   5.771  14.208  1.00 91.40           C
ATOM   1431  C   ALA A 107      12.827   4.377  14.787  1.00 91.40           C
ATOM   1432  O   ALA A 107      12.774   4.186  16.001  1.00 91.40           O
ATOM   1433  HA  ALA A 107      12.879   6.519  14.941  1.00 91.40           H
ATOM   1434  CB  ALA A 107      11.108   5.997  13.847  1.00 91.40           C
ATOM   1435 1HB  ALA A 107      10.979   7.011  13.468  1.00 91.40           H
ATOM   1436 2HB  ALA A 107      10.807   5.283  13.081  1.00 91.40           H
ATOM   1437 3HB  ALA A 107      10.491   5.860  14.735  1.00 91.40           H
ATOM   1438  HN  ALA A 107      12.894   6.050  12.168  1.00 91.40           H
ATOM   1439  N   ALA A 108      13.094   3.438  13.891  1.00 90.89           N
ATOM   1440  CA  ALA A 108      13.328   2.062  14.296  1.00 90.89           C
ATOM   1441  C   ALA A 108      14.738   1.938  14.876  1.00 90.89           C
ATOM   1442  O   ALA A 108      14.970   1.150  15.792  1.00 90.89           O
ATOM   1443  HA  ALA A 108      12.602   1.816  15.071  1.00 90.89           H
ATOM   1444  CB  ALA A 108      13.106   1.133  13.101  1.00 90.89           C
ATOM   1445 1HB  ALA A 108      12.081   1.238  12.745  1.00 90.89           H
ATOM   1446 2HB  ALA A 108      13.797   1.399  12.301  1.00 90.89           H
ATOM   1447 3HB  ALA A 108      13.281   0.101  13.405  1.00 90.89           H
ATOM   1448  HN  ALA A 108      13.152   3.604  12.907  1.00 90.89           H
ATOM   1449  N   ALA A 109      15.644   2.729  14.320  1.00 90.33           N
ATOM   1450  CA  ALA A 109      17.051   2.615  14.666  1.00 90.33           C
ATOM   1451  C   ALA A 109      17.254   3.064  16.114  1.00 90.33           C
ATOM   1452  O   ALA A 109      18.092   2.515  16.827  1.00 90.33           O
ATOM   1453  HA  ALA A 109      17.330   1.565  14.578  1.00 90.33           H
ATOM   1454  CB  ALA A 109      17.887   3.432  13.679  1.00 90.33           C
ATOM   1455 1HB  ALA A 109      17.729   3.054  12.669  1.00 90.33           H
ATOM   1456 2HB  ALA A 109      17.585   4.479  13.727  1.00 90.33           H
ATOM   1457 3HB  ALA A 109      18.942   3.346  13.939  1.00 90.33           H
ATOM   1458  HN  ALA A 109      15.430   3.437  13.646  1.00 90.33           H
ATOM   1459  N   ASP A 110      16.471   4.059  16.507  1.00 86.17           N
ATOM   1460  CA  ASP A 110      16.636   4.669  17.815  1.00 86.17           C
ATOM   1461  C   ASP A 110      15.264   5.063  18.366  1.00 86.17           C
ATOM   1462  O   ASP A 110      14.529   4.217  18.874  1.00 86.17           O
ATOM   1463  HA  ASP A 110      17.128   3.911  18.425  1.00 86.17           H
ATOM   1464  CB  ASP A 110      17.492   5.934  17.730  1.00 86.17           C
ATOM   1465 1HB  ASP A 110      18.451   5.699  17.269  1.00 86.17           H
ATOM   1466 2HB  ASP A 110      17.002   6.666  17.088  1.00 86.17           H
ATOM   1467  CG  ASP A 110      17.720   6.537  19.117  1.00 86.17           C
ATOM   1468  OD1 ASP A 110      17.398   5.835  20.100  1.00 86.17           O
ATOM   1469  OD2 ASP A 110      18.212   7.685  19.164  1.00 86.17           O
ATOM   1470  HN  ASP A 110      15.738   4.447  15.949  1.00 86.17           H
ATOM   1471  N   GLN A 111      14.960   6.347  18.246  1.00 85.67           N
ATOM   1472  CA  GLN A 111      13.665   6.852  18.670  1.00 85.67           C
ATOM   1473  C   GLN A 111      13.157   7.905  17.683  1.00 85.67           C
ATOM   1474  O   GLN A 111      13.902   8.359  16.817  1.00 85.67           O
ATOM   1475  HA  GLN A 111      13.001   5.988  18.664  1.00 85.67           H
ATOM   1476  CB  GLN A 111      13.736   7.419  20.089  1.00 85.67           C
ATOM   1477 1HB  GLN A 111      12.750   7.767  20.396  1.00 85.67           H
ATOM   1478 2HB  GLN A 111      14.028   6.633  20.785  1.00 85.67           H
ATOM   1479  CG  GLN A 111      14.737   8.574  20.168  1.00 85.67           C
ATOM   1480 1HG  GLN A 111      15.735   8.213  19.920  1.00 85.67           H
ATOM   1481 2HG  GLN A 111      14.480   9.334  19.430  1.00 85.67           H
ATOM   1482  CD  GLN A 111      14.747   9.196  21.566  1.00 85.67           C
ATOM   1483  OE1 GLN A 111      13.724   9.574  22.113  1.00 85.67           O
ATOM   1484  NE2 GLN A 111      15.956   9.281  22.112  1.00 85.67           N
ATOM   1485 1HE2 GLN A 111      16.756   8.952  21.609  1.00 85.67           H
ATOM   1486 2HE2 GLN A 111      16.067   9.674  23.025  1.00 85.67           H
ATOM   1487  HN  GLN A 111      15.578   7.035  17.867  1.00 85.67           H
ATOM   1488  N   TRP A 112      11.891   8.262  17.848  1.00 90.61           N
ATOM   1489  CA  TRP A 112      11.280   9.266  16.995  1.00 90.61           C
ATOM   1490  C   TRP A 112      11.853  10.630  17.386  1.00 90.61           C
ATOM   1491  O   TRP A 112      11.545  11.153  18.456  1.00 90.61           O
ATOM   1492  HA  TRP A 112      11.544   9.033  15.963  1.00 90.61           H
ATOM   1493  CB  TRP A 112       9.754   9.210  17.088  1.00 90.61           C
ATOM   1494 1HB  TRP A 112       9.426   8.188  16.897  1.00 90.61           H
ATOM   1495 2HB  TRP A 112       9.453   9.456  18.106  1.00 90.61           H
ATOM   1496  CG  TRP A 112       9.036  10.150  16.117  1.00 90.61           C
ATOM   1497  CD1 TRP A 112       8.611  11.401  16.343  1.00 90.61           C
ATOM   1498  HD1 TRP A 112       8.730  11.928  17.289  1.00 90.61           H
ATOM   1499  CD2 TRP A 112       8.675   9.862  14.750  1.00 90.61           C
ATOM   1500  NE1 TRP A 112       8.004  11.938  15.226  1.00 90.61           N
ATOM   1501  HE1 TRP A 112       7.609  12.853  15.149  1.00 90.61           H
ATOM   1502  CE2 TRP A 112       8.044  10.972  14.226  1.00 90.61           C
ATOM   1503  CE3 TRP A 112       8.874   8.702  13.982  1.00 90.61           C
ATOM   1504  HE3 TRP A 112       9.368   7.813  14.372  1.00 90.61           H
ATOM   1505  CZ2 TRP A 112       7.561  11.032  12.914  1.00 90.61           C
ATOM   1506  HZ2 TRP A 112       7.067  11.921  12.523  1.00 90.61           H
ATOM   1507  CZ3 TRP A 112       8.385   8.777  12.672  1.00 90.61           C
ATOM   1508  HZ3 TRP A 112       8.513   7.904  12.032  1.00 90.61           H
ATOM   1509  CH2 TRP A 112       7.748   9.887  12.129  1.00 90.61           C
ATOM   1510  HH2 TRP A 112       7.396   9.867  11.098  1.00 90.61           H
ATOM   1511  HN  TRP A 112      11.288   7.878  18.547  1.00 90.61           H
ATOM   1512  N   LYS A 113      12.676  11.168  16.497  1.00 90.17           N
ATOM   1513  CA  LYS A 113      13.389  12.400  16.787  1.00 90.17           C
ATOM   1514  C   LYS A 113      12.665  13.572  16.122  1.00 90.17           C
ATOM   1515  O   LYS A 113      13.082  14.721  16.256  1.00 90.17           O
ATOM   1516  HA  LYS A 113      13.363  12.546  17.867  1.00 90.17           H
ATOM   1517  CB  LYS A 113      14.859  12.276  16.382  1.00 90.17           C
ATOM   1518 1HB  LYS A 113      14.929  11.991  15.332  1.00 90.17           H
ATOM   1519 2HB  LYS A 113      15.351  13.243  16.482  1.00 90.17           H
ATOM   1520  CG  LYS A 113      15.580  11.239  17.246  1.00 90.17           C
ATOM   1521 1HG  LYS A 113      15.550  11.547  18.291  1.00 90.17           H
ATOM   1522 2HG  LYS A 113      15.063  10.282  17.180  1.00 90.17           H
ATOM   1523  CD  LYS A 113      17.034  11.070  16.800  1.00 90.17           C
ATOM   1524 1HD  LYS A 113      17.066  10.798  15.746  1.00 90.17           H
ATOM   1525 2HD  LYS A 113      17.561  12.019  16.900  1.00 90.17           H
ATOM   1526  CE  LYS A 113      17.741   9.998  17.632  1.00 90.17           C
ATOM   1527 1HE  LYS A 113      17.761  10.296  18.680  1.00 90.17           H
ATOM   1528 2HE  LYS A 113      17.186   9.062  17.577  1.00 90.17           H
ATOM   1529  NZ  LYS A 113      19.123   9.791  17.143  1.00 90.17           N
ATOM   1530 1HZ  LYS A 113      19.544   9.014  17.640  1.00 90.17           H
ATOM   1531 2HZ  LYS A 113      19.103   9.586  16.150  1.00 90.17           H
ATOM   1532 3HZ  LYS A 113      19.668  10.631  17.304  1.00 90.17           H
ATOM   1533  HN  LYS A 113      12.858  10.776  15.595  1.00 90.17           H
ATOM   1534  N   PHE A 114      11.591  13.241  15.419  1.00 92.78           N
ATOM   1535  CA  PHE A 114      10.939  14.205  14.549  1.00 92.78           C
ATOM   1536  C   PHE A 114       9.699  14.798  15.221  1.00 92.78           C
ATOM   1537  O   PHE A 114       9.241  14.292  16.244  1.00 92.78           O
ATOM   1538  HA  PHE A 114      11.658  15.000  14.352  1.00 92.78           H
ATOM   1539  CB  PHE A 114      10.511  13.452  13.288  1.00 92.78           C
ATOM   1540 1HB  PHE A 114       9.720  12.750  13.547  1.00 92.78           H
ATOM   1541 2HB  PHE A 114      10.087  14.164  12.579  1.00 92.78           H
ATOM   1542  CG  PHE A 114      11.647  12.689  12.603  1.00 92.78           C
ATOM   1543  CD1 PHE A 114      12.569  13.361  11.863  1.00 92.78           C
ATOM   1544  HD1 PHE A 114      12.499  14.444  11.758  1.00 92.78           H
ATOM   1545  CD2 PHE A 114      11.735  11.338  12.735  1.00 92.78           C
ATOM   1546  HD2 PHE A 114      10.996  10.800  13.328  1.00 92.78           H
ATOM   1547  CE1 PHE A 114      13.623  12.653  11.228  1.00 92.78           C
ATOM   1548  HE1 PHE A 114      14.362  13.192  10.634  1.00 92.78           H
ATOM   1549  CE2 PHE A 114      12.789  10.630  12.100  1.00 92.78           C
ATOM   1550  HE2 PHE A 114      12.859   9.547  12.205  1.00 92.78           H
ATOM   1551  CZ  PHE A 114      13.711  11.302  11.360  1.00 92.78           C
ATOM   1552  HZ  PHE A 114      14.520  10.758  10.872  1.00 92.78           H
ATOM   1553  HN  PHE A 114      11.169  12.334  15.437  1.00 92.78           H
ATOM   1554  N   GLN A 115       9.189  15.861  14.617  1.00 92.59           N
ATOM   1555  CA  GLN A 115       8.031  16.548  15.162  1.00 92.59           C
ATOM   1556  C   GLN A 115       6.763  15.727  14.916  1.00 92.59           C
ATOM   1557  O   GLN A 115       6.763  14.809  14.098  1.00 92.59           O
ATOM   1558  HA  GLN A 115       8.218  16.628  16.233  1.00 92.59           H
ATOM   1559  CB  GLN A 115       7.897  17.953  14.570  1.00 92.59           C
ATOM   1560 1HB  GLN A 115       7.882  17.893  13.482  1.00 92.59           H
ATOM   1561 2HB  GLN A 115       6.949  18.393  14.879  1.00 92.59           H
ATOM   1562  CG  GLN A 115       9.053  18.849  15.021  1.00 92.59           C
ATOM   1563 1HG  GLN A 115      10.002  18.393  14.742  1.00 92.59           H
ATOM   1564 2HG  GLN A 115       8.996  19.808  14.506  1.00 92.59           H
ATOM   1565  CD  GLN A 115       9.014  19.074  16.534  1.00 92.59           C
ATOM   1566  OE1 GLN A 115       7.983  18.966  17.178  1.00 92.59           O
ATOM   1567  NE2 GLN A 115      10.192  19.392  17.064  1.00 92.59           N
ATOM   1568 1HE2 GLN A 115      11.000  19.465  16.479  1.00 92.59           H
ATOM   1569 2HE2 GLN A 115      10.269  19.559  18.047  1.00 92.59           H
ATOM   1570  HN  GLN A 115       9.554  16.253  13.772  1.00 92.59           H
ATOM   1571  N   THR A 116       5.713  16.088  15.640  1.00 93.55           N
ATOM   1572  CA  THR A 116       4.464  15.351  15.565  1.00 93.55           C
ATOM   1573  C   THR A 116       3.911  15.381  14.139  1.00 93.55           C
ATOM   1574  O   THR A 116       3.324  14.405  13.676  1.00 93.55           O
ATOM   1575  HA  THR A 116       4.665  14.307  15.808  1.00 93.55           H
ATOM   1576  CB  THR A 116       3.505  15.939  16.602  1.00 93.55           C
ATOM   1577  HB  THR A 116       3.212  16.953  16.330  1.00 93.55           H
ATOM   1578  OG1 THR A 116       4.206  15.812  17.836  1.00 93.55           O
ATOM   1579  HG1 THR A 116       3.794  16.407  18.526  1.00 93.55           H
ATOM   1580  CG2 THR A 116       2.252  15.082  16.795  1.00 93.55           C
ATOM   1581 1HG2 THR A 116       2.542  14.087  17.132  1.00 93.55           H
ATOM   1582 2HG2 THR A 116       1.717  15.003  15.848  1.00 93.55           H
ATOM   1583 3HG2 THR A 116       1.606  15.545  17.540  1.00 93.55           H
ATOM   1584  HN  THR A 116       5.708  16.867  16.267  1.00 93.55           H
ATOM   1585  N   PHE A 117       4.118  16.514  13.483  1.00 94.51           N
ATOM   1586  CA  PHE A 117       3.653  16.682  12.116  1.00 94.51           C
ATOM   1587  C   PHE A 117       4.141  15.537  11.227  1.00 94.51           C
ATOM   1588  O   PHE A 117       3.365  14.968  10.459  1.00 94.51           O
ATOM   1589  HA  PHE A 117       2.564  16.681  12.142  1.00 94.51           H
ATOM   1590  CB  PHE A 117       4.242  17.997  11.603  1.00 94.51           C
ATOM   1591 1HB  PHE A 117       3.857  18.817  12.208  1.00 94.51           H
ATOM   1592 2HB  PHE A 117       5.323  17.979  11.742  1.00 94.51           H
ATOM   1593  CG  PHE A 117       3.938  18.283  10.131  1.00 94.51           C
ATOM   1594  CD1 PHE A 117       4.903  18.104   9.189  1.00 94.51           C
ATOM   1595  HD1 PHE A 117       5.894  17.758   9.483  1.00 94.51           H
ATOM   1596  CD2 PHE A 117       2.702  18.715   9.764  1.00 94.51           C
ATOM   1597  HD2 PHE A 117       1.928  18.858  10.518  1.00 94.51           H
ATOM   1598  CE1 PHE A 117       4.620  18.369   7.823  1.00 94.51           C
ATOM   1599  HE1 PHE A 117       5.393  18.227   7.069  1.00 94.51           H
ATOM   1600  CE2 PHE A 117       2.419  18.980   8.398  1.00 94.51           C
ATOM   1601  HE2 PHE A 117       1.428  19.327   8.104  1.00 94.51           H
ATOM   1602  CZ  PHE A 117       3.384  18.802   7.456  1.00 94.51           C
ATOM   1603  HZ  PHE A 117       3.166  19.005   6.408  1.00 94.51           H
ATOM   1604  HN  PHE A 117       4.592  17.305  13.869  1.00 94.51           H
ATOM   1605  N   MET A 118       5.424  15.232  11.359  1.00 94.41           N
ATOM   1606  CA  MET A 118       6.035  14.197  10.542  1.00 94.41           C
ATOM   1607  C   MET A 118       5.436  12.825  10.856  1.00 94.41           C
ATOM   1608  O   MET A 118       5.308  11.982   9.970  1.00 94.41           O
ATOM   1609  HA  MET A 118       5.815  14.470   9.510  1.00 94.41           H
ATOM   1610  CB  MET A 118       7.543  14.168  10.800  1.00 94.41           C
ATOM   1611 1HB  MET A 118       7.944  15.180  10.754  1.00 94.41           H
ATOM   1612 2HB  MET A 118       7.736  13.794  11.806  1.00 94.41           H
ATOM   1613  CG  MET A 118       8.257  13.283   9.777  1.00 94.41           C
ATOM   1614 1HG  MET A 118       9.325  13.250   9.994  1.00 94.41           H
ATOM   1615 2HG  MET A 118       7.886  12.260   9.846  1.00 94.41           H
ATOM   1616  SD  MET A 118       7.990  13.918   8.130  1.00 94.41           S
ATOM   1617  CE  MET A 118       8.989  15.396   8.202  1.00 94.41           C
ATOM   1618 1HE  MET A 118       8.617  16.047   8.993  1.00 94.41           H
ATOM   1619 2HE  MET A 118      10.024  15.125   8.410  1.00 94.41           H
ATOM   1620 3HE  MET A 118       8.935  15.917   7.246  1.00 94.41           H
ATOM   1621  HN  MET A 118       6.040  15.677  12.008  1.00 94.41           H
ATOM   1622  N   CYS A 119       5.085  12.644  12.121  1.00 93.87           N
ATOM   1623  CA  CYS A 119       4.508  11.386  12.564  1.00 93.87           C
ATOM   1624  C   CYS A 119       3.170  11.192  11.847  1.00 93.87           C
ATOM   1625  O   CYS A 119       2.870  10.098  11.372  1.00 93.87           O
ATOM   1626  HA  CYS A 119       5.213  10.603  12.286  1.00 93.87           H
ATOM   1627  CB  CYS A 119       4.352  11.340  14.086  1.00 93.87           C
ATOM   1628 1HB  CYS A 119       5.332  11.379  14.561  1.00 93.87           H
ATOM   1629 2HB  CYS A 119       3.796  12.213  14.429  1.00 93.87           H
ATOM   1630  SG  CYS A 119       3.478   9.810  14.579  1.00 93.87           S
ATOM   1631  HN  CYS A 119       5.189  13.336  12.835  1.00 93.87           H
ATOM   1632  N   LYS A 120       2.402  12.271  11.793  1.00 94.67           N
ATOM   1633  CA  LYS A 120       1.102  12.232  11.145  1.00 94.67           C
ATOM   1634  C   LYS A 120       1.281  11.846   9.675  1.00 94.67           C
ATOM   1635  O   LYS A 120       0.592  10.958   9.175  1.00 94.67           O
ATOM   1636  HA  LYS A 120       0.515  11.456  11.637  1.00 94.67           H
ATOM   1637  CB  LYS A 120       0.363  13.556  11.348  1.00 94.67           C
ATOM   1638 1HB  LYS A 120       1.007  14.385  11.056  1.00 94.67           H
ATOM   1639 2HB  LYS A 120      -0.513  13.590  10.700  1.00 94.67           H
ATOM   1640  CG  LYS A 120      -0.067  13.726  12.807  1.00 94.67           C
ATOM   1641 1HG  LYS A 120      -0.682  12.878  13.109  1.00 94.67           H
ATOM   1642 2HG  LYS A 120       0.812  13.727  13.451  1.00 94.67           H
ATOM   1643  CD  LYS A 120      -0.850  15.026  12.999  1.00 94.67           C
ATOM   1644 1HD  LYS A 120      -0.192  15.879  12.832  1.00 94.67           H
ATOM   1645 2HD  LYS A 120      -1.647  15.088  12.259  1.00 94.67           H
ATOM   1646  CE  LYS A 120      -1.446  15.103  14.406  1.00 94.67           C
ATOM   1647 1HE  LYS A 120      -1.864  14.136  14.684  1.00 94.67           H
ATOM   1648 2HE  LYS A 120      -0.662  15.332  15.128  1.00 94.67           H
ATOM   1649  NZ  LYS A 120      -2.501  16.140  14.466  1.00 94.67           N
ATOM   1650 1HZ  LYS A 120      -2.870  16.193  15.409  1.00 94.67           H
ATOM   1651 2HZ  LYS A 120      -2.107  17.038  14.207  1.00 94.67           H
ATOM   1652 3HZ  LYS A 120      -3.247  15.901  13.823  1.00 94.67           H
ATOM   1653  HN  LYS A 120       2.655  13.157  12.180  1.00 94.67           H
ATOM   1654  N   VAL A 121       2.209  12.533   9.025  1.00 94.27           N
ATOM   1655  CA  VAL A 121       2.422  12.339   7.601  1.00 94.27           C
ATOM   1656  C   VAL A 121       2.848  10.892   7.345  1.00 94.27           C
ATOM   1657  O   VAL A 121       2.301  10.227   6.466  1.00 94.27           O
ATOM   1658  HA  VAL A 121       1.472  12.520   7.098  1.00 94.27           H
ATOM   1659  CB  VAL A 121       3.435  13.361   7.080  1.00 94.27           C
ATOM   1660  HB  VAL A 121       4.323  13.303   7.709  1.00 94.27           H
ATOM   1661  CG1 VAL A 121       3.854  13.035   5.645  1.00 94.27           C
ATOM   1662 1HG1 VAL A 121       4.309  12.045   5.615  1.00 94.27           H
ATOM   1663 2HG1 VAL A 121       2.977  13.052   4.998  1.00 94.27           H
ATOM   1664 3HG1 VAL A 121       4.574  13.777   5.300  1.00 94.27           H
ATOM   1665  CG2 VAL A 121       2.880  14.783   7.180  1.00 94.27           C
ATOM   1666 1HG2 VAL A 121       1.970  14.861   6.586  1.00 94.27           H
ATOM   1667 2HG2 VAL A 121       2.656  15.013   8.222  1.00 94.27           H
ATOM   1668 3HG2 VAL A 121       3.621  15.489   6.803  1.00 94.27           H
ATOM   1669  HN  VAL A 121       2.807  13.209   9.454  1.00 94.27           H
ATOM   1670  N   VAL A 122       3.819  10.447   8.129  1.00 93.31           N
ATOM   1671  CA  VAL A 122       4.473   9.178   7.862  1.00 93.31           C
ATOM   1672  C   VAL A 122       3.451   8.046   7.983  1.00 93.31           C
ATOM   1673  O   VAL A 122       3.418   7.143   7.149  1.00 93.31           O
ATOM   1674  HA  VAL A 122       4.844   9.208   6.837  1.00 93.31           H
ATOM   1675  CB  VAL A 122       5.673   9.001   8.795  1.00 93.31           C
ATOM   1676  HB  VAL A 122       5.341   9.209   9.812  1.00 93.31           H
ATOM   1677  CG1 VAL A 122       6.192   7.562   8.755  1.00 93.31           C
ATOM   1678 1HG1 VAL A 122       5.400   6.882   9.071  1.00 93.31           H
ATOM   1679 2HG1 VAL A 122       6.499   7.315   7.739  1.00 93.31           H
ATOM   1680 3HG1 VAL A 122       7.044   7.465   9.427  1.00 93.31           H
ATOM   1681  CG2 VAL A 122       6.785   9.994   8.451  1.00 93.31           C
ATOM   1682 1HG2 VAL A 122       7.114   9.831   7.425  1.00 93.31           H
ATOM   1683 2HG2 VAL A 122       6.408  11.012   8.555  1.00 93.31           H
ATOM   1684 3HG2 VAL A 122       7.626   9.847   9.129  1.00 93.31           H
ATOM   1685  HN  VAL A 122       4.158  10.937   8.932  1.00 93.31           H
ATOM   1686  N   ASN A 123       2.641   8.132   9.028  1.00 92.20           N
ATOM   1687  CA  ASN A 123       1.653   7.101   9.296  1.00 92.20           C
ATOM   1688  C   ASN A 123       0.602   7.107   8.185  1.00 92.20           C
ATOM   1689  O   ASN A 123       0.134   6.051   7.762  1.00 92.20           O
ATOM   1690  HA  ASN A 123       2.215   6.168   9.333  1.00 92.20           H
ATOM   1691  CB  ASN A 123       0.938   7.356  10.625  1.00 92.20           C
ATOM   1692 1HB  ASN A 123       0.746   8.423  10.740  1.00 92.20           H
ATOM   1693 2HB  ASN A 123      -0.031   6.856  10.622  1.00 92.20           H
ATOM   1694  CG  ASN A 123       1.774   6.853  11.803  1.00 92.20           C
ATOM   1695  OD1 ASN A 123       2.633   5.997  11.667  1.00 92.20           O
ATOM   1696  ND2 ASN A 123       1.475   7.429  12.964  1.00 92.20           N
ATOM   1697 1HD2 ASN A 123       0.758   8.125  13.006  1.00 92.20           H
ATOM   1698 2HD2 ASN A 123       1.967   7.167  13.794  1.00 92.20           H
ATOM   1699  HN  ASN A 123       2.653   8.887   9.684  1.00 92.20           H
ATOM   1700  N   SER A 124       0.261   8.309   7.743  1.00 94.51           N
ATOM   1701  CA  SER A 124      -0.860   8.483   6.835  1.00 94.51           C
ATOM   1702  C   SER A 124      -0.449   8.090   5.415  1.00 94.51           C
ATOM   1703  O   SER A 124      -1.275   7.620   4.633  1.00 94.51           O
ATOM   1704  HA  SER A 124      -1.638   7.815   7.206  1.00 94.51           H
ATOM   1705  CB  SER A 124      -1.372   9.924   6.861  1.00 94.51           C
ATOM   1706 1HB  SER A 124      -0.622  10.583   6.421  1.00 94.51           H
ATOM   1707 2HB  SER A 124      -2.266  10.003   6.243  1.00 94.51           H
ATOM   1708  OG  SER A 124      -1.670  10.362   8.184  1.00 94.51           O
ATOM   1709  HG  SER A 124      -1.043  11.094   8.451  1.00 94.51           H
ATOM   1710  HN  SER A 124       0.735   9.153   7.994  1.00 94.51           H
ATOM   1711  N   MET A 125       0.826   8.298   5.123  1.00 95.70           N
ATOM   1712  CA  MET A 125       1.312   8.176   3.759  1.00 95.70           C
ATOM   1713  C   MET A 125       1.134   6.748   3.240  1.00 95.70           C
ATOM   1714  O   MET A 125       0.771   6.545   2.083  1.00 95.70           O
ATOM   1715  HA  MET A 125       0.705   8.863   3.169  1.00 95.70           H
ATOM   1716  CB  MET A 125       2.793   8.557   3.708  1.00 95.70           C
ATOM   1717 1HB  MET A 125       2.955   9.477   4.271  1.00 95.70           H
ATOM   1718 2HB  MET A 125       3.389   7.781   4.188  1.00 95.70           H
ATOM   1719  CG  MET A 125       3.261   8.747   2.264  1.00 95.70           C
ATOM   1720 1HG  MET A 125       4.341   8.894   2.239  1.00 95.70           H
ATOM   1721 2HG  MET A 125       3.048   7.850   1.683  1.00 95.70           H
ATOM   1722  SD  MET A 125       2.438  10.154   1.535  1.00 95.70           S
ATOM   1723  CE  MET A 125       3.174  11.471   2.489  1.00 95.70           C
ATOM   1724 1HE  MET A 125       2.948  11.325   3.546  1.00 95.70           H
ATOM   1725 2HE  MET A 125       4.254  11.466   2.344  1.00 95.70           H
ATOM   1726 3HE  MET A 125       2.768  12.428   2.161  1.00 95.70           H
ATOM   1727  HN  MET A 125       1.521   8.546   5.799  1.00 95.70           H
ATOM   1728  N   TYR A 126       1.399   5.795   4.121  1.00 92.60           N
ATOM   1729  CA  TYR A 126       1.287   4.391   3.762  1.00 92.60           C
ATOM   1730  C   TYR A 126      -0.149   4.039   3.369  1.00 92.60           C
ATOM   1731  O   TYR A 126      -0.376   3.383   2.354  1.00 92.60           O
ATOM   1732  HA  TYR A 126       1.944   4.208   2.911  1.00 92.60           H
ATOM   1733  CB  TYR A 126       1.669   3.603   5.016  1.00 92.60           C
ATOM   1734 1HB  TYR A 126       2.725   3.766   5.228  1.00 92.60           H
ATOM   1735 2HB  TYR A 126       1.109   3.997   5.865  1.00 92.60           H
ATOM   1736  CG  TYR A 126       1.411   2.099   4.908  1.00 92.60           C
ATOM   1737  CD1 TYR A 126       0.591   1.472   5.825  1.00 92.60           C
ATOM   1738  HD1 TYR A 126       0.128   2.048   6.626  1.00 92.60           H
ATOM   1739  CD2 TYR A 126       1.998   1.369   3.895  1.00 92.60           C
ATOM   1740  HD2 TYR A 126       2.645   1.864   3.171  1.00 92.60           H
ATOM   1741  CE1 TYR A 126       0.349   0.056   5.723  1.00 92.60           C
ATOM   1742  HE1 TYR A 126      -0.296  -0.452   6.441  1.00 92.60           H
ATOM   1743  CE2 TYR A 126       1.755  -0.047   3.793  1.00 92.60           C
ATOM   1744  HE2 TYR A 126       2.212  -0.635   2.997  1.00 92.60           H
ATOM   1745  CZ  TYR A 126       0.942  -0.633   4.712  1.00 92.60           C
ATOM   1746  OH  TYR A 126       0.713  -1.970   4.616  1.00 92.60           O
ATOM   1747  HH  TYR A 126       0.864  -2.277   3.677  1.00 92.60           H
ATOM   1748  HN  TYR A 126       1.685   5.968   5.064  1.00 92.60           H
ATOM   1749  N   LYS A 127      -1.082   4.489   4.195  1.00 91.51           N
ATOM   1750  CA  LYS A 127      -2.483   4.163   3.991  1.00 91.51           C
ATOM   1751  C   LYS A 127      -2.956   4.771   2.669  1.00 91.51           C
ATOM   1752  O   LYS A 127      -3.749   4.164   1.951  1.00 91.51           O
ATOM   1753  HA  LYS A 127      -2.559   3.078   3.919  1.00 91.51           H
ATOM   1754  CB  LYS A 127      -3.315   4.596   5.200  1.00 91.51           C
ATOM   1755 1HB  LYS A 127      -3.064   5.621   5.472  1.00 91.51           H
ATOM   1756 2HB  LYS A 127      -4.374   4.587   4.939  1.00 91.51           H
ATOM   1757  CG  LYS A 127      -3.071   3.670   6.393  1.00 91.51           C
ATOM   1758 1HG  LYS A 127      -2.030   3.746   6.709  1.00 91.51           H
ATOM   1759 2HG  LYS A 127      -3.684   3.989   7.237  1.00 91.51           H
ATOM   1760  CD  LYS A 127      -3.398   2.219   6.038  1.00 91.51           C
ATOM   1761 1HD  LYS A 127      -4.340   2.178   5.491  1.00 91.51           H
ATOM   1762 2HD  LYS A 127      -2.628   1.820   5.377  1.00 91.51           H
ATOM   1763  CE  LYS A 127      -3.494   1.354   7.296  1.00 91.51           C
ATOM   1764 1HE  LYS A 127      -2.554   1.396   7.847  1.00 91.51           H
ATOM   1765 2HE  LYS A 127      -4.267   1.747   7.956  1.00 91.51           H
ATOM   1766  NZ  LYS A 127      -3.804  -0.048   6.939  1.00 91.51           N
ATOM   1767 1HZ  LYS A 127      -3.889  -0.601   7.785  1.00 91.51           H
ATOM   1768 2HZ  LYS A 127      -4.678  -0.081   6.425  1.00 91.51           H
ATOM   1769 3HZ  LYS A 127      -3.059  -0.423   6.363  1.00 91.51           H
ATOM   1770  HN  LYS A 127      -0.894   5.066   4.990  1.00 91.51           H
ATOM   1771  N   MET A 128      -2.450   5.963   2.388  1.00 94.76           N
ATOM   1772  CA  MET A 128      -2.802   6.655   1.160  1.00 94.76           C
ATOM   1773  C   MET A 128      -2.299   5.888  -0.065  1.00 94.76           C
ATOM   1774  O   MET A 128      -3.015   5.756  -1.057  1.00 94.76           O
ATOM   1775  HA  MET A 128      -3.892   6.696   1.148  1.00 94.76           H
ATOM   1776  CB  MET A 128      -2.192   8.058   1.170  1.00 94.76           C
ATOM   1777 1HB  MET A 128      -2.433   8.556   2.109  1.00 94.76           H
ATOM   1778 2HB  MET A 128      -1.105   7.986   1.118  1.00 94.76           H
ATOM   1779  CG  MET A 128      -2.711   8.890  -0.004  1.00 94.76           C
ATOM   1780 1HG  MET A 128      -2.426   8.422  -0.946  1.00 94.76           H
ATOM   1781 2HG  MET A 128      -3.800   8.926   0.018  1.00 94.76           H
ATOM   1782  SD  MET A 128      -2.045  10.544   0.080  1.00 94.76           S
ATOM   1783  CE  MET A 128      -0.314  10.196  -0.185  1.00 94.76           C
ATOM   1784 1HE  MET A 128       0.047   9.533   0.600  1.00 94.76           H
ATOM   1785 2HE  MET A 128      -0.185   9.715  -1.155  1.00 94.76           H
ATOM   1786 3HE  MET A 128       0.251  11.127  -0.164  1.00 94.76           H
ATOM   1787  HN  MET A 128      -1.811   6.453   2.981  1.00 94.76           H
ATOM   1788  N   ASN A 129      -1.071   5.402   0.044  1.00 94.54           N
ATOM   1789  CA  ASN A 129      -0.486   4.602  -1.018  1.00 94.54           C
ATOM   1790  C   ASN A 129      -1.345   3.356  -1.244  1.00 94.54           C
ATOM   1791  O   ASN A 129      -1.718   3.052  -2.376  1.00 94.54           O
ATOM   1792  HA  ASN A 129      -0.463   5.255  -1.890  1.00 94.54           H
ATOM   1793  CB  ASN A 129       0.925   4.142  -0.648  1.00 94.54           C
ATOM   1794 1HB  ASN A 129       1.604   4.994  -0.659  1.00 94.54           H
ATOM   1795 2HB  ASN A 129       0.927   3.746   0.368  1.00 94.54           H
ATOM   1796  CG  ASN A 129       1.426   3.071  -1.619  1.00 94.54           C
ATOM   1797  OD1 ASN A 129       1.210   1.884  -1.440  1.00 94.54           O
ATOM   1798  ND2 ASN A 129       2.104   3.556  -2.655  1.00 94.54           N
ATOM   1799 1HD2 ASN A 129       2.246   4.542  -2.743  1.00 94.54           H
ATOM   1800 2HD2 ASN A 129       2.473   2.934  -3.347  1.00 94.54           H
ATOM   1801  HN  ASN A 129      -0.481   5.548   0.838  1.00 94.54           H
ATOM   1802  N   PHE A 130      -1.635   2.669  -0.149  1.00 92.48           N
ATOM   1803  CA  PHE A 130      -2.312   1.386  -0.227  1.00 92.48           C
ATOM   1804  C   PHE A 130      -3.649   1.515  -0.960  1.00 92.48           C
ATOM   1805  O   PHE A 130      -3.901   0.800  -1.929  1.00 92.48           O
ATOM   1806  HA  PHE A 130      -1.660   0.710  -0.781  1.00 92.48           H
ATOM   1807  CB  PHE A 130      -2.573   0.929   1.210  1.00 92.48           C
ATOM   1808 1HB  PHE A 130      -1.621   0.860   1.737  1.00 92.48           H
ATOM   1809 2HB  PHE A 130      -3.165   1.689   1.720  1.00 92.48           H
ATOM   1810  CG  PHE A 130      -3.296  -0.415   1.314  1.00 92.48           C
ATOM   1811  CD1 PHE A 130      -4.653  -0.452   1.400  1.00 92.48           C
ATOM   1812  HD1 PHE A 130      -5.225   0.476   1.394  1.00 92.48           H
ATOM   1813  CD2 PHE A 130      -2.583  -1.573   1.320  1.00 92.48           C
ATOM   1814  HD2 PHE A 130      -1.495  -1.543   1.252  1.00 92.48           H
ATOM   1815  CE1 PHE A 130      -5.325  -1.699   1.496  1.00 92.48           C
ATOM   1816  HE1 PHE A 130      -6.412  -1.729   1.565  1.00 92.48           H
ATOM   1817  CE2 PHE A 130      -3.254  -2.820   1.417  1.00 92.48           C
ATOM   1818  HE2 PHE A 130      -2.682  -3.748   1.422  1.00 92.48           H
ATOM   1819  CZ  PHE A 130      -4.611  -2.857   1.503  1.00 92.48           C
ATOM   1820  HZ  PHE A 130      -5.126  -3.815   1.577  1.00 92.48           H
ATOM   1821  HN  PHE A 130      -1.415   2.975   0.778  1.00 92.48           H
ATOM   1822  N   TYR A 131      -4.470   2.431  -0.469  1.00 92.37           N
ATOM   1823  CA  TYR A 131      -5.820   2.579  -0.984  1.00 92.37           C
ATOM   1824  C   TYR A 131      -5.802   3.021  -2.449  1.00 92.37           C
ATOM   1825  O   TYR A 131      -6.592   2.536  -3.258  1.00 92.37           O
ATOM   1826  HA  TYR A 131      -6.317   1.612  -0.911  1.00 92.37           H
ATOM   1827  CB  TYR A 131      -6.476   3.675  -0.142  1.00 92.37           C
ATOM   1828 1HB  TYR A 131      -5.862   4.575  -0.193  1.00 92.37           H
ATOM   1829 2HB  TYR A 131      -7.443   3.925  -0.577  1.00 92.37           H
ATOM   1830  CG  TYR A 131      -6.676   3.295   1.327  1.00 92.37           C
ATOM   1831  CD1 TYR A 131      -7.018   2.001   1.664  1.00 92.37           C
ATOM   1832  HD1 TYR A 131      -7.146   1.250   0.884  1.00 92.37           H
ATOM   1833  CD2 TYR A 131      -6.515   4.246   2.314  1.00 92.37           C
ATOM   1834  HD2 TYR A 131      -6.244   5.267   2.048  1.00 92.37           H
ATOM   1835  CE1 TYR A 131      -7.207   1.643   3.046  1.00 92.37           C
ATOM   1836  HE1 TYR A 131      -7.478   0.625   3.326  1.00 92.37           H
ATOM   1837  CE2 TYR A 131      -6.703   3.888   3.696  1.00 92.37           C
ATOM   1838  HE2 TYR A 131      -6.579   4.628   4.486  1.00 92.37           H
ATOM   1839  CZ  TYR A 131      -7.040   2.604   3.994  1.00 92.37           C
ATOM   1840  OH  TYR A 131      -7.218   2.266   5.299  1.00 92.37           O
ATOM   1841  HH  TYR A 131      -7.197   3.086   5.871  1.00 92.37           H
ATOM   1842  HN  TYR A 131      -4.227   3.064   0.267  1.00 92.37           H
ATOM   1843  N   SER A 132      -4.892   3.938  -2.746  1.00 93.92           N
ATOM   1844  CA  SER A 132      -4.786   4.478  -4.091  1.00 93.92           C
ATOM   1845  C   SER A 132      -4.340   3.382  -5.061  1.00 93.92           C
ATOM   1846  O   SER A 132      -4.823   3.314  -6.191  1.00 93.92           O
ATOM   1847  HA  SER A 132      -5.787   4.827  -4.342  1.00 93.92           H
ATOM   1848  CB  SER A 132      -3.810   5.655  -4.136  1.00 93.92           C
ATOM   1849 1HB  SER A 132      -3.715   6.009  -5.163  1.00 93.92           H
ATOM   1850 2HB  SER A 132      -4.212   6.482  -3.550  1.00 93.92           H
ATOM   1851  OG  SER A 132      -2.523   5.302  -3.636  1.00 93.92           O
ATOM   1852  HG  SER A 132      -2.371   5.735  -2.747  1.00 93.92           H
ATOM   1853  HN  SER A 132      -4.237   4.309  -2.089  1.00 93.92           H
ATOM   1854  N   CYS A 133      -3.424   2.552  -4.586  1.00 91.41           N
ATOM   1855  CA  CYS A 133      -2.910   1.460  -5.396  1.00 91.41           C
ATOM   1856  C   CYS A 133      -4.073   0.525  -5.734  1.00 91.41           C
ATOM   1857  O   CYS A 133      -4.255   0.148  -6.890  1.00 91.41           O
ATOM   1858  HA  CYS A 133      -2.499   1.908  -6.300  1.00 91.41           H
ATOM   1859  CB  CYS A 133      -1.770   0.721  -4.692  1.00 91.41           C
ATOM   1860 1HB  CYS A 133      -2.029   0.545  -3.648  1.00 91.41           H
ATOM   1861 2HB  CYS A 133      -1.620  -0.255  -5.153  1.00 91.41           H
ATOM   1862  SG  CYS A 133      -0.230   1.704  -4.796  1.00 91.41           S
ATOM   1863  HG  CYS A 133      -0.568   2.591  -3.865  1.00 91.41           H
ATOM   1864  HN  CYS A 133      -3.034   2.616  -3.667  1.00 91.41           H
ATOM   1865  N   VAL A 134      -4.830   0.177  -4.703  1.00 89.18           N
ATOM   1866  CA  VAL A 134      -5.934  -0.754  -4.865  1.00 89.18           C
ATOM   1867  C   VAL A 134      -6.882  -0.231  -5.946  1.00 89.18           C
ATOM   1868  O   VAL A 134      -7.275  -0.974  -6.844  1.00 89.18           O
ATOM   1869  HA  VAL A 134      -5.516  -1.705  -5.195  1.00 89.18           H
ATOM   1870  CB  VAL A 134      -6.628  -0.982  -3.521  1.00 89.18           C
ATOM   1871  HB  VAL A 134      -6.908  -0.008  -3.119  1.00 89.18           H
ATOM   1872  CG1 VAL A 134      -7.907  -1.803  -3.697  1.00 89.18           C
ATOM   1873 1HG1 VAL A 134      -8.592  -1.272  -4.358  1.00 89.18           H
ATOM   1874 2HG1 VAL A 134      -7.660  -2.772  -4.131  1.00 89.18           H
ATOM   1875 3HG1 VAL A 134      -8.380  -1.950  -2.726  1.00 89.18           H
ATOM   1876  CG2 VAL A 134      -5.681  -1.649  -2.521  1.00 89.18           C
ATOM   1877 1HG2 VAL A 134      -5.357  -2.612  -2.915  1.00 89.18           H
ATOM   1878 2HG2 VAL A 134      -4.812  -1.010  -2.362  1.00 89.18           H
ATOM   1879 3HG2 VAL A 134      -6.200  -1.799  -1.574  1.00 89.18           H
ATOM   1880  HN  VAL A 134      -4.699   0.519  -3.773  1.00 89.18           H
ATOM   1881  N   LEU A 135      -7.221   1.044  -5.825  1.00 91.15           N
ATOM   1882  CA  LEU A 135      -8.216   1.641  -6.699  1.00 91.15           C
ATOM   1883  C   LEU A 135      -7.662   1.709  -8.124  1.00 91.15           C
ATOM   1884  O   LEU A 135      -8.391   1.486  -9.089  1.00 91.15           O
ATOM   1885  HA  LEU A 135      -9.087   0.985  -6.699  1.00 91.15           H
ATOM   1886  CB  LEU A 135      -8.669   2.995  -6.150  1.00 91.15           C
ATOM   1887 1HB  LEU A 135      -7.788   3.622  -6.013  1.00 91.15           H
ATOM   1888 2HB  LEU A 135      -9.291   3.480  -6.903  1.00 91.15           H
ATOM   1889  CG  LEU A 135      -9.446   2.959  -4.833  1.00 91.15           C
ATOM   1890  HG  LEU A 135      -8.870   2.377  -4.113  1.00 91.15           H
ATOM   1891  CD1 LEU A 135      -9.606   4.365  -4.252  1.00 91.15           C
ATOM   1892 1HD1 LEU A 135      -8.622   4.796  -4.066  1.00 91.15           H
ATOM   1893 2HD1 LEU A 135     -10.149   4.991  -4.960  1.00 91.15           H
ATOM   1894 3HD1 LEU A 135     -10.162   4.310  -3.316  1.00 91.15           H
ATOM   1895  CD2 LEU A 135     -10.792   2.254  -5.009  1.00 91.15           C
ATOM   1896 1HD2 LEU A 135     -11.387   2.788  -5.750  1.00 91.15           H
ATOM   1897 2HD2 LEU A 135     -10.626   1.231  -5.345  1.00 91.15           H
ATOM   1898 3HD2 LEU A 135     -11.324   2.242  -4.057  1.00 91.15           H
ATOM   1899  HN  LEU A 135      -6.829   1.665  -5.146  1.00 91.15           H
ATOM   1900  N   LEU A 136      -6.376   2.017  -8.210  1.00 92.29           N
ATOM   1901  CA  LEU A 136      -5.727   2.163  -9.502  1.00 92.29           C
ATOM   1902  C   LEU A 136      -5.705   0.809 -10.213  1.00 92.29           C
ATOM   1903  O   LEU A 136      -5.993   0.725 -11.406  1.00 92.29           O
ATOM   1904  HA  LEU A 136      -6.327   2.854 -10.093  1.00 92.29           H
ATOM   1905  CB  LEU A 136      -4.342   2.794  -9.337  1.00 92.29           C
ATOM   1906 1HB  LEU A 136      -3.831   2.291  -8.516  1.00 92.29           H
ATOM   1907 2HB  LEU A 136      -3.765   2.596 -10.241  1.00 92.29           H
ATOM   1908  CG  LEU A 136      -4.319   4.300  -9.070  1.00 92.29           C
ATOM   1909  HG  LEU A 136      -5.030   4.517  -8.273  1.00 92.29           H
ATOM   1910  CD1 LEU A 136      -2.940   4.749  -8.581  1.00 92.29           C
ATOM   1911 1HD1 LEU A 136      -2.695   4.226  -7.656  1.00 92.29           H
ATOM   1912 2HD1 LEU A 136      -2.192   4.516  -9.339  1.00 92.29           H
ATOM   1913 3HD1 LEU A 136      -2.951   5.823  -8.399  1.00 92.29           H
ATOM   1914  CD2 LEU A 136      -4.772   5.083 -10.304  1.00 92.29           C
ATOM   1915 1HD2 LEU A 136      -4.104   4.865 -11.138  1.00 92.29           H
ATOM   1916 2HD2 LEU A 136      -5.788   4.791 -10.567  1.00 92.29           H
ATOM   1917 3HD2 LEU A 136      -4.745   6.151 -10.087  1.00 92.29           H
ATOM   1918  HN  LEU A 136      -5.782   2.166  -7.419  1.00 92.29           H
ATOM   1919  N   ILE A 137      -5.361  -0.219  -9.450  1.00 87.19           N
ATOM   1920  CA  ILE A 137      -5.259  -1.559 -10.002  1.00 87.19           C
ATOM   1921  C   ILE A 137      -6.626  -1.991 -10.538  1.00 87.19           C
ATOM   1922  O   ILE A 137      -6.712  -2.625 -11.588  1.00 87.19           O
ATOM   1923  HA  ILE A 137      -4.559  -1.516 -10.836  1.00 87.19           H
ATOM   1924  CB  ILE A 137      -4.672  -2.521  -8.967  1.00 87.19           C
ATOM   1925  HB  ILE A 137      -5.178  -2.350  -8.016  1.00 87.19           H
ATOM   1926  CG1 ILE A 137      -3.184  -2.245  -8.743  1.00 87.19           C
ATOM   1927 1HG1 ILE A 137      -2.620  -2.534  -9.630  1.00 87.19           H
ATOM   1928 2HG1 ILE A 137      -3.026  -1.176  -8.599  1.00 87.19           H
ATOM   1929  CG2 ILE A 137      -4.933  -3.976  -9.361  1.00 87.19           C
ATOM   1930 1HG2 ILE A 137      -6.007  -4.148  -9.428  1.00 87.19           H
ATOM   1931 2HG2 ILE A 137      -4.471  -4.179 -10.328  1.00 87.19           H
ATOM   1932 3HG2 ILE A 137      -4.505  -4.639  -8.609  1.00 87.19           H
ATOM   1933  CD1 ILE A 137      -2.661  -3.012  -7.527  1.00 87.19           C
ATOM   1934 1HD1 ILE A 137      -3.211  -2.703  -6.639  1.00 87.19           H
ATOM   1935 2HD1 ILE A 137      -2.798  -4.082  -7.686  1.00 87.19           H
ATOM   1936 3HD1 ILE A 137      -1.601  -2.798  -7.391  1.00 87.19           H
ATOM   1937  HN  ILE A 137      -5.155  -0.146  -8.474  1.00 87.19           H
ATOM   1938  N   MET A 138      -7.659  -1.629  -9.792  1.00 87.65           N
ATOM   1939  CA  MET A 138      -9.021  -1.907 -10.215  1.00 87.65           C
ATOM   1940  C   MET A 138      -9.330  -1.225 -11.550  1.00 87.65           C
ATOM   1941  O   MET A 138      -9.873  -1.850 -12.459  1.00 87.65           O
ATOM   1942  HA  MET A 138      -9.078  -2.989 -10.331  1.00 87.65           H
ATOM   1943  CB  MET A 138      -9.999  -1.409  -9.149  1.00 87.65           C
ATOM   1944 1HB  MET A 138      -9.709  -1.801  -8.174  1.00 87.65           H
ATOM   1945 2HB  MET A 138      -9.949  -0.322  -9.084  1.00 87.65           H
ATOM   1946  CG  MET A 138     -11.430  -1.841  -9.473  1.00 87.65           C
ATOM   1947 1HG  MET A 138     -11.728  -1.443 -10.443  1.00 87.65           H
ATOM   1948 2HG  MET A 138     -11.484  -2.928  -9.545  1.00 87.65           H
ATOM   1949  SD  MET A 138     -12.546  -1.259  -8.208  1.00 87.65           S
ATOM   1950  CE  MET A 138     -12.312   0.503  -8.376  1.00 87.65           C
ATOM   1951 1HE  MET A 138     -11.267   0.750  -8.193  1.00 87.65           H
ATOM   1952 2HE  MET A 138     -12.587   0.811  -9.384  1.00 87.65           H
ATOM   1953 3HE  MET A 138     -12.941   1.024  -7.653  1.00 87.65           H
ATOM   1954  HN  MET A 138      -7.578  -1.156  -8.915  1.00 87.65           H
ATOM   1955  N   CYS A 139      -8.971   0.048 -11.624  1.00 90.21           N
ATOM   1956  CA  CYS A 139      -9.289   0.848 -12.795  1.00 90.21           C
ATOM   1957  C   CYS A 139      -8.529   0.273 -13.991  1.00 90.21           C
ATOM   1958  O   CYS A 139      -9.042   0.258 -15.109  1.00 90.21           O
ATOM   1959  HA  CYS A 139     -10.366   0.768 -12.946  1.00 90.21           H
ATOM   1960  CB  CYS A 139      -8.969   2.328 -12.573  1.00 90.21           C
ATOM   1961 1HB  CYS A 139      -7.948   2.436 -12.207  1.00 90.21           H
ATOM   1962 2HB  CYS A 139      -9.028   2.867 -13.519  1.00 90.21           H
ATOM   1963  SG  CYS A 139     -10.144   3.049 -11.370  1.00 90.21           S
ATOM   1964  HG  CYS A 139      -9.563   2.542 -10.286  1.00 90.21           H
ATOM   1965  HN  CYS A 139      -8.473   0.532 -10.905  1.00 90.21           H
ATOM   1966  N   ILE A 140      -7.317  -0.187 -13.716  1.00 86.60           N
ATOM   1967  CA  ILE A 140      -6.492  -0.787 -14.750  1.00 86.60           C
ATOM   1968  C   ILE A 140      -7.221  -1.994 -15.343  1.00 86.60           C
ATOM   1969  O   ILE A 140      -7.276  -2.154 -16.562  1.00 86.60           O
ATOM   1970  HA  ILE A 140      -6.361  -0.043 -15.536  1.00 86.60           H
ATOM   1971  CB  ILE A 140      -5.102  -1.116 -14.203  1.00 86.60           C
ATOM   1972  HB  ILE A 140      -5.222  -1.585 -13.226  1.00 86.60           H
ATOM   1973  CG1 ILE A 140      -4.279   0.157 -13.994  1.00 86.60           C
ATOM   1974 1HG1 ILE A 140      -3.968   0.555 -14.960  1.00 86.60           H
ATOM   1975 2HG1 ILE A 140      -4.896   0.919 -13.518  1.00 86.60           H
ATOM   1976  CG2 ILE A 140      -4.382  -2.123 -15.102  1.00 86.60           C
ATOM   1977 1HG2 ILE A 140      -4.964  -3.043 -15.155  1.00 86.60           H
ATOM   1978 2HG2 ILE A 140      -4.273  -1.704 -16.102  1.00 86.60           H
ATOM   1979 3HG2 ILE A 140      -3.397  -2.339 -14.690  1.00 86.60           H
ATOM   1980  CD1 ILE A 140      -3.046  -0.122 -13.131  1.00 86.60           C
ATOM   1981 1HD1 ILE A 140      -3.362  -0.497 -12.158  1.00 86.60           H
ATOM   1982 2HD1 ILE A 140      -2.420  -0.867 -13.622  1.00 86.60           H
ATOM   1983 3HD1 ILE A 140      -2.479   0.800 -12.999  1.00 86.60           H
ATOM   1984  HN  ILE A 140      -6.900  -0.156 -12.808  1.00 86.60           H
ATOM   1985  N   SER A 141      -7.762  -2.814 -14.454  1.00 83.91           N
ATOM   1986  CA  SER A 141      -8.368  -4.069 -14.864  1.00 83.91           C
ATOM   1987  C   SER A 141      -9.620  -3.798 -15.700  1.00 83.91           C
ATOM   1988  O   SER A 141      -9.887  -4.504 -16.671  1.00 83.91           O
ATOM   1989  HA  SER A 141      -7.609  -4.573 -15.463  1.00 83.91           H
ATOM   1990  CB  SER A 141      -8.717  -4.934 -13.652  1.00 83.91           C
ATOM   1991 1HB  SER A 141      -9.441  -4.410 -13.028  1.00 83.91           H
ATOM   1992 2HB  SER A 141      -9.194  -5.855 -13.988  1.00 83.91           H
ATOM   1993  OG  SER A 141      -7.566  -5.254 -12.875  1.00 83.91           O
ATOM   1994  HG  SER A 141      -7.415  -4.549 -12.181  1.00 83.91           H
ATOM   1995  HN  SER A 141      -7.791  -2.632 -13.471  1.00 83.91           H
ATOM   1996  N   VAL A 142     -10.354  -2.772 -15.293  1.00 83.65           N
ATOM   1997  CA  VAL A 142     -11.532  -2.354 -16.034  1.00 83.65           C
ATOM   1998  C   VAL A 142     -11.110  -1.862 -17.420  1.00 83.65           C
ATOM   1999  O   VAL A 142     -11.756  -2.177 -18.418  1.00 83.65           O
ATOM   2000  HA  VAL A 142     -12.173  -3.228 -16.152  1.00 83.65           H
ATOM   2001  CB  VAL A 142     -12.306  -1.303 -15.236  1.00 83.65           C
ATOM   2002  HB  VAL A 142     -11.621  -0.487 -15.005  1.00 83.65           H
ATOM   2003  CG1 VAL A 142     -13.459  -0.728 -16.061  1.00 83.65           C
ATOM   2004 1HG1 VAL A 142     -13.063  -0.261 -16.963  1.00 83.65           H
ATOM   2005 2HG1 VAL A 142     -14.143  -1.531 -16.337  1.00 83.65           H
ATOM   2006 3HG1 VAL A 142     -13.992   0.017 -15.471  1.00 83.65           H
ATOM   2007  CG2 VAL A 142     -12.812  -1.881 -13.914  1.00 83.65           C
ATOM   2008 1HG2 VAL A 142     -13.474  -2.723 -14.115  1.00 83.65           H
ATOM   2009 2HG2 VAL A 142     -11.965  -2.219 -13.317  1.00 83.65           H
ATOM   2010 3HG2 VAL A 142     -13.359  -1.113 -13.367  1.00 83.65           H
ATOM   2011  HN  VAL A 142     -10.155  -2.232 -14.476  1.00 83.65           H
ATOM   2012  N   ASP A 143     -10.028  -1.097 -17.437  1.00 83.71           N
ATOM   2013  CA  ASP A 143      -9.551  -0.503 -18.674  1.00 83.71           C
ATOM   2014  C   ASP A 143      -9.150  -1.613 -19.647  1.00 83.71           C
ATOM   2015  O   ASP A 143      -9.422  -1.523 -20.843  1.00 83.71           O
ATOM   2016  HA  ASP A 143     -10.384   0.095 -19.044  1.00 83.71           H
ATOM   2017  CB  ASP A 143      -8.323   0.375 -18.426  1.00 83.71           C
ATOM   2018 1HB  ASP A 143      -8.543   1.102 -17.644  1.00 83.71           H
ATOM   2019 2HB  ASP A 143      -7.498  -0.240 -18.067  1.00 83.71           H
ATOM   2020  CG  ASP A 143      -7.903   1.105 -19.704  1.00 83.71           C
ATOM   2021  OD1 ASP A 143      -6.769   0.843 -20.160  1.00 83.71           O
ATOM   2022  OD2 ASP A 143      -8.726   1.908 -20.195  1.00 83.71           O
ATOM   2023  HN  ASP A 143      -9.481  -0.883 -16.627  1.00 83.71           H
ATOM   2024  N   ARG A 144      -8.508  -2.634 -19.098  1.00 80.01           N
ATOM   2025  CA  ARG A 144      -8.068  -3.762 -19.902  1.00 80.01           C
ATOM   2026  C   ARG A 144      -9.272  -4.471 -20.526  1.00 80.01           C
ATOM   2027  O   ARG A 144      -9.250  -4.818 -21.706  1.00 80.01           O
ATOM   2028  HA  ARG A 144      -7.430  -3.324 -20.670  1.00 80.01           H
ATOM   2029  CB  ARG A 144      -7.275  -4.763 -19.060  1.00 80.01           C
ATOM   2030 1HB  ARG A 144      -7.827  -4.994 -18.148  1.00 80.01           H
ATOM   2031 2HB  ARG A 144      -7.163  -5.697 -19.609  1.00 80.01           H
ATOM   2032  CG  ARG A 144      -5.896  -4.207 -18.701  1.00 80.01           C
ATOM   2033 1HG  ARG A 144      -6.008  -3.267 -18.160  1.00 80.01           H
ATOM   2034 2HG  ARG A 144      -5.383  -4.899 -18.034  1.00 80.01           H
ATOM   2035  CD  ARG A 144      -5.053  -3.980 -19.958  1.00 80.01           C
ATOM   2036 1HD  ARG A 144      -4.002  -4.174 -19.740  1.00 80.01           H
ATOM   2037 2HD  ARG A 144      -5.351  -4.681 -20.737  1.00 80.01           H
ATOM   2038  NE  ARG A 144      -5.222  -2.590 -20.437  1.00 80.01           N
ATOM   2039  HE  ARG A 144      -5.622  -1.923 -19.809  1.00 80.01           H
ATOM   2040  CZ  ARG A 144      -4.872  -2.170 -21.660  1.00 80.01           C
ATOM   2041  NH1 ARG A 144      -4.331  -3.020 -22.543  1.00 80.01           N
ATOM   2042 1HH1 ARG A 144      -4.186  -3.977 -22.291  1.00 80.01           H
ATOM   2043 2HH1 ARG A 144      -4.073  -2.698 -23.454  1.00 80.01           H
ATOM   2044  NH2 ARG A 144      -5.071  -0.885 -21.987  1.00 80.01           N
ATOM   2045 1HH2 ARG A 144      -4.815  -0.555 -22.896  1.00 80.01           H
ATOM   2046 2HH2 ARG A 144      -5.475  -0.257 -21.323  1.00 80.01           H
ATOM   2047  HN  ARG A 144      -8.290  -2.699 -18.124  1.00 80.01           H
ATOM   2048  N   TYR A 145     -10.295  -4.664 -19.706  1.00 80.23           N
ATOM   2049  CA  TYR A 145     -11.518  -5.295 -20.171  1.00 80.23           C
ATOM   2050  C   TYR A 145     -12.094  -4.551 -21.378  1.00 80.23           C
ATOM   2051  O   TYR A 145     -12.343  -5.152 -22.421  1.00 80.23           O
ATOM   2052  HA  TYR A 145     -11.280  -6.317 -20.464  1.00 80.23           H
ATOM   2053  CB  TYR A 145     -12.509  -5.201 -19.009  1.00 80.23           C
ATOM   2054 1HB  TYR A 145     -12.147  -5.815 -18.186  1.00 80.23           H
ATOM   2055 2HB  TYR A 145     -12.537  -4.172 -18.651  1.00 80.23           H
ATOM   2056  CG  TYR A 145     -13.931  -5.639 -19.367  1.00 80.23           C
ATOM   2057  CD1 TYR A 145     -14.960  -4.719 -19.358  1.00 80.23           C
ATOM   2058  HD1 TYR A 145     -14.759  -3.680 -19.096  1.00 80.23           H
ATOM   2059  CD2 TYR A 145     -14.185  -6.954 -19.699  1.00 80.23           C
ATOM   2060  HD2 TYR A 145     -13.372  -7.681 -19.706  1.00 80.23           H
ATOM   2061  CE1 TYR A 145     -16.297  -5.131 -19.695  1.00 80.23           C
ATOM   2062  HE1 TYR A 145     -17.119  -4.415 -19.692  1.00 80.23           H
ATOM   2063  CE2 TYR A 145     -15.523  -7.367 -20.035  1.00 80.23           C
ATOM   2064  HE2 TYR A 145     -15.737  -8.402 -20.299  1.00 80.23           H
ATOM   2065  CZ  TYR A 145     -16.513  -6.435 -20.017  1.00 80.23           C
ATOM   2066  OH  TYR A 145     -17.777  -6.824 -20.335  1.00 80.23           O
ATOM   2067  HH  TYR A 145     -17.787  -7.798 -20.562  1.00 80.23           H
ATOM   2068  HN  TYR A 145     -10.296  -4.399 -18.742  1.00 80.23           H
ATOM   2069  N   ILE A 146     -12.287  -3.253 -21.196  1.00 78.81           N
ATOM   2070  CA  ILE A 146     -12.916  -2.438 -22.222  1.00 78.81           C
ATOM   2071  C   ILE A 146     -12.075  -2.496 -23.499  1.00 78.81           C
ATOM   2072  O   ILE A 146     -12.617  -2.586 -24.599  1.00 78.81           O
ATOM   2073  HA  ILE A 146     -13.893  -2.873 -22.432  1.00 78.81           H
ATOM   2074  CB  ILE A 146     -13.154  -1.017 -21.706  1.00 78.81           C
ATOM   2075  HB  ILE A 146     -12.214  -0.636 -21.308  1.00 78.81           H
ATOM   2076  CG1 ILE A 146     -14.167  -1.013 -20.559  1.00 78.81           C
ATOM   2077 1HG1 ILE A 146     -15.161  -1.236 -20.946  1.00 78.81           H
ATOM   2078 2HG1 ILE A 146     -13.918  -1.800 -19.847  1.00 78.81           H
ATOM   2079  CG2 ILE A 146     -13.574  -0.085 -22.844  1.00 78.81           C
ATOM   2080 1HG2 ILE A 146     -12.788  -0.055 -23.599  1.00 78.81           H
ATOM   2081 2HG2 ILE A 146     -14.496  -0.453 -23.295  1.00 78.81           H
ATOM   2082 3HG2 ILE A 146     -13.737   0.918 -22.451  1.00 78.81           H
ATOM   2083  CD1 ILE A 146     -14.182   0.341 -19.847  1.00 78.81           C
ATOM   2084 1HD1 ILE A 146     -13.192   0.549 -19.440  1.00 78.81           H
ATOM   2085 2HD1 ILE A 146     -14.454   1.122 -20.556  1.00 78.81           H
ATOM   2086 3HD1 ILE A 146     -14.910   0.316 -19.036  1.00 78.81           H
ATOM   2087  HN  ILE A 146     -12.024  -2.759 -20.367  1.00 78.81           H
ATOM   2088  N   ALA A 147     -10.765  -2.442 -23.309  1.00 78.15           N
ATOM   2089  CA  ALA A 147      -9.847  -2.399 -24.435  1.00 78.15           C
ATOM   2090  C   ALA A 147     -10.007  -3.673 -25.267  1.00 78.15           C
ATOM   2091  O   ALA A 147      -9.820  -3.652 -26.483  1.00 78.15           O
ATOM   2092  HA  ALA A 147     -10.114  -1.538 -25.048  1.00 78.15           H
ATOM   2093  CB  ALA A 147      -8.418  -2.214 -23.922  1.00 78.15           C
ATOM   2094 1HB  ALA A 147      -8.350  -1.281 -23.362  1.00 78.15           H
ATOM   2095 2HB  ALA A 147      -8.155  -3.048 -23.271  1.00 78.15           H
ATOM   2096 3HB  ALA A 147      -7.730  -2.182 -24.767  1.00 78.15           H
ATOM   2097  HN  ALA A 147     -10.330  -2.429 -22.409  1.00 78.15           H
ATOM   2098  N   ILE A 148     -10.352  -4.751 -24.580  1.00 74.85           N
ATOM   2099  CA  ILE A 148     -10.373  -6.063 -25.205  1.00 74.85           C
ATOM   2100  C   ILE A 148     -11.779  -6.349 -25.734  1.00 74.85           C
ATOM   2101  O   ILE A 148     -11.938  -6.849 -26.847  1.00 74.85           O
ATOM   2102  HA  ILE A 148      -9.685  -6.032 -26.051  1.00 74.85           H
ATOM   2103  CB  ILE A 148      -9.852  -7.127 -24.237  1.00 74.85           C
ATOM   2104  HB  ILE A 148     -10.394  -7.027 -23.296  1.00 74.85           H
ATOM   2105  CG1 ILE A 148      -8.369  -6.909 -23.928  1.00 74.85           C
ATOM   2106 1HG1 ILE A 148      -7.776  -7.104 -24.821  1.00 74.85           H
ATOM   2107 2HG1 ILE A 148      -8.200  -5.867 -23.655  1.00 74.85           H
ATOM   2108  CG2 ILE A 148     -10.126  -8.534 -24.770  1.00 74.85           C
ATOM   2109 1HG2 ILE A 148     -11.199  -8.673 -24.896  1.00 74.85           H
ATOM   2110 2HG2 ILE A 148      -9.627  -8.662 -25.730  1.00 74.85           H
ATOM   2111 3HG2 ILE A 148      -9.745  -9.271 -24.062  1.00 74.85           H
ATOM   2112  CD1 ILE A 148      -7.906  -7.822 -22.791  1.00 74.85           C
ATOM   2113 1HD1 ILE A 148      -8.485  -7.606 -21.893  1.00 74.85           H
ATOM   2114 2HD1 ILE A 148      -8.054  -8.863 -23.078  1.00 74.85           H
ATOM   2115 3HD1 ILE A 148      -6.848  -7.646 -22.593  1.00 74.85           H
ATOM   2116  HN  ILE A 148     -10.614  -4.739 -23.615  1.00 74.85           H
ATOM   2117  N   ALA A 149     -12.765  -6.019 -24.912  1.00 75.80           N
ATOM   2118  CA  ALA A 149     -14.139  -6.387 -25.206  1.00 75.80           C
ATOM   2119  C   ALA A 149     -14.686  -5.468 -26.300  1.00 75.80           C
ATOM   2120  O   ALA A 149     -15.393  -5.921 -27.200  1.00 75.80           O
ATOM   2121  HA  ALA A 149     -14.137  -7.413 -25.573  1.00 75.80           H
ATOM   2122  CB  ALA A 149     -14.970  -6.324 -23.923  1.00 75.80           C
ATOM   2123 1HB  ALA A 149     -14.558  -7.016 -23.189  1.00 75.80           H
ATOM   2124 2HB  ALA A 149     -14.943  -5.311 -23.522  1.00 75.80           H
ATOM   2125 3HB  ALA A 149     -16.001  -6.600 -24.143  1.00 75.80           H
ATOM   2126  HN  ALA A 149     -12.636  -5.510 -24.061  1.00 75.80           H
ATOM   2127  N   GLN A 150     -14.339  -4.194 -26.187  1.00 76.17           N
ATOM   2128  CA  GLN A 150     -14.843  -3.196 -27.116  1.00 76.17           C
ATOM   2129  C   GLN A 150     -13.704  -2.655 -27.981  1.00 76.17           C
ATOM   2130  O   GLN A 150     -13.677  -1.469 -28.308  1.00 76.17           O
ATOM   2131  HA  GLN A 150     -15.565  -3.721 -27.741  1.00 76.17           H
ATOM   2132  CB  GLN A 150     -15.552  -2.064 -26.371  1.00 76.17           C
ATOM   2133 1HB  GLN A 150     -14.853  -1.576 -25.692  1.00 76.17           H
ATOM   2134 2HB  GLN A 150     -15.885  -1.308 -27.083  1.00 76.17           H
ATOM   2135  CG  GLN A 150     -16.751  -2.593 -25.582  1.00 76.17           C
ATOM   2136 1HG  GLN A 150     -17.331  -3.273 -26.207  1.00 76.17           H
ATOM   2137 2HG  GLN A 150     -16.402  -3.167 -24.724  1.00 76.17           H
ATOM   2138  CD  GLN A 150     -17.644  -1.445 -25.106  1.00 76.17           C
ATOM   2139  OE1 GLN A 150     -17.377  -0.278 -25.341  1.00 76.17           O
ATOM   2140  NE2 GLN A 150     -18.716  -1.840 -24.424  1.00 76.17           N
ATOM   2141 1HE2 GLN A 150     -18.876  -2.814 -24.266  1.00 76.17           H
ATOM   2142 2HE2 GLN A 150     -19.361  -1.163 -24.070  1.00 76.17           H
ATOM   2143  HN  GLN A 150     -13.727  -3.842 -25.479  1.00 76.17           H
ATOM   2144  N   ALA A 151     -12.790  -3.549 -28.329  1.00 72.87           N
ATOM   2145  CA  ALA A 151     -11.575  -3.149 -29.017  1.00 72.87           C
ATOM   2146  C   ALA A 151     -11.940  -2.293 -30.232  1.00 72.87           C
ATOM   2147  O   ALA A 151     -11.226  -1.350 -30.569  1.00 72.87           O
ATOM   2148  HA  ALA A 151     -10.983  -2.549 -28.326  1.00 72.87           H
ATOM   2149  CB  ALA A 151     -10.772  -4.393 -29.401  1.00 72.87           C
ATOM   2150 1HB  ALA A 151     -10.512  -4.950 -28.501  1.00 72.87           H
ATOM   2151 2HB  ALA A 151     -11.370  -5.024 -30.058  1.00 72.87           H
ATOM   2152 3HB  ALA A 151      -9.860  -4.093 -29.918  1.00 72.87           H
ATOM   2153  HN  ALA A 151     -12.870  -4.529 -28.148  1.00 72.87           H
ATOM   2154  N   MET A 152     -13.051  -2.654 -30.857  1.00 69.43           N
ATOM   2155  CA  MET A 152     -13.489  -1.969 -32.062  1.00 69.43           C
ATOM   2156  C   MET A 152     -13.824  -0.505 -31.769  1.00 69.43           C
ATOM   2157  O   MET A 152     -13.466   0.384 -32.539  1.00 69.43           O
ATOM   2158  HA  MET A 152     -12.647  -2.025 -32.753  1.00 69.43           H
ATOM   2159  CB  MET A 152     -14.723  -2.672 -32.630  1.00 69.43           C
ATOM   2160 1HB  MET A 152     -15.455  -2.826 -31.837  1.00 69.43           H
ATOM   2161 2HB  MET A 152     -15.194  -2.038 -33.381  1.00 69.43           H
ATOM   2162  CG  MET A 152     -14.349  -4.018 -33.253  1.00 69.43           C
ATOM   2163 1HG  MET A 152     -13.390  -4.357 -32.860  1.00 69.43           H
ATOM   2164 2HG  MET A 152     -15.088  -4.772 -32.982  1.00 69.43           H
ATOM   2165  SD  MET A 152     -14.259  -3.865 -35.029  1.00 69.43           S
ATOM   2166  CE  MET A 152     -15.993  -3.977 -35.438  1.00 69.43           C
ATOM   2167 1HE  MET A 152     -16.385  -4.935 -35.096  1.00 69.43           H
ATOM   2168 2HE  MET A 152     -16.534  -3.167 -34.950  1.00 69.43           H
ATOM   2169 3HE  MET A 152     -16.117  -3.899 -36.518  1.00 69.43           H
ATOM   2170  HN  MET A 152     -13.647  -3.398 -30.554  1.00 69.43           H
ATOM   2171  N   ARG A 153     -14.509  -0.300 -30.653  1.00 70.34           N
ATOM   2172  CA  ARG A 153     -14.958   1.031 -30.284  1.00 70.34           C
ATOM   2173  C   ARG A 153     -13.891   1.738 -29.445  1.00 70.34           C
ATOM   2174  O   ARG A 153     -13.935   2.955 -29.276  1.00 70.34           O
ATOM   2175  HA  ARG A 153     -15.114   1.545 -31.233  1.00 70.34           H
ATOM   2176  CB  ARG A 153     -16.265   0.972 -29.491  1.00 70.34           C
ATOM   2177 1HB  ARG A 153     -16.150   0.297 -28.643  1.00 70.34           H
ATOM   2178 2HB  ARG A 153     -16.493   1.958 -29.085  1.00 70.34           H
ATOM   2179  CG  ARG A 153     -17.421   0.498 -30.374  1.00 70.34           C
ATOM   2180 1HG  ARG A 153     -17.497   1.137 -31.254  1.00 70.34           H
ATOM   2181 2HG  ARG A 153     -17.220  -0.512 -30.731  1.00 70.34           H
ATOM   2182  CD  ARG A 153     -18.743   0.520 -29.605  1.00 70.34           C
ATOM   2183 1HD  ARG A 153     -18.700  -0.182 -28.772  1.00 70.34           H
ATOM   2184 2HD  ARG A 153     -18.910   1.509 -29.180  1.00 70.34           H
ATOM   2185  NE  ARG A 153     -19.860   0.163 -30.508  1.00 70.34           N
ATOM   2186  HE  ARG A 153     -19.641  -0.063 -31.457  1.00 70.34           H
ATOM   2187  CZ  ARG A 153     -21.146   0.123 -30.133  1.00 70.34           C
ATOM   2188  NH1 ARG A 153     -21.496   0.415 -28.873  1.00 70.34           N
ATOM   2189 1HH1 ARG A 153     -20.796   0.666 -28.205  1.00 70.34           H
ATOM   2190 2HH1 ARG A 153     -22.458   0.383 -28.601  1.00 70.34           H
ATOM   2191  NH2 ARG A 153     -22.076  -0.214 -31.037  1.00 70.34           N
ATOM   2192 1HH2 ARG A 153     -23.040  -0.249 -30.773  1.00 70.34           H
ATOM   2193 2HH2 ARG A 153     -21.806  -0.431 -31.975  1.00 70.34           H
ATOM   2194  HN  ARG A 153     -14.756  -1.023 -30.008  1.00 70.34           H
ATOM   2195  N   ALA A 154     -12.959   0.943 -28.940  1.00 68.36           N
ATOM   2196  CA  ALA A 154     -12.022   1.428 -27.941  1.00 68.36           C
ATOM   2197  C   ALA A 154     -11.152   2.527 -28.555  1.00 68.36           C
ATOM   2198  O   ALA A 154     -10.671   3.411 -27.848  1.00 68.36           O
ATOM   2199  HA  ALA A 154     -12.602   1.851 -27.121  1.00 68.36           H
ATOM   2200  CB  ALA A 154     -11.193   0.258 -27.407  1.00 68.36           C
ATOM   2201 1HB  ALA A 154     -11.855  -0.480 -26.956  1.00 68.36           H
ATOM   2202 2HB  ALA A 154     -10.642  -0.201 -28.228  1.00 68.36           H
ATOM   2203 3HB  ALA A 154     -10.490   0.623 -26.658  1.00 68.36           H
ATOM   2204  HN  ALA A 154     -12.838  -0.014 -29.203  1.00 68.36           H
ATOM   2205  N   HIS A 155     -10.976   2.436 -29.865  1.00 68.74           N
ATOM   2206  CA  HIS A 155     -10.073   3.335 -30.564  1.00 68.74           C
ATOM   2207  C   HIS A 155     -10.692   4.733 -30.631  1.00 68.74           C
ATOM   2208  O   HIS A 155     -10.031   5.723 -30.324  1.00 68.74           O
ATOM   2209  HA  HIS A 155      -9.158   3.380 -29.973  1.00 68.74           H
ATOM   2210  CB  HIS A 155      -9.712   2.779 -31.942  1.00 68.74           C
ATOM   2211 1HB  HIS A 155      -9.416   1.735 -31.836  1.00 68.74           H
ATOM   2212 2HB  HIS A 155     -10.601   2.795 -32.574  1.00 68.74           H
ATOM   2213  CG  HIS A 155      -8.604   3.533 -32.638  1.00 68.74           C
ATOM   2214  ND1 HIS A 155      -8.840   4.621 -33.461  1.00 68.74           N
ATOM   2215  HD1 HIS A 155      -9.736   5.008 -33.676  1.00 68.74           H
ATOM   2216  CD2 HIS A 155      -7.253   3.348 -32.623  1.00 68.74           C
ATOM   2217  HD2 HIS A 155      -6.723   2.572 -32.070  1.00 68.74           H
ATOM   2218  CE1 HIS A 155      -7.676   5.060 -33.917  1.00 68.74           C
ATOM   2219  HE1 HIS A 155      -7.529   5.905 -34.589  1.00 68.74           H
ATOM   2220  NE2 HIS A 155      -6.694   4.270 -33.397  1.00 68.74           N
ATOM   2221  HN  HIS A 155     -11.437   1.764 -30.446  1.00 68.74           H
ATOM   2222  N   THR A 156     -11.953   4.768 -31.036  1.00 73.15           N
ATOM   2223  CA  THR A 156     -12.632   6.033 -31.259  1.00 73.15           C
ATOM   2224  C   THR A 156     -12.869   6.753 -29.930  1.00 73.15           C
ATOM   2225  O   THR A 156     -13.052   7.969 -29.903  1.00 73.15           O
ATOM   2226  HA  THR A 156     -11.982   6.671 -31.857  1.00 73.15           H
ATOM   2227  CB  THR A 156     -13.921   5.748 -32.033  1.00 73.15           C
ATOM   2228  HB  THR A 156     -14.534   6.645 -32.112  1.00 73.15           H
ATOM   2229  OG1 THR A 156     -14.512   4.657 -31.333  1.00 73.15           O
ATOM   2230  HG1 THR A 156     -15.486   4.597 -31.553  1.00 73.15           H
ATOM   2231  CG2 THR A 156     -13.652   5.190 -33.433  1.00 73.15           C
ATOM   2232 1HG2 THR A 156     -13.096   4.256 -33.351  1.00 73.15           H
ATOM   2233 2HG2 THR A 156     -13.069   5.911 -34.005  1.00 73.15           H
ATOM   2234 3HG2 THR A 156     -14.599   5.005 -33.938  1.00 73.15           H
ATOM   2235  HN  THR A 156     -12.508   3.954 -31.210  1.00 73.15           H
ATOM   2236  N   TRP A 157     -12.857   5.972 -28.860  1.00 78.74           N
ATOM   2237  CA  TRP A 157     -13.202   6.494 -27.549  1.00 78.74           C
ATOM   2238  C   TRP A 157     -11.900   6.799 -26.804  1.00 78.74           C
ATOM   2239  O   TRP A 157     -11.914   7.053 -25.601  1.00 78.74           O
ATOM   2240  HA  TRP A 157     -13.771   7.412 -27.694  1.00 78.74           H
ATOM   2241  CB  TRP A 157     -14.109   5.522 -26.792  1.00 78.74           C
ATOM   2242 1HB  TRP A 157     -13.683   4.521 -26.853  1.00 78.74           H
ATOM   2243 2HB  TRP A 157     -14.123   5.799 -25.738  1.00 78.74           H
ATOM   2244  CG  TRP A 157     -15.548   5.480 -27.313  1.00 78.74           C
ATOM   2245  CD1 TRP A 157     -16.002   5.866 -28.513  1.00 78.74           C
ATOM   2246  HD1 TRP A 157     -15.374   6.275 -29.304  1.00 78.74           H
ATOM   2247  CD2 TRP A 157     -16.708   5.010 -26.596  1.00 78.74           C
ATOM   2248  NE1 TRP A 157     -17.365   5.679 -28.622  1.00 78.74           N
ATOM   2249  HE1 TRP A 157     -17.930   5.890 -29.419  1.00 78.74           H
ATOM   2250  CE2 TRP A 157     -17.808   5.141 -27.419  1.00 78.74           C
ATOM   2251  CE3 TRP A 157     -16.824   4.489 -25.295  1.00 78.74           C
ATOM   2252  HE3 TRP A 157     -15.971   4.375 -24.626  1.00 78.74           H
ATOM   2253  CZ2 TRP A 157     -19.103   4.775 -27.032  1.00 78.74           C
ATOM   2254  HZ2 TRP A 157     -19.956   4.889 -27.701  1.00 78.74           H
ATOM   2255  CZ3 TRP A 157     -18.125   4.128 -24.923  1.00 78.74           C
ATOM   2256  HZ3 TRP A 157     -18.272   3.719 -23.924  1.00 78.74           H
ATOM   2257  CH2 TRP A 157     -19.243   4.255 -25.740  1.00 78.74           C
ATOM   2258  HH2 TRP A 157     -20.224   3.950 -25.376  1.00 78.74           H
ATOM   2259  HN  TRP A 157     -12.619   5.001 -28.879  1.00 78.74           H
ATOM   2260  N   ARG A 158     -10.806   6.762 -27.551  1.00 77.58           N
ATOM   2261  CA  ARG A 158      -9.486   6.814 -26.947  1.00 77.58           C
ATOM   2262  C   ARG A 158      -9.305   8.123 -26.176  1.00 77.58           C
ATOM   2263  O   ARG A 158      -8.823   8.120 -25.044  1.00 77.58           O
ATOM   2264  HA  ARG A 158      -9.452   5.956 -26.276  1.00 77.58           H
ATOM   2265  CB  ARG A 158      -8.390   6.700 -28.009  1.00 77.58           C
ATOM   2266 1HB  ARG A 158      -8.554   5.808 -28.613  1.00 77.58           H
ATOM   2267 2HB  ARG A 158      -8.441   7.555 -28.683  1.00 77.58           H
ATOM   2268  CG  ARG A 158      -7.005   6.637 -27.362  1.00 77.58           C
ATOM   2269 1HG  ARG A 158      -6.830   7.540 -26.778  1.00 77.58           H
ATOM   2270 2HG  ARG A 158      -6.961   5.796 -26.670  1.00 77.58           H
ATOM   2271  CD  ARG A 158      -5.911   6.490 -28.422  1.00 77.58           C
ATOM   2272 1HD  ARG A 158      -6.117   5.624 -29.052  1.00 77.58           H
ATOM   2273 2HD  ARG A 158      -5.904   7.364 -29.073  1.00 77.58           H
ATOM   2274  NE  ARG A 158      -4.591   6.336 -27.770  1.00 77.58           N
ATOM   2275  HE  ARG A 158      -4.524   6.542 -26.794  1.00 77.58           H
ATOM   2276  CZ  ARG A 158      -3.481   5.937 -28.405  1.00 77.58           C
ATOM   2277  NH1 ARG A 158      -3.513   5.647 -29.713  1.00 77.58           N
ATOM   2278 1HH1 ARG A 158      -4.370   5.727 -30.222  1.00 77.58           H
ATOM   2279 2HH1 ARG A 158      -2.680   5.350 -30.180  1.00 77.58           H
ATOM   2280  NH2 ARG A 158      -2.338   5.833 -27.713  1.00 77.58           N
ATOM   2281 1HH2 ARG A 158      -1.501   5.537 -28.172  1.00 77.58           H
ATOM   2282 2HH2 ARG A 158      -2.323   6.051 -26.737  1.00 77.58           H
ATOM   2283  HN  ARG A 158     -10.812   6.699 -28.549  1.00 77.58           H
ATOM   2284  N   GLU A 159      -9.702   9.211 -26.819  1.00 80.46           N
ATOM   2285  CA  GLU A 159      -9.506  10.532 -26.248  1.00 80.46           C
ATOM   2286  C   GLU A 159     -10.386  10.711 -25.009  1.00 80.46           C
ATOM   2287  O   GLU A 159      -9.913  11.164 -23.968  1.00 80.46           O
ATOM   2288  HA  GLU A 159      -8.454  10.571 -25.963  1.00 80.46           H
ATOM   2289  CB  GLU A 159      -9.786  11.625 -27.282  1.00 80.46           C
ATOM   2290 1HB  GLU A 159     -10.746  11.438 -27.762  1.00 80.46           H
ATOM   2291 2HB  GLU A 159      -9.725  12.604 -26.807  1.00 80.46           H
ATOM   2292  CG  GLU A 159      -8.729  11.616 -28.388  1.00 80.46           C
ATOM   2293 1HG  GLU A 159      -7.735  11.682 -27.947  1.00 80.46           H
ATOM   2294 2HG  GLU A 159      -8.775  10.672 -28.932  1.00 80.46           H
ATOM   2295  CD  GLU A 159      -8.942  12.780 -29.358  1.00 80.46           C
ATOM   2296  OE1 GLU A 159      -7.999  13.053 -30.132  1.00 80.46           O
ATOM   2297  OE2 GLU A 159     -10.042  13.371 -29.303  1.00 80.46           O
ATOM   2298  HN  GLU A 159     -10.150   9.200 -27.713  1.00 80.46           H
ATOM   2299  N   LYS A 160     -11.650  10.346 -25.163  1.00 84.14           N
ATOM   2300  CA  LYS A 160     -12.595  10.439 -24.063  1.00 84.14           C
ATOM   2301  C   LYS A 160     -12.067   9.637 -22.872  1.00 84.14           C
ATOM   2302  O   LYS A 160     -12.126  10.097 -21.734  1.00 84.14           O
ATOM   2303  HA  LYS A 160     -12.656  11.488 -23.773  1.00 84.14           H
ATOM   2304  CB  LYS A 160     -13.992  10.014 -24.520  1.00 84.14           C
ATOM   2305 1HB  LYS A 160     -13.944   9.029 -24.984  1.00 84.14           H
ATOM   2306 2HB  LYS A 160     -14.650   9.927 -23.656  1.00 84.14           H
ATOM   2307  CG  LYS A 160     -14.575  11.023 -25.512  1.00 84.14           C
ATOM   2308 1HG  LYS A 160     -14.545  12.023 -25.080  1.00 84.14           H
ATOM   2309 2HG  LYS A 160     -13.963  11.047 -26.414  1.00 84.14           H
ATOM   2310  CD  LYS A 160     -16.017  10.662 -25.877  1.00 84.14           C
ATOM   2311 1HD  LYS A 160     -16.039   9.689 -26.368  1.00 84.14           H
ATOM   2312 2HD  LYS A 160     -16.614  10.575 -24.970  1.00 84.14           H
ATOM   2313  CE  LYS A 160     -16.629  11.719 -26.799  1.00 84.14           C
ATOM   2314 1HE  LYS A 160     -16.578  12.698 -26.324  1.00 84.14           H
ATOM   2315 2HE  LYS A 160     -16.053  11.782 -27.722  1.00 84.14           H
ATOM   2316  NZ  LYS A 160     -18.037  11.383 -27.108  1.00 84.14           N
ATOM   2317 1HZ  LYS A 160     -18.430  12.097 -27.712  1.00 84.14           H
ATOM   2318 2HZ  LYS A 160     -18.076  10.485 -27.576  1.00 84.14           H
ATOM   2319 3HZ  LYS A 160     -18.571  11.339 -26.246  1.00 84.14           H
ATOM   2320  HN  LYS A 160     -12.030   9.992 -26.017  1.00 84.14           H
ATOM   2321  N   ARG A 161     -11.562   8.450 -23.177  1.00 85.40           N
ATOM   2322  CA  ARG A 161     -11.057   7.564 -22.142  1.00 85.40           C
ATOM   2323  C   ARG A 161      -9.919   8.240 -21.374  1.00 85.40           C
ATOM   2324  O   ARG A 161      -9.791   8.062 -20.164  1.00 85.40           O
ATOM   2325  HA  ARG A 161     -11.912   7.378 -21.492  1.00 85.40           H
ATOM   2326  CB  ARG A 161     -10.550   6.251 -22.740  1.00 85.40           C
ATOM   2327 1HB  ARG A 161      -9.912   6.460 -23.599  1.00 85.40           H
ATOM   2328 2HB  ARG A 161      -9.936   5.726 -22.008  1.00 85.40           H
ATOM   2329  CG  ARG A 161     -11.716   5.358 -23.170  1.00 85.40           C
ATOM   2330 1HG  ARG A 161     -12.242   4.992 -22.288  1.00 85.40           H
ATOM   2331 2HG  ARG A 161     -12.431   5.941 -23.749  1.00 85.40           H
ATOM   2332  CD  ARG A 161     -11.222   4.173 -24.002  1.00 85.40           C
ATOM   2333 1HD  ARG A 161     -12.066   3.676 -24.479  1.00 85.40           H
ATOM   2334 2HD  ARG A 161     -10.568   4.526 -24.800  1.00 85.40           H
ATOM   2335  NE  ARG A 161     -10.494   3.216 -23.139  1.00 85.40           N
ATOM   2336  HE  ARG A 161     -10.454   3.406 -22.158  1.00 85.40           H
ATOM   2337  CZ  ARG A 161      -9.884   2.111 -23.590  1.00 85.40           C
ATOM   2338  NH1 ARG A 161      -9.905   1.807 -24.895  1.00 85.40           N
ATOM   2339 1HH1 ARG A 161     -10.378   2.407 -25.541  1.00 85.40           H
ATOM   2340 2HH1 ARG A 161      -9.448   0.981 -25.223  1.00 85.40           H
ATOM   2341  NH2 ARG A 161      -9.253   1.315 -22.717  1.00 85.40           N
ATOM   2342 1HH2 ARG A 161      -8.794   0.486 -23.037  1.00 85.40           H
ATOM   2343 2HH2 ARG A 161      -9.242   1.549 -21.744  1.00 85.40           H
ATOM   2344  HN  ARG A 161     -11.495   8.093 -24.108  1.00 85.40           H
ATOM   2345  N   LEU A 162      -9.121   9.000 -22.110  1.00 86.40           N
ATOM   2346  CA  LEU A 162      -7.972   9.668 -21.521  1.00 86.40           C
ATOM   2347  C   LEU A 162      -8.456  10.748 -20.552  1.00 86.40           C
ATOM   2348  O   LEU A 162      -7.893  10.914 -19.471  1.00 86.40           O
ATOM   2349  HA  LEU A 162      -7.414   8.921 -20.956  1.00 86.40           H
ATOM   2350  CB  LEU A 162      -7.041  10.196 -22.615  1.00 86.40           C
ATOM   2351 1HB  LEU A 162      -6.849   9.388 -23.322  1.00 86.40           H
ATOM   2352 2HB  LEU A 162      -7.565  10.980 -23.162  1.00 86.40           H
ATOM   2353  CG  LEU A 162      -5.698  10.753 -22.141  1.00 86.40           C
ATOM   2354  HG  LEU A 162      -5.888  11.470 -21.343  1.00 86.40           H
ATOM   2355  CD1 LEU A 162      -4.821   9.645 -21.553  1.00 86.40           C
ATOM   2356 1HD1 LEU A 162      -5.331   9.191 -20.704  1.00 86.40           H
ATOM   2357 2HD1 LEU A 162      -4.636   8.886 -22.314  1.00 86.40           H
ATOM   2358 3HD1 LEU A 162      -3.872  10.068 -21.224  1.00 86.40           H
ATOM   2359  CD2 LEU A 162      -4.989  11.507 -23.267  1.00 86.40           C
ATOM   2360 1HD2 LEU A 162      -4.811  10.830 -24.103  1.00 86.40           H
ATOM   2361 2HD2 LEU A 162      -5.614  12.337 -23.599  1.00 86.40           H
ATOM   2362 3HD2 LEU A 162      -4.036  11.893 -22.903  1.00 86.40           H
ATOM   2363  HN  LEU A 162      -9.249   9.163 -23.088  1.00 86.40           H
ATOM   2364  N   LEU A 163      -9.495  11.454 -20.974  1.00 88.84           N
ATOM   2365  CA  LEU A 163     -10.066  12.508 -20.153  1.00 88.84           C
ATOM   2366  C   LEU A 163     -10.608  11.903 -18.857  1.00 88.84           C
ATOM   2367  O   LEU A 163     -10.321  12.399 -17.768  1.00 88.84           O
ATOM   2368  HA  LEU A 163      -9.261  13.198 -19.901  1.00 88.84           H
ATOM   2369  CB  LEU A 163     -11.109  13.299 -20.946  1.00 88.84           C
ATOM   2370 1HB  LEU A 163     -10.653  13.630 -21.879  1.00 88.84           H
ATOM   2371 2HB  LEU A 163     -11.923  12.624 -21.211  1.00 88.84           H
ATOM   2372  CG  LEU A 163     -11.704  14.519 -20.240  1.00 88.84           C
ATOM   2373  HG  LEU A 163     -12.077  14.202 -19.266  1.00 88.84           H
ATOM   2374  CD1 LEU A 163     -10.634  15.583 -19.990  1.00 88.84           C
ATOM   2375 1HD1 LEU A 163      -9.847  15.166 -19.362  1.00 88.84           H
ATOM   2376 2HD1 LEU A 163     -10.209  15.903 -20.941  1.00 88.84           H
ATOM   2377 3HD1 LEU A 163     -11.084  16.440 -19.487  1.00 88.84           H
ATOM   2378  CD2 LEU A 163     -12.896  15.077 -21.021  1.00 88.84           C
ATOM   2379 1HD2 LEU A 163     -12.570  15.374 -22.018  1.00 88.84           H
ATOM   2380 2HD2 LEU A 163     -13.666  14.311 -21.104  1.00 88.84           H
ATOM   2381 3HD2 LEU A 163     -13.300  15.943 -20.498  1.00 88.84           H
ATOM   2382  HN  LEU A 163      -9.944  11.315 -21.856  1.00 88.84           H
ATOM   2383  N   TYR A 164     -11.382  10.839 -19.016  1.00 90.44           N
ATOM   2384  CA  TYR A 164     -11.968  10.162 -17.872  1.00 90.44           C
ATOM   2385  C   TYR A 164     -10.882   9.632 -16.933  1.00 90.44           C
ATOM   2386  O   TYR A 164     -11.045   9.655 -15.714  1.00 90.44           O
ATOM   2387  HA  TYR A 164     -12.584  10.882 -17.333  1.00 90.44           H
ATOM   2388  CB  TYR A 164     -12.755   8.979 -18.439  1.00 90.44           C
ATOM   2389 1HB  TYR A 164     -12.150   8.484 -19.199  1.00 90.44           H
ATOM   2390 2HB  TYR A 164     -12.925   8.253 -17.644  1.00 90.44           H
ATOM   2391  CG  TYR A 164     -14.102   9.366 -19.053  1.00 90.44           C
ATOM   2392  CD1 TYR A 164     -15.059   9.991 -18.279  1.00 90.44           C
ATOM   2393  HD1 TYR A 164     -14.855  10.209 -17.231  1.00 90.44           H
ATOM   2394  CD2 TYR A 164     -14.361   9.090 -20.380  1.00 90.44           C
ATOM   2395  HD2 TYR A 164     -13.605   8.596 -20.992  1.00 90.44           H
ATOM   2396  CE1 TYR A 164     -16.327  10.354 -18.857  1.00 90.44           C
ATOM   2397  HE1 TYR A 164     -17.092  10.848 -18.257  1.00 90.44           H
ATOM   2398  CE2 TYR A 164     -15.629   9.453 -20.958  1.00 90.44           C
ATOM   2399  HE2 TYR A 164     -15.846   9.241 -22.005  1.00 90.44           H
ATOM   2400  CZ  TYR A 164     -16.549  10.068 -20.168  1.00 90.44           C
ATOM   2401  OH  TYR A 164     -17.747  10.412 -20.713  1.00 90.44           O
ATOM   2402  HH  TYR A 164     -17.765  10.164 -21.682  1.00 90.44           H
ATOM   2403  HN  TYR A 164     -11.610  10.441 -19.905  1.00 90.44           H
ATOM   2404  N   SER A 165      -9.798   9.168 -17.536  1.00 91.81           N
ATOM   2405  CA  SER A 165      -8.671   8.666 -16.768  1.00 91.81           C
ATOM   2406  C   SER A 165      -8.163   9.749 -15.815  1.00 91.81           C
ATOM   2407  O   SER A 165      -7.788   9.457 -14.680  1.00 91.81           O
ATOM   2408  HA  SER A 165      -9.059   7.815 -16.209  1.00 91.81           H
ATOM   2409  CB  SER A 165      -7.542   8.198 -17.689  1.00 91.81           C
ATOM   2410 1HB  SER A 165      -6.599   8.215 -17.143  1.00 91.81           H
ATOM   2411 2HB  SER A 165      -7.720   7.164 -17.985  1.00 91.81           H
ATOM   2412  OG  SER A 165      -7.430   9.012 -18.853  1.00 91.81           O
ATOM   2413  HG  SER A 165      -7.341   9.973 -18.591  1.00 91.81           H
ATOM   2414  HN  SER A 165      -9.682   9.131 -18.529  1.00 91.81           H
ATOM   2415  N   LYS A 166      -8.168  10.978 -16.310  1.00 93.42           N
ATOM   2416  CA  LYS A 166      -7.647  12.097 -15.542  1.00 93.42           C
ATOM   2417  C   LYS A 166      -8.541  12.331 -14.322  1.00 93.42           C
ATOM   2418  O   LYS A 166      -8.046  12.471 -13.204  1.00 93.42           O
ATOM   2419  HA  LYS A 166      -6.653  11.819 -15.193  1.00 93.42           H
ATOM   2420  CB  LYS A 166      -7.487  13.330 -16.433  1.00 93.42           C
ATOM   2421 1HB  LYS A 166      -8.406  13.501 -16.993  1.00 93.42           H
ATOM   2422 2HB  LYS A 166      -7.323  14.212 -15.813  1.00 93.42           H
ATOM   2423  CG  LYS A 166      -6.317  13.156 -17.403  1.00 93.42           C
ATOM   2424 1HG  LYS A 166      -5.403  12.953 -16.844  1.00 93.42           H
ATOM   2425 2HG  LYS A 166      -6.497  12.294 -18.045  1.00 93.42           H
ATOM   2426  CD  LYS A 166      -6.127  14.408 -18.263  1.00 93.42           C
ATOM   2427 1HD  LYS A 166      -7.029  14.592 -18.847  1.00 93.42           H
ATOM   2428 2HD  LYS A 166      -5.980  15.276 -17.620  1.00 93.42           H
ATOM   2429  CE  LYS A 166      -4.929  14.252 -19.201  1.00 93.42           C
ATOM   2430 1HE  LYS A 166      -4.043  13.979 -18.627  1.00 93.42           H
ATOM   2431 2HE  LYS A 166      -5.114  13.442 -19.906  1.00 93.42           H
ATOM   2432  NZ  LYS A 166      -4.680  15.512 -19.937  1.00 93.42           N
ATOM   2433 1HZ  LYS A 166      -3.897  15.385 -20.570  1.00 93.42           H
ATOM   2434 2HZ  LYS A 166      -5.507  15.762 -20.468  1.00 93.42           H
ATOM   2435 3HZ  LYS A 166      -4.465  16.252 -19.278  1.00 93.42           H
ATOM   2436  HN  LYS A 166      -8.518  11.215 -17.216  1.00 93.42           H
ATOM   2437  N   MET A 167      -9.840  12.368 -14.578  1.00 95.02           N
ATOM   2438  CA  MET A 167     -10.805  12.611 -13.519  1.00 95.02           C
ATOM   2439  C   MET A 167     -10.775  11.488 -12.481  1.00 95.02           C
ATOM   2440  O   MET A 167     -10.803  11.747 -11.279  1.00 95.02           O
ATOM   2441  HA  MET A 167     -10.502  13.551 -13.056  1.00 95.02           H
ATOM   2442  CB  MET A 167     -12.208  12.713 -14.120  1.00 95.02           C
ATOM   2443 1HB  MET A 167     -12.427  11.814 -14.696  1.00 95.02           H
ATOM   2444 2HB  MET A 167     -12.947  12.768 -13.321  1.00 95.02           H
ATOM   2445  CG  MET A 167     -12.330  13.944 -15.021  1.00 95.02           C
ATOM   2446 1HG  MET A 167     -11.976  14.829 -14.492  1.00 95.02           H
ATOM   2447 2HG  MET A 167     -11.699  13.825 -15.901  1.00 95.02           H
ATOM   2448  SD  MET A 167     -14.030  14.172 -15.517  1.00 95.02           S
ATOM   2449  CE  MET A 167     -14.258  12.713 -16.520  1.00 95.02           C
ATOM   2450 1HE  MET A 167     -13.549  12.727 -17.348  1.00 95.02           H
ATOM   2451 2HE  MET A 167     -14.089  11.824 -15.912  1.00 95.02           H
ATOM   2452 3HE  MET A 167     -15.275  12.697 -16.912  1.00 95.02           H
ATOM   2453  HN  MET A 167     -10.235  12.234 -15.487  1.00 95.02           H
ATOM   2454  N   VAL A 168     -10.718  10.263 -12.983  1.00 95.33           N
ATOM   2455  CA  VAL A 168     -10.720   9.097 -12.115  1.00 95.33           C
ATOM   2456  C   VAL A 168      -9.512   9.162 -11.179  1.00 95.33           C
ATOM   2457  O   VAL A 168      -9.628   8.877  -9.988  1.00 95.33           O
ATOM   2458  HA  VAL A 168     -11.630   9.135 -11.516  1.00 95.33           H
ATOM   2459  CB  VAL A 168     -10.759   7.819 -12.955  1.00 95.33           C
ATOM   2460  HB  VAL A 168      -9.976   7.891 -13.710  1.00 95.33           H
ATOM   2461  CG1 VAL A 168     -10.469   6.588 -12.093  1.00 95.33           C
ATOM   2462 1HG1 VAL A 168      -9.480   6.683 -11.645  1.00 95.33           H
ATOM   2463 2HG1 VAL A 168     -11.219   6.512 -11.306  1.00 95.33           H
ATOM   2464 3HG1 VAL A 168     -10.503   5.694 -12.715  1.00 95.33           H
ATOM   2465  CG2 VAL A 168     -12.099   7.679 -13.679  1.00 95.33           C
ATOM   2466 1HG2 VAL A 168     -12.905   7.640 -12.947  1.00 95.33           H
ATOM   2467 2HG2 VAL A 168     -12.247   8.535 -14.338  1.00 95.33           H
ATOM   2468 3HG2 VAL A 168     -12.099   6.763 -14.269  1.00 95.33           H
ATOM   2469  HN  VAL A 168     -10.671  10.061 -13.961  1.00 95.33           H
ATOM   2470  N   CYS A 169      -8.378   9.537 -11.753  1.00 95.97           N
ATOM   2471  CA  CYS A 169      -7.143   9.614 -10.991  1.00 95.97           C
ATOM   2472  C   CYS A 169      -7.341  10.619  -9.855  1.00 95.97           C
ATOM   2473  O   CYS A 169      -6.985  10.344  -8.710  1.00 95.97           O
ATOM   2474  HA  CYS A 169      -6.956   8.615 -10.597  1.00 95.97           H
ATOM   2475  CB  CYS A 169      -5.953   9.983 -11.879  1.00 95.97           C
ATOM   2476 1HB  CYS A 169      -6.185  10.876 -12.459  1.00 95.97           H
ATOM   2477 2HB  CYS A 169      -5.087  10.221 -11.261  1.00 95.97           H
ATOM   2478  SG  CYS A 169      -5.556   8.595 -13.003  1.00 95.97           S
ATOM   2479  HG  CYS A 169      -6.422   8.933 -13.954  1.00 95.97           H
ATOM   2480  HN  CYS A 169      -8.296   9.786 -12.718  1.00 95.97           H
ATOM   2481  N   PHE A 170      -7.908  11.762 -10.211  1.00 96.46           N
ATOM   2482  CA  PHE A 170      -8.139  12.817  -9.239  1.00 96.46           C
ATOM   2483  C   PHE A 170      -9.051  12.332  -8.110  1.00 96.46           C
ATOM   2484  O   PHE A 170      -8.769  12.566  -6.936  1.00 96.46           O
ATOM   2485  HA  PHE A 170      -7.170  13.095  -8.826  1.00 96.46           H
ATOM   2486  CB  PHE A 170      -8.831  13.964  -9.979  1.00 96.46           C
ATOM   2487 1HB  PHE A 170      -8.210  14.264 -10.824  1.00 96.46           H
ATOM   2488 2HB  PHE A 170      -9.774  13.602 -10.389  1.00 96.46           H
ATOM   2489  CG  PHE A 170      -9.107  15.190  -9.107  1.00 96.46           C
ATOM   2490  CD1 PHE A 170     -10.345  15.383  -8.578  1.00 96.46           C
ATOM   2491  HD1 PHE A 170     -11.140  14.663  -8.774  1.00 96.46           H
ATOM   2492  CD2 PHE A 170      -8.116  16.088  -8.862  1.00 96.46           C
ATOM   2493  HD2 PHE A 170      -7.124  15.934  -9.287  1.00 96.46           H
ATOM   2494  CE1 PHE A 170     -10.602  16.521  -7.769  1.00 96.46           C
ATOM   2495  HE1 PHE A 170     -11.594  16.676  -7.344  1.00 96.46           H
ATOM   2496  CE2 PHE A 170      -8.372  17.226  -8.053  1.00 96.46           C
ATOM   2497  HE2 PHE A 170      -7.578  17.946  -7.857  1.00 96.46           H
ATOM   2498  CZ  PHE A 170      -9.610  17.419  -7.523  1.00 96.46           C
ATOM   2499  HZ  PHE A 170      -9.807  18.293  -6.902  1.00 96.46           H
ATOM   2500  HN  PHE A 170      -8.206  11.973 -11.142  1.00 96.46           H
ATOM   2501  N   THR A 171     -10.125  11.665  -8.505  1.00 96.76           N
ATOM   2502  CA  THR A 171     -11.088  11.158  -7.542  1.00 96.76           C
ATOM   2503  C   THR A 171     -10.412  10.188  -6.571  1.00 96.76           C
ATOM   2504  O   THR A 171     -10.715  10.186  -5.379  1.00 96.76           O
ATOM   2505  HA  THR A 171     -11.457  11.997  -6.952  1.00 96.76           H
ATOM   2506  CB  THR A 171     -12.248  10.532  -8.319  1.00 96.76           C
ATOM   2507  HB  THR A 171     -11.920   9.644  -8.859  1.00 96.76           H
ATOM   2508  OG1 THR A 171     -12.741  11.597  -9.127  1.00 96.76           O
ATOM   2509  HG1 THR A 171     -13.185  11.229  -9.944  1.00 96.76           H
ATOM   2510  CG2 THR A 171     -13.430  10.172  -7.416  1.00 96.76           C
ATOM   2511 1HG2 THR A 171     -13.802  11.073  -6.927  1.00 96.76           H
ATOM   2512 2HG2 THR A 171     -13.106   9.456  -6.661  1.00 96.76           H
ATOM   2513 3HG2 THR A 171     -14.226   9.731  -8.017  1.00 96.76           H
ATOM   2514  HN  THR A 171     -10.341  11.469  -9.462  1.00 96.76           H
ATOM   2515  N   ILE A 172      -9.509   9.387  -7.118  1.00 96.45           N
ATOM   2516  CA  ILE A 172      -8.829   8.376  -6.327  1.00 96.45           C
ATOM   2517  C   ILE A 172      -8.000   9.060  -5.238  1.00 96.45           C
ATOM   2518  O   ILE A 172      -8.024   8.643  -4.081  1.00 96.45           O
ATOM   2519  HA  ILE A 172      -9.595   7.767  -5.846  1.00 96.45           H
ATOM   2520  CB  ILE A 172      -8.013   7.449  -7.230  1.00 96.45           C
ATOM   2521  HB  ILE A 172      -7.487   8.061  -7.962  1.00 96.45           H
ATOM   2522  CG1 ILE A 172      -8.927   6.499  -8.008  1.00 96.45           C
ATOM   2523 1HG1 ILE A 172      -9.400   5.798  -7.320  1.00 96.45           H
ATOM   2524 2HG1 ILE A 172      -9.726   7.066  -8.484  1.00 96.45           H
ATOM   2525  CG2 ILE A 172      -6.953   6.694  -6.425  1.00 96.45           C
ATOM   2526 1HG2 ILE A 172      -6.277   7.408  -5.956  1.00 96.45           H
ATOM   2527 2HG2 ILE A 172      -7.439   6.094  -5.656  1.00 96.45           H
ATOM   2528 3HG2 ILE A 172      -6.388   6.042  -7.091  1.00 96.45           H
ATOM   2529  CD1 ILE A 172      -8.139   5.727  -9.068  1.00 96.45           C
ATOM   2530 1HD1 ILE A 172      -7.687   6.430  -9.769  1.00 96.45           H
ATOM   2531 2HD1 ILE A 172      -7.356   5.142  -8.586  1.00 96.45           H
ATOM   2532 3HD1 ILE A 172      -8.812   5.060  -9.607  1.00 96.45           H
ATOM   2533  HN  ILE A 172      -9.242   9.421  -8.081  1.00 96.45           H
ATOM   2534  N   TRP A 173      -7.285  10.098  -5.647  1.00 96.69           N
ATOM   2535  CA  TRP A 173      -6.394  10.799  -4.738  1.00 96.69           C
ATOM   2536  C   TRP A 173      -7.239  11.376  -3.600  1.00 96.69           C
ATOM   2537  O   TRP A 173      -6.880  11.250  -2.430  1.00 96.69           O
ATOM   2538  HA  TRP A 173      -5.683  10.073  -4.343  1.00 96.69           H
ATOM   2539  CB  TRP A 173      -5.581  11.862  -5.478  1.00 96.69           C
ATOM   2540 1HB  TRP A 173      -6.228  12.366  -6.195  1.00 96.69           H
ATOM   2541 2HB  TRP A 173      -5.251  12.615  -4.763  1.00 96.69           H
ATOM   2542  CG  TRP A 173      -4.360  11.310  -6.216  1.00 96.69           C
ATOM   2543  CD1 TRP A 173      -4.163  11.226  -7.538  1.00 96.69           C
ATOM   2544  HD1 TRP A 173      -4.883  11.555  -8.288  1.00 96.69           H
ATOM   2545  CD2 TRP A 173      -3.166  10.766  -5.614  1.00 96.69           C
ATOM   2546  NE1 TRP A 173      -2.935  10.669  -7.833  1.00 96.69           N
ATOM   2547  HE1 TRP A 173      -2.564  10.503  -8.747  1.00 96.69           H
ATOM   2548  CE2 TRP A 173      -2.310  10.380  -6.626  1.00 96.69           C
ATOM   2549  CE3 TRP A 173      -2.821  10.604  -4.261  1.00 96.69           C
ATOM   2550  HE3 TRP A 173      -3.479  10.901  -3.444  1.00 96.69           H
ATOM   2551  CZ2 TRP A 173      -1.053   9.808  -6.390  1.00 96.69           C
ATOM   2552  HZ2 TRP A 173      -0.395   9.512  -7.207  1.00 96.69           H
ATOM   2553  CZ3 TRP A 173      -1.562  10.031  -4.043  1.00 96.69           C
ATOM   2554  HZ3 TRP A 173      -1.245   9.884  -3.010  1.00 96.69           H
ATOM   2555  CH2 TRP A 173      -0.689   9.638  -5.050  1.00 96.69           C
ATOM   2556  HH2 TRP A 173       0.276   9.198  -4.796  1.00 96.69           H
ATOM   2557  HN  TRP A 173      -7.308  10.460  -6.579  1.00 96.69           H
ATOM   2558  N   VAL A 174      -8.345  11.998  -3.983  1.00 96.70           N
ATOM   2559  CA  VAL A 174      -9.211  12.649  -3.016  1.00 96.70           C
ATOM   2560  C   VAL A 174      -9.745  11.606  -2.032  1.00 96.70           C
ATOM   2561  O   VAL A 174      -9.753  11.834  -0.823  1.00 96.70           O
ATOM   2562  HA  VAL A 174      -8.607  13.371  -2.467  1.00 96.70           H
ATOM   2563  CB  VAL A 174     -10.322  13.413  -3.739  1.00 96.70           C
ATOM   2564  HB  VAL A 174     -10.827  12.716  -4.407  1.00 96.70           H
ATOM   2565  CG1 VAL A 174     -11.357  13.945  -2.745  1.00 96.70           C
ATOM   2566 1HG1 VAL A 174     -11.802  13.111  -2.203  1.00 96.70           H
ATOM   2567 2HG1 VAL A 174     -10.871  14.619  -2.041  1.00 96.70           H
ATOM   2568 3HG1 VAL A 174     -12.136  14.484  -3.286  1.00 96.70           H
ATOM   2569  CG2 VAL A 174      -9.745  14.546  -4.589  1.00 96.70           C
ATOM   2570 1HG2 VAL A 174      -9.203  15.241  -3.948  1.00 96.70           H
ATOM   2571 2HG2 VAL A 174      -9.064  14.132  -5.333  1.00 96.70           H
ATOM   2572 3HG2 VAL A 174     -10.556  15.072  -5.092  1.00 96.70           H
ATOM   2573  HN  VAL A 174      -8.651  12.060  -4.933  1.00 96.70           H
ATOM   2574  N   LEU A 175     -10.177  10.483  -2.587  1.00 95.52           N
ATOM   2575  CA  LEU A 175     -10.808   9.447  -1.786  1.00 95.52           C
ATOM   2576  C   LEU A 175      -9.785   8.873  -0.804  1.00 95.52           C
ATOM   2577  O   LEU A 175     -10.089   8.678   0.372  1.00 95.52           O
ATOM   2578  HA  LEU A 175     -11.608   9.918  -1.215  1.00 95.52           H
ATOM   2579  CB  LEU A 175     -11.455   8.393  -2.687  1.00 95.52           C
ATOM   2580 1HB  LEU A 175     -12.131   8.898  -3.376  1.00 95.52           H
ATOM   2581 2HB  LEU A 175     -10.673   7.930  -3.289  1.00 95.52           H
ATOM   2582  CG  LEU A 175     -12.232   7.286  -1.972  1.00 95.52           C
ATOM   2583  HG  LEU A 175     -11.567   6.813  -1.250  1.00 95.52           H
ATOM   2584  CD1 LEU A 175     -13.413   7.863  -1.189  1.00 95.52           C
ATOM   2585 1HD1 LEU A 175     -13.045   8.569  -0.444  1.00 95.52           H
ATOM   2586 2HD1 LEU A 175     -14.087   8.377  -1.875  1.00 95.52           H
ATOM   2587 3HD1 LEU A 175     -13.949   7.055  -0.691  1.00 95.52           H
ATOM   2588  CD2 LEU A 175     -12.673   6.202  -2.958  1.00 95.52           C
ATOM   2589 1HD2 LEU A 175     -13.314   6.643  -3.720  1.00 95.52           H
ATOM   2590 2HD2 LEU A 175     -11.795   5.762  -3.431  1.00 95.52           H
ATOM   2591 3HD2 LEU A 175     -13.223   5.427  -2.423  1.00 95.52           H
ATOM   2592  HN  LEU A 175     -10.102  10.276  -3.562  1.00 95.52           H
ATOM   2593  N   ALA A 176      -8.593   8.619  -1.323  1.00 95.51           N
ATOM   2594  CA  ALA A 176      -7.543   8.010  -0.523  1.00 95.51           C
ATOM   2595  C   ALA A 176      -7.179   8.946   0.630  1.00 95.51           C
ATOM   2596  O   ALA A 176      -6.926   8.494   1.746  1.00 95.51           O
ATOM   2597  HA  ALA A 176      -7.935   7.079  -0.114  1.00 95.51           H
ATOM   2598  CB  ALA A 176      -6.342   7.689  -1.416  1.00 95.51           C
ATOM   2599 1HB  ALA A 176      -6.648   6.998  -2.201  1.00 95.51           H
ATOM   2600 2HB  ALA A 176      -5.969   8.609  -1.866  1.00 95.51           H
ATOM   2601 3HB  ALA A 176      -5.555   7.233  -0.815  1.00 95.51           H
ATOM   2602  HN  ALA A 176      -8.340   8.820  -2.269  1.00 95.51           H
ATOM   2603  N   ALA A 177      -7.163  10.235   0.322  1.00 95.25           N
ATOM   2604  CA  ALA A 177      -6.801  11.237   1.310  1.00 95.25           C
ATOM   2605  C   ALA A 177      -7.807  11.196   2.463  1.00 95.25           C
ATOM   2606  O   ALA A 177      -7.420  11.226   3.630  1.00 95.25           O
ATOM   2607  HA  ALA A 177      -5.813  10.983   1.693  1.00 95.25           H
ATOM   2608  CB  ALA A 177      -6.734  12.612   0.643  1.00 95.25           C
ATOM   2609 1HB  ALA A 177      -5.985  12.595  -0.149  1.00 95.25           H
ATOM   2610 2HB  ALA A 177      -7.707  12.857   0.217  1.00 95.25           H
ATOM   2611 3HB  ALA A 177      -6.463  13.363   1.385  1.00 95.25           H
ATOM   2612  HN  ALA A 177      -7.392  10.597  -0.582  1.00 95.25           H
ATOM   2613  N   ALA A 178      -9.078  11.130   2.095  1.00 95.40           N
ATOM   2614  CA  ALA A 178     -10.145  11.165   3.081  1.00 95.40           C
ATOM   2615  C   ALA A 178     -10.050   9.925   3.972  1.00 95.40           C
ATOM   2616  O   ALA A 178     -10.315   9.996   5.171  1.00 95.40           O
ATOM   2617  HA  ALA A 178     -10.002  12.054   3.694  1.00 95.40           H
ATOM   2618  CB  ALA A 178     -11.495  11.269   2.368  1.00 95.40           C
ATOM   2619 1HB  ALA A 178     -11.522  12.181   1.772  1.00 95.40           H
ATOM   2620 2HB  ALA A 178     -11.630  10.405   1.717  1.00 95.40           H
ATOM   2621 3HB  ALA A 178     -12.295  11.294   3.108  1.00 95.40           H
ATOM   2622  HN  ALA A 178      -9.382  11.055   1.146  1.00 95.40           H
ATOM   2623  N   LEU A 179      -9.671   8.817   3.352  1.00 93.77           N
ATOM   2624  CA  LEU A 179      -9.640   7.543   4.049  1.00 93.77           C
ATOM   2625  C   LEU A 179      -8.464   7.530   5.028  1.00 93.77           C
ATOM   2626  O   LEU A 179      -8.383   6.663   5.896  1.00 93.77           O
ATOM   2627  HA  LEU A 179     -10.564   7.459   4.620  1.00 93.77           H
ATOM   2628  CB  LEU A 179      -9.619   6.385   3.049  1.00 93.77           C
ATOM   2629 1HB  LEU A 179      -8.817   6.564   2.333  1.00 93.77           H
ATOM   2630 2HB  LEU A 179      -9.369   5.471   3.587  1.00 93.77           H
ATOM   2631  CG  LEU A 179     -10.915   6.147   2.272  1.00 93.77           C
ATOM   2632  HG  LEU A 179     -11.156   7.057   1.722  1.00 93.77           H
ATOM   2633  CD1 LEU A 179     -10.740   5.030   1.242  1.00 93.77           C
ATOM   2634 1HD1 LEU A 179      -9.955   5.305   0.537  1.00 93.77           H
ATOM   2635 2HD1 LEU A 179     -10.463   4.106   1.751  1.00 93.77           H
ATOM   2636 3HD1 LEU A 179     -11.676   4.882   0.703  1.00 93.77           H
ATOM   2637  CD2 LEU A 179     -12.082   5.873   3.222  1.00 93.77           C
ATOM   2638 1HD2 LEU A 179     -11.865   4.986   3.818  1.00 93.77           H
ATOM   2639 2HD2 LEU A 179     -12.223   6.729   3.882  1.00 93.77           H
ATOM   2640 3HD2 LEU A 179     -12.991   5.707   2.644  1.00 93.77           H
ATOM   2641  HN  LEU A 179      -9.390   8.781   2.393  1.00 93.77           H
ATOM   2642  N   CYS A 180      -7.581   8.504   4.855  1.00 94.45           N
ATOM   2643  CA  CYS A 180      -6.368   8.564   5.652  1.00 94.45           C
ATOM   2644  C   CYS A 180      -6.586   9.572   6.783  1.00 94.45           C
ATOM   2645  O   CYS A 180      -5.664   9.869   7.540  1.00 94.45           O
ATOM   2646  HA  CYS A 180      -6.206   7.563   6.052  1.00 94.45           H
ATOM   2647  CB  CYS A 180      -5.148   8.918   4.800  1.00 94.45           C
ATOM   2648 1HB  CYS A 180      -5.306   9.876   4.304  1.00 94.45           H
ATOM   2649 2HB  CYS A 180      -4.269   9.030   5.436  1.00 94.45           H
ATOM   2650  SG  CYS A 180      -4.854   7.611   3.553  1.00 94.45           S
ATOM   2651  HG  CYS A 180      -5.936   7.869   2.824  1.00 94.45           H
ATOM   2652  HN  CYS A 180      -7.684   9.240   4.186  1.00 94.45           H
ATOM   2653  N   ILE A 181      -7.812  10.069   6.861  1.00 94.83           N
ATOM   2654  CA  ILE A 181      -8.151  11.068   7.860  1.00 94.83           C
ATOM   2655  C   ILE A 181      -7.860  10.509   9.254  1.00 94.83           C
ATOM   2656  O   ILE A 181      -7.232  11.176  10.075  1.00 94.83           O
ATOM   2657  HA  ILE A 181      -7.506  11.930   7.692  1.00 94.83           H
ATOM   2658  CB  ILE A 181      -9.595  11.540   7.676  1.00 94.83           C
ATOM   2659  HB  ILE A 181     -10.218  10.667   7.486  1.00 94.83           H
ATOM   2660  CG1 ILE A 181      -9.721  12.458   6.458  1.00 94.83           C
ATOM   2661 1HG1 ILE A 181      -9.155  13.374   6.629  1.00 94.83           H
ATOM   2662 2HG1 ILE A 181      -9.284  11.972   5.585  1.00 94.83           H
ATOM   2663  CG2 ILE A 181     -10.122  12.203   8.950  1.00 94.83           C
ATOM   2664 1HG2 ILE A 181     -10.090  11.488   9.771  1.00 94.83           H
ATOM   2665 2HG2 ILE A 181      -9.501  13.065   9.195  1.00 94.83           H
ATOM   2666 3HG2 ILE A 181     -11.150  12.529   8.792  1.00 94.83           H
ATOM   2667  CD1 ILE A 181     -11.185  12.801   6.178  1.00 94.83           C
ATOM   2668 1HD1 ILE A 181     -11.742  11.884   5.984  1.00 94.83           H
ATOM   2669 2HD1 ILE A 181     -11.611  13.308   7.044  1.00 94.83           H
ATOM   2670 3HD1 ILE A 181     -11.246  13.454   5.308  1.00 94.83           H
ATOM   2671  HN  ILE A 181      -8.563   9.801   6.259  1.00 94.83           H
ATOM   2672  N   PRO A 182      -8.309   9.281   9.546  1.00 93.46           N
ATOM   2673  CA  PRO A 182      -8.144   8.716  10.887  1.00 93.46           C
ATOM   2674  C   PRO A 182      -6.701   8.768  11.361  1.00 93.46           C
ATOM   2675  O   PRO A 182      -6.432   9.143  12.501  1.00 93.46           O
ATOM   2676  HA  PRO A 182      -8.704   9.305  11.613  1.00 93.46           H
ATOM   2677  CB  PRO A 182      -8.640   7.276  10.738  1.00 93.46           C
ATOM   2678 1HB  PRO A 182      -7.826   6.594  10.493  1.00 93.46           H
ATOM   2679 2HB  PRO A 182      -9.095   6.911  11.659  1.00 93.46           H
ATOM   2680  CG  PRO A 182      -9.657   7.369   9.606  1.00 93.46           C
ATOM   2681 1HG  PRO A 182      -9.839   6.398   9.145  1.00 93.46           H
ATOM   2682 2HG  PRO A 182     -10.624   7.727   9.958  1.00 93.46           H
ATOM   2683  CD  PRO A 182      -9.003   8.345   8.642  1.00 93.46           C
ATOM   2684 1HD  PRO A 182      -8.304   7.845   7.971  1.00 93.46           H
ATOM   2685 2HD  PRO A 182      -9.738   8.848   8.014  1.00 93.46           H
ATOM   2686  N   GLU A 183      -5.803   8.387  10.465  1.00 93.53           N
ATOM   2687  CA  GLU A 183      -4.388   8.342  10.795  1.00 93.53           C
ATOM   2688  C   GLU A 183      -3.885   9.738  11.166  1.00 93.53           C
ATOM   2689  O   GLU A 183      -3.069   9.886  12.074  1.00 93.53           O
ATOM   2690  HA  GLU A 183      -4.314   7.680  11.658  1.00 93.53           H
ATOM   2691  CB  GLU A 183      -3.574   7.754   9.641  1.00 93.53           C
ATOM   2692 1HB  GLU A 183      -3.938   8.153   8.694  1.00 93.53           H
ATOM   2693 2HB  GLU A 183      -2.513   7.940   9.807  1.00 93.53           H
ATOM   2694  CG  GLU A 183      -3.740   6.234   9.572  1.00 93.53           C
ATOM   2695 1HG  GLU A 183      -2.985   5.813   8.908  1.00 93.53           H
ATOM   2696 2HG  GLU A 183      -3.574   5.801  10.558  1.00 93.53           H
ATOM   2697  CD  GLU A 183      -5.135   5.857   9.070  1.00 93.53           C
ATOM   2698  OE1 GLU A 183      -5.509   4.680   9.265  1.00 93.53           O
ATOM   2699  OE2 GLU A 183      -5.796   6.753   8.504  1.00 93.53           O
ATOM   2700  HN  GLU A 183      -6.027   8.113   9.530  1.00 93.53           H
ATOM   2701  N   ILE A 184      -4.392  10.726  10.444  1.00 94.73           N
ATOM   2702  CA  ILE A 184      -3.926  12.092  10.613  1.00 94.73           C
ATOM   2703  C   ILE A 184      -4.321  12.593  12.003  1.00 94.73           C
ATOM   2704  O   ILE A 184      -3.556  13.308  12.649  1.00 94.73           O
ATOM   2705  HA  ILE A 184      -2.838  12.076  10.547  1.00 94.73           H
ATOM   2706  CB  ILE A 184      -4.435  12.976   9.473  1.00 94.73           C
ATOM   2707  HB  ILE A 184      -5.520  12.883   9.426  1.00 94.73           H
ATOM   2708  CG1 ILE A 184      -3.883  12.506   8.125  1.00 94.73           C
ATOM   2709 1HG1 ILE A 184      -2.802  12.645   8.103  1.00 94.73           H
ATOM   2710 2HG1 ILE A 184      -4.069  11.439   8.004  1.00 94.73           H
ATOM   2711  CG2 ILE A 184      -4.119  14.450   9.739  1.00 94.73           C
ATOM   2712 1HG2 ILE A 184      -4.600  14.763  10.665  1.00 94.73           H
ATOM   2713 2HG2 ILE A 184      -3.040  14.580   9.827  1.00 94.73           H
ATOM   2714 3HG2 ILE A 184      -4.492  15.056   8.913  1.00 94.73           H
ATOM   2715  CD1 ILE A 184      -4.526  13.276   6.970  1.00 94.73           C
ATOM   2716 1HD1 ILE A 184      -5.604  13.115   6.982  1.00 94.73           H
ATOM   2717 2HD1 ILE A 184      -4.316  14.340   7.082  1.00 94.73           H
ATOM   2718 3HD1 ILE A 184      -4.116  12.922   6.025  1.00 94.73           H
ATOM   2719  HN  ILE A 184      -5.107  10.606   9.755  1.00 94.73           H
ATOM   2720  N   LEU A 185      -5.514  12.198  12.423  1.00 93.55           N
ATOM   2721  CA  LEU A 185      -6.120  12.780  13.608  1.00 93.55           C
ATOM   2722  C   LEU A 185      -5.417  12.238  14.854  1.00 93.55           C
ATOM   2723  O   LEU A 185      -5.028  13.004  15.735  1.00 93.55           O
ATOM   2724  HA  LEU A 185      -5.960  13.857  13.562  1.00 93.55           H
ATOM   2725  CB  LEU A 185      -7.632  12.547  13.606  1.00 93.55           C
ATOM   2726 1HB  LEU A 185      -7.816  11.487  13.428  1.00 93.55           H
ATOM   2727 2HB  LEU A 185      -8.017  12.775  14.600  1.00 93.55           H
ATOM   2728  CG  LEU A 185      -8.434  13.353  12.582  1.00 93.55           C
ATOM   2729  HG  LEU A 185      -8.083  13.084  11.585  1.00 93.55           H
ATOM   2730  CD1 LEU A 185      -9.921  13.000  12.648  1.00 93.55           C
ATOM   2731 1HD1 LEU A 185     -10.052  11.938  12.437  1.00 93.55           H
ATOM   2732 2HD1 LEU A 185     -10.303  13.222  13.644  1.00 93.55           H
ATOM   2733 3HD1 LEU A 185     -10.467  13.587  11.910  1.00 93.55           H
ATOM   2734  CD2 LEU A 185      -8.193  14.854  12.756  1.00 93.55           C
ATOM   2735 1HD2 LEU A 185      -8.500  15.157  13.757  1.00 93.55           H
ATOM   2736 2HD2 LEU A 185      -7.133  15.070  12.619  1.00 93.55           H
ATOM   2737 3HD2 LEU A 185      -8.774  15.404  12.016  1.00 93.55           H
ATOM   2738  HN  LEU A 185      -6.062  11.496  11.968  1.00 93.55           H
ATOM   2739  N   TYR A 186      -5.274  10.921  14.888  1.00 93.53           N
ATOM   2740  CA  TYR A 186      -4.935  10.237  16.124  1.00 93.53           C
ATOM   2741  C   TYR A 186      -3.427   9.998  16.223  1.00 93.53           C
ATOM   2742  O   TYR A 186      -2.927   9.587  17.269  1.00 93.53           O
ATOM   2743  HA  TYR A 186      -5.250  10.867  16.955  1.00 93.53           H
ATOM   2744  CB  TYR A 186      -5.650   8.886  16.068  1.00 93.53           C
ATOM   2745 1HB  TYR A 186      -5.306   8.340  15.190  1.00 93.53           H
ATOM   2746 2HB  TYR A 186      -5.365   8.298  16.941  1.00 93.53           H
ATOM   2747  CG  TYR A 186      -7.176   8.991  16.020  1.00 93.53           C
ATOM   2748  CD1 TYR A 186      -7.849   9.708  16.988  1.00 93.53           C
ATOM   2749  HD1 TYR A 186      -7.294  10.199  17.787  1.00 93.53           H
ATOM   2750  CD2 TYR A 186      -7.879   8.369  15.008  1.00 93.53           C
ATOM   2751  HD2 TYR A 186      -7.347   7.803  14.243  1.00 93.53           H
ATOM   2752  CE1 TYR A 186      -9.285   9.807  16.943  1.00 93.53           C
ATOM   2753  HE1 TYR A 186      -9.829  10.370  17.701  1.00 93.53           H
ATOM   2754  CE2 TYR A 186      -9.315   8.469  14.962  1.00 93.53           C
ATOM   2755  HE2 TYR A 186      -9.882   7.983  14.169  1.00 93.53           H
ATOM   2756  CZ  TYR A 186      -9.947   9.183  15.932  1.00 93.53           C
ATOM   2757  OH  TYR A 186     -11.303   9.277  15.889  1.00 93.53           O
ATOM   2758  HH  TYR A 186     -11.640   8.951  15.006  1.00 93.53           H
ATOM   2759  HN  TYR A 186      -5.385  10.326  14.092  1.00 93.53           H
ATOM   2760  N   SER A 187      -2.744  10.266  15.119  1.00 93.93           N
ATOM   2761  CA  SER A 187      -1.297  10.139  15.085  1.00 93.93           C
ATOM   2762  C   SER A 187      -0.658  11.184  16.003  1.00 93.93           C
ATOM   2763  O   SER A 187      -0.830  12.384  15.796  1.00 93.93           O
ATOM   2764  HA  SER A 187      -1.087   9.132  15.447  1.00 93.93           H
ATOM   2765  CB  SER A 187      -0.764  10.288  13.659  1.00 93.93           C
ATOM   2766 1HB  SER A 187      -1.133  11.220  13.230  1.00 93.93           H
ATOM   2767 2HB  SER A 187       0.324  10.358  13.683  1.00 93.93           H
ATOM   2768  OG  SER A 187      -1.151   9.197  12.828  1.00 93.93           O
ATOM   2769  HG  SER A 187      -2.147   9.120  12.807  1.00 93.93           H
ATOM   2770  HN  SER A 187      -3.162  10.564  14.261  1.00 93.93           H
ATOM   2771  N   GLN A 188       0.066  10.689  16.996  1.00 91.61           N
ATOM   2772  CA  GLN A 188       0.725  11.565  17.950  1.00 91.61           C
ATOM   2773  C   GLN A 188       2.055  10.956  18.399  1.00 91.61           C
ATOM   2774  O   GLN A 188       2.318   9.780  18.152  1.00 91.61           O
ATOM   2775  HA  GLN A 188       0.907  12.495  17.412  1.00 91.61           H
ATOM   2776  CB  GLN A 188      -0.181  11.849  19.150  1.00 91.61           C
ATOM   2777 1HB  GLN A 188      -0.443  10.913  19.642  1.00 91.61           H
ATOM   2778 2HB  GLN A 188       0.356  12.454  19.880  1.00 91.61           H
ATOM   2779  CG  GLN A 188      -1.455  12.576  18.715  1.00 91.61           C
ATOM   2780 1HG  GLN A 188      -1.196  13.423  18.079  1.00 91.61           H
ATOM   2781 2HG  GLN A 188      -2.074  11.907  18.118  1.00 91.61           H
ATOM   2782  CD  GLN A 188      -2.247  13.067  19.929  1.00 91.61           C
ATOM   2783  OE1 GLN A 188      -1.764  13.095  21.048  1.00 91.61           O
ATOM   2784  NE2 GLN A 188      -3.488  13.451  19.645  1.00 91.61           N
ATOM   2785 1HE2 GLN A 188      -3.824  13.403  18.704  1.00 91.61           H
ATOM   2786 2HE2 GLN A 188      -4.086  13.788  20.372  1.00 91.61           H
ATOM   2787  HN  GLN A 188       0.205   9.711  17.154  1.00 91.61           H
ATOM   2788  N   ILE A 189       2.858  11.784  19.051  1.00 91.73           N
ATOM   2789  CA  ILE A 189       4.074  11.303  19.684  1.00 91.73           C
ATOM   2790  C   ILE A 189       3.781  10.956  21.145  1.00 91.73           C
ATOM   2791  O   ILE A 189       3.238  11.776  21.884  1.00 91.73           O
ATOM   2792  HA  ILE A 189       4.374  10.392  19.166  1.00 91.73           H
ATOM   2793  CB  ILE A 189       5.207  12.317  19.508  1.00 91.73           C
ATOM   2794  HB  ILE A 189       4.878  13.271  19.918  1.00 91.73           H
ATOM   2795  CG1 ILE A 189       5.514  12.543  18.026  1.00 91.73           C
ATOM   2796 1HG1 ILE A 189       5.942  11.637  17.597  1.00 91.73           H
ATOM   2797 2HG1 ILE A 189       4.589  12.746  17.486  1.00 91.73           H
ATOM   2798  CG2 ILE A 189       6.450  11.892  20.292  1.00 91.73           C
ATOM   2799 1HG2 ILE A 189       6.204  11.823  21.352  1.00 91.73           H
ATOM   2800 2HG2 ILE A 189       6.791  10.921  19.934  1.00 91.73           H
ATOM   2801 3HG2 ILE A 189       7.239  12.630  20.149  1.00 91.73           H
ATOM   2802  CD1 ILE A 189       6.485  13.711  17.840  1.00 91.73           C
ATOM   2803 1HD1 ILE A 189       6.044  14.620  18.248  1.00 91.73           H
ATOM   2804 2HD1 ILE A 189       7.418  13.494  18.361  1.00 91.73           H
ATOM   2805 3HD1 ILE A 189       6.687  13.850  16.778  1.00 91.73           H
ATOM   2806  HN  ILE A 189       2.689  12.765  19.150  1.00 91.73           H
ATOM   2807  N   LYS A 190       4.153   9.741  21.517  1.00 87.48           N
ATOM   2808  CA  LYS A 190       4.035   9.313  22.901  1.00 87.48           C
ATOM   2809  C   LYS A 190       5.433   9.120  23.492  1.00 87.48           C
ATOM   2810  O   LYS A 190       6.275   8.449  22.896  1.00 87.48           O
ATOM   2811  HA  LYS A 190       3.536  10.113  23.449  1.00 87.48           H
ATOM   2812  CB  LYS A 190       3.147   8.071  23.004  1.00 87.48           C
ATOM   2813 1HB  LYS A 190       2.236   8.221  22.425  1.00 87.48           H
ATOM   2814 2HB  LYS A 190       3.662   7.214  22.571  1.00 87.48           H
ATOM   2815  CG  LYS A 190       2.788   7.774  24.461  1.00 87.48           C
ATOM   2816 1HG  LYS A 190       3.699   7.629  25.042  1.00 87.48           H
ATOM   2817 2HG  LYS A 190       2.268   8.629  24.893  1.00 87.48           H
ATOM   2818  CD  LYS A 190       1.906   6.528  24.565  1.00 87.48           C
ATOM   2819 1HD  LYS A 190       0.972   6.693  24.027  1.00 87.48           H
ATOM   2820 2HD  LYS A 190       2.404   5.684  24.088  1.00 87.48           H
ATOM   2821  CE  LYS A 190       1.605   6.189  26.027  1.00 87.48           C
ATOM   2822 1HE  LYS A 190       2.526   6.215  26.609  1.00 87.48           H
ATOM   2823 2HE  LYS A 190       0.939   6.941  26.451  1.00 87.48           H
ATOM   2824  NZ  LYS A 190       0.983   4.851  26.131  1.00 87.48           N
ATOM   2825 1HZ  LYS A 190       0.980   4.554  27.101  1.00 87.48           H
ATOM   2826 2HZ  LYS A 190       0.030   4.893  25.788  1.00 87.48           H
ATOM   2827 3HZ  LYS A 190       1.513   4.187  25.576  1.00 87.48           H
ATOM   2828  HN  LYS A 190       4.529   9.055  20.894  1.00 87.48           H
ATOM   2829  N   GLU A 191       5.637   9.720  24.655  1.00 85.64           N
ATOM   2830  CA  GLU A 191       6.880   9.534  25.385  1.00 85.64           C
ATOM   2831  C   GLU A 191       6.723   8.425  26.427  1.00 85.64           C
ATOM   2832  O   GLU A 191       5.786   8.444  27.223  1.00 85.64           O
ATOM   2833  HA  GLU A 191       7.614   9.237  24.636  1.00 85.64           H
ATOM   2834  CB  GLU A 191       7.332  10.841  26.040  1.00 85.64           C
ATOM   2835 1HB  GLU A 191       6.494  11.297  26.567  1.00 85.64           H
ATOM   2836 2HB  GLU A 191       8.193  10.652  26.680  1.00 85.64           H
ATOM   2837  CG  GLU A 191       7.791  11.851  24.986  1.00 85.64           C
ATOM   2838 1HG  GLU A 191       8.561  11.403  24.358  1.00 85.64           H
ATOM   2839 2HG  GLU A 191       6.956  12.107  24.334  1.00 85.64           H
ATOM   2840  CD  GLU A 191       8.338  13.120  25.645  1.00 85.64           C
ATOM   2841  OE1 GLU A 191       8.750  14.022  24.884  1.00 85.64           O
ATOM   2842  OE2 GLU A 191       8.332  13.158  26.894  1.00 85.64           O
ATOM   2843  HN  GLU A 191       4.973  10.322  25.098  1.00 85.64           H
ATOM   2844  N   GLU A 192       7.655   7.484  26.388  1.00 78.11           N
ATOM   2845  CA  GLU A 192       7.648   6.383  27.337  1.00 78.11           C
ATOM   2846  C   GLU A 192       9.063   6.119  27.855  1.00 78.11           C
ATOM   2847  O   GLU A 192       9.944   5.727  27.091  1.00 78.11           O
ATOM   2848  HA  GLU A 192       7.009   6.712  28.157  1.00 78.11           H
ATOM   2849  CB  GLU A 192       7.049   5.123  26.709  1.00 78.11           C
ATOM   2850 1HB  GLU A 192       6.008   5.304  26.443  1.00 78.11           H
ATOM   2851 2HB  GLU A 192       7.661   4.807  25.864  1.00 78.11           H
ATOM   2852  CG  GLU A 192       7.054   3.960  27.703  1.00 78.11           C
ATOM   2853 1HG  GLU A 192       7.969   3.378  27.584  1.00 78.11           H
ATOM   2854 2HG  GLU A 192       7.054   4.348  28.722  1.00 78.11           H
ATOM   2855  CD  GLU A 192       5.838   3.056  27.496  1.00 78.11           C
ATOM   2856  OE1 GLU A 192       5.679   2.122  28.311  1.00 78.11           O
ATOM   2857  OE2 GLU A 192       5.093   3.320  26.527  1.00 78.11           O
ATOM   2858  HN  GLU A 192       8.404   7.466  25.726  1.00 78.11           H
ATOM   2859  N   SER A 193       9.237   6.345  29.148  1.00 73.78           N
ATOM   2860  CA  SER A 193      10.477   5.978  29.812  1.00 73.78           C
ATOM   2861  C   SER A 193      11.665   6.621  29.094  1.00 73.78           C
ATOM   2862  O   SER A 193      12.741   6.030  29.016  1.00 73.78           O
ATOM   2863  HA  SER A 193      10.387   6.367  30.827  1.00 73.78           H
ATOM   2864  CB  SER A 193      10.646   4.459  29.862  1.00 73.78           C
ATOM   2865 1HB  SER A 193      10.830   4.081  28.856  1.00 73.78           H
ATOM   2866 2HB  SER A 193      11.522   4.211  30.461  1.00 73.78           H
ATOM   2867  OG  SER A 193       9.499   3.812  30.408  1.00 73.78           O
ATOM   2868  HG  SER A 193       9.602   2.819  30.340  1.00 73.78           H
ATOM   2869  HN  SER A 193       8.551   6.770  29.739  1.00 73.78           H
ATOM   2870  N   GLY A 194      11.430   7.824  28.589  1.00 75.63           N
ATOM   2871  CA  GLY A 194      12.486   8.581  27.938  1.00 75.63           C
ATOM   2872  C   GLY A 194      12.596   8.207  26.459  1.00 75.63           C
ATOM   2873  O   GLY A 194      13.475   8.701  25.754  1.00 75.63           O
ATOM   2874 1HA  GLY A 194      12.284   9.648  28.033  1.00 75.63           H
ATOM   2875 2HA  GLY A 194      13.436   8.390  28.437  1.00 75.63           H
ATOM   2876  HN  GLY A 194      10.540   8.279  28.619  1.00 75.63           H
ATOM   2877  N   ILE A 195      11.693   7.337  26.032  1.00 81.40           N
ATOM   2878  CA  ILE A 195      11.634   6.944  24.634  1.00 81.40           C
ATOM   2879  C   ILE A 195      10.417   7.598  23.976  1.00 81.40           C
ATOM   2880  O   ILE A 195       9.287   7.404  24.421  1.00 81.40           O
ATOM   2881  HA  ILE A 195      12.534   7.323  24.150  1.00 81.40           H
ATOM   2882  CB  ILE A 195      11.658   5.420  24.505  1.00 81.40           C
ATOM   2883  HB  ILE A 195      10.792   5.018  25.031  1.00 81.40           H
ATOM   2884  CG1 ILE A 195      12.904   4.833  25.172  1.00 81.40           C
ATOM   2885 1HG1 ILE A 195      13.798   5.210  24.676  1.00 81.40           H
ATOM   2886 2HG1 ILE A 195      12.953   5.160  26.210  1.00 81.40           H
ATOM   2887  CG2 ILE A 195      11.536   4.992  23.041  1.00 81.40           C
ATOM   2888 1HG2 ILE A 195      10.597   5.362  22.631  1.00 81.40           H
ATOM   2889 2HG2 ILE A 195      12.369   5.404  22.471  1.00 81.40           H
ATOM   2890 3HG2 ILE A 195      11.556   3.904  22.978  1.00 81.40           H
ATOM   2891  CD1 ILE A 195      12.888   3.304  25.114  1.00 81.40           C
ATOM   2892 1HD1 ILE A 195      12.005   2.930  25.632  1.00 81.40           H
ATOM   2893 2HD1 ILE A 195      12.863   2.980  24.074  1.00 81.40           H
ATOM   2894 3HD1 ILE A 195      13.784   2.913  25.595  1.00 81.40           H
ATOM   2895  HN  ILE A 195      11.011   6.904  26.622  1.00 81.40           H
ATOM   2896  N   ALA A 196      10.690   8.359  22.926  1.00 89.33           N
ATOM   2897  CA  ALA A 196       9.625   8.939  22.126  1.00 89.33           C
ATOM   2898  C   ALA A 196       9.172   7.923  21.075  1.00 89.33           C
ATOM   2899  O   ALA A 196       9.991   7.387  20.331  1.00 89.33           O
ATOM   2900  HA  ALA A 196       8.790   9.157  22.792  1.00 89.33           H
ATOM   2901  CB  ALA A 196      10.112  10.247  21.500  1.00 89.33           C
ATOM   2902 1HB  ALA A 196      10.394  10.945  22.288  1.00 89.33           H
ATOM   2903 2HB  ALA A 196      10.975  10.047  20.865  1.00 89.33           H
ATOM   2904 3HB  ALA A 196       9.313  10.682  20.899  1.00 89.33           H
ATOM   2905  HN  ALA A 196      11.616   8.580  22.622  1.00 89.33           H
ATOM   2906  N   ILE A 197       7.868   7.689  21.049  1.00 88.30           N
ATOM   2907  CA  ILE A 197       7.296   6.743  20.105  1.00 88.30           C
ATOM   2908  C   ILE A 197       6.207   7.440  19.287  1.00 88.30           C
ATOM   2909  O   ILE A 197       5.306   8.062  19.848  1.00 88.30           O
ATOM   2910  HA  ILE A 197       8.093   6.435  19.429  1.00 88.30           H
ATOM   2911  CB  ILE A 197       6.809   5.488  20.833  1.00 88.30           C
ATOM   2912  HB  ILE A 197       6.112   5.795  21.613  1.00 88.30           H
ATOM   2913  CG1 ILE A 197       7.971   4.770  21.523  1.00 88.30           C
ATOM   2914 1HG1 ILE A 197       8.667   4.393  20.773  1.00 88.30           H
ATOM   2915 2HG1 ILE A 197       8.522   5.475  22.144  1.00 88.30           H
ATOM   2916  CG2 ILE A 197       6.047   4.564  19.882  1.00 88.30           C
ATOM   2917 1HG2 ILE A 197       5.182   5.091  19.479  1.00 88.30           H
ATOM   2918 2HG2 ILE A 197       6.702   4.262  19.065  1.00 88.30           H
ATOM   2919 3HG2 ILE A 197       5.712   3.680  20.425  1.00 88.30           H
ATOM   2920  CD1 ILE A 197       7.464   3.611  22.384  1.00 88.30           C
ATOM   2921 1HD1 ILE A 197       6.788   3.994  23.148  1.00 88.30           H
ATOM   2922 2HD1 ILE A 197       6.934   2.895  21.755  1.00 88.30           H
ATOM   2923 3HD1 ILE A 197       8.310   3.117  22.863  1.00 88.30           H
ATOM   2924  HN  ILE A 197       7.208   8.132  21.656  1.00 88.30           H
ATOM   2925  N   CYS A 198       6.327   7.314  17.973  1.00 91.31           N
ATOM   2926  CA  CYS A 198       5.271   7.759  17.080  1.00 91.31           C
ATOM   2927  C   CYS A 198       4.187   6.680  17.042  1.00 91.31           C
ATOM   2928  O   CYS A 198       4.403   5.597  16.501  1.00 91.31           O
ATOM   2929  HA  CYS A 198       4.880   8.687  17.496  1.00 91.31           H
ATOM   2930  CB  CYS A 198       5.809   8.076  15.683  1.00 91.31           C
ATOM   2931 1HB  CYS A 198       6.450   8.958  15.722  1.00 91.31           H
ATOM   2932 2HB  CYS A 198       6.425   7.251  15.325  1.00 91.31           H
ATOM   2933  SG  CYS A 198       4.420   8.365  14.528  1.00 91.31           S
ATOM   2934  HN  CYS A 198       7.125   6.916  17.520  1.00 91.31           H
ATOM   2935  N   THR A 199       3.044   7.014  17.624  1.00 90.82           N
ATOM   2936  CA  THR A 199       1.942   6.072  17.704  1.00 90.82           C
ATOM   2937  C   THR A 199       0.615   6.776  17.411  1.00 90.82           C
ATOM   2938  O   THR A 199       0.576   7.997  17.267  1.00 90.82           O
ATOM   2939  HA  THR A 199       2.079   5.316  16.931  1.00 90.82           H
ATOM   2940  CB  THR A 199       1.986   5.408  19.082  1.00 90.82           C
ATOM   2941  HB  THR A 199       3.002   5.106  19.335  1.00 90.82           H
ATOM   2942  OG1 THR A 199       1.035   4.351  18.988  1.00 90.82           O
ATOM   2943  HG1 THR A 199       1.164   3.707  19.743  1.00 90.82           H
ATOM   2944  CG2 THR A 199       1.432   6.311  20.185  1.00 90.82           C
ATOM   2945 1HG2 THR A 199       0.393   6.558  19.965  1.00 90.82           H
ATOM   2946 2HG2 THR A 199       2.020   7.227  20.235  1.00 90.82           H
ATOM   2947 3HG2 THR A 199       1.486   5.792  21.142  1.00 90.82           H
ATOM   2948  HN  THR A 199       2.867   7.909  18.035  1.00 90.82           H
ATOM   2949  N   MET A 200      -0.438   5.977  17.332  1.00 92.38           N
ATOM   2950  CA  MET A 200      -1.788   6.508  17.412  1.00 92.38           C
ATOM   2951  C   MET A 200      -2.329   6.417  18.840  1.00 92.38           C
ATOM   2952  O   MET A 200      -2.307   5.349  19.450  1.00 92.38           O
ATOM   2953  HA  MET A 200      -1.711   7.552  17.111  1.00 92.38           H
ATOM   2954  CB  MET A 200      -2.702   5.722  16.469  1.00 92.38           C
ATOM   2955 1HB  MET A 200      -2.616   4.656  16.677  1.00 92.38           H
ATOM   2956 2HB  MET A 200      -3.741   5.999  16.650  1.00 92.38           H
ATOM   2957  CG  MET A 200      -2.344   5.993  15.007  1.00 92.38           C
ATOM   2958 1HG  MET A 200      -2.515   7.043  14.770  1.00 92.38           H
ATOM   2959 2HG  MET A 200      -1.284   5.798  14.841  1.00 92.38           H
ATOM   2960  SD  MET A 200      -3.328   4.959  13.935  1.00 92.38           S
ATOM   2961  CE  MET A 200      -2.811   3.347  14.500  1.00 92.38           C
ATOM   2962 1HE  MET A 200      -1.737   3.238  14.354  1.00 92.38           H
ATOM   2963 2HE  MET A 200      -3.048   3.239  15.558  1.00 92.38           H
ATOM   2964 3HE  MET A 200      -3.334   2.578  13.931  1.00 92.38           H
ATOM   2965  HN  MET A 200      -0.380   4.985  17.216  1.00 92.38           H
ATOM   2966  N   VAL A 201      -2.802   7.553  19.333  1.00 92.70           N
ATOM   2967  CA  VAL A 201      -3.474   7.588  20.620  1.00 92.70           C
ATOM   2968  C   VAL A 201      -4.953   7.918  20.410  1.00 92.70           C
ATOM   2969  O   VAL A 201      -5.286   8.880  19.719  1.00 92.70           O
ATOM   2970  HA  VAL A 201      -3.396   6.593  21.059  1.00 92.70           H
ATOM   2971  CB  VAL A 201      -2.768   8.574  21.553  1.00 92.70           C
ATOM   2972  HB  VAL A 201      -2.882   9.573  21.132  1.00 92.70           H
ATOM   2973  CG1 VAL A 201      -3.412   8.573  22.941  1.00 92.70           C
ATOM   2974 1HG1 VAL A 201      -4.460   8.861  22.856  1.00 92.70           H
ATOM   2975 2HG1 VAL A 201      -3.343   7.574  23.372  1.00 92.70           H
ATOM   2976 3HG1 VAL A 201      -2.891   9.282  23.584  1.00 92.70           H
ATOM   2977  CG2 VAL A 201      -1.272   8.269  21.642  1.00 92.70           C
ATOM   2978 1HG2 VAL A 201      -1.129   7.260  22.028  1.00 92.70           H
ATOM   2979 2HG2 VAL A 201      -0.826   8.345  20.650  1.00 92.70           H
ATOM   2980 3HG2 VAL A 201      -0.794   8.985  22.311  1.00 92.70           H
ATOM   2981  HN  VAL A 201      -2.732   8.436  18.869  1.00 92.70           H
ATOM   2982  N   TYR A 202      -5.802   7.102  21.018  1.00 91.51           N
ATOM   2983  CA  TYR A 202      -7.237   7.285  20.892  1.00 91.51           C
ATOM   2984  C   TYR A 202      -7.812   7.981  22.127  1.00 91.51           C
ATOM   2985  O   TYR A 202      -8.034   7.344  23.156  1.00 91.51           O
ATOM   2986  HA  TYR A 202      -7.421   7.906  20.015  1.00 91.51           H
ATOM   2987  CB  TYR A 202      -7.834   5.879  20.789  1.00 91.51           C
ATOM   2988 1HB  TYR A 202      -7.531   5.302  21.662  1.00 91.51           H
ATOM   2989 2HB  TYR A 202      -8.921   5.954  20.818  1.00 91.51           H
ATOM   2990  CG  TYR A 202      -7.424   5.120  19.526  1.00 91.51           C
ATOM   2991  CD1 TYR A 202      -8.072   5.365  18.332  1.00 91.51           C
ATOM   2992  HD1 TYR A 202      -8.877   6.099  18.290  1.00 91.51           H
ATOM   2993  CD2 TYR A 202      -6.405   4.191  19.580  1.00 91.51           C
ATOM   2994  HD2 TYR A 202      -5.893   3.997  20.522  1.00 91.51           H
ATOM   2995  CE1 TYR A 202      -7.686   4.650  17.143  1.00 91.51           C
ATOM   2996  HE1 TYR A 202      -8.190   4.834  16.194  1.00 91.51           H
ATOM   2997  CE2 TYR A 202      -6.019   3.476  18.391  1.00 91.51           C
ATOM   2998  HE2 TYR A 202      -5.216   2.739  18.419  1.00 91.51           H
ATOM   2999  CZ  TYR A 202      -6.678   3.741  17.231  1.00 91.51           C
ATOM   3000  OH  TYR A 202      -6.313   3.066  16.108  1.00 91.51           O
ATOM   3001  HH  TYR A 202      -5.747   2.278  16.352  1.00 91.51           H
ATOM   3002  HN  TYR A 202      -5.523   6.328  21.588  1.00 91.51           H
ATOM   3003  N   PRO A 203      -8.063   9.295  22.049  1.00 81.63           N
ATOM   3004  CA  PRO A 203      -8.679  10.013  23.168  1.00 81.63           C
ATOM   3005  C   PRO A 203     -10.127   9.607  23.387  1.00 81.63           C
ATOM   3006  O   PRO A 203     -10.780   9.105  22.473  1.00 81.63           O
ATOM   3007  HA  PRO A 203      -8.170   9.765  24.100  1.00 81.63           H
ATOM   3008  CB  PRO A 203      -8.555  11.484  22.766  1.00 81.63           C
ATOM   3009 1HB  PRO A 203      -9.392  12.074  23.140  1.00 81.63           H
ATOM   3010 2HB  PRO A 203      -7.646  11.934  23.164  1.00 81.63           H
ATOM   3011  CG  PRO A 203      -8.538  11.442  21.264  1.00 81.63           C
ATOM   3012 1HG  PRO A 203      -9.549  11.421  20.859  1.00 81.63           H
ATOM   3013 2HG  PRO A 203      -8.048  12.323  20.851  1.00 81.63           H
ATOM   3014  CD  PRO A 203      -7.788  10.191  20.912  1.00 81.63           C
ATOM   3015 1HD  PRO A 203      -8.137   9.765  19.971  1.00 81.63           H
ATOM   3016 2HD  PRO A 203      -6.720  10.381  20.800  1.00 81.63           H
ATOM   3017  N   SER A 204     -10.595   9.838  24.605  1.00 72.86           N
ATOM   3018  CA  SER A 204     -12.008   9.680  24.906  1.00 72.86           C
ATOM   3019  C   SER A 204     -12.208   8.520  25.884  1.00 72.86           C
ATOM   3020  O   SER A 204     -11.369   7.624  25.969  1.00 72.86           O
ATOM   3021  HA  SER A 204     -12.313  10.622  25.363  1.00 72.86           H
ATOM   3022  CB  SER A 204     -12.820   9.446  23.631  1.00 72.86           C
ATOM   3023 1HB  SER A 204     -13.868   9.678  23.821  1.00 72.86           H
ATOM   3024 2HB  SER A 204     -12.478  10.129  22.853  1.00 72.86           H
ATOM   3025  OG  SER A 204     -12.709   8.103  23.166  1.00 72.86           O
ATOM   3026  HG  SER A 204     -13.217   7.994  22.312  1.00 72.86           H
ATOM   3027  HN  SER A 204     -10.028  10.128  25.376  1.00 72.86           H
ATOM   3028  N   ASP A 205     -13.323   8.575  26.597  1.00 76.77           N
ATOM   3029  CA  ASP A 205     -13.680   7.503  27.511  1.00 76.77           C
ATOM   3030  C   ASP A 205     -13.945   6.225  26.712  1.00 76.77           C
ATOM   3031  O   ASP A 205     -13.858   5.123  27.251  1.00 76.77           O
ATOM   3032  HA  ASP A 205     -12.828   7.405  28.184  1.00 76.77           H
ATOM   3033  CB  ASP A 205     -14.951   7.845  28.291  1.00 76.77           C
ATOM   3034 1HB  ASP A 205     -15.766   8.046  27.596  1.00 76.77           H
ATOM   3035 2HB  ASP A 205     -15.252   6.990  28.896  1.00 76.77           H
ATOM   3036  CG  ASP A 205     -14.730   9.062  29.192  1.00 76.77           C
ATOM   3037  OD1 ASP A 205     -13.637   9.130  29.796  1.00 76.77           O
ATOM   3038  OD2 ASP A 205     -15.658   9.896  29.258  1.00 76.77           O
ATOM   3039  HN  ASP A 205     -13.975   9.332  26.557  1.00 76.77           H
ATOM   3040  N   GLU A 206     -14.263   6.415  25.440  1.00 87.69           N
ATOM   3041  CA  GLU A 206     -14.575   5.293  24.571  1.00 87.69           C
ATOM   3042  C   GLU A 206     -13.398   5.001  23.638  1.00 87.69           C
ATOM   3043  O   GLU A 206     -13.593   4.560  22.507  1.00 87.69           O
ATOM   3044  HA  GLU A 206     -14.738   4.447  25.238  1.00 87.69           H
ATOM   3045  CB  GLU A 206     -15.854   5.557  23.774  1.00 87.69           C
ATOM   3046 1HB  GLU A 206     -15.744   6.474  23.196  1.00 87.69           H
ATOM   3047 2HB  GLU A 206     -16.091   4.687  23.161  1.00 87.69           H
ATOM   3048  CG  GLU A 206     -17.049   5.764  24.707  1.00 87.69           C
ATOM   3049 1HG  GLU A 206     -16.823   5.351  25.690  1.00 87.69           H
ATOM   3050 2HG  GLU A 206     -17.228   6.831  24.842  1.00 87.69           H
ATOM   3051  CD  GLU A 206     -18.306   5.097  24.145  1.00 87.69           C
ATOM   3052  OE1 GLU A 206     -19.086   4.572  24.968  1.00 87.69           O
ATOM   3053  OE2 GLU A 206     -18.458   5.128  22.904  1.00 87.69           O
ATOM   3054  HN  GLU A 206     -14.309   7.314  25.004  1.00 87.69           H
ATOM   3055  N   SER A 207     -12.203   5.260  24.148  1.00 90.80           N
ATOM   3056  CA  SER A 207     -10.999   5.099  23.350  1.00 90.80           C
ATOM   3057  C   SER A 207     -10.945   3.688  22.761  1.00 90.80           C
ATOM   3058  O   SER A 207     -10.492   3.499  21.634  1.00 90.80           O
ATOM   3059  HA  SER A 207     -11.078   5.842  22.556  1.00 90.80           H
ATOM   3060  CB  SER A 207      -9.745   5.375  24.183  1.00 90.80           C
ATOM   3061 1HB  SER A 207      -8.860   5.120  23.601  1.00 90.80           H
ATOM   3062 2HB  SER A 207      -9.684   6.441  24.404  1.00 90.80           H
ATOM   3063  OG  SER A 207      -9.741   4.637  25.401  1.00 90.80           O
ATOM   3064  HG  SER A 207      -9.000   4.956  25.992  1.00 90.80           H
ATOM   3065  HN  SER A 207     -12.050   5.573  25.085  1.00 90.80           H
ATOM   3066  N   THR A 208     -11.414   2.734  23.552  1.00 91.50           N
ATOM   3067  CA  THR A 208     -11.408   1.343  23.131  1.00 91.50           C
ATOM   3068  C   THR A 208     -12.313   1.151  21.912  1.00 91.50           C
ATOM   3069  O   THR A 208     -11.909   0.539  20.925  1.00 91.50           O
ATOM   3070  HA  THR A 208     -10.396   1.082  22.822  1.00 91.50           H
ATOM   3071  CB  THR A 208     -11.813   0.484  24.330  1.00 91.50           C
ATOM   3072  HB  THR A 208     -11.816  -0.574  24.068  1.00 91.50           H
ATOM   3073  OG1 THR A 208     -13.070   1.021  24.733  1.00 91.50           O
ATOM   3074  HG1 THR A 208     -13.553   0.365  25.313  1.00 91.50           H
ATOM   3075  CG2 THR A 208     -10.908   0.707  25.543  1.00 91.50           C
ATOM   3076 1HG2 THR A 208     -10.957   1.752  25.847  1.00 91.50           H
ATOM   3077 2HG2 THR A 208      -9.880   0.453  25.281  1.00 91.50           H
ATOM   3078 3HG2 THR A 208     -11.239   0.073  26.366  1.00 91.50           H
ATOM   3079  HN  THR A 208     -11.791   2.898  24.464  1.00 91.50           H
ATOM   3080  N   LYS A 209     -13.520   1.686  22.022  1.00 92.64           N
ATOM   3081  CA  LYS A 209     -14.482   1.590  20.937  1.00 92.64           C
ATOM   3082  C   LYS A 209     -13.890   2.224  19.677  1.00 92.64           C
ATOM   3083  O   LYS A 209     -14.044   1.693  18.579  1.00 92.64           O
ATOM   3084  HA  LYS A 209     -14.652   0.531  20.744  1.00 92.64           H
ATOM   3085  CB  LYS A 209     -15.824   2.194  21.357  1.00 92.64           C
ATOM   3086 1HB  LYS A 209     -15.665   3.186  21.778  1.00 92.64           H
ATOM   3087 2HB  LYS A 209     -16.461   2.319  20.480  1.00 92.64           H
ATOM   3088  CG  LYS A 209     -16.529   1.305  22.383  1.00 92.64           C
ATOM   3089 1HG  LYS A 209     -16.788   0.350  21.925  1.00 92.64           H
ATOM   3090 2HG  LYS A 209     -15.851   1.089  23.209  1.00 92.64           H
ATOM   3091  CD  LYS A 209     -17.793   1.980  22.918  1.00 92.64           C
ATOM   3092 1HD  LYS A 209     -17.522   2.870  23.485  1.00 92.64           H
ATOM   3093 2HD  LYS A 209     -18.414   2.310  22.084  1.00 92.64           H
ATOM   3094  CE  LYS A 209     -18.591   1.025  23.807  1.00 92.64           C
ATOM   3095 1HE  LYS A 209     -18.854   0.129  23.245  1.00 92.64           H
ATOM   3096 2HE  LYS A 209     -17.978   0.704  24.649  1.00 92.64           H
ATOM   3097  NZ  LYS A 209     -19.820   1.683  24.304  1.00 92.64           N
ATOM   3098 1HZ  LYS A 209     -20.352   1.027  24.865  1.00 92.64           H
ATOM   3099 2HZ  LYS A 209     -19.568   2.486  24.870  1.00 92.64           H
ATOM   3100 3HZ  LYS A 209     -20.382   1.988  23.517  1.00 92.64           H
ATOM   3101  HN  LYS A 209     -13.843   2.177  22.831  1.00 92.64           H
ATOM   3102  N   LEU A 210     -13.223   3.352  19.879  1.00 93.34           N
ATOM   3103  CA  LEU A 210     -12.683   4.111  18.764  1.00 93.34           C
ATOM   3104  C   LEU A 210     -11.611   3.279  18.057  1.00 93.34           C
ATOM   3105  O   LEU A 210     -11.610   3.173  16.832  1.00 93.34           O
ATOM   3106  HA  LEU A 210     -13.500   4.288  18.063  1.00 93.34           H
ATOM   3107  CB  LEU A 210     -12.187   5.479  19.237  1.00 93.34           C
ATOM   3108 1HB  LEU A 210     -12.980   5.949  19.820  1.00 93.34           H
ATOM   3109 2HB  LEU A 210     -11.345   5.325  19.911  1.00 93.34           H
ATOM   3110  CG  LEU A 210     -11.754   6.452  18.139  1.00 93.34           C
ATOM   3111  HG  LEU A 210     -10.962   5.981  17.558  1.00 93.34           H
ATOM   3112  CD1 LEU A 210     -12.908   6.742  17.177  1.00 93.34           C
ATOM   3113 1HD1 LEU A 210     -13.236   5.813  16.711  1.00 93.34           H
ATOM   3114 2HD1 LEU A 210     -13.739   7.184  17.728  1.00 93.34           H
ATOM   3115 3HD1 LEU A 210     -12.573   7.437  16.406  1.00 93.34           H
ATOM   3116  CD2 LEU A 210     -11.173   7.734  18.740  1.00 93.34           C
ATOM   3117 1HD2 LEU A 210     -11.928   8.219  19.359  1.00 93.34           H
ATOM   3118 2HD2 LEU A 210     -10.305   7.487  19.351  1.00 93.34           H
ATOM   3119 3HD2 LEU A 210     -10.874   8.408  17.937  1.00 93.34           H
ATOM   3120  HN  LEU A 210     -13.050   3.746  20.781  1.00 93.34           H
ATOM   3121  N   LYS A 211     -10.724   2.710  18.860  1.00 93.60           N
ATOM   3122  CA  LYS A 211      -9.655   1.882  18.328  1.00 93.60           C
ATOM   3123  C   LYS A 211     -10.257   0.774  17.463  1.00 93.60           C
ATOM   3124  O   LYS A 211      -9.848   0.583  16.319  1.00 93.60           O
ATOM   3125  HA  LYS A 211      -9.035   2.517  17.695  1.00 93.60           H
ATOM   3126  CB  LYS A 211      -8.765   1.365  19.460  1.00 93.60           C
ATOM   3127 1HB  LYS A 211      -8.263   2.202  19.945  1.00 93.60           H
ATOM   3128 2HB  LYS A 211      -9.379   0.879  20.217  1.00 93.60           H
ATOM   3129  CG  LYS A 211      -7.723   0.377  18.929  1.00 93.60           C
ATOM   3130 1HG  LYS A 211      -8.213  -0.553  18.640  1.00 93.60           H
ATOM   3131 2HG  LYS A 211      -7.255   0.784  18.033  1.00 93.60           H
ATOM   3132  CD  LYS A 211      -6.653   0.089  19.985  1.00 93.60           C
ATOM   3133 1HD  LYS A 211      -6.218   1.027  20.332  1.00 93.60           H
ATOM   3134 2HD  LYS A 211      -7.110  -0.390  20.850  1.00 93.60           H
ATOM   3135  CE  LYS A 211      -5.553  -0.811  19.418  1.00 93.60           C
ATOM   3136 1HE  LYS A 211      -5.952  -1.806  19.226  1.00 93.60           H
ATOM   3137 2HE  LYS A 211      -5.207  -0.416  18.463  1.00 93.60           H
ATOM   3138  NZ  LYS A 211      -4.418  -0.900  20.365  1.00 93.60           N
ATOM   3139 1HZ  LYS A 211      -3.602  -1.258  19.881  1.00 93.60           H
ATOM   3140 2HZ  LYS A 211      -4.214   0.022  20.735  1.00 93.60           H
ATOM   3141 3HZ  LYS A 211      -4.661  -1.524  21.126  1.00 93.60           H
ATOM   3142  HN  LYS A 211     -10.728   2.807  19.856  1.00 93.60           H
ATOM   3143  N   SER A 212     -11.220   0.071  18.042  1.00 93.64           N
ATOM   3144  CA  SER A 212     -11.773  -1.110  17.403  1.00 93.64           C
ATOM   3145  C   SER A 212     -12.496  -0.717  16.113  1.00 93.64           C
ATOM   3146  O   SER A 212     -12.471  -1.459  15.132  1.00 93.64           O
ATOM   3147  HA  SER A 212     -10.916  -1.747  17.182  1.00 93.64           H
ATOM   3148  CB  SER A 212     -12.728  -1.849  18.342  1.00 93.64           C
ATOM   3149 1HB  SER A 212     -13.599  -1.224  18.539  1.00 93.64           H
ATOM   3150 2HB  SER A 212     -13.089  -2.754  17.854  1.00 93.64           H
ATOM   3151  OG  SER A 212     -12.103  -2.193  19.576  1.00 93.64           O
ATOM   3152  HG  SER A 212     -12.264  -1.475  20.253  1.00 93.64           H
ATOM   3153  HN  SER A 212     -11.619   0.297  18.931  1.00 93.64           H
ATOM   3154  N   ALA A 213     -13.122   0.449  16.156  1.00 93.99           N
ATOM   3155  CA  ALA A 213     -13.815   0.970  14.989  1.00 93.99           C
ATOM   3156  C   ALA A 213     -12.797   1.263  13.885  1.00 93.99           C
ATOM   3157  O   ALA A 213     -12.996   0.876  12.734  1.00 93.99           O
ATOM   3158  HA  ALA A 213     -14.504   0.200  14.642  1.00 93.99           H
ATOM   3159  CB  ALA A 213     -14.620   2.210  15.384  1.00 93.99           C
ATOM   3160 1HB  ALA A 213     -15.348   1.942  16.150  1.00 93.99           H
ATOM   3161 2HB  ALA A 213     -13.945   2.971  15.775  1.00 93.99           H
ATOM   3162 3HB  ALA A 213     -15.140   2.600  14.509  1.00 93.99           H
ATOM   3163  HN  ALA A 213     -13.161   1.034  16.966  1.00 93.99           H
ATOM   3164  N   VAL A 214     -11.729   1.943  14.275  1.00 93.43           N
ATOM   3165  CA  VAL A 214     -10.710   2.346  13.321  1.00 93.43           C
ATOM   3166  C   VAL A 214     -10.035   1.100  12.745  1.00 93.43           C
ATOM   3167  O   VAL A 214      -9.729   1.049  11.555  1.00 93.43           O
ATOM   3168  HA  VAL A 214     -11.209   2.880  12.512  1.00 93.43           H
ATOM   3169  CB  VAL A 214      -9.722   3.308  13.985  1.00 93.43           C
ATOM   3170  HB  VAL A 214      -9.383   2.850  14.915  1.00 93.43           H
ATOM   3171  CG1 VAL A 214      -8.496   3.533  13.098  1.00 93.43           C
ATOM   3172 1HG1 VAL A 214      -7.994   2.582  12.924  1.00 93.43           H
ATOM   3173 2HG1 VAL A 214      -8.810   3.959  12.145  1.00 93.43           H
ATOM   3174 3HG1 VAL A 214      -7.811   4.220  13.594  1.00 93.43           H
ATOM   3175  CG2 VAL A 214     -10.399   4.635  14.333  1.00 93.43           C
ATOM   3176 1HG2 VAL A 214     -10.779   5.098  13.423  1.00 93.43           H
ATOM   3177 2HG2 VAL A 214     -11.225   4.452  15.020  1.00 93.43           H
ATOM   3178 3HG2 VAL A 214      -9.675   5.299  14.804  1.00 93.43           H
ATOM   3179  HN  VAL A 214     -11.555   2.218  15.220  1.00 93.43           H
ATOM   3180  N   LEU A 215      -9.823   0.124  13.616  1.00 93.47           N
ATOM   3181  CA  LEU A 215      -9.195  -1.121  13.208  1.00 93.47           C
ATOM   3182  C   LEU A 215     -10.101  -1.839  12.206  1.00 93.47           C
ATOM   3183  O   LEU A 215      -9.624  -2.378  11.208  1.00 93.47           O
ATOM   3184  HA  LEU A 215      -8.261  -0.867  12.708  1.00 93.47           H
ATOM   3185  CB  LEU A 215      -8.839  -1.968  14.432  1.00 93.47           C
ATOM   3186 1HB  LEU A 215      -9.648  -1.880  15.157  1.00 93.47           H
ATOM   3187 2HB  LEU A 215      -8.797  -3.013  14.125  1.00 93.47           H
ATOM   3188  CG  LEU A 215      -7.524  -1.616  15.131  1.00 93.47           C
ATOM   3189  HG  LEU A 215      -7.507  -0.540  15.305  1.00 93.47           H
ATOM   3190  CD1 LEU A 215      -7.431  -2.297  16.498  1.00 93.47           C
ATOM   3191 1HD1 LEU A 215      -8.260  -1.968  17.125  1.00 93.47           H
ATOM   3192 2HD1 LEU A 215      -7.481  -3.378  16.369  1.00 93.47           H
ATOM   3193 3HD1 LEU A 215      -6.487  -2.031  16.973  1.00 93.47           H
ATOM   3194  CD2 LEU A 215      -6.325  -1.949  14.242  1.00 93.47           C
ATOM   3195 1HD2 LEU A 215      -6.325  -3.015  14.014  1.00 93.47           H
ATOM   3196 2HD2 LEU A 215      -6.391  -1.379  13.315  1.00 93.47           H
ATOM   3197 3HD2 LEU A 215      -5.403  -1.689  14.763  1.00 93.47           H
ATOM   3198  HN  LEU A 215     -10.072   0.175  14.583  1.00 93.47           H
ATOM   3199  N   THR A 216     -11.391  -1.824  12.506  1.00 94.35           N
ATOM   3200  CA  THR A 216     -12.367  -2.473  11.647  1.00 94.35           C
ATOM   3201  C   THR A 216     -12.326  -1.869  10.242  1.00 94.35           C
ATOM   3202  O   THR A 216     -12.337  -2.596   9.249  1.00 94.35           O
ATOM   3203  HA  THR A 216     -12.096  -3.524  11.551  1.00 94.35           H
ATOM   3204  CB  THR A 216     -13.738  -2.358  12.317  1.00 94.35           C
ATOM   3205  HB  THR A 216     -14.063  -1.318  12.364  1.00 94.35           H
ATOM   3206  OG1 THR A 216     -13.564  -3.004  13.575  1.00 94.35           O
ATOM   3207  HG1 THR A 216     -13.311  -3.962  13.436  1.00 94.35           H
ATOM   3208  CG2 THR A 216     -14.807  -3.196  11.612  1.00 94.35           C
ATOM   3209 1HG2 THR A 216     -14.513  -4.245  11.626  1.00 94.35           H
ATOM   3210 2HG2 THR A 216     -14.909  -2.860  10.580  1.00 94.35           H
ATOM   3211 3HG2 THR A 216     -15.759  -3.078  12.129  1.00 94.35           H
ATOM   3212  HN  THR A 216     -11.772  -1.379  13.317  1.00 94.35           H
ATOM   3213  N   LEU A 217     -12.280  -0.545  10.202  1.00 92.33           N
ATOM   3214  CA  LEU A 217     -12.235   0.164   8.935  1.00 92.33           C
ATOM   3215  C   LEU A 217     -10.985  -0.261   8.161  1.00 92.33           C
ATOM   3216  O   LEU A 217     -11.038  -0.454   6.947  1.00 92.33           O
ATOM   3217  HA  LEU A 217     -13.113  -0.134   8.362  1.00 92.33           H
ATOM   3218  CB  LEU A 217     -12.333   1.674   9.162  1.00 92.33           C
ATOM   3219 1HB  LEU A 217     -13.246   1.878   9.721  1.00 92.33           H
ATOM   3220 2HB  LEU A 217     -11.498   1.982   9.792  1.00 92.33           H
ATOM   3221  CG  LEU A 217     -12.334   2.543   7.903  1.00 92.33           C
ATOM   3222  HG  LEU A 217     -11.462   2.279   7.305  1.00 92.33           H
ATOM   3223  CD1 LEU A 217     -13.571   2.266   7.046  1.00 92.33           C
ATOM   3224 1HD1 LEU A 217     -13.579   1.218   6.747  1.00 92.33           H
ATOM   3225 2HD1 LEU A 217     -14.469   2.486   7.623  1.00 92.33           H
ATOM   3226 3HD1 LEU A 217     -13.546   2.898   6.158  1.00 92.33           H
ATOM   3227  CD2 LEU A 217     -12.204   4.025   8.260  1.00 92.33           C
ATOM   3228 1HD2 LEU A 217     -13.042   4.322   8.890  1.00 92.33           H
ATOM   3229 2HD2 LEU A 217     -11.270   4.189   8.797  1.00 92.33           H
ATOM   3230 3HD2 LEU A 217     -12.207   4.621   7.347  1.00 92.33           H
ATOM   3231  HN  LEU A 217     -12.273   0.039  11.014  1.00 92.33           H
ATOM   3232  N   LYS A 218      -9.891  -0.395   8.895  1.00 90.50           N
ATOM   3233  CA  LYS A 218      -8.625  -0.772   8.290  1.00 90.50           C
ATOM   3234  C   LYS A 218      -8.758  -2.162   7.664  1.00 90.50           C
ATOM   3235  O   LYS A 218      -8.215  -2.418   6.590  1.00 90.50           O
ATOM   3236  HA  LYS A 218      -8.416  -0.055   7.496  1.00 90.50           H
ATOM   3237  CB  LYS A 218      -7.489  -0.663   9.310  1.00 90.50           C
ATOM   3238 1HB  LYS A 218      -7.797  -1.115  10.253  1.00 90.50           H
ATOM   3239 2HB  LYS A 218      -6.623  -1.223   8.957  1.00 90.50           H
ATOM   3240  CG  LYS A 218      -7.100   0.798   9.542  1.00 90.50           C
ATOM   3241 1HG  LYS A 218      -6.616   1.195   8.649  1.00 90.50           H
ATOM   3242 2HG  LYS A 218      -7.996   1.395   9.711  1.00 90.50           H
ATOM   3243  CD  LYS A 218      -6.158   0.931  10.740  1.00 90.50           C
ATOM   3244 1HD  LYS A 218      -6.677   0.630  11.650  1.00 90.50           H
ATOM   3245 2HD  LYS A 218      -5.311   0.255  10.618  1.00 90.50           H
ATOM   3246  CE  LYS A 218      -5.654   2.368  10.885  1.00 90.50           C
ATOM   3247 1HE  LYS A 218      -5.068   2.644  10.009  1.00 90.50           H
ATOM   3248 2HE  LYS A 218      -6.500   3.053  10.932  1.00 90.50           H
ATOM   3249  NZ  LYS A 218      -4.829   2.507  12.106  1.00 90.50           N
ATOM   3250 1HZ  LYS A 218      -4.440   3.443  12.146  1.00 90.50           H
ATOM   3251 2HZ  LYS A 218      -5.405   2.346  12.924  1.00 90.50           H
ATOM   3252 3HZ  LYS A 218      -4.075   1.829  12.084  1.00 90.50           H
ATOM   3253  HN  LYS A 218      -9.860  -0.251   9.885  1.00 90.50           H
ATOM   3254  N   VAL A 219      -9.482  -3.024   8.363  1.00 91.55           N
ATOM   3255  CA  VAL A 219      -9.653  -4.395   7.914  1.00 91.55           C
ATOM   3256  C   VAL A 219     -10.543  -4.413   6.670  1.00 91.55           C
ATOM   3257  O   VAL A 219     -10.254  -5.119   5.705  1.00 91.55           O
ATOM   3258  HA  VAL A 219      -8.668  -4.779   7.646  1.00 91.55           H
ATOM   3259  CB  VAL A 219     -10.202  -5.255   9.054  1.00 91.55           C
ATOM   3260  HB  VAL A 219     -11.082  -4.754   9.458  1.00 91.55           H
ATOM   3261  CG1 VAL A 219     -10.638  -6.630   8.543  1.00 91.55           C
ATOM   3262 1HG1 VAL A 219     -11.417  -6.508   7.791  1.00 91.55           H
ATOM   3263 2HG1 VAL A 219      -9.782  -7.141   8.101  1.00 91.55           H
ATOM   3264 3HG1 VAL A 219     -11.024  -7.220   9.374  1.00 91.55           H
ATOM   3265  CG2 VAL A 219      -9.178  -5.388  10.183  1.00 91.55           C
ATOM   3266 1HG2 VAL A 219      -8.272  -5.856   9.798  1.00 91.55           H
ATOM   3267 2HG2 VAL A 219      -8.938  -4.399  10.574  1.00 91.55           H
ATOM   3268 3HG2 VAL A 219      -9.594  -6.004  10.980  1.00 91.55           H
ATOM   3269  HN  VAL A 219      -9.947  -2.799   9.219  1.00 91.55           H
ATOM   3270  N   ILE A 220     -11.609  -3.627   6.732  1.00 91.72           N
ATOM   3271  CA  ILE A 220     -12.557  -3.563   5.633  1.00 91.72           C
ATOM   3272  C   ILE A 220     -11.834  -3.099   4.367  1.00 91.72           C
ATOM   3273  O   ILE A 220     -11.956  -3.722   3.314  1.00 91.72           O
ATOM   3274  HA  ILE A 220     -12.932  -4.573   5.466  1.00 91.72           H
ATOM   3275  CB  ILE A 220     -13.757  -2.692   6.011  1.00 91.72           C
ATOM   3276  HB  ILE A 220     -13.383  -1.771   6.458  1.00 91.72           H
ATOM   3277  CG1 ILE A 220     -14.628  -3.384   7.061  1.00 91.72           C
ATOM   3278 1HG1 ILE A 220     -15.116  -4.252   6.619  1.00 91.72           H
ATOM   3279 2HG1 ILE A 220     -14.001  -3.750   7.875  1.00 91.72           H
ATOM   3280  CG2 ILE A 220     -14.560  -2.298   4.770  1.00 91.72           C
ATOM   3281 1HG2 ILE A 220     -13.922  -1.737   4.087  1.00 91.72           H
ATOM   3282 2HG2 ILE A 220     -14.924  -3.196   4.271  1.00 91.72           H
ATOM   3283 3HG2 ILE A 220     -15.407  -1.679   5.067  1.00 91.72           H
ATOM   3284  CD1 ILE A 220     -15.683  -2.425   7.616  1.00 91.72           C
ATOM   3285 1HD1 ILE A 220     -15.191  -1.570   8.078  1.00 91.72           H
ATOM   3286 2HD1 ILE A 220     -16.323  -2.080   6.803  1.00 91.72           H
ATOM   3287 3HD1 ILE A 220     -16.289  -2.942   8.360  1.00 91.72           H
ATOM   3288  HN  ILE A 220     -11.827  -3.043   7.514  1.00 91.72           H
ATOM   3289  N   LEU A 221     -11.096  -2.008   4.513  1.00 87.65           N
ATOM   3290  CA  LEU A 221     -10.454  -1.381   3.370  1.00 87.65           C
ATOM   3291  C   LEU A 221      -9.164  -2.135   3.039  1.00 87.65           C
ATOM   3292  O   LEU A 221      -8.696  -2.101   1.902  1.00 87.65           O
ATOM   3293  HA  LEU A 221     -11.134  -1.472   2.523  1.00 87.65           H
ATOM   3294  CB  LEU A 221     -10.244   0.113   3.625  1.00 87.65           C
ATOM   3295 1HB  LEU A 221      -9.574   0.225   4.477  1.00 87.65           H
ATOM   3296 2HB  LEU A 221      -9.736   0.541   2.761  1.00 87.65           H
ATOM   3297  CG  LEU A 221     -11.509   0.931   3.894  1.00 87.65           C
ATOM   3298  HG  LEU A 221     -12.064   0.447   4.698  1.00 87.65           H
ATOM   3299  CD1 LEU A 221     -11.158   2.341   4.372  1.00 87.65           C
ATOM   3300 1HD1 LEU A 221     -10.579   2.279   5.293  1.00 87.65           H
ATOM   3301 2HD1 LEU A 221     -10.571   2.848   3.607  1.00 87.65           H
ATOM   3302 3HD1 LEU A 221     -12.075   2.901   4.556  1.00 87.65           H
ATOM   3303  CD2 LEU A 221     -12.421   0.952   2.666  1.00 87.65           C
ATOM   3304 1HD2 LEU A 221     -11.888   1.398   1.826  1.00 87.65           H
ATOM   3305 2HD2 LEU A 221     -12.711  -0.068   2.412  1.00 87.65           H
ATOM   3306 3HD2 LEU A 221     -13.312   1.540   2.885  1.00 87.65           H
ATOM   3307  HN  LEU A 221     -10.935  -1.554   5.389  1.00 87.65           H
ATOM   3308  N   GLY A 222      -8.626  -2.797   4.053  1.00 84.95           N
ATOM   3309  CA  GLY A 222      -7.326  -3.432   3.926  1.00 84.95           C
ATOM   3310  C   GLY A 222      -7.451  -4.815   3.284  1.00 84.95           C
ATOM   3311  O   GLY A 222      -6.586  -5.225   2.511  1.00 84.95           O
ATOM   3312 1HA  GLY A 222      -6.668  -2.806   3.323  1.00 84.95           H
ATOM   3313 2HA  GLY A 222      -6.865  -3.524   4.909  1.00 84.95           H
ATOM   3314  HN  GLY A 222      -9.063  -2.903   4.946  1.00 84.95           H
ATOM   3315  N   PHE A 223      -8.534  -5.496   3.627  1.00 85.89           N
ATOM   3316  CA  PHE A 223      -8.669  -6.905   3.297  1.00 85.89           C
ATOM   3317  C   PHE A 223      -9.811  -7.128   2.303  1.00 85.89           C
ATOM   3318  O   PHE A 223      -9.585  -7.598   1.189  1.00 85.89           O
ATOM   3319  HA  PHE A 223      -7.729  -7.222   2.845  1.00 85.89           H
ATOM   3320  CB  PHE A 223      -8.991  -7.641   4.599  1.00 85.89           C
ATOM   3321 1HB  PHE A 223      -8.260  -7.357   5.356  1.00 85.89           H
ATOM   3322 2HB  PHE A 223      -9.966  -7.311   4.959  1.00 85.89           H
ATOM   3323  CG  PHE A 223      -9.001  -9.165   4.466  1.00 85.89           C
ATOM   3324  CD1 PHE A 223     -10.183  -9.838   4.448  1.00 85.89           C
ATOM   3325  HD1 PHE A 223     -11.122  -9.292   4.528  1.00 85.89           H
ATOM   3326  CD2 PHE A 223      -7.828  -9.846   4.367  1.00 85.89           C
ATOM   3327  HD2 PHE A 223      -6.881  -9.307   4.382  1.00 85.89           H
ATOM   3328  CE1 PHE A 223     -10.192 -11.253   4.325  1.00 85.89           C
ATOM   3329  HE1 PHE A 223     -11.139 -11.792   4.310  1.00 85.89           H
ATOM   3330  CE2 PHE A 223      -7.837 -11.261   4.243  1.00 85.89           C
ATOM   3331  HE2 PHE A 223      -6.898 -11.807   4.164  1.00 85.89           H
ATOM   3332  CZ  PHE A 223      -9.019 -11.934   4.225  1.00 85.89           C
ATOM   3333  HZ  PHE A 223      -9.026 -13.020   4.130  1.00 85.89           H
ATOM   3334  HN  PHE A 223      -9.309  -5.102   4.121  1.00 85.89           H
ATOM   3335  N   PHE A 224     -11.011  -6.780   2.742  1.00 88.45           N
ATOM   3336  CA  PHE A 224     -12.212  -7.161   2.018  1.00 88.45           C
ATOM   3337  C   PHE A 224     -12.290  -6.444   0.669  1.00 88.45           C
ATOM   3338  O   PHE A 224     -12.644  -7.051  -0.341  1.00 88.45           O
ATOM   3339  HA  PHE A 224     -12.162  -8.237   1.853  1.00 88.45           H
ATOM   3340  CB  PHE A 224     -13.406  -6.738   2.877  1.00 88.45           C
ATOM   3341 1HB  PHE A 224     -13.241  -5.721   3.234  1.00 88.45           H
ATOM   3342 2HB  PHE A 224     -14.299  -6.715   2.253  1.00 88.45           H
ATOM   3343  CG  PHE A 224     -13.663  -7.650   4.078  1.00 88.45           C
ATOM   3344  CD1 PHE A 224     -14.320  -8.829   3.908  1.00 88.45           C
ATOM   3345  HD1 PHE A 224     -14.662  -9.124   2.916  1.00 88.45           H
ATOM   3346  CD2 PHE A 224     -13.235  -7.282   5.315  1.00 88.45           C
ATOM   3347  HD2 PHE A 224     -12.709  -6.337   5.451  1.00 88.45           H
ATOM   3348  CE1 PHE A 224     -14.558  -9.675   5.023  1.00 88.45           C
ATOM   3349  HE1 PHE A 224     -15.085 -10.620   4.887  1.00 88.45           H
ATOM   3350  CE2 PHE A 224     -13.474  -8.129   6.430  1.00 88.45           C
ATOM   3351  HE2 PHE A 224     -13.131  -7.834   7.422  1.00 88.45           H
ATOM   3352  CZ  PHE A 224     -14.130  -9.307   6.260  1.00 88.45           C
ATOM   3353  HZ  PHE A 224     -14.314  -9.957   7.116  1.00 88.45           H
ATOM   3354  HN  PHE A 224     -11.170  -6.249   3.574  1.00 88.45           H
ATOM   3355  N   LEU A 225     -11.953  -5.163   0.695  1.00 84.75           N
ATOM   3356  CA  LEU A 225     -12.023  -4.346  -0.504  1.00 84.75           C
ATOM   3357  C   LEU A 225     -11.084  -4.924  -1.565  1.00 84.75           C
ATOM   3358  O   LEU A 225     -11.507  -5.207  -2.685  1.00 84.75           O
ATOM   3359  HA  LEU A 225     -13.044  -4.402  -0.879  1.00 84.75           H
ATOM   3360  CB  LEU A 225     -11.744  -2.879  -0.170  1.00 84.75           C
ATOM   3361 1HB  LEU A 225     -12.521  -2.527   0.509  1.00 84.75           H
ATOM   3362 2HB  LEU A 225     -10.799  -2.823   0.370  1.00 84.75           H
ATOM   3363  CG  LEU A 225     -11.675  -1.921  -1.361  1.00 84.75           C
ATOM   3364  HG  LEU A 225     -11.021  -2.360  -2.115  1.00 84.75           H
ATOM   3365  CD1 LEU A 225     -13.052  -1.746  -2.004  1.00 84.75           C
ATOM   3366 1HD1 LEU A 225     -13.416  -2.713  -2.354  1.00 84.75           H
ATOM   3367 2HD1 LEU A 225     -13.748  -1.341  -1.269  1.00 84.75           H
ATOM   3368 3HD1 LEU A 225     -12.975  -1.061  -2.848  1.00 84.75           H
ATOM   3369  CD2 LEU A 225     -11.059  -0.581  -0.953  1.00 84.75           C
ATOM   3370 1HD2 LEU A 225     -11.667  -0.125  -0.172  1.00 84.75           H
ATOM   3371 2HD2 LEU A 225     -10.049  -0.745  -0.577  1.00 84.75           H
ATOM   3372 3HD2 LEU A 225     -11.022   0.080  -1.818  1.00 84.75           H
ATOM   3373  HN  LEU A 225     -11.638  -4.684   1.515  1.00 84.75           H
ATOM   3374  N   PRO A 226      -9.799  -5.109  -1.234  1.00 83.61           N
ATOM   3375  CA  PRO A 226      -8.863  -5.741  -2.167  1.00 83.61           C
ATOM   3376  C   PRO A 226      -9.372  -7.081  -2.675  1.00 83.61           C
ATOM   3377  O   PRO A 226      -9.229  -7.395  -3.856  1.00 83.61           O
ATOM   3378  HA  PRO A 226      -8.748  -5.124  -3.058  1.00 83.61           H
ATOM   3379  CB  PRO A 226      -7.581  -5.895  -1.346  1.00 83.61           C
ATOM   3380 1HB  PRO A 226      -7.536  -6.865  -0.850  1.00 83.61           H
ATOM   3381 2HB  PRO A 226      -6.692  -5.817  -1.972  1.00 83.61           H
ATOM   3382  CG  PRO A 226      -7.665  -4.752  -0.342  1.00 83.61           C
ATOM   3383 1HG  PRO A 226      -7.026  -4.926   0.524  1.00 83.61           H
ATOM   3384 2HG  PRO A 226      -7.342  -3.807  -0.777  1.00 83.61           H
ATOM   3385  CD  PRO A 226      -9.139  -4.735   0.030  1.00 83.61           C
ATOM   3386 1HD  PRO A 226      -9.364  -5.447   0.825  1.00 83.61           H
ATOM   3387 2HD  PRO A 226      -9.456  -3.755   0.385  1.00 83.61           H
ATOM   3388  N   PHE A 227      -9.957  -7.841  -1.761  1.00 87.01           N
ATOM   3389  CA  PHE A 227     -10.432  -9.174  -2.089  1.00 87.01           C
ATOM   3390  C   PHE A 227     -11.548  -9.116  -3.135  1.00 87.01           C
ATOM   3391  O   PHE A 227     -11.544  -9.886  -4.094  1.00 87.01           O
ATOM   3392  HA  PHE A 227      -9.586  -9.729  -2.494  1.00 87.01           H
ATOM   3393  CB  PHE A 227     -10.989  -9.780  -0.800  1.00 87.01           C
ATOM   3394 1HB  PHE A 227     -10.222  -9.732  -0.027  1.00 87.01           H
ATOM   3395 2HB  PHE A 227     -11.826  -9.173  -0.456  1.00 87.01           H
ATOM   3396  CG  PHE A 227     -11.456 -11.230  -0.944  1.00 87.01           C
ATOM   3397  CD1 PHE A 227     -12.775 -11.504  -1.132  1.00 87.01           C
ATOM   3398  HD1 PHE A 227     -13.499 -10.691  -1.180  1.00 87.01           H
ATOM   3399  CD2 PHE A 227     -10.552 -12.245  -0.885  1.00 87.01           C
ATOM   3400  HD2 PHE A 227      -9.495 -12.025  -0.734  1.00 87.01           H
ATOM   3401  CE1 PHE A 227     -13.208 -12.850  -1.267  1.00 87.01           C
ATOM   3402  HE1 PHE A 227     -14.265 -13.070  -1.417  1.00 87.01           H
ATOM   3403  CE2 PHE A 227     -10.985 -13.590  -1.020  1.00 87.01           C
ATOM   3404  HE2 PHE A 227     -10.261 -14.403  -0.972  1.00 87.01           H
ATOM   3405  CZ  PHE A 227     -12.304 -13.865  -1.208  1.00 87.01           C
ATOM   3406  HZ  PHE A 227     -12.636 -14.897  -1.311  1.00 87.01           H
ATOM   3407  HN  PHE A 227     -10.108  -7.560  -0.813  1.00 87.01           H
ATOM   3408  N   VAL A 228     -12.476  -8.197  -2.913  1.00 87.97           N
ATOM   3409  CA  VAL A 228     -13.576  -8.005  -3.843  1.00 87.97           C
ATOM   3410  C   VAL A 228     -13.019  -7.580  -5.204  1.00 87.97           C
ATOM   3411  O   VAL A 228     -13.472  -8.062  -6.241  1.00 87.97           O
ATOM   3412  HA  VAL A 228     -14.083  -8.963  -3.956  1.00 87.97           H
ATOM   3413  CB  VAL A 228     -14.578  -7.001  -3.269  1.00 87.97           C
ATOM   3414  HB  VAL A 228     -14.029  -6.103  -2.987  1.00 87.97           H
ATOM   3415  CG1 VAL A 228     -15.620  -6.606  -4.317  1.00 87.97           C
ATOM   3416 1HG1 VAL A 228     -15.120  -6.150  -5.172  1.00 87.97           H
ATOM   3417 2HG1 VAL A 228     -16.162  -7.493  -4.643  1.00 87.97           H
ATOM   3418 3HG1 VAL A 228     -16.320  -5.892  -3.882  1.00 87.97           H
ATOM   3419  CG2 VAL A 228     -15.249  -7.556  -2.011  1.00 87.97           C
ATOM   3420 1HG2 VAL A 228     -15.778  -8.477  -2.257  1.00 87.97           H
ATOM   3421 2HG2 VAL A 228     -14.490  -7.764  -1.256  1.00 87.97           H
ATOM   3422 3HG2 VAL A 228     -15.956  -6.823  -1.623  1.00 87.97           H
ATOM   3423  HN  VAL A 228     -12.485  -7.591  -2.118  1.00 87.97           H
ATOM   3424  N   VAL A 229     -12.044  -6.684  -5.155  1.00 82.56           N
ATOM   3425  CA  VAL A 229     -11.430  -6.180  -6.372  1.00 82.56           C
ATOM   3426  C   VAL A 229     -10.763  -7.337  -7.119  1.00 82.56           C
ATOM   3427  O   VAL A 229     -10.905  -7.460  -8.334  1.00 82.56           O
ATOM   3428  HA  VAL A 229     -12.224  -5.771  -6.996  1.00 82.56           H
ATOM   3429  CB  VAL A 229     -10.459  -5.046  -6.037  1.00 82.56           C
ATOM   3430  HB  VAL A 229      -9.810  -5.388  -5.230  1.00 82.56           H
ATOM   3431  CG1 VAL A 229      -9.576  -4.707  -7.239  1.00 82.56           C
ATOM   3432 1HG1 VAL A 229      -9.000  -5.587  -7.526  1.00 82.56           H
ATOM   3433 2HG1 VAL A 229     -10.203  -4.395  -8.074  1.00 82.56           H
ATOM   3434 3HG1 VAL A 229      -8.895  -3.898  -6.973  1.00 82.56           H
ATOM   3435  CG2 VAL A 229     -11.211  -3.808  -5.543  1.00 82.56           C
ATOM   3436 1HG2 VAL A 229     -11.895  -3.465  -6.319  1.00 82.56           H
ATOM   3437 2HG2 VAL A 229     -11.776  -4.061  -4.646  1.00 82.56           H
ATOM   3438 3HG2 VAL A 229     -10.497  -3.018  -5.311  1.00 82.56           H
ATOM   3439  HN  VAL A 229     -11.676  -6.304  -4.307  1.00 82.56           H
ATOM   3440  N   MET A 230     -10.050  -8.156  -6.360  1.00 84.22           N
ATOM   3441  CA  MET A 230      -9.372  -9.306  -6.932  1.00 84.22           C
ATOM   3442  C   MET A 230     -10.351 -10.191  -7.707  1.00 84.22           C
ATOM   3443  O   MET A 230     -10.110 -10.521  -8.867  1.00 84.22           O
ATOM   3444  HA  MET A 230      -8.625  -8.897  -7.613  1.00 84.22           H
ATOM   3445  CB  MET A 230      -8.719 -10.123  -5.815  1.00 84.22           C
ATOM   3446 1HB  MET A 230      -9.428 -10.260  -4.999  1.00 84.22           H
ATOM   3447 2HB  MET A 230      -8.464 -11.115  -6.186  1.00 84.22           H
ATOM   3448  CG  MET A 230      -7.460  -9.429  -5.292  1.00 84.22           C
ATOM   3449 1HG  MET A 230      -6.736  -9.314  -6.100  1.00 84.22           H
ATOM   3450 2HG  MET A 230      -7.706  -8.427  -4.940  1.00 84.22           H
ATOM   3451  SD  MET A 230      -6.744 -10.382  -3.964  1.00 84.22           S
ATOM   3452  CE  MET A 230      -6.768  -9.164  -2.660  1.00 84.22           C
ATOM   3453 1HE  MET A 230      -6.173  -8.301  -2.957  1.00 84.22           H
ATOM   3454 2HE  MET A 230      -7.796  -8.850  -2.475  1.00 84.22           H
ATOM   3455 3HE  MET A 230      -6.352  -9.598  -1.750  1.00 84.22           H
ATOM   3456  HN  MET A 230      -9.933  -8.045  -5.373  1.00 84.22           H
ATOM   3457  N   ALA A 231     -11.434 -10.550  -7.033  1.00 87.37           N
ATOM   3458  CA  ALA A 231     -12.397 -11.477  -7.604  1.00 87.37           C
ATOM   3459  C   ALA A 231     -12.957 -10.889  -8.901  1.00 87.37           C
ATOM   3460  O   ALA A 231     -13.069 -11.589  -9.906  1.00 87.37           O
ATOM   3461  HA  ALA A 231     -11.870 -12.403  -7.832  1.00 87.37           H
ATOM   3462  CB  ALA A 231     -13.492 -11.772  -6.577  1.00 87.37           C
ATOM   3463 1HB  ALA A 231     -13.045 -12.215  -5.687  1.00 87.37           H
ATOM   3464 2HB  ALA A 231     -13.997 -10.844  -6.307  1.00 87.37           H
ATOM   3465 3HB  ALA A 231     -14.214 -12.467  -7.005  1.00 87.37           H
ATOM   3466  HN  ALA A 231     -11.658 -10.219  -6.116  1.00 87.37           H
ATOM   3467  N   CYS A 232     -13.294  -9.609  -8.836  1.00 84.08           N
ATOM   3468  CA  CYS A 232     -13.825  -8.916  -9.997  1.00 84.08           C
ATOM   3469  C   CYS A 232     -12.766  -8.945 -11.101  1.00 84.08           C
ATOM   3470  O   CYS A 232     -13.084  -9.176 -12.266  1.00 84.08           O
ATOM   3471  HA  CYS A 232     -14.719  -9.459 -10.304  1.00 84.08           H
ATOM   3472  CB  CYS A 232     -14.254  -7.487  -9.656  1.00 84.08           C
ATOM   3473 1HB  CYS A 232     -13.450  -6.973  -9.129  1.00 84.08           H
ATOM   3474 2HB  CYS A 232     -14.444  -6.927 -10.571  1.00 84.08           H
ATOM   3475  SG  CYS A 232     -15.761  -7.517  -8.617  1.00 84.08           S
ATOM   3476  HG  CYS A 232     -15.132  -7.736  -7.466  1.00 84.08           H
ATOM   3477  HN  CYS A 232     -13.209  -9.050  -8.012  1.00 84.08           H
ATOM   3478  N   CYS A 233     -11.527  -8.708 -10.694  1.00 82.06           N
ATOM   3479  CA  CYS A 233     -10.433  -8.612 -11.645  1.00 82.06           C
ATOM   3480  C   CYS A 233     -10.300  -9.956 -12.363  1.00 82.06           C
ATOM   3481  O   CYS A 233     -10.236 -10.005 -13.590  1.00 82.06           O
ATOM   3482  HA  CYS A 233     -10.698  -7.822 -12.349  1.00 82.06           H
ATOM   3483  CB  CYS A 233      -9.127  -8.196 -10.965  1.00 82.06           C
ATOM   3484 1HB  CYS A 233      -8.932  -8.842 -10.109  1.00 82.06           H
ATOM   3485 2HB  CYS A 233      -8.292  -8.320 -11.655  1.00 82.06           H
ATOM   3486  SG  CYS A 233      -9.232  -6.452 -10.420  1.00 82.06           S
ATOM   3487  HG  CYS A 233     -10.182  -6.649  -9.510  1.00 82.06           H
ATOM   3488  HN  CYS A 233     -11.267  -8.583  -9.737  1.00 82.06           H
ATOM   3489  N   TYR A 234     -10.262 -11.015 -11.567  1.00 84.95           N
ATOM   3490  CA  TYR A 234     -10.040 -12.347 -12.102  1.00 84.95           C
ATOM   3491  C   TYR A 234     -11.240 -12.812 -12.929  1.00 84.95           C
ATOM   3492  O   TYR A 234     -11.073 -13.433 -13.978  1.00 84.95           O
ATOM   3493  HA  TYR A 234      -9.159 -12.309 -12.743  1.00 84.95           H
ATOM   3494  CB  TYR A 234      -9.882 -13.268 -10.891  1.00 84.95           C
ATOM   3495 1HB  TYR A 234     -10.602 -12.973 -10.127  1.00 84.95           H
ATOM   3496 2HB  TYR A 234     -10.131 -14.287 -11.187  1.00 84.95           H
ATOM   3497  CG  TYR A 234      -8.480 -13.257 -10.279  1.00 84.95           C
ATOM   3498  CD1 TYR A 234      -7.396 -13.661 -11.032  1.00 84.95           C
ATOM   3499  HD1 TYR A 234      -7.539 -13.988 -12.062  1.00 84.95           H
ATOM   3500  CD2 TYR A 234      -8.299 -12.844  -8.975  1.00 84.95           C
ATOM   3501  HD2 TYR A 234      -9.155 -12.525  -8.381  1.00 84.95           H
ATOM   3502  CE1 TYR A 234      -6.076 -13.652 -10.457  1.00 84.95           C
ATOM   3503  HE1 TYR A 234      -5.211 -13.968 -11.041  1.00 84.95           H
ATOM   3504  CE2 TYR A 234      -6.979 -12.834  -8.400  1.00 84.95           C
ATOM   3505  HE2 TYR A 234      -6.821 -12.510  -7.371  1.00 84.95           H
ATOM   3506  CZ  TYR A 234      -5.932 -13.239  -9.169  1.00 84.95           C
ATOM   3507  OH  TYR A 234      -4.686 -13.229  -8.626  1.00 84.95           O
ATOM   3508  HH  TYR A 234      -4.000 -13.356  -9.342  1.00 84.95           H
ATOM   3509  HN  TYR A 234     -10.380 -10.972 -10.574  1.00 84.95           H
ATOM   3510  N   THR A 235     -12.424 -12.495 -12.426  1.00 86.91           N
ATOM   3511  CA  THR A 235     -13.651 -12.852 -13.117  1.00 86.91           C
ATOM   3512  C   THR A 235     -13.693 -12.199 -14.500  1.00 86.91           C
ATOM   3513  O   THR A 235     -14.091 -12.832 -15.477  1.00 86.91           O
ATOM   3514  HA  THR A 235     -13.657 -13.930 -13.272  1.00 86.91           H
ATOM   3515  CB  THR A 235     -14.829 -12.458 -12.223  1.00 86.91           C
ATOM   3516  HB  THR A 235     -15.778 -12.695 -12.703  1.00 86.91           H
ATOM   3517  OG1 THR A 235     -14.608 -11.077 -11.947  1.00 86.91           O
ATOM   3518  HG1 THR A 235     -15.460 -10.648 -11.647  1.00 86.91           H
ATOM   3519  CG2 THR A 235     -14.770 -13.127 -10.849  1.00 86.91           C
ATOM   3520 1HG2 THR A 235     -13.851 -12.834 -10.341  1.00 86.91           H
ATOM   3521 2HG2 THR A 235     -14.789 -14.210 -10.971  1.00 86.91           H
ATOM   3522 3HG2 THR A 235     -15.629 -12.813 -10.255  1.00 86.91           H
ATOM   3523  HN  THR A 235     -12.552 -12.003 -11.564  1.00 86.91           H
ATOM   3524  N   ILE A 236     -13.278 -10.942 -14.539  1.00 81.58           N
ATOM   3525  CA  ILE A 236     -13.197 -10.219 -15.797  1.00 81.58           C
ATOM   3526  C   ILE A 236     -12.164 -10.894 -16.702  1.00 81.58           C
ATOM   3527  O   ILE A 236     -12.410 -11.093 -17.890  1.00 81.58           O
ATOM   3528  HA  ILE A 236     -14.173 -10.287 -16.277  1.00 81.58           H
ATOM   3529  CB  ILE A 236     -12.918  -8.736 -15.546  1.00 81.58           C
ATOM   3530  HB  ILE A 236     -12.167  -8.658 -14.760  1.00 81.58           H
ATOM   3531  CG1 ILE A 236     -14.173  -8.019 -15.045  1.00 81.58           C
ATOM   3532 1HG1 ILE A 236     -14.910  -7.966 -15.847  1.00 81.58           H
ATOM   3533 2HG1 ILE A 236     -14.624  -8.592 -14.235  1.00 81.58           H
ATOM   3534  CG2 ILE A 236     -12.336  -8.068 -16.794  1.00 81.58           C
ATOM   3535 1HG2 ILE A 236     -11.401  -8.558 -17.066  1.00 81.58           H
ATOM   3536 2HG2 ILE A 236     -13.045  -8.156 -17.617  1.00 81.58           H
ATOM   3537 3HG2 ILE A 236     -12.147  -7.015 -16.588  1.00 81.58           H
ATOM   3538  CD1 ILE A 236     -13.841  -6.608 -14.556  1.00 81.58           C
ATOM   3539 1HD1 ILE A 236     -13.122  -6.667 -13.739  1.00 81.58           H
ATOM   3540 2HD1 ILE A 236     -13.412  -6.031 -15.376  1.00 81.58           H
ATOM   3541 3HD1 ILE A 236     -14.751  -6.121 -14.205  1.00 81.58           H
ATOM   3542  HN  ILE A 236     -13.002 -10.419 -13.733  1.00 81.58           H
ATOM   3543  N   ILE A 237     -11.029 -11.228 -16.105  1.00 79.61           N
ATOM   3544  CA  ILE A 237      -9.934 -11.819 -16.855  1.00 79.61           C
ATOM   3545  C   ILE A 237     -10.408 -13.125 -17.497  1.00 79.61           C
ATOM   3546  O   ILE A 237     -10.229 -13.332 -18.696  1.00 79.61           O
ATOM   3547  HA  ILE A 237      -9.668 -11.121 -17.648  1.00 79.61           H
ATOM   3548  CB  ILE A 237      -8.702 -11.984 -15.964  1.00 79.61           C
ATOM   3549  HB  ILE A 237      -9.026 -12.380 -15.001  1.00 79.61           H
ATOM   3550  CG1 ILE A 237      -8.035 -10.633 -15.695  1.00 79.61           C
ATOM   3551 1HG1 ILE A 237      -7.461 -10.327 -16.570  1.00 79.61           H
ATOM   3552 2HG1 ILE A 237      -8.798  -9.873 -15.533  1.00 79.61           H
ATOM   3553  CG2 ILE A 237      -7.724 -12.997 -16.562  1.00 79.61           C
ATOM   3554 1HG2 ILE A 237      -8.217 -13.965 -16.659  1.00 79.61           H
ATOM   3555 2HG2 ILE A 237      -7.401 -12.654 -17.545  1.00 79.61           H
ATOM   3556 3HG2 ILE A 237      -6.857 -13.095 -15.909  1.00 79.61           H
ATOM   3557  CD1 ILE A 237      -7.115 -10.709 -14.475  1.00 79.61           C
ATOM   3558 1HD1 ILE A 237      -7.697 -10.992 -13.598  1.00 79.61           H
ATOM   3559 2HD1 ILE A 237      -6.338 -11.453 -14.651  1.00 79.61           H
ATOM   3560 3HD1 ILE A 237      -6.654  -9.736 -14.307  1.00 79.61           H
ATOM   3561  HN  ILE A 237     -10.853 -11.101 -15.128  1.00 79.61           H
ATOM   3562  N   ILE A 238     -11.003 -13.972 -16.670  1.00 82.61           N
ATOM   3563  CA  ILE A 238     -11.454 -15.275 -17.129  1.00 82.61           C
ATOM   3564  C   ILE A 238     -12.443 -15.089 -18.281  1.00 82.61           C
ATOM   3565  O   ILE A 238     -12.326 -15.744 -19.316  1.00 82.61           O
ATOM   3566  HA  ILE A 238     -10.581 -15.809 -17.506  1.00 82.61           H
ATOM   3567  CB  ILE A 238     -12.014 -16.090 -15.962  1.00 82.61           C
ATOM   3568  HB  ILE A 238     -12.701 -15.456 -15.401  1.00 82.61           H
ATOM   3569  CG1 ILE A 238     -10.900 -16.510 -15.001  1.00 82.61           C
ATOM   3570 1HG1 ILE A 238     -10.317 -17.316 -15.446  1.00 82.61           H
ATOM   3571 2HG1 ILE A 238     -10.219 -15.674 -14.842  1.00 82.61           H
ATOM   3572  CG2 ILE A 238     -12.818 -17.290 -16.468  1.00 82.61           C
ATOM   3573 1HG2 ILE A 238     -13.649 -16.939 -17.080  1.00 82.61           H
ATOM   3574 2HG2 ILE A 238     -12.172 -17.934 -17.066  1.00 82.61           H
ATOM   3575 3HG2 ILE A 238     -13.205 -17.852 -15.618  1.00 82.61           H
ATOM   3576  CD1 ILE A 238     -11.477 -16.968 -13.660  1.00 82.61           C
ATOM   3577 1HD1 ILE A 238     -12.039 -16.151 -13.208  1.00 82.61           H
ATOM   3578 2HD1 ILE A 238     -12.138 -17.819 -13.821  1.00 82.61           H
ATOM   3579 3HD1 ILE A 238     -10.663 -17.261 -12.996  1.00 82.61           H
ATOM   3580  HN  ILE A 238     -11.177 -13.781 -15.704  1.00 82.61           H
ATOM   3581  N   HIS A 239     -13.396 -14.195 -18.063  1.00 82.62           N
ATOM   3582  CA  HIS A 239     -14.437 -13.955 -19.048  1.00 82.62           C
ATOM   3583  C   HIS A 239     -13.805 -13.495 -20.362  1.00 82.62           C
ATOM   3584  O   HIS A 239     -14.248 -13.888 -21.440  1.00 82.62           O
ATOM   3585  HA  HIS A 239     -14.939 -14.909 -19.210  1.00 82.62           H
ATOM   3586  CB  HIS A 239     -15.475 -12.967 -18.511  1.00 82.62           C
ATOM   3587 1HB  HIS A 239     -15.921 -13.380 -17.606  1.00 82.62           H
ATOM   3588 2HB  HIS A 239     -14.970 -12.045 -18.225  1.00 82.62           H
ATOM   3589  CG  HIS A 239     -16.575 -12.639 -19.492  1.00 82.62           C
ATOM   3590  ND1 HIS A 239     -16.549 -11.514 -20.299  1.00 82.62           N
ATOM   3591  HD1 HIS A 239     -15.825 -10.824 -20.317  1.00 82.62           H
ATOM   3592  CD2 HIS A 239     -17.732 -13.298 -19.789  1.00 82.62           C
ATOM   3593  HD2 HIS A 239     -18.068 -14.229 -19.333  1.00 82.62           H
ATOM   3594  CE1 HIS A 239     -17.646 -11.507 -21.042  1.00 82.62           C
ATOM   3595  HE1 HIS A 239     -17.916 -10.750 -21.779  1.00 82.62           H
ATOM   3596  NE2 HIS A 239     -18.377 -12.613 -20.724  1.00 82.62           N
ATOM   3597  HN  HIS A 239     -13.463 -13.640 -17.234  1.00 82.62           H
ATOM   3598  N   THR A 240     -12.778 -12.668 -20.230  1.00 76.33           N
ATOM   3599  CA  THR A 240     -12.103 -12.120 -21.395  1.00 76.33           C
ATOM   3600  C   THR A 240     -11.371 -13.227 -22.156  1.00 76.33           C
ATOM   3601  O   THR A 240     -11.392 -13.258 -23.386  1.00 76.33           O
ATOM   3602  HA  THR A 240     -12.857 -11.714 -22.069  1.00 76.33           H
ATOM   3603  CB  THR A 240     -11.181 -10.995 -20.922  1.00 76.33           C
ATOM   3604  HB  THR A 240     -10.401 -11.382 -20.266  1.00 76.33           H
ATOM   3605  OG1 THR A 240     -12.065 -10.046 -20.333  1.00 76.33           O
ATOM   3606  HG1 THR A 240     -12.013 -10.102 -19.336  1.00 76.33           H
ATOM   3607  CG2 THR A 240     -10.539 -10.236 -22.085  1.00 76.33           C
ATOM   3608 1HG2 THR A 240     -11.320  -9.792 -22.703  1.00 76.33           H
ATOM   3609 2HG2 THR A 240      -9.947 -10.925 -22.686  1.00 76.33           H
ATOM   3610 3HG2 THR A 240      -9.895  -9.449 -21.693  1.00 76.33           H
ATOM   3611  HN  THR A 240     -12.407 -12.373 -19.350  1.00 76.33           H
ATOM   3612  N   LEU A 241     -10.740 -14.108 -21.394  1.00 77.73           N
ATOM   3613  CA  LEU A 241      -9.980 -15.198 -21.982  1.00 77.73           C
ATOM   3614  C   LEU A 241     -10.925 -16.108 -22.769  1.00 77.73           C
ATOM   3615  O   LEU A 241     -10.581 -16.579 -23.852  1.00 77.73           O
ATOM   3616  HA  LEU A 241      -9.264 -14.759 -22.678  1.00 77.73           H
ATOM   3617  CB  LEU A 241      -9.174 -15.930 -20.907  1.00 77.73           C
ATOM   3618 1HB  LEU A 241      -9.835 -16.140 -20.066  1.00 77.73           H
ATOM   3619 2HB  LEU A 241      -8.858 -16.892 -21.311  1.00 77.73           H
ATOM   3620  CG  LEU A 241      -7.938 -15.199 -20.380  1.00 77.73           C
ATOM   3621  HG  LEU A 241      -8.258 -14.239 -19.972  1.00 77.73           H
ATOM   3622  CD1 LEU A 241      -7.284 -15.980 -19.238  1.00 77.73           C
ATOM   3623 1HD1 LEU A 241      -7.997 -16.095 -18.422  1.00 77.73           H
ATOM   3624 2HD1 LEU A 241      -6.981 -16.963 -19.598  1.00 77.73           H
ATOM   3625 3HD1 LEU A 241      -6.409 -15.437 -18.882  1.00 77.73           H
ATOM   3626  CD2 LEU A 241      -6.952 -14.903 -21.511  1.00 77.73           C
ATOM   3627 1HD2 LEU A 241      -6.634 -15.839 -21.970  1.00 77.73           H
ATOM   3628 2HD2 LEU A 241      -7.436 -14.276 -22.260  1.00 77.73           H
ATOM   3629 3HD2 LEU A 241      -6.083 -14.382 -21.108  1.00 77.73           H
ATOM   3630  HN  LEU A 241     -10.743 -14.086 -20.394  1.00 77.73           H
ATOM   3631  N   ILE A 242     -12.099 -16.327 -22.194  1.00 79.38           N
ATOM   3632  CA  ILE A 242     -13.085 -17.196 -22.813  1.00 79.38           C
ATOM   3633  C   ILE A 242     -13.553 -16.573 -24.130  1.00 79.38           C
ATOM   3634  O   ILE A 242     -13.696 -17.268 -25.134  1.00 79.38           O
ATOM   3635  HA  ILE A 242     -12.592 -18.143 -23.036  1.00 79.38           H
ATOM   3636  CB  ILE A 242     -14.223 -17.497 -21.836  1.00 79.38           C
ATOM   3637  HB  ILE A 242     -14.576 -16.553 -21.422  1.00 79.38           H
ATOM   3638  CG1 ILE A 242     -13.728 -18.347 -20.664  1.00 79.38           C
ATOM   3639 1HG1 ILE A 242     -13.516 -19.359 -21.008  1.00 79.38           H
ATOM   3640 2HG1 ILE A 242     -12.794 -17.937 -20.281  1.00 79.38           H
ATOM   3641  CG2 ILE A 242     -15.406 -18.146 -22.556  1.00 79.38           C
ATOM   3642 1HG2 ILE A 242     -15.777 -17.471 -23.327  1.00 79.38           H
ATOM   3643 2HG2 ILE A 242     -15.084 -19.081 -23.015  1.00 79.38           H
ATOM   3644 3HG2 ILE A 242     -16.201 -18.350 -21.838  1.00 79.38           H
ATOM   3645  CD1 ILE A 242     -14.768 -18.392 -19.542  1.00 79.38           C
ATOM   3646 1HD1 ILE A 242     -14.961 -17.381 -19.184  1.00 79.38           H
ATOM   3647 2HD1 ILE A 242     -15.694 -18.825 -19.922  1.00 79.38           H
ATOM   3648 3HD1 ILE A 242     -14.392 -19.003 -18.722  1.00 79.38           H
ATOM   3649  HN  ILE A 242     -12.379 -15.923 -21.323  1.00 79.38           H
ATOM   3650  N   GLN A 243     -13.779 -15.268 -24.082  1.00 73.70           N
ATOM   3651  CA  GLN A 243     -14.274 -14.551 -25.245  1.00 73.70           C
ATOM   3652  C   GLN A 243     -13.158 -14.380 -26.277  1.00 73.70           C
ATOM   3653  O   GLN A 243     -13.426 -14.110 -27.447  1.00 73.70           O
ATOM   3654  HA  GLN A 243     -15.066 -15.178 -25.656  1.00 73.70           H
ATOM   3655  CB  GLN A 243     -14.864 -13.197 -24.844  1.00 73.70           C
ATOM   3656 1HB  GLN A 243     -14.160 -12.665 -24.205  1.00 73.70           H
ATOM   3657 2HB  GLN A 243     -15.013 -12.585 -25.733  1.00 73.70           H
ATOM   3658  CG  GLN A 243     -16.194 -13.374 -24.110  1.00 73.70           C
ATOM   3659 1HG  GLN A 243     -16.818 -14.088 -24.648  1.00 73.70           H
ATOM   3660 2HG  GLN A 243     -16.014 -13.791 -23.119  1.00 73.70           H
ATOM   3661  CD  GLN A 243     -16.932 -12.040 -23.982  1.00 73.70           C
ATOM   3662  OE1 GLN A 243     -16.374 -10.972 -24.176  1.00 73.70           O
ATOM   3663  NE2 GLN A 243     -18.213 -12.159 -23.647  1.00 73.70           N
ATOM   3664 1HE2 GLN A 243     -18.609 -13.066 -23.502  1.00 73.70           H
ATOM   3665 2HE2 GLN A 243     -18.780 -11.343 -23.538  1.00 73.70           H
ATOM   3666  HN  GLN A 243     -13.630 -14.704 -23.270  1.00 73.70           H
ATOM   3667  N   ALA A 244     -11.930 -14.543 -25.807  1.00 66.27           N
ATOM   3668  CA  ALA A 244     -10.770 -14.350 -26.660  1.00 66.27           C
ATOM   3669  C   ALA A 244     -10.657 -15.525 -27.633  1.00 66.27           C
ATOM   3670  O   ALA A 244      -9.973 -16.507 -27.349  1.00 66.27           O
ATOM   3671  HA  ALA A 244     -10.925 -13.433 -27.228  1.00 66.27           H
ATOM   3672  CB  ALA A 244      -9.520 -14.188 -25.793  1.00 66.27           C
ATOM   3673 1HB  ALA A 244      -9.640 -13.323 -25.141  1.00 66.27           H
ATOM   3674 2HB  ALA A 244      -9.380 -15.083 -25.187  1.00 66.27           H
ATOM   3675 3HB  ALA A 244      -8.650 -14.043 -26.434  1.00 66.27           H
ATOM   3676  HN  ALA A 244     -11.723 -14.803 -24.864  1.00 66.27           H
ATOM   3677  N   LYS A 245     -11.337 -15.386 -28.762  1.00 61.82           N
ATOM   3678  CA  LYS A 245     -11.199 -16.347 -29.842  1.00 61.82           C
ATOM   3679  C   LYS A 245      -9.730 -16.432 -30.260  1.00 61.82           C
ATOM   3680  O   LYS A 245      -9.308 -17.417 -30.863  1.00 61.82           O
ATOM   3681  HA  LYS A 245     -11.505 -17.319 -29.456  1.00 61.82           H
ATOM   3682  CB  LYS A 245     -12.146 -15.999 -30.993  1.00 61.82           C
ATOM   3683 1HB  LYS A 245     -12.053 -14.941 -31.239  1.00 61.82           H
ATOM   3684 2HB  LYS A 245     -11.862 -16.559 -31.884  1.00 61.82           H
ATOM   3685  CG  LYS A 245     -13.597 -16.318 -30.624  1.00 61.82           C
ATOM   3686 1HG  LYS A 245     -13.657 -17.321 -30.203  1.00 61.82           H
ATOM   3687 2HG  LYS A 245     -13.940 -15.627 -29.854  1.00 61.82           H
ATOM   3688  CD  LYS A 245     -14.508 -16.218 -31.849  1.00 61.82           C
ATOM   3689 1HD  LYS A 245     -14.538 -15.187 -32.202  1.00 61.82           H
ATOM   3690 2HD  LYS A 245     -14.100 -16.820 -32.661  1.00 61.82           H
ATOM   3691  CE  LYS A 245     -15.925 -16.691 -31.518  1.00 61.82           C
ATOM   3692 1HE  LYS A 245     -15.885 -17.665 -31.031  1.00 61.82           H
ATOM   3693 2HE  LYS A 245     -16.390 -16.002 -30.814  1.00 61.82           H
ATOM   3694  NZ  LYS A 245     -16.743 -16.779 -32.749  1.00 61.82           N
ATOM   3695 1HZ  LYS A 245     -17.685 -17.066 -32.509  1.00 61.82           H
ATOM   3696 2HZ  LYS A 245     -16.770 -15.873 -33.202  1.00 61.82           H
ATOM   3697 3HZ  LYS A 245     -16.333 -17.460 -33.379  1.00 61.82           H
ATOM   3698  HN  LYS A 245     -11.972 -14.635 -28.943  1.00 61.82           H
ATOM   3699  N   LYS A 246      -8.991 -15.385 -29.922  1.00 58.13           N
ATOM   3700  CA  LYS A 246      -7.615 -15.263 -30.373  1.00 58.13           C
ATOM   3701  C   LYS A 246      -6.675 -15.415 -29.176  1.00 58.13           C
ATOM   3702  O   LYS A 246      -6.843 -14.741 -28.161  1.00 58.13           O
ATOM   3703  HA  LYS A 246      -7.425 -16.082 -31.067  1.00 58.13           H
ATOM   3704  CB  LYS A 246      -7.418 -13.959 -31.148  1.00 58.13           C
ATOM   3705 1HB  LYS A 246      -7.834 -13.127 -30.579  1.00 58.13           H
ATOM   3706 2HB  LYS A 246      -6.354 -13.760 -31.269  1.00 58.13           H
ATOM   3707  CG  LYS A 246      -8.089 -14.030 -32.521  1.00 58.13           C
ATOM   3708 1HG  LYS A 246      -7.882 -14.996 -32.981  1.00 58.13           H
ATOM   3709 2HG  LYS A 246      -9.171 -13.958 -32.406  1.00 58.13           H
ATOM   3710  CD  LYS A 246      -7.592 -12.907 -33.434  1.00 58.13           C
ATOM   3711 1HD  LYS A 246      -7.866 -11.941 -33.010  1.00 58.13           H
ATOM   3712 2HD  LYS A 246      -6.504 -12.934 -33.489  1.00 58.13           H
ATOM   3713  CE  LYS A 246      -8.183 -13.040 -34.839  1.00 58.13           C
ATOM   3714 1HE  LYS A 246      -8.086 -14.069 -35.184  1.00 58.13           H
ATOM   3715 2HE  LYS A 246      -9.248 -12.811 -34.815  1.00 58.13           H
ATOM   3716  NZ  LYS A 246      -7.494 -12.128 -35.779  1.00 58.13           N
ATOM   3717 1HZ  LYS A 246      -7.919 -12.204 -36.696  1.00 58.13           H
ATOM   3718 2HZ  LYS A 246      -7.576 -11.174 -35.446  1.00 58.13           H
ATOM   3719 3HZ  LYS A 246      -6.514 -12.382 -35.839  1.00 58.13           H
ATOM   3720  HN  LYS A 246      -9.317 -14.631 -29.352  1.00 58.13           H
ATOM   3721  N   SER A 247      -5.705 -16.304 -29.334  1.00 56.55           N
ATOM   3722  CA  SER A 247      -4.844 -16.677 -28.225  1.00 56.55           C
ATOM   3723  C   SER A 247      -3.976 -15.487 -27.813  1.00 56.55           C
ATOM   3724  O   SER A 247      -3.483 -15.433 -26.688  1.00 56.55           O
ATOM   3725  HA  SER A 247      -5.519 -16.956 -27.416  1.00 56.55           H
ATOM   3726  CB  SER A 247      -3.964 -17.875 -28.590  1.00 56.55           C
ATOM   3727 1HB  SER A 247      -3.579 -18.333 -27.679  1.00 56.55           H
ATOM   3728 2HB  SER A 247      -4.568 -18.628 -29.095  1.00 56.55           H
ATOM   3729  OG  SER A 247      -2.874 -17.501 -29.429  1.00 56.55           O
ATOM   3730  HG  SER A 247      -2.330 -18.307 -29.663  1.00 56.55           H
ATOM   3731  HN  SER A 247      -5.505 -16.765 -30.199  1.00 56.55           H
ATOM   3732  N   SER A 248      -3.815 -14.561 -28.748  1.00 58.77           N
ATOM   3733  CA  SER A 248      -2.860 -13.480 -28.574  1.00 58.77           C
ATOM   3734  C   SER A 248      -3.221 -12.658 -27.335  1.00 58.77           C
ATOM   3735  O   SER A 248      -2.403 -11.883 -26.840  1.00 58.77           O
ATOM   3736  HA  SER A 248      -1.893 -13.967 -28.442  1.00 58.77           H
ATOM   3737  CB  SER A 248      -2.813 -12.582 -29.811  1.00 58.77           C
ATOM   3738 1HB  SER A 248      -1.971 -11.894 -29.729  1.00 58.77           H
ATOM   3739 2HB  SER A 248      -2.639 -13.193 -30.697  1.00 58.77           H
ATOM   3740  OG  SER A 248      -4.017 -11.838 -29.978  1.00 58.77           O
ATOM   3741  HG  SER A 248      -3.948 -11.251 -30.784  1.00 58.77           H
ATOM   3742  HN  SER A 248      -4.322 -14.542 -29.609  1.00 58.77           H
ATOM   3743  N   LYS A 249      -4.446 -12.854 -26.869  1.00 64.27           N
ATOM   3744  CA  LYS A 249      -4.966 -12.057 -25.772  1.00 64.27           C
ATOM   3745  C   LYS A 249      -4.281 -12.479 -24.471  1.00 64.27           C
ATOM   3746  O   LYS A 249      -4.219 -11.704 -23.518  1.00 64.27           O
ATOM   3747  HA  LYS A 249      -4.711 -11.017 -25.974  1.00 64.27           H
ATOM   3748  CB  LYS A 249      -6.493 -12.147 -25.721  1.00 64.27           C
ATOM   3749 1HB  LYS A 249      -6.793 -13.172 -25.502  1.00 64.27           H
ATOM   3750 2HB  LYS A 249      -6.871 -11.524 -24.911  1.00 64.27           H
ATOM   3751  CG  LYS A 249      -7.113 -11.701 -27.047  1.00 64.27           C
ATOM   3752 1HG  LYS A 249      -6.414 -11.056 -27.580  1.00 64.27           H
ATOM   3753 2HG  LYS A 249      -7.291 -12.570 -27.680  1.00 64.27           H
ATOM   3754  CD  LYS A 249      -8.428 -10.955 -26.813  1.00 64.27           C
ATOM   3755 1HD  LYS A 249      -8.868 -11.274 -25.868  1.00 64.27           H
ATOM   3756 2HD  LYS A 249      -8.234  -9.886 -26.729  1.00 64.27           H
ATOM   3757  CE  LYS A 249      -9.414 -11.212 -27.954  1.00 64.27           C
ATOM   3758 1HE  LYS A 249      -9.101 -10.665 -28.844  1.00 64.27           H
ATOM   3759 2HE  LYS A 249      -9.411 -12.271 -28.214  1.00 64.27           H
ATOM   3760  NZ  LYS A 249     -10.780 -10.796 -27.563  1.00 64.27           N
ATOM   3761 1HZ  LYS A 249     -11.451 -11.177 -28.220  1.00 64.27           H
ATOM   3762 2HZ  LYS A 249     -10.984 -11.140 -26.632  1.00 64.27           H
ATOM   3763 3HZ  LYS A 249     -10.839  -9.783 -27.569  1.00 64.27           H
ATOM   3764  HN  LYS A 249      -5.077 -13.542 -27.229  1.00 64.27           H
ATOM   3765  N   HIS A 250      -3.785 -13.708 -24.472  1.00 69.48           N
ATOM   3766  CA  HIS A 250      -3.127 -14.251 -23.296  1.00 69.48           C
ATOM   3767  C   HIS A 250      -1.926 -13.377 -22.930  1.00 69.48           C
ATOM   3768  O   HIS A 250      -1.685 -13.107 -21.755  1.00 69.48           O
ATOM   3769  HA  HIS A 250      -3.854 -14.212 -22.485  1.00 69.48           H
ATOM   3770  CB  HIS A 250      -2.749 -15.717 -23.513  1.00 69.48           C
ATOM   3771 1HB  HIS A 250      -2.195 -15.805 -24.448  1.00 69.48           H
ATOM   3772 2HB  HIS A 250      -2.078 -16.031 -22.714  1.00 69.48           H
ATOM   3773  CG  HIS A 250      -3.931 -16.656 -23.556  1.00 69.48           C
ATOM   3774  ND1 HIS A 250      -4.568 -17.113 -22.415  1.00 69.48           N
ATOM   3775  HD1 HIS A 250      -4.322 -16.878 -21.474  1.00 69.48           H
ATOM   3776  CD2 HIS A 250      -4.585 -17.219 -24.613  1.00 69.48           C
ATOM   3777  HD2 HIS A 250      -4.341 -17.071 -25.665  1.00 69.48           H
ATOM   3778  CE1 HIS A 250      -5.558 -17.913 -22.780  1.00 69.48           C
ATOM   3779  HE1 HIS A 250      -6.245 -18.430 -22.110  1.00 69.48           H
ATOM   3780  NE2 HIS A 250      -5.566 -17.978 -24.143  1.00 69.48           N
ATOM   3781  HN  HIS A 250      -3.827 -14.327 -25.257  1.00 69.48           H
ATOM   3782  N   LYS A 251      -1.204 -12.958 -23.960  1.00 69.66           N
ATOM   3783  CA  LYS A 251       0.023 -12.207 -23.757  1.00 69.66           C
ATOM   3784  C   LYS A 251      -0.309 -10.862 -23.108  1.00 69.66           C
ATOM   3785  O   LYS A 251       0.439 -10.376 -22.261  1.00 69.66           O
ATOM   3786  HA  LYS A 251       0.646 -12.778 -23.068  1.00 69.66           H
ATOM   3787  CB  LYS A 251       0.798 -12.082 -25.070  1.00 69.66           C
ATOM   3788 1HB  LYS A 251       0.310 -12.676 -25.843  1.00 69.66           H
ATOM   3789 2HB  LYS A 251       0.782 -11.046 -25.409  1.00 69.66           H
ATOM   3790  CG  LYS A 251       2.246 -12.547 -24.899  1.00 69.66           C
ATOM   3791 1HG  LYS A 251       2.704 -12.019 -24.063  1.00 69.66           H
ATOM   3792 2HG  LYS A 251       2.264 -13.609 -24.655  1.00 69.66           H
ATOM   3793  CD  LYS A 251       3.056 -12.297 -26.173  1.00 69.66           C
ATOM   3794 1HD  LYS A 251       2.533 -12.722 -27.030  1.00 69.66           H
ATOM   3795 2HD  LYS A 251       3.140 -11.225 -26.350  1.00 69.66           H
ATOM   3796  CE  LYS A 251       4.452 -12.913 -26.064  1.00 69.66           C
ATOM   3797 1HE  LYS A 251       4.851 -12.751 -25.063  1.00 69.66           H
ATOM   3798 2HE  LYS A 251       4.393 -13.991 -26.213  1.00 69.66           H
ATOM   3799  NZ  LYS A 251       5.361 -12.317 -27.069  1.00 69.66           N
ATOM   3800 1HZ  LYS A 251       6.212 -12.867 -27.123  1.00 69.66           H
ATOM   3801 2HZ  LYS A 251       4.905 -12.310 -27.974  1.00 69.66           H
ATOM   3802 3HZ  LYS A 251       5.589 -11.367 -26.797  1.00 69.66           H
ATOM   3803  HN  LYS A 251      -1.445 -13.124 -24.916  1.00 69.66           H
ATOM   3804  N   ALA A 252      -1.431 -10.298 -23.531  1.00 71.07           N
ATOM   3805  CA  ALA A 252      -1.797  -8.955 -23.114  1.00 71.07           C
ATOM   3806  C   ALA A 252      -2.218  -8.979 -21.644  1.00 71.07           C
ATOM   3807  O   ALA A 252      -2.118  -7.968 -20.949  1.00 71.07           O
ATOM   3808  HA  ALA A 252      -0.915  -8.323 -23.221  1.00 71.07           H
ATOM   3809  CB  ALA A 252      -2.901  -8.420 -24.028  1.00 71.07           C
ATOM   3810 1HB  ALA A 252      -2.541  -8.395 -25.057  1.00 71.07           H
ATOM   3811 2HB  ALA A 252      -3.773  -9.070 -23.964  1.00 71.07           H
ATOM   3812 3HB  ALA A 252      -3.175  -7.412 -23.715  1.00 71.07           H
ATOM   3813  HN  ALA A 252      -2.083 -10.742 -24.146  1.00 71.07           H
ATOM   3814  N   LEU A 253      -2.679 -10.143 -21.212  1.00 78.92           N
ATOM   3815  CA  LEU A 253      -3.258 -10.274 -19.886  1.00 78.92           C
ATOM   3816  C   LEU A 253      -2.150 -10.597 -18.881  1.00 78.92           C
ATOM   3817  O   LEU A 253      -2.335 -10.439 -17.675  1.00 78.92           O
ATOM   3818  HA  LEU A 253      -3.692  -9.309 -19.622  1.00 78.92           H
ATOM   3819  CB  LEU A 253      -4.396 -11.295 -19.896  1.00 78.92           C
ATOM   3820 1HB  LEU A 253      -4.060 -12.179 -20.437  1.00 78.92           H
ATOM   3821 2HB  LEU A 253      -4.590 -11.604 -18.868  1.00 78.92           H
ATOM   3822  CG  LEU A 253      -5.715 -10.824 -20.513  1.00 78.92           C
ATOM   3823  HG  LEU A 253      -5.499 -10.392 -21.490  1.00 78.92           H
ATOM   3824  CD1 LEU A 253      -6.665 -12.001 -20.740  1.00 78.92           C
ATOM   3825 1HD1 LEU A 253      -6.200 -12.720 -21.415  1.00 78.92           H
ATOM   3826 2HD1 LEU A 253      -6.879 -12.484 -19.786  1.00 78.92           H
ATOM   3827 3HD1 LEU A 253      -7.594 -11.638 -21.180  1.00 78.92           H
ATOM   3828  CD2 LEU A 253      -6.356  -9.724 -19.665  1.00 78.92           C
ATOM   3829 1HD2 LEU A 253      -6.556 -10.108 -18.664  1.00 78.92           H
ATOM   3830 2HD2 LEU A 253      -5.677  -8.874 -19.599  1.00 78.92           H
ATOM   3831 3HD2 LEU A 253      -7.291  -9.408 -20.126  1.00 78.92           H
ATOM   3832  HN  LEU A 253      -2.663 -10.985 -21.751  1.00 78.92           H
ATOM   3833  N   LYS A 254      -1.023 -11.044 -19.415  1.00 80.15           N
ATOM   3834  CA  LYS A 254       0.057 -11.539 -18.578  1.00 80.15           C
ATOM   3835  C   LYS A 254       0.436 -10.466 -17.554  1.00 80.15           C
ATOM   3836  O   LYS A 254       0.590 -10.760 -16.370  1.00 80.15           O
ATOM   3837  HA  LYS A 254      -0.318 -12.410 -18.041  1.00 80.15           H
ATOM   3838  CB  LYS A 254       1.231 -12.008 -19.439  1.00 80.15           C
ATOM   3839 1HB  LYS A 254       0.873 -12.693 -20.208  1.00 80.15           H
ATOM   3840 2HB  LYS A 254       1.672 -11.155 -19.955  1.00 80.15           H
ATOM   3841  CG  LYS A 254       2.295 -12.702 -18.586  1.00 80.15           C
ATOM   3842 1HG  LYS A 254       2.628 -12.029 -17.796  1.00 80.15           H
ATOM   3843 2HG  LYS A 254       1.862 -13.576 -18.099  1.00 80.15           H
ATOM   3844  CD  LYS A 254       3.491 -13.126 -19.440  1.00 80.15           C
ATOM   3845 1HD  LYS A 254       3.162 -13.816 -20.217  1.00 80.15           H
ATOM   3846 2HD  LYS A 254       3.910 -12.255 -19.944  1.00 80.15           H
ATOM   3847  CE  LYS A 254       4.569 -13.792 -18.581  1.00 80.15           C
ATOM   3848 1HE  LYS A 254       4.945 -13.083 -17.845  1.00 80.15           H
ATOM   3849 2HE  LYS A 254       4.137 -14.627 -18.029  1.00 80.15           H
ATOM   3850  NZ  LYS A 254       5.682 -14.274 -19.429  1.00 80.15           N
ATOM   3851 1HZ  LYS A 254       6.387 -14.710 -18.845  1.00 80.15           H
ATOM   3852 2HZ  LYS A 254       5.330 -14.951 -20.097  1.00 80.15           H
ATOM   3853 3HZ  LYS A 254       6.092 -13.491 -19.926  1.00 80.15           H
ATOM   3854  HN  LYS A 254      -0.842 -11.072 -20.398  1.00 80.15           H
ATOM   3855  N   VAL A 255       0.574  -9.245 -18.049  1.00 80.11           N
ATOM   3856  CA  VAL A 255       1.047  -8.150 -17.218  1.00 80.11           C
ATOM   3857  C   VAL A 255       0.077  -7.946 -16.052  1.00 80.11           C
ATOM   3858  O   VAL A 255       0.493  -7.903 -14.895  1.00 80.11           O
ATOM   3859  HA  VAL A 255       2.020  -8.436 -16.819  1.00 80.11           H
ATOM   3860  CB  VAL A 255       1.234  -6.891 -18.068  1.00 80.11           C
ATOM   3861  HB  VAL A 255       0.277  -6.657 -18.535  1.00 80.11           H
ATOM   3862  CG1 VAL A 255       1.636  -5.698 -17.198  1.00 80.11           C
ATOM   3863 1HG1 VAL A 255       0.858  -5.509 -16.459  1.00 80.11           H
ATOM   3864 2HG1 VAL A 255       2.574  -5.919 -16.690  1.00 80.11           H
ATOM   3865 3HG1 VAL A 255       1.762  -4.817 -17.827  1.00 80.11           H
ATOM   3866  CG2 VAL A 255       2.256  -7.128 -19.181  1.00 80.11           C
ATOM   3867 1HG2 VAL A 255       3.216  -7.399 -18.741  1.00 80.11           H
ATOM   3868 2HG2 VAL A 255       1.911  -7.937 -19.825  1.00 80.11           H
ATOM   3869 3HG2 VAL A 255       2.370  -6.218 -19.769  1.00 80.11           H
ATOM   3870  HN  VAL A 255       0.371  -8.998 -18.997  1.00 80.11           H
ATOM   3871  N   THR A 256      -1.196  -7.825 -16.397  1.00 80.03           N
ATOM   3872  CA  THR A 256      -2.210  -7.490 -15.411  1.00 80.03           C
ATOM   3873  C   THR A 256      -2.279  -8.570 -14.330  1.00 80.03           C
ATOM   3874  O   THR A 256      -2.383  -8.260 -13.144  1.00 80.03           O
ATOM   3875  HA  THR A 256      -1.917  -6.563 -14.919  1.00 80.03           H
ATOM   3876  CB  THR A 256      -3.535  -7.282 -16.147  1.00 80.03           C
ATOM   3877  HB  THR A 256      -3.898  -8.219 -16.568  1.00 80.03           H
ATOM   3878  OG1 THR A 256      -3.249  -6.253 -17.092  1.00 80.03           O
ATOM   3879  HG1 THR A 256      -2.946  -5.427 -16.616  1.00 80.03           H
ATOM   3880  CG2 THR A 256      -4.614  -6.674 -15.250  1.00 80.03           C
ATOM   3881 1HG2 THR A 256      -4.278  -5.704 -14.883  1.00 80.03           H
ATOM   3882 2HG2 THR A 256      -4.800  -7.337 -14.405  1.00 80.03           H
ATOM   3883 3HG2 THR A 256      -5.533  -6.547 -15.822  1.00 80.03           H
ATOM   3884  HN  THR A 256      -1.538  -7.951 -17.328  1.00 80.03           H
ATOM   3885  N   ILE A 257      -2.219  -9.816 -14.777  1.00 82.66           N
ATOM   3886  CA  ILE A 257      -2.285 -10.943 -13.864  1.00 82.66           C
ATOM   3887  C   ILE A 257      -1.127 -10.856 -12.867  1.00 82.66           C
ATOM   3888  O   ILE A 257      -1.316 -11.070 -11.671  1.00 82.66           O
ATOM   3889  HA  ILE A 257      -3.222 -10.862 -13.312  1.00 82.66           H
ATOM   3890  CB  ILE A 257      -2.331 -12.261 -14.641  1.00 82.66           C
ATOM   3891  HB  ILE A 257      -1.524 -12.252 -15.374  1.00 82.66           H
ATOM   3892  CG1 ILE A 257      -3.644 -12.396 -15.414  1.00 82.66           C
ATOM   3893 1HG1 ILE A 257      -4.470 -12.521 -14.715  1.00 82.66           H
ATOM   3894 2HG1 ILE A 257      -3.836 -11.481 -15.975  1.00 82.66           H
ATOM   3895  CG2 ILE A 257      -2.086 -13.453 -13.714  1.00 82.66           C
ATOM   3896 1HG2 ILE A 257      -1.105 -13.355 -13.248  1.00 82.66           H
ATOM   3897 2HG2 ILE A 257      -2.854 -13.476 -12.941  1.00 82.66           H
ATOM   3898 3HG2 ILE A 257      -2.123 -14.376 -14.292  1.00 82.66           H
ATOM   3899  CD1 ILE A 257      -3.595 -13.587 -16.373  1.00 82.66           C
ATOM   3900 1HD1 ILE A 257      -2.782 -13.447 -17.086  1.00 82.66           H
ATOM   3901 2HD1 ILE A 257      -3.426 -14.503 -15.807  1.00 82.66           H
ATOM   3902 3HD1 ILE A 257      -4.540 -13.661 -16.910  1.00 82.66           H
ATOM   3903  HN  ILE A 257      -2.126 -10.059 -15.743  1.00 82.66           H
ATOM   3904  N   THR A 258       0.045 -10.543 -13.398  1.00 86.71           N
ATOM   3905  CA  THR A 258       1.256 -10.551 -12.595  1.00 86.71           C
ATOM   3906  C   THR A 258       1.179  -9.482 -11.503  1.00 86.71           C
ATOM   3907  O   THR A 258       1.444  -9.763 -10.335  1.00 86.71           O
ATOM   3908  HA  THR A 258       1.330 -11.516 -12.094  1.00 86.71           H
ATOM   3909  CB  THR A 258       2.449 -10.372 -13.536  1.00 86.71           C
ATOM   3910  HB  THR A 258       2.475  -9.361 -13.944  1.00 86.71           H
ATOM   3911  OG1 THR A 258       2.296 -11.417 -14.493  1.00 86.71           O
ATOM   3912  HG1 THR A 258       1.383 -11.379 -14.898  1.00 86.71           H
ATOM   3913  CG2 THR A 258       3.784 -10.682 -12.856  1.00 86.71           C
ATOM   3914 1HG2 THR A 258       3.783 -11.715 -12.508  1.00 86.71           H
ATOM   3915 2HG2 THR A 258       3.923 -10.012 -12.007  1.00 86.71           H
ATOM   3916 3HG2 THR A 258       4.597 -10.539 -13.568  1.00 86.71           H
ATOM   3917  HN  THR A 258       0.175 -10.287 -14.356  1.00 86.71           H
ATOM   3918  N   VAL A 259       0.814  -8.279 -11.921  1.00 85.34           N
ATOM   3919  CA  VAL A 259       0.772  -7.150 -11.007  1.00 85.34           C
ATOM   3920  C   VAL A 259      -0.214  -7.451  -9.876  1.00 85.34           C
ATOM   3921  O   VAL A 259       0.086  -7.215  -8.707  1.00 85.34           O
ATOM   3922  HA  VAL A 259       1.769  -7.034 -10.582  1.00 85.34           H
ATOM   3923  CB  VAL A 259       0.431  -5.870 -11.773  1.00 85.34           C
ATOM   3924  HB  VAL A 259      -0.476  -6.055 -12.349  1.00 85.34           H
ATOM   3925  CG1 VAL A 259       0.148  -4.715 -10.810  1.00 85.34           C
ATOM   3926 1HG1 VAL A 259      -0.695  -4.974 -10.170  1.00 85.34           H
ATOM   3927 2HG1 VAL A 259       1.028  -4.530 -10.195  1.00 85.34           H
ATOM   3928 3HG1 VAL A 259      -0.092  -3.817 -11.381  1.00 85.34           H
ATOM   3929  CG2 VAL A 259       1.546  -5.505 -12.755  1.00 85.34           C
ATOM   3930 1HG2 VAL A 259       2.475  -5.348 -12.207  1.00 85.34           H
ATOM   3931 2HG2 VAL A 259       1.679  -6.316 -13.471  1.00 85.34           H
ATOM   3932 3HG2 VAL A 259       1.278  -4.591 -13.286  1.00 85.34           H
ATOM   3933  HN  VAL A 259       0.550  -8.071 -12.863  1.00 85.34           H
ATOM   3934  N   LEU A 260      -1.371  -7.967 -10.265  1.00 84.04           N
ATOM   3935  CA  LEU A 260      -2.410  -8.283  -9.300  1.00 84.04           C
ATOM   3936  C   LEU A 260      -1.868  -9.292  -8.285  1.00 84.04           C
ATOM   3937  O   LEU A 260      -1.963  -9.075  -7.078  1.00 84.04           O
ATOM   3938  HA  LEU A 260      -2.658  -7.362  -8.773  1.00 84.04           H
ATOM   3939  CB  LEU A 260      -3.680  -8.752 -10.014  1.00 84.04           C
ATOM   3940 1HB  LEU A 260      -3.960  -7.996 -10.748  1.00 84.04           H
ATOM   3941 2HB  LEU A 260      -3.447  -9.662 -10.567  1.00 84.04           H
ATOM   3942  CG  LEU A 260      -4.890  -9.027  -9.120  1.00 84.04           C
ATOM   3943  HG  LEU A 260      -4.580  -9.706  -8.325  1.00 84.04           H
ATOM   3944  CD1 LEU A 260      -5.381  -7.742  -8.450  1.00 84.04           C
ATOM   3945 1HD1 LEU A 260      -4.582  -7.323  -7.838  1.00 84.04           H
ATOM   3946 2HD1 LEU A 260      -5.668  -7.021  -9.215  1.00 84.04           H
ATOM   3947 3HD1 LEU A 260      -6.241  -7.966  -7.820  1.00 84.04           H
ATOM   3948  CD2 LEU A 260      -6.003  -9.726  -9.903  1.00 84.04           C
ATOM   3949 1HD2 LEU A 260      -6.318  -9.092 -10.731  1.00 84.04           H
ATOM   3950 2HD2 LEU A 260      -5.633 -10.675 -10.292  1.00 84.04           H
ATOM   3951 3HD2 LEU A 260      -6.851  -9.910  -9.243  1.00 84.04           H
ATOM   3952  HN  LEU A 260      -1.602  -8.168 -11.216  1.00 84.04           H
ATOM   3953  N   THR A 261      -1.312 -10.373  -8.812  1.00 87.56           N
ATOM   3954  CA  THR A 261      -0.905 -11.489  -7.975  1.00 87.56           C
ATOM   3955  C   THR A 261       0.155 -11.040  -6.967  1.00 87.56           C
ATOM   3956  O   THR A 261       0.107 -11.422  -5.799  1.00 87.56           O
ATOM   3957  HA  THR A 261      -1.770 -11.822  -7.402  1.00 87.56           H
ATOM   3958  CB  THR A 261      -0.433 -12.619  -8.891  1.00 87.56           C
ATOM   3959  HB  THR A 261       0.497 -12.351  -9.393  1.00 87.56           H
ATOM   3960  OG1 THR A 261      -1.546 -12.861  -9.747  1.00 87.56           O
ATOM   3961  HG1 THR A 261      -1.364 -12.491 -10.658  1.00 87.56           H
ATOM   3962  CG2 THR A 261      -0.245 -13.940  -8.142  1.00 87.56           C
ATOM   3963 1HG2 THR A 261      -1.192 -14.243  -7.697  1.00 87.56           H
ATOM   3964 2HG2 THR A 261       0.501 -13.810  -7.358  1.00 87.56           H
ATOM   3965 3HG2 THR A 261       0.091 -14.708  -8.839  1.00 87.56           H
ATOM   3966  HN  THR A 261      -1.140 -10.493  -9.790  1.00 87.56           H
ATOM   3967  N   VAL A 262       1.088 -10.236  -7.457  1.00 89.63           N
ATOM   3968  CA  VAL A 262       2.203  -9.796  -6.635  1.00 89.63           C
ATOM   3969  C   VAL A 262       1.679  -8.903  -5.509  1.00 89.63           C
ATOM   3970  O   VAL A 262       2.147  -8.989  -4.375  1.00 89.63           O
ATOM   3971  HA  VAL A 262       2.658 -10.683  -6.196  1.00 89.63           H
ATOM   3972  CB  VAL A 262       3.254  -9.105  -7.506  1.00 89.63           C
ATOM   3973  HB  VAL A 262       2.753  -8.329  -8.085  1.00 89.63           H
ATOM   3974  CG1 VAL A 262       4.323  -8.431  -6.644  1.00 89.63           C
ATOM   3975 1HG1 VAL A 262       3.855  -7.684  -6.003  1.00 89.63           H
ATOM   3976 2HG1 VAL A 262       4.818  -9.181  -6.027  1.00 89.63           H
ATOM   3977 3HG1 VAL A 262       5.058  -7.948  -7.288  1.00 89.63           H
ATOM   3978  CG2 VAL A 262       3.885 -10.092  -8.490  1.00 89.63           C
ATOM   3979 1HG2 VAL A 262       4.365 -10.899  -7.937  1.00 89.63           H
ATOM   3980 2HG2 VAL A 262       3.111 -10.505  -9.137  1.00 89.63           H
ATOM   3981 3HG2 VAL A 262       4.629  -9.575  -9.096  1.00 89.63           H
ATOM   3982  HN  VAL A 262       1.090  -9.887  -8.394  1.00 89.63           H
ATOM   3983  N   PHE A 263       0.714  -8.065  -5.861  1.00 87.59           N
ATOM   3984  CA  PHE A 263       0.110  -7.169  -4.890  1.00 87.59           C
ATOM   3985  C   PHE A 263      -0.583  -7.955  -3.775  1.00 87.59           C
ATOM   3986  O   PHE A 263      -0.445  -7.624  -2.599  1.00 87.59           O
ATOM   3987  HA  PHE A 263       0.912  -6.567  -4.462  1.00 87.59           H
ATOM   3988  CB  PHE A 263      -0.935  -6.338  -5.637  1.00 87.59           C
ATOM   3989 1HB  PHE A 263      -0.444  -5.800  -6.448  1.00 87.59           H
ATOM   3990 2HB  PHE A 263      -1.660  -7.011  -6.095  1.00 87.59           H
ATOM   3991  CG  PHE A 263      -1.680  -5.334  -4.755  1.00 87.59           C
ATOM   3992  CD1 PHE A 263      -2.879  -5.668  -4.208  1.00 87.59           C
ATOM   3993  HD1 PHE A 263      -3.310  -6.651  -4.398  1.00 87.59           H
ATOM   3994  CD2 PHE A 263      -1.142  -4.108  -4.517  1.00 87.59           C
ATOM   3995  HD2 PHE A 263      -0.181  -3.840  -4.956  1.00 87.59           H
ATOM   3996  CE1 PHE A 263      -3.570  -4.737  -3.389  1.00 87.59           C
ATOM   3997  HE1 PHE A 263      -4.531  -5.004  -2.951  1.00 87.59           H
ATOM   3998  CE2 PHE A 263      -1.833  -3.176  -3.698  1.00 87.59           C
ATOM   3999  HE2 PHE A 263      -1.402  -2.193  -3.508  1.00 87.59           H
ATOM   4000  CZ  PHE A 263      -3.032  -3.510  -3.151  1.00 87.59           C
ATOM   4001  HZ  PHE A 263      -3.563  -2.795  -2.523  1.00 87.59           H
ATOM   4002  HN  PHE A 263       0.347  -7.993  -6.788  1.00 87.59           H
ATOM   4003  N   VAL A 264      -1.314  -8.982  -4.185  1.00 85.93           N
ATOM   4004  CA  VAL A 264      -2.119  -9.749  -3.249  1.00 85.93           C
ATOM   4005  C   VAL A 264      -1.197 -10.475  -2.268  1.00 85.93           C
ATOM   4006  O   VAL A 264      -1.421 -10.440  -1.059  1.00 85.93           O
ATOM   4007  HA  VAL A 264      -2.738  -9.044  -2.693  1.00 85.93           H
ATOM   4008  CB  VAL A 264      -3.047 -10.696  -4.012  1.00 85.93           C
ATOM   4009  HB  VAL A 264      -2.432 -11.311  -4.669  1.00 85.93           H
ATOM   4010  CG1 VAL A 264      -3.787 -11.630  -3.051  1.00 85.93           C
ATOM   4011 1HG1 VAL A 264      -3.063 -12.223  -2.492  1.00 85.93           H
ATOM   4012 2HG1 VAL A 264      -4.384 -11.038  -2.357  1.00 85.93           H
ATOM   4013 3HG1 VAL A 264      -4.439 -12.292  -3.619  1.00 85.93           H
ATOM   4014  CG2 VAL A 264      -4.032  -9.915  -4.884  1.00 85.93           C
ATOM   4015 1HG2 VAL A 264      -4.638  -9.264  -4.254  1.00 85.93           H
ATOM   4016 2HG2 VAL A 264      -3.480  -9.312  -5.605  1.00 85.93           H
ATOM   4017 3HG2 VAL A 264      -4.680 -10.613  -5.415  1.00 85.93           H
ATOM   4018  HN  VAL A 264      -1.362  -9.290  -5.135  1.00 85.93           H
ATOM   4019  N   LEU A 265      -0.182 -11.118  -2.825  1.00 90.16           N
ATOM   4020  CA  LEU A 265       0.675 -11.989  -2.037  1.00 90.16           C
ATOM   4021  C   LEU A 265       1.446 -11.152  -1.016  1.00 90.16           C
ATOM   4022  O   LEU A 265       1.781 -11.636   0.064  1.00 90.16           O
ATOM   4023  HA  LEU A 265       0.029 -12.682  -1.498  1.00 90.16           H
ATOM   4024  CB  LEU A 265       1.573 -12.826  -2.951  1.00 90.16           C
ATOM   4025 1HB  LEU A 265       2.081 -12.154  -3.643  1.00 90.16           H
ATOM   4026 2HB  LEU A 265       2.343 -13.295  -2.339  1.00 90.16           H
ATOM   4027  CG  LEU A 265       0.872 -13.916  -3.765  1.00 90.16           C
ATOM   4028  HG  LEU A 265       0.094 -13.446  -4.366  1.00 90.16           H
ATOM   4029  CD1 LEU A 265       1.847 -14.589  -4.733  1.00 90.16           C
ATOM   4030 1HD1 LEU A 265       2.249 -13.844  -5.420  1.00 90.16           H
ATOM   4031 2HD1 LEU A 265       2.663 -15.042  -4.171  1.00 90.16           H
ATOM   4032 3HD1 LEU A 265       1.323 -15.359  -5.299  1.00 90.16           H
ATOM   4033  CD2 LEU A 265       0.185 -14.929  -2.847  1.00 90.16           C
ATOM   4034 1HD2 LEU A 265       0.929 -15.398  -2.202  1.00 90.16           H
ATOM   4035 2HD2 LEU A 265      -0.557 -14.419  -2.234  1.00 90.16           H
ATOM   4036 3HD2 LEU A 265      -0.304 -15.693  -3.451  1.00 90.16           H
ATOM   4037  HN  LEU A 265       0.059 -11.052  -3.793  1.00 90.16           H
ATOM   4038  N   SER A 266       1.706  -9.908  -1.393  1.00 91.96           N
ATOM   4039  CA  SER A 266       2.510  -9.027  -0.564  1.00 91.96           C
ATOM   4040  C   SER A 266       1.650  -8.431   0.552  1.00 91.96           C
ATOM   4041  O   SER A 266       2.111  -8.280   1.683  1.00 91.96           O
ATOM   4042  HA  SER A 266       3.294  -9.659  -0.147  1.00 91.96           H
ATOM   4043  CB  SER A 266       3.144  -7.912  -1.398  1.00 91.96           C
ATOM   4044 1HB  SER A 266       3.801  -7.315  -0.766  1.00 91.96           H
ATOM   4045 2HB  SER A 266       3.766  -8.352  -2.178  1.00 91.96           H
ATOM   4046  OG  SER A 266       2.164  -7.067  -1.994  1.00 91.96           O
ATOM   4047  HG  SER A 266       1.799  -7.496  -2.820  1.00 91.96           H
ATOM   4048  HN  SER A 266       1.378  -9.503  -2.247  1.00 91.96           H
ATOM   4049  N   GLN A 267       0.416  -8.107   0.196  1.00 90.60           N
ATOM   4050  CA  GLN A 267      -0.438  -7.329   1.078  1.00 90.60           C
ATOM   4051  C   GLN A 267      -1.199  -8.253   2.030  1.00 90.60           C
ATOM   4052  O   GLN A 267      -1.513  -7.868   3.156  1.00 90.60           O
ATOM   4053  HA  GLN A 267       0.238  -6.689   1.644  1.00 90.60           H
ATOM   4054  CB  GLN A 267      -1.403  -6.454   0.275  1.00 90.60           C
ATOM   4055 1HB  GLN A 267      -1.996  -7.078  -0.393  1.00 90.60           H
ATOM   4056 2HB  GLN A 267      -2.100  -5.959   0.952  1.00 90.60           H
ATOM   4057  CG  GLN A 267      -0.643  -5.405  -0.540  1.00 90.60           C
ATOM   4058 1HG  GLN A 267       0.025  -5.900  -1.244  1.00 90.60           H
ATOM   4059 2HG  GLN A 267      -1.347  -4.817  -1.128  1.00 90.60           H
ATOM   4060  CD  GLN A 267       0.164  -4.480   0.374  1.00 90.60           C
ATOM   4061  OE1 GLN A 267      -0.269  -4.091   1.446  1.00 90.60           O
ATOM   4062  NE2 GLN A 267       1.359  -4.152  -0.109  1.00 90.60           N
ATOM   4063 1HE2 GLN A 267       1.655  -4.506  -0.996  1.00 90.60           H
ATOM   4064 2HE2 GLN A 267       1.962  -3.551   0.416  1.00 90.60           H
ATOM   4065  HN  GLN A 267      -0.001  -8.367  -0.675  1.00 90.60           H
ATOM   4066  N   PHE A 268      -1.475  -9.455   1.545  1.00 91.23           N
ATOM   4067  CA  PHE A 268      -2.370 -10.358   2.246  1.00 91.23           C
ATOM   4068  C   PHE A 268      -1.865 -10.641   3.663  1.00 91.23           C
ATOM   4069  O   PHE A 268      -2.606 -10.484   4.632  1.00 91.23           O
ATOM   4070  HA  PHE A 268      -3.344  -9.871   2.300  1.00 91.23           H
ATOM   4071  CB  PHE A 268      -2.394 -11.668   1.455  1.00 91.23           C
ATOM   4072 1HB  PHE A 268      -2.724 -11.460   0.438  1.00 91.23           H
ATOM   4073 2HB  PHE A 268      -1.379 -12.058   1.387  1.00 91.23           H
ATOM   4074  CG  PHE A 268      -3.299 -12.743   2.060  1.00 91.23           C
ATOM   4075  CD1 PHE A 268      -2.765 -13.720   2.841  1.00 91.23           C
ATOM   4076  HD1 PHE A 268      -1.693 -13.737   3.037  1.00 91.23           H
ATOM   4077  CD2 PHE A 268      -4.636 -12.723   1.816  1.00 91.23           C
ATOM   4078  HD2 PHE A 268      -5.064 -11.940   1.190  1.00 91.23           H
ATOM   4079  CE1 PHE A 268      -3.604 -14.719   3.402  1.00 91.23           C
ATOM   4080  HE1 PHE A 268      -3.177 -15.502   4.028  1.00 91.23           H
ATOM   4081  CE2 PHE A 268      -5.476 -13.721   2.377  1.00 91.23           C
ATOM   4082  HE2 PHE A 268      -6.548 -13.705   2.182  1.00 91.23           H
ATOM   4083  CZ  PHE A 268      -4.942 -14.698   3.158  1.00 91.23           C
ATOM   4084  HZ  PHE A 268      -5.587 -15.464   3.589  1.00 91.23           H
ATOM   4085  HN  PHE A 268      -1.098  -9.812   0.690  1.00 91.23           H
ATOM   4086  N   PRO A 269      -0.601 -11.061   3.808  1.00 94.34           N
ATOM   4087  CA  PRO A 269      -0.086 -11.466   5.118  1.00 94.34           C
ATOM   4088  C   PRO A 269      -0.309 -10.402   6.180  1.00 94.34           C
ATOM   4089  O   PRO A 269      -0.718 -10.711   7.297  1.00 94.34           O
ATOM   4090  HA  PRO A 269      -0.625 -12.343   5.477  1.00 94.34           H
ATOM   4091  CB  PRO A 269       1.402 -11.711   4.862  1.00 94.34           C
ATOM   4092 1HB  PRO A 269       1.995 -10.816   5.053  1.00 94.34           H
ATOM   4093 2HB  PRO A 269       1.796 -12.497   5.507  1.00 94.34           H
ATOM   4094  CG  PRO A 269       1.447 -12.114   3.393  1.00 94.34           C
ATOM   4095 1HG  PRO A 269       2.441 -11.981   2.967  1.00 94.34           H
ATOM   4096 2HG  PRO A 269       1.191 -13.164   3.253  1.00 94.34           H
ATOM   4097  CD  PRO A 269       0.425 -11.187   2.756  1.00 94.34           C
ATOM   4098 1HD  PRO A 269       0.858 -10.219   2.502  1.00 94.34           H
ATOM   4099 2HD  PRO A 269       0.020 -11.603   1.834  1.00 94.34           H
ATOM   4100  N   TYR A 270      -0.029  -9.164   5.799  1.00 94.50           N
ATOM   4101  CA  TYR A 270      -0.095  -8.058   6.739  1.00 94.50           C
ATOM   4102  C   TYR A 270      -1.529  -7.833   7.222  1.00 94.50           C
ATOM   4103  O   TYR A 270      -1.761  -7.616   8.410  1.00 94.50           O
ATOM   4104  HA  TYR A 270       0.534  -8.307   7.595  1.00 94.50           H
ATOM   4105  CB  TYR A 270       0.372  -6.821   5.970  1.00 94.50           C
ATOM   4106 1HB  TYR A 270       1.421  -6.948   5.700  1.00 94.50           H
ATOM   4107 2HB  TYR A 270      -0.190  -6.752   5.038  1.00 94.50           H
ATOM   4108  CG  TYR A 270       0.214  -5.511   6.743  1.00 94.50           C
ATOM   4109  CD1 TYR A 270      -0.685  -4.558   6.310  1.00 94.50           C
ATOM   4110  HD1 TYR A 270      -1.283  -4.740   5.417  1.00 94.50           H
ATOM   4111  CD2 TYR A 270       0.972  -5.281   7.874  1.00 94.50           C
ATOM   4112  HD2 TYR A 270       1.682  -6.033   8.216  1.00 94.50           H
ATOM   4113  CE1 TYR A 270      -0.834  -3.325   7.038  1.00 94.50           C
ATOM   4114  HE1 TYR A 270      -1.541  -2.564   6.707  1.00 94.50           H
ATOM   4115  CE2 TYR A 270       0.823  -4.048   8.602  1.00 94.50           C
ATOM   4116  HE2 TYR A 270       1.414  -3.853   9.496  1.00 94.50           H
ATOM   4117  CZ  TYR A 270      -0.073  -3.130   8.148  1.00 94.50           C
ATOM   4118  OH  TYR A 270      -0.214  -1.965   8.835  1.00 94.50           O
ATOM   4119  HH  TYR A 270       0.499  -1.892   9.533  1.00 94.50           H
ATOM   4120  HN  TYR A 270       0.237  -8.912   4.868  1.00 94.50           H
ATOM   4121  N   ASN A 271      -2.454  -7.891   6.275  1.00 91.37           N
ATOM   4122  CA  ASN A 271      -3.849  -7.619   6.575  1.00 91.37           C
ATOM   4123  C   ASN A 271      -4.404  -8.739   7.458  1.00 91.37           C
ATOM   4124  O   ASN A 271      -5.333  -8.519   8.234  1.00 91.37           O
ATOM   4125  HA  ASN A 271      -3.852  -6.652   7.077  1.00 91.37           H
ATOM   4126  CB  ASN A 271      -4.687  -7.567   5.295  1.00 91.37           C
ATOM   4127 1HB  ASN A 271      -4.422  -8.403   4.648  1.00 91.37           H
ATOM   4128 2HB  ASN A 271      -5.743  -7.678   5.543  1.00 91.37           H
ATOM   4129  CG  ASN A 271      -4.468  -6.249   4.550  1.00 91.37           C
ATOM   4130  OD1 ASN A 271      -4.894  -5.187   4.975  1.00 91.37           O
ATOM   4131  ND2 ASN A 271      -3.782  -6.375   3.418  1.00 91.37           N
ATOM   4132 1HD2 ASN A 271      -3.462  -7.276   3.125  1.00 91.37           H
ATOM   4133 2HD2 ASN A 271      -3.588  -5.569   2.859  1.00 91.37           H
ATOM   4134  HN  ASN A 271      -2.263  -8.118   5.320  1.00 91.37           H
ATOM   4135  N   CYS A 272      -3.812  -9.915   7.309  1.00 93.57           N
ATOM   4136  CA  CYS A 272      -4.172 -11.045   8.148  1.00 93.57           C
ATOM   4137  C   CYS A 272      -3.869 -10.680   9.603  1.00 93.57           C
ATOM   4138  O   CYS A 272      -4.683 -10.926  10.491  1.00 93.57           O
ATOM   4139  HA  CYS A 272      -5.239 -11.213   8.006  1.00 93.57           H
ATOM   4140  CB  CYS A 272      -3.448 -12.322   7.718  1.00 93.57           C
ATOM   4141 1HB  CYS A 272      -2.380 -12.128   7.614  1.00 93.57           H
ATOM   4142 2HB  CYS A 272      -3.559 -13.089   8.485  1.00 93.57           H
ATOM   4143  SG  CYS A 272      -4.130 -12.924   6.130  1.00 93.57           S
ATOM   4144  HG  CYS A 272      -3.525 -12.018   5.367  1.00 93.57           H
ATOM   4145  HN  CYS A 272      -3.099 -10.100   6.633  1.00 93.57           H
ATOM   4146  N   ILE A 273      -2.695 -10.098   9.801  1.00 94.22           N
ATOM   4147  CA  ILE A 273      -2.255  -9.736  11.138  1.00 94.22           C
ATOM   4148  C   ILE A 273      -3.128  -8.595  11.666  1.00 94.22           C
ATOM   4149  O   ILE A 273      -3.476  -8.571  12.845  1.00 94.22           O
ATOM   4150  HA  ILE A 273      -2.402 -10.607  11.777  1.00 94.22           H
ATOM   4151  CB  ILE A 273      -0.759  -9.418  11.142  1.00 94.22           C
ATOM   4152  HB  ILE A 273      -0.575  -8.627  10.414  1.00 94.22           H
ATOM   4153  CG1 ILE A 273       0.061 -10.633  10.705  1.00 94.22           C
ATOM   4154 1HG1 ILE A 273      -0.235 -10.934   9.700  1.00 94.22           H
ATOM   4155 2HG1 ILE A 273       1.117 -10.367  10.659  1.00 94.22           H
ATOM   4156  CG2 ILE A 273      -0.314  -8.888  12.507  1.00 94.22           C
ATOM   4157 1HG2 ILE A 273      -0.866  -7.977  12.740  1.00 94.22           H
ATOM   4158 2HG2 ILE A 273      -0.514  -9.639  13.271  1.00 94.22           H
ATOM   4159 3HG2 ILE A 273       0.753  -8.670  12.482  1.00 94.22           H
ATOM   4160  CD1 ILE A 273      -0.134 -11.803  11.671  1.00 94.22           C
ATOM   4161 1HD1 ILE A 273       0.187 -11.506  12.670  1.00 94.22           H
ATOM   4162 2HD1 ILE A 273      -1.187 -12.083  11.696  1.00 94.22           H
ATOM   4163 3HD1 ILE A 273       0.460 -12.654  11.337  1.00 94.22           H
ATOM   4164  HN  ILE A 273      -2.051  -9.874   9.069  1.00 94.22           H
ATOM   4165  N   LEU A 274      -3.455  -7.679  10.767  1.00 93.42           N
ATOM   4166  CA  LEU A 274      -4.317  -6.563  11.116  1.00 93.42           C
ATOM   4167  C   LEU A 274      -5.651  -7.099  11.641  1.00 93.42           C
ATOM   4168  O   LEU A 274      -6.224  -6.540  12.575  1.00 93.42           O
ATOM   4169  HA  LEU A 274      -3.828  -6.010  11.919  1.00 93.42           H
ATOM   4170  CB  LEU A 274      -4.463  -5.606   9.931  1.00 93.42           C
ATOM   4171 1HB  LEU A 274      -4.594  -6.199   9.026  1.00 93.42           H
ATOM   4172 2HB  LEU A 274      -5.375  -5.026  10.067  1.00 93.42           H
ATOM   4173  CG  LEU A 274      -3.302  -4.634   9.707  1.00 93.42           C
ATOM   4174  HG  LEU A 274      -2.403  -5.216   9.505  1.00 93.42           H
ATOM   4175  CD1 LEU A 274      -3.555  -3.752   8.483  1.00 93.42           C
ATOM   4176 1HD1 LEU A 274      -3.660  -4.380   7.598  1.00 93.42           H
ATOM   4177 2HD1 LEU A 274      -4.469  -3.177   8.632  1.00 93.42           H
ATOM   4178 3HD1 LEU A 274      -2.715  -3.070   8.347  1.00 93.42           H
ATOM   4179  CD2 LEU A 274      -3.031  -3.806  10.965  1.00 93.42           C
ATOM   4180 1HD2 LEU A 274      -3.922  -3.233  11.222  1.00 93.42           H
ATOM   4181 2HD2 LEU A 274      -2.776  -4.471  11.790  1.00 93.42           H
ATOM   4182 3HD2 LEU A 274      -2.202  -3.123  10.778  1.00 93.42           H
ATOM   4183  HN  LEU A 274      -3.143  -7.690   9.817  1.00 93.42           H
ATOM   4184  N   LEU A 275      -6.106  -8.176  11.017  1.00 94.36           N
ATOM   4185  CA  LEU A 275      -7.358  -8.797  11.414  1.00 94.36           C
ATOM   4186  C   LEU A 275      -7.244  -9.286  12.860  1.00 94.36           C
ATOM   4187  O   LEU A 275      -8.137  -9.047  13.671  1.00 94.36           O
ATOM   4188  HA  LEU A 275      -8.132  -8.031  11.368  1.00 94.36           H
ATOM   4189  CB  LEU A 275      -7.748  -9.896  10.423  1.00 94.36           C
ATOM   4190 1HB  LEU A 275      -7.865  -9.444   9.438  1.00 94.36           H
ATOM   4191 2HB  LEU A 275      -6.923 -10.604  10.353  1.00 94.36           H
ATOM   4192  CG  LEU A 275      -9.025 -10.672  10.751  1.00 94.36           C
ATOM   4193  HG  LEU A 275      -8.934 -11.067  11.763  1.00 94.36           H
ATOM   4194  CD1 LEU A 275     -10.247  -9.751  10.734  1.00 94.36           C
ATOM   4195 1HD1 LEU A 275     -10.117  -8.962  11.475  1.00 94.36           H
ATOM   4196 2HD1 LEU A 275     -10.353  -9.306   9.745  1.00 94.36           H
ATOM   4197 3HD1 LEU A 275     -11.140 -10.329  10.971  1.00 94.36           H
ATOM   4198  CD2 LEU A 275      -9.196 -11.868   9.813  1.00 94.36           C
ATOM   4199 1HD2 LEU A 275      -9.256 -11.516   8.783  1.00 94.36           H
ATOM   4200 2HD2 LEU A 275      -8.342 -12.538   9.918  1.00 94.36           H
ATOM   4201 3HD2 LEU A 275     -10.111 -12.403  10.068  1.00 94.36           H
ATOM   4202  HN  LEU A 275      -5.635  -8.621  10.256  1.00 94.36           H
ATOM   4203  N   VAL A 276      -6.138  -9.961  13.137  1.00 94.75           N
ATOM   4204  CA  VAL A 276      -5.908 -10.507  14.464  1.00 94.75           C
ATOM   4205  C   VAL A 276      -5.907  -9.369  15.486  1.00 94.75           C
ATOM   4206  O   VAL A 276      -6.544  -9.470  16.534  1.00 94.75           O
ATOM   4207  HA  VAL A 276      -6.735 -11.181  14.690  1.00 94.75           H
ATOM   4208  CB  VAL A 276      -4.615 -11.324  14.476  1.00 94.75           C
ATOM   4209  HB  VAL A 276      -3.810 -10.682  14.119  1.00 94.75           H
ATOM   4210  CG1 VAL A 276      -4.263 -11.772  15.896  1.00 94.75           C
ATOM   4211 1HG1 VAL A 276      -4.130 -10.897  16.531  1.00 94.75           H
ATOM   4212 2HG1 VAL A 276      -5.070 -12.389  16.293  1.00 94.75           H
ATOM   4213 3HG1 VAL A 276      -3.339 -12.351  15.876  1.00 94.75           H
ATOM   4214  CG2 VAL A 276      -4.714 -12.523  13.532  1.00 94.75           C
ATOM   4215 1HG2 VAL A 276      -5.536 -13.166  13.846  1.00 94.75           H
ATOM   4216 2HG2 VAL A 276      -4.896 -12.172  12.516  1.00 94.75           H
ATOM   4217 3HG2 VAL A 276      -3.781 -13.086  13.560  1.00 94.75           H
ATOM   4218  HN  VAL A 276      -5.409 -10.136  12.476  1.00 94.75           H
ATOM   4219  N   GLN A 277      -5.184  -8.312  15.147  1.00 93.88           N
ATOM   4220  CA  GLN A 277      -5.079  -7.162  16.029  1.00 93.88           C
ATOM   4221  C   GLN A 277      -6.463  -6.563  16.287  1.00 93.88           C
ATOM   4222  O   GLN A 277      -6.729  -6.053  17.374  1.00 93.88           O
ATOM   4223  HA  GLN A 277      -4.663  -7.548  16.959  1.00 93.88           H
ATOM   4224  CB  GLN A 277      -4.126  -6.113  15.451  1.00 93.88           C
ATOM   4225 1HB  GLN A 277      -4.360  -5.945  14.400  1.00 93.88           H
ATOM   4226 2HB  GLN A 277      -4.271  -5.163  15.966  1.00 93.88           H
ATOM   4227  CG  GLN A 277      -2.670  -6.559  15.591  1.00 93.88           C
ATOM   4228 1HG  GLN A 277      -2.451  -6.778  16.636  1.00 93.88           H
ATOM   4229 2HG  GLN A 277      -2.513  -7.482  15.033  1.00 93.88           H
ATOM   4230  CD  GLN A 277      -1.714  -5.479  15.080  1.00 93.88           C
ATOM   4231  OE1 GLN A 277      -2.077  -4.607  14.308  1.00 93.88           O
ATOM   4232  NE2 GLN A 277      -0.475  -5.585  15.553  1.00 93.88           N
ATOM   4233 1HE2 GLN A 277      -0.243  -6.325  16.185  1.00 93.88           H
ATOM   4234 2HE2 GLN A 277       0.223  -4.925  15.277  1.00 93.88           H
ATOM   4235  HN  GLN A 277      -4.677  -8.234  14.288  1.00 93.88           H
ATOM   4236  N   THR A 278      -7.307  -6.645  15.269  1.00 93.97           N
ATOM   4237  CA  THR A 278      -8.654  -6.108  15.369  1.00 93.97           C
ATOM   4238  C   THR A 278      -9.475  -6.911  16.380  1.00 93.97           C
ATOM   4239  O   THR A 278     -10.129  -6.337  17.249  1.00 93.97           O
ATOM   4240  HA  THR A 278      -8.589  -5.088  15.747  1.00 93.97           H
ATOM   4241  CB  THR A 278      -9.262  -6.095  13.965  1.00 93.97           C
ATOM   4242  HB  THR A 278      -9.423  -7.109  13.602  1.00 93.97           H
ATOM   4243  OG1 THR A 278      -8.356  -5.304  13.201  1.00 93.97           O
ATOM   4244  HG1 THR A 278      -7.693  -5.893  12.739  1.00 93.97           H
ATOM   4245  CG2 THR A 278     -10.578  -5.316  13.905  1.00 93.97           C
ATOM   4246 1HG2 THR A 278     -10.403  -4.283  14.205  1.00 93.97           H
ATOM   4247 2HG2 THR A 278     -11.302  -5.773  14.581  1.00 93.97           H
ATOM   4248 3HG2 THR A 278     -10.967  -5.339  12.887  1.00 93.97           H
ATOM   4249  HN  THR A 278      -7.085  -7.068  14.391  1.00 93.97           H
ATOM   4250  N   ILE A 279      -9.413  -8.226  16.233  1.00 95.10           N
ATOM   4251  CA  ILE A 279     -10.175  -9.112  17.096  1.00 95.10           C
ATOM   4252  C   ILE A 279      -9.728  -8.915  18.546  1.00 95.10           C
ATOM   4253  O   ILE A 279     -10.555  -8.886  19.456  1.00 95.10           O
ATOM   4254  HA  ILE A 279     -11.223  -8.824  17.016  1.00 95.10           H
ATOM   4255  CB  ILE A 279     -10.065 -10.559  16.610  1.00 95.10           C
ATOM   4256  HB  ILE A 279      -9.008 -10.807  16.515  1.00 95.10           H
ATOM   4257  CG1 ILE A 279     -10.695 -10.721  15.225  1.00 95.10           C
ATOM   4258 1HG1 ILE A 279     -11.781 -10.693  15.310  1.00 95.10           H
ATOM   4259 2HG1 ILE A 279     -10.403  -9.886  14.589  1.00 95.10           H
ATOM   4260  CG2 ILE A 279     -10.667 -11.527  17.631  1.00 95.10           C
ATOM   4261 1HG2 ILE A 279     -10.134 -11.435  18.577  1.00 95.10           H
ATOM   4262 2HG2 ILE A 279     -11.719 -11.288  17.781  1.00 95.10           H
ATOM   4263 3HG2 ILE A 279     -10.575 -12.548  17.260  1.00 95.10           H
ATOM   4264  CD1 ILE A 279     -10.263 -12.039  14.578  1.00 95.10           C
ATOM   4265 1HD1 ILE A 279      -9.178 -12.053  14.472  1.00 95.10           H
ATOM   4266 2HD1 ILE A 279     -10.578 -12.872  15.205  1.00 95.10           H
ATOM   4267 3HD1 ILE A 279     -10.724 -12.129  13.594  1.00 95.10           H
ATOM   4268  HN  ILE A 279      -8.856  -8.686  15.541  1.00 95.10           H
ATOM   4269  N   ASP A 280      -8.420  -8.784  18.715  1.00 94.37           N
ATOM   4270  CA  ASP A 280      -7.848  -8.649  20.044  1.00 94.37           C
ATOM   4271  C   ASP A 280      -8.243  -7.292  20.630  1.00 94.37           C
ATOM   4272  O   ASP A 280      -8.395  -7.156  21.843  1.00 94.37           O
ATOM   4273  HA  ASP A 280      -8.252  -9.484  20.616  1.00 94.37           H
ATOM   4274  CB  ASP A 280      -6.320  -8.716  19.995  1.00 94.37           C
ATOM   4275 1HB  ASP A 280      -6.009  -9.582  19.410  1.00 94.37           H
ATOM   4276 2HB  ASP A 280      -5.930  -7.833  19.489  1.00 94.37           H
ATOM   4277  CG  ASP A 280      -5.729  -8.806  21.403  1.00 94.37           C
ATOM   4278  OD1 ASP A 280      -6.212  -9.671  22.166  1.00 94.37           O
ATOM   4279  OD2 ASP A 280      -4.809  -8.009  21.685  1.00 94.37           O
ATOM   4280  HN  ASP A 280      -7.758  -8.769  17.966  1.00 94.37           H
ATOM   4281  N   ALA A 281      -8.398  -6.322  19.740  1.00 92.64           N
ATOM   4282  CA  ALA A 281      -8.804  -4.989  20.151  1.00 92.64           C
ATOM   4283  C   ALA A 281     -10.188  -5.058  20.798  1.00 92.64           C
ATOM   4284  O   ALA A 281     -10.492  -4.288  21.708  1.00 92.64           O
ATOM   4285  HA  ALA A 281      -8.084  -4.635  20.889  1.00 92.64           H
ATOM   4286  CB  ALA A 281      -8.771  -4.050  18.943  1.00 92.64           C
ATOM   4287 1HB  ALA A 281      -7.759  -4.014  18.538  1.00 92.64           H
ATOM   4288 2HB  ALA A 281      -9.455  -4.419  18.178  1.00 92.64           H
ATOM   4289 3HB  ALA A 281      -9.075  -3.050  19.251  1.00 92.64           H
ATOM   4290  HN  ALA A 281      -8.252  -6.436  18.758  1.00 92.64           H
ATOM   4291  N   TYR A 282     -10.992  -5.988  20.302  1.00 91.79           N
ATOM   4292  CA  TYR A 282     -12.324  -6.192  20.845  1.00 91.79           C
ATOM   4293  C   TYR A 282     -12.288  -7.142  22.044  1.00 91.79           C
ATOM   4294  O   TYR A 282     -12.877  -6.856  23.085  1.00 91.79           O
ATOM   4295  HA  TYR A 282     -12.707  -5.225  21.169  1.00 91.79           H
ATOM   4296  CB  TYR A 282     -13.142  -6.836  19.724  1.00 91.79           C
ATOM   4297 1HB  TYR A 282     -12.523  -7.575  19.215  1.00 91.79           H
ATOM   4298 2HB  TYR A 282     -13.983  -7.373  20.164  1.00 91.79           H
ATOM   4299  CG  TYR A 282     -13.675  -5.841  18.692  1.00 91.79           C
ATOM   4300  CD1 TYR A 282     -14.725  -5.006  19.016  1.00 91.79           C
ATOM   4301  HD1 TYR A 282     -15.175  -5.056  20.008  1.00 91.79           H
ATOM   4302  CD2 TYR A 282     -13.106  -5.778  17.436  1.00 91.79           C
ATOM   4303  HD2 TYR A 282     -12.276  -6.437  17.180  1.00 91.79           H
ATOM   4304  CE1 TYR A 282     -15.227  -4.069  18.044  1.00 91.79           C
ATOM   4305  HE1 TYR A 282     -16.055  -3.404  18.287  1.00 91.79           H
ATOM   4306  CE2 TYR A 282     -13.607  -4.841  16.465  1.00 91.79           C
ATOM   4307  HE2 TYR A 282     -13.167  -4.780  15.469  1.00 91.79           H
ATOM   4308  CZ  TYR A 282     -14.643  -4.033  16.817  1.00 91.79           C
ATOM   4309  OH  TYR A 282     -15.116  -3.148  15.899  1.00 91.79           O
ATOM   4310  HH  TYR A 282     -14.461  -3.048  15.150  1.00 91.79           H
ATOM   4311  HN  TYR A 282     -10.747  -6.593  19.545  1.00 91.79           H
ATOM   4312  N   ALA A 283     -11.590  -8.253  21.858  1.00 92.31           N
ATOM   4313  CA  ALA A 283     -11.746  -9.392  22.745  1.00 92.31           C
ATOM   4314  C   ALA A 283     -10.665  -9.343  23.827  1.00 92.31           C
ATOM   4315  O   ALA A 283     -10.811  -9.954  24.884  1.00 92.31           O
ATOM   4316  HA  ALA A 283     -12.725  -9.313  23.218  1.00 92.31           H
ATOM   4317  CB  ALA A 283     -11.695 -10.686  21.929  1.00 92.31           C
ATOM   4318 1HB  ALA A 283     -12.501 -10.684  21.195  1.00 92.31           H
ATOM   4319 2HB  ALA A 283     -10.736 -10.754  21.416  1.00 92.31           H
ATOM   4320 3HB  ALA A 283     -11.812 -11.540  22.596  1.00 92.31           H
ATOM   4321  HN  ALA A 283     -10.929  -8.380  21.118  1.00 92.31           H
ATOM   4322  N   MET A 284      -9.604  -8.609  23.525  1.00 90.22           N
ATOM   4323  CA  MET A 284      -8.469  -8.526  24.429  1.00 90.22           C
ATOM   4324  C   MET A 284      -8.067  -9.914  24.932  1.00 90.22           C
ATOM   4325  O   MET A 284      -7.824 -10.099  26.124  1.00 90.22           O
ATOM   4326  HA  MET A 284      -7.658  -8.095  23.843  1.00 90.22           H
ATOM   4327  CB  MET A 284      -8.829  -7.635  25.620  1.00 90.22           C
ATOM   4328 1HB  MET A 284      -9.647  -8.087  26.182  1.00 90.22           H
ATOM   4329 2HB  MET A 284      -7.977  -7.565  26.297  1.00 90.22           H
ATOM   4330  CG  MET A 284      -9.235  -6.235  25.155  1.00 90.22           C
ATOM   4331 1HG  MET A 284      -8.429  -5.789  24.573  1.00 90.22           H
ATOM   4332 2HG  MET A 284     -10.104  -6.298  24.500  1.00 90.22           H
ATOM   4333  SD  MET A 284      -9.609  -5.208  26.566  1.00 90.22           S
ATOM   4334  CE  MET A 284     -10.274  -3.773  25.737  1.00 90.22           C
ATOM   4335 1HE  MET A 284      -9.518  -3.355  25.072  1.00 90.22           H
ATOM   4336 2HE  MET A 284     -11.149  -4.063  25.155  1.00 90.22           H
ATOM   4337 3HE  MET A 284     -10.560  -3.026  26.477  1.00 90.22           H
ATOM   4338  HN  MET A 284      -9.512  -8.078  22.682  1.00 90.22           H
ATOM   4339  N   PHE A 285      -8.008 -10.852  23.999  1.00 90.84           N
ATOM   4340  CA  PHE A 285      -7.817 -12.249  24.353  1.00 90.84           C
ATOM   4341  C   PHE A 285      -6.331 -12.579  24.499  1.00 90.84           C
ATOM   4342  O   PHE A 285      -5.973 -13.605  25.076  1.00 90.84           O
ATOM   4343  HA  PHE A 285      -8.320 -12.412  25.307  1.00 90.84           H
ATOM   4344  CB  PHE A 285      -8.403 -13.083  23.212  1.00 90.84           C
ATOM   4345 1HB  PHE A 285      -8.529 -14.110  23.555  1.00 90.84           H
ATOM   4346 2HB  PHE A 285      -9.396 -12.704  22.971  1.00 90.84           H
ATOM   4347  CG  PHE A 285      -7.551 -13.086  21.942  1.00 90.84           C
ATOM   4348  CD1 PHE A 285      -7.758 -12.143  20.983  1.00 90.84           C
ATOM   4349  HD1 PHE A 285      -8.530 -11.386  21.120  1.00 90.84           H
ATOM   4350  CD2 PHE A 285      -6.588 -14.030  21.771  1.00 90.84           C
ATOM   4351  HD2 PHE A 285      -6.423 -14.785  22.539  1.00 90.84           H
ATOM   4352  CE1 PHE A 285      -6.967 -12.145  19.803  1.00 90.84           C
ATOM   4353  HE1 PHE A 285      -7.133 -11.390  19.035  1.00 90.84           H
ATOM   4354  CE2 PHE A 285      -5.797 -14.032  20.591  1.00 90.84           C
ATOM   4355  HE2 PHE A 285      -5.025 -14.789  20.454  1.00 90.84           H
ATOM   4356  CZ  PHE A 285      -6.003 -13.090  19.632  1.00 90.84           C
ATOM   4357  HZ  PHE A 285      -5.396 -13.091  18.727  1.00 90.84           H
ATOM   4358  HN  PHE A 285      -8.088 -10.672  23.019  1.00 90.84           H
ATOM   4359  N   ILE A 286      -5.504 -11.690  23.967  1.00 91.45           N
ATOM   4360  CA  ILE A 286      -4.064 -11.851  24.071  1.00 91.45           C
ATOM   4361  C   ILE A 286      -3.582 -11.248  25.391  1.00 91.45           C
ATOM   4362  O   ILE A 286      -3.162 -10.093  25.433  1.00 91.45           O
ATOM   4363  HA  ILE A 286      -3.855 -12.921  24.083  1.00 91.45           H
ATOM   4364  CB  ILE A 286      -3.370 -11.269  22.838  1.00 91.45           C
ATOM   4365  HB  ILE A 286      -3.557 -10.195  22.817  1.00 91.45           H
ATOM   4366  CG1 ILE A 286      -3.954 -11.855  21.551  1.00 91.45           C
ATOM   4367 1HG1 ILE A 286      -3.673 -12.905  21.466  1.00 91.45           H
ATOM   4368 2HG1 ILE A 286      -5.042 -11.818  21.592  1.00 91.45           H
ATOM   4369  CG2 ILE A 286      -1.854 -11.462  22.920  1.00 91.45           C
ATOM   4370 1HG2 ILE A 286      -1.471 -10.958  23.808  1.00 91.45           H
ATOM   4371 2HG2 ILE A 286      -1.626 -12.526  22.979  1.00 91.45           H
ATOM   4372 3HG2 ILE A 286      -1.386 -11.039  22.032  1.00 91.45           H
ATOM   4373  CD1 ILE A 286      -3.457 -11.087  20.325  1.00 91.45           C
ATOM   4374 1HD1 ILE A 286      -3.761 -10.043  20.402  1.00 91.45           H
ATOM   4375 2HD1 ILE A 286      -2.370 -11.147  20.274  1.00 91.45           H
ATOM   4376 3HD1 ILE A 286      -3.888 -11.524  19.424  1.00 91.45           H
ATOM   4377  HN  ILE A 286      -5.804 -10.874  23.473  1.00 91.45           H
ATOM   4378  N   SER A 287      -3.658 -12.057  26.438  1.00 88.53           N
ATOM   4379  CA  SER A 287      -3.197 -11.631  27.748  1.00 88.53           C
ATOM   4380  C   SER A 287      -1.745 -12.063  27.958  1.00 88.53           C
ATOM   4381  O   SER A 287      -1.069 -11.565  28.858  1.00 88.53           O
ATOM   4382  HA  SER A 287      -3.277 -10.544  27.743  1.00 88.53           H
ATOM   4383  CB  SER A 287      -4.086 -12.201  28.856  1.00 88.53           C
ATOM   4384 1HB  SER A 287      -3.703 -11.884  29.826  1.00 88.53           H
ATOM   4385 2HB  SER A 287      -5.091 -11.792  28.761  1.00 88.53           H
ATOM   4386  OG  SER A 287      -4.147 -13.624  28.812  1.00 88.53           O
ATOM   4387  HG  SER A 287      -4.771 -13.961  29.518  1.00 88.53           H
ATOM   4388  HN  SER A 287      -4.025 -12.987  26.400  1.00 88.53           H
ATOM   4389  N   ASN A 288      -1.306 -12.985  27.114  1.00 91.83           N
ATOM   4390  CA  ASN A 288       0.016 -13.569  27.263  1.00 91.83           C
ATOM   4391  C   ASN A 288       1.043 -12.682  26.556  1.00 91.83           C
ATOM   4392  O   ASN A 288       0.913 -12.403  25.366  1.00 91.83           O
ATOM   4393  HA  ASN A 288       0.184 -13.626  28.338  1.00 91.83           H
ATOM   4394  CB  ASN A 288       0.077 -14.961  26.630  1.00 91.83           C
ATOM   4395 1HB  ASN A 288      -0.751 -15.568  26.996  1.00 91.83           H
ATOM   4396 2HB  ASN A 288      -0.041 -14.879  25.550  1.00 91.83           H
ATOM   4397  CG  ASN A 288       1.404 -15.651  26.953  1.00 91.83           C
ATOM   4398  OD1 ASN A 288       2.475 -15.076  26.846  1.00 91.83           O
ATOM   4399  ND2 ASN A 288       1.275 -16.913  27.352  1.00 91.83           N
ATOM   4400 1HD2 ASN A 288       0.366 -17.326  27.418  1.00 91.83           H
ATOM   4401 2HD2 ASN A 288       2.085 -17.449  27.586  1.00 91.83           H
ATOM   4402  HN  ASN A 288      -1.837 -13.332  26.340  1.00 91.83           H
ATOM   4403  N   CYS A 289       2.042 -12.264  27.320  1.00 91.26           N
ATOM   4404  CA  CYS A 289       3.022 -11.317  26.818  1.00 91.26           C
ATOM   4405  C   CYS A 289       3.815 -11.995  25.699  1.00 91.26           C
ATOM   4406  O   CYS A 289       4.200 -11.348  24.726  1.00 91.26           O
ATOM   4407  HA  CYS A 289       2.464 -10.463  26.435  1.00 91.26           H
ATOM   4408  CB  CYS A 289       3.935 -10.803  27.933  1.00 91.26           C
ATOM   4409 1HB  CYS A 289       3.338 -10.328  28.712  1.00 91.26           H
ATOM   4410 2HB  CYS A 289       4.460 -11.637  28.398  1.00 91.26           H
ATOM   4411  SG  CYS A 289       5.141  -9.606  27.253  1.00 91.26           S
ATOM   4412  HN  CYS A 289       2.186 -12.561  28.264  1.00 91.26           H
ATOM   4413  N   ALA A 290       4.037 -13.290  25.874  1.00 92.89           N
ATOM   4414  CA  ALA A 290       4.831 -14.049  24.923  1.00 92.89           C
ATOM   4415  C   ALA A 290       4.115 -14.071  23.571  1.00 92.89           C
ATOM   4416  O   ALA A 290       4.735 -13.845  22.533  1.00 92.89           O
ATOM   4417  HA  ALA A 290       5.788 -13.540  24.809  1.00 92.89           H
ATOM   4418  CB  ALA A 290       5.081 -15.454  25.473  1.00 92.89           C
ATOM   4419 1HB  ALA A 290       5.617 -15.384  26.420  1.00 92.89           H
ATOM   4420 2HB  ALA A 290       4.127 -15.957  25.633  1.00 92.89           H
ATOM   4421 3HB  ALA A 290       5.676 -16.023  24.759  1.00 92.89           H
ATOM   4422  HN  ALA A 290       3.685 -13.817  26.647  1.00 92.89           H
ATOM   4423  N   VAL A 291       2.820 -14.345  23.627  1.00 93.47           N
ATOM   4424  CA  VAL A 291       2.013 -14.399  22.420  1.00 93.47           C
ATOM   4425  C   VAL A 291       1.973 -13.012  21.776  1.00 93.47           C
ATOM   4426  O   VAL A 291       2.093 -12.885  20.558  1.00 93.47           O
ATOM   4427  HA  VAL A 291       2.498 -15.091  21.731  1.00 93.47           H
ATOM   4428  CB  VAL A 291       0.622 -14.948  22.744  1.00 93.47           C
ATOM   4429  HB  VAL A 291       0.159 -14.280  23.470  1.00 93.47           H
ATOM   4430  CG1 VAL A 291      -0.262 -14.972  21.496  1.00 93.47           C
ATOM   4431 1HG1 VAL A 291      -0.368 -13.959  21.106  1.00 93.47           H
ATOM   4432 2HG1 VAL A 291       0.196 -15.607  20.738  1.00 93.47           H
ATOM   4433 3HG1 VAL A 291      -1.245 -15.366  21.754  1.00 93.47           H
ATOM   4434  CG2 VAL A 291       0.715 -16.338  23.377  1.00 93.47           C
ATOM   4435 1HG2 VAL A 291       1.207 -17.020  22.684  1.00 93.47           H
ATOM   4436 2HG2 VAL A 291       1.292 -16.279  24.300  1.00 93.47           H
ATOM   4437 3HG2 VAL A 291      -0.287 -16.704  23.597  1.00 93.47           H
ATOM   4438  HN  VAL A 291       2.323 -14.527  24.476  1.00 93.47           H
ATOM   4439  N   SER A 292       1.805 -12.006  22.622  1.00 93.02           N
ATOM   4440  CA  SER A 292       1.719 -10.635  22.148  1.00 93.02           C
ATOM   4441  C   SER A 292       3.015 -10.247  21.433  1.00 93.02           C
ATOM   4442  O   SER A 292       2.981  -9.629  20.370  1.00 93.02           O
ATOM   4443  HA  SER A 292       0.880 -10.623  21.452  1.00 93.02           H
ATOM   4444  CB  SER A 292       1.439  -9.670  23.301  1.00 93.02           C
ATOM   4445 1HB  SER A 292       0.585 -10.030  23.876  1.00 93.02           H
ATOM   4446 2HB  SER A 292       2.294  -9.654  23.977  1.00 93.02           H
ATOM   4447  OG  SER A 292       1.175  -8.348  22.839  1.00 93.02           O
ATOM   4448  HG  SER A 292       0.270  -8.308  22.415  1.00 93.02           H
ATOM   4449  HN  SER A 292       1.728 -12.116  23.613  1.00 93.02           H
ATOM   4450  N   THR A 293       4.127 -10.625  22.046  1.00 93.06           N
ATOM   4451  CA  THR A 293       5.432 -10.275  21.511  1.00 93.06           C
ATOM   4452  C   THR A 293       5.615 -10.876  20.116  1.00 93.06           C
ATOM   4453  O   THR A 293       6.098 -10.204  19.205  1.00 93.06           O
ATOM   4454  HA  THR A 293       5.480  -9.192  21.402  1.00 93.06           H
ATOM   4455  CB  THR A 293       6.493 -10.735  22.514  1.00 93.06           C
ATOM   4456  HB  THR A 293       6.388 -11.798  22.731  1.00 93.06           H
ATOM   4457  OG1 THR A 293       6.322  -9.860  23.625  1.00 93.06           O
ATOM   4458  HG1 THR A 293       5.713 -10.279  24.300  1.00 93.06           H
ATOM   4459  CG2 THR A 293       7.917 -10.450  22.031  1.00 93.06           C
ATOM   4460 1HG2 THR A 293       8.041  -9.378  21.879  1.00 93.06           H
ATOM   4461 2HG2 THR A 293       8.093 -10.974  21.092  1.00 93.06           H
ATOM   4462 3HG2 THR A 293       8.630 -10.796  22.780  1.00 93.06           H
ATOM   4463  HN  THR A 293       4.146 -11.159  22.891  1.00 93.06           H
ATOM   4464  N   ASN A 294       5.218 -12.134  19.991  1.00 93.85           N
ATOM   4465  CA  ASN A 294       5.379 -12.848  18.736  1.00 93.85           C
ATOM   4466  C   ASN A 294       4.493 -12.202  17.669  1.00 93.85           C
ATOM   4467  O   ASN A 294       4.884 -12.109  16.506  1.00 93.85           O
ATOM   4468  HA  ASN A 294       6.440 -12.774  18.498  1.00 93.85           H
ATOM   4469  CB  ASN A 294       4.957 -14.312  18.878  1.00 93.85           C
ATOM   4470 1HB  ASN A 294       3.990 -14.369  19.377  1.00 93.85           H
ATOM   4471 2HB  ASN A 294       4.832 -14.755  17.890  1.00 93.85           H
ATOM   4472  CG  ASN A 294       5.995 -15.108  19.672  1.00 93.85           C
ATOM   4473  OD1 ASN A 294       7.130 -14.695  19.848  1.00 93.85           O
ATOM   4474  ND2 ASN A 294       5.545 -16.268  20.140  1.00 93.85           N
ATOM   4475 1HD2 ASN A 294       4.602 -16.548  19.959  1.00 93.85           H
ATOM   4476 2HD2 ASN A 294       6.149 -16.861  20.672  1.00 93.85           H
ATOM   4477  HN  ASN A 294       4.794 -12.662  20.727  1.00 93.85           H
ATOM   4478  N   ILE A 295       3.318 -11.772  18.102  1.00 93.55           N
ATOM   4479  CA  ILE A 295       2.354 -11.182  17.189  1.00 93.55           C
ATOM   4480  C   ILE A 295       2.895  -9.846  16.676  1.00 93.55           C
ATOM   4481  O   ILE A 295       2.716  -9.507  15.507  1.00 93.55           O
ATOM   4482  HA  ILE A 295       2.248 -11.860  16.342  1.00 93.55           H
ATOM   4483  CB  ILE A 295       0.981 -11.074  17.856  1.00 93.55           C
ATOM   4484  HB  ILE A 295       1.123 -10.717  18.876  1.00 93.55           H
ATOM   4485  CG1 ILE A 295       0.306 -12.444  17.946  1.00 93.55           C
ATOM   4486 1HG1 ILE A 295       0.035 -12.786  16.947  1.00 93.55           H
ATOM   4487 2HG1 ILE A 295       1.007 -13.172  18.353  1.00 93.55           H
ATOM   4488  CG2 ILE A 295       0.102 -10.048  17.137  1.00 93.55           C
ATOM   4489 1HG2 ILE A 295       0.583  -9.071  17.169  1.00 93.55           H
ATOM   4490 2HG2 ILE A 295      -0.037 -10.351  16.099  1.00 93.55           H
ATOM   4491 3HG2 ILE A 295      -0.868  -9.991  17.631  1.00 93.55           H
ATOM   4492  CD1 ILE A 295      -0.944 -12.382  18.827  1.00 93.55           C
ATOM   4493 1HD1 ILE A 295      -0.665 -12.063  19.831  1.00 93.55           H
ATOM   4494 2HD1 ILE A 295      -1.652 -11.671  18.403  1.00 93.55           H
ATOM   4495 3HD1 ILE A 295      -1.404 -13.369  18.874  1.00 93.55           H
ATOM   4496  HN  ILE A 295       3.021 -11.822  19.056  1.00 93.55           H
ATOM   4497  N   ASP A 296       3.547  -9.123  17.575  1.00 93.38           N
ATOM   4498  CA  ASP A 296       4.099  -7.823  17.234  1.00 93.38           C
ATOM   4499  C   ASP A 296       5.235  -8.005  16.226  1.00 93.38           C
ATOM   4500  O   ASP A 296       5.370  -7.221  15.288  1.00 93.38           O
ATOM   4501  HA  ASP A 296       3.263  -7.257  16.822  1.00 93.38           H
ATOM   4502  CB  ASP A 296       4.670  -7.126  18.470  1.00 93.38           C
ATOM   4503 1HB  ASP A 296       5.367  -7.792  18.979  1.00 93.38           H
ATOM   4504 2HB  ASP A 296       5.236  -6.245  18.166  1.00 93.38           H
ATOM   4505  CG  ASP A 296       3.554  -6.714  19.432  1.00 93.38           C
ATOM   4506  OD1 ASP A 296       2.400  -6.628  18.960  1.00 93.38           O
ATOM   4507  OD2 ASP A 296       3.881  -6.495  20.619  1.00 93.38           O
ATOM   4508  HN  ASP A 296       3.700  -9.412  18.521  1.00 93.38           H
ATOM   4509  N   ILE A 297       6.024  -9.045  16.453  1.00 94.27           N
ATOM   4510  CA  ILE A 297       7.110  -9.374  15.545  1.00 94.27           C
ATOM   4511  C   ILE A 297       6.531  -9.750  14.180  1.00 94.27           C
ATOM   4512  O   ILE A 297       7.031  -9.309  13.146  1.00 94.27           O
ATOM   4513  HA  ILE A 297       7.719  -8.478  15.426  1.00 94.27           H
ATOM   4514  CB  ILE A 297       8.007 -10.454  16.151  1.00 94.27           C
ATOM   4515  HB  ILE A 297       7.371 -11.254  16.530  1.00 94.27           H
ATOM   4516  CG1 ILE A 297       8.799  -9.906  17.340  1.00 94.27           C
ATOM   4517 1HG1 ILE A 297       9.537  -9.185  16.989  1.00 94.27           H
ATOM   4518 2HG1 ILE A 297       8.128  -9.374  18.014  1.00 94.27           H
ATOM   4519  CG2 ILE A 297       8.921 -11.068  15.089  1.00 94.27           C
ATOM   4520 1HG2 ILE A 297       8.313 -11.519  14.304  1.00 94.27           H
ATOM   4521 2HG2 ILE A 297       9.552 -10.291  14.659  1.00 94.27           H
ATOM   4522 3HG2 ILE A 297       9.548 -11.833  15.547  1.00 94.27           H
ATOM   4523  CD1 ILE A 297       9.502 -11.034  18.098  1.00 94.27           C
ATOM   4524 1HD1 ILE A 297       8.759 -11.741  18.469  1.00 94.27           H
ATOM   4525 2HD1 ILE A 297      10.190 -11.549  17.428  1.00 94.27           H
ATOM   4526 3HD1 ILE A 297      10.057 -10.617  18.938  1.00 94.27           H
ATOM   4527  HN  ILE A 297       5.931  -9.656  17.239  1.00 94.27           H
ATOM   4528  N   CYS A 298       5.484 -10.562  14.220  1.00 94.53           N
ATOM   4529  CA  CYS A 298       4.824 -10.992  13.000  1.00 94.53           C
ATOM   4530  C   CYS A 298       4.358  -9.748  12.241  1.00 94.53           C
ATOM   4531  O   CYS A 298       4.458  -9.689  11.017  1.00 94.53           O
ATOM   4532  HA  CYS A 298       5.564 -11.544  12.420  1.00 94.53           H
ATOM   4533  CB  CYS A 298       3.667 -11.950  13.290  1.00 94.53           C
ATOM   4534 1HB  CYS A 298       3.082 -11.582  14.133  1.00 94.53           H
ATOM   4535 2HB  CYS A 298       2.996 -11.994  12.432  1.00 94.53           H
ATOM   4536  SG  CYS A 298       4.315 -13.620  13.663  1.00 94.53           S
ATOM   4537  HG  CYS A 298       4.728 -13.338  14.895  1.00 94.53           H
ATOM   4538  HN  CYS A 298       5.089 -10.924  15.065  1.00 94.53           H
ATOM   4539  N   PHE A 299       3.858  -8.784  13.001  1.00 94.53           N
ATOM   4540  CA  PHE A 299       3.388  -7.539  12.417  1.00 94.53           C
ATOM   4541  C   PHE A 299       4.512  -6.830  11.658  1.00 94.53           C
ATOM   4542  O   PHE A 299       4.320  -6.393  10.525  1.00 94.53           O
ATOM   4543  HA  PHE A 299       2.585  -7.790  11.723  1.00 94.53           H
ATOM   4544  CB  PHE A 299       2.929  -6.648  13.573  1.00 94.53           C
ATOM   4545 1HB  PHE A 299       2.144  -7.164  14.126  1.00 94.53           H
ATOM   4546 2HB  PHE A 299       3.762  -6.505  14.261  1.00 94.53           H
ATOM   4547  CG  PHE A 299       2.408  -5.278  13.134  1.00 94.53           C
ATOM   4548  CD1 PHE A 299       3.264  -4.227  13.028  1.00 94.53           C
ATOM   4549  HD1 PHE A 299       4.322  -4.361  13.255  1.00 94.53           H
ATOM   4550  CD2 PHE A 299       1.088  -5.111  12.850  1.00 94.53           C
ATOM   4551  HD2 PHE A 299       0.402  -5.954  12.936  1.00 94.53           H
ATOM   4552  CE1 PHE A 299       2.781  -2.956  12.620  1.00 94.53           C
ATOM   4553  HE1 PHE A 299       3.468  -2.113  12.535  1.00 94.53           H
ATOM   4554  CE2 PHE A 299       0.605  -3.840  12.443  1.00 94.53           C
ATOM   4555  HE2 PHE A 299      -0.453  -3.706  12.216  1.00 94.53           H
ATOM   4556  CZ  PHE A 299       1.461  -2.789  12.337  1.00 94.53           C
ATOM   4557  HZ  PHE A 299       1.090  -1.813  12.024  1.00 94.53           H
ATOM   4558  HN  PHE A 299       3.772  -8.843  13.995  1.00 94.53           H
ATOM   4559  N   GLN A 300       5.660  -6.740  12.314  1.00 93.60           N
ATOM   4560  CA  GLN A 300       6.789  -6.021  11.749  1.00 93.60           C
ATOM   4561  C   GLN A 300       7.247  -6.688  10.450  1.00 93.60           C
ATOM   4562  O   GLN A 300       7.557  -6.007   9.474  1.00 93.60           O
ATOM   4563  HA  GLN A 300       6.419  -5.018  11.539  1.00 93.60           H
ATOM   4564  CB  GLN A 300       7.940  -5.932  12.754  1.00 93.60           C
ATOM   4565 1HB  GLN A 300       8.138  -6.917  13.174  1.00 93.60           H
ATOM   4566 2HB  GLN A 300       8.849  -5.614  12.243  1.00 93.60           H
ATOM   4567  CG  GLN A 300       7.610  -4.948  13.878  1.00 93.60           C
ATOM   4568 1HG  GLN A 300       7.429  -3.958  13.459  1.00 93.60           H
ATOM   4569 2HG  GLN A 300       6.691  -5.256  14.377  1.00 93.60           H
ATOM   4570  CD  GLN A 300       8.750  -4.877  14.896  1.00 93.60           C
ATOM   4571  OE1 GLN A 300       9.697  -5.645  14.861  1.00 93.60           O
ATOM   4572  NE2 GLN A 300       8.607  -3.913  15.802  1.00 93.60           N
ATOM   4573 1HE2 GLN A 300       7.805  -3.316  15.774  1.00 93.60           H
ATOM   4574 2HE2 GLN A 300       9.301  -3.786  16.511  1.00 93.60           H
ATOM   4575  HN  GLN A 300       5.824  -7.145  13.213  1.00 93.60           H
ATOM   4576  N   VAL A 301       7.273  -8.013  10.480  1.00 94.54           N
ATOM   4577  CA  VAL A 301       7.745  -8.778   9.338  1.00 94.54           C
ATOM   4578  C   VAL A 301       6.800  -8.556   8.156  1.00 94.54           C
ATOM   4579  O   VAL A 301       7.240  -8.205   7.062  1.00 94.54           O
ATOM   4580  HA  VAL A 301       8.732  -8.399   9.074  1.00 94.54           H
ATOM   4581  CB  VAL A 301       7.889 -10.252   9.720  1.00 94.54           C
ATOM   4582  HB  VAL A 301       6.934 -10.589  10.122  1.00 94.54           H
ATOM   4583  CG1 VAL A 301       8.210 -11.107   8.492  1.00 94.54           C
ATOM   4584 1HG1 VAL A 301       7.405 -11.012   7.763  1.00 94.54           H
ATOM   4585 2HG1 VAL A 301       9.145 -10.768   8.048  1.00 94.54           H
ATOM   4586 3HG1 VAL A 301       8.307 -12.151   8.792  1.00 94.54           H
ATOM   4587  CG2 VAL A 301       8.949 -10.436  10.808  1.00 94.54           C
ATOM   4588 1HG2 VAL A 301       9.910 -10.074  10.444  1.00 94.54           H
ATOM   4589 2HG2 VAL A 301       8.660  -9.872  11.695  1.00 94.54           H
ATOM   4590 3HG2 VAL A 301       9.031 -11.493  11.060  1.00 94.54           H
ATOM   4591  HN  VAL A 301       6.981  -8.561  11.264  1.00 94.54           H
ATOM   4592  N   THR A 302       5.518  -8.769   8.416  1.00 94.65           N
ATOM   4593  CA  THR A 302       4.520  -8.706   7.361  1.00 94.65           C
ATOM   4594  C   THR A 302       4.399  -7.277   6.827  1.00 94.65           C
ATOM   4595  O   THR A 302       4.143  -7.074   5.641  1.00 94.65           O
ATOM   4596  HA  THR A 302       4.856  -9.330   6.533  1.00 94.65           H
ATOM   4597  CB  THR A 302       3.208  -9.260   7.919  1.00 94.65           C
ATOM   4598  HB  THR A 302       2.420  -9.226   7.166  1.00 94.65           H
ATOM   4599  OG1 THR A 302       2.973  -8.483   9.090  1.00 94.65           O
ATOM   4600  HG1 THR A 302       3.357  -8.944   9.890  1.00 94.65           H
ATOM   4601  CG2 THR A 302       3.351 -10.690   8.443  1.00 94.65           C
ATOM   4602 1HG2 THR A 302       4.091 -10.711   9.243  1.00 94.65           H
ATOM   4603 2HG2 THR A 302       3.674 -11.343   7.632  1.00 94.65           H
ATOM   4604 3HG2 THR A 302       2.391 -11.034   8.827  1.00 94.65           H
ATOM   4605  HN  THR A 302       5.160  -8.982   9.325  1.00 94.65           H
ATOM   4606  N   GLN A 303       4.588  -6.324   7.728  1.00 93.51           N
ATOM   4607  CA  GLN A 303       4.576  -4.922   7.348  1.00 93.51           C
ATOM   4608  C   GLN A 303       5.687  -4.637   6.335  1.00 93.51           C
ATOM   4609  O   GLN A 303       5.478  -3.906   5.368  1.00 93.51           O
ATOM   4610  HA  GLN A 303       3.603  -4.755   6.886  1.00 93.51           H
ATOM   4611  CB  GLN A 303       4.709  -4.020   8.576  1.00 93.51           C
ATOM   4612 1HB  GLN A 303       3.910  -4.241   9.283  1.00 93.51           H
ATOM   4613 2HB  GLN A 303       5.651  -4.229   9.085  1.00 93.51           H
ATOM   4614  CG  GLN A 303       4.654  -2.543   8.181  1.00 93.51           C
ATOM   4615 1HG  GLN A 303       5.541  -2.284   7.603  1.00 93.51           H
ATOM   4616 2HG  GLN A 303       3.792  -2.368   7.537  1.00 93.51           H
ATOM   4617  CD  GLN A 303       4.564  -1.647   9.418  1.00 93.51           C
ATOM   4618  OE1 GLN A 303       5.371  -1.721  10.329  1.00 93.51           O
ATOM   4619  NE2 GLN A 303       3.540  -0.798   9.398  1.00 93.51           N
ATOM   4620 1HE2 GLN A 303       2.914  -0.789   8.619  1.00 93.51           H
ATOM   4621 2HE2 GLN A 303       3.397  -0.170  10.163  1.00 93.51           H
ATOM   4622  HN  GLN A 303       4.747  -6.498   8.700  1.00 93.51           H
ATOM   4623  N   THR A 304       6.844  -5.229   6.592  1.00 93.76           N
ATOM   4624  CA  THR A 304       8.006  -4.997   5.751  1.00 93.76           C
ATOM   4625  C   THR A 304       7.774  -5.569   4.351  1.00 93.76           C
ATOM   4626  O   THR A 304       8.167  -4.963   3.356  1.00 93.76           O
ATOM   4627  HA  THR A 304       8.141  -3.922   5.639  1.00 93.76           H
ATOM   4628  CB  THR A 304       9.227  -5.593   6.456  1.00 93.76           C
ATOM   4629  HB  THR A 304       9.138  -6.677   6.538  1.00 93.76           H
ATOM   4630  OG1 THR A 304       9.293  -4.887   7.692  1.00 93.76           O
ATOM   4631  HG1 THR A 304       8.861  -5.423   8.416  1.00 93.76           H
ATOM   4632  CG2 THR A 304      10.539  -5.240   5.754  1.00 93.76           C
ATOM   4633 1HG2 THR A 304      10.660  -4.157   5.732  1.00 93.76           H
ATOM   4634 2HG2 THR A 304      10.520  -5.624   4.734  1.00 93.76           H
ATOM   4635 3HG2 THR A 304      11.373  -5.688   6.295  1.00 93.76           H
ATOM   4636  HN  THR A 304       6.995  -5.855   7.357  1.00 93.76           H
ATOM   4637  N   ILE A 305       7.135  -6.730   4.320  1.00 94.31           N
ATOM   4638  CA  ILE A 305       6.811  -7.371   3.057  1.00 94.31           C
ATOM   4639  C   ILE A 305       5.866  -6.469   2.260  1.00 94.31           C
ATOM   4640  O   ILE A 305       6.004  -6.341   1.044  1.00 94.31           O
ATOM   4641  HA  ILE A 305       7.740  -7.479   2.497  1.00 94.31           H
ATOM   4642  CB  ILE A 305       6.260  -8.779   3.296  1.00 94.31           C
ATOM   4643  HB  ILE A 305       5.439  -8.707   4.010  1.00 94.31           H
ATOM   4644  CG1 ILE A 305       7.324  -9.684   3.921  1.00 94.31           C
ATOM   4645 1HG1 ILE A 305       8.098  -9.903   3.185  1.00 94.31           H
ATOM   4646 2HG1 ILE A 305       7.808  -9.166   4.749  1.00 94.31           H
ATOM   4647  CG2 ILE A 305       5.689  -9.371   2.007  1.00 94.31           C
ATOM   4648 1HG2 ILE A 305       4.880  -8.737   1.643  1.00 94.31           H
ATOM   4649 2HG2 ILE A 305       6.474  -9.426   1.253  1.00 94.31           H
ATOM   4650 3HG2 ILE A 305       5.304 -10.371   2.205  1.00 94.31           H
ATOM   4651  CD1 ILE A 305       6.705 -10.991   4.422  1.00 94.31           C
ATOM   4652 1HD1 ILE A 305       5.949 -10.769   5.175  1.00 94.31           H
ATOM   4653 2HD1 ILE A 305       6.244 -11.518   3.587  1.00 94.31           H
ATOM   4654 3HD1 ILE A 305       7.483 -11.616   4.861  1.00 94.31           H
ATOM   4655  HN  ILE A 305       6.842  -7.229   5.135  1.00 94.31           H
ATOM   4656  N   ALA A 306       4.929  -5.868   2.977  1.00 93.63           N
ATOM   4657  CA  ALA A 306       3.930  -5.023   2.344  1.00 93.63           C
ATOM   4658  C   ALA A 306       4.620  -3.824   1.693  1.00 93.63           C
ATOM   4659  O   ALA A 306       4.241  -3.402   0.601  1.00 93.63           O
ATOM   4660  HA  ALA A 306       3.438  -5.613   1.571  1.00 93.63           H
ATOM   4661  CB  ALA A 306       2.886  -4.602   3.381  1.00 93.63           C
ATOM   4662 1HB  ALA A 306       2.404  -5.490   3.792  1.00 93.63           H
ATOM   4663 2HB  ALA A 306       3.374  -4.049   4.184  1.00 93.63           H
ATOM   4664 3HB  ALA A 306       2.137  -3.969   2.906  1.00 93.63           H
ATOM   4665  HN  ALA A 306       4.845  -5.949   3.970  1.00 93.63           H
ATOM   4666  N   PHE A 307       5.623  -3.308   2.389  1.00 94.43           N
ATOM   4667  CA  PHE A 307       6.314  -2.114   1.934  1.00 94.43           C
ATOM   4668  C   PHE A 307       7.201  -2.421   0.725  1.00 94.43           C
ATOM   4669  O   PHE A 307       7.380  -1.575  -0.149  1.00 94.43           O
ATOM   4670  HA  PHE A 307       5.553  -1.388   1.649  1.00 94.43           H
ATOM   4671  CB  PHE A 307       7.196  -1.639   3.091  1.00 94.43           C
ATOM   4672 1HB  PHE A 307       7.759  -2.489   3.477  1.00 94.43           H
ATOM   4673 2HB  PHE A 307       7.923  -0.922   2.710  1.00 94.43           H
ATOM   4674  CG  PHE A 307       6.420  -0.995   4.241  1.00 94.43           C
ATOM   4675  CD1 PHE A 307       5.061  -1.045   4.256  1.00 94.43           C
ATOM   4676  HD1 PHE A 307       4.525  -1.544   3.449  1.00 94.43           H
ATOM   4677  CD2 PHE A 307       7.089  -0.372   5.248  1.00 94.43           C
ATOM   4678  HD2 PHE A 307       8.178  -0.332   5.236  1.00 94.43           H
ATOM   4679  CE1 PHE A 307       4.340  -0.447   5.324  1.00 94.43           C
ATOM   4680  HE1 PHE A 307       3.251  -0.487   5.336  1.00 94.43           H
ATOM   4681  CE2 PHE A 307       6.368   0.226   6.315  1.00 94.43           C
ATOM   4682  HE2 PHE A 307       6.905   0.725   7.123  1.00 94.43           H
ATOM   4683  CZ  PHE A 307       5.009   0.176   6.331  1.00 94.43           C
ATOM   4684  HZ  PHE A 307       4.456   0.635   7.150  1.00 94.43           H
ATOM   4685  HN  PHE A 307       5.962  -3.691   3.248  1.00 94.43           H
ATOM   4686  N   PHE A 308       7.733  -3.635   0.715  1.00 94.25           N
ATOM   4687  CA  PHE A 308       8.630  -4.050  -0.350  1.00 94.25           C
ATOM   4688  C   PHE A 308       7.922  -4.020  -1.706  1.00 94.25           C
ATOM   4689  O   PHE A 308       8.570  -3.921  -2.747  1.00 94.25           O
ATOM   4690  HA  PHE A 308       9.464  -3.349  -0.362  1.00 94.25           H
ATOM   4691  CB  PHE A 308       9.055  -5.487  -0.042  1.00 94.25           C
ATOM   4692 1HB  PHE A 308       9.426  -5.534   0.982  1.00 94.25           H
ATOM   4693 2HB  PHE A 308       8.178  -6.134  -0.094  1.00 94.25           H
ATOM   4694  CG  PHE A 308      10.129  -6.034  -0.984  1.00 94.25           C
ATOM   4695  CD1 PHE A 308       9.784  -6.880  -1.991  1.00 94.25           C
ATOM   4696  HD1 PHE A 308       8.742  -7.169  -2.127  1.00 94.25           H
ATOM   4697  CD2 PHE A 308      11.430  -5.673  -0.814  1.00 94.25           C
ATOM   4698  HD2 PHE A 308      11.706  -4.995  -0.007  1.00 94.25           H
ATOM   4699  CE1 PHE A 308      10.782  -7.387  -2.865  1.00 94.25           C
ATOM   4700  HE1 PHE A 308      10.506  -8.066  -3.673  1.00 94.25           H
ATOM   4701  CE2 PHE A 308      12.427  -6.180  -1.689  1.00 94.25           C
ATOM   4702  HE2 PHE A 308      13.469  -5.891  -1.552  1.00 94.25           H
ATOM   4703  CZ  PHE A 308      12.082  -7.026  -2.696  1.00 94.25           C
ATOM   4704  HZ  PHE A 308      12.848  -7.416  -3.367  1.00 94.25           H
ATOM   4705  HN  PHE A 308       7.560  -4.327   1.416  1.00 94.25           H
ATOM   4706  N   HIS A 309       6.601  -4.106  -1.650  1.00 92.81           N
ATOM   4707  CA  HIS A 309       5.801  -4.146  -2.863  1.00 92.81           C
ATOM   4708  C   HIS A 309       6.072  -2.893  -3.698  1.00 92.81           C
ATOM   4709  O   HIS A 309       6.116  -2.959  -4.925  1.00 92.81           O
ATOM   4710  HA  HIS A 309       6.126  -5.023  -3.423  1.00 92.81           H
ATOM   4711  CB  HIS A 309       4.319  -4.328  -2.531  1.00 92.81           C
ATOM   4712 1HB  HIS A 309       4.199  -5.231  -1.931  1.00 92.81           H
ATOM   4713 2HB  HIS A 309       3.990  -3.491  -1.915  1.00 92.81           H
ATOM   4714  CG  HIS A 309       3.425  -4.424  -3.744  1.00 92.81           C
ATOM   4715  ND1 HIS A 309       3.209  -5.610  -4.424  1.00 92.81           N
ATOM   4716  HD1 HIS A 309       3.608  -6.498  -4.193  1.00 92.81           H
ATOM   4717  CD2 HIS A 309       2.694  -3.471  -4.391  1.00 92.81           C
ATOM   4718  HD2 HIS A 309       2.636  -2.418  -4.116  1.00 92.81           H
ATOM   4719  CE1 HIS A 309       2.385  -5.370  -5.433  1.00 92.81           C
ATOM   4720  HE1 HIS A 309       2.024  -6.103  -6.154  1.00 92.81           H
ATOM   4721  NE2 HIS A 309       2.067  -4.044  -5.411  1.00 92.81           N
ATOM   4722  HN  HIS A 309       6.079  -4.148  -0.798  1.00 92.81           H
ATOM   4723  N   SER A 310       6.247  -1.782  -2.999  1.00 92.85           N
ATOM   4724  CA  SER A 310       6.264  -0.483  -3.651  1.00 92.85           C
ATOM   4725  C   SER A 310       7.523  -0.344  -4.509  1.00 92.85           C
ATOM   4726  O   SER A 310       7.647   0.600  -5.287  1.00 92.85           O
ATOM   4727  HA  SER A 310       5.371  -0.462  -4.275  1.00 92.85           H
ATOM   4728  CB  SER A 310       6.194   0.649  -2.624  1.00 92.85           C
ATOM   4729 1HB  SER A 310       6.990   0.523  -1.890  1.00 92.85           H
ATOM   4730 2HB  SER A 310       6.369   1.603  -3.123  1.00 92.85           H
ATOM   4731  OG  SER A 310       4.936   0.688  -1.956  1.00 92.85           O
ATOM   4732  HG  SER A 310       4.231   1.034  -2.575  1.00 92.85           H
ATOM   4733  HN  SER A 310       6.376  -1.759  -2.008  1.00 92.85           H
ATOM   4734  N   CYS A 311       8.425  -1.300  -4.338  1.00 93.69           N
ATOM   4735  CA  CYS A 311       9.646  -1.325  -5.125  1.00 93.69           C
ATOM   4736  C   CYS A 311       9.505  -2.408  -6.197  1.00 93.69           C
ATOM   4737  O   CYS A 311      10.381  -2.563  -7.046  1.00 93.69           O
ATOM   4738  HA  CYS A 311       9.746  -0.340  -5.580  1.00 93.69           H
ATOM   4739  CB  CYS A 311      10.880  -1.548  -4.248  1.00 93.69           C
ATOM   4740 1HB  CYS A 311      11.786  -1.361  -4.825  1.00 93.69           H
ATOM   4741 2HB  CYS A 311      10.879  -0.841  -3.418  1.00 93.69           H
ATOM   4742  SG  CYS A 311      10.891  -3.262  -3.607  1.00 93.69           S
ATOM   4743  HG  CYS A 311       9.840  -3.117  -2.804  1.00 93.69           H
ATOM   4744  HN  CYS A 311       8.332  -2.045  -3.678  1.00 93.69           H
ATOM   4745  N   LEU A 312       8.396  -3.128  -6.122  1.00 91.45           N
ATOM   4746  CA  LEU A 312       8.224  -4.323  -6.930  1.00 91.45           C
ATOM   4747  C   LEU A 312       7.642  -3.934  -8.291  1.00 91.45           C
ATOM   4748  O   LEU A 312       7.998  -4.520  -9.312  1.00 91.45           O
ATOM   4749  HA  LEU A 312       9.211  -4.756  -7.088  1.00 91.45           H
ATOM   4750  CB  LEU A 312       7.388  -5.362  -6.179  1.00 91.45           C
ATOM   4751 1HB  LEU A 312       6.529  -4.858  -5.738  1.00 91.45           H
ATOM   4752 2HB  LEU A 312       7.001  -6.079  -6.903  1.00 91.45           H
ATOM   4753  CG  LEU A 312       8.113  -6.135  -5.076  1.00 91.45           C
ATOM   4754  HG  LEU A 312       8.352  -5.439  -4.272  1.00 91.45           H
ATOM   4755  CD1 LEU A 312       7.211  -7.219  -4.482  1.00 91.45           C
ATOM   4756 1HD1 LEU A 312       6.320  -6.757  -4.058  1.00 91.45           H
ATOM   4757 2HD1 LEU A 312       6.920  -7.919  -5.265  1.00 91.45           H
ATOM   4758 3HD1 LEU A 312       7.751  -7.753  -3.700  1.00 91.45           H
ATOM   4759  CD2 LEU A 312       9.437  -6.707  -5.586  1.00 91.45           C
ATOM   4760 1HD2 LEU A 312       9.244  -7.385  -6.417  1.00 91.45           H
ATOM   4761 2HD2 LEU A 312      10.080  -5.893  -5.922  1.00 91.45           H
ATOM   4762 3HD2 LEU A 312       9.932  -7.252  -4.781  1.00 91.45           H
ATOM   4763  HN  LEU A 312       7.625  -2.908  -5.524  1.00 91.45           H
ATOM   4764  N   ASN A 313       6.758  -2.947  -8.260  1.00 86.67           N
ATOM   4765  CA  ASN A 313       5.939  -2.641  -9.421  1.00 86.67           C
ATOM   4766  C   ASN A 313       6.847  -2.324 -10.611  1.00 86.67           C
ATOM   4767  O   ASN A 313       6.684  -2.893 -11.689  1.00 86.67           O
ATOM   4768  HA  ASN A 313       5.331  -3.530  -9.585  1.00 86.67           H
ATOM   4769  CB  ASN A 313       5.054  -1.419  -9.163  1.00 86.67           C
ATOM   4770 1HB  ASN A 313       5.641  -0.635  -8.685  1.00 86.67           H
ATOM   4771 2HB  ASN A 313       4.698  -1.018 -10.111  1.00 86.67           H
ATOM   4772  CG  ASN A 313       3.862  -1.783  -8.276  1.00 86.67           C
ATOM   4773  OD1 ASN A 313       3.330  -2.880  -8.327  1.00 86.67           O
ATOM   4774  ND2 ASN A 313       3.474  -0.805  -7.463  1.00 86.67           N
ATOM   4775 1HD2 ASN A 313       3.954   0.072  -7.471  1.00 86.67           H
ATOM   4776 2HD2 ASN A 313       2.702  -0.946  -6.843  1.00 86.67           H
ATOM   4777  HN  ASN A 313       6.598  -2.364  -7.464  1.00 86.67           H
ATOM   4778  N   PRO A 314       7.816  -1.414 -10.439  1.00 86.80           N
ATOM   4779  CA  PRO A 314       8.700  -1.035 -11.544  1.00 86.80           C
ATOM   4780  C   PRO A 314       9.355  -2.240 -12.199  1.00 86.80           C
ATOM   4781  O   PRO A 314       9.475  -2.298 -13.421  1.00 86.80           O
ATOM   4782  HA  PRO A 314       8.124  -0.558 -12.337  1.00 86.80           H
ATOM   4783  CB  PRO A 314       9.730  -0.116 -10.885  1.00 86.80           C
ATOM   4784 1HB  PRO A 314      10.606  -0.672 -10.549  1.00 86.80           H
ATOM   4785 2HB  PRO A 314      10.085   0.650 -11.575  1.00 86.80           H
ATOM   4786  CG  PRO A 314       8.966   0.490  -9.714  1.00 86.80           C
ATOM   4787 1HG  PRO A 314       9.638   0.883  -8.952  1.00 86.80           H
ATOM   4788 2HG  PRO A 314       8.338   1.324 -10.029  1.00 86.80           H
ATOM   4789  CD  PRO A 314       8.143  -0.681  -9.203  1.00 86.80           C
ATOM   4790 1HD  PRO A 314       8.710  -1.301  -8.508  1.00 86.80           H
ATOM   4791 2HD  PRO A 314       7.251  -0.348  -8.673  1.00 86.80           H
ATOM   4792  N   VAL A 315       9.765  -3.179 -11.359  1.00 85.53           N
ATOM   4793  CA  VAL A 315      10.499  -4.340 -11.834  1.00 85.53           C
ATOM   4794  C   VAL A 315       9.593  -5.173 -12.743  1.00 85.53           C
ATOM   4795  O   VAL A 315      10.034  -5.671 -13.778  1.00 85.53           O
ATOM   4796  HA  VAL A 315      11.344  -3.977 -12.419  1.00 85.53           H
ATOM   4797  CB  VAL A 315      11.048  -5.134 -10.648  1.00 85.53           C
ATOM   4798  HB  VAL A 315      10.202  -5.472 -10.050  1.00 85.53           H
ATOM   4799  CG1 VAL A 315      11.813  -6.371 -11.123  1.00 85.53           C
ATOM   4800 1HG1 VAL A 315      11.144  -7.014 -11.694  1.00 85.53           H
ATOM   4801 2HG1 VAL A 315      12.647  -6.063 -11.754  1.00 85.53           H
ATOM   4802 3HG1 VAL A 315      12.193  -6.917 -10.259  1.00 85.53           H
ATOM   4803  CG2 VAL A 315      11.929  -4.253  -9.759  1.00 85.53           C
ATOM   4804 1HG2 VAL A 315      12.767  -3.871 -10.343  1.00 85.53           H
ATOM   4805 2HG2 VAL A 315      11.341  -3.417  -9.379  1.00 85.53           H
ATOM   4806 3HG2 VAL A 315      12.307  -4.842  -8.924  1.00 85.53           H
ATOM   4807  HN  VAL A 315       9.604  -3.156 -10.372  1.00 85.53           H
ATOM   4808  N   LEU A 316       8.342  -5.299 -12.324  1.00 85.36           N
ATOM   4809  CA  LEU A 316       7.382  -6.101 -13.063  1.00 85.36           C
ATOM   4810  C   LEU A 316       7.265  -5.561 -14.490  1.00 85.36           C
ATOM   4811  O   LEU A 316       7.179  -6.333 -15.444  1.00 85.36           O
ATOM   4812  HA  LEU A 316       7.773  -7.118 -13.109  1.00 85.36           H
ATOM   4813  CB  LEU A 316       6.048  -6.162 -12.317  1.00 85.36           C
ATOM   4814 1HB  LEU A 316       5.687  -5.144 -12.173  1.00 85.36           H
ATOM   4815 2HB  LEU A 316       5.322  -6.670 -12.952  1.00 85.36           H
ATOM   4816  CG  LEU A 316       6.072  -6.862 -10.956  1.00 85.36           C
ATOM   4817  HG  LEU A 316       6.743  -6.309 -10.300  1.00 85.36           H
ATOM   4818  CD1 LEU A 316       4.687  -6.843 -10.306  1.00 85.36           C
ATOM   4819 1HD1 LEU A 316       4.366  -5.811 -10.163  1.00 85.36           H
ATOM   4820 2HD1 LEU A 316       3.975  -7.358 -10.951  1.00 85.36           H
ATOM   4821 3HD1 LEU A 316       4.732  -7.347  -9.340  1.00 85.36           H
ATOM   4822  CD2 LEU A 316       6.628  -8.281 -11.079  1.00 85.36           C
ATOM   4823 1HD2 LEU A 316       6.002  -8.860 -11.759  1.00 85.36           H
ATOM   4824 2HD2 LEU A 316       7.645  -8.240 -11.469  1.00 85.36           H
ATOM   4825 3HD2 LEU A 316       6.634  -8.756 -10.098  1.00 85.36           H
ATOM   4826  HN  LEU A 316       7.983  -4.866 -11.497  1.00 85.36           H
ATOM   4827  N   TYR A 317       7.264  -4.240 -14.590  1.00 81.41           N
ATOM   4828  CA  TYR A 317       7.091  -3.588 -15.877  1.00 81.41           C
ATOM   4829  C   TYR A 317       8.285  -3.860 -16.795  1.00 81.41           C
ATOM   4830  O   TYR A 317       8.118  -4.040 -18.000  1.00 81.41           O
ATOM   4831  HA  TYR A 317       6.189  -3.988 -16.339  1.00 81.41           H
ATOM   4832  CB  TYR A 317       7.021  -2.088 -15.584  1.00 81.41           C
ATOM   4833 1HB  TYR A 317       7.965  -1.770 -15.139  1.00 81.41           H
ATOM   4834 2HB  TYR A 317       6.915  -1.548 -16.525  1.00 81.41           H
ATOM   4835  CG  TYR A 317       5.875  -1.689 -14.651  1.00 81.41           C
ATOM   4836  CD1 TYR A 317       4.729  -2.456 -14.601  1.00 81.41           C
ATOM   4837  HD1 TYR A 317       4.640  -3.345 -15.224  1.00 81.41           H
ATOM   4838  CD2 TYR A 317       5.989  -0.563 -13.862  1.00 81.41           C
ATOM   4839  HD2 TYR A 317       6.894   0.042 -13.902  1.00 81.41           H
ATOM   4840  CE1 TYR A 317       3.650  -2.080 -13.723  1.00 81.41           C
ATOM   4841  HE1 TYR A 317       2.739  -2.677 -13.673  1.00 81.41           H
ATOM   4842  CE2 TYR A 317       4.910  -0.188 -12.984  1.00 81.41           C
ATOM   4843  HE2 TYR A 317       4.986   0.699 -12.355  1.00 81.41           H
ATOM   4844  CZ  TYR A 317       3.794  -0.965 -12.958  1.00 81.41           C
ATOM   4845  OH  TYR A 317       2.776  -0.611 -12.130  1.00 81.41           O
ATOM   4846  HH  TYR A 317       2.129  -1.368 -12.039  1.00 81.41           H
ATOM   4847  HN  TYR A 317       7.379  -3.620 -13.814  1.00 81.41           H
ATOM   4848  N   VAL A 318       9.463  -3.883 -16.189  1.00 77.65           N
ATOM   4849  CA  VAL A 318      10.687  -4.102 -16.941  1.00 77.65           C
ATOM   4850  C   VAL A 318      10.637  -5.484 -17.596  1.00 77.65           C
ATOM   4851  O   VAL A 318      10.855  -5.613 -18.800  1.00 77.65           O
ATOM   4852  HA  VAL A 318      10.733  -3.345 -17.724  1.00 77.65           H
ATOM   4853  CB  VAL A 318      11.902  -3.916 -16.030  1.00 77.65           C
ATOM   4854  HB  VAL A 318      11.772  -4.562 -15.162  1.00 77.65           H
ATOM   4855  CG1 VAL A 318      13.190  -4.337 -16.740  1.00 77.65           C
ATOM   4856 1HG1 VAL A 318      13.123  -5.388 -17.022  1.00 77.65           H
ATOM   4857 2HG1 VAL A 318      13.327  -3.728 -17.634  1.00 77.65           H
ATOM   4858 3HG1 VAL A 318      14.038  -4.194 -16.070  1.00 77.65           H
ATOM   4859  CG2 VAL A 318      11.997  -2.473 -15.531  1.00 77.65           C
ATOM   4860 1HG2 VAL A 318      12.093  -1.800 -16.383  1.00 77.65           H
ATOM   4861 2HG2 VAL A 318      11.097  -2.222 -14.969  1.00 77.65           H
ATOM   4862 3HG2 VAL A 318      12.869  -2.368 -14.885  1.00 77.65           H
ATOM   4863  HN  VAL A 318       9.589  -3.754 -15.206  1.00 77.65           H
ATOM   4864  N   PHE A 319      10.350  -6.483 -16.774  1.00 76.46           N
ATOM   4865  CA  PHE A 319      10.496  -7.865 -17.197  1.00 76.46           C
ATOM   4866  C   PHE A 319       9.281  -8.323 -18.006  1.00 76.46           C
ATOM   4867  O   PHE A 319       9.422  -9.058 -18.982  1.00 76.46           O
ATOM   4868  HA  PHE A 319      11.388  -7.920 -17.821  1.00 76.46           H
ATOM   4869  CB  PHE A 319      10.597  -8.713 -15.927  1.00 76.46           C
ATOM   4870 1HB  PHE A 319       9.845  -8.374 -15.215  1.00 76.46           H
ATOM   4871 2HB  PHE A 319      10.359  -9.748 -16.173  1.00 76.46           H
ATOM   4872  CG  PHE A 319      11.971  -8.667 -15.256  1.00 76.46           C
ATOM   4873  CD1 PHE A 319      13.049  -9.218 -15.875  1.00 76.46           C
ATOM   4874  HD1 PHE A 319      12.935  -9.693 -16.849  1.00 76.46           H
ATOM   4875  CD2 PHE A 319      12.115  -8.074 -14.040  1.00 76.46           C
ATOM   4876  HD2 PHE A 319      11.251  -7.632 -13.544  1.00 76.46           H
ATOM   4877  CE1 PHE A 319      14.325  -9.176 -15.252  1.00 76.46           C
ATOM   4878  HE1 PHE A 319      15.189  -9.618 -15.748  1.00 76.46           H
ATOM   4879  CE2 PHE A 319      13.390  -8.031 -13.417  1.00 76.46           C
ATOM   4880  HE2 PHE A 319      13.505  -7.557 -12.443  1.00 76.46           H
ATOM   4881  CZ  PHE A 319      14.468  -8.583 -14.036  1.00 76.46           C
ATOM   4882  HZ  PHE A 319      15.447  -8.550 -13.558  1.00 76.46           H
ATOM   4883  HN  PHE A 319      10.023  -6.360 -15.837  1.00 76.46           H
ATOM   4884  N   VAL A 320       8.115  -7.870 -17.570  1.00 78.24           N
ATOM   4885  CA  VAL A 320       6.865  -8.400 -18.088  1.00 78.24           C
ATOM   4886  C   VAL A 320       6.327  -7.463 -19.170  1.00 78.24           C
ATOM   4887  O   VAL A 320       5.666  -7.906 -20.108  1.00 78.24           O
ATOM   4888  HA  VAL A 320       7.080  -9.369 -18.538  1.00 78.24           H
ATOM   4889  CB  VAL A 320       5.876  -8.620 -16.941  1.00 78.24           C
ATOM   4890  HB  VAL A 320       5.492  -7.645 -16.639  1.00 78.24           H
ATOM   4891  CG1 VAL A 320       4.689  -9.471 -17.397  1.00 78.24           C
ATOM   4892 1HG1 VAL A 320       4.172  -8.967 -18.213  1.00 78.24           H
ATOM   4893 2HG1 VAL A 320       5.048 -10.442 -17.739  1.00 78.24           H
ATOM   4894 3HG1 VAL A 320       4.001  -9.612 -16.563  1.00 78.24           H
ATOM   4895  CG2 VAL A 320       6.569  -9.248 -15.731  1.00 78.24           C
ATOM   4896 1HG2 VAL A 320       6.994 -10.211 -16.015  1.00 78.24           H
ATOM   4897 2HG2 VAL A 320       7.365  -8.588 -15.385  1.00 78.24           H
ATOM   4898 3HG2 VAL A 320       5.843  -9.393 -14.931  1.00 78.24           H
ATOM   4899  HN  VAL A 320       8.016  -7.154 -16.879  1.00 78.24           H
ATOM   4900  N   GLY A 321       6.631  -6.183 -19.005  1.00 78.65           N
ATOM   4901  CA  GLY A 321       6.087  -5.165 -19.887  1.00 78.65           C
ATOM   4902  C   GLY A 321       6.869  -5.103 -21.201  1.00 78.65           C
ATOM   4903  O   GLY A 321       7.923  -4.474 -21.271  1.00 78.65           O
ATOM   4904 1HA  GLY A 321       5.038  -5.380 -20.093  1.00 78.65           H
ATOM   4905 2HA  GLY A 321       6.122  -4.194 -19.393  1.00 78.65           H
ATOM   4906  HN  GLY A 321       7.236  -5.841 -18.286  1.00 78.65           H
ATOM   4907  N   GLU A 322       6.321  -5.764 -22.210  1.00 79.12           N
ATOM   4908  CA  GLU A 322       6.848  -5.642 -23.559  1.00 79.12           C
ATOM   4909  C   GLU A 322       6.808  -4.182 -24.014  1.00 79.12           C
ATOM   4910  O   GLU A 322       7.764  -3.686 -24.608  1.00 79.12           O
ATOM   4911  HA  GLU A 322       7.882  -5.982 -23.498  1.00 79.12           H
ATOM   4912  CB  GLU A 322       6.081  -6.541 -24.531  1.00 79.12           C
ATOM   4913 1HB  GLU A 322       5.010  -6.442 -24.355  1.00 79.12           H
ATOM   4914 2HB  GLU A 322       6.373  -6.308 -25.555  1.00 79.12           H
ATOM   4915  CG  GLU A 322       6.431  -8.014 -24.308  1.00 79.12           C
ATOM   4916 1HG  GLU A 322       7.513  -8.128 -24.239  1.00 79.12           H
ATOM   4917 2HG  GLU A 322       6.014  -8.350 -23.358  1.00 79.12           H
ATOM   4918  CD  GLU A 322       5.891  -8.883 -25.445  1.00 79.12           C
ATOM   4919  OE1 GLU A 322       6.113 -10.112 -25.374  1.00 79.12           O
ATOM   4920  OE2 GLU A 322       5.270  -8.300 -26.359  1.00 79.12           O
ATOM   4921  HN  GLU A 322       5.534  -6.374 -22.118  1.00 79.12           H
ATOM   4922  N   ARG A 323       5.691  -3.534 -23.717  1.00 80.19           N
ATOM   4923  CA  ARG A 323       5.497  -2.152 -24.124  1.00 80.19           C
ATOM   4924  C   ARG A 323       6.531  -1.250 -23.448  1.00 80.19           C
ATOM   4925  O   ARG A 323       7.121  -0.385 -24.094  1.00 80.19           O
ATOM   4926  HA  ARG A 323       5.629  -2.159 -25.206  1.00 80.19           H
ATOM   4927  CB  ARG A 323       4.092  -1.664 -23.763  1.00 80.19           C
ATOM   4928 1HB  ARG A 323       3.366  -2.452 -23.966  1.00 80.19           H
ATOM   4929 2HB  ARG A 323       4.040  -1.450 -22.696  1.00 80.19           H
ATOM   4930  CG  ARG A 323       3.726  -0.410 -24.560  1.00 80.19           C
ATOM   4931 1HG  ARG A 323       4.448   0.380 -24.352  1.00 80.19           H
ATOM   4932 2HG  ARG A 323       3.785  -0.622 -25.627  1.00 80.19           H
ATOM   4933  CD  ARG A 323       2.318   0.073 -24.207  1.00 80.19           C
ATOM   4934 1HD  ARG A 323       1.642  -0.779 -24.128  1.00 80.19           H
ATOM   4935 2HD  ARG A 323       2.326   0.564 -23.234  1.00 80.19           H
ATOM   4936  NE  ARG A 323       1.830   1.011 -25.242  1.00 80.19           N
ATOM   4937  HE  ARG A 323       2.377   1.118 -26.073  1.00 80.19           H
ATOM   4938  CZ  ARG A 323       0.702   1.726 -25.136  1.00 80.19           C
ATOM   4939  NH1 ARG A 323      -0.069   1.622 -24.045  1.00 80.19           N
ATOM   4940 1HH1 ARG A 323       0.196   1.007 -23.302  1.00 80.19           H
ATOM   4941 2HH1 ARG A 323      -0.910   2.159 -23.974  1.00 80.19           H
ATOM   4942  NH2 ARG A 323       0.356   2.547 -26.138  1.00 80.19           N
ATOM   4943 1HH2 ARG A 323      -0.483   3.087 -26.074  1.00 80.19           H
ATOM   4944 2HH2 ARG A 323       0.937   2.618 -26.948  1.00 80.19           H
ATOM   4945  HN  ARG A 323       4.928  -3.936 -23.211  1.00 80.19           H
ATOM   4946  N   PHE A 324       6.720  -1.483 -22.158  1.00 84.06           N
ATOM   4947  CA  PHE A 324       7.606  -0.645 -21.367  1.00 84.06           C
ATOM   4948  C   PHE A 324       9.053  -0.771 -21.847  1.00 84.06           C
ATOM   4949  O   PHE A 324       9.767   0.226 -21.946  1.00 84.06           O
ATOM   4950  HA  PHE A 324       7.272   0.385 -21.491  1.00 84.06           H
ATOM   4951  CB  PHE A 324       7.516  -1.137 -19.922  1.00 84.06           C
ATOM   4952 1HB  PHE A 324       6.466  -1.193 -19.632  1.00 84.06           H
ATOM   4953 2HB  PHE A 324       7.915  -2.150 -19.868  1.00 84.06           H
ATOM   4954  CG  PHE A 324       8.262  -0.257 -18.917  1.00 84.06           C
ATOM   4955  CD1 PHE A 324       9.522  -0.588 -18.528  1.00 84.06           C
ATOM   4956  HD1 PHE A 324      10.001  -1.479 -18.933  1.00 84.06           H
ATOM   4957  CD2 PHE A 324       7.664   0.855 -18.412  1.00 84.06           C
ATOM   4958  HD2 PHE A 324       6.654   1.120 -18.724  1.00 84.06           H
ATOM   4959  CE1 PHE A 324      10.215   0.229 -17.596  1.00 84.06           C
ATOM   4960  HE1 PHE A 324      11.225  -0.035 -17.284  1.00 84.06           H
ATOM   4961  CE2 PHE A 324       8.356   1.672 -17.480  1.00 84.06           C
ATOM   4962  HE2 PHE A 324       7.878   2.564 -17.075  1.00 84.06           H
ATOM   4963  CZ  PHE A 324       9.617   1.342 -17.091  1.00 84.06           C
ATOM   4964  HZ  PHE A 324      10.149   1.969 -16.375  1.00 84.06           H
ATOM   4965  HN  PHE A 324       6.281  -2.227 -21.654  1.00 84.06           H
ATOM   4966  N   ARG A 325       9.442  -2.004 -22.134  1.00 84.93           N
ATOM   4967  CA  ARG A 325      10.793  -2.274 -22.597  1.00 84.93           C
ATOM   4968  C   ARG A 325      11.086  -1.478 -23.871  1.00 84.93           C
ATOM   4969  O   ARG A 325      12.171  -0.917 -24.021  1.00 84.93           O
ATOM   4970  HA  ARG A 325      11.438  -1.955 -21.778  1.00 84.93           H
ATOM   4971  CB  ARG A 325      10.991  -3.764 -22.879  1.00 84.93           C
ATOM   4972 1HB  ARG A 325      10.119  -4.159 -23.401  1.00 84.93           H
ATOM   4973 2HB  ARG A 325      11.847  -3.903 -23.540  1.00 84.93           H
ATOM   4974  CG  ARG A 325      11.212  -4.543 -21.581  1.00 84.93           C
ATOM   4975 1HG  ARG A 325      12.006  -4.074 -21.001  1.00 84.93           H
ATOM   4976 2HG  ARG A 325      10.308  -4.506 -20.973  1.00 84.93           H
ATOM   4977  CD  ARG A 325      11.578  -6.000 -21.871  1.00 84.93           C
ATOM   4978 1HD  ARG A 325      12.273  -6.049 -22.709  1.00 84.93           H
ATOM   4979 2HD  ARG A 325      12.085  -6.435 -21.010  1.00 84.93           H
ATOM   4980  NE  ARG A 325      10.357  -6.777 -22.183  1.00 84.93           N
ATOM   4981  HE  ARG A 325       9.476  -6.306 -22.131  1.00 84.93           H
ATOM   4982  CZ  ARG A 325      10.357  -8.071 -22.529  1.00 84.93           C
ATOM   4983  NH1 ARG A 325      11.508  -8.752 -22.614  1.00 84.93           N
ATOM   4984 1HH1 ARG A 325      12.376  -8.294 -22.418  1.00 84.93           H
ATOM   4985 2HH1 ARG A 325      11.500  -9.717 -22.874  1.00 84.93           H
ATOM   4986  NH2 ARG A 325       9.190  -8.674 -22.790  1.00 84.93           N
ATOM   4987 1HH2 ARG A 325       9.173  -9.640 -23.050  1.00 84.93           H
ATOM   4988 2HH2 ARG A 325       8.335  -8.159 -22.725  1.00 84.93           H
ATOM   4989  HN  ARG A 325       8.855  -2.809 -22.054  1.00 84.93           H
ATOM   4990  N   ARG A 326      10.100  -1.453 -24.755  1.00 85.16           N
ATOM   4991  CA  ARG A 326      10.247  -0.755 -26.021  1.00 85.16           C
ATOM   4992  C   ARG A 326      10.356   0.753 -25.785  1.00 85.16           C
ATOM   4993  O   ARG A 326      11.177   1.425 -26.408  1.00 85.16           O
ATOM   4994  HA  ARG A 326      11.166  -1.152 -26.453  1.00 85.16           H
ATOM   4995  CB  ARG A 326       9.061  -1.035 -26.946  1.00 85.16           C
ATOM   4996 1HB  ARG A 326       8.129  -0.828 -26.420  1.00 85.16           H
ATOM   4997 2HB  ARG A 326       9.098  -0.364 -27.804  1.00 85.16           H
ATOM   4998  CG  ARG A 326       9.071  -2.488 -27.425  1.00 85.16           C
ATOM   4999 1HG  ARG A 326       9.998  -2.691 -27.961  1.00 85.16           H
ATOM   5000 2HG  ARG A 326       9.046  -3.158 -26.566  1.00 85.16           H
ATOM   5001  CD  ARG A 326       7.875  -2.772 -28.337  1.00 85.16           C
ATOM   5002 1HD  ARG A 326       6.975  -2.320 -27.921  1.00 85.16           H
ATOM   5003 2HD  ARG A 326       8.037  -2.319 -29.315  1.00 85.16           H
ATOM   5004  NE  ARG A 326       7.686  -4.233 -28.482  1.00 85.16           N
ATOM   5005  HE  ARG A 326       8.135  -4.832 -27.819  1.00 85.16           H
ATOM   5006  CZ  ARG A 326       6.950  -4.803 -29.446  1.00 85.16           C
ATOM   5007  NH1 ARG A 326       6.326  -4.049 -30.361  1.00 85.16           N
ATOM   5008 1HH1 ARG A 326       6.408  -3.053 -30.328  1.00 85.16           H
ATOM   5009 2HH1 ARG A 326       5.779  -4.482 -31.077  1.00 85.16           H
ATOM   5010  NH2 ARG A 326       6.848  -6.139 -29.481  1.00 85.16           N
ATOM   5011 1HH2 ARG A 326       6.303  -6.580 -30.194  1.00 85.16           H
ATOM   5012 2HH2 ARG A 326       7.317  -6.694 -28.795  1.00 85.16           H
ATOM   5013  HN  ARG A 326       9.215  -1.899 -24.619  1.00 85.16           H
ATOM   5014  N   ASP A 327       9.517   1.241 -24.884  1.00 86.66           N
ATOM   5015  CA  ASP A 327       9.493   2.661 -24.575  1.00 86.66           C
ATOM   5016  C   ASP A 327      10.807   3.053 -23.896  1.00 86.66           C
ATOM   5017  O   ASP A 327      11.364   4.112 -24.179  1.00 86.66           O
ATOM   5018  HA  ASP A 327       9.354   3.161 -25.533  1.00 86.66           H
ATOM   5019  CB  ASP A 327       8.348   2.997 -23.617  1.00 86.66           C
ATOM   5020 1HB  ASP A 327       8.416   2.370 -22.728  1.00 86.66           H
ATOM   5021 2HB  ASP A 327       8.437   4.031 -23.286  1.00 86.66           H
ATOM   5022  CG  ASP A 327       6.990   2.787 -24.291  1.00 86.66           C
ATOM   5023  OD1 ASP A 327       6.941   2.946 -25.530  1.00 86.66           O
ATOM   5024  OD2 ASP A 327       6.032   2.473 -23.553  1.00 86.66           O
ATOM   5025  HN  ASP A 327       8.862   0.686 -24.371  1.00 86.66           H
ATOM   5026  N   LEU A 328      11.264   2.177 -23.013  1.00 85.75           N
ATOM   5027  CA  LEU A 328      12.487   2.431 -22.271  1.00 85.75           C
ATOM   5028  C   LEU A 328      13.644   2.623 -23.253  1.00 85.75           C
ATOM   5029  O   LEU A 328      14.390   3.596 -23.156  1.00 85.75           O
ATOM   5030  HA  LEU A 328      12.346   3.360 -21.718  1.00 85.75           H
ATOM   5031  CB  LEU A 328      12.730   1.324 -21.243  1.00 85.75           C
ATOM   5032 1HB  LEU A 328      11.904   1.328 -20.532  1.00 85.75           H
ATOM   5033 2HB  LEU A 328      12.702   0.364 -21.759  1.00 85.75           H
ATOM   5034  CG  LEU A 328      14.041   1.413 -20.459  1.00 85.75           C
ATOM   5035  HG  LEU A 328      14.864   1.441 -21.173  1.00 85.75           H
ATOM   5036  CD1 LEU A 328      14.105   2.705 -19.642  1.00 85.75           C
ATOM   5037 1HD1 LEU A 328      14.040   3.562 -20.313  1.00 85.75           H
ATOM   5038 2HD1 LEU A 328      13.274   2.731 -18.938  1.00 85.75           H
ATOM   5039 3HD1 LEU A 328      15.047   2.742 -19.095  1.00 85.75           H
ATOM   5040  CD2 LEU A 328      14.243   0.172 -19.587  1.00 85.75           C
ATOM   5041 1HD2 LEU A 328      13.418   0.087 -18.879  1.00 85.75           H
ATOM   5042 2HD2 LEU A 328      14.272  -0.716 -20.218  1.00 85.75           H
ATOM   5043 3HD2 LEU A 328      15.182   0.261 -19.040  1.00 85.75           H
ATOM   5044  HN  LEU A 328      10.815   1.308 -22.803  1.00 85.75           H
ATOM   5045  N   VAL A 329      13.757   1.679 -24.177  1.00 85.48           N
ATOM   5046  CA  VAL A 329      14.863   1.683 -25.119  1.00 85.48           C
ATOM   5047  C   VAL A 329      14.757   2.916 -26.018  1.00 85.48           C
ATOM   5048  O   VAL A 329      15.771   3.500 -26.398  1.00 85.48           O
ATOM   5049  HA  VAL A 329      15.786   1.747 -24.543  1.00 85.48           H
ATOM   5050  CB  VAL A 329      14.885   0.370 -25.905  1.00 85.48           C
ATOM   5051  HB  VAL A 329      13.903   0.235 -26.359  1.00 85.48           H
ATOM   5052  CG1 VAL A 329      15.919   0.423 -27.031  1.00 85.48           C
ATOM   5053 1HG1 VAL A 329      15.672   1.236 -27.714  1.00 85.48           H
ATOM   5054 2HG1 VAL A 329      16.909   0.593 -26.607  1.00 85.48           H
ATOM   5055 3HG1 VAL A 329      15.914  -0.522 -27.574  1.00 85.48           H
ATOM   5056  CG2 VAL A 329      15.143  -0.819 -24.978  1.00 85.48           C
ATOM   5057 1HG2 VAL A 329      16.106  -0.693 -24.484  1.00 85.48           H
ATOM   5058 2HG2 VAL A 329      14.353  -0.874 -24.229  1.00 85.48           H
ATOM   5059 3HG2 VAL A 329      15.153  -1.739 -25.563  1.00 85.48           H
ATOM   5060  HN  VAL A 329      13.111   0.924 -24.286  1.00 85.48           H
ATOM   5061  N   LYS A 330      13.522   3.277 -26.331  1.00 84.92           N
[truncated: 117,320 more chars]
