# Supplementary material for: Noncanonical roles of chemokine regions in CCR9 activation revealed by structural modeling and mutational mapping
Source: Nat Commun. 2025 Aug 18;16:7695. doi: 10.1038/s41467-025-62321-9 (PMC12361432; doi:10.1038/s41467-025-62321-9)
Supplement: Supplementary file 4 — Supplementary Data 2 [file 41467_2025_62321_MOESM4_ESM.zip › CCR9_CCL25_rnk160.pdb]

SSBOND   1 CYS A   38    CYS A  289 
SSBOND   2 CYS A  119    CYS A  198 
SSBOND   3 CYS B    7    CYS B   35 
SSBOND   4 CYS B    8    CYS B   52 
ATOM      1  N   GLU A  20      -0.404  -3.817  61.279  1.00 40.24           N
ATOM      2  CA  GLU A  20      -0.888  -3.746  59.911  1.00 40.24           C
ATOM      3  C   GLU A  20       0.256  -4.009  58.929  1.00 40.24           C
ATOM      4  O   GLU A  20       0.023  -4.199  57.737  1.00 40.24           O
ATOM      5  HA  GLU A  20      -1.636  -4.534  59.828  1.00 40.24           H
ATOM      6  CB  GLU A  20      -1.550  -2.395  59.633  1.00 40.24           C
ATOM      7 1HB  GLU A  20      -1.034  -1.612  60.188  1.00 40.24           H
ATOM      8 2HB  GLU A  20      -1.578  -2.214  58.558  1.00 40.24           H
ATOM      9  CG  GLU A  20      -3.004  -2.388  60.109  1.00 40.24           C
ATOM     10 1HG  GLU A  20      -3.464  -3.354  59.898  1.00 40.24           H
ATOM     11 2HG  GLU A  20      -3.036  -2.250  61.190  1.00 40.24           H
ATOM     12  CD  GLU A  20      -3.801  -1.276  59.424  1.00 40.24           C
ATOM     13  OE1 GLU A  20      -5.033  -1.252  59.630  1.00 40.24           O
ATOM     14  OE2 GLU A  20      -3.159  -0.476  58.710  1.00 40.24           O
ATOM     15  HN  GLU A  20       0.577  -3.988  61.372  1.00 40.24           H
ATOM     16  N   SER A  21       1.466  -4.011  59.468  1.00 45.06           N
ATOM     17  CA  SER A  21       2.656  -3.995  58.634  1.00 45.06           C
ATOM     18  C   SER A  21       2.899  -5.385  58.041  1.00 45.06           C
ATOM     19  O   SER A  21       3.238  -5.512  56.866  1.00 45.06           O
ATOM     20  HA  SER A  21       2.445  -3.274  57.844  1.00 45.06           H
ATOM     21  CB  SER A  21       3.880  -3.537  59.429  1.00 45.06           C
ATOM     22 1HB  SER A  21       4.711  -3.361  58.746  1.00 45.06           H
ATOM     23 2HB  SER A  21       3.661  -2.586  59.915  1.00 45.06           H
ATOM     24  OG  SER A  21       4.268  -4.493  60.411  1.00 45.06           O
ATOM     25  HG  SER A  21       5.061  -4.159  60.920  1.00 45.06           H
ATOM     26  HN  SER A  21       1.640  -4.024  60.452  1.00 45.06           H
ATOM     27  N   THR A  22       2.715  -6.392  58.882  1.00 47.79           N
ATOM     28  CA  THR A  22       3.065  -7.752  58.510  1.00 47.79           C
ATOM     29  C   THR A  22       2.061  -8.303  57.495  1.00 47.79           C
ATOM     30  O   THR A  22       2.449  -8.783  56.431  1.00 47.79           O
ATOM     31  HA  THR A  22       4.038  -7.734  58.019  1.00 47.79           H
ATOM     32  CB  THR A  22       3.154  -8.585  59.790  1.00 47.79           C
ATOM     33  HB  THR A  22       2.790  -9.599  59.620  1.00 47.79           H
ATOM     34  OG1 THR A  22       2.428  -7.824  60.751  1.00 47.79           O
ATOM     35  HG1 THR A  22       2.210  -8.393  61.544  1.00 47.79           H
ATOM     36  CG2 THR A  22       4.575  -8.641  60.355  1.00 47.79           C
ATOM     37 1HG2 THR A  22       4.913  -7.631  60.587  1.00 47.79           H
ATOM     38 2HG2 THR A  22       5.242  -9.087  59.617  1.00 47.79           H
ATOM     39 3HG2 THR A  22       4.581  -9.245  61.262  1.00 47.79           H
ATOM     40  HN  THR A  22       2.334  -6.291  59.802  1.00 47.79           H
ATOM     41  N   SER A  23       0.790  -8.214  57.859  1.00 48.69           N
ATOM     42  CA  SER A  23      -0.264  -8.789  57.043  1.00 48.69           C
ATOM     43  C   SER A  23      -0.221  -8.193  55.634  1.00 48.69           C
ATOM     44  O   SER A  23      -0.360  -8.912  54.647  1.00 48.69           O
ATOM     45  HA  SER A  23      -0.055  -9.858  57.012  1.00 48.69           H
ATOM     46  CB  SER A  23      -1.639  -8.558  57.675  1.00 48.69           C
ATOM     47 1HB  SER A  23      -2.408  -9.001  57.042  1.00 48.69           H
ATOM     48 2HB  SER A  23      -1.686  -9.068  58.637  1.00 48.69           H
ATOM     49  OG  SER A  23      -1.915  -7.172  57.858  1.00 48.69           O
ATOM     50  HG  SER A  23      -2.819  -7.056  58.271  1.00 48.69           H
ATOM     51  HN  SER A  23       0.479  -7.759  58.694  1.00 48.69           H
ATOM     52  N   SER A  24      -0.027  -6.883  55.587  1.00 51.86           N
ATOM     53  CA  SER A  24      -0.005  -6.175  54.318  1.00 51.86           C
ATOM     54  C   SER A  24       1.192  -6.633  53.484  1.00 51.86           C
ATOM     55  O   SER A  24       1.166  -6.551  52.257  1.00 51.86           O
ATOM     56  HA  SER A  24      -0.940  -6.440  53.824  1.00 51.86           H
ATOM     57  CB  SER A  24       0.046  -4.661  54.533  1.00 51.86           C
ATOM     58 1HB  SER A  24       0.024  -4.157  53.567  1.00 51.86           H
ATOM     59 2HB  SER A  24      -0.841  -4.342  55.079  1.00 51.86           H
ATOM     60  OG  SER A  24       1.212  -4.262  55.249  1.00 51.86           O
ATOM     61  HG  SER A  24       1.093  -4.444  56.225  1.00 51.86           H
ATOM     62  HN  SER A  24       0.113  -6.309  56.394  1.00 51.86           H
ATOM     63  N   MET A  25       2.214  -7.107  54.183  1.00 53.14           N
ATOM     64  CA  MET A  25       3.410  -7.599  53.520  1.00 53.14           C
ATOM     65  C   MET A  25       3.150  -8.952  52.854  1.00 53.14           C
ATOM     66  O   MET A  25       3.632  -9.208  51.752  1.00 53.14           O
ATOM     67  HA  MET A  25       3.654  -6.855  52.763  1.00 53.14           H
ATOM     68  CB  MET A  25       4.538  -7.743  54.544  1.00 53.14           C
ATOM     69 1HB  MET A  25       4.259  -7.242  55.471  1.00 53.14           H
ATOM     70 2HB  MET A  25       4.686  -8.796  54.782  1.00 53.14           H
ATOM     71  CG  MET A  25       5.842  -7.147  54.009  1.00 53.14           C
ATOM     72 1HG  MET A  25       6.295  -7.830  53.290  1.00 53.14           H
ATOM     73 2HG  MET A  25       5.637  -6.217  53.480  1.00 53.14           H
ATOM     74  SD  MET A  25       6.973  -6.844  55.357  1.00 53.14           S
ATOM     75  CE  MET A  25       8.282  -6.006  54.480  1.00 53.14           C
ATOM     76 1HE  MET A  25       8.681  -6.664  53.707  1.00 53.14           H
ATOM     77 2HE  MET A  25       7.889  -5.100  54.019  1.00 53.14           H
ATOM     78 3HE  MET A  25       9.077  -5.744  55.178  1.00 53.14           H
ATOM     79  HN  MET A  25       2.233  -7.156  55.181  1.00 53.14           H
ATOM     80  N   GLU A  26       2.388  -9.782  53.551  1.00 54.19           N
ATOM     81  CA  GLU A  26       2.072 -11.109  53.049  1.00 54.19           C
ATOM     82  C   GLU A  26       1.194 -11.008  51.800  1.00 54.19           C
ATOM     83  O   GLU A  26       1.470 -11.654  50.790  1.00 54.19           O
ATOM     84  HA  GLU A  26       3.032 -11.557  52.792  1.00 54.19           H
ATOM     85  CB  GLU A  26       1.396 -11.957  54.128  1.00 54.19           C
ATOM     86 1HB  GLU A  26       0.638 -11.364  54.640  1.00 54.19           H
ATOM     87 2HB  GLU A  26       1.000 -12.870  53.683  1.00 54.19           H
ATOM     88  CG  GLU A  26       2.404 -12.397  55.191  1.00 54.19           C
ATOM     89 1HG  GLU A  26       3.227 -12.932  54.717  1.00 54.19           H
ATOM     90 2HG  GLU A  26       2.832 -11.520  55.678  1.00 54.19           H
ATOM     91  CD  GLU A  26       1.741 -13.295  56.238  1.00 54.19           C
ATOM     92  OE1 GLU A  26       2.472 -14.127  56.817  1.00 54.19           O
ATOM     93  OE2 GLU A  26       0.517 -13.129  56.434  1.00 54.19           O
ATOM     94  HN  GLU A  26       1.989  -9.562  54.442  1.00 54.19           H
ATOM     95  N   ASP A  27       0.155 -10.194  51.910  1.00 53.30           N
ATOM     96  CA  ASP A  27      -0.773 -10.012  50.807  1.00 53.30           C
ATOM     97  C   ASP A  27       0.005  -9.610  49.553  1.00 53.30           C
ATOM     98  O   ASP A  27      -0.365  -9.984  48.441  1.00 53.30           O
ATOM     99  HA  ASP A  27      -1.277 -10.972  50.695  1.00 53.30           H
ATOM    100  CB  ASP A  27      -1.782  -8.903  51.113  1.00 53.30           C
ATOM    101 1HB  ASP A  27      -1.272  -8.062  51.582  1.00 53.30           H
ATOM    102 2HB  ASP A  27      -2.216  -8.535  50.184  1.00 53.30           H
ATOM    103  CG  ASP A  27      -2.892  -9.411  52.035  1.00 53.30           C
ATOM    104  OD1 ASP A  27      -3.027 -10.650  52.131  1.00 53.30           O
ATOM    105  OD2 ASP A  27      -3.581  -8.549  52.622  1.00 53.30           O
ATOM    106  HN  ASP A  27      -0.057  -9.666  52.732  1.00 53.30           H
ATOM    107  N   TYR A  28       1.070  -8.852  49.773  1.00 57.35           N
ATOM    108  CA  TYR A  28       1.873  -8.351  48.671  1.00 57.35           C
ATOM    109  C   TYR A  28       2.752  -9.457  48.085  1.00 57.35           C
ATOM    110  O   TYR A  28       3.124  -9.405  46.914  1.00 57.35           O
ATOM    111  HA  TYR A  28       1.194  -7.989  47.898  1.00 57.35           H
ATOM    112  CB  TYR A  28       2.770  -7.262  49.263  1.00 57.35           C
ATOM    113 1HB  TYR A  28       2.183  -6.661  49.958  1.00 57.35           H
ATOM    114 2HB  TYR A  28       3.563  -7.735  49.842  1.00 57.35           H
ATOM    115  CG  TYR A  28       3.400  -6.339  48.219  1.00 57.35           C
ATOM    116  CD1 TYR A  28       4.568  -6.711  47.584  1.00 57.35           C
ATOM    117  HD1 TYR A  28       5.040  -7.662  47.826  1.00 57.35           H
ATOM    118  CD2 TYR A  28       2.802  -5.133  47.913  1.00 57.35           C
ATOM    119  HD2 TYR A  28       1.880  -4.840  48.415  1.00 57.35           H
ATOM    120  CE1 TYR A  28       5.161  -5.841  46.601  1.00 57.35           C
ATOM    121  HE1 TYR A  28       6.083  -6.123  46.092  1.00 57.35           H
ATOM    122  CE2 TYR A  28       3.395  -4.264  46.930  1.00 57.35           C
ATOM    123  HE2 TYR A  28       2.933  -3.310  46.679  1.00 57.35           H
ATOM    124  CZ  TYR A  28       4.545  -4.661  46.323  1.00 57.35           C
ATOM    125  OH  TYR A  28       5.106  -3.840  45.395  1.00 57.35           O
ATOM    126  HH  TYR A  28       6.037  -4.142  45.188  1.00 57.35           H
ATOM    127  HN  TYR A  28       1.385  -8.582  50.683  1.00 57.35           H
ATOM    128  N   VAL A  29       3.060 -10.432  48.928  1.00 54.63           N
ATOM    129  CA  VAL A  29       3.892 -11.548  48.509  1.00 54.63           C
ATOM    130  C   VAL A  29       3.022 -12.593  47.808  1.00 54.63           C
ATOM    131  O   VAL A  29       3.441 -13.191  46.818  1.00 54.63           O
ATOM    132  HA  VAL A  29       4.622 -11.164  47.797  1.00 54.63           H
ATOM    133  CB  VAL A  29       4.653 -12.112  49.711  1.00 54.63           C
ATOM    134  HB  VAL A  29       3.922 -12.388  50.471  1.00 54.63           H
ATOM    135  CG1 VAL A  29       5.429 -13.373  49.325  1.00 54.63           C
ATOM    136 1HG1 VAL A  29       4.734 -14.131  48.964  1.00 54.63           H
ATOM    137 2HG1 VAL A  29       6.145 -13.133  48.539  1.00 54.63           H
ATOM    138 3HG1 VAL A  29       5.961 -13.754  50.197  1.00 54.63           H
ATOM    139  CG2 VAL A  29       5.584 -11.059  50.314  1.00 54.63           C
ATOM    140 1HG2 VAL A  29       6.306 -10.738  49.563  1.00 54.63           H
ATOM    141 2HG2 VAL A  29       4.997 -10.201  50.644  1.00 54.63           H
ATOM    142 3HG2 VAL A  29       6.112 -11.486  51.166  1.00 54.63           H
ATOM    143  HN  VAL A  29       2.752 -10.468  49.878  1.00 54.63           H
ATOM    144  N   ASN A  30       1.827 -12.780  48.348  1.00 54.17           N
ATOM    145  CA  ASN A  30       0.962 -13.857  47.897  1.00 54.17           C
ATOM    146  C   ASN A  30       0.244 -13.426  46.617  1.00 54.17           C
ATOM    147  O   ASN A  30      -0.322 -14.257  45.908  1.00 54.17           O
ATOM    148  HA  ASN A  30       1.624 -14.708  47.737  1.00 54.17           H
ATOM    149  CB  ASN A  30      -0.101 -14.186  48.947  1.00 54.17           C
ATOM    150 1HB  ASN A  30      -0.270 -13.318  49.584  1.00 54.17           H
ATOM    151 2HB  ASN A  30      -1.047 -14.409  48.454  1.00 54.17           H
ATOM    152  CG  ASN A  30       0.327 -15.379  49.804  1.00 54.17           C
ATOM    153  OD1 ASN A  30       1.279 -16.082  49.506  1.00 54.17           O
ATOM    154  ND2 ASN A  30      -0.428 -15.569  50.883  1.00 54.17           N
ATOM    155 1HD2 ASN A  30      -1.195 -14.955  51.070  1.00 54.17           H
ATOM    156 2HD2 ASN A  30      -0.228 -16.324  51.507  1.00 54.17           H
ATOM    157  HN  ASN A  30       1.449 -12.213  49.080  1.00 54.17           H
ATOM    158  N   PHE A  31       0.289 -12.127  46.359  1.00 57.29           N
ATOM    159  CA  PHE A  31      -0.305 -11.582  45.151  1.00 57.29           C
ATOM    160  C   PHE A  31       0.359 -12.166  43.902  1.00 57.29           C
ATOM    161  O   PHE A  31       1.546 -11.948  43.667  1.00 57.29           O
ATOM    162  HA  PHE A  31      -1.361 -11.853  45.159  1.00 57.29           H
ATOM    163  CB  PHE A  31      -0.071 -10.070  45.179  1.00 57.29           C
ATOM    164 1HB  PHE A  31      -0.020  -9.740  46.217  1.00 57.29           H
ATOM    165 2HB  PHE A  31       0.898  -9.854  44.728  1.00 57.29           H
ATOM    166  CG  PHE A  31      -1.147  -9.260  44.453  1.00 57.29           C
ATOM    167  CD1 PHE A  31      -0.972  -8.910  43.151  1.00 57.29           C
ATOM    168  HD1 PHE A  31      -0.065  -9.207  42.624  1.00 57.29           H
ATOM    169  CD2 PHE A  31      -2.278  -8.889  45.111  1.00 57.29           C
ATOM    170  HD2 PHE A  31      -2.419  -9.170  46.155  1.00 57.29           H
ATOM    171  CE1 PHE A  31      -1.970  -8.158  42.477  1.00 57.29           C
ATOM    172  HE1 PHE A  31      -1.830  -7.878  41.433  1.00 57.29           H
ATOM    173  CE2 PHE A  31      -3.277  -8.137  44.437  1.00 57.29           C
ATOM    174  HE2 PHE A  31      -4.184  -7.841  44.964  1.00 57.29           H
ATOM    175  CZ  PHE A  31      -3.102  -7.788  43.135  1.00 57.29           C
ATOM    176  HZ  PHE A  31      -3.869  -7.211  42.618  1.00 57.29           H
ATOM    177  HN  PHE A  31       0.721 -11.453  46.959  1.00 57.29           H
ATOM    178  N   ASN A  32      -0.437 -12.895  43.134  1.00 58.51           N
ATOM    179  CA  ASN A  32       0.053 -13.494  41.904  1.00 58.51           C
ATOM    180  C   ASN A  32       0.234 -12.403  40.847  1.00 58.51           C
ATOM    181  O   ASN A  32      -0.713 -12.049  40.147  1.00 58.51           O
ATOM    182  HA  ASN A  32       0.994 -13.973  42.174  1.00 58.51           H
ATOM    183  CB  ASN A  32      -0.940 -14.522  41.358  1.00 58.51           C
ATOM    184 1HB  ASN A  32      -1.363 -15.098  42.181  1.00 58.51           H
ATOM    185 2HB  ASN A  32      -1.769 -14.008  40.870  1.00 58.51           H
ATOM    186  CG  ASN A  32      -0.262 -15.466  40.363  1.00 58.51           C
ATOM    187  OD1 ASN A  32       0.908 -15.334  40.041  1.00 58.51           O
ATOM    188  ND2 ASN A  32      -1.058 -16.422  39.896  1.00 58.51           N
ATOM    189 1HD2 ASN A  32      -2.009 -16.475  40.201  1.00 58.51           H
ATOM    190 2HD2 ASN A  32      -0.707 -17.090  39.239  1.00 58.51           H
ATOM    191  HN  ASN A  32      -1.398 -13.078  43.339  1.00 58.51           H
ATOM    192  N   PHE A  33       1.458 -11.901  40.765  1.00 63.21           N
ATOM    193  CA  PHE A  33       1.809 -10.955  39.720  1.00 63.21           C
ATOM    194  C   PHE A  33       2.060 -11.672  38.392  1.00 63.21           C
ATOM    195  O   PHE A  33       3.166 -11.626  37.856  1.00 63.21           O
ATOM    196  HA  PHE A  33       0.969 -10.270  39.608  1.00 63.21           H
ATOM    197  CB  PHE A  33       3.099 -10.259  40.162  1.00 63.21           C
ATOM    198 1HB  PHE A  33       3.866 -11.014  40.334  1.00 63.21           H
ATOM    199 2HB  PHE A  33       3.453  -9.624  39.350  1.00 63.21           H
ATOM    200  CG  PHE A  33       2.946  -9.409  41.425  1.00 63.21           C
ATOM    201  CD1 PHE A  33       2.550  -8.112  41.328  1.00 63.21           C
ATOM    202  HD1 PHE A  33       2.341  -7.678  40.350  1.00 63.21           H
ATOM    203  CD2 PHE A  33       3.207  -9.952  42.645  1.00 63.21           C
ATOM    204  HD2 PHE A  33       3.524 -10.991  42.722  1.00 63.21           H
ATOM    205  CE1 PHE A  33       2.408  -7.323  42.500  1.00 63.21           C
ATOM    206  HE1 PHE A  33       2.091  -6.284  42.423  1.00 63.21           H
ATOM    207  CE2 PHE A  33       3.065  -9.163  43.817  1.00 63.21           C
ATOM    208  HE2 PHE A  33       3.274  -9.597  44.795  1.00 63.21           H
ATOM    209  CZ  PHE A  33       2.669  -7.866  43.720  1.00 63.21           C
ATOM    210  HZ  PHE A  33       2.560  -7.260  44.620  1.00 63.21           H
ATOM    211  HN  PHE A  33       2.200 -12.130  41.395  1.00 63.21           H
ATOM    212  N   THR A  34       1.014 -12.320  37.899  1.00 64.54           N
ATOM    213  CA  THR A  34       0.905 -12.591  36.476  1.00 64.54           C
ATOM    214  C   THR A  34       1.236 -11.336  35.667  1.00 64.54           C
ATOM    215  O   THR A  34       0.571 -10.311  35.804  1.00 64.54           O
ATOM    216  HA  THR A  34       1.645 -13.346  36.212  1.00 64.54           H
ATOM    217  CB  THR A  34      -0.499 -13.136  36.205  1.00 64.54           C
ATOM    218  HB  THR A  34      -0.900 -12.733  35.275  1.00 64.54           H
ATOM    219  OG1 THR A  34      -1.231 -12.809  37.383  1.00 64.54           O
ATOM    220  HG1 THR A  34      -1.421 -11.827  37.406  1.00 64.54           H
ATOM    221  CG2 THR A  34      -0.535 -14.665  36.157  1.00 64.54           C
ATOM    222 1HG2 THR A  34      -0.197 -15.067  37.112  1.00 64.54           H
ATOM    223 2HG2 THR A  34       0.122 -15.018  35.361  1.00 64.54           H
ATOM    224 3HG2 THR A  34      -1.554 -14.998  35.962  1.00 64.54           H
ATOM    225  HN  THR A  34       0.253 -12.656  38.453  1.00 64.54           H
ATOM    226  N   ASP A  35       2.265 -11.457  34.841  1.00 77.70           N
ATOM    227  CA  ASP A  35       2.872 -10.290  34.224  1.00 77.70           C
ATOM    228  C   ASP A  35       2.011  -9.836  33.044  1.00 77.70           C
ATOM    229  O   ASP A  35       2.354 -10.085  31.889  1.00 77.70           O
ATOM    230  HA  ASP A  35       2.922  -9.542  35.015  1.00 77.70           H
ATOM    231  CB  ASP A  35       4.270 -10.612  33.693  1.00 77.70           C
ATOM    232 1HB  ASP A  35       4.685 -11.459  34.240  1.00 77.70           H
ATOM    233 2HB  ASP A  35       4.206 -10.909  32.646  1.00 77.70           H
ATOM    234  CG  ASP A  35       5.200  -9.405  33.830  1.00 77.70           C
ATOM    235  OD1 ASP A  35       4.728  -8.383  34.375  1.00 77.70           O
ATOM    236  OD2 ASP A  35       6.363  -9.530  33.388  1.00 77.70           O
ATOM    237  HN  ASP A  35       2.682 -12.332  34.592  1.00 77.70           H
ATOM    238  N   PHE A  36       0.909  -9.179  33.374  1.00 88.54           N
ATOM    239  CA  PHE A  36       0.017  -8.653  32.355  1.00 88.54           C
ATOM    240  C   PHE A  36       0.605  -7.398  31.707  1.00 88.54           C
ATOM    241  O   PHE A  36       0.120  -6.945  30.671  1.00 88.54           O
ATOM    242  HA  PHE A  36      -0.103  -9.428  31.599  1.00 88.54           H
ATOM    243  CB  PHE A  36      -1.293  -8.285  33.054  1.00 88.54           C
ATOM    244 1HB  PHE A  36      -1.070  -7.645  33.908  1.00 88.54           H
ATOM    245 2HB  PHE A  36      -1.907  -7.699  32.369  1.00 88.54           H
ATOM    246  CG  PHE A  36      -2.102  -9.491  33.536  1.00 88.54           C
ATOM    247  CD1 PHE A  36      -2.266 -10.568  32.723  1.00 88.54           C
ATOM    248  HD1 PHE A  36      -1.821 -10.573  31.727  1.00 88.54           H
ATOM    249  CD2 PHE A  36      -2.656  -9.486  34.778  1.00 88.54           C
ATOM    250  HD2 PHE A  36      -2.525  -8.622  35.430  1.00 88.54           H
ATOM    251  CE1 PHE A  36      -3.016 -11.688  33.170  1.00 88.54           C
ATOM    252  HE1 PHE A  36      -3.148 -12.551  32.518  1.00 88.54           H
ATOM    253  CE2 PHE A  36      -3.406 -10.605  35.225  1.00 88.54           C
ATOM    254  HE2 PHE A  36      -3.851 -10.601  36.221  1.00 88.54           H
ATOM    255  CZ  PHE A  36      -3.571 -11.683  34.412  1.00 88.54           C
ATOM    256  HZ  PHE A  36      -4.146 -12.542  34.755  1.00 88.54           H
ATOM    257  HN  PHE A  36       0.623  -9.004  34.317  1.00 88.54           H
ATOM    258  N   TYR A  37       1.642  -6.872  32.342  1.00 90.76           N
ATOM    259  CA  TYR A  37       2.449  -5.832  31.727  1.00 90.76           C
ATOM    260  C   TYR A  37       3.549  -6.437  30.853  1.00 90.76           C
ATOM    261  O   TYR A  37       4.447  -7.110  31.356  1.00 90.76           O
ATOM    262  HA  TYR A  37       1.794  -5.223  31.104  1.00 90.76           H
ATOM    263  CB  TYR A  37       3.095  -5.062  32.880  1.00 90.76           C
ATOM    264 1HB  TYR A  37       2.312  -4.707  33.551  1.00 90.76           H
ATOM    265 2HB  TYR A  37       3.721  -5.746  33.455  1.00 90.76           H
ATOM    266  CG  TYR A  37       3.944  -3.870  32.434  1.00 90.76           C
ATOM    267  CD1 TYR A  37       5.287  -4.041  32.168  1.00 90.76           C
ATOM    268  HD1 TYR A  37       5.744  -5.025  32.276  1.00 90.76           H
ATOM    269  CD2 TYR A  37       3.366  -2.624  32.298  1.00 90.76           C
ATOM    270  HD2 TYR A  37       2.305  -2.489  32.508  1.00 90.76           H
ATOM    271  CE1 TYR A  37       6.086  -2.919  31.748  1.00 90.76           C
ATOM    272  HE1 TYR A  37       7.148  -3.040  31.535  1.00 90.76           H
ATOM    273  CE2 TYR A  37       4.165  -1.502  31.878  1.00 90.76           C
ATOM    274  HE2 TYR A  37       3.722  -0.513  31.766  1.00 90.76           H
ATOM    275  CZ  TYR A  37       5.486  -1.705  31.624  1.00 90.76           C
ATOM    276  OH  TYR A  37       6.240  -0.645  31.227  1.00 90.76           O
ATOM    277  HH  TYR A  37       6.921  -0.942  30.557  1.00 90.76           H
ATOM    278  HN  TYR A  37       1.933  -7.146  33.259  1.00 90.76           H
ATOM    279  N   CYS A  38       3.443  -6.174  29.558  1.00 91.27           N
ATOM    280  CA  CYS A  38       4.352  -6.774  28.596  1.00 91.27           C
ATOM    281  C   CYS A  38       5.374  -5.716  28.176  1.00 91.27           C
ATOM    282  O   CYS A  38       5.014  -4.702  27.581  1.00 91.27           O
ATOM    283  HA  CYS A  38       4.842  -7.605  29.104  1.00 91.27           H
ATOM    284  CB  CYS A  38       3.602  -7.353  27.395  1.00 91.27           C
ATOM    285 1HB  CYS A  38       2.801  -8.007  27.736  1.00 91.27           H
ATOM    286 2HB  CYS A  38       3.137  -6.549  26.825  1.00 91.27           H
ATOM    287  SG  CYS A  38       4.758  -8.286  26.326  1.00 91.27           S
ATOM    288  HN  CYS A  38       2.754  -5.565  29.166  1.00 91.27           H
ATOM    289  N   GLU A  39       6.629  -5.989  28.502  1.00 90.11           N
ATOM    290  CA  GLU A  39       7.726  -5.176  28.004  1.00 90.11           C
ATOM    291  C   GLU A  39       8.106  -5.609  26.586  1.00 90.11           C
ATOM    292  O   GLU A  39       8.431  -6.772  26.355  1.00 90.11           O
ATOM    293  HA  GLU A  39       7.345  -4.155  27.989  1.00 90.11           H
ATOM    294  CB  GLU A  39       8.932  -5.249  28.942  1.00 90.11           C
ATOM    295 1HB  GLU A  39       9.140  -6.289  29.193  1.00 90.11           H
ATOM    296 2HB  GLU A  39       9.781  -4.738  28.488  1.00 90.11           H
ATOM    297  CG  GLU A  39       8.647  -4.525  30.259  1.00 90.11           C
ATOM    298 1HG  GLU A  39       8.303  -3.511  30.054  1.00 90.11           H
ATOM    299 2HG  GLU A  39       7.844  -5.034  30.791  1.00 90.11           H
ATOM    300  CD  GLU A  39       9.898  -4.476  31.139  1.00 90.11           C
ATOM    301  OE1 GLU A  39       9.792  -3.900  32.244  1.00 90.11           O
ATOM    302  OE2 GLU A  39      10.931  -5.015  30.687  1.00 90.11           O
ATOM    303  HN  GLU A  39       6.901  -6.748  29.093  1.00 90.11           H
ATOM    304  N   LYS A  40       8.053  -4.649  25.675  1.00 89.92           N
ATOM    305  CA  LYS A  40       8.231  -4.946  24.264  1.00 89.92           C
ATOM    306  C   LYS A  40       9.687  -4.684  23.872  1.00 89.92           C
ATOM    307  O   LYS A  40       9.979  -4.387  22.715  1.00 89.92           O
ATOM    308  HA  LYS A  40       8.022  -6.006  24.124  1.00 89.92           H
ATOM    309  CB  LYS A  40       7.219  -4.169  23.420  1.00 89.92           C
ATOM    310 1HB  LYS A  40       7.355  -3.098  23.576  1.00 89.92           H
ATOM    311 2HB  LYS A  40       7.397  -4.361  22.362  1.00 89.92           H
ATOM    312  CG  LYS A  40       5.786  -4.564  23.781  1.00 89.92           C
ATOM    313 1HG  LYS A  40       5.628  -4.435  24.852  1.00 89.92           H
ATOM    314 2HG  LYS A  40       5.083  -3.904  23.273  1.00 89.92           H
ATOM    315  CD  LYS A  40       5.503  -6.016  23.391  1.00 89.92           C
ATOM    316 1HD  LYS A  40       5.815  -6.187  22.361  1.00 89.92           H
ATOM    317 2HD  LYS A  40       6.091  -6.687  24.017  1.00 89.92           H
ATOM    318  CE  LYS A  40       4.016  -6.344  23.540  1.00 89.92           C
ATOM    319 1HE  LYS A  40       3.791  -6.575  24.582  1.00 89.92           H
ATOM    320 2HE  LYS A  40       3.416  -5.475  23.271  1.00 89.92           H
ATOM    321  NZ  LYS A  40       3.649  -7.492  22.681  1.00 89.92           N
ATOM    322 1HZ  LYS A  40       2.668  -7.712  22.812  1.00 89.92           H
ATOM    323 2HZ  LYS A  40       3.816  -7.254  21.710  1.00 89.92           H
ATOM    324 3HZ  LYS A  40       4.213  -8.297  22.934  1.00 89.92           H
ATOM    325  HN  LYS A  40       7.891  -3.685  25.886  1.00 89.92           H
ATOM    326  N   ASN A  41      10.563  -4.805  24.859  1.00 89.49           N
ATOM    327  CA  ASN A  41      11.969  -4.501  24.654  1.00 89.49           C
ATOM    328  C   ASN A  41      12.523  -5.398  23.546  1.00 89.49           C
ATOM    329  O   ASN A  41      13.244  -4.929  22.666  1.00 89.49           O
ATOM    330  HA  ASN A  41      11.997  -3.444  24.389  1.00 89.49           H
ATOM    331  CB  ASN A  41      12.780  -4.763  25.925  1.00 89.49           C
ATOM    332 1HB  ASN A  41      12.455  -5.697  26.382  1.00 89.49           H
ATOM    333 2HB  ASN A  41      13.833  -4.883  25.669  1.00 89.49           H
ATOM    334  CG  ASN A  41      12.620  -3.616  26.924  1.00 89.49           C
ATOM    335  OD1 ASN A  41      12.269  -2.500  26.577  1.00 89.49           O
ATOM    336  ND2 ASN A  41      12.895  -3.951  28.181  1.00 89.49           N
ATOM    337 1HD2 ASN A  41      13.178  -4.885  28.399  1.00 89.49           H
ATOM    338 2HD2 ASN A  41      12.820  -3.269  28.909  1.00 89.49           H
ATOM    339  HN  ASN A  41      10.326  -5.104  25.784  1.00 89.49           H
ATOM    340  N   ASN A  42      12.166  -6.671  23.624  1.00 91.41           N
ATOM    341  CA  ASN A  42      12.661  -7.647  22.668  1.00 91.41           C
ATOM    342  C   ASN A  42      12.179  -7.271  21.266  1.00 91.41           C
ATOM    343  O   ASN A  42      12.923  -7.398  20.295  1.00 91.41           O
ATOM    344  HA  ASN A  42      13.746  -7.613  22.759  1.00 91.41           H
ATOM    345  CB  ASN A  42      12.135  -9.048  22.989  1.00 91.41           C
ATOM    346 1HB  ASN A  42      11.051  -9.016  23.101  1.00 91.41           H
ATOM    347 2HB  ASN A  42      12.350  -9.720  22.159  1.00 91.41           H
ATOM    348  CG  ASN A  42      12.769  -9.592  24.271  1.00 91.41           C
ATOM    349  OD1 ASN A  42      13.738  -9.060  24.789  1.00 91.41           O
ATOM    350  ND2 ASN A  42      12.171 -10.678  24.752  1.00 91.41           N
ATOM    351 1HD2 ASN A  42      11.380 -11.064  24.278  1.00 91.41           H
ATOM    352 2HD2 ASN A  42      12.513 -11.108  25.587  1.00 91.41           H
ATOM    353  HN  ASN A  42      11.552  -7.037  24.323  1.00 91.41           H
ATOM    354  N   VAL A  43      10.936  -6.816  21.204  1.00 91.97           N
ATOM    355  CA  VAL A  43      10.331  -6.462  19.931  1.00 91.97           C
ATOM    356  C   VAL A  43      11.068  -5.260  19.338  1.00 91.97           C
ATOM    357  O   VAL A  43      11.317  -5.212  18.135  1.00 91.97           O
ATOM    358  HA  VAL A  43      10.451  -7.313  19.261  1.00 91.97           H
ATOM    359  CB  VAL A  43       8.832  -6.212  20.116  1.00 91.97           C
ATOM    360  HB  VAL A  43       8.714  -5.366  20.792  1.00 91.97           H
ATOM    361  CG1 VAL A  43       8.170  -5.848  18.786  1.00 91.97           C
ATOM    362 1HG1 VAL A  43       8.628  -4.943  18.387  1.00 91.97           H
ATOM    363 2HG1 VAL A  43       8.303  -6.666  18.077  1.00 91.97           H
ATOM    364 3HG1 VAL A  43       7.105  -5.676  18.945  1.00 91.97           H
ATOM    365  CG2 VAL A  43       8.150  -7.423  20.755  1.00 91.97           C
ATOM    366 1HG2 VAL A  43       8.282  -8.295  20.115  1.00 91.97           H
ATOM    367 2HG2 VAL A  43       8.594  -7.618  21.731  1.00 91.97           H
ATOM    368 3HG2 VAL A  43       7.086  -7.219  20.874  1.00 91.97           H
ATOM    369  HN  VAL A  43      10.346  -6.689  22.002  1.00 91.97           H
ATOM    370  N   ARG A  44      11.398  -4.319  20.211  1.00 90.69           N
ATOM    371  CA  ARG A  44      12.057  -3.097  19.781  1.00 90.69           C
ATOM    372  C   ARG A  44      13.491  -3.396  19.338  1.00 90.69           C
ATOM    373  O   ARG A  44      13.989  -2.794  18.388  1.00 90.69           O
ATOM    374  HA  ARG A  44      11.456  -2.735  18.947  1.00 90.69           H
ATOM    375  CB  ARG A  44      12.083  -2.060  20.905  1.00 90.69           C
ATOM    376 1HB  ARG A  44      12.430  -2.527  21.827  1.00 90.69           H
ATOM    377 2HB  ARG A  44      12.795  -1.271  20.661  1.00 90.69           H
ATOM    378  CG  ARG A  44      10.696  -1.454  21.125  1.00 90.69           C
ATOM    379 1HG  ARG A  44      10.317  -1.054  20.184  1.00 90.69           H
ATOM    380 2HG  ARG A  44      10.002  -2.232  21.443  1.00 90.69           H
ATOM    381  CD  ARG A  44      10.743  -0.343  22.176  1.00 90.69           C
ATOM    382 1HD  ARG A  44      11.756   0.052  22.254  1.00 90.69           H
ATOM    383 2HD  ARG A  44      10.100   0.483  21.872  1.00 90.69           H
ATOM    384  NE  ARG A  44      10.304  -0.869  23.488  1.00 90.69           N
ATOM    385  HE  ARG A  44       9.558  -1.534  23.500  1.00 90.69           H
ATOM    386  CZ  ARG A  44      10.844  -0.509  24.660  1.00 90.69           C
ATOM    387  NH1 ARG A  44      11.846   0.379  24.703  1.00 90.69           N
ATOM    388 1HH1 ARG A  44      12.197   0.779  23.856  1.00 90.69           H
ATOM    389 2HH1 ARG A  44      12.243   0.643  25.582  1.00 90.69           H
ATOM    390  NH2 ARG A  44      10.366  -1.050  25.789  1.00 90.69           N
ATOM    391 1HH2 ARG A  44      10.757  -0.792  26.672  1.00 90.69           H
ATOM    392 2HH2 ARG A  44       9.617  -1.712  25.748  1.00 90.69           H
ATOM    393  HN  ARG A  44      11.222  -4.381  21.193  1.00 90.69           H
ATOM    394  N   GLN A  45      14.114  -4.325  20.048  1.00 92.23           N
ATOM    395  CA  GLN A  45      15.486  -4.699  19.750  1.00 92.23           C
ATOM    396  C   GLN A  45      15.574  -5.336  18.362  1.00 92.23           C
ATOM    397  O   GLN A  45      16.491  -5.041  17.597  1.00 92.23           O
ATOM    398  HA  GLN A  45      16.050  -3.766  19.766  1.00 92.23           H
ATOM    399  CB  GLN A  45      16.043  -5.640  20.821  1.00 92.23           C
ATOM    400 1HB  GLN A  45      15.903  -5.197  21.807  1.00 92.23           H
ATOM    401 2HB  GLN A  45      15.487  -6.577  20.811  1.00 92.23           H
ATOM    402  CG  GLN A  45      17.529  -5.919  20.587  1.00 92.23           C
ATOM    403 1HG  GLN A  45      17.671  -6.333  19.589  1.00 92.23           H
ATOM    404 2HG  GLN A  45      18.089  -4.985  20.628  1.00 92.23           H
ATOM    405  CD  GLN A  45      18.074  -6.895  21.632  1.00 92.23           C
ATOM    406  OE1 GLN A  45      17.338  -7.543  22.357  1.00 92.23           O
ATOM    407  NE2 GLN A  45      19.402  -6.962  21.668  1.00 92.23           N
ATOM    408 1HE2 GLN A  45      19.948  -6.402  21.044  1.00 92.23           H
ATOM    409 2HE2 GLN A  45      19.854  -7.572  22.318  1.00 92.23           H
ATOM    410  HN  GLN A  45      13.698  -4.818  20.812  1.00 92.23           H
ATOM    411  N   PHE A  46      14.608  -6.197  18.079  1.00 93.91           N
ATOM    412  CA  PHE A  46      14.536  -6.839  16.777  1.00 93.91           C
ATOM    413  C   PHE A  46      14.343  -5.805  15.666  1.00 93.91           C
ATOM    414  O   PHE A  46      15.048  -5.832  14.659  1.00 93.91           O
ATOM    415  HA  PHE A  46      15.478  -7.364  16.623  1.00 93.91           H
ATOM    416  CB  PHE A  46      13.323  -7.772  16.805  1.00 93.91           C
ATOM    417 1HB  PHE A  46      13.497  -8.554  17.545  1.00 93.91           H
ATOM    418 2HB  PHE A  46      12.451  -7.208  17.136  1.00 93.91           H
ATOM    419  CG  PHE A  46      13.009  -8.425  15.458  1.00 93.91           C
ATOM    420  CD1 PHE A  46      11.991  -7.948  14.692  1.00 93.91           C
ATOM    421  HD1 PHE A  46      11.399  -7.101  15.038  1.00 93.91           H
ATOM    422  CD2 PHE A  46      13.748  -9.482  15.025  1.00 93.91           C
ATOM    423  HD2 PHE A  46      14.564  -9.864  15.639  1.00 93.91           H
ATOM    424  CE1 PHE A  46      11.700  -8.554  13.441  1.00 93.91           C
ATOM    425  HE1 PHE A  46      10.884  -8.172  12.828  1.00 93.91           H
ATOM    426  CE2 PHE A  46      13.456 -10.088  13.775  1.00 93.91           C
ATOM    427  HE2 PHE A  46      14.048 -10.935  13.428  1.00 93.91           H
ATOM    428  CZ  PHE A  46      12.438  -9.611  13.009  1.00 93.91           C
ATOM    429  HZ  PHE A  46      12.214 -10.076  12.049  1.00 93.91           H
ATOM    430  HN  PHE A  46      13.886  -6.457  18.719  1.00 93.91           H
ATOM    431  N   ALA A  47      13.384  -4.918  15.887  1.00 92.97           N
ATOM    432  CA  ALA A  47      13.031  -3.931  14.880  1.00 92.97           C
ATOM    433  C   ALA A  47      14.268  -3.102  14.529  1.00 92.97           C
ATOM    434  O   ALA A  47      14.502  -2.794  13.361  1.00 92.97           O
ATOM    435  HA  ALA A  47      12.699  -4.468  13.991  1.00 92.97           H
ATOM    436  CB  ALA A  47      11.877  -3.068  15.394  1.00 92.97           C
ATOM    437 1HB  ALA A  47      11.014  -3.700  15.601  1.00 92.97           H
ATOM    438 2HB  ALA A  47      12.183  -2.560  16.309  1.00 92.97           H
ATOM    439 3HB  ALA A  47      11.613  -2.328  14.638  1.00 92.97           H
ATOM    440  HN  ALA A  47      12.854  -4.866  16.733  1.00 92.97           H
ATOM    441  N   SER A  48      15.028  -2.765  15.561  1.00 93.06           N
ATOM    442  CA  SER A  48      16.105  -1.800  15.414  1.00 93.06           C
ATOM    443  C   SER A  48      17.183  -2.358  14.483  1.00 93.06           C
ATOM    444  O   SER A  48      17.921  -1.599  13.856  1.00 93.06           O
ATOM    445  HA  SER A  48      15.642  -0.916  14.976  1.00 93.06           H
ATOM    446  CB  SER A  48      16.710  -1.440  16.771  1.00 93.06           C
ATOM    447 1HB  SER A  48      17.386  -0.593  16.653  1.00 93.06           H
ATOM    448 2HB  SER A  48      15.918  -1.123  17.450  1.00 93.06           H
ATOM    449  OG  SER A  48      17.418  -2.534  17.348  1.00 93.06           O
ATOM    450  HG  SER A  48      17.798  -2.268  18.233  1.00 93.06           H
ATOM    451  HN  SER A  48      14.917  -3.137  16.482  1.00 93.06           H
ATOM    452  N   HIS A  49      17.240  -3.681  14.421  1.00 94.53           N
ATOM    453  CA  HIS A  49      18.241  -4.349  13.606  1.00 94.53           C
ATOM    454  C   HIS A  49      17.639  -4.707  12.246  1.00 94.53           C
ATOM    455  O   HIS A  49      18.313  -4.613  11.221  1.00 94.53           O
ATOM    456  HA  HIS A  49      19.052  -3.636  13.460  1.00 94.53           H
ATOM    457  CB  HIS A  49      18.814  -5.564  14.339  1.00 94.53           C
ATOM    458 1HB  HIS A  49      17.994  -6.220  14.630  1.00 94.53           H
ATOM    459 2HB  HIS A  49      19.443  -6.127  13.649  1.00 94.53           H
ATOM    460  CG  HIS A  49      19.622  -5.216  15.566  1.00 94.53           C
ATOM    461  ND1 HIS A  49      19.045  -4.979  16.801  1.00 94.53           N
ATOM    462  HD1 HIS A  49      18.067  -5.010  17.005  1.00 94.53           H
ATOM    463  CD2 HIS A  49      20.968  -5.070  15.735  1.00 94.53           C
ATOM    464  HD2 HIS A  49      21.724  -5.188  14.959  1.00 94.53           H
ATOM    465  CE1 HIS A  49      20.009  -4.701  17.667  1.00 94.53           C
ATOM    466  HE1 HIS A  49      19.874  -4.469  18.723  1.00 94.53           H
ATOM    467  NE2 HIS A  49      21.200  -4.758  17.004  1.00 94.53           N
ATOM    468  HN  HIS A  49      16.620  -4.291  14.914  1.00 94.53           H
ATOM    469  N   PHE A  50      16.377  -5.109  12.280  1.00 95.38           N
ATOM    470  CA  PHE A  50      15.762  -5.741  11.125  1.00 95.38           C
ATOM    471  C   PHE A  50      15.272  -4.695  10.123  1.00 95.38           C
ATOM    472  O   PHE A  50      15.520  -4.814   8.924  1.00 95.38           O
ATOM    473  HA  PHE A  50      16.522  -6.364  10.654  1.00 95.38           H
ATOM    474  CB  PHE A  50      14.562  -6.540  11.639  1.00 95.38           C
ATOM    475 1HB  PHE A  50      14.910  -7.268  12.372  1.00 95.38           H
ATOM    476 2HB  PHE A  50      13.884  -5.863  12.159  1.00 95.38           H
ATOM    477  CG  PHE A  50      13.786  -7.272  10.542  1.00 95.38           C
ATOM    478  CD1 PHE A  50      12.558  -6.826  10.165  1.00 95.38           C
ATOM    479  HD1 PHE A  50      12.126  -5.947  10.643  1.00 95.38           H
ATOM    480  CD2 PHE A  50      14.325  -8.369   9.945  1.00 95.38           C
ATOM    481  HD2 PHE A  50      15.309  -8.726  10.248  1.00 95.38           H
ATOM    482  CE1 PHE A  50      11.838  -7.506   9.147  1.00 95.38           C
ATOM    483  HE1 PHE A  50      10.854  -7.149   8.845  1.00 95.38           H
ATOM    484  CE2 PHE A  50      13.605  -9.049   8.927  1.00 95.38           C
ATOM    485  HE2 PHE A  50      14.036  -9.928   8.449  1.00 95.38           H
ATOM    486  CZ  PHE A  50      12.377  -8.603   8.550  1.00 95.38           C
ATOM    487  HZ  PHE A  50      11.824  -9.125   7.768  1.00 95.38           H
ATOM    488  HN  PHE A  50      15.779  -5.008  13.075  1.00 95.38           H
ATOM    489  N   LEU A  51      14.584  -3.693  10.651  1.00 94.89           N
ATOM    490  CA  LEU A  51      13.758  -2.833   9.820  1.00 94.89           C
ATOM    491  C   LEU A  51      14.657  -1.899   9.007  1.00 94.89           C
ATOM    492  O   LEU A  51      14.528  -1.815   7.787  1.00 94.89           O
ATOM    493  HA  LEU A  51      13.211  -3.473   9.129  1.00 94.89           H
ATOM    494  CB  LEU A  51      12.722  -2.099  10.674  1.00 94.89           C
ATOM    495 1HB  LEU A  51      13.250  -1.499  11.415  1.00 94.89           H
ATOM    496 2HB  LEU A  51      12.177  -1.406  10.033  1.00 94.89           H
ATOM    497  CG  LEU A  51      11.706  -2.981  11.403  1.00 94.89           C
ATOM    498  HG  LEU A  51      12.250  -3.635  12.085  1.00 94.89           H
ATOM    499  CD1 LEU A  51      10.753  -2.136  12.250  1.00 94.89           C
ATOM    500 1HD1 LEU A  51      11.325  -1.576  12.990  1.00 94.89           H
ATOM    501 2HD1 LEU A  51      10.214  -1.441  11.606  1.00 94.89           H
ATOM    502 3HD1 LEU A  51      10.042  -2.788  12.757  1.00 94.89           H
ATOM    503  CD2 LEU A  51      10.955  -3.879  10.418  1.00 94.89           C
ATOM    504 1HD2 LEU A  51      10.424  -3.261   9.694  1.00 94.89           H
ATOM    505 2HD2 LEU A  51      11.665  -4.521   9.897  1.00 94.89           H
ATOM    506 3HD2 LEU A  51      10.239  -4.496  10.963  1.00 94.89           H
ATOM    507  HN  LEU A  51      14.585  -3.465  11.625  1.00 94.89           H
ATOM    508  N   PRO A  52      15.581  -1.185   9.665  1.00 95.93           N
ATOM    509  CA  PRO A  52      16.286  -0.080   9.011  1.00 95.93           C
ATOM    510  C   PRO A  52      16.925  -0.500   7.698  1.00 95.93           C
ATOM    511  O   PRO A  52      16.711   0.137   6.667  1.00 95.93           O
ATOM    512  HA  PRO A  52      15.583   0.709   8.746  1.00 95.93           H
ATOM    513  CB  PRO A  52      17.335   0.342  10.043  1.00 95.93           C
ATOM    514 1HB  PRO A  52      18.280  -0.179   9.890  1.00 95.93           H
ATOM    515 2HB  PRO A  52      17.547   1.409   9.986  1.00 95.93           H
ATOM    516  CG  PRO A  52      16.693  -0.036  11.373  1.00 95.93           C
ATOM    517 1HG  PRO A  52      17.433  -0.129  12.168  1.00 95.93           H
ATOM    518 2HG  PRO A  52      15.978   0.717  11.706  1.00 95.93           H
ATOM    519  CD  PRO A  52      16.020  -1.363  11.061  1.00 95.93           C
ATOM    520 1HD  PRO A  52      16.711  -2.200  11.159  1.00 95.93           H
ATOM    521 2HD  PRO A  52      15.186  -1.561  11.733  1.00 95.93           H
ATOM    522  N   PRO A  53      17.721  -1.578   7.701  1.00 97.07           N
ATOM    523  CA  PRO A  53      18.392  -2.025   6.478  1.00 97.07           C
ATOM    524  C   PRO A  53      17.422  -2.213   5.324  1.00 97.07           C
ATOM    525  O   PRO A  53      17.712  -1.823   4.194  1.00 97.07           O
ATOM    526  HA  PRO A  53      19.095  -1.264   6.138  1.00 97.07           H
ATOM    527  CB  PRO A  53      19.051  -3.343   6.887  1.00 97.07           C
ATOM    528 1HB  PRO A  53      18.402  -4.196   6.686  1.00 97.07           H
ATOM    529 2HB  PRO A  53      19.979  -3.514   6.342  1.00 97.07           H
ATOM    530  CG  PRO A  53      19.300  -3.166   8.380  1.00 97.07           C
ATOM    531 1HG  PRO A  53      19.434  -4.122   8.885  1.00 97.07           H
ATOM    532 2HG  PRO A  53      20.203  -2.587   8.574  1.00 97.07           H
ATOM    533  CD  PRO A  53      18.048  -2.443   8.849  1.00 97.07           C
ATOM    534 1HD  PRO A  53      17.237  -3.138   9.069  1.00 97.07           H
ATOM    535 2HD  PRO A  53      18.228  -1.870   9.759  1.00 97.07           H
ATOM    536  N   LEU A  54      16.283  -2.812   5.642  1.00 96.39           N
ATOM    537  CA  LEU A  54      15.326  -3.193   4.617  1.00 96.39           C
ATOM    538  C   LEU A  54      14.657  -1.935   4.058  1.00 96.39           C
ATOM    539  O   LEU A  54      14.492  -1.802   2.846  1.00 96.39           O
ATOM    540  HA  LEU A  54      15.882  -3.674   3.813  1.00 96.39           H
ATOM    541  CB  LEU A  54      14.337  -4.224   5.164  1.00 96.39           C
ATOM    542 1HB  LEU A  54      13.867  -3.810   6.055  1.00 96.39           H
ATOM    543 2HB  LEU A  54      13.548  -4.368   4.425  1.00 96.39           H
ATOM    544  CG  LEU A  54      14.922  -5.592   5.518  1.00 96.39           C
ATOM    545  HG  LEU A  54      15.725  -5.443   6.241  1.00 96.39           H
ATOM    546  CD1 LEU A  54      13.871  -6.481   6.187  1.00 96.39           C
ATOM    547 1HD1 LEU A  54      13.520  -6.004   7.101  1.00 96.39           H
ATOM    548 2HD1 LEU A  54      13.032  -6.626   5.507  1.00 96.39           H
ATOM    549 3HD1 LEU A  54      14.314  -7.448   6.428  1.00 96.39           H
ATOM    550  CD2 LEU A  54      15.540  -6.260   4.288  1.00 96.39           C
ATOM    551 1HD2 LEU A  54      14.773  -6.395   3.525  1.00 96.39           H
ATOM    552 2HD2 LEU A  54      16.337  -5.630   3.895  1.00 96.39           H
ATOM    553 3HD2 LEU A  54      15.948  -7.231   4.569  1.00 96.39           H
ATOM    554  HN  LEU A  54      16.012  -3.037   6.578  1.00 96.39           H
ATOM    555  N   TYR A  55      14.291  -1.044   4.968  1.00 95.56           N
ATOM    556  CA  TYR A  55      13.591   0.171   4.586  1.00 95.56           C
ATOM    557  C   TYR A  55      14.466   1.048   3.688  1.00 95.56           C
ATOM    558  O   TYR A  55      13.968   1.683   2.760  1.00 95.56           O
ATOM    559  HA  TYR A  55      12.694  -0.116   4.038  1.00 95.56           H
ATOM    560  CB  TYR A  55      13.306   0.920   5.889  1.00 95.56           C
ATOM    561 1HB  TYR A  55      14.208   0.919   6.501  1.00 95.56           H
ATOM    562 2HB  TYR A  55      13.080   1.961   5.656  1.00 95.56           H
ATOM    563  CG  TYR A  55      12.152   0.333   6.705  1.00 95.56           C
ATOM    564  CD1 TYR A  55      11.451  -0.754   6.225  1.00 95.56           C
ATOM    565  HD1 TYR A  55      11.718  -1.194   5.264  1.00 95.56           H
ATOM    566  CD2 TYR A  55      11.813   0.891   7.921  1.00 95.56           C
ATOM    567  HD2 TYR A  55      12.368   1.750   8.300  1.00 95.56           H
ATOM    568  CE1 TYR A  55      10.365  -1.306   6.992  1.00 95.56           C
ATOM    569  HE1 TYR A  55       9.802  -2.164   6.625  1.00 95.56           H
ATOM    570  CE2 TYR A  55      10.727   0.339   8.688  1.00 95.56           C
ATOM    571  HE2 TYR A  55      10.449   0.770   9.650  1.00 95.56           H
ATOM    572  CZ  TYR A  55      10.057  -0.732   8.186  1.00 95.56           C
ATOM    573  OH  TYR A  55       9.031  -1.254   8.911  1.00 95.56           O
ATOM    574  HH  TYR A  55       8.824  -0.659   9.688  1.00 95.56           H
ATOM    575  HN  TYR A  55      14.463  -1.142   5.948  1.00 95.56           H
ATOM    576  N   TRP A  56      15.755   1.055   3.996  1.00 97.09           N
ATOM    577  CA  TRP A  56      16.715   1.778   3.180  1.00 97.09           C
ATOM    578  C   TRP A  56      16.778   1.100   1.810  1.00 97.09           C
ATOM    579  O   TRP A  56      16.806   1.774   0.781  1.00 97.09           O
ATOM    580  HA  TRP A  56      16.357   2.802   3.074  1.00 97.09           H
ATOM    581  CB  TRP A  56      18.077   1.852   3.873  1.00 97.09           C
ATOM    582 1HB  TRP A  56      18.224   0.947   4.461  1.00 97.09           H
ATOM    583 2HB  TRP A  56      18.859   1.870   3.114  1.00 97.09           H
ATOM    584  CG  TRP A  56      18.246   3.069   4.786  1.00 97.09           C
ATOM    585  CD1 TRP A  56      18.352   3.089   6.122  1.00 97.09           C
ATOM    586  HD1 TRP A  56      18.330   2.201   6.753  1.00 97.09           H
ATOM    587  CD2 TRP A  56      18.324   4.449   4.373  1.00 97.09           C
ATOM    588  NE1 TRP A  56      18.492   4.377   6.598  1.00 97.09           N
ATOM    589  HE1 TRP A  56      18.588   4.647   7.556  1.00 97.09           H
ATOM    590  CE2 TRP A  56      18.474   5.230   5.501  1.00 97.09           C
ATOM    591  CE3 TRP A  56      18.269   5.019   3.089  1.00 97.09           C
ATOM    592  HE3 TRP A  56      18.151   4.424   2.183  1.00 97.09           H
ATOM    593  CZ2 TRP A  56      18.582   6.625   5.458  1.00 97.09           C
ATOM    594  HZ2 TRP A  56      18.701   7.220   6.364  1.00 97.09           H
ATOM    595  CZ3 TRP A  56      18.379   6.415   3.063  1.00 97.09           C
ATOM    596  HZ3 TRP A  56      18.342   6.908   2.092  1.00 97.09           H
ATOM    597  CH2 TRP A  56      18.530   7.215   4.190  1.00 97.09           C
ATOM    598  HH2 TRP A  56      18.609   8.298   4.086  1.00 97.09           H
ATOM    599  HN  TRP A  56      16.144   0.579   4.784  1.00 97.09           H
ATOM    600  N   LEU A  57      16.797  -0.224   1.841  1.00 97.13           N
ATOM    601  CA  LEU A  57      16.876  -1.000   0.615  1.00 97.13           C
ATOM    602  C   LEU A  57      15.653  -0.700  -0.254  1.00 97.13           C
ATOM    603  O   LEU A  57      15.790  -0.373  -1.432  1.00 97.13           O
ATOM    604  HA  LEU A  57      17.768  -0.675   0.080  1.00 97.13           H
ATOM    605  CB  LEU A  57      17.055  -2.486   0.933  1.00 97.13           C
ATOM    606 1HB  LEU A  57      17.978  -2.608   1.500  1.00 97.13           H
ATOM    607 2HB  LEU A  57      16.238  -2.800   1.582  1.00 97.13           H
ATOM    608  CG  LEU A  57      17.102  -3.429  -0.272  1.00 97.13           C
ATOM    609  HG  LEU A  57      16.224  -3.238  -0.889  1.00 97.13           H
ATOM    610  CD1 LEU A  57      18.332  -3.150  -1.138  1.00 97.13           C
ATOM    611 1HD1 LEU A  57      18.297  -2.122  -1.499  1.00 97.13           H
ATOM    612 2HD1 LEU A  57      19.235  -3.296  -0.544  1.00 97.13           H
ATOM    613 3HD1 LEU A  57      18.341  -3.834  -1.987  1.00 97.13           H
ATOM    614  CD2 LEU A  57      17.033  -4.891   0.173  1.00 97.13           C
ATOM    615 1HD2 LEU A  57      17.879  -5.113   0.824  1.00 97.13           H
ATOM    616 2HD2 LEU A  57      16.103  -5.062   0.714  1.00 97.13           H
ATOM    617 3HD2 LEU A  57      17.068  -5.539  -0.703  1.00 97.13           H
ATOM    618  HN  LEU A  57      16.759  -0.765   2.682  1.00 97.13           H
ATOM    619  N   VAL A  58      14.486  -0.821   0.361  1.00 96.26           N
ATOM    620  CA  VAL A  58      13.238  -0.651  -0.363  1.00 96.26           C
ATOM    621  C   VAL A  58      13.172   0.769  -0.930  1.00 96.26           C
ATOM    622  O   VAL A  58      12.767   0.965  -2.075  1.00 96.26           O
ATOM    623  HA  VAL A  58      13.238  -1.360  -1.191  1.00 96.26           H
ATOM    624  CB  VAL A  58      12.055  -0.986   0.548  1.00 96.26           C
ATOM    625  HB  VAL A  58      12.141  -0.376   1.447  1.00 96.26           H
ATOM    626  CG1 VAL A  58      10.727  -0.640  -0.129  1.00 96.26           C
ATOM    627 1HG1 VAL A  58      10.702   0.425  -0.356  1.00 96.26           H
ATOM    628 2HG1 VAL A  58      10.630  -1.212  -1.052  1.00 96.26           H
ATOM    629 3HG1 VAL A  58       9.903  -0.888   0.540  1.00 96.26           H
ATOM    630  CG2 VAL A  58      12.088  -2.456   0.972  1.00 96.26           C
ATOM    631 1HG2 VAL A  58      12.038  -3.090   0.087  1.00 96.26           H
ATOM    632 2HG2 VAL A  58      13.013  -2.657   1.512  1.00 96.26           H
ATOM    633 3HG2 VAL A  58      11.236  -2.667   1.618  1.00 96.26           H
ATOM    634  HN  VAL A  58      14.385  -1.031   1.334  1.00 96.26           H
ATOM    635  N   PHE A  59      13.576   1.722  -0.103  1.00 97.38           N
ATOM    636  CA  PHE A  59      13.588   3.115  -0.515  1.00 97.38           C
ATOM    637  C   PHE A  59      14.400   3.300  -1.799  1.00 97.38           C
ATOM    638  O   PHE A  59      13.905   3.860  -2.775  1.00 97.38           O
ATOM    639  HA  PHE A  59      12.553   3.407  -0.697  1.00 97.38           H
ATOM    640  CB  PHE A  59      14.250   3.909   0.612  1.00 97.38           C
ATOM    641 1HB  PHE A  59      13.604   3.882   1.490  1.00 97.38           H
ATOM    642 2HB  PHE A  59      15.183   3.420   0.888  1.00 97.38           H
ATOM    643  CG  PHE A  59      14.542   5.369   0.257  1.00 97.38           C
ATOM    644  CD1 PHE A  59      15.826   5.811   0.202  1.00 97.38           C
ATOM    645  HD1 PHE A  59      16.648   5.126   0.412  1.00 97.38           H
ATOM    646  CD2 PHE A  59      13.516   6.223  -0.004  1.00 97.38           C
ATOM    647  HD2 PHE A  59      12.487   5.868   0.039  1.00 97.38           H
ATOM    648  CE1 PHE A  59      16.097   7.166  -0.128  1.00 97.38           C
ATOM    649  HE1 PHE A  59      17.127   7.520  -0.171  1.00 97.38           H
ATOM    650  CE2 PHE A  59      13.787   7.577  -0.334  1.00 97.38           C
ATOM    651  HE2 PHE A  59      12.966   8.262  -0.544  1.00 97.38           H
ATOM    652  CZ  PHE A  59      15.072   8.020  -0.389  1.00 97.38           C
ATOM    653  HZ  PHE A  59      15.280   9.060  -0.642  1.00 97.38           H
ATOM    654  HN  PHE A  59      13.890   1.555   0.831  1.00 97.38           H
ATOM    655  N   ILE A  60      15.634   2.818  -1.755  1.00 97.60           N
ATOM    656  CA  ILE A  60      16.573   3.066  -2.836  1.00 97.60           C
ATOM    657  C   ILE A  60      16.031   2.451  -4.127  1.00 97.60           C
ATOM    658  O   ILE A  60      15.930   3.129  -5.148  1.00 97.60           O
ATOM    659  HA  ILE A  60      16.639   4.146  -2.970  1.00 97.60           H
ATOM    660  CB  ILE A  60      17.969   2.570  -2.456  1.00 97.60           C
ATOM    661  HB  ILE A  60      17.878   1.557  -2.067  1.00 97.60           H
ATOM    662  CG1 ILE A  60      18.573   3.429  -1.343  1.00 97.60           C
ATOM    663 1HG1 ILE A  60      18.855   4.403  -1.743  1.00 97.60           H
ATOM    664 2HG1 ILE A  60      17.825   3.607  -0.570  1.00 97.60           H
ATOM    665  CG2 ILE A  60      18.879   2.502  -3.685  1.00 97.60           C
ATOM    666 1HG2 ILE A  60      18.452   1.816  -4.416  1.00 97.60           H
ATOM    667 2HG2 ILE A  60      18.969   3.495  -4.126  1.00 97.60           H
ATOM    668 3HG2 ILE A  60      19.866   2.147  -3.387  1.00 97.60           H
ATOM    669  CD1 ILE A  60      19.798   2.749  -0.729  1.00 97.60           C
ATOM    670 1HD1 ILE A  60      19.506   1.786  -0.308  1.00 97.60           H
ATOM    671 2HD1 ILE A  60      20.553   2.595  -1.499  1.00 97.60           H
ATOM    672 3HD1 ILE A  60      20.207   3.381   0.060  1.00 97.60           H
ATOM    673  HN  ILE A  60      15.993   2.269  -1.001  1.00 97.60           H
ATOM    674  N   VAL A  61      15.697   1.171  -4.041  1.00 96.17           N
ATOM    675  CA  VAL A  61      15.310   0.417  -5.221  1.00 96.17           C
ATOM    676  C   VAL A  61      14.008   0.991  -5.783  1.00 96.17           C
ATOM    677  O   VAL A  61      13.863   1.140  -6.995  1.00 96.17           O
ATOM    678  HA  VAL A  61      16.097   0.542  -5.964  1.00 96.17           H
ATOM    679  CB  VAL A  61      15.210  -1.071  -4.882  1.00 96.17           C
ATOM    680  HB  VAL A  61      14.489  -1.183  -4.072  1.00 96.17           H
ATOM    681  CG1 VAL A  61      14.698  -1.873  -6.080  1.00 96.17           C
ATOM    682 1HG1 VAL A  61      13.709  -1.512  -6.363  1.00 96.17           H
ATOM    683 2HG1 VAL A  61      15.384  -1.752  -6.918  1.00 96.17           H
ATOM    684 3HG1 VAL A  61      14.637  -2.928  -5.811  1.00 96.17           H
ATOM    685  CG2 VAL A  61      16.554  -1.613  -4.392  1.00 96.17           C
ATOM    686 1HG2 VAL A  61      17.304  -1.483  -5.172  1.00 96.17           H
ATOM    687 2HG2 VAL A  61      16.861  -1.071  -3.498  1.00 96.17           H
ATOM    688 3HG2 VAL A  61      16.455  -2.673  -4.158  1.00 96.17           H
ATOM    689  HN  VAL A  61      15.688   0.652  -3.186  1.00 96.17           H
ATOM    690  N   GLY A  62      13.093   1.298  -4.875  1.00 96.36           N
ATOM    691  CA  GLY A  62      11.782   1.786  -5.268  1.00 96.36           C
ATOM    692  C   GLY A  62      11.884   3.167  -5.919  1.00 96.36           C
ATOM    693  O   GLY A  62      11.220   3.436  -6.919  1.00 96.36           O
ATOM    694 1HA  GLY A  62      11.323   1.085  -5.964  1.00 96.36           H
ATOM    695 2HA  GLY A  62      11.133   1.839  -4.394  1.00 96.36           H
ATOM    696  HN  GLY A  62      13.235   1.217  -3.888  1.00 96.36           H
ATOM    697  N   ALA A  63      12.721   4.005  -5.325  1.00 96.99           N
ATOM    698  CA  ALA A  63      12.865   5.374  -5.791  1.00 96.99           C
ATOM    699  C   ALA A  63      13.396   5.366  -7.226  1.00 96.99           C
ATOM    700  O   ALA A  63      12.895   6.094  -8.081  1.00 96.99           O
ATOM    701  HA  ALA A  63      11.877   5.834  -5.781  1.00 96.99           H
ATOM    702  CB  ALA A  63      13.779   6.145  -4.836  1.00 96.99           C
ATOM    703 1HB  ALA A  63      13.342   6.146  -3.837  1.00 96.99           H
ATOM    704 2HB  ALA A  63      14.758   5.667  -4.804  1.00 96.99           H
ATOM    705 3HB  ALA A  63      13.887   7.172  -5.186  1.00 96.99           H
ATOM    706  HN  ALA A  63      13.292   3.764  -4.541  1.00 96.99           H
ATOM    707  N   LEU A  64      14.404   4.534  -7.446  1.00 95.70           N
ATOM    708  CA  LEU A  64      15.021   4.436  -8.758  1.00 95.70           C
ATOM    709  C   LEU A  64      13.998   3.895  -9.759  1.00 95.70           C
ATOM    710  O   LEU A  64      13.833   4.449 -10.844  1.00 95.70           O
ATOM    711  HA  LEU A  64      15.302   5.444  -9.063  1.00 95.70           H
ATOM    712  CB  LEU A  64      16.306   3.609  -8.685  1.00 95.70           C
ATOM    713 1HB  LEU A  64      16.072   2.651  -8.221  1.00 95.70           H
ATOM    714 2HB  LEU A  64      16.638   3.399  -9.702  1.00 95.70           H
ATOM    715  CG  LEU A  64      17.469   4.244  -7.920  1.00 95.70           C
ATOM    716  HG  LEU A  64      17.118   4.509  -6.923  1.00 95.70           H
ATOM    717  CD1 LEU A  64      18.618   3.249  -7.745  1.00 95.70           C
ATOM    718 1HD1 LEU A  64      18.266   2.381  -7.188  1.00 95.70           H
ATOM    719 2HD1 LEU A  64      18.976   2.931  -8.725  1.00 95.70           H
ATOM    720 3HD1 LEU A  64      19.432   3.726  -7.198  1.00 95.70           H
ATOM    721  CD2 LEU A  64      17.929   5.538  -8.596  1.00 95.70           C
ATOM    722 1HD2 LEU A  64      18.257   5.320  -9.612  1.00 95.70           H
ATOM    723 2HD2 LEU A  64      17.101   6.246  -8.624  1.00 95.70           H
ATOM    724 3HD2 LEU A  64      18.757   5.968  -8.032  1.00 95.70           H
ATOM    725  HN  LEU A  64      14.798   3.936  -6.748  1.00 95.70           H
ATOM    726  N   GLY A  65      13.336   2.819  -9.357  1.00 93.89           N
ATOM    727  CA  GLY A  65      12.445   2.110 -10.258  1.00 93.89           C
ATOM    728  C   GLY A  65      11.296   3.011 -10.715  1.00 93.89           C
ATOM    729  O   GLY A  65      11.037   3.134 -11.911  1.00 93.89           O
ATOM    730 1HA  GLY A  65      13.003   1.758 -11.126  1.00 93.89           H
ATOM    731 2HA  GLY A  65      12.043   1.228  -9.759  1.00 93.89           H
ATOM    732  HN  GLY A  65      13.402   2.434  -8.437  1.00 93.89           H
ATOM    733  N   ASN A  66      10.637   3.617  -9.738  1.00 94.57           N
ATOM    734  CA  ASN A  66       9.422   4.367 -10.008  1.00 94.57           C
ATOM    735  C   ASN A  66       9.779   5.666 -10.733  1.00 94.57           C
ATOM    736  O   ASN A  66       9.011   6.148 -11.564  1.00 94.57           O
ATOM    737  HA  ASN A  66       8.806   3.705 -10.617  1.00 94.57           H
ATOM    738  CB  ASN A  66       8.702   4.734  -8.709  1.00 94.57           C
ATOM    739 1HB  ASN A  66       9.418   5.135  -7.992  1.00 94.57           H
ATOM    740 2HB  ASN A  66       7.971   5.519  -8.903  1.00 94.57           H
ATOM    741  CG  ASN A  66       8.000   3.514  -8.108  1.00 94.57           C
ATOM    742  OD1 ASN A  66       7.106   2.928  -8.696  1.00 94.57           O
ATOM    743  ND2 ASN A  66       8.453   3.167  -6.907  1.00 94.57           N
ATOM    744 1HD2 ASN A  66       9.189   3.691  -6.479  1.00 94.57           H
ATOM    745 2HD2 ASN A  66       8.057   2.381  -6.431  1.00 94.57           H
ATOM    746  HN  ASN A  66      10.921   3.602  -8.779  1.00 94.57           H
ATOM    747  N   SER A  67      10.945   6.195 -10.393  1.00 94.53           N
ATOM    748  CA  SER A  67      11.453   7.380 -11.062  1.00 94.53           C
ATOM    749  C   SER A  67      11.664   7.091 -12.550  1.00 94.53           C
ATOM    750  O   SER A  67      11.417   7.951 -13.394  1.00 94.53           O
ATOM    751  HA  SER A  67      10.685   8.140 -10.925  1.00 94.53           H
ATOM    752  CB  SER A  67      12.760   7.855 -10.424  1.00 94.53           C
ATOM    753 1HB  SER A  67      13.500   7.057 -10.474  1.00 94.53           H
ATOM    754 2HB  SER A  67      13.158   8.695 -10.994  1.00 94.53           H
ATOM    755  OG  SER A  67      12.579   8.249  -9.066  1.00 94.53           O
ATOM    756  HG  SER A  67      13.059   7.615  -8.460  1.00 94.53           H
ATOM    757  HN  SER A  67      11.538   5.828  -9.676  1.00 94.53           H
ATOM    758  N   LEU A  68      12.117   5.877 -12.826  1.00 91.77           N
ATOM    759  CA  LEU A  68      12.341   5.456 -14.198  1.00 91.77           C
ATOM    760  C   LEU A  68      11.003   5.411 -14.938  1.00 91.77           C
ATOM    761  O   LEU A  68      10.920   5.800 -16.102  1.00 91.77           O
ATOM    762  HA  LEU A  68      12.973   6.207 -14.672  1.00 91.77           H
ATOM    763  CB  LEU A  68      13.108   4.132 -14.234  1.00 91.77           C
ATOM    764 1HB  LEU A  68      14.038   4.259 -13.680  1.00 91.77           H
ATOM    765 2HB  LEU A  68      12.522   3.381 -13.705  1.00 91.77           H
ATOM    766  CG  LEU A  68      13.445   3.590 -15.625  1.00 91.77           C
ATOM    767  HG  LEU A  68      12.521   3.525 -16.199  1.00 91.77           H
ATOM    768  CD1 LEU A  68      14.377   4.544 -16.374  1.00 91.77           C
ATOM    769 1HD1 LEU A  68      13.891   5.514 -16.486  1.00 91.77           H
ATOM    770 2HD1 LEU A  68      15.303   4.665 -15.812  1.00 91.77           H
ATOM    771 3HD1 LEU A  68      14.601   4.135 -17.359  1.00 91.77           H
ATOM    772  CD2 LEU A  68      14.023   2.176 -15.536  1.00 91.77           C
ATOM    773 1HD2 LEU A  68      14.934   2.193 -14.938  1.00 91.77           H
ATOM    774 2HD2 LEU A  68      13.294   1.514 -15.070  1.00 91.77           H
ATOM    775 3HD2 LEU A  68      14.254   1.815 -16.539  1.00 91.77           H
ATOM    776  HN  LEU A  68      12.330   5.188 -12.132  1.00 91.77           H
ATOM    777  N   VAL A  69       9.989   4.932 -14.233  1.00 91.28           N
ATOM    778  CA  VAL A  69       8.667   4.793 -14.821  1.00 91.28           C
ATOM    779  C   VAL A  69       8.176   6.164 -15.290  1.00 91.28           C
ATOM    780  O   VAL A  69       7.684   6.302 -16.409  1.00 91.28           O
ATOM    781  HA  VAL A  69       8.760   4.139 -15.688  1.00 91.28           H
ATOM    782  CB  VAL A  69       7.718   4.127 -13.823  1.00 91.28           C
ATOM    783  HB  VAL A  69       7.753   4.697 -12.895  1.00 91.28           H
ATOM    784  CG1 VAL A  69       6.277   4.154 -14.336  1.00 91.28           C
ATOM    785 1HG1 VAL A  69       5.962   5.187 -14.482  1.00 91.28           H
ATOM    786 2HG1 VAL A  69       6.218   3.619 -15.285  1.00 91.28           H
ATOM    787 3HG1 VAL A  69       5.623   3.674 -13.608  1.00 91.28           H
ATOM    788  CG2 VAL A  69       8.163   2.696 -13.514  1.00 91.28           C
ATOM    789 1HG2 VAL A  69       8.171   2.111 -14.434  1.00 91.28           H
ATOM    790 2HG2 VAL A  69       9.165   2.712 -13.086  1.00 91.28           H
ATOM    791 3HG2 VAL A  69       7.471   2.246 -12.803  1.00 91.28           H
ATOM    792  HN  VAL A  69      10.059   4.643 -13.278  1.00 91.28           H
ATOM    793  N   ILE A  70       8.326   7.144 -14.410  1.00 91.96           N
ATOM    794  CA  ILE A  70       7.864   8.490 -14.704  1.00 91.96           C
ATOM    795  C   ILE A  70       8.625   9.033 -15.914  1.00 91.96           C
ATOM    796  O   ILE A  70       8.031   9.642 -16.803  1.00 91.96           O
ATOM    797  HA  ILE A  70       6.807   8.424 -14.961  1.00 91.96           H
ATOM    798  CB  ILE A  70       7.972   9.376 -13.461  1.00 91.96           C
ATOM    799  HB  ILE A  70       8.992   9.310 -13.082  1.00 91.96           H
ATOM    800  CG1 ILE A  70       7.045   8.878 -12.350  1.00 91.96           C
ATOM    801 1HG1 ILE A  70       6.009   8.936 -12.684  1.00 91.96           H
ATOM    802 2HG1 ILE A  70       7.254   7.830 -12.140  1.00 91.96           H
ATOM    803  CG2 ILE A  70       7.713  10.843 -13.809  1.00 91.96           C
ATOM    804 1HG2 ILE A  70       8.448  11.178 -14.542  1.00 91.96           H
ATOM    805 2HG2 ILE A  70       6.711  10.946 -14.226  1.00 91.96           H
ATOM    806 3HG2 ILE A  70       7.797  11.451 -12.908  1.00 91.96           H
ATOM    807  CD1 ILE A  70       7.223   9.706 -11.076  1.00 91.96           C
ATOM    808 1HD1 ILE A  70       8.255   9.626 -10.732  1.00 91.96           H
ATOM    809 2HD1 ILE A  70       6.990  10.750 -11.284  1.00 91.96           H
ATOM    810 3HD1 ILE A  70       6.553   9.331 -10.302  1.00 91.96           H
ATOM    811  HN  ILE A  70       8.753   7.030 -13.514  1.00 91.96           H
ATOM    812  N   LEU A  71       9.928   8.794 -15.910  1.00 89.93           N
ATOM    813  CA  LEU A  71      10.791   9.332 -16.949  1.00 89.93           C
ATOM    814  C   LEU A  71      10.399   8.724 -18.297  1.00 89.93           C
ATOM    815  O   LEU A  71      10.333   9.428 -19.303  1.00 89.93           O
ATOM    816  HA  LEU A  71      10.619  10.407 -16.992  1.00 89.93           H
ATOM    817  CB  LEU A  71      12.262   9.122 -16.584  1.00 89.93           C
ATOM    818 1HB  LEU A  71      12.456   9.625 -15.637  1.00 89.93           H
ATOM    819 2HB  LEU A  71      12.427   8.057 -16.420  1.00 89.93           H
ATOM    820  CG  LEU A  71      13.284   9.616 -17.610  1.00 89.93           C
ATOM    821  HG  LEU A  71      12.815  10.395 -18.212  1.00 89.93           H
ATOM    822  CD1 LEU A  71      14.495  10.245 -16.919  1.00 89.93           C
ATOM    823 1HD1 LEU A  71      14.169  11.092 -16.315  1.00 89.93           H
ATOM    824 2HD1 LEU A  71      14.973   9.504 -16.278  1.00 89.93           H
ATOM    825 3HD1 LEU A  71      15.206  10.587 -17.672  1.00 89.93           H
ATOM    826  CD2 LEU A  71      13.689   8.491 -18.565  1.00 89.93           C
ATOM    827 1HD2 LEU A  71      14.132   7.673 -17.996  1.00 89.93           H
ATOM    828 2HD2 LEU A  71      12.808   8.129 -19.095  1.00 89.93           H
ATOM    829 3HD2 LEU A  71      14.416   8.869 -19.284  1.00 89.93           H
ATOM    830  HN  LEU A  71      10.394   8.246 -15.216  1.00 89.93           H
ATOM    831  N   VAL A  72      10.149   7.423 -18.273  1.00 86.97           N
ATOM    832  CA  VAL A  72       9.779   6.710 -19.484  1.00 86.97           C
ATOM    833  C   VAL A  72       8.472   7.287 -20.031  1.00 86.97           C
ATOM    834  O   VAL A  72       8.341   7.506 -21.234  1.00 86.97           O
ATOM    835  HA  VAL A  72      10.569   6.874 -20.217  1.00 86.97           H
ATOM    836  CB  VAL A  72       9.698   5.208 -19.203  1.00 86.97           C
ATOM    837  HB  VAL A  72       9.050   5.063 -18.339  1.00 86.97           H
ATOM    838  CG1 VAL A  72       9.079   4.461 -20.386  1.00 86.97           C
ATOM    839 1HG1 VAL A  72       8.072   4.838 -20.566  1.00 86.97           H
ATOM    840 2HG1 VAL A  72       9.690   4.618 -21.274  1.00 86.97           H
ATOM    841 3HG1 VAL A  72       9.033   3.396 -20.159  1.00 86.97           H
ATOM    842  CG2 VAL A  72      11.076   4.640 -18.856  1.00 86.97           C
ATOM    843 1HG2 VAL A  72      11.757   4.803 -19.692  1.00 86.97           H
ATOM    844 2HG2 VAL A  72      11.463   5.142 -17.969  1.00 86.97           H
ATOM    845 3HG2 VAL A  72      10.990   3.571 -18.661  1.00 86.97           H
ATOM    846  HN  VAL A  72      10.195   6.860 -17.448  1.00 86.97           H
ATOM    847  N   TYR A  73       7.536   7.516 -19.121  1.00 85.72           N
ATOM    848  CA  TYR A  73       6.235   8.040 -19.501  1.00 85.72           C
ATOM    849  C   TYR A  73       6.371   9.396 -20.195  1.00 85.72           C
ATOM    850  O   TYR A  73       5.669   9.673 -21.166  1.00 85.72           O
ATOM    851  HA  TYR A  73       5.776   7.331 -20.190  1.00 85.72           H
ATOM    852  CB  TYR A  73       5.458   8.224 -18.196  1.00 85.72           C
ATOM    853 1HB  TYR A  73       5.384   7.261 -17.690  1.00 85.72           H
ATOM    854 2HB  TYR A  73       6.021   8.886 -17.539  1.00 85.72           H
ATOM    855  CG  TYR A  73       4.050   8.793 -18.385  1.00 85.72           C
ATOM    856  CD1 TYR A  73       3.857  10.160 -18.416  1.00 85.72           C
ATOM    857  HD1 TYR A  73       4.708  10.833 -18.305  1.00 85.72           H
ATOM    858  CD2 TYR A  73       2.974   7.941 -18.525  1.00 85.72           C
ATOM    859  HD2 TYR A  73       3.126   6.862 -18.501  1.00 85.72           H
ATOM    860  CE1 TYR A  73       2.533  10.696 -18.594  1.00 85.72           C
ATOM    861  HE1 TYR A  73       2.367  11.773 -18.620  1.00 85.72           H
ATOM    862  CE2 TYR A  73       1.650   8.477 -18.703  1.00 85.72           C
ATOM    863  HE2 TYR A  73       0.791   7.815 -18.815  1.00 85.72           H
ATOM    864  CZ  TYR A  73       1.494   9.828 -18.729  1.00 85.72           C
ATOM    865  OH  TYR A  73       0.243  10.335 -18.897  1.00 85.72           O
ATOM    866  HH  TYR A  73      -0.394   9.600 -19.130  1.00 85.72           H
ATOM    867  HN  TYR A  73       7.656   7.351 -18.142  1.00 85.72           H
ATOM    868  N   TRP A  74       7.279  10.206 -19.670  1.00 86.27           N
ATOM    869  CA  TRP A  74       7.401  11.583 -20.116  1.00 86.27           C
ATOM    870  C   TRP A  74       7.961  11.571 -21.540  1.00 86.27           C
ATOM    871  O   TRP A  74       7.385  12.177 -22.442  1.00 86.27           O
ATOM    872  HA  TRP A  74       6.405  12.025 -20.110  1.00 86.27           H
ATOM    873  CB  TRP A  74       8.256  12.400 -19.145  1.00 86.27           C
ATOM    874 1HB  TRP A  74       8.026  12.091 -18.125  1.00 86.27           H
ATOM    875 2HB  TRP A  74       9.307  12.168 -19.318  1.00 86.27           H
ATOM    876  CG  TRP A  74       8.056  13.912 -19.261  1.00 86.27           C
ATOM    877  CD1 TRP A  74       8.717  14.774 -20.045  1.00 86.27           C
ATOM    878  HD1 TRP A  74       9.517  14.491 -20.730  1.00 86.27           H
ATOM    879  CD2 TRP A  74       7.099  14.711 -18.533  1.00 86.27           C
ATOM    880  NE1 TRP A  74       8.259  16.065 -19.877  1.00 86.27           N
ATOM    881  HE1 TRP A  74       8.595  16.879 -20.351  1.00 86.27           H
ATOM    882  CE2 TRP A  74       7.244  16.026 -18.929  1.00 86.27           C
ATOM    883  CE3 TRP A  74       6.143  14.336 -17.573  1.00 86.27           C
ATOM    884  HE3 TRP A  74       6.010  13.305 -17.244  1.00 86.27           H
ATOM    885  CZ2 TRP A  74       6.466  17.070 -18.416  1.00 86.27           C
ATOM    886  HZ2 TRP A  74       6.599  18.101 -18.745  1.00 86.27           H
ATOM    887  CZ3 TRP A  74       5.374  15.392 -17.070  1.00 86.27           C
ATOM    888  HZ3 TRP A  74       4.617  15.156 -16.322  1.00 86.27           H
ATOM    889  CH2 TRP A  74       5.507  16.720 -17.458  1.00 86.27           C
ATOM    890  HH2 TRP A  74       4.868  17.485 -17.018  1.00 86.27           H
ATOM    891  HN  TRP A  74       7.922   9.935 -18.954  1.00 86.27           H
ATOM    892  N   TYR A  75       9.076  10.874 -21.698  1.00 81.61           N
ATOM    893  CA  TYR A  75       9.855  10.974 -22.920  1.00 81.61           C
ATOM    894  C   TYR A  75       9.300  10.043 -24.001  1.00 81.61           C
ATOM    895  O   TYR A  75       9.708  10.117 -25.159  1.00 81.61           O
ATOM    896  HA  TYR A  75       9.796  12.003 -23.273  1.00 81.61           H
ATOM    897  CB  TYR A  75      11.272  10.526 -22.556  1.00 81.61           C
ATOM    898 1HB  TYR A  75      11.210   9.654 -21.906  1.00 81.61           H
ATOM    899 2HB  TYR A  75      11.787  10.211 -23.464  1.00 81.61           H
ATOM    900  CG  TYR A  75      12.105  11.604 -21.861  1.00 81.61           C
ATOM    901  CD1 TYR A  75      12.715  12.592 -22.607  1.00 81.61           C
ATOM    902  HD1 TYR A  75      12.603  12.604 -23.692  1.00 81.61           H
ATOM    903  CD2 TYR A  75      12.248  11.589 -20.489  1.00 81.61           C
ATOM    904  HD2 TYR A  75      11.766  10.809 -19.899  1.00 81.61           H
ATOM    905  CE1 TYR A  75      13.500  13.607 -21.954  1.00 81.61           C
ATOM    906  HE1 TYR A  75      13.987  14.393 -22.531  1.00 81.61           H
ATOM    907  CE2 TYR A  75      13.032  12.604 -19.835  1.00 81.61           C
ATOM    908  HE2 TYR A  75      13.153  12.604 -18.752  1.00 81.61           H
ATOM    909  CZ  TYR A  75      13.620  13.563 -20.600  1.00 81.61           C
ATOM    910  OH  TYR A  75      14.361  14.522 -19.982  1.00 81.61           O
ATOM    911  HH  TYR A  75      14.732  15.157 -20.660  1.00 81.61           H
ATOM    912  HN  TYR A  75       9.448  10.251 -21.009  1.00 81.61           H
ATOM    913  N   CYS A  76       8.379   9.187 -23.583  1.00 75.56           N
ATOM    914  CA  CYS A  76       7.733   8.272 -24.509  1.00 75.56           C
ATOM    915  C   CYS A  76       6.911   9.095 -25.503  1.00 75.56           C
ATOM    916  O   CYS A  76       5.965   9.779 -25.115  1.00 75.56           O
ATOM    917  HA  CYS A  76       8.529   7.731 -25.021  1.00 75.56           H
ATOM    918  CB  CYS A  76       6.876   7.238 -23.777  1.00 75.56           C
ATOM    919 1HB  CYS A  76       7.493   6.668 -23.082  1.00 75.56           H
ATOM    920 2HB  CYS A  76       6.111   7.741 -23.185  1.00 75.56           H
ATOM    921  SG  CYS A  76       6.089   6.109 -24.984  1.00 75.56           S
ATOM    922  HG  CYS A  76       7.219   5.544 -25.402  1.00 75.56           H
ATOM    923  HN  CYS A  76       8.074   9.113 -22.634  1.00 75.56           H
ATOM    924  N   THR A  77       7.301   9.002 -26.765  1.00 69.25           N
ATOM    925  CA  THR A  77       6.710   9.839 -27.795  1.00 69.25           C
ATOM    926  C   THR A  77       5.399   9.227 -28.293  1.00 69.25           C
ATOM    927  O   THR A  77       4.710   9.818 -29.123  1.00 69.25           O
ATOM    928  HA  THR A  77       6.464  10.805 -27.354  1.00 69.25           H
ATOM    929  CB  THR A  77       7.749  10.033 -28.901  1.00 69.25           C
ATOM    930  HB  THR A  77       7.410  10.771 -29.629  1.00 69.25           H
ATOM    931  OG1 THR A  77       7.962   8.720 -29.411  1.00 69.25           O
ATOM    932  HG1 THR A  77       8.449   8.767 -30.284  1.00 69.25           H
ATOM    933  CG2 THR A  77       9.117  10.447 -28.354  1.00 69.25           C
ATOM    934 1HG2 THR A  77       9.486   9.676 -27.678  1.00 69.25           H
ATOM    935 2HG2 THR A  77       9.022  11.389 -27.814  1.00 69.25           H
ATOM    936 3HG2 THR A  77       9.816  10.571 -29.180  1.00 69.25           H
ATOM    937  HN  THR A  77       8.006   8.370 -27.088  1.00 69.25           H
ATOM    938  N   ARG A  78       5.095   8.050 -27.766  1.00 70.60           N
ATOM    939  CA  ARG A  78       3.888   7.343 -28.159  1.00 70.60           C
ATOM    940  C   ARG A  78       2.673   7.923 -27.432  1.00 70.60           C
ATOM    941  O   ARG A  78       2.779   8.355 -26.285  1.00 70.60           O
ATOM    942  HA  ARG A  78       3.812   7.498 -29.235  1.00 70.60           H
ATOM    943  CB  ARG A  78       3.997   5.850 -27.844  1.00 70.60           C
ATOM    944 1HB  ARG A  78       3.323   5.288 -28.492  1.00 70.60           H
ATOM    945 2HB  ARG A  78       5.007   5.502 -28.058  1.00 70.60           H
ATOM    946  CG  ARG A  78       3.654   5.572 -26.379  1.00 70.60           C
ATOM    947 1HG  ARG A  78       4.235   6.232 -25.735  1.00 70.60           H
ATOM    948 2HG  ARG A  78       2.603   5.795 -26.199  1.00 70.60           H
ATOM    949  CD  ARG A  78       3.941   4.113 -26.016  1.00 70.60           C
ATOM    950 1HD  ARG A  78       3.112   3.481 -26.334  1.00 70.60           H
ATOM    951 2HD  ARG A  78       4.828   3.766 -26.546  1.00 70.60           H
ATOM    952  NE  ARG A  78       4.143   3.986 -24.556  1.00 70.60           N
ATOM    953  HE  ARG A  78       5.080   4.017 -24.208  1.00 70.60           H
ATOM    954  CZ  ARG A  78       3.149   3.831 -23.671  1.00 70.60           C
ATOM    955  NH1 ARG A  78       1.874   3.782 -24.081  1.00 70.60           N
ATOM    956 1HH1 ARG A  78       1.659   3.862 -25.055  1.00 70.60           H
ATOM    957 2HH1 ARG A  78       1.138   3.667 -23.414  1.00 70.60           H
ATOM    958  NH2 ARG A  78       3.448   3.725 -22.369  1.00 70.60           N
ATOM    959 1HH2 ARG A  78       2.718   3.609 -21.696  1.00 70.60           H
ATOM    960 2HH2 ARG A  78       4.402   3.762 -22.071  1.00 70.60           H
ATOM    961  HN  ARG A  78       5.656   7.581 -27.084  1.00 70.60           H
ATOM    962  N   VAL A  79       1.547   7.915 -28.130  1.00 76.17           N
ATOM    963  CA  VAL A  79       0.292   8.337 -27.530  1.00 76.17           C
ATOM    964  C   VAL A  79       0.093   7.602 -26.203  1.00 76.17           C
ATOM    965  O   VAL A  79       0.238   6.382 -26.138  1.00 76.17           O
ATOM    966  HA  VAL A  79       0.366   9.406 -27.331  1.00 76.17           H
ATOM    967  CB  VAL A  79      -0.858   8.117 -28.514  1.00 76.17           C
ATOM    968  HB  VAL A  79      -1.003   7.043 -28.626  1.00 76.17           H
ATOM    969  CG1 VAL A  79      -2.161   8.713 -27.977  1.00 76.17           C
ATOM    970 1HG1 VAL A  79      -2.415   8.237 -27.030  1.00 76.17           H
ATOM    971 2HG1 VAL A  79      -2.034   9.784 -27.822  1.00 76.17           H
ATOM    972 3HG1 VAL A  79      -2.962   8.542 -28.696  1.00 76.17           H
ATOM    973  CG2 VAL A  79      -0.519   8.692 -29.891  1.00 76.17           C
ATOM    974 1HG2 VAL A  79      -0.335   9.762 -29.803  1.00 76.17           H
ATOM    975 2HG2 VAL A  79       0.372   8.200 -30.281  1.00 76.17           H
ATOM    976 3HG2 VAL A  79      -1.354   8.521 -30.571  1.00 76.17           H
ATOM    977  HN  VAL A  79       1.483   7.628 -29.085  1.00 76.17           H
ATOM    978  N   LYS A  80      -0.236   8.374 -25.178  1.00 79.75           N
ATOM    979  CA  LYS A  80      -0.513   7.805 -23.871  1.00 79.75           C
ATOM    980  C   LYS A  80      -1.805   6.988 -23.939  1.00 79.75           C
ATOM    981  O   LYS A  80      -2.614   7.173 -24.848  1.00 79.75           O
ATOM    982  HA  LYS A  80       0.308   7.131 -23.627  1.00 79.75           H
ATOM    983  CB  LYS A  80      -0.534   8.900 -22.803  1.00 79.75           C
ATOM    984 1HB  LYS A  80      -1.443   9.494 -22.903  1.00 79.75           H
ATOM    985 2HB  LYS A  80      -0.558   8.447 -21.812  1.00 79.75           H
ATOM    986  CG  LYS A  80       0.691   9.808 -22.925  1.00 79.75           C
ATOM    987 1HG  LYS A  80       0.677  10.316 -23.890  1.00 79.75           H
ATOM    988 2HG  LYS A  80       0.653  10.581 -22.158  1.00 79.75           H
ATOM    989  CD  LYS A  80       1.986   9.005 -22.784  1.00 79.75           C
ATOM    990 1HD  LYS A  80       2.000   8.499 -21.818  1.00 79.75           H
ATOM    991 2HD  LYS A  80       2.022   8.230 -23.550  1.00 79.75           H
ATOM    992  CE  LYS A  80       3.211   9.912 -22.909  1.00 79.75           C
ATOM    993 1HE  LYS A  80       3.076  10.602 -23.742  1.00 79.75           H
ATOM    994 2HE  LYS A  80       3.316  10.517 -22.008  1.00 79.75           H
ATOM    995  NZ  LYS A  80       4.434   9.106 -23.118  1.00 79.75           N
ATOM    996 1HZ  LYS A  80       5.223   9.723 -23.278  1.00 79.75           H
ATOM    997 2HZ  LYS A  80       4.610   8.539 -22.296  1.00 79.75           H
ATOM    998 3HZ  LYS A  80       4.308   8.503 -23.923  1.00 79.75           H
ATOM    999  HN  LYS A  80      -0.313   9.370 -25.231  1.00 79.75           H
ATOM   1000  N   THR A  81      -1.960   6.102 -22.966  1.00 80.74           N
ATOM   1001  CA  THR A  81      -3.210   5.379 -22.803  1.00 80.74           C
ATOM   1002  C   THR A  81      -3.735   5.537 -21.375  1.00 80.74           C
ATOM   1003  O   THR A  81      -3.014   5.999 -20.492  1.00 80.74           O
ATOM   1004  HA  THR A  81      -3.952   5.822 -23.468  1.00 80.74           H
ATOM   1005  CB  THR A  81      -2.969   3.922 -23.205  1.00 80.74           C
ATOM   1006  HB  THR A  81      -3.902   3.358 -23.200  1.00 80.74           H
ATOM   1007  OG1 THR A  81      -1.972   3.471 -22.292  1.00 80.74           O
ATOM   1008  HG1 THR A  81      -1.078   3.832 -22.556  1.00 80.74           H
ATOM   1009  CG2 THR A  81      -2.303   3.796 -24.576  1.00 80.74           C
ATOM   1010 1HG2 THR A  81      -1.338   4.303 -24.560  1.00 80.74           H
ATOM   1011 2HG2 THR A  81      -2.941   4.251 -25.334  1.00 80.74           H
ATOM   1012 3HG2 THR A  81      -2.155   2.742 -24.813  1.00 80.74           H
ATOM   1013  HN  THR A  81      -1.251   5.876 -22.297  1.00 80.74           H
ATOM   1014  N   MET A  82      -4.987   5.144 -21.193  1.00 82.47           N
ATOM   1015  CA  MET A  82      -5.596   5.174 -19.874  1.00 82.47           C
ATOM   1016  C   MET A  82      -4.770   4.367 -18.870  1.00 82.47           C
ATOM   1017  O   MET A  82      -4.550   4.810 -17.744  1.00 82.47           O
ATOM   1018  HA  MET A  82      -5.612   6.224 -19.581  1.00 82.47           H
ATOM   1019  CB  MET A  82      -7.011   4.596 -19.951  1.00 82.47           C
ATOM   1020 1HB  MET A  82      -7.622   5.210 -20.612  1.00 82.47           H
ATOM   1021 2HB  MET A  82      -6.976   3.597 -20.386  1.00 82.47           H
ATOM   1022  CG  MET A  82      -7.654   4.533 -18.564  1.00 82.47           C
ATOM   1023 1HG  MET A  82      -7.271   3.673 -18.015  1.00 82.47           H
ATOM   1024 2HG  MET A  82      -7.389   5.422 -17.991  1.00 82.47           H
ATOM   1025  SD  MET A  82      -9.429   4.416 -18.719  1.00 82.47           S
ATOM   1026  CE  MET A  82      -9.907   4.698 -17.023  1.00 82.47           C
ATOM   1027 1HE  MET A  82      -9.466   3.929 -16.388  1.00 82.47           H
ATOM   1028 2HE  MET A  82      -9.555   5.679 -16.705  1.00 82.47           H
ATOM   1029 3HE  MET A  82     -10.993   4.658 -16.941  1.00 82.47           H
ATOM   1030  HN  MET A  82      -5.581   4.811 -21.925  1.00 82.47           H
ATOM   1031  N   THR A  83      -4.334   3.198 -19.314  1.00 82.16           N
ATOM   1032  CA  THR A  83      -3.459   2.368 -18.504  1.00 82.16           C
ATOM   1033  C   THR A  83      -2.224   3.159 -18.071  1.00 82.16           C
ATOM   1034  O   THR A  83      -1.825   3.108 -16.908  1.00 82.16           O
ATOM   1035  HA  THR A  83      -3.994   2.088 -17.596  1.00 82.16           H
ATOM   1036  CB  THR A  83      -3.124   1.109 -19.307  1.00 82.16           C
ATOM   1037  HB  THR A  83      -2.494   1.350 -20.163  1.00 82.16           H
ATOM   1038  OG1 THR A  83      -4.396   0.547 -19.618  1.00 82.16           O
ATOM   1039  HG1 THR A  83      -5.119   1.058 -19.154  1.00 82.16           H
ATOM   1040  CG2 THR A  83      -2.440   0.037 -18.457  1.00 82.16           C
ATOM   1041 1HG2 THR A  83      -3.100  -0.253 -17.638  1.00 82.16           H
ATOM   1042 2HG2 THR A  83      -1.510   0.434 -18.050  1.00 82.16           H
ATOM   1043 3HG2 THR A  83      -2.224  -0.834 -19.075  1.00 82.16           H
ATOM   1044  HN  THR A  83      -4.569   2.817 -20.209  1.00 82.16           H
ATOM   1045  N   ASP A  84      -1.652   3.873 -19.029  1.00 83.78           N
ATOM   1046  CA  ASP A  84      -0.411   4.590 -18.790  1.00 83.78           C
ATOM   1047  C   ASP A  84      -0.641   5.655 -17.716  1.00 83.78           C
ATOM   1048  O   ASP A  84       0.238   5.912 -16.894  1.00 83.78           O
ATOM   1049  HA  ASP A  84       0.303   3.828 -18.476  1.00 83.78           H
ATOM   1050  CB  ASP A  84       0.072   5.295 -20.059  1.00 83.78           C
ATOM   1051 1HB  ASP A  84      -0.640   6.071 -20.341  1.00 83.78           H
ATOM   1052 2HB  ASP A  84       1.023   5.790 -19.864  1.00 83.78           H
ATOM   1053  CG  ASP A  84       0.235   4.301 -21.210  1.00 83.78           C
ATOM   1054  OD1 ASP A  84       0.984   3.320 -21.012  1.00 83.78           O
ATOM   1055  OD2 ASP A  84      -0.394   4.544 -22.263  1.00 83.78           O
ATOM   1056  HN  ASP A  84      -2.022   3.966 -19.954  1.00 83.78           H
ATOM   1057  N   MET A  85      -1.826   6.245 -17.757  1.00 88.31           N
ATOM   1058  CA  MET A  85      -2.176   7.288 -16.808  1.00 88.31           C
ATOM   1059  C   MET A  85      -2.184   6.748 -15.377  1.00 88.31           C
ATOM   1060  O   MET A  85      -1.672   7.393 -14.463  1.00 88.31           O
ATOM   1061  HA  MET A  85      -1.404   8.050 -16.912  1.00 88.31           H
ATOM   1062  CB  MET A  85      -3.559   7.847 -17.151  1.00 88.31           C
ATOM   1063 1HB  MET A  85      -3.578   8.166 -18.193  1.00 88.31           H
ATOM   1064 2HB  MET A  85      -4.308   7.063 -17.044  1.00 88.31           H
ATOM   1065  CG  MET A  85      -3.913   9.027 -16.243  1.00 88.31           C
ATOM   1066 1HG  MET A  85      -4.915   9.389 -16.478  1.00 88.31           H
ATOM   1067 2HG  MET A  85      -3.927   8.704 -15.202  1.00 88.31           H
ATOM   1068  SD  MET A  85      -2.725  10.341 -16.458  1.00 88.31           S
ATOM   1069  CE  MET A  85      -3.148  10.874 -18.109  1.00 88.31           C
ATOM   1070 1HE  MET A  85      -3.020  10.044 -18.803  1.00 88.31           H
ATOM   1071 2HE  MET A  85      -4.185  11.208 -18.128  1.00 88.31           H
ATOM   1072 3HE  MET A  85      -2.496  11.697 -18.403  1.00 88.31           H
ATOM   1073  HN  MET A  85      -2.539   6.021 -18.421  1.00 88.31           H
ATOM   1074  N   PHE A  86      -2.771   5.569 -15.226  1.00 89.06           N
ATOM   1075  CA  PHE A  86      -2.853   4.935 -13.922  1.00 89.06           C
ATOM   1076  C   PHE A  86      -1.474   4.466 -13.453  1.00 89.06           C
ATOM   1077  O   PHE A  86      -1.147   4.573 -12.272  1.00 89.06           O
ATOM   1078  HA  PHE A  86      -3.238   5.679 -13.224  1.00 89.06           H
ATOM   1079  CB  PHE A  86      -3.768   3.719 -14.072  1.00 89.06           C
ATOM   1080 1HB  PHE A  86      -3.377   3.078 -14.862  1.00 89.06           H
ATOM   1081 2HB  PHE A  86      -3.741   3.140 -13.149  1.00 89.06           H
ATOM   1082  CG  PHE A  86      -5.222   4.070 -14.394  1.00 89.06           C
ATOM   1083  CD1 PHE A  86      -5.802   5.157 -13.819  1.00 89.06           C
ATOM   1084  HD1 PHE A  86      -5.232   5.778 -13.128  1.00 89.06           H
ATOM   1085  CD2 PHE A  86      -5.934   3.296 -15.256  1.00 89.06           C
ATOM   1086  HD2 PHE A  86      -5.469   2.425 -15.717  1.00 89.06           H
ATOM   1087  CE1 PHE A  86      -7.152   5.483 -14.117  1.00 89.06           C
ATOM   1088  HE1 PHE A  86      -7.617   6.355 -13.656  1.00 89.06           H
ATOM   1089  CE2 PHE A  86      -7.283   3.622 -15.555  1.00 89.06           C
ATOM   1090  HE2 PHE A  86      -7.854   3.001 -16.245  1.00 89.06           H
ATOM   1091  CZ  PHE A  86      -7.864   4.709 -14.979  1.00 89.06           C
ATOM   1092  HZ  PHE A  86      -8.900   4.959 -15.209  1.00 89.06           H
ATOM   1093  HN  PHE A  86      -3.185   5.051 -15.975  1.00 89.06           H
ATOM   1094  N   LEU A  87      -0.703   3.957 -14.402  1.00 87.30           N
ATOM   1095  CA  LEU A  87       0.635   3.476 -14.102  1.00 87.30           C
ATOM   1096  C   LEU A  87       1.483   4.636 -13.576  1.00 87.30           C
ATOM   1097  O   LEU A  87       2.305   4.452 -12.680  1.00 87.30           O
ATOM   1098  HA  LEU A  87       0.545   2.729 -13.314  1.00 87.30           H
ATOM   1099  CB  LEU A  87       1.239   2.777 -15.321  1.00 87.30           C
ATOM   1100 1HB  LEU A  87       1.144   3.441 -16.181  1.00 87.30           H
ATOM   1101 2HB  LEU A  87       2.306   2.637 -15.144  1.00 87.30           H
ATOM   1102  CG  LEU A  87       0.630   1.423 -15.688  1.00 87.30           C
ATOM   1103  HG  LEU A  87      -0.428   1.571 -15.903  1.00 87.30           H
ATOM   1104  CD1 LEU A  87       1.274   0.857 -16.956  1.00 87.30           C
ATOM   1105 1HD1 LEU A  87       1.114   1.548 -17.784  1.00 87.30           H
ATOM   1106 2HD1 LEU A  87       2.343   0.726 -16.793  1.00 87.30           H
ATOM   1107 3HD1 LEU A  87       0.822  -0.106 -17.194  1.00 87.30           H
ATOM   1108  CD2 LEU A  87       0.720   0.445 -14.515  1.00 87.30           C
ATOM   1109 1HD2 LEU A  87       1.765   0.296 -14.245  1.00 87.30           H
ATOM   1110 2HD2 LEU A  87       0.178   0.852 -13.661  1.00 87.30           H
ATOM   1111 3HD2 LEU A  87       0.279  -0.510 -14.803  1.00 87.30           H
ATOM   1112  HN  LEU A  87      -0.978   3.870 -15.359  1.00 87.30           H
ATOM   1113  N   LEU A  88       1.253   5.806 -14.155  1.00 90.48           N
ATOM   1114  CA  LEU A  88       1.961   7.002 -13.733  1.00 90.48           C
ATOM   1115  C   LEU A  88       1.618   7.305 -12.273  1.00 90.48           C
ATOM   1116  O   LEU A  88       2.510   7.478 -11.444  1.00 90.48           O
ATOM   1117  HA  LEU A  88       3.028   6.790 -13.799  1.00 90.48           H
ATOM   1118  CB  LEU A  88       1.669   8.162 -14.686  1.00 90.48           C
ATOM   1119 1HB  LEU A  88       2.085   7.917 -15.663  1.00 90.48           H
ATOM   1120 2HB  LEU A  88       0.589   8.241 -14.811  1.00 90.48           H
ATOM   1121  CG  LEU A  88       2.207   9.530 -14.262  1.00 90.48           C
ATOM   1122  HG  LEU A  88       1.900   9.714 -13.232  1.00 90.48           H
ATOM   1123  CD1 LEU A  88       3.736   9.551 -14.290  1.00 90.48           C
ATOM   1124 1HD1 LEU A  88       4.122   8.796 -13.604  1.00 90.48           H
ATOM   1125 2HD1 LEU A  88       4.085   9.336 -15.300  1.00 90.48           H
ATOM   1126 3HD1 LEU A  88       4.092  10.535 -13.984  1.00 90.48           H
ATOM   1127  CD2 LEU A  88       1.603  10.646 -15.118  1.00 90.48           C
ATOM   1128 1HD2 LEU A  88       1.858  10.479 -16.165  1.00 90.48           H
ATOM   1129 2HD2 LEU A  88       0.519  10.645 -15.004  1.00 90.48           H
ATOM   1130 3HD2 LEU A  88       2.002  11.608 -14.796  1.00 90.48           H
ATOM   1131  HN  LEU A  88       0.597   5.943 -14.898  1.00 90.48           H
ATOM   1132  N   ASN A  89       0.322   7.359 -12.002  1.00 93.31           N
ATOM   1133  CA  ASN A  89      -0.152   7.755 -10.687  1.00 93.31           C
ATOM   1134  C   ASN A  89       0.273   6.706  -9.658  1.00 93.31           C
ATOM   1135  O   ASN A  89       0.483   7.026  -8.489  1.00 93.31           O
ATOM   1136  HA  ASN A  89       0.302   8.729 -10.501  1.00 93.31           H
ATOM   1137  CB  ASN A  89      -1.678   7.854 -10.658  1.00 93.31           C
ATOM   1138 1HB  ASN A  89      -2.111   7.035 -11.232  1.00 93.31           H
ATOM   1139 2HB  ASN A  89      -2.034   7.748  -9.633  1.00 93.31           H
ATOM   1140  CG  ASN A  89      -2.152   9.191 -11.232  1.00 93.31           C
ATOM   1141  OD1 ASN A  89      -2.401  10.149 -10.518  1.00 93.31           O
ATOM   1142  ND2 ASN A  89      -2.262   9.203 -12.557  1.00 93.31           N
ATOM   1143 1HD2 ASN A  89      -2.041   8.382 -13.084  1.00 93.31           H
ATOM   1144 2HD2 ASN A  89      -2.565  10.032 -13.027  1.00 93.31           H
ATOM   1145  HN  ASN A  89      -0.397   7.138 -12.661  1.00 93.31           H
ATOM   1146  N   LEU A  90       0.387   5.473 -10.130  1.00 91.74           N
ATOM   1147  CA  LEU A  90       0.814   4.380  -9.274  1.00 91.74           C
ATOM   1148  C   LEU A  90       2.249   4.634  -8.807  1.00 91.74           C
ATOM   1149  O   LEU A  90       2.558   4.478  -7.627  1.00 91.74           O
ATOM   1150  HA  LEU A  90       0.163   4.375  -8.400  1.00 91.74           H
ATOM   1151  CB  LEU A  90       0.628   3.038  -9.985  1.00 91.74           C
ATOM   1152 1HB  LEU A  90      -0.307   3.072 -10.544  1.00 91.74           H
ATOM   1153 2HB  LEU A  90       1.431   2.920 -10.712  1.00 91.74           H
ATOM   1154  CG  LEU A  90       0.607   1.800  -9.086  1.00 91.74           C
ATOM   1155  HG  LEU A  90       1.359   1.930  -8.307  1.00 91.74           H
ATOM   1156  CD1 LEU A  90      -0.746   1.653  -8.386  1.00 91.74           C
ATOM   1157 1HD1 LEU A  90      -0.935   2.533  -7.773  1.00 91.74           H
ATOM   1158 2HD1 LEU A  90      -1.533   1.555  -9.134  1.00 91.74           H
ATOM   1159 3HD1 LEU A  90      -0.733   0.765  -7.754  1.00 91.74           H
ATOM   1160  CD2 LEU A  90       0.985   0.544  -9.873  1.00 91.74           C
ATOM   1161 1HD2 LEU A  90       0.274   0.397 -10.686  1.00 91.74           H
ATOM   1162 2HD2 LEU A  90       1.988   0.661 -10.284  1.00 91.74           H
ATOM   1163 3HD2 LEU A  90       0.962  -0.321  -9.210  1.00 91.74           H
ATOM   1164  HN  LEU A  90       0.193   5.217 -11.077  1.00 91.74           H
ATOM   1165  N   ALA A  91       3.087   5.023  -9.757  1.00 93.91           N
ATOM   1166  CA  ALA A  91       4.492   5.254  -9.468  1.00 93.91           C
ATOM   1167  C   ALA A  91       4.623   6.447  -8.519  1.00 93.91           C
ATOM   1168  O   ALA A  91       5.492   6.460  -7.649  1.00 93.91           O
ATOM   1169  HA  ALA A  91       4.880   4.363  -8.973  1.00 93.91           H
ATOM   1170  CB  ALA A  91       5.255   5.463 -10.777  1.00 93.91           C
ATOM   1171 1HB  ALA A  91       5.154   4.576 -11.402  1.00 93.91           H
ATOM   1172 2HB  ALA A  91       4.846   6.326 -11.302  1.00 93.91           H
ATOM   1173 3HB  ALA A  91       6.309   5.637 -10.559  1.00 93.91           H
ATOM   1174  HN  ALA A  91       2.820   5.179 -10.708  1.00 93.91           H
ATOM   1175  N   ILE A  92       3.746   7.421  -8.719  1.00 95.30           N
ATOM   1176  CA  ILE A  92       3.749   8.612  -7.888  1.00 95.30           C
ATOM   1177  C   ILE A  92       3.382   8.229  -6.453  1.00 95.30           C
ATOM   1178  O   ILE A  92       4.033   8.666  -5.505  1.00 95.30           O
ATOM   1179  HA  ILE A  92       4.764   9.010  -7.891  1.00 95.30           H
ATOM   1180  CB  ILE A  92       2.840   9.687  -8.489  1.00 95.30           C
ATOM   1181  HB  ILE A  92       1.880   9.228  -8.726  1.00 95.30           H
ATOM   1182  CG1 ILE A  92       3.419  10.225  -9.799  1.00 95.30           C
ATOM   1183 1HG1 ILE A  92       4.309  10.818  -9.591  1.00 95.30           H
ATOM   1184 2HG1 ILE A  92       3.731   9.393 -10.431  1.00 95.30           H
ATOM   1185  CG2 ILE A  92       2.571  10.804  -7.480  1.00 95.30           C
ATOM   1186 1HG2 ILE A  92       2.084  10.388  -6.598  1.00 95.30           H
ATOM   1187 2HG2 ILE A  92       3.514  11.267  -7.189  1.00 95.30           H
ATOM   1188 3HG2 ILE A  92       1.922  11.554  -7.932  1.00 95.30           H
ATOM   1189  CD1 ILE A  92       2.391  11.081 -10.542  1.00 95.30           C
ATOM   1190 1HD1 ILE A  92       1.513  10.477 -10.770  1.00 95.30           H
ATOM   1191 2HD1 ILE A  92       2.100  11.924  -9.916  1.00 95.30           H
ATOM   1192 3HD1 ILE A  92       2.829  11.450 -11.469  1.00 95.30           H
ATOM   1193  HN  ILE A  92       3.045   7.404  -9.432  1.00 95.30           H
ATOM   1194  N   ALA A  93       2.342   7.417  -6.339  1.00 95.19           N
ATOM   1195  CA  ALA A  93       1.854   7.005  -5.034  1.00 95.19           C
ATOM   1196  C   ALA A  93       2.972   6.279  -4.282  1.00 95.19           C
ATOM   1197  O   ALA A  93       3.205   6.543  -3.103  1.00 95.19           O
ATOM   1198  HA  ALA A  93       1.582   7.905  -4.482  1.00 95.19           H
ATOM   1199  CB  ALA A  93       0.607   6.135  -5.206  1.00 95.19           C
ATOM   1200 1HB  ALA A  93      -0.166   6.707  -5.719  1.00 95.19           H
ATOM   1201 2HB  ALA A  93       0.858   5.253  -5.795  1.00 95.19           H
ATOM   1202 3HB  ALA A  93       0.241   5.827  -4.226  1.00 95.19           H
ATOM   1203  HN  ALA A  93       1.837   7.042  -7.116  1.00 95.19           H
ATOM   1204  N   ASP A  94       3.633   5.379  -4.994  1.00 94.32           N
ATOM   1205  CA  ASP A  94       4.693   4.584  -4.398  1.00 94.32           C
ATOM   1206  C   ASP A  94       5.799   5.514  -3.893  1.00 94.32           C
ATOM   1207  O   ASP A  94       6.296   5.345  -2.780  1.00 94.32           O
ATOM   1208  HA  ASP A  94       4.216   4.028  -3.591  1.00 94.32           H
ATOM   1209  CB  ASP A  94       5.310   3.630  -5.423  1.00 94.32           C
ATOM   1210 1HB  ASP A  94       5.445   4.148  -6.372  1.00 94.32           H
ATOM   1211 2HB  ASP A  94       6.299   3.319  -5.087  1.00 94.32           H
ATOM   1212  CG  ASP A  94       4.424   2.399  -5.628  1.00 94.32           C
ATOM   1213  OD1 ASP A  94       3.724   2.036  -4.659  1.00 94.32           O
ATOM   1214  OD2 ASP A  94       4.466   1.851  -6.751  1.00 94.32           O
ATOM   1215  HN  ASP A  94       3.455   5.189  -5.960  1.00 94.32           H
ATOM   1216  N   LEU A  95       6.151   6.474  -4.735  1.00 96.57           N
ATOM   1217  CA  LEU A  95       7.236   7.386  -4.418  1.00 96.57           C
ATOM   1218  C   LEU A  95       6.909   8.131  -3.122  1.00 96.57           C
ATOM   1219  O   LEU A  95       7.767   8.280  -2.253  1.00 96.57           O
ATOM   1220  HA  LEU A  95       8.131   6.786  -4.254  1.00 96.57           H
ATOM   1221  CB  LEU A  95       7.523   8.311  -5.602  1.00 96.57           C
ATOM   1222 1HB  LEU A  95       6.571   8.629  -6.028  1.00 96.57           H
ATOM   1223 2HB  LEU A  95       8.018   9.207  -5.227  1.00 96.57           H
ATOM   1224  CG  LEU A  95       8.379   7.720  -6.724  1.00 96.57           C
ATOM   1225  HG  LEU A  95       7.939   6.769  -7.025  1.00 96.57           H
ATOM   1226  CD1 LEU A  95       8.377   8.629  -7.954  1.00 96.57           C
ATOM   1227 1HD1 LEU A  95       7.356   8.745  -8.318  1.00 96.57           H
ATOM   1228 2HD1 LEU A  95       8.779   9.606  -7.685  1.00 96.57           H
ATOM   1229 3HD1 LEU A  95       8.993   8.185  -8.735  1.00 96.57           H
ATOM   1230  CD2 LEU A  95       9.798   7.425  -6.232  1.00 96.57           C
ATOM   1231 1HD2 LEU A  95      10.263   8.349  -5.887  1.00 96.57           H
ATOM   1232 2HD2 LEU A  95       9.756   6.710  -5.410  1.00 96.57           H
ATOM   1233 3HD2 LEU A  95      10.386   7.005  -7.048  1.00 96.57           H
ATOM   1234  HN  LEU A  95       5.710   6.633  -5.618  1.00 96.57           H
ATOM   1235  N   LEU A  96       5.665   8.578  -3.032  1.00 95.72           N
ATOM   1236  CA  LEU A  96       5.244   9.399  -1.910  1.00 95.72           C
ATOM   1237  C   LEU A  96       5.473   8.631  -0.607  1.00 95.72           C
ATOM   1238  O   LEU A  96       5.901   9.209   0.392  1.00 95.72           O
ATOM   1239  HA  LEU A  96       5.874  10.289  -1.902  1.00 95.72           H
ATOM   1240  CB  LEU A  96       3.800   9.869  -2.101  1.00 95.72           C
ATOM   1241 1HB  LEU A  96       3.196   9.011  -2.397  1.00 95.72           H
ATOM   1242 2HB  LEU A  96       3.419  10.210  -1.138  1.00 95.72           H
ATOM   1243  CG  LEU A  96       3.588  10.985  -3.126  1.00 95.72           C
ATOM   1244  HG  LEU A  96       3.913  10.620  -4.100  1.00 95.72           H
ATOM   1245  CD1 LEU A  96       2.105  11.342  -3.248  1.00 95.72           C
ATOM   1246 1HD1 LEU A  96       1.545  10.464  -3.568  1.00 95.72           H
ATOM   1247 2HD1 LEU A  96       1.732  11.680  -2.282  1.00 95.72           H
ATOM   1248 3HD1 LEU A  96       1.983  12.138  -3.983  1.00 95.72           H
ATOM   1249  CD2 LEU A  96       4.447  12.207  -2.792  1.00 95.72           C
ATOM   1250 1HD2 LEU A  96       4.176  12.582  -1.805  1.00 95.72           H
ATOM   1251 2HD2 LEU A  96       5.499  11.923  -2.797  1.00 95.72           H
ATOM   1252 3HD2 LEU A  96       4.276  12.985  -3.536  1.00 95.72           H
ATOM   1253  HN  LEU A  96       4.952   8.388  -3.707  1.00 95.72           H
ATOM   1254  N   PHE A  97       5.179   7.340  -0.658  1.00 95.56           N
ATOM   1255  CA  PHE A  97       5.335   6.490   0.509  1.00 95.56           C
ATOM   1256  C   PHE A  97       6.814   6.232   0.805  1.00 95.56           C
ATOM   1257  O   PHE A  97       7.252   6.352   1.949  1.00 95.56           O
ATOM   1258  HA  PHE A  97       4.883   7.012   1.353  1.00 95.56           H
ATOM   1259  CB  PHE A  97       4.653   5.159   0.188  1.00 95.56           C
ATOM   1260 1HB  PHE A  97       3.573   5.307   0.186  1.00 95.56           H
ATOM   1261 2HB  PHE A  97       4.934   4.852  -0.819  1.00 95.56           H
ATOM   1262  CG  PHE A  97       4.996   4.032   1.164  1.00 95.56           C
ATOM   1263  CD1 PHE A  97       5.601   2.901   0.711  1.00 95.56           C
ATOM   1264  HD1 PHE A  97       5.841   2.798  -0.348  1.00 95.56           H
ATOM   1265  CD2 PHE A  97       4.697   4.160   2.484  1.00 95.56           C
ATOM   1266  HD2 PHE A  97       4.212   5.067   2.847  1.00 95.56           H
ATOM   1267  CE1 PHE A  97       5.920   1.855   1.616  1.00 95.56           C
ATOM   1268  HE1 PHE A  97       6.404   0.948   1.253  1.00 95.56           H
ATOM   1269  CE2 PHE A  97       5.016   3.114   3.390  1.00 95.56           C
ATOM   1270  HE2 PHE A  97       4.776   3.218   4.448  1.00 95.56           H
ATOM   1271  CZ  PHE A  97       5.620   1.983   2.937  1.00 95.56           C
ATOM   1272  HZ  PHE A  97       5.865   1.181   3.632  1.00 95.56           H
ATOM   1273  HN  PHE A  97       4.839   6.877  -1.477  1.00 95.56           H
ATOM   1274  N   LEU A  98       7.543   5.884  -0.245  1.00 96.52           N
ATOM   1275  CA  LEU A  98       8.923   5.455  -0.089  1.00 96.52           C
ATOM   1276  C   LEU A  98       9.709   6.540   0.649  1.00 96.52           C
ATOM   1277  O   LEU A  98      10.594   6.236   1.448  1.00 96.52           O
ATOM   1278  HA  LEU A  98       8.918   4.555   0.524  1.00 96.52           H
ATOM   1279  CB  LEU A  98       9.522   5.076  -1.445  1.00 96.52           C
ATOM   1280 1HB  LEU A  98       9.331   5.890  -2.145  1.00 96.52           H
ATOM   1281 2HB  LEU A  98      10.604   5.000  -1.333  1.00 96.52           H
ATOM   1282  CG  LEU A  98       9.009   3.775  -2.065  1.00 96.52           C
ATOM   1283  HG  LEU A  98       7.925   3.747  -1.952  1.00 96.52           H
ATOM   1284  CD1 LEU A  98       9.308   3.727  -3.565  1.00 96.52           C
ATOM   1285 1HD1 LEU A  98       8.820   4.567  -4.060  1.00 96.52           H
ATOM   1286 2HD1 LEU A  98      10.385   3.789  -3.723  1.00 96.52           H
ATOM   1287 3HD1 LEU A  98       8.933   2.792  -3.980  1.00 96.52           H
ATOM   1288  CD2 LEU A  98       9.572   2.558  -1.329  1.00 96.52           C
ATOM   1289 1HD2 LEU A  98      10.660   2.568  -1.389  1.00 96.52           H
ATOM   1290 2HD2 LEU A  98       9.265   2.591  -0.284  1.00 96.52           H
ATOM   1291 3HD2 LEU A  98       9.191   1.646  -1.790  1.00 96.52           H
ATOM   1292  HN  LEU A  98       7.207   5.891  -1.187  1.00 96.52           H
ATOM   1293  N   VAL A  99       9.358   7.784   0.356  1.00 96.75           N
ATOM   1294  CA  VAL A  99      10.063   8.916   0.933  1.00 96.75           C
ATOM   1295  C   VAL A  99       9.900   8.891   2.454  1.00 96.75           C
ATOM   1296  O   VAL A  99      10.659   9.539   3.173  1.00 96.75           O
ATOM   1297  HA  VAL A  99      11.119   8.804   0.691  1.00 96.75           H
ATOM   1298  CB  VAL A  99       9.567  10.218   0.300  1.00 96.75           C
ATOM   1299  HB  VAL A  99       8.478  10.216   0.337  1.00 96.75           H
ATOM   1300  CG1 VAL A  99      10.062  11.433   1.087  1.00 96.75           C
ATOM   1301 1HG1 VAL A  99       9.691  11.379   2.110  1.00 96.75           H
ATOM   1302 2HG1 VAL A  99      11.152  11.441   1.095  1.00 96.75           H
ATOM   1303 3HG1 VAL A  99       9.696  12.345   0.615  1.00 96.75           H
ATOM   1304  CG2 VAL A  99       9.987  10.308  -1.169  1.00 96.75           C
ATOM   1305 1HG2 VAL A  99      11.074  10.277  -1.239  1.00 96.75           H
ATOM   1306 2HG2 VAL A  99       9.563   9.468  -1.720  1.00 96.75           H
ATOM   1307 3HG2 VAL A  99       9.622  11.243  -1.594  1.00 96.75           H
ATOM   1308  HN  VAL A  99       8.609   8.023  -0.262  1.00 96.75           H
ATOM   1309  N   THR A 100       8.906   8.137   2.899  1.00 95.91           N
ATOM   1310  CA  THR A 100       8.592   8.073   4.316  1.00 95.91           C
ATOM   1311  C   THR A 100       9.426   6.987   4.998  1.00 95.91           C
ATOM   1312  O   THR A 100       9.545   6.968   6.223  1.00 95.91           O
ATOM   1313  HA  THR A 100       8.868   9.023   4.773  1.00 95.91           H
ATOM   1314  CB  THR A 100       7.083   7.858   4.456  1.00 95.91           C
ATOM   1315  HB  THR A 100       6.752   8.076   5.472  1.00 95.91           H
ATOM   1316  OG1 THR A 100       6.881   6.517   4.018  1.00 95.91           O
ATOM   1317  HG1 THR A 100       6.811   6.491   3.020  1.00 95.91           H
ATOM   1318  CG2 THR A 100       6.277   8.700   3.465  1.00 95.91           C
ATOM   1319 1HG2 THR A 100       6.561   8.433   2.447  1.00 95.91           H
ATOM   1320 2HG2 THR A 100       6.483   9.757   3.635  1.00 95.91           H
ATOM   1321 3HG2 THR A 100       5.213   8.509   3.608  1.00 95.91           H
ATOM   1322  HN  THR A 100       8.322   7.578   2.310  1.00 95.91           H
ATOM   1323  N   LEU A 101       9.983   6.110   4.177  1.00 95.82           N
ATOM   1324  CA  LEU A 101      10.662   4.932   4.689  1.00 95.82           C
ATOM   1325  C   LEU A 101      11.886   5.365   5.499  1.00 95.82           C
ATOM   1326  O   LEU A 101      12.162   4.807   6.560  1.00 95.82           O
ATOM   1327  HA  LEU A 101       9.970   4.420   5.357  1.00 95.82           H
ATOM   1328  CB  LEU A 101      10.990   3.965   3.549  1.00 95.82           C
ATOM   1329 1HB  LEU A 101      11.505   4.520   2.765  1.00 95.82           H
ATOM   1330 2HB  LEU A 101      11.691   3.218   3.923  1.00 95.82           H
ATOM   1331  CG  LEU A 101       9.799   3.237   2.923  1.00 95.82           C
ATOM   1332  HG  LEU A 101       9.166   3.977   2.433  1.00 95.82           H
ATOM   1333  CD1 LEU A 101      10.262   2.253   1.846  1.00 95.82           C
ATOM   1334 1HD1 LEU A 101      10.792   2.795   1.063  1.00 95.82           H
ATOM   1335 2HD1 LEU A 101      10.928   1.514   2.291  1.00 95.82           H
ATOM   1336 3HD1 LEU A 101       9.395   1.750   1.418  1.00 95.82           H
ATOM   1337  CD2 LEU A 101       8.948   2.554   3.996  1.00 95.82           C
ATOM   1338 1HD2 LEU A 101       9.557   1.828   4.535  1.00 95.82           H
ATOM   1339 2HD2 LEU A 101       8.573   3.303   4.693  1.00 95.82           H
ATOM   1340 3HD2 LEU A 101       8.109   2.044   3.523  1.00 95.82           H
ATOM   1341  HN  LEU A 101       9.975   6.193   3.180  1.00 95.82           H
ATOM   1342  N   PRO A 102      12.638   6.364   5.017  1.00 95.82           N
ATOM   1343  CA  PRO A 102      13.829   6.826   5.734  1.00 95.82           C
ATOM   1344  C   PRO A 102      13.530   7.175   7.183  1.00 95.82           C
ATOM   1345  O   PRO A 102      14.315   6.859   8.076  1.00 95.82           O
ATOM   1346  HA  PRO A 102      14.571   6.029   5.780  1.00 95.82           H
ATOM   1347  CB  PRO A 102      14.280   8.051   4.936  1.00 95.82           C
ATOM   1348 1HB  PRO A 102      13.847   8.969   5.332  1.00 95.82           H
ATOM   1349 2HB  PRO A 102      15.363   8.172   4.965  1.00 95.82           H
ATOM   1350  CG  PRO A 102      13.784   7.756   3.525  1.00 95.82           C
ATOM   1351 1HG  PRO A 102      13.710   8.662   2.924  1.00 95.82           H
ATOM   1352 2HG  PRO A 102      14.458   7.087   2.991  1.00 95.82           H
ATOM   1353  CD  PRO A 102      12.424   7.121   3.770  1.00 95.82           C
ATOM   1354 1HD  PRO A 102      11.642   7.871   3.886  1.00 95.82           H
ATOM   1355 2HD  PRO A 102      12.124   6.477   2.943  1.00 95.82           H
ATOM   1356  N   PHE A 103      12.393   7.825   7.379  1.00 95.00           N
ATOM   1357  CA  PHE A 103      12.008   8.277   8.706  1.00 95.00           C
ATOM   1358  C   PHE A 103      11.674   7.092   9.613  1.00 95.00           C
ATOM   1359  O   PHE A 103      12.014   7.095  10.795  1.00 95.00           O
ATOM   1360  HA  PHE A 103      12.857   8.822   9.120  1.00 95.00           H
ATOM   1361  CB  PHE A 103      10.759   9.145   8.538  1.00 95.00           C
ATOM   1362 1HB  PHE A 103       9.995   8.567   8.019  1.00 95.00           H
ATOM   1363 2HB  PHE A 103      10.362   9.386   9.524  1.00 95.00           H
ATOM   1364  CG  PHE A 103      11.004  10.446   7.771  1.00 95.00           C
ATOM   1365  CD1 PHE A 103      11.375  11.570   8.440  1.00 95.00           C
ATOM   1366  HD1 PHE A 103      11.499  11.544   9.522  1.00 95.00           H
ATOM   1367  CD2 PHE A 103      10.849  10.478   6.420  1.00 95.00           C
ATOM   1368  HD2 PHE A 103      10.551   9.577   5.884  1.00 95.00           H
ATOM   1369  CE1 PHE A 103      11.602  12.778   7.728  1.00 95.00           C
ATOM   1370  HE1 PHE A 103      11.900  13.679   8.264  1.00 95.00           H
ATOM   1371  CE2 PHE A 103      11.076  11.686   5.708  1.00 95.00           C
ATOM   1372  HE2 PHE A 103      10.952  11.711   4.625  1.00 95.00           H
ATOM   1373  CZ  PHE A 103      11.447  12.810   6.377  1.00 95.00           C
ATOM   1374  HZ  PHE A 103      11.622  13.737   5.830  1.00 95.00           H
ATOM   1375  HN  PHE A 103      11.740   8.043   6.653  1.00 95.00           H
ATOM   1376  N   TRP A 104      11.010   6.107   9.026  1.00 93.12           N
ATOM   1377  CA  TRP A 104      10.661   4.900   9.757  1.00 93.12           C
ATOM   1378  C   TRP A 104      11.960   4.216  10.188  1.00 93.12           C
ATOM   1379  O   TRP A 104      12.040   3.661  11.283  1.00 93.12           O
ATOM   1380  HA  TRP A 104      10.087   5.197  10.634  1.00 93.12           H
ATOM   1381  CB  TRP A 104       9.758   3.994   8.918  1.00 93.12           C
ATOM   1382 1HB  TRP A 104      10.117   3.991   7.889  1.00 93.12           H
ATOM   1383 2HB  TRP A 104       9.842   2.972   9.287  1.00 93.12           H
ATOM   1384  CG  TRP A 104       8.284   4.404   8.927  1.00 93.12           C
ATOM   1385  CD1 TRP A 104       7.528   4.789   7.890  1.00 93.12           C
ATOM   1386  HD1 TRP A 104       7.887   4.862   6.863  1.00 93.12           H
ATOM   1387  CD2 TRP A 104       7.413   4.453  10.077  1.00 93.12           C
ATOM   1388  NE1 TRP A 104       6.239   5.083   8.285  1.00 93.12           N
ATOM   1389  HE1 TRP A 104       5.494   5.390   7.693  1.00 93.12           H
ATOM   1390  CE2 TRP A 104       6.166   4.872   9.657  1.00 93.12           C
ATOM   1391  CE3 TRP A 104       7.669   4.155  11.426  1.00 93.12           C
ATOM   1392  HE3 TRP A 104       8.644   3.822  11.783  1.00 93.12           H
ATOM   1393  CZ2 TRP A 104       5.078   5.030  10.524  1.00 93.12           C
ATOM   1394  HZ2 TRP A 104       4.103   5.362  10.167  1.00 93.12           H
ATOM   1395  CZ3 TRP A 104       6.571   4.317  12.280  1.00 93.12           C
ATOM   1396  HZ3 TRP A 104       6.716   4.099  13.338  1.00 93.12           H
ATOM   1397  CH2 TRP A 104       5.310   4.738  11.873  1.00 93.12           C
ATOM   1398  HH2 TRP A 104       4.506   4.840  12.602  1.00 93.12           H
ATOM   1399  HN  TRP A 104      10.713   6.124   8.071  1.00 93.12           H
ATOM   1400  N   ALA A 105      12.946   4.278   9.304  1.00 94.84           N
ATOM   1401  CA  ALA A 105      14.212   3.609   9.548  1.00 94.84           C
ATOM   1402  C   ALA A 105      14.875   4.216  10.786  1.00 94.84           C
ATOM   1403  O   ALA A 105      15.345   3.491  11.661  1.00 94.84           O
ATOM   1404  HA  ALA A 105      14.000   2.557   9.739  1.00 94.84           H
ATOM   1405  CB  ALA A 105      15.094   3.715   8.302  1.00 94.84           C
ATOM   1406 1HB  ALA A 105      14.590   3.243   7.459  1.00 94.84           H
ATOM   1407 2HB  ALA A 105      15.276   4.765   8.075  1.00 94.84           H
ATOM   1408 3HB  ALA A 105      16.044   3.213   8.485  1.00 94.84           H
ATOM   1409  HN  ALA A 105      12.889   4.773   8.438  1.00 94.84           H
ATOM   1410  N   ILE A 106      14.893   5.541  10.818  1.00 94.21           N
ATOM   1411  CA  ILE A 106      15.523   6.254  11.916  1.00 94.21           C
ATOM   1412  C   ILE A 106      14.778   5.943  13.216  1.00 94.21           C
ATOM   1413  O   ILE A 106      15.399   5.702  14.249  1.00 94.21           O
ATOM   1414  HA  ILE A 106      16.543   5.880  12.005  1.00 94.21           H
ATOM   1415  CB  ILE A 106      15.615   7.748  11.602  1.00 94.21           C
ATOM   1416  HB  ILE A 106      14.641   8.082  11.244  1.00 94.21           H
ATOM   1417  CG1 ILE A 106      16.622   8.012  10.481  1.00 94.21           C
ATOM   1418 1HG1 ILE A 106      17.636   7.898  10.864  1.00 94.21           H
ATOM   1419 2HG1 ILE A 106      16.495   7.272   9.691  1.00 94.21           H
ATOM   1420  CG2 ILE A 106      15.935   8.555  12.862  1.00 94.21           C
ATOM   1421 1HG2 ILE A 106      15.149   8.401  13.601  1.00 94.21           H
ATOM   1422 2HG2 ILE A 106      16.889   8.225  13.272  1.00 94.21           H
ATOM   1423 3HG2 ILE A 106      15.994   9.614  12.610  1.00 94.21           H
ATOM   1424  CD1 ILE A 106      16.445   9.418   9.904  1.00 94.21           C
ATOM   1425 1HD1 ILE A 106      15.437   9.520   9.499  1.00 94.21           H
ATOM   1426 2HD1 ILE A 106      16.596  10.156  10.691  1.00 94.21           H
ATOM   1427 3HD1 ILE A 106      17.173   9.579   9.109  1.00 94.21           H
ATOM   1428  HN  ILE A 106      14.486   6.123  10.114  1.00 94.21           H
ATOM   1429  N   ALA A 107      13.456   5.960  13.121  1.00 92.95           N
ATOM   1430  CA  ALA A 107      12.620   5.776  14.294  1.00 92.95           C
ATOM   1431  C   ALA A 107      12.845   4.373  14.861  1.00 92.95           C
ATOM   1432  O   ALA A 107      12.784   4.172  16.073  1.00 92.95           O
ATOM   1433  HA  ALA A 107      12.924   6.512  15.038  1.00 92.95           H
ATOM   1434  CB  ALA A 107      11.157   6.026  13.923  1.00 92.95           C
ATOM   1435 1HB  ALA A 107      11.045   7.046  13.553  1.00 92.95           H
ATOM   1436 2HB  ALA A 107      10.853   5.323  13.147  1.00 92.95           H
ATOM   1437 3HB  ALA A 107      10.529   5.888  14.803  1.00 92.95           H
ATOM   1438  HN  ALA A 107      12.959   6.095  12.264  1.00 92.95           H
ATOM   1439  N   ALA A 108      13.101   3.438  13.958  1.00 92.52           N
ATOM   1440  CA  ALA A 108      13.296   2.052  14.349  1.00 92.52           C
ATOM   1441  C   ALA A 108      14.696   1.886  14.942  1.00 92.52           C
ATOM   1442  O   ALA A 108      14.900   1.072  15.842  1.00 92.52           O
ATOM   1443  HA  ALA A 108      12.556   1.817  15.114  1.00 92.52           H
ATOM   1444  CB  ALA A 108      13.062   1.143  13.141  1.00 92.52           C
ATOM   1445 1HB  ALA A 108      12.044   1.278  12.776  1.00 92.52           H
ATOM   1446 2HB  ALA A 108      13.769   1.400  12.351  1.00 92.52           H
ATOM   1447 3HB  ALA A 108      13.208   0.104  13.435  1.00 92.52           H
ATOM   1448  HN  ALA A 108      13.177   3.615  12.977  1.00 92.52           H
ATOM   1449  N   ALA A 109      15.625   2.670  14.415  1.00 92.19           N
ATOM   1450  CA  ALA A 109      17.021   2.535  14.793  1.00 92.19           C
ATOM   1451  C   ALA A 109      17.200   2.993  16.242  1.00 92.19           C
ATOM   1452  O   ALA A 109      18.035   2.456  16.968  1.00 92.19           O
ATOM   1453  HA  ALA A 109      17.284   1.480  14.719  1.00 92.19           H
ATOM   1454  CB  ALA A 109      17.893   3.330  13.818  1.00 92.19           C
ATOM   1455 1HB  ALA A 109      17.751   2.947  12.808  1.00 92.19           H
ATOM   1456 2HB  ALA A 109      17.608   4.382  13.851  1.00 92.19           H
ATOM   1457 3HB  ALA A 109      18.940   3.229  14.102  1.00 92.19           H
ATOM   1458  HN  ALA A 109      15.436   3.386  13.743  1.00 92.19           H
ATOM   1459  N   ASP A 110      16.402   3.981  16.619  1.00 88.27           N
ATOM   1460  CA  ASP A 110      16.550   4.607  17.922  1.00 88.27           C
ATOM   1461  C   ASP A 110      15.173   5.021  18.444  1.00 88.27           C
ATOM   1462  O   ASP A 110      14.488   4.231  19.093  1.00 88.27           O
ATOM   1463  HA  ASP A 110      17.025   3.853  18.550  1.00 88.27           H
ATOM   1464  CB  ASP A 110      17.420   5.863  17.833  1.00 88.27           C
ATOM   1465 1HB  ASP A 110      18.392   5.607  17.413  1.00 88.27           H
ATOM   1466 2HB  ASP A 110      16.959   6.581  17.156  1.00 88.27           H
ATOM   1467  CG  ASP A 110      17.605   6.500  19.212  1.00 88.27           C
ATOM   1468  OD1 ASP A 110      17.233   5.831  20.201  1.00 88.27           O
ATOM   1469  OD2 ASP A 110      18.116   7.640  19.246  1.00 88.27           O
ATOM   1470  HN  ASP A 110      15.665   4.352  16.054  1.00 88.27           H
ATOM   1471  N   GLN A 111      14.809   6.259  18.143  1.00 89.04           N
ATOM   1472  CA  GLN A 111      13.529   6.790  18.581  1.00 89.04           C
ATOM   1473  C   GLN A 111      13.043   7.870  17.612  1.00 89.04           C
ATOM   1474  O   GLN A 111      13.787   8.299  16.732  1.00 89.04           O
ATOM   1475  HA  GLN A 111      12.843   5.943  18.565  1.00 89.04           H
ATOM   1476  CB  GLN A 111      13.621   7.334  20.008  1.00 89.04           C
ATOM   1477 1HB  GLN A 111      12.639   7.674  20.335  1.00 89.04           H
ATOM   1478 2HB  GLN A 111      13.925   6.537  20.686  1.00 89.04           H
ATOM   1479  CG  GLN A 111      14.621   8.490  20.091  1.00 89.04           C
ATOM   1480 1HG  GLN A 111      15.604   8.148  19.768  1.00 89.04           H
ATOM   1481 2HG  GLN A 111      14.320   9.285  19.409  1.00 89.04           H
ATOM   1482  CD  GLN A 111      14.707   9.039  21.516  1.00 89.04           C
ATOM   1483  OE1 GLN A 111      13.711   9.292  22.173  1.00 89.04           O
ATOM   1484  NE2 GLN A 111      15.951   9.208  21.956  1.00 89.04           N
ATOM   1485 1HE2 GLN A 111      16.725   8.980  21.366  1.00 89.04           H
ATOM   1486 2HE2 GLN A 111      16.112   9.562  22.877  1.00 89.04           H
ATOM   1487  HN  GLN A 111      15.370   6.893  17.610  1.00 89.04           H
ATOM   1488  N   TRP A 112      11.798   8.278  17.808  1.00 91.54           N
ATOM   1489  CA  TRP A 112      11.205   9.301  16.964  1.00 91.54           C
ATOM   1490  C   TRP A 112      11.812  10.650  17.357  1.00 91.54           C
ATOM   1491  O   TRP A 112      11.511  11.183  18.424  1.00 91.54           O
ATOM   1492  HA  TRP A 112      11.456   9.067  15.930  1.00 91.54           H
ATOM   1493  CB  TRP A 112       9.679   9.280  17.068  1.00 91.54           C
ATOM   1494 1HB  TRP A 112       9.328   8.261  16.905  1.00 91.54           H
ATOM   1495 2HB  TRP A 112       9.389   9.559  18.081  1.00 91.54           H
ATOM   1496  CG  TRP A 112       8.975  10.211  16.078  1.00 91.54           C
ATOM   1497  CD1 TRP A 112       8.557  11.467  16.281  1.00 91.54           C
ATOM   1498  HD1 TRP A 112       8.672  12.008  17.220  1.00 91.54           H
ATOM   1499  CD2 TRP A 112       8.621   9.904  14.712  1.00 91.54           C
ATOM   1500  NE1 TRP A 112       7.962  11.991  15.151  1.00 91.54           N
ATOM   1501  HE1 TRP A 112       7.574  12.908  15.057  1.00 91.54           H
ATOM   1502  CE2 TRP A 112       8.003  11.011  14.167  1.00 91.54           C
ATOM   1503  CE3 TRP A 112       8.818   8.731  13.963  1.00 91.54           C
ATOM   1504  HE3 TRP A 112       9.304   7.844  14.370  1.00 91.54           H
ATOM   1505  CZ2 TRP A 112       7.530  11.053  12.850  1.00 91.54           C
ATOM   1506  HZ2 TRP A 112       7.045  11.940  12.442  1.00 91.54           H
ATOM   1507  CZ3 TRP A 112       8.340   8.790  12.648  1.00 91.54           C
ATOM   1508  HZ3 TRP A 112       8.467   7.906  12.023  1.00 91.54           H
ATOM   1509  CH2 TRP A 112       7.715   9.896  12.084  1.00 91.54           C
ATOM   1510  HH2 TRP A 112       7.371   9.862  11.051  1.00 91.54           H
ATOM   1511  HN  TRP A 112      11.200   7.923  18.526  1.00 91.54           H
ATOM   1512  N   LYS A 113      12.657  11.162  16.474  1.00 92.03           N
ATOM   1513  CA  LYS A 113      13.406  12.371  16.770  1.00 92.03           C
ATOM   1514  C   LYS A 113      12.715  13.568  16.114  1.00 92.03           C
ATOM   1515  O   LYS A 113      13.208  14.693  16.189  1.00 92.03           O
ATOM   1516  HA  LYS A 113      13.387  12.512  17.851  1.00 92.03           H
ATOM   1517  CB  LYS A 113      14.871  12.207  16.361  1.00 92.03           C
ATOM   1518 1HB  LYS A 113      14.930  11.919  15.311  1.00 92.03           H
ATOM   1519 2HB  LYS A 113      15.389  13.162  16.458  1.00 92.03           H
ATOM   1520  CG  LYS A 113      15.567  11.153  17.224  1.00 92.03           C
ATOM   1521 1HG  LYS A 113      15.573  11.476  18.265  1.00 92.03           H
ATOM   1522 2HG  LYS A 113      15.007  10.218  17.184  1.00 92.03           H
ATOM   1523  CD  LYS A 113      17.002  10.915  16.750  1.00 92.03           C
ATOM   1524 1HD  LYS A 113      16.997  10.613  15.702  1.00 92.03           H
ATOM   1525 2HD  LYS A 113      17.567  11.845  16.810  1.00 92.03           H
ATOM   1526  CE  LYS A 113      17.688   9.839  17.594  1.00 92.03           C
ATOM   1527 1HE  LYS A 113      17.741  10.163  18.633  1.00 92.03           H
ATOM   1528 2HE  LYS A 113      17.097   8.923  17.576  1.00 92.03           H
ATOM   1529  NZ  LYS A 113      19.049   9.568  17.081  1.00 92.03           N
ATOM   1530 1HZ  LYS A 113      19.462   8.804  17.605  1.00 92.03           H
ATOM   1531 2HZ  LYS A 113      18.997   9.316  16.101  1.00 92.03           H
ATOM   1532 3HZ  LYS A 113      19.622  10.398  17.187  1.00 92.03           H
ATOM   1533  HN  LYS A 113      12.832  10.766  15.573  1.00 92.03           H
ATOM   1534  N   PHE A 114      11.583  13.285  15.484  1.00 93.79           N
ATOM   1535  CA  PHE A 114      10.942  14.264  14.623  1.00 93.79           C
ATOM   1536  C   PHE A 114       9.709  14.866  15.299  1.00 93.79           C
ATOM   1537  O   PHE A 114       9.258  14.369  16.331  1.00 93.79           O
ATOM   1538  HA  PHE A 114      11.670  15.052  14.430  1.00 93.79           H
ATOM   1539  CB  PHE A 114      10.504  13.525  13.356  1.00 93.79           C
ATOM   1540 1HB  PHE A 114       9.690  12.846  13.607  1.00 93.79           H
ATOM   1541 2HB  PHE A 114      10.108  14.249  12.644  1.00 93.79           H
ATOM   1542  CG  PHE A 114      11.624  12.729  12.682  1.00 93.79           C
ATOM   1543  CD1 PHE A 114      12.581  13.375  11.965  1.00 93.79           C
ATOM   1544  HD1 PHE A 114      12.552  14.461  11.871  1.00 93.79           H
ATOM   1545  CD2 PHE A 114      11.660  11.374  12.800  1.00 93.79           C
ATOM   1546  HD2 PHE A 114      10.893  10.856  13.374  1.00 93.79           H
ATOM   1547  CE1 PHE A 114      13.620  12.636  11.340  1.00 93.79           C
ATOM   1548  HE1 PHE A 114      14.388  13.155  10.765  1.00 93.79           H
ATOM   1549  CE2 PHE A 114      12.699  10.635  12.174  1.00 93.79           C
ATOM   1550  HE2 PHE A 114      12.729   9.550  12.268  1.00 93.79           H
ATOM   1551  CZ  PHE A 114      13.657  11.282  11.457  1.00 93.79           C
ATOM   1552  HZ  PHE A 114      14.454  10.715  10.977  1.00 93.79           H
ATOM   1553  HN  PHE A 114      11.108  12.409  15.556  1.00 93.79           H
ATOM   1554  N   GLN A 115       9.198  15.926  14.691  1.00 94.19           N
ATOM   1555  CA  GLN A 115       8.045  16.620  15.239  1.00 94.19           C
ATOM   1556  C   GLN A 115       6.772  15.804  14.999  1.00 94.19           C
ATOM   1557  O   GLN A 115       6.771  14.872  14.197  1.00 94.19           O
ATOM   1558  HA  GLN A 115       8.236  16.700  16.309  1.00 94.19           H
ATOM   1559  CB  GLN A 115       7.916  18.024  14.645  1.00 94.19           C
ATOM   1560 1HB  GLN A 115       7.910  17.964  13.557  1.00 94.19           H
ATOM   1561 2HB  GLN A 115       6.965  18.464  14.945  1.00 94.19           H
ATOM   1562  CG  GLN A 115       9.067  18.921  15.105  1.00 94.19           C
ATOM   1563 1HG  GLN A 115       9.161  18.871  16.190  1.00 94.19           H
ATOM   1564 2HG  GLN A 115      10.006  18.557  14.687  1.00 94.19           H
ATOM   1565  CD  GLN A 115       8.839  20.371  14.674  1.00 94.19           C
ATOM   1566  OE1 GLN A 115       7.941  20.684  13.909  1.00 94.19           O
ATOM   1567  NE2 GLN A 115       9.698  21.236  15.206  1.00 94.19           N
ATOM   1568 1HE2 GLN A 115      10.411  20.913  15.828  1.00 94.19           H
ATOM   1569 2HE2 GLN A 115       9.630  22.208  14.985  1.00 94.19           H
ATOM   1570  HN  GLN A 115       9.559  16.312  13.842  1.00 94.19           H
ATOM   1571  N   THR A 116       5.721  16.186  15.709  1.00 94.21           N
ATOM   1572  CA  THR A 116       4.459  15.471  15.620  1.00 94.21           C
ATOM   1573  C   THR A 116       3.910  15.532  14.194  1.00 94.21           C
ATOM   1574  O   THR A 116       3.306  14.573  13.715  1.00 94.21           O
ATOM   1575  HA  THR A 116       4.643  14.420  15.848  1.00 94.21           H
ATOM   1576  CB  THR A 116       3.507  16.060  16.663  1.00 94.21           C
ATOM   1577  HB  THR A 116       3.133  17.032  16.343  1.00 94.21           H
ATOM   1578  OG1 THR A 116       4.269  16.060  17.868  1.00 94.21           O
ATOM   1579  HG1 THR A 116       3.840  16.659  18.544  1.00 94.21           H
ATOM   1580  CG2 THR A 116       2.327  15.135  16.969  1.00 94.21           C
ATOM   1581 1HG2 THR A 116       2.700  14.185  17.353  1.00 94.21           H
ATOM   1582 2HG2 THR A 116       1.758  14.959  16.056  1.00 94.21           H
ATOM   1583 3HG2 THR A 116       1.684  15.601  17.714  1.00 94.21           H
ATOM   1584  HN  THR A 116       5.721  16.966  16.334  1.00 94.21           H
ATOM   1585  N   PHE A 117       4.139  16.669  13.554  1.00 95.19           N
ATOM   1586  CA  PHE A 117       3.671  16.869  12.193  1.00 95.19           C
ATOM   1587  C   PHE A 117       4.156  15.746  11.275  1.00 95.19           C
ATOM   1588  O   PHE A 117       3.376  15.188  10.505  1.00 95.19           O
ATOM   1589  HA  PHE A 117       2.582  16.868  12.222  1.00 95.19           H
ATOM   1590  CB  PHE A 117       4.259  18.197  11.709  1.00 95.19           C
ATOM   1591 1HB  PHE A 117       3.865  19.004  12.327  1.00 95.19           H
ATOM   1592 2HB  PHE A 117       5.339  18.180  11.856  1.00 95.19           H
ATOM   1593  CG  PHE A 117       3.964  18.509  10.240  1.00 95.19           C
ATOM   1594  CD1 PHE A 117       4.943  18.371   9.306  1.00 95.19           C
ATOM   1595  HD1 PHE A 117       5.937  18.038   9.604  1.00 95.19           H
ATOM   1596  CD2 PHE A 117       2.724  18.924   9.869  1.00 95.19           C
ATOM   1597  HD2 PHE A 117       1.939  19.035  10.617  1.00 95.19           H
ATOM   1598  CE1 PHE A 117       4.670  18.660   7.943  1.00 95.19           C
ATOM   1599  HE1 PHE A 117       5.454  18.550   7.194  1.00 95.19           H
ATOM   1600  CE2 PHE A 117       2.450  19.214   8.506  1.00 95.19           C
ATOM   1601  HE2 PHE A 117       1.456  19.547   8.208  1.00 95.19           H
ATOM   1602  CZ  PHE A 117       3.429  19.076   7.572  1.00 95.19           C
ATOM   1603  HZ  PHE A 117       3.219  19.298   6.525  1.00 95.19           H
ATOM   1604  HN  PHE A 117       4.634  17.443  13.949  1.00 95.19           H
ATOM   1605  N   MET A 118       5.442  15.447  11.387  1.00 94.72           N
ATOM   1606  CA  MET A 118       6.048  14.421  10.555  1.00 94.72           C
ATOM   1607  C   MET A 118       5.436  13.049  10.845  1.00 94.72           C
ATOM   1608  O   MET A 118       5.292  12.226   9.942  1.00 94.72           O
ATOM   1609  HA  MET A 118       5.833  14.712   9.527  1.00 94.72           H
ATOM   1610  CB  MET A 118       7.554  14.374  10.817  1.00 94.72           C
ATOM   1611 1HB  MET A 118       7.961  15.385  10.802  1.00 94.72           H
ATOM   1612 2HB  MET A 118       7.741  13.969  11.812  1.00 94.72           H
ATOM   1613  CG  MET A 118       8.266  13.516   9.769  1.00 94.72           C
ATOM   1614 1HG  MET A 118       9.334  13.475   9.985  1.00 94.72           H
ATOM   1615 2HG  MET A 118       7.894  12.492   9.811  1.00 94.72           H
ATOM   1616  SD  MET A 118       8.000  14.195   8.140  1.00 94.72           S
ATOM   1617  CE  MET A 118       8.980  15.682   8.261  1.00 94.72           C
ATOM   1618 1HE  MET A 118       8.598  16.306   9.069  1.00 94.72           H
ATOM   1619 2HE  MET A 118      10.018  15.418   8.466  1.00 94.72           H
ATOM   1620 3HE  MET A 118       8.925  16.231   7.321  1.00 94.72           H
ATOM   1621  HN  MET A 118       6.066  15.892  12.030  1.00 94.72           H
ATOM   1622  N   CYS A 119       5.091  12.845  12.108  1.00 93.44           N
ATOM   1623  CA  CYS A 119       4.504  11.584  12.529  1.00 93.44           C
ATOM   1624  C   CYS A 119       3.170  11.408  11.800  1.00 93.44           C
ATOM   1625  O   CYS A 119       2.884  10.335  11.272  1.00 93.44           O
ATOM   1626  HA  CYS A 119       5.206  10.801  12.244  1.00 93.44           H
ATOM   1627  CB  CYS A 119       4.337  11.517  14.048  1.00 93.44           C
ATOM   1628 1HB  CYS A 119       5.314  11.528  14.530  1.00 93.44           H
ATOM   1629 2HB  CYS A 119       3.797  12.396  14.402  1.00 93.44           H
ATOM   1630  SG  CYS A 119       3.428   9.998  14.512  1.00 93.44           S
ATOM   1631  HN  CYS A 119       5.207  13.521  12.835  1.00 93.44           H
ATOM   1632  N   LYS A 120       2.389  12.479  11.795  1.00 94.54           N
ATOM   1633  CA  LYS A 120       1.093  12.457  11.139  1.00 94.54           C
ATOM   1634  C   LYS A 120       1.277  12.080   9.667  1.00 94.54           C
ATOM   1635  O   LYS A 120       0.630  11.159   9.173  1.00 94.54           O
ATOM   1636  HA  LYS A 120       0.496  11.683  11.621  1.00 94.54           H
ATOM   1637  CB  LYS A 120       0.364  13.786  11.347  1.00 94.54           C
ATOM   1638 1HB  LYS A 120       1.015  14.611  11.058  1.00 94.54           H
ATOM   1639 2HB  LYS A 120      -0.511  13.830  10.699  1.00 94.54           H
ATOM   1640  CG  LYS A 120      -0.064  13.954  12.806  1.00 94.54           C
ATOM   1641 1HG  LYS A 120      -0.719  13.130  13.093  1.00 94.54           H
ATOM   1642 2HG  LYS A 120       0.811  13.906  13.454  1.00 94.54           H
ATOM   1643  CD  LYS A 120      -0.789  15.285  13.015  1.00 94.54           C
ATOM   1644 1HD  LYS A 120      -0.104  16.110  12.821  1.00 94.54           H
ATOM   1645 2HD  LYS A 120      -1.607  15.374  12.300  1.00 94.54           H
ATOM   1646  CE  LYS A 120      -1.335  15.394  14.440  1.00 94.54           C
ATOM   1647 1HE  LYS A 120      -1.595  14.403  14.813  1.00 94.54           H
ATOM   1648 2HE  LYS A 120      -0.566  15.792  15.102  1.00 94.54           H
ATOM   1649  NZ  LYS A 120      -2.527  16.270  14.473  1.00 94.54           N
ATOM   1650 1HZ  LYS A 120      -2.856  16.359  15.428  1.00 94.54           H
ATOM   1651 2HZ  LYS A 120      -2.283  17.187  14.113  1.00 94.54           H
ATOM   1652 3HZ  LYS A 120      -3.259  15.867  13.899  1.00 94.54           H
ATOM   1653  HN  LYS A 120       2.630  13.348  12.227  1.00 94.54           H
ATOM   1654  N   VAL A 121       2.163  12.813   9.008  1.00 94.47           N
ATOM   1655  CA  VAL A 121       2.355  12.648   7.578  1.00 94.47           C
ATOM   1656  C   VAL A 121       2.787  11.209   7.288  1.00 94.47           C
ATOM   1657  O   VAL A 121       2.233  10.556   6.405  1.00 94.47           O
ATOM   1658  HA  VAL A 121       1.396  12.830   7.094  1.00 94.47           H
ATOM   1659  CB  VAL A 121       3.352  13.687   7.060  1.00 94.47           C
ATOM   1660  HB  VAL A 121       4.249  13.627   7.676  1.00 94.47           H
ATOM   1661  CG1 VAL A 121       3.754  13.388   5.614  1.00 94.47           C
ATOM   1662 1HG1 VAL A 121       4.217  12.403   5.562  1.00 94.47           H
ATOM   1663 2HG1 VAL A 121       2.868  13.407   4.980  1.00 94.47           H
ATOM   1664 3HG1 VAL A 121       4.463  14.142   5.271  1.00 94.47           H
ATOM   1665  CG2 VAL A 121       2.786  15.102   7.191  1.00 94.47           C
ATOM   1666 1HG2 VAL A 121       1.867  15.181   6.611  1.00 94.47           H
ATOM   1667 2HG2 VAL A 121       2.574  15.313   8.239  1.00 94.47           H
ATOM   1668 3HG2 VAL A 121       3.515  15.821   6.816  1.00 94.47           H
ATOM   1669  HN  VAL A 121       2.743  13.508   9.435  1.00 94.47           H
ATOM   1670  N   VAL A 122       3.773  10.756   8.049  1.00 93.27           N
ATOM   1671  CA  VAL A 122       4.441   9.503   7.741  1.00 93.27           C
ATOM   1672  C   VAL A 122       3.443   8.351   7.881  1.00 93.27           C
ATOM   1673  O   VAL A 122       3.454   7.416   7.082  1.00 93.27           O
ATOM   1674  HA  VAL A 122       4.775   9.554   6.705  1.00 93.27           H
ATOM   1675  CB  VAL A 122       5.675   9.336   8.630  1.00 93.27           C
ATOM   1676  HB  VAL A 122       5.381   9.555   9.656  1.00 93.27           H
ATOM   1677  CG1 VAL A 122       6.191   7.896   8.586  1.00 93.27           C
ATOM   1678 1HG1 VAL A 122       5.412   7.220   8.939  1.00 93.27           H
ATOM   1679 2HG1 VAL A 122       6.460   7.637   7.562  1.00 93.27           H
ATOM   1680 3HG1 VAL A 122       7.068   7.805   9.226  1.00 93.27           H
ATOM   1681  CG2 VAL A 122       6.774  10.324   8.234  1.00 93.27           C
ATOM   1682 1HG2 VAL A 122       7.063  10.150   7.197  1.00 93.27           H
ATOM   1683 2HG2 VAL A 122       6.402  11.343   8.340  1.00 93.27           H
ATOM   1684 3HG2 VAL A 122       7.639  10.184   8.881  1.00 93.27           H
ATOM   1685  HN  VAL A 122       4.116  11.229   8.860  1.00 93.27           H
ATOM   1686  N   ASN A 123       2.605   8.457   8.901  1.00 92.09           N
ATOM   1687  CA  ASN A 123       1.610   7.431   9.162  1.00 92.09           C
ATOM   1688  C   ASN A 123       0.566   7.444   8.043  1.00 92.09           C
ATOM   1689  O   ASN A 123       0.126   6.389   7.587  1.00 92.09           O
ATOM   1690  HA  ASN A 123       2.167   6.495   9.201  1.00 92.09           H
ATOM   1691  CB  ASN A 123       0.887   7.687  10.486  1.00 92.09           C
ATOM   1692 1HB  ASN A 123       0.779   8.760  10.643  1.00 92.09           H
ATOM   1693 2HB  ASN A 123      -0.118   7.269  10.443  1.00 92.09           H
ATOM   1694  CG  ASN A 123       1.653   7.069  11.657  1.00 92.09           C
ATOM   1695  OD1 ASN A 123       2.446   6.154  11.500  1.00 92.09           O
ATOM   1696  ND2 ASN A 123       1.374   7.617  12.836  1.00 92.09           N
ATOM   1697 1HD2 ASN A 123       0.713   8.365  12.896  1.00 92.09           H
ATOM   1698 2HD2 ASN A 123       1.824   7.281  13.663  1.00 92.09           H
ATOM   1699  HN  ASN A 123       2.599   9.224   9.543  1.00 92.09           H
ATOM   1700  N   SER A 124       0.199   8.649   7.634  1.00 93.35           N
ATOM   1701  CA  SER A 124      -0.892   8.819   6.688  1.00 93.35           C
ATOM   1702  C   SER A 124      -0.442   8.392   5.289  1.00 93.35           C
ATOM   1703  O   SER A 124      -1.229   7.837   4.524  1.00 93.35           O
ATOM   1704  HA  SER A 124      -1.690   8.170   7.049  1.00 93.35           H
ATOM   1705  CB  SER A 124      -1.383  10.267   6.669  1.00 93.35           C
ATOM   1706 1HB  SER A 124      -0.553  10.929   6.422  1.00 93.35           H
ATOM   1707 2HB  SER A 124      -2.129  10.386   5.883  1.00 93.35           H
ATOM   1708  OG  SER A 124      -1.945  10.658   7.919  1.00 93.35           O
ATOM   1709  HG  SER A 124      -1.225  10.989   8.529  1.00 93.35           H
ATOM   1710  HN  SER A 124       0.632   9.498   7.936  1.00 93.35           H
ATOM   1711  N   MET A 125       0.821   8.666   4.999  1.00 93.35           N
ATOM   1712  CA  MET A 125       1.326   8.518   3.645  1.00 93.35           C
ATOM   1713  C   MET A 125       1.217   7.066   3.175  1.00 93.35           C
ATOM   1714  O   MET A 125       0.897   6.807   2.016  1.00 93.35           O
ATOM   1715  HA  MET A 125       0.697   9.156   3.025  1.00 93.35           H
ATOM   1716  CB  MET A 125       2.790   8.962   3.594  1.00 93.35           C
ATOM   1717 1HB  MET A 125       3.310   8.612   4.486  1.00 93.35           H
ATOM   1718 2HB  MET A 125       3.283   8.504   2.737  1.00 93.35           H
ATOM   1719  CG  MET A 125       2.897  10.485   3.498  1.00 93.35           C
ATOM   1720 1HG  MET A 125       2.378  10.948   4.336  1.00 93.35           H
ATOM   1721 2HG  MET A 125       3.942  10.789   3.563  1.00 93.35           H
ATOM   1722  SD  MET A 125       2.194  11.050   1.958  1.00 93.35           S
ATOM   1723  CE  MET A 125       1.912  12.767   2.358  1.00 93.35           C
ATOM   1724 1HE  MET A 125       1.231  12.835   3.207  1.00 93.35           H
ATOM   1725 2HE  MET A 125       2.859  13.241   2.613  1.00 93.35           H
ATOM   1726 3HE  MET A 125       1.472  13.273   1.498  1.00 93.35           H
ATOM   1727  HN  MET A 125       1.492   8.984   5.668  1.00 93.35           H
ATOM   1728  N   TYR A 126       1.488   6.156   4.099  1.00 86.93           N
ATOM   1729  CA  TYR A 126       1.409   4.737   3.798  1.00 86.93           C
ATOM   1730  C   TYR A 126      -0.019   4.334   3.425  1.00 86.93           C
ATOM   1731  O   TYR A 126      -0.234   3.649   2.427  1.00 86.93           O
ATOM   1732  HA  TYR A 126       2.068   4.535   2.954  1.00 86.93           H
ATOM   1733  CB  TYR A 126       1.812   4.010   5.083  1.00 86.93           C
ATOM   1734 1HB  TYR A 126       2.870   4.193   5.275  1.00 86.93           H
ATOM   1735 2HB  TYR A 126       1.258   4.437   5.919  1.00 86.93           H
ATOM   1736  CG  TYR A 126       1.569   2.500   5.046  1.00 86.93           C
ATOM   1737  CD1 TYR A 126       0.750   1.910   5.988  1.00 86.93           C
ATOM   1738  HD1 TYR A 126       0.277   2.520   6.758  1.00 86.93           H
ATOM   1739  CD2 TYR A 126       2.167   1.728   4.072  1.00 86.93           C
ATOM   1740  HD2 TYR A 126       2.814   2.194   3.328  1.00 86.93           H
ATOM   1741  CE1 TYR A 126       0.521   0.489   5.954  1.00 86.93           C
ATOM   1742  HE1 TYR A 126      -0.123   0.011   6.692  1.00 86.93           H
ATOM   1743  CE2 TYR A 126       1.938   0.307   4.038  1.00 86.93           C
ATOM   1744  HE2 TYR A 126       2.405  -0.315   3.273  1.00 86.93           H
ATOM   1745  CZ  TYR A 126       1.126  -0.242   4.980  1.00 86.93           C
ATOM   1746  OH  TYR A 126       0.909  -1.585   4.948  1.00 86.93           O
ATOM   1747  HH  TYR A 126       1.382  -1.989   4.165  1.00 86.93           H
ATOM   1748  HN  TYR A 126       1.758   6.375   5.037  1.00 86.93           H
ATOM   1749  N   LYS A 127      -0.958   4.777   4.248  1.00 87.79           N
ATOM   1750  CA  LYS A 127      -2.353   4.416   4.055  1.00 87.79           C
ATOM   1751  C   LYS A 127      -2.848   5.001   2.731  1.00 87.79           C
ATOM   1752  O   LYS A 127      -3.647   4.378   2.033  1.00 87.79           O
ATOM   1753  HA  LYS A 127      -2.403   3.329   3.992  1.00 87.79           H
ATOM   1754  CB  LYS A 127      -3.188   4.839   5.265  1.00 87.79           C
ATOM   1755 1HB  LYS A 127      -2.983   5.882   5.507  1.00 87.79           H
ATOM   1756 2HB  LYS A 127      -4.248   4.772   5.022  1.00 87.79           H
ATOM   1757  CG  LYS A 127      -2.881   3.958   6.478  1.00 87.79           C
ATOM   1758 1HG  LYS A 127      -1.818   4.018   6.715  1.00 87.79           H
ATOM   1759 2HG  LYS A 127      -3.423   4.329   7.348  1.00 87.79           H
ATOM   1760  CD  LYS A 127      -3.269   2.503   6.211  1.00 87.79           C
ATOM   1761 1HD  LYS A 127      -4.320   2.449   5.929  1.00 87.79           H
ATOM   1762 2HD  LYS A 127      -2.692   2.117   5.370  1.00 87.79           H
ATOM   1763  CE  LYS A 127      -3.021   1.634   7.446  1.00 87.79           C
ATOM   1764 1HE  LYS A 127      -2.014   1.808   7.825  1.00 87.79           H
ATOM   1765 2HE  LYS A 127      -3.713   1.915   8.240  1.00 87.79           H
ATOM   1766  NZ  LYS A 127      -3.193   0.202   7.115  1.00 87.79           N
ATOM   1767 1HZ  LYS A 127      -3.030  -0.359   7.945  1.00 87.79           H
ATOM   1768 2HZ  LYS A 127      -4.136   0.043   6.780  1.00 87.79           H
ATOM   1769 3HZ  LYS A 127      -2.529  -0.060   6.395  1.00 87.79           H
ATOM   1770  HN  LYS A 127      -0.780   5.371   5.033  1.00 87.79           H
ATOM   1771  N   MET A 128      -2.354   6.192   2.425  1.00 92.15           N
ATOM   1772  CA  MET A 128      -2.721   6.860   1.188  1.00 92.15           C
ATOM   1773  C   MET A 128      -2.227   6.073  -0.027  1.00 92.15           C
ATOM   1774  O   MET A 128      -2.973   5.867  -0.983  1.00 92.15           O
ATOM   1775  HA  MET A 128      -3.811   6.896   1.187  1.00 92.15           H
ATOM   1776  CB  MET A 128      -2.118   8.265   1.168  1.00 92.15           C
ATOM   1777 1HB  MET A 128      -2.289   8.753   2.127  1.00 92.15           H
ATOM   1778 2HB  MET A 128      -1.038   8.199   1.032  1.00 92.15           H
ATOM   1779  CG  MET A 128      -2.727   9.107   0.045  1.00 92.15           C
ATOM   1780 1HG  MET A 128      -2.660   8.571  -0.901  1.00 92.15           H
ATOM   1781 2HG  MET A 128      -3.786   9.277   0.241  1.00 92.15           H
ATOM   1782  SD  MET A 128      -1.873  10.670  -0.079  1.00 92.15           S
ATOM   1783  CE  MET A 128      -3.194  11.697  -0.699  1.00 92.15           C
ATOM   1784 1HE  MET A 128      -3.541  11.305  -1.655  1.00 92.15           H
ATOM   1785 2HE  MET A 128      -4.018  11.699   0.014  1.00 92.15           H
ATOM   1786 3HE  MET A 128      -2.830  12.715  -0.834  1.00 92.15           H
ATOM   1787  HN  MET A 128      -1.714   6.697   3.005  1.00 92.15           H
ATOM   1788  N   ASN A 129      -0.972   5.656   0.049  1.00 91.25           N
ATOM   1789  CA  ASN A 129      -0.383   4.857  -1.013  1.00 91.25           C
ATOM   1790  C   ASN A 129      -1.220   3.594  -1.220  1.00 91.25           C
ATOM   1791  O   ASN A 129      -1.600   3.274  -2.345  1.00 91.25           O
ATOM   1792  HA  ASN A 129      -0.381   5.504  -1.890  1.00 91.25           H
ATOM   1793  CB  ASN A 129       1.041   4.427  -0.654  1.00 91.25           C
ATOM   1794 1HB  ASN A 129       1.711   5.285  -0.719  1.00 91.25           H
ATOM   1795 2HB  ASN A 129       1.070   4.078   0.378  1.00 91.25           H
ATOM   1796  CG  ASN A 129       1.531   3.318  -1.587  1.00 91.25           C
ATOM   1797  OD1 ASN A 129       1.335   2.138  -1.347  1.00 91.25           O
ATOM   1798  ND2 ASN A 129       2.176   3.762  -2.662  1.00 91.25           N
ATOM   1799 1HD2 ASN A 129       2.303   4.744  -2.800  1.00 91.25           H
ATOM   1800 2HD2 ASN A 129       2.535   3.113  -3.333  1.00 91.25           H
ATOM   1801  HN  ASN A 129      -0.362   5.854   0.816  1.00 91.25           H
ATOM   1802  N   PHE A 130      -1.484   2.910  -0.116  1.00 87.14           N
ATOM   1803  CA  PHE A 130      -2.121   1.606  -0.178  1.00 87.14           C
ATOM   1804  C   PHE A 130      -3.466   1.686  -0.902  1.00 87.14           C
ATOM   1805  O   PHE A 130      -3.713   0.937  -1.847  1.00 87.14           O
ATOM   1806  HA  PHE A 130      -1.452   0.945  -0.730  1.00 87.14           H
ATOM   1807  CB  PHE A 130      -2.359   1.155   1.265  1.00 87.14           C
ATOM   1808 1HB  PHE A 130      -1.396   1.056   1.767  1.00 87.14           H
ATOM   1809 2HB  PHE A 130      -2.914   1.931   1.790  1.00 87.14           H
ATOM   1810  CG  PHE A 130      -3.119  -0.167   1.386  1.00 87.14           C
ATOM   1811  CD1 PHE A 130      -4.477  -0.179   1.322  1.00 87.14           C
ATOM   1812  HD1 PHE A 130      -5.024   0.754   1.184  1.00 87.14           H
ATOM   1813  CD2 PHE A 130      -2.436  -1.331   1.559  1.00 87.14           C
ATOM   1814  HD2 PHE A 130      -1.348  -1.322   1.611  1.00 87.14           H
ATOM   1815  CE1 PHE A 130      -5.183  -1.406   1.435  1.00 87.14           C
ATOM   1816  HE1 PHE A 130      -6.272  -1.415   1.383  1.00 87.14           H
ATOM   1817  CE2 PHE A 130      -3.142  -2.558   1.672  1.00 87.14           C
ATOM   1818  HE2 PHE A 130      -2.595  -3.491   1.810  1.00 87.14           H
ATOM   1819  CZ  PHE A 130      -4.500  -2.570   1.607  1.00 87.14           C
ATOM   1820  HZ  PHE A 130      -5.042  -3.512   1.694  1.00 87.14           H
ATOM   1821  HN  PHE A 130      -1.270   3.232   0.806  1.00 87.14           H
ATOM   1822  N   TYR A 131      -4.301   2.602  -0.433  1.00 88.27           N
ATOM   1823  CA  TYR A 131      -5.649   2.726  -0.961  1.00 88.27           C
ATOM   1824  C   TYR A 131      -5.626   3.148  -2.431  1.00 88.27           C
ATOM   1825  O   TYR A 131      -6.385   2.622  -3.244  1.00 88.27           O
ATOM   1826  HA  TYR A 131      -6.134   1.753  -0.877  1.00 88.27           H
ATOM   1827  CB  TYR A 131      -6.325   3.825  -0.138  1.00 88.27           C
ATOM   1828 1HB  TYR A 131      -5.685   4.707  -0.134  1.00 88.27           H
ATOM   1829 2HB  TYR A 131      -7.257   4.109  -0.626  1.00 88.27           H
ATOM   1830  CG  TYR A 131      -6.625   3.424   1.308  1.00 88.27           C
ATOM   1831  CD1 TYR A 131      -7.189   2.194   1.580  1.00 88.27           C
ATOM   1832  HD1 TYR A 131      -7.420   1.508   0.765  1.00 88.27           H
ATOM   1833  CD2 TYR A 131      -6.331   4.292   2.340  1.00 88.27           C
ATOM   1834  HD2 TYR A 131      -5.886   5.264   2.125  1.00 88.27           H
ATOM   1835  CE1 TYR A 131      -7.471   1.817   2.941  1.00 88.27           C
ATOM   1836  HE1 TYR A 131      -7.916   0.849   3.170  1.00 88.27           H
ATOM   1837  CE2 TYR A 131      -6.614   3.915   3.701  1.00 88.27           C
ATOM   1838  HE2 TYR A 131      -6.387   4.591   4.525  1.00 88.27           H
ATOM   1839  CZ  TYR A 131      -7.170   2.696   3.934  1.00 88.27           C
ATOM   1840  OH  TYR A 131      -7.436   2.340   5.219  1.00 88.27           O
ATOM   1841  HH  TYR A 131      -7.275   3.115   5.830  1.00 88.27           H
ATOM   1842  HN  TYR A 131      -4.070   3.250   0.293  1.00 88.27           H
ATOM   1843  N   SER A 132      -4.747   4.094  -2.728  1.00 90.61           N
ATOM   1844  CA  SER A 132      -4.643   4.622  -4.078  1.00 90.61           C
ATOM   1845  C   SER A 132      -4.175   3.523  -5.035  1.00 90.61           C
ATOM   1846  O   SER A 132      -4.685   3.406  -6.148  1.00 90.61           O
ATOM   1847  HA  SER A 132      -5.648   4.952  -4.337  1.00 90.61           H
ATOM   1848  CB  SER A 132      -3.685   5.814  -4.131  1.00 90.61           C
ATOM   1849 1HB  SER A 132      -3.575   6.145  -5.164  1.00 90.61           H
ATOM   1850 2HB  SER A 132      -4.113   6.648  -3.574  1.00 90.61           H
ATOM   1851  OG  SER A 132      -2.404   5.494  -3.596  1.00 90.61           O
ATOM   1852  HG  SER A 132      -2.288   5.929  -2.703  1.00 90.61           H
ATOM   1853  HN  SER A 132      -4.114   4.497  -2.067  1.00 90.61           H
ATOM   1854  N   CYS A 133      -3.210   2.746  -4.566  1.00 86.11           N
ATOM   1855  CA  CYS A 133      -2.654   1.673  -5.374  1.00 86.11           C
ATOM   1856  C   CYS A 133      -3.769   0.667  -5.669  1.00 86.11           C
ATOM   1857  O   CYS A 133      -3.943   0.246  -6.812  1.00 86.11           O
ATOM   1858  HA  CYS A 133      -2.292   2.131  -6.294  1.00 86.11           H
ATOM   1859  CB  CYS A 133      -1.456   1.013  -4.690  1.00 86.11           C
ATOM   1860 1HB  CYS A 133      -1.666   0.866  -3.630  1.00 86.11           H
ATOM   1861 2HB  CYS A 133      -1.280   0.026  -5.119  1.00 86.11           H
ATOM   1862  SG  CYS A 133       0.034   2.056  -4.892  1.00 86.11           S
ATOM   1863  HG  CYS A 133      -0.326   2.984  -4.009  1.00 86.11           H
ATOM   1864  HN  CYS A 133      -2.810   2.839  -3.654  1.00 86.11           H
ATOM   1865  N   VAL A 134      -4.494   0.311  -4.619  1.00 84.28           N
ATOM   1866  CA  VAL A 134      -5.583  -0.642  -4.751  1.00 84.28           C
ATOM   1867  C   VAL A 134      -6.541  -0.167  -5.845  1.00 84.28           C
ATOM   1868  O   VAL A 134      -6.883  -0.928  -6.749  1.00 84.28           O
ATOM   1869  HA  VAL A 134      -5.151  -1.596  -5.053  1.00 84.28           H
ATOM   1870  CB  VAL A 134      -6.271  -0.840  -3.399  1.00 84.28           C
ATOM   1871  HB  VAL A 134      -6.300   0.125  -2.893  1.00 84.28           H
ATOM   1872  CG1 VAL A 134      -7.713  -1.317  -3.582  1.00 84.28           C
ATOM   1873 1HG1 VAL A 134      -8.272  -0.576  -4.153  1.00 84.28           H
ATOM   1874 2HG1 VAL A 134      -7.716  -2.266  -4.119  1.00 84.28           H
ATOM   1875 3HG1 VAL A 134      -8.179  -1.450  -2.606  1.00 84.28           H
ATOM   1876  CG2 VAL A 134      -5.480  -1.810  -2.518  1.00 84.28           C
ATOM   1877 1HG2 VAL A 134      -5.406  -2.776  -3.018  1.00 84.28           H
ATOM   1878 2HG2 VAL A 134      -4.480  -1.412  -2.347  1.00 84.28           H
ATOM   1879 3HG2 VAL A 134      -5.992  -1.933  -1.563  1.00 84.28           H
ATOM   1880  HN  VAL A 134      -4.349   0.661  -3.694  1.00 84.28           H
ATOM   1881  N   LEU A 135      -6.948   1.088  -5.728  1.00 86.90           N
ATOM   1882  CA  LEU A 135      -7.981   1.625  -6.597  1.00 86.90           C
ATOM   1883  C   LEU A 135      -7.445   1.706  -8.028  1.00 86.90           C
ATOM   1884  O   LEU A 135      -8.182   1.470  -8.985  1.00 86.90           O
ATOM   1885  HA  LEU A 135      -8.818   0.927  -6.581  1.00 86.90           H
ATOM   1886  CB  LEU A 135      -8.495   2.961  -6.057  1.00 86.90           C
ATOM   1887 1HB  LEU A 135      -7.646   3.635  -5.941  1.00 86.90           H
ATOM   1888 2HB  LEU A 135      -9.153   3.404  -6.805  1.00 86.90           H
ATOM   1889  CG  LEU A 135      -9.249   2.901  -4.727  1.00 86.90           C
ATOM   1890  HG  LEU A 135      -8.668   2.294  -4.033  1.00 86.90           H
ATOM   1891  CD1 LEU A 135      -9.380   4.294  -4.108  1.00 86.90           C
ATOM   1892 1HD1 LEU A 135      -8.387   4.708  -3.929  1.00 86.90           H
ATOM   1893 2HD1 LEU A 135      -9.927   4.945  -4.790  1.00 86.90           H
ATOM   1894 3HD1 LEU A 135      -9.919   4.223  -3.163  1.00 86.90           H
ATOM   1895  CD2 LEU A 135     -10.608   2.219  -4.897  1.00 86.90           C
ATOM   1896 1HD2 LEU A 135     -11.208   2.779  -5.614  1.00 86.90           H
ATOM   1897 2HD2 LEU A 135     -10.461   1.202  -5.261  1.00 86.90           H
ATOM   1898 3HD2 LEU A 135     -11.122   2.190  -3.936  1.00 86.90           H
ATOM   1899  HN  LEU A 135      -6.585   1.733  -5.055  1.00 86.90           H
ATOM   1900  N   LEU A 136      -6.167   2.040  -8.130  1.00 87.79           N
ATOM   1901  CA  LEU A 136      -5.533   2.184  -9.429  1.00 87.79           C
ATOM   1902  C   LEU A 136      -5.468   0.818 -10.115  1.00 87.79           C
ATOM   1903  O   LEU A 136      -5.776   0.699 -11.299  1.00 87.79           O
ATOM   1904  HA  LEU A 136      -6.162   2.842 -10.029  1.00 87.79           H
ATOM   1905  CB  LEU A 136      -4.170   2.867  -9.287  1.00 87.79           C
ATOM   1906 1HB  LEU A 136      -3.625   2.380  -8.478  1.00 87.79           H
ATOM   1907 2HB  LEU A 136      -3.603   2.695 -10.202  1.00 87.79           H
ATOM   1908  CG  LEU A 136      -4.199   4.371  -9.013  1.00 87.79           C
ATOM   1909  HG  LEU A 136      -4.911   4.558  -8.209  1.00 87.79           H
ATOM   1910  CD1 LEU A 136      -2.834   4.867  -8.532  1.00 87.79           C
ATOM   1911 1HD1 LEU A 136      -2.563   4.350  -7.612  1.00 87.79           H
ATOM   1912 2HD1 LEU A 136      -2.084   4.666  -9.297  1.00 87.79           H
ATOM   1913 3HD1 LEU A 136      -2.883   5.940  -8.344  1.00 87.79           H
ATOM   1914  CD2 LEU A 136      -4.690   5.143 -10.239  1.00 87.79           C
ATOM   1915 1HD2 LEU A 136      -4.022   4.954 -11.079  1.00 87.79           H
ATOM   1916 2HD2 LEU A 136      -5.698   4.815 -10.495  1.00 87.79           H
ATOM   1917 3HD2 LEU A 136      -4.701   6.210 -10.017  1.00 87.79           H
ATOM   1918  HN  LEU A 136      -5.570   2.211  -7.346  1.00 87.79           H
ATOM   1919  N   ILE A 137      -5.065  -0.178  -9.340  1.00 81.69           N
ATOM   1920  CA  ILE A 137      -4.926  -1.526  -9.866  1.00 81.69           C
ATOM   1921  C   ILE A 137      -6.288  -2.017 -10.362  1.00 81.69           C
ATOM   1922  O   ILE A 137      -6.378  -2.649 -11.413  1.00 81.69           O
ATOM   1923  HA  ILE A 137      -4.246  -1.477 -10.716  1.00 81.69           H
ATOM   1924  CB  ILE A 137      -4.284  -2.444  -8.824  1.00 81.69           C
ATOM   1925  HB  ILE A 137      -4.764  -2.259  -7.863  1.00 81.69           H
ATOM   1926  CG1 ILE A 137      -2.797  -2.125  -8.655  1.00 81.69           C
ATOM   1927 1HG1 ILE A 137      -2.250  -2.447  -9.541  1.00 81.69           H
ATOM   1928 2HG1 ILE A 137      -2.660  -1.047  -8.569  1.00 81.69           H
ATOM   1929  CG2 ILE A 137      -4.519  -3.916  -9.171  1.00 81.69           C
ATOM   1930 1HG2 ILE A 137      -5.590  -4.116  -9.199  1.00 81.69           H
ATOM   1931 2HG2 ILE A 137      -4.082  -4.134 -10.145  1.00 81.69           H
ATOM   1932 3HG2 ILE A 137      -4.052  -4.546  -8.414  1.00 81.69           H
ATOM   1933  CD1 ILE A 137      -2.225  -2.818  -7.416  1.00 81.69           C
ATOM   1934 1HD1 ILE A 137      -2.759  -2.475  -6.529  1.00 81.69           H
ATOM   1935 2HD1 ILE A 137      -2.342  -3.897  -7.516  1.00 81.69           H
ATOM   1936 3HD1 ILE A 137      -1.167  -2.574  -7.319  1.00 81.69           H
ATOM   1937  HN  ILE A 137      -4.835  -0.077  -8.372  1.00 81.69           H
ATOM   1938  N   MET A 138      -7.313  -1.708  -9.582  1.00 82.09           N
ATOM   1939  CA  MET A 138      -8.674  -2.039  -9.969  1.00 82.09           C
ATOM   1940  C   MET A 138      -9.032  -1.403 -11.314  1.00 82.09           C
ATOM   1941  O   MET A 138      -9.565  -2.071 -12.198  1.00 82.09           O
ATOM   1942  HA  MET A 138      -8.699  -3.125 -10.055  1.00 82.09           H
ATOM   1943  CB  MET A 138      -9.645  -1.543  -8.896  1.00 82.09           C
ATOM   1944 1HB  MET A 138      -9.582  -2.186  -8.018  1.00 82.09           H
ATOM   1945 2HB  MET A 138      -9.359  -0.540  -8.577  1.00 82.09           H
ATOM   1946  CG  MET A 138     -11.082  -1.527  -9.421  1.00 82.09           C
ATOM   1947 1HG  MET A 138     -11.155  -0.864 -10.283  1.00 82.09           H
ATOM   1948 2HG  MET A 138     -11.365  -2.523  -9.761  1.00 82.09           H
ATOM   1949  SD  MET A 138     -12.196  -0.982  -8.137  1.00 82.09           S
ATOM   1950  CE  MET A 138     -12.097   0.785  -8.371  1.00 82.09           C
ATOM   1951 1HE  MET A 138     -11.067   1.113  -8.232  1.00 82.09           H
ATOM   1952 2HE  MET A 138     -12.426   1.037  -9.379  1.00 82.09           H
ATOM   1953 3HE  MET A 138     -12.738   1.284  -7.644  1.00 82.09           H
ATOM   1954  HN  MET A 138      -7.226  -1.241  -8.702  1.00 82.09           H
ATOM   1955  N   CYS A 139      -8.723  -0.119 -11.426  1.00 84.87           N
ATOM   1956  CA  CYS A 139      -9.089   0.637 -12.612  1.00 84.87           C
ATOM   1957  C   CYS A 139      -8.331   0.055 -13.806  1.00 84.87           C
ATOM   1958  O   CYS A 139      -8.873  -0.035 -14.906  1.00 84.87           O
ATOM   1959  HA  CYS A 139     -10.165   0.517 -12.740  1.00 84.87           H
ATOM   1960  CB  CYS A 139      -8.815   2.132 -12.435  1.00 84.87           C
ATOM   1961 1HB  CYS A 139      -7.794   2.284 -12.086  1.00 84.87           H
ATOM   1962 2HB  CYS A 139      -8.903   2.642 -13.395  1.00 84.87           H
ATOM   1963  SG  CYS A 139      -9.998   2.848 -11.237  1.00 84.87           S
ATOM   1964  HG  CYS A 139      -9.390   2.387 -10.148  1.00 84.87           H
ATOM   1965  HN  CYS A 139      -8.234   0.401 -10.727  1.00 84.87           H
ATOM   1966  N   ILE A 140      -7.088  -0.326 -13.549  1.00 81.60           N
ATOM   1967  CA  ILE A 140      -6.259  -0.921 -14.583  1.00 81.60           C
ATOM   1968  C   ILE A 140      -6.927  -2.200 -15.093  1.00 81.60           C
ATOM   1969  O   ILE A 140      -6.950  -2.455 -16.296  1.00 81.60           O
ATOM   1970  HA  ILE A 140      -6.202  -0.210 -15.406  1.00 81.60           H
ATOM   1971  CB  ILE A 140      -4.834  -1.135 -14.069  1.00 81.60           C
ATOM   1972  HB  ILE A 140      -4.892  -1.580 -13.076  1.00 81.60           H
ATOM   1973  CG1 ILE A 140      -4.097   0.198 -13.925  1.00 81.60           C
ATOM   1974 1HG1 ILE A 140      -3.837   0.582 -14.912  1.00 81.60           H
ATOM   1975 2HG1 ILE A 140      -4.754   0.933 -13.461  1.00 81.60           H
ATOM   1976  CG2 ILE A 140      -4.071  -2.118 -14.960  1.00 81.60           C
ATOM   1977 1HG2 ILE A 140      -4.588  -3.078 -14.967  1.00 81.60           H
ATOM   1978 2HG2 ILE A 140      -4.022  -1.725 -15.975  1.00 81.60           H
ATOM   1979 3HG2 ILE A 140      -3.061  -2.252 -14.572  1.00 81.60           H
ATOM   1980  CD1 ILE A 140      -2.829   0.036 -13.085  1.00 81.60           C
ATOM   1981 1HD1 ILE A 140      -3.095  -0.325 -12.091  1.00 81.60           H
ATOM   1982 2HD1 ILE A 140      -2.163  -0.681 -13.565  1.00 81.60           H
ATOM   1983 3HD1 ILE A 140      -2.325   0.998 -12.998  1.00 81.60           H
ATOM   1984  HN  ILE A 140      -6.648  -0.233 -12.656  1.00 81.60           H
ATOM   1985  N   SER A 141      -7.454  -2.970 -14.152  1.00 75.80           N
ATOM   1986  CA  SER A 141      -8.038  -4.259 -14.481  1.00 75.80           C
ATOM   1987  C   SER A 141      -9.278  -4.064 -15.356  1.00 75.80           C
ATOM   1988  O   SER A 141      -9.483  -4.799 -16.321  1.00 75.80           O
ATOM   1989  HA  SER A 141      -7.264  -4.796 -15.029  1.00 75.80           H
ATOM   1990  CB  SER A 141      -8.400  -5.039 -13.215  1.00 75.80           C
ATOM   1991 1HB  SER A 141      -9.149  -4.485 -12.649  1.00 75.80           H
ATOM   1992 2HB  SER A 141      -8.850  -5.992 -13.492  1.00 75.80           H
ATOM   1993  OG  SER A 141      -7.262  -5.275 -12.390  1.00 75.80           O
ATOM   1994  HG  SER A 141      -7.127  -4.506 -11.765  1.00 75.80           H
ATOM   1995  HN  SER A 141      -7.486  -2.726 -13.183  1.00 75.80           H
ATOM   1996  N   VAL A 142     -10.073  -3.070 -14.988  1.00 78.22           N
ATOM   1997  CA  VAL A 142     -11.273  -2.752 -15.742  1.00 78.22           C
ATOM   1998  C   VAL A 142     -10.879  -2.267 -17.139  1.00 78.22           C
ATOM   1999  O   VAL A 142     -11.501  -2.645 -18.130  1.00 78.22           O
ATOM   2000  HA  VAL A 142     -11.852  -3.670 -15.841  1.00 78.22           H
ATOM   2001  CB  VAL A 142     -12.121  -1.736 -14.974  1.00 78.22           C
ATOM   2002  HB  VAL A 142     -11.495  -0.870 -14.761  1.00 78.22           H
ATOM   2003  CG1 VAL A 142     -13.307  -1.264 -15.816  1.00 78.22           C
ATOM   2004 1HG1 VAL A 142     -12.941  -0.794 -16.729  1.00 78.22           H
ATOM   2005 2HG1 VAL A 142     -13.934  -2.118 -16.074  1.00 78.22           H
ATOM   2006 3HG1 VAL A 142     -13.893  -0.543 -15.246  1.00 78.22           H
ATOM   2007  CG2 VAL A 142     -12.592  -2.315 -13.638  1.00 78.22           C
ATOM   2008 1HG2 VAL A 142     -13.194  -3.205 -13.820  1.00 78.22           H
ATOM   2009 2HG2 VAL A 142     -11.727  -2.578 -13.031  1.00 78.22           H
ATOM   2010 3HG2 VAL A 142     -13.193  -1.572 -13.113  1.00 78.22           H
ATOM   2011  HN  VAL A 142      -9.908  -2.488 -14.191  1.00 78.22           H
ATOM   2012  N   ASP A 143      -9.847  -1.437 -17.172  1.00 78.02           N
ATOM   2013  CA  ASP A 143      -9.419  -0.824 -18.419  1.00 78.02           C
ATOM   2014  C   ASP A 143      -8.943  -1.915 -19.381  1.00 78.02           C
ATOM   2015  O   ASP A 143      -9.233  -1.863 -20.575  1.00 78.02           O
ATOM   2016  HA  ASP A 143     -10.294  -0.292 -18.792  1.00 78.02           H
ATOM   2017  CB  ASP A 143      -8.256   0.142 -18.187  1.00 78.02           C
ATOM   2018 1HB  ASP A 143      -8.501   0.825 -17.373  1.00 78.02           H
ATOM   2019 2HB  ASP A 143      -7.371  -0.415 -17.879  1.00 78.02           H
ATOM   2020  CG  ASP A 143      -7.946   0.942 -19.454  1.00 78.02           C
ATOM   2021  OD1 ASP A 143      -8.909   1.502 -20.021  1.00 78.02           O
ATOM   2022  OD2 ASP A 143      -6.754   0.974 -19.828  1.00 78.02           O
ATOM   2023  HN  ASP A 143      -9.308  -1.182 -16.370  1.00 78.02           H
ATOM   2024  N   ARG A 144      -8.221  -2.876 -18.825  1.00 73.96           N
ATOM   2025  CA  ARG A 144      -7.726  -3.992 -19.613  1.00 73.96           C
ATOM   2026  C   ARG A 144      -8.895  -4.782 -20.206  1.00 73.96           C
ATOM   2027  O   ARG A 144      -8.862  -5.162 -21.375  1.00 73.96           O
ATOM   2028  HA  ARG A 144      -7.124  -3.533 -20.398  1.00 73.96           H
ATOM   2029  CB  ARG A 144      -6.865  -4.928 -18.763  1.00 73.96           C
ATOM   2030 1HB  ARG A 144      -7.284  -5.002 -17.759  1.00 73.96           H
ATOM   2031 2HB  ARG A 144      -6.882  -5.931 -19.189  1.00 73.96           H
ATOM   2032  CG  ARG A 144      -5.422  -4.426 -18.684  1.00 73.96           C
ATOM   2033 1HG  ARG A 144      -5.042  -4.243 -19.689  1.00 73.96           H
ATOM   2034 2HG  ARG A 144      -5.394  -3.473 -18.154  1.00 73.96           H
ATOM   2035  CD  ARG A 144      -4.527  -5.440 -17.970  1.00 73.96           C
ATOM   2036 1HD  ARG A 144      -4.697  -5.394 -16.894  1.00 73.96           H
ATOM   2037 2HD  ARG A 144      -4.781  -6.450 -18.290  1.00 73.96           H
ATOM   2038  NE  ARG A 144      -3.105  -5.158 -18.268  1.00 73.96           N
ATOM   2039  HE  ARG A 144      -2.899  -4.442 -18.935  1.00 73.96           H
ATOM   2040  CZ  ARG A 144      -2.076  -5.803 -17.702  1.00 73.96           C
ATOM   2041  NH1 ARG A 144      -2.293  -6.772 -16.802  1.00 73.96           N
ATOM   2042 1HH1 ARG A 144      -3.229  -7.019 -16.549  1.00 73.96           H
ATOM   2043 2HH1 ARG A 144      -1.520  -7.249 -16.384  1.00 73.96           H
ATOM   2044  NH2 ARG A 144      -0.827  -5.465 -18.048  1.00 73.96           N
ATOM   2045 1HH2 ARG A 144      -0.048  -5.936 -17.634  1.00 73.96           H
ATOM   2046 2HH2 ARG A 144      -0.673  -4.740 -18.720  1.00 73.96           H
ATOM   2047  HN  ARG A 144      -7.974  -2.901 -17.856  1.00 73.96           H
ATOM   2048  N   TYR A 145      -9.899  -5.007 -19.372  1.00 72.17           N
ATOM   2049  CA  TYR A 145     -11.084  -5.727 -19.804  1.00 72.17           C
ATOM   2050  C   TYR A 145     -11.735  -5.041 -21.007  1.00 72.17           C
ATOM   2051  O   TYR A 145     -12.034  -5.688 -22.009  1.00 72.17           O
ATOM   2052  HA  TYR A 145     -10.780  -6.734 -20.091  1.00 72.17           H
ATOM   2053  CB  TYR A 145     -12.056  -5.689 -18.623  1.00 72.17           C
ATOM   2054 1HB  TYR A 145     -11.685  -6.349 -17.839  1.00 72.17           H
ATOM   2055 2HB  TYR A 145     -12.070  -4.680 -18.210  1.00 72.17           H
ATOM   2056  CG  TYR A 145     -13.486  -6.098 -18.981  1.00 72.17           C
ATOM   2057  CD1 TYR A 145     -14.507  -5.172 -18.911  1.00 72.17           C
ATOM   2058  HD1 TYR A 145     -14.294  -4.148 -18.602  1.00 72.17           H
ATOM   2059  CD2 TYR A 145     -13.756  -7.394 -19.372  1.00 72.17           C
ATOM   2060  HD2 TYR A 145     -12.950  -8.125 -19.427  1.00 72.17           H
ATOM   2061  CE1 TYR A 145     -15.853  -5.557 -19.248  1.00 72.17           C
ATOM   2062  HE1 TYR A 145     -16.668  -4.835 -19.197  1.00 72.17           H
ATOM   2063  CE2 TYR A 145     -15.102  -7.779 -19.708  1.00 72.17           C
ATOM   2064  HE2 TYR A 145     -15.329  -8.799 -20.019  1.00 72.17           H
ATOM   2065  CZ  TYR A 145     -16.084  -6.841 -19.630  1.00 72.17           C
ATOM   2066  OH  TYR A 145     -17.356  -7.205 -19.947  1.00 72.17           O
ATOM   2067  HH  TYR A 145     -17.980  -6.441 -19.787  1.00 72.17           H
ATOM   2068  HN  TYR A 145      -9.912  -4.707 -18.418  1.00 72.17           H
ATOM   2069  N   ILE A 146     -11.935  -3.738 -20.868  1.00 74.15           N
ATOM   2070  CA  ILE A 146     -12.601  -2.968 -21.904  1.00 74.15           C
ATOM   2071  C   ILE A 146     -11.790  -3.055 -23.199  1.00 74.15           C
ATOM   2072  O   ILE A 146     -12.356  -3.201 -24.281  1.00 74.15           O
ATOM   2073  HA  ILE A 146     -13.575  -3.426 -22.076  1.00 74.15           H
ATOM   2074  CB  ILE A 146     -12.850  -1.535 -21.431  1.00 74.15           C
ATOM   2075  HB  ILE A 146     -11.915  -1.137 -21.037  1.00 74.15           H
ATOM   2076  CG1 ILE A 146     -13.869  -1.505 -20.289  1.00 74.15           C
ATOM   2077 1HG1 ILE A 146     -14.860  -1.741 -20.676  1.00 74.15           H
ATOM   2078 2HG1 ILE A 146     -13.621  -2.272 -19.556  1.00 74.15           H
ATOM   2079  CG2 ILE A 146     -13.268  -0.637 -22.596  1.00 74.15           C
ATOM   2080 1HG2 ILE A 146     -12.478  -0.624 -23.347  1.00 74.15           H
ATOM   2081 2HG2 ILE A 146     -14.186  -1.023 -23.041  1.00 74.15           H
ATOM   2082 3HG2 ILE A 146     -13.440   0.376 -22.232  1.00 74.15           H
ATOM   2083  CD1 ILE A 146     -13.894  -0.133 -19.613  1.00 74.15           C
ATOM   2084 1HD1 ILE A 146     -12.907   0.090 -19.207  1.00 74.15           H
ATOM   2085 2HD1 ILE A 146     -14.165   0.628 -20.344  1.00 74.15           H
ATOM   2086 3HD1 ILE A 146     -14.626  -0.138 -18.806  1.00 74.15           H
ATOM   2087  HN  ILE A 146     -11.651  -3.212 -20.067  1.00 74.15           H
ATOM   2088  N   ALA A 147     -10.477  -2.963 -23.045  1.00 74.01           N
ATOM   2089  CA  ALA A 147      -9.589  -2.927 -24.194  1.00 74.01           C
ATOM   2090  C   ALA A 147      -9.706  -4.243 -24.965  1.00 74.01           C
ATOM   2091  O   ALA A 147      -9.543  -4.270 -26.184  1.00 74.01           O
ATOM   2092  HA  ALA A 147      -9.913  -2.109 -24.838  1.00 74.01           H
ATOM   2093  CB  ALA A 147      -8.159  -2.650 -23.727  1.00 74.01           C
ATOM   2094 1HB  ALA A 147      -8.125  -1.691 -23.211  1.00 74.01           H
ATOM   2095 2HB  ALA A 147      -7.840  -3.440 -23.046  1.00 74.01           H
ATOM   2096 3HB  ALA A 147      -7.493  -2.624 -24.589  1.00 74.01           H
ATOM   2097  HN  ALA A 147     -10.020  -2.913 -22.156  1.00 74.01           H
ATOM   2098  N   ILE A 148      -9.988  -5.304 -24.223  1.00 69.80           N
ATOM   2099  CA  ILE A 148     -10.045  -6.633 -24.807  1.00 69.80           C
ATOM   2100  C   ILE A 148     -11.437  -6.865 -25.399  1.00 69.80           C
ATOM   2101  O   ILE A 148     -11.564  -7.340 -26.527  1.00 69.80           O
ATOM   2102  HA  ILE A 148      -9.316  -6.666 -25.616  1.00 69.80           H
ATOM   2103  CB  ILE A 148      -9.630  -7.689 -23.780  1.00 69.80           C
ATOM   2104  HB  ILE A 148     -10.193  -7.513 -22.864  1.00 69.80           H
ATOM   2105  CG1 ILE A 148      -8.146  -7.560 -23.431  1.00 69.80           C
ATOM   2106 1HG1 ILE A 148      -7.540  -7.857 -24.287  1.00 69.80           H
ATOM   2107 2HG1 ILE A 148      -7.908  -6.517 -23.218  1.00 69.80           H
ATOM   2108  CG2 ILE A 148      -9.984  -9.095 -24.266  1.00 69.80           C
ATOM   2109 1HG2 ILE A 148     -11.061  -9.165 -24.423  1.00 69.80           H
ATOM   2110 2HG2 ILE A 148      -9.467  -9.297 -25.204  1.00 69.80           H
ATOM   2111 3HG2 ILE A 148      -9.678  -9.826 -23.517  1.00 69.80           H
ATOM   2112  CD1 ILE A 148      -7.790  -8.427 -22.222  1.00 69.80           C
ATOM   2113 1HD1 ILE A 148      -8.380  -8.110 -21.362  1.00 69.80           H
ATOM   2114 2HD1 ILE A 148      -8.007  -9.471 -22.447  1.00 69.80           H
ATOM   2115 3HD1 ILE A 148      -6.730  -8.316 -21.995  1.00 69.80           H
ATOM   2116  HN  ILE A 148     -10.174  -5.266 -23.241  1.00 69.80           H
ATOM   2117  N   ALA A 149     -12.445  -6.519 -24.612  1.00 69.91           N
ATOM   2118  CA  ALA A 149     -13.811  -6.888 -24.941  1.00 69.91           C
ATOM   2119  C   ALA A 149     -14.328  -5.975 -26.055  1.00 69.91           C
ATOM   2120  O   ALA A 149     -15.037  -6.427 -26.953  1.00 69.91           O
ATOM   2121  HA  ALA A 149     -13.800  -7.917 -25.301  1.00 69.91           H
ATOM   2122  CB  ALA A 149     -14.677  -6.817 -23.681  1.00 69.91           C
ATOM   2123 1HB  ALA A 149     -14.285  -7.505 -22.932  1.00 69.91           H
ATOM   2124 2HB  ALA A 149     -14.660  -5.801 -23.286  1.00 69.91           H
ATOM   2125 3HB  ALA A 149     -15.702  -7.094 -23.928  1.00 69.91           H
ATOM   2126  HN  ALA A 149     -12.340  -5.997 -23.766  1.00 69.91           H
ATOM   2127  N   GLN A 150     -13.952  -4.708 -25.961  1.00 72.30           N
ATOM   2128  CA  GLN A 150     -14.495  -3.698 -26.853  1.00 72.30           C
ATOM   2129  C   GLN A 150     -13.373  -3.050 -27.666  1.00 72.30           C
ATOM   2130  O   GLN A 150     -13.344  -1.831 -27.829  1.00 72.30           O
ATOM   2131  HA  GLN A 150     -15.173  -4.233 -27.518  1.00 72.30           H
ATOM   2132  CB  GLN A 150     -15.285  -2.646 -26.073  1.00 72.30           C
ATOM   2133 1HB  GLN A 150     -14.622  -2.125 -25.382  1.00 72.30           H
ATOM   2134 2HB  GLN A 150     -15.679  -1.897 -26.761  1.00 72.30           H
ATOM   2135  CG  GLN A 150     -16.436  -3.288 -25.296  1.00 72.30           C
ATOM   2136 1HG  GLN A 150     -16.941  -4.021 -25.927  1.00 72.30           H
ATOM   2137 2HG  GLN A 150     -16.043  -3.827 -24.434  1.00 72.30           H
ATOM   2138  CD  GLN A 150     -17.440  -2.232 -24.829  1.00 72.30           C
ATOM   2139  OE1 GLN A 150     -17.318  -1.052 -25.116  1.00 72.30           O
ATOM   2140  NE2 GLN A 150     -18.436  -2.719 -24.095  1.00 72.30           N
ATOM   2141 1HE2 GLN A 150     -18.478  -3.698 -23.896  1.00 72.30           H
ATOM   2142 2HE2 GLN A 150     -19.144  -2.107 -23.743  1.00 72.30           H
ATOM   2143  HN  GLN A 150     -13.291  -4.370 -25.291  1.00 72.30           H
ATOM   2144  N   ALA A 151     -12.476  -3.894 -28.155  1.00 65.48           N
ATOM   2145  CA  ALA A 151     -11.228  -3.414 -28.723  1.00 65.48           C
ATOM   2146  C   ALA A 151     -11.525  -2.284 -29.712  1.00 65.48           C
ATOM   2147  O   ALA A 151     -10.821  -1.276 -29.737  1.00 65.48           O
ATOM   2148  HA  ALA A 151     -10.621  -3.021 -27.908  1.00 65.48           H
ATOM   2149  CB  ALA A 151     -10.483  -4.579 -29.377  1.00 65.48           C
ATOM   2150 1HB  ALA A 151     -10.270  -5.341 -28.626  1.00 65.48           H
ATOM   2151 2HB  ALA A 151     -11.100  -5.009 -30.166  1.00 65.48           H
ATOM   2152 3HB  ALA A 151      -9.547  -4.218 -29.803  1.00 65.48           H
ATOM   2153  HN  ALA A 151     -12.591  -4.887 -28.166  1.00 65.48           H
ATOM   2154  N   MET A 152     -12.568  -2.491 -30.502  1.00 66.18           N
ATOM   2155  CA  MET A 152     -12.922  -1.537 -31.539  1.00 66.18           C
ATOM   2156  C   MET A 152     -13.389  -0.213 -30.930  1.00 66.18           C
ATOM   2157  O   MET A 152     -12.892   0.851 -31.294  1.00 66.18           O
ATOM   2158  HA  MET A 152     -12.011  -1.378 -32.115  1.00 66.18           H
ATOM   2159  CB  MET A 152     -14.037  -2.120 -32.410  1.00 66.18           C
ATOM   2160 1HB  MET A 152     -14.815  -2.543 -31.776  1.00 66.18           H
ATOM   2161 2HB  MET A 152     -14.499  -1.325 -32.995  1.00 66.18           H
ATOM   2162  CG  MET A 152     -13.492  -3.199 -33.348  1.00 66.18           C
ATOM   2163 1HG  MET A 152     -12.403  -3.164 -33.363  1.00 66.18           H
ATOM   2164 2HG  MET A 152     -13.774  -4.187 -32.982  1.00 66.18           H
ATOM   2165  SD  MET A 152     -14.132  -2.956 -34.996  1.00 66.18           S
ATOM   2166  CE  MET A 152     -15.817  -3.494 -34.757  1.00 66.18           C
ATOM   2167 1HE  MET A 152     -15.823  -4.533 -34.429  1.00 66.18           H
ATOM   2168 2HE  MET A 152     -16.294  -2.871 -34.001  1.00 66.18           H
ATOM   2169 3HE  MET A 152     -16.363  -3.407 -35.697  1.00 66.18           H
ATOM   2170  HN  MET A 152     -13.165  -3.291 -30.443  1.00 66.18           H
ATOM   2171  N   ARG A 153     -14.339  -0.323 -30.013  1.00 66.24           N
ATOM   2172  CA  ARG A 153     -14.896   0.853 -29.368  1.00 66.24           C
ATOM   2173  C   ARG A 153     -13.827   1.554 -28.528  1.00 66.24           C
ATOM   2174  O   ARG A 153     -13.847   2.775 -28.384  1.00 66.24           O
ATOM   2175  HA  ARG A 153     -15.230   1.489 -30.188  1.00 66.24           H
ATOM   2176  CB  ARG A 153     -16.078   0.482 -28.470  1.00 66.24           C
ATOM   2177 1HB  ARG A 153     -15.802  -0.355 -27.828  1.00 66.24           H
ATOM   2178 2HB  ARG A 153     -16.319   1.319 -27.815  1.00 66.24           H
ATOM   2179  CG  ARG A 153     -17.305   0.109 -29.304  1.00 66.24           C
ATOM   2180 1HG  ARG A 153     -17.535   0.916 -29.999  1.00 66.24           H
ATOM   2181 2HG  ARG A 153     -17.087  -0.775 -29.903  1.00 66.24           H
ATOM   2182  CD  ARG A 153     -18.515  -0.161 -28.409  1.00 66.24           C
ATOM   2183 1HD  ARG A 153     -18.342  -1.054 -27.808  1.00 66.24           H
ATOM   2184 2HD  ARG A 153     -18.657   0.667 -27.714  1.00 66.24           H
ATOM   2185  NE  ARG A 153     -19.729  -0.338 -29.237  1.00 66.24           N
ATOM   2186  HE  ARG A 153     -19.631  -0.275 -30.231  1.00 66.24           H
ATOM   2187  CZ  ARG A 153     -20.950  -0.578 -28.740  1.00 66.24           C
ATOM   2188  NH1 ARG A 153     -21.139  -0.672 -27.417  1.00 66.24           N
ATOM   2189 1HH1 ARG A 153     -20.366  -0.564 -26.792  1.00 66.24           H
ATOM   2190 2HH1 ARG A 153     -22.053  -0.851 -27.054  1.00 66.24           H
ATOM   2191  NH2 ARG A 153     -21.979  -0.721 -29.586  1.00 66.24           N
ATOM   2192 1HH2 ARG A 153     -22.897  -0.900 -29.231  1.00 66.24           H
ATOM   2193 2HH2 ARG A 153     -21.830  -0.649 -30.572  1.00 66.24           H
ATOM   2194  HN  ARG A 153     -14.727  -1.194 -29.711  1.00 66.24           H
ATOM   2195  N   ALA A 154     -12.918   0.751 -27.995  1.00 67.56           N
ATOM   2196  CA  ALA A 154     -11.890   1.268 -27.107  1.00 67.56           C
ATOM   2197  C   ALA A 154     -11.001   2.245 -27.878  1.00 67.56           C
ATOM   2198  O   ALA A 154     -10.425   3.160 -27.292  1.00 67.56           O
ATOM   2199  HA  ALA A 154     -12.388   1.803 -26.299  1.00 67.56           H
ATOM   2200  CB  ALA A 154     -11.096   0.103 -26.512  1.00 67.56           C
ATOM   2201 1HB  ALA A 154     -11.769  -0.545 -25.950  1.00 67.56           H
ATOM   2202 2HB  ALA A 154     -10.629  -0.467 -27.315  1.00 67.56           H
ATOM   2203 3HB  ALA A 154     -10.326   0.491 -25.846  1.00 67.56           H
ATOM   2204  HN  ALA A 154     -12.876  -0.235 -28.161  1.00 67.56           H
ATOM   2205  N   HIS A 155     -10.917   2.018 -29.181  1.00 68.92           N
ATOM   2206  CA  HIS A 155     -10.037   2.809 -30.024  1.00 68.92           C
ATOM   2207  C   HIS A 155     -10.660   4.185 -30.268  1.00 68.92           C
ATOM   2208  O   HIS A 155      -9.992   5.207 -30.125  1.00 68.92           O
ATOM   2209  HA  HIS A 155      -9.105   2.935 -29.472  1.00 68.92           H
ATOM   2210  CB  HIS A 155      -9.713   2.066 -31.321  1.00 68.92           C
ATOM   2211 1HB  HIS A 155      -9.434   1.040 -31.080  1.00 68.92           H
ATOM   2212 2HB  HIS A 155     -10.614   2.016 -31.933  1.00 68.92           H
ATOM   2213  CG  HIS A 155      -8.606   2.696 -32.131  1.00 68.92           C
ATOM   2214  ND1 HIS A 155      -8.838   3.665 -33.092  1.00 68.92           N
ATOM   2215  HD1 HIS A 155      -9.732   4.037 -33.343  1.00 68.92           H
ATOM   2216  CD2 HIS A 155      -7.258   2.488 -32.113  1.00 68.92           C
ATOM   2217  HD2 HIS A 155      -6.731   1.785 -31.468  1.00 68.92           H
ATOM   2218  CE1 HIS A 155      -7.676   4.016 -33.622  1.00 68.92           C
ATOM   2219  HE1 HIS A 155      -7.527   4.758 -34.406  1.00 68.92           H
ATOM   2220  NE2 HIS A 155      -6.698   3.284 -33.014  1.00 68.92           N
ATOM   2221  HN  HIS A 155     -11.436   1.309 -29.660  1.00 68.92           H
ATOM   2222  N   THR A 156     -11.934   4.165 -30.633  1.00 71.02           N
ATOM   2223  CA  THR A 156     -12.620   5.386 -31.021  1.00 71.02           C
ATOM   2224  C   THR A 156     -12.803   6.303 -29.810  1.00 71.02           C
ATOM   2225  O   THR A 156     -12.829   7.525 -29.950  1.00 71.02           O
ATOM   2226  HA  THR A 156     -11.993   5.920 -31.735  1.00 71.02           H
ATOM   2227  CB  THR A 156     -13.938   4.995 -31.692  1.00 71.02           C
ATOM   2228  HB  THR A 156     -14.591   5.861 -31.800  1.00 71.02           H
ATOM   2229  OG1 THR A 156     -14.444   3.941 -30.876  1.00 71.02           O
ATOM   2230  HG1 THR A 156     -15.409   3.782 -31.082  1.00 71.02           H
ATOM   2231  CG2 THR A 156     -13.728   4.340 -33.058  1.00 71.02           C
ATOM   2232 1HG2 THR A 156     -13.131   3.436 -32.940  1.00 71.02           H
ATOM   2233 2HG2 THR A 156     -13.209   5.034 -33.718  1.00 71.02           H
ATOM   2234 3HG2 THR A 156     -14.695   4.082 -33.490  1.00 71.02           H
ATOM   2235  HN  THR A 156     -12.494   3.337 -30.665  1.00 71.02           H
ATOM   2236  N   TRP A 157     -12.925   5.678 -28.648  1.00 75.64           N
ATOM   2237  CA  TRP A 157     -13.256   6.409 -27.436  1.00 75.64           C
ATOM   2238  C   TRP A 157     -11.954   6.689 -26.683  1.00 75.64           C
ATOM   2239  O   TRP A 157     -11.974   6.964 -25.484  1.00 75.64           O
ATOM   2240  HA  TRP A 157     -13.725   7.348 -27.731  1.00 75.64           H
ATOM   2241  CB  TRP A 157     -14.280   5.644 -26.597  1.00 75.64           C
ATOM   2242 1HB  TRP A 157     -13.989   4.594 -26.555  1.00 75.64           H
ATOM   2243 2HB  TRP A 157     -14.254   6.023 -25.575  1.00 75.64           H
ATOM   2244  CG  TRP A 157     -15.714   5.739 -27.124  1.00 75.64           C
ATOM   2245  CD1 TRP A 157     -16.147   5.540 -28.376  1.00 75.64           C
ATOM   2246  HD1 TRP A 157     -15.502   5.273 -29.213  1.00 75.64           H
ATOM   2247  CD2 TRP A 157     -16.891   6.068 -26.357  1.00 75.64           C
ATOM   2248  NE1 TRP A 157     -17.512   5.716 -28.472  1.00 75.64           N
ATOM   2249  HE1 TRP A 157     -18.064   5.623 -29.301  1.00 75.64           H
ATOM   2250  CE2 TRP A 157     -17.979   6.047 -27.206  1.00 75.64           C
ATOM   2251  CE3 TRP A 157     -17.033   6.372 -24.992  1.00 75.64           C
ATOM   2252  HE3 TRP A 157     -16.189   6.395 -24.301  1.00 75.64           H
ATOM   2253  CZ2 TRP A 157     -19.286   6.322 -26.784  1.00 75.64           C
ATOM   2254  HZ2 TRP A 157     -20.129   6.299 -27.474  1.00 75.64           H
ATOM   2255  CZ3 TRP A 157     -18.344   6.645 -24.586  1.00 75.64           C
ATOM   2256  HZ3 TRP A 157     -18.510   6.888 -23.536  1.00 75.64           H
ATOM   2257  CH2 TRP A 157     -19.451   6.628 -25.428  1.00 75.64           C
ATOM   2258  HH2 TRP A 157     -20.442   6.853 -25.034  1.00 75.64           H
ATOM   2259  HN  TRP A 157     -12.802   4.693 -28.527  1.00 75.64           H
ATOM   2260  N   ARG A 158     -10.854   6.609 -27.416  1.00 75.61           N
ATOM   2261  CA  ARG A 158      -9.539   6.646 -26.800  1.00 75.61           C
ATOM   2262  C   ARG A 158      -9.349   7.957 -26.033  1.00 75.61           C
ATOM   2263  O   ARG A 158      -8.865   7.954 -24.903  1.00 75.61           O
ATOM   2264  HA  ARG A 158      -9.524   5.791 -26.124  1.00 75.61           H
ATOM   2265  CB  ARG A 158      -8.434   6.513 -27.850  1.00 75.61           C
ATOM   2266 1HB  ARG A 158      -8.605   5.619 -28.450  1.00 75.61           H
ATOM   2267 2HB  ARG A 158      -8.468   7.364 -28.529  1.00 75.61           H
ATOM   2268  CG  ARG A 158      -7.056   6.435 -27.189  1.00 75.61           C
ATOM   2269 1HG  ARG A 158      -6.878   7.338 -26.605  1.00 75.61           H
ATOM   2270 2HG  ARG A 158      -7.029   5.595 -26.495  1.00 75.61           H
ATOM   2271  CD  ARG A 158      -5.954   6.273 -28.238  1.00 75.61           C
ATOM   2272 1HD  ARG A 158      -6.153   5.396 -28.854  1.00 75.61           H
ATOM   2273 2HD  ARG A 158      -5.945   7.136 -28.904  1.00 75.61           H
ATOM   2274  NE  ARG A 158      -4.639   6.135 -27.572  1.00 75.61           N
ATOM   2275  HE  ARG A 158      -4.588   6.322 -26.591  1.00 75.61           H
ATOM   2276  CZ  ARG A 158      -3.513   5.775 -28.203  1.00 75.61           C
ATOM   2277  NH1 ARG A 158      -3.522   5.512 -29.517  1.00 75.61           N
ATOM   2278 1HH1 ARG A 158      -4.375   5.584 -30.035  1.00 75.61           H
ATOM   2279 2HH1 ARG A 158      -2.677   5.244 -29.979  1.00 75.61           H
ATOM   2280  NH2 ARG A 158      -2.376   5.681 -27.499  1.00 75.61           N
ATOM   2281 1HH2 ARG A 158      -1.527   5.413 -27.954  1.00 75.61           H
ATOM   2282 2HH2 ARG A 158      -2.377   5.878 -26.518  1.00 75.61           H
ATOM   2283  HN  ARG A 158     -10.851   6.521 -28.412  1.00 75.61           H
ATOM   2284  N   GLU A 159      -9.740   9.046 -26.680  1.00 78.06           N
ATOM   2285  CA  GLU A 159      -9.550  10.366 -26.105  1.00 78.06           C
ATOM   2286  C   GLU A 159     -10.444  10.544 -24.876  1.00 78.06           C
ATOM   2287  O   GLU A 159      -9.983  10.992 -23.828  1.00 78.06           O
ATOM   2288  HA  GLU A 159      -8.502  10.405 -25.808  1.00 78.06           H
ATOM   2289  CB  GLU A 159      -9.818  11.459 -27.141  1.00 78.06           C
ATOM   2290 1HB  GLU A 159     -10.748  11.245 -27.668  1.00 78.06           H
ATOM   2291 2HB  GLU A 159      -9.813  12.435 -26.655  1.00 78.06           H
ATOM   2292  CG  GLU A 159      -8.712  11.498 -28.197  1.00 78.06           C
ATOM   2293 1HG  GLU A 159      -7.737  11.499 -27.708  1.00 78.06           H
ATOM   2294 2HG  GLU A 159      -8.759  10.598 -28.811  1.00 78.06           H
ATOM   2295  CD  GLU A 159      -8.844  12.736 -29.085  1.00 78.06           C
ATOM   2296  OE1 GLU A 159      -7.818  13.110 -29.694  1.00 78.06           O
ATOM   2297  OE2 GLU A 159      -9.968  13.280 -29.136  1.00 78.06           O
ATOM   2298  HN  GLU A 159     -10.178   9.035 -27.579  1.00 78.06           H
ATOM   2299  N   LYS A 160     -11.707  10.182 -25.046  1.00 81.67           N
ATOM   2300  CA  LYS A 160     -12.666  10.278 -23.959  1.00 81.67           C
ATOM   2301  C   LYS A 160     -12.161   9.463 -22.766  1.00 81.67           C
ATOM   2302  O   LYS A 160     -12.261   9.903 -21.622  1.00 81.67           O
ATOM   2303  HA  LYS A 160     -12.721  11.325 -23.662  1.00 81.67           H
ATOM   2304  CB  LYS A 160     -14.061   9.869 -24.436  1.00 81.67           C
ATOM   2305 1HB  LYS A 160     -14.001   8.926 -24.980  1.00 81.67           H
ATOM   2306 2HB  LYS A 160     -14.709   9.699 -23.576  1.00 81.67           H
ATOM   2307  CG  LYS A 160     -14.670  10.946 -25.336  1.00 81.67           C
ATOM   2308 1HG  LYS A 160     -14.649  11.907 -24.823  1.00 81.67           H
ATOM   2309 2HG  LYS A 160     -14.069  11.052 -26.239  1.00 81.67           H
ATOM   2310  CD  LYS A 160     -16.110  10.594 -25.714  1.00 81.67           C
ATOM   2311 1HD  LYS A 160     -16.123   9.674 -26.298  1.00 81.67           H
ATOM   2312 2HD  LYS A 160     -16.691  10.406 -24.811  1.00 81.67           H
ATOM   2313  CE  LYS A 160     -16.758  11.724 -26.517  1.00 81.67           C
ATOM   2314 1HE  LYS A 160     -16.728  12.650 -25.943  1.00 81.67           H
ATOM   2315 2HE  LYS A 160     -16.191  11.898 -27.432  1.00 81.67           H
ATOM   2316  NZ  LYS A 160     -18.159  11.385 -26.852  1.00 81.67           N
ATOM   2317 1HZ  LYS A 160     -18.573  12.144 -27.382  1.00 81.67           H
ATOM   2318 2HZ  LYS A 160     -18.179  10.535 -27.405  1.00 81.67           H
ATOM   2319 3HZ  LYS A 160     -18.686  11.243 -25.997  1.00 81.67           H
ATOM   2320  HN  LYS A 160     -12.077   9.830 -25.906  1.00 81.67           H
ATOM   2321  N   ARG A 161     -11.628   8.290 -23.075  1.00 81.99           N
ATOM   2322  CA  ARG A 161     -11.117   7.404 -22.042  1.00 81.99           C
ATOM   2323  C   ARG A 161      -9.971   8.078 -21.286  1.00 81.99           C
ATOM   2324  O   ARG A 161      -9.830   7.900 -20.077  1.00 81.99           O
ATOM   2325  HA  ARG A 161     -11.967   7.223 -21.385  1.00 81.99           H
ATOM   2326  CB  ARG A 161     -10.619   6.088 -22.642  1.00 81.99           C
ATOM   2327 1HB  ARG A 161      -9.964   6.295 -23.489  1.00 81.99           H
ATOM   2328 2HB  ARG A 161     -10.025   5.549 -21.904  1.00 81.99           H
ATOM   2329  CG  ARG A 161     -11.791   5.215 -23.098  1.00 81.99           C
ATOM   2330 1HG  ARG A 161     -12.345   4.862 -22.228  1.00 81.99           H
ATOM   2331 2HG  ARG A 161     -12.481   5.810 -23.696  1.00 81.99           H
ATOM   2332  CD  ARG A 161     -11.298   4.020 -23.916  1.00 81.99           C
ATOM   2333 1HD  ARG A 161     -12.139   3.539 -24.415  1.00 81.99           H
ATOM   2334 2HD  ARG A 161     -10.616   4.359 -24.695  1.00 81.99           H
ATOM   2335  NE  ARG A 161     -10.613   3.050 -23.033  1.00 81.99           N
ATOM   2336  HE  ARG A 161     -10.764   3.126 -22.047  1.00 81.99           H
ATOM   2337  CZ  ARG A 161      -9.805   2.075 -23.471  1.00 81.99           C
ATOM   2338  NH1 ARG A 161      -9.567   1.926 -24.781  1.00 81.99           N
ATOM   2339 1HH1 ARG A 161      -9.995   2.545 -25.440  1.00 81.99           H
ATOM   2340 2HH1 ARG A 161      -8.963   1.197 -25.100  1.00 81.99           H
ATOM   2341  NH2 ARG A 161      -9.237   1.252 -22.579  1.00 81.99           N
ATOM   2342 1HH2 ARG A 161      -8.631   0.520 -22.890  1.00 81.99           H
ATOM   2343 2HH2 ARG A 161      -9.419   1.370 -21.603  1.00 81.99           H
ATOM   2344  HN  ARG A 161     -11.544   7.942 -24.009  1.00 81.99           H
ATOM   2345  N   LEU A 162      -9.180   8.839 -22.029  1.00 83.38           N
ATOM   2346  CA  LEU A 162      -8.049   9.539 -21.444  1.00 83.38           C
ATOM   2347  C   LEU A 162      -8.563  10.611 -20.481  1.00 83.38           C
ATOM   2348  O   LEU A 162      -8.017  10.786 -19.392  1.00 83.38           O
ATOM   2349  HA  LEU A 162      -7.473   8.810 -20.874  1.00 83.38           H
ATOM   2350  CB  LEU A 162      -7.132  10.085 -22.539  1.00 83.38           C
ATOM   2351 1HB  LEU A 162      -7.019   9.319 -23.307  1.00 83.38           H
ATOM   2352 2HB  LEU A 162      -7.625  10.936 -23.008  1.00 83.38           H
ATOM   2353  CG  LEU A 162      -5.737  10.524 -22.089  1.00 83.38           C
ATOM   2354  HG  LEU A 162      -5.827  10.996 -21.110  1.00 83.38           H
ATOM   2355  CD1 LEU A 162      -4.808   9.319 -21.927  1.00 83.38           C
ATOM   2356 1HD1 LEU A 162      -5.220   8.642 -21.179  1.00 83.38           H
ATOM   2357 2HD1 LEU A 162      -4.720   8.798 -22.880  1.00 83.38           H
ATOM   2358 3HD1 LEU A 162      -3.824   9.660 -21.606  1.00 83.38           H
ATOM   2359  CD2 LEU A 162      -5.157  11.571 -23.043  1.00 83.38           C
ATOM   2360 1HD2 LEU A 162      -5.084  11.148 -24.045  1.00 83.38           H
ATOM   2361 2HD2 LEU A 162      -5.809  12.444 -23.064  1.00 83.38           H
ATOM   2362 3HD2 LEU A 162      -4.166  11.865 -22.699  1.00 83.38           H
ATOM   2363  HN  LEU A 162      -9.301   8.979 -23.012  1.00 83.38           H
ATOM   2364  N   LEU A 163      -9.606  11.302 -20.916  1.00 86.57           N
ATOM   2365  CA  LEU A 163     -10.198  12.354 -20.107  1.00 86.57           C
ATOM   2366  C   LEU A 163     -10.707  11.756 -18.794  1.00 86.57           C
ATOM   2367  O   LEU A 163     -10.376  12.246 -17.715  1.00 86.57           O
ATOM   2368  HA  LEU A 163      -9.410  13.071 -19.877  1.00 86.57           H
ATOM   2369  CB  LEU A 163     -11.272  13.100 -20.901  1.00 86.57           C
ATOM   2370 1HB  LEU A 163     -10.917  13.228 -21.923  1.00 86.57           H
ATOM   2371 2HB  LEU A 163     -12.162  12.473 -20.948  1.00 86.57           H
ATOM   2372  CG  LEU A 163     -11.677  14.472 -20.356  1.00 86.57           C
ATOM   2373  HG  LEU A 163     -11.501  14.477 -19.280  1.00 86.57           H
ATOM   2374  CD1 LEU A 163     -10.812  15.579 -20.961  1.00 86.57           C
ATOM   2375 1HD1 LEU A 163      -9.766  15.400 -20.714  1.00 86.57           H
ATOM   2376 2HD1 LEU A 163     -10.933  15.584 -22.045  1.00 86.57           H
ATOM   2377 3HD1 LEU A 163     -11.121  16.543 -20.557  1.00 86.57           H
ATOM   2378  CD2 LEU A 163     -13.170  14.728 -20.571  1.00 86.57           C
ATOM   2379 1HD2 LEU A 163     -13.394  14.695 -21.637  1.00 86.57           H
ATOM   2380 2HD2 LEU A 163     -13.748  13.962 -20.055  1.00 86.57           H
ATOM   2381 3HD2 LEU A 163     -13.431  15.709 -20.175  1.00 86.57           H
ATOM   2382  HN  LEU A 163     -10.045  11.153 -21.802  1.00 86.57           H
ATOM   2383  N   TYR A 164     -11.504  10.706 -18.929  1.00 87.40           N
ATOM   2384  CA  TYR A 164     -12.072  10.044 -17.767  1.00 87.40           C
ATOM   2385  C   TYR A 164     -10.972   9.509 -16.848  1.00 87.40           C
ATOM   2386  O   TYR A 164     -11.124   9.508 -15.627  1.00 87.40           O
ATOM   2387  HA  TYR A 164     -12.668  10.776 -17.221  1.00 87.40           H
ATOM   2388  CB  TYR A 164     -12.886   8.867 -18.308  1.00 87.40           C
ATOM   2389 1HB  TYR A 164     -12.285   8.330 -19.041  1.00 87.40           H
ATOM   2390 2HB  TYR A 164     -13.089   8.173 -17.492  1.00 87.40           H
ATOM   2391  CG  TYR A 164     -14.212   9.272 -18.955  1.00 87.40           C
ATOM   2392  CD1 TYR A 164     -15.053  10.156 -18.310  1.00 87.40           C
ATOM   2393  HD1 TYR A 164     -14.772  10.566 -17.340  1.00 87.40           H
ATOM   2394  CD2 TYR A 164     -14.566   8.754 -20.184  1.00 87.40           C
ATOM   2395  HD2 TYR A 164     -13.902   8.056 -20.694  1.00 87.40           H
ATOM   2396  CE1 TYR A 164     -16.300  10.537 -18.920  1.00 87.40           C
ATOM   2397  HE1 TYR A 164     -16.974  11.234 -18.421  1.00 87.40           H
ATOM   2398  CE2 TYR A 164     -15.814   9.135 -20.793  1.00 87.40           C
ATOM   2399  HE2 TYR A 164     -16.107   8.733 -21.763  1.00 87.40           H
ATOM   2400  CZ  TYR A 164     -16.620  10.008 -20.131  1.00 87.40           C
ATOM   2401  OH  TYR A 164     -17.798  10.368 -20.706  1.00 87.40           O
ATOM   2402  HH  TYR A 164     -17.916   9.887 -21.575  1.00 87.40           H
ATOM   2403  HN  TYR A 164     -11.761  10.309 -19.809  1.00 87.40           H
ATOM   2404  N   SER A 165      -9.889   9.067 -17.469  1.00 87.81           N
ATOM   2405  CA  SER A 165      -8.767   8.525 -16.723  1.00 87.81           C
ATOM   2406  C   SER A 165      -8.203   9.589 -15.779  1.00 87.81           C
ATOM   2407  O   SER A 165      -7.769   9.275 -14.672  1.00 87.81           O
ATOM   2408  HA  SER A 165      -9.174   7.688 -16.156  1.00 87.81           H
ATOM   2409  CB  SER A 165      -7.673   8.017 -17.664  1.00 87.81           C
ATOM   2410 1HB  SER A 165      -7.015   7.337 -17.123  1.00 87.81           H
ATOM   2411 2HB  SER A 165      -8.127   7.445 -18.473  1.00 87.81           H
ATOM   2412  OG  SER A 165      -6.903   9.084 -18.212  1.00 87.81           O
ATOM   2413  HG  SER A 165      -7.431   9.933 -18.192  1.00 87.81           H
ATOM   2414  HN  SER A 165      -9.772   9.074 -18.462  1.00 87.81           H
ATOM   2415  N   LYS A 166      -8.229  10.827 -16.252  1.00 90.32           N
ATOM   2416  CA  LYS A 166      -7.734  11.940 -15.460  1.00 90.32           C
ATOM   2417  C   LYS A 166      -8.650  12.149 -14.252  1.00 90.32           C
ATOM   2418  O   LYS A 166      -8.175  12.304 -13.128  1.00 90.32           O
ATOM   2419  HA  LYS A 166      -6.742  11.669 -15.099  1.00 90.32           H
ATOM   2420  CB  LYS A 166      -7.572  13.187 -16.332  1.00 90.32           C
ATOM   2421 1HB  LYS A 166      -8.495  13.373 -16.882  1.00 90.32           H
ATOM   2422 2HB  LYS A 166      -7.399  14.058 -15.700  1.00 90.32           H
ATOM   2423  CG  LYS A 166      -6.411  13.023 -17.314  1.00 90.32           C
ATOM   2424 1HG  LYS A 166      -5.489  12.833 -16.764  1.00 90.32           H
ATOM   2425 2HG  LYS A 166      -6.587  12.155 -17.949  1.00 90.32           H
ATOM   2426  CD  LYS A 166      -6.245  14.272 -18.182  1.00 90.32           C
ATOM   2427 1HD  LYS A 166      -7.156  14.444 -18.755  1.00 90.32           H
ATOM   2428 2HD  LYS A 166      -6.100  15.145 -17.545  1.00 90.32           H
ATOM   2429  CE  LYS A 166      -5.057  14.125 -19.134  1.00 90.32           C
ATOM   2430 1HE  LYS A 166      -4.160  13.871 -18.569  1.00 90.32           H
ATOM   2431 2HE  LYS A 166      -5.239  13.304 -19.828  1.00 90.32           H
ATOM   2432  NZ  LYS A 166      -4.838  15.380 -19.887  1.00 90.32           N
ATOM   2433 1HZ  LYS A 166      -4.060  15.259 -20.526  1.00 90.32           H
ATOM   2434 2HZ  LYS A 166      -5.674  15.609 -20.412  1.00 90.32           H
ATOM   2435 3HZ  LYS A 166      -4.629  16.131 -19.239  1.00 90.32           H
ATOM   2436  HN  LYS A 166      -8.579  11.073 -17.155  1.00 90.32           H
ATOM   2437  N   MET A 167      -9.946  12.146 -14.525  1.00 92.95           N
ATOM   2438  CA  MET A 167     -10.932  12.358 -13.479  1.00 92.95           C
ATOM   2439  C   MET A 167     -10.857  11.253 -12.423  1.00 92.95           C
ATOM   2440  O   MET A 167     -10.888  11.531 -11.225  1.00 92.95           O
ATOM   2441  HA  MET A 167     -10.680  13.318 -13.029  1.00 92.95           H
ATOM   2442  CB  MET A 167     -12.332  12.382 -14.094  1.00 92.95           C
ATOM   2443 1HB  MET A 167     -12.497  11.471 -14.669  1.00 92.95           H
ATOM   2444 2HB  MET A 167     -13.081  12.399 -13.302  1.00 92.95           H
ATOM   2445  CG  MET A 167     -12.513  13.602 -15.000  1.00 92.95           C
ATOM   2446 1HG  MET A 167     -12.297  14.514 -14.443  1.00 92.95           H
ATOM   2447 2HG  MET A 167     -11.804  13.559 -15.827  1.00 92.95           H
ATOM   2448  SD  MET A 167     -14.182  13.653 -15.630  1.00 92.95           S
ATOM   2449  CE  MET A 167     -15.062  14.089 -14.140  1.00 92.95           C
ATOM   2450 1HE  MET A 167     -14.898  13.322 -13.383  1.00 92.95           H
ATOM   2451 2HE  MET A 167     -14.699  15.048 -13.770  1.00 92.95           H
ATOM   2452 3HE  MET A 167     -16.128  14.164 -14.356  1.00 92.95           H
ATOM   2453  HN  MET A 167     -10.325  12.002 -15.440  1.00 92.95           H
ATOM   2454  N   VAL A 168     -10.759  10.023 -12.906  1.00 92.07           N
ATOM   2455  CA  VAL A 168     -10.717   8.873 -12.019  1.00 92.07           C
ATOM   2456  C   VAL A 168      -9.506   8.993 -11.092  1.00 92.07           C
ATOM   2457  O   VAL A 168      -9.613   8.748  -9.891  1.00 92.07           O
ATOM   2458  HA  VAL A 168     -11.625   8.890 -11.415  1.00 92.07           H
ATOM   2459  CB  VAL A 168     -10.717   7.580 -12.838  1.00 92.07           C
ATOM   2460  HB  VAL A 168      -9.942   7.666 -13.600  1.00 92.07           H
ATOM   2461  CG1 VAL A 168     -10.380   6.374 -11.959  1.00 92.07           C
ATOM   2462 1HG1 VAL A 168      -9.392   6.510 -11.520  1.00 92.07           H
ATOM   2463 2HG1 VAL A 168     -11.122   6.285 -11.166  1.00 92.07           H
ATOM   2464 3HG1 VAL A 168     -10.387   5.469 -12.567  1.00 92.07           H
ATOM   2465  CG2 VAL A 168     -12.057   7.383 -13.551  1.00 92.07           C
ATOM   2466 1HG2 VAL A 168     -12.856   7.328 -12.812  1.00 92.07           H
ATOM   2467 2HG2 VAL A 168     -12.239   8.222 -14.222  1.00 92.07           H
ATOM   2468 3HG2 VAL A 168     -12.029   6.457 -14.126  1.00 92.07           H
ATOM   2469  HN  VAL A 168     -10.709   9.807 -13.881  1.00 92.07           H
ATOM   2470  N   CYS A 169      -8.382   9.369 -11.684  1.00 91.96           N
ATOM   2471  CA  CYS A 169      -7.151   9.518 -10.927  1.00 91.96           C
ATOM   2472  C   CYS A 169      -7.397  10.526  -9.802  1.00 91.96           C
ATOM   2473  O   CYS A 169      -7.049  10.273  -8.650  1.00 91.96           O
ATOM   2474  HA  CYS A 169      -6.913   8.535 -10.521  1.00 91.96           H
ATOM   2475  CB  CYS A 169      -5.984   9.937 -11.823  1.00 91.96           C
ATOM   2476 1HB  CYS A 169      -6.283  10.769 -12.460  1.00 91.96           H
ATOM   2477 2HB  CYS A 169      -5.152  10.287 -11.211  1.00 91.96           H
ATOM   2478  SG  CYS A 169      -5.448   8.523 -12.854  1.00 91.96           S
ATOM   2479  HG  CYS A 169      -6.422   8.630 -13.753  1.00 91.96           H
ATOM   2480  HN  CYS A 169      -8.305   9.571 -12.660  1.00 91.96           H
ATOM   2481  N   PHE A 170      -7.996  11.647 -10.176  1.00 94.31           N
ATOM   2482  CA  PHE A 170      -8.252  12.713  -9.222  1.00 94.31           C
ATOM   2483  C   PHE A 170      -9.153  12.226  -8.086  1.00 94.31           C
ATOM   2484  O   PHE A 170      -8.874  12.481  -6.915  1.00 94.31           O
ATOM   2485  HA  PHE A 170      -7.289  13.019  -8.814  1.00 94.31           H
ATOM   2486  CB  PHE A 170      -8.968  13.831  -9.982  1.00 94.31           C
ATOM   2487 1HB  PHE A 170      -8.352  14.133 -10.830  1.00 94.31           H
ATOM   2488 2HB  PHE A 170      -9.901  13.440 -10.389  1.00 94.31           H
ATOM   2489  CG  PHE A 170      -9.277  15.063  -9.130  1.00 94.31           C
ATOM   2490  CD1 PHE A 170     -10.525  15.242  -8.621  1.00 94.31           C
ATOM   2491  HD1 PHE A 170     -11.305  14.507  -8.819  1.00 94.31           H
ATOM   2492  CD2 PHE A 170      -8.304  15.981  -8.883  1.00 94.31           C
ATOM   2493  HD2 PHE A 170      -7.304  15.837  -9.291  1.00 94.31           H
ATOM   2494  CE1 PHE A 170     -10.812  16.386  -7.830  1.00 94.31           C
ATOM   2495  HE1 PHE A 170     -11.813  16.529  -7.421  1.00 94.31           H
ATOM   2496  CE2 PHE A 170      -8.591  17.125  -8.092  1.00 94.31           C
ATOM   2497  HE2 PHE A 170      -7.811  17.860  -7.894  1.00 94.31           H
ATOM   2498  CZ  PHE A 170      -9.839  17.303  -7.582  1.00 94.31           C
ATOM   2499  HZ  PHE A 170     -10.059  18.181  -6.975  1.00 94.31           H
ATOM   2500  HN  PHE A 170      -8.304  11.832 -11.109  1.00 94.31           H
ATOM   2501  N   THR A 171     -10.216  11.535  -8.470  1.00 95.02           N
ATOM   2502  CA  THR A 171     -11.166  11.021  -7.499  1.00 95.02           C
ATOM   2503  C   THR A 171     -10.467  10.079  -6.516  1.00 95.02           C
ATOM   2504  O   THR A 171     -10.758  10.095  -5.321  1.00 95.02           O
ATOM   2505  HA  THR A 171     -11.552  11.859  -6.918  1.00 95.02           H
ATOM   2506  CB  THR A 171     -12.313  10.358  -8.264  1.00 95.02           C
ATOM   2507  HB  THR A 171     -11.967   9.468  -8.789  1.00 95.02           H
ATOM   2508  OG1 THR A 171     -12.827  11.399  -9.090  1.00 95.02           O
ATOM   2509  HG1 THR A 171     -13.271  11.008  -9.896  1.00 95.02           H
ATOM   2510  CG2 THR A 171     -13.488   9.989  -7.355  1.00 95.02           C
ATOM   2511 1HG2 THR A 171     -13.877  10.891  -6.881  1.00 95.02           H
ATOM   2512 2HG2 THR A 171     -13.149   9.293  -6.588  1.00 95.02           H
ATOM   2513 3HG2 THR A 171     -14.274   9.522  -7.949  1.00 95.02           H
ATOM   2514  HN  THR A 171     -10.433  11.327  -9.424  1.00 95.02           H
ATOM   2515  N   ILE A 172      -9.558   9.281  -7.057  1.00 93.59           N
ATOM   2516  CA  ILE A 172      -8.847   8.303  -6.251  1.00 93.59           C
ATOM   2517  C   ILE A 172      -8.012   9.029  -5.194  1.00 93.59           C
ATOM   2518  O   ILE A 172      -8.013   8.645  -4.026  1.00 93.59           O
ATOM   2519  HA  ILE A 172      -9.593   7.693  -5.742  1.00 93.59           H
ATOM   2520  CB  ILE A 172      -8.029   7.366  -7.143  1.00 93.59           C
ATOM   2521  HB  ILE A 172      -7.519   7.969  -7.894  1.00 93.59           H
ATOM   2522  CG1 ILE A 172      -8.938   6.388  -7.889  1.00 93.59           C
ATOM   2523 1HG1 ILE A 172      -9.393   5.696  -7.181  1.00 93.59           H
ATOM   2524 2HG1 ILE A 172      -9.751   6.934  -8.368  1.00 93.59           H
ATOM   2525  CG2 ILE A 172      -6.950   6.643  -6.335  1.00 93.59           C
ATOM   2526 1HG2 ILE A 172      -6.278   7.376  -5.889  1.00 93.59           H
ATOM   2527 2HG2 ILE A 172      -7.419   6.054  -5.547  1.00 93.59           H
ATOM   2528 3HG2 ILE A 172      -6.384   5.984  -6.993  1.00 93.59           H
ATOM   2529  CD1 ILE A 172      -8.153   5.605  -8.943  1.00 93.59           C
ATOM   2530 1HD1 ILE A 172      -7.720   6.299  -9.664  1.00 93.59           H
ATOM   2531 2HD1 ILE A 172      -7.356   5.041  -8.458  1.00 93.59           H
ATOM   2532 3HD1 ILE A 172      -8.823   4.917  -9.459  1.00 93.59           H
ATOM   2533  HN  ILE A 172      -9.306   9.294  -8.024  1.00 93.59           H
ATOM   2534  N   TRP A 173      -7.321  10.066  -5.642  1.00 94.16           N
ATOM   2535  CA  TRP A 173      -6.424  10.802  -4.768  1.00 94.16           C
ATOM   2536  C   TRP A 173      -7.254  11.390  -3.625  1.00 94.16           C
ATOM   2537  O   TRP A 173      -6.866  11.302  -2.461  1.00 94.16           O
ATOM   2538  HA  TRP A 173      -5.692  10.098  -4.372  1.00 94.16           H
ATOM   2539  CB  TRP A 173      -5.645  11.863  -5.548  1.00 94.16           C
ATOM   2540 1HB  TRP A 173      -6.305  12.309  -6.292  1.00 94.16           H
ATOM   2541 2HB  TRP A 173      -5.352  12.660  -4.864  1.00 94.16           H
ATOM   2542  CG  TRP A 173      -4.396  11.328  -6.250  1.00 94.16           C
ATOM   2543  CD1 TRP A 173      -4.183  11.192  -7.566  1.00 94.16           C
ATOM   2544  HD1 TRP A 173      -4.908  11.458  -8.335  1.00 94.16           H
ATOM   2545  CD2 TRP A 173      -3.187  10.860  -5.615  1.00 94.16           C
ATOM   2546  NE1 TRP A 173      -2.931  10.672  -7.825  1.00 94.16           N
ATOM   2547  HE1 TRP A 173      -2.545  10.480  -8.727  1.00 94.16           H
ATOM   2548  CE2 TRP A 173      -2.306  10.464  -6.601  1.00 94.16           C
ATOM   2549  CE3 TRP A 173      -2.849  10.774  -4.253  1.00 94.16           C
ATOM   2550  HE3 TRP A 173      -3.526  11.081  -3.456  1.00 94.16           H
ATOM   2551  CZ2 TRP A 173      -1.031   9.954  -6.330  1.00 94.16           C
ATOM   2552  HZ2 TRP A 173      -0.353   9.648  -7.127  1.00 94.16           H
ATOM   2553  CZ3 TRP A 173      -1.571  10.263  -3.999  1.00 94.16           C
ATOM   2554  HZ3 TRP A 173      -1.258  10.175  -2.958  1.00 94.16           H
ATOM   2555  CH2 TRP A 173      -0.672   9.860  -4.980  1.00 94.16           C
ATOM   2556  HH2 TRP A 173       0.307   9.471  -4.699  1.00 94.16           H
ATOM   2557  HN  TRP A 173      -7.366  10.404  -6.583  1.00 94.16           H
ATOM   2558  N   VAL A 174      -8.383  11.977  -3.997  1.00 95.45           N
ATOM   2559  CA  VAL A 174      -9.240  12.634  -3.026  1.00 95.45           C
ATOM   2560  C   VAL A 174      -9.741  11.601  -2.013  1.00 95.45           C
ATOM   2561  O   VAL A 174      -9.722  11.848  -0.809  1.00 95.45           O
ATOM   2562  HA  VAL A 174      -8.637  13.374  -2.501  1.00 95.45           H
ATOM   2563  CB  VAL A 174     -10.376  13.368  -3.742  1.00 95.45           C
ATOM   2564  HB  VAL A 174     -10.869  12.657  -4.404  1.00 95.45           H
ATOM   2565  CG1 VAL A 174     -11.415  13.878  -2.742  1.00 95.45           C
ATOM   2566 1HG1 VAL A 174     -11.835  13.036  -2.193  1.00 95.45           H
ATOM   2567 2HG1 VAL A 174     -10.940  14.567  -2.043  1.00 95.45           H
ATOM   2568 3HG1 VAL A 174     -12.211  14.396  -3.277  1.00 95.45           H
ATOM   2569  CG2 VAL A 174      -9.833  14.512  -4.600  1.00 95.45           C
ATOM   2570 1HG2 VAL A 174      -9.302  15.222  -3.966  1.00 95.45           H
ATOM   2571 2HG2 VAL A 174      -9.148  14.112  -5.349  1.00 95.45           H
ATOM   2572 3HG2 VAL A 174     -10.660  15.017  -5.098  1.00 95.45           H
ATOM   2573  HN  VAL A 174      -8.712  12.008  -4.941  1.00 95.45           H
ATOM   2574  N   LEU A 175     -10.177  10.466  -2.540  1.00 92.85           N
ATOM   2575  CA  LEU A 175     -10.789   9.443  -1.710  1.00 92.85           C
ATOM   2576  C   LEU A 175      -9.742   8.875  -0.751  1.00 92.85           C
ATOM   2577  O   LEU A 175     -10.025   8.658   0.426  1.00 92.85           O
ATOM   2578  HA  LEU A 175     -11.571   9.924  -1.123  1.00 92.85           H
ATOM   2579  CB  LEU A 175     -11.465   8.381  -2.581  1.00 92.85           C
ATOM   2580 1HB  LEU A 175     -12.123   8.885  -3.289  1.00 92.85           H
ATOM   2581 2HB  LEU A 175     -10.696   7.875  -3.164  1.00 92.85           H
ATOM   2582  CG  LEU A 175     -12.281   7.323  -1.835  1.00 92.85           C
ATOM   2583  HG  LEU A 175     -12.383   7.639  -0.797  1.00 92.85           H
ATOM   2584  CD1 LEU A 175     -13.693   7.211  -2.414  1.00 92.85           C
ATOM   2585 1HD1 LEU A 175     -14.200   8.172  -2.323  1.00 92.85           H
ATOM   2586 2HD1 LEU A 175     -13.634   6.930  -3.465  1.00 92.85           H
ATOM   2587 3HD1 LEU A 175     -14.251   6.452  -1.866  1.00 92.85           H
ATOM   2588  CD2 LEU A 175     -11.556   5.976  -1.829  1.00 92.85           C
ATOM   2589 1HD2 LEU A 175     -11.403   5.641  -2.855  1.00 92.85           H
ATOM   2590 2HD2 LEU A 175     -10.591   6.085  -1.335  1.00 92.85           H
ATOM   2591 3HD2 LEU A 175     -12.157   5.242  -1.293  1.00 92.85           H
ATOM   2592  HN  LEU A 175     -10.117  10.242  -3.513  1.00 92.85           H
ATOM   2593  N   ALA A 176      -8.552   8.651  -1.290  1.00 92.76           N
ATOM   2594  CA  ALA A 176      -7.467   8.092  -0.502  1.00 92.76           C
ATOM   2595  C   ALA A 176      -7.116   9.058   0.632  1.00 92.76           C
ATOM   2596  O   ALA A 176      -6.822   8.631   1.747  1.00 92.76           O
ATOM   2597  HA  ALA A 176      -7.817   7.154  -0.073  1.00 92.76           H
ATOM   2598  CB  ALA A 176      -6.271   7.802  -1.412  1.00 92.76           C
ATOM   2599 1HB  ALA A 176      -6.566   7.089  -2.182  1.00 92.76           H
ATOM   2600 2HB  ALA A 176      -5.940   8.728  -1.882  1.00 92.76           H
ATOM   2601 3HB  ALA A 176      -5.458   7.383  -0.820  1.00 92.76           H
ATOM   2602  HN  ALA A 176      -8.325   8.844  -2.244  1.00 92.76           H
ATOM   2603  N   ALA A 177      -7.157  10.342   0.307  1.00 93.33           N
ATOM   2604  CA  ALA A 177      -6.819  11.370   1.276  1.00 93.33           C
ATOM   2605  C   ALA A 177      -7.807  11.309   2.443  1.00 93.33           C
ATOM   2606  O   ALA A 177      -7.403  11.347   3.605  1.00 93.33           O
ATOM   2607  HA  ALA A 177      -5.817  11.159   1.648  1.00 93.33           H
ATOM   2608  CB  ALA A 177      -6.813  12.737   0.589  1.00 93.33           C
ATOM   2609 1HB  ALA A 177      -6.074  12.737  -0.213  1.00 93.33           H
ATOM   2610 2HB  ALA A 177      -7.800  12.940   0.174  1.00 93.33           H
ATOM   2611 3HB  ALA A 177      -6.559  13.508   1.316  1.00 93.33           H
ATOM   2612  HN  ALA A 177      -7.416  10.682  -0.597  1.00 93.33           H
ATOM   2613  N   ALA A 178      -9.081  11.216   2.094  1.00 93.52           N
ATOM   2614  CA  ALA A 178     -10.135  11.245   3.094  1.00 93.52           C
ATOM   2615  C   ALA A 178      -9.994  10.031   4.014  1.00 93.52           C
ATOM   2616  O   ALA A 178     -10.248  10.123   5.213  1.00 93.52           O
ATOM   2617  HA  ALA A 178     -10.008  12.153   3.684  1.00 93.52           H
ATOM   2618  CB  ALA A 178     -11.497  11.296   2.399  1.00 93.52           C
ATOM   2619 1HB  ALA A 178     -11.557  12.192   1.782  1.00 93.52           H
ATOM   2620 2HB  ALA A 178     -11.618  10.413   1.771  1.00 93.52           H
ATOM   2621 3HB  ALA A 178     -12.288  11.318   3.150  1.00 93.52           H
ATOM   2622  HN  ALA A 178      -9.397  11.122   1.150  1.00 93.52           H
ATOM   2623  N   LEU A 179      -9.590   8.920   3.415  1.00 91.30           N
ATOM   2624  CA  LEU A 179      -9.496   7.668   4.146  1.00 91.30           C
ATOM   2625  C   LEU A 179      -8.308   7.732   5.109  1.00 91.30           C
ATOM   2626  O   LEU A 179      -8.154   6.867   5.969  1.00 91.30           O
ATOM   2627  HA  LEU A 179     -10.409   7.562   4.732  1.00 91.30           H
ATOM   2628  CB  LEU A 179      -9.439   6.484   3.178  1.00 91.30           C
ATOM   2629 1HB  LEU A 179      -8.655   6.677   2.446  1.00 91.30           H
ATOM   2630 2HB  LEU A 179      -9.142   5.597   3.737  1.00 91.30           H
ATOM   2631  CG  LEU A 179     -10.734   6.170   2.426  1.00 91.30           C
ATOM   2632  HG  LEU A 179     -11.038   7.064   1.882  1.00 91.30           H
ATOM   2633  CD1 LEU A 179     -10.514   5.064   1.393  1.00 91.30           C
ATOM   2634 1HD1 LEU A 179      -9.761   5.384   0.673  1.00 91.30           H
ATOM   2635 2HD1 LEU A 179     -10.173   4.159   1.897  1.00 91.30           H
ATOM   2636 3HD1 LEU A 179     -11.450   4.860   0.874  1.00 91.30           H
ATOM   2637  CD2 LEU A 179     -11.864   5.828   3.400  1.00 91.30           C
ATOM   2638 1HD2 LEU A 179     -11.583   4.957   3.992  1.00 91.30           H
ATOM   2639 2HD2 LEU A 179     -12.041   6.675   4.063  1.00 91.30           H
ATOM   2640 3HD2 LEU A 179     -12.773   5.609   2.840  1.00 91.30           H
ATOM   2641  HN  LEU A 179      -9.329   8.867   2.451  1.00 91.30           H
ATOM   2642  N   CYS A 180      -7.499   8.766   4.931  1.00 92.10           N
ATOM   2643  CA  CYS A 180      -6.283   8.908   5.715  1.00 92.10           C
ATOM   2644  C   CYS A 180      -6.554   9.903   6.845  1.00 92.10           C
ATOM   2645  O   CYS A 180      -5.649  10.246   7.604  1.00 92.10           O
ATOM   2646  HA  CYS A 180      -6.052   7.921   6.115  1.00 92.10           H
ATOM   2647  CB  CYS A 180      -5.098   9.337   4.847  1.00 92.10           C
ATOM   2648 1HB  CYS A 180      -5.332  10.270   4.334  1.00 92.10           H
ATOM   2649 2HB  CYS A 180      -4.228   9.528   5.475  1.00 92.10           H
ATOM   2650  SG  CYS A 180      -4.711   8.032   3.625  1.00 92.10           S
ATOM   2651  HG  CYS A 180      -5.838   8.155   2.929  1.00 92.10           H
ATOM   2652  HN  CYS A 180      -7.662   9.496   4.268  1.00 92.10           H
ATOM   2653  N   ILE A 181      -7.803  10.339   6.920  1.00 93.21           N
ATOM   2654  CA  ILE A 181      -8.196  11.313   7.924  1.00 93.21           C
ATOM   2655  C   ILE A 181      -7.871  10.765   9.315  1.00 93.21           C
ATOM   2656  O   ILE A 181      -7.269  11.458  10.134  1.00 93.21           O
ATOM   2657  HA  ILE A 181      -7.600  12.211   7.759  1.00 93.21           H
ATOM   2658  CB  ILE A 181      -9.664  11.704   7.744  1.00 93.21           C
ATOM   2659  HB  ILE A 181     -10.239  10.797   7.560  1.00 93.21           H
ATOM   2660  CG1 ILE A 181      -9.845  12.610   6.525  1.00 93.21           C
ATOM   2661 1HG1 ILE A 181      -9.349  13.565   6.700  1.00 93.21           H
ATOM   2662 2HG1 ILE A 181      -9.367  12.157   5.657  1.00 93.21           H
ATOM   2663  CG2 ILE A 181     -10.222  12.340   9.019  1.00 93.21           C
ATOM   2664 1HG2 ILE A 181     -10.147  11.630   9.842  1.00 93.21           H
ATOM   2665 2HG2 ILE A 181      -9.648  13.236   9.259  1.00 93.21           H
ATOM   2666 3HG2 ILE A 181     -11.267  12.609   8.864  1.00 93.21           H
ATOM   2667  CD1 ILE A 181     -11.328  12.845   6.232  1.00 93.21           C
ATOM   2668 1HD1 ILE A 181     -11.815  11.891   6.033  1.00 93.21           H
ATOM   2669 2HD1 ILE A 181     -11.798  13.321   7.093  1.00 93.21           H
ATOM   2670 3HD1 ILE A 181     -11.428  13.492   5.360  1.00 93.21           H
ATOM   2671  HN  ILE A 181      -8.537  10.038   6.312  1.00 93.21           H
ATOM   2672  N   PRO A 182      -8.262   9.517   9.606  1.00 91.20           N
ATOM   2673  CA  PRO A 182      -8.070   8.960  10.948  1.00 91.20           C
ATOM   2674  C   PRO A 182      -6.631   9.080  11.422  1.00 91.20           C
ATOM   2675  O   PRO A 182      -6.379   9.473  12.560  1.00 91.20           O
ATOM   2676  HA  PRO A 182      -8.657   9.522  11.674  1.00 91.20           H
ATOM   2677  CB  PRO A 182      -8.498   7.499  10.798  1.00 91.20           C
ATOM   2678 1HB  PRO A 182      -7.653   6.856  10.554  1.00 91.20           H
ATOM   2679 2HB  PRO A 182      -8.935   7.113  11.719  1.00 91.20           H
ATOM   2680  CG  PRO A 182      -9.518   7.544   9.667  1.00 91.20           C
ATOM   2681 1HG  PRO A 182      -9.654   6.566   9.206  1.00 91.20           H
ATOM   2682 2HG  PRO A 182     -10.501   7.856  10.019  1.00 91.20           H
ATOM   2683  CD  PRO A 182      -8.911   8.550   8.703  1.00 91.20           C
ATOM   2684 1HD  PRO A 182      -8.190   8.083   8.031  1.00 91.20           H
ATOM   2685 2HD  PRO A 182      -9.669   9.018   8.075  1.00 91.20           H
ATOM   2686  N   GLU A 183      -5.716   8.734  10.528  1.00 91.77           N
ATOM   2687  CA  GLU A 183      -4.302   8.750  10.860  1.00 91.77           C
ATOM   2688  C   GLU A 183      -3.860  10.166  11.235  1.00 91.77           C
ATOM   2689  O   GLU A 183      -3.063  10.348  12.154  1.00 91.77           O
ATOM   2690  HA  GLU A 183      -4.199   8.090  11.721  1.00 91.77           H
ATOM   2691  CB  GLU A 183      -3.461   8.202   9.704  1.00 91.77           C
ATOM   2692 1HB  GLU A 183      -3.845   8.583   8.758  1.00 91.77           H
ATOM   2693 2HB  GLU A 183      -2.410   8.440   9.869  1.00 91.77           H
ATOM   2694  CG  GLU A 183      -3.552   6.676   9.636  1.00 91.77           C
ATOM   2695 1HG  GLU A 183      -2.801   6.295   8.944  1.00 91.77           H
ATOM   2696 2HG  GLU A 183      -3.329   6.251  10.614  1.00 91.77           H
ATOM   2697  CD  GLU A 183      -4.944   6.230   9.184  1.00 91.77           C
ATOM   2698  OE1 GLU A 183      -5.266   5.047   9.427  1.00 91.77           O
ATOM   2699  OE2 GLU A 183      -5.653   7.081   8.607  1.00 91.77           O
ATOM   2700  HN  GLU A 183      -5.928   8.448   9.593  1.00 91.77           H
ATOM   2701  N   ILE A 184      -4.398  11.132  10.506  1.00 94.02           N
ATOM   2702  CA  ILE A 184      -3.979  12.514  10.668  1.00 94.02           C
ATOM   2703  C   ILE A 184      -4.385  13.005  12.059  1.00 94.02           C
ATOM   2704  O   ILE A 184      -3.659  13.776  12.685  1.00 94.02           O
ATOM   2705  HA  ILE A 184      -2.892  12.537  10.598  1.00 94.02           H
ATOM   2706  CB  ILE A 184      -4.524  13.377   9.528  1.00 94.02           C
ATOM   2707  HB  ILE A 184      -5.605  13.245   9.487  1.00 94.02           H
ATOM   2708  CG1 ILE A 184      -3.961  12.923   8.180  1.00 94.02           C
ATOM   2709 1HG1 ILE A 184      -2.884  13.088   8.157  1.00 94.02           H
ATOM   2710 2HG1 ILE A 184      -4.122  11.852   8.056  1.00 94.02           H
ATOM   2711  CG2 ILE A 184      -4.260  14.861   9.789  1.00 94.02           C
ATOM   2712 1HG2 ILE A 184      -4.748  15.159  10.717  1.00 94.02           H
ATOM   2713 2HG2 ILE A 184      -3.187  15.030   9.873  1.00 94.02           H
ATOM   2714 3HG2 ILE A 184      -4.658  15.452   8.964  1.00 94.02           H
ATOM   2715  CD1 ILE A 184      -4.623  13.680   7.027  1.00 94.02           C
ATOM   2716 1HD1 ILE A 184      -5.697  13.493   7.038  1.00 94.02           H
ATOM   2717 2HD1 ILE A 184      -4.439  14.749   7.141  1.00 94.02           H
ATOM   2718 3HD1 ILE A 184      -4.205  13.338   6.080  1.00 94.02           H
ATOM   2719  HN  ILE A 184      -5.106  10.984   9.815  1.00 94.02           H
ATOM   2720  N   LEU A 185      -5.543  12.538  12.502  1.00 93.29           N
ATOM   2721  CA  LEU A 185      -6.155  13.075  13.706  1.00 93.29           C
ATOM   2722  C   LEU A 185      -5.430  12.519  14.933  1.00 93.29           C
ATOM   2723  O   LEU A 185      -5.025  13.275  15.814  1.00 93.29           O
ATOM   2724  HA  LEU A 185      -6.021  14.156  13.686  1.00 93.29           H
ATOM   2725  CB  LEU A 185      -7.661  12.805  13.707  1.00 93.29           C
ATOM   2726 1HB  LEU A 185      -7.820  11.742  13.525  1.00 93.29           H
ATOM   2727 2HB  LEU A 185      -8.048  13.019  14.703  1.00 93.29           H
ATOM   2728  CG  LEU A 185      -8.485  13.596  12.690  1.00 93.29           C
ATOM   2729  HG  LEU A 185      -8.129  13.344  11.691  1.00 93.29           H
ATOM   2730  CD1 LEU A 185      -9.962  13.203  12.755  1.00 93.29           C
ATOM   2731 1HD1 LEU A 185     -10.065  12.140  12.537  1.00 93.29           H
ATOM   2732 2HD1 LEU A 185     -10.349  13.408  13.754  1.00 93.29           H
ATOM   2733 3HD1 LEU A 185     -10.525  13.780  12.022  1.00 93.29           H
ATOM   2734  CD2 LEU A 185      -8.284  15.102  12.874  1.00 93.29           C
ATOM   2735 1HD2 LEU A 185      -8.597  15.390  13.877  1.00 93.29           H
ATOM   2736 2HD2 LEU A 185      -7.231  15.347  12.737  1.00 93.29           H
ATOM   2737 3HD2 LEU A 185      -8.881  15.641  12.138  1.00 93.29           H
ATOM   2738  HN  LEU A 185      -6.060  11.809  12.054  1.00 93.29           H
ATOM   2739  N   TYR A 186      -5.288  11.201  14.950  1.00 92.11           N
ATOM   2740  CA  TYR A 186      -4.957  10.501  16.179  1.00 92.11           C
ATOM   2741  C   TYR A 186      -3.451  10.253  16.281  1.00 92.11           C
ATOM   2742  O   TYR A 186      -2.957   9.827  17.324  1.00 92.11           O
ATOM   2743  HA  TYR A 186      -5.273  11.123  17.017  1.00 92.11           H
ATOM   2744  CB  TYR A 186      -5.679   9.154  16.104  1.00 92.11           C
ATOM   2745 1HB  TYR A 186      -5.313   8.605  15.237  1.00 92.11           H
ATOM   2746 2HB  TYR A 186      -5.422   8.565  16.985  1.00 92.11           H
ATOM   2747  CG  TYR A 186      -7.202   9.268  16.013  1.00 92.11           C
ATOM   2748  CD1 TYR A 186      -7.891  10.053  16.915  1.00 92.11           C
ATOM   2749  HD1 TYR A 186      -7.349  10.591  17.694  1.00 92.11           H
ATOM   2750  CD2 TYR A 186      -7.887   8.587  15.027  1.00 92.11           C
ATOM   2751  HD2 TYR A 186      -7.343   7.968  14.314  1.00 92.11           H
ATOM   2752  CE1 TYR A 186      -9.324  10.161  16.829  1.00 92.11           C
ATOM   2753  HE1 TYR A 186      -9.880  10.777  17.536  1.00 92.11           H
ATOM   2754  CE2 TYR A 186      -9.320   8.695  14.940  1.00 92.11           C
ATOM   2755  HE2 TYR A 186      -9.874   8.163  14.167  1.00 92.11           H
ATOM   2756  CZ  TYR A 186      -9.968   9.477  15.846  1.00 92.11           C
ATOM   2757  OH  TYR A 186     -11.322   9.579  15.764  1.00 92.11           O
ATOM   2758  HH  TYR A 186     -11.661  10.201  16.470  1.00 92.11           H
ATOM   2759  HN  TYR A 186      -5.395  10.617  14.146  1.00 92.11           H
ATOM   2760  N   SER A 187      -2.762  10.531  15.184  1.00 92.89           N
ATOM   2761  CA  SER A 187      -1.317  10.385  15.150  1.00 92.89           C
ATOM   2762  C   SER A 187      -0.667  11.393  16.100  1.00 92.89           C
ATOM   2763  O   SER A 187      -0.851  12.600  15.951  1.00 92.89           O
ATOM   2764  HA  SER A 187      -1.122   9.365  15.482  1.00 92.89           H
ATOM   2765  CB  SER A 187      -0.778  10.570  13.730  1.00 92.89           C
ATOM   2766 1HB  SER A 187      -1.100  11.536  13.343  1.00 92.89           H
ATOM   2767 2HB  SER A 187       0.312  10.583  13.755  1.00 92.89           H
ATOM   2768  OG  SER A 187      -1.219   9.537  12.853  1.00 92.89           O
ATOM   2769  HG  SER A 187      -1.729   9.932  12.089  1.00 92.89           H
ATOM   2770  HN  SER A 187      -3.175  10.850  14.330  1.00 92.89           H
ATOM   2771  N   GLN A 188       0.080  10.860  17.056  1.00 92.08           N
ATOM   2772  CA  GLN A 188       0.727  11.696  18.053  1.00 92.08           C
ATOM   2773  C   GLN A 188       2.073  11.092  18.460  1.00 92.08           C
ATOM   2774  O   GLN A 188       2.379   9.954  18.106  1.00 92.08           O
ATOM   2775  HA  GLN A 188       0.886  12.658  17.566  1.00 92.08           H
ATOM   2776  CB  GLN A 188      -0.176  11.894  19.272  1.00 92.08           C
ATOM   2777 1HB  GLN A 188      -0.421  10.926  19.709  1.00 92.08           H
ATOM   2778 2HB  GLN A 188       0.356  12.462  20.035  1.00 92.08           H
ATOM   2779  CG  GLN A 188      -1.463  12.626  18.888  1.00 92.08           C
ATOM   2780 1HG  GLN A 188      -1.219  13.520  18.314  1.00 92.08           H
ATOM   2781 2HG  GLN A 188      -2.069  11.990  18.243  1.00 92.08           H
ATOM   2782  CD  GLN A 188      -2.265  13.014  20.131  1.00 92.08           C
ATOM   2783  OE1 GLN A 188      -1.806  12.908  21.256  1.00 92.08           O
ATOM   2784  NE2 GLN A 188      -3.487  13.468  19.867  1.00 92.08           N
ATOM   2785 1HE2 GLN A 188      -3.803  13.530  18.920  1.00 92.08           H
ATOM   2786 2HE2 GLN A 188      -4.089  13.748  20.615  1.00 92.08           H
ATOM   2787  HN  GLN A 188       0.246   9.879  17.154  1.00 92.08           H
ATOM   2788  N   ILE A 189       2.841  11.880  19.197  1.00 91.99           N
ATOM   2789  CA  ILE A 189       4.072  11.386  19.788  1.00 91.99           C
ATOM   2790  C   ILE A 189       3.807  10.971  21.237  1.00 91.99           C
ATOM   2791  O   ILE A 189       3.316  11.768  22.035  1.00 91.99           O
ATOM   2792  HA  ILE A 189       4.373  10.502  19.226  1.00 91.99           H
ATOM   2793  CB  ILE A 189       5.191  12.419  19.639  1.00 91.99           C
ATOM   2794  HB  ILE A 189       4.861  13.349  20.104  1.00 91.99           H
ATOM   2795  CG1 ILE A 189       5.464  12.723  18.165  1.00 91.99           C
ATOM   2796 1HG1 ILE A 189       5.868  11.836  17.676  1.00 91.99           H
ATOM   2797 2HG1 ILE A 189       4.529  12.966  17.661  1.00 91.99           H
ATOM   2798  CG2 ILE A 189       6.454  11.970  20.376  1.00 91.99           C
ATOM   2799 1HG2 ILE A 189       6.232  11.845  21.436  1.00 91.99           H
ATOM   2800 2HG2 ILE A 189       6.798  11.021  19.963  1.00 91.99           H
ATOM   2801 3HG2 ILE A 189       7.233  12.722  20.254  1.00 91.99           H
ATOM   2802  CD1 ILE A 189       6.448  13.885  18.018  1.00 91.99           C
ATOM   2803 1HD1 ILE A 189       6.030  14.776  18.486  1.00 91.99           H
ATOM   2804 2HD1 ILE A 189       7.390  13.628  18.502  1.00 91.99           H
ATOM   2805 3HD1 ILE A 189       6.624  14.080  16.960  1.00 91.99           H
ATOM   2806  HN  ILE A 189       2.633  12.839  19.393  1.00 91.99           H
ATOM   2807  N   LYS A 190       4.145   9.724  21.533  1.00 87.56           N
ATOM   2808  CA  LYS A 190       4.039   9.223  22.893  1.00 87.56           C
ATOM   2809  C   LYS A 190       5.442   9.015  23.465  1.00 87.56           C
ATOM   2810  O   LYS A 190       6.275   8.349  22.852  1.00 87.56           O
ATOM   2811  HA  LYS A 190       3.535   9.987  23.484  1.00 87.56           H
ATOM   2812  CB  LYS A 190       3.165   7.968  22.935  1.00 87.56           C
ATOM   2813 1HB  LYS A 190       2.252   8.136  22.365  1.00 87.56           H
ATOM   2814 2HB  LYS A 190       3.690   7.139  22.458  1.00 87.56           H
ATOM   2815  CG  LYS A 190       2.813   7.593  24.376  1.00 87.56           C
ATOM   2816 1HG  LYS A 190       3.717   7.586  24.985  1.00 87.56           H
ATOM   2817 2HG  LYS A 190       2.149   8.347  24.799  1.00 87.56           H
ATOM   2818  CD  LYS A 190       2.139   6.221  24.436  1.00 87.56           C
ATOM   2819 1HD  LYS A 190       1.310   6.187  23.730  1.00 87.56           H
ATOM   2820 2HD  LYS A 190       2.848   5.450  24.133  1.00 87.56           H
ATOM   2821  CE  LYS A 190       1.627   5.923  25.847  1.00 87.56           C
ATOM   2822 1HE  LYS A 190       2.393   6.178  26.580  1.00 87.56           H
ATOM   2823 2HE  LYS A 190       0.759   6.546  26.064  1.00 87.56           H
ATOM   2824  NZ  LYS A 190       1.265   4.494  25.976  1.00 87.56           N
ATOM   2825 1HZ  LYS A 190       0.557   4.388  26.694  1.00 87.56           H
ATOM   2826 2HZ  LYS A 190       0.902   4.156  25.092  1.00 87.56           H
ATOM   2827 3HZ  LYS A 190       2.087   3.959  26.231  1.00 87.56           H
ATOM   2828  HN  LYS A 190       4.484   9.063  20.864  1.00 87.56           H
ATOM   2829  N   GLU A 191       5.662   9.598  24.635  1.00 84.49           N
ATOM   2830  CA  GLU A 191       6.893   9.362  25.369  1.00 84.49           C
ATOM   2831  C   GLU A 191       6.695   8.241  26.392  1.00 84.49           C
ATOM   2832  O   GLU A 191       5.854   8.351  27.283  1.00 84.49           O
ATOM   2833  HA  GLU A 191       7.623   9.054  24.620  1.00 84.49           H
ATOM   2834  CB  GLU A 191       7.381  10.644  26.048  1.00 84.49           C
ATOM   2835 1HB  GLU A 191       6.545  11.139  26.541  1.00 84.49           H
ATOM   2836 2HB  GLU A 191       8.204  10.411  26.724  1.00 84.49           H
ATOM   2837  CG  GLU A 191       7.935  11.632  25.019  1.00 84.49           C
ATOM   2838 1HG  GLU A 191       8.706  11.146  24.421  1.00 84.49           H
ATOM   2839 2HG  GLU A 191       7.142  11.932  24.334  1.00 84.49           H
ATOM   2840  CD  GLU A 191       8.519  12.868  25.706  1.00 84.49           C
ATOM   2841  OE1 GLU A 191       9.043  13.732  24.970  1.00 84.49           O
ATOM   2842  OE2 GLU A 191       8.428  12.922  26.951  1.00 84.49           O
ATOM   2843  HN  GLU A 191       5.018  10.220  25.079  1.00 84.49           H
ATOM   2844  N   GLU A 192       7.484   7.189  26.230  1.00 76.75           N
ATOM   2845  CA  GLU A 192       7.426   6.063  27.146  1.00 76.75           C
ATOM   2846  C   GLU A 192       8.833   5.693  27.621  1.00 76.75           C
ATOM   2847  O   GLU A 192       9.697   5.356  26.813  1.00 76.75           O
ATOM   2848  HA  GLU A 192       6.828   6.406  27.990  1.00 76.75           H
ATOM   2849  CB  GLU A 192       6.734   4.863  26.496  1.00 76.75           C
ATOM   2850 1HB  GLU A 192       5.976   5.212  25.794  1.00 76.75           H
ATOM   2851 2HB  GLU A 192       7.479   4.213  26.037  1.00 76.75           H
ATOM   2852  CG  GLU A 192       6.009   4.015  27.543  1.00 76.75           C
ATOM   2853 1HG  GLU A 192       6.719   3.679  28.299  1.00 76.75           H
ATOM   2854 2HG  GLU A 192       5.262   4.622  28.054  1.00 76.75           H
ATOM   2855  CD  GLU A 192       5.335   2.803  26.896  1.00 76.75           C
ATOM   2856  OE1 GLU A 192       4.550   2.142  27.610  1.00 76.75           O
ATOM   2857  OE2 GLU A 192       5.620   2.565  25.702  1.00 76.75           O
ATOM   2858  HN  GLU A 192       8.152   7.100  25.491  1.00 76.75           H
ATOM   2859  N   SER A 193       9.019   5.768  28.931  1.00 73.09           N
ATOM   2860  CA  SER A 193      10.256   5.309  29.539  1.00 73.09           C
ATOM   2861  C   SER A 193      11.451   5.993  28.873  1.00 73.09           C
ATOM   2862  O   SER A 193      12.502   5.379  28.695  1.00 73.09           O
ATOM   2863  HA  SER A 193      10.186   5.597  30.588  1.00 73.09           H
ATOM   2864  CB  SER A 193      10.389   3.788  29.436  1.00 73.09           C
ATOM   2865 1HB  SER A 193      11.445   3.517  29.427  1.00 73.09           H
ATOM   2866 2HB  SER A 193       9.948   3.325  30.319  1.00 73.09           H
ATOM   2867  OG  SER A 193       9.758   3.275  28.266  1.00 73.09           O
ATOM   2868  HG  SER A 193       9.789   2.275  28.271  1.00 73.09           H
ATOM   2869  HN  SER A 193       8.343   6.134  29.572  1.00 73.09           H
ATOM   2870  N   GLY A 194      11.251   7.255  28.522  1.00 77.10           N
ATOM   2871  CA  GLY A 194      12.325   8.054  27.957  1.00 77.10           C
ATOM   2872  C   GLY A 194      12.466   7.800  26.455  1.00 77.10           C
ATOM   2873  O   GLY A 194      13.410   8.277  25.827  1.00 77.10           O
ATOM   2874 1HA  GLY A 194      12.127   9.111  28.133  1.00 77.10           H
ATOM   2875 2HA  GLY A 194      13.262   7.817  28.459  1.00 77.10           H
ATOM   2876  HN  GLY A 194      10.376   7.729  28.618  1.00 77.10           H
ATOM   2877  N   ILE A 195      11.514   7.048  25.922  1.00 84.57           N
ATOM   2878  CA  ILE A 195      11.514   6.734  24.504  1.00 84.57           C
ATOM   2879  C   ILE A 195      10.320   7.418  23.834  1.00 84.57           C
ATOM   2880  O   ILE A 195       9.175   7.202  24.229  1.00 84.57           O
ATOM   2881  HA  ILE A 195      12.429   7.144  24.078  1.00 84.57           H
ATOM   2882  CB  ILE A 195      11.554   5.219  24.290  1.00 84.57           C
ATOM   2883  HB  ILE A 195      10.706   4.778  24.813  1.00 84.57           H
ATOM   2884  CG1 ILE A 195      12.822   4.614  24.895  1.00 84.57           C
ATOM   2885 1HG1 ILE A 195      13.693   4.944  24.328  1.00 84.57           H
ATOM   2886 2HG1 ILE A 195      12.951   4.975  25.915  1.00 84.57           H
ATOM   2887  CG2 ILE A 195      11.403   4.871  22.808  1.00 84.57           C
ATOM   2888 1HG2 ILE A 195      10.450   5.250  22.441  1.00 84.57           H
ATOM   2889 2HG2 ILE A 195      12.217   5.325  22.243  1.00 84.57           H
ATOM   2890 3HG2 ILE A 195      11.436   3.788  22.684  1.00 84.57           H
ATOM   2891  CD1 ILE A 195      12.755   3.086  24.894  1.00 84.57           C
ATOM   2892 1HD1 ILE A 195      11.897   2.759  25.482  1.00 84.57           H
ATOM   2893 2HD1 ILE A 195      12.651   2.727  23.870  1.00 84.57           H
ATOM   2894 3HD1 ILE A 195      13.669   2.681  25.329  1.00 84.57           H
ATOM   2895  HN  ILE A 195      10.754   6.657  26.442  1.00 84.57           H
ATOM   2896  N   ALA A 196      10.628   8.229  22.833  1.00 90.57           N
ATOM   2897  CA  ALA A 196       9.591   8.877  22.049  1.00 90.57           C
ATOM   2898  C   ALA A 196       9.096   7.913  20.969  1.00 90.57           C
ATOM   2899  O   ALA A 196       9.894   7.348  20.222  1.00 90.57           O
ATOM   2900  HA  ALA A 196       8.765   9.112  22.720  1.00 90.57           H
ATOM   2901  CB  ALA A 196      10.135  10.181  21.461  1.00 90.57           C
ATOM   2902 1HB  ALA A 196      10.445  10.842  22.270  1.00 90.57           H
ATOM   2903 2HB  ALA A 196      10.990   9.962  20.822  1.00 90.57           H
ATOM   2904 3HB  ALA A 196       9.356  10.667  20.873  1.00 90.57           H
ATOM   2905  HN  ALA A 196      11.564   8.444  22.556  1.00 90.57           H
ATOM   2906  N   ILE A 197       7.781   7.753  20.921  1.00 89.42           N
ATOM   2907  CA  ILE A 197       7.172   6.842  19.967  1.00 89.42           C
ATOM   2908  C   ILE A 197       6.092   7.584  19.177  1.00 89.42           C
ATOM   2909  O   ILE A 197       5.232   8.241  19.762  1.00 89.42           O
ATOM   2910  HA  ILE A 197       7.952   6.527  19.273  1.00 89.42           H
ATOM   2911  CB  ILE A 197       6.662   5.586  20.675  1.00 89.42           C
ATOM   2912  HB  ILE A 197       5.957   5.892  21.448  1.00 89.42           H
ATOM   2913  CG1 ILE A 197       7.806   4.848  21.375  1.00 89.42           C
ATOM   2914 1HG1 ILE A 197       8.516   4.484  20.632  1.00 89.42           H
ATOM   2915 2HG1 ILE A 197       8.347   5.539  22.022  1.00 89.42           H
ATOM   2916  CG2 ILE A 197       5.904   4.678  19.705  1.00 89.42           C
ATOM   2917 1HG2 ILE A 197       5.051   5.218  19.294  1.00 89.42           H
ATOM   2918 2HG2 ILE A 197       6.568   4.377  18.894  1.00 89.42           H
ATOM   2919 3HG2 ILE A 197       5.552   3.793  20.234  1.00 89.42           H
ATOM   2920  CD1 ILE A 197       7.277   3.674  22.201  1.00 89.42           C
ATOM   2921 1HD1 ILE A 197       6.586   4.045  22.958  1.00 89.42           H
ATOM   2922 2HD1 ILE A 197       6.758   2.974  21.546  1.00 89.42           H
ATOM   2923 3HD1 ILE A 197       8.111   3.167  22.687  1.00 89.42           H
ATOM   2924  HN  ILE A 197       7.137   8.232  21.518  1.00 89.42           H
ATOM   2925  N   CYS A 198       6.172   7.455  17.861  1.00 91.83           N
ATOM   2926  CA  CYS A 198       5.106   7.933  16.996  1.00 91.83           C
ATOM   2927  C   CYS A 198       4.017   6.861  16.938  1.00 91.83           C
ATOM   2928  O   CYS A 198       4.215   5.801  16.345  1.00 91.83           O
ATOM   2929  HA  CYS A 198       4.724   8.849  17.448  1.00 91.83           H
ATOM   2930  CB  CYS A 198       5.628   8.294  15.604  1.00 91.83           C
ATOM   2931 1HB  CYS A 198       6.258   9.181  15.661  1.00 91.83           H
ATOM   2932 2HB  CYS A 198       6.249   7.486  15.218  1.00 91.83           H
ATOM   2933  SG  CYS A 198       4.224   8.598  14.470  1.00 91.83           S
ATOM   2934  HN  CYS A 198       6.944   7.033  17.386  1.00 91.83           H
ATOM   2935  N   THR A 199       2.890   7.172  17.561  1.00 91.21           N
ATOM   2936  CA  THR A 199       1.777   6.239  17.607  1.00 91.21           C
ATOM   2937  C   THR A 199       0.451   6.982  17.430  1.00 91.21           C
ATOM   2938  O   THR A 199       0.417   8.211  17.448  1.00 91.21           O
ATOM   2939  HA  THR A 199       1.872   5.550  16.768  1.00 91.21           H
ATOM   2940  CB  THR A 199       1.867   5.461  18.921  1.00 91.21           C
ATOM   2941  HB  THR A 199       2.888   5.124  19.104  1.00 91.21           H
ATOM   2942  OG1 THR A 199       0.895   4.428  18.780  1.00 91.21           O
ATOM   2943  HG1 THR A 199       1.046   3.720  19.469  1.00 91.21           H
ATOM   2944  CG2 THR A 199       1.375   6.275  20.119  1.00 91.21           C
ATOM   2945 1HG2 THR A 199       0.333   6.554  19.965  1.00 91.21           H
ATOM   2946 2HG2 THR A 199       1.982   7.175  20.220  1.00 91.21           H
ATOM   2947 3HG2 THR A 199       1.461   5.675  21.025  1.00 91.21           H
ATOM   2948  HN  THR A 199       2.731   8.043  18.028  1.00 91.21           H
ATOM   2949  N   MET A 200      -0.608   6.203  17.264  1.00 91.23           N
ATOM   2950  CA  MET A 200      -1.954   6.748  17.324  1.00 91.23           C
ATOM   2951  C   MET A 200      -2.523   6.647  18.741  1.00 91.23           C
ATOM   2952  O   MET A 200      -2.395   5.612  19.392  1.00 91.23           O
ATOM   2953  HA  MET A 200      -1.860   7.796  17.037  1.00 91.23           H
ATOM   2954  CB  MET A 200      -2.858   5.985  16.354  1.00 91.23           C
ATOM   2955 1HB  MET A 200      -2.805   4.917  16.566  1.00 91.23           H
ATOM   2956 2HB  MET A 200      -3.895   6.288  16.503  1.00 91.23           H
ATOM   2957  CG  MET A 200      -2.448   6.243  14.903  1.00 91.23           C
ATOM   2958 1HG  MET A 200      -2.389   7.316  14.719  1.00 91.23           H
ATOM   2959 2HG  MET A 200      -1.455   5.833  14.719  1.00 91.23           H
ATOM   2960  SD  MET A 200      -3.631   5.499  13.793  1.00 91.23           S
ATOM   2961  CE  MET A 200      -3.502   3.793  14.301  1.00 91.23           C
ATOM   2962 1HE  MET A 200      -2.479   3.446  14.156  1.00 91.23           H
ATOM   2963 2HE  MET A 200      -3.768   3.706  15.354  1.00 91.23           H
ATOM   2964 3HE  MET A 200      -4.180   3.183  13.704  1.00 91.23           H
ATOM   2965  HN  MET A 200      -0.558   5.220  17.091  1.00 91.23           H
ATOM   2966  N   VAL A 201      -3.140   7.736  19.175  1.00 91.53           N
ATOM   2967  CA  VAL A 201      -3.773   7.766  20.483  1.00 91.53           C
ATOM   2968  C   VAL A 201      -5.271   8.026  20.314  1.00 91.53           C
ATOM   2969  O   VAL A 201      -5.668   8.986  19.655  1.00 91.53           O
ATOM   2970  HA  VAL A 201      -3.636   6.785  20.937  1.00 91.53           H
ATOM   2971  CB  VAL A 201      -3.084   8.802  21.374  1.00 91.53           C
ATOM   2972  HB  VAL A 201      -3.266   9.787  20.946  1.00 91.53           H
ATOM   2973  CG1 VAL A 201      -3.672   8.787  22.787  1.00 91.53           C
ATOM   2974 1HG1 VAL A 201      -4.736   9.019  22.740  1.00 91.53           H
ATOM   2975 2HG1 VAL A 201      -3.534   7.800  23.227  1.00 91.53           H
ATOM   2976 3HG1 VAL A 201      -3.164   9.532  23.399  1.00 91.53           H
ATOM   2977  CG2 VAL A 201      -1.571   8.576  21.407  1.00 91.53           C
ATOM   2978 1HG2 VAL A 201      -1.361   7.581  21.800  1.00 91.53           H
ATOM   2979 2HG2 VAL A 201      -1.169   8.661  20.398  1.00 91.53           H
ATOM   2980 3HG2 VAL A 201      -1.106   9.326  22.048  1.00 91.53           H
ATOM   2981  HN  VAL A 201      -3.211   8.585  18.652  1.00 91.53           H
ATOM   2982  N   TYR A 202      -6.063   7.153  20.920  1.00 90.28           N
ATOM   2983  CA  TYR A 202      -7.508   7.237  20.790  1.00 90.28           C
ATOM   2984  C   TYR A 202      -8.130   7.911  22.014  1.00 90.28           C
ATOM   2985  O   TYR A 202      -7.785   7.586  23.149  1.00 90.28           O
ATOM   2986  HA  TYR A 202      -7.732   7.831  19.904  1.00 90.28           H
ATOM   2987  CB  TYR A 202      -8.008   5.794  20.708  1.00 90.28           C
ATOM   2988 1HB  TYR A 202      -7.634   5.241  21.570  1.00 90.28           H
ATOM   2989 2HB  TYR A 202      -9.096   5.792  20.777  1.00 90.28           H
ATOM   2990  CG  TYR A 202      -7.591   5.062  19.431  1.00 90.28           C
ATOM   2991  CD1 TYR A 202      -8.342   5.199  18.281  1.00 90.28           C
ATOM   2992  HD1 TYR A 202      -9.231   5.829  18.283  1.00 90.28           H
ATOM   2993  CD2 TYR A 202      -6.465   4.265  19.429  1.00 90.28           C
ATOM   2994  HD2 TYR A 202      -5.872   4.156  20.337  1.00 90.28           H
ATOM   2995  CE1 TYR A 202      -7.949   4.510  17.079  1.00 90.28           C
ATOM   2996  HE1 TYR A 202      -8.533   4.610  16.164  1.00 90.28           H
ATOM   2997  CE2 TYR A 202      -6.072   3.576  18.227  1.00 90.28           C
ATOM   2998  HE2 TYR A 202      -5.185   2.943  18.211  1.00 90.28           H
ATOM   2999  CZ  TYR A 202      -6.834   3.733  17.111  1.00 90.28           C
ATOM   3000  OH  TYR A 202      -6.463   3.082  15.975  1.00 90.28           O
ATOM   3001  HH  TYR A 202      -5.799   2.367  16.192  1.00 90.28           H
ATOM   3002  HN  TYR A 202      -5.733   6.401  21.490  1.00 90.28           H
ATOM   3003  N   PRO A 203      -9.054   8.860  21.808  1.00 79.67           N
ATOM   3004  CA  PRO A 203      -9.553   9.680  22.915  1.00 79.67           C
ATOM   3005  C   PRO A 203     -10.394   8.877  23.894  1.00 79.67           C
ATOM   3006  O   PRO A 203     -10.978   7.858  23.528  1.00 79.67           O
ATOM   3007  HA  PRO A 203      -8.721  10.064  23.504  1.00 79.67           H
ATOM   3008  CB  PRO A 203     -10.376  10.766  22.219  1.00 79.67           C
ATOM   3009 1HB  PRO A 203     -11.221  11.082  22.829  1.00 79.67           H
ATOM   3010 2HB  PRO A 203      -9.778  11.655  22.019  1.00 79.67           H
ATOM   3011  CG  PRO A 203     -10.829  10.109  20.947  1.00 79.67           C
ATOM   3012 1HG  PRO A 203     -11.738   9.529  21.105  1.00 79.67           H
ATOM   3013 2HG  PRO A 203     -11.053  10.849  20.179  1.00 79.67           H
ATOM   3014  CD  PRO A 203      -9.690   9.225  20.530  1.00 79.67           C
ATOM   3015 1HD  PRO A 203     -10.041   8.346  19.990  1.00 79.67           H
ATOM   3016 2HD  PRO A 203      -8.996   9.748  19.872  1.00 79.67           H
ATOM   3017  N   SER A 204     -10.433   9.362  25.127  1.00 69.05           N
ATOM   3018  CA  SER A 204     -10.651   8.489  26.268  1.00 69.05           C
ATOM   3019  C   SER A 204     -11.854   7.579  26.008  1.00 69.05           C
ATOM   3020  O   SER A 204     -11.698   6.370  25.844  1.00 69.05           O
ATOM   3021  HA  SER A 204      -9.739   7.900  26.359  1.00 69.05           H
ATOM   3022  CB  SER A 204     -10.865   9.299  27.548  1.00 69.05           C
ATOM   3023 1HB  SER A 204     -11.065   8.620  28.377  1.00 69.05           H
ATOM   3024 2HB  SER A 204      -9.951   9.839  27.792  1.00 69.05           H
ATOM   3025  OG  SER A 204     -11.943  10.223  27.422  1.00 69.05           O
ATOM   3026  HG  SER A 204     -12.754   9.868  27.886  1.00 69.05           H
ATOM   3027  HN  SER A 204     -10.320  10.330  25.351  1.00 69.05           H
ATOM   3028  N   ASP A 205     -13.027   8.195  25.980  1.00 66.64           N
ATOM   3029  CA  ASP A 205     -14.220   7.558  26.510  1.00 66.64           C
ATOM   3030  C   ASP A 205     -14.546   6.320  25.672  1.00 66.64           C
ATOM   3031  O   ASP A 205     -14.858   5.262  26.217  1.00 66.64           O
ATOM   3032  HA  ASP A 205     -13.978   7.310  27.543  1.00 66.64           H
ATOM   3033  CB  ASP A 205     -15.423   8.502  26.447  1.00 66.64           C
ATOM   3034 1HB  ASP A 205     -15.536   8.885  25.433  1.00 66.64           H
ATOM   3035 2HB  ASP A 205     -16.334   7.952  26.684  1.00 66.64           H
ATOM   3036  CG  ASP A 205     -15.256   9.668  27.423  1.00 66.64           C
ATOM   3037  OD1 ASP A 205     -14.237   9.660  28.148  1.00 66.64           O
ATOM   3038  OD2 ASP A 205     -16.151  10.541  27.423  1.00 66.64           O
ATOM   3039  HN  ASP A 205     -13.168   9.111  25.605  1.00 66.64           H
ATOM   3040  N   GLU A 206     -14.463   6.493  24.361  1.00 82.12           N
ATOM   3041  CA  GLU A 206     -14.791   5.416  23.442  1.00 82.12           C
ATOM   3042  C   GLU A 206     -13.551   4.999  22.650  1.00 82.12           C
ATOM   3043  O   GLU A 206     -13.656   4.590  21.495  1.00 82.12           O
ATOM   3044  HA  GLU A 206     -15.124   4.590  24.071  1.00 82.12           H
ATOM   3045  CB  GLU A 206     -15.929   5.824  22.504  1.00 82.12           C
ATOM   3046 1HB  GLU A 206     -15.689   6.773  22.026  1.00 82.12           H
ATOM   3047 2HB  GLU A 206     -16.125   5.020  21.794  1.00 82.12           H
ATOM   3048  CG  GLU A 206     -17.230   6.038  23.281  1.00 82.12           C
ATOM   3049 1HG  GLU A 206     -17.100   5.711  24.313  1.00 82.12           H
ATOM   3050 2HG  GLU A 206     -17.468   7.102  23.312  1.00 82.12           H
ATOM   3051  CD  GLU A 206     -18.386   5.270  22.638  1.00 82.12           C
ATOM   3052  OE1 GLU A 206     -19.167   4.671  23.409  1.00 82.12           O
ATOM   3053  OE2 GLU A 206     -18.462   5.298  21.391  1.00 82.12           O
ATOM   3054  HN  GLU A 206     -14.179   7.348  23.927  1.00 82.12           H
ATOM   3055  N   SER A 207     -12.404   5.116  23.303  1.00 87.86           N
ATOM   3056  CA  SER A 207     -11.136   4.852  22.643  1.00 87.86           C
ATOM   3057  C   SER A 207     -11.156   3.458  22.011  1.00 87.86           C
ATOM   3058  O   SER A 207     -10.734   3.285  20.869  1.00 87.86           O
ATOM   3059  HA  SER A 207     -11.046   5.619  21.874  1.00 87.86           H
ATOM   3060  CB  SER A 207      -9.969   4.974  23.624  1.00 87.86           C
ATOM   3061 1HB  SER A 207      -9.070   4.554  23.171  1.00 87.86           H
ATOM   3062 2HB  SER A 207      -9.766   6.027  23.817  1.00 87.86           H
ATOM   3063  OG  SER A 207     -10.234   4.308  24.855  1.00 87.86           O
ATOM   3064  HG  SER A 207     -10.489   4.974  25.556  1.00 87.86           H
ATOM   3065  HN  SER A 207     -12.332   5.386  24.263  1.00 87.86           H
ATOM   3066  N   THR A 208     -11.650   2.501  22.783  1.00 89.36           N
ATOM   3067  CA  THR A 208     -11.617   1.110  22.363  1.00 89.36           C
ATOM   3068  C   THR A 208     -12.513   0.900  21.141  1.00 89.36           C
ATOM   3069  O   THR A 208     -12.125   0.221  20.192  1.00 89.36           O
ATOM   3070  HA  THR A 208     -10.599   0.867  22.058  1.00 89.36           H
ATOM   3071  CB  THR A 208     -12.011   0.245  23.562  1.00 89.36           C
ATOM   3072  HB  THR A 208     -11.986  -0.813  23.303  1.00 89.36           H
ATOM   3073  OG1 THR A 208     -13.284   0.753  23.953  1.00 89.36           O
ATOM   3074  HG1 THR A 208     -13.751   0.090  24.538  1.00 89.36           H
ATOM   3075  CG2 THR A 208     -11.120   0.493  24.781  1.00 89.36           C
ATOM   3076 1HG2 THR A 208     -11.198   1.538  25.081  1.00 89.36           H
ATOM   3077 2HG2 THR A 208     -10.085   0.264  24.528  1.00 89.36           H
ATOM   3078 3HG2 THR A 208     -11.443  -0.146  25.603  1.00 89.36           H
ATOM   3079  HN  THR A 208     -12.066   2.662  23.677  1.00 89.36           H
ATOM   3080  N   LYS A 209     -13.695   1.495  21.205  1.00 90.91           N
ATOM   3081  CA  LYS A 209     -14.646   1.391  20.111  1.00 90.91           C
ATOM   3082  C   LYS A 209     -14.044   2.026  18.856  1.00 90.91           C
ATOM   3083  O   LYS A 209     -14.137   1.464  17.766  1.00 90.91           O
ATOM   3084  HA  LYS A 209     -14.806   0.330  19.918  1.00 90.91           H
ATOM   3085  CB  LYS A 209     -15.995   1.987  20.515  1.00 90.91           C
ATOM   3086 1HB  LYS A 209     -15.847   2.980  20.938  1.00 90.91           H
ATOM   3087 2HB  LYS A 209     -16.623   2.107  19.632  1.00 90.91           H
ATOM   3088  CG  LYS A 209     -16.706   1.093  21.534  1.00 90.91           C
ATOM   3089 1HG  LYS A 209     -16.813   0.087  21.129  1.00 90.91           H
ATOM   3090 2HG  LYS A 209     -16.100   1.011  22.436  1.00 90.91           H
ATOM   3091  CD  LYS A 209     -18.085   1.655  21.888  1.00 90.91           C
ATOM   3092 1HD  LYS A 209     -17.987   2.693  22.207  1.00 90.91           H
ATOM   3093 2HD  LYS A 209     -18.721   1.652  21.003  1.00 90.91           H
ATOM   3094  CE  LYS A 209     -18.742   0.834  22.999  1.00 90.91           C
ATOM   3095 1HE  LYS A 209     -18.948  -0.174  22.641  1.00 90.91           H
ATOM   3096 2HE  LYS A 209     -18.058   0.739  23.843  1.00 90.91           H
ATOM   3097  NZ  LYS A 209     -20.000   1.476  23.443  1.00 90.91           N
ATOM   3098 1HZ  LYS A 209     -20.411   0.931  24.192  1.00 90.91           H
ATOM   3099 2HZ  LYS A 209     -19.801   2.413  23.777  1.00 90.91           H
ATOM   3100 3HZ  LYS A 209     -20.647   1.524  22.665  1.00 90.91           H
ATOM   3101  HN  LYS A 209     -14.006   2.040  21.984  1.00 90.91           H
ATOM   3102  N   LEU A 210     -13.440   3.189  19.052  1.00 91.97           N
ATOM   3103  CA  LEU A 210     -12.893   3.945  17.938  1.00 91.97           C
ATOM   3104  C   LEU A 210     -11.781   3.132  17.272  1.00 91.97           C
ATOM   3105  O   LEU A 210     -11.747   3.005  16.049  1.00 91.97           O
ATOM   3106  HA  LEU A 210     -13.696   4.088  17.215  1.00 91.97           H
ATOM   3107  CB  LEU A 210     -12.448   5.334  18.400  1.00 91.97           C
ATOM   3108 1HB  LEU A 210     -13.297   5.828  18.871  1.00 91.97           H
ATOM   3109 2HB  LEU A 210     -11.684   5.211  19.169  1.00 91.97           H
ATOM   3110  CG  LEU A 210     -11.894   6.257  17.313  1.00 91.97           C
ATOM   3111  HG  LEU A 210     -11.067   5.746  16.820  1.00 91.97           H
ATOM   3112  CD1 LEU A 210     -12.951   6.542  16.245  1.00 91.97           C
ATOM   3113 1HD1 LEU A 210     -13.262   5.605  15.782  1.00 91.97           H
ATOM   3114 2HD1 LEU A 210     -13.813   7.023  16.706  1.00 91.97           H
ATOM   3115 3HD1 LEU A 210     -12.531   7.200  15.484  1.00 91.97           H
ATOM   3116  CD2 LEU A 210     -11.331   7.544  17.921  1.00 91.97           C
ATOM   3117 1HD2 LEU A 210     -12.123   8.069  18.455  1.00 91.97           H
ATOM   3118 2HD2 LEU A 210     -10.527   7.297  18.613  1.00 91.97           H
ATOM   3119 3HD2 LEU A 210     -10.944   8.182  17.126  1.00 91.97           H
ATOM   3120  HN  LEU A 210     -13.322   3.614  19.949  1.00 91.97           H
ATOM   3121  N   LYS A 211     -10.899   2.602  18.107  1.00 92.12           N
ATOM   3122  CA  LYS A 211      -9.800   1.788  17.616  1.00 92.12           C
ATOM   3123  C   LYS A 211     -10.359   0.636  16.778  1.00 92.12           C
ATOM   3124  O   LYS A 211      -9.915   0.410  15.654  1.00 92.12           O
ATOM   3125  HA  LYS A 211      -9.188   2.419  16.971  1.00 92.12           H
ATOM   3126  CB  LYS A 211      -8.913   1.331  18.776  1.00 92.12           C
ATOM   3127 1HB  LYS A 211      -8.470   2.198  19.265  1.00 92.12           H
ATOM   3128 2HB  LYS A 211      -9.520   0.819  19.523  1.00 92.12           H
ATOM   3129  CG  LYS A 211      -7.805   0.396  18.284  1.00 92.12           C
ATOM   3130 1HG  LYS A 211      -8.238  -0.556  17.976  1.00 92.12           H
ATOM   3131 2HG  LYS A 211      -7.325   0.827  17.405  1.00 92.12           H
ATOM   3132  CD  LYS A 211      -6.762   0.159  19.377  1.00 92.12           C
ATOM   3133 1HD  LYS A 211      -6.395   1.116  19.749  1.00 92.12           H
ATOM   3134 2HD  LYS A 211      -7.223  -0.354  20.220  1.00 92.12           H
ATOM   3135  CE  LYS A 211      -5.591  -0.670  18.847  1.00 92.12           C
ATOM   3136 1HE  LYS A 211      -5.939  -1.664  18.566  1.00 92.12           H
ATOM   3137 2HE  LYS A 211      -5.188  -0.208  17.945  1.00 92.12           H
ATOM   3138  NZ  LYS A 211      -4.528  -0.781  19.871  1.00 92.12           N
ATOM   3139 1HZ  LYS A 211      -3.680  -1.133  19.441  1.00 92.12           H
ATOM   3140 2HZ  LYS A 211      -4.350   0.132  20.273  1.00 92.12           H
ATOM   3141 3HZ  LYS A 211      -4.827  -1.419  20.600  1.00 92.12           H
ATOM   3142  HN  LYS A 211     -10.926   2.722  19.099  1.00 92.12           H
ATOM   3143  N   SER A 212     -11.325  -0.061  17.358  1.00 91.63           N
ATOM   3144  CA  SER A 212     -11.897  -1.229  16.711  1.00 91.63           C
ATOM   3145  C   SER A 212     -12.483  -0.840  15.353  1.00 91.63           C
ATOM   3146  O   SER A 212     -12.303  -1.554  14.367  1.00 91.63           O
ATOM   3147  HA  SER A 212     -11.067  -1.924  16.585  1.00 91.63           H
ATOM   3148  CB  SER A 212     -12.971  -1.874  17.589  1.00 91.63           C
ATOM   3149 1HB  SER A 212     -13.756  -1.146  17.795  1.00 91.63           H
ATOM   3150 2HB  SER A 212     -13.436  -2.698  17.047  1.00 91.63           H
ATOM   3151  OG  SER A 212     -12.438  -2.357  18.818  1.00 91.63           O
ATOM   3152  HG  SER A 212     -12.443  -1.629  19.503  1.00 91.63           H
ATOM   3153  HN  SER A 212     -11.715   0.161  18.252  1.00 91.63           H
ATOM   3154  N   ALA A 213     -13.174   0.290  15.344  1.00 92.19           N
ATOM   3155  CA  ALA A 213     -13.832   0.756  14.135  1.00 92.19           C
ATOM   3156  C   ALA A 213     -12.777   1.074  13.075  1.00 92.19           C
ATOM   3157  O   ALA A 213     -12.908   0.667  11.921  1.00 92.19           O
ATOM   3158  HA  ALA A 213     -14.468  -0.051  13.772  1.00 92.19           H
ATOM   3159  CB  ALA A 213     -14.710   1.965  14.465  1.00 92.19           C
ATOM   3160 1HB  ALA A 213     -15.462   1.678  15.201  1.00 92.19           H
ATOM   3161 2HB  ALA A 213     -14.090   2.764  14.871  1.00 92.19           H
ATOM   3162 3HB  ALA A 213     -15.204   2.314  13.558  1.00 92.19           H
ATOM   3163  HN  ALA A 213     -13.287   0.883  16.142  1.00 92.19           H
ATOM   3164  N   VAL A 214     -11.753   1.798  13.503  1.00 90.40           N
ATOM   3165  CA  VAL A 214     -10.712   2.236  12.589  1.00 90.40           C
ATOM   3166  C   VAL A 214     -10.008   1.012  12.000  1.00 90.40           C
ATOM   3167  O   VAL A 214      -9.699   0.983  10.809  1.00 90.40           O
ATOM   3168  HA  VAL A 214     -11.194   2.787  11.781  1.00 90.40           H
ATOM   3169  CB  VAL A 214      -9.753   3.189  13.306  1.00 90.40           C
ATOM   3170  HB  VAL A 214      -9.443   2.715  14.237  1.00 90.40           H
ATOM   3171  CG1 VAL A 214      -8.500   3.441  12.465  1.00 90.40           C
ATOM   3172 1HG1 VAL A 214      -7.986   2.496  12.288  1.00 90.40           H
ATOM   3173 2HG1 VAL A 214      -8.785   3.884  11.511  1.00 90.40           H
ATOM   3174 3HG1 VAL A 214      -7.836   4.121  12.998  1.00 90.40           H
ATOM   3175  CG2 VAL A 214     -10.450   4.505  13.659  1.00 90.40           C
ATOM   3176 1HG2 VAL A 214     -10.803   4.985  12.746  1.00 90.40           H
ATOM   3177 2HG2 VAL A 214     -11.297   4.303  14.314  1.00 90.40           H
ATOM   3178 3HG2 VAL A 214      -9.746   5.164  14.167  1.00 90.40           H
ATOM   3179  HN  VAL A 214     -11.629   2.084  14.453  1.00 90.40           H
ATOM   3180  N   LEU A 215      -9.776   0.032  12.860  1.00 91.35           N
ATOM   3181  CA  LEU A 215      -9.102  -1.186  12.442  1.00 91.35           C
ATOM   3182  C   LEU A 215      -9.973  -1.921  11.421  1.00 91.35           C
ATOM   3183  O   LEU A 215      -9.478  -2.371  10.388  1.00 91.35           O
ATOM   3184  HA  LEU A 215      -8.171  -0.895  11.956  1.00 91.35           H
ATOM   3185  CB  LEU A 215      -8.731  -2.037  13.658  1.00 91.35           C
ATOM   3186 1HB  LEU A 215      -9.515  -1.927  14.407  1.00 91.35           H
ATOM   3187 2HB  LEU A 215      -8.723  -3.084  13.356  1.00 91.35           H
ATOM   3188  CG  LEU A 215      -7.388  -1.716  14.317  1.00 91.35           C
ATOM   3189  HG  LEU A 215      -7.248  -0.635  14.299  1.00 91.35           H
ATOM   3190  CD1 LEU A 215      -7.379  -2.148  15.785  1.00 91.35           C
ATOM   3191 1HD1 LEU A 215      -8.167  -1.621  16.323  1.00 91.35           H
ATOM   3192 2HD1 LEU A 215      -7.551  -3.222  15.848  1.00 91.35           H
ATOM   3193 3HD1 LEU A 215      -6.413  -1.908  16.228  1.00 91.35           H
ATOM   3194  CD2 LEU A 215      -6.230  -2.334  13.531  1.00 91.35           C
ATOM   3195 1HD2 LEU A 215      -6.352  -3.416  13.495  1.00 91.35           H
ATOM   3196 2HD2 LEU A 215      -6.226  -1.935  12.516  1.00 91.35           H
ATOM   3197 3HD2 LEU A 215      -5.287  -2.090  14.020  1.00 91.35           H
ATOM   3198  HN  LEU A 215     -10.038   0.060  13.824  1.00 91.35           H
ATOM   3199  N   THR A 216     -11.254  -2.019  11.744  1.00 91.97           N
ATOM   3200  CA  THR A 216     -12.191  -2.724  10.886  1.00 91.97           C
ATOM   3201  C   THR A 216     -12.197  -2.108   9.485  1.00 91.97           C
ATOM   3202  O   THR A 216     -12.177  -2.827   8.487  1.00 91.97           O
ATOM   3203  HA  THR A 216     -11.852  -3.754  10.781  1.00 91.97           H
ATOM   3204  CB  THR A 216     -13.562  -2.703  11.565  1.00 91.97           C
ATOM   3205  HB  THR A 216     -13.931  -1.683  11.665  1.00 91.97           H
ATOM   3206  OG1 THR A 216     -13.354  -3.404  12.788  1.00 91.97           O
ATOM   3207  HG1 THR A 216     -13.265  -2.755  13.543  1.00 91.97           H
ATOM   3208  CG2 THR A 216     -14.596  -3.550  10.821  1.00 91.97           C
ATOM   3209 1HG2 THR A 216     -14.257  -4.585  10.780  1.00 91.97           H
ATOM   3210 2HG2 THR A 216     -14.718  -3.167   9.808  1.00 91.97           H
ATOM   3211 3HG2 THR A 216     -15.551  -3.501  11.345  1.00 91.97           H
ATOM   3212  HN  THR A 216     -11.653  -1.628  12.574  1.00 91.97           H
ATOM   3213  N   LEU A 217     -12.225  -0.784   9.455  1.00 88.62           N
ATOM   3214  CA  LEU A 217     -12.269  -0.064   8.194  1.00 88.62           C
ATOM   3215  C   LEU A 217     -11.029  -0.415   7.368  1.00 88.62           C
ATOM   3216  O   LEU A 217     -11.117  -0.589   6.154  1.00 88.62           O
ATOM   3217  HA  LEU A 217     -13.152  -0.406   7.653  1.00 88.62           H
ATOM   3218  CB  LEU A 217     -12.440   1.436   8.439  1.00 88.62           C
ATOM   3219 1HB  LEU A 217     -13.309   1.583   9.081  1.00 88.62           H
ATOM   3220 2HB  LEU A 217     -11.572   1.796   8.990  1.00 88.62           H
ATOM   3221  CG  LEU A 217     -12.612   2.304   7.190  1.00 88.62           C
ATOM   3222  HG  LEU A 217     -11.796   2.080   6.503  1.00 88.62           H
ATOM   3223  CD1 LEU A 217     -13.917   1.970   6.465  1.00 88.62           C
ATOM   3224 1HD1 LEU A 217     -13.908   0.922   6.164  1.00 88.62           H
ATOM   3225 2HD1 LEU A 217     -14.760   2.148   7.133  1.00 88.62           H
ATOM   3226 3HD1 LEU A 217     -14.014   2.601   5.582  1.00 88.62           H
ATOM   3227  CD2 LEU A 217     -12.514   3.791   7.538  1.00 88.62           C
ATOM   3228 1HD2 LEU A 217     -13.295   4.049   8.253  1.00 88.62           H
ATOM   3229 2HD2 LEU A 217     -11.538   3.998   7.976  1.00 88.62           H
ATOM   3230 3HD2 LEU A 217     -12.640   4.385   6.633  1.00 88.62           H
ATOM   3231  HN  LEU A 217     -12.219  -0.206  10.272  1.00 88.62           H
ATOM   3232  N   LYS A 218      -9.903  -0.508   8.061  1.00 86.27           N
ATOM   3233  CA  LYS A 218      -8.639  -0.786   7.400  1.00 86.27           C
ATOM   3234  C   LYS A 218      -8.703  -2.169   6.749  1.00 86.27           C
ATOM   3235  O   LYS A 218      -8.223  -2.356   5.632  1.00 86.27           O
ATOM   3236  HA  LYS A 218      -8.510  -0.041   6.616  1.00 86.27           H
ATOM   3237  CB  LYS A 218      -7.475  -0.620   8.379  1.00 86.27           C
ATOM   3238 1HB  LYS A 218      -7.713  -1.115   9.321  1.00 86.27           H
ATOM   3239 2HB  LYS A 218      -6.587  -1.108   7.979  1.00 86.27           H
ATOM   3240  CG  LYS A 218      -7.181   0.859   8.635  1.00 86.27           C
ATOM   3241 1HG  LYS A 218      -6.773   1.314   7.732  1.00 86.27           H
ATOM   3242 2HG  LYS A 218      -8.108   1.384   8.865  1.00 86.27           H
ATOM   3243  CD  LYS A 218      -6.192   1.030   9.790  1.00 86.27           C
ATOM   3244 1HD  LYS A 218      -6.573   0.525  10.677  1.00 86.27           H
ATOM   3245 2HD  LYS A 218      -5.245   0.555   9.535  1.00 86.27           H
ATOM   3246  CE  LYS A 218      -5.960   2.510  10.099  1.00 86.27           C
ATOM   3247 1HE  LYS A 218      -5.714   3.045   9.181  1.00 86.27           H
ATOM   3248 2HE  LYS A 218      -6.875   2.954  10.490  1.00 86.27           H
ATOM   3249  NZ  LYS A 218      -4.864   2.669  11.081  1.00 86.27           N
ATOM   3250 1HZ  LYS A 218      -4.821   3.635  11.386  1.00 86.27           H
ATOM   3251 2HZ  LYS A 218      -5.038   2.069  11.880  1.00 86.27           H
ATOM   3252 3HZ  LYS A 218      -3.983   2.411  10.650  1.00 86.27           H
ATOM   3253  HN  LYS A 218      -9.846  -0.398   9.053  1.00 86.27           H
ATOM   3254  N   VAL A 219      -9.298  -3.104   7.475  1.00 87.65           N
ATOM   3255  CA  VAL A 219      -9.345  -4.485   7.026  1.00 87.65           C
ATOM   3256  C   VAL A 219     -10.245  -4.584   5.792  1.00 87.65           C
ATOM   3257  O   VAL A 219      -9.897  -5.250   4.818  1.00 87.65           O
ATOM   3258  HA  VAL A 219      -8.332  -4.774   6.745  1.00 87.65           H
ATOM   3259  CB  VAL A 219      -9.798  -5.393   8.171  1.00 87.65           C
ATOM   3260  HB  VAL A 219     -10.753  -5.019   8.538  1.00 87.65           H
ATOM   3261  CG1 VAL A 219     -10.011  -6.827   7.682  1.00 87.65           C
ATOM   3262 1HG1 VAL A 219     -10.776  -6.836   6.905  1.00 87.65           H
ATOM   3263 2HG1 VAL A 219      -9.077  -7.215   7.276  1.00 87.65           H
ATOM   3264 3HG1 VAL A 219     -10.332  -7.451   8.516  1.00 87.65           H
ATOM   3265  CG2 VAL A 219      -8.800  -5.351   9.330  1.00 87.65           C
ATOM   3266 1HG2 VAL A 219      -7.824  -5.689   8.982  1.00 87.65           H
ATOM   3267 2HG2 VAL A 219      -8.720  -4.331   9.704  1.00 87.65           H
ATOM   3268 3HG2 VAL A 219      -9.146  -6.006  10.131  1.00 87.65           H
ATOM   3269  HN  VAL A 219      -9.742  -2.930   8.355  1.00 87.65           H
ATOM   3270  N   ILE A 220     -11.384  -3.913   5.874  1.00 88.23           N
ATOM   3271  CA  ILE A 220     -12.377  -3.991   4.816  1.00 88.23           C
ATOM   3272  C   ILE A 220     -11.796  -3.396   3.532  1.00 88.23           C
ATOM   3273  O   ILE A 220     -11.805  -4.041   2.485  1.00 88.23           O
ATOM   3274  HA  ILE A 220     -12.587  -5.046   4.643  1.00 88.23           H
ATOM   3275  CB  ILE A 220     -13.686  -3.335   5.260  1.00 88.23           C
ATOM   3276  HB  ILE A 220     -13.451  -2.363   5.694  1.00 88.23           H
ATOM   3277  CG1 ILE A 220     -14.371  -4.162   6.350  1.00 88.23           C
ATOM   3278 1HG1 ILE A 220     -14.720  -5.106   5.930  1.00 88.23           H
ATOM   3279 2HG1 ILE A 220     -13.652  -4.407   7.132  1.00 88.23           H
ATOM   3280  CG2 ILE A 220     -14.608  -3.086   4.065  1.00 88.23           C
ATOM   3281 1HG2 ILE A 220     -14.110  -2.427   3.354  1.00 88.23           H
ATOM   3282 2HG2 ILE A 220     -14.839  -4.035   3.580  1.00 88.23           H
ATOM   3283 3HG2 ILE A 220     -15.531  -2.619   4.409  1.00 88.23           H
ATOM   3284  CD1 ILE A 220     -15.552  -3.400   6.956  1.00 88.23           C
ATOM   3285 1HD1 ILE A 220     -15.195  -2.469   7.396  1.00 88.23           H
ATOM   3286 2HD1 ILE A 220     -16.280  -3.178   6.176  1.00 88.23           H
ATOM   3287 3HD1 ILE A 220     -16.021  -4.010   7.727  1.00 88.23           H
ATOM   3288  HN  ILE A 220     -11.632  -3.324   6.644  1.00 88.23           H
ATOM   3289  N   LEU A 221     -11.303  -2.172   3.655  1.00 83.22           N
ATOM   3290  CA  LEU A 221     -10.914  -1.401   2.486  1.00 83.22           C
ATOM   3291  C   LEU A 221      -9.515  -1.832   2.040  1.00 83.22           C
ATOM   3292  O   LEU A 221      -9.137  -1.628   0.888  1.00 83.22           O
ATOM   3293  HA  LEU A 221     -11.618  -1.638   1.689  1.00 83.22           H
ATOM   3294  CB  LEU A 221     -11.035   0.098   2.768  1.00 83.22           C
ATOM   3295 1HB  LEU A 221     -10.379   0.345   3.603  1.00 83.22           H
ATOM   3296 2HB  LEU A 221     -10.665   0.642   1.899  1.00 83.22           H
ATOM   3297  CG  LEU A 221     -12.441   0.607   3.093  1.00 83.22           C
ATOM   3298  HG  LEU A 221     -12.788   0.102   3.994  1.00 83.22           H
ATOM   3299  CD1 LEU A 221     -12.424   2.107   3.394  1.00 83.22           C
ATOM   3300 1HD1 LEU A 221     -11.777   2.299   4.249  1.00 83.22           H
ATOM   3301 2HD1 LEU A 221     -12.048   2.648   2.525  1.00 83.22           H
ATOM   3302 3HD1 LEU A 221     -13.436   2.444   3.621  1.00 83.22           H
ATOM   3303  CD2 LEU A 221     -13.423   0.258   1.973  1.00 83.22           C
ATOM   3304 1HD2 LEU A 221     -13.091   0.718   1.042  1.00 83.22           H
ATOM   3305 2HD2 LEU A 221     -13.463  -0.824   1.849  1.00 83.22           H
ATOM   3306 3HD2 LEU A 221     -14.414   0.632   2.229  1.00 83.22           H
ATOM   3307  HN  LEU A 221     -11.170  -1.708   4.531  1.00 83.22           H
ATOM   3308  N   GLY A 222      -8.785  -2.419   2.977  1.00 75.71           N
ATOM   3309  CA  GLY A 222      -7.377  -2.705   2.758  1.00 75.71           C
ATOM   3310  C   GLY A 222      -7.176  -4.146   2.286  1.00 75.71           C
ATOM   3311  O   GLY A 222      -6.094  -4.509   1.829  1.00 75.71           O
ATOM   3312 1HA  GLY A 222      -6.973  -2.016   2.016  1.00 75.71           H
ATOM   3313 2HA  GLY A 222      -6.821  -2.540   3.681  1.00 75.71           H
ATOM   3314  HN  GLY A 222      -9.139  -2.698   3.869  1.00 75.71           H
ATOM   3315  N   PHE A 223      -8.237  -4.930   2.414  1.00 76.85           N
ATOM   3316  CA  PHE A 223      -8.194  -6.322   1.999  1.00 76.85           C
ATOM   3317  C   PHE A 223      -9.422  -6.682   1.160  1.00 76.85           C
ATOM   3318  O   PHE A 223      -9.308  -6.923  -0.041  1.00 76.85           O
ATOM   3319  HA  PHE A 223      -7.294  -6.452   1.398  1.00 76.85           H
ATOM   3320  CB  PHE A 223      -8.195  -7.169   3.273  1.00 76.85           C
ATOM   3321 1HB  PHE A 223      -7.424  -6.794   3.947  1.00 76.85           H
ATOM   3322 2HB  PHE A 223      -9.151  -7.042   3.780  1.00 76.85           H
ATOM   3323  CG  PHE A 223      -7.958  -8.660   3.028  1.00 76.85           C
ATOM   3324  CD1 PHE A 223      -8.934  -9.561   3.323  1.00 76.85           C
ATOM   3325  HD1 PHE A 223      -9.885  -9.220   3.732  1.00 76.85           H
ATOM   3326  CD2 PHE A 223      -6.772  -9.086   2.517  1.00 76.85           C
ATOM   3327  HD2 PHE A 223      -5.990  -8.364   2.282  1.00 76.85           H
ATOM   3328  CE1 PHE A 223      -8.714 -10.945   3.096  1.00 76.85           C
ATOM   3329  HE1 PHE A 223      -9.496 -11.667   3.332  1.00 76.85           H
ATOM   3330  CE2 PHE A 223      -6.552 -10.470   2.290  1.00 76.85           C
ATOM   3331  HE2 PHE A 223      -5.601 -10.811   1.881  1.00 76.85           H
ATOM   3332  CZ  PHE A 223      -7.528 -11.371   2.584  1.00 76.85           C
ATOM   3333  HZ  PHE A 223      -7.359 -12.433   2.410  1.00 76.85           H
ATOM   3334  HN  PHE A 223      -9.113  -4.629   2.792  1.00 76.85           H
ATOM   3335  N   PHE A 224     -10.567  -6.707   1.825  1.00 84.53           N
ATOM   3336  CA  PHE A 224     -11.738  -7.369   1.275  1.00 84.53           C
ATOM   3337  C   PHE A 224     -12.190  -6.696  -0.022  1.00 84.53           C
ATOM   3338  O   PHE A 224     -12.456  -7.370  -1.015  1.00 84.53           O
ATOM   3339  HA  PHE A 224     -11.457  -8.402   1.068  1.00 84.53           H
ATOM   3340  CB  PHE A 224     -12.852  -7.245   2.316  1.00 84.53           C
ATOM   3341 1HB  PHE A 224     -12.829  -6.241   2.740  1.00 84.53           H
ATOM   3342 2HB  PHE A 224     -13.815  -7.358   1.818  1.00 84.53           H
ATOM   3343  CG  PHE A 224     -12.759  -8.265   3.453  1.00 84.53           C
ATOM   3344  CD1 PHE A 224     -13.105  -9.561   3.232  1.00 84.53           C
ATOM   3345  HD1 PHE A 224     -13.448  -9.874   2.246  1.00 84.53           H
ATOM   3346  CD2 PHE A 224     -12.331  -7.875   4.683  1.00 84.53           C
ATOM   3347  HD2 PHE A 224     -12.054  -6.835   4.860  1.00 84.53           H
ATOM   3348  CE1 PHE A 224     -13.019 -10.508   4.287  1.00 84.53           C
ATOM   3349  HE1 PHE A 224     -13.296 -11.548   4.110  1.00 84.53           H
ATOM   3350  CE2 PHE A 224     -12.245  -8.822   5.738  1.00 84.53           C
ATOM   3351  HE2 PHE A 224     -11.902  -8.509   6.724  1.00 84.53           H
ATOM   3352  CZ  PHE A 224     -12.591 -10.118   5.518  1.00 84.53           C
ATOM   3353  HZ  PHE A 224     -12.524 -10.845   6.327  1.00 84.53           H
ATOM   3354  HN  PHE A 224     -10.702  -6.286   2.722  1.00 84.53           H
ATOM   3355  N   LEU A 225     -12.263  -5.374   0.029  1.00 82.61           N
ATOM   3356  CA  LEU A 225     -12.758  -4.607  -1.101  1.00 82.61           C
ATOM   3357  C   LEU A 225     -11.864  -4.863  -2.316  1.00 82.61           C
ATOM   3358  O   LEU A 225     -12.350  -5.249  -3.378  1.00 82.61           O
ATOM   3359  HA  LEU A 225     -13.761  -4.971  -1.328  1.00 82.61           H
ATOM   3360  CB  LEU A 225     -12.885  -3.128  -0.731  1.00 82.61           C
ATOM   3361 1HB  LEU A 225     -13.540  -3.046   0.137  1.00 82.61           H
ATOM   3362 2HB  LEU A 225     -11.904  -2.765  -0.426  1.00 82.61           H
ATOM   3363  CG  LEU A 225     -13.421  -2.206  -1.828  1.00 82.61           C
ATOM   3364  HG  LEU A 225     -12.826  -2.364  -2.728  1.00 82.61           H
ATOM   3365  CD1 LEU A 225     -14.870  -2.554  -2.178  1.00 82.61           C
ATOM   3366 1HD1 LEU A 225     -14.921  -3.584  -2.531  1.00 82.61           H
ATOM   3367 2HD1 LEU A 225     -15.494  -2.442  -1.292  1.00 82.61           H
ATOM   3368 3HD1 LEU A 225     -15.225  -1.883  -2.960  1.00 82.61           H
ATOM   3369  CD2 LEU A 225     -13.264  -0.736  -1.434  1.00 82.61           C
ATOM   3370 1HD2 LEU A 225     -13.818  -0.545  -0.515  1.00 82.61           H
ATOM   3371 2HD2 LEU A 225     -12.209  -0.514  -1.275  1.00 82.61           H
ATOM   3372 3HD2 LEU A 225     -13.652  -0.103  -2.231  1.00 82.61           H
ATOM   3373  HN  LEU A 225     -11.991  -4.829   0.823  1.00 82.61           H
ATOM   3374  N   PRO A 226     -10.547  -4.653  -2.184  1.00 76.82           N
ATOM   3375  CA  PRO A 226      -9.624  -4.934  -3.285  1.00 76.82           C
ATOM   3376  C   PRO A 226      -9.780  -6.348  -3.822  1.00 76.82           C
ATOM   3377  O   PRO A 226      -9.862  -6.551  -5.032  1.00 76.82           O
ATOM   3378  HA  PRO A 226      -9.840  -4.283  -4.132  1.00 76.82           H
ATOM   3379  CB  PRO A 226      -8.242  -4.712  -2.666  1.00 76.82           C
ATOM   3380 1HB  PRO A 226      -7.831  -5.636  -2.259  1.00 76.82           H
ATOM   3381 2HB  PRO A 226      -7.528  -4.343  -3.401  1.00 76.82           H
ATOM   3382  CG  PRO A 226      -8.507  -3.684  -1.572  1.00 76.82           C
ATOM   3383 1HG  PRO A 226      -7.718  -3.680  -0.821  1.00 76.82           H
ATOM   3384 2HG  PRO A 226      -8.555  -2.671  -1.972  1.00 76.82           H
ATOM   3385  CD  PRO A 226      -9.840  -4.135  -0.998  1.00 76.82           C
ATOM   3386 1HD  PRO A 226      -9.714  -4.907  -0.239  1.00 76.82           H
ATOM   3387 2HD  PRO A 226     -10.377  -3.312  -0.525  1.00 76.82           H
ATOM   3388  N   PHE A 227      -9.817  -7.297  -2.898  1.00 80.93           N
ATOM   3389  CA  PHE A 227      -9.792  -8.702  -3.266  1.00 80.93           C
ATOM   3390  C   PHE A 227     -11.019  -9.072  -4.101  1.00 80.93           C
ATOM   3391  O   PHE A 227     -10.898  -9.737  -5.129  1.00 80.93           O
ATOM   3392  HA  PHE A 227      -8.890  -8.865  -3.857  1.00 80.93           H
ATOM   3393  CB  PHE A 227      -9.813  -9.506  -1.965  1.00 80.93           C
ATOM   3394 1HB  PHE A 227      -8.943  -9.235  -1.368  1.00 80.93           H
ATOM   3395 2HB  PHE A 227     -10.695  -9.224  -1.390  1.00 80.93           H
ATOM   3396  CG  PHE A 227      -9.820 -11.022  -2.171  1.00 80.93           C
ATOM   3397  CD1 PHE A 227     -10.975 -11.724  -2.020  1.00 80.93           C
ATOM   3398  HD1 PHE A 227     -11.896 -11.206  -1.753  1.00 80.93           H
ATOM   3399  CD2 PHE A 227      -8.671 -11.669  -2.504  1.00 80.93           C
ATOM   3400  HD2 PHE A 227      -7.745 -11.106  -2.625  1.00 80.93           H
ATOM   3401  CE1 PHE A 227     -10.981 -13.131  -2.211  1.00 80.93           C
ATOM   3402  HE1 PHE A 227     -11.907 -13.693  -2.090  1.00 80.93           H
ATOM   3403  CE2 PHE A 227      -8.677 -13.076  -2.695  1.00 80.93           C
ATOM   3404  HE2 PHE A 227      -7.755 -13.593  -2.962  1.00 80.93           H
ATOM   3405  CZ  PHE A 227      -9.832 -13.777  -2.544  1.00 80.93           C
ATOM   3406  HZ  PHE A 227      -9.837 -14.857  -2.691  1.00 80.93           H
ATOM   3407  HN  PHE A 227      -9.864  -7.119  -1.915  1.00 80.93           H
ATOM   3408  N   VAL A 228     -12.174  -8.626  -3.629  1.00 83.71           N
ATOM   3409  CA  VAL A 228     -13.428  -8.950  -4.287  1.00 83.71           C
ATOM   3410  C   VAL A 228     -13.400  -8.414  -5.720  1.00 83.71           C
ATOM   3411  O   VAL A 228     -13.760  -9.123  -6.658  1.00 83.71           O
ATOM   3412  HA  VAL A 228     -13.510 -10.036  -4.320  1.00 83.71           H
ATOM   3413  CB  VAL A 228     -14.603  -8.410  -3.469  1.00 83.71           C
ATOM   3414  HB  VAL A 228     -14.392  -7.368  -3.228  1.00 83.71           H
ATOM   3415  CG1 VAL A 228     -15.900  -8.451  -4.280  1.00 83.71           C
ATOM   3416 1HG1 VAL A 228     -15.787  -7.841  -5.176  1.00 83.71           H
ATOM   3417 2HG1 VAL A 228     -16.117  -9.481  -4.566  1.00 83.71           H
ATOM   3418 3HG1 VAL A 228     -16.719  -8.062  -3.675  1.00 83.71           H
ATOM   3419  CG2 VAL A 228     -14.754  -9.177  -2.154  1.00 83.71           C
ATOM   3420 1HG2 VAL A 228     -14.931 -10.231  -2.366  1.00 83.71           H
ATOM   3421 2HG2 VAL A 228     -13.842  -9.073  -1.566  1.00 83.71           H
ATOM   3422 3HG2 VAL A 228     -15.596  -8.772  -1.592  1.00 83.71           H
ATOM   3423  HN  VAL A 228     -12.260  -8.053  -2.813  1.00 83.71           H
ATOM   3424  N   VAL A 229     -12.969  -7.168  -5.843  1.00 75.92           N
ATOM   3425  CA  VAL A 229     -13.034  -6.476  -7.120  1.00 75.92           C
ATOM   3426  C   VAL A 229     -12.109  -7.174  -8.120  1.00 75.92           C
ATOM   3427  O   VAL A 229     -12.484  -7.389  -9.271  1.00 75.92           O
ATOM   3428  HA  VAL A 229     -14.059  -6.548  -7.481  1.00 75.92           H
ATOM   3429  CB  VAL A 229     -12.701  -4.995  -6.930  1.00 75.92           C
ATOM   3430  HB  VAL A 229     -11.694  -4.928  -6.517  1.00 75.92           H
ATOM   3431  CG1 VAL A 229     -12.709  -4.256  -8.269  1.00 75.92           C
ATOM   3432 1HG1 VAL A 229     -11.967  -4.698  -8.934  1.00 75.92           H
ATOM   3433 2HG1 VAL A 229     -13.697  -4.336  -8.723  1.00 75.92           H
ATOM   3434 3HG1 VAL A 229     -12.470  -3.205  -8.106  1.00 75.92           H
ATOM   3435  CG2 VAL A 229     -13.661  -4.340  -5.936  1.00 75.92           C
ATOM   3436 1HG2 VAL A 229     -14.682  -4.424  -6.308  1.00 75.92           H
ATOM   3437 2HG2 VAL A 229     -13.584  -4.842  -4.971  1.00 75.92           H
ATOM   3438 3HG2 VAL A 229     -13.402  -3.288  -5.820  1.00 75.92           H
ATOM   3439  HN  VAL A 229     -12.582  -6.633  -5.092  1.00 75.92           H
ATOM   3440  N   MET A 230     -10.919  -7.507  -7.643  1.00 76.97           N
ATOM   3441  CA  MET A 230      -9.940  -8.182  -8.479  1.00 76.97           C
ATOM   3442  C   MET A 230     -10.479  -9.524  -8.978  1.00 76.97           C
ATOM   3443  O   MET A 230     -10.400  -9.825 -10.168  1.00 76.97           O
ATOM   3444  HA  MET A 230      -9.767  -7.516  -9.324  1.00 76.97           H
ATOM   3445  CB  MET A 230      -8.657  -8.412  -7.679  1.00 76.97           C
ATOM   3446 1HB  MET A 230      -8.906  -8.767  -6.679  1.00 76.97           H
ATOM   3447 2HB  MET A 230      -8.062  -9.191  -8.155  1.00 76.97           H
ATOM   3448  CG  MET A 230      -7.835  -7.125  -7.579  1.00 76.97           C
ATOM   3449 1HG  MET A 230      -7.685  -6.702  -8.572  1.00 76.97           H
ATOM   3450 2HG  MET A 230      -8.377  -6.382  -6.994  1.00 76.97           H
ATOM   3451  SD  MET A 230      -6.257  -7.466  -6.817  1.00 76.97           S
ATOM   3452  CE  MET A 230      -6.763  -7.625  -5.113  1.00 76.97           C
ATOM   3453 1HE  MET A 230      -7.223  -6.693  -4.782  1.00 76.97           H
ATOM   3454 2HE  MET A 230      -7.484  -8.438  -5.022  1.00 76.97           H
ATOM   3455 3HE  MET A 230      -5.893  -7.840  -4.494  1.00 76.97           H
ATOM   3456  HN  MET A 230     -10.620  -7.324  -6.707  1.00 76.97           H
ATOM   3457  N   ALA A 231     -11.014 -10.296  -8.043  1.00 80.73           N
ATOM   3458  CA  ALA A 231     -11.524 -11.618  -8.365  1.00 80.73           C
ATOM   3459  C   ALA A 231     -12.552 -11.502  -9.491  1.00 80.73           C
ATOM   3460  O   ALA A 231     -12.511 -12.265 -10.456  1.00 80.73           O
ATOM   3461  HA  ALA A 231     -10.685 -12.222  -8.711  1.00 80.73           H
ATOM   3462  CB  ALA A 231     -12.108 -12.260  -7.105  1.00 80.73           C
ATOM   3463 1HB  ALA A 231     -11.330 -12.346  -6.347  1.00 80.73           H
ATOM   3464 2HB  ALA A 231     -12.920 -11.641  -6.725  1.00 80.73           H
ATOM   3465 3HB  ALA A 231     -12.490 -13.252  -7.347  1.00 80.73           H
ATOM   3466  HN  ALA A 231     -11.101 -10.031  -7.083  1.00 80.73           H
ATOM   3467  N   CYS A 232     -13.452 -10.543  -9.332  1.00 80.32           N
ATOM   3468  CA  CYS A 232     -14.505 -10.334 -10.312  1.00 80.32           C
ATOM   3469  C   CYS A 232     -13.852  -9.994 -11.653  1.00 80.32           C
ATOM   3470  O   CYS A 232     -14.254 -10.516 -12.692  1.00 80.32           O
ATOM   3471  HA  CYS A 232     -15.061 -11.269 -10.377  1.00 80.32           H
ATOM   3472  CB  CYS A 232     -15.487  -9.249  -9.864  1.00 80.32           C
ATOM   3473 1HB  CYS A 232     -14.944  -8.341  -9.604  1.00 80.32           H
ATOM   3474 2HB  CYS A 232     -16.159  -8.995 -10.684  1.00 80.32           H
ATOM   3475  SG  CYS A 232     -16.452  -9.834  -8.423  1.00 80.32           S
ATOM   3476  HG  CYS A 232     -15.541  -9.517  -7.508  1.00 80.32           H
ATOM   3477  HN  CYS A 232     -13.469  -9.916  -8.553  1.00 80.32           H
ATOM   3478  N   CYS A 233     -12.857  -9.123 -11.587  1.00 73.90           N
ATOM   3479  CA  CYS A 233     -12.225  -8.615 -12.793  1.00 73.90           C
ATOM   3480  C   CYS A 233     -11.655  -9.802 -13.573  1.00 73.90           C
ATOM   3481  O   CYS A 233     -11.882  -9.926 -14.776  1.00 73.90           O
ATOM   3482  HA  CYS A 233     -13.004  -8.113 -13.367  1.00 73.90           H
ATOM   3483  CB  CYS A 233     -11.151  -7.573 -12.474  1.00 73.90           C
ATOM   3484 1HB  CYS A 233     -10.465  -7.965 -11.723  1.00 73.90           H
ATOM   3485 2HB  CYS A 233     -10.561  -7.362 -13.366  1.00 73.90           H
ATOM   3486  SG  CYS A 233     -11.933  -6.035 -11.864  1.00 73.90           S
ATOM   3487  HG  CYS A 233     -12.201  -6.490 -10.643  1.00 73.90           H
ATOM   3488  HN  CYS A 233     -12.483  -8.765 -10.732  1.00 73.90           H
ATOM   3489  N   TYR A 234     -10.926 -10.645 -12.856  1.00 74.17           N
ATOM   3490  CA  TYR A 234     -10.216 -11.744 -13.487  1.00 74.17           C
ATOM   3491  C   TYR A 234     -11.191 -12.808 -13.995  1.00 74.17           C
ATOM   3492  O   TYR A 234     -10.966 -13.412 -15.042  1.00 74.17           O
ATOM   3493  HA  TYR A 234      -9.657 -11.342 -14.332  1.00 74.17           H
ATOM   3494  CB  TYR A 234      -9.333 -12.356 -12.398  1.00 74.17           C
ATOM   3495 1HB  TYR A 234      -9.857 -12.297 -11.444  1.00 74.17           H
ATOM   3496 2HB  TYR A 234      -9.186 -13.414 -12.616  1.00 74.17           H
ATOM   3497  CG  TYR A 234      -7.965 -11.685 -12.255  1.00 74.17           C
ATOM   3498  CD1 TYR A 234      -6.928 -12.046 -13.091  1.00 74.17           C
ATOM   3499  HD1 TYR A 234      -7.084 -12.810 -13.853  1.00 74.17           H
ATOM   3500  CD2 TYR A 234      -7.769 -10.718 -11.291  1.00 74.17           C
ATOM   3501  HD2 TYR A 234      -8.588 -10.432 -10.631  1.00 74.17           H
ATOM   3502  CE1 TYR A 234      -5.642 -11.415 -12.956  1.00 74.17           C
ATOM   3503  HE1 TYR A 234      -4.814 -11.691 -13.610  1.00 74.17           H
ATOM   3504  CE2 TYR A 234      -6.482 -10.086 -11.156  1.00 74.17           C
ATOM   3505  HE2 TYR A 234      -6.314  -9.320 -10.398  1.00 74.17           H
ATOM   3506  CZ  TYR A 234      -5.482 -10.465 -11.995  1.00 74.17           C
ATOM   3507  OH  TYR A 234      -4.267  -9.868 -11.868  1.00 74.17           O
ATOM   3508  HH  TYR A 234      -4.369  -8.973 -11.435  1.00 74.17           H
ATOM   3509  HN  TYR A 234     -10.818 -10.586 -11.864  1.00 74.17           H
ATOM   3510  N   THR A 235     -12.254 -13.004 -13.228  1.00 81.83           N
ATOM   3511  CA  THR A 235     -13.306 -13.923 -13.628  1.00 81.83           C
ATOM   3512  C   THR A 235     -13.855 -13.539 -15.004  1.00 81.83           C
ATOM   3513  O   THR A 235     -14.077 -14.403 -15.851  1.00 81.83           O
ATOM   3514  HA  THR A 235     -12.874 -14.920 -13.723  1.00 81.83           H
ATOM   3515  CB  THR A 235     -14.371 -13.931 -12.530  1.00 81.83           C
ATOM   3516  HB  THR A 235     -14.807 -12.940 -12.404  1.00 81.83           H
ATOM   3517  OG1 THR A 235     -13.691 -14.452 -11.391  1.00 81.83           O
ATOM   3518  HG1 THR A 235     -13.336 -13.702 -10.832  1.00 81.83           H
ATOM   3519  CG2 THR A 235     -15.482 -14.948 -12.798  1.00 81.83           C
ATOM   3520 1HG2 THR A 235     -15.052 -15.948 -12.856  1.00 81.83           H
ATOM   3521 2HG2 THR A 235     -15.974 -14.708 -13.740  1.00 81.83           H
ATOM   3522 3HG2 THR A 235     -16.210 -14.912 -11.988  1.00 81.83           H
ATOM   3523  HN  THR A 235     -12.402 -12.550 -12.350  1.00 81.83           H
ATOM   3524  N   ILE A 236     -14.058 -12.242 -15.183  1.00 78.29           N
ATOM   3525  CA  ILE A 236     -14.604 -11.736 -16.431  1.00 78.29           C
ATOM   3526  C   ILE A 236     -13.557 -11.879 -17.537  1.00 78.29           C
ATOM   3527  O   ILE A 236     -13.882 -12.264 -18.659  1.00 78.29           O
ATOM   3528  HA  ILE A 236     -15.463 -12.356 -16.687  1.00 78.29           H
ATOM   3529  CB  ILE A 236     -15.116 -10.305 -16.250  1.00 78.29           C
ATOM   3530  HB  ILE A 236     -14.314  -9.708 -15.816  1.00 78.29           H
ATOM   3531  CG1 ILE A 236     -16.292 -10.263 -15.272  1.00 78.29           C
ATOM   3532 1HG1 ILE A 236     -17.176 -10.694 -15.742  1.00 78.29           H
ATOM   3533 2HG1 ILE A 236     -16.065 -10.875 -14.399  1.00 78.29           H
ATOM   3534  CG2 ILE A 236     -15.470  -9.675 -17.599  1.00 78.29           C
ATOM   3535 1HG2 ILE A 236     -14.583  -9.652 -18.232  1.00 78.29           H
ATOM   3536 2HG2 ILE A 236     -16.247 -10.266 -18.083  1.00 78.29           H
ATOM   3537 3HG2 ILE A 236     -15.831  -8.659 -17.441  1.00 78.29           H
ATOM   3538  CD1 ILE A 236     -16.588  -8.828 -14.833  1.00 78.29           C
ATOM   3539 1HD1 ILE A 236     -15.710  -8.409 -14.342  1.00 78.29           H
ATOM   3540 2HD1 ILE A 236     -16.838  -8.225 -15.706  1.00 78.29           H
ATOM   3541 3HD1 ILE A 236     -17.428  -8.827 -14.138  1.00 78.29           H
ATOM   3542  HN  ILE A 236     -13.856 -11.544 -14.496  1.00 78.29           H
ATOM   3543  N   ILE A 237     -12.320 -11.562 -17.181  1.00 74.10           N
ATOM   3544  CA  ILE A 237     -11.232 -11.600 -18.143  1.00 74.10           C
ATOM   3545  C   ILE A 237     -11.092 -13.021 -18.693  1.00 74.10           C
ATOM   3546  O   ILE A 237     -11.053 -13.221 -19.906  1.00 74.10           O
ATOM   3547  HA  ILE A 237     -11.500 -10.937 -18.966  1.00 74.10           H
ATOM   3548  CB  ILE A 237      -9.947 -11.052 -17.520  1.00 74.10           C
ATOM   3549  HB  ILE A 237      -9.862 -11.448 -16.508  1.00 74.10           H
ATOM   3550  CG1 ILE A 237      -9.999  -9.528 -17.407  1.00 74.10           C
ATOM   3551 1HG1 ILE A 237      -9.957  -9.084 -18.402  1.00 74.10           H
ATOM   3552 2HG1 ILE A 237     -10.947  -9.225 -16.962  1.00 74.10           H
ATOM   3553  CG2 ILE A 237      -8.716 -11.528 -18.295  1.00 74.10           C
ATOM   3554 1HG2 ILE A 237      -8.675 -12.617 -18.280  1.00 74.10           H
ATOM   3555 2HG2 ILE A 237      -8.780 -11.181 -19.326  1.00 74.10           H
ATOM   3556 3HG2 ILE A 237      -7.816 -11.124 -17.831  1.00 74.10           H
ATOM   3557  CD1 ILE A 237      -8.840  -9.001 -16.558  1.00 74.10           C
ATOM   3558 1HD1 ILE A 237      -8.899  -9.428 -15.557  1.00 74.10           H
ATOM   3559 2HD1 ILE A 237      -7.894  -9.285 -17.019  1.00 74.10           H
ATOM   3560 3HD1 ILE A 237      -8.901  -7.915 -16.494  1.00 74.10           H
ATOM   3561  HN  ILE A 237     -12.058 -11.284 -16.257  1.00 74.10           H
ATOM   3562  N   ILE A 238     -11.020 -13.972 -17.773  1.00 73.72           N
ATOM   3563  CA  ILE A 238     -10.841 -15.365 -18.149  1.00 73.72           C
ATOM   3564  C   ILE A 238     -11.977 -15.787 -19.083  1.00 73.72           C
ATOM   3565  O   ILE A 238     -11.741 -16.449 -20.093  1.00 73.72           O
ATOM   3566  HA  ILE A 238      -9.900 -15.437 -18.695  1.00 73.72           H
ATOM   3567  CB  ILE A 238     -10.710 -16.243 -16.903  1.00 73.72           C
ATOM   3568  HB  ILE A 238     -11.500 -15.966 -16.205  1.00 73.72           H
ATOM   3569  CG1 ILE A 238      -9.376 -15.998 -16.197  1.00 73.72           C
ATOM   3570 1HG1 ILE A 238      -8.568 -16.451 -16.771  1.00 73.72           H
ATOM   3571 2HG1 ILE A 238      -9.175 -14.927 -16.153  1.00 73.72           H
ATOM   3572  CG2 ILE A 238     -10.913 -17.720 -17.250  1.00 73.72           C
ATOM   3573 1HG2 ILE A 238     -11.907 -17.860 -17.674  1.00 73.72           H
ATOM   3574 2HG2 ILE A 238     -10.160 -18.029 -17.976  1.00 73.72           H
ATOM   3575 3HG2 ILE A 238     -10.815 -18.322 -16.347  1.00 73.72           H
ATOM   3576  CD1 ILE A 238      -9.390 -16.578 -14.781  1.00 73.72           C
ATOM   3577 1HD1 ILE A 238     -10.184 -16.105 -14.203  1.00 73.72           H
ATOM   3578 2HD1 ILE A 238      -9.567 -17.652 -14.830  1.00 73.72           H
ATOM   3579 3HD1 ILE A 238      -8.430 -16.390 -14.301  1.00 73.72           H
ATOM   3580  HN  ILE A 238     -11.082 -13.805 -16.789  1.00 73.72           H
ATOM   3581  N   HIS A 239     -13.184 -15.386 -18.713  1.00 78.68           N
ATOM   3582  CA  HIS A 239     -14.364 -15.768 -19.470  1.00 78.68           C
ATOM   3583  C   HIS A 239     -14.245 -15.247 -20.904  1.00 78.68           C
ATOM   3584  O   HIS A 239     -14.518 -15.975 -21.857  1.00 78.68           O
ATOM   3585  HA  HIS A 239     -14.385 -16.858 -19.489  1.00 78.68           H
ATOM   3586  CB  HIS A 239     -15.638 -15.290 -18.769  1.00 78.68           C
ATOM   3587 1HB  HIS A 239     -15.647 -15.677 -17.751  1.00 78.68           H
ATOM   3588 2HB  HIS A 239     -15.613 -14.202 -18.696  1.00 78.68           H
ATOM   3589  CG  HIS A 239     -16.913 -15.705 -19.463  1.00 78.68           C
ATOM   3590  ND1 HIS A 239     -17.522 -14.934 -20.437  1.00 78.68           N
ATOM   3591  HD1 HIS A 239     -17.194 -14.051 -20.774  1.00 78.68           H
ATOM   3592  CD2 HIS A 239     -17.687 -16.819 -19.314  1.00 78.68           C
ATOM   3593  HD2 HIS A 239     -17.495 -17.640 -18.623  1.00 78.68           H
ATOM   3594  CE1 HIS A 239     -18.613 -15.564 -20.848  1.00 78.68           C
ATOM   3595  HE1 HIS A 239     -19.308 -15.211 -21.610  1.00 78.68           H
ATOM   3596  NE2 HIS A 239     -18.714 -16.731 -20.150  1.00 78.68           N
ATOM   3597  HN  HIS A 239     -13.363 -14.812 -17.913  1.00 78.68           H
ATOM   3598  N   THR A 240     -13.837 -13.991 -21.011  1.00 73.83           N
ATOM   3599  CA  THR A 240     -13.749 -13.341 -22.307  1.00 73.83           C
ATOM   3600  C   THR A 240     -12.580 -13.913 -23.112  1.00 73.83           C
ATOM   3601  O   THR A 240     -12.634 -13.964 -24.340  1.00 73.83           O
ATOM   3602  HA  THR A 240     -14.659 -13.561 -22.865  1.00 73.83           H
ATOM   3603  CB  THR A 240     -13.645 -11.832 -22.074  1.00 73.83           C
ATOM   3604  HB  THR A 240     -13.366 -11.315 -22.991  1.00 73.83           H
ATOM   3605  OG1 THR A 240     -12.723 -11.711 -20.994  1.00 73.83           O
ATOM   3606  HG1 THR A 240     -11.858 -12.151 -21.232  1.00 73.83           H
ATOM   3607  CG2 THR A 240     -14.942 -11.234 -21.525  1.00 73.83           C
ATOM   3608 1HG2 THR A 240     -15.186 -11.705 -20.573  1.00 73.83           H
ATOM   3609 2HG2 THR A 240     -15.752 -11.409 -22.234  1.00 73.83           H
ATOM   3610 3HG2 THR A 240     -14.814 -10.162 -21.378  1.00 73.83           H
ATOM   3611  HN  THR A 240     -13.570 -13.421 -20.233  1.00 73.83           H
ATOM   3612  N   LEU A 241     -11.551 -14.328 -22.388  1.00 71.10           N
ATOM   3613  CA  LEU A 241     -10.367 -14.884 -23.020  1.00 71.10           C
ATOM   3614  C   LEU A 241     -10.711 -16.246 -23.627  1.00 71.10           C
ATOM   3615  O   LEU A 241     -10.243 -16.582 -24.714  1.00 71.10           O
ATOM   3616  HA  LEU A 241     -10.080 -14.210 -23.827  1.00 71.10           H
ATOM   3617  CB  LEU A 241      -9.202 -14.929 -22.030  1.00 71.10           C
ATOM   3618 1HB  LEU A 241      -9.540 -15.431 -21.123  1.00 71.10           H
ATOM   3619 2HB  LEU A 241      -8.410 -15.544 -22.458  1.00 71.10           H
ATOM   3620  CG  LEU A 241      -8.603 -13.577 -21.637  1.00 71.10           C
ATOM   3621  HG  LEU A 241      -9.421 -12.903 -21.382  1.00 71.10           H
ATOM   3622  CD1 LEU A 241      -7.721 -13.708 -20.394  1.00 71.10           C
ATOM   3623 1HD1 LEU A 241      -8.319 -14.081 -19.562  1.00 71.10           H
ATOM   3624 2HD1 LEU A 241      -6.908 -14.405 -20.598  1.00 71.10           H
ATOM   3625 3HD1 LEU A 241      -7.308 -12.733 -20.137  1.00 71.10           H
ATOM   3626  CD2 LEU A 241      -7.850 -12.949 -22.811  1.00 71.10           C
ATOM   3627 1HD2 LEU A 241      -7.042 -13.613 -23.121  1.00 71.10           H
ATOM   3628 2HD2 LEU A 241      -8.536 -12.799 -23.645  1.00 71.10           H
ATOM   3629 3HD2 LEU A 241      -7.434 -11.989 -22.505  1.00 71.10           H
ATOM   3630  HN  LEU A 241     -11.518 -14.288 -21.389  1.00 71.10           H
ATOM   3631  N   ILE A 242     -11.527 -16.994 -22.898  1.00 72.46           N
ATOM   3632  CA  ILE A 242     -11.978 -18.291 -23.374  1.00 72.46           C
ATOM   3633  C   ILE A 242     -12.743 -18.110 -24.687  1.00 72.46           C
ATOM   3634  O   ILE A 242     -12.607 -18.917 -25.605  1.00 72.46           O
ATOM   3635  HA  ILE A 242     -11.092 -18.894 -23.571  1.00 72.46           H
ATOM   3636  CB  ILE A 242     -12.783 -19.009 -22.288  1.00 72.46           C
ATOM   3637  HB  ILE A 242     -13.501 -18.303 -21.872  1.00 72.46           H
ATOM   3638  CG1 ILE A 242     -11.875 -19.460 -21.141  1.00 72.46           C
ATOM   3639 1HG1 ILE A 242     -11.279 -20.315 -21.459  1.00 72.46           H
ATOM   3640 2HG1 ILE A 242     -11.178 -18.661 -20.890  1.00 72.46           H
ATOM   3641  CG2 ILE A 242     -13.582 -20.173 -22.878  1.00 72.46           C
ATOM   3642 1HG2 ILE A 242     -14.272 -19.795 -23.632  1.00 72.46           H
ATOM   3643 2HG2 ILE A 242     -12.899 -20.887 -23.337  1.00 72.46           H
ATOM   3644 3HG2 ILE A 242     -14.144 -20.666 -22.085  1.00 72.46           H
ATOM   3645  CD1 ILE A 242     -12.698 -19.834 -19.907  1.00 72.46           C
ATOM   3646 1HD1 ILE A 242     -13.274 -18.969 -19.578  1.00 72.46           H
ATOM   3647 2HD1 ILE A 242     -13.377 -20.649 -20.156  1.00 72.46           H
ATOM   3648 3HD1 ILE A 242     -12.028 -20.150 -19.107  1.00 72.46           H
ATOM   3649  HN  ILE A 242     -11.877 -16.728 -22.000  1.00 72.46           H
ATOM   3650  N   GLN A 243     -13.529 -17.044 -24.735  1.00 70.87           N
ATOM   3651  CA  GLN A 243     -14.323 -16.752 -25.916  1.00 70.87           C
ATOM   3652  C   GLN A 243     -13.417 -16.319 -27.070  1.00 70.87           C
ATOM   3653  O   GLN A 243     -13.822 -16.357 -28.231  1.00 70.87           O
ATOM   3654  HA  GLN A 243     -14.821 -17.688 -26.169  1.00 70.87           H
ATOM   3655  CB  GLN A 243     -15.379 -15.686 -25.618  1.00 70.87           C
ATOM   3656 1HB  GLN A 243     -14.906 -14.820 -25.155  1.00 70.87           H
ATOM   3657 2HB  GLN A 243     -15.829 -15.344 -26.550  1.00 70.87           H
ATOM   3658  CG  GLN A 243     -16.466 -16.235 -24.692  1.00 70.87           C
ATOM   3659 1HG  GLN A 243     -16.878 -17.153 -25.112  1.00 70.87           H
ATOM   3660 2HG  GLN A 243     -16.030 -16.495 -23.727  1.00 70.87           H
ATOM   3661  CD  GLN A 243     -17.585 -15.212 -24.493  1.00 70.87           C
ATOM   3662  OE1 GLN A 243     -17.440 -14.033 -24.771  1.00 70.87           O
ATOM   3663  NE2 GLN A 243     -18.707 -15.726 -23.997  1.00 70.87           N
ATOM   3664 1HE2 GLN A 243     -18.760 -16.703 -23.790  1.00 70.87           H
ATOM   3665 2HE2 GLN A 243     -19.497 -15.136 -23.831  1.00 70.87           H
ATOM   3666  HN  GLN A 243     -13.628 -16.388 -23.986  1.00 70.87           H
ATOM   3667  N   ALA A 244     -12.207 -15.916 -26.711  1.00 64.06           N
ATOM   3668  CA  ALA A 244     -11.322 -15.266 -27.663  1.00 64.06           C
ATOM   3669  C   ALA A 244     -10.555 -16.330 -28.450  1.00 64.06           C
ATOM   3670  O   ALA A 244      -9.591 -16.905 -27.946  1.00 64.06           O
ATOM   3671  HA  ALA A 244     -11.940 -14.691 -28.352  1.00 64.06           H
ATOM   3672  CB  ALA A 244     -10.390 -14.306 -26.920  1.00 64.06           C
ATOM   3673 1HB  ALA A 244     -10.983 -13.552 -26.402  1.00 64.06           H
ATOM   3674 2HB  ALA A 244      -9.797 -14.863 -26.195  1.00 64.06           H
ATOM   3675 3HB  ALA A 244      -9.726 -13.818 -27.634  1.00 64.06           H
ATOM   3676  HN  ALA A 244     -11.830 -16.027 -25.792  1.00 64.06           H
ATOM   3677  N   LYS A 245     -11.012 -16.561 -29.672  1.00 57.32           N
ATOM   3678  CA  LYS A 245     -10.433 -17.603 -30.503  1.00 57.32           C
ATOM   3679  C   LYS A 245      -8.957 -17.289 -30.753  1.00 57.32           C
ATOM   3680  O   LYS A 245      -8.248 -18.078 -31.376  1.00 57.32           O
ATOM   3681  HA  LYS A 245     -10.498 -18.538 -29.947  1.00 57.32           H
ATOM   3682  CB  LYS A 245     -11.250 -17.781 -31.785  1.00 57.32           C
ATOM   3683 1HB  LYS A 245     -11.399 -16.813 -32.263  1.00 57.32           H
ATOM   3684 2HB  LYS A 245     -10.697 -18.402 -32.489  1.00 57.32           H
ATOM   3685  CG  LYS A 245     -12.606 -18.423 -31.486  1.00 57.32           C
ATOM   3686 1HG  LYS A 245     -12.464 -19.316 -30.878  1.00 57.32           H
ATOM   3687 2HG  LYS A 245     -13.218 -17.735 -30.903  1.00 57.32           H
ATOM   3688  CD  LYS A 245     -13.336 -18.790 -32.780  1.00 57.32           C
ATOM   3689 1HD  LYS A 245     -13.601 -17.883 -33.322  1.00 57.32           H
ATOM   3690 2HD  LYS A 245     -12.671 -19.365 -33.425  1.00 57.32           H
ATOM   3691  CE  LYS A 245     -14.598 -19.603 -32.486  1.00 57.32           C
ATOM   3692 1HE  LYS A 245     -14.351 -20.455 -31.852  1.00 57.32           H
ATOM   3693 2HE  LYS A 245     -15.311 -18.991 -31.932  1.00 57.32           H
ATOM   3694  NZ  LYS A 245     -15.215 -20.076 -33.745  1.00 57.32           N
ATOM   3695 1HZ  LYS A 245     -16.043 -20.621 -33.532  1.00 57.32           H
ATOM   3696 2HZ  LYS A 245     -15.473 -19.278 -34.316  1.00 57.32           H
ATOM   3697 3HZ  LYS A 245     -14.552 -20.653 -34.250  1.00 57.32           H
ATOM   3698  HN  LYS A 245     -11.762 -16.052 -30.094  1.00 57.32           H
ATOM   3699  N   LYS A 246      -8.537 -16.136 -30.253  1.00 54.50           N
ATOM   3700  CA  LYS A 246      -7.263 -15.566 -30.656  1.00 54.50           C
ATOM   3701  C   LYS A 246      -6.200 -15.915 -29.613  1.00 54.50           C
ATOM   3702  O   LYS A 246      -6.296 -15.498 -28.460  1.00 54.50           O
ATOM   3703  HA  LYS A 246      -6.983 -16.028 -31.603  1.00 54.50           H
ATOM   3704  CB  LYS A 246      -7.405 -14.063 -30.910  1.00 54.50           C
ATOM   3705 1HB  LYS A 246      -8.302 -13.690 -30.417  1.00 54.50           H
ATOM   3706 2HB  LYS A 246      -6.558 -13.535 -30.473  1.00 54.50           H
ATOM   3707  CG  LYS A 246      -7.479 -13.766 -32.409  1.00 54.50           C
ATOM   3708 1HG  LYS A 246      -6.654 -14.259 -32.923  1.00 54.50           H
ATOM   3709 2HG  LYS A 246      -8.402 -14.176 -32.820  1.00 54.50           H
ATOM   3710  CD  LYS A 246      -7.423 -12.260 -32.672  1.00 54.50           C
ATOM   3711 1HD  LYS A 246      -8.296 -11.777 -32.232  1.00 54.50           H
ATOM   3712 2HD  LYS A 246      -6.545 -11.834 -32.187  1.00 54.50           H
ATOM   3713  CE  LYS A 246      -7.375 -11.967 -34.173  1.00 54.50           C
ATOM   3714 1HE  LYS A 246      -6.517 -12.468 -34.620  1.00 54.50           H
ATOM   3715 2HE  LYS A 246      -8.266 -12.368 -34.657  1.00 54.50           H
ATOM   3716  NZ  LYS A 246      -7.286 -10.509 -34.414  1.00 54.50           N
ATOM   3717 1HZ  LYS A 246      -7.243 -10.334 -35.412  1.00 54.50           H
ATOM   3718 2HZ  LYS A 246      -8.103 -10.052 -34.026  1.00 54.50           H
ATOM   3719 3HZ  LYS A 246      -6.451 -10.143 -33.971  1.00 54.50           H
ATOM   3720  HN  LYS A 246      -9.051 -15.595 -29.587  1.00 54.50           H
ATOM   3721  N   SER A 247      -5.211 -16.677 -30.055  1.00 52.96           N
ATOM   3722  CA  SER A 247      -4.188 -17.175 -29.151  1.00 52.96           C
ATOM   3723  C   SER A 247      -3.593 -16.018 -28.345  1.00 52.96           C
ATOM   3724  O   SER A 247      -3.518 -16.085 -27.119  1.00 52.96           O
ATOM   3725  HA  SER A 247      -4.702 -17.876 -28.492  1.00 52.96           H
ATOM   3726  CB  SER A 247      -3.087 -17.911 -29.916  1.00 52.96           C
ATOM   3727 1HB  SER A 247      -3.370 -18.955 -30.045  1.00 52.96           H
ATOM   3728 2HB  SER A 247      -2.990 -17.482 -30.914  1.00 52.96           H
ATOM   3729  OG  SER A 247      -1.831 -17.839 -29.246  1.00 52.96           O
ATOM   3730  HG  SER A 247      -1.128 -18.300 -29.787  1.00 52.96           H
ATOM   3731  HN  SER A 247      -5.102 -16.954 -31.010  1.00 52.96           H
ATOM   3732  N   SER A 248      -3.186 -14.985 -29.067  1.00 55.06           N
ATOM   3733  CA  SER A 248      -2.277 -13.996 -28.513  1.00 55.06           C
ATOM   3734  C   SER A 248      -2.837 -13.449 -27.199  1.00 55.06           C
ATOM   3735  O   SER A 248      -2.140 -12.748 -26.466  1.00 55.06           O
ATOM   3736  HA  SER A 248      -1.342 -14.530 -28.338  1.00 55.06           H
ATOM   3737  CB  SER A 248      -2.033 -12.855 -29.502  1.00 55.06           C
ATOM   3738 1HB  SER A 248      -1.216 -12.230 -29.142  1.00 55.06           H
ATOM   3739 2HB  SER A 248      -1.720 -13.267 -30.461  1.00 55.06           H
ATOM   3740  OG  SER A 248      -3.197 -12.053 -29.689  1.00 55.06           O
ATOM   3741  HG  SER A 248      -2.990 -11.287 -30.297  1.00 55.06           H
ATOM   3742  HN  SER A 248      -3.466 -14.818 -30.013  1.00 55.06           H
ATOM   3743  N   LYS A 249      -4.091 -13.790 -26.940  1.00 58.25           N
ATOM   3744  CA  LYS A 249      -4.758 -13.328 -25.734  1.00 58.25           C
ATOM   3745  C   LYS A 249      -4.112 -13.988 -24.514  1.00 58.25           C
ATOM   3746  O   LYS A 249      -4.162 -13.447 -23.411  1.00 58.25           O
ATOM   3747  HA  LYS A 249      -4.603 -12.251 -25.666  1.00 58.25           H
ATOM   3748  CB  LYS A 249      -6.267 -13.563 -25.833  1.00 58.25           C
ATOM   3749 1HB  LYS A 249      -6.459 -14.590 -26.144  1.00 58.25           H
ATOM   3750 2HB  LYS A 249      -6.723 -13.437 -24.851  1.00 58.25           H
ATOM   3751  CG  LYS A 249      -6.908 -12.594 -26.828  1.00 58.25           C
ATOM   3752 1HG  LYS A 249      -6.727 -11.567 -26.509  1.00 58.25           H
ATOM   3753 2HG  LYS A 249      -6.442 -12.711 -27.807  1.00 58.25           H
ATOM   3754  CD  LYS A 249      -8.414 -12.841 -26.941  1.00 58.25           C
ATOM   3755 1HD  LYS A 249      -8.597 -13.886 -27.189  1.00 58.25           H
ATOM   3756 2HD  LYS A 249      -8.890 -12.654 -25.978  1.00 58.25           H
ATOM   3757  CE  LYS A 249      -9.039 -11.940 -28.008  1.00 58.25           C
ATOM   3758 1HE  LYS A 249      -8.727 -10.908 -27.850  1.00 58.25           H
ATOM   3759 2HE  LYS A 249      -8.680 -12.234 -28.995  1.00 58.25           H
ATOM   3760  NZ  LYS A 249     -10.515 -12.031 -27.964  1.00 58.25           N
ATOM   3761 1HZ  LYS A 249     -10.916 -11.314 -28.557  1.00 58.25           H
ATOM   3762 2HZ  LYS A 249     -10.808 -12.945 -28.293  1.00 58.25           H
ATOM   3763 3HZ  LYS A 249     -10.833 -11.898 -27.010  1.00 58.25           H
ATOM   3764  HN  LYS A 249      -4.648 -14.368 -27.535  1.00 58.25           H
ATOM   3765  N   HIS A 250      -3.519 -15.149 -24.754  1.00 62.98           N
ATOM   3766  CA  HIS A 250      -2.900 -15.909 -23.682  1.00 62.98           C
ATOM   3767  C   HIS A 250      -1.811 -15.064 -23.017  1.00 62.98           C
ATOM   3768  O   HIS A 250      -1.645 -15.104 -21.799  1.00 62.98           O
ATOM   3769  HA  HIS A 250      -3.683 -16.116 -22.952  1.00 62.98           H
ATOM   3770  CB  HIS A 250      -2.377 -17.251 -24.198  1.00 62.98           C
ATOM   3771 1HB  HIS A 250      -1.872 -17.090 -25.151  1.00 62.98           H
ATOM   3772 2HB  HIS A 250      -1.630 -17.630 -23.501  1.00 62.98           H
ATOM   3773  CG  HIS A 250      -3.449 -18.297 -24.384  1.00 62.98           C
ATOM   3774  ND1 HIS A 250      -3.986 -19.016 -23.330  1.00 62.98           N
ATOM   3775  HD1 HIS A 250      -3.729 -18.923 -22.367  1.00 62.98           H
ATOM   3776  CD2 HIS A 250      -4.080 -18.738 -25.510  1.00 62.98           C
ATOM   3777  HD2 HIS A 250      -3.897 -18.381 -26.524  1.00 62.98           H
ATOM   3778  CE1 HIS A 250      -4.896 -19.850 -23.812  1.00 62.98           C
ATOM   3779  HE1 HIS A 250      -5.495 -20.551 -23.230  1.00 62.98           H
ATOM   3780  NE2 HIS A 250      -4.952 -19.676 -25.163  1.00 62.98           N
ATOM   3781  HN  HIS A 250      -3.459 -15.570 -25.659  1.00 62.98           H
ATOM   3782  N   LYS A 251      -1.096 -14.319 -23.848  1.00 64.82           N
ATOM   3783  CA  LYS A 251       0.054 -13.565 -23.376  1.00 64.82           C
ATOM   3784  C   LYS A 251      -0.418 -12.475 -22.411  1.00 64.82           C
ATOM   3785  O   LYS A 251       0.178 -12.278 -21.353  1.00 64.82           O
ATOM   3786  HA  LYS A 251       0.695 -14.256 -22.829  1.00 64.82           H
ATOM   3787  CB  LYS A 251       0.866 -13.032 -24.557  1.00 64.82           C
ATOM   3788 1HB  LYS A 251       0.970 -13.810 -25.314  1.00 64.82           H
ATOM   3789 2HB  LYS A 251       0.335 -12.203 -25.024  1.00 64.82           H
ATOM   3790  CG  LYS A 251       2.252 -12.567 -24.104  1.00 64.82           C
ATOM   3791 1HG  LYS A 251       2.153 -11.693 -23.460  1.00 64.82           H
ATOM   3792 2HG  LYS A 251       2.726 -13.349 -23.511  1.00 64.82           H
ATOM   3793  CD  LYS A 251       3.135 -12.224 -25.306  1.00 64.82           C
ATOM   3794 1HD  LYS A 251       3.036 -12.998 -26.067  1.00 64.82           H
ATOM   3795 2HD  LYS A 251       2.797 -11.290 -25.755  1.00 64.82           H
ATOM   3796  CE  LYS A 251       4.601 -12.094 -24.889  1.00 64.82           C
ATOM   3797 1HE  LYS A 251       4.745 -11.175 -24.322  1.00 64.82           H
ATOM   3798 2HE  LYS A 251       4.873 -12.920 -24.231  1.00 64.82           H
ATOM   3799  NZ  LYS A 251       5.480 -12.092 -26.080  1.00 64.82           N
ATOM   3800 1HZ  LYS A 251       6.441 -12.242 -25.791  1.00 64.82           H
ATOM   3801 2HZ  LYS A 251       5.197 -12.834 -26.710  1.00 64.82           H
ATOM   3802 3HZ  LYS A 251       5.406 -11.199 -26.553  1.00 64.82           H
ATOM   3803  HN  LYS A 251      -1.290 -14.226 -24.824  1.00 64.82           H
ATOM   3804  N   ALA A 252      -1.482 -11.796 -22.812  1.00 64.69           N
ATOM   3805  CA  ALA A 252      -2.024 -10.713 -22.009  1.00 64.69           C
ATOM   3806  C   ALA A 252      -2.491 -11.267 -20.661  1.00 64.69           C
ATOM   3807  O   ALA A 252      -2.353 -10.606 -19.633  1.00 64.69           O
ATOM   3808  HA  ALA A 252      -1.224  -9.993 -21.838  1.00 64.69           H
ATOM   3809  CB  ALA A 252      -3.153 -10.023 -22.777  1.00 64.69           C
ATOM   3810 1HB  ALA A 252      -2.763  -9.621 -23.712  1.00 64.69           H
ATOM   3811 2HB  ALA A 252      -3.941 -10.745 -22.992  1.00 64.69           H
ATOM   3812 3HB  ALA A 252      -3.559  -9.210 -22.174  1.00 64.69           H
ATOM   3813  HN  ALA A 252      -1.971 -11.974 -23.665  1.00 64.69           H
ATOM   3814  N   LEU A 253      -3.033 -12.475 -20.709  1.00 69.22           N
ATOM   3815  CA  LEU A 253      -3.508 -13.131 -19.503  1.00 69.22           C
ATOM   3816  C   LEU A 253      -2.336 -13.334 -18.542  1.00 69.22           C
ATOM   3817  O   LEU A 253      -2.432 -13.004 -17.361  1.00 69.22           O
ATOM   3818  HA  LEU A 253      -4.230 -12.464 -19.032  1.00 69.22           H
ATOM   3819  CB  LEU A 253      -4.249 -14.423 -19.853  1.00 69.22           C
ATOM   3820 1HB  LEU A 253      -4.999 -14.196 -20.610  1.00 69.22           H
ATOM   3821 2HB  LEU A 253      -3.538 -15.114 -20.306  1.00 69.22           H
ATOM   3822  CG  LEU A 253      -4.939 -15.137 -18.688  1.00 69.22           C
ATOM   3823  HG  LEU A 253      -4.216 -15.250 -17.881  1.00 69.22           H
ATOM   3824  CD1 LEU A 253      -6.099 -14.301 -18.144  1.00 69.22           C
ATOM   3825 1HD1 LEU A 253      -5.721 -13.342 -17.791  1.00 69.22           H
ATOM   3826 2HD1 LEU A 253      -6.830 -14.135 -18.935  1.00 69.22           H
ATOM   3827 3HD1 LEU A 253      -6.572 -14.832 -17.317  1.00 69.22           H
ATOM   3828  CD2 LEU A 253      -5.386 -16.543 -19.094  1.00 69.22           C
ATOM   3829 1HD2 LEU A 253      -6.086 -16.475 -19.927  1.00 69.22           H
ATOM   3830 2HD2 LEU A 253      -4.517 -17.127 -19.397  1.00 69.22           H
ATOM   3831 3HD2 LEU A 253      -5.873 -17.027 -18.249  1.00 69.22           H
ATOM   3832  HN  LEU A 253      -3.148 -13.003 -21.551  1.00 69.22           H
ATOM   3833  N   LYS A 254      -1.255 -13.877 -19.084  1.00 71.44           N
ATOM   3834  CA  LYS A 254      -0.093 -14.200 -18.273  1.00 71.44           C
ATOM   3835  C   LYS A 254       0.341 -12.957 -17.494  1.00 71.44           C
ATOM   3836  O   LYS A 254       0.604 -13.032 -16.295  1.00 71.44           O
ATOM   3837  HA  LYS A 254      -0.396 -14.966 -17.560  1.00 71.44           H
ATOM   3838  CB  LYS A 254       1.015 -14.801 -19.141  1.00 71.44           C
ATOM   3839 1HB  LYS A 254       0.622 -15.645 -19.707  1.00 71.44           H
ATOM   3840 2HB  LYS A 254       1.354 -14.062 -19.867  1.00 71.44           H
ATOM   3841  CG  LYS A 254       2.195 -15.260 -18.282  1.00 71.44           C
ATOM   3842 1HG  LYS A 254       2.661 -14.398 -17.806  1.00 71.44           H
ATOM   3843 2HG  LYS A 254       1.837 -15.910 -17.483  1.00 71.44           H
ATOM   3844  CD  LYS A 254       3.230 -16.005 -19.127  1.00 71.44           C
ATOM   3845 1HD  LYS A 254       2.764 -16.869 -19.602  1.00 71.44           H
ATOM   3846 2HD  LYS A 254       3.588 -15.356 -19.926  1.00 71.44           H
ATOM   3847  CE  LYS A 254       4.411 -16.464 -18.269  1.00 71.44           C
ATOM   3848 1HE  LYS A 254       4.954 -15.596 -17.893  1.00 71.44           H
ATOM   3849 2HE  LYS A 254       4.045 -17.012 -17.400  1.00 71.44           H
ATOM   3850  NZ  LYS A 254       5.322 -17.323 -19.057  1.00 71.44           N
ATOM   3851 1HZ  LYS A 254       6.107 -17.603 -18.479  1.00 71.44           H
ATOM   3852 2HZ  LYS A 254       4.822 -18.148 -19.370  1.00 71.44           H
ATOM   3853 3HZ  LYS A 254       5.661 -16.808 -19.861  1.00 71.44           H
ATOM   3854  HN  LYS A 254      -1.166 -14.095 -20.056  1.00 71.44           H
ATOM   3855  N   VAL A 255       0.404 -11.842 -18.208  1.00 71.07           N
ATOM   3856  CA  VAL A 255       0.860 -10.597 -17.614  1.00 71.07           C
ATOM   3857  C   VAL A 255      -0.001 -10.276 -16.390  1.00 71.07           C
ATOM   3858  O   VAL A 255       0.523  -9.927 -15.333  1.00 71.07           O
ATOM   3859  HA  VAL A 255       1.890 -10.746 -17.289  1.00 71.07           H
ATOM   3860  CB  VAL A 255       0.850  -9.482 -18.661  1.00 71.07           C
ATOM   3861  HB  VAL A 255      -0.178  -9.349 -18.998  1.00 71.07           H
ATOM   3862  CG1 VAL A 255       1.321  -8.158 -18.057  1.00 71.07           C
ATOM   3863 1HG1 VAL A 255       0.659  -7.876 -17.239  1.00 71.07           H
ATOM   3864 2HG1 VAL A 255       2.337  -8.273 -17.679  1.00 71.07           H
ATOM   3865 3HG1 VAL A 255       1.304  -7.383 -18.823  1.00 71.07           H
ATOM   3866  CG2 VAL A 255       1.697  -9.864 -19.876  1.00 71.07           C
ATOM   3867 1HG2 VAL A 255       2.726 -10.038 -19.561  1.00 71.07           H
ATOM   3868 2HG2 VAL A 255       1.297 -10.772 -20.328  1.00 71.07           H
ATOM   3869 3HG2 VAL A 255       1.673  -9.054 -20.605  1.00 71.07           H
ATOM   3870  HN  VAL A 255       0.150 -11.781 -19.173  1.00 71.07           H
ATOM   3871  N   THR A 256      -1.306 -10.405 -16.574  1.00 70.96           N
ATOM   3872  CA  THR A 256      -2.252  -9.954 -15.568  1.00 70.96           C
ATOM   3873  C   THR A 256      -2.169 -10.839 -14.323  1.00 70.96           C
ATOM   3874  O   THR A 256      -2.057 -10.337 -13.206  1.00 70.96           O
ATOM   3875  HA  THR A 256      -1.974  -8.946 -15.262  1.00 70.96           H
ATOM   3876  CB  THR A 256      -3.644  -9.930 -16.204  1.00 70.96           C
ATOM   3877  HB  THR A 256      -4.058 -10.936 -16.273  1.00 70.96           H
ATOM   3878  OG1 THR A 256      -3.446  -9.260 -17.446  1.00 70.96           O
ATOM   3879  HG1 THR A 256      -3.384  -9.927 -18.188  1.00 70.96           H
ATOM   3880  CG2 THR A 256      -4.619  -9.028 -15.445  1.00 70.96           C
ATOM   3881 1HG2 THR A 256      -4.237  -8.007 -15.435  1.00 70.96           H
ATOM   3882 2HG2 THR A 256      -4.724  -9.387 -14.421  1.00 70.96           H
ATOM   3883 3HG2 THR A 256      -5.591  -9.047 -15.938  1.00 70.96           H
ATOM   3884  HN  THR A 256      -1.719 -10.809 -17.391  1.00 70.96           H
ATOM   3885  N   ILE A 257      -2.226 -12.142 -14.557  1.00 74.29           N
ATOM   3886  CA  ILE A 257      -2.201 -13.101 -13.465  1.00 74.29           C
ATOM   3887  C   ILE A 257      -0.976 -12.835 -12.587  1.00 74.29           C
ATOM   3888  O   ILE A 257      -1.077 -12.826 -11.362  1.00 74.29           O
ATOM   3889  HA  ILE A 257      -3.097 -12.938 -12.866  1.00 74.29           H
ATOM   3890  CB  ILE A 257      -2.271 -14.530 -14.005  1.00 74.29           C
ATOM   3891  HB  ILE A 257      -1.521 -14.637 -14.789  1.00 74.29           H
ATOM   3892  CG1 ILE A 257      -3.634 -14.809 -14.643  1.00 74.29           C
ATOM   3893 1HG1 ILE A 257      -4.414 -14.748 -13.884  1.00 74.29           H
ATOM   3894 2HG1 ILE A 257      -3.854 -14.044 -15.388  1.00 74.29           H
ATOM   3895  CG2 ILE A 257      -1.931 -15.547 -12.914  1.00 74.29           C
ATOM   3896 1HG2 ILE A 257      -0.922 -15.362 -12.547  1.00 74.29           H
ATOM   3897 2HG2 ILE A 257      -2.640 -15.448 -12.092  1.00 74.29           H
ATOM   3898 3HG2 ILE A 257      -1.989 -16.555 -13.325  1.00 74.29           H
ATOM   3899  CD1 ILE A 257      -3.660 -16.191 -15.300  1.00 74.29           C
ATOM   3900 1HD1 ILE A 257      -2.895 -16.239 -16.074  1.00 74.29           H
ATOM   3901 2HD1 ILE A 257      -3.464 -16.954 -14.547  1.00 74.29           H
ATOM   3902 3HD1 ILE A 257      -4.640 -16.363 -15.745  1.00 74.29           H
ATOM   3903  HN  ILE A 257      -2.289 -12.544 -15.470  1.00 74.29           H
ATOM   3904  N   THR A 258       0.152 -12.625 -13.249  1.00 77.73           N
ATOM   3905  CA  THR A 258       1.409 -12.436 -12.545  1.00 77.73           C
ATOM   3906  C   THR A 258       1.302 -11.264 -11.568  1.00 77.73           C
ATOM   3907  O   THR A 258       1.731 -11.367 -10.419  1.00 77.73           O
ATOM   3908  HA  THR A 258       1.609 -13.329 -11.953  1.00 77.73           H
ATOM   3909  CB  THR A 258       2.514 -12.258 -13.589  1.00 77.73           C
ATOM   3910  HB  THR A 258       2.330 -11.376 -14.203  1.00 77.73           H
ATOM   3911  OG1 THR A 258       2.536 -13.500 -14.286  1.00 77.73           O
ATOM   3912  HG1 THR A 258       1.901 -13.471 -15.057  1.00 77.73           H
ATOM   3913  CG2 THR A 258       3.904 -12.159 -12.958  1.00 77.73           C
ATOM   3914 1HG2 THR A 258       4.115 -13.070 -12.398  1.00 77.73           H
ATOM   3915 2HG2 THR A 258       3.938 -11.302 -12.284  1.00 77.73           H
ATOM   3916 3HG2 THR A 258       4.651 -12.033 -13.743  1.00 77.73           H
ATOM   3917  HN  THR A 258       0.216 -12.582 -14.246  1.00 77.73           H
ATOM   3918  N   VAL A 259       0.727 -10.176 -12.059  1.00 74.50           N
ATOM   3919  CA  VAL A 259       0.630  -8.959 -11.270  1.00 74.50           C
ATOM   3920  C   VAL A 259      -0.248  -9.220 -10.044  1.00 74.50           C
ATOM   3921  O   VAL A 259       0.080  -8.791  -8.939  1.00 74.50           O
ATOM   3922  HA  VAL A 259       1.635  -8.704 -10.934  1.00 74.50           H
ATOM   3923  CB  VAL A 259       0.115  -7.811 -12.140  1.00 74.50           C
ATOM   3924  HB  VAL A 259      -0.809  -8.139 -12.616  1.00 74.50           H
ATOM   3925  CG1 VAL A 259      -0.205  -6.580 -11.290  1.00 74.50           C
ATOM   3926 1HG1 VAL A 259      -0.972  -6.834 -10.558  1.00 74.50           H
ATOM   3927 2HG1 VAL A 259       0.696  -6.250 -10.773  1.00 74.50           H
ATOM   3928 3HG1 VAL A 259      -0.569  -5.779 -11.934  1.00 74.50           H
ATOM   3929  CG2 VAL A 259       1.117  -7.469 -13.245  1.00 74.50           C
ATOM   3930 1HG2 VAL A 259       2.065  -7.170 -12.796  1.00 74.50           H
ATOM   3931 2HG2 VAL A 259       1.274  -8.343 -13.877  1.00 74.50           H
ATOM   3932 3HG2 VAL A 259       0.727  -6.649 -13.848  1.00 74.50           H
ATOM   3933  HN  VAL A 259       0.332 -10.117 -12.976  1.00 74.50           H
ATOM   3934  N   LEU A 260      -1.346  -9.922 -10.281  1.00 75.02           N
ATOM   3935  CA  LEU A 260      -2.285 -10.226  -9.214  1.00 75.02           C
ATOM   3936  C   LEU A 260      -1.580 -11.062  -8.144  1.00 75.02           C
ATOM   3937  O   LEU A 260      -1.666 -10.755  -6.955  1.00 75.02           O
ATOM   3938  HA  LEU A 260      -2.589  -9.279  -8.768  1.00 75.02           H
ATOM   3939  CB  LEU A 260      -3.543 -10.886  -9.780  1.00 75.02           C
ATOM   3940 1HB  LEU A 260      -4.051 -10.165 -10.421  1.00 75.02           H
ATOM   3941 2HB  LEU A 260      -3.239 -11.719 -10.414  1.00 75.02           H
ATOM   3942  CG  LEU A 260      -4.548 -11.406  -8.750  1.00 75.02           C
ATOM   3943  HG  LEU A 260      -4.009 -12.014  -8.023  1.00 75.02           H
ATOM   3944  CD1 LEU A 260      -5.195 -10.251  -7.983  1.00 75.02           C
ATOM   3945 1HD1 LEU A 260      -4.423  -9.684  -7.462  1.00 75.02           H
ATOM   3946 2HD1 LEU A 260      -5.717  -9.598  -8.682  1.00 75.02           H
ATOM   3947 3HD1 LEU A 260      -5.905 -10.649  -7.258  1.00 75.02           H
ATOM   3948  CD2 LEU A 260      -5.591 -12.311  -9.410  1.00 75.02           C
ATOM   3949 1HD2 LEU A 260      -6.131 -11.748 -10.172  1.00 75.02           H
ATOM   3950 2HD2 LEU A 260      -5.093 -13.162  -9.873  1.00 75.02           H
ATOM   3951 3HD2 LEU A 260      -6.293 -12.666  -8.656  1.00 75.02           H
ATOM   3952  HN  LEU A 260      -1.598 -10.280 -11.180  1.00 75.02           H
ATOM   3953  N   THR A 261      -0.899 -12.101  -8.603  1.00 81.55           N
ATOM   3954  CA  THR A 261      -0.297 -13.062  -7.695  1.00 81.55           C
ATOM   3955  C   THR A 261       0.716 -12.370  -6.780  1.00 81.55           C
ATOM   3956  O   THR A 261       0.776 -12.656  -5.586  1.00 81.55           O
ATOM   3957  HA  THR A 261      -1.081 -13.468  -7.055  1.00 81.55           H
ATOM   3958  CB  THR A 261       0.312 -14.188  -8.533  1.00 81.55           C
ATOM   3959  HB  THR A 261       1.113 -13.811  -9.168  1.00 81.55           H
ATOM   3960  OG1 THR A 261      -0.803 -14.752  -9.219  1.00 81.55           O
ATOM   3961  HG1 THR A 261      -0.951 -14.271 -10.084  1.00 81.55           H
ATOM   3962  CG2 THR A 261       0.840 -15.338  -7.673  1.00 81.55           C
ATOM   3963 1HG2 THR A 261       0.023 -15.760  -7.088  1.00 81.55           H
ATOM   3964 2HG2 THR A 261       1.613 -14.964  -7.002  1.00 81.55           H
ATOM   3965 3HG2 THR A 261       1.261 -16.110  -8.318  1.00 81.55           H
ATOM   3966  HN  THR A 261      -0.756 -12.291  -9.575  1.00 81.55           H
ATOM   3967  N   VAL A 262       1.487 -11.473  -7.377  1.00 82.66           N
ATOM   3968  CA  VAL A 262       2.523 -10.769  -6.641  1.00 82.66           C
ATOM   3969  C   VAL A 262       1.875  -9.900  -5.561  1.00 82.66           C
ATOM   3970  O   VAL A 262       2.350  -9.856  -4.427  1.00 82.66           O
ATOM   3971  HA  VAL A 262       3.151 -11.518  -6.158  1.00 82.66           H
ATOM   3972  CB  VAL A 262       3.399  -9.968  -7.606  1.00 82.66           C
ATOM   3973  HB  VAL A 262       2.743  -9.349  -8.219  1.00 82.66           H
ATOM   3974  CG1 VAL A 262       4.346  -9.038  -6.845  1.00 82.66           C
ATOM   3975 1HG1 VAL A 262       3.764  -8.342  -6.241  1.00 82.66           H
ATOM   3976 2HG1 VAL A 262       4.992  -9.630  -6.196  1.00 82.66           H
ATOM   3977 3HG1 VAL A 262       4.957  -8.481  -7.555  1.00 82.66           H
ATOM   3978  CG2 VAL A 262       4.176 -10.897  -8.541  1.00 82.66           C
ATOM   3979 1HG2 VAL A 262       4.816 -11.553  -7.951  1.00 82.66           H
ATOM   3980 2HG2 VAL A 262       3.476 -11.498  -9.121  1.00 82.66           H
ATOM   3981 3HG2 VAL A 262       4.791 -10.302  -9.216  1.00 82.66           H
ATOM   3982  HN  VAL A 262       1.412 -11.225  -8.343  1.00 82.66           H
ATOM   3983  N   PHE A 263       0.800  -9.231  -5.951  1.00 79.19           N
ATOM   3984  CA  PHE A 263       0.096  -8.348  -5.036  1.00 79.19           C
ATOM   3985  C   PHE A 263      -0.469  -9.128  -3.847  1.00 79.19           C
ATOM   3986  O   PHE A 263      -0.259  -8.749  -2.696  1.00 79.19           O
ATOM   3987  HA  PHE A 263       0.816  -7.613  -4.678  1.00 79.19           H
ATOM   3988  CB  PHE A 263      -1.062  -7.725  -5.819  1.00 79.19           C
ATOM   3989 1HB  PHE A 263      -0.663  -7.219  -6.698  1.00 79.19           H
ATOM   3990 2HB  PHE A 263      -1.713  -8.522  -6.179  1.00 79.19           H
ATOM   3991  CG  PHE A 263      -1.897  -6.731  -5.010  1.00 79.19           C
ATOM   3992  CD1 PHE A 263      -3.002  -7.156  -4.342  1.00 79.19           C
ATOM   3993  HD1 PHE A 263      -3.294  -8.206  -4.383  1.00 79.19           H
ATOM   3994  CD2 PHE A 263      -1.533  -5.421  -4.958  1.00 79.19           C
ATOM   3995  HD2 PHE A 263      -0.647  -5.081  -5.494  1.00 79.19           H
ATOM   3996  CE1 PHE A 263      -3.777  -6.233  -3.590  1.00 79.19           C
ATOM   3997  HE1 PHE A 263      -4.663  -6.574  -3.055  1.00 79.19           H
ATOM   3998  CE2 PHE A 263      -2.307  -4.498  -4.207  1.00 79.19           C
ATOM   3999  HE2 PHE A 263      -2.016  -3.449  -4.166  1.00 79.19           H
ATOM   4000  CZ  PHE A 263      -3.413  -4.923  -3.539  1.00 79.19           C
ATOM   4001  HZ  PHE A 263      -4.007  -4.215  -2.962  1.00 79.19           H
ATOM   4002  HN  PHE A 263       0.411  -9.285  -6.870  1.00 79.19           H
ATOM   4003  N   VAL A 264      -1.175 -10.202  -4.166  1.00 82.31           N
ATOM   4004  CA  VAL A 264      -1.857 -10.980  -3.146  1.00 82.31           C
ATOM   4005  C   VAL A 264      -0.827 -11.530  -2.157  1.00 82.31           C
ATOM   4006  O   VAL A 264      -1.011 -11.431  -0.945  1.00 82.31           O
ATOM   4007  HA  VAL A 264      -2.529 -10.307  -2.614  1.00 82.31           H
ATOM   4008  CB  VAL A 264      -2.701 -12.075  -3.800  1.00 82.31           C
ATOM   4009  HB  VAL A 264      -2.056 -12.638  -4.475  1.00 82.31           H
ATOM   4010  CG1 VAL A 264      -3.246 -13.048  -2.751  1.00 82.31           C
ATOM   4011 1HG1 VAL A 264      -2.415 -13.515  -2.223  1.00 82.31           H
ATOM   4012 2HG1 VAL A 264      -3.868 -12.504  -2.040  1.00 82.31           H
ATOM   4013 3HG1 VAL A 264      -3.842 -13.816  -3.243  1.00 82.31           H
ATOM   4014  CG2 VAL A 264      -3.836 -11.471  -4.629  1.00 82.31           C
ATOM   4015 1HG2 VAL A 264      -4.479 -10.873  -3.983  1.00 82.31           H
ATOM   4016 2HG2 VAL A 264      -3.417 -10.838  -5.412  1.00 82.31           H
ATOM   4017 3HG2 VAL A 264      -4.421 -12.271  -5.083  1.00 82.31           H
ATOM   4018  HN  VAL A 264      -1.284 -10.542  -5.100  1.00 82.31           H
ATOM   4019  N   LEU A 265       0.234 -12.098  -2.711  1.00 87.45           N
ATOM   4020  CA  LEU A 265       1.216 -12.799  -1.902  1.00 87.45           C
ATOM   4021  C   LEU A 265       1.922 -11.799  -0.984  1.00 87.45           C
ATOM   4022  O   LEU A 265       2.362 -12.157   0.108  1.00 87.45           O
ATOM   4023  HA  LEU A 265       0.677 -13.516  -1.282  1.00 87.45           H
ATOM   4024  CB  LEU A 265       2.171 -13.598  -2.791  1.00 87.45           C
ATOM   4025 1HB  LEU A 265       2.557 -12.934  -3.565  1.00 87.45           H
ATOM   4026 2HB  LEU A 265       3.022 -13.911  -2.186  1.00 87.45           H
ATOM   4027  CG  LEU A 265       1.580 -14.836  -3.469  1.00 87.45           C
ATOM   4028  HG  LEU A 265       0.730 -14.520  -4.074  1.00 87.45           H
ATOM   4029  CD1 LEU A 265       2.594 -15.480  -4.415  1.00 87.45           C
ATOM   4030 1HD1 LEU A 265       2.880 -14.763  -5.185  1.00 87.45           H
ATOM   4031 2HD1 LEU A 265       3.478 -15.779  -3.851  1.00 87.45           H
ATOM   4032 3HD1 LEU A 265       2.148 -16.358  -4.883  1.00 87.45           H
ATOM   4033  CD2 LEU A 265       1.051 -15.829  -2.432  1.00 87.45           C
ATOM   4034 1HD2 LEU A 265       1.868 -16.143  -1.781  1.00 87.45           H
ATOM   4035 2HD2 LEU A 265       0.274 -15.352  -1.835  1.00 87.45           H
ATOM   4036 3HD2 LEU A 265       0.636 -16.699  -2.940  1.00 87.45           H
ATOM   4037  HN  LEU A 265       0.428 -12.083  -3.692  1.00 87.45           H
ATOM   4038  N   SER A 266       2.009 -10.566  -1.460  1.00 88.33           N
ATOM   4039  CA  SER A 266       2.731  -9.533  -0.737  1.00 88.33           C
ATOM   4040  C   SER A 266       1.832  -8.922   0.340  1.00 88.33           C
ATOM   4041  O   SER A 266       2.286  -8.646   1.449  1.00 88.33           O
ATOM   4042  HA  SER A 266       3.582 -10.041  -0.282  1.00 88.33           H
ATOM   4043  CB  SER A 266       3.236  -8.446  -1.687  1.00 88.33           C
ATOM   4044 1HB  SER A 266       3.741  -7.669  -1.114  1.00 88.33           H
ATOM   4045 2HB  SER A 266       3.974  -8.872  -2.367  1.00 88.33           H
ATOM   4046  OG  SER A 266       2.177  -7.864  -2.443  1.00 88.33           O
ATOM   4047  HG  SER A 266       2.052  -8.364  -3.300  1.00 88.33           H
ATOM   4048  HN  SER A 266       1.597 -10.269  -2.321  1.00 88.33           H
ATOM   4049  N   GLN A 267       0.574  -8.728  -0.025  1.00 87.24           N
ATOM   4050  CA  GLN A 267      -0.330  -7.938   0.794  1.00 87.24           C
ATOM   4051  C   GLN A 267      -1.085  -8.840   1.772  1.00 87.24           C
ATOM   4052  O   GLN A 267      -1.411  -8.422   2.882  1.00 87.24           O
ATOM   4053  HA  GLN A 267       0.308  -7.247   1.344  1.00 87.24           H
ATOM   4054  CB  GLN A 267      -1.301  -7.139  -0.077  1.00 87.24           C
ATOM   4055 1HB  GLN A 267      -1.878  -7.819  -0.704  1.00 87.24           H
ATOM   4056 2HB  GLN A 267      -2.013  -6.609   0.557  1.00 87.24           H
ATOM   4057  CG  GLN A 267      -0.551  -6.137  -0.957  1.00 87.24           C
ATOM   4058 1HG  GLN A 267       0.141  -6.668  -1.610  1.00 87.24           H
ATOM   4059 2HG  GLN A 267      -1.258  -5.613  -1.601  1.00 87.24           H
ATOM   4060  CD  GLN A 267       0.217  -5.125  -0.105  1.00 87.24           C
ATOM   4061  OE1 GLN A 267      -0.272  -4.613   0.888  1.00 87.24           O
ATOM   4062  NE2 GLN A 267       1.445  -4.868  -0.546  1.00 87.24           N
ATOM   4063 1HE2 GLN A 267       1.786  -5.323  -1.369  1.00 87.24           H
ATOM   4064 2HE2 GLN A 267       2.027  -4.219  -0.056  1.00 87.24           H
ATOM   4065  HN  GLN A 267       0.170  -9.100  -0.862  1.00 87.24           H
ATOM   4066  N   PHE A 268      -1.342 -10.060   1.325  1.00 88.62           N
ATOM   4067  CA  PHE A 268      -2.217 -10.958   2.059  1.00 88.62           C
ATOM   4068  C   PHE A 268      -1.702 -11.184   3.482  1.00 88.62           C
ATOM   4069  O   PHE A 268      -2.439 -11.003   4.449  1.00 88.62           O
ATOM   4070  HA  PHE A 268      -3.200 -10.489   2.101  1.00 88.62           H
ATOM   4071  CB  PHE A 268      -2.218 -12.293   1.312  1.00 88.62           C
ATOM   4072 1HB  PHE A 268      -2.556 -12.125   0.289  1.00 88.62           H
ATOM   4073 2HB  PHE A 268      -1.196 -12.665   1.253  1.00 88.62           H
ATOM   4074  CG  PHE A 268      -3.100 -13.365   1.955  1.00 88.62           C
ATOM   4075  CD1 PHE A 268      -2.552 -14.280   2.799  1.00 88.62           C
ATOM   4076  HD1 PHE A 268      -1.485 -14.249   3.017  1.00 88.62           H
ATOM   4077  CD2 PHE A 268      -4.432 -13.404   1.682  1.00 88.62           C
ATOM   4078  HD2 PHE A 268      -4.871 -12.671   1.005  1.00 88.62           H
ATOM   4079  CE1 PHE A 268      -3.370 -15.275   3.395  1.00 88.62           C
ATOM   4080  HE1 PHE A 268      -2.931 -16.009   4.072  1.00 88.62           H
ATOM   4081  CE2 PHE A 268      -5.250 -14.399   2.279  1.00 88.62           C
ATOM   4082  HE2 PHE A 268      -6.318 -14.430   2.060  1.00 88.62           H
ATOM   4083  CZ  PHE A 268      -4.702 -15.314   3.123  1.00 88.62           C
ATOM   4084  HZ  PHE A 268      -5.331 -16.078   3.581  1.00 88.62           H
ATOM   4085  HN  PHE A 268      -0.965 -10.437   0.479  1.00 88.62           H
ATOM   4086  N   PRO A 269      -0.431 -11.581   3.635  1.00 93.19           N
ATOM   4087  CA  PRO A 269       0.098 -11.925   4.957  1.00 93.19           C
ATOM   4088  C   PRO A 269      -0.130 -10.820   5.975  1.00 93.19           C
ATOM   4089  O   PRO A 269      -0.535 -11.087   7.105  1.00 93.19           O
ATOM   4090  HA  PRO A 269      -0.427 -12.793   5.356  1.00 93.19           H
ATOM   4091  CB  PRO A 269       1.588 -12.162   4.700  1.00 93.19           C
ATOM   4092 1HB  PRO A 269       2.170 -11.253   4.849  1.00 93.19           H
ATOM   4093 2HB  PRO A 269       1.996 -12.915   5.375  1.00 93.19           H
ATOM   4094  CG  PRO A 269       1.627 -12.625   3.249  1.00 93.19           C
ATOM   4095 1HG  PRO A 269       2.617 -12.498   2.810  1.00 93.19           H
ATOM   4096 2HG  PRO A 269       1.384 -13.684   3.155  1.00 93.19           H
ATOM   4097  CD  PRO A 269       0.589 -11.739   2.582  1.00 93.19           C
ATOM   4098 1HD  PRO A 269       1.008 -10.777   2.284  1.00 93.19           H
ATOM   4099 2HD  PRO A 269       0.183 -12.198   1.681  1.00 93.19           H
ATOM   4100  N   TYR A 270       0.138  -9.597   5.543  1.00 91.96           N
ATOM   4101  CA  TYR A 270       0.029  -8.450   6.428  1.00 91.96           C
ATOM   4102  C   TYR A 270      -1.415  -8.252   6.894  1.00 91.96           C
ATOM   4103  O   TYR A 270      -1.663  -8.026   8.077  1.00 91.96           O
ATOM   4104  HA  TYR A 270       0.661  -8.634   7.297  1.00 91.96           H
ATOM   4105  CB  TYR A 270       0.456  -7.236   5.600  1.00 91.96           C
ATOM   4106 1HB  TYR A 270       1.515  -7.329   5.357  1.00 91.96           H
ATOM   4107 2HB  TYR A 270      -0.089  -7.243   4.656  1.00 91.96           H
ATOM   4108  CG  TYR A 270       0.224  -5.894   6.297  1.00 91.96           C
ATOM   4109  CD1 TYR A 270      -0.678  -4.991   5.772  1.00 91.96           C
ATOM   4110  HD1 TYR A 270      -1.225  -5.234   4.861  1.00 91.96           H
ATOM   4111  CD2 TYR A 270       0.916  -5.587   7.451  1.00 91.96           C
ATOM   4112  HD2 TYR A 270       1.628  -6.300   7.866  1.00 91.96           H
ATOM   4113  CE1 TYR A 270      -0.897  -3.728   6.429  1.00 91.96           C
ATOM   4114  HE1 TYR A 270      -1.607  -3.006   6.025  1.00 91.96           H
ATOM   4115  CE2 TYR A 270       0.697  -4.324   8.107  1.00 91.96           C
ATOM   4116  HE2 TYR A 270       1.237  -4.069   9.019  1.00 91.96           H
ATOM   4117  CZ  TYR A 270      -0.199  -3.457   7.564  1.00 91.96           C
ATOM   4118  OH  TYR A 270      -0.406  -2.264   8.184  1.00 91.96           O
ATOM   4119  HH  TYR A 270       0.045  -2.260   9.076  1.00 91.96           H
ATOM   4120  HN  TYR A 270       0.424  -9.384   4.608  1.00 91.96           H
ATOM   4121  N   ASN A 271      -2.329  -8.343   5.939  1.00 90.22           N
ATOM   4122  CA  ASN A 271      -3.733  -8.098   6.221  1.00 90.22           C
ATOM   4123  C   ASN A 271      -4.261  -9.194   7.149  1.00 90.22           C
ATOM   4124  O   ASN A 271      -5.189  -8.963   7.923  1.00 90.22           O
ATOM   4125  HA  ASN A 271      -3.764  -7.110   6.682  1.00 90.22           H
ATOM   4126  CB  ASN A 271      -4.565  -8.123   4.937  1.00 90.22           C
ATOM   4127 1HB  ASN A 271      -4.246  -8.955   4.309  1.00 90.22           H
ATOM   4128 2HB  ASN A 271      -5.613  -8.292   5.183  1.00 90.22           H
ATOM   4129  CG  ASN A 271      -4.422  -6.810   4.165  1.00 90.22           C
ATOM   4130  OD1 ASN A 271      -4.887  -5.761   4.581  1.00 90.22           O
ATOM   4131  ND2 ASN A 271      -3.754  -6.925   3.021  1.00 90.22           N
ATOM   4132 1HD2 ASN A 271      -3.399  -7.816   2.737  1.00 90.22           H
ATOM   4133 2HD2 ASN A 271      -3.608  -6.122   2.444  1.00 90.22           H
ATOM   4134  HN  ASN A 271      -2.123  -8.579   4.989  1.00 90.22           H
ATOM   4135  N   CYS A 272      -3.647 -10.363   7.040  1.00 92.91           N
ATOM   4136  CA  CYS A 272      -3.988 -11.471   7.916  1.00 92.91           C
ATOM   4137  C   CYS A 272      -3.711 -11.045   9.359  1.00 92.91           C
ATOM   4138  O   CYS A 272      -4.557 -11.218  10.235  1.00 92.91           O
ATOM   4139  HA  CYS A 272      -5.049 -11.672   7.769  1.00 92.91           H
ATOM   4140  CB  CYS A 272      -3.226 -12.744   7.541  1.00 92.91           C
ATOM   4141 1HB  CYS A 272      -2.164 -12.524   7.437  1.00 92.91           H
ATOM   4142 2HB  CYS A 272      -3.323 -13.483   8.336  1.00 92.91           H
ATOM   4143  SG  CYS A 272      -3.879 -13.424   5.973  1.00 92.91           S
ATOM   4144  HG  CYS A 272      -3.313 -12.518   5.181  1.00 92.91           H
ATOM   4145  HN  CYS A 272      -2.931 -10.559   6.370  1.00 92.91           H
ATOM   4146  N   ILE A 273      -2.522 -10.496   9.563  1.00 93.34           N
ATOM   4147  CA  ILE A 273      -2.108 -10.078  10.891  1.00 93.34           C
ATOM   4148  C   ILE A 273      -2.987  -8.914  11.353  1.00 93.34           C
ATOM   4149  O   ILE A 273      -3.353  -8.834  12.524  1.00 93.34           O
ATOM   4150  HA  ILE A 273      -2.270 -10.921  11.564  1.00 93.34           H
ATOM   4151  CB  ILE A 273      -0.611  -9.764  10.912  1.00 93.34           C
ATOM   4152  HB  ILE A 273      -0.411  -9.005  10.156  1.00 93.34           H
ATOM   4153  CG1 ILE A 273       0.214 -10.998  10.542  1.00 93.34           C
ATOM   4154 1HG1 ILE A 273      -0.068 -11.343   9.547  1.00 93.34           H
ATOM   4155 2HG1 ILE A 273       1.271 -10.735  10.501  1.00 93.34           H
ATOM   4156  CG2 ILE A 273      -0.192  -9.179  12.262  1.00 93.34           C
ATOM   4157 1HG2 ILE A 273      -0.745  -8.258  12.446  1.00 93.34           H
ATOM   4158 2HG2 ILE A 273      -0.409  -9.897  13.053  1.00 93.34           H
ATOM   4159 3HG2 ILE A 273       0.877  -8.965  12.249  1.00 93.34           H
ATOM   4160  CD1 ILE A 273       0.001 -12.124  11.556  1.00 93.34           C
ATOM   4161 1HD1 ILE A 273       0.307 -11.784  12.546  1.00 93.34           H
ATOM   4162 2HD1 ILE A 273      -1.053 -12.401  11.576  1.00 93.34           H
ATOM   4163 3HD1 ILE A 273       0.599 -12.989  11.269  1.00 93.34           H
ATOM   4164  HN  ILE A 273      -1.849 -10.335   8.841  1.00 93.34           H
ATOM   4165  N   LEU A 274      -3.301  -8.040  10.407  1.00 92.03           N
ATOM   4166  CA  LEU A 274      -4.104  -6.868  10.708  1.00 92.03           C
ATOM   4167  C   LEU A 274      -5.489  -7.313  11.184  1.00 92.03           C
ATOM   4168  O   LEU A 274      -6.085  -6.678  12.053  1.00 92.03           O
ATOM   4169  HA  LEU A 274      -3.614  -6.336  11.524  1.00 92.03           H
ATOM   4170  CB  LEU A 274      -4.141  -5.920   9.508  1.00 92.03           C
ATOM   4171 1HB  LEU A 274      -3.328  -6.188   8.834  1.00 92.03           H
ATOM   4172 2HB  LEU A 274      -5.072  -6.088   8.966  1.00 92.03           H
ATOM   4173  CG  LEU A 274      -4.032  -4.428   9.827  1.00 92.03           C
ATOM   4174  HG  LEU A 274      -3.806  -4.322  10.888  1.00 92.03           H
ATOM   4175  CD1 LEU A 274      -2.879  -3.785   9.053  1.00 92.03           C
ATOM   4176 1HD1 LEU A 274      -1.942  -4.271   9.326  1.00 92.03           H
ATOM   4177 2HD1 LEU A 274      -3.051  -3.902   7.983  1.00 92.03           H
ATOM   4178 3HD1 LEU A 274      -2.824  -2.724   9.298  1.00 92.03           H
ATOM   4179  CD2 LEU A 274      -5.361  -3.714   9.574  1.00 92.03           C
ATOM   4180 1HD2 LEU A 274      -5.641  -3.828   8.527  1.00 92.03           H
ATOM   4181 2HD2 LEU A 274      -6.134  -4.151  10.206  1.00 92.03           H
ATOM   4182 3HD2 LEU A 274      -5.255  -2.655   9.809  1.00 92.03           H
ATOM   4183  HN  LEU A 274      -3.015  -8.123   9.452  1.00 92.03           H
ATOM   4184  N   LEU A 275      -5.961  -8.400  10.593  1.00 93.83           N
ATOM   4185  CA  LEU A 275      -7.234  -8.976  10.992  1.00 93.83           C
ATOM   4186  C   LEU A 275      -7.154  -9.413  12.456  1.00 93.83           C
ATOM   4187  O   LEU A 275      -8.051  -9.120  13.245  1.00 93.83           O
ATOM   4188  HA  LEU A 275      -7.988  -8.194  10.906  1.00 93.83           H
ATOM   4189  CB  LEU A 275      -7.637 -10.101  10.036  1.00 93.83           C
ATOM   4190 1HB  LEU A 275      -7.738  -9.681   9.035  1.00 93.83           H
ATOM   4191 2HB  LEU A 275      -6.824 -10.826   9.997  1.00 93.83           H
ATOM   4192  CG  LEU A 275      -8.930 -10.843  10.380  1.00 93.83           C
ATOM   4193  HG  LEU A 275      -8.853 -11.205  11.405  1.00 93.83           H
ATOM   4194  CD1 LEU A 275     -10.134  -9.902  10.321  1.00 93.83           C
ATOM   4195 1HD1 LEU A 275      -9.997  -9.090  11.036  1.00 93.83           H
ATOM   4196 2HD1 LEU A 275     -10.225  -9.490   9.316  1.00 93.83           H
ATOM   4197 3HD1 LEU A 275     -11.040 -10.455  10.570  1.00 93.83           H
ATOM   4198  CD2 LEU A 275      -9.114 -12.068   9.482  1.00 93.83           C
ATOM   4199 1HD2 LEU A 275      -9.160 -11.751   8.440  1.00 93.83           H
ATOM   4200 2HD2 LEU A 275      -8.274 -12.748   9.618  1.00 93.83           H
ATOM   4201 3HD2 LEU A 275     -10.041 -12.577   9.748  1.00 93.83           H
ATOM   4202  HN  LEU A 275      -5.491  -8.885   9.855  1.00 93.83           H
ATOM   4203  N   VAL A 276      -6.071 -10.107  12.775  1.00 94.47           N
ATOM   4204  CA  VAL A 276      -5.868 -10.597  14.128  1.00 94.47           C
ATOM   4205  C   VAL A 276      -5.886  -9.417  15.101  1.00 94.47           C
ATOM   4206  O   VAL A 276      -6.553  -9.470  16.134  1.00 94.47           O
ATOM   4207  HA  VAL A 276      -6.700 -11.261  14.366  1.00 94.47           H
ATOM   4208  CB  VAL A 276      -4.576 -11.413  14.201  1.00 94.47           C
ATOM   4209  HB  VAL A 276      -3.767 -10.794  13.812  1.00 94.47           H
ATOM   4210  CG1 VAL A 276      -4.237 -11.775  15.648  1.00 94.47           C
ATOM   4211 1HG1 VAL A 276      -4.108 -10.863  16.230  1.00 94.47           H
ATOM   4212 2HG1 VAL A 276      -5.047 -12.366  16.074  1.00 94.47           H
ATOM   4213 3HG1 VAL A 276      -3.314 -12.354  15.671  1.00 94.47           H
ATOM   4214  CG2 VAL A 276      -4.668 -12.666  13.329  1.00 94.47           C
ATOM   4215 1HG2 VAL A 276      -5.494 -13.289  13.674  1.00 94.47           H
ATOM   4216 2HG2 VAL A 276      -4.841 -12.376  12.292  1.00 94.47           H
ATOM   4217 3HG2 VAL A 276      -3.736 -13.227  13.399  1.00 94.47           H
ATOM   4218  HN  VAL A 276      -5.342 -10.335  12.130  1.00 94.47           H
ATOM   4219  N   GLN A 277      -5.146  -8.380  14.738  1.00 92.97           N
ATOM   4220  CA  GLN A 277      -5.051  -7.198  15.577  1.00 92.97           C
ATOM   4221  C   GLN A 277      -6.433  -6.567  15.763  1.00 92.97           C
ATOM   4222  O   GLN A 277      -6.720  -5.991  16.811  1.00 92.97           O
ATOM   4223  HA  GLN A 277      -4.674  -7.552  16.536  1.00 92.97           H
ATOM   4224  CB  GLN A 277      -4.061  -6.188  14.992  1.00 92.97           C
ATOM   4225 1HB  GLN A 277      -4.251  -6.064  13.926  1.00 92.97           H
ATOM   4226 2HB  GLN A 277      -4.211  -5.214  15.458  1.00 92.97           H
ATOM   4227  CG  GLN A 277      -2.618  -6.647  15.209  1.00 92.97           C
ATOM   4228 1HG  GLN A 277      -2.435  -6.793  16.273  1.00 92.97           H
ATOM   4229 2HG  GLN A 277      -2.462  -7.610  14.723  1.00 92.97           H
ATOM   4230  CD  GLN A 277      -1.628  -5.622  14.652  1.00 92.97           C
ATOM   4231  OE1 GLN A 277      -1.939  -4.831  13.776  1.00 92.97           O
ATOM   4232  NE2 GLN A 277      -0.421  -5.678  15.208  1.00 92.97           N
ATOM   4233 1HE2 GLN A 277      -0.231  -6.351  15.923  1.00 92.97           H
ATOM   4234 2HE2 GLN A 277       0.297  -5.048  14.911  1.00 92.97           H
ATOM   4235  HN  GLN A 277      -4.618  -8.340  13.890  1.00 92.97           H
ATOM   4236  N   THR A 278      -7.251  -6.696  14.729  1.00 93.41           N
ATOM   4237  CA  THR A 278      -8.584  -6.119  14.753  1.00 93.41           C
ATOM   4238  C   THR A 278      -9.476  -6.879  15.736  1.00 93.41           C
ATOM   4239  O   THR A 278     -10.218  -6.269  16.506  1.00 93.41           O
ATOM   4240  HA  THR A 278      -8.508  -5.094  15.115  1.00 93.41           H
ATOM   4241  CB  THR A 278      -9.124  -6.116  13.321  1.00 93.41           C
ATOM   4242  HB  THR A 278      -9.283  -7.133  12.963  1.00 93.41           H
ATOM   4243  OG1 THR A 278      -8.169  -5.349  12.592  1.00 93.41           O
ATOM   4244  HG1 THR A 278      -7.524  -5.957  12.128  1.00 93.41           H
ATOM   4245  CG2 THR A 278     -10.423  -5.318  13.187  1.00 93.41           C
ATOM   4246 1HG2 THR A 278     -10.246  -4.284  13.481  1.00 93.41           H
ATOM   4247 2HG2 THR A 278     -11.185  -5.755  13.832  1.00 93.41           H
ATOM   4248 3HG2 THR A 278     -10.762  -5.348  12.151  1.00 93.41           H
ATOM   4249  HN  THR A 278      -7.016  -7.183  13.888  1.00 93.41           H
ATOM   4250  N   ILE A 279      -9.376  -8.198  15.680  1.00 94.85           N
ATOM   4251  CA  ILE A 279     -10.170  -9.048  16.551  1.00 94.85           C
ATOM   4252  C   ILE A 279      -9.754  -8.811  18.004  1.00 94.85           C
ATOM   4253  O   ILE A 279     -10.602  -8.728  18.891  1.00 94.85           O
ATOM   4254  HA  ILE A 279     -11.212  -8.749  16.437  1.00 94.85           H
ATOM   4255  CB  ILE A 279     -10.067 -10.510  16.113  1.00 94.85           C
ATOM   4256  HB  ILE A 279      -9.011 -10.772  16.043  1.00 94.85           H
ATOM   4257  CG1 ILE A 279     -10.675 -10.710  14.723  1.00 94.85           C
ATOM   4258 1HG1 ILE A 279     -11.762 -10.670  14.789  1.00 94.85           H
ATOM   4259 2HG1 ILE A 279     -10.365  -9.897  14.066  1.00 94.85           H
ATOM   4260  CG2 ILE A 279     -10.696 -11.440  17.153  1.00 94.85           C
ATOM   4261 1HG2 ILE A 279     -10.178 -11.323  18.105  1.00 94.85           H
ATOM   4262 2HG2 ILE A 279     -11.748 -11.185  17.278  1.00 94.85           H
ATOM   4263 3HG2 ILE A 279     -10.609 -12.473  16.816  1.00 94.85           H
ATOM   4264  CD1 ILE A 279     -10.244 -12.050  14.124  1.00 94.85           C
ATOM   4265 1HD1 ILE A 279      -9.157 -12.077  14.037  1.00 94.85           H
ATOM   4266 2HD1 ILE A 279     -10.577 -12.861  14.771  1.00 94.85           H
ATOM   4267 3HD1 ILE A 279     -10.690 -12.167  13.136  1.00 94.85           H
ATOM   4268  HN  ILE A 279      -8.767  -8.686  15.054  1.00 94.85           H
ATOM   4269  N   ASP A 280      -8.448  -8.708  18.204  1.00 93.79           N
ATOM   4270  CA  ASP A 280      -7.905  -8.557  19.543  1.00 93.79           C
ATOM   4271  C   ASP A 280      -8.282  -7.178  20.088  1.00 93.79           C
ATOM   4272  O   ASP A 280      -8.516  -7.024  21.286  1.00 93.79           O
ATOM   4273  HA  ASP A 280      -8.343  -9.369  20.123  1.00 93.79           H
ATOM   4274  CB  ASP A 280      -6.378  -8.660  19.533  1.00 93.79           C
ATOM   4275 1HB  ASP A 280      -6.074  -9.552  18.985  1.00 93.79           H
ATOM   4276 2HB  ASP A 280      -5.956  -7.804  19.007  1.00 93.79           H
ATOM   4277  CG  ASP A 280      -5.823  -8.715  20.958  1.00 93.79           C
ATOM   4278  OD1 ASP A 280      -6.322  -9.563  21.728  1.00 93.79           O
ATOM   4279  OD2 ASP A 280      -4.912  -7.909  21.243  1.00 93.79           O
ATOM   4280  HN  ASP A 280      -7.767  -8.728  17.471  1.00 93.79           H
ATOM   4281  N   ALA A 281      -8.328  -6.211  19.183  1.00 91.91           N
ATOM   4282  CA  ALA A 281      -8.713  -4.860  19.552  1.00 91.91           C
ATOM   4283  C   ALA A 281     -10.119  -4.880  20.155  1.00 91.91           C
ATOM   4284  O   ALA A 281     -10.439  -4.066  21.019  1.00 91.91           O
ATOM   4285  HA  ALA A 281      -8.009  -4.508  20.306  1.00 91.91           H
ATOM   4286  CB  ALA A 281      -8.617  -3.949  18.326  1.00 91.91           C
ATOM   4287 1HB  ALA A 281      -7.593  -3.947  17.954  1.00 91.91           H
ATOM   4288 2HB  ALA A 281      -9.286  -4.317  17.547  1.00 91.91           H
ATOM   4289 3HB  ALA A 281      -8.906  -2.935  18.603  1.00 91.91           H
ATOM   4290  HN  ALA A 281      -8.110  -6.340  18.216  1.00 91.91           H
ATOM   4291  N   TYR A 282     -10.920  -5.820  19.674  1.00 90.45           N
ATOM   4292  CA  TYR A 282     -12.292  -5.943  20.139  1.00 90.45           C
ATOM   4293  C   TYR A 282     -12.379  -6.876  21.348  1.00 90.45           C
ATOM   4294  O   TYR A 282     -13.002  -6.538  22.354  1.00 90.45           O
ATOM   4295  HA  TYR A 282     -12.639  -4.951  20.429  1.00 90.45           H
ATOM   4296  CB  TYR A 282     -13.077  -6.557  18.978  1.00 90.45           C
ATOM   4297 1HB  TYR A 282     -12.933  -5.942  18.090  1.00 90.45           H
ATOM   4298 2HB  TYR A 282     -12.664  -7.541  18.754  1.00 90.45           H
ATOM   4299  CG  TYR A 282     -14.576  -6.698  19.246  1.00 90.45           C
ATOM   4300  CD1 TYR A 282     -15.103  -7.926  19.591  1.00 90.45           C
ATOM   4301  HD1 TYR A 282     -14.451  -8.796  19.672  1.00 90.45           H
ATOM   4302  CD2 TYR A 282     -15.402  -5.597  19.144  1.00 90.45           C
ATOM   4303  HD2 TYR A 282     -14.986  -4.627  18.872  1.00 90.45           H
ATOM   4304  CE1 TYR A 282     -16.515  -8.058  19.843  1.00 90.45           C
ATOM   4305  HE1 TYR A 282     -16.944  -9.023  20.116  1.00 90.45           H
ATOM   4306  CE2 TYR A 282     -16.813  -5.729  19.397  1.00 90.45           C
ATOM   4307  HE2 TYR A 282     -17.477  -4.868  19.319  1.00 90.45           H
ATOM   4308  CZ  TYR A 282     -17.300  -6.954  19.734  1.00 90.45           C
ATOM   4309  OH  TYR A 282     -18.633  -7.079  19.973  1.00 90.45           O
ATOM   4310  HH  TYR A 282     -18.851  -8.026  20.209  1.00 90.45           H
ATOM   4311  HN  TYR A 282     -10.647  -6.487  18.982  1.00 90.45           H
ATOM   4312  N   ALA A 283     -11.746  -8.032  21.211  1.00 92.22           N
ATOM   4313  CA  ALA A 283     -11.986  -9.131  22.130  1.00 92.22           C
ATOM   4314  C   ALA A 283     -10.930  -9.104  23.237  1.00 92.22           C
ATOM   4315  O   ALA A 283     -11.132  -9.678  24.306  1.00 92.22           O
ATOM   4316  HA  ALA A 283     -12.970  -8.983  22.575  1.00 92.22           H
ATOM   4317  CB  ALA A 283     -11.987 -10.452  21.358  1.00 92.22           C
ATOM   4318 1HB  ALA A 283     -12.774 -10.431  20.604  1.00 92.22           H
ATOM   4319 2HB  ALA A 283     -11.022 -10.589  20.872  1.00 92.22           H
ATOM   4320 3HB  ALA A 283     -12.168 -11.276  22.048  1.00 92.22           H
ATOM   4321  HN  ALA A 283     -11.080  -8.222  20.489  1.00 92.22           H
ATOM   4322  N   MET A 284      -9.828  -8.430  22.944  1.00 89.74           N
ATOM   4323  CA  MET A 284      -8.730  -8.341  23.892  1.00 89.74           C
ATOM   4324  C   MET A 284      -8.382  -9.719  24.458  1.00 89.74           C
ATOM   4325  O   MET A 284      -8.256  -9.882  25.671  1.00 89.74           O
ATOM   4326  HA  MET A 284      -7.885  -7.949  23.326  1.00 89.74           H
ATOM   4327  CB  MET A 284      -9.118  -7.402  25.035  1.00 89.74           C
ATOM   4328 1HB  MET A 284     -10.044  -7.747  25.496  1.00 89.74           H
ATOM   4329 2HB  MET A 284      -8.349  -7.427  25.808  1.00 89.74           H
ATOM   4330  CG  MET A 284      -9.296  -5.969  24.531  1.00 89.74           C
ATOM   4331 1HG  MET A 284      -8.339  -5.572  24.194  1.00 89.74           H
ATOM   4332 2HG  MET A 284      -9.967  -5.957  23.672  1.00 89.74           H
ATOM   4333  SD  MET A 284      -9.956  -4.941  25.833  1.00 89.74           S
ATOM   4334  CE  MET A 284     -11.597  -4.647  25.194  1.00 89.74           C
ATOM   4335 1HE  MET A 284     -11.526  -4.146  24.228  1.00 89.74           H
ATOM   4336 2HE  MET A 284     -12.116  -5.597  25.073  1.00 89.74           H
ATOM   4337 3HE  MET A 284     -12.150  -4.016  25.889  1.00 89.74           H
ATOM   4338  HN  MET A 284      -9.678  -7.952  22.078  1.00 89.74           H
ATOM   4339  N   PHE A 285      -8.235 -10.676  23.553  1.00 90.83           N
ATOM   4340  CA  PHE A 285      -8.070 -12.064  23.951  1.00 90.83           C
ATOM   4341  C   PHE A 285      -6.592 -12.405  24.152  1.00 90.83           C
ATOM   4342  O   PHE A 285      -6.263 -13.410  24.779  1.00 90.83           O
ATOM   4343  HA  PHE A 285      -8.603 -12.196  24.892  1.00 90.83           H
ATOM   4344  CB  PHE A 285      -8.630 -12.924  22.816  1.00 90.83           C
ATOM   4345 1HB  PHE A 285      -8.763 -13.943  23.178  1.00 90.83           H
ATOM   4346 2HB  PHE A 285      -9.617 -12.551  22.544  1.00 90.83           H
ATOM   4347  CG  PHE A 285      -7.749 -12.953  21.565  1.00 90.83           C
ATOM   4348  CD1 PHE A 285      -7.930 -12.029  20.584  1.00 90.83           C
ATOM   4349  HD1 PHE A 285      -8.703 -11.267  20.689  1.00 90.83           H
ATOM   4350  CD2 PHE A 285      -6.786 -13.904  21.434  1.00 90.83           C
ATOM   4351  HD2 PHE A 285      -6.641 -14.645  22.221  1.00 90.83           H
ATOM   4352  CE1 PHE A 285      -7.113 -12.057  19.423  1.00 90.83           C
ATOM   4353  HE1 PHE A 285      -7.258 -11.316  18.637  1.00 90.83           H
ATOM   4354  CE2 PHE A 285      -5.968 -13.931  20.273  1.00 90.83           C
ATOM   4355  HE2 PHE A 285      -5.196 -14.693  20.169  1.00 90.83           H
ATOM   4356  CZ  PHE A 285      -6.149 -13.007  19.292  1.00 90.83           C
ATOM   4357  HZ  PHE A 285      -5.522 -13.028  18.401  1.00 90.83           H
ATOM   4358  HN  PHE A 285      -8.228 -10.516  22.566  1.00 90.83           H
ATOM   4359  N   ILE A 286      -5.741 -11.547  23.608  1.00 91.43           N
ATOM   4360  CA  ILE A 286      -4.306 -11.735  23.736  1.00 91.43           C
ATOM   4361  C   ILE A 286      -3.831 -11.126  25.057  1.00 91.43           C
ATOM   4362  O   ILE A 286      -3.457  -9.955  25.105  1.00 91.43           O
ATOM   4363  HA  ILE A 286      -4.118 -12.809  23.764  1.00 91.43           H
ATOM   4364  CB  ILE A 286      -3.582 -11.181  22.507  1.00 91.43           C
ATOM   4365  HB  ILE A 286      -3.770 -10.109  22.455  1.00 91.43           H
ATOM   4366  CG1 ILE A 286      -4.132 -11.800  21.221  1.00 91.43           C
ATOM   4367 1HG1 ILE A 286      -3.846 -12.850  21.168  1.00 91.43           H
ATOM   4368 2HG1 ILE A 286      -5.221 -11.765  21.234  1.00 91.43           H
ATOM   4369  CG2 ILE A 286      -2.068 -11.368  22.632  1.00 91.43           C
ATOM   4370 1HG2 ILE A 286      -1.709 -10.843  23.516  1.00 91.43           H
ATOM   4371 2HG2 ILE A 286      -1.840 -12.430  22.723  1.00 91.43           H
ATOM   4372 3HG2 ILE A 286      -1.578 -10.966  21.746  1.00 91.43           H
ATOM   4373  CD1 ILE A 286      -3.607 -11.060  19.989  1.00 91.43           C
ATOM   4374 1HD1 ILE A 286      -3.915 -10.015  20.033  1.00 91.43           H
ATOM   4375 2HD1 ILE A 286      -2.519 -11.117  19.966  1.00 91.43           H
ATOM   4376 3HD1 ILE A 286      -4.014 -11.520  19.088  1.00 91.43           H
ATOM   4377  HN  ILE A 286      -6.017 -10.738  23.090  1.00 91.43           H
ATOM   4378  N   SER A 287      -3.863 -11.947  26.096  1.00 89.07           N
ATOM   4379  CA  SER A 287      -3.410 -11.514  27.406  1.00 89.07           C
ATOM   4380  C   SER A 287      -1.957 -11.940  27.625  1.00 89.07           C
ATOM   4381  O   SER A 287      -1.278 -11.414  28.506  1.00 89.07           O
ATOM   4382  HA  SER A 287      -3.492 -10.427  27.395  1.00 89.07           H
ATOM   4383  CB  SER A 287      -4.302 -12.081  28.513  1.00 89.07           C
ATOM   4384 1HB  SER A 287      -3.909 -11.782  29.484  1.00 89.07           H
ATOM   4385 2HB  SER A 287      -5.301 -11.654  28.428  1.00 89.07           H
ATOM   4386  OG  SER A 287      -4.387 -13.502  28.454  1.00 89.07           O
ATOM   4387  HG  SER A 287      -5.012 -13.837  29.158  1.00 89.07           H
ATOM   4388  HN  SER A 287      -4.189 -12.892  26.052  1.00 89.07           H
ATOM   4389  N   ASN A 288      -1.522 -12.888  26.809  1.00 92.27           N
ATOM   4390  CA  ASN A 288      -0.207 -13.481  26.983  1.00 92.27           C
ATOM   4391  C   ASN A 288       0.837 -12.612  26.280  1.00 92.27           C
ATOM   4392  O   ASN A 288       0.738 -12.366  25.078  1.00 92.27           O
ATOM   4393  HA  ASN A 288      -0.054 -13.526  28.061  1.00 92.27           H
ATOM   4394  CB  ASN A 288      -0.148 -14.881  26.368  1.00 92.27           C
ATOM   4395 1HB  ASN A 288      -0.993 -15.473  26.721  1.00 92.27           H
ATOM   4396 2HB  ASN A 288      -0.239 -14.810  25.284  1.00 92.27           H
ATOM   4397  CG  ASN A 288       1.162 -15.584  26.731  1.00 92.27           C
ATOM   4398  OD1 ASN A 288       2.227 -14.991  26.762  1.00 92.27           O
ATOM   4399  ND2 ASN A 288       1.023 -16.879  27.001  1.00 92.27           N
ATOM   4400 1HD2 ASN A 288       0.120 -17.305  26.957  1.00 92.27           H
ATOM   4401 2HD2 ASN A 288       1.823 -17.426  27.249  1.00 92.27           H
ATOM   4402  HN  ASN A 288      -2.050 -13.250  26.041  1.00 92.27           H
ATOM   4403  N   CYS A 289       1.814 -12.170  27.058  1.00 91.54           N
ATOM   4404  CA  CYS A 289       2.813 -11.243  26.553  1.00 91.54           C
ATOM   4405  C   CYS A 289       3.625 -11.956  25.469  1.00 91.54           C
ATOM   4406  O   CYS A 289       4.035 -11.338  24.489  1.00 91.54           O
ATOM   4407  HA  CYS A 289       2.270 -10.395  26.134  1.00 91.54           H
ATOM   4408  CB  CYS A 289       3.704 -10.705  27.674  1.00 91.54           C
ATOM   4409 1HB  CYS A 289       3.092 -10.231  28.441  1.00 91.54           H
ATOM   4410 2HB  CYS A 289       4.235 -11.528  28.153  1.00 91.54           H
ATOM   4411  SG  CYS A 289       4.902  -9.499  26.997  1.00 91.54           S
ATOM   4412  HN  CYS A 289       1.929 -12.434  28.016  1.00 91.54           H
ATOM   4413  N   ALA A 290       3.833 -13.247  25.684  1.00 93.64           N
ATOM   4414  CA  ALA A 290       4.642 -14.036  24.771  1.00 93.64           C
ATOM   4415  C   ALA A 290       3.975 -14.060  23.395  1.00 93.64           C
ATOM   4416  O   ALA A 290       4.640 -13.883  22.375  1.00 93.64           O
ATOM   4417  HA  ALA A 290       5.615 -13.551  24.686  1.00 93.64           H
ATOM   4418  CB  ALA A 290       4.841 -15.439  25.348  1.00 93.64           C
ATOM   4419 1HB  ALA A 290       5.345 -15.368  26.312  1.00 93.64           H
ATOM   4420 2HB  ALA A 290       3.871 -15.918  25.480  1.00 93.64           H
ATOM   4421 3HB  ALA A 290       5.448 -16.031  24.663  1.00 93.64           H
ATOM   4422  HN  ALA A 290       3.460 -13.751  26.462  1.00 93.64           H
ATOM   4423  N   VAL A 291       2.669 -14.281  23.410  1.00 93.65           N
ATOM   4424  CA  VAL A 291       1.905 -14.339  22.175  1.00 93.65           C
ATOM   4425  C   VAL A 291       1.911 -12.961  21.511  1.00 93.65           C
ATOM   4426  O   VAL A 291       2.098 -12.851  20.301  1.00 93.65           O
ATOM   4427  HA  VAL A 291       2.403 -15.049  21.513  1.00 93.65           H
ATOM   4428  CB  VAL A 291       0.495 -14.862  22.455  1.00 93.65           C
ATOM   4429  HB  VAL A 291       0.028 -14.194  23.178  1.00 93.65           H
ATOM   4430  CG1 VAL A 291      -0.357 -14.850  21.185  1.00 93.65           C
ATOM   4431 1HG1 VAL A 291      -0.431 -13.830  20.807  1.00 93.65           H
ATOM   4432 2HG1 VAL A 291       0.107 -15.484  20.429  1.00 93.65           H
ATOM   4433 3HG1 VAL A 291      -1.354 -15.226  21.412  1.00 93.65           H
ATOM   4434  CG2 VAL A 291       0.542 -16.262  23.070  1.00 93.65           C
ATOM   4435 1HG2 VAL A 291       1.037 -16.946  22.381  1.00 93.65           H
ATOM   4436 2HG2 VAL A 291       1.095 -16.228  24.009  1.00 93.65           H
ATOM   4437 3HG2 VAL A 291      -0.474 -16.610  23.260  1.00 93.65           H
ATOM   4438  HN  VAL A 291       2.134 -14.419  24.244  1.00 93.65           H
ATOM   4439  N   SER A 292       1.703 -11.943  22.334  1.00 92.67           N
ATOM   4440  CA  SER A 292       1.642 -10.579  21.836  1.00 92.67           C
ATOM   4441  C   SER A 292       2.968 -10.204  21.172  1.00 92.67           C
ATOM   4442  O   SER A 292       2.981  -9.580  20.112  1.00 92.67           O
ATOM   4443  HA  SER A 292       0.833 -10.575  21.105  1.00 92.67           H
ATOM   4444  CB  SER A 292       1.315  -9.596  22.962  1.00 92.67           C
ATOM   4445 1HB  SER A 292       0.444  -9.952  23.513  1.00 92.67           H
ATOM   4446 2HB  SER A 292       2.146  -9.562  23.666  1.00 92.67           H
ATOM   4447  OG  SER A 292       1.059  -8.284  22.468  1.00 92.67           O
ATOM   4448  HG  SER A 292       0.172  -8.259  22.006  1.00 92.67           H
ATOM   4449  HN  SER A 292       1.579 -12.038  23.321  1.00 92.67           H
ATOM   4450  N   THR A 293       4.052 -10.600  21.823  1.00 92.88           N
ATOM   4451  CA  THR A 293       5.380 -10.298  21.318  1.00 92.88           C
ATOM   4452  C   THR A 293       5.566 -10.887  19.918  1.00 92.88           C
ATOM   4453  O   THR A 293       6.047 -10.208  19.013  1.00 92.88           O
ATOM   4454  HA  THR A 293       5.474  -9.216  21.224  1.00 92.88           H
ATOM   4455  CB  THR A 293       6.401 -10.813  22.334  1.00 92.88           C
ATOM   4456  HB  THR A 293       6.274 -11.882  22.505  1.00 92.88           H
ATOM   4457  OG1 THR A 293       6.207  -9.981  23.474  1.00 92.88           O
ATOM   4458  HG1 THR A 293       5.644 -10.454  24.152  1.00 92.88           H
ATOM   4459  CG2 THR A 293       7.844 -10.533  21.909  1.00 92.88           C
ATOM   4460 1HG2 THR A 293       7.989  -9.458  21.803  1.00 92.88           H
ATOM   4461 2HG2 THR A 293       8.043 -11.022  20.955  1.00 92.88           H
ATOM   4462 3HG2 THR A 293       8.527 -10.919  22.665  1.00 92.88           H
ATOM   4463  HN  THR A 293       4.032 -11.118  22.678  1.00 92.88           H
ATOM   4464  N   ASN A 294       5.173 -12.146  19.784  1.00 94.42           N
ATOM   4465  CA  ASN A 294       5.361 -12.859  18.532  1.00 94.42           C
ATOM   4466  C   ASN A 294       4.493 -12.215  17.448  1.00 94.42           C
ATOM   4467  O   ASN A 294       4.914 -12.097  16.299  1.00 94.42           O
ATOM   4468  HA  ASN A 294       6.426 -12.780  18.314  1.00 94.42           H
ATOM   4469  CB  ASN A 294       4.941 -14.324  18.664  1.00 94.42           C
ATOM   4470 1HB  ASN A 294       3.971 -14.386  19.157  1.00 94.42           H
ATOM   4471 2HB  ASN A 294       4.824 -14.764  17.674  1.00 94.42           H
ATOM   4472  CG  ASN A 294       5.976 -15.120  19.462  1.00 94.42           C
ATOM   4473  OD1 ASN A 294       7.104 -14.699  19.660  1.00 94.42           O
ATOM   4474  ND2 ASN A 294       5.530 -16.292  19.908  1.00 94.42           N
ATOM   4475 1HD2 ASN A 294       4.593 -16.578  19.711  1.00 94.42           H
ATOM   4476 2HD2 ASN A 294       6.133 -16.886  20.441  1.00 94.42           H
ATOM   4477  HN  ASN A 294       4.735 -12.675  20.510  1.00 94.42           H
ATOM   4478  N   ILE A 295       3.297 -11.815  17.854  1.00 93.24           N
ATOM   4479  CA  ILE A 295       2.347 -11.232  16.921  1.00 93.24           C
ATOM   4480  C   ILE A 295       2.912  -9.917  16.380  1.00 93.24           C
ATOM   4481  O   ILE A 295       2.778  -9.621  15.194  1.00 93.24           O
ATOM   4482  HA  ILE A 295       2.236 -11.928  16.090  1.00 93.24           H
ATOM   4483  CB  ILE A 295       0.972 -11.087  17.577  1.00 93.24           C
ATOM   4484  HB  ILE A 295       1.115 -10.710  18.590  1.00 93.24           H
ATOM   4485  CG1 ILE A 295       0.275 -12.443  17.693  1.00 93.24           C
ATOM   4486 1HG1 ILE A 295      -0.004 -12.799  16.701  1.00 93.24           H
ATOM   4487 2HG1 ILE A 295       0.964 -13.176  18.112  1.00 93.24           H
ATOM   4488  CG2 ILE A 295       0.114 -10.063  16.831  1.00 93.24           C
ATOM   4489 1HG2 ILE A 295       0.612  -9.093  16.845  1.00 93.24           H
ATOM   4490 2HG2 ILE A 295      -0.023 -10.386  15.799  1.00 93.24           H
ATOM   4491 3HG2 ILE A 295      -0.857  -9.979  17.318  1.00 93.24           H
ATOM   4492  CD1 ILE A 295      -0.972 -12.345  18.575  1.00 93.24           C
ATOM   4493 1HD1 ILE A 295      -0.686 -12.012  19.573  1.00 93.24           H
ATOM   4494 2HD1 ILE A 295      -1.669 -11.629  18.140  1.00 93.24           H
ATOM   4495 3HD1 ILE A 295      -1.449 -13.323  18.641  1.00 93.24           H
ATOM   4496  HN  ILE A 295       2.974 -11.883  18.798  1.00 93.24           H
ATOM   4497  N   ASP A 296       3.531  -9.162  17.276  1.00 93.47           N
ATOM   4498  CA  ASP A 296       4.090  -7.872  16.911  1.00 93.47           C
ATOM   4499  C   ASP A 296       5.245  -8.080  15.930  1.00 93.47           C
ATOM   4500  O   ASP A 296       5.393  -7.327  14.969  1.00 93.47           O
ATOM   4501  HA  ASP A 296       3.262  -7.317  16.468  1.00 93.47           H
ATOM   4502  CB  ASP A 296       4.637  -7.141  18.138  1.00 93.47           C
ATOM   4503 1HB  ASP A 296       5.297  -7.804  18.697  1.00 93.47           H
ATOM   4504 2HB  ASP A 296       5.237  -6.288  17.821  1.00 93.47           H
ATOM   4505  CG  ASP A 296       3.500  -6.662  19.044  1.00 93.47           C
ATOM   4506  OD1 ASP A 296       2.361  -6.589  18.534  1.00 93.47           O
ATOM   4507  OD2 ASP A 296       3.796  -6.381  20.225  1.00 93.47           O
ATOM   4508  HN  ASP A 296       3.654  -9.420  18.235  1.00 93.47           H
ATOM   4509  N   ILE A 297       6.036  -9.107  16.207  1.00 94.32           N
ATOM   4510  CA  ILE A 297       7.142  -9.457  15.331  1.00 94.32           C
ATOM   4511  C   ILE A 297       6.593  -9.854  13.959  1.00 94.32           C
ATOM   4512  O   ILE A 297       7.124  -9.437  12.931  1.00 94.32           O
ATOM   4513  HA  ILE A 297       7.759  -8.567  15.212  1.00 94.32           H
ATOM   4514  CB  ILE A 297       8.017 -10.532  15.978  1.00 94.32           C
ATOM   4515  HB  ILE A 297       7.367 -11.323  16.352  1.00 94.32           H
ATOM   4516  CG1 ILE A 297       8.781  -9.969  17.178  1.00 94.32           C
ATOM   4517 1HG1 ILE A 297       9.533  -9.259  16.835  1.00 94.32           H
ATOM   4518 2HG1 ILE A 297       8.095  -9.420  17.824  1.00 94.32           H
ATOM   4519  CG2 ILE A 297       8.955 -11.168  14.949  1.00 94.32           C
ATOM   4520 1HG2 ILE A 297       8.366 -11.627  14.156  1.00 94.32           H
ATOM   4521 2HG2 ILE A 297       9.601 -10.400  14.524  1.00 94.32           H
ATOM   4522 3HG2 ILE A 297       9.566 -11.928  15.435  1.00 94.32           H
ATOM   4523  CD1 ILE A 297       9.454 -11.088  17.974  1.00 94.32           C
ATOM   4524 1HD1 ILE A 297       8.697 -11.783  18.337  1.00 94.32           H
ATOM   4525 2HD1 ILE A 297      10.156 -11.619  17.331  1.00 94.32           H
ATOM   4526 3HD1 ILE A 297       9.990 -10.660  18.822  1.00 94.32           H
ATOM   4527  HN  ILE A 297       5.932  -9.692  17.011  1.00 94.32           H
ATOM   4528  N   CYS A 298       5.538 -10.655  13.988  1.00 94.49           N
ATOM   4529  CA  CYS A 298       4.910 -11.110  12.759  1.00 94.49           C
ATOM   4530  C   CYS A 298       4.457  -9.881  11.968  1.00 94.49           C
ATOM   4531  O   CYS A 298       4.597  -9.838  10.747  1.00 94.49           O
ATOM   4532  HA  CYS A 298       5.668 -11.667  12.208  1.00 94.49           H
ATOM   4533  CB  CYS A 298       3.751 -12.069  13.037  1.00 94.49           C
ATOM   4534 1HB  CYS A 298       3.113 -11.663  13.823  1.00 94.49           H
ATOM   4535 2HB  CYS A 298       3.133 -12.173  12.146  1.00 94.49           H
ATOM   4536  SG  CYS A 298       4.400 -13.704  13.542  1.00 94.49           S
ATOM   4537  HG  CYS A 298       4.750 -13.341  14.772  1.00 94.49           H
ATOM   4538  HN  CYS A 298       5.115 -10.992  14.829  1.00 94.49           H
ATOM   4539  N   PHE A 299       3.923  -8.912  12.697  1.00 93.20           N
ATOM   4540  CA  PHE A 299       3.447  -7.686  12.078  1.00 93.20           C
ATOM   4541  C   PHE A 299       4.576  -6.975  11.330  1.00 93.20           C
ATOM   4542  O   PHE A 299       4.394  -6.538  10.194  1.00 93.20           O
ATOM   4543  HA  PHE A 299       2.663  -7.963  11.373  1.00 93.20           H
ATOM   4544  CB  PHE A 299       2.949  -6.780  13.206  1.00 93.20           C
ATOM   4545 1HB  PHE A 299       2.184  -7.310  13.774  1.00 93.20           H
ATOM   4546 2HB  PHE A 299       3.774  -6.583  13.891  1.00 93.20           H
ATOM   4547  CG  PHE A 299       2.374  -5.446  12.725  1.00 93.20           C
ATOM   4548  CD1 PHE A 299       3.180  -4.355  12.626  1.00 93.20           C
ATOM   4549  HD1 PHE A 299       4.235  -4.431  12.890  1.00 93.20           H
ATOM   4550  CD2 PHE A 299       1.058  -5.352  12.396  1.00 93.20           C
ATOM   4551  HD2 PHE A 299       0.413  -6.227  12.476  1.00 93.20           H
ATOM   4552  CE1 PHE A 299       2.646  -3.117  12.180  1.00 93.20           C
ATOM   4553  HE1 PHE A 299       3.292  -2.242  12.101  1.00 93.20           H
ATOM   4554  CE2 PHE A 299       0.525  -4.114  11.950  1.00 93.20           C
ATOM   4555  HE2 PHE A 299      -0.530  -4.038  11.687  1.00 93.20           H
ATOM   4556  CZ  PHE A 299       1.330  -3.023  11.851  1.00 93.20           C
ATOM   4557  HZ  PHE A 299       0.921  -2.072  11.508  1.00 93.20           H
ATOM   4558  HN  PHE A 299       3.814  -8.954  13.690  1.00 93.20           H
ATOM   4559  N   GLN A 300       5.717  -6.882  11.996  1.00 93.38           N
ATOM   4560  CA  GLN A 300       6.859  -6.183  11.429  1.00 93.38           C
ATOM   4561  C   GLN A 300       7.291  -6.846  10.120  1.00 93.38           C
ATOM   4562  O   GLN A 300       7.526  -6.165   9.123  1.00 93.38           O
ATOM   4563  HA  GLN A 300       6.511  -5.169  11.234  1.00 93.38           H
ATOM   4564  CB  GLN A 300       8.019  -6.131  12.426  1.00 93.38           C
ATOM   4565 1HB  GLN A 300       8.213  -7.130  12.817  1.00 93.38           H
ATOM   4566 2HB  GLN A 300       8.926  -5.807  11.916  1.00 93.38           H
ATOM   4567  CG  GLN A 300       7.707  -5.177  13.581  1.00 93.38           C
ATOM   4568 1HG  GLN A 300       7.481  -4.186  13.187  1.00 93.38           H
ATOM   4569 2HG  GLN A 300       6.819  -5.521  14.111  1.00 93.38           H
ATOM   4570  CD  GLN A 300       8.886  -5.089  14.552  1.00 93.38           C
ATOM   4571  OE1 GLN A 300      10.034  -5.299  14.196  1.00 93.38           O
ATOM   4572  NE2 GLN A 300       8.540  -4.767  15.795  1.00 93.38           N
ATOM   4573 1HE2 GLN A 300       7.579  -4.608  16.021  1.00 93.38           H
ATOM   4574 2HE2 GLN A 300       9.240  -4.685  16.504  1.00 93.38           H
ATOM   4575  HN  GLN A 300       5.868  -7.272  12.904  1.00 93.38           H
ATOM   4576  N   VAL A 301       7.381  -8.167  10.164  1.00 95.07           N
ATOM   4577  CA  VAL A 301       7.883  -8.922   9.028  1.00 95.07           C
ATOM   4578  C   VAL A 301       6.940  -8.729   7.838  1.00 95.07           C
ATOM   4579  O   VAL A 301       7.377  -8.355   6.750  1.00 95.07           O
ATOM   4580  HA  VAL A 301       8.861  -8.517   8.770  1.00 95.07           H
ATOM   4581  CB  VAL A 301       8.065 -10.391   9.414  1.00 95.07           C
ATOM   4582  HB  VAL A 301       7.118 -10.752   9.814  1.00 95.07           H
ATOM   4583  CG1 VAL A 301       8.412 -11.241   8.190  1.00 95.07           C
ATOM   4584 1HG1 VAL A 301       7.608 -11.169   7.458  1.00 95.07           H
ATOM   4585 2HG1 VAL A 301       9.340 -10.878   7.748  1.00 95.07           H
ATOM   4586 3HG1 VAL A 301       8.536 -12.280   8.493  1.00 95.07           H
ATOM   4587  CG2 VAL A 301       9.125 -10.543  10.507  1.00 95.07           C
ATOM   4588 1HG2 VAL A 301      10.078 -10.156  10.145  1.00 95.07           H
ATOM   4589 2HG2 VAL A 301       8.819  -9.984  11.391  1.00 95.07           H
ATOM   4590 3HG2 VAL A 301       9.235 -11.597  10.762  1.00 95.07           H
ATOM   4591  HN  VAL A 301       7.121  -8.720  10.956  1.00 95.07           H
ATOM   4592  N   THR A 302       5.666  -8.993   8.085  1.00 94.19           N
ATOM   4593  CA  THR A 302       4.679  -8.983   7.018  1.00 94.19           C
ATOM   4594  C   THR A 302       4.513  -7.569   6.457  1.00 94.19           C
ATOM   4595  O   THR A 302       4.268  -7.395   5.265  1.00 94.19           O
ATOM   4596  HA  THR A 302       5.047  -9.608   6.204  1.00 94.19           H
ATOM   4597  CB  THR A 302       3.381  -9.575   7.569  1.00 94.19           C
ATOM   4598  HB  THR A 302       2.603  -9.587   6.805  1.00 94.19           H
ATOM   4599  OG1 THR A 302       3.100  -8.783   8.720  1.00 94.19           O
ATOM   4600  HG1 THR A 302       3.461  -9.229   9.538  1.00 94.19           H
ATOM   4601  CG2 THR A 302       3.570 -10.987   8.125  1.00 94.19           C
ATOM   4602 1HG2 THR A 302       4.299 -10.964   8.935  1.00 94.19           H
ATOM   4603 2HG2 THR A 302       3.929 -11.645   7.333  1.00 94.19           H
ATOM   4604 3HG2 THR A 302       2.618 -11.360   8.503  1.00 94.19           H
ATOM   4605  HN  THR A 302       5.305  -9.209   8.992  1.00 94.19           H
ATOM   4606  N   GLN A 303       4.653  -6.595   7.345  1.00 93.14           N
ATOM   4607  CA  GLN A 303       4.582  -5.201   6.943  1.00 93.14           C
ATOM   4608  C   GLN A 303       5.692  -4.880   5.940  1.00 93.14           C
ATOM   4609  O   GLN A 303       5.455  -4.200   4.943  1.00 93.14           O
ATOM   4610  HA  GLN A 303       3.608  -5.085   6.467  1.00 93.14           H
ATOM   4611  CB  GLN A 303       4.658  -4.275   8.159  1.00 93.14           C
ATOM   4612 1HB  GLN A 303       3.813  -4.467   8.820  1.00 93.14           H
ATOM   4613 2HB  GLN A 303       5.563  -4.490   8.728  1.00 93.14           H
ATOM   4614  CG  GLN A 303       4.655  -2.806   7.731  1.00 93.14           C
ATOM   4615 1HG  GLN A 303       5.638  -2.534   7.347  1.00 93.14           H
ATOM   4616 2HG  GLN A 303       3.944  -2.662   6.919  1.00 93.14           H
ATOM   4617  CD  GLN A 303       4.290  -1.894   8.904  1.00 93.14           C
ATOM   4618  OE1 GLN A 303       5.126  -1.499   9.700  1.00 93.14           O
ATOM   4619  NE2 GLN A 303       2.999  -1.584   8.967  1.00 93.14           N
ATOM   4620 1HE2 GLN A 303       2.365  -1.942   8.281  1.00 93.14           H
ATOM   4621 2HE2 GLN A 303       2.662  -0.992   9.699  1.00 93.14           H
ATOM   4622  HN  GLN A 303       4.812  -6.746   8.321  1.00 93.14           H
ATOM   4623  N   THR A 304       6.880  -5.386   6.239  1.00 93.76           N
ATOM   4624  CA  THR A 304       8.039  -5.114   5.406  1.00 93.76           C
ATOM   4625  C   THR A 304       7.845  -5.710   4.010  1.00 93.76           C
ATOM   4626  O   THR A 304       8.191  -5.083   3.010  1.00 93.76           O
ATOM   4627  HA  THR A 304       8.129  -4.035   5.283  1.00 93.76           H
ATOM   4628  CB  THR A 304       9.276  -5.651   6.129  1.00 93.76           C
ATOM   4629  HB  THR A 304       9.250  -6.739   6.190  1.00 93.76           H
ATOM   4630  OG1 THR A 304       9.274  -4.965   7.378  1.00 93.76           O
ATOM   4631  HG1 THR A 304       8.822  -5.522   8.074  1.00 93.76           H
ATOM   4632  CG2 THR A 304      10.581  -5.209   5.463  1.00 93.76           C
ATOM   4633 1HG2 THR A 304      10.639  -4.121   5.463  1.00 93.76           H
ATOM   4634 2HG2 THR A 304      10.607  -5.575   4.436  1.00 93.76           H
ATOM   4635 3HG2 THR A 304      11.427  -5.618   6.016  1.00 93.76           H
ATOM   4636  HN  THR A 304       7.056  -5.969   7.031  1.00 93.76           H
ATOM   4637  N   ILE A 305       7.291  -6.913   3.987  1.00 93.74           N
ATOM   4638  CA  ILE A 305       7.022  -7.589   2.729  1.00 93.74           C
ATOM   4639  C   ILE A 305       6.066  -6.737   1.892  1.00 93.74           C
ATOM   4640  O   ILE A 305       6.227  -6.629   0.677  1.00 93.74           O
ATOM   4641  HA  ILE A 305       7.968  -7.673   2.194  1.00 93.74           H
ATOM   4642  CB  ILE A 305       6.517  -9.011   2.982  1.00 93.74           C
ATOM   4643  HB  ILE A 305       5.675  -8.957   3.673  1.00 93.74           H
ATOM   4644  CG1 ILE A 305       7.596  -9.865   3.651  1.00 93.74           C
ATOM   4645 1HG1 ILE A 305       8.388 -10.082   2.934  1.00 93.74           H
ATOM   4646 2HG1 ILE A 305       8.051  -9.308   4.470  1.00 93.74           H
ATOM   4647  CG2 ILE A 305       6.000  -9.647   1.691  1.00 93.74           C
ATOM   4648 1HG2 ILE A 305       5.179  -9.050   1.294  1.00 93.74           H
ATOM   4649 2HG2 ILE A 305       6.806  -9.688   0.958  1.00 93.74           H
ATOM   4650 3HG2 ILE A 305       5.648 -10.657   1.899  1.00 93.74           H
ATOM   4651  CD1 ILE A 305       7.008 -11.174   4.182  1.00 93.74           C
ATOM   4652 1HD1 ILE A 305       6.233 -10.953   4.915  1.00 93.74           H
ATOM   4653 2HD1 ILE A 305       6.576 -11.740   3.356  1.00 93.74           H
ATOM   4654 3HD1 ILE A 305       7.797 -11.762   4.652  1.00 93.74           H
ATOM   4655  HN  ILE A 305       7.029  -7.424   4.806  1.00 93.74           H
ATOM   4656  N   ALA A 306       5.092  -6.153   2.575  1.00 91.39           N
ATOM   4657  CA  ALA A 306       4.075  -5.364   1.901  1.00 91.39           C
ATOM   4658  C   ALA A 306       4.731  -4.145   1.248  1.00 91.39           C
ATOM   4659  O   ALA A 306       4.302  -3.701   0.185  1.00 91.39           O
ATOM   4660  HA  ALA A 306       3.631  -5.987   1.125  1.00 91.39           H
ATOM   4661  CB  ALA A 306       2.986  -4.972   2.902  1.00 91.39           C
ATOM   4662 1HB  ALA A 306       2.532  -5.873   3.316  1.00 91.39           H
ATOM   4663 2HB  ALA A 306       3.427  -4.386   3.708  1.00 91.39           H
ATOM   4664 3HB  ALA A 306       2.223  -4.380   2.397  1.00 91.39           H
ATOM   4665  HN  ALA A 306       4.991  -6.213   3.568  1.00 91.39           H
ATOM   4666  N   PHE A 307       5.760  -3.641   1.912  1.00 92.43           N
ATOM   4667  CA  PHE A 307       6.420  -2.428   1.459  1.00 92.43           C
ATOM   4668  C   PHE A 307       7.256  -2.693   0.205  1.00 92.43           C
ATOM   4669  O   PHE A 307       7.375  -1.827  -0.660  1.00 92.43           O
ATOM   4670  HA  PHE A 307       5.640  -1.702   1.227  1.00 92.43           H
ATOM   4671  CB  PHE A 307       7.347  -1.975   2.589  1.00 92.43           C
ATOM   4672 1HB  PHE A 307       7.951  -2.823   2.912  1.00 92.43           H
ATOM   4673 2HB  PHE A 307       8.035  -1.223   2.202  1.00 92.43           H
ATOM   4674  CG  PHE A 307       6.614  -1.398   3.802  1.00 92.43           C
ATOM   4675  CD1 PHE A 307       5.255  -1.397   3.838  1.00 92.43           C
ATOM   4676  HD1 PHE A 307       4.687  -1.807   3.002  1.00 92.43           H
ATOM   4677  CD2 PHE A 307       7.322  -0.887   4.845  1.00 92.43           C
ATOM   4678  HD2 PHE A 307       8.412  -0.888   4.816  1.00 92.43           H
ATOM   4679  CE1 PHE A 307       4.575  -0.862   4.964  1.00 92.43           C
ATOM   4680  HE1 PHE A 307       3.485  -0.861   4.992  1.00 92.43           H
ATOM   4681  CE2 PHE A 307       6.642  -0.352   5.971  1.00 92.43           C
ATOM   4682  HE2 PHE A 307       7.210   0.058   6.806  1.00 92.43           H
ATOM   4683  CZ  PHE A 307       5.283  -0.351   6.006  1.00 92.43           C
ATOM   4684  HZ  PHE A 307       4.760   0.060   6.871  1.00 92.43           H
ATOM   4685  HN  PHE A 307       6.143  -4.045   2.742  1.00 92.43           H
ATOM   4686  N   PHE A 308       7.813  -3.893   0.147  1.00 91.94           N
ATOM   4687  CA  PHE A 308       8.622  -4.289  -0.993  1.00 91.94           C
ATOM   4688  C   PHE A 308       7.820  -4.197  -2.293  1.00 91.94           C
ATOM   4689  O   PHE A 308       8.393  -4.042  -3.370  1.00 91.94           O
ATOM   4690  HA  PHE A 308       9.469  -3.604  -1.041  1.00 91.94           H
ATOM   4691  CB  PHE A 308       9.036  -5.744  -0.765  1.00 91.94           C
ATOM   4692 1HB  PHE A 308       8.326  -6.210  -0.082  1.00 91.94           H
ATOM   4693 2HB  PHE A 308       8.969  -6.282  -1.710  1.00 91.94           H
ATOM   4694  CG  PHE A 308      10.448  -5.908  -0.200  1.00 91.94           C
ATOM   4695  CD1 PHE A 308      11.526  -5.810  -1.024  1.00 91.94           C
ATOM   4696  HD1 PHE A 308      11.383  -5.614  -2.087  1.00 91.94           H
ATOM   4697  CD2 PHE A 308      10.626  -6.151   1.126  1.00 91.94           C
ATOM   4698  HD2 PHE A 308       9.763  -6.230   1.786  1.00 91.94           H
ATOM   4699  CE1 PHE A 308      12.837  -5.962  -0.499  1.00 91.94           C
ATOM   4700  HE1 PHE A 308      13.700  -5.884  -1.160  1.00 91.94           H
ATOM   4701  CE2 PHE A 308      11.937  -6.304   1.651  1.00 91.94           C
ATOM   4702  HE2 PHE A 308      12.080  -6.499   2.713  1.00 91.94           H
ATOM   4703  CZ  PHE A 308      13.015  -6.206   0.827  1.00 91.94           C
ATOM   4704  HZ  PHE A 308      14.021  -6.323   1.229  1.00 91.94           H
ATOM   4705  HN  PHE A 308       7.719  -4.588   0.860  1.00 91.94           H
ATOM   4706  N   HIS A 309       6.507  -4.296  -2.148  1.00 88.57           N
ATOM   4707  CA  HIS A 309       5.625  -4.296  -3.303  1.00 88.57           C
ATOM   4708  C   HIS A 309       5.821  -3.004  -4.099  1.00 88.57           C
ATOM   4709  O   HIS A 309       5.765  -3.013  -5.327  1.00 88.57           O
ATOM   4710  HA  HIS A 309       5.921  -5.142  -3.923  1.00 88.57           H
ATOM   4711  CB  HIS A 309       4.172  -4.515  -2.877  1.00 88.57           C
ATOM   4712 1HB  HIS A 309       4.114  -5.420  -2.272  1.00 88.57           H
ATOM   4713 2HB  HIS A 309       3.861  -3.686  -2.241  1.00 88.57           H
ATOM   4714  CG  HIS A 309       3.205  -4.635  -4.031  1.00 88.57           C
ATOM   4715  ND1 HIS A 309       2.569  -3.542  -4.593  1.00 88.57           N
ATOM   4716  HD1 HIS A 309       2.678  -2.590  -4.305  1.00 88.57           H
ATOM   4717  CD2 HIS A 309       2.773  -5.729  -4.722  1.00 88.57           C
ATOM   4718  HD2 HIS A 309       3.078  -6.759  -4.539  1.00 88.57           H
ATOM   4719  CE1 HIS A 309       1.791  -3.970  -5.576  1.00 88.57           C
ATOM   4720  HE1 HIS A 309       1.160  -3.349  -6.211  1.00 88.57           H
ATOM   4721  NE2 HIS A 309       1.919  -5.326  -5.654  1.00 88.57           N
ATOM   4722  HN  HIS A 309       6.046  -4.374  -1.264  1.00 88.57           H
ATOM   4723  N   SER A 310       6.046  -1.923  -3.366  1.00 89.24           N
ATOM   4724  CA  SER A 310       6.091  -0.604  -3.972  1.00 89.24           C
ATOM   4725  C   SER A 310       7.346  -0.467  -4.837  1.00 89.24           C
ATOM   4726  O   SER A 310       7.465   0.474  -5.620  1.00 89.24           O
ATOM   4727  HA  SER A 310       5.194  -0.538  -4.587  1.00 89.24           H
ATOM   4728  CB  SER A 310       6.060   0.494  -2.906  1.00 89.24           C
ATOM   4729 1HB  SER A 310       6.836   0.302  -2.165  1.00 89.24           H
ATOM   4730 2HB  SER A 310       6.290   1.454  -3.367  1.00 89.24           H
ATOM   4731  OG  SER A 310       4.794   0.571  -2.256  1.00 89.24           O
ATOM   4732  HG  SER A 310       4.116   0.971  -2.873  1.00 89.24           H
ATOM   4733  HN  SER A 310       6.196  -1.940  -2.377  1.00 89.24           H
ATOM   4734  N   CYS A 311       8.250  -1.421  -4.666  1.00 91.33           N
ATOM   4735  CA  CYS A 311       9.480  -1.432  -5.438  1.00 91.33           C
ATOM   4736  C   CYS A 311       9.378  -2.540  -6.489  1.00 91.33           C
ATOM   4737  O   CYS A 311      10.247  -2.666  -7.350  1.00 91.33           O
ATOM   4738  HA  CYS A 311       9.561  -0.454  -5.913  1.00 91.33           H
ATOM   4739  CB  CYS A 311      10.709  -1.607  -4.543  1.00 91.33           C
ATOM   4740 1HB  CYS A 311      11.614  -1.382  -5.106  1.00 91.33           H
ATOM   4741 2HB  CYS A 311      10.666  -0.903  -3.712  1.00 91.33           H
ATOM   4742  SG  CYS A 311      10.780  -3.321  -3.905  1.00 91.33           S
ATOM   4743  HG  CYS A 311      11.909  -3.167  -3.220  1.00 91.33           H
ATOM   4744  HN  CYS A 311       8.152  -2.174  -4.016  1.00 91.33           H
ATOM   4745  N   LEU A 312       8.308  -3.314  -6.384  1.00 87.79           N
ATOM   4746  CA  LEU A 312       8.142  -4.480  -7.234  1.00 87.79           C
ATOM   4747  C   LEU A 312       7.454  -4.063  -8.536  1.00 87.79           C
ATOM   4748  O   LEU A 312       7.687  -4.662  -9.585  1.00 87.79           O
ATOM   4749  HA  LEU A 312       9.138  -4.854  -7.475  1.00 87.79           H
ATOM   4750  CB  LEU A 312       7.410  -5.593  -6.481  1.00 87.79           C
ATOM   4751 1HB  LEU A 312       6.532  -5.163  -6.000  1.00 87.79           H
ATOM   4752 2HB  LEU A 312       7.051  -6.321  -7.208  1.00 87.79           H
ATOM   4753  CG  LEU A 312       8.227  -6.334  -5.420  1.00 87.79           C
ATOM   4754  HG  LEU A 312       8.559  -5.608  -4.677  1.00 87.79           H
ATOM   4755  CD1 LEU A 312       7.367  -7.367  -4.689  1.00 87.79           C
ATOM   4756 1HD1 LEU A 312       6.532  -6.865  -4.201  1.00 87.79           H
ATOM   4757 2HD1 LEU A 312       6.984  -8.094  -5.406  1.00 87.79           H
ATOM   4758 3HD1 LEU A 312       7.971  -7.879  -3.940  1.00 87.79           H
ATOM   4759  CD2 LEU A 312       9.481  -6.961  -6.032  1.00 87.79           C
ATOM   4760 1HD2 LEU A 312       9.191  -7.670  -6.807  1.00 87.79           H
ATOM   4761 2HD2 LEU A 312      10.102  -6.179  -6.468  1.00 87.79           H
ATOM   4762 3HD2 LEU A 312      10.042  -7.481  -5.256  1.00 87.79           H
ATOM   4763  HN  LEU A 312       7.565  -3.156  -5.734  1.00 87.79           H
ATOM   4764  N   ASN A 313       6.620  -3.040  -8.425  1.00 80.14           N
ATOM   4765  CA  ASN A 313       5.778  -2.637  -9.539  1.00 80.14           C
ATOM   4766  C   ASN A 313       6.656  -2.351 -10.759  1.00 80.14           C
ATOM   4767  O   ASN A 313       6.447  -2.926 -11.826  1.00 80.14           O
ATOM   4768  HA  ASN A 313       5.098  -3.473  -9.701  1.00 80.14           H
ATOM   4769  CB  ASN A 313       4.999  -1.362  -9.207  1.00 80.14           C
ATOM   4770 1HB  ASN A 313       5.654  -0.653  -8.701  1.00 80.14           H
ATOM   4771 2HB  ASN A 313       4.666  -0.886 -10.129  1.00 80.14           H
ATOM   4772  CG  ASN A 313       3.791  -1.672  -8.321  1.00 80.14           C
ATOM   4773  OD1 ASN A 313       3.246  -2.764  -8.330  1.00 80.14           O
ATOM   4774  ND2 ASN A 313       3.405  -0.654  -7.558  1.00 80.14           N
ATOM   4775 1HD2 ASN A 313       3.896   0.216  -7.599  1.00 80.14           H
ATOM   4776 2HD2 ASN A 313       2.623  -0.758  -6.943  1.00 80.14           H
ATOM   4777  HN  ASN A 313       6.514  -2.492  -7.595  1.00 80.14           H
ATOM   4778  N   PRO A 314       7.649  -1.462 -10.624  1.00 79.91           N
ATOM   4779  CA  PRO A 314       8.504  -1.109 -11.761  1.00 79.91           C
ATOM   4780  C   PRO A 314       9.111  -2.332 -12.428  1.00 79.91           C
ATOM   4781  O   PRO A 314       9.193  -2.398 -13.654  1.00 79.91           O
ATOM   4782  HA  PRO A 314       7.913  -0.624 -12.537  1.00 79.91           H
ATOM   4783  CB  PRO A 314       9.576  -0.210 -11.141  1.00 79.91           C
ATOM   4784 1HB  PRO A 314      10.450  -0.782 -10.831  1.00 79.91           H
ATOM   4785 2HB  PRO A 314       9.924   0.544 -11.848  1.00 79.91           H
ATOM   4786  CG  PRO A 314       8.864   0.421  -9.951  1.00 79.91           C
ATOM   4787 1HG  PRO A 314       9.569   0.803  -9.213  1.00 79.91           H
ATOM   4788 2HG  PRO A 314       8.245   1.267 -10.251  1.00 79.91           H
ATOM   4789  CD  PRO A 314       8.033  -0.729  -9.405  1.00 79.91           C
ATOM   4790 1HD  PRO A 314       8.609  -1.357  -8.725  1.00 79.91           H
ATOM   4791 2HD  PRO A 314       7.166  -0.374  -8.848  1.00 79.91           H
ATOM   4792  N   VAL A 315       9.523  -3.277 -11.596  1.00 82.01           N
ATOM   4793  CA  VAL A 315      10.235  -4.446 -12.085  1.00 82.01           C
ATOM   4794  C   VAL A 315       9.305  -5.265 -12.983  1.00 82.01           C
ATOM   4795  O   VAL A 315       9.724  -5.762 -14.028  1.00 82.01           O
ATOM   4796  HA  VAL A 315      11.077  -4.094 -12.681  1.00 82.01           H
ATOM   4797  CB  VAL A 315      10.791  -5.251 -10.909  1.00 82.01           C
ATOM   4798  HB  VAL A 315       9.949  -5.572 -10.295  1.00 82.01           H
ATOM   4799  CG1 VAL A 315      11.521  -6.503 -11.397  1.00 82.01           C
ATOM   4800 1HG1 VAL A 315      10.829  -7.133 -11.955  1.00 82.01           H
ATOM   4801 2HG1 VAL A 315      12.349  -6.212 -12.044  1.00 82.01           H
ATOM   4802 3HG1 VAL A 315      11.906  -7.056 -10.541  1.00 82.01           H
ATOM   4803  CG2 VAL A 315      11.705  -4.387 -10.037  1.00 82.01           C
ATOM   4804 1HG2 VAL A 315      12.539  -4.023 -10.637  1.00 82.01           H
ATOM   4805 2HG2 VAL A 315      11.141  -3.540  -9.646  1.00 82.01           H
ATOM   4806 3HG2 VAL A 315      12.086  -4.984  -9.209  1.00 82.01           H
ATOM   4807  HN  VAL A 315       9.379  -3.254 -10.607  1.00 82.01           H
ATOM   4808  N   LEU A 316       8.060  -5.380 -12.544  1.00 77.82           N
ATOM   4809  CA  LEU A 316       7.076  -6.156 -13.279  1.00 77.82           C
ATOM   4810  C   LEU A 316       6.933  -5.584 -14.691  1.00 77.82           C
ATOM   4811  O   LEU A 316       6.812  -6.334 -15.658  1.00 77.82           O
ATOM   4812  HA  LEU A 316       7.455  -7.175 -13.356  1.00 77.82           H
ATOM   4813  CB  LEU A 316       5.758  -6.220 -12.505  1.00 77.82           C
ATOM   4814 1HB  LEU A 316       5.448  -5.202 -12.268  1.00 77.82           H
ATOM   4815 2HB  LEU A 316       4.995  -6.641 -13.160  1.00 77.82           H
ATOM   4816  CG  LEU A 316       5.780  -7.031 -11.207  1.00 77.82           C
ATOM   4817  HG  LEU A 316       6.598  -6.662 -10.588  1.00 77.82           H
ATOM   4818  CD1 LEU A 316       4.487  -6.832 -10.414  1.00 77.82           C
ATOM   4819 1HD1 LEU A 316       4.372  -5.777 -10.165  1.00 77.82           H
ATOM   4820 2HD1 LEU A 316       3.638  -7.158 -11.015  1.00 77.82           H
ATOM   4821 3HD1 LEU A 316       4.530  -7.419  -9.497  1.00 77.82           H
ATOM   4822  CD2 LEU A 316       6.058  -8.509 -11.489  1.00 77.82           C
ATOM   4823 1HD2 LEU A 316       5.278  -8.908 -12.138  1.00 77.82           H
ATOM   4824 2HD2 LEU A 316       7.026  -8.609 -11.981  1.00 77.82           H
ATOM   4825 3HD2 LEU A 316       6.069  -9.062 -10.550  1.00 77.82           H
ATOM   4826  HN  LEU A 316       7.722  -4.956 -11.704  1.00 77.82           H
ATOM   4827  N   TYR A 317       6.952  -4.261 -14.764  1.00 74.25           N
ATOM   4828  CA  TYR A 317       6.770  -3.579 -16.034  1.00 74.25           C
ATOM   4829  C   TYR A 317       7.950  -3.842 -16.971  1.00 74.25           C
ATOM   4830  O   TYR A 317       7.769  -3.983 -18.180  1.00 74.25           O
ATOM   4831  HA  TYR A 317       5.859  -3.962 -16.493  1.00 74.25           H
ATOM   4832  CB  TYR A 317       6.716  -2.086 -15.706  1.00 74.25           C
ATOM   4833 1HB  TYR A 317       7.677  -1.780 -15.292  1.00 74.25           H
ATOM   4834 2HB  TYR A 317       6.576  -1.526 -16.631  1.00 74.25           H
ATOM   4835  CG  TYR A 317       5.609  -1.704 -14.723  1.00 74.25           C
ATOM   4836  CD1 TYR A 317       4.456  -2.460 -14.654  1.00 74.25           C
ATOM   4837  HD1 TYR A 317       4.335  -3.329 -15.300  1.00 74.25           H
ATOM   4838  CD2 TYR A 317       5.762  -0.603 -13.904  1.00 74.25           C
ATOM   4839  HD2 TYR A 317       6.672  -0.006 -13.959  1.00 74.25           H
ATOM   4840  CE1 TYR A 317       3.413  -2.100 -13.728  1.00 74.25           C
ATOM   4841  HE1 TYR A 317       2.498  -2.689 -13.663  1.00 74.25           H
ATOM   4842  CE2 TYR A 317       4.719  -0.244 -12.978  1.00 74.25           C
ATOM   4843  HE2 TYR A 317       4.827   0.623 -12.326  1.00 74.25           H
ATOM   4844  CZ  TYR A 317       3.597  -1.010 -12.936  1.00 74.25           C
ATOM   4845  OH  TYR A 317       2.612  -0.671 -12.061  1.00 74.25           O
ATOM   4846  HH  TYR A 317       1.973  -1.432 -11.953  1.00 74.25           H
ATOM   4847  HN  TYR A 317       7.089  -3.660 -13.977  1.00 74.25           H
ATOM   4848  N   VAL A 318       9.134  -3.899 -16.379  1.00 73.22           N
ATOM   4849  CA  VAL A 318      10.346  -4.126 -17.148  1.00 73.22           C
ATOM   4850  C   VAL A 318      10.267  -5.496 -17.824  1.00 73.22           C
ATOM   4851  O   VAL A 318      10.400  -5.599 -19.043  1.00 73.22           O
ATOM   4852  HA  VAL A 318      10.395  -3.356 -17.918  1.00 73.22           H
ATOM   4853  CB  VAL A 318      11.573  -3.973 -16.247  1.00 73.22           C
ATOM   4854  HB  VAL A 318      11.441  -4.628 -15.386  1.00 73.22           H
ATOM   4855  CG1 VAL A 318      12.846  -4.408 -16.977  1.00 73.22           C
ATOM   4856 1HG1 VAL A 318      12.757  -5.453 -17.272  1.00 73.22           H
ATOM   4857 2HG1 VAL A 318      12.985  -3.790 -17.865  1.00 73.22           H
ATOM   4858 3HG1 VAL A 318      13.703  -4.289 -16.315  1.00 73.22           H
ATOM   4859  CG2 VAL A 318      11.700  -2.539 -15.731  1.00 73.22           C
ATOM   4860 1HG2 VAL A 318      11.799  -1.856 -16.575  1.00 73.22           H
ATOM   4861 2HG2 VAL A 318      10.811  -2.279 -15.157  1.00 73.22           H
ATOM   4862 3HG2 VAL A 318      12.581  -2.458 -15.094  1.00 73.22           H
ATOM   4863  HN  VAL A 318       9.272  -3.795 -15.394  1.00 73.22           H
ATOM   4864  N   PHE A 319      10.051  -6.514 -17.004  1.00 72.28           N
ATOM   4865  CA  PHE A 319      10.187  -7.886 -17.463  1.00 72.28           C
ATOM   4866  C   PHE A 319       8.988  -8.299 -18.319  1.00 72.28           C
ATOM   4867  O   PHE A 319       9.145  -9.006 -19.313  1.00 72.28           O
ATOM   4868  HA  PHE A 319      11.095  -7.938 -18.063  1.00 72.28           H
ATOM   4869  CB  PHE A 319      10.237  -8.771 -16.216  1.00 72.28           C
ATOM   4870 1HB  PHE A 319       9.486  -8.424 -15.506  1.00 72.28           H
ATOM   4871 2HB  PHE A 319       9.967  -9.789 -16.494  1.00 72.28           H
ATOM   4872  CG  PHE A 319      11.601  -8.793 -15.523  1.00 72.28           C
ATOM   4873  CD1 PHE A 319      12.675  -9.340 -16.152  1.00 72.28           C
ATOM   4874  HD1 PHE A 319      12.565  -9.762 -17.151  1.00 72.28           H
ATOM   4875  CD2 PHE A 319      11.739  -8.266 -14.276  1.00 72.28           C
ATOM   4876  HD2 PHE A 319      10.878  -7.828 -13.772  1.00 72.28           H
ATOM   4877  CE1 PHE A 319      13.941  -9.360 -15.509  1.00 72.28           C
ATOM   4878  HE1 PHE A 319      14.802  -9.798 -16.014  1.00 72.28           H
ATOM   4879  CE2 PHE A 319      13.005  -8.286 -13.633  1.00 72.28           C
ATOM   4880  HE2 PHE A 319      13.116  -7.863 -12.635  1.00 72.28           H
ATOM   4881  CZ  PHE A 319      14.079  -8.833 -14.263  1.00 72.28           C
ATOM   4882  HZ  PHE A 319      15.051  -8.848 -13.769  1.00 72.28           H
ATOM   4883  HN  PHE A 319       9.789  -6.413 -16.045  1.00 72.28           H
ATOM   4884  N   VAL A 320       7.818  -7.840 -17.902  1.00 68.86           N
ATOM   4885  CA  VAL A 320       6.573  -8.387 -18.415  1.00 68.86           C
ATOM   4886  C   VAL A 320       5.993  -7.431 -19.459  1.00 68.86           C
ATOM   4887  O   VAL A 320       5.272  -7.855 -20.361  1.00 68.86           O
ATOM   4888  HA  VAL A 320       6.806  -9.336 -18.899  1.00 68.86           H
ATOM   4889  CB  VAL A 320       5.609  -8.668 -17.260  1.00 68.86           C
ATOM   4890  HB  VAL A 320       5.135  -7.726 -16.983  1.00 68.86           H
ATOM   4891  CG1 VAL A 320       4.508  -9.640 -17.689  1.00 68.86           C
ATOM   4892 1HG1 VAL A 320       3.946  -9.209 -18.517  1.00 68.86           H
ATOM   4893 2HG1 VAL A 320       4.958 -10.581 -18.006  1.00 68.86           H
ATOM   4894 3HG1 VAL A 320       3.837  -9.822 -16.850  1.00 68.86           H
ATOM   4895  CG2 VAL A 320       6.360  -9.195 -16.036  1.00 68.86           C
ATOM   4896 1HG2 VAL A 320       6.873 -10.121 -16.295  1.00 68.86           H
ATOM   4897 2HG2 VAL A 320       7.089  -8.454 -15.710  1.00 68.86           H
ATOM   4898 3HG2 VAL A 320       5.651  -9.386 -15.230  1.00 68.86           H
ATOM   4899  HN  VAL A 320       7.711  -7.109 -17.228  1.00 68.86           H
ATOM   4900  N   GLY A 321       6.329  -6.160 -19.303  1.00 70.86           N
ATOM   4901  CA  GLY A 321       5.829  -5.137 -20.205  1.00 70.86           C
ATOM   4902  C   GLY A 321       6.697  -5.043 -21.462  1.00 70.86           C
ATOM   4903  O   GLY A 321       7.757  -4.420 -21.444  1.00 70.86           O
ATOM   4904 1HA  GLY A 321       4.801  -5.364 -20.485  1.00 70.86           H
ATOM   4905 2HA  GLY A 321       5.815  -4.173 -19.696  1.00 70.86           H
ATOM   4906  HN  GLY A 321       6.930  -5.825 -18.577  1.00 70.86           H
ATOM   4907  N   GLU A 322       6.214  -5.671 -22.524  1.00 74.93           N
ATOM   4908  CA  GLU A 322       6.820  -5.502 -23.834  1.00 74.93           C
ATOM   4909  C   GLU A 322       6.797  -4.028 -24.243  1.00 74.93           C
ATOM   4910  O   GLU A 322       7.797  -3.499 -24.726  1.00 74.93           O
ATOM   4911  HA  GLU A 322       7.850  -5.839 -23.722  1.00 74.93           H
ATOM   4912  CB  GLU A 322       6.118  -6.372 -24.879  1.00 74.93           C
ATOM   4913 1HB  GLU A 322       5.044  -6.189 -24.848  1.00 74.93           H
ATOM   4914 2HB  GLU A 322       6.557  -6.192 -25.860  1.00 74.93           H
ATOM   4915  CG  GLU A 322       6.322  -7.858 -24.581  1.00 74.93           C
ATOM   4916 1HG  GLU A 322       7.376  -8.053 -24.385  1.00 74.93           H
ATOM   4917 2HG  GLU A 322       5.774  -8.130 -23.678  1.00 74.93           H
ATOM   4918  CD  GLU A 322       5.847  -8.722 -25.751  1.00 74.93           C
ATOM   4919  OE1 GLU A 322       6.503  -9.758 -25.994  1.00 74.93           O
ATOM   4920  OE2 GLU A 322       4.840  -8.327 -26.377  1.00 74.93           O
ATOM   4921  HN  GLU A 322       5.424  -6.285 -22.500  1.00 74.93           H
ATOM   4922  N   ARG A 323       5.646  -3.406 -24.033  1.00 75.88           N
ATOM   4923  CA  ARG A 323       5.464  -2.017 -24.421  1.00 75.88           C
ATOM   4924  C   ARG A 323       6.465  -1.125 -23.683  1.00 75.88           C
ATOM   4925  O   ARG A 323       7.068  -0.236 -24.282  1.00 75.88           O
ATOM   4926  HA  ARG A 323       5.643  -2.002 -25.496  1.00 75.88           H
ATOM   4927  CB  ARG A 323       4.043  -1.541 -24.113  1.00 75.88           C
ATOM   4928 1HB  ARG A 323       3.336  -2.348 -24.303  1.00 75.88           H
ATOM   4929 2HB  ARG A 323       3.962  -1.289 -23.055  1.00 75.88           H
ATOM   4930  CG  ARG A 323       3.677  -0.323 -24.963  1.00 75.88           C
ATOM   4931 1HG  ARG A 323       4.353   0.501 -24.735  1.00 75.88           H
ATOM   4932 2HG  ARG A 323       3.808  -0.560 -26.019  1.00 75.88           H
ATOM   4933  CD  ARG A 323       2.232   0.109 -24.708  1.00 75.88           C
ATOM   4934 1HD  ARG A 323       1.587  -0.768 -24.643  1.00 75.88           H
ATOM   4935 2HD  ARG A 323       2.162   0.627 -23.751  1.00 75.88           H
ATOM   4936  NE  ARG A 323       1.769   0.997 -25.797  1.00 75.88           N
ATOM   4937  HE  ARG A 323       2.356   1.098 -26.601  1.00 75.88           H
ATOM   4938  CZ  ARG A 323       0.612   1.673 -25.775  1.00 75.88           C
ATOM   4939  NH1 ARG A 323      -0.213   1.575 -24.724  1.00 75.88           N
ATOM   4940 1HH1 ARG A 323       0.032   0.993 -23.949  1.00 75.88           H
ATOM   4941 2HH1 ARG A 323      -1.075   2.083 -24.716  1.00 75.88           H
ATOM   4942  NH2 ARG A 323       0.293   2.450 -26.820  1.00 75.88           N
ATOM   4943 1HH2 ARG A 323      -0.566   2.961 -26.819  1.00 75.88           H
ATOM   4944 2HH2 ARG A 323       0.915   2.518 -27.600  1.00 75.88           H
ATOM   4945  HN  ARG A 323       4.848  -3.834 -23.609  1.00 75.88           H
ATOM   4946  N   PHE A 324       6.610  -1.394 -22.394  1.00 77.50           N
ATOM   4947  CA  PHE A 324       7.481  -0.588 -21.555  1.00 77.50           C
ATOM   4948  C   PHE A 324       8.943  -0.731 -21.986  1.00 77.50           C
ATOM   4949  O   PHE A 324       9.671   0.258 -22.060  1.00 77.50           O
ATOM   4950  HA  PHE A 324       7.170   0.450 -21.669  1.00 77.50           H
ATOM   4951  CB  PHE A 324       7.331  -1.109 -20.124  1.00 77.50           C
ATOM   4952 1HB  PHE A 324       6.271  -1.166 -19.879  1.00 77.50           H
ATOM   4953 2HB  PHE A 324       7.725  -2.124 -20.074  1.00 77.50           H
ATOM   4954  CG  PHE A 324       8.037  -0.251 -19.073  1.00 77.50           C
ATOM   4955  CD1 PHE A 324       9.293  -0.574 -18.663  1.00 77.50           C
ATOM   4956  HD1 PHE A 324       9.796  -1.445 -19.083  1.00 77.50           H
ATOM   4957  CD2 PHE A 324       7.409   0.835 -18.548  1.00 77.50           C
ATOM   4958  HD2 PHE A 324       6.403   1.095 -18.876  1.00 77.50           H
ATOM   4959  CE1 PHE A 324       9.949   0.222 -17.687  1.00 77.50           C
ATOM   4960  HE1 PHE A 324      10.955  -0.037 -17.358  1.00 77.50           H
ATOM   4961  CE2 PHE A 324       8.065   1.632 -17.572  1.00 77.50           C
ATOM   4962  HE2 PHE A 324       7.562   2.502 -17.151  1.00 77.50           H
ATOM   4963  CZ  PHE A 324       9.321   1.308 -17.162  1.00 77.50           C
ATOM   4964  HZ  PHE A 324       9.824   1.920 -16.413  1.00 77.50           H
ATOM   4965  HN  PHE A 324       6.147  -2.145 -21.923  1.00 77.50           H
ATOM   4966  N   ARG A 325       9.328  -1.969 -22.259  1.00 80.57           N
ATOM   4967  CA  ARG A 325      10.683  -2.251 -22.700  1.00 80.57           C
ATOM   4968  C   ARG A 325      11.008  -1.452 -23.964  1.00 80.57           C
ATOM   4969  O   ARG A 325      12.091  -0.882 -24.081  1.00 80.57           O
ATOM   4970  HA  ARG A 325      11.317  -1.943 -21.868  1.00 80.57           H
ATOM   4971  CB  ARG A 325      10.871  -3.742 -22.985  1.00 80.57           C
ATOM   4972 1HB  ARG A 325       9.965  -4.146 -23.437  1.00 80.57           H
ATOM   4973 2HB  ARG A 325      11.676  -3.880 -23.707  1.00 80.57           H
ATOM   4974  CG  ARG A 325      11.193  -4.510 -21.701  1.00 80.57           C
ATOM   4975 1HG  ARG A 325      12.068  -4.071 -21.221  1.00 80.57           H
ATOM   4976 2HG  ARG A 325      10.364  -4.417 -21.000  1.00 80.57           H
ATOM   4977  CD  ARG A 325      11.455  -5.988 -21.997  1.00 80.57           C
ATOM   4978 1HD  ARG A 325      12.011  -6.088 -22.930  1.00 80.57           H
ATOM   4979 2HD  ARG A 325      12.072  -6.421 -21.211  1.00 80.57           H
ATOM   4980  NE  ARG A 325      10.172  -6.720 -22.093  1.00 80.57           N
ATOM   4981  HE  ARG A 325       9.332  -6.225 -21.869  1.00 80.57           H
ATOM   4982  CZ  ARG A 325      10.065  -8.004 -22.461  1.00 80.57           C
ATOM   4983  NH1 ARG A 325      11.157  -8.715 -22.773  1.00 80.57           N
ATOM   4984 1HH1 ARG A 325      12.061  -8.288 -22.732  1.00 80.57           H
ATOM   4985 2HH1 ARG A 325      11.069  -9.673 -23.047  1.00 80.57           H
ATOM   4986  NH2 ARG A 325       8.850  -8.566 -22.513  1.00 80.57           N
ATOM   4987 1HH2 ARG A 325       8.753  -9.523 -22.786  1.00 80.57           H
ATOM   4988 2HH2 ARG A 325       8.040  -8.028 -22.279  1.00 80.57           H
ATOM   4989  HN  ARG A 325       8.733  -2.769 -22.184  1.00 80.57           H
ATOM   4990  N   ARG A 326      10.049  -1.436 -24.878  1.00 81.05           N
ATOM   4991  CA  ARG A 326      10.209  -0.696 -26.118  1.00 81.05           C
ATOM   4992  C   ARG A 326      10.376   0.797 -25.827  1.00 81.05           C
ATOM   4993  O   ARG A 326      11.247   1.450 -26.399  1.00 81.05           O
ATOM   4994  HA  ARG A 326      11.107  -1.110 -26.575  1.00 81.05           H
ATOM   4995  CB  ARG A 326       9.003  -0.897 -27.039  1.00 81.05           C
ATOM   4996 1HB  ARG A 326       8.082  -0.773 -26.470  1.00 81.05           H
ATOM   4997 2HB  ARG A 326       9.004  -0.133 -27.816  1.00 81.05           H
ATOM   4998  CG  ARG A 326       9.029  -2.286 -27.681  1.00 81.05           C
ATOM   4999 1HG  ARG A 326       9.933  -2.396 -28.280  1.00 81.05           H
ATOM   5000 2HG  ARG A 326       9.067  -3.049 -26.903  1.00 81.05           H
ATOM   5001  CD  ARG A 326       7.797  -2.506 -28.560  1.00 81.05           C
ATOM   5002 1HD  ARG A 326       6.899  -2.197 -28.026  1.00 81.05           H
ATOM   5003 2HD  ARG A 326       7.864  -1.888 -29.456  1.00 81.05           H
ATOM   5004  NE  ARG A 326       7.694  -3.933 -28.938  1.00 81.05           N
ATOM   5005  HE  ARG A 326       7.838  -4.619 -28.224  1.00 81.05           H
ATOM   5006  CZ  ARG A 326       7.419  -4.365 -30.177  1.00 81.05           C
ATOM   5007  NH1 ARG A 326       7.217  -3.490 -31.172  1.00 81.05           N
ATOM   5008 1HH1 ARG A 326       7.271  -2.508 -30.993  1.00 81.05           H
ATOM   5009 2HH1 ARG A 326       7.013  -3.821 -32.094  1.00 81.05           H
ATOM   5010  NH2 ARG A 326       7.350  -5.683 -30.405  1.00 81.05           N
ATOM   5011 1HH2 ARG A 326       7.146  -6.021 -31.324  1.00 81.05           H
ATOM   5012 2HH2 ARG A 326       7.502  -6.329 -29.657  1.00 81.05           H
ATOM   5013  HN  ARG A 326       9.177  -1.916 -24.782  1.00 81.05           H
ATOM   5014  N   ASP A 327       9.528   1.293 -24.938  1.00 81.25           N
ATOM   5015  CA  ASP A 327       9.532   2.708 -24.609  1.00 81.25           C
ATOM   5016  C   ASP A 327      10.843   3.060 -23.904  1.00 81.25           C
ATOM   5017  O   ASP A 327      11.430   4.109 -24.166  1.00 81.25           O
ATOM   5018  HA  ASP A 327       9.419   3.224 -25.562  1.00 81.25           H
ATOM   5019  CB  ASP A 327       8.380   3.057 -23.664  1.00 81.25           C
ATOM   5020 1HB  ASP A 327       8.469   2.476 -22.746  1.00 81.25           H
ATOM   5021 2HB  ASP A 327       8.440   4.108 -23.384  1.00 81.25           H
ATOM   5022  CG  ASP A 327       7.027   2.776 -24.323  1.00 81.25           C
ATOM   5023  OD1 ASP A 327       6.942   2.979 -25.553  1.00 81.25           O
ATOM   5024  OD2 ASP A 327       6.109   2.366 -23.580  1.00 81.25           O
ATOM   5025  HN  ASP A 327       8.850   0.746 -24.447  1.00 81.25           H
ATOM   5026  N   LEU A 328      11.265   2.164 -23.024  1.00 83.22           N
ATOM   5027  CA  LEU A 328      12.477   2.385 -22.253  1.00 83.22           C
ATOM   5028  C   LEU A 328      13.659   2.562 -23.209  1.00 83.22           C
ATOM   5029  O   LEU A 328      14.400   3.538 -23.109  1.00 83.22           O
ATOM   5030  HA  LEU A 328      12.343   3.310 -21.693  1.00 83.22           H
ATOM   5031  CB  LEU A 328      12.674   1.262 -21.233  1.00 83.22           C
ATOM   5032 1HB  LEU A 328      11.830   1.273 -20.542  1.00 83.22           H
ATOM   5033 2HB  LEU A 328      12.641   0.309 -21.760  1.00 83.22           H
ATOM   5034  CG  LEU A 328      13.966   1.318 -20.416  1.00 83.22           C
ATOM   5035  HG  LEU A 328      14.806   1.382 -21.109  1.00 83.22           H
ATOM   5036  CD1 LEU A 328      14.007   2.570 -19.539  1.00 83.22           C
ATOM   5037 1HD1 LEU A 328      13.954   3.458 -20.169  1.00 83.22           H
ATOM   5038 2HD1 LEU A 328      13.160   2.561 -18.852  1.00 83.22           H
ATOM   5039 3HD1 LEU A 328      14.936   2.585 -18.969  1.00 83.22           H
ATOM   5040  CD2 LEU A 328      14.154   0.038 -19.598  1.00 83.22           C
ATOM   5041 1HD2 LEU A 328      13.313  -0.082 -18.914  1.00 83.22           H
ATOM   5042 2HD2 LEU A 328      14.201  -0.819 -20.270  1.00 83.22           H
ATOM   5043 3HD2 LEU A 328      15.080   0.104 -19.027  1.00 83.22           H
ATOM   5044  HN  LEU A 328      10.795   1.302 -22.835  1.00 83.22           H
ATOM   5045  N   VAL A 329      13.797   1.603 -24.112  1.00 82.92           N
ATOM   5046  CA  VAL A 329      14.917   1.603 -25.038  1.00 82.92           C
ATOM   5047  C   VAL A 329      14.852   2.859 -25.909  1.00 82.92           C
ATOM   5048  O   VAL A 329      15.884   3.435 -26.253  1.00 82.92           O
ATOM   5049  HA  VAL A 329      15.832   1.633 -24.447  1.00 82.92           H
ATOM   5050  CB  VAL A 329      14.921   0.309 -25.854  1.00 82.92           C
ATOM   5051  HB  VAL A 329      13.954   0.222 -26.350  1.00 82.92           H
ATOM   5052  CG1 VAL A 329      16.002   0.347 -26.937  1.00 82.92           C
ATOM   5053 1HG1 VAL A 329      15.813   1.184 -27.609  1.00 82.92           H
ATOM   5054 2HG1 VAL A 329      16.980   0.469 -26.470  1.00 82.92           H
ATOM   5055 3HG1 VAL A 329      15.983  -0.585 -27.502  1.00 82.92           H
ATOM   5056  CG2 VAL A 329      15.096  -0.911 -24.947  1.00 82.92           C
ATOM   5057 1HG2 VAL A 329      16.042  -0.832 -24.411  1.00 82.92           H
ATOM   5058 2HG2 VAL A 329      14.276  -0.952 -24.231  1.00 82.92           H
ATOM   5059 3HG2 VAL A 329      15.096  -1.817 -25.553  1.00 82.92           H
ATOM   5060  HN  VAL A 329      13.162   0.837 -24.217  1.00 82.92           H
ATOM   5061  N   LYS A 330      13.630   3.248 -26.242  1.00 82.13           N
[truncated: 117,320 more chars]
