# Supplementary material for: Noncanonical roles of chemokine regions in CCR9 activation revealed by structural modeling and mutational mapping
Source: Nat Commun. 2025 Aug 18;16:7695. doi: 10.1038/s41467-025-62321-9 (PMC12361432; doi:10.1038/s41467-025-62321-9)
Supplement: Supplementary file 4 — Supplementary Data 2 [file 41467_2025_62321_MOESM4_ESM.zip › CCR9_CCL25_rnk161.pdb]

SSBOND   1 CYS A   38    CYS A  289 
SSBOND   2 CYS A  119    CYS A  198 
SSBOND   3 CYS B    7    CYS B   35 
SSBOND   4 CYS B    8    CYS B   52 
ATOM      1  N   GLU A  20      -2.169  -4.125  61.474  1.00 49.94           N
ATOM      2  CA  GLU A  20      -2.296  -3.659  60.104  1.00 49.94           C
ATOM      3  C   GLU A  20      -0.998  -3.914  59.335  1.00 49.94           C
ATOM      4  O   GLU A  20      -1.019  -4.092  58.118  1.00 49.94           O
ATOM      5  HA  GLU A  20      -3.104  -4.248  59.671  1.00 49.94           H
ATOM      6  CB  GLU A  20      -2.676  -2.178  60.062  1.00 49.94           C
ATOM      7 1HB  GLU A  20      -2.232  -1.660  60.912  1.00 49.94           H
ATOM      8 2HB  GLU A  20      -2.389  -1.752  59.100  1.00 49.94           H
ATOM      9  CG  GLU A  20      -4.191  -1.997  60.178  1.00 49.94           C
ATOM     10 1HG  GLU A  20      -4.699  -2.805  59.650  1.00 49.94           H
ATOM     11 2HG  GLU A  20      -4.490  -2.063  61.224  1.00 49.94           H
ATOM     12  CD  GLU A  20      -4.628  -0.649  59.601  1.00 49.94           C
ATOM     13  OE1 GLU A  20      -5.817  -0.550  59.229  1.00 49.94           O
ATOM     14  OE2 GLU A  20      -3.763   0.251  59.545  1.00 49.94           O
ATOM     15  HN  GLU A  20      -1.275  -4.506  61.710  1.00 49.94           H
ATOM     16  N   SER A  21       0.100  -3.924  60.076  1.00 55.40           N
ATOM     17  CA  SER A  21       1.410  -4.088  59.471  1.00 55.40           C
ATOM     18  C   SER A  21       1.568  -5.515  58.941  1.00 55.40           C
ATOM     19  O   SER A  21       2.033  -5.717  57.821  1.00 55.40           O
ATOM     20  HA  SER A  21       1.441  -3.370  58.651  1.00 55.40           H
ATOM     21  CB  SER A  21       2.523  -3.767  60.471  1.00 55.40           C
ATOM     22 1HB  SER A  21       3.454  -3.587  59.932  1.00 55.40           H
ATOM     23 2HB  SER A  21       2.279  -2.847  61.002  1.00 55.40           H
ATOM     24  OG  SER A  21       2.716  -4.821  61.411  1.00 55.40           O
ATOM     25  HG  SER A  21       3.456  -4.586  62.041  1.00 55.40           H
ATOM     26  HN  SER A  21       0.104  -3.823  61.071  1.00 55.40           H
ATOM     27  N   THR A  22       1.170  -6.467  59.772  1.00 55.75           N
ATOM     28  CA  THR A  22       1.394  -7.870  59.464  1.00 55.75           C
ATOM     29  C   THR A  22       0.526  -8.301  58.280  1.00 55.75           C
ATOM     30  O   THR A  22       1.028  -8.871  57.313  1.00 55.75           O
ATOM     31  HA  THR A  22       2.433  -7.993  59.160  1.00 55.75           H
ATOM     32  CB  THR A  22       1.133  -8.680  60.735  1.00 55.75           C
ATOM     33  HB  THR A  22       0.079  -8.943  60.820  1.00 55.75           H
ATOM     34  OG1 THR A  22       1.648  -7.860  61.781  1.00 55.75           O
ATOM     35  HG1 THR A  22       1.323  -8.192  62.667  1.00 55.75           H
ATOM     36  CG2 THR A  22       1.983  -9.950  60.805  1.00 55.75           C
ATOM     37 1HG2 THR A  22       3.040  -9.682  60.788  1.00 55.75           H
ATOM     38 2HG2 THR A  22       1.757 -10.586  59.949  1.00 55.75           H
ATOM     39 3HG2 THR A  22       1.759 -10.488  61.726  1.00 55.75           H
ATOM     40  HN  THR A  22       0.704  -6.294  60.639  1.00 55.75           H
ATOM     41  N   SER A  23      -0.762  -8.012  58.395  1.00 58.89           N
ATOM     42  CA  SER A  23      -1.710  -8.395  57.363  1.00 58.89           C
ATOM     43  C   SER A  23      -1.360  -7.699  56.046  1.00 58.89           C
ATOM     44  O   SER A  23      -1.484  -8.291  54.975  1.00 58.89           O
ATOM     45  HA  SER A  23      -1.608  -9.476  57.264  1.00 58.89           H
ATOM     46  CB  SER A  23      -3.143  -8.055  57.778  1.00 58.89           C
ATOM     47 1HB  SER A  23      -3.830  -8.354  56.986  1.00 58.89           H
ATOM     48 2HB  SER A  23      -3.410  -8.630  58.665  1.00 58.89           H
ATOM     49  OG  SER A  23      -3.306  -6.665  58.047  1.00 58.89           O
ATOM     50  HG  SER A  23      -4.255  -6.473  58.295  1.00 58.89           H
ATOM     51  HN  SER A  23      -1.159  -7.527  59.175  1.00 58.89           H
ATOM     52  N   SER A  24      -0.928  -6.453  56.169  1.00 63.73           N
ATOM     53  CA  SER A  24      -0.556  -5.671  55.002  1.00 63.73           C
ATOM     54  C   SER A  24       0.660  -6.299  54.318  1.00 63.73           C
ATOM     55  O   SER A  24       0.842  -6.150  53.111  1.00 63.73           O
ATOM     56  HA  SER A  24      -1.425  -5.703  54.344  1.00 63.73           H
ATOM     57  CB  SER A  24      -0.260  -4.219  55.383  1.00 63.73           C
ATOM     58 1HB  SER A  24      -0.370  -3.584  54.504  1.00 63.73           H
ATOM     59 2HB  SER A  24      -0.993  -3.880  56.115  1.00 63.73           H
ATOM     60  OG  SER A  24       1.051  -4.064  55.919  1.00 63.73           O
ATOM     61  HG  SER A  24       1.168  -4.659  56.714  1.00 63.73           H
ATOM     62  HN  SER A  24      -0.832  -5.978  57.044  1.00 63.73           H
ATOM     63  N   MET A  25       1.460  -6.987  55.119  1.00 65.37           N
ATOM     64  CA  MET A  25       2.644  -7.652  54.603  1.00 65.37           C
ATOM     65  C   MET A  25       2.275  -8.958  53.897  1.00 65.37           C
ATOM     66  O   MET A  25       2.816  -9.270  52.837  1.00 65.37           O
ATOM     67  HA  MET A  25       3.083  -6.957  53.888  1.00 65.37           H
ATOM     68  CB  MET A  25       3.607  -7.948  55.755  1.00 65.37           C
ATOM     69 1HB  MET A  25       3.601  -7.118  56.460  1.00 65.37           H
ATOM     70 2HB  MET A  25       3.269  -8.831  56.298  1.00 65.37           H
ATOM     71  CG  MET A  25       5.028  -8.175  55.236  1.00 65.37           C
ATOM     72 1HG  MET A  25       5.624  -8.682  55.995  1.00 65.37           H
ATOM     73 2HG  MET A  25       5.006  -8.825  54.362  1.00 65.37           H
ATOM     74  SD  MET A  25       5.781  -6.612  54.815  1.00 65.37           S
ATOM     75  CE  MET A  25       7.457  -7.146  54.514  1.00 65.37           C
ATOM     76 1HE  MET A  25       7.861  -7.603  55.418  1.00 65.37           H
ATOM     77 2HE  MET A  25       7.466  -7.875  53.704  1.00 65.37           H
ATOM     78 3HE  MET A  25       8.068  -6.287  54.237  1.00 65.37           H
ATOM     79  HN  MET A  25       1.311  -7.093  56.102  1.00 65.37           H
ATOM     80  N   GLU A  26       1.356  -9.687  54.513  1.00 66.98           N
ATOM     81  CA  GLU A  26       0.896 -10.945  53.949  1.00 66.98           C
ATOM     82  C   GLU A  26       0.164 -10.698  52.628  1.00 66.98           C
ATOM     83  O   GLU A  26       0.387 -11.408  51.649  1.00 66.98           O
ATOM     84  HA  GLU A  26       1.798 -11.528  53.768  1.00 66.98           H
ATOM     85  CB  GLU A  26       0.003 -11.696  54.938  1.00 66.98           C
ATOM     86 1HB  GLU A  26      -0.723 -11.008  55.374  1.00 66.98           H
ATOM     87 2HB  GLU A  26      -0.458 -12.550  54.442  1.00 66.98           H
ATOM     88  CG  GLU A  26       0.824 -12.262  56.098  1.00 66.98           C
ATOM     89 1HG  GLU A  26       1.593 -12.931  55.711  1.00 66.98           H
ATOM     90 2HG  GLU A  26       1.338 -11.451  56.614  1.00 66.98           H
ATOM     91  CD  GLU A  26      -0.068 -13.017  57.085  1.00 66.98           C
ATOM     92  OE1 GLU A  26       0.485 -13.869  57.813  1.00 66.98           O
ATOM     93  OE2 GLU A  26      -1.283 -12.725  57.090  1.00 66.98           O
ATOM     94  HN  GLU A  26       0.928  -9.432  55.380  1.00 66.98           H
ATOM     95  N   ASP A  27      -0.695  -9.689  52.644  1.00 65.70           N
ATOM     96  CA  ASP A  27      -1.480  -9.356  51.467  1.00 65.70           C
ATOM     97  C   ASP A  27      -0.540  -9.114  50.285  1.00 65.70           C
ATOM     98  O   ASP A  27      -0.833  -9.520  49.161  1.00 65.70           O
ATOM     99  HA  ASP A  27      -2.137 -10.211  51.310  1.00 65.70           H
ATOM    100  CB  ASP A  27      -2.295  -8.081  51.692  1.00 65.70           C
ATOM    101 1HB  ASP A  27      -1.676  -7.331  52.186  1.00 65.70           H
ATOM    102 2HB  ASP A  27      -2.596  -7.663  50.731  1.00 65.70           H
ATOM    103  CG  ASP A  27      -3.536  -8.366  52.541  1.00 65.70           C
ATOM    104  OD1 ASP A  27      -3.858  -9.564  52.691  1.00 65.70           O
ATOM    105  OD2 ASP A  27      -4.134  -7.379  53.021  1.00 65.70           O
ATOM    106  HN  ASP A  27      -0.858  -9.105  53.440  1.00 65.70           H
ATOM    107  N   TYR A  28       0.571  -8.453  50.578  1.00 69.70           N
ATOM    108  CA  TYR A  28       1.542  -8.128  49.547  1.00 69.70           C
ATOM    109  C   TYR A  28       2.268  -9.385  49.062  1.00 69.70           C
ATOM    110  O   TYR A  28       2.596  -9.500  47.883  1.00 69.70           O
ATOM    111  HA  TYR A  28       1.007  -7.680  48.710  1.00 69.70           H
ATOM    112  CB  TYR A  28       2.556  -7.190  50.205  1.00 69.70           C
ATOM    113 1HB  TYR A  28       2.028  -6.326  50.609  1.00 69.70           H
ATOM    114 2HB  TYR A  28       3.018  -7.704  51.048  1.00 69.70           H
ATOM    115  CG  TYR A  28       3.656  -6.701  49.259  1.00 69.70           C
ATOM    116  CD1 TYR A  28       4.862  -7.368  49.200  1.00 69.70           C
ATOM    117  HD1 TYR A  28       5.032  -8.244  49.827  1.00 69.70           H
ATOM    118  CD2 TYR A  28       3.440  -5.592  48.466  1.00 69.70           C
ATOM    119  HD2 TYR A  28       2.488  -5.065  48.513  1.00 69.70           H
ATOM    120  CE1 TYR A  28       5.897  -6.908  48.311  1.00 69.70           C
ATOM    121  HE1 TYR A  28       6.854  -7.426  48.254  1.00 69.70           H
ATOM    122  CE2 TYR A  28       4.475  -5.132  47.576  1.00 69.70           C
ATOM    123  HE2 TYR A  28       4.318  -4.258  46.944  1.00 69.70           H
ATOM    124  CZ  TYR A  28       5.652  -5.813  47.543  1.00 69.70           C
ATOM    125  OH  TYR A  28       6.629  -5.378  46.702  1.00 69.70           O
ATOM    126  HH  TYR A  28       6.298  -4.602  46.165  1.00 69.70           H
ATOM    127  HN  TYR A  28       0.810  -8.142  51.497  1.00 69.70           H
ATOM    128  N   VAL A  29       2.497 -10.295  49.998  1.00 66.96           N
ATOM    129  CA  VAL A  29       3.263 -11.494  49.703  1.00 66.96           C
ATOM    130  C   VAL A  29       2.392 -12.467  48.905  1.00 66.96           C
ATOM    131  O   VAL A  29       2.885 -13.166  48.022  1.00 66.96           O
ATOM    132  HA  VAL A  29       4.113 -11.199  49.088  1.00 66.96           H
ATOM    133  CB  VAL A  29       3.804 -12.101  50.999  1.00 66.96           C
ATOM    134  HB  VAL A  29       2.967 -12.223  51.687  1.00 66.96           H
ATOM    135  CG1 VAL A  29       4.409 -13.484  50.746  1.00 66.96           C
ATOM    136 1HG1 VAL A  29       3.644 -14.147  50.342  1.00 66.96           H
ATOM    137 2HG1 VAL A  29       5.228 -13.396  50.032  1.00 66.96           H
ATOM    138 3HG1 VAL A  29       4.786 -13.892  51.684  1.00 66.96           H
ATOM    139  CG2 VAL A  29       4.823 -11.169  51.658  1.00 66.96           C
ATOM    140 1HG2 VAL A  29       5.656 -11.001  50.976  1.00 66.96           H
ATOM    141 2HG2 VAL A  29       4.346 -10.216  51.890  1.00 66.96           H
ATOM    142 3HG2 VAL A  29       5.191 -11.625  52.577  1.00 66.96           H
ATOM    143  HN  VAL A  29       2.171 -10.223  50.940  1.00 66.96           H
ATOM    144  N   ASN A  30       1.111 -12.480  49.245  1.00 69.59           N
ATOM    145  CA  ASN A  30       0.193 -13.446  48.666  1.00 69.59           C
ATOM    146  C   ASN A  30      -0.328 -12.910  47.331  1.00 69.59           C
ATOM    147  O   ASN A  30      -0.990 -13.631  46.585  1.00 69.59           O
ATOM    148  HA  ASN A  30       0.775 -14.360  48.550  1.00 69.59           H
ATOM    149  CB  ASN A  30      -1.009 -13.681  49.583  1.00 69.59           C
ATOM    150 1HB  ASN A  30      -1.361 -12.728  49.978  1.00 69.59           H
ATOM    151 2HB  ASN A  30      -1.830 -14.111  49.009  1.00 69.59           H
ATOM    152  CG  ASN A  30      -0.643 -14.615  50.738  1.00 69.59           C
ATOM    153  OD1 ASN A  30       0.311 -15.373  50.679  1.00 69.59           O
ATOM    154  ND2 ASN A  30      -1.452 -14.518  51.789  1.00 69.59           N
ATOM    155 1HD2 ASN A  30      -2.218 -13.875  51.773  1.00 69.59           H
ATOM    156 2HD2 ASN A  30      -1.295 -15.088  52.596  1.00 69.59           H
ATOM    157  HN  ASN A  30       0.701 -11.847  49.902  1.00 69.59           H
ATOM    158  N   PHE A  31      -0.010 -11.651  47.070  1.00 75.79           N
ATOM    159  CA  PHE A  31      -0.414 -11.020  45.825  1.00 75.79           C
ATOM    160  C   PHE A  31       0.260 -11.691  44.627  1.00 75.79           C
ATOM    161  O   PHE A  31       1.486 -11.739  44.545  1.00 75.79           O
ATOM    162  HA  PHE A  31      -1.495 -11.131  45.742  1.00 75.79           H
ATOM    163  CB  PHE A  31       0.038  -9.560  45.897  1.00 75.79           C
ATOM    164 1HB  PHE A  31      -0.361  -9.111  46.807  1.00 75.79           H
ATOM    165 2HB  PHE A  31       1.124  -9.529  45.976  1.00 75.79           H
ATOM    166  CG  PHE A  31      -0.395  -8.715  44.697  1.00 75.79           C
ATOM    167  CD1 PHE A  31       0.471  -8.497  43.671  1.00 75.79           C
ATOM    168  HD1 PHE A  31       1.473  -8.924  43.704  1.00 75.79           H
ATOM    169  CD2 PHE A  31      -1.646  -8.181  44.657  1.00 75.79           C
ATOM    170  HD2 PHE A  31      -2.339  -8.356  45.479  1.00 75.79           H
ATOM    171  CE1 PHE A  31       0.069  -7.712  42.558  1.00 75.79           C
ATOM    172  HE1 PHE A  31       0.763  -7.538  41.736  1.00 75.79           H
ATOM    173  CE2 PHE A  31      -2.047  -7.397  43.543  1.00 75.79           C
ATOM    174  HE2 PHE A  31      -3.049  -6.970  43.511  1.00 75.79           H
ATOM    175  CZ  PHE A  31      -1.181  -7.179  42.517  1.00 75.79           C
ATOM    176  HZ  PHE A  31      -1.490  -6.577  41.662  1.00 75.79           H
ATOM    177  HN  PHE A  31       0.512 -11.066  47.691  1.00 75.79           H
ATOM    178  N   ASN A  32      -0.572 -12.193  43.726  1.00 73.29           N
ATOM    179  CA  ASN A  32      -0.072 -12.829  42.518  1.00 73.29           C
ATOM    180  C   ASN A  32       0.348 -11.752  41.516  1.00 73.29           C
ATOM    181  O   ASN A  32      -0.486 -11.220  40.785  1.00 73.29           O
ATOM    182  HA  ASN A  32       0.766 -13.445  42.845  1.00 73.29           H
ATOM    183  CB  ASN A  32      -1.154 -13.690  41.862  1.00 73.29           C
ATOM    184 1HB  ASN A  32      -1.630 -14.319  42.614  1.00 73.29           H
ATOM    185 2HB  ASN A  32      -1.930 -13.049  41.444  1.00 73.29           H
ATOM    186  CG  ASN A  32      -0.560 -14.567  40.757  1.00 73.29           C
ATOM    187  OD1 ASN A  32       0.598 -14.452  40.393  1.00 73.29           O
ATOM    188  ND2 ASN A  32      -1.417 -15.447  40.247  1.00 73.29           N
ATOM    189 1HD2 ASN A  32      -2.355 -15.490  40.591  1.00 73.29           H
ATOM    190 2HD2 ASN A  32      -1.123 -16.066  39.518  1.00 73.29           H
ATOM    191  HN  ASN A  32      -1.568 -12.170  43.810  1.00 73.29           H
ATOM    192  N   PHE A  33       1.641 -11.463  41.515  1.00 74.73           N
ATOM    193  CA  PHE A  33       2.204 -10.554  40.530  1.00 74.73           C
ATOM    194  C   PHE A  33       2.372 -11.249  39.177  1.00 74.73           C
ATOM    195  O   PHE A  33       3.484 -11.347  38.660  1.00 74.73           O
ATOM    196  HA  PHE A  33       1.509  -9.721  40.425  1.00 74.73           H
ATOM    197  CB  PHE A  33       3.580 -10.130  41.047  1.00 74.73           C
ATOM    198 1HB  PHE A  33       4.176 -11.023  41.236  1.00 74.73           H
ATOM    199 2HB  PHE A  33       4.091  -9.565  40.268  1.00 74.73           H
ATOM    200  CG  PHE A  33       3.532  -9.286  42.323  1.00 74.73           C
ATOM    201  CD1 PHE A  33       3.361  -7.940  42.241  1.00 74.73           C
ATOM    202  HD1 PHE A  33       3.257  -7.462  41.267  1.00 74.73           H
ATOM    203  CD2 PHE A  33       3.661  -9.883  43.538  1.00 74.73           C
ATOM    204  HD2 PHE A  33       3.799 -10.962  43.604  1.00 74.73           H
ATOM    205  CE1 PHE A  33       3.317  -7.156  43.424  1.00 74.73           C
ATOM    206  HE1 PHE A  33       3.180  -6.077  43.359  1.00 74.73           H
ATOM    207  CE2 PHE A  33       3.617  -9.100  44.722  1.00 74.73           C
ATOM    208  HE2 PHE A  33       3.721  -9.578  45.696  1.00 74.73           H
ATOM    209  CZ  PHE A  33       3.446  -7.753  44.640  1.00 74.73           C
ATOM    210  HZ  PHE A  33       3.412  -7.152  45.548  1.00 74.73           H
ATOM    211  HN  PHE A  33       2.298 -11.836  42.169  1.00 74.73           H
ATOM    212  N   THR A  34       1.252 -11.712  38.642  1.00 75.28           N
ATOM    213  CA  THR A  34       1.212 -12.161  37.261  1.00 75.28           C
ATOM    214  C   THR A  34       1.687 -11.048  36.324  1.00 75.28           C
ATOM    215  O   THR A  34       1.269  -9.899  36.458  1.00 75.28           O
ATOM    216  HA  THR A  34       1.909 -12.992  37.149  1.00 75.28           H
ATOM    217  CB  THR A  34      -0.209 -12.643  36.961  1.00 75.28           C
ATOM    218  HB  THR A  34      -0.895 -11.801  36.877  1.00 75.28           H
ATOM    219  OG1 THR A  34      -0.492 -13.564  38.010  1.00 75.28           O
ATOM    220  HG1 THR A  34       0.286 -14.178  38.146  1.00 75.28           H
ATOM    221  CG2 THR A  34      -0.283 -13.491  35.690  1.00 75.28           C
ATOM    222 1HG2 THR A  34       0.352 -14.370  35.802  1.00 75.28           H
ATOM    223 2HG2 THR A  34       0.058 -12.902  34.839  1.00 75.28           H
ATOM    224 3HG2 THR A  34      -1.313 -13.807  35.524  1.00 75.28           H
ATOM    225  HN  THR A  34       0.385 -11.783  39.135  1.00 75.28           H
ATOM    226  N   ASP A  35       2.553 -11.428  35.397  1.00 82.18           N
ATOM    227  CA  ASP A  35       3.257 -10.451  34.584  1.00 82.18           C
ATOM    228  C   ASP A  35       2.359 -10.019  33.423  1.00 82.18           C
ATOM    229  O   ASP A  35       2.578 -10.420  32.281  1.00 82.18           O
ATOM    230  HA  ASP A  35       3.487  -9.628  35.261  1.00 82.18           H
ATOM    231  CB  ASP A  35       4.538 -11.044  33.995  1.00 82.18           C
ATOM    232 1HB  ASP A  35       4.915 -11.828  34.651  1.00 82.18           H
ATOM    233 2HB  ASP A  35       4.320 -11.510  33.034  1.00 82.18           H
ATOM    234  CG  ASP A  35       5.608  -9.965  33.813  1.00 82.18           C
ATOM    235  OD1 ASP A  35       5.391  -8.855  34.346  1.00 82.18           O
ATOM    236  OD2 ASP A  35       6.618 -10.275  33.146  1.00 82.18           O
ATOM    237  HN  ASP A  35       2.776 -12.383  35.198  1.00 82.18           H
ATOM    238  N   PHE A  36       1.366  -9.206  33.755  1.00 90.38           N
ATOM    239  CA  PHE A  36       0.465  -8.674  32.747  1.00 90.38           C
ATOM    240  C   PHE A  36       1.085  -7.466  32.040  1.00 90.38           C
ATOM    241  O   PHE A  36       0.596  -7.034  30.998  1.00 90.38           O
ATOM    242  HA  PHE A  36       0.289  -9.467  32.020  1.00 90.38           H
ATOM    243  CB  PHE A  36      -0.806  -8.229  33.472  1.00 90.38           C
ATOM    244 1HB  PHE A  36      -0.530  -7.572  34.297  1.00 90.38           H
ATOM    245 2HB  PHE A  36      -1.416  -7.640  32.787  1.00 90.38           H
ATOM    246  CG  PHE A  36      -1.647  -9.383  34.019  1.00 90.38           C
ATOM    247  CD1 PHE A  36      -1.826 -10.507  33.273  1.00 90.38           C
ATOM    248  HD1 PHE A  36      -1.369 -10.584  32.287  1.00 90.38           H
ATOM    249  CD2 PHE A  36      -2.217  -9.287  35.250  1.00 90.38           C
ATOM    250  HD2 PHE A  36      -2.074  -8.386  35.847  1.00 90.38           H
ATOM    251  CE1 PHE A  36      -2.607 -11.579  33.780  1.00 90.38           C
ATOM    252  HE1 PHE A  36      -2.751 -12.479  33.183  1.00 90.38           H
ATOM    253  CE2 PHE A  36      -2.999 -10.359  35.757  1.00 90.38           C
ATOM    254  HE2 PHE A  36      -3.455 -10.281  36.744  1.00 90.38           H
ATOM    255  CZ  PHE A  36      -3.177 -11.482  35.011  1.00 90.38           C
ATOM    256  HZ  PHE A  36      -3.777 -12.305  35.401  1.00 90.38           H
ATOM    257  HN  PHE A  36       1.174  -8.912  34.691  1.00 90.38           H
ATOM    258  N   TYR A  37       2.152  -6.956  32.637  1.00 91.93           N
ATOM    259  CA  TYR A  37       2.939  -5.914  31.999  1.00 91.93           C
ATOM    260  C   TYR A  37       4.017  -6.516  31.096  1.00 91.93           C
ATOM    261  O   TYR A  37       4.927  -7.190  31.574  1.00 91.93           O
ATOM    262  HA  TYR A  37       2.266  -5.307  31.394  1.00 91.93           H
ATOM    263  CB  TYR A  37       3.614  -5.141  33.134  1.00 91.93           C
ATOM    264 1HB  TYR A  37       2.850  -4.793  33.828  1.00 91.93           H
ATOM    265 2HB  TYR A  37       4.261  -5.821  33.688  1.00 91.93           H
ATOM    266  CG  TYR A  37       4.441  -3.942  32.665  1.00 91.93           C
ATOM    267  CD1 TYR A  37       5.775  -4.105  32.352  1.00 91.93           C
ATOM    268  HD1 TYR A  37       6.240  -5.087  32.439  1.00 91.93           H
ATOM    269  CD2 TYR A  37       3.853  -2.699  32.554  1.00 91.93           C
ATOM    270  HD2 TYR A  37       2.799  -2.571  32.801  1.00 91.93           H
ATOM    271  CE1 TYR A  37       6.554  -2.976  31.910  1.00 91.93           C
ATOM    272  HE1 TYR A  37       7.608  -3.090  31.660  1.00 91.93           H
ATOM    273  CE2 TYR A  37       4.631  -1.571  32.113  1.00 91.93           C
ATOM    274  HE2 TYR A  37       4.178  -0.583  32.021  1.00 91.93           H
ATOM    275  CZ  TYR A  37       5.943  -1.765  31.812  1.00 91.93           C
ATOM    276  OH  TYR A  37       6.678  -0.700  31.395  1.00 91.93           O
ATOM    277  HH  TYR A  37       6.082   0.089  31.243  1.00 91.93           H
ATOM    278  HN  TYR A  37       2.480  -7.242  33.537  1.00 91.93           H
ATOM    279  N   CYS A  38       3.878  -6.250  29.805  1.00 91.53           N
ATOM    280  CA  CYS A  38       4.780  -6.826  28.821  1.00 91.53           C
ATOM    281  C   CYS A  38       5.793  -5.754  28.413  1.00 91.53           C
ATOM    282  O   CYS A  38       5.423  -4.735  27.832  1.00 91.53           O
ATOM    283  HA  CYS A  38       5.279  -7.665  29.307  1.00 91.53           H
ATOM    284  CB  CYS A  38       4.021  -7.382  27.615  1.00 91.53           C
ATOM    285 1HB  CYS A  38       3.229  -8.052  27.951  1.00 91.53           H
ATOM    286 2HB  CYS A  38       3.541  -6.569  27.070  1.00 91.53           H
ATOM    287  SG  CYS A  38       5.172  -8.281  26.512  1.00 91.53           S
ATOM    288  HN  CYS A  38       3.168  -5.655  29.429  1.00 91.53           H
ATOM    289  N   GLU A  39       7.050  -6.021  28.734  1.00 89.85           N
ATOM    290  CA  GLU A  39       8.146  -5.244  28.178  1.00 89.85           C
ATOM    291  C   GLU A  39       8.482  -5.734  26.769  1.00 89.85           C
ATOM    292  O   GLU A  39       8.900  -6.877  26.588  1.00 89.85           O
ATOM    293  HA  GLU A  39       7.780  -4.218  28.136  1.00 89.85           H
ATOM    294  CB  GLU A  39       9.375  -5.302  29.087  1.00 89.85           C
ATOM    295 1HB  GLU A  39       9.563  -6.333  29.386  1.00 89.85           H
ATOM    296 2HB  GLU A  39      10.224  -4.836  28.587  1.00 89.85           H
ATOM    297  CG  GLU A  39       9.144  -4.506  30.373  1.00 89.85           C
ATOM    298 1HG  GLU A  39       8.818  -3.495  30.126  1.00 89.85           H
ATOM    299 2HG  GLU A  39       8.342  -4.966  30.951  1.00 89.85           H
ATOM    300  CD  GLU A  39      10.419  -4.445  31.217  1.00 89.85           C
ATOM    301  OE1 GLU A  39      10.333  -3.893  32.336  1.00 89.85           O
ATOM    302  OE2 GLU A  39      11.450  -4.952  30.725  1.00 89.85           O
ATOM    303  HN  GLU A  39       7.325  -6.751  29.359  1.00 89.85           H
ATOM    304  N   LYS A  40       8.288  -4.845  25.805  1.00 89.52           N
ATOM    305  CA  LYS A  40       8.462  -5.205  24.409  1.00 89.52           C
ATOM    306  C   LYS A  40       9.876  -4.828  23.962  1.00 89.52           C
ATOM    307  O   LYS A  40      10.095  -4.491  22.799  1.00 89.52           O
ATOM    308  HA  LYS A  40       8.354  -6.287  24.334  1.00 89.52           H
ATOM    309  CB  LYS A  40       7.360  -4.579  23.552  1.00 89.52           C
ATOM    310 1HB  LYS A  40       7.432  -3.493  23.597  1.00 89.52           H
ATOM    311 2HB  LYS A  40       7.497  -4.865  22.510  1.00 89.52           H
ATOM    312  CG  LYS A  40       5.976  -5.024  24.030  1.00 89.52           C
ATOM    313 1HG  LYS A  40       5.998  -6.083  24.285  1.00 89.52           H
ATOM    314 2HG  LYS A  40       5.710  -4.483  24.938  1.00 89.52           H
ATOM    315  CD  LYS A  40       4.918  -4.775  22.953  1.00 89.52           C
ATOM    316 1HD  LYS A  40       4.940  -3.728  22.651  1.00 89.52           H
ATOM    317 2HD  LYS A  40       5.149  -5.367  22.068  1.00 89.52           H
ATOM    318  CE  LYS A  40       3.521  -5.135  23.463  1.00 89.52           C
ATOM    319 1HE  LYS A  40       3.493  -6.184  23.755  1.00 89.52           H
ATOM    320 2HE  LYS A  40       3.291  -4.550  24.354  1.00 89.52           H
ATOM    321  NZ  LYS A  40       2.505  -4.877  22.418  1.00 89.52           N
ATOM    322 1HZ  LYS A  40       1.591  -5.151  22.761  1.00 89.52           H
ATOM    323 2HZ  LYS A  40       2.499  -3.889  22.190  1.00 89.52           H
ATOM    324 3HZ  LYS A  40       2.730  -5.414  21.588  1.00 89.52           H
ATOM    325  HN  LYS A  40       8.017  -3.896  25.967  1.00 89.52           H
ATOM    326  N   ASN A  41      10.800  -4.898  24.909  1.00 87.98           N
ATOM    327  CA  ASN A  41      12.185  -4.558  24.630  1.00 87.98           C
ATOM    328  C   ASN A  41      12.710  -5.454  23.507  1.00 87.98           C
ATOM    329  O   ASN A  41      13.428  -4.990  22.622  1.00 87.98           O
ATOM    330  HA  ASN A  41      12.170  -3.504  24.351  1.00 87.98           H
ATOM    331  CB  ASN A  41      13.065  -4.780  25.862  1.00 87.98           C
ATOM    332 1HB  ASN A  41      12.799  -5.723  26.338  1.00 87.98           H
ATOM    333 2HB  ASN A  41      14.109  -4.860  25.558  1.00 87.98           H
ATOM    334  CG  ASN A  41      12.907  -3.634  26.863  1.00 87.98           C
ATOM    335  OD1 ASN A  41      12.585  -2.510  26.514  1.00 87.98           O
ATOM    336  ND2 ASN A  41      13.150  -3.980  28.124  1.00 87.98           N
ATOM    337 1HD2 ASN A  41      13.410  -4.920  28.344  1.00 87.98           H
ATOM    338 2HD2 ASN A  41      13.072  -3.299  28.853  1.00 87.98           H
ATOM    339  HN  ASN A  41      10.616  -5.181  25.850  1.00 87.98           H
ATOM    340  N   ASN A  42      12.331  -6.721  23.578  1.00 90.46           N
ATOM    341  CA  ASN A  42      12.786  -7.694  22.599  1.00 90.46           C
ATOM    342  C   ASN A  42      12.282  -7.290  21.212  1.00 90.46           C
ATOM    343  O   ASN A  42      13.009  -7.405  20.226  1.00 90.46           O
ATOM    344  HA  ASN A  42      13.874  -7.682  22.668  1.00 90.46           H
ATOM    345  CB  ASN A  42      12.239  -9.088  22.913  1.00 90.46           C
ATOM    346 1HB  ASN A  42      11.159  -9.036  23.054  1.00 90.46           H
ATOM    347 2HB  ASN A  42      12.418  -9.752  22.068  1.00 90.46           H
ATOM    348  CG  ASN A  42      12.895  -9.665  24.170  1.00 90.46           C
ATOM    349  OD1 ASN A  42      13.890  -9.164  24.667  1.00 90.46           O
ATOM    350  ND2 ASN A  42      12.285 -10.743  24.653  1.00 90.46           N
ATOM    351 1HD2 ASN A  42      11.472 -11.104  24.196  1.00 90.46           H
ATOM    352 2HD2 ASN A  42      12.639 -11.193  25.473  1.00 90.46           H
ATOM    353  HN  ASN A  42      11.726  -7.085  24.286  1.00 90.46           H
ATOM    354  N   VAL A  43      11.042  -6.826  21.180  1.00 90.90           N
ATOM    355  CA  VAL A  43      10.431  -6.409  19.930  1.00 90.90           C
ATOM    356  C   VAL A  43      11.206  -5.220  19.359  1.00 90.90           C
ATOM    357  O   VAL A  43      11.496  -5.179  18.165  1.00 90.90           O
ATOM    358  HA  VAL A  43      10.506  -7.244  19.232  1.00 90.90           H
ATOM    359  CB  VAL A  43       8.947  -6.106  20.147  1.00 90.90           C
ATOM    360  HB  VAL A  43       8.875  -5.226  20.787  1.00 90.90           H
ATOM    361  CG1 VAL A  43       8.253  -5.783  18.823  1.00 90.90           C
ATOM    362 1HG1 VAL A  43       8.725  -4.911  18.369  1.00 90.90           H
ATOM    363 2HG1 VAL A  43       8.340  -6.635  18.149  1.00 90.90           H
ATOM    364 3HG1 VAL A  43       7.200  -5.571  19.007  1.00 90.90           H
ATOM    365  CG2 VAL A  43       8.250  -7.265  20.863  1.00 90.90           C
ATOM    366 1HG2 VAL A  43       8.337  -8.169  20.260  1.00 90.90           H
ATOM    367 2HG2 VAL A  43       8.719  -7.429  21.833  1.00 90.90           H
ATOM    368 3HG2 VAL A  43       7.197  -7.023  21.005  1.00 90.90           H
ATOM    369  HN  VAL A  43      10.458  -6.734  21.987  1.00 90.90           H
ATOM    370  N   ARG A  44      11.521  -4.282  20.241  1.00 89.66           N
ATOM    371  CA  ARG A  44      12.201  -3.066  19.829  1.00 89.66           C
ATOM    372  C   ARG A  44      13.603  -3.391  19.312  1.00 89.66           C
ATOM    373  O   ARG A  44      14.053  -2.815  18.322  1.00 89.66           O
ATOM    374  HA  ARG A  44      11.576  -2.653  19.037  1.00 89.66           H
ATOM    375  CB  ARG A  44      12.309  -2.076  20.990  1.00 89.66           C
ATOM    376 1HB  ARG A  44      12.738  -2.574  21.860  1.00 89.66           H
ATOM    377 2HB  ARG A  44      12.988  -1.266  20.721  1.00 89.66           H
ATOM    378  CG  ARG A  44      10.938  -1.500  21.350  1.00 89.66           C
ATOM    379 1HG  ARG A  44      10.416  -1.199  20.442  1.00 89.66           H
ATOM    380 2HG  ARG A  44      10.330  -2.270  21.826  1.00 89.66           H
ATOM    381  CD  ARG A  44      11.076  -0.299  22.288  1.00 89.66           C
ATOM    382 1HD  ARG A  44      11.905   0.331  21.965  1.00 89.66           H
ATOM    383 2HD  ARG A  44      10.175   0.312  22.244  1.00 89.66           H
ATOM    384  NE  ARG A  44      11.305  -0.763  23.675  1.00 89.66           N
ATOM    385  HE  ARG A  44      12.076  -1.377  23.842  1.00 89.66           H
ATOM    386  CZ  ARG A  44      10.542  -0.413  24.719  1.00 89.66           C
ATOM    387  NH1 ARG A  44       9.496   0.407  24.553  1.00 89.66           N
ATOM    388 1HH1 ARG A  44       9.278   0.762  23.644  1.00 89.66           H
ATOM    389 2HH1 ARG A  44       8.932   0.664  25.338  1.00 89.66           H
ATOM    390  NH2 ARG A  44      10.843  -0.894  25.933  1.00 89.66           N
ATOM    391 1HH2 ARG A  44      10.284  -0.642  26.723  1.00 89.66           H
ATOM    392 2HH2 ARG A  44      11.626  -1.505  26.049  1.00 89.66           H
ATOM    393  HN  ARG A  44      11.320  -4.344  21.219  1.00 89.66           H
ATOM    394  N   GLN A  45      14.256  -4.312  20.005  1.00 91.45           N
ATOM    395  CA  GLN A  45      15.620  -4.679  19.664  1.00 91.45           C
ATOM    396  C   GLN A  45      15.667  -5.310  18.271  1.00 91.45           C
ATOM    397  O   GLN A  45      16.552  -5.001  17.475  1.00 91.45           O
ATOM    398  HA  GLN A  45      16.181  -3.744  19.665  1.00 91.45           H
ATOM    399  CB  GLN A  45      16.214  -5.620  20.713  1.00 91.45           C
ATOM    400 1HB  GLN A  45      16.107  -5.180  21.705  1.00 91.45           H
ATOM    401 2HB  GLN A  45      15.660  -6.559  20.720  1.00 91.45           H
ATOM    402  CG  GLN A  45      17.692  -5.896  20.429  1.00 91.45           C
ATOM    403 1HG  GLN A  45      17.800  -6.330  19.435  1.00 91.45           H
ATOM    404 2HG  GLN A  45      18.247  -4.959  20.430  1.00 91.45           H
ATOM    405  CD  GLN A  45      18.283  -6.846  21.472  1.00 91.45           C
ATOM    406  OE1 GLN A  45      17.589  -7.397  22.312  1.00 91.45           O
ATOM    407  NE2 GLN A  45      19.600  -7.007  21.374  1.00 91.45           N
ATOM    408 1HE2 GLN A  45      20.110  -6.525  20.662  1.00 91.45           H
ATOM    409 2HE2 GLN A  45      20.079  -7.609  22.012  1.00 91.45           H
ATOM    410  HN  GLN A  45      13.870  -4.803  20.786  1.00 91.45           H
ATOM    411  N   PHE A  46      14.704  -6.184  18.020  1.00 93.28           N
ATOM    412  CA  PHE A  46      14.597  -6.828  16.722  1.00 93.28           C
ATOM    413  C   PHE A  46      14.385  -5.795  15.613  1.00 93.28           C
ATOM    414  O   PHE A  46      15.075  -5.822  14.595  1.00 93.28           O
ATOM    415  HA  PHE A  46      15.532  -7.360  16.547  1.00 93.28           H
ATOM    416  CB  PHE A  46      13.380  -7.754  16.780  1.00 93.28           C
ATOM    417 1HB  PHE A  46      13.577  -8.552  17.495  1.00 93.28           H
ATOM    418 2HB  PHE A  46      12.526  -7.191  17.158  1.00 93.28           H
ATOM    419  CG  PHE A  46      13.006  -8.376  15.433  1.00 93.28           C
ATOM    420  CD1 PHE A  46      11.969  -7.870  14.714  1.00 93.28           C
ATOM    421  HD1 PHE A  46      11.403  -7.020  15.098  1.00 93.28           H
ATOM    422  CD2 PHE A  46      13.712  -9.436  14.955  1.00 93.28           C
ATOM    423  HD2 PHE A  46      14.543  -9.842  15.531  1.00 93.28           H
ATOM    424  CE1 PHE A  46      11.622  -8.447  13.464  1.00 93.28           C
ATOM    425  HE1 PHE A  46      10.791  -8.041  12.888  1.00 93.28           H
ATOM    426  CE2 PHE A  46      13.365 -10.013  13.705  1.00 93.28           C
ATOM    427  HE2 PHE A  46      13.931 -10.863  13.321  1.00 93.28           H
ATOM    428  CZ  PHE A  46      12.328  -9.507  12.986  1.00 93.28           C
ATOM    429  HZ  PHE A  46      12.062  -9.950  12.026  1.00 93.28           H
ATOM    430  HN  PHE A  46      14.005  -6.453  18.684  1.00 93.28           H
ATOM    431  N   ALA A  47      13.428  -4.910  15.848  1.00 92.10           N
ATOM    432  CA  ALA A  47      13.044  -3.937  14.840  1.00 92.10           C
ATOM    433  C   ALA A  47      14.254  -3.067  14.490  1.00 92.10           C
ATOM    434  O   ALA A  47      14.460  -2.724  13.327  1.00 92.10           O
ATOM    435  HA  ALA A  47      12.733  -4.486  13.951  1.00 92.10           H
ATOM    436  CB  ALA A  47      11.861  -3.112  15.350  1.00 92.10           C
ATOM    437 1HB  ALA A  47      11.019  -3.773  15.555  1.00 92.10           H
ATOM    438 2HB  ALA A  47      12.147  -2.593  16.264  1.00 92.10           H
ATOM    439 3HB  ALA A  47      11.573  -2.383  14.593  1.00 92.10           H
ATOM    440  HN  ALA A  47      12.920  -4.850  16.708  1.00 92.10           H
ATOM    441  N   SER A  48      15.021  -2.735  15.518  1.00 92.32           N
ATOM    442  CA  SER A  48      16.095  -1.768  15.368  1.00 92.32           C
ATOM    443  C   SER A  48      17.175  -2.324  14.438  1.00 92.32           C
ATOM    444  O   SER A  48      17.886  -1.565  13.783  1.00 92.32           O
ATOM    445  HA  SER A  48      15.629  -0.885  14.930  1.00 92.32           H
ATOM    446  CB  SER A  48      16.700  -1.403  16.726  1.00 92.32           C
ATOM    447 1HB  SER A  48      17.331  -0.521  16.615  1.00 92.32           H
ATOM    448 2HB  SER A  48      15.902  -1.138  17.419  1.00 92.32           H
ATOM    449  OG  SER A  48      17.468  -2.471  17.272  1.00 92.32           O
ATOM    450  HG  SER A  48      17.848  -2.201  18.157  1.00 92.32           H
ATOM    451  HN  SER A  48      14.918  -3.114  16.437  1.00 92.32           H
ATOM    452  N   HIS A  49      17.263  -3.646  14.410  1.00 93.61           N
ATOM    453  CA  HIS A  49      18.269  -4.312  13.601  1.00 93.61           C
ATOM    454  C   HIS A  49      17.680  -4.660  12.233  1.00 93.61           C
ATOM    455  O   HIS A  49      18.361  -4.554  11.214  1.00 93.61           O
ATOM    456  HA  HIS A  49      19.083  -3.600  13.466  1.00 93.61           H
ATOM    457  CB  HIS A  49      18.833  -5.532  14.331  1.00 93.61           C
ATOM    458 1HB  HIS A  49      18.007  -6.175  14.635  1.00 93.61           H
ATOM    459 2HB  HIS A  49      19.446  -6.107  13.637  1.00 93.61           H
ATOM    460  CG  HIS A  49      19.660  -5.192  15.548  1.00 93.61           C
ATOM    461  ND1 HIS A  49      19.098  -4.894  16.777  1.00 93.61           N
ATOM    462  HD1 HIS A  49      18.120  -4.873  16.983  1.00 93.61           H
ATOM    463  CD2 HIS A  49      21.012  -5.107  15.712  1.00 93.61           C
ATOM    464  HD2 HIS A  49      21.760  -5.282  14.938  1.00 93.61           H
ATOM    465  CE1 HIS A  49      20.077  -4.641  17.634  1.00 93.61           C
ATOM    466  HE1 HIS A  49      19.956  -4.375  18.684  1.00 93.61           H
ATOM    467  NE2 HIS A  49      21.262  -4.773  16.972  1.00 93.61           N
ATOM    468  HN  HIS A  49      16.663  -4.258  14.927  1.00 93.61           H
ATOM    469  N   PHE A  50      16.419  -5.068  12.253  1.00 94.83           N
ATOM    470  CA  PHE A  50      15.818  -5.699  11.091  1.00 94.83           C
ATOM    471  C   PHE A  50      15.322  -4.651  10.093  1.00 94.83           C
ATOM    472  O   PHE A  50      15.570  -4.764   8.894  1.00 94.83           O
ATOM    473  HA  PHE A  50      16.588  -6.310  10.620  1.00 94.83           H
ATOM    474  CB  PHE A  50      14.624  -6.515  11.592  1.00 94.83           C
ATOM    475 1HB  PHE A  50      14.976  -7.244  12.321  1.00 94.83           H
ATOM    476 2HB  PHE A  50      13.936  -5.849  12.113  1.00 94.83           H
ATOM    477  CG  PHE A  50      13.863  -7.248  10.485  1.00 94.83           C
ATOM    478  CD1 PHE A  50      12.632  -6.813  10.104  1.00 94.83           C
ATOM    479  HD1 PHE A  50      12.188  -5.942  10.586  1.00 94.83           H
ATOM    480  CD2 PHE A  50      14.417  -8.334   9.883  1.00 94.83           C
ATOM    481  HD2 PHE A  50      15.403  -8.683  10.189  1.00 94.83           H
ATOM    482  CE1 PHE A  50      11.926  -7.493   9.077  1.00 94.83           C
ATOM    483  HE1 PHE A  50      10.939  -7.144   8.771  1.00 94.83           H
ATOM    484  CE2 PHE A  50      13.710  -9.014   8.856  1.00 94.83           C
ATOM    485  HE2 PHE A  50      14.154  -9.885   8.374  1.00 94.83           H
ATOM    486  CZ  PHE A  50      12.480  -8.579   8.475  1.00 94.83           C
ATOM    487  HZ  PHE A  50      11.937  -9.101   7.687  1.00 94.83           H
ATOM    488  HN  PHE A  50      15.814  -4.974  13.044  1.00 94.83           H
ATOM    489  N   LEU A  51      14.629  -3.655  10.626  1.00 94.83           N
ATOM    490  CA  LEU A  51      13.799  -2.795   9.800  1.00 94.83           C
ATOM    491  C   LEU A  51      14.694  -1.855   8.989  1.00 94.83           C
ATOM    492  O   LEU A  51      14.568  -1.772   7.769  1.00 94.83           O
ATOM    493  HA  LEU A  51      13.253  -3.435   9.107  1.00 94.83           H
ATOM    494  CB  LEU A  51      12.761  -2.068  10.657  1.00 94.83           C
ATOM    495 1HB  LEU A  51      13.288  -1.456  11.390  1.00 94.83           H
ATOM    496 2HB  LEU A  51      12.202  -1.386  10.016  1.00 94.83           H
ATOM    497  CG  LEU A  51      11.763  -2.958  11.401  1.00 94.83           C
ATOM    498  HG  LEU A  51      12.322  -3.613  12.069  1.00 94.83           H
ATOM    499  CD1 LEU A  51      10.823  -2.120  12.269  1.00 94.83           C
ATOM    500 1HD1 LEU A  51      11.405  -1.562  13.002  1.00 94.83           H
ATOM    501 2HD1 LEU A  51      10.269  -1.425  11.639  1.00 94.83           H
ATOM    502 3HD1 LEU A  51      10.124  -2.778  12.786  1.00 94.83           H
ATOM    503  CD2 LEU A  51      10.997  -3.855  10.426  1.00 94.83           C
ATOM    504 1HD2 LEU A  51      10.450  -3.235   9.715  1.00 94.83           H
ATOM    505 2HD2 LEU A  51      11.700  -4.491   9.889  1.00 94.83           H
ATOM    506 3HD2 LEU A  51      10.294  -4.477  10.981  1.00 94.83           H
ATOM    507  HN  LEU A  51      14.629  -3.432  11.601  1.00 94.83           H
ATOM    508  N   PRO A  52      15.610  -1.134   9.649  1.00 95.64           N
ATOM    509  CA  PRO A  52      16.310  -0.024   8.997  1.00 95.64           C
ATOM    510  C   PRO A  52      16.956  -0.440   7.686  1.00 95.64           C
ATOM    511  O   PRO A  52      16.747   0.201   6.657  1.00 95.64           O
ATOM    512  HA  PRO A  52      15.601   0.760   8.730  1.00 95.64           H
ATOM    513  CB  PRO A  52      17.351   0.406  10.032  1.00 95.64           C
ATOM    514 1HB  PRO A  52      18.301  -0.108   9.883  1.00 95.64           H
ATOM    515 2HB  PRO A  52      17.556   1.475   9.976  1.00 95.64           H
ATOM    516  CG  PRO A  52      16.708   0.024  11.360  1.00 95.64           C
ATOM    517 1HG  PRO A  52      17.447  -0.063  12.157  1.00 95.64           H
ATOM    518 2HG  PRO A  52      15.987   0.772  11.690  1.00 95.64           H
ATOM    519  CD  PRO A  52      16.046  -1.308  11.047  1.00 95.64           C
ATOM    520 1HD  PRO A  52      16.743  -2.140  11.148  1.00 95.64           H
ATOM    521 2HD  PRO A  52      15.211  -1.512  11.717  1.00 95.64           H
ATOM    522  N   PRO A  53      17.751  -1.518   7.691  1.00 96.60           N
ATOM    523  CA  PRO A  53      18.417  -1.970   6.467  1.00 96.60           C
ATOM    524  C   PRO A  53      17.441  -2.164   5.317  1.00 96.60           C
ATOM    525  O   PRO A  53      17.721  -1.767   4.187  1.00 96.60           O
ATOM    526  HA  PRO A  53      19.119  -1.212   6.120  1.00 96.60           H
ATOM    527  CB  PRO A  53      19.077  -3.288   6.878  1.00 96.60           C
ATOM    528 1HB  PRO A  53      18.427  -4.140   6.683  1.00 96.60           H
ATOM    529 2HB  PRO A  53      20.002  -3.461   6.329  1.00 96.60           H
ATOM    530  CG  PRO A  53      19.333  -3.104   8.370  1.00 96.60           C
ATOM    531 1HG  PRO A  53      19.469  -4.058   8.878  1.00 96.60           H
ATOM    532 2HG  PRO A  53      20.237  -2.525   8.557  1.00 96.60           H
ATOM    533  CD  PRO A  53      18.083  -2.379   8.841  1.00 96.60           C
ATOM    534 1HD  PRO A  53      17.273  -3.073   9.068  1.00 96.60           H
ATOM    535 2HD  PRO A  53      18.267  -1.802   9.747  1.00 96.60           H
ATOM    536  N   LEU A  54      16.310  -2.774   5.640  1.00 95.88           N
ATOM    537  CA  LEU A  54      15.345  -3.150   4.621  1.00 95.88           C
ATOM    538  C   LEU A  54      14.691  -1.888   4.053  1.00 95.88           C
ATOM    539  O   LEU A  54      14.539  -1.756   2.840  1.00 95.88           O
ATOM    540  HA  LEU A  54      15.893  -3.645   3.819  1.00 95.88           H
ATOM    541  CB  LEU A  54      14.344  -4.163   5.178  1.00 95.88           C
ATOM    542 1HB  LEU A  54      13.913  -3.754   6.092  1.00 95.88           H
ATOM    543 2HB  LEU A  54      13.529  -4.271   4.462  1.00 95.88           H
ATOM    544  CG  LEU A  54      14.900  -5.555   5.488  1.00 95.88           C
ATOM    545  HG  LEU A  54      15.728  -5.443   6.188  1.00 95.88           H
ATOM    546  CD1 LEU A  54      13.845  -6.427   6.172  1.00 95.88           C
ATOM    547 1HD1 LEU A  54      13.535  -5.958   7.106  1.00 95.88           H
ATOM    548 2HD1 LEU A  54      12.982  -6.534   5.515  1.00 95.88           H
ATOM    549 3HD1 LEU A  54      14.267  -7.410   6.381  1.00 95.88           H
ATOM    550  CD2 LEU A  54      15.460  -6.215   4.227  1.00 95.88           C
ATOM    551 1HD2 LEU A  54      14.667  -6.312   3.485  1.00 95.88           H
ATOM    552 2HD2 LEU A  54      16.263  -5.600   3.821  1.00 95.88           H
ATOM    553 3HD2 LEU A  54      15.849  -7.202   4.476  1.00 95.88           H
ATOM    554  HN  LEU A  54      16.049  -3.010   6.576  1.00 95.88           H
ATOM    555  N   TYR A  55      14.323  -0.993   4.957  1.00 95.27           N
ATOM    556  CA  TYR A  55      13.619   0.217   4.569  1.00 95.27           C
ATOM    557  C   TYR A  55      14.495   1.099   3.677  1.00 95.27           C
ATOM    558  O   TYR A  55      14.000   1.730   2.744  1.00 95.27           O
ATOM    559  HA  TYR A  55      12.727  -0.076   4.015  1.00 95.27           H
ATOM    560  CB  TYR A  55      13.319   0.967   5.869  1.00 95.27           C
ATOM    561 1HB  TYR A  55      14.219   0.979   6.485  1.00 95.27           H
ATOM    562 2HB  TYR A  55      13.081   2.003   5.632  1.00 95.27           H
ATOM    563  CG  TYR A  55      12.170   0.367   6.682  1.00 95.27           C
ATOM    564  CD1 TYR A  55      11.479  -0.725   6.198  1.00 95.27           C
ATOM    565  HD1 TYR A  55      11.751  -1.159   5.236  1.00 95.27           H
ATOM    566  CD2 TYR A  55      11.826   0.917   7.900  1.00 95.27           C
ATOM    567  HD2 TYR A  55      12.373   1.779   8.282  1.00 95.27           H
ATOM    568  CE1 TYR A  55      10.397  -1.289   6.963  1.00 95.27           C
ATOM    569  HE1 TYR A  55       9.843  -2.151   6.593  1.00 95.27           H
ATOM    570  CE2 TYR A  55      10.745   0.353   8.665  1.00 95.27           C
ATOM    571  HE2 TYR A  55      10.463   0.778   9.629  1.00 95.27           H
ATOM    572  CZ  TYR A  55      10.084  -0.723   8.159  1.00 95.27           C
ATOM    573  OH  TYR A  55       9.063  -1.256   8.882  1.00 95.27           O
ATOM    574  HH  TYR A  55       8.641  -2.008   8.375  1.00 95.27           H
ATOM    575  HN  TYR A  55      14.498  -1.084   5.938  1.00 95.27           H
ATOM    576  N   TRP A  56      15.781   1.114   3.994  1.00 96.45           N
ATOM    577  CA  TRP A  56      16.743   1.841   3.183  1.00 96.45           C
ATOM    578  C   TRP A  56      16.812   1.165   1.812  1.00 96.45           C
ATOM    579  O   TRP A  56      16.827   1.840   0.783  1.00 96.45           O
ATOM    580  HA  TRP A  56      16.384   2.864   3.077  1.00 96.45           H
ATOM    581  CB  TRP A  56      18.103   1.915   3.881  1.00 96.45           C
ATOM    582 1HB  TRP A  56      18.241   1.017   4.482  1.00 96.45           H
ATOM    583 2HB  TRP A  56      18.888   1.917   3.125  1.00 96.45           H
ATOM    584  CG  TRP A  56      18.276   3.143   4.778  1.00 96.45           C
ATOM    585  CD1 TRP A  56      18.378   3.181   6.113  1.00 96.45           C
ATOM    586  HD1 TRP A  56      18.349   2.301   6.756  1.00 96.45           H
ATOM    587  CD2 TRP A  56      18.363   4.517   4.346  1.00 96.45           C
ATOM    588  NE1 TRP A  56      18.524   4.474   6.573  1.00 96.45           N
ATOM    589  HE1 TRP A  56      18.619   4.756   7.527  1.00 96.45           H
ATOM    590  CE2 TRP A  56      18.514   5.312   5.464  1.00 96.45           C
ATOM    591  CE3 TRP A  56      18.315   5.070   3.055  1.00 96.45           C
ATOM    592  HE3 TRP A  56      18.196   4.464   2.157  1.00 96.45           H
ATOM    593  CZ2 TRP A  56      18.630   6.706   5.403  1.00 96.45           C
ATOM    594  HZ2 TRP A  56      18.749   7.313   6.301  1.00 96.45           H
ATOM    595  CZ3 TRP A  56      18.432   6.465   3.011  1.00 96.45           C
ATOM    596  HZ3 TRP A  56      18.402   6.945   2.033  1.00 96.45           H
ATOM    597  CH2 TRP A  56      18.585   7.279   4.126  1.00 96.45           C
ATOM    598  HH2 TRP A  56      18.670   8.360   4.008  1.00 96.45           H
ATOM    599  HN  TRP A  56      16.167   0.643   4.787  1.00 96.45           H
ATOM    600  N   LEU A  57      16.851  -0.159   1.841  1.00 96.58           N
ATOM    601  CA  LEU A  57      16.954  -0.931   0.615  1.00 96.58           C
ATOM    602  C   LEU A  57      15.722  -0.669  -0.254  1.00 96.58           C
ATOM    603  O   LEU A  57      15.846  -0.374  -1.441  1.00 96.58           O
ATOM    604  HA  LEU A  57      17.835  -0.579   0.079  1.00 96.58           H
ATOM    605  CB  LEU A  57      17.179  -2.411   0.931  1.00 96.58           C
ATOM    606 1HB  LEU A  57      18.062  -2.497   1.564  1.00 96.58           H
ATOM    607 2HB  LEU A  57      16.332  -2.770   1.516  1.00 96.58           H
ATOM    608  CG  LEU A  57      17.358  -3.335  -0.275  1.00 96.58           C
ATOM    609  HG  LEU A  57      17.775  -2.750  -1.095  1.00 96.58           H
ATOM    610  CD1 LEU A  57      18.356  -4.453   0.035  1.00 96.58           C
ATOM    611 1HD1 LEU A  57      19.323  -4.018   0.289  1.00 96.58           H
ATOM    612 2HD1 LEU A  57      17.991  -5.043   0.876  1.00 96.58           H
ATOM    613 3HD1 LEU A  57      18.465  -5.095  -0.839  1.00 96.58           H
ATOM    614  CD2 LEU A  57      16.012  -3.884  -0.750  1.00 96.58           C
ATOM    615 1HD2 LEU A  57      15.544  -4.449   0.056  1.00 96.58           H
ATOM    616 2HD2 LEU A  57      15.363  -3.057  -1.038  1.00 96.58           H
ATOM    617 3HD2 LEU A  57      16.169  -4.538  -1.608  1.00 96.58           H
ATOM    618  HN  LEU A  57      16.814  -0.701   2.680  1.00 96.58           H
ATOM    619  N   VAL A  58      14.560  -0.785   0.373  1.00 95.97           N
ATOM    620  CA  VAL A  58      13.305  -0.630  -0.343  1.00 95.97           C
ATOM    621  C   VAL A  58      13.225   0.784  -0.922  1.00 95.97           C
ATOM    622  O   VAL A  58      12.811   0.967  -2.066  1.00 95.97           O
ATOM    623  HA  VAL A  58      13.304  -1.346  -1.164  1.00 95.97           H
ATOM    624  CB  VAL A  58      12.131  -0.965   0.580  1.00 95.97           C
ATOM    625  HB  VAL A  58      12.228  -0.356   1.479  1.00 95.97           H
ATOM    626  CG1 VAL A  58      10.797  -0.617  -0.082  1.00 95.97           C
ATOM    627 1HG1 VAL A  58      10.770   0.449  -0.309  1.00 95.97           H
ATOM    628 2HG1 VAL A  58      10.689  -1.188  -1.005  1.00 95.97           H
ATOM    629 3HG1 VAL A  58       9.980  -0.865   0.595  1.00 95.97           H
ATOM    630  CG2 VAL A  58      12.168  -2.435   1.002  1.00 95.97           C
ATOM    631 1HG2 VAL A  58      12.108  -3.068   0.117  1.00 95.97           H
ATOM    632 2HG2 VAL A  58      13.098  -2.638   1.532  1.00 95.97           H
ATOM    633 3HG2 VAL A  58      11.323  -2.646   1.657  1.00 95.97           H
ATOM    634  HN  VAL A  58      14.468  -0.982   1.349  1.00 95.97           H
ATOM    635  N   PHE A  59      13.628   1.747  -0.107  1.00 97.11           N
ATOM    636  CA  PHE A  59      13.621   3.137  -0.529  1.00 97.11           C
ATOM    637  C   PHE A  59      14.430   3.324  -1.814  1.00 97.11           C
ATOM    638  O   PHE A  59      13.930   3.878  -2.792  1.00 97.11           O
ATOM    639  HA  PHE A  59      12.582   3.414  -0.712  1.00 97.11           H
ATOM    640  CB  PHE A  59      14.272   3.949   0.592  1.00 97.11           C
ATOM    641 1HB  PHE A  59      13.639   3.898   1.478  1.00 97.11           H
ATOM    642 2HB  PHE A  59      15.224   3.489   0.854  1.00 97.11           H
ATOM    643  CG  PHE A  59      14.512   5.418   0.238  1.00 97.11           C
ATOM    644  CD1 PHE A  59      15.779   5.911   0.206  1.00 97.11           C
ATOM    645  HD1 PHE A  59      16.624   5.260   0.432  1.00 97.11           H
ATOM    646  CD2 PHE A  59      13.459   6.231  -0.044  1.00 97.11           C
ATOM    647  HD2 PHE A  59      12.443   5.836  -0.017  1.00 97.11           H
ATOM    648  CE1 PHE A  59      16.003   7.274  -0.123  1.00 97.11           C
ATOM    649  HE1 PHE A  59      17.018   7.669  -0.149  1.00 97.11           H
ATOM    650  CE2 PHE A  59      13.682   7.594  -0.372  1.00 97.11           C
ATOM    651  HE2 PHE A  59      12.838   8.246  -0.598  1.00 97.11           H
ATOM    652  CZ  PHE A  59      14.949   8.087  -0.405  1.00 97.11           C
ATOM    653  HZ  PHE A  59      15.120   9.134  -0.657  1.00 97.11           H
ATOM    654  HN  PHE A  59      13.955   1.590   0.825  1.00 97.11           H
ATOM    655  N   ILE A  60      15.667   2.852  -1.771  1.00 97.24           N
ATOM    656  CA  ILE A  60      16.602   3.100  -2.855  1.00 97.24           C
ATOM    657  C   ILE A  60      16.068   2.462  -4.139  1.00 97.24           C
ATOM    658  O   ILE A  60      15.965   3.125  -5.170  1.00 97.24           O
ATOM    659  HA  ILE A  60      16.653   4.179  -3.001  1.00 97.24           H
ATOM    660  CB  ILE A  60      18.005   2.629  -2.471  1.00 97.24           C
ATOM    661  HB  ILE A  60      17.930   1.614  -2.081  1.00 97.24           H
ATOM    662  CG1 ILE A  60      18.591   3.499  -1.357  1.00 97.24           C
ATOM    663 1HG1 ILE A  60      18.850   4.480  -1.755  1.00 97.24           H
ATOM    664 2HG1 ILE A  60      17.841   3.657  -0.582  1.00 97.24           H
ATOM    665  CG2 ILE A  60      18.920   2.575  -3.696  1.00 97.24           C
ATOM    666 1HG2 ILE A  60      18.506   1.881  -4.428  1.00 97.24           H
ATOM    667 2HG2 ILE A  60      18.994   3.568  -4.139  1.00 97.24           H
ATOM    668 3HG2 ILE A  60      19.911   2.236  -3.395  1.00 97.24           H
ATOM    669  CD1 ILE A  60      19.833   2.846  -0.747  1.00 97.24           C
ATOM    670 1HD1 ILE A  60      19.565   1.876  -0.328  1.00 97.24           H
ATOM    671 2HD1 ILE A  60      20.589   2.712  -1.519  1.00 97.24           H
ATOM    672 3HD1 ILE A  60      20.228   3.485   0.043  1.00 97.24           H
ATOM    673  HN  ILE A  60      16.032   2.309  -1.014  1.00 97.24           H
ATOM    674  N   VAL A  61      15.742   1.182  -4.034  1.00 95.68           N
ATOM    675  CA  VAL A  61      15.351   0.411  -5.202  1.00 95.68           C
ATOM    676  C   VAL A  61      14.046   0.975  -5.767  1.00 95.68           C
ATOM    677  O   VAL A  61      13.903   1.124  -6.979  1.00 95.68           O
ATOM    678  HA  VAL A  61      16.135   0.527  -5.950  1.00 95.68           H
ATOM    679  CB  VAL A  61      15.254  -1.073  -4.842  1.00 95.68           C
ATOM    680  HB  VAL A  61      14.545  -1.172  -4.020  1.00 95.68           H
ATOM    681  CG1 VAL A  61      14.724  -1.890  -6.021  1.00 95.68           C
ATOM    682 1HG1 VAL A  61      13.732  -1.531  -6.295  1.00 95.68           H
ATOM    683 2HG1 VAL A  61      15.397  -1.780  -6.871  1.00 95.68           H
ATOM    684 3HG1 VAL A  61      14.665  -2.941  -5.738  1.00 95.68           H
ATOM    685  CG2 VAL A  61      16.605  -1.610  -4.365  1.00 95.68           C
ATOM    686 1HG2 VAL A  61      17.344  -1.491  -5.158  1.00 95.68           H
ATOM    687 2HG2 VAL A  61      16.926  -1.056  -3.483  1.00 95.68           H
ATOM    688 3HG2 VAL A  61      16.508  -2.667  -4.116  1.00 95.68           H
ATOM    689  HN  VAL A  61      15.742   0.674  -3.173  1.00 95.68           H
ATOM    690  N   GLY A  62      13.126   1.274  -4.861  1.00 96.00           N
ATOM    691  CA  GLY A  62      11.812   1.749  -5.257  1.00 96.00           C
ATOM    692  C   GLY A  62      11.902   3.128  -5.914  1.00 96.00           C
ATOM    693  O   GLY A  62      11.230   3.390  -6.910  1.00 96.00           O
ATOM    694 1HA  GLY A  62      11.358   1.041  -5.950  1.00 96.00           H
ATOM    695 2HA  GLY A  62      11.161   1.801  -4.384  1.00 96.00           H
ATOM    696  HN  GLY A  62      13.268   1.196  -3.874  1.00 96.00           H
ATOM    697  N   ALA A  63      12.739   3.973  -5.330  1.00 96.47           N
ATOM    698  CA  ALA A  63      12.877   5.339  -5.805  1.00 96.47           C
ATOM    699  C   ALA A  63      13.408   5.324  -7.240  1.00 96.47           C
ATOM    700  O   ALA A  63      12.892   6.032  -8.104  1.00 96.47           O
ATOM    701  HA  ALA A  63      11.886   5.794  -5.798  1.00 96.47           H
ATOM    702  CB  ALA A  63      13.786   6.121  -4.855  1.00 96.47           C
ATOM    703 1HB  ALA A  63      13.349   6.127  -3.856  1.00 96.47           H
ATOM    704 2HB  ALA A  63      14.767   5.649  -4.820  1.00 96.47           H
ATOM    705 3HB  ALA A  63      13.889   7.146  -5.212  1.00 96.47           H
ATOM    706  HN  ALA A  63      13.316   3.738  -4.547  1.00 96.47           H
ATOM    707  N   LEU A  64      14.432   4.511  -7.450  1.00 94.81           N
ATOM    708  CA  LEU A  64      15.048   4.406  -8.761  1.00 94.81           C
ATOM    709  C   LEU A  64      14.026   3.856  -9.758  1.00 94.81           C
ATOM    710  O   LEU A  64      13.874   4.392 -10.855  1.00 94.81           O
ATOM    711  HA  LEU A  64      15.327   5.413  -9.072  1.00 94.81           H
ATOM    712  CB  LEU A  64      16.336   3.583  -8.684  1.00 94.81           C
ATOM    713 1HB  LEU A  64      16.107   2.630  -8.207  1.00 94.81           H
ATOM    714 2HB  LEU A  64      16.663   3.361  -9.700  1.00 94.81           H
ATOM    715  CG  LEU A  64      17.502   4.230  -7.933  1.00 94.81           C
ATOM    716  HG  LEU A  64      17.152   4.518  -6.942  1.00 94.81           H
ATOM    717  CD1 LEU A  64      18.647   3.236  -7.738  1.00 94.81           C
ATOM    718 1HD1 LEU A  64      18.292   2.381  -7.162  1.00 94.81           H
ATOM    719 2HD1 LEU A  64      19.004   2.896  -8.710  1.00 94.81           H
ATOM    720 3HD1 LEU A  64      19.463   3.722  -7.201  1.00 94.81           H
ATOM    721  CD2 LEU A  64      17.965   5.508  -8.637  1.00 94.81           C
ATOM    722 1HD2 LEU A  64      18.292   5.267  -9.649  1.00 94.81           H
ATOM    723 2HD2 LEU A  64      17.140   6.218  -8.680  1.00 94.81           H
ATOM    724 3HD2 LEU A  64      18.794   5.947  -8.082  1.00 94.81           H
ATOM    725  HN  LEU A  64      14.839   3.930  -6.744  1.00 94.81           H
ATOM    726  N   GLY A  65      13.352   2.795  -9.341  1.00 93.06           N
ATOM    727  CA  GLY A  65      12.456   2.079 -10.234  1.00 93.06           C
ATOM    728  C   GLY A  65      11.312   2.981 -10.700  1.00 93.06           C
ATOM    729  O   GLY A  65      11.060   3.101 -11.898  1.00 93.06           O
ATOM    730 1HA  GLY A  65      13.012   1.714 -11.097  1.00 93.06           H
ATOM    731 2HA  GLY A  65      12.051   1.205  -9.724  1.00 93.06           H
ATOM    732  HN  GLY A  65      13.411   2.424  -8.414  1.00 93.06           H
ATOM    733  N   ASN A  66      10.649   3.592  -9.729  1.00 94.47           N
ATOM    734  CA  ASN A  66       9.445   4.356 -10.011  1.00 94.47           C
ATOM    735  C   ASN A  66       9.823   5.640 -10.752  1.00 94.47           C
ATOM    736  O   ASN A  66       9.074   6.112 -11.605  1.00 94.47           O
ATOM    737  HA  ASN A  66       8.821   3.695 -10.613  1.00 94.47           H
ATOM    738  CB  ASN A  66       8.728   4.749  -8.718  1.00 94.47           C
ATOM    739 1HB  ASN A  66       9.452   5.125  -7.996  1.00 94.47           H
ATOM    740 2HB  ASN A  66       8.028   5.560  -8.919  1.00 94.47           H
ATOM    741  CG  ASN A  66       7.977   3.556  -8.123  1.00 94.47           C
ATOM    742  OD1 ASN A  66       7.029   3.040  -8.691  1.00 94.47           O
ATOM    743  ND2 ASN A  66       8.453   3.149  -6.949  1.00 94.47           N
ATOM    744 1HD2 ASN A  66       9.234   3.617  -6.537  1.00 94.47           H
ATOM    745 2HD2 ASN A  66       8.029   2.375  -6.479  1.00 94.47           H
ATOM    746  HN  ASN A  66      10.921   3.571  -8.767  1.00 94.47           H
ATOM    747  N   SER A  67      10.986   6.169 -10.399  1.00 93.30           N
ATOM    748  CA  SER A  67      11.501   7.354 -11.062  1.00 93.30           C
ATOM    749  C   SER A  67      11.722   7.068 -12.548  1.00 93.30           C
ATOM    750  O   SER A  67      11.475   7.927 -13.393  1.00 93.30           O
ATOM    751  HA  SER A  67      10.733   8.116 -10.929  1.00 93.30           H
ATOM    752  CB  SER A  67      12.804   7.826 -10.413  1.00 93.30           C
ATOM    753 1HB  SER A  67      13.545   7.030 -10.468  1.00 93.30           H
ATOM    754 2HB  SER A  67      13.202   8.672 -10.973  1.00 93.30           H
ATOM    755  OG  SER A  67      12.615   8.205  -9.052  1.00 93.30           O
ATOM    756  HG  SER A  67      13.080   7.557  -8.449  1.00 93.30           H
ATOM    757  HN  SER A  67      11.571   5.801  -9.675  1.00 93.30           H
ATOM    758  N   LEU A  68      12.186   5.857 -12.823  1.00 90.35           N
ATOM    759  CA  LEU A  68      12.421   5.439 -14.194  1.00 90.35           C
ATOM    760  C   LEU A  68      11.089   5.393 -14.945  1.00 90.35           C
ATOM    761  O   LEU A  68      11.014   5.784 -16.108  1.00 90.35           O
ATOM    762  HA  LEU A  68      13.055   6.194 -14.661  1.00 90.35           H
ATOM    763  CB  LEU A  68      13.192   4.118 -14.226  1.00 90.35           C
ATOM    764 1HB  LEU A  68      14.127   4.253 -13.683  1.00 90.35           H
ATOM    765 2HB  LEU A  68      12.614   3.370 -13.685  1.00 90.35           H
ATOM    766  CG  LEU A  68      13.517   3.565 -15.615  1.00 90.35           C
ATOM    767  HG  LEU A  68      12.587   3.494 -16.181  1.00 90.35           H
ATOM    768  CD1 LEU A  68      14.441   4.513 -16.381  1.00 90.35           C
ATOM    769 1HD1 LEU A  68      13.954   5.482 -16.496  1.00 90.35           H
ATOM    770 2HD1 LEU A  68      15.372   4.638 -15.829  1.00 90.35           H
ATOM    771 3HD1 LEU A  68      14.655   4.096 -17.365  1.00 90.35           H
ATOM    772  CD2 LEU A  68      14.096   2.152 -15.521  1.00 90.35           C
ATOM    773 1HD2 LEU A  68      15.012   2.173 -14.931  1.00 90.35           H
ATOM    774 2HD2 LEU A  68      13.371   1.493 -15.043  1.00 90.35           H
ATOM    775 3HD2 LEU A  68      14.318   1.782 -16.522  1.00 90.35           H
ATOM    776  HN  LEU A  68      12.399   5.170 -12.129  1.00 90.35           H
ATOM    777  N   VAL A  69      10.070   4.911 -14.248  1.00 89.70           N
ATOM    778  CA  VAL A  69       8.751   4.781 -14.843  1.00 89.70           C
ATOM    779  C   VAL A  69       8.270   6.156 -15.312  1.00 89.70           C
ATOM    780  O   VAL A  69       7.789   6.299 -16.435  1.00 89.70           O
ATOM    781  HA  VAL A  69       8.844   4.127 -15.710  1.00 89.70           H
ATOM    782  CB  VAL A  69       7.792   4.119 -13.851  1.00 89.70           C
ATOM    783  HB  VAL A  69       7.842   4.674 -12.915  1.00 89.70           H
ATOM    784  CG1 VAL A  69       6.350   4.181 -14.358  1.00 89.70           C
ATOM    785 1HG1 VAL A  69       6.055   5.222 -14.487  1.00 89.70           H
ATOM    786 2HG1 VAL A  69       6.278   3.661 -15.314  1.00 89.70           H
ATOM    787 3HG1 VAL A  69       5.690   3.703 -13.634  1.00 89.70           H
ATOM    788  CG2 VAL A  69       8.211   2.675 -13.564  1.00 89.70           C
ATOM    789 1HG2 VAL A  69       8.204   2.104 -14.492  1.00 89.70           H
ATOM    790 2HG2 VAL A  69       9.215   2.666 -13.139  1.00 89.70           H
ATOM    791 3HG2 VAL A  69       7.513   2.228 -12.857  1.00 89.70           H
ATOM    792  HN  VAL A  69      10.135   4.613 -13.295  1.00 89.70           H
ATOM    793  N   ILE A  70       8.418   7.132 -14.428  1.00 90.70           N
ATOM    794  CA  ILE A  70       7.952   8.478 -14.715  1.00 90.70           C
ATOM    795  C   ILE A  70       8.726   9.037 -15.911  1.00 90.70           C
ATOM    796  O   ILE A  70       8.143   9.664 -16.794  1.00 90.70           O
ATOM    797  HA  ILE A  70       6.899   8.407 -14.988  1.00 90.70           H
ATOM    798  CB  ILE A  70       8.037   9.353 -13.463  1.00 90.70           C
ATOM    799  HB  ILE A  70       9.053   9.291 -13.072  1.00 90.70           H
ATOM    800  CG1 ILE A  70       7.099   8.839 -12.370  1.00 90.70           C
ATOM    801 1HG1 ILE A  70       6.067   8.890 -12.717  1.00 90.70           H
ATOM    802 2HG1 ILE A  70       7.315   7.790 -12.164  1.00 90.70           H
ATOM    803  CG2 ILE A  70       7.773  10.821 -13.802  1.00 90.70           C
ATOM    804 1HG2 ILE A  70       8.514  11.168 -14.521  1.00 90.70           H
ATOM    805 2HG2 ILE A  70       6.776  10.921 -14.230  1.00 90.70           H
ATOM    806 3HG2 ILE A  70       7.840  11.421 -12.894  1.00 90.70           H
ATOM    807  CD1 ILE A  70       7.253   9.657 -11.086  1.00 90.70           C
ATOM    808 1HD1 ILE A  70       8.280   9.583 -10.729  1.00 90.70           H
ATOM    809 2HD1 ILE A  70       7.013  10.701 -11.290  1.00 90.70           H
ATOM    810 3HD1 ILE A  70       6.575   9.270 -10.325  1.00 90.70           H
ATOM    811  HN  ILE A  70       8.846   7.015 -13.532  1.00 90.70           H
ATOM    812  N   LEU A  71      10.027   8.790 -15.901  1.00 88.43           N
ATOM    813  CA  LEU A  71      10.901   9.334 -16.926  1.00 88.43           C
ATOM    814  C   LEU A  71      10.490   8.773 -18.289  1.00 88.43           C
ATOM    815  O   LEU A  71      10.392   9.515 -19.266  1.00 88.43           O
ATOM    816  HA  LEU A  71      10.755  10.414 -16.940  1.00 88.43           H
ATOM    817  CB  LEU A  71      12.367   9.079 -16.572  1.00 88.43           C
ATOM    818 1HB  LEU A  71      12.547   9.453 -15.565  1.00 88.43           H
ATOM    819 2HB  LEU A  71      12.532   8.002 -16.546  1.00 88.43           H
ATOM    820  CG  LEU A  71      13.402   9.702 -17.511  1.00 88.43           C
ATOM    821  HG  LEU A  71      12.986  10.626 -17.913  1.00 88.43           H
ATOM    822  CD1 LEU A  71      14.677  10.074 -16.751  1.00 88.43           C
ATOM    823 1HD1 LEU A  71      14.437  10.793 -15.968  1.00 88.43           H
ATOM    824 2HD1 LEU A  71      15.107   9.178 -16.303  1.00 88.43           H
ATOM    825 3HD1 LEU A  71      15.396  10.515 -17.442  1.00 88.43           H
ATOM    826  CD2 LEU A  71      13.690   8.782 -18.699  1.00 88.43           C
ATOM    827 1HD2 LEU A  71      14.076   7.830 -18.335  1.00 88.43           H
ATOM    828 2HD2 LEU A  71      12.770   8.611 -19.257  1.00 88.43           H
ATOM    829 3HD2 LEU A  71      14.429   9.250 -19.350  1.00 88.43           H
ATOM    830  HN  LEU A  71      10.485   8.230 -15.209  1.00 88.43           H
ATOM    831  N   VAL A  72      10.262   7.468 -18.312  1.00 84.11           N
ATOM    832  CA  VAL A  72       9.905   6.792 -19.548  1.00 84.11           C
ATOM    833  C   VAL A  72       8.598   7.379 -20.086  1.00 84.11           C
ATOM    834  O   VAL A  72       8.458   7.591 -21.289  1.00 84.11           O
ATOM    835  HA  VAL A  72      10.699   6.985 -20.269  1.00 84.11           H
ATOM    836  CB  VAL A  72       9.831   5.282 -19.316  1.00 84.11           C
ATOM    837  HB  VAL A  72       9.170   5.105 -18.468  1.00 84.11           H
ATOM    838  CG1 VAL A  72       9.237   4.569 -20.532  1.00 84.11           C
ATOM    839 1HG1 VAL A  72       8.230   4.943 -20.716  1.00 84.11           H
ATOM    840 2HG1 VAL A  72       9.861   4.758 -21.405  1.00 84.11           H
ATOM    841 3HG1 VAL A  72       9.196   3.496 -20.340  1.00 84.11           H
ATOM    842  CG2 VAL A  72      11.208   4.713 -18.965  1.00 84.11           C
ATOM    843 1HG2 VAL A  72      11.900   4.908 -19.784  1.00 84.11           H
ATOM    844 2HG2 VAL A  72      11.577   5.189 -18.057  1.00 84.11           H
ATOM    845 3HG2 VAL A  72      11.127   3.638 -18.806  1.00 84.11           H
ATOM    846  HN  VAL A  72      10.317   6.877 -17.508  1.00 84.11           H
ATOM    847  N   TYR A  73       7.675   7.625 -19.168  1.00 84.02           N
ATOM    848  CA  TYR A  73       6.375   8.159 -19.538  1.00 84.02           C
ATOM    849  C   TYR A  73       6.515   9.532 -20.199  1.00 84.02           C
ATOM    850  O   TYR A  73       5.805   9.840 -21.155  1.00 84.02           O
ATOM    851  HA  TYR A  73       5.917   7.469 -20.246  1.00 84.02           H
ATOM    852  CB  TYR A  73       5.595   8.313 -18.231  1.00 84.02           C
ATOM    853 1HB  TYR A  73       5.545   7.344 -17.734  1.00 84.02           H
ATOM    854 2HB  TYR A  73       6.143   8.983 -17.569  1.00 84.02           H
ATOM    855  CG  TYR A  73       4.174   8.850 -18.414  1.00 84.02           C
ATOM    856  CD1 TYR A  73       3.955  10.210 -18.493  1.00 84.02           C
ATOM    857  HD1 TYR A  73       4.795  10.902 -18.424  1.00 84.02           H
ATOM    858  CD2 TYR A  73       3.111   7.974 -18.501  1.00 84.02           C
ATOM    859  HD2 TYR A  73       3.284   6.899 -18.439  1.00 84.02           H
ATOM    860  CE1 TYR A  73       2.618  10.716 -18.665  1.00 84.02           C
ATOM    861  HE1 TYR A  73       2.431  11.788 -18.729  1.00 84.02           H
ATOM    862  CE2 TYR A  73       1.774   8.479 -18.674  1.00 84.02           C
ATOM    863  HE2 TYR A  73       0.926   7.798 -18.744  1.00 84.02           H
ATOM    864  CZ  TYR A  73       1.593   9.825 -18.747  1.00 84.02           C
ATOM    865  OH  TYR A  73       0.330  10.303 -18.910  1.00 84.02           O
ATOM    866  HH  TYR A  73      -0.294   9.551 -19.123  1.00 84.02           H
ATOM    867  HN  TYR A  73       7.803   7.465 -18.189  1.00 84.02           H
ATOM    868  N   TRP A  74       7.436  10.320 -19.663  1.00 84.80           N
ATOM    869  CA  TRP A  74       7.581  11.701 -20.093  1.00 84.80           C
ATOM    870  C   TRP A  74       8.193  11.698 -21.495  1.00 84.80           C
ATOM    871  O   TRP A  74       7.672  12.342 -22.405  1.00 84.80           O
ATOM    872  HA  TRP A  74       6.587  12.147 -20.121  1.00 84.80           H
ATOM    873  CB  TRP A  74       8.402  12.505 -19.084  1.00 84.80           C
ATOM    874 1HB  TRP A  74       9.125  11.843 -18.608  1.00 84.80           H
ATOM    875 2HB  TRP A  74       8.971  13.267 -19.618  1.00 84.80           H
ATOM    876  CG  TRP A  74       7.564  13.184 -17.998  1.00 84.80           C
ATOM    877  CD1 TRP A  74       6.534  12.672 -17.311  1.00 84.80           C
ATOM    878  HD1 TRP A  74       6.148  11.662 -17.446  1.00 84.80           H
ATOM    879  CD2 TRP A  74       7.727  14.529 -17.501  1.00 84.80           C
ATOM    880  NE1 TRP A  74       6.023  13.585 -16.411  1.00 84.80           N
ATOM    881  HE1 TRP A  74       5.256  13.435 -15.787  1.00 84.80           H
ATOM    882  CE2 TRP A  74       6.772  14.750 -16.530  1.00 84.80           C
ATOM    883  CE3 TRP A  74       8.652  15.525 -17.859  1.00 84.80           C
ATOM    884  HE3 TRP A  74       9.416  15.376 -18.622  1.00 84.80           H
ATOM    885  CZ2 TRP A  74       6.649  15.960 -15.837  1.00 84.80           C
ATOM    886  HZ2 TRP A  74       5.885  16.110 -15.074  1.00 84.80           H
ATOM    887  CZ3 TRP A  74       8.515  16.729 -17.158  1.00 84.80           C
ATOM    888  HZ3 TRP A  74       9.207  17.536 -17.397  1.00 84.80           H
ATOM    889  CH2 TRP A  74       7.559  16.968 -16.178  1.00 84.80           C
ATOM    890  HH2 TRP A  74       7.518  17.935 -15.676  1.00 84.80           H
ATOM    891  HN  TRP A  74       8.074  10.030 -18.950  1.00 84.80           H
ATOM    892  N   TYR A  75       9.290  10.966 -21.626  1.00 78.99           N
ATOM    893  CA  TYR A  75      10.105  11.047 -22.826  1.00 78.99           C
ATOM    894  C   TYR A  75       9.553  10.137 -23.926  1.00 78.99           C
ATOM    895  O   TYR A  75       9.949  10.248 -25.085  1.00 78.99           O
ATOM    896  HA  TYR A  75      10.087  12.079 -23.176  1.00 78.99           H
ATOM    897  CB  TYR A  75      11.497  10.555 -22.425  1.00 78.99           C
ATOM    898 1HB  TYR A  75      11.391   9.683 -21.780  1.00 78.99           H
ATOM    899 2HB  TYR A  75      12.027  10.228 -23.319  1.00 78.99           H
ATOM    900  CG  TYR A  75      12.344  11.606 -21.703  1.00 78.99           C
ATOM    901  CD1 TYR A  75      12.988  12.588 -22.427  1.00 78.99           C
ATOM    902  HD1 TYR A  75      12.894  12.616 -23.513  1.00 78.99           H
ATOM    903  CD2 TYR A  75      12.463  11.571 -20.329  1.00 78.99           C
ATOM    904  HD2 TYR A  75      11.954  10.795 -19.757  1.00 78.99           H
ATOM    905  CE1 TYR A  75      13.785  13.577 -21.748  1.00 78.99           C
ATOM    906  HE1 TYR A  75      14.300  14.358 -22.308  1.00 78.99           H
ATOM    907  CE2 TYR A  75      13.260  12.559 -19.650  1.00 78.99           C
ATOM    908  HE2 TYR A  75      13.362  12.543 -18.565  1.00 78.99           H
ATOM    909  CZ  TYR A  75      13.882  13.513 -20.393  1.00 78.99           C
ATOM    910  OH  TYR A  75      14.634  14.447 -19.752  1.00 78.99           O
ATOM    911  HH  TYR A  75      15.038  15.076 -20.416  1.00 78.99           H
ATOM    912  HN  TYR A  75       9.623  10.329 -20.931  1.00 78.99           H
ATOM    913  N   CYS A  76       8.646   9.259 -23.523  1.00 71.37           N
ATOM    914  CA  CYS A  76       7.963   8.399 -24.475  1.00 71.37           C
ATOM    915  C   CYS A  76       7.086   9.276 -25.371  1.00 71.37           C
ATOM    916  O   CYS A  76       6.127   9.886 -24.901  1.00 71.37           O
ATOM    917  HA  CYS A  76       8.737   7.901 -25.058  1.00 71.37           H
ATOM    918  CB  CYS A  76       7.151   7.310 -23.771  1.00 71.37           C
ATOM    919 1HB  CYS A  76       7.810   6.686 -23.167  1.00 71.37           H
ATOM    920 2HB  CYS A  76       6.431   7.764 -23.091  1.00 71.37           H
ATOM    921  SG  CYS A  76       6.278   6.282 -25.008  1.00 71.37           S
ATOM    922  HG  CYS A  76       7.374   5.830 -25.612  1.00 71.37           H
ATOM    923  HN  CYS A  76       8.378   9.130 -22.569  1.00 71.37           H
ATOM    924  N   THR A  77       7.447   9.311 -26.645  1.00 63.37           N
ATOM    925  CA  THR A  77       6.756  10.166 -27.595  1.00 63.37           C
ATOM    926  C   THR A  77       5.436   9.526 -28.028  1.00 63.37           C
ATOM    927  O   THR A  77       4.684  10.109 -28.807  1.00 63.37           O
ATOM    928  HA  THR A  77       6.508  11.104 -27.097  1.00 63.37           H
ATOM    929  CB  THR A  77       7.707  10.444 -28.761  1.00 63.37           C
ATOM    930  HB  THR A  77       7.245  11.109 -29.491  1.00 63.37           H
ATOM    931  OG1 THR A  77       8.053   9.148 -29.242  1.00 63.37           O
ATOM    932  HG1 THR A  77       8.448   9.217 -30.158  1.00 63.37           H
ATOM    933  CG2 THR A  77       9.040  11.038 -28.301  1.00 63.37           C
ATOM    934 1HG2 THR A  77       9.533  10.342 -27.623  1.00 63.37           H
ATOM    935 2HG2 THR A  77       8.858  11.981 -27.784  1.00 63.37           H
ATOM    936 3HG2 THR A  77       9.677  11.215 -29.167  1.00 63.37           H
ATOM    937  HN  THR A  77       8.195   8.770 -27.030  1.00 63.37           H
ATOM    938  N   ARG A  78       5.194   8.333 -27.503  1.00 67.43           N
ATOM    939  CA  ARG A  78       4.004   7.583 -27.867  1.00 67.43           C
ATOM    940  C   ARG A  78       2.757   8.245 -27.278  1.00 67.43           C
ATOM    941  O   ARG A  78       2.796   8.773 -26.168  1.00 67.43           O
ATOM    942  HA  ARG A  78       3.983   7.606 -28.957  1.00 67.43           H
ATOM    943  CB  ARG A  78       4.090   6.139 -27.369  1.00 67.43           C
ATOM    944 1HB  ARG A  78       5.109   5.769 -27.486  1.00 67.43           H
ATOM    945 2HB  ARG A  78       3.859   6.103 -26.304  1.00 67.43           H
ATOM    946  CG  ARG A  78       3.123   5.235 -28.137  1.00 67.43           C
ATOM    947 1HG  ARG A  78       2.112   5.638 -28.070  1.00 67.43           H
ATOM    948 2HG  ARG A  78       3.392   5.223 -29.193  1.00 67.43           H
ATOM    949  CD  ARG A  78       3.147   3.809 -27.582  1.00 67.43           C
ATOM    950 1HD  ARG A  78       3.205   3.093 -28.401  1.00 67.43           H
ATOM    951 2HD  ARG A  78       4.036   3.664 -26.968  1.00 67.43           H
ATOM    952  NE  ARG A  78       1.931   3.559 -26.777  1.00 67.43           N
ATOM    953  HE  ARG A  78       1.400   4.349 -26.471  1.00 67.43           H
ATOM    954  CZ  ARG A  78       1.497   2.339 -26.432  1.00 67.43           C
ATOM    955  NH1 ARG A  78       2.169   1.244 -26.814  1.00 67.43           N
ATOM    956 1HH1 ARG A  78       3.001   1.334 -27.361  1.00 67.43           H
ATOM    957 2HH1 ARG A  78       1.838   0.338 -26.552  1.00 67.43           H
ATOM    958  NH2 ARG A  78       0.380   2.230 -25.699  1.00 67.43           N
ATOM    959 1HH2 ARG A  78       0.043   1.327 -25.433  1.00 67.43           H
ATOM    960 2HH2 ARG A  78      -0.115   3.052 -25.418  1.00 67.43           H
ATOM    961  HN  ARG A  78       5.792   7.881 -26.841  1.00 67.43           H
ATOM    962  N   VAL A  79       1.680   8.195 -28.048  1.00 71.20           N
ATOM    963  CA  VAL A  79       0.377   8.586 -27.538  1.00 71.20           C
ATOM    964  C   VAL A  79       0.080   7.804 -26.257  1.00 71.20           C
ATOM    965  O   VAL A  79       0.202   6.580 -26.231  1.00 71.20           O
ATOM    966  HA  VAL A  79       0.423   9.648 -27.297  1.00 71.20           H
ATOM    967  CB  VAL A  79      -0.688   8.391 -28.619  1.00 71.20           C
ATOM    968  HB  VAL A  79      -0.861   7.320 -28.730  1.00 71.20           H
ATOM    969  CG1 VAL A  79      -2.012   9.039 -28.208  1.00 71.20           C
ATOM    970 1HG1 VAL A  79      -2.366   8.586 -27.282  1.00 71.20           H
ATOM    971 2HG1 VAL A  79      -1.861  10.108 -28.055  1.00 71.20           H
ATOM    972 3HG1 VAL A  79      -2.751   8.885 -28.994  1.00 71.20           H
ATOM    973  CG2 VAL A  79      -0.208   8.932 -29.967  1.00 71.20           C
ATOM    974 1HG2 VAL A  79       0.006   9.997 -29.875  1.00 71.20           H
ATOM    975 2HG2 VAL A  79       0.697   8.404 -30.268  1.00 71.20           H
ATOM    976 3HG2 VAL A  79      -0.984   8.780 -30.717  1.00 71.20           H
ATOM    977  HN  VAL A  79       1.688   7.896 -29.002  1.00 71.20           H
ATOM    978  N   LYS A  80      -0.305   8.542 -25.226  1.00 79.27           N
ATOM    979  CA  LYS A  80      -0.555   7.941 -23.927  1.00 79.27           C
ATOM    980  C   LYS A  80      -1.873   7.166 -23.974  1.00 79.27           C
ATOM    981  O   LYS A  80      -2.721   7.426 -24.827  1.00 79.27           O
ATOM    982  HA  LYS A  80       0.253   7.236 -23.732  1.00 79.27           H
ATOM    983  CB  LYS A  80      -0.505   9.003 -22.827  1.00 79.27           C
ATOM    984 1HB  LYS A  80      -1.389   9.637 -22.888  1.00 79.27           H
ATOM    985 2HB  LYS A  80      -0.526   8.520 -21.850  1.00 79.27           H
ATOM    986  CG  LYS A  80       0.755   9.862 -22.951  1.00 79.27           C
ATOM    987 1HG  LYS A  80       0.763  10.365 -23.918  1.00 79.27           H
ATOM    988 2HG  LYS A  80       0.746  10.639 -22.187  1.00 79.27           H
ATOM    989  CD  LYS A  80       2.017   9.009 -22.803  1.00 79.27           C
ATOM    990 1HD  LYS A  80       2.050   8.572 -21.805  1.00 79.27           H
ATOM    991 2HD  LYS A  80       1.986   8.182 -23.512  1.00 79.27           H
ATOM    992  CE  LYS A  80       3.275   9.846 -23.042  1.00 79.27           C
ATOM    993 1HE  LYS A  80       3.176  10.406 -23.972  1.00 79.27           H
ATOM    994 2HE  LYS A  80       3.391  10.576 -22.242  1.00 79.27           H
ATOM    995  NZ  LYS A  80       4.471   8.977 -23.106  1.00 79.27           N
ATOM    996 1HZ  LYS A  80       5.260   9.512 -23.452  1.00 79.27           H
ATOM    997 2HZ  LYS A  80       4.683   8.625 -22.178  1.00 79.27           H
ATOM    998 3HZ  LYS A  80       4.291   8.198 -23.730  1.00 79.27           H
ATOM    999  HN  LYS A  80      -0.445   9.531 -25.268  1.00 79.27           H
ATOM   1000  N   THR A  81      -2.005   6.228 -23.048  1.00 81.80           N
ATOM   1001  CA  THR A  81      -3.263   5.524 -22.868  1.00 81.80           C
ATOM   1002  C   THR A  81      -3.762   5.682 -21.430  1.00 81.80           C
ATOM   1003  O   THR A  81      -3.029   6.156 -20.564  1.00 81.80           O
ATOM   1004  HA  THR A  81      -4.009   5.983 -23.517  1.00 81.80           H
ATOM   1005  CB  THR A  81      -3.053   4.066 -23.282  1.00 81.80           C
ATOM   1006  HB  THR A  81      -4.003   3.533 -23.322  1.00 81.80           H
ATOM   1007  OG1 THR A  81      -2.108   3.570 -22.338  1.00 81.80           O
ATOM   1008  HG1 THR A  81      -1.182   3.824 -22.615  1.00 81.80           H
ATOM   1009  CG2 THR A  81      -2.338   3.937 -24.628  1.00 81.80           C
ATOM   1010 1HG2 THR A  81      -1.359   4.413 -24.567  1.00 81.80           H
ATOM   1011 2HG2 THR A  81      -2.931   4.424 -25.403  1.00 81.80           H
ATOM   1012 3HG2 THR A  81      -2.215   2.882 -24.874  1.00 81.80           H
ATOM   1013  HN  THR A  81      -1.272   5.948 -22.427  1.00 81.80           H
ATOM   1014  N   MET A  82      -5.006   5.276 -21.221  1.00 85.64           N
ATOM   1015  CA  MET A  82      -5.593   5.317 -19.893  1.00 85.64           C
ATOM   1016  C   MET A  82      -4.767   4.494 -18.903  1.00 85.64           C
ATOM   1017  O   MET A  82      -4.519   4.933 -17.781  1.00 85.64           O
ATOM   1018  HA  MET A  82      -5.584   6.367 -19.600  1.00 85.64           H
ATOM   1019  CB  MET A  82      -7.020   4.768 -19.948  1.00 85.64           C
ATOM   1020 1HB  MET A  82      -7.671   5.486 -20.446  1.00 85.64           H
ATOM   1021 2HB  MET A  82      -7.039   3.855 -20.543  1.00 85.64           H
ATOM   1022  CG  MET A  82      -7.551   4.478 -18.543  1.00 85.64           C
ATOM   1023 1HG  MET A  82      -6.960   3.689 -18.077  1.00 85.64           H
ATOM   1024 2HG  MET A  82      -7.449   5.365 -17.917  1.00 85.64           H
ATOM   1025  SD  MET A  82      -9.265   3.986 -18.627  1.00 85.64           S
ATOM   1026  CE  MET A  82     -10.007   5.532 -19.123  1.00 85.64           C
ATOM   1027 1HE  MET A  82      -9.801   6.292 -18.370  1.00 85.64           H
ATOM   1028 2HE  MET A  82      -9.589   5.845 -20.080  1.00 85.64           H
ATOM   1029 3HE  MET A  82     -11.085   5.402 -19.223  1.00 85.64           H
ATOM   1030  HN  MET A  82      -5.608   4.925 -21.939  1.00 85.64           H
ATOM   1031  N   THR A  83      -4.364   3.315 -19.354  1.00 84.93           N
ATOM   1032  CA  THR A  83      -3.486   2.471 -18.561  1.00 84.93           C
ATOM   1033  C   THR A  83      -2.239   3.249 -18.137  1.00 84.93           C
ATOM   1034  O   THR A  83      -1.834   3.195 -16.976  1.00 84.93           O
ATOM   1035  HA  THR A  83      -4.012   2.188 -17.650  1.00 84.93           H
ATOM   1036  CB  THR A  83      -3.171   1.217 -19.379  1.00 84.93           C
ATOM   1037  HB  THR A  83      -2.686   1.478 -20.320  1.00 84.93           H
ATOM   1038  OG1 THR A  83      -4.427   0.554 -19.497  1.00 84.93           O
ATOM   1039  HG1 THR A  83      -5.059   1.113 -20.034  1.00 84.93           H
ATOM   1040  CG2 THR A  83      -2.295   0.223 -18.614  1.00 84.93           C
ATOM   1041 1HG2 THR A  83      -2.810  -0.090 -17.705  1.00 84.93           H
ATOM   1042 2HG2 THR A  83      -1.350   0.699 -18.351  1.00 84.93           H
ATOM   1043 3HG2 THR A  83      -2.102  -0.648 -19.240  1.00 84.93           H
ATOM   1044  HN  THR A  83      -4.627   2.936 -20.241  1.00 84.93           H
ATOM   1045  N   ASP A  84      -1.665   3.955 -19.099  1.00 85.06           N
ATOM   1046  CA  ASP A  84      -0.412   4.655 -18.869  1.00 85.06           C
ATOM   1047  C   ASP A  84      -0.623   5.732 -17.803  1.00 85.06           C
ATOM   1048  O   ASP A  84       0.271   6.003 -17.004  1.00 85.06           O
ATOM   1049  HA  ASP A  84       0.291   3.885 -18.551  1.00 85.06           H
ATOM   1050  CB  ASP A  84       0.078   5.342 -20.145  1.00 85.06           C
ATOM   1051 1HB  ASP A  84      -0.623   6.127 -20.431  1.00 85.06           H
ATOM   1052 2HB  ASP A  84       1.037   5.824 -19.957  1.00 85.06           H
ATOM   1053  CG  ASP A  84       0.221   4.336 -21.289  1.00 85.06           C
ATOM   1054  OD1 ASP A  84       0.721   3.226 -21.009  1.00 85.06           O
ATOM   1055  OD2 ASP A  84      -0.173   4.701 -22.418  1.00 85.06           O
ATOM   1056  HN  ASP A  84      -2.040   4.053 -20.021  1.00 85.06           H
ATOM   1057  N   MET A  85      -1.812   6.316 -17.826  1.00 89.86           N
ATOM   1058  CA  MET A  85      -2.152   7.358 -16.871  1.00 89.86           C
ATOM   1059  C   MET A  85      -2.172   6.808 -15.443  1.00 89.86           C
ATOM   1060  O   MET A  85      -1.655   7.440 -14.524  1.00 89.86           O
ATOM   1061  HA  MET A  85      -1.370   8.111 -16.967  1.00 89.86           H
ATOM   1062  CB  MET A  85      -3.526   7.936 -17.214  1.00 89.86           C
ATOM   1063 1HB  MET A  85      -3.536   8.269 -18.252  1.00 89.86           H
ATOM   1064 2HB  MET A  85      -4.285   7.159 -17.122  1.00 89.86           H
ATOM   1065  CG  MET A  85      -3.873   9.108 -16.294  1.00 89.86           C
ATOM   1066 1HG  MET A  85      -4.861   9.496 -16.542  1.00 89.86           H
ATOM   1067 2HG  MET A  85      -3.914   8.769 -15.259  1.00 89.86           H
ATOM   1068  SD  MET A  85      -2.653  10.400 -16.464  1.00 89.86           S
ATOM   1069  CE  MET A  85      -2.997  10.934 -18.132  1.00 89.86           C
ATOM   1070 1HE  MET A  85      -2.856  10.098 -18.817  1.00 89.86           H
ATOM   1071 2HE  MET A  85      -4.026  11.286 -18.195  1.00 89.86           H
ATOM   1072 3HE  MET A  85      -2.318  11.743 -18.401  1.00 89.86           H
ATOM   1073  HN  MET A  85      -2.534   6.090 -18.479  1.00 89.86           H
ATOM   1074  N   PHE A  86      -2.773   5.636 -15.303  1.00 91.06           N
ATOM   1075  CA  PHE A  86      -2.874   4.997 -14.002  1.00 91.06           C
ATOM   1076  C   PHE A  86      -1.502   4.527 -13.514  1.00 91.06           C
ATOM   1077  O   PHE A  86      -1.197   4.616 -12.326  1.00 91.06           O
ATOM   1078  HA  PHE A  86      -3.269   5.739 -13.307  1.00 91.06           H
ATOM   1079  CB  PHE A  86      -3.787   3.782 -14.169  1.00 91.06           C
ATOM   1080 1HB  PHE A  86      -3.375   3.134 -14.942  1.00 91.06           H
ATOM   1081 2HB  PHE A  86      -3.788   3.210 -13.241  1.00 91.06           H
ATOM   1082  CG  PHE A  86      -5.230   4.133 -14.535  1.00 91.06           C
ATOM   1083  CD1 PHE A  86      -5.813   5.246 -14.013  1.00 91.06           C
ATOM   1084  HD1 PHE A  86      -5.251   5.887 -13.333  1.00 91.06           H
ATOM   1085  CD2 PHE A  86      -5.931   3.334 -15.383  1.00 91.06           C
ATOM   1086  HD2 PHE A  86      -5.464   2.442 -15.802  1.00 91.06           H
ATOM   1087  CE1 PHE A  86      -7.152   5.572 -14.353  1.00 91.06           C
ATOM   1088  HE1 PHE A  86      -7.619   6.463 -13.934  1.00 91.06           H
ATOM   1089  CE2 PHE A  86      -7.271   3.660 -15.723  1.00 91.06           C
ATOM   1090  HE2 PHE A  86      -7.832   3.019 -16.403  1.00 91.06           H
ATOM   1091  CZ  PHE A  86      -7.853   4.772 -15.201  1.00 91.06           C
ATOM   1092  HZ  PHE A  86      -8.881   5.023 -15.462  1.00 91.06           H
ATOM   1093  HN  PHE A  86      -3.186   5.125 -16.057  1.00 91.06           H
ATOM   1094  N   LEU A  87      -0.711   4.035 -14.457  1.00 88.76           N
ATOM   1095  CA  LEU A  87       0.624   3.558 -14.140  1.00 88.76           C
ATOM   1096  C   LEU A  87       1.458   4.718 -13.592  1.00 88.76           C
ATOM   1097  O   LEU A  87       2.248   4.536 -12.667  1.00 88.76           O
ATOM   1098  HA  LEU A  87       0.525   2.805 -13.359  1.00 88.76           H
ATOM   1099  CB  LEU A  87       1.250   2.871 -15.356  1.00 88.76           C
ATOM   1100 1HB  LEU A  87       1.176   3.546 -16.208  1.00 88.76           H
ATOM   1101 2HB  LEU A  87       2.312   2.723 -15.158  1.00 88.76           H
ATOM   1102  CG  LEU A  87       0.641   1.525 -15.753  1.00 88.76           C
ATOM   1103  HG  LEU A  87      -0.426   1.670 -15.922  1.00 88.76           H
ATOM   1104  CD1 LEU A  87       1.242   1.017 -17.065  1.00 88.76           C
ATOM   1105 1HD1 LEU A  87       1.044   1.738 -17.858  1.00 88.76           H
ATOM   1106 2HD1 LEU A  87       2.318   0.893 -16.948  1.00 88.76           H
ATOM   1107 3HD1 LEU A  87       0.791   0.059 -17.324  1.00 88.76           H
ATOM   1108  CD2 LEU A  87       0.785   0.503 -14.623  1.00 88.76           C
ATOM   1109 1HD2 LEU A  87       1.842   0.356 -14.399  1.00 88.76           H
ATOM   1110 2HD2 LEU A  87       0.273   0.870 -13.734  1.00 88.76           H
ATOM   1111 3HD2 LEU A  87       0.344  -0.444 -14.932  1.00 88.76           H
ATOM   1112  HN  LEU A  87      -0.970   3.959 -15.420  1.00 88.76           H
ATOM   1113  N   LEU A  88       1.254   5.884 -14.187  1.00 90.38           N
ATOM   1114  CA  LEU A  88       1.966   7.077 -13.759  1.00 90.38           C
ATOM   1115  C   LEU A  88       1.611   7.383 -12.303  1.00 90.38           C
ATOM   1116  O   LEU A  88       2.497   7.571 -11.471  1.00 90.38           O
ATOM   1117  HA  LEU A  88       3.032   6.859 -13.816  1.00 90.38           H
ATOM   1118  CB  LEU A  88       1.689   8.238 -14.716  1.00 90.38           C
ATOM   1119 1HB  LEU A  88       2.108   7.987 -15.691  1.00 90.38           H
ATOM   1120 2HB  LEU A  88       0.610   8.326 -14.846  1.00 90.38           H
ATOM   1121  CG  LEU A  88       2.237   9.602 -14.292  1.00 90.38           C
ATOM   1122  HG  LEU A  88       1.907   9.800 -13.272  1.00 90.38           H
ATOM   1123  CD1 LEU A  88       3.767   9.599 -14.280  1.00 90.38           C
ATOM   1124 1HD1 LEU A  88       4.123   8.845 -13.577  1.00 90.38           H
ATOM   1125 2HD1 LEU A  88       4.138   9.368 -15.278  1.00 90.38           H
ATOM   1126 3HD1 LEU A  88       4.130  10.580 -13.975  1.00 90.38           H
ATOM   1127  CD2 LEU A  88       1.673  10.718 -15.174  1.00 90.38           C
ATOM   1128 1HD2 LEU A  88       1.952  10.536 -16.212  1.00 90.38           H
ATOM   1129 2HD2 LEU A  88       0.587  10.735 -15.088  1.00 90.38           H
ATOM   1130 3HD2 LEU A  88       2.079  11.677 -14.851  1.00 90.38           H
ATOM   1131  HN  LEU A  88       0.617   6.022 -14.945  1.00 90.38           H
ATOM   1132  N   ASN A  89       0.313   7.423 -12.039  1.00 94.14           N
ATOM   1133  CA  ASN A  89      -0.172   7.821 -10.728  1.00 94.14           C
ATOM   1134  C   ASN A  89       0.263   6.784  -9.691  1.00 94.14           C
ATOM   1135  O   ASN A  89       0.486   7.118  -8.529  1.00 94.14           O
ATOM   1136  HA  ASN A  89       0.266   8.802 -10.546  1.00 94.14           H
ATOM   1137  CB  ASN A  89      -1.700   7.898 -10.707  1.00 94.14           C
ATOM   1138 1HB  ASN A  89      -2.118   7.082 -11.297  1.00 94.14           H
ATOM   1139 2HB  ASN A  89      -2.060   7.771  -9.686  1.00 94.14           H
ATOM   1140  CG  ASN A  89      -2.189   9.238 -11.262  1.00 94.14           C
ATOM   1141  OD1 ASN A  89      -2.470  10.175 -10.534  1.00 94.14           O
ATOM   1142  ND2 ASN A  89      -2.274   9.275 -12.589  1.00 94.14           N
ATOM   1143 1HD2 ASN A  89      -2.028   8.469 -13.129  1.00 94.14           H
ATOM   1144 2HD2 ASN A  89      -2.584  10.108 -13.047  1.00 94.14           H
ATOM   1145  HN  ASN A  89      -0.399   7.189 -12.700  1.00 94.14           H
ATOM   1146  N   LEU A  90       0.370   5.545 -10.149  1.00 92.72           N
ATOM   1147  CA  LEU A  90       0.796   4.460  -9.281  1.00 92.72           C
ATOM   1148  C   LEU A  90       2.235   4.710  -8.827  1.00 92.72           C
ATOM   1149  O   LEU A  90       2.549   4.579  -7.645  1.00 92.72           O
ATOM   1150  HA  LEU A  90       0.150   4.472  -8.403  1.00 92.72           H
ATOM   1151  CB  LEU A  90       0.594   3.110  -9.972  1.00 92.72           C
ATOM   1152 1HB  LEU A  90      -0.367   3.127 -10.485  1.00 92.72           H
ATOM   1153 2HB  LEU A  90       1.362   2.998 -10.737  1.00 92.72           H
ATOM   1154  CG  LEU A  90       0.635   1.879  -9.064  1.00 92.72           C
ATOM   1155  HG  LEU A  90       1.447   2.010  -8.348  1.00 92.72           H
ATOM   1156  CD1 LEU A  90      -0.660   1.748  -8.260  1.00 92.72           C
ATOM   1157 1HD1 LEU A  90      -0.795   2.634  -7.641  1.00 92.72           H
ATOM   1158 2HD1 LEU A  90      -1.503   1.650  -8.944  1.00 92.72           H
ATOM   1159 3HD1 LEU A  90      -0.604   0.865  -7.624  1.00 92.72           H
ATOM   1160  CD2 LEU A  90       0.942   0.614  -9.869  1.00 92.72           C
ATOM   1161 1HD2 LEU A  90       0.168   0.467 -10.623  1.00 92.72           H
ATOM   1162 2HD2 LEU A  90       1.910   0.721 -10.357  1.00 92.72           H
ATOM   1163 3HD2 LEU A  90       0.965  -0.245  -9.199  1.00 92.72           H
ATOM   1164  HN  LEU A  90       0.173   5.278 -11.092  1.00 92.72           H
ATOM   1165  N   ALA A  91       3.072   5.067  -9.791  1.00 93.44           N
ATOM   1166  CA  ALA A  91       4.480   5.295  -9.513  1.00 93.44           C
ATOM   1167  C   ALA A  91       4.621   6.486  -8.563  1.00 93.44           C
ATOM   1168  O   ALA A  91       5.506   6.501  -7.709  1.00 93.44           O
ATOM   1169  HA  ALA A  91       4.871   4.403  -9.025  1.00 93.44           H
ATOM   1170  CB  ALA A  91       5.232   5.507 -10.829  1.00 93.44           C
ATOM   1171 1HB  ALA A  91       5.124   4.622 -11.455  1.00 93.44           H
ATOM   1172 2HB  ALA A  91       4.819   6.372 -11.348  1.00 93.44           H
ATOM   1173 3HB  ALA A  91       6.288   5.678 -10.620  1.00 93.44           H
ATOM   1174  HN  ALA A  91       2.802   5.200 -10.745  1.00 93.44           H
ATOM   1175  N   ILE A  92       3.735   7.454  -8.742  1.00 95.30           N
ATOM   1176  CA  ILE A  92       3.745   8.642  -7.906  1.00 95.30           C
ATOM   1177  C   ILE A  92       3.378   8.254  -6.472  1.00 95.30           C
ATOM   1178  O   ILE A  92       4.028   8.688  -5.522  1.00 95.30           O
ATOM   1179  HA  ILE A  92       4.761   9.035  -7.908  1.00 95.30           H
ATOM   1180  CB  ILE A  92       2.841   9.724  -8.501  1.00 95.30           C
ATOM   1181  HB  ILE A  92       1.876   9.273  -8.733  1.00 95.30           H
ATOM   1182  CG1 ILE A  92       3.416  10.259  -9.814  1.00 95.30           C
ATOM   1183 1HG1 ILE A  92       4.307  10.853  -9.609  1.00 95.30           H
ATOM   1184 2HG1 ILE A  92       3.727   9.426 -10.445  1.00 95.30           H
ATOM   1185  CG2 ILE A  92       2.585  10.843  -7.489  1.00 95.30           C
ATOM   1186 1HG2 ILE A  92       2.100  10.429  -6.605  1.00 95.30           H
ATOM   1187 2HG2 ILE A  92       3.533  11.298  -7.203  1.00 95.30           H
ATOM   1188 3HG2 ILE A  92       1.940  11.598  -7.938  1.00 95.30           H
ATOM   1189  CD1 ILE A  92       2.387  11.113 -10.556  1.00 95.30           C
ATOM   1190 1HD1 ILE A  92       1.508  10.509 -10.781  1.00 95.30           H
ATOM   1191 2HD1 ILE A  92       2.097  11.958  -9.932  1.00 95.30           H
ATOM   1192 3HD1 ILE A  92       2.822  11.480 -11.486  1.00 95.30           H
ATOM   1193  HN  ILE A  92       3.021   7.436  -9.443  1.00 95.30           H
ATOM   1194  N   ALA A  93       2.338   7.441  -6.361  1.00 96.08           N
ATOM   1195  CA  ALA A  93       1.841   7.036  -5.057  1.00 96.08           C
ATOM   1196  C   ALA A  93       2.944   6.287  -4.306  1.00 96.08           C
ATOM   1197  O   ALA A  93       3.130   6.488  -3.107  1.00 96.08           O
ATOM   1198  HA  ALA A  93       1.585   7.939  -4.503  1.00 96.08           H
ATOM   1199  CB  ALA A  93       0.578   6.191  -5.232  1.00 96.08           C
ATOM   1200 1HB  ALA A  93      -0.184   6.778  -5.744  1.00 96.08           H
ATOM   1201 2HB  ALA A  93       0.812   5.305  -5.823  1.00 96.08           H
ATOM   1202 3HB  ALA A  93       0.206   5.887  -4.253  1.00 96.08           H
ATOM   1203  HN  ALA A  93       1.838   7.062  -7.140  1.00 96.08           H
ATOM   1204  N   ASP A  94       3.647   5.440  -5.043  1.00 95.62           N
ATOM   1205  CA  ASP A  94       4.713   4.645  -4.457  1.00 95.62           C
ATOM   1206  C   ASP A  94       5.818   5.575  -3.952  1.00 95.62           C
ATOM   1207  O   ASP A  94       6.311   5.411  -2.837  1.00 95.62           O
ATOM   1208  HA  ASP A  94       4.241   4.083  -3.651  1.00 95.62           H
ATOM   1209  CB  ASP A  94       5.327   3.699  -5.491  1.00 95.62           C
ATOM   1210 1HB  ASP A  94       5.521   4.242  -6.416  1.00 95.62           H
ATOM   1211 2HB  ASP A  94       6.287   3.332  -5.129  1.00 95.62           H
ATOM   1212  CG  ASP A  94       4.397   2.517  -5.773  1.00 95.62           C
ATOM   1213  OD1 ASP A  94       3.582   2.210  -4.876  1.00 95.62           O
ATOM   1214  OD2 ASP A  94       4.522   1.948  -6.878  1.00 95.62           O
ATOM   1215  HN  ASP A  94       3.499   5.293  -6.021  1.00 95.62           H
ATOM   1216  N   LEU A  95       6.175   6.531  -4.797  1.00 96.42           N
ATOM   1217  CA  LEU A  95       7.260   7.444  -4.479  1.00 96.42           C
ATOM   1218  C   LEU A  95       6.930   8.190  -3.185  1.00 96.42           C
ATOM   1219  O   LEU A  95       7.786   8.338  -2.314  1.00 96.42           O
ATOM   1220  HA  LEU A  95       8.155   6.843  -4.313  1.00 96.42           H
ATOM   1221  CB  LEU A  95       7.548   8.367  -5.665  1.00 96.42           C
ATOM   1222 1HB  LEU A  95       6.597   8.689  -6.089  1.00 96.42           H
ATOM   1223 2HB  LEU A  95       8.049   9.260  -5.291  1.00 96.42           H
ATOM   1224  CG  LEU A  95       8.400   7.771  -6.787  1.00 96.42           C
ATOM   1225  HG  LEU A  95       7.880   6.899  -7.184  1.00 96.42           H
ATOM   1226  CD1 LEU A  95       8.562   8.764  -7.939  1.00 96.42           C
ATOM   1227 1HD1 LEU A  95       7.581   9.017  -8.342  1.00 96.42           H
ATOM   1228 2HD1 LEU A  95       9.049   9.669  -7.574  1.00 96.42           H
ATOM   1229 3HD1 LEU A  95       9.171   8.315  -8.724  1.00 96.42           H
ATOM   1230  CD2 LEU A  95       9.750   7.287  -6.254  1.00 96.42           C
ATOM   1231 1HD2 LEU A  95      10.289   8.127  -5.814  1.00 96.42           H
ATOM   1232 2HD2 LEU A  95       9.588   6.522  -5.494  1.00 96.42           H
ATOM   1233 3HD2 LEU A  95      10.335   6.868  -7.072  1.00 96.42           H
ATOM   1234  HN  LEU A  95       5.738   6.686  -5.683  1.00 96.42           H
ATOM   1235  N   LEU A  96       5.687   8.640  -3.099  1.00 96.35           N
ATOM   1236  CA  LEU A  96       5.265   9.466  -1.980  1.00 96.35           C
ATOM   1237  C   LEU A  96       5.500   8.705  -0.674  1.00 96.35           C
ATOM   1238  O   LEU A  96       5.948   9.284   0.314  1.00 96.35           O
ATOM   1239  HA  LEU A  96       5.891  10.358  -1.978  1.00 96.35           H
ATOM   1240  CB  LEU A  96       3.819   9.928  -2.171  1.00 96.35           C
ATOM   1241 1HB  LEU A  96       3.216   9.064  -2.449  1.00 96.35           H
ATOM   1242 2HB  LEU A  96       3.443  10.284  -1.211  1.00 96.35           H
ATOM   1243  CG  LEU A  96       3.598  11.026  -3.213  1.00 96.35           C
ATOM   1244  HG  LEU A  96       3.881  10.632  -4.189  1.00 96.35           H
ATOM   1245  CD1 LEU A  96       2.120  11.415  -3.294  1.00 96.35           C
ATOM   1246 1HD1 LEU A  96       1.530  10.543  -3.574  1.00 96.35           H
ATOM   1247 2HD1 LEU A  96       1.788  11.783  -2.323  1.00 96.35           H
ATOM   1248 3HD1 LEU A  96       1.991  12.197  -4.042  1.00 96.35           H
ATOM   1249  CD2 LEU A  96       4.495  12.234  -2.935  1.00 96.35           C
ATOM   1250 1HD2 LEU A  96       4.266  12.637  -1.949  1.00 96.35           H
ATOM   1251 2HD2 LEU A  96       5.540  11.926  -2.969  1.00 96.35           H
ATOM   1252 3HD2 LEU A  96       4.317  12.999  -3.691  1.00 96.35           H
ATOM   1253  HN  LEU A  96       4.976   8.451  -3.776  1.00 96.35           H
ATOM   1254  N   PHE A  97       5.188   7.417  -0.712  1.00 96.81           N
ATOM   1255  CA  PHE A  97       5.341   6.576   0.463  1.00 96.81           C
ATOM   1256  C   PHE A  97       6.818   6.306   0.756  1.00 96.81           C
ATOM   1257  O   PHE A  97       7.260   6.428   1.897  1.00 96.81           O
ATOM   1258  HA  PHE A  97       4.897   7.110   1.303  1.00 96.81           H
ATOM   1259  CB  PHE A  97       4.643   5.249   0.156  1.00 96.81           C
ATOM   1260 1HB  PHE A  97       3.567   5.416   0.118  1.00 96.81           H
ATOM   1261 2HB  PHE A  97       4.948   4.910  -0.834  1.00 96.81           H
ATOM   1262  CG  PHE A  97       4.937   4.142   1.171  1.00 96.81           C
ATOM   1263  CD1 PHE A  97       5.547   2.995   0.768  1.00 96.81           C
ATOM   1264  HD1 PHE A  97       5.826   2.865  -0.277  1.00 96.81           H
ATOM   1265  CD2 PHE A  97       4.588   4.305   2.475  1.00 96.81           C
ATOM   1266  HD2 PHE A  97       4.099   5.224   2.797  1.00 96.81           H
ATOM   1267  CE1 PHE A  97       5.819   1.968   1.710  1.00 96.81           C
ATOM   1268  HE1 PHE A  97       6.308   1.049   1.387  1.00 96.81           H
ATOM   1269  CE2 PHE A  97       4.861   3.278   3.417  1.00 96.81           C
ATOM   1270  HE2 PHE A  97       4.581   3.409   4.462  1.00 96.81           H
ATOM   1271  CZ  PHE A  97       5.471   2.131   3.014  1.00 96.81           C
ATOM   1272  HZ  PHE A  97       5.680   1.343   3.737  1.00 96.81           H
ATOM   1273  HN  PHE A  97       4.837   6.951  -1.523  1.00 96.81           H
ATOM   1274  N   LEU A  98       7.540   5.944  -0.295  1.00 96.59           N
ATOM   1275  CA  LEU A  98       8.917   5.506  -0.141  1.00 96.59           C
ATOM   1276  C   LEU A  98       9.713   6.587   0.592  1.00 96.59           C
ATOM   1277  O   LEU A  98      10.588   6.278   1.399  1.00 96.59           O
ATOM   1278  HA  LEU A  98       8.907   4.607   0.475  1.00 96.59           H
ATOM   1279  CB  LEU A  98       9.510   5.118  -1.498  1.00 96.59           C
ATOM   1280 1HB  LEU A  98       9.314   5.927  -2.202  1.00 96.59           H
ATOM   1281 2HB  LEU A  98      10.592   5.044  -1.390  1.00 96.59           H
ATOM   1282  CG  LEU A  98       8.995   3.813  -2.107  1.00 96.59           C
ATOM   1283  HG  LEU A  98       7.911   3.788  -1.995  1.00 96.59           H
ATOM   1284  CD1 LEU A  98       9.296   3.751  -3.606  1.00 96.59           C
ATOM   1285 1HD1 LEU A  98       8.810   4.587  -4.109  1.00 96.59           H
ATOM   1286 2HD1 LEU A  98      10.373   3.809  -3.763  1.00 96.59           H
ATOM   1287 3HD1 LEU A  98       8.919   2.813  -4.014  1.00 96.59           H
ATOM   1288  CD2 LEU A  98       9.554   2.601  -1.360  1.00 96.59           C
ATOM   1289 1HD2 LEU A  98      10.642   2.608  -1.418  1.00 96.59           H
ATOM   1290 2HD2 LEU A  98       9.246   2.644  -0.315  1.00 96.59           H
ATOM   1291 3HD2 LEU A  98       9.171   1.686  -1.813  1.00 96.59           H
ATOM   1292  HN  LEU A  98       7.200   5.947  -1.235  1.00 96.59           H
ATOM   1293  N   VAL A  99       9.380   7.832   0.285  1.00 96.62           N
ATOM   1294  CA  VAL A  99      10.096   8.960   0.856  1.00 96.62           C
ATOM   1295  C   VAL A  99       9.922   8.954   2.376  1.00 96.62           C
ATOM   1296  O   VAL A  99      10.684   9.597   3.094  1.00 96.62           O
ATOM   1297  HA  VAL A  99      11.154   8.831   0.623  1.00 96.62           H
ATOM   1298  CB  VAL A  99       9.625  10.263   0.205  1.00 96.62           C
ATOM   1299  HB  VAL A  99       8.536  10.285   0.251  1.00 96.62           H
ATOM   1300  CG1 VAL A  99      10.152  11.479   0.969  1.00 96.62           C
ATOM   1301 1HG1 VAL A  99       9.787  11.449   1.996  1.00 96.62           H
ATOM   1302 2HG1 VAL A  99      11.242  11.463   0.970  1.00 96.62           H
ATOM   1303 3HG1 VAL A  99       9.802  12.391   0.486  1.00 96.62           H
ATOM   1304  CG2 VAL A  99      10.035  10.320  -1.267  1.00 96.62           C
ATOM   1305 1HG2 VAL A  99      11.121  10.264  -1.344  1.00 96.62           H
ATOM   1306 2HG2 VAL A  99       9.589   9.481  -1.802  1.00 96.62           H
ATOM   1307 3HG2 VAL A  99       9.688  11.256  -1.705  1.00 96.62           H
ATOM   1308  HN  VAL A  99       8.638   8.075  -0.340  1.00 96.62           H
ATOM   1309  N   THR A 100       8.913   8.219   2.820  1.00 95.89           N
ATOM   1310  CA  THR A 100       8.597   8.160   4.237  1.00 95.89           C
ATOM   1311  C   THR A 100       9.423   7.070   4.923  1.00 95.89           C
ATOM   1312  O   THR A 100       9.548   7.057   6.146  1.00 95.89           O
ATOM   1313  HA  THR A 100       8.880   9.109   4.692  1.00 95.89           H
ATOM   1314  CB  THR A 100       7.087   7.957   4.377  1.00 95.89           C
ATOM   1315  HB  THR A 100       6.760   8.161   5.396  1.00 95.89           H
ATOM   1316  OG1 THR A 100       6.872   6.625   3.918  1.00 95.89           O
ATOM   1317  HG1 THR A 100       6.819   6.612   2.919  1.00 95.89           H
ATOM   1318  CG2 THR A 100       6.287   8.821   3.401  1.00 95.89           C
ATOM   1319 1HG2 THR A 100       6.566   8.568   2.378  1.00 95.89           H
ATOM   1320 2HG2 THR A 100       6.503   9.873   3.586  1.00 95.89           H
ATOM   1321 3HG2 THR A 100       5.222   8.638   3.542  1.00 95.89           H
ATOM   1322  HN  THR A 100       8.318   7.671   2.231  1.00 95.89           H
ATOM   1323  N   LEU A 101       9.966   6.181   4.104  1.00 95.59           N
ATOM   1324  CA  LEU A 101      10.630   4.996   4.621  1.00 95.59           C
ATOM   1325  C   LEU A 101      11.870   5.416   5.414  1.00 95.59           C
ATOM   1326  O   LEU A 101      12.149   4.861   6.475  1.00 95.59           O
ATOM   1327  HA  LEU A 101       9.936   4.502   5.301  1.00 95.59           H
ATOM   1328  CB  LEU A 101      10.930   4.013   3.487  1.00 95.59           C
ATOM   1329 1HB  LEU A 101      11.437   4.553   2.688  1.00 95.59           H
ATOM   1330 2HB  LEU A 101      11.628   3.263   3.858  1.00 95.59           H
ATOM   1331  CG  LEU A 101       9.721   3.291   2.889  1.00 95.59           C
ATOM   1332  HG  LEU A 101       9.095   4.030   2.389  1.00 95.59           H
ATOM   1333  CD1 LEU A 101      10.157   2.277   1.829  1.00 95.59           C
ATOM   1334 1HD1 LEU A 101      10.687   2.793   1.029  1.00 95.59           H
ATOM   1335 2HD1 LEU A 101      10.816   1.537   2.283  1.00 95.59           H
ATOM   1336 3HD1 LEU A 101       9.278   1.778   1.420  1.00 95.59           H
ATOM   1337  CD2 LEU A 101       8.870   2.645   3.984  1.00 95.59           C
ATOM   1338 1HD2 LEU A 101       9.473   1.921   4.533  1.00 95.59           H
ATOM   1339 2HD2 LEU A 101       8.514   3.415   4.669  1.00 95.59           H
ATOM   1340 3HD2 LEU A 101       8.018   2.139   3.531  1.00 95.59           H
ATOM   1341  HN  LEU A 101       9.958   6.260   3.107  1.00 95.59           H
ATOM   1342  N   PRO A 102      12.632   6.399   4.916  1.00 95.28           N
ATOM   1343  CA  PRO A 102      13.835   6.850   5.619  1.00 95.28           C
ATOM   1344  C   PRO A 102      13.554   7.217   7.067  1.00 95.28           C
ATOM   1345  O   PRO A 102      14.352   6.916   7.953  1.00 95.28           O
ATOM   1346  HA  PRO A 102      14.566   6.043   5.666  1.00 95.28           H
ATOM   1347  CB  PRO A 102      14.297   8.061   4.806  1.00 95.28           C
ATOM   1348 1HB  PRO A 102      13.881   8.989   5.196  1.00 95.28           H
ATOM   1349 2HB  PRO A 102      15.382   8.167   4.824  1.00 95.28           H
ATOM   1350  CG  PRO A 102      13.785   7.761   3.402  1.00 95.28           C
ATOM   1351 1HG  PRO A 102      13.719   8.662   2.793  1.00 95.28           H
ATOM   1352 2HG  PRO A 102      14.445   7.077   2.868  1.00 95.28           H
ATOM   1353  CD  PRO A 102      12.419   7.148   3.664  1.00 95.28           C
ATOM   1354 1HD  PRO A 102      11.648   7.910   3.780  1.00 95.28           H
ATOM   1355 2HD  PRO A 102      12.102   6.500   2.846  1.00 95.28           H
ATOM   1356  N   PHE A 103      12.416   7.864   7.270  1.00 94.69           N
ATOM   1357  CA  PHE A 103      12.042   8.323   8.597  1.00 94.69           C
ATOM   1358  C   PHE A 103      11.718   7.143   9.514  1.00 94.69           C
ATOM   1359  O   PHE A 103      12.079   7.148  10.690  1.00 94.69           O
ATOM   1360  HA  PHE A 103      12.893   8.872   9.001  1.00 94.69           H
ATOM   1361  CB  PHE A 103      10.790   9.187   8.435  1.00 94.69           C
ATOM   1362 1HB  PHE A 103      10.021   8.604   7.928  1.00 94.69           H
ATOM   1363 2HB  PHE A 103      10.402   9.435   9.423  1.00 94.69           H
ATOM   1364  CG  PHE A 103      11.024  10.482   7.655  1.00 94.69           C
ATOM   1365  CD1 PHE A 103      11.389  11.616   8.312  1.00 94.69           C
ATOM   1366  HD1 PHE A 103      11.515  11.601   9.395  1.00 94.69           H
ATOM   1367  CD2 PHE A 103      10.867  10.501   6.304  1.00 94.69           C
ATOM   1368  HD2 PHE A 103      10.574   9.592   5.777  1.00 94.69           H
ATOM   1369  CE1 PHE A 103      11.606  12.818   7.588  1.00 94.69           C
ATOM   1370  HE1 PHE A 103      11.899  13.726   8.115  1.00 94.69           H
ATOM   1371  CE2 PHE A 103      11.084  11.703   5.580  1.00 94.69           C
ATOM   1372  HE2 PHE A 103      10.958  11.717   4.498  1.00 94.69           H
ATOM   1373  CZ  PHE A 103      11.449  12.836   6.238  1.00 94.69           C
ATOM   1374  HZ  PHE A 103      11.616  13.759   5.682  1.00 94.69           H
ATOM   1375  HN  PHE A 103      11.756   8.074   6.548  1.00 94.69           H
ATOM   1376  N   TRP A 104      11.040   6.158   8.942  1.00 92.64           N
ATOM   1377  CA  TRP A 104      10.703   4.954   9.681  1.00 92.64           C
ATOM   1378  C   TRP A 104      12.008   4.281  10.111  1.00 92.64           C
ATOM   1379  O   TRP A 104      12.100   3.745  11.214  1.00 92.64           O
ATOM   1380  HA  TRP A 104      10.130   5.251  10.560  1.00 92.64           H
ATOM   1381  CB  TRP A 104       9.802   4.036   8.852  1.00 92.64           C
ATOM   1382 1HB  TRP A 104      10.143   4.048   7.817  1.00 92.64           H
ATOM   1383 2HB  TRP A 104       9.913   3.013   9.212  1.00 92.64           H
ATOM   1384  CG  TRP A 104       8.321   4.417   8.891  1.00 92.64           C
ATOM   1385  CD1 TRP A 104       7.535   4.780   7.868  1.00 92.64           C
ATOM   1386  HD1 TRP A 104       7.870   4.853   6.833  1.00 92.64           H
ATOM   1387  CD2 TRP A 104       7.474   4.457  10.059  1.00 92.64           C
ATOM   1388  NE1 TRP A 104       6.249   5.051   8.289  1.00 92.64           N
ATOM   1389  HE1 TRP A 104       5.485   5.340   7.712  1.00 92.64           H
ATOM   1390  CE2 TRP A 104       6.211   4.848   9.664  1.00 92.64           C
ATOM   1391  CE3 TRP A 104       7.765   4.173  11.404  1.00 92.64           C
ATOM   1392  HE3 TRP A 104       8.754   3.862  11.741  1.00 92.64           H
ATOM   1393  CZ2 TRP A 104       5.139   4.991  10.553  1.00 92.64           C
ATOM   1394  HZ2 TRP A 104       4.150   5.301  10.216  1.00 92.64           H
ATOM   1395  CZ3 TRP A 104       6.684   4.320  12.281  1.00 92.64           C
ATOM   1396  HZ3 TRP A 104       6.855   4.112  13.337  1.00 92.64           H
ATOM   1397  CH2 TRP A 104       5.406   4.713  11.899  1.00 92.64           C
ATOM   1398  HH2 TRP A 104       4.616   4.804  12.644  1.00 92.64           H
ATOM   1399  HN  TRP A 104      10.724   6.174   7.993  1.00 92.64           H
ATOM   1400  N   ALA A 105      12.985   4.331   9.217  1.00 94.33           N
ATOM   1401  CA  ALA A 105      14.253   3.665   9.457  1.00 94.33           C
ATOM   1402  C   ALA A 105      14.929   4.289  10.679  1.00 94.33           C
ATOM   1403  O   ALA A 105      15.402   3.576  11.563  1.00 94.33           O
ATOM   1404  HA  ALA A 105      14.043   2.616   9.664  1.00 94.33           H
ATOM   1405  CB  ALA A 105      15.122   3.755   8.201  1.00 94.33           C
ATOM   1406 1HB  ALA A 105      14.610   3.272   7.369  1.00 94.33           H
ATOM   1407 2HB  ALA A 105      15.302   4.802   7.957  1.00 94.33           H
ATOM   1408 3HB  ALA A 105      16.074   3.255   8.381  1.00 94.33           H
ATOM   1409  HN  ALA A 105      12.919   4.815   8.344  1.00 94.33           H
ATOM   1410  N   ILE A 106      14.954   5.614  10.690  1.00 93.75           N
ATOM   1411  CA  ILE A 106      15.600   6.341  11.769  1.00 93.75           C
ATOM   1412  C   ILE A 106      14.877   6.044  13.084  1.00 93.75           C
ATOM   1413  O   ILE A 106      15.515   5.822  14.112  1.00 93.75           O
ATOM   1414  HA  ILE A 106      16.623   5.971  11.846  1.00 93.75           H
ATOM   1415  CB  ILE A 106      15.682   7.832  11.436  1.00 93.75           C
ATOM   1416  HB  ILE A 106      14.701   8.160  11.094  1.00 93.75           H
ATOM   1417  CG1 ILE A 106      16.668   8.085  10.293  1.00 93.75           C
ATOM   1418 1HG1 ILE A 106      17.688   7.938  10.648  1.00 93.75           H
ATOM   1419 2HG1 ILE A 106      16.500   7.361   9.496  1.00 93.75           H
ATOM   1420  CG2 ILE A 106      16.025   8.654  12.681  1.00 93.75           C
ATOM   1421 1HG2 ILE A 106      15.253   8.507  13.437  1.00 93.75           H
ATOM   1422 2HG2 ILE A 106      16.988   8.331  13.076  1.00 93.75           H
ATOM   1423 3HG2 ILE A 106      16.077   9.710  12.416  1.00 93.75           H
ATOM   1424  CD1 ILE A 106      16.514   9.504   9.741  1.00 93.75           C
ATOM   1425 1HD1 ILE A 106      15.500   9.640   9.365  1.00 93.75           H
ATOM   1426 2HD1 ILE A 106      16.706  10.226  10.535  1.00 93.75           H
ATOM   1427 3HD1 ILE A 106      17.226   9.657   8.930  1.00 93.75           H
ATOM   1428  HN  ILE A 106      14.544   6.187   9.981  1.00 93.75           H
ATOM   1429  N   ALA A 107      13.554   6.048  13.009  1.00 92.32           N
ATOM   1430  CA  ALA A 107      12.736   5.882  14.198  1.00 92.32           C
ATOM   1431  C   ALA A 107      12.967   4.485  14.778  1.00 92.32           C
ATOM   1432  O   ALA A 107      12.956   4.305  15.995  1.00 92.32           O
ATOM   1433  HA  ALA A 107      13.055   6.626  14.928  1.00 92.32           H
ATOM   1434  CB  ALA A 107      11.268   6.132  13.848  1.00 92.32           C
ATOM   1435 1HB  ALA A 107      11.153   7.147  13.468  1.00 92.32           H
ATOM   1436 2HB  ALA A 107      10.950   5.421  13.086  1.00 92.32           H
ATOM   1437 3HB  ALA A 107      10.655   6.007  14.740  1.00 92.32           H
ATOM   1438  HN  ALA A 107      13.043   6.163  12.157  1.00 92.32           H
ATOM   1439  N   ALA A 108      13.169   3.532  13.881  1.00 91.61           N
ATOM   1440  CA  ALA A 108      13.363   2.150  14.286  1.00 91.61           C
ATOM   1441  C   ALA A 108      14.769   1.986  14.866  1.00 91.61           C
ATOM   1442  O   ALA A 108      14.983   1.173  15.764  1.00 91.61           O
ATOM   1443  HA  ALA A 108      12.631   1.926  15.062  1.00 91.61           H
ATOM   1444  CB  ALA A 108      13.114   1.227  13.092  1.00 91.61           C
ATOM   1445 1HB  ALA A 108      12.092   1.361  12.736  1.00 91.61           H
ATOM   1446 2HB  ALA A 108      13.812   1.472  12.292  1.00 91.61           H
ATOM   1447 3HB  ALA A 108      13.259   0.191  13.397  1.00 91.61           H
ATOM   1448  HN  ALA A 108      13.202   3.691  12.894  1.00 91.61           H
ATOM   1449  N   ALA A 109      15.692   2.771  14.329  1.00 91.34           N
ATOM   1450  CA  ALA A 109      17.092   2.639  14.695  1.00 91.34           C
ATOM   1451  C   ALA A 109      17.284   3.107  16.139  1.00 91.34           C
ATOM   1452  O   ALA A 109      18.103   2.553  16.871  1.00 91.34           O
ATOM   1453  HA  ALA A 109      17.355   1.584  14.626  1.00 91.34           H
ATOM   1454  CB  ALA A 109      17.954   3.428  13.707  1.00 91.34           C
ATOM   1455 1HB  ALA A 109      17.803   3.038  12.701  1.00 91.34           H
ATOM   1456 2HB  ALA A 109      17.669   4.480  13.736  1.00 91.34           H
ATOM   1457 3HB  ALA A 109      19.004   3.329  13.982  1.00 91.34           H
ATOM   1458  HN  ALA A 109      15.496   3.485  13.657  1.00 91.34           H
ATOM   1459  N   ASP A 110      16.515   4.121  16.506  1.00 87.54           N
ATOM   1460  CA  ASP A 110      16.687   4.761  17.799  1.00 87.54           C
ATOM   1461  C   ASP A 110      15.320   5.194  18.335  1.00 87.54           C
ATOM   1462  O   ASP A 110      14.602   4.394  18.932  1.00 87.54           O
ATOM   1463  HA  ASP A 110      17.163   4.010  18.429  1.00 87.54           H
ATOM   1464  CB  ASP A 110      17.566   6.008  17.684  1.00 87.54           C
ATOM   1465 1HB  ASP A 110      18.532   5.738  17.258  1.00 87.54           H
ATOM   1466 2HB  ASP A 110      17.104   6.721  17.001  1.00 87.54           H
ATOM   1467  CG  ASP A 110      17.770   6.663  19.052  1.00 87.54           C
ATOM   1468  OD1 ASP A 110      17.496   5.973  20.058  1.00 87.54           O
ATOM   1469  OD2 ASP A 110      18.196   7.838  19.060  1.00 87.54           O
ATOM   1470  HN  ASP A 110      15.786   4.505  15.938  1.00 87.54           H
ATOM   1471  N   GLN A 111      15.002   6.459  18.102  1.00 87.44           N
ATOM   1472  CA  GLN A 111      13.729   7.004  18.542  1.00 87.44           C
ATOM   1473  C   GLN A 111      13.220   8.040  17.538  1.00 87.44           C
ATOM   1474  O   GLN A 111      13.962   8.474  16.659  1.00 87.44           O
ATOM   1475  HA  GLN A 111      13.047   6.154  18.575  1.00 87.44           H
ATOM   1476  CB  GLN A 111      13.846   7.608  19.943  1.00 87.44           C
ATOM   1477 1HB  GLN A 111      12.874   7.983  20.263  1.00 87.44           H
ATOM   1478 2HB  GLN A 111      14.140   6.835  20.653  1.00 87.44           H
ATOM   1479  CG  GLN A 111      14.870   8.745  19.965  1.00 87.44           C
ATOM   1480 1HG  GLN A 111      15.847   8.365  19.669  1.00 87.44           H
ATOM   1481 2HG  GLN A 111      14.589   9.506  19.237  1.00 87.44           H
ATOM   1482  CD  GLN A 111      14.962   9.373  21.358  1.00 87.44           C
ATOM   1483  OE1 GLN A 111      13.969   9.624  22.020  1.00 87.44           O
ATOM   1484  NE2 GLN A 111      16.206   9.611  21.762  1.00 87.44           N
ATOM   1485 1HE2 GLN A 111      16.977   9.381  21.169  1.00 87.44           H
ATOM   1486 2HE2 GLN A 111      16.370  10.020  22.660  1.00 87.44           H
ATOM   1487  HN  GLN A 111      15.596   7.105  17.623  1.00 87.44           H
ATOM   1488  N   TRP A 112      11.958   8.406  17.703  1.00 90.14           N
ATOM   1489  CA  TRP A 112      11.352   9.411  16.846  1.00 90.14           C
ATOM   1490  C   TRP A 112      11.931  10.773  17.231  1.00 90.14           C
ATOM   1491  O   TRP A 112      11.658  11.284  18.316  1.00 90.14           O
ATOM   1492  HA  TRP A 112      11.614   9.171  15.815  1.00 90.14           H
ATOM   1493  CB  TRP A 112       9.825   9.362  16.939  1.00 90.14           C
ATOM   1494 1HB  TRP A 112       9.492   8.341  16.753  1.00 90.14           H
ATOM   1495 2HB  TRP A 112       9.525   9.615  17.956  1.00 90.14           H
ATOM   1496  CG  TRP A 112       9.112  10.301  15.964  1.00 90.14           C
ATOM   1497  CD1 TRP A 112       8.684  11.552  16.186  1.00 90.14           C
ATOM   1498  HD1 TRP A 112       8.796  12.079  17.133  1.00 90.14           H
ATOM   1499  CD2 TRP A 112       8.760  10.012  14.595  1.00 90.14           C
ATOM   1500  NE1 TRP A 112       8.084  12.087  15.065  1.00 90.14           N
ATOM   1501  HE1 TRP A 112       7.687  13.002  14.986  1.00 90.14           H
ATOM   1502  CE2 TRP A 112       8.131  11.122  14.067  1.00 90.14           C
ATOM   1503  CE3 TRP A 112       8.965   8.852  13.828  1.00 90.14           C
ATOM   1504  HE3 TRP A 112       9.458   7.964  14.221  1.00 90.14           H
ATOM   1505  CZ2 TRP A 112       7.656  11.180  12.751  1.00 90.14           C
ATOM   1506  HZ2 TRP A 112       7.163  12.069  12.357  1.00 90.14           H
ATOM   1507  CZ3 TRP A 112       8.485   8.926  12.515  1.00 90.14           C
ATOM   1508  HZ3 TRP A 112       8.618   8.053  11.876  1.00 90.14           H
ATOM   1509  CH2 TRP A 112       7.850  10.035  11.968  1.00 90.14           C
ATOM   1510  HH2 TRP A 112       7.504  10.014  10.935  1.00 90.14           H
ATOM   1511  HN  TRP A 112      11.353   8.030  18.406  1.00 90.14           H
ATOM   1512  N   LYS A 113      12.721  11.323  16.320  1.00 91.30           N
ATOM   1513  CA  LYS A 113      13.451  12.547  16.604  1.00 91.30           C
ATOM   1514  C   LYS A 113      12.737  13.727  15.942  1.00 91.30           C
ATOM   1515  O   LYS A 113      13.178  14.869  16.059  1.00 91.30           O
ATOM   1516  HA  LYS A 113      13.434  12.695  17.684  1.00 91.30           H
ATOM   1517  CB  LYS A 113      14.917  12.405  16.190  1.00 91.30           C
ATOM   1518 1HB  LYS A 113      14.976  12.098  15.146  1.00 91.30           H
ATOM   1519 2HB  LYS A 113      15.416  13.371  16.267  1.00 91.30           H
ATOM   1520  CG  LYS A 113      15.638  11.381  17.069  1.00 91.30           C
ATOM   1521 1HG  LYS A 113      15.637  11.720  18.105  1.00 91.30           H
ATOM   1522 2HG  LYS A 113      15.102  10.432  17.044  1.00 91.30           H
ATOM   1523  CD  LYS A 113      17.079  11.171  16.598  1.00 91.30           C
ATOM   1524 1HD  LYS A 113      17.082  10.856  15.554  1.00 91.30           H
ATOM   1525 2HD  LYS A 113      17.622  12.115  16.647  1.00 91.30           H
ATOM   1526  CE  LYS A 113      17.789  10.121  17.455  1.00 91.30           C
ATOM   1527 1HE  LYS A 113      17.857  10.470  18.485  1.00 91.30           H
ATOM   1528 2HE  LYS A 113      17.207   9.200  17.468  1.00 91.30           H
ATOM   1529  NZ  LYS A 113      19.145   9.851  16.926  1.00 91.30           N
ATOM   1530 1HZ  LYS A 113      19.562   9.085  17.442  1.00 91.30           H
ATOM   1531 2HZ  LYS A 113      19.081   9.602  15.945  1.00 91.30           H
ATOM   1532 3HZ  LYS A 113      19.719  10.681  17.028  1.00 91.30           H
ATOM   1533  HN  LYS A 113      12.866  10.948  15.405  1.00 91.30           H
ATOM   1534  N   PHE A 114      11.646  13.410  15.261  1.00 92.54           N
ATOM   1535  CA  PHE A 114      11.003  14.376  14.386  1.00 92.54           C
ATOM   1536  C   PHE A 114       9.765  14.980  15.053  1.00 92.54           C
ATOM   1537  O   PHE A 114       9.301  14.481  16.076  1.00 92.54           O
ATOM   1538  HA  PHE A 114      11.728  15.165  14.188  1.00 92.54           H
ATOM   1539  CB  PHE A 114      10.572  13.622  13.127  1.00 92.54           C
ATOM   1540 1HB  PHE A 114       9.771  12.930  13.386  1.00 92.54           H
ATOM   1541 2HB  PHE A 114      10.160  14.334  12.412  1.00 92.54           H
ATOM   1542  CG  PHE A 114      11.702  12.842  12.452  1.00 92.54           C
ATOM   1543  CD1 PHE A 114      12.643  13.501  11.723  1.00 92.54           C
ATOM   1544  HD1 PHE A 114      12.591  14.585  11.619  1.00 92.54           H
ATOM   1545  CD2 PHE A 114      11.767  11.490  12.581  1.00 92.54           C
ATOM   1546  HD2 PHE A 114      11.013  10.961  13.165  1.00 92.54           H
ATOM   1547  CE1 PHE A 114      13.691  12.777  11.097  1.00 92.54           C
ATOM   1548  HE1 PHE A 114      14.445  13.305  10.512  1.00 92.54           H
ATOM   1549  CE2 PHE A 114      12.816  10.765  11.955  1.00 92.54           C
ATOM   1550  HE2 PHE A 114      12.867   9.682  12.058  1.00 92.54           H
ATOM   1551  CZ  PHE A 114      13.756  11.424  11.226  1.00 92.54           C
ATOM   1552  HZ  PHE A 114      14.561  10.868  10.745  1.00 92.54           H
ATOM   1553  HN  PHE A 114      11.203  12.515  15.299  1.00 92.54           H
ATOM   1554  N   GLN A 115       9.265  16.046  14.444  1.00 93.26           N
ATOM   1555  CA  GLN A 115       8.116  16.748  14.989  1.00 93.26           C
ATOM   1556  C   GLN A 115       6.846  15.918  14.794  1.00 93.26           C
ATOM   1557  O   GLN A 115       6.827  14.983  13.996  1.00 93.26           O
ATOM   1558  HA  GLN A 115       8.324  16.863  16.052  1.00 93.26           H
ATOM   1559  CB  GLN A 115       7.968  18.133  14.355  1.00 93.26           C
ATOM   1560 1HB  GLN A 115       7.962  18.041  13.268  1.00 93.26           H
ATOM   1561 2HB  GLN A 115       7.012  18.569  14.643  1.00 93.26           H
ATOM   1562  CG  GLN A 115       9.108  19.058  14.786  1.00 93.26           C
ATOM   1563 1HG  GLN A 115      10.066  18.592  14.556  1.00 93.26           H
ATOM   1564 2HG  GLN A 115       9.061  19.988  14.219  1.00 93.26           H
ATOM   1565  CD  GLN A 115       9.029  19.363  16.284  1.00 93.26           C
ATOM   1566  OE1 GLN A 115       7.994  19.234  16.916  1.00 93.26           O
ATOM   1567  NE2 GLN A 115      10.178  19.773  16.813  1.00 93.26           N
ATOM   1568 1HE2 GLN A 115      10.992  19.857  16.238  1.00 93.26           H
ATOM   1569 2HE2 GLN A 115      10.228  19.998  17.786  1.00 93.26           H
ATOM   1570  HN  GLN A 115       9.632  16.429  13.596  1.00 93.26           H
ATOM   1571  N   THR A 116       5.814  16.291  15.537  1.00 93.68           N
ATOM   1572  CA  THR A 116       4.563  15.551  15.506  1.00 93.68           C
ATOM   1573  C   THR A 116       3.975  15.559  14.094  1.00 93.68           C
ATOM   1574  O   THR A 116       3.387  14.570  13.657  1.00 93.68           O
ATOM   1575  HA  THR A 116       4.772  14.512  15.760  1.00 93.68           H
ATOM   1576  CB  THR A 116       3.630  16.156  16.557  1.00 93.68           C
ATOM   1577  HB  THR A 116       3.290  17.146  16.252  1.00 93.68           H
ATOM   1578  OG1 THR A 116       4.389  16.111  17.762  1.00 93.68           O
ATOM   1579  HG1 THR A 116       3.984  16.720  18.444  1.00 93.68           H
ATOM   1580  CG2 THR A 116       2.419  15.267  16.845  1.00 93.68           C
ATOM   1581 1HG2 THR A 116       2.758  14.299  17.215  1.00 93.68           H
ATOM   1582 2HG2 THR A 116       1.846  15.126  15.929  1.00 93.68           H
ATOM   1583 3HG2 THR A 116       1.790  15.743  17.597  1.00 93.68           H
ATOM   1584  HN  THR A 116       5.823  17.080  16.151  1.00 93.68           H
ATOM   1585  N   PHE A 117       4.153  16.685  13.419  1.00 94.54           N
ATOM   1586  CA  PHE A 117       3.643  16.836  12.067  1.00 94.54           C
ATOM   1587  C   PHE A 117       4.123  15.694  11.169  1.00 94.54           C
ATOM   1588  O   PHE A 117       3.335  15.109  10.427  1.00 94.54           O
ATOM   1589  HA  PHE A 117       2.555  16.815  12.127  1.00 94.54           H
ATOM   1590  CB  PHE A 117       4.191  18.158  11.527  1.00 94.54           C
ATOM   1591 1HB  PHE A 117       3.801  18.976  12.133  1.00 94.54           H
ATOM   1592 2HB  PHE A 117       5.275  18.164  11.642  1.00 94.54           H
ATOM   1593  CG  PHE A 117       3.846  18.422  10.060  1.00 94.54           C
ATOM   1594  CD1 PHE A 117       4.797  18.267   9.100  1.00 94.54           C
ATOM   1595  HD1 PHE A 117       5.805  17.956   9.376  1.00 94.54           H
ATOM   1596  CD2 PHE A 117       2.589  18.810   9.715  1.00 94.54           C
ATOM   1597  HD2 PHE A 117       1.827  18.934  10.485  1.00 94.54           H
ATOM   1598  CE1 PHE A 117       4.478  18.512   7.738  1.00 94.54           C
ATOM   1599  HE1 PHE A 117       5.240  18.388   6.969  1.00 94.54           H
ATOM   1600  CE2 PHE A 117       2.270  19.055   8.354  1.00 94.54           C
ATOM   1601  HE2 PHE A 117       1.262  19.366   8.078  1.00 94.54           H
ATOM   1602  CZ  PHE A 117       3.221  18.901   7.394  1.00 94.54           C
ATOM   1603  HZ  PHE A 117       2.975  19.088   6.348  1.00 94.54           H
ATOM   1604  HN  PHE A 117       4.634  17.483  13.780  1.00 94.54           H
ATOM   1605  N   MET A 118       5.414  15.410  11.266  1.00 94.37           N
ATOM   1606  CA  MET A 118       6.016  14.373  10.446  1.00 94.37           C
ATOM   1607  C   MET A 118       5.435  12.999  10.784  1.00 94.37           C
ATOM   1608  O   MET A 118       5.288  12.150   9.906  1.00 94.37           O
ATOM   1609  HA  MET A 118       5.772  14.635   9.416  1.00 94.37           H
ATOM   1610  CB  MET A 118       7.529  14.358  10.672  1.00 94.37           C
ATOM   1611 1HB  MET A 118       7.918  15.375  10.624  1.00 94.37           H
ATOM   1612 2HB  MET A 118       7.747  13.979  11.670  1.00 94.37           H
ATOM   1613  CG  MET A 118       8.231  13.488   9.626  1.00 94.37           C
ATOM   1614 1HG  MET A 118       9.301  13.454   9.829  1.00 94.37           H
ATOM   1615 2HG  MET A 118       7.862  12.464   9.686  1.00 94.37           H
ATOM   1616  SD  MET A 118       7.941  14.145   7.992  1.00 94.37           S
ATOM   1617  CE  MET A 118       8.924  15.633   8.077  1.00 94.37           C
ATOM   1618 1HE  MET A 118       8.553  16.268   8.882  1.00 94.37           H
ATOM   1619 2HE  MET A 118       9.964  15.371   8.271  1.00 94.37           H
ATOM   1620 3HE  MET A 118       8.855  16.169   7.131  1.00 94.37           H
ATOM   1621  HN  MET A 118       6.043  15.874  11.890  1.00 94.37           H
ATOM   1622  N   CYS A 119       5.120  12.823  12.059  1.00 93.60           N
ATOM   1623  CA  CYS A 119       4.561  11.565  12.524  1.00 93.60           C
ATOM   1624  C   CYS A 119       3.216  11.349  11.829  1.00 93.60           C
ATOM   1625  O   CYS A 119       2.925  10.251  11.358  1.00 93.60           O
ATOM   1626  HA  CYS A 119       5.270  10.785  12.245  1.00 93.60           H
ATOM   1627  CB  CYS A 119       4.427  11.535  14.048  1.00 93.60           C
ATOM   1628 1HB  CYS A 119       5.415  11.546  14.509  1.00 93.60           H
ATOM   1629 2HB  CYS A 119       3.905  12.427  14.393  1.00 93.60           H
ATOM   1630  SG  CYS A 119       3.514  10.037  14.567  1.00 93.60           S
ATOM   1631  HN  CYS A 119       5.240  13.519  12.766  1.00 93.60           H
ATOM   1632  N   LYS A 120       2.431  12.416  11.786  1.00 94.42           N
ATOM   1633  CA  LYS A 120       1.112  12.351  11.178  1.00 94.42           C
ATOM   1634  C   LYS A 120       1.250  11.928   9.714  1.00 94.42           C
ATOM   1635  O   LYS A 120       0.563  11.015   9.261  1.00 94.42           O
ATOM   1636  HA  LYS A 120       0.546  11.584  11.707  1.00 94.42           H
ATOM   1637  CB  LYS A 120       0.369  13.674  11.369  1.00 94.42           C
ATOM   1638 1HB  LYS A 120       0.993  14.500  11.027  1.00 94.42           H
ATOM   1639 2HB  LYS A 120      -0.532  13.681  10.755  1.00 94.42           H
ATOM   1640  CG  LYS A 120      -0.007  13.886  12.837  1.00 94.42           C
ATOM   1641 1HG  LYS A 120      -0.613  13.049  13.185  1.00 94.42           H
ATOM   1642 2HG  LYS A 120       0.895  13.902  13.448  1.00 94.42           H
ATOM   1643  CD  LYS A 120      -0.779  15.194  13.023  1.00 94.42           C
ATOM   1644 1HD  LYS A 120      -0.130  16.039  12.792  1.00 94.42           H
ATOM   1645 2HD  LYS A 120      -1.612  15.231  12.321  1.00 94.42           H
ATOM   1646  CE  LYS A 120      -1.304  15.322  14.454  1.00 94.42           C
ATOM   1647 1HE  LYS A 120      -1.333  14.340  14.926  1.00 94.42           H
ATOM   1648 2HE  LYS A 120      -0.625  15.939  15.043  1.00 94.42           H
ATOM   1649  NZ  LYS A 120      -2.657  15.922  14.458  1.00 94.42           N
ATOM   1650 1HZ  LYS A 120      -2.983  16.014  15.414  1.00 94.42           H
ATOM   1651 2HZ  LYS A 120      -2.622  16.837  14.023  1.00 94.42           H
ATOM   1652 3HZ  LYS A 120      -3.292  15.325  13.940  1.00 94.42           H
ATOM   1653  HN  LYS A 120       2.682  13.311  12.155  1.00 94.42           H
ATOM   1654  N   VAL A 121       2.143  12.614   9.015  1.00 94.11           N
ATOM   1655  CA  VAL A 121       2.310  12.389   7.590  1.00 94.11           C
ATOM   1656  C   VAL A 121       2.765  10.948   7.354  1.00 94.11           C
ATOM   1657  O   VAL A 121       2.171  10.229   6.552  1.00 94.11           O
ATOM   1658  HA  VAL A 121       1.338  12.532   7.118  1.00 94.11           H
ATOM   1659  CB  VAL A 121       3.275  13.424   7.006  1.00 94.11           C
ATOM   1660  HB  VAL A 121       4.194  13.392   7.592  1.00 94.11           H
ATOM   1661  CG1 VAL A 121       3.629  13.086   5.557  1.00 94.11           C
ATOM   1662 1HG1 VAL A 121       4.103  12.105   5.517  1.00 94.11           H
ATOM   1663 2HG1 VAL A 121       2.721  13.077   4.954  1.00 94.11           H
ATOM   1664 3HG1 VAL A 121       4.317  13.837   5.167  1.00 94.11           H
ATOM   1665  CG2 VAL A 121       2.697  14.836   7.116  1.00 94.11           C
ATOM   1666 1HG2 VAL A 121       1.757  14.887   6.567  1.00 94.11           H
ATOM   1667 2HG2 VAL A 121       2.519  15.076   8.164  1.00 94.11           H
ATOM   1668 3HG2 VAL A 121       3.403  15.551   6.694  1.00 94.11           H
ATOM   1669  HN  VAL A 121       2.745  13.310   9.407  1.00 94.11           H
ATOM   1670  N   VAL A 122       3.814  10.568   8.069  1.00 93.06           N
ATOM   1671  CA  VAL A 122       4.502   9.320   7.783  1.00 93.06           C
ATOM   1672  C   VAL A 122       3.544   8.150   8.016  1.00 93.06           C
ATOM   1673  O   VAL A 122       3.586   7.156   7.292  1.00 93.06           O
ATOM   1674  HA  VAL A 122       4.788   9.335   6.731  1.00 93.06           H
ATOM   1675  CB  VAL A 122       5.779   9.223   8.620  1.00 93.06           C
ATOM   1676  HB  VAL A 122       5.518   9.441   9.656  1.00 93.06           H
ATOM   1677  CG1 VAL A 122       6.361   7.809   8.570  1.00 93.06           C
ATOM   1678 1HG1 VAL A 122       5.631   7.101   8.962  1.00 93.06           H
ATOM   1679 2HG1 VAL A 122       6.600   7.551   7.538  1.00 93.06           H
ATOM   1680 3HG1 VAL A 122       7.268   7.768   9.173  1.00 93.06           H
ATOM   1681  CG2 VAL A 122       6.811  10.258   8.168  1.00 93.06           C
ATOM   1682 1HG2 VAL A 122       7.065  10.085   7.123  1.00 93.06           H
ATOM   1683 2HG2 VAL A 122       6.395  11.259   8.280  1.00 93.06           H
ATOM   1684 3HG2 VAL A 122       7.709  10.167   8.780  1.00 93.06           H
ATOM   1685  HN  VAL A 122       4.194  11.095   8.829  1.00 93.06           H
ATOM   1686  N   ASN A 123       2.704   8.307   9.028  1.00 91.49           N
ATOM   1687  CA  ASN A 123       1.737   7.276   9.365  1.00 91.49           C
ATOM   1688  C   ASN A 123       0.681   7.192   8.261  1.00 91.49           C
ATOM   1689  O   ASN A 123       0.258   6.101   7.884  1.00 91.49           O
ATOM   1690  HA  ASN A 123       2.318   6.358   9.456  1.00 91.49           H
ATOM   1691  CB  ASN A 123       1.023   7.598  10.679  1.00 91.49           C
ATOM   1692 1HB  ASN A 123       0.969   8.679  10.812  1.00 91.49           H
ATOM   1693 2HB  ASN A 123      -0.002   7.230  10.640  1.00 91.49           H
ATOM   1694  CG  ASN A 123       1.753   6.969  11.868  1.00 91.49           C
ATOM   1695  OD1 ASN A 123       2.524   6.034  11.732  1.00 91.49           O
ATOM   1696  ND2 ASN A 123       1.466   7.532  13.038  1.00 91.49           N
ATOM   1697 1HD2 ASN A 123       0.823   8.297  13.081  1.00 91.49           H
ATOM   1698 2HD2 ASN A 123       1.893   7.191  13.876  1.00 91.49           H
ATOM   1699  HN  ASN A 123       2.676   9.119   9.611  1.00 91.49           H
ATOM   1700  N   SER A 124       0.285   8.359   7.775  1.00 93.35           N
ATOM   1701  CA  SER A 124      -0.835   8.446   6.854  1.00 93.35           C
ATOM   1702  C   SER A 124      -0.400   7.998   5.458  1.00 93.35           C
ATOM   1703  O   SER A 124      -1.202   7.454   4.699  1.00 93.35           O
ATOM   1704  HA  SER A 124      -1.591   7.770   7.255  1.00 93.35           H
ATOM   1705  CB  SER A 124      -1.399   9.867   6.804  1.00 93.35           C
ATOM   1706 1HB  SER A 124      -2.299   9.879   6.190  1.00 93.35           H
ATOM   1707 2HB  SER A 124      -1.693  10.176   7.807  1.00 93.35           H
ATOM   1708  OG  SER A 124      -0.455  10.797   6.280  1.00 93.35           O
ATOM   1709  HG  SER A 124       0.082  11.195   7.023  1.00 93.35           H
ATOM   1710  HN  SER A 124       0.716   9.234   8.000  1.00 93.35           H
ATOM   1711  N   MET A 125       0.868   8.242   5.161  1.00 93.87           N
ATOM   1712  CA  MET A 125       1.351   8.133   3.795  1.00 93.87           C
ATOM   1713  C   MET A 125       1.164   6.712   3.259  1.00 93.87           C
ATOM   1714  O   MET A 125       0.800   6.524   2.099  1.00 93.87           O
ATOM   1715  HA  MET A 125       0.747   8.829   3.213  1.00 93.87           H
ATOM   1716  CB  MET A 125       2.833   8.506   3.746  1.00 93.87           C
ATOM   1717 1HB  MET A 125       3.353   8.057   4.592  1.00 93.87           H
ATOM   1718 2HB  MET A 125       3.285   8.099   2.841  1.00 93.87           H
ATOM   1719  CG  MET A 125       3.017  10.025   3.776  1.00 93.87           C
ATOM   1720 1HG  MET A 125       2.424  10.456   4.582  1.00 93.87           H
ATOM   1721 2HG  MET A 125       4.060  10.269   3.981  1.00 93.87           H
ATOM   1722  SD  MET A 125       2.523  10.731   2.212  1.00 93.87           S
ATOM   1723  CE  MET A 125       1.695  12.205   2.785  1.00 93.87           C
ATOM   1724 1HE  MET A 125       0.861  11.926   3.429  1.00 93.87           H
ATOM   1725 2HE  MET A 125       2.398  12.820   3.347  1.00 93.87           H
ATOM   1726 3HE  MET A 125       1.322  12.767   1.930  1.00 93.87           H
ATOM   1727  HN  MET A 125       1.558   8.509   5.833  1.00 93.87           H
ATOM   1728  N   TYR A 126       1.423   5.747   4.129  1.00 88.46           N
ATOM   1729  CA  TYR A 126       1.311   4.348   3.751  1.00 88.46           C
ATOM   1730  C   TYR A 126      -0.125   4.000   3.356  1.00 88.46           C
ATOM   1731  O   TYR A 126      -0.352   3.361   2.329  1.00 88.46           O
ATOM   1732  HA  TYR A 126       1.967   4.177   2.898  1.00 88.46           H
ATOM   1733  CB  TYR A 126       1.695   3.543   4.995  1.00 88.46           C
ATOM   1734 1HB  TYR A 126       2.749   3.712   5.213  1.00 88.46           H
ATOM   1735 2HB  TYR A 126       1.129   3.919   5.847  1.00 88.46           H
ATOM   1736  CG  TYR A 126       1.450   2.039   4.862  1.00 88.46           C
ATOM   1737  CD1 TYR A 126       0.621   1.393   5.756  1.00 88.46           C
ATOM   1738  HD1 TYR A 126       0.140   1.955   6.557  1.00 88.46           H
ATOM   1739  CD2 TYR A 126       2.059   1.328   3.848  1.00 88.46           C
ATOM   1740  HD2 TYR A 126       2.714   1.838   3.141  1.00 88.46           H
ATOM   1741  CE1 TYR A 126       0.391  -0.023   5.632  1.00 88.46           C
ATOM   1742  HE1 TYR A 126      -0.262  -0.545   6.331  1.00 88.46           H
ATOM   1743  CE2 TYR A 126       1.828  -0.088   3.723  1.00 88.46           C
ATOM   1744  HE2 TYR A 126       2.303  -0.662   2.927  1.00 88.46           H
ATOM   1745  CZ  TYR A 126       1.006  -0.694   4.621  1.00 88.46           C
ATOM   1746  OH  TYR A 126       0.788  -2.031   4.503  1.00 88.46           O
ATOM   1747  HH  TYR A 126       0.953  -2.322   3.561  1.00 88.46           H
ATOM   1748  HN  TYR A 126       1.703   5.908   5.076  1.00 88.46           H
ATOM   1749  N   LYS A 127      -1.057   4.435   4.191  1.00 89.56           N
ATOM   1750  CA  LYS A 127      -2.457   4.102   3.989  1.00 89.56           C
ATOM   1751  C   LYS A 127      -2.941   4.725   2.678  1.00 89.56           C
ATOM   1752  O   LYS A 127      -3.740   4.127   1.959  1.00 89.56           O
ATOM   1753  HA  LYS A 127      -2.526   3.018   3.902  1.00 89.56           H
ATOM   1754  CB  LYS A 127      -3.286   4.512   5.208  1.00 89.56           C
ATOM   1755 1HB  LYS A 127      -3.052   5.541   5.483  1.00 89.56           H
ATOM   1756 2HB  LYS A 127      -4.347   4.483   4.957  1.00 89.56           H
ATOM   1757  CG  LYS A 127      -3.012   3.586   6.394  1.00 89.56           C
ATOM   1758 1HG  LYS A 127      -1.942   3.563   6.602  1.00 89.56           H
ATOM   1759 2HG  LYS A 127      -3.502   3.977   7.286  1.00 89.56           H
ATOM   1760  CD  LYS A 127      -3.512   2.168   6.110  1.00 89.56           C
ATOM   1761 1HD  LYS A 127      -4.560   2.201   5.812  1.00 89.56           H
ATOM   1762 2HD  LYS A 127      -2.956   1.743   5.275  1.00 89.56           H
ATOM   1763  CE  LYS A 127      -3.354   1.275   7.342  1.00 89.56           C
ATOM   1764 1HE  LYS A 127      -2.330   1.329   7.710  1.00 89.56           H
ATOM   1765 2HE  LYS A 127      -4.000   1.633   8.144  1.00 89.56           H
ATOM   1766  NZ  LYS A 127      -3.695  -0.128   7.012  1.00 89.56           N
ATOM   1767 1HZ  LYS A 127      -3.600  -0.703   7.842  1.00 89.56           H
ATOM   1768 2HZ  LYS A 127      -4.650  -0.173   6.676  1.00 89.56           H
ATOM   1769 3HZ  LYS A 127      -3.067  -0.467   6.292  1.00 89.56           H
ATOM   1770  HN  LYS A 127      -0.869   5.003   4.992  1.00 89.56           H
ATOM   1771  N   MET A 128      -2.437   5.920   2.406  1.00 93.37           N
ATOM   1772  CA  MET A 128      -2.786   6.619   1.181  1.00 93.37           C
ATOM   1773  C   MET A 128      -2.295   5.850  -0.047  1.00 93.37           C
ATOM   1774  O   MET A 128      -3.027   5.702  -1.025  1.00 93.37           O
ATOM   1775  HA  MET A 128      -3.874   6.673   1.174  1.00 93.37           H
ATOM   1776  CB  MET A 128      -2.160   8.015   1.193  1.00 93.37           C
ATOM   1777 1HB  MET A 128      -2.437   8.534   2.111  1.00 93.37           H
ATOM   1778 2HB  MET A 128      -1.073   7.930   1.191  1.00 93.37           H
ATOM   1779  CG  MET A 128      -2.615   8.831  -0.018  1.00 93.37           C
ATOM   1780 1HG  MET A 128      -2.428   8.272  -0.935  1.00 93.37           H
ATOM   1781 2HG  MET A 128      -3.690   9.005   0.034  1.00 93.37           H
ATOM   1782  SD  MET A 128      -1.747  10.389  -0.067  1.00 93.37           S
ATOM   1783  CE  MET A 128      -0.091   9.811  -0.399  1.00 93.37           C
ATOM   1784 1HE  MET A 128       0.231   9.149   0.405  1.00 93.37           H
ATOM   1785 2HE  MET A 128      -0.079   9.268  -1.344  1.00 93.37           H
ATOM   1786 3HE  MET A 128       0.586  10.663  -0.462  1.00 93.37           H
ATOM   1787  HN  MET A 128      -1.802   6.409   3.005  1.00 93.37           H
ATOM   1788  N   ASN A 129      -1.059   5.380   0.043  1.00 93.26           N
ATOM   1789  CA  ASN A 129      -0.475   4.601  -1.035  1.00 93.26           C
ATOM   1790  C   ASN A 129      -1.314   3.342  -1.261  1.00 93.26           C
ATOM   1791  O   ASN A 129      -1.695   3.040  -2.391  1.00 93.26           O
ATOM   1792  HA  ASN A 129      -0.475   5.263  -1.900  1.00 93.26           H
ATOM   1793  CB  ASN A 129       0.950   4.163  -0.688  1.00 93.26           C
ATOM   1794 1HB  ASN A 129       1.612   5.028  -0.697  1.00 93.26           H
ATOM   1795 2HB  ASN A 129       0.973   3.754   0.322  1.00 93.26           H
ATOM   1796  CG  ASN A 129       1.458   3.114  -1.679  1.00 93.26           C
ATOM   1797  OD1 ASN A 129       1.291   1.919  -1.499  1.00 93.26           O
ATOM   1798  ND2 ASN A 129       2.087   3.627  -2.734  1.00 93.26           N
ATOM   1799 1HD2 ASN A 129       2.190   4.617  -2.821  1.00 93.26           H
ATOM   1800 2HD2 ASN A 129       2.456   3.021  -3.439  1.00 93.26           H
ATOM   1801  HN  ASN A 129      -0.462   5.524   0.832  1.00 93.26           H
ATOM   1802  N   PHE A 130      -1.578   2.640  -0.169  1.00 89.27           N
ATOM   1803  CA  PHE A 130      -2.251   1.355  -0.248  1.00 89.27           C
ATOM   1804  C   PHE A 130      -3.582   1.479  -0.993  1.00 89.27           C
ATOM   1805  O   PHE A 130      -3.826   0.759  -1.960  1.00 89.27           O
ATOM   1806  HA  PHE A 130      -1.593   0.679  -0.794  1.00 89.27           H
ATOM   1807  CB  PHE A 130      -2.524   0.903   1.188  1.00 89.27           C
ATOM   1808 1HB  PHE A 130      -1.573   0.782   1.706  1.00 89.27           H
ATOM   1809 2HB  PHE A 130      -3.073   1.688   1.707  1.00 89.27           H
ATOM   1810  CG  PHE A 130      -3.313  -0.404   1.289  1.00 89.27           C
ATOM   1811  CD1 PHE A 130      -4.670  -0.373   1.373  1.00 89.27           C
ATOM   1812  HD1 PHE A 130      -5.196   0.582   1.367  1.00 89.27           H
ATOM   1813  CD2 PHE A 130      -2.658  -1.595   1.296  1.00 89.27           C
ATOM   1814  HD2 PHE A 130      -1.570  -1.620   1.229  1.00 89.27           H
ATOM   1815  CE1 PHE A 130      -5.403  -1.586   1.467  1.00 89.27           C
ATOM   1816  HE1 PHE A 130      -6.491  -1.562   1.534  1.00 89.27           H
ATOM   1817  CE2 PHE A 130      -3.391  -2.808   1.390  1.00 89.27           C
ATOM   1818  HE2 PHE A 130      -2.866  -3.763   1.396  1.00 89.27           H
ATOM   1819  CZ  PHE A 130      -4.748  -2.778   1.474  1.00 89.27           C
ATOM   1820  HZ  PHE A 130      -5.310  -3.709   1.546  1.00 89.27           H
ATOM   1821  HN  PHE A 130      -1.340   2.936   0.757  1.00 89.27           H
ATOM   1822  N   TYR A 131      -4.409   2.397  -0.514  1.00 90.25           N
ATOM   1823  CA  TYR A 131      -5.754   2.542  -1.043  1.00 90.25           C
ATOM   1824  C   TYR A 131      -5.723   2.980  -2.508  1.00 90.25           C
ATOM   1825  O   TYR A 131      -6.497   2.482  -3.325  1.00 90.25           O
ATOM   1826  HA  TYR A 131      -6.250   1.574  -0.971  1.00 90.25           H
ATOM   1827  CB  TYR A 131      -6.419   3.639  -0.209  1.00 90.25           C
ATOM   1828 1HB  TYR A 131      -5.785   4.526  -0.222  1.00 90.25           H
ATOM   1829 2HB  TYR A 131      -7.363   3.916  -0.678  1.00 90.25           H
ATOM   1830  CG  TYR A 131      -6.685   3.242   1.244  1.00 90.25           C
ATOM   1831  CD1 TYR A 131      -7.166   1.982   1.538  1.00 90.25           C
ATOM   1832  HD1 TYR A 131      -7.356   1.270   0.734  1.00 90.25           H
ATOM   1833  CD2 TYR A 131      -6.445   4.143   2.261  1.00 90.25           C
ATOM   1834  HD2 TYR A 131      -6.065   5.138   2.029  1.00 90.25           H
ATOM   1835  CE1 TYR A 131      -7.417   1.608   2.905  1.00 90.25           C
ATOM   1836  HE1 TYR A 131      -7.797   0.616   3.151  1.00 90.25           H
ATOM   1837  CE2 TYR A 131      -6.696   3.769   3.629  1.00 90.25           C
ATOM   1838  HE2 TYR A 131      -6.510   4.471   4.442  1.00 90.25           H
ATOM   1839  CZ  TYR A 131      -7.169   2.520   3.883  1.00 90.25           C
ATOM   1840  OH  TYR A 131      -7.406   2.166   5.175  1.00 90.25           O
ATOM   1841  HH  TYR A 131      -7.328   2.967   5.769  1.00 90.25           H
ATOM   1842  HN  TYR A 131      -4.172   3.034   0.221  1.00 90.25           H
ATOM   1843  N   SER A 132      -4.821   3.906  -2.797  1.00 91.59           N
ATOM   1844  CA  SER A 132      -4.696   4.435  -4.145  1.00 91.59           C
ATOM   1845  C   SER A 132      -4.240   3.330  -5.100  1.00 91.59           C
ATOM   1846  O   SER A 132      -4.733   3.233  -6.223  1.00 91.59           O
ATOM   1847  HA  SER A 132      -5.693   4.784  -4.412  1.00 91.59           H
ATOM   1848  CB  SER A 132      -3.717   5.610  -4.187  1.00 91.59           C
ATOM   1849 1HB  SER A 132      -3.561   5.915  -5.222  1.00 91.59           H
ATOM   1850 2HB  SER A 132      -4.151   6.462  -3.666  1.00 91.59           H
ATOM   1851  OG  SER A 132      -2.463   5.281  -3.596  1.00 91.59           O
ATOM   1852  HG  SER A 132      -2.385   5.711  -2.696  1.00 91.59           H
ATOM   1853  HN  SER A 132      -4.184   4.293  -2.131  1.00 91.59           H
ATOM   1854  N   CYS A 133      -3.304   2.524  -4.619  1.00 88.48           N
ATOM   1855  CA  CYS A 133      -2.764   1.441  -5.423  1.00 88.48           C
ATOM   1856  C   CYS A 133      -3.907   0.485  -5.770  1.00 88.48           C
ATOM   1857  O   CYS A 133      -4.072   0.103  -6.928  1.00 88.48           O
ATOM   1858  HA  CYS A 133      -2.352   1.894  -6.324  1.00 88.48           H
ATOM   1859  CB  CYS A 133      -1.618   0.723  -4.708  1.00 88.48           C
ATOM   1860 1HB  CYS A 133      -1.878   0.557  -3.662  1.00 88.48           H
ATOM   1861 2HB  CYS A 133      -1.456  -0.257  -5.156  1.00 88.48           H
ATOM   1862  SG  CYS A 133      -0.088   1.721  -4.820  1.00 88.48           S
ATOM   1863  HG  CYS A 133      -0.449   2.630  -3.918  1.00 88.48           H
ATOM   1864  HN  CYS A 133      -2.917   2.603  -3.701  1.00 88.48           H
ATOM   1865  N   VAL A 134      -4.668   0.126  -4.746  1.00 87.20           N
ATOM   1866  CA  VAL A 134      -5.745  -0.834  -4.915  1.00 87.20           C
ATOM   1867  C   VAL A 134      -6.688  -0.348  -6.017  1.00 87.20           C
ATOM   1868  O   VAL A 134      -7.032  -1.106  -6.923  1.00 87.20           O
ATOM   1869  HA  VAL A 134      -5.299  -1.779  -5.226  1.00 87.20           H
ATOM   1870  CB  VAL A 134      -6.456  -1.063  -3.579  1.00 87.20           C
ATOM   1871  HB  VAL A 134      -6.728  -0.089  -3.173  1.00 87.20           H
ATOM   1872  CG1 VAL A 134      -7.743  -1.867  -3.774  1.00 87.20           C
ATOM   1873 1HG1 VAL A 134      -8.414  -1.323  -4.438  1.00 87.20           H
ATOM   1874 2HG1 VAL A 134      -7.503  -2.836  -4.213  1.00 87.20           H
ATOM   1875 3HG1 VAL A 134      -8.228  -2.016  -2.809  1.00 87.20           H
ATOM   1876  CG2 VAL A 134      -5.527  -1.749  -2.575  1.00 87.20           C
ATOM   1877 1HG2 VAL A 134      -5.211  -2.713  -2.972  1.00 87.20           H
ATOM   1878 2HG2 VAL A 134      -4.652  -1.122  -2.402  1.00 87.20           H
ATOM   1879 3HG2 VAL A 134      -6.057  -1.900  -1.634  1.00 87.20           H
ATOM   1880  HN  VAL A 134      -4.557   0.478  -3.817  1.00 87.20           H
ATOM   1881  N   LEU A 135      -7.078   0.913  -5.905  1.00 89.74           N
ATOM   1882  CA  LEU A 135      -8.087   1.467  -6.792  1.00 89.74           C
ATOM   1883  C   LEU A 135      -7.517   1.560  -8.209  1.00 89.74           C
ATOM   1884  O   LEU A 135      -8.227   1.318  -9.184  1.00 89.74           O
ATOM   1885  HA  LEU A 135      -8.928   0.774  -6.803  1.00 89.74           H
ATOM   1886  CB  LEU A 135      -8.605   2.800  -6.249  1.00 89.74           C
ATOM   1887 1HB  LEU A 135      -7.756   3.471  -6.118  1.00 89.74           H
ATOM   1888 2HB  LEU A 135      -9.253   3.249  -7.002  1.00 89.74           H
ATOM   1889  CG  LEU A 135      -9.375   2.732  -4.929  1.00 89.74           C
ATOM   1890  HG  LEU A 135      -8.766   2.189  -4.206  1.00 89.74           H
ATOM   1891  CD1 LEU A 135      -9.611   4.132  -4.359  1.00 89.74           C
ATOM   1892 1HD1 LEU A 135      -8.652   4.618  -4.180  1.00 89.74           H
ATOM   1893 2HD1 LEU A 135     -10.189   4.721  -5.071  1.00 89.74           H
ATOM   1894 3HD1 LEU A 135     -10.160   4.055  -3.421  1.00 89.74           H
ATOM   1895  CD2 LEU A 135     -10.681   1.953  -5.095  1.00 89.74           C
ATOM   1896 1HD2 LEU A 135     -11.306   2.446  -5.839  1.00 89.74           H
ATOM   1897 2HD2 LEU A 135     -10.459   0.937  -5.423  1.00 89.74           H
ATOM   1898 3HD2 LEU A 135     -11.209   1.920  -4.141  1.00 89.74           H
ATOM   1899  HN  LEU A 135      -6.718   1.551  -5.224  1.00 89.74           H
ATOM   1900  N   LEU A 136      -6.241   1.911  -8.278  1.00 90.69           N
ATOM   1901  CA  LEU A 136      -5.579   2.079  -9.560  1.00 90.69           C
ATOM   1902  C   LEU A 136      -5.511   0.728 -10.276  1.00 90.69           C
ATOM   1903  O   LEU A 136      -5.760   0.645 -11.477  1.00 90.69           O
ATOM   1904  HA  LEU A 136      -6.191   2.755 -10.157  1.00 90.69           H
ATOM   1905  CB  LEU A 136      -4.215   2.746  -9.376  1.00 90.69           C
ATOM   1906 1HB  LEU A 136      -3.697   2.248  -8.556  1.00 90.69           H
ATOM   1907 2HB  LEU A 136      -3.625   2.576 -10.276  1.00 90.69           H
ATOM   1908  CG  LEU A 136      -4.237   4.249  -9.091  1.00 90.69           C
ATOM   1909  HG  LEU A 136      -4.957   4.435  -8.294  1.00 90.69           H
ATOM   1910  CD1 LEU A 136      -2.874   4.732  -8.590  1.00 90.69           C
ATOM   1911 1HD1 LEU A 136      -2.617   4.205  -7.671  1.00 90.69           H
ATOM   1912 2HD1 LEU A 136      -2.116   4.531  -9.347  1.00 90.69           H
ATOM   1913 3HD1 LEU A 136      -2.917   5.804  -8.395  1.00 90.69           H
ATOM   1914  CD2 LEU A 136      -4.707   5.033 -10.317  1.00 90.69           C
ATOM   1915 1HD2 LEU A 136      -4.030   4.846 -11.150  1.00 90.69           H
ATOM   1916 2HD2 LEU A 136      -5.714   4.715 -10.588  1.00 90.69           H
ATOM   1917 3HD2 LEU A 136      -4.713   6.099 -10.087  1.00 90.69           H
ATOM   1918  HN  LEU A 136      -5.664   2.078  -7.479  1.00 90.69           H
ATOM   1919  N   ILE A 137      -5.173  -0.296  -9.507  1.00 85.98           N
ATOM   1920  CA  ILE A 137      -5.043  -1.635 -10.057  1.00 85.98           C
ATOM   1921  C   ILE A 137      -6.386  -2.073 -10.644  1.00 85.98           C
ATOM   1922  O   ILE A 137      -6.432  -2.689 -11.708  1.00 85.98           O
ATOM   1923  HA  ILE A 137      -4.313  -1.586 -10.865  1.00 85.98           H
ATOM   1924  CB  ILE A 137      -4.489  -2.596  -9.004  1.00 85.98           C
ATOM   1925  HB  ILE A 137      -5.024  -2.424  -8.070  1.00 85.98           H
ATOM   1926  CG1 ILE A 137      -3.009  -2.320  -8.734  1.00 85.98           C
ATOM   1927 1HG1 ILE A 137      -2.419  -2.587  -9.611  1.00 85.98           H
ATOM   1928 2HG1 ILE A 137      -2.860  -1.254  -8.562  1.00 85.98           H
ATOM   1929  CG2 ILE A 137      -4.736  -4.051  -9.405  1.00 85.98           C
ATOM   1930 1HG2 ILE A 137      -5.808  -4.223  -9.506  1.00 85.98           H
ATOM   1931 2HG2 ILE A 137      -4.245  -4.254 -10.357  1.00 85.98           H
ATOM   1932 3HG2 ILE A 137      -4.333  -4.713  -8.639  1.00 85.98           H
ATOM   1933  CD1 ILE A 137      -2.516  -3.111  -7.521  1.00 85.98           C
ATOM   1934 1HD1 ILE A 137      -3.091  -2.824  -6.641  1.00 85.98           H
ATOM   1935 2HD1 ILE A 137      -2.644  -4.178  -7.706  1.00 85.98           H
ATOM   1936 3HD1 ILE A 137      -1.460  -2.896  -7.351  1.00 85.98           H
ATOM   1937  HN  ILE A 137      -4.990  -0.223  -8.526  1.00 85.98           H
ATOM   1938  N   MET A 138      -7.448  -1.738  -9.925  1.00 86.93           N
ATOM   1939  CA  MET A 138      -8.791  -2.032 -10.393  1.00 86.93           C
ATOM   1940  C   MET A 138      -9.053  -1.384 -11.754  1.00 86.93           C
ATOM   1941  O   MET A 138      -9.515  -2.045 -12.682  1.00 86.93           O
ATOM   1942  HA  MET A 138      -8.839  -3.117 -10.484  1.00 86.93           H
ATOM   1943  CB  MET A 138      -9.811  -1.514  -9.376  1.00 86.93           C
ATOM   1944 1HB  MET A 138      -9.539  -1.855  -8.377  1.00 86.93           H
ATOM   1945 2HB  MET A 138      -9.789  -0.424  -9.357  1.00 86.93           H
ATOM   1946  CG  MET A 138     -11.222  -1.995  -9.720  1.00 86.93           C
ATOM   1947 1HG  MET A 138     -11.488  -1.677 -10.728  1.00 86.93           H
ATOM   1948 2HG  MET A 138     -11.256  -3.084  -9.711  1.00 86.93           H
ATOM   1949  SD  MET A 138     -12.394  -1.339  -8.545  1.00 86.93           S
ATOM   1950  CE  MET A 138     -12.183   0.409  -8.839  1.00 86.93           C
ATOM   1951 1HE  MET A 138     -11.149   0.689  -8.637  1.00 86.93           H
ATOM   1952 2HE  MET A 138     -12.424   0.635  -9.878  1.00 86.93           H
ATOM   1953 3HE  MET A 138     -12.846   0.971  -8.182  1.00 86.93           H
ATOM   1954  HN  MET A 138      -7.400  -1.275  -9.040  1.00 86.93           H
ATOM   1955  N   CYS A 139      -8.745  -0.097 -11.830  1.00 89.18           N
ATOM   1956  CA  CYS A 139      -9.079   0.684 -13.008  1.00 89.18           C
ATOM   1957  C   CYS A 139      -8.290   0.126 -14.194  1.00 89.18           C
ATOM   1958  O   CYS A 139      -8.796   0.082 -15.315  1.00 89.18           O
ATOM   1959  HA  CYS A 139     -10.151   0.568 -13.167  1.00 89.18           H
ATOM   1960  CB  CYS A 139      -8.808   2.175 -12.794  1.00 89.18           C
ATOM   1961 1HB  CYS A 139      -7.777   2.323 -12.475  1.00 89.18           H
ATOM   1962 2HB  CYS A 139      -8.932   2.714 -13.733  1.00 89.18           H
ATOM   1963  SG  CYS A 139      -9.954   2.844 -11.534  1.00 89.18           S
ATOM   1964  HG  CYS A 139      -9.271   2.408 -10.479  1.00 89.18           H
ATOM   1965  HN  CYS A 139      -8.276   0.409 -11.106  1.00 89.18           H
ATOM   1966  N   ILE A 140      -7.065  -0.288 -13.907  1.00 85.71           N
ATOM   1967  CA  ILE A 140      -6.206  -0.855 -14.933  1.00 85.71           C
ATOM   1968  C   ILE A 140      -6.877  -2.097 -15.524  1.00 85.71           C
ATOM   1969  O   ILE A 140      -6.869  -2.293 -16.738  1.00 85.71           O
ATOM   1970  HA  ILE A 140      -6.104  -0.110 -15.723  1.00 85.71           H
ATOM   1971  CB  ILE A 140      -4.806  -1.118 -14.376  1.00 85.71           C
ATOM   1972  HB  ILE A 140      -4.910  -1.636 -13.422  1.00 85.71           H
ATOM   1973  CG1 ILE A 140      -4.070   0.194 -14.099  1.00 85.71           C
ATOM   1974 1HG1 ILE A 140      -3.854   0.699 -15.041  1.00 85.71           H
ATOM   1975 2HG1 ILE A 140      -4.711   0.860 -13.520  1.00 85.71           H
ATOM   1976  CG2 ILE A 140      -4.010  -2.037 -15.304  1.00 85.71           C
ATOM   1977 1HG2 ILE A 140      -4.530  -2.990 -15.406  1.00 85.71           H
ATOM   1978 2HG2 ILE A 140      -3.914  -1.569 -16.284  1.00 85.71           H
ATOM   1979 3HG2 ILE A 140      -3.019  -2.208 -14.884  1.00 85.71           H
ATOM   1980  CD1 ILE A 140      -2.767  -0.058 -13.338  1.00 85.71           C
ATOM   1981 1HD1 ILE A 140      -2.989  -0.541 -12.387  1.00 85.71           H
ATOM   1982 2HD1 ILE A 140      -2.119  -0.703 -13.931  1.00 85.71           H
ATOM   1983 3HD1 ILE A 140      -2.264   0.892 -13.155  1.00 85.71           H
ATOM   1984  HN  ILE A 140      -6.658  -0.240 -12.995  1.00 85.71           H
ATOM   1985  N   SER A 141      -7.442  -2.903 -14.637  1.00 82.32           N
ATOM   1986  CA  SER A 141      -8.016  -4.175 -15.041  1.00 82.32           C
ATOM   1987  C   SER A 141      -9.259  -3.938 -15.901  1.00 82.32           C
ATOM   1988  O   SER A 141      -9.476  -4.637 -16.890  1.00 82.32           O
ATOM   1989  HA  SER A 141      -7.239  -4.672 -15.620  1.00 82.32           H
ATOM   1990  CB  SER A 141      -8.370  -5.032 -13.823  1.00 82.32           C
ATOM   1991 1HB  SER A 141      -9.087  -4.497 -13.200  1.00 82.32           H
ATOM   1992 2HB  SER A 141      -8.856  -5.949 -14.154  1.00 82.32           H
ATOM   1993  OG  SER A 141      -7.219  -5.358 -13.048  1.00 82.32           O
ATOM   1994  HG  SER A 141      -7.034  -4.630 -12.388  1.00 82.32           H
ATOM   1995  HN  SER A 141      -7.510  -2.700 -13.660  1.00 82.32           H
ATOM   1996  N   VAL A 142     -10.042  -2.950 -15.494  1.00 84.07           N
ATOM   1997  CA  VAL A 142     -11.237  -2.587 -16.237  1.00 84.07           C
ATOM   1998  C   VAL A 142     -10.834  -2.067 -17.619  1.00 84.07           C
ATOM   1999  O   VAL A 142     -11.457  -2.414 -18.622  1.00 84.07           O
ATOM   2000  HA  VAL A 142     -11.834  -3.490 -16.362  1.00 84.07           H
ATOM   2001  CB  VAL A 142     -12.064  -1.579 -15.437  1.00 84.07           C
ATOM   2002  HB  VAL A 142     -11.419  -0.736 -15.190  1.00 84.07           H
ATOM   2003  CG1 VAL A 142     -13.234  -1.047 -16.269  1.00 84.07           C
ATOM   2004 1HG1 VAL A 142     -12.850  -0.554 -17.162  1.00 84.07           H
ATOM   2005 2HG1 VAL A 142     -13.879  -1.876 -16.560  1.00 84.07           H
ATOM   2006 3HG1 VAL A 142     -13.805  -0.333 -15.676  1.00 84.07           H
ATOM   2007  CG2 VAL A 142     -12.558  -2.192 -14.126  1.00 84.07           C
ATOM   2008 1HG2 VAL A 142     -13.180  -3.061 -14.343  1.00 84.07           H
ATOM   2009 2HG2 VAL A 142     -11.703  -2.499 -13.523  1.00 84.07           H
ATOM   2010 3HG2 VAL A 142     -13.143  -1.455 -13.577  1.00 84.07           H
ATOM   2011  HN  VAL A 142      -9.872  -2.403 -14.674  1.00 84.07           H
ATOM   2012  N   ASP A 143      -9.796  -1.245 -17.628  1.00 84.38           N
ATOM   2013  CA  ASP A 143      -9.360  -0.602 -18.856  1.00 84.38           C
ATOM   2014  C   ASP A 143      -8.908  -1.671 -19.853  1.00 84.38           C
ATOM   2015  O   ASP A 143      -9.188  -1.570 -21.046  1.00 84.38           O
ATOM   2016  HA  ASP A 143     -10.226  -0.042 -19.209  1.00 84.38           H
ATOM   2017  CB  ASP A 143      -8.178   0.334 -18.598  1.00 84.38           C
ATOM   2018 1HB  ASP A 143      -8.411   0.999 -17.767  1.00 84.38           H
ATOM   2019 2HB  ASP A 143      -7.305  -0.249 -18.305  1.00 84.38           H
ATOM   2020  CG  ASP A 143      -7.852   1.161 -19.844  1.00 84.38           C
ATOM   2021  OD1 ASP A 143      -8.811   1.712 -20.426  1.00 84.38           O
ATOM   2022  OD2 ASP A 143      -6.651   1.223 -20.185  1.00 84.38           O
ATOM   2023  HN  ASP A 143      -9.257  -1.015 -16.817  1.00 84.38           H
ATOM   2024  N   ARG A 144      -8.216  -2.671 -19.326  1.00 78.99           N
ATOM   2025  CA  ARG A 144      -7.679  -3.731 -20.162  1.00 78.99           C
ATOM   2026  C   ARG A 144      -8.816  -4.559 -20.765  1.00 78.99           C
ATOM   2027  O   ARG A 144      -8.731  -4.995 -21.912  1.00 78.99           O
ATOM   2028  HA  ARG A 144      -7.115  -3.215 -20.939  1.00 78.99           H
ATOM   2029  CB  ARG A 144      -6.757  -4.652 -19.359  1.00 78.99           C
ATOM   2030 1HB  ARG A 144      -7.206  -4.866 -18.390  1.00 78.99           H
ATOM   2031 2HB  ARG A 144      -6.647  -5.604 -19.878  1.00 78.99           H
ATOM   2032  CG  ARG A 144      -5.382  -4.012 -19.160  1.00 78.99           C
ATOM   2033 1HG  ARG A 144      -4.983  -3.691 -20.123  1.00 78.99           H
ATOM   2034 2HG  ARG A 144      -5.478  -3.119 -18.542  1.00 78.99           H
ATOM   2035  CD  ARG A 144      -4.411  -4.993 -18.501  1.00 78.99           C
ATOM   2036 1HD  ARG A 144      -4.766  -5.256 -17.505  1.00 78.99           H
ATOM   2037 2HD  ARG A 144      -4.367  -5.917 -19.078  1.00 78.99           H
ATOM   2038  NE  ARG A 144      -3.062  -4.389 -18.413  1.00 78.99           N
ATOM   2039  HE  ARG A 144      -2.975  -3.410 -18.595  1.00 78.99           H
ATOM   2040  CZ  ARG A 144      -1.952  -5.072 -18.105  1.00 78.99           C
ATOM   2041  NH1 ARG A 144      -2.010  -6.387 -17.853  1.00 78.99           N
ATOM   2042 1HH1 ARG A 144      -2.887  -6.866 -17.893  1.00 78.99           H
ATOM   2043 2HH1 ARG A 144      -1.176  -6.890 -17.624  1.00 78.99           H
ATOM   2044  NH2 ARG A 144      -0.782  -4.421 -18.054  1.00 78.99           N
ATOM   2045 1HH2 ARG A 144       0.057  -4.916 -17.826  1.00 78.99           H
ATOM   2046 2HH2 ARG A 144      -0.747  -3.440 -18.244  1.00 78.99           H
ATOM   2047  HN  ARG A 144      -8.021  -2.763 -18.350  1.00 78.99           H
ATOM   2048  N   TYR A 145      -9.854  -4.751 -19.964  1.00 81.29           N
ATOM   2049  CA  TYR A 145     -11.037  -5.456 -20.428  1.00 81.29           C
ATOM   2050  C   TYR A 145     -11.654  -4.753 -21.639  1.00 81.29           C
ATOM   2051  O   TYR A 145     -11.913  -5.384 -22.663  1.00 81.29           O
ATOM   2052  HA  TYR A 145     -10.737  -6.463 -20.717  1.00 81.29           H
ATOM   2053  CB  TYR A 145     -12.034  -5.417 -19.268  1.00 81.29           C
ATOM   2054 1HB  TYR A 145     -11.667  -6.058 -18.466  1.00 81.29           H
ATOM   2055 2HB  TYR A 145     -12.075  -4.403 -18.872  1.00 81.29           H
ATOM   2056  CG  TYR A 145     -13.449  -5.858 -19.648  1.00 81.29           C
ATOM   2057  CD1 TYR A 145     -14.460  -4.925 -19.745  1.00 81.29           C
ATOM   2058  HD1 TYR A 145     -14.251  -3.873 -19.551  1.00 81.29           H
ATOM   2059  CD2 TYR A 145     -13.713  -7.190 -19.894  1.00 81.29           C
ATOM   2060  HD2 TYR A 145     -12.914  -7.928 -19.818  1.00 81.29           H
ATOM   2061  CE1 TYR A 145     -15.792  -5.340 -20.103  1.00 81.29           C
ATOM   2062  HE1 TYR A 145     -16.600  -4.613 -20.183  1.00 81.29           H
ATOM   2063  CE2 TYR A 145     -15.045  -7.606 -20.252  1.00 81.29           C
ATOM   2064  HE2 TYR A 145     -15.267  -8.654 -20.449  1.00 81.29           H
ATOM   2065  CZ  TYR A 145     -16.018  -6.660 -20.339  1.00 81.29           C
ATOM   2066  OH  TYR A 145     -17.276  -7.052 -20.677  1.00 81.29           O
ATOM   2067  HH  TYR A 145     -17.291  -8.036 -20.855  1.00 81.29           H
ATOM   2068  HN  TYR A 145      -9.895  -4.435 -19.016  1.00 81.29           H
ATOM   2069  N   ILE A 146     -11.872  -3.455 -21.482  1.00 81.08           N
ATOM   2070  CA  ILE A 146     -12.495  -2.669 -22.533  1.00 81.08           C
ATOM   2071  C   ILE A 146     -11.633  -2.736 -23.795  1.00 81.08           C
ATOM   2072  O   ILE A 146     -12.155  -2.853 -24.902  1.00 81.08           O
ATOM   2073  HA  ILE A 146     -13.462  -3.123 -22.751  1.00 81.08           H
ATOM   2074  CB  ILE A 146     -12.764  -1.243 -22.047  1.00 81.08           C
ATOM   2075  HB  ILE A 146     -11.833  -0.835 -21.654  1.00 81.08           H
ATOM   2076  CG1 ILE A 146     -13.779  -1.236 -20.902  1.00 81.08           C
ATOM   2077 1HG1 ILE A 146     -14.769  -1.481 -21.287  1.00 81.08           H
ATOM   2078 2HG1 ILE A 146     -13.519  -2.007 -20.176  1.00 81.08           H
ATOM   2079  CG2 ILE A 146     -13.199  -0.342 -23.204  1.00 81.08           C
ATOM   2080 1HG2 ILE A 146     -12.412  -0.312 -23.957  1.00 81.08           H
ATOM   2081 2HG2 ILE A 146     -14.112  -0.737 -23.649  1.00 81.08           H
ATOM   2082 3HG2 ILE A 146     -13.384   0.665 -22.831  1.00 81.08           H
ATOM   2083  CD1 ILE A 146     -13.818   0.129 -20.212  1.00 81.08           C
ATOM   2084 1HD1 ILE A 146     -12.833   0.360 -19.807  1.00 81.08           H
ATOM   2085 2HD1 ILE A 146     -14.102   0.894 -20.936  1.00 81.08           H
ATOM   2086 3HD1 ILE A 146     -14.548   0.107 -19.403  1.00 81.08           H
ATOM   2087  HN  ILE A 146     -11.631  -2.943 -20.658  1.00 81.08           H
ATOM   2088  N   ALA A 147     -10.327  -2.659 -23.585  1.00 80.29           N
ATOM   2089  CA  ALA A 147      -9.393  -2.603 -24.696  1.00 80.29           C
ATOM   2090  C   ALA A 147      -9.490  -3.898 -25.505  1.00 80.29           C
ATOM   2091  O   ALA A 147      -9.267  -3.897 -26.714  1.00 80.29           O
ATOM   2092  HA  ALA A 147      -9.682  -1.766 -25.331  1.00 80.29           H
ATOM   2093  CB  ALA A 147      -7.980  -2.352 -24.164  1.00 80.29           C
ATOM   2094 1HB  ALA A 147      -7.958  -1.406 -23.623  1.00 80.29           H
ATOM   2095 2HB  ALA A 147      -7.696  -3.162 -23.492  1.00 80.29           H
ATOM   2096 3HB  ALA A 147      -7.280  -2.310 -24.998  1.00 80.29           H
ATOM   2097  HN  ALA A 147      -9.907  -2.635 -22.678  1.00 80.29           H
ATOM   2098  N   ILE A 148      -9.822  -4.972 -24.804  1.00 76.52           N
ATOM   2099  CA  ILE A 148      -9.792  -6.296 -25.403  1.00 76.52           C
ATOM   2100  C   ILE A 148     -11.189  -6.651 -25.916  1.00 76.52           C
ATOM   2101  O   ILE A 148     -11.333  -7.183 -27.015  1.00 76.52           O
ATOM   2102  HA  ILE A 148      -9.112  -6.254 -26.253  1.00 76.52           H
ATOM   2103  CB  ILE A 148      -9.221  -7.317 -24.417  1.00 76.52           C
ATOM   2104  HB  ILE A 148      -9.785  -7.246 -23.487  1.00 76.52           H
ATOM   2105  CG1 ILE A 148      -7.761  -7.002 -24.084  1.00 76.52           C
ATOM   2106 1HG1 ILE A 148      -7.137  -7.190 -24.958  1.00 76.52           H
ATOM   2107 2HG1 ILE A 148      -7.660  -5.944 -23.843  1.00 76.52           H
ATOM   2108  CG2 ILE A 148      -9.394  -8.743 -24.943  1.00 76.52           C
ATOM   2109 1HG2 ILE A 148     -10.455  -8.951 -25.086  1.00 76.52           H
ATOM   2110 2HG2 ILE A 148      -8.872  -8.845 -25.894  1.00 76.52           H
ATOM   2111 3HG2 ILE A 148      -8.980  -9.449 -24.222  1.00 76.52           H
ATOM   2112  CD1 ILE A 148      -7.271  -7.849 -22.908  1.00 76.52           C
ATOM   2113 1HD1 ILE A 148      -7.882  -7.639 -22.030  1.00 76.52           H
ATOM   2114 2HD1 ILE A 148      -7.352  -8.905 -23.163  1.00 76.52           H
ATOM   2115 3HD1 ILE A 148      -6.231  -7.605 -22.693  1.00 76.52           H
ATOM   2116  HN  ILE A 148     -10.108  -4.948 -23.846  1.00 76.52           H
ATOM   2117  N   ALA A 149     -12.182  -6.341 -25.095  1.00 77.88           N
ATOM   2118  CA  ALA A 149     -13.546  -6.752 -25.383  1.00 77.88           C
ATOM   2119  C   ALA A 149     -14.154  -5.798 -26.413  1.00 77.88           C
ATOM   2120  O   ALA A 149     -14.848  -6.231 -27.332  1.00 77.88           O
ATOM   2121  HA  ALA A 149     -13.508  -7.755 -25.808  1.00 77.88           H
ATOM   2122  CB  ALA A 149     -14.351  -6.797 -24.083  1.00 77.88           C
ATOM   2123 1HB  ALA A 149     -13.894  -7.510 -23.397  1.00 77.88           H
ATOM   2124 2HB  ALA A 149     -14.359  -5.807 -23.626  1.00 77.88           H
ATOM   2125 3HB  ALA A 149     -15.374  -7.105 -24.300  1.00 77.88           H
ATOM   2126  HN  ALA A 149     -12.067  -5.821 -24.249  1.00 77.88           H
ATOM   2127  N   GLN A 150     -13.873  -4.517 -26.225  1.00 79.25           N
ATOM   2128  CA  GLN A 150     -14.468  -3.489 -27.063  1.00 79.25           C
ATOM   2129  C   GLN A 150     -13.387  -2.780 -27.881  1.00 79.25           C
ATOM   2130  O   GLN A 150     -13.424  -1.561 -28.041  1.00 79.25           O
ATOM   2131  HA  GLN A 150     -15.150  -4.017 -27.729  1.00 79.25           H
ATOM   2132  CB  GLN A 150     -15.263  -2.489 -26.221  1.00 79.25           C
ATOM   2133 1HB  GLN A 150     -14.596  -1.986 -25.521  1.00 79.25           H
ATOM   2134 2HB  GLN A 150     -15.686  -1.720 -26.867  1.00 79.25           H
ATOM   2135  CG  GLN A 150     -16.384  -3.190 -25.451  1.00 79.25           C
ATOM   2136 1HG  GLN A 150     -16.934  -3.849 -26.123  1.00 79.25           H
ATOM   2137 2HG  GLN A 150     -15.957  -3.817 -24.669  1.00 79.25           H
ATOM   2138  CD  GLN A 150     -17.342  -2.172 -24.830  1.00 79.25           C
ATOM   2139  OE1 GLN A 150     -17.225  -0.973 -25.022  1.00 79.25           O
ATOM   2140  NE2 GLN A 150     -18.294  -2.714 -24.076  1.00 79.25           N
ATOM   2141 1HE2 GLN A 150     -18.334  -3.707 -23.959  1.00 79.25           H
ATOM   2142 2HE2 GLN A 150     -18.969  -2.130 -23.626  1.00 79.25           H
ATOM   2143  HN  GLN A 150     -13.252  -4.179 -25.518  1.00 79.25           H
ATOM   2144  N   ALA A 151     -12.450  -3.574 -28.378  1.00 75.52           N
ATOM   2145  CA  ALA A 151     -11.232  -3.026 -28.952  1.00 75.52           C
ATOM   2146  C   ALA A 151     -11.594  -1.915 -29.939  1.00 75.52           C
ATOM   2147  O   ALA A 151     -10.967  -0.856 -29.944  1.00 75.52           O
ATOM   2148  HA  ALA A 151     -10.644  -2.601 -28.138  1.00 75.52           H
ATOM   2149  CB  ALA A 151     -10.426  -4.149 -29.607  1.00 75.52           C
ATOM   2150 1HB  ALA A 151     -10.170  -4.898 -28.858  1.00 75.52           H
ATOM   2151 2HB  ALA A 151     -11.022  -4.612 -30.394  1.00 75.52           H
ATOM   2152 3HB  ALA A 151      -9.513  -3.738 -30.037  1.00 75.52           H
ATOM   2153  HN  ALA A 151     -12.512  -4.572 -28.393  1.00 75.52           H
ATOM   2154  N   MET A 152     -12.603  -2.193 -30.751  1.00 72.70           N
ATOM   2155  CA  MET A 152     -13.036  -1.242 -31.760  1.00 72.70           C
ATOM   2156  C   MET A 152     -13.467   0.079 -31.120  1.00 72.70           C
ATOM   2157  O   MET A 152     -12.918   1.133 -31.434  1.00 72.70           O
ATOM   2158  HA  MET A 152     -12.169  -1.078 -32.400  1.00 72.70           H
ATOM   2159  CB  MET A 152     -14.206  -1.833 -32.550  1.00 72.70           C
ATOM   2160 1HB  MET A 152     -14.919  -2.290 -31.864  1.00 72.70           H
ATOM   2161 2HB  MET A 152     -14.734  -1.037 -33.075  1.00 72.70           H
ATOM   2162  CG  MET A 152     -13.716  -2.877 -33.556  1.00 72.70           C
ATOM   2163 1HG  MET A 152     -12.765  -3.294 -33.226  1.00 72.70           H
ATOM   2164 2HG  MET A 152     -14.425  -3.703 -33.609  1.00 72.70           H
ATOM   2165  SD  MET A 152     -13.529  -2.132 -35.167  1.00 72.70           S
ATOM   2166  CE  MET A 152     -15.235  -2.088 -35.689  1.00 72.70           C
ATOM   2167 1HE  MET A 152     -15.633  -3.103 -35.714  1.00 72.70           H
ATOM   2168 2HE  MET A 152     -15.815  -1.488 -34.988  1.00 72.70           H
ATOM   2169 3HE  MET A 152     -15.300  -1.648 -36.684  1.00 72.70           H
ATOM   2170  HN  MET A 152     -13.120  -3.049 -30.727  1.00 72.70           H
ATOM   2171  N   ARG A 153     -14.447  -0.022 -30.234  1.00 75.32           N
ATOM   2172  CA  ARG A 153     -14.994   1.157 -29.585  1.00 75.32           C
ATOM   2173  C   ARG A 153     -13.918   1.847 -28.745  1.00 75.32           C
ATOM   2174  O   ARG A 153     -13.894   3.073 -28.646  1.00 75.32           O
ATOM   2175  HA  ARG A 153     -15.324   1.797 -30.403  1.00 75.32           H
ATOM   2176  CB  ARG A 153     -16.177   0.792 -28.686  1.00 75.32           C
ATOM   2177 1HB  ARG A 153     -15.911  -0.056 -28.055  1.00 75.32           H
ATOM   2178 2HB  ARG A 153     -16.403   1.625 -28.020  1.00 75.32           H
ATOM   2179  CG  ARG A 153     -17.413   0.449 -29.519  1.00 75.32           C
ATOM   2180 1HG  ARG A 153     -17.651   1.279 -30.184  1.00 75.32           H
ATOM   2181 2HG  ARG A 153     -17.203  -0.415 -30.150  1.00 75.32           H
ATOM   2182  CD  ARG A 153     -18.614   0.149 -28.620  1.00 75.32           C
ATOM   2183 1HD  ARG A 153     -18.427  -0.753 -28.036  1.00 75.32           H
ATOM   2184 2HD  ARG A 153     -18.760   0.963 -27.910  1.00 75.32           H
ATOM   2185  NE  ARG A 153     -19.832  -0.027 -29.443  1.00 75.32           N
ATOM   2186  HE  ARG A 153     -19.746   0.073 -30.434  1.00 75.32           H
ATOM   2187  CZ  ARG A 153     -21.042  -0.311 -28.943  1.00 75.32           C
ATOM   2188  NH1 ARG A 153     -21.216  -0.455 -27.622  1.00 75.32           N
ATOM   2189 1HH1 ARG A 153     -20.439  -0.351 -27.001  1.00 75.32           H
ATOM   2190 2HH1 ARG A 153     -22.122  -0.667 -27.257  1.00 75.32           H
ATOM   2191  NH2 ARG A 153     -22.076  -0.448 -29.784  1.00 75.32           N
ATOM   2192 1HH2 ARG A 153     -22.986  -0.660 -29.427  1.00 75.32           H
ATOM   2193 2HH2 ARG A 153     -21.938  -0.339 -30.768  1.00 75.32           H
ATOM   2194  HN  ARG A 153     -14.866  -0.888 -29.959  1.00 75.32           H
ATOM   2195  N   ALA A 154     -13.053   1.030 -28.161  1.00 76.59           N
ATOM   2196  CA  ALA A 154     -12.048   1.537 -27.242  1.00 76.59           C
ATOM   2197  C   ALA A 154     -11.108   2.482 -27.993  1.00 76.59           C
ATOM   2198  O   ALA A 154     -10.575   3.425 -27.410  1.00 76.59           O
ATOM   2199  HA  ALA A 154     -12.563   2.095 -26.461  1.00 76.59           H
ATOM   2200  CB  ALA A 154     -11.304   0.364 -26.601  1.00 76.59           C
ATOM   2201 1HB  ALA A 154     -12.012  -0.261 -26.056  1.00 76.59           H
ATOM   2202 2HB  ALA A 154     -10.821  -0.229 -27.378  1.00 76.59           H
ATOM   2203 3HB  ALA A 154     -10.550   0.744 -25.912  1.00 76.59           H
ATOM   2204  HN  ALA A 154     -13.033   0.041 -28.306  1.00 76.59           H
ATOM   2205  N   HIS A 155     -10.933   2.197 -29.275  1.00 76.79           N
ATOM   2206  CA  HIS A 155     -10.075   3.016 -30.114  1.00 76.79           C
ATOM   2207  C   HIS A 155     -10.722   4.386 -30.328  1.00 76.79           C
ATOM   2208  O   HIS A 155     -10.083   5.417 -30.122  1.00 76.79           O
ATOM   2209  HA  HIS A 155      -9.139   3.147 -29.570  1.00 76.79           H
ATOM   2210  CB  HIS A 155      -9.755   2.299 -31.427  1.00 76.79           C
ATOM   2211 1HB  HIS A 155      -9.412   1.289 -31.204  1.00 76.79           H
ATOM   2212 2HB  HIS A 155     -10.671   2.203 -32.009  1.00 76.79           H
ATOM   2213  CG  HIS A 155      -8.712   2.996 -32.269  1.00 76.79           C
ATOM   2214  ND1 HIS A 155      -9.030   3.955 -33.215  1.00 76.79           N
ATOM   2215  HD1 HIS A 155      -9.951   4.277 -33.434  1.00 76.79           H
ATOM   2216  CD2 HIS A 155      -7.355   2.863 -32.296  1.00 76.79           C
ATOM   2217  HD2 HIS A 155      -6.768   2.188 -31.673  1.00 76.79           H
ATOM   2218  CE1 HIS A 155      -7.907   4.373 -33.780  1.00 76.79           C
ATOM   2219  HE1 HIS A 155      -7.826   5.126 -34.564  1.00 76.79           H
ATOM   2220  NE2 HIS A 155      -6.870   3.695 -33.210  1.00 76.79           N
ATOM   2221  HN  HIS A 155     -11.365   1.424 -29.740  1.00 76.79           H
ATOM   2222  N   THR A 156     -11.981   4.352 -30.739  1.00 76.38           N
ATOM   2223  CA  THR A 156     -12.681   5.571 -31.106  1.00 76.38           C
ATOM   2224  C   THR A 156     -12.843   6.481 -29.886  1.00 76.38           C
ATOM   2225  O   THR A 156     -12.832   7.704 -30.014  1.00 76.38           O
ATOM   2226  HA  THR A 156     -12.073   6.112 -31.830  1.00 76.38           H
ATOM   2227  CB  THR A 156     -14.012   5.177 -31.749  1.00 76.38           C
ATOM   2228  HB  THR A 156     -14.745   4.902 -30.991  1.00 76.38           H
ATOM   2229  OG1 THR A 156     -13.661   4.145 -32.668  1.00 76.38           O
ATOM   2230  HG1 THR A 156     -14.461   3.579 -32.869  1.00 76.38           H
ATOM   2231  CG2 THR A 156     -14.585   6.285 -32.635  1.00 76.38           C
ATOM   2232 1HG2 THR A 156     -13.880   6.512 -33.435  1.00 76.38           H
ATOM   2233 2HG2 THR A 156     -14.755   7.178 -32.035  1.00 76.38           H
ATOM   2234 3HG2 THR A 156     -15.529   5.953 -33.067  1.00 76.38           H
ATOM   2235  HN  THR A 156     -12.520   3.514 -30.822  1.00 76.38           H
ATOM   2236  N   TRP A 157     -12.988   5.849 -28.731  1.00 82.43           N
ATOM   2237  CA  TRP A 157     -13.322   6.575 -27.517  1.00 82.43           C
ATOM   2238  C   TRP A 157     -12.022   6.846 -26.756  1.00 82.43           C
ATOM   2239  O   TRP A 157     -12.046   7.115 -25.556  1.00 82.43           O
ATOM   2240  HA  TRP A 157     -13.786   7.517 -27.810  1.00 82.43           H
ATOM   2241  CB  TRP A 157     -14.353   5.809 -26.686  1.00 82.43           C
ATOM   2242 1HB  TRP A 157     -14.046   4.765 -26.618  1.00 82.43           H
ATOM   2243 2HB  TRP A 157     -14.355   6.208 -25.672  1.00 82.43           H
ATOM   2244  CG  TRP A 157     -15.775   5.872 -27.247  1.00 82.43           C
ATOM   2245  CD1 TRP A 157     -16.177   5.639 -28.503  1.00 82.43           C
ATOM   2246  HD1 TRP A 157     -15.510   5.363 -29.320  1.00 82.43           H
ATOM   2247  CD2 TRP A 157     -16.974   6.200 -26.514  1.00 82.43           C
ATOM   2248  NE1 TRP A 157     -17.543   5.792 -28.634  1.00 82.43           N
ATOM   2249  HE1 TRP A 157     -18.074   5.672 -29.472  1.00 82.43           H
ATOM   2250  CE2 TRP A 157     -18.042   6.144 -27.386  1.00 82.43           C
ATOM   2251  CE3 TRP A 157     -17.150   6.532 -25.159  1.00 82.43           C
ATOM   2252  HE3 TRP A 157     -16.323   6.583 -24.451  1.00 82.43           H
ATOM   2253  CZ2 TRP A 157     -19.362   6.409 -26.999  1.00 82.43           C
ATOM   2254  HZ2 TRP A 157     -20.189   6.359 -27.707  1.00 82.43           H
ATOM   2255  CZ3 TRP A 157     -18.475   6.795 -24.789  1.00 82.43           C
ATOM   2256  HZ3 TRP A 157     -18.667   7.058 -23.749  1.00 82.43           H
ATOM   2257  CH2 TRP A 157     -19.561   6.743 -25.654  1.00 82.43           C
ATOM   2258  HH2 TRP A 157     -20.564   6.961 -25.287  1.00 82.43           H
ATOM   2259  HN  TRP A 157     -12.882   4.861 -28.617  1.00 82.43           H
ATOM   2260  N   ARG A 158     -10.919   6.766 -27.485  1.00 81.37           N
ATOM   2261  CA  ARG A 158      -9.606   6.828 -26.866  1.00 81.37           C
ATOM   2262  C   ARG A 158      -9.451   8.133 -26.082  1.00 81.37           C
ATOM   2263  O   ARG A 158      -8.975   8.127 -24.948  1.00 81.37           O
ATOM   2264  HA  ARG A 158      -9.570   5.965 -26.201  1.00 81.37           H
ATOM   2265  CB  ARG A 158      -8.497   6.737 -27.915  1.00 81.37           C
ATOM   2266 1HB  ARG A 158      -8.619   5.825 -28.500  1.00 81.37           H
ATOM   2267 2HB  ARG A 158      -8.577   7.573 -28.609  1.00 81.37           H
ATOM   2268  CG  ARG A 158      -7.116   6.745 -27.256  1.00 81.37           C
ATOM   2269 1HG  ARG A 158      -7.008   7.639 -26.641  1.00 81.37           H
ATOM   2270 2HG  ARG A 158      -7.022   5.887 -26.591  1.00 81.37           H
ATOM   2271  CD  ARG A 158      -6.006   6.706 -28.308  1.00 81.37           C
ATOM   2272 1HD  ARG A 158      -6.156   5.858 -28.976  1.00 81.37           H
ATOM   2273 2HD  ARG A 158      -6.043   7.606 -28.922  1.00 81.37           H
ATOM   2274  NE  ARG A 158      -4.686   6.600 -27.647  1.00 81.37           N
ATOM   2275  HE  ARG A 158      -4.637   6.782 -26.665  1.00 81.37           H
ATOM   2276  CZ  ARG A 158      -3.552   6.274 -28.282  1.00 81.37           C
ATOM   2277  NH1 ARG A 158      -3.558   6.019 -29.598  1.00 81.37           N
ATOM   2278 1HH1 ARG A 158      -4.413   6.071 -30.113  1.00 81.37           H
ATOM   2279 2HH1 ARG A 158      -2.707   5.777 -30.064  1.00 81.37           H
ATOM   2280  NH2 ARG A 158      -2.411   6.208 -27.582  1.00 81.37           N
ATOM   2281 1HH2 ARG A 158      -1.556   5.967 -28.041  1.00 81.37           H
ATOM   2282 2HH2 ARG A 158      -2.415   6.400 -26.601  1.00 81.37           H
ATOM   2283  HN  ARG A 158     -10.912   6.660 -28.480  1.00 81.37           H
ATOM   2284  N   GLU A 159      -9.862   9.220 -26.718  1.00 82.36           N
ATOM   2285  CA  GLU A 159      -9.681  10.540 -26.138  1.00 82.36           C
ATOM   2286  C   GLU A 159     -10.564  10.701 -24.899  1.00 82.36           C
ATOM   2287  O   GLU A 159     -10.094  11.140 -23.850  1.00 82.36           O
ATOM   2288  HA  GLU A 159      -8.630  10.589 -25.852  1.00 82.36           H
ATOM   2289  CB  GLU A 159      -9.972  11.636 -27.165  1.00 82.36           C
ATOM   2290 1HB  GLU A 159     -10.931  11.443 -27.646  1.00 82.36           H
ATOM   2291 2HB  GLU A 159      -9.920  12.613 -26.685  1.00 82.36           H
ATOM   2292  CG  GLU A 159      -8.917  11.643 -28.273  1.00 82.36           C
ATOM   2293 1HG  GLU A 159      -7.920  11.636 -27.831  1.00 82.36           H
ATOM   2294 2HG  GLU A 159      -9.006  10.736 -28.871  1.00 82.36           H
ATOM   2295  CD  GLU A 159      -9.074  12.871 -29.172  1.00 82.36           C
ATOM   2296  OE1 GLU A 159      -8.094  13.184 -29.882  1.00 82.36           O
ATOM   2297  OE2 GLU A 159     -10.171  13.469 -29.129  1.00 82.36           O
ATOM   2298  HN  GLU A 159     -10.310   9.210 -27.612  1.00 82.36           H
ATOM   2299  N   LYS A 160     -11.828  10.338 -25.061  1.00 86.36           N
ATOM   2300  CA  LYS A 160     -12.775  10.411 -23.962  1.00 86.36           C
ATOM   2301  C   LYS A 160     -12.247   9.588 -22.784  1.00 86.36           C
ATOM   2302  O   LYS A 160     -12.320  10.024 -21.636  1.00 86.36           O
ATOM   2303  HA  LYS A 160     -12.837  11.454 -23.653  1.00 86.36           H
ATOM   2304  CB  LYS A 160     -14.171   9.992 -24.428  1.00 86.36           C
ATOM   2305 1HB  LYS A 160     -14.111   9.045 -24.964  1.00 86.36           H
ATOM   2306 2HB  LYS A 160     -14.813   9.829 -23.563  1.00 86.36           H
ATOM   2307  CG  LYS A 160     -14.789  11.059 -25.334  1.00 86.36           C
ATOM   2308 1HG  LYS A 160     -14.759  12.027 -24.834  1.00 86.36           H
ATOM   2309 2HG  LYS A 160     -14.198  11.153 -26.246  1.00 86.36           H
ATOM   2310  CD  LYS A 160     -16.234  10.706 -25.690  1.00 86.36           C
ATOM   2311 1HD  LYS A 160     -16.258   9.766 -26.242  1.00 86.36           H
ATOM   2312 2HD  LYS A 160     -16.810  10.553 -24.777  1.00 86.36           H
ATOM   2313  CE  LYS A 160     -16.879  11.812 -26.527  1.00 86.36           C
ATOM   2314 1HE  LYS A 160     -16.830  12.759 -25.989  1.00 86.36           H
ATOM   2315 2HE  LYS A 160     -16.323  11.944 -27.456  1.00 86.36           H
ATOM   2316  NZ  LYS A 160     -18.289  11.479 -26.829  1.00 86.36           N
ATOM   2317 1HZ  LYS A 160     -18.697  12.217 -27.392  1.00 86.36           H
ATOM   2318 2HZ  LYS A 160     -18.327  10.604 -27.341  1.00 86.36           H
ATOM   2319 3HZ  LYS A 160     -18.807  11.387 -25.963  1.00 86.36           H
ATOM   2320  HN  LYS A 160     -12.206   9.999 -25.923  1.00 86.36           H
ATOM   2321  N   ARG A 161     -11.728   8.413 -23.110  1.00 87.32           N
ATOM   2322  CA  ARG A 161     -11.187   7.527 -22.094  1.00 87.32           C
ATOM   2323  C   ARG A 161     -10.057   8.222 -21.331  1.00 87.32           C
ATOM   2324  O   ARG A 161      -9.953   8.089 -20.113  1.00 87.32           O
ATOM   2325  HA  ARG A 161     -12.028   7.310 -21.436  1.00 87.32           H
ATOM   2326  CB  ARG A 161     -10.653   6.236 -22.718  1.00 87.32           C
ATOM   2327 1HB  ARG A 161     -10.059   6.472 -23.600  1.00 87.32           H
ATOM   2328 2HB  ARG A 161      -9.990   5.734 -22.013  1.00 87.32           H
ATOM   2329  CG  ARG A 161     -11.800   5.299 -23.103  1.00 87.32           C
ATOM   2330 1HG  ARG A 161     -12.261   4.893 -22.203  1.00 87.32           H
ATOM   2331 2HG  ARG A 161     -12.570   5.860 -23.632  1.00 87.32           H
ATOM   2332  CD  ARG A 161     -11.299   4.154 -23.986  1.00 87.32           C
ATOM   2333 1HD  ARG A 161     -12.144   3.581 -24.367  1.00 87.32           H
ATOM   2334 2HD  ARG A 161     -10.769   4.555 -24.850  1.00 87.32           H
ATOM   2335  NE  ARG A 161     -10.400   3.271 -23.208  1.00 87.32           N
ATOM   2336  HE  ARG A 161     -10.549   3.202 -22.222  1.00 87.32           H
ATOM   2337  CZ  ARG A 161      -9.400   2.558 -23.743  1.00 87.32           C
ATOM   2338  NH1 ARG A 161      -9.155   2.612 -25.060  1.00 87.32           N
ATOM   2339 1HH1 ARG A 161      -9.720   3.187 -25.651  1.00 87.32           H
ATOM   2340 2HH1 ARG A 161      -8.406   2.077 -25.451  1.00 87.32           H
ATOM   2341  NH2 ARG A 161      -8.648   1.791 -22.943  1.00 87.32           N
ATOM   2342 1HH2 ARG A 161      -7.898   1.252 -23.326  1.00 87.32           H
ATOM   2343 2HH2 ARG A 161      -8.838   1.756 -21.961  1.00 87.32           H
ATOM   2344  HN  ARG A 161     -11.675   8.066 -24.046  1.00 87.32           H
ATOM   2345  N   LEU A 162      -9.239   8.947 -22.080  1.00 88.57           N
ATOM   2346  CA  LEU A 162      -8.093   9.623 -21.497  1.00 88.57           C
ATOM   2347  C   LEU A 162      -8.582  10.710 -20.537  1.00 88.57           C
ATOM   2348  O   LEU A 162      -7.996  10.915 -19.476  1.00 88.57           O
ATOM   2349  HA  LEU A 162      -7.533   8.884 -20.925  1.00 88.57           H
ATOM   2350  CB  LEU A 162      -7.163  10.145 -22.595  1.00 88.57           C
ATOM   2351 1HB  LEU A 162      -6.990   9.341 -23.310  1.00 88.57           H
ATOM   2352 2HB  LEU A 162      -7.678  10.943 -23.130  1.00 88.57           H
ATOM   2353  CG  LEU A 162      -5.806  10.675 -22.128  1.00 88.57           C
ATOM   2354  HG  LEU A 162      -5.976  11.374 -21.309  1.00 88.57           H
ATOM   2355  CD1 LEU A 162      -4.933   9.543 -21.583  1.00 88.57           C
ATOM   2356 1HD1 LEU A 162      -5.434   9.073 -20.737  1.00 88.57           H
ATOM   2357 2HD1 LEU A 162      -4.769   8.802 -22.365  1.00 88.57           H
ATOM   2358 3HD1 LEU A 162      -3.974   9.948 -21.259  1.00 88.57           H
ATOM   2359  CD2 LEU A 162      -5.106  11.451 -23.246  1.00 88.57           C
ATOM   2360 1HD2 LEU A 162      -4.950  10.793 -24.101  1.00 88.57           H
ATOM   2361 2HD2 LEU A 162      -5.727  12.295 -23.546  1.00 88.57           H
ATOM   2362 3HD2 LEU A 162      -4.144  11.817 -22.888  1.00 88.57           H
ATOM   2363  HN  LEU A 162      -9.349   9.075 -23.066  1.00 88.57           H
ATOM   2364  N   LEU A 163      -9.650  11.378 -20.946  1.00 90.49           N
ATOM   2365  CA  LEU A 163     -10.234  12.428 -20.128  1.00 90.49           C
ATOM   2366  C   LEU A 163     -10.726  11.827 -18.809  1.00 90.49           C
ATOM   2367  O   LEU A 163     -10.381  12.315 -17.734  1.00 90.49           O
ATOM   2368  HA  LEU A 163      -9.445  13.147 -19.907  1.00 90.49           H
ATOM   2369  CB  LEU A 163     -11.320  13.173 -20.907  1.00 90.49           C
ATOM   2370 1HB  LEU A 163     -10.899  13.496 -21.859  1.00 90.49           H
ATOM   2371 2HB  LEU A 163     -12.122  12.471 -21.135  1.00 90.49           H
ATOM   2372  CG  LEU A 163     -11.929  14.391 -20.211  1.00 90.49           C
ATOM   2373  HG  LEU A 163     -12.249  14.090 -19.213  1.00 90.49           H
ATOM   2374  CD1 LEU A 163     -10.889  15.500 -20.036  1.00 90.49           C
ATOM   2375 1HD1 LEU A 163     -10.061  15.129 -19.432  1.00 90.49           H
ATOM   2376 2HD1 LEU A 163     -10.517  15.806 -21.014  1.00 90.49           H
ATOM   2377 3HD1 LEU A 163     -11.349  16.354 -19.538  1.00 90.49           H
ATOM   2378  CD2 LEU A 163     -13.172  14.883 -20.954  1.00 90.49           C
ATOM   2379 1HD2 LEU A 163     -12.900  15.163 -21.972  1.00 90.49           H
ATOM   2380 2HD2 LEU A 163     -13.917  14.088 -20.983  1.00 90.49           H
ATOM   2381 3HD2 LEU A 163     -13.585  15.750 -20.438  1.00 90.49           H
ATOM   2382  HN  LEU A 163     -10.115  11.213 -21.816  1.00 90.49           H
ATOM   2383  N   TYR A 164     -11.525  10.778 -18.936  1.00 91.03           N
ATOM   2384  CA  TYR A 164     -12.084  10.118 -17.768  1.00 91.03           C
ATOM   2385  C   TYR A 164     -10.977   9.584 -16.857  1.00 91.03           C
ATOM   2386  O   TYR A 164     -11.130   9.560 -15.637  1.00 91.03           O
ATOM   2387  HA  TYR A 164     -12.675  10.851 -17.218  1.00 91.03           H
ATOM   2388  CB  TYR A 164     -12.902   8.940 -18.301  1.00 91.03           C
ATOM   2389 1HB  TYR A 164     -12.296   8.383 -19.015  1.00 91.03           H
ATOM   2390 2HB  TYR A 164     -13.125   8.263 -17.476  1.00 91.03           H
ATOM   2391  CG  TYR A 164     -14.214   9.348 -18.975  1.00 91.03           C
ATOM   2392  CD1 TYR A 164     -15.020  10.305 -18.394  1.00 91.03           C
ATOM   2393  HD1 TYR A 164     -14.722  10.772 -17.454  1.00 91.03           H
ATOM   2394  CD2 TYR A 164     -14.591   8.757 -20.164  1.00 91.03           C
ATOM   2395  HD2 TYR A 164     -13.955   8.001 -20.623  1.00 91.03           H
ATOM   2396  CE1 TYR A 164     -16.254  10.689 -19.028  1.00 91.03           C
ATOM   2397  HE1 TYR A 164     -16.900  11.444 -18.580  1.00 91.03           H
ATOM   2398  CE2 TYR A 164     -15.826   9.141 -20.798  1.00 91.03           C
ATOM   2399  HE2 TYR A 164     -16.135   8.683 -21.737  1.00 91.03           H
ATOM   2400  CZ  TYR A 164     -16.596  10.088 -20.199  1.00 91.03           C
ATOM   2401  OH  TYR A 164     -17.762  10.450 -20.798  1.00 91.03           O
ATOM   2402  HH  TYR A 164     -17.898   9.917 -21.633  1.00 91.03           H
ATOM   2403  HN  TYR A 164     -11.790  10.379 -19.814  1.00 91.03           H
ATOM   2404  N   SER A 165      -9.886   9.169 -17.485  1.00 91.81           N
ATOM   2405  CA  SER A 165      -8.756   8.633 -16.747  1.00 91.81           C
ATOM   2406  C   SER A 165      -8.198   9.696 -15.798  1.00 91.81           C
ATOM   2407  O   SER A 165      -7.739   9.377 -14.703  1.00 91.81           O
ATOM   2408  HA  SER A 165      -9.153   7.789 -16.183  1.00 91.81           H
ATOM   2409  CB  SER A 165      -7.661   8.142 -17.696  1.00 91.81           C
ATOM   2410 1HB  SER A 165      -6.961   7.512 -17.147  1.00 91.81           H
ATOM   2411 2HB  SER A 165      -8.106   7.520 -18.473  1.00 91.81           H
ATOM   2412  OG  SER A 165      -6.954   9.221 -18.300  1.00 91.81           O
ATOM   2413  HG  SER A 165      -7.519  10.046 -18.295  1.00 91.81           H
ATOM   2414  HN  SER A 165      -9.769   9.195 -18.478  1.00 91.81           H
ATOM   2415  N   LYS A 166      -8.257  10.939 -16.254  1.00 93.91           N
ATOM   2416  CA  LYS A 166      -7.759  12.051 -15.462  1.00 93.91           C
ATOM   2417  C   LYS A 166      -8.664  12.250 -14.245  1.00 93.91           C
ATOM   2418  O   LYS A 166      -8.178  12.398 -13.124  1.00 93.91           O
ATOM   2419  HA  LYS A 166      -6.762  11.782 -15.112  1.00 93.91           H
ATOM   2420  CB  LYS A 166      -7.612  13.303 -16.330  1.00 93.91           C
ATOM   2421 1HB  LYS A 166      -8.535  13.478 -16.883  1.00 93.91           H
ATOM   2422 2HB  LYS A 166      -7.452  14.174 -15.694  1.00 93.91           H
ATOM   2423  CG  LYS A 166      -6.444  13.158 -17.308  1.00 93.91           C
ATOM   2424 1HG  LYS A 166      -5.520  12.996 -16.754  1.00 93.91           H
ATOM   2425 2HG  LYS A 166      -6.598  12.280 -17.936  1.00 93.91           H
ATOM   2426  CD  LYS A 166      -6.308  14.403 -18.187  1.00 93.91           C
ATOM   2427 1HD  LYS A 166      -7.222  14.549 -18.761  1.00 93.91           H
ATOM   2428 2HD  LYS A 166      -6.182  15.284 -17.558  1.00 93.91           H
ATOM   2429  CE  LYS A 166      -5.116  14.275 -19.138  1.00 93.91           C
ATOM   2430 1HE  LYS A 166      -4.216  14.033 -18.572  1.00 93.91           H
ATOM   2431 2HE  LYS A 166      -5.285  13.453 -19.834  1.00 93.91           H
ATOM   2432  NZ  LYS A 166      -4.914  15.534 -19.888  1.00 93.91           N
ATOM   2433 1HZ  LYS A 166      -4.135  15.425 -20.529  1.00 93.91           H
ATOM   2434 2HZ  LYS A 166      -5.754  15.754 -20.412  1.00 93.91           H
ATOM   2435 3HZ  LYS A 166      -4.714  16.286 -19.238  1.00 93.91           H
ATOM   2436  HN  LYS A 166      -8.635  11.191 -17.145  1.00 93.91           H
ATOM   2437  N   MET A 167      -9.963  12.246 -14.505  1.00 95.21           N
ATOM   2438  CA  MET A 167     -10.939  12.450 -13.448  1.00 95.21           C
ATOM   2439  C   MET A 167     -10.859  11.333 -12.406  1.00 95.21           C
ATOM   2440  O   MET A 167     -10.886  11.597 -11.205  1.00 95.21           O
ATOM   2441  HA  MET A 167     -10.679  13.404 -12.989  1.00 95.21           H
ATOM   2442  CB  MET A 167     -12.344  12.486 -14.051  1.00 95.21           C
ATOM   2443 1HB  MET A 167     -12.531  11.565 -14.604  1.00 95.21           H
ATOM   2444 2HB  MET A 167     -13.085  12.535 -13.253  1.00 95.21           H
ATOM   2445  CG  MET A 167     -12.510  13.688 -14.983  1.00 95.21           C
ATOM   2446 1HG  MET A 167     -12.305  14.611 -14.440  1.00 95.21           H
ATOM   2447 2HG  MET A 167     -11.788  13.630 -15.797  1.00 95.21           H
ATOM   2448  SD  MET A 167     -14.169  13.726 -15.642  1.00 95.21           S
ATOM   2449  CE  MET A 167     -15.070  14.225 -14.184  1.00 95.21           C
ATOM   2450 1HE  MET A 167     -14.923  13.487 -13.396  1.00 95.21           H
ATOM   2451 2HE  MET A 167     -14.706  15.195 -13.846  1.00 95.21           H
ATOM   2452 3HE  MET A 167     -16.132  14.298 -14.420  1.00 95.21           H
ATOM   2453  HN  MET A 167     -10.350  12.107 -15.417  1.00 95.21           H
ATOM   2454  N   VAL A 168     -10.762  10.108 -12.903  1.00 95.27           N
ATOM   2455  CA  VAL A 168     -10.721   8.947 -12.030  1.00 95.27           C
ATOM   2456  C   VAL A 168      -9.503   9.049 -11.111  1.00 95.27           C
ATOM   2457  O   VAL A 168      -9.600   8.783  -9.914  1.00 95.27           O
ATOM   2458  HA  VAL A 168     -11.624   8.963 -11.420  1.00 95.27           H
ATOM   2459  CB  VAL A 168     -10.735   7.665 -12.865  1.00 95.27           C
ATOM   2460  HB  VAL A 168      -9.973   7.760 -13.638  1.00 95.27           H
ATOM   2461  CG1 VAL A 168     -10.384   6.448 -12.006  1.00 95.27           C
ATOM   2462 1HG1 VAL A 168      -9.388   6.578 -11.581  1.00 95.27           H
ATOM   2463 2HG1 VAL A 168     -11.112   6.350 -11.201  1.00 95.27           H
ATOM   2464 3HG1 VAL A 168     -10.401   5.551 -12.624  1.00 95.27           H
ATOM   2465  CG2 VAL A 168     -12.086   7.476 -13.557  1.00 95.27           C
ATOM   2466 1HG2 VAL A 168     -12.874   7.413 -12.806  1.00 95.27           H
ATOM   2467 2HG2 VAL A 168     -12.279   8.323 -14.215  1.00 95.27           H
ATOM   2468 3HG2 VAL A 168     -12.069   6.557 -14.143  1.00 95.27           H
ATOM   2469  HN  VAL A 168     -10.712   9.904 -13.881  1.00 95.27           H
ATOM   2470  N   CYS A 169      -8.383   9.435 -11.705  1.00 95.21           N
ATOM   2471  CA  CYS A 169      -7.147   9.573 -10.954  1.00 95.21           C
ATOM   2472  C   CYS A 169      -7.385  10.565  -9.814  1.00 95.21           C
ATOM   2473  O   CYS A 169      -7.031  10.295  -8.667  1.00 95.21           O
ATOM   2474  HA  CYS A 169      -6.906   8.584 -10.563  1.00 95.21           H
ATOM   2475  CB  CYS A 169      -5.985  10.004 -11.852  1.00 95.21           C
ATOM   2476 1HB  CYS A 169      -6.292  10.838 -12.483  1.00 95.21           H
ATOM   2477 2HB  CYS A 169      -5.154  10.356 -11.241  1.00 95.21           H
ATOM   2478  SG  CYS A 169      -5.444   8.599 -12.893  1.00 95.21           S
ATOM   2479  HG  CYS A 169      -6.429   8.697 -13.781  1.00 95.21           H
ATOM   2480  HN  CYS A 169      -8.313   9.651 -12.679  1.00 95.21           H
ATOM   2481  N   PHE A 170      -7.983  11.693 -10.169  1.00 96.50           N
ATOM   2482  CA  PHE A 170      -8.236  12.743  -9.197  1.00 96.50           C
ATOM   2483  C   PHE A 170      -9.123  12.235  -8.058  1.00 96.50           C
ATOM   2484  O   PHE A 170      -8.828  12.466  -6.887  1.00 96.50           O
ATOM   2485  HA  PHE A 170      -7.271  13.051  -8.794  1.00 96.50           H
ATOM   2486  CB  PHE A 170      -8.967  13.867  -9.934  1.00 96.50           C
ATOM   2487 1HB  PHE A 170      -8.370  14.173 -10.793  1.00 96.50           H
ATOM   2488 2HB  PHE A 170      -9.910  13.481 -10.322  1.00 96.50           H
ATOM   2489  CG  PHE A 170      -9.254  15.095  -9.068  1.00 96.50           C
ATOM   2490  CD1 PHE A 170     -10.481  15.258  -8.504  1.00 96.50           C
ATOM   2491  HD1 PHE A 170     -11.260  14.513  -8.669  1.00 96.50           H
ATOM   2492  CD2 PHE A 170      -8.283  16.024  -8.862  1.00 96.50           C
ATOM   2493  HD2 PHE A 170      -7.300  15.894  -9.314  1.00 96.50           H
ATOM   2494  CE1 PHE A 170     -10.748  16.398  -7.700  1.00 96.50           C
ATOM   2495  HE1 PHE A 170     -11.731  16.528  -7.248  1.00 96.50           H
ATOM   2496  CE2 PHE A 170      -8.549  17.164  -8.058  1.00 96.50           C
ATOM   2497  HE2 PHE A 170      -7.771  17.909  -7.893  1.00 96.50           H
ATOM   2498  CZ  PHE A 170      -9.776  17.327  -7.494  1.00 96.50           C
ATOM   2499  HZ  PHE A 170      -9.981  18.202  -6.877  1.00 96.50           H
ATOM   2500  HN  PHE A 170      -8.292  11.893 -11.098  1.00 96.50           H
ATOM   2501  N   THR A 171     -10.191  11.552  -8.443  1.00 96.63           N
ATOM   2502  CA  THR A 171     -11.135  11.030  -7.469  1.00 96.63           C
ATOM   2503  C   THR A 171     -10.434  10.069  -6.507  1.00 96.63           C
ATOM   2504  O   THR A 171     -10.720  10.064  -5.311  1.00 96.63           O
ATOM   2505  HA  THR A 171     -11.510  11.862  -6.874  1.00 96.63           H
ATOM   2506  CB  THR A 171     -12.294  10.386  -8.233  1.00 96.63           C
ATOM   2507  HB  THR A 171     -11.960   9.500  -8.773  1.00 96.63           H
ATOM   2508  OG1 THR A 171     -12.807  11.442  -9.041  1.00 96.63           O
ATOM   2509  HG1 THR A 171     -13.262  11.065  -9.848  1.00 96.63           H
ATOM   2510  CG2 THR A 171     -13.464  10.015  -7.319  1.00 96.63           C
ATOM   2511 1HG2 THR A 171     -13.842  10.913  -6.830  1.00 96.63           H
ATOM   2512 2HG2 THR A 171     -13.124   9.306  -6.564  1.00 96.63           H
ATOM   2513 3HG2 THR A 171     -14.258   9.562  -7.912  1.00 96.63           H
ATOM   2514  HN  THR A 171     -10.415  11.354  -9.397  1.00 96.63           H
ATOM   2515  N   ILE A 172      -9.528   9.280  -7.065  1.00 95.63           N
ATOM   2516  CA  ILE A 172      -8.819   8.283  -6.281  1.00 95.63           C
ATOM   2517  C   ILE A 172      -7.983   8.985  -5.208  1.00 95.63           C
ATOM   2518  O   ILE A 172      -7.977   8.569  -4.051  1.00 95.63           O
ATOM   2519  HA  ILE A 172      -9.567   7.664  -5.786  1.00 95.63           H
ATOM   2520  CB  ILE A 172      -8.003   7.365  -7.193  1.00 95.63           C
ATOM   2521  HB  ILE A 172      -7.501   7.982  -7.939  1.00 95.63           H
ATOM   2522  CG1 ILE A 172      -8.912   6.393  -7.948  1.00 95.63           C
ATOM   2523 1HG1 ILE A 172      -9.359   5.689  -7.247  1.00 95.63           H
ATOM   2524 2HG1 ILE A 172      -9.730   6.943  -8.415  1.00 95.63           H
ATOM   2525  CG2 ILE A 172      -6.913   6.636  -6.404  1.00 95.63           C
ATOM   2526 1HG2 ILE A 172      -6.242   7.366  -5.952  1.00 95.63           H
ATOM   2527 2HG2 ILE A 172      -7.374   6.032  -5.622  1.00 95.63           H
ATOM   2528 3HG2 ILE A 172      -6.348   5.990  -7.077  1.00 95.63           H
ATOM   2529  CD1 ILE A 172      -8.129   5.628  -9.017  1.00 95.63           C
ATOM   2530 1HD1 ILE A 172      -7.703   6.334  -9.730  1.00 95.63           H
ATOM   2531 2HD1 ILE A 172      -7.327   5.061  -8.544  1.00 95.63           H
ATOM   2532 3HD1 ILE A 172      -8.799   4.945  -9.539  1.00 95.63           H
ATOM   2533  HN  ILE A 172      -9.277   9.313  -8.033  1.00 95.63           H
ATOM   2534  N   TRP A 173      -7.298  10.037  -5.631  1.00 96.40           N
ATOM   2535  CA  TRP A 173      -6.409  10.759  -4.738  1.00 96.40           C
ATOM   2536  C   TRP A 173      -7.248  11.321  -3.588  1.00 96.40           C
ATOM   2537  O   TRP A 173      -6.878  11.186  -2.422  1.00 96.40           O
ATOM   2538  HA  TRP A 173      -5.675  10.051  -4.353  1.00 96.40           H
ATOM   2539  CB  TRP A 173      -5.631  11.839  -5.493  1.00 96.40           C
ATOM   2540 1HB  TRP A 173      -6.292  12.302  -6.226  1.00 96.40           H
ATOM   2541 2HB  TRP A 173      -5.338  12.620  -4.791  1.00 96.40           H
ATOM   2542  CG  TRP A 173      -4.382  11.321  -6.208  1.00 96.40           C
ATOM   2543  CD1 TRP A 173      -4.176  11.203  -7.527  1.00 96.40           C
ATOM   2544  HD1 TRP A 173      -4.907  11.473  -8.289  1.00 96.40           H
ATOM   2545  CD2 TRP A 173      -3.167  10.854  -5.586  1.00 96.40           C
ATOM   2546  NE1 TRP A 173      -2.922  10.695  -7.800  1.00 96.40           N
ATOM   2547  HE1 TRP A 173      -2.539  10.518  -8.706  1.00 96.40           H
ATOM   2548  CE2 TRP A 173      -2.289  10.477  -6.582  1.00 96.40           C
ATOM   2549  CE3 TRP A 173      -2.820  10.754  -4.227  1.00 96.40           C
ATOM   2550  HE3 TRP A 173      -3.496  11.046  -3.423  1.00 96.40           H
ATOM   2551  CZ2 TRP A 173      -1.008   9.973  -6.324  1.00 96.40           C
ATOM   2552  HZ2 TRP A 173      -0.333   9.682  -7.128  1.00 96.40           H
ATOM   2553  CZ3 TRP A 173      -1.537  10.249  -3.986  1.00 96.40           C
ATOM   2554  HZ3 TRP A 173      -1.218  10.151  -2.949  1.00 96.40           H
ATOM   2555  CH2 TRP A 173      -0.641   9.865  -4.977  1.00 96.40           C
ATOM   2556  HH2 TRP A 173       0.342   9.480  -4.707  1.00 96.40           H
ATOM   2557  HN  TRP A 173      -7.344  10.396  -6.563  1.00 96.40           H
ATOM   2558  N   VAL A 174      -8.361  11.938  -3.956  1.00 96.42           N
ATOM   2559  CA  VAL A 174      -9.219  12.581  -2.975  1.00 96.42           C
ATOM   2560  C   VAL A 174      -9.726  11.534  -1.982  1.00 96.42           C
ATOM   2561  O   VAL A 174      -9.724  11.766  -0.774  1.00 96.42           O
ATOM   2562  HA  VAL A 174      -8.614  13.311  -2.437  1.00 96.42           H
ATOM   2563  CB  VAL A 174     -10.349  13.332  -3.682  1.00 96.42           C
ATOM   2564  HB  VAL A 174     -10.850  12.632  -4.351  1.00 96.42           H
ATOM   2565  CG1 VAL A 174     -11.382  13.841  -2.675  1.00 96.42           C
ATOM   2566 1HG1 VAL A 174     -11.809  12.996  -2.134  1.00 96.42           H
ATOM   2567 2HG1 VAL A 174     -10.900  14.518  -1.970  1.00 96.42           H
ATOM   2568 3HG1 VAL A 174     -12.175  14.371  -3.203  1.00 96.42           H
ATOM   2569  CG2 VAL A 174      -9.798  14.481  -4.530  1.00 96.42           C
ATOM   2570 1HG2 VAL A 174      -9.261  15.180  -3.889  1.00 96.42           H
ATOM   2571 2HG2 VAL A 174      -9.119  14.082  -5.283  1.00 96.42           H
ATOM   2572 3HG2 VAL A 174     -10.623  14.997  -5.021  1.00 96.42           H
ATOM   2573  HN  VAL A 174      -8.678  12.003  -4.902  1.00 96.42           H
ATOM   2574  N   LEU A 175     -10.148  10.403  -2.529  1.00 94.57           N
ATOM   2575  CA  LEU A 175     -10.760   9.363  -1.719  1.00 94.57           C
ATOM   2576  C   LEU A 175      -9.725   8.816  -0.733  1.00 94.57           C
ATOM   2577  O   LEU A 175     -10.018   8.647   0.450  1.00 94.57           O
ATOM   2578  HA  LEU A 175     -11.568   9.824  -1.150  1.00 94.57           H
ATOM   2579  CB  LEU A 175     -11.388   8.290  -2.610  1.00 94.57           C
ATOM   2580 1HB  LEU A 175     -12.045   8.780  -3.327  1.00 94.57           H
ATOM   2581 2HB  LEU A 175     -10.594   7.809  -3.181  1.00 94.57           H
ATOM   2582  CG  LEU A 175     -12.187   7.203  -1.888  1.00 94.57           C
ATOM   2583  HG  LEU A 175     -11.572   6.804  -1.082  1.00 94.57           H
ATOM   2584  CD1 LEU A 175     -13.450   7.784  -1.248  1.00 94.57           C
ATOM   2585 1HD1 LEU A 175     -13.171   8.551  -0.525  1.00 94.57           H
ATOM   2586 2HD1 LEU A 175     -14.079   8.226  -2.021  1.00 94.57           H
ATOM   2587 3HD1 LEU A 175     -13.999   6.990  -0.742  1.00 94.57           H
ATOM   2588  CD2 LEU A 175     -12.506   6.040  -2.830  1.00 94.57           C
ATOM   2589 1HD2 LEU A 175     -13.093   6.405  -3.672  1.00 94.57           H
ATOM   2590 2HD2 LEU A 175     -11.576   5.605  -3.197  1.00 94.57           H
ATOM   2591 3HD2 LEU A 175     -13.075   5.282  -2.292  1.00 94.57           H
ATOM   2592  HN  LEU A 175     -10.078  10.192  -3.504  1.00 94.57           H
ATOM   2593  N   ALA A 176      -8.537   8.554  -1.257  1.00 94.28           N
ATOM   2594  CA  ALA A 176      -7.481   7.956  -0.456  1.00 94.28           C
ATOM   2595  C   ALA A 176      -7.120   8.901   0.691  1.00 94.28           C
ATOM   2596  O   ALA A 176      -6.855   8.456   1.807  1.00 94.28           O
ATOM   2597  HA  ALA A 176      -7.867   7.025  -0.041  1.00 94.28           H
ATOM   2598  CB  ALA A 176      -6.281   7.638  -1.350  1.00 94.28           C
ATOM   2599 1HB  ALA A 176      -6.583   6.940  -2.130  1.00 94.28           H
ATOM   2600 2HB  ALA A 176      -5.914   8.557  -1.806  1.00 94.28           H
ATOM   2601 3HB  ALA A 176      -5.489   7.190  -0.749  1.00 94.28           H
ATOM   2602  HN  ALA A 176      -8.290   8.743  -2.207  1.00 94.28           H
ATOM   2603  N   ALA A 177      -7.122  10.189   0.378  1.00 94.51           N
ATOM   2604  CA  ALA A 177      -6.768  11.199   1.361  1.00 94.51           C
ATOM   2605  C   ALA A 177      -7.775  11.159   2.512  1.00 94.51           C
ATOM   2606  O   ALA A 177      -7.391  11.190   3.680  1.00 94.51           O
ATOM   2607  HA  ALA A 177      -5.779  10.954   1.747  1.00 94.51           H
ATOM   2608  CB  ALA A 177      -6.709  12.570   0.686  1.00 94.51           C
ATOM   2609 1HB  ALA A 177      -5.958  12.554  -0.105  1.00 94.51           H
ATOM   2610 2HB  ALA A 177      -7.683  12.806   0.257  1.00 94.51           H
ATOM   2611 3HB  ALA A 177      -6.443  13.327   1.423  1.00 94.51           H
ATOM   2612  HN  ALA A 177      -7.359  10.544  -0.526  1.00 94.51           H
ATOM   2613  N   ALA A 178      -9.046  11.091   2.142  1.00 94.36           N
ATOM   2614  CA  ALA A 178     -10.115  11.138   3.125  1.00 94.36           C
ATOM   2615  C   ALA A 178     -10.009   9.921   4.046  1.00 94.36           C
ATOM   2616  O   ALA A 178     -10.275  10.019   5.243  1.00 94.36           O
ATOM   2617  HA  ALA A 178      -9.983  12.043   3.716  1.00 94.36           H
ATOM   2618  CB  ALA A 178     -11.465  11.210   2.408  1.00 94.36           C
ATOM   2619 1HB  ALA A 178     -11.500  12.107   1.790  1.00 94.36           H
ATOM   2620 2HB  ALA A 178     -11.589  10.329   1.778  1.00 94.36           H
ATOM   2621 3HB  ALA A 178     -12.267  11.245   3.146  1.00 94.36           H
ATOM   2622  HN  ALA A 178      -9.348  11.005   1.193  1.00 94.36           H
ATOM   2623  N   LEU A 179      -9.618   8.802   3.454  1.00 91.94           N
ATOM   2624  CA  LEU A 179      -9.574   7.545   4.182  1.00 91.94           C
ATOM   2625  C   LEU A 179      -8.409   7.577   5.173  1.00 91.94           C
ATOM   2626  O   LEU A 179      -8.332   6.742   6.073  1.00 91.94           O
ATOM   2627  HA  LEU A 179     -10.503   7.461   4.745  1.00 91.94           H
ATOM   2628  CB  LEU A 179      -9.523   6.364   3.211  1.00 91.94           C
ATOM   2629 1HB  LEU A 179      -8.700   6.527   2.515  1.00 91.94           H
ATOM   2630 2HB  LEU A 179      -9.288   5.463   3.777  1.00 91.94           H
ATOM   2631  CG  LEU A 179     -10.795   6.107   2.401  1.00 91.94           C
ATOM   2632  HG  LEU A 179     -11.018   7.003   1.821  1.00 91.94           H
ATOM   2633  CD1 LEU A 179     -10.589   4.964   1.404  1.00 91.94           C
ATOM   2634 1HD1 LEU A 179      -9.783   5.222   0.717  1.00 91.94           H
ATOM   2635 2HD1 LEU A 179     -10.329   4.054   1.944  1.00 91.94           H
ATOM   2636 3HD1 LEU A 179     -11.509   4.803   0.842  1.00 91.94           H
ATOM   2637  CD2 LEU A 179     -11.990   5.856   3.322  1.00 91.94           C
ATOM   2638 1HD2 LEU A 179     -11.791   4.985   3.946  1.00 91.94           H
ATOM   2639 2HD2 LEU A 179     -12.150   6.728   3.956  1.00 91.94           H
ATOM   2640 3HD2 LEU A 179     -12.881   5.676   2.720  1.00 91.94           H
ATOM   2641  HN  LEU A 179      -9.337   8.745   2.496  1.00 91.94           H
ATOM   2642  N   CYS A 180      -7.530   8.549   4.975  1.00 93.34           N
ATOM   2643  CA  CYS A 180      -6.316   8.635   5.768  1.00 93.34           C
ATOM   2644  C   CYS A 180      -6.547   9.648   6.891  1.00 93.34           C
ATOM   2645  O   CYS A 180      -5.626   9.971   7.640  1.00 93.34           O
ATOM   2646  HA  CYS A 180      -6.138   7.640   6.176  1.00 93.34           H
ATOM   2647  CB  CYS A 180      -5.104   8.999   4.910  1.00 93.34           C
ATOM   2648 1HB  CYS A 180      -5.281   9.946   4.399  1.00 93.34           H
ATOM   2649 2HB  CYS A 180      -4.228   9.138   5.544  1.00 93.34           H
ATOM   2650  SG  CYS A 180      -4.784   7.678   3.684  1.00 93.34           S
ATOM   2651  HG  CYS A 180      -5.862   7.915   2.941  1.00 93.34           H
ATOM   2652  HN  CYS A 180      -7.638   9.268   4.288  1.00 93.34           H
ATOM   2653  N   ILE A 181      -7.781  10.123   6.972  1.00 93.52           N
ATOM   2654  CA  ILE A 181      -8.133  11.127   7.962  1.00 93.52           C
ATOM   2655  C   ILE A 181      -7.821  10.589   9.360  1.00 93.52           C
ATOM   2656  O   ILE A 181      -7.192  11.273  10.166  1.00 93.52           O
ATOM   2657  HA  ILE A 181      -7.506  12.000   7.780  1.00 93.52           H
ATOM   2658  CB  ILE A 181      -9.587  11.568   7.784  1.00 93.52           C
ATOM   2659  HB  ILE A 181     -10.194  10.681   7.605  1.00 93.52           H
ATOM   2660  CG1 ILE A 181      -9.739  12.473   6.560  1.00 93.52           C
ATOM   2661 1HG1 ILE A 181      -9.190  13.401   6.719  1.00 93.52           H
ATOM   2662 2HG1 ILE A 181      -9.300  11.989   5.688  1.00 93.52           H
ATOM   2663  CG2 ILE A 181     -10.119  12.231   9.056  1.00 93.52           C
ATOM   2664 1HG2 ILE A 181     -10.068  11.522   9.883  1.00 93.52           H
ATOM   2665 2HG2 ILE A 181      -9.514  13.107   9.290  1.00 93.52           H
ATOM   2666 3HG2 ILE A 181     -11.155  12.535   8.902  1.00 93.52           H
ATOM   2667  CD1 ILE A 181     -11.212  12.786   6.289  1.00 93.52           C
ATOM   2668 1HD1 ILE A 181     -11.753  11.858   6.106  1.00 93.52           H
ATOM   2669 2HD1 ILE A 181     -11.641  13.293   7.153  1.00 93.52           H
ATOM   2670 3HD1 ILE A 181     -11.291  13.431   5.414  1.00 93.52           H
ATOM   2671  HN  ILE A 181      -8.532   9.834   6.378  1.00 93.52           H
ATOM   2672  N   PRO A 182      -8.252   9.360   9.673  1.00 91.55           N
ATOM   2673  CA  PRO A 182      -8.077   8.819  11.023  1.00 91.55           C
ATOM   2674  C   PRO A 182      -6.634   8.899  11.493  1.00 91.55           C
ATOM   2675  O   PRO A 182      -6.367   9.316  12.619  1.00 91.55           O
ATOM   2676  HA  PRO A 182      -8.644   9.412  11.740  1.00 91.55           H
ATOM   2677  CB  PRO A 182      -8.554   7.370  10.898  1.00 91.55           C
ATOM   2678 1HB  PRO A 182      -7.731   6.696  10.663  1.00 91.55           H
ATOM   2679 2HB  PRO A 182      -9.003   7.014  11.825  1.00 91.55           H
ATOM   2680  CG  PRO A 182      -9.574   7.431   9.766  1.00 91.55           C
ATOM   2681 1HG  PRO A 182      -9.743   6.450   9.321  1.00 91.55           H
ATOM   2682 2HG  PRO A 182     -10.545   7.781  10.115  1.00 91.55           H
ATOM   2683  CD  PRO A 182      -8.935   8.400   8.785  1.00 91.55           C
ATOM   2684 1HD  PRO A 182      -8.230   7.899   8.121  1.00 91.55           H
ATOM   2685 2HD  PRO A 182      -9.678   8.883   8.151  1.00 91.55           H
ATOM   2686  N   GLU A 183      -5.734   8.493  10.610  1.00 92.09           N
ATOM   2687  CA  GLU A 183      -4.319   8.474  10.938  1.00 92.09           C
ATOM   2688  C   GLU A 183      -3.845   9.877  11.323  1.00 92.09           C
ATOM   2689  O   GLU A 183      -3.050  10.036  12.248  1.00 92.09           O
ATOM   2690  HA  GLU A 183      -4.229   7.806  11.795  1.00 92.09           H
ATOM   2691  CB  GLU A 183      -3.494   7.915   9.777  1.00 92.09           C
ATOM   2692 1HB  GLU A 183      -3.884   8.295   8.833  1.00 92.09           H
ATOM   2693 2HB  GLU A 183      -2.439   8.146   9.932  1.00 92.09           H
ATOM   2694  CG  GLU A 183      -3.596   6.390   9.716  1.00 92.09           C
ATOM   2695 1HG  GLU A 183      -2.826   5.997   9.053  1.00 92.09           H
ATOM   2696 2HG  GLU A 183      -3.412   5.969  10.704  1.00 92.09           H
ATOM   2697  CD  GLU A 183      -4.976   5.953   9.220  1.00 92.09           C
ATOM   2698  OE1 GLU A 183      -5.282   4.752   9.379  1.00 92.09           O
ATOM   2699  OE2 GLU A 183      -5.694   6.831   8.693  1.00 92.09           O
ATOM   2700  HN  GLU A 183      -5.958   8.181   9.686  1.00 92.09           H
ATOM   2701  N   ILE A 184      -4.353  10.859  10.593  1.00 93.65           N
ATOM   2702  CA  ILE A 184      -3.869  12.223  10.732  1.00 93.65           C
ATOM   2703  C   ILE A 184      -4.299  12.775  12.093  1.00 93.65           C
ATOM   2704  O   ILE A 184      -3.572  13.553  12.708  1.00 93.65           O
ATOM   2705  HA  ILE A 184      -2.780  12.188  10.702  1.00 93.65           H
ATOM   2706  CB  ILE A 184      -4.328  13.077   9.549  1.00 93.65           C
ATOM   2707  HB  ILE A 184      -5.410  12.980   9.457  1.00 93.65           H
ATOM   2708  CG1 ILE A 184      -3.716  12.576   8.240  1.00 93.65           C
ATOM   2709 1HG1 ILE A 184      -2.645  12.778   8.234  1.00 93.65           H
ATOM   2710 2HG1 ILE A 184      -3.837  11.495   8.169  1.00 93.65           H
ATOM   2711  CG2 ILE A 184      -4.027  14.558   9.793  1.00 93.65           C
ATOM   2712 1HG2 ILE A 184      -4.549  14.892  10.689  1.00 93.65           H
ATOM   2713 2HG2 ILE A 184      -2.954  14.693   9.926  1.00 93.65           H
ATOM   2714 3HG2 ILE A 184      -4.363  15.142   8.936  1.00 93.65           H
ATOM   2715  CD1 ILE A 184      -4.374  13.248   7.033  1.00 93.65           C
ATOM   2716 1HD1 ILE A 184      -5.441  13.024   7.029  1.00 93.65           H
ATOM   2717 2HD1 ILE A 184      -4.230  14.327   7.096  1.00 93.65           H
ATOM   2718 3HD1 ILE A 184      -3.920  12.874   6.116  1.00 93.65           H
ATOM   2719  HN  ILE A 184      -5.080  10.736   9.917  1.00 93.65           H
ATOM   2720  N   LEU A 185      -5.478  12.350  12.523  1.00 93.16           N
ATOM   2721  CA  LEU A 185      -6.093  12.921  13.709  1.00 93.16           C
ATOM   2722  C   LEU A 185      -5.375  12.395  14.953  1.00 93.16           C
ATOM   2723  O   LEU A 185      -4.962  13.173  15.812  1.00 93.16           O
ATOM   2724  HA  LEU A 185      -5.953  14.001  13.661  1.00 93.16           H
ATOM   2725  CB  LEU A 185      -7.600  12.659  13.711  1.00 93.16           C
ATOM   2726 1HB  LEU A 185      -7.764  11.597  13.523  1.00 93.16           H
ATOM   2727 2HB  LEU A 185      -7.984  12.869  14.709  1.00 93.16           H
ATOM   2728  CG  LEU A 185      -8.422  13.460  12.699  1.00 93.16           C
ATOM   2729  HG  LEU A 185      -8.071  13.208  11.698  1.00 93.16           H
ATOM   2730  CD1 LEU A 185      -9.901  13.077  12.769  1.00 93.16           C
ATOM   2731 1HD1 LEU A 185     -10.013  12.016  12.547  1.00 93.16           H
ATOM   2732 2HD1 LEU A 185     -10.283  13.281  13.769  1.00 93.16           H
ATOM   2733 3HD1 LEU A 185     -10.462  13.661  12.039  1.00 93.16           H
ATOM   2734  CD2 LEU A 185      -8.209  14.963  12.888  1.00 93.16           C
ATOM   2735 1HD2 LEU A 185      -8.516  15.250  13.893  1.00 93.16           H
ATOM   2736 2HD2 LEU A 185      -7.154  15.201  12.748  1.00 93.16           H
ATOM   2737 3HD2 LEU A 185      -8.805  15.509  12.156  1.00 93.16           H
ATOM   2738  HN  LEU A 185      -6.010  11.631  12.076  1.00 93.16           H
ATOM   2739  N   TYR A 186      -5.248  11.077  15.011  1.00 92.65           N
ATOM   2740  CA  TYR A 186      -4.926  10.411  16.262  1.00 92.65           C
ATOM   2741  C   TYR A 186      -3.423  10.145  16.369  1.00 92.65           C
ATOM   2742  O   TYR A 186      -2.940   9.704  17.411  1.00 92.65           O
ATOM   2743  HA  TYR A 186      -5.231  11.063  17.079  1.00 92.65           H
ATOM   2744  CB  TYR A 186      -5.667   9.073  16.230  1.00 92.65           C
ATOM   2745 1HB  TYR A 186      -5.346   8.511  15.353  1.00 92.65           H
ATOM   2746 2HB  TYR A 186      -5.380   8.489  17.105  1.00 92.65           H
ATOM   2747  CG  TYR A 186      -7.191   9.206  16.201  1.00 92.65           C
ATOM   2748  CD1 TYR A 186      -7.839   9.927  17.184  1.00 92.65           C
ATOM   2749  HD1 TYR A 186      -7.265  10.400  17.981  1.00 92.65           H
ATOM   2750  CD2 TYR A 186      -7.918   8.607  15.193  1.00 92.65           C
ATOM   2751  HD2 TYR A 186      -7.406   8.038  14.417  1.00 92.65           H
ATOM   2752  CE1 TYR A 186      -9.273  10.052  17.157  1.00 92.65           C
ATOM   2753  HE1 TYR A 186      -9.798  10.618  17.927  1.00 92.65           H
ATOM   2754  CE2 TYR A 186      -9.352   8.733  15.166  1.00 92.65           C
ATOM   2755  HE2 TYR A 186      -9.938   8.264  14.375  1.00 92.65           H
ATOM   2756  CZ  TYR A 186      -9.959   9.449  16.150  1.00 92.65           C
ATOM   2757  OH  TYR A 186     -11.313   9.568  16.124  1.00 92.65           O
ATOM   2758  HH  TYR A 186     -11.668   9.249  15.246  1.00 92.65           H
ATOM   2759  HN  TYR A 186      -5.362  10.469  14.226  1.00 92.65           H
ATOM   2760  N   SER A 187      -2.725  10.424  15.278  1.00 93.02           N
ATOM   2761  CA  SER A 187      -1.276  10.324  15.270  1.00 93.02           C
ATOM   2762  C   SER A 187      -0.671  11.422  16.149  1.00 93.02           C
ATOM   2763  O   SER A 187      -0.872  12.608  15.892  1.00 93.02           O
ATOM   2764  HA  SER A 187      -1.052   9.340  15.680  1.00 93.02           H
ATOM   2765  CB  SER A 187      -0.724  10.420  13.846  1.00 93.02           C
ATOM   2766 1HB  SER A 187      -1.097  11.329  13.374  1.00 93.02           H
ATOM   2767 2HB  SER A 187       0.362  10.503  13.883  1.00 93.02           H
ATOM   2768  OG  SER A 187      -1.088   9.292  13.056  1.00 93.02           O
ATOM   2769  HG  SER A 187      -2.083   9.192  13.039  1.00 93.02           H
ATOM   2770  HN  SER A 187      -3.133  10.713  14.412  1.00 93.02           H
ATOM   2771  N   GLN A 188       0.056  10.987  17.167  1.00 91.38           N
ATOM   2772  CA  GLN A 188       0.835  11.908  17.977  1.00 91.38           C
ATOM   2773  C   GLN A 188       2.104  11.222  18.487  1.00 91.38           C
ATOM   2774  O   GLN A 188       2.250  10.007  18.365  1.00 91.38           O
ATOM   2775  HA  GLN A 188       1.100  12.728  17.310  1.00 91.38           H
ATOM   2776  CB  GLN A 188       0.003  12.456  19.139  1.00 91.38           C
ATOM   2777 1HB  GLN A 188       0.564  13.234  19.657  1.00 91.38           H
ATOM   2778 2HB  GLN A 188      -0.904  12.920  18.753  1.00 91.38           H
ATOM   2779  CG  GLN A 188      -0.364  11.343  20.122  1.00 91.38           C
ATOM   2780 1HG  GLN A 188      -0.922  10.564  19.604  1.00 91.38           H
ATOM   2781 2HG  GLN A 188       0.544  10.881  20.510  1.00 91.38           H
ATOM   2782  CD  GLN A 188      -1.199  11.890  21.282  1.00 91.38           C
ATOM   2783  OE1 GLN A 188      -1.692  13.006  21.254  1.00 91.38           O
ATOM   2784  NE2 GLN A 188      -1.330  11.044  22.300  1.00 91.38           N
ATOM   2785 1HE2 GLN A 188      -0.900  10.142  22.260  1.00 91.38           H
ATOM   2786 2HE2 GLN A 188      -1.859  11.311  23.106  1.00 91.38           H
ATOM   2787  HN  GLN A 188       0.118  10.027  17.441  1.00 91.38           H
ATOM   2788  N   ILE A 189       2.991  12.032  19.048  1.00 91.32           N
ATOM   2789  CA  ILE A 189       4.194  11.507  19.671  1.00 91.32           C
ATOM   2790  C   ILE A 189       3.906  11.191  21.140  1.00 91.32           C
ATOM   2791  O   ILE A 189       3.359  12.023  21.862  1.00 91.32           O
ATOM   2792  HA  ILE A 189       4.448  10.577  19.162  1.00 91.32           H
ATOM   2793  CB  ILE A 189       5.367  12.469  19.468  1.00 91.32           C
ATOM   2794  HB  ILE A 189       5.095  13.433  19.897  1.00 91.32           H
ATOM   2795  CG1 ILE A 189       5.637  12.696  17.979  1.00 91.32           C
ATOM   2796 1HG1 ILE A 189       6.015  11.778  17.530  1.00 91.32           H
ATOM   2797 2HG1 ILE A 189       4.705  12.940  17.470  1.00 91.32           H
ATOM   2798  CG2 ILE A 189       6.612  11.979  20.209  1.00 91.32           C
ATOM   2799 1HG2 ILE A 189       6.398  11.911  21.275  1.00 91.32           H
ATOM   2800 2HG2 ILE A 189       6.897  10.997  19.832  1.00 91.32           H
ATOM   2801 3HG2 ILE A 189       7.430  12.681  20.047  1.00 91.32           H
ATOM   2802  CD1 ILE A 189       6.649  13.825  17.772  1.00 91.32           C
ATOM   2803 1HD1 ILE A 189       6.257  14.748  18.201  1.00 91.32           H
ATOM   2804 2HD1 ILE A 189       7.587  13.567  18.263  1.00 91.32           H
ATOM   2805 3HD1 ILE A 189       6.823  13.966  16.706  1.00 91.32           H
ATOM   2806  HN  ILE A 189       2.898  13.027  19.080  1.00 91.32           H
ATOM   2807  N   LYS A 190       4.286   9.986  21.539  1.00 87.93           N
ATOM   2808  CA  LYS A 190       4.191   9.595  22.935  1.00 87.93           C
ATOM   2809  C   LYS A 190       5.594   9.317  23.479  1.00 87.93           C
ATOM   2810  O   LYS A 190       6.373   8.596  22.857  1.00 87.93           O
ATOM   2811  HA  LYS A 190       3.770  10.438  23.483  1.00 87.93           H
ATOM   2812  CB  LYS A 190       3.224   8.421  23.098  1.00 87.93           C
ATOM   2813 1HB  LYS A 190       2.286   8.644  22.590  1.00 87.93           H
ATOM   2814 2HB  LYS A 190       3.641   7.533  22.623  1.00 87.93           H
ATOM   2815  CG  LYS A 190       2.953   8.135  24.577  1.00 87.93           C
ATOM   2816 1HG  LYS A 190       3.878   7.832  25.068  1.00 87.93           H
ATOM   2817 2HG  LYS A 190       2.613   9.045  25.071  1.00 87.93           H
ATOM   2818  CD  LYS A 190       1.901   7.036  24.739  1.00 87.93           C
ATOM   2819 1HD  LYS A 190       0.917   7.430  24.484  1.00 87.93           H
ATOM   2820 2HD  LYS A 190       2.109   6.223  24.044  1.00 87.93           H
ATOM   2821  CE  LYS A 190       1.885   6.499  26.171  1.00 87.93           C
ATOM   2822 1HE  LYS A 190       2.897   6.495  26.576  1.00 87.93           H
ATOM   2823 2HE  LYS A 190       1.291   7.156  26.806  1.00 87.93           H
ATOM   2824  NZ  LYS A 190       1.326   5.129  26.205  1.00 87.93           N
ATOM   2825 1HZ  LYS A 190       1.424   4.747  27.139  1.00 87.93           H
ATOM   2826 2HZ  LYS A 190       0.345   5.158  25.953  1.00 87.93           H
ATOM   2827 3HZ  LYS A 190       1.827   4.543  25.546  1.00 87.93           H
ATOM   2828  HN  LYS A 190       4.653   9.285  20.928  1.00 87.93           H
ATOM   2829  N   GLU A 191       5.873   9.903  24.634  1.00 85.15           N
ATOM   2830  CA  GLU A 191       7.142   9.671  25.304  1.00 85.15           C
ATOM   2831  C   GLU A 191       6.992   8.575  26.361  1.00 85.15           C
ATOM   2832  O   GLU A 191       6.089   8.631  27.194  1.00 85.15           O
ATOM   2833  HA  GLU A 191       7.825   9.340  24.522  1.00 85.15           H
ATOM   2834  CB  GLU A 191       7.678  10.963  25.924  1.00 85.15           C
ATOM   2835 1HB  GLU A 191       6.880  11.466  26.471  1.00 85.15           H
ATOM   2836 2HB  GLU A 191       8.549  10.740  26.541  1.00 85.15           H
ATOM   2837  CG  GLU A 191       8.153  11.935  24.843  1.00 85.15           C
ATOM   2838 1HG  GLU A 191       8.889  11.444  24.206  1.00 85.15           H
ATOM   2839 2HG  GLU A 191       7.314  12.213  24.205  1.00 85.15           H
ATOM   2840  CD  GLU A 191       8.765  13.191  25.465  1.00 85.15           C
ATOM   2841  OE1 GLU A 191       9.212  14.054  24.679  1.00 85.15           O
ATOM   2842  OE2 GLU A 191       8.773  13.260  26.714  1.00 85.15           O
ATOM   2843  HN  GLU A 191       5.251  10.524  25.111  1.00 85.15           H
ATOM   2844  N   GLU A 192       7.891   7.604  26.292  1.00 76.25           N
ATOM   2845  CA  GLU A 192       7.835   6.467  27.195  1.00 76.25           C
ATOM   2846  C   GLU A 192       9.242   6.088  27.659  1.00 76.25           C
ATOM   2847  O   GLU A 192      10.083   5.701  26.849  1.00 76.25           O
ATOM   2848  HA  GLU A 192       7.242   6.803  28.047  1.00 76.25           H
ATOM   2849  CB  GLU A 192       7.135   5.277  26.535  1.00 76.25           C
ATOM   2850 1HB  GLU A 192       6.104   5.542  26.299  1.00 76.25           H
ATOM   2851 2HB  GLU A 192       7.706   4.952  25.666  1.00 76.25           H
ATOM   2852  CG  GLU A 192       7.077   4.080  27.486  1.00 76.25           C
ATOM   2853 1HG  GLU A 192       7.884   3.385  27.252  1.00 76.25           H
ATOM   2854 2HG  GLU A 192       7.233   4.416  28.511  1.00 76.25           H
ATOM   2855  CD  GLU A 192       5.730   3.360  27.379  1.00 76.25           C
ATOM   2856  OE1 GLU A 192       5.507   2.450  28.205  1.00 76.25           O
ATOM   2857  OE2 GLU A 192       4.956   3.738  26.473  1.00 76.25           O
ATOM   2858  HN  GLU A 192       8.646   7.586  25.637  1.00 76.25           H
ATOM   2859  N   SER A 193       9.455   6.212  28.961  1.00 72.22           N
ATOM   2860  CA  SER A 193      10.702   5.767  29.561  1.00 72.22           C
ATOM   2861  C   SER A 193      11.887   6.433  28.859  1.00 72.22           C
ATOM   2862  O   SER A 193      12.955   5.835  28.734  1.00 72.22           O
ATOM   2863  HA  SER A 193      10.648   6.081  30.603  1.00 72.22           H
ATOM   2864  CB  SER A 193      10.833   4.244  29.494  1.00 72.22           C
ATOM   2865 1HB  SER A 193      10.953   3.936  28.456  1.00 72.22           H
ATOM   2866 2HB  SER A 193      11.733   3.934  30.025  1.00 72.22           H
ATOM   2867  OG  SER A 193       9.701   3.586  30.056  1.00 72.22           O
ATOM   2868  HG  SER A 193       9.773   2.599  29.914  1.00 72.22           H
ATOM   2869  HN  SER A 193       8.796   6.606  29.600  1.00 72.22           H
ATOM   2870  N   GLY A 194      11.659   7.662  28.419  1.00 76.52           N
ATOM   2871  CA  GLY A 194      12.711   8.436  27.783  1.00 76.52           C
ATOM   2872  C   GLY A 194      12.819   8.095  26.295  1.00 76.52           C
ATOM   2873  O   GLY A 194      13.731   8.560  25.613  1.00 76.52           O
ATOM   2874 1HA  GLY A 194      12.507   9.500  27.902  1.00 76.52           H
ATOM   2875 2HA  GLY A 194      13.663   8.237  28.275  1.00 76.52           H
ATOM   2876  HN  GLY A 194      10.777   8.127  28.491  1.00 76.52           H
ATOM   2877  N   ILE A 195      11.876   7.286  25.836  1.00 82.96           N
ATOM   2878  CA  ILE A 195      11.807   6.941  24.426  1.00 82.96           C
ATOM   2879  C   ILE A 195      10.595   7.629  23.795  1.00 82.96           C
ATOM   2880  O   ILE A 195       9.465   7.433  24.239  1.00 82.96           O
ATOM   2881  HA  ILE A 195      12.709   7.326  23.951  1.00 82.96           H
ATOM   2882  CB  ILE A 195      11.814   5.421  24.246  1.00 82.96           C
ATOM   2883  HB  ILE A 195      10.939   5.013  24.751  1.00 82.96           H
ATOM   2884  CG1 ILE A 195      13.047   4.797  24.903  1.00 82.96           C
ATOM   2885 1HG1 ILE A 195      13.949   5.154  24.406  1.00 82.96           H
ATOM   2886 2HG1 ILE A 195      13.109   5.116  25.944  1.00 82.96           H
ATOM   2887  CG2 ILE A 195      11.700   5.044  22.768  1.00 82.96           C
ATOM   2888 1HG2 ILE A 195      10.768   5.439  22.363  1.00 82.96           H
ATOM   2889 2HG2 ILE A 195      12.542   5.465  22.219  1.00 82.96           H
ATOM   2890 3HG2 ILE A 195      11.707   3.958  22.668  1.00 82.96           H
ATOM   2891  CD1 ILE A 195      12.991   3.270  24.834  1.00 82.96           C
ATOM   2892 1HD1 ILE A 195      12.101   2.915  25.354  1.00 82.96           H
ATOM   2893 2HD1 ILE A 195      12.953   2.954  23.792  1.00 82.96           H
ATOM   2894 3HD1 ILE A 195      13.879   2.852  25.309  1.00 82.96           H
ATOM   2895  HN  ILE A 195      11.168   6.871  26.408  1.00 82.96           H
ATOM   2896  N   ALA A 196      10.872   8.421  22.769  1.00 89.93           N
ATOM   2897  CA  ALA A 196       9.811   9.045  21.998  1.00 89.93           C
ATOM   2898  C   ALA A 196       9.310   8.061  20.938  1.00 89.93           C
ATOM   2899  O   ALA A 196      10.101   7.516  20.169  1.00 89.93           O
ATOM   2900  HA  ALA A 196       8.994   9.275  22.682  1.00 89.93           H
ATOM   2901  CB  ALA A 196      10.324  10.350  21.385  1.00 89.93           C
ATOM   2902 1HB  ALA A 196      10.640  11.025  22.181  1.00 89.93           H
ATOM   2903 2HB  ALA A 196      11.170  10.137  20.733  1.00 89.93           H
ATOM   2904 3HB  ALA A 196       9.527  10.817  20.807  1.00 89.93           H
ATOM   2905  HN  ALA A 196      11.800   8.637  22.464  1.00 89.93           H
ATOM   2906  N   ILE A 197       8.000   7.864  20.932  1.00 89.01           N
ATOM   2907  CA  ILE A 197       7.388   6.933  19.999  1.00 89.01           C
ATOM   2908  C   ILE A 197       6.276   7.646  19.228  1.00 89.01           C
ATOM   2909  O   ILE A 197       5.411   8.284  19.827  1.00 89.01           O
ATOM   2910  HA  ILE A 197       8.158   6.626  19.290  1.00 89.01           H
ATOM   2911  CB  ILE A 197       6.919   5.673  20.730  1.00 89.01           C
ATOM   2912  HB  ILE A 197       6.221   5.972  21.512  1.00 89.01           H
ATOM   2913  CG1 ILE A 197       8.091   4.968  21.415  1.00 89.01           C
ATOM   2914 1HG1 ILE A 197       8.786   4.595  20.663  1.00 89.01           H
ATOM   2915 2HG1 ILE A 197       8.640   5.681  22.030  1.00 89.01           H
ATOM   2916  CG2 ILE A 197       6.163   4.739  19.783  1.00 89.01           C
ATOM   2917 1HG2 ILE A 197       5.291   5.256  19.383  1.00 89.01           H
ATOM   2918 2HG2 ILE A 197       6.818   4.444  18.964  1.00 89.01           H
ATOM   2919 3HG2 ILE A 197       5.841   3.852  20.328  1.00 89.01           H
ATOM   2920  CD1 ILE A 197       7.602   3.808  22.284  1.00 89.01           C
ATOM   2921 1HD1 ILE A 197       6.926   4.188  23.051  1.00 89.01           H
ATOM   2922 2HD1 ILE A 197       7.075   3.085  21.661  1.00 89.01           H
ATOM   2923 3HD1 ILE A 197       8.455   3.324  22.760  1.00 89.01           H
ATOM   2924  HN  ILE A 197       7.362   8.326  21.547  1.00 89.01           H
ATOM   2925  N   CYS A 198       6.334   7.514  17.911  1.00 91.93           N
ATOM   2926  CA  CYS A 198       5.244   7.971  17.065  1.00 91.93           C
ATOM   2927  C   CYS A 198       4.166   6.886  17.044  1.00 91.93           C
ATOM   2928  O   CYS A 198       4.372   5.811  16.484  1.00 91.93           O
ATOM   2929  HA  CYS A 198       4.863   8.888  17.513  1.00 91.93           H
ATOM   2930  CB  CYS A 198       5.730   8.320  15.656  1.00 91.93           C
ATOM   2931 1HB  CYS A 198       6.361   9.208  15.690  1.00 91.93           H
ATOM   2932 2HB  CYS A 198       6.343   7.508  15.263  1.00 91.93           H
ATOM   2933  SG  CYS A 198       4.299   8.612  14.555  1.00 91.93           S
ATOM   2934  HN  CYS A 198       7.105   7.105  17.423  1.00 91.93           H
ATOM   2935  N   THR A 199       3.038   7.206  17.661  1.00 91.03           N
ATOM   2936  CA  THR A 199       1.947   6.252  17.770  1.00 91.03           C
ATOM   2937  C   THR A 199       0.601   6.957  17.594  1.00 91.03           C
ATOM   2938  O   THR A 199       0.524   8.183  17.667  1.00 91.03           O
ATOM   2939  HA  THR A 199       2.039   5.531  16.958  1.00 91.03           H
ATOM   2940  CB  THR A 199       2.084   5.530  19.112  1.00 91.03           C
ATOM   2941  HB  THR A 199       3.117   5.233  19.291  1.00 91.03           H
ATOM   2942  OG1 THR A 199       1.143   4.462  19.029  1.00 91.03           O
ATOM   2943  HG1 THR A 199       1.259   3.844  19.806  1.00 91.03           H
ATOM   2944  CG2 THR A 199       1.586   6.375  20.286  1.00 91.03           C
ATOM   2945 1HG2 THR A 199       0.533   6.615  20.139  1.00 91.03           H
ATOM   2946 2HG2 THR A 199       2.164   7.297  20.340  1.00 91.03           H
ATOM   2947 3HG2 THR A 199       1.705   5.816  21.213  1.00 91.03           H
ATOM   2948  HN  THR A 199       2.863   8.097  18.081  1.00 91.03           H
ATOM   2949  N   MET A 200      -0.427   6.153  17.365  1.00 91.49           N
ATOM   2950  CA  MET A 200      -1.793   6.636  17.473  1.00 91.49           C
ATOM   2951  C   MET A 200      -2.314   6.495  18.904  1.00 91.49           C
ATOM   2952  O   MET A 200      -2.183   5.435  19.514  1.00 91.49           O
ATOM   2953  HA  MET A 200      -1.754   7.690  17.195  1.00 91.49           H
ATOM   2954  CB  MET A 200      -2.691   5.843  16.522  1.00 91.49           C
ATOM   2955 1HB  MET A 200      -2.579   4.776  16.715  1.00 91.49           H
ATOM   2956 2HB  MET A 200      -3.736   6.093  16.709  1.00 91.49           H
ATOM   2957  CG  MET A 200      -2.344   6.142  15.062  1.00 91.49           C
ATOM   2958 1HG  MET A 200      -2.439   7.210  14.868  1.00 91.49           H
ATOM   2959 2HG  MET A 200      -1.306   5.874  14.865  1.00 91.49           H
ATOM   2960  SD  MET A 200      -3.426   5.226  13.977  1.00 91.49           S
ATOM   2961  CE  MET A 200      -2.832   3.569  14.272  1.00 91.49           C
ATOM   2962 1HE  MET A 200      -1.778   3.508  14.002  1.00 91.49           H
ATOM   2963 2HE  MET A 200      -2.951   3.323  15.327  1.00 91.49           H
ATOM   2964 3HE  MET A 200      -3.404   2.865  13.668  1.00 91.49           H
ATOM   2965  HN  MET A 200      -0.338   5.190  17.112  1.00 91.49           H
ATOM   2966  N   VAL A 201      -2.893   7.579  19.399  1.00 92.12           N
ATOM   2967  CA  VAL A 201      -3.539   7.554  20.701  1.00 92.12           C
ATOM   2968  C   VAL A 201      -5.016   7.917  20.539  1.00 92.12           C
ATOM   2969  O   VAL A 201      -5.349   8.905  19.885  1.00 92.12           O
ATOM   2970  HA  VAL A 201      -3.468   6.537  21.084  1.00 92.12           H
ATOM   2971  CB  VAL A 201      -2.799   8.479  21.670  1.00 92.12           C
ATOM   2972  HB  VAL A 201      -2.870   9.495  21.283  1.00 92.12           H
ATOM   2973  CG1 VAL A 201      -3.450   8.456  23.054  1.00 92.12           C
ATOM   2974 1HG1 VAL A 201      -4.485   8.789  22.974  1.00 92.12           H
ATOM   2975 2HG1 VAL A 201      -3.425   7.441  23.451  1.00 92.12           H
ATOM   2976 3HG1 VAL A 201      -2.904   9.121  23.723  1.00 92.12           H
ATOM   2977  CG2 VAL A 201      -1.316   8.110  21.755  1.00 92.12           C
ATOM   2978 1HG2 VAL A 201      -1.217   7.083  22.106  1.00 92.12           H
ATOM   2979 2HG2 VAL A 201      -0.862   8.202  20.768  1.00 92.12           H
ATOM   2980 3HG2 VAL A 201      -0.814   8.783  22.450  1.00 92.12           H
ATOM   2981  HN  VAL A 201      -2.925   8.460  18.928  1.00 92.12           H
ATOM   2982  N   TYR A 202      -5.864   7.099  21.146  1.00 90.38           N
ATOM   2983  CA  TYR A 202      -7.300   7.296  21.040  1.00 90.38           C
ATOM   2984  C   TYR A 202      -7.854   7.972  22.296  1.00 90.38           C
ATOM   2985  O   TYR A 202      -7.971   7.340  23.345  1.00 90.38           O
ATOM   2986  HA  TYR A 202      -7.489   7.936  20.178  1.00 90.38           H
ATOM   2987  CB  TYR A 202      -7.909   5.898  20.916  1.00 90.38           C
ATOM   2988 1HB  TYR A 202      -7.650   5.320  21.803  1.00 90.38           H
ATOM   2989 2HB  TYR A 202      -8.995   5.986  20.899  1.00 90.38           H
ATOM   2990  CG  TYR A 202      -7.455   5.129  19.674  1.00 90.38           C
ATOM   2991  CD1 TYR A 202      -8.093   5.329  18.467  1.00 90.38           C
ATOM   2992  HD1 TYR A 202      -8.921   6.035  18.399  1.00 90.38           H
ATOM   2993  CD2 TYR A 202      -6.406   4.236  19.760  1.00 90.38           C
ATOM   2994  HD2 TYR A 202      -5.902   4.078  20.714  1.00 90.38           H
ATOM   2995  CE1 TYR A 202      -7.666   4.606  17.298  1.00 90.38           C
ATOM   2996  HE1 TYR A 202      -8.161   4.754  16.338  1.00 90.38           H
ATOM   2997  CE2 TYR A 202      -5.979   3.512  18.591  1.00 90.38           C
ATOM   2998  HE2 TYR A 202      -5.152   2.804  18.645  1.00 90.38           H
ATOM   2999  CZ  TYR A 202      -6.630   3.733  17.418  1.00 90.38           C
ATOM   3000  OH  TYR A 202      -6.226   3.050  16.313  1.00 90.38           O
ATOM   3001  HH  TYR A 202      -5.516   2.389  16.560  1.00 90.38           H
ATOM   3002  HN  TYR A 202      -5.584   6.316  21.701  1.00 90.38           H
ATOM   3003  N   PRO A 203      -8.205   9.263  22.213  1.00 78.54           N
ATOM   3004  CA  PRO A 203      -8.715   9.982  23.383  1.00 78.54           C
ATOM   3005  C   PRO A 203     -10.090   9.492  23.807  1.00 78.54           C
ATOM   3006  O   PRO A 203     -10.709   8.689  23.111  1.00 78.54           O
ATOM   3007  HA  PRO A 203      -8.072   9.804  24.244  1.00 78.54           H
ATOM   3008  CB  PRO A 203      -8.749  11.441  22.924  1.00 78.54           C
ATOM   3009 1HB  PRO A 203      -9.568  11.989  23.389  1.00 78.54           H
ATOM   3010 2HB  PRO A 203      -7.829  11.965  23.182  1.00 78.54           H
ATOM   3011  CG  PRO A 203      -8.928  11.342  21.436  1.00 78.54           C
ATOM   3012 1HG  PRO A 203      -9.980  11.239  21.171  1.00 78.54           H
ATOM   3013 2HG  PRO A 203      -8.560  12.237  20.934  1.00 78.54           H
ATOM   3014  CD  PRO A 203      -8.145  10.130  21.023  1.00 78.54           C
ATOM   3015 1HD  PRO A 203      -8.585   9.646  20.151  1.00 78.54           H
ATOM   3016 2HD  PRO A 203      -7.118  10.385  20.762  1.00 78.54           H
ATOM   3017  N   SER A 204     -10.535   9.993  24.950  1.00 70.16           N
ATOM   3018  CA  SER A 204     -11.924   9.836  25.346  1.00 70.16           C
ATOM   3019  C   SER A 204     -12.087   8.571  26.191  1.00 70.16           C
ATOM   3020  O   SER A 204     -11.237   7.684  26.158  1.00 70.16           O
ATOM   3021  HA  SER A 204     -12.159  10.723  25.934  1.00 70.16           H
ATOM   3022  CB  SER A 204     -12.842   9.779  24.123  1.00 70.16           C
ATOM   3023 1HB  SER A 204     -13.835  10.135  24.398  1.00 70.16           H
ATOM   3024 2HB  SER A 204     -12.464  10.453  23.354  1.00 70.16           H
ATOM   3025  OG  SER A 204     -12.941   8.461  23.591  1.00 70.16           O
ATOM   3026  HG  SER A 204     -13.511   8.466  22.769  1.00 70.16           H
ATOM   3027  HN  SER A 204      -9.965  10.498  25.599  1.00 70.16           H
ATOM   3028  N   ASP A 205     -13.187   8.530  26.930  1.00 69.98           N
ATOM   3029  CA  ASP A 205     -13.482   7.381  27.768  1.00 69.98           C
ATOM   3030  C   ASP A 205     -13.702   6.152  26.883  1.00 69.98           C
ATOM   3031  O   ASP A 205     -13.542   5.020  27.336  1.00 69.98           O
ATOM   3032  HA  ASP A 205     -12.616   7.273  28.422  1.00 69.98           H
ATOM   3033  CB  ASP A 205     -14.754   7.608  28.587  1.00 69.98           C
ATOM   3034 1HB  ASP A 205     -15.532   8.027  27.948  1.00 69.98           H
ATOM   3035 2HB  ASP A 205     -15.127   6.654  28.959  1.00 69.98           H
ATOM   3036  CG  ASP A 205     -14.489   8.551  29.762  1.00 69.98           C
ATOM   3037  OD1 ASP A 205     -13.436   8.368  30.410  1.00 69.98           O
ATOM   3038  OD2 ASP A 205     -15.345   9.435  29.985  1.00 69.98           O
ATOM   3039  HN  ASP A 205     -13.868   9.262  26.961  1.00 69.98           H
ATOM   3040  N   GLU A 206     -14.067   6.418  25.637  1.00 83.28           N
ATOM   3041  CA  GLU A 206     -14.442   5.351  24.724  1.00 83.28           C
ATOM   3042  C   GLU A 206     -13.307   5.076  23.735  1.00 83.28           C
ATOM   3043  O   GLU A 206     -13.553   4.691  22.594  1.00 83.28           O
ATOM   3044  HA  GLU A 206     -14.605   4.476  25.352  1.00 83.28           H
ATOM   3045  CB  GLU A 206     -15.739   5.691  23.988  1.00 83.28           C
ATOM   3046 1HB  GLU A 206     -15.642   6.661  23.501  1.00 83.28           H
ATOM   3047 2HB  GLU A 206     -15.992   4.886  23.299  1.00 83.28           H
ATOM   3048  CG  GLU A 206     -16.911   5.804  24.966  1.00 83.28           C
ATOM   3049 1HG  GLU A 206     -16.631   6.446  25.802  1.00 83.28           H
ATOM   3050 2HG  GLU A 206     -17.759   6.277  24.471  1.00 83.28           H
ATOM   3051  CD  GLU A 206     -17.322   4.427  25.491  1.00 83.28           C
ATOM   3052  OE1 GLU A 206     -18.356   4.372  26.190  1.00 83.28           O
ATOM   3053  OE2 GLU A 206     -16.593   3.460  25.180  1.00 83.28           O
ATOM   3054  HN  GLU A 206     -14.108   7.339  25.251  1.00 83.28           H
ATOM   3055  N   SER A 207     -12.088   5.284  24.210  1.00 89.21           N
ATOM   3056  CA  SER A 207     -10.917   5.119  23.365  1.00 89.21           C
ATOM   3057  C   SER A 207     -10.869   3.694  22.811  1.00 89.21           C
ATOM   3058  O   SER A 207     -10.418   3.476  21.687  1.00 89.21           O
ATOM   3059  HA  SER A 207     -11.041   5.840  22.557  1.00 89.21           H
ATOM   3060  CB  SER A 207      -9.633   5.433  24.136  1.00 89.21           C
ATOM   3061 1HB  SER A 207      -8.772   5.106  23.553  1.00 89.21           H
ATOM   3062 2HB  SER A 207      -9.541   6.512  24.263  1.00 89.21           H
ATOM   3063  OG  SER A 207      -9.609   4.801  25.413  1.00 89.21           O
ATOM   3064  HG  SER A 207      -8.852   5.162  25.959  1.00 89.21           H
ATOM   3065  HN  SER A 207     -11.894   5.561  25.152  1.00 89.21           H
ATOM   3066  N   THR A 208     -11.340   2.760  23.624  1.00 89.46           N
ATOM   3067  CA  THR A 208     -11.322   1.358  23.244  1.00 89.46           C
ATOM   3068  C   THR A 208     -12.247   1.118  22.049  1.00 89.46           C
ATOM   3069  O   THR A 208     -11.850   0.491  21.069  1.00 89.46           O
ATOM   3070  HA  THR A 208     -10.312   1.102  22.924  1.00 89.46           H
ATOM   3071  CB  THR A 208     -11.693   0.530  24.476  1.00 89.46           C
ATOM   3072  HB  THR A 208     -11.667  -0.536  24.250  1.00 89.46           H
ATOM   3073  OG1 THR A 208     -12.962   1.044  24.871  1.00 89.46           O
ATOM   3074  HG1 THR A 208     -13.417   0.398  25.485  1.00 89.46           H
ATOM   3075  CG2 THR A 208     -10.784   0.820  25.672  1.00 89.46           C
ATOM   3076 1HG2 THR A 208     -10.862   1.873  25.940  1.00 89.46           H
ATOM   3077 2HG2 THR A 208      -9.752   0.587  25.409  1.00 89.46           H
ATOM   3078 3HG2 THR A 208     -11.091   0.205  26.519  1.00 89.46           H
ATOM   3079  HN  THR A 208     -11.727   2.949  24.527  1.00 89.46           H
ATOM   3080  N   LYS A 209     -13.463   1.629  22.171  1.00 90.85           N
ATOM   3081  CA  LYS A 209     -14.445   1.486  21.109  1.00 90.85           C
ATOM   3082  C   LYS A 209     -13.927   2.175  19.845  1.00 90.85           C
ATOM   3083  O   LYS A 209     -14.150   1.693  18.735  1.00 90.85           O
ATOM   3084  HA  LYS A 209     -14.550   0.421  20.903  1.00 90.85           H
ATOM   3085  CB  LYS A 209     -15.812   1.994  21.571  1.00 90.85           C
ATOM   3086 1HB  LYS A 209     -15.717   3.013  21.947  1.00 90.85           H
ATOM   3087 2HB  LYS A 209     -16.496   2.030  20.723  1.00 90.85           H
ATOM   3088  CG  LYS A 209     -16.391   1.094  22.664  1.00 90.85           C
ATOM   3089 1HG  LYS A 209     -16.359   0.054  22.338  1.00 90.85           H
ATOM   3090 2HG  LYS A 209     -15.778   1.166  23.562  1.00 90.85           H
ATOM   3091  CD  LYS A 209     -17.833   1.488  22.991  1.00 90.85           C
ATOM   3092 1HD  LYS A 209     -17.904   2.570  23.096  1.00 90.85           H
ATOM   3093 2HD  LYS A 209     -18.487   1.204  22.167  1.00 90.85           H
ATOM   3094  CE  LYS A 209     -18.306   0.813  24.280  1.00 90.85           C
ATOM   3095 1HE  LYS A 209     -18.813  -0.123  24.044  1.00 90.85           H
ATOM   3096 2HE  LYS A 209     -17.448   0.562  24.903  1.00 90.85           H
ATOM   3097  NZ  LYS A 209     -19.223   1.705  25.026  1.00 90.85           N
ATOM   3098 1HZ  LYS A 209     -19.766   1.158  25.684  1.00 90.85           H
ATOM   3099 2HZ  LYS A 209     -18.683   2.400  25.529  1.00 90.85           H
ATOM   3100 3HZ  LYS A 209     -19.847   2.168  24.375  1.00 90.85           H
ATOM   3101  HN  LYS A 209     -13.780   2.133  22.974  1.00 90.85           H
ATOM   3102  N   LEU A 210     -13.246   3.292  20.055  1.00 91.82           N
ATOM   3103  CA  LEU A 210     -12.733   4.076  18.944  1.00 91.82           C
ATOM   3104  C   LEU A 210     -11.658   3.271  18.212  1.00 91.82           C
ATOM   3105  O   LEU A 210     -11.676   3.176  16.985  1.00 91.82           O
ATOM   3106  HA  LEU A 210     -13.561   4.250  18.258  1.00 91.82           H
ATOM   3107  CB  LEU A 210     -12.252   5.444  19.431  1.00 91.82           C
ATOM   3108 1HB  LEU A 210     -13.064   5.917  19.985  1.00 91.82           H
ATOM   3109 2HB  LEU A 210     -11.434   5.291  20.135  1.00 91.82           H
ATOM   3110  CG  LEU A 210     -11.780   6.414  18.347  1.00 91.82           C
ATOM   3111  HG  LEU A 210     -10.975   5.936  17.788  1.00 91.82           H
ATOM   3112  CD1 LEU A 210     -12.903   6.715  17.353  1.00 91.82           C
ATOM   3113 1HD1 LEU A 210     -13.225   5.789  16.877  1.00 91.82           H
ATOM   3114 2HD1 LEU A 210     -13.744   7.164  17.881  1.00 91.82           H
ATOM   3115 3HD1 LEU A 210     -12.540   7.407  16.593  1.00 91.82           H
ATOM   3116  CD2 LEU A 210     -11.204   7.690  18.965  1.00 91.82           C
ATOM   3117 1HD2 LEU A 210     -11.971   8.182  19.563  1.00 91.82           H
ATOM   3118 2HD2 LEU A 210     -10.355   7.435  19.600  1.00 91.82           H
ATOM   3119 3HD2 LEU A 210     -10.875   8.362  18.172  1.00 91.82           H
ATOM   3120  HN  LEU A 210     -13.043   3.661  20.962  1.00 91.82           H
ATOM   3121  N   LYS A 211     -10.745   2.713  18.994  1.00 92.21           N
ATOM   3122  CA  LYS A 211      -9.670   1.911  18.435  1.00 92.21           C
ATOM   3123  C   LYS A 211     -10.267   0.784  17.589  1.00 92.21           C
ATOM   3124  O   LYS A 211      -9.881   0.597  16.437  1.00 92.21           O
ATOM   3125  HA  LYS A 211      -9.084   2.559  17.783  1.00 92.21           H
ATOM   3126  CB  LYS A 211      -8.737   1.420  19.543  1.00 92.21           C
ATOM   3127 1HB  LYS A 211      -8.280   2.273  20.045  1.00 92.21           H
ATOM   3128 2HB  LYS A 211      -9.312   0.880  20.296  1.00 92.21           H
ATOM   3129  CG  LYS A 211      -7.645   0.509  18.977  1.00 92.21           C
ATOM   3130 1HG  LYS A 211      -8.088  -0.426  18.634  1.00 92.21           H
ATOM   3131 2HG  LYS A 211      -7.186   0.982  18.109  1.00 92.21           H
ATOM   3132  CD  LYS A 211      -6.575   0.216  20.031  1.00 92.21           C
ATOM   3133 1HD  LYS A 211      -6.163   1.153  20.406  1.00 92.21           H
ATOM   3134 2HD  LYS A 211      -7.026  -0.296  20.880  1.00 92.21           H
ATOM   3135  CE  LYS A 211      -5.452  -0.643  19.447  1.00 92.21           C
ATOM   3136 1HE  LYS A 211      -5.836  -1.632  19.195  1.00 92.21           H
ATOM   3137 2HE  LYS A 211      -5.088  -0.198  18.521  1.00 92.21           H
ATOM   3138  NZ  LYS A 211      -4.339  -0.769  20.414  1.00 92.21           N
ATOM   3139 1HZ  LYS A 211      -3.519  -1.132  19.941  1.00 92.21           H
ATOM   3140 2HZ  LYS A 211      -4.128   0.142  20.806  1.00 92.21           H
ATOM   3141 3HZ  LYS A 211      -4.608  -1.403  21.159  1.00 92.21           H
ATOM   3142  HN  LYS A 211     -10.733   2.801  19.990  1.00 92.21           H
ATOM   3143  N   SER A 212     -11.199   0.063  18.195  1.00 91.22           N
ATOM   3144  CA  SER A 212     -11.779  -1.103  17.550  1.00 91.22           C
ATOM   3145  C   SER A 212     -12.427  -0.700  16.224  1.00 91.22           C
ATOM   3146  O   SER A 212     -12.259  -1.381  15.214  1.00 91.22           O
ATOM   3147  HA  SER A 212     -10.945  -1.783  17.377  1.00 91.22           H
ATOM   3148  CB  SER A 212     -12.807  -1.780  18.459  1.00 91.22           C
ATOM   3149 1HB  SER A 212     -13.140  -2.711  17.999  1.00 91.22           H
ATOM   3150 2HB  SER A 212     -12.337  -2.043  19.406  1.00 91.22           H
ATOM   3151  OG  SER A 212     -13.935  -0.944  18.705  1.00 91.22           O
ATOM   3152  HG  SER A 212     -14.594  -1.421  19.287  1.00 91.22           H
ATOM   3153  HN  SER A 212     -11.556   0.263  19.107  1.00 91.22           H
ATOM   3154  N   ALA A 213     -13.154   0.407  16.270  1.00 91.97           N
ATOM   3155  CA  ALA A 213     -13.879   0.875  15.101  1.00 91.97           C
ATOM   3156  C   ALA A 213     -12.882   1.236  13.998  1.00 91.97           C
ATOM   3157  O   ALA A 213     -13.091   0.900  12.833  1.00 91.97           O
ATOM   3158  HA  ALA A 213     -14.512   0.058  14.754  1.00 91.97           H
ATOM   3159  CB  ALA A 213     -14.769   2.057  15.491  1.00 91.97           C
ATOM   3160 1HB  ALA A 213     -15.478   1.741  16.256  1.00 91.97           H
ATOM   3161 2HB  ALA A 213     -14.150   2.865  15.882  1.00 91.97           H
ATOM   3162 3HB  ALA A 213     -15.313   2.408  14.614  1.00 91.97           H
ATOM   3163  HN  ALA A 213     -13.251   0.979  17.084  1.00 91.97           H
ATOM   3164  N   VAL A 214     -11.819   1.914  14.404  1.00 91.15           N
ATOM   3165  CA  VAL A 214     -10.813   2.367  13.457  1.00 91.15           C
ATOM   3166  C   VAL A 214     -10.131   1.152  12.825  1.00 91.15           C
ATOM   3167  O   VAL A 214      -9.875   1.135  11.622  1.00 91.15           O
ATOM   3168  HA  VAL A 214     -11.326   2.927  12.676  1.00 91.15           H
ATOM   3169  CB  VAL A 214      -9.830   3.311  14.151  1.00 91.15           C
ATOM   3170  HB  VAL A 214      -9.502   2.835  15.075  1.00 91.15           H
ATOM   3171  CG1 VAL A 214      -8.594   3.550  13.281  1.00 91.15           C
ATOM   3172 1HG1 VAL A 214      -8.093   2.600  13.093  1.00 91.15           H
ATOM   3173 2HG1 VAL A 214      -8.897   3.995  12.333  1.00 91.15           H
ATOM   3174 3HG1 VAL A 214      -7.911   4.225  13.797  1.00 91.15           H
ATOM   3175  CG2 VAL A 214     -10.506   4.634  14.518  1.00 91.15           C
ATOM   3176 1HG2 VAL A 214     -10.875   5.116  13.613  1.00 91.15           H
ATOM   3177 2HG2 VAL A 214     -11.339   4.441  15.193  1.00 91.15           H
ATOM   3178 3HG2 VAL A 214      -9.784   5.286  15.009  1.00 91.15           H
ATOM   3179  HN  VAL A 214     -11.639   2.154  15.358  1.00 91.15           H
ATOM   3180  N   LEU A 215      -9.856   0.164  13.664  1.00 90.81           N
ATOM   3181  CA  LEU A 215      -9.190  -1.043  13.206  1.00 90.81           C
ATOM   3182  C   LEU A 215     -10.107  -1.789  12.235  1.00 90.81           C
ATOM   3183  O   LEU A 215      -9.658  -2.266  11.194  1.00 90.81           O
ATOM   3184  HA  LEU A 215      -8.293  -0.738  12.668  1.00 90.81           H
ATOM   3185  CB  LEU A 215      -8.737  -1.890  14.398  1.00 90.81           C
ATOM   3186 1HB  LEU A 215      -9.405  -1.690  15.235  1.00 90.81           H
ATOM   3187 2HB  LEU A 215      -8.859  -2.942  14.138  1.00 90.81           H
ATOM   3188  CG  LEU A 215      -7.297  -1.673  14.866  1.00 90.81           C
ATOM   3189  HG  LEU A 215      -6.686  -1.439  13.995  1.00 90.81           H
ATOM   3190  CD1 LEU A 215      -7.205  -0.478  15.817  1.00 90.81           C
ATOM   3191 1HD1 LEU A 215      -7.545   0.422  15.305  1.00 90.81           H
ATOM   3192 2HD1 LEU A 215      -7.833  -0.658  16.690  1.00 90.81           H
ATOM   3193 3HD1 LEU A 215      -6.171  -0.346  16.135  1.00 90.81           H
ATOM   3194  CD2 LEU A 215      -6.725  -2.947  15.490  1.00 90.81           C
ATOM   3195 1HD2 LEU A 215      -7.332  -3.236  16.348  1.00 90.81           H
ATOM   3196 2HD2 LEU A 215      -6.735  -3.749  14.752  1.00 90.81           H
ATOM   3197 3HD2 LEU A 215      -5.701  -2.765  15.815  1.00 90.81           H
ATOM   3198  HN  LEU A 215     -10.079   0.180  14.639  1.00 90.81           H
ATOM   3199  N   THR A 216     -11.375  -1.867  12.610  1.00 91.55           N
ATOM   3200  CA  THR A 216     -12.360  -2.544  11.784  1.00 91.55           C
ATOM   3201  C   THR A 216     -12.397  -1.927  10.384  1.00 91.55           C
ATOM   3202  O   THR A 216     -12.433  -2.645   9.386  1.00 91.55           O
ATOM   3203  HA  THR A 216     -12.054  -3.584  11.667  1.00 91.55           H
ATOM   3204  CB  THR A 216     -13.706  -2.487  12.509  1.00 91.55           C
ATOM   3205  HB  THR A 216     -14.031  -1.455  12.645  1.00 91.55           H
ATOM   3206  OG1 THR A 216     -13.487  -3.225  13.707  1.00 91.55           O
ATOM   3207  HG1 THR A 216     -13.119  -2.625  14.417  1.00 91.55           H
ATOM   3208  CG2 THR A 216     -14.798  -3.274  11.781  1.00 91.55           C
ATOM   3209 1HG2 THR A 216     -14.502  -4.320  11.705  1.00 91.55           H
ATOM   3210 2HG2 THR A 216     -14.937  -2.862  10.781  1.00 91.55           H
ATOM   3211 3HG2 THR A 216     -15.732  -3.200  12.337  1.00 91.55           H
ATOM   3212  HN  THR A 216     -11.732  -1.478  13.459  1.00 91.55           H
ATOM   3213  N   LEU A 217     -12.387  -0.602  10.356  1.00 90.16           N
ATOM   3214  CA  LEU A 217     -12.419   0.119   9.095  1.00 90.16           C
ATOM   3215  C   LEU A 217     -11.187  -0.254   8.267  1.00 90.16           C
ATOM   3216  O   LEU A 217     -11.284  -0.446   7.056  1.00 90.16           O
ATOM   3217  HA  LEU A 217     -13.309  -0.205   8.555  1.00 90.16           H
ATOM   3218  CB  LEU A 217     -12.561   1.623   9.342  1.00 90.16           C
ATOM   3219 1HB  LEU A 217     -13.461   1.790   9.933  1.00 90.16           H
ATOM   3220 2HB  LEU A 217     -11.716   1.953   9.946  1.00 90.16           H
ATOM   3221  CG  LEU A 217     -12.634   2.503   8.093  1.00 90.16           C
ATOM   3222  HG  LEU A 217     -11.765   2.287   7.472  1.00 90.16           H
ATOM   3223  CD1 LEU A 217     -13.876   2.175   7.262  1.00 90.16           C
ATOM   3224 1HD1 LEU A 217     -13.840   1.131   6.952  1.00 90.16           H
ATOM   3225 2HD1 LEU A 217     -14.770   2.346   7.862  1.00 90.16           H
ATOM   3226 3HD1 LEU A 217     -13.903   2.816   6.380  1.00 90.16           H
ATOM   3227  CD2 LEU A 217     -12.567   3.986   8.463  1.00 90.16           C
ATOM   3228 1HD2 LEU A 217     -13.403   4.236   9.116  1.00 90.16           H
ATOM   3229 2HD2 LEU A 217     -11.629   4.190   8.980  1.00 90.16           H
ATOM   3230 3HD2 LEU A 217     -12.620   4.590   7.557  1.00 90.16           H
ATOM   3231  HN  LEU A 217     -12.358  -0.026  11.172  1.00 90.16           H
ATOM   3232  N   LYS A 218     -10.058  -0.346   8.954  1.00 87.68           N
ATOM   3233  CA  LYS A 218      -8.802  -0.651   8.290  1.00 87.68           C
ATOM   3234  C   LYS A 218      -8.874  -2.057   7.691  1.00 87.68           C
ATOM   3235  O   LYS A 218      -8.343  -2.302   6.610  1.00 87.68           O
ATOM   3236  HA  LYS A 218      -8.679   0.065   7.477  1.00 87.68           H
ATOM   3237  CB  LYS A 218      -7.627  -0.451   9.250  1.00 87.68           C
ATOM   3238 1HB  LYS A 218      -7.827  -0.967  10.189  1.00 87.68           H
ATOM   3239 2HB  LYS A 218      -6.727  -0.897   8.827  1.00 87.68           H
ATOM   3240  CG  LYS A 218      -7.386   1.036   9.520  1.00 87.68           C
ATOM   3241 1HG  LYS A 218      -7.106   1.537   8.593  1.00 87.68           H
ATOM   3242 2HG  LYS A 218      -8.309   1.500   9.867  1.00 87.68           H
ATOM   3243  CD  LYS A 218      -6.286   1.232  10.565  1.00 87.68           C
ATOM   3244 1HD  LYS A 218      -6.471   0.581  11.420  1.00 87.68           H
ATOM   3245 2HD  LYS A 218      -5.324   0.941  10.145  1.00 87.68           H
ATOM   3246  CE  LYS A 218      -6.226   2.689  11.031  1.00 87.68           C
ATOM   3247 1HE  LYS A 218      -6.515   3.350  10.214  1.00 87.68           H
ATOM   3248 2HE  LYS A 218      -6.940   2.848  11.838  1.00 87.68           H
ATOM   3249  NZ  LYS A 218      -4.862   3.029  11.492  1.00 87.68           N
ATOM   3250 1HZ  LYS A 218      -4.915   3.759  12.194  1.00 87.68           H
ATOM   3251 2HZ  LYS A 218      -4.425   2.206  11.893  1.00 87.68           H
ATOM   3252 3HZ  LYS A 218      -4.310   3.355  10.706  1.00 87.68           H
ATOM   3253  HN  LYS A 218      -9.993  -0.216   9.943  1.00 87.68           H
ATOM   3254  N   VAL A 219      -9.536  -2.943   8.421  1.00 87.87           N
ATOM   3255  CA  VAL A 219      -9.681  -4.319   7.978  1.00 87.87           C
ATOM   3256  C   VAL A 219     -10.570  -4.359   6.734  1.00 87.87           C
ATOM   3257  O   VAL A 219     -10.250  -5.036   5.758  1.00 87.87           O
ATOM   3258  HA  VAL A 219      -8.689  -4.684   7.711  1.00 87.87           H
ATOM   3259  CB  VAL A 219     -10.213  -5.184   9.122  1.00 87.87           C
ATOM   3260  HB  VAL A 219     -11.093  -4.690   9.534  1.00 87.87           H
ATOM   3261  CG1 VAL A 219     -10.642  -6.562   8.613  1.00 87.87           C
ATOM   3262 1HG1 VAL A 219     -11.429  -6.445   7.868  1.00 87.87           H
ATOM   3263 2HG1 VAL A 219      -9.787  -7.065   8.163  1.00 87.87           H
ATOM   3264 3HG1 VAL A 219     -11.017  -7.156   9.447  1.00 87.87           H
ATOM   3265  CG2 VAL A 219      -9.178  -5.310  10.241  1.00 87.87           C
ATOM   3266 1HG2 VAL A 219      -8.272  -5.771   9.848  1.00 87.87           H
ATOM   3267 2HG2 VAL A 219      -8.943  -4.320  10.632  1.00 87.87           H
ATOM   3268 3HG2 VAL A 219      -9.582  -5.930  11.041  1.00 87.87           H
ATOM   3269  HN  VAL A 219      -9.968  -2.734   9.298  1.00 87.87           H
ATOM   3270  N   ILE A 220     -11.671  -3.625   6.808  1.00 88.04           N
ATOM   3271  CA  ILE A 220     -12.632  -3.604   5.719  1.00 88.04           C
ATOM   3272  C   ILE A 220     -11.950  -3.084   4.452  1.00 88.04           C
ATOM   3273  O   ILE A 220     -12.041  -3.705   3.394  1.00 88.04           O
ATOM   3274  HA  ILE A 220     -12.949  -4.632   5.544  1.00 88.04           H
ATOM   3275  CB  ILE A 220     -13.877  -2.809   6.118  1.00 88.04           C
ATOM   3276  HB  ILE A 220     -13.554  -1.863   6.552  1.00 88.04           H
ATOM   3277  CG1 ILE A 220     -14.679  -3.548   7.192  1.00 88.04           C
ATOM   3278 1HG1 ILE A 220     -15.136  -4.439   6.761  1.00 88.04           H
ATOM   3279 2HG1 ILE A 220     -14.009  -3.885   7.983  1.00 88.04           H
ATOM   3280  CG2 ILE A 220     -14.731  -2.476   4.893  1.00 88.04           C
ATOM   3281 1HG2 ILE A 220     -14.146  -1.880   4.193  1.00 88.04           H
ATOM   3282 2HG2 ILE A 220     -15.047  -3.400   4.408  1.00 88.04           H
ATOM   3283 3HG2 ILE A 220     -15.609  -1.911   5.205  1.00 88.04           H
ATOM   3284  CD1 ILE A 220     -15.763  -2.646   7.784  1.00 88.04           C
ATOM   3285 1HD1 ILE A 220     -15.300  -1.769   8.236  1.00 88.04           H
ATOM   3286 2HD1 ILE A 220     -16.445  -2.331   6.994  1.00 88.04           H
ATOM   3287 3HD1 ILE A 220     -16.318  -3.196   8.545  1.00 88.04           H
ATOM   3288  HN  ILE A 220     -11.909  -3.052   7.593  1.00 88.04           H
ATOM   3289  N   LEU A 221     -11.283  -1.949   4.602  1.00 85.02           N
ATOM   3290  CA  LEU A 221     -10.690  -1.274   3.460  1.00 85.02           C
ATOM   3291  C   LEU A 221      -9.376  -1.966   3.089  1.00 85.02           C
ATOM   3292  O   LEU A 221      -8.915  -1.864   1.953  1.00 85.02           O
ATOM   3293  HA  LEU A 221     -11.382  -1.377   2.624  1.00 85.02           H
ATOM   3294  CB  LEU A 221     -10.538   0.222   3.741  1.00 85.02           C
ATOM   3295 1HB  LEU A 221      -9.836   0.348   4.565  1.00 85.02           H
ATOM   3296 2HB  LEU A 221     -10.091   0.693   2.866  1.00 85.02           H
ATOM   3297  CG  LEU A 221     -11.826   0.973   4.087  1.00 85.02           C
ATOM   3298  HG  LEU A 221     -12.313   0.453   4.912  1.00 85.02           H
ATOM   3299  CD1 LEU A 221     -11.520   2.394   4.565  1.00 85.02           C
ATOM   3300 1HD1 LEU A 221     -10.891   2.351   5.454  1.00 85.02           H
ATOM   3301 2HD1 LEU A 221     -10.999   2.938   3.778  1.00 85.02           H
ATOM   3302 3HD1 LEU A 221     -12.453   2.905   4.804  1.00 85.02           H
ATOM   3303  CD2 LEU A 221     -12.800   0.962   2.907  1.00 85.02           C
ATOM   3304 1HD2 LEU A 221     -12.335   1.444   2.047  1.00 85.02           H
ATOM   3305 2HD2 LEU A 221     -13.053  -0.067   2.655  1.00 85.02           H
ATOM   3306 3HD2 LEU A 221     -13.707   1.503   3.180  1.00 85.02           H
ATOM   3307  HN  LEU A 221     -11.144  -1.493   5.481  1.00 85.02           H
ATOM   3308  N   GLY A 222      -8.810  -2.655   4.069  1.00 77.20           N
ATOM   3309  CA  GLY A 222      -7.480  -3.220   3.916  1.00 77.20           C
ATOM   3310  C   GLY A 222      -7.543  -4.598   3.254  1.00 77.20           C
ATOM   3311  O   GLY A 222      -6.631  -4.981   2.523  1.00 77.20           O
ATOM   3312 1HA  GLY A 222      -6.864  -2.551   3.315  1.00 77.20           H
ATOM   3313 2HA  GLY A 222      -7.002  -3.303   4.892  1.00 77.20           H
ATOM   3314  HN  GLY A 222      -9.244  -2.829   4.954  1.00 77.20           H
ATOM   3315  N   PHE A 223      -8.628  -5.305   3.534  1.00 77.86           N
ATOM   3316  CA  PHE A 223      -8.728  -6.704   3.154  1.00 77.86           C
ATOM   3317  C   PHE A 223      -9.880  -6.924   2.172  1.00 77.86           C
ATOM   3318  O   PHE A 223      -9.662  -7.358   1.042  1.00 77.86           O
ATOM   3319  HA  PHE A 223      -7.788  -6.977   2.676  1.00 77.86           H
ATOM   3320  CB  PHE A 223      -9.007  -7.495   4.434  1.00 77.86           C
ATOM   3321 1HB  PHE A 223      -8.319  -7.163   5.211  1.00 77.86           H
ATOM   3322 2HB  PHE A 223     -10.014  -7.264   4.780  1.00 77.86           H
ATOM   3323  CG  PHE A 223      -8.875  -9.011   4.269  1.00 77.86           C
ATOM   3324  CD1 PHE A 223      -9.986  -9.795   4.276  1.00 77.86           C
ATOM   3325  HD1 PHE A 223     -10.971  -9.343   4.399  1.00 77.86           H
ATOM   3326  CD2 PHE A 223      -7.647  -9.574   4.116  1.00 77.86           C
ATOM   3327  HD2 PHE A 223      -6.756  -8.945   4.110  1.00 77.86           H
ATOM   3328  CE1 PHE A 223      -9.864 -11.201   4.124  1.00 77.86           C
ATOM   3329  HE1 PHE A 223     -10.755 -11.829   4.130  1.00 77.86           H
ATOM   3330  CE2 PHE A 223      -7.524 -10.980   3.963  1.00 77.86           C
ATOM   3331  HE2 PHE A 223      -6.540 -11.431   3.840  1.00 77.86           H
ATOM   3332  CZ  PHE A 223      -8.636 -11.764   3.970  1.00 77.86           C
ATOM   3333  HZ  PHE A 223      -8.542 -12.844   3.853  1.00 77.86           H
ATOM   3334  HN  PHE A 223      -9.428  -4.938   4.009  1.00 77.86           H
ATOM   3335  N   PHE A 224     -11.081  -6.615   2.638  1.00 82.66           N
ATOM   3336  CA  PHE A 224     -12.284  -6.996   1.918  1.00 82.66           C
ATOM   3337  C   PHE A 224     -12.394  -6.237   0.593  1.00 82.66           C
ATOM   3338  O   PHE A 224     -12.747  -6.818  -0.431  1.00 82.66           O
ATOM   3339  HA  PHE A 224     -12.217  -8.065   1.717  1.00 82.66           H
ATOM   3340  CB  PHE A 224     -13.474  -6.623   2.805  1.00 82.66           C
ATOM   3341 1HB  PHE A 224     -13.322  -5.616   3.194  1.00 82.66           H
ATOM   3342 2HB  PHE A 224     -14.376  -6.596   2.194  1.00 82.66           H
ATOM   3343  CG  PHE A 224     -13.698  -7.579   3.978  1.00 82.66           C
ATOM   3344  CD1 PHE A 224     -14.407  -8.725   3.795  1.00 82.66           C
ATOM   3345  HD1 PHE A 224     -14.815  -8.963   2.813  1.00 82.66           H
ATOM   3346  CD2 PHE A 224     -13.190  -7.282   5.204  1.00 82.66           C
ATOM   3347  HD2 PHE A 224     -12.622  -6.363   5.351  1.00 82.66           H
ATOM   3348  CE1 PHE A 224     -14.616  -9.612   4.884  1.00 82.66           C
ATOM   3349  HE1 PHE A 224     -15.184 -10.531   4.738  1.00 82.66           H
ATOM   3350  CE2 PHE A 224     -13.398  -8.169   6.293  1.00 82.66           C
ATOM   3351  HE2 PHE A 224     -12.991  -7.931   7.276  1.00 82.66           H
ATOM   3352  CZ  PHE A 224     -14.107  -9.316   6.110  1.00 82.66           C
ATOM   3353  HZ  PHE A 224     -14.267  -9.996   6.946  1.00 82.66           H
ATOM   3354  HN  PHE A 224     -11.239  -6.115   3.490  1.00 82.66           H
ATOM   3355  N   LEU A 225     -12.083  -4.950   0.658  1.00 80.72           N
ATOM   3356  CA  LEU A 225     -12.162  -4.102  -0.519  1.00 80.72           C
ATOM   3357  C   LEU A 225     -11.229  -4.649  -1.601  1.00 80.72           C
ATOM   3358  O   LEU A 225     -11.664  -4.927  -2.718  1.00 80.72           O
ATOM   3359  HA  LEU A 225     -13.186  -4.151  -0.889  1.00 80.72           H
ATOM   3360  CB  LEU A 225     -11.884  -2.644  -0.147  1.00 80.72           C
ATOM   3361 1HB  LEU A 225     -12.681  -2.299   0.511  1.00 80.72           H
ATOM   3362 2HB  LEU A 225     -10.958  -2.606   0.426  1.00 80.72           H
ATOM   3363  CG  LEU A 225     -11.768  -1.664  -1.317  1.00 80.72           C
ATOM   3364  HG  LEU A 225     -11.070  -2.081  -2.043  1.00 80.72           H
ATOM   3365  CD1 LEU A 225     -13.113  -1.495  -2.026  1.00 80.72           C
ATOM   3366 1HD1 LEU A 225     -13.445  -2.460  -2.410  1.00 80.72           H
ATOM   3367 2HD1 LEU A 225     -13.850  -1.111  -1.321  1.00 80.72           H
ATOM   3368 3HD1 LEU A 225     -13.001  -0.794  -2.853  1.00 80.72           H
ATOM   3369  CD2 LEU A 225     -11.191  -0.325  -0.855  1.00 80.72           C
ATOM   3370 1HD2 LEU A 225     -11.844   0.111  -0.098  1.00 80.72           H
ATOM   3371 2HD2 LEU A 225     -10.199  -0.483  -0.431  1.00 80.72           H
ATOM   3372 3HD2 LEU A 225     -11.119   0.353  -1.705  1.00 80.72           H
ATOM   3373  HN  LEU A 225     -11.783  -4.489   1.493  1.00 80.72           H
ATOM   3374  N   PRO A 226      -9.936  -4.814  -1.292  1.00 78.07           N
ATOM   3375  CA  PRO A 226      -9.001  -5.408  -2.251  1.00 78.07           C
ATOM   3376  C   PRO A 226      -9.489  -6.747  -2.778  1.00 78.07           C
ATOM   3377  O   PRO A 226      -9.386  -7.023  -3.972  1.00 78.07           O
ATOM   3378  HA  PRO A 226      -8.911  -4.771  -3.130  1.00 78.07           H
ATOM   3379  CB  PRO A 226      -7.704  -5.551  -1.451  1.00 78.07           C
ATOM   3380 1HB  PRO A 226      -7.632  -6.529  -0.975  1.00 78.07           H
ATOM   3381 2HB  PRO A 226      -6.826  -5.442  -2.088  1.00 78.07           H
ATOM   3382  CG  PRO A 226      -7.798  -4.430  -0.423  1.00 78.07           C
ATOM   3383 1HG  PRO A 226      -7.143  -4.607   0.430  1.00 78.07           H
ATOM   3384 2HG  PRO A 226      -7.500  -3.469  -0.844  1.00 78.07           H
ATOM   3385  CD  PRO A 226      -9.266  -4.451  -0.030  1.00 78.07           C
ATOM   3386 1HD  PRO A 226      -9.465  -5.183   0.753  1.00 78.07           H
ATOM   3387 2HD  PRO A 226      -9.597  -3.485   0.349  1.00 78.07           H
ATOM   3388  N   PHE A 227     -10.014  -7.551  -1.865  1.00 81.97           N
ATOM   3389  CA  PHE A 227     -10.475  -8.883  -2.217  1.00 81.97           C
ATOM   3390  C   PHE A 227     -11.583  -8.819  -3.270  1.00 81.97           C
ATOM   3391  O   PHE A 227     -11.542  -9.541  -4.265  1.00 81.97           O
ATOM   3392  HA  PHE A 227      -9.621  -9.425  -2.624  1.00 81.97           H
ATOM   3393  CB  PHE A 227     -11.037  -9.514  -0.941  1.00 81.97           C
ATOM   3394 1HB  PHE A 227     -10.268  -9.494  -0.169  1.00 81.97           H
ATOM   3395 2HB  PHE A 227     -11.866  -8.904  -0.581  1.00 81.97           H
ATOM   3396  CG  PHE A 227     -11.522 -10.954  -1.120  1.00 81.97           C
ATOM   3397  CD1 PHE A 227     -12.851 -11.212  -1.251  1.00 81.97           C
ATOM   3398  HD1 PHE A 227     -13.570 -10.394  -1.229  1.00 81.97           H
ATOM   3399  CD2 PHE A 227     -10.625 -11.975  -1.148  1.00 81.97           C
ATOM   3400  HD2 PHE A 227      -9.560 -11.768  -1.043  1.00 81.97           H
ATOM   3401  CE1 PHE A 227     -13.301 -12.549  -1.418  1.00 81.97           C
ATOM   3402  HE1 PHE A 227     -14.366 -12.756  -1.522  1.00 81.97           H
ATOM   3403  CE2 PHE A 227     -11.075 -13.312  -1.315  1.00 81.97           C
ATOM   3404  HE2 PHE A 227     -10.356 -14.130  -1.337  1.00 81.97           H
ATOM   3405  CZ  PHE A 227     -12.404 -13.570  -1.446  1.00 81.97           C
ATOM   3406  HZ  PHE A 227     -12.749 -14.596  -1.573  1.00 81.97           H
ATOM   3407  HN  PHE A 227     -10.124  -7.306  -0.902  1.00 81.97           H
ATOM   3408  N   VAL A 228     -12.548  -7.947  -3.015  1.00 85.03           N
ATOM   3409  CA  VAL A 228     -13.651  -7.759  -3.942  1.00 85.03           C
ATOM   3410  C   VAL A 228     -13.104  -7.281  -5.289  1.00 85.03           C
ATOM   3411  O   VAL A 228     -13.498  -7.787  -6.338  1.00 85.03           O
ATOM   3412  HA  VAL A 228     -14.132  -8.727  -4.083  1.00 85.03           H
ATOM   3413  CB  VAL A 228     -14.682  -6.801  -3.342  1.00 85.03           C
ATOM   3414  HB  VAL A 228     -14.158  -5.898  -3.028  1.00 85.03           H
ATOM   3415  CG1 VAL A 228     -15.728  -6.398  -4.383  1.00 85.03           C
ATOM   3416 1HG1 VAL A 228     -15.236  -5.903  -5.220  1.00 85.03           H
ATOM   3417 2HG1 VAL A 228     -16.245  -7.289  -4.741  1.00 85.03           H
ATOM   3418 3HG1 VAL A 228     -16.449  -5.717  -3.930  1.00 85.03           H
ATOM   3419  CG2 VAL A 228     -15.345  -7.413  -2.106  1.00 85.03           C
ATOM   3420 1HG2 VAL A 228     -15.849  -8.338  -2.385  1.00 85.03           H
ATOM   3421 2HG2 VAL A 228     -14.585  -7.625  -1.354  1.00 85.03           H
ATOM   3422 3HG2 VAL A 228     -16.073  -6.711  -1.699  1.00 85.03           H
ATOM   3423  HN  VAL A 228     -12.584  -7.377  -2.194  1.00 85.03           H
ATOM   3424  N   VAL A 229     -12.203  -6.311  -5.215  1.00 79.88           N
ATOM   3425  CA  VAL A 229     -11.609  -5.749  -6.416  1.00 79.88           C
ATOM   3426  C   VAL A 229     -10.924  -6.864  -7.210  1.00 79.88           C
ATOM   3427  O   VAL A 229     -11.126  -6.984  -8.418  1.00 79.88           O
ATOM   3428  HA  VAL A 229     -12.415  -5.333  -7.019  1.00 79.88           H
ATOM   3429  CB  VAL A 229     -10.658  -4.609  -6.044  1.00 79.88           C
ATOM   3430  HB  VAL A 229     -10.053  -4.939  -5.200  1.00 79.88           H
ATOM   3431  CG1 VAL A 229      -9.711  -4.286  -7.202  1.00 79.88           C
ATOM   3432 1HG1 VAL A 229      -9.120  -5.169  -7.445  1.00 79.88           H
ATOM   3433 2HG1 VAL A 229     -10.292  -3.987  -8.074  1.00 79.88           H
ATOM   3434 3HG1 VAL A 229      -9.046  -3.473  -6.911  1.00 79.88           H
ATOM   3435  CG2 VAL A 229     -11.436  -3.366  -5.609  1.00 79.88           C
ATOM   3436 1HG2 VAL A 229     -12.077  -3.034  -6.426  1.00 79.88           H
ATOM   3437 2HG2 VAL A 229     -12.049  -3.607  -4.741  1.00 79.88           H
ATOM   3438 3HG2 VAL A 229     -10.736  -2.571  -5.351  1.00 79.88           H
ATOM   3439  HN  VAL A 229     -11.881  -5.912  -4.357  1.00 79.88           H
ATOM   3440  N   MET A 230     -10.130  -7.651  -6.500  1.00 81.73           N
ATOM   3441  CA  MET A 230      -9.325  -8.676  -7.141  1.00 81.73           C
ATOM   3442  C   MET A 230     -10.210  -9.741  -7.793  1.00 81.73           C
ATOM   3443  O   MET A 230      -9.941 -10.178  -8.910  1.00 81.73           O
ATOM   3444  HA  MET A 230      -8.745  -8.159  -7.906  1.00 81.73           H
ATOM   3445  CB  MET A 230      -8.414  -9.335  -6.103  1.00 81.73           C
ATOM   3446 1HB  MET A 230      -9.005  -9.643  -5.240  1.00 81.73           H
ATOM   3447 2HB  MET A 230      -7.970 -10.237  -6.523  1.00 81.73           H
ATOM   3448  CG  MET A 230      -7.309  -8.376  -5.656  1.00 81.73           C
ATOM   3449 1HG  MET A 230      -6.727  -8.051  -6.518  1.00 81.73           H
ATOM   3450 2HG  MET A 230      -7.749  -7.482  -5.213  1.00 81.73           H
ATOM   3451  SD  MET A 230      -6.245  -9.181  -4.470  1.00 81.73           S
ATOM   3452  CE  MET A 230      -7.464  -9.757  -3.300  1.00 81.73           C
ATOM   3453 1HE  MET A 230      -8.011  -8.906  -2.897  1.00 81.73           H
ATOM   3454 2HE  MET A 230      -8.158 -10.431  -3.802  1.00 81.73           H
ATOM   3455 3HE  MET A 230      -6.966 -10.287  -2.488  1.00 81.73           H
ATOM   3456  HN  MET A 230     -10.031  -7.596  -5.506  1.00 81.73           H
ATOM   3457  N   ALA A 231     -11.248 -10.127  -7.066  1.00 83.28           N
ATOM   3458  CA  ALA A 231     -12.201 -11.097  -7.578  1.00 83.28           C
ATOM   3459  C   ALA A 231     -12.798 -10.578  -8.887  1.00 83.28           C
ATOM   3460  O   ALA A 231     -12.845 -11.300  -9.882  1.00 83.28           O
ATOM   3461  HA  ALA A 231     -11.658 -12.021  -7.777  1.00 83.28           H
ATOM   3462  CB  ALA A 231     -13.270 -11.372  -6.518  1.00 83.28           C
ATOM   3463 1HB  ALA A 231     -12.797 -11.767  -5.619  1.00 83.28           H
ATOM   3464 2HB  ALA A 231     -13.790 -10.445  -6.278  1.00 83.28           H
ATOM   3465 3HB  ALA A 231     -13.984 -12.100  -6.902  1.00 83.28           H
ATOM   3466  HN  ALA A 231     -11.443  -9.789  -6.145  1.00 83.28           H
ATOM   3467  N   CYS A 232     -13.239  -9.329  -8.845  1.00 84.54           N
ATOM   3468  CA  CYS A 232     -13.836  -8.706 -10.014  1.00 84.54           C
ATOM   3469  C   CYS A 232     -12.803  -8.718 -11.143  1.00 84.54           C
ATOM   3470  O   CYS A 232     -13.137  -9.004 -12.292  1.00 84.54           O
ATOM   3471  HA  CYS A 232     -14.706  -9.307 -10.279  1.00 84.54           H
ATOM   3472  CB  CYS A 232     -14.333  -7.292  -9.710  1.00 84.54           C
ATOM   3473 1HB  CYS A 232     -13.533  -6.706  -9.257  1.00 84.54           H
ATOM   3474 2HB  CYS A 232     -14.612  -6.789 -10.636  1.00 84.54           H
ATOM   3475  SG  CYS A 232     -15.771  -7.363  -8.580  1.00 84.54           S
ATOM   3476  HG  CYS A 232     -15.063  -7.505  -7.463  1.00 84.54           H
ATOM   3477  HN  CYS A 232     -13.195  -8.748  -8.033  1.00 84.54           H
ATOM   3478  N   CYS A 233     -11.569  -8.403 -10.777  1.00 81.01           N
ATOM   3479  CA  CYS A 233     -10.504  -8.289 -11.758  1.00 81.01           C
ATOM   3480  C   CYS A 233     -10.366  -9.633 -12.476  1.00 81.01           C
ATOM   3481  O   CYS A 233     -10.301  -9.682 -13.703  1.00 81.01           O
ATOM   3482  HA  CYS A 233     -10.802  -7.507 -12.456  1.00 81.01           H
ATOM   3483  CB  CYS A 233      -9.187  -7.849 -11.115  1.00 81.01           C
ATOM   3484 1HB  CYS A 233      -8.949  -8.498 -10.273  1.00 81.01           H
ATOM   3485 2HB  CYS A 233      -8.372  -7.945 -11.832  1.00 81.01           H
ATOM   3486  SG  CYS A 233      -9.318  -6.114 -10.548  1.00 81.01           S
ATOM   3487  HG  CYS A 233     -10.275  -6.332  -9.651  1.00 81.01           H
ATOM   3488  HN  CYS A 233     -11.294  -8.227  -9.832  1.00 81.01           H
ATOM   3489  N   TYR A 234     -10.326 -10.692 -11.680  1.00 81.72           N
ATOM   3490  CA  TYR A 234     -10.155 -12.029 -12.221  1.00 81.72           C
ATOM   3491  C   TYR A 234     -11.369 -12.444 -13.054  1.00 81.72           C
ATOM   3492  O   TYR A 234     -11.221 -13.032 -14.124  1.00 81.72           O
ATOM   3493  HA  TYR A 234      -9.271 -12.023 -12.859  1.00 81.72           H
ATOM   3494  CB  TYR A 234     -10.038 -12.961 -11.014  1.00 81.72           C
ATOM   3495 1HB  TYR A 234     -10.724 -12.621 -10.237  1.00 81.72           H
ATOM   3496 2HB  TYR A 234     -10.358 -13.961 -11.306  1.00 81.72           H
ATOM   3497  CG  TYR A 234      -8.627 -13.045 -10.426  1.00 81.72           C
ATOM   3498  CD1 TYR A 234      -7.582 -13.501 -11.204  1.00 81.72           C
ATOM   3499  HD1 TYR A 234      -7.762 -13.802 -12.236  1.00 81.72           H
ATOM   3500  CD2 TYR A 234      -8.400 -12.664  -9.119  1.00 81.72           C
ATOM   3501  HD2 TYR A 234      -9.226 -12.304  -8.505  1.00 81.72           H
ATOM   3502  CE1 TYR A 234      -6.255 -13.580 -10.651  1.00 81.72           C
ATOM   3503  HE1 TYR A 234      -5.421 -13.938 -11.254  1.00 81.72           H
ATOM   3504  CE2 TYR A 234      -7.073 -12.743  -8.567  1.00 81.72           C
ATOM   3505  HE2 TYR A 234      -6.880 -12.445  -7.536  1.00 81.72           H
ATOM   3506  CZ  TYR A 234      -6.066 -13.197  -9.360  1.00 81.72           C
ATOM   3507  OH  TYR A 234      -4.812 -13.271  -8.838  1.00 81.72           O
ATOM   3508  HH  TYR A 234      -4.169 -13.583  -9.537  1.00 81.72           H
ATOM   3509  HN  TYR A 234     -10.408 -10.646 -10.684  1.00 81.72           H
ATOM   3510  N   THR A 235     -12.543 -12.121 -12.532  1.00 84.51           N
ATOM   3511  CA  THR A 235     -13.781 -12.404 -13.238  1.00 84.51           C
ATOM   3512  C   THR A 235     -13.754 -11.776 -14.633  1.00 84.51           C
ATOM   3513  O   THR A 235     -14.117 -12.421 -15.616  1.00 84.51           O
ATOM   3514  HA  THR A 235     -13.859 -13.483 -13.375  1.00 84.51           H
ATOM   3515  CB  THR A 235     -14.943 -11.913 -12.373  1.00 84.51           C
ATOM   3516  HB  THR A 235     -14.921 -10.828 -12.271  1.00 84.51           H
ATOM   3517  OG1 THR A 235     -14.807 -12.648 -11.159  1.00 84.51           O
ATOM   3518  HG1 THR A 235     -14.283 -12.116 -10.494  1.00 84.51           H
ATOM   3519  CG2 THR A 235     -16.304 -12.347 -12.920  1.00 84.51           C
ATOM   3520 1HG2 THR A 235     -16.351 -13.435 -12.958  1.00 84.51           H
ATOM   3521 2HG2 THR A 235     -16.439 -11.942 -13.923  1.00 84.51           H
ATOM   3522 3HG2 THR A 235     -17.094 -11.972 -12.268  1.00 84.51           H
ATOM   3523  HN  THR A 235     -12.656 -11.674 -11.644  1.00 84.51           H
ATOM   3524  N   ILE A 236     -13.322 -10.524 -14.675  1.00 82.25           N
ATOM   3525  CA  ILE A 236     -13.235  -9.804 -15.934  1.00 82.25           C
ATOM   3526  C   ILE A 236     -12.211 -10.492 -16.840  1.00 82.25           C
ATOM   3527  O   ILE A 236     -12.454 -10.673 -18.032  1.00 82.25           O
ATOM   3528  HA  ILE A 236     -14.212  -9.863 -16.413  1.00 82.25           H
ATOM   3529  CB  ILE A 236     -12.940  -8.324 -15.686  1.00 82.25           C
ATOM   3530  HB  ILE A 236     -12.168  -8.253 -14.920  1.00 82.25           H
ATOM   3531  CG1 ILE A 236     -14.177  -7.601 -15.149  1.00 82.25           C
ATOM   3532 1HG1 ILE A 236     -14.939  -7.551 -15.927  1.00 82.25           H
ATOM   3533 2HG1 ILE A 236     -14.602  -8.167 -14.321  1.00 82.25           H
ATOM   3534  CG2 ILE A 236     -12.387  -7.656 -16.947  1.00 82.25           C
ATOM   3535 1HG2 ILE A 236     -11.463  -8.151 -17.245  1.00 82.25           H
ATOM   3536 2HG2 ILE A 236     -13.118  -7.736 -17.751  1.00 82.25           H
ATOM   3537 3HG2 ILE A 236     -12.186  -6.604 -16.742  1.00 82.25           H
ATOM   3538  CD1 ILE A 236     -13.825  -6.187 -14.681  1.00 82.25           C
ATOM   3539 1HD1 ILE A 236     -13.081  -6.242 -13.886  1.00 82.25           H
ATOM   3540 2HD1 ILE A 236     -13.422  -5.617 -15.517  1.00 82.25           H
ATOM   3541 3HD1 ILE A 236     -14.722  -5.696 -14.304  1.00 82.25           H
ATOM   3542  HN  ILE A 236     -13.035 -10.004 -13.871  1.00 82.25           H
ATOM   3543  N   ILE A 237     -11.087 -10.856 -16.239  1.00 79.06           N
ATOM   3544  CA  ILE A 237     -10.007 -11.479 -16.986  1.00 79.06           C
ATOM   3545  C   ILE A 237     -10.523 -12.759 -17.647  1.00 79.06           C
ATOM   3546  O   ILE A 237     -10.336 -12.961 -18.845  1.00 79.06           O
ATOM   3547  HA  ILE A 237      -9.707 -10.783 -17.769  1.00 79.06           H
ATOM   3548  CB  ILE A 237      -8.791 -11.699 -16.085  1.00 79.06           C
ATOM   3549  HB  ILE A 237      -9.143 -12.050 -15.115  1.00 79.06           H
ATOM   3550  CG1 ILE A 237      -8.041 -10.387 -15.846  1.00 79.06           C
ATOM   3551 1HG1 ILE A 237      -7.528 -10.085 -16.759  1.00 79.06           H
ATOM   3552 2HG1 ILE A 237      -8.752  -9.597 -15.604  1.00 79.06           H
ATOM   3553  CG2 ILE A 237      -7.876 -12.786 -16.654  1.00 79.06           C
ATOM   3554 1HG2 ILE A 237      -8.429 -13.723 -16.729  1.00 79.06           H
ATOM   3555 2HG2 ILE A 237      -7.530 -12.488 -17.643  1.00 79.06           H
ATOM   3556 3HG2 ILE A 237      -7.020 -12.922 -15.994  1.00 79.06           H
ATOM   3557  CD1 ILE A 237      -7.026 -10.534 -14.710  1.00 79.06           C
ATOM   3558 1HD1 ILE A 237      -7.546 -10.812 -13.793  1.00 79.06           H
ATOM   3559 2HD1 ILE A 237      -6.303 -11.308 -14.967  1.00 79.06           H
ATOM   3560 3HD1 ILE A 237      -6.508  -9.587 -14.561  1.00 79.06           H
ATOM   3561  HN  ILE A 237     -10.909 -10.732 -15.263  1.00 79.06           H
ATOM   3562  N   ILE A 238     -11.161 -13.590 -16.836  1.00 81.29           N
ATOM   3563  CA  ILE A 238     -11.635 -14.880 -17.308  1.00 81.29           C
ATOM   3564  C   ILE A 238     -12.582 -14.669 -18.491  1.00 81.29           C
ATOM   3565  O   ILE A 238     -12.472 -15.352 -19.508  1.00 81.29           O
ATOM   3566  HA  ILE A 238     -10.766 -15.439 -17.657  1.00 81.29           H
ATOM   3567  CB  ILE A 238     -12.255 -15.677 -16.158  1.00 81.29           C
ATOM   3568  HB  ILE A 238     -12.939 -15.022 -15.619  1.00 81.29           H
ATOM   3569  CG1 ILE A 238     -11.183 -16.128 -15.164  1.00 81.29           C
ATOM   3570 1HG1 ILE A 238     -10.610 -16.951 -15.590  1.00 81.29           H
ATOM   3571 2HG1 ILE A 238     -10.483 -15.312 -14.983  1.00 81.29           H
ATOM   3572  CG2 ILE A 238     -13.077 -16.853 -16.688  1.00 81.29           C
ATOM   3573 1HG2 ILE A 238     -13.878 -16.479 -17.325  1.00 81.29           H
ATOM   3574 2HG2 ILE A 238     -12.433 -17.517 -17.265  1.00 81.29           H
ATOM   3575 3HG2 ILE A 238     -13.506 -17.403 -15.850  1.00 81.29           H
ATOM   3576  CD1 ILE A 238     -11.814 -16.569 -13.841  1.00 81.29           C
ATOM   3577 1HD1 ILE A 238     -12.366 -15.736 -13.406  1.00 81.29           H
ATOM   3578 2HD1 ILE A 238     -12.495 -17.401 -14.023  1.00 81.29           H
ATOM   3579 3HD1 ILE A 238     -11.030 -16.884 -13.152  1.00 81.29           H
ATOM   3580  HN  ILE A 238     -11.355 -13.395 -15.875  1.00 81.29           H
ATOM   3581  N   HIS A 239     -13.490 -13.720 -18.319  1.00 82.84           N
ATOM   3582  CA  HIS A 239     -14.481 -13.438 -19.343  1.00 82.84           C
ATOM   3583  C   HIS A 239     -13.779 -12.989 -20.626  1.00 82.84           C
ATOM   3584  O   HIS A 239     -14.218 -13.320 -21.727  1.00 82.84           O
ATOM   3585  HA  HIS A 239     -15.008 -14.373 -19.535  1.00 82.84           H
ATOM   3586  CB  HIS A 239     -15.507 -12.420 -18.841  1.00 82.84           C
ATOM   3587 1HB  HIS A 239     -15.748 -12.644 -17.802  1.00 82.84           H
ATOM   3588 2HB  HIS A 239     -15.056 -11.427 -18.857  1.00 82.84           H
ATOM   3589  CG  HIS A 239     -16.786 -12.389 -19.644  1.00 82.84           C
ATOM   3590  ND1 HIS A 239     -16.929 -11.637 -20.796  1.00 82.84           N
ATOM   3591  HD1 HIS A 239     -16.227 -11.054 -21.206  1.00 82.84           H
ATOM   3592  CD2 HIS A 239     -17.976 -13.026 -19.449  1.00 82.84           C
ATOM   3593  HD2 HIS A 239     -18.209 -13.703 -18.627  1.00 82.84           H
ATOM   3594  CE1 HIS A 239     -18.155 -11.819 -21.265  1.00 82.84           C
ATOM   3595  HE1 HIS A 239     -18.573 -11.362 -22.162  1.00 82.84           H
ATOM   3596  NE2 HIS A 239     -18.802 -12.680 -20.428  1.00 82.84           N
ATOM   3597  HN  HIS A 239     -13.556 -13.151 -17.499  1.00 82.84           H
ATOM   3598  N   THR A 240     -12.700 -12.242 -20.442  1.00 78.15           N
ATOM   3599  CA  THR A 240     -11.924 -11.759 -21.571  1.00 78.15           C
ATOM   3600  C   THR A 240     -11.262 -12.928 -22.303  1.00 78.15           C
ATOM   3601  O   THR A 240     -11.257 -12.972 -23.532  1.00 78.15           O
ATOM   3602  HA  THR A 240     -12.604 -11.283 -22.278  1.00 78.15           H
ATOM   3603  CB  THR A 240     -10.924 -10.724 -21.049  1.00 78.15           C
ATOM   3604  HB  THR A 240     -10.132 -11.205 -20.475  1.00 78.15           H
ATOM   3605  OG1 THR A 240     -11.730  -9.796 -20.328  1.00 78.15           O
ATOM   3606  HG1 THR A 240     -11.680  -9.988 -19.348  1.00 78.15           H
ATOM   3607  CG2 THR A 240     -10.306  -9.889 -22.172  1.00 78.15           C
ATOM   3608 1HG2 THR A 240     -11.094  -9.355 -22.703  1.00 78.15           H
ATOM   3609 2HG2 THR A 240      -9.780 -10.544 -22.865  1.00 78.15           H
ATOM   3610 3HG2 THR A 240      -9.605  -9.171 -21.746  1.00 78.15           H
ATOM   3611  HN  THR A 240     -12.356 -11.968 -19.544  1.00 78.15           H
ATOM   3612  N   LEU A 241     -10.719 -13.846 -21.517  1.00 78.01           N
ATOM   3613  CA  LEU A 241     -10.002 -14.979 -22.075  1.00 78.01           C
ATOM   3614  C   LEU A 241     -10.958 -15.810 -22.933  1.00 78.01           C
ATOM   3615  O   LEU A 241     -10.588 -16.269 -24.013  1.00 78.01           O
ATOM   3616  HA  LEU A 241      -9.215 -14.584 -22.718  1.00 78.01           H
ATOM   3617  CB  LEU A 241      -9.319 -15.781 -20.964  1.00 78.01           C
ATOM   3618 1HB  LEU A 241     -10.049 -15.966 -20.176  1.00 78.01           H
ATOM   3619 2HB  LEU A 241      -9.032 -16.751 -21.368  1.00 78.01           H
ATOM   3620  CG  LEU A 241      -8.083 -15.135 -20.334  1.00 78.01           C
ATOM   3621  HG  LEU A 241      -8.344 -14.121 -20.032  1.00 78.01           H
ATOM   3622  CD1 LEU A 241      -7.655 -15.887 -19.072  1.00 78.01           C
ATOM   3623 1HD1 LEU A 241      -8.468 -15.869 -18.346  1.00 78.01           H
ATOM   3624 2HD1 LEU A 241      -7.419 -16.920 -19.327  1.00 78.01           H
ATOM   3625 3HD1 LEU A 241      -6.775 -15.408 -18.645  1.00 78.01           H
ATOM   3626  CD2 LEU A 241      -6.944 -15.026 -21.350  1.00 78.01           C
ATOM   3627 1HD2 LEU A 241      -6.677 -16.021 -21.705  1.00 78.01           H
ATOM   3628 2HD2 LEU A 241      -7.267 -14.414 -22.193  1.00 78.01           H
ATOM   3629 3HD2 LEU A 241      -6.078 -14.564 -20.876  1.00 78.01           H
ATOM   3630  HN  LEU A 241     -10.763 -13.823 -20.518  1.00 78.01           H
ATOM   3631  N   ILE A 242     -12.169 -15.977 -22.422  1.00 78.24           N
ATOM   3632  CA  ILE A 242     -13.163 -16.789 -23.102  1.00 78.24           C
ATOM   3633  C   ILE A 242     -13.511 -16.143 -24.444  1.00 78.24           C
ATOM   3634  O   ILE A 242     -13.718 -16.839 -25.437  1.00 78.24           O
ATOM   3635  HA  ILE A 242     -12.714 -17.763 -23.294  1.00 78.24           H
ATOM   3636  CB  ILE A 242     -14.376 -17.020 -22.198  1.00 78.24           C
ATOM   3637  HB  ILE A 242     -14.708 -16.054 -21.818  1.00 78.24           H
ATOM   3638  CG1 ILE A 242     -14.001 -17.877 -20.987  1.00 78.24           C
ATOM   3639 1HG1 ILE A 242     -13.851 -18.910 -21.301  1.00 78.24           H
ATOM   3640 2HG1 ILE A 242     -13.057 -17.529 -20.569  1.00 78.24           H
ATOM   3641  CG2 ILE A 242     -15.541 -17.620 -22.987  1.00 78.24           C
ATOM   3642 1HG2 ILE A 242     -15.827 -16.938 -23.788  1.00 78.24           H
ATOM   3643 2HG2 ILE A 242     -15.237 -18.576 -23.414  1.00 78.24           H
ATOM   3644 3HG2 ILE A 242     -16.390 -17.774 -22.320  1.00 78.24           H
ATOM   3645  CD1 ILE A 242     -15.092 -17.817 -19.915  1.00 78.24           C
ATOM   3646 1HD1 ILE A 242     -15.223 -16.786 -19.587  1.00 78.24           H
ATOM   3647 2HD1 ILE A 242     -16.029 -18.188 -20.330  1.00 78.24           H
ATOM   3648 3HD1 ILE A 242     -14.800 -18.435 -19.066  1.00 78.24           H
ATOM   3649  HN  ILE A 242     -12.473 -15.570 -21.560  1.00 78.24           H
ATOM   3650  N   GLN A 243     -13.565 -14.819 -24.432  1.00 73.33           N
ATOM   3651  CA  GLN A 243     -13.902 -14.072 -25.632  1.00 73.33           C
ATOM   3652  C   GLN A 243     -12.687 -13.978 -26.557  1.00 73.33           C
ATOM   3653  O   GLN A 243     -12.818 -13.614 -27.724  1.00 73.33           O
ATOM   3654  HA  GLN A 243     -14.693 -14.644 -26.117  1.00 73.33           H
ATOM   3655  CB  GLN A 243     -14.432 -12.681 -25.281  1.00 73.33           C
ATOM   3656 1HB  GLN A 243     -13.734 -12.180 -24.609  1.00 73.33           H
ATOM   3657 2HB  GLN A 243     -14.496 -12.073 -26.183  1.00 73.33           H
ATOM   3658  CG  GLN A 243     -15.809 -12.769 -24.620  1.00 73.33           C
ATOM   3659 1HG  GLN A 243     -16.460 -13.411 -25.214  1.00 73.33           H
ATOM   3660 2HG  GLN A 243     -15.716 -13.231 -23.637  1.00 73.33           H
ATOM   3661  CD  GLN A 243     -16.441 -11.383 -24.480  1.00 73.33           C
ATOM   3662  OE1 GLN A 243     -15.777 -10.361 -24.543  1.00 73.33           O
ATOM   3663  NE2 GLN A 243     -17.757 -11.405 -24.287  1.00 73.33           N
ATOM   3664 1HE2 GLN A 243     -18.241 -12.278 -24.246  1.00 73.33           H
ATOM   3665 2HE2 GLN A 243     -18.261 -10.547 -24.184  1.00 73.33           H
ATOM   3666  HN  GLN A 243     -13.384 -14.260 -23.623  1.00 73.33           H
ATOM   3667  N   ALA A 244     -11.532 -14.313 -26.000  1.00 68.64           N
ATOM   3668  CA  ALA A 244     -10.278 -14.134 -26.712  1.00 68.64           C
ATOM   3669  C   ALA A 244     -10.118 -15.253 -27.743  1.00 68.64           C
ATOM   3670  O   ALA A 244      -9.542 -16.298 -27.446  1.00 68.64           O
ATOM   3671  HA  ALA A 244     -10.325 -13.177 -27.232  1.00 68.64           H
ATOM   3672  CB  ALA A 244      -9.122 -14.095 -25.710  1.00 68.64           C
ATOM   3673 1HB  ALA A 244      -9.269 -13.265 -25.019  1.00 68.64           H
ATOM   3674 2HB  ALA A 244      -9.093 -15.031 -25.153  1.00 68.64           H
ATOM   3675 3HB  ALA A 244      -8.182 -13.960 -26.245  1.00 68.64           H
ATOM   3676  HN  ALA A 244     -11.445 -14.699 -25.082  1.00 68.64           H
ATOM   3677  N   LYS A 245     -10.638 -14.995 -28.934  1.00 63.24           N
ATOM   3678  CA  LYS A 245     -10.493 -15.935 -30.033  1.00 63.24           C
ATOM   3679  C   LYS A 245      -9.014 -16.046 -30.412  1.00 63.24           C
ATOM   3680  O   LYS A 245      -8.612 -16.993 -31.085  1.00 63.24           O
ATOM   3681  HA  LYS A 245     -10.832 -16.908 -29.678  1.00 63.24           H
ATOM   3682  CB  LYS A 245     -11.398 -15.538 -31.201  1.00 63.24           C
ATOM   3683 1HB  LYS A 245     -11.205 -14.502 -31.480  1.00 63.24           H
ATOM   3684 2HB  LYS A 245     -11.164 -16.150 -32.072  1.00 63.24           H
ATOM   3685  CG  LYS A 245     -12.873 -15.706 -30.833  1.00 63.24           C
ATOM   3686 1HG  LYS A 245     -13.025 -16.676 -30.360  1.00 63.24           H
ATOM   3687 2HG  LYS A 245     -13.159 -14.948 -30.103  1.00 63.24           H
ATOM   3688  CD  LYS A 245     -13.764 -15.591 -32.071  1.00 63.24           C
ATOM   3689 1HD  LYS A 245     -13.678 -14.590 -32.494  1.00 63.24           H
ATOM   3690 2HD  LYS A 245     -13.423 -16.290 -32.835  1.00 63.24           H
ATOM   3691  CE  LYS A 245     -15.226 -15.879 -31.724  1.00 63.24           C
ATOM   3692 1HE  LYS A 245     -15.297 -16.817 -31.173  1.00 63.24           H
ATOM   3693 2HE  LYS A 245     -15.612 -15.097 -31.071  1.00 63.24           H
ATOM   3694  NZ  LYS A 245     -16.046 -15.956 -32.954  1.00 63.24           N
ATOM   3695 1HZ  LYS A 245     -17.014 -16.123 -32.704  1.00 63.24           H
ATOM   3696 2HZ  LYS A 245     -15.973 -15.083 -33.463  1.00 63.24           H
ATOM   3697 3HZ  LYS A 245     -15.711 -16.716 -33.536  1.00 63.24           H
ATOM   3698  HN  LYS A 245     -11.149 -14.164 -29.154  1.00 63.24           H
ATOM   3699  N   LYS A 246      -8.246 -15.065 -29.962  1.00 62.60           N
ATOM   3700  CA  LYS A 246      -6.866 -14.936 -30.398  1.00 62.60           C
ATOM   3701  C   LYS A 246      -5.935 -15.173 -29.207  1.00 62.60           C
ATOM   3702  O   LYS A 246      -6.050 -14.503 -28.181  1.00 62.60           O
ATOM   3703  HA  LYS A 246      -6.683 -15.714 -31.139  1.00 62.60           H
ATOM   3704  CB  LYS A 246      -6.647 -13.590 -31.091  1.00 62.60           C
ATOM   3705 1HB  LYS A 246      -7.117 -12.796 -30.510  1.00 62.60           H
ATOM   3706 2HB  LYS A 246      -5.581 -13.366 -31.131  1.00 62.60           H
ATOM   3707  CG  LYS A 246      -7.224 -13.602 -32.508  1.00 62.60           C
ATOM   3708 1HG  LYS A 246      -6.982 -14.547 -32.994  1.00 62.60           H
ATOM   3709 2HG  LYS A 246      -8.311 -13.537 -32.462  1.00 62.60           H
ATOM   3710  CD  LYS A 246      -6.672 -12.440 -33.335  1.00 62.60           C
ATOM   3711 1HD  LYS A 246      -6.991 -11.494 -32.899  1.00 62.60           H
ATOM   3712 2HD  LYS A 246      -5.582 -12.453 -33.306  1.00 62.60           H
ATOM   3713  CE  LYS A 246      -7.149 -12.525 -34.787  1.00 62.60           C
ATOM   3714 1HE  LYS A 246      -6.988 -13.532 -35.170  1.00 62.60           H
ATOM   3715 2HE  LYS A 246      -8.220 -12.333 -34.835  1.00 62.60           H
ATOM   3716  NZ  LYS A 246      -6.425 -11.546 -35.628  1.00 62.60           N
ATOM   3717 1HZ  LYS A 246      -6.773 -11.595 -36.579  1.00 62.60           H
ATOM   3718 2HZ  LYS A 246      -6.572 -10.612 -35.262  1.00 62.60           H
ATOM   3719 3HZ  LYS A 246      -5.434 -11.760 -35.620  1.00 62.60           H
ATOM   3720  HN  LYS A 246      -8.551 -14.368 -29.313  1.00 62.60           H
ATOM   3721  N   SER A 247      -5.033 -16.127 -29.382  1.00 61.07           N
ATOM   3722  CA  SER A 247      -4.109 -16.488 -28.320  1.00 61.07           C
ATOM   3723  C   SER A 247      -3.379 -15.242 -27.816  1.00 61.07           C
ATOM   3724  O   SER A 247      -3.162 -15.089 -26.615  1.00 61.07           O
ATOM   3725  HA  SER A 247      -4.728 -16.914 -27.531  1.00 61.07           H
ATOM   3726  CB  SER A 247      -3.102 -17.536 -28.799  1.00 61.07           C
ATOM   3727 1HB  SER A 247      -3.603 -18.497 -28.907  1.00 61.07           H
ATOM   3728 2HB  SER A 247      -2.730 -17.257 -29.785  1.00 61.07           H
ATOM   3729  OG  SER A 247      -2.005 -17.672 -27.900  1.00 61.07           O
ATOM   3730  HG  SER A 247      -1.353 -18.342 -28.254  1.00 61.07           H
ATOM   3731  HN  SER A 247      -4.928 -16.649 -30.229  1.00 61.07           H
ATOM   3732  N   SER A 248      -3.020 -14.382 -28.759  1.00 61.45           N
ATOM   3733  CA  SER A 248      -2.169 -13.246 -28.451  1.00 61.45           C
ATOM   3734  C   SER A 248      -2.759 -12.452 -27.284  1.00 61.45           C
ATOM   3735  O   SER A 248      -2.051 -11.691 -26.625  1.00 61.45           O
ATOM   3736  HA  SER A 248      -1.205 -13.673 -28.175  1.00 61.45           H
ATOM   3737  CB  SER A 248      -1.994 -12.342 -29.673  1.00 61.45           C
ATOM   3738 1HB  SER A 248      -1.311 -11.529 -29.428  1.00 61.45           H
ATOM   3739 2HB  SER A 248      -1.535 -12.911 -30.482  1.00 61.45           H
ATOM   3740  OG  SER A 248      -3.235 -11.800 -30.119  1.00 61.45           O
ATOM   3741  HG  SER A 248      -3.084 -11.205 -30.908  1.00 61.45           H
ATOM   3742  HN  SER A 248      -3.301 -14.454 -29.716  1.00 61.45           H
ATOM   3743  N   LYS A 249      -4.049 -12.656 -27.063  1.00 65.71           N
ATOM   3744  CA  LYS A 249      -4.743 -11.962 -25.991  1.00 65.71           C
ATOM   3745  C   LYS A 249      -4.243 -12.485 -24.643  1.00 65.71           C
ATOM   3746  O   LYS A 249      -4.253 -11.759 -23.650  1.00 65.71           O
ATOM   3747  HA  LYS A 249      -4.489 -10.905 -26.067  1.00 65.71           H
ATOM   3748  CB  LYS A 249      -6.258 -12.077 -26.172  1.00 65.71           C
ATOM   3749 1HB  LYS A 249      -6.537 -13.125 -26.284  1.00 65.71           H
ATOM   3750 2HB  LYS A 249      -6.764 -11.708 -25.279  1.00 65.71           H
ATOM   3751  CG  LYS A 249      -6.727 -11.285 -27.394  1.00 65.71           C
ATOM   3752 1HG  LYS A 249      -6.470 -10.233 -27.270  1.00 65.71           H
ATOM   3753 2HG  LYS A 249      -6.203 -11.638 -28.283  1.00 65.71           H
ATOM   3754  CD  LYS A 249      -8.237 -11.428 -27.594  1.00 65.71           C
ATOM   3755 1HD  LYS A 249      -8.469 -12.438 -27.931  1.00 65.71           H
ATOM   3756 2HD  LYS A 249      -8.749 -11.284 -26.643  1.00 65.71           H
ATOM   3757  CE  LYS A 249      -8.753 -10.413 -28.616  1.00 65.71           C
ATOM   3758 1HE  LYS A 249      -8.269  -9.449 -28.455  1.00 65.71           H
ATOM   3759 2HE  LYS A 249      -8.492 -10.736 -29.623  1.00 65.71           H
ATOM   3760  NZ  LYS A 249     -10.221 -10.263 -28.501  1.00 65.71           N
ATOM   3761 1HZ  LYS A 249     -10.541  -9.559 -29.158  1.00 65.71           H
ATOM   3762 2HZ  LYS A 249     -10.668 -11.148 -28.710  1.00 65.71           H
ATOM   3763 3HZ  LYS A 249     -10.459  -9.978 -27.558  1.00 65.71           H
ATOM   3764  HN  LYS A 249      -4.617 -13.280 -27.599  1.00 65.71           H
ATOM   3765  N   HIS A 250      -3.819 -13.740 -24.651  1.00 68.47           N
ATOM   3766  CA  HIS A 250      -3.331 -14.373 -23.438  1.00 68.47           C
ATOM   3767  C   HIS A 250      -2.093 -13.629 -22.933  1.00 68.47           C
ATOM   3768  O   HIS A 250      -1.942 -13.411 -21.732  1.00 68.47           O
ATOM   3769  HA  HIS A 250      -4.125 -14.283 -22.697  1.00 68.47           H
ATOM   3770  CB  HIS A 250      -3.074 -15.863 -23.669  1.00 68.47           C
ATOM   3771 1HB  HIS A 250      -2.478 -15.983 -24.574  1.00 68.47           H
ATOM   3772 2HB  HIS A 250      -2.479 -16.251 -22.842  1.00 68.47           H
ATOM   3773  CG  HIS A 250      -4.330 -16.691 -23.797  1.00 68.47           C
ATOM   3774  ND1 HIS A 250      -4.836 -17.453 -22.759  1.00 68.47           N
ATOM   3775  HD1 HIS A 250      -4.438 -17.534 -21.845  1.00 68.47           H
ATOM   3776  CD2 HIS A 250      -5.178 -16.866 -24.852  1.00 68.47           C
ATOM   3777  HD2 HIS A 250      -5.075 -16.407 -25.835  1.00 68.47           H
ATOM   3778  CE1 HIS A 250      -5.938 -18.056 -23.180  1.00 68.47           C
ATOM   3779  HE1 HIS A 250      -6.566 -18.726 -22.593  1.00 68.47           H
ATOM   3780  NE2 HIS A 250      -6.147 -17.692 -24.478  1.00 68.47           N
ATOM   3781  HN  HIS A 250      -3.804 -14.320 -25.466  1.00 68.47           H
ATOM   3782  N   LYS A 251      -1.238 -13.260 -23.876  1.00 66.57           N
ATOM   3783  CA  LYS A 251       0.036 -12.650 -23.533  1.00 66.57           C
ATOM   3784  C   LYS A 251      -0.215 -11.309 -22.842  1.00 66.57           C
ATOM   3785  O   LYS A 251       0.505 -10.940 -21.915  1.00 66.57           O
ATOM   3786  HA  LYS A 251       0.537 -13.313 -22.829  1.00 66.57           H
ATOM   3787  CB  LYS A 251       0.930 -12.546 -24.771  1.00 66.57           C
ATOM   3788 1HB  LYS A 251       0.643 -13.307 -25.497  1.00 66.57           H
ATOM   3789 2HB  LYS A 251       0.782 -11.578 -25.250  1.00 66.57           H
ATOM   3790  CG  LYS A 251       2.404 -12.718 -24.399  1.00 66.57           C
ATOM   3791 1HG  LYS A 251       2.677 -11.989 -23.636  1.00 66.57           H
ATOM   3792 2HG  LYS A 251       2.560 -13.706 -23.966  1.00 66.57           H
ATOM   3793  CD  LYS A 251       3.302 -12.544 -25.625  1.00 66.57           C
ATOM   3794 1HD  LYS A 251       2.920 -13.147 -26.449  1.00 66.57           H
ATOM   3795 2HD  LYS A 251       3.280 -11.505 -25.952  1.00 66.57           H
ATOM   3796  CE  LYS A 251       4.743 -12.955 -25.311  1.00 66.57           C
ATOM   3797 1HE  LYS A 251       5.075 -12.465 -24.396  1.00 66.57           H
ATOM   3798 2HE  LYS A 251       4.791 -14.029 -25.133  1.00 66.57           H
ATOM   3799  NZ  LYS A 251       5.641 -12.590 -26.430  1.00 66.57           N
ATOM   3800 1HZ  LYS A 251       6.561 -12.984 -26.266  1.00 66.57           H
ATOM   3801 2HZ  LYS A 251       5.265 -12.957 -27.297  1.00 66.57           H
ATOM   3802 3HZ  LYS A 251       5.711 -11.581 -26.492  1.00 66.57           H
ATOM   3803  HN  LYS A 251      -1.403 -13.372 -24.855  1.00 66.57           H
ATOM   3804  N   ALA A 252      -1.239 -10.616 -23.318  1.00 65.87           N
ATOM   3805  CA  ALA A 252      -1.560  -9.299 -22.795  1.00 65.87           C
ATOM   3806  C   ALA A 252      -2.100  -9.439 -21.370  1.00 65.87           C
ATOM   3807  O   ALA A 252      -1.887  -8.563 -20.533  1.00 65.87           O
ATOM   3808  HA  ALA A 252      -0.638  -8.718 -22.770  1.00 65.87           H
ATOM   3809  CB  ALA A 252      -2.554  -8.606 -23.730  1.00 65.87           C
ATOM   3810 1HB  ALA A 252      -2.111  -8.505 -24.721  1.00 65.87           H
ATOM   3811 2HB  ALA A 252      -3.465  -9.202 -23.797  1.00 65.87           H
ATOM   3812 3HB  ALA A 252      -2.795  -7.618 -23.337  1.00 65.87           H
ATOM   3813  HN  ALA A 252      -1.843 -10.940 -24.047  1.00 65.87           H
ATOM   3814  N   LEU A 253      -2.788 -10.547 -21.138  1.00 77.20           N
ATOM   3815  CA  LEU A 253      -3.463 -10.756 -19.869  1.00 77.20           C
ATOM   3816  C   LEU A 253      -2.441 -11.198 -18.819  1.00 77.20           C
ATOM   3817  O   LEU A 253      -2.656 -11.014 -17.622  1.00 77.20           O
ATOM   3818  HA  LEU A 253      -3.883  -9.799 -19.560  1.00 77.20           H
ATOM   3819  CB  LEU A 253      -4.631 -11.731 -20.037  1.00 77.20           C
ATOM   3820 1HB  LEU A 253      -4.303 -12.553 -20.673  1.00 77.20           H
ATOM   3821 2HB  LEU A 253      -4.867 -12.156 -19.062  1.00 77.20           H
ATOM   3822  CG  LEU A 253      -5.913 -11.144 -20.630  1.00 77.20           C
ATOM   3823  HG  LEU A 253      -5.635 -10.424 -21.400  1.00 77.20           H
ATOM   3824  CD1 LEU A 253      -6.750 -12.230 -21.309  1.00 77.20           C
ATOM   3825 1HD1 LEU A 253      -6.171 -12.687 -22.112  1.00 77.20           H
ATOM   3826 2HD1 LEU A 253      -7.020 -12.992 -20.577  1.00 77.20           H
ATOM   3827 3HD1 LEU A 253      -7.656 -11.786 -21.722  1.00 77.20           H
ATOM   3828  CD2 LEU A 253      -6.712 -10.385 -19.568  1.00 77.20           C
ATOM   3829 1HD2 LEU A 253      -6.980 -11.066 -18.760  1.00 77.20           H
ATOM   3830 2HD2 LEU A 253      -6.106  -9.571 -19.171  1.00 77.20           H
ATOM   3831 3HD2 LEU A 253      -7.618  -9.979 -20.017  1.00 77.20           H
ATOM   3832  HN  LEU A 253      -2.888 -11.291 -21.798  1.00 77.20           H
ATOM   3833  N   LYS A 254      -1.350 -11.771 -19.306  1.00 76.83           N
ATOM   3834  CA  LYS A 254      -0.309 -12.271 -18.424  1.00 76.83           C
ATOM   3835  C   LYS A 254       0.097 -11.167 -17.445  1.00 76.83           C
ATOM   3836  O   LYS A 254       0.262 -11.420 -16.253  1.00 76.83           O
ATOM   3837  HA  LYS A 254      -0.733 -13.098 -17.855  1.00 76.83           H
ATOM   3838  CB  LYS A 254       0.859 -12.832 -19.237  1.00 76.83           C
ATOM   3839 1HB  LYS A 254       0.493 -13.586 -19.934  1.00 76.83           H
ATOM   3840 2HB  LYS A 254       1.306 -12.037 -19.834  1.00 76.83           H
ATOM   3841  CG  LYS A 254       1.919 -13.447 -18.321  1.00 76.83           C
ATOM   3842 1HG  LYS A 254       2.337 -12.677 -17.674  1.00 76.83           H
ATOM   3843 2HG  LYS A 254       1.457 -14.192 -17.673  1.00 76.83           H
ATOM   3844  CD  LYS A 254       3.038 -14.097 -19.138  1.00 76.83           C
ATOM   3845 1HD  LYS A 254       2.624 -14.887 -19.764  1.00 76.83           H
ATOM   3846 2HD  LYS A 254       3.481 -13.359 -19.806  1.00 76.83           H
ATOM   3847  CE  LYS A 254       4.118 -14.678 -18.222  1.00 76.83           C
ATOM   3848 1HE  LYS A 254       4.602 -13.875 -17.666  1.00 76.83           H
ATOM   3849 2HE  LYS A 254       3.662 -15.343 -17.489  1.00 76.83           H
ATOM   3850  NZ  LYS A 254       5.125 -15.418 -19.014  1.00 76.83           N
ATOM   3851 1HZ  LYS A 254       5.829 -15.801 -18.392  1.00 76.83           H
ATOM   3852 2HZ  LYS A 254       4.672 -16.173 -19.517  1.00 76.83           H
ATOM   3853 3HZ  LYS A 254       5.565 -14.788 -19.675  1.00 76.83           H
ATOM   3854  HN  LYS A 254      -1.172 -11.896 -20.283  1.00 76.83           H
ATOM   3855  N   VAL A 255       0.245  -9.966 -17.985  1.00 76.21           N
ATOM   3856  CA  VAL A 255       0.716  -8.843 -17.194  1.00 76.21           C
ATOM   3857  C   VAL A 255      -0.223  -8.634 -16.004  1.00 76.21           C
ATOM   3858  O   VAL A 255       0.231  -8.430 -14.879  1.00 76.21           O
ATOM   3859  HA  VAL A 255       1.707  -9.097 -16.818  1.00 76.21           H
ATOM   3860  CB  VAL A 255       0.848  -7.600 -18.076  1.00 76.21           C
ATOM   3861  HB  VAL A 255      -0.130  -7.389 -18.507  1.00 76.21           H
ATOM   3862  CG1 VAL A 255       1.270  -6.383 -17.250  1.00 76.21           C
ATOM   3863 1HG1 VAL A 255       0.521  -6.189 -16.482  1.00 76.21           H
ATOM   3864 2HG1 VAL A 255       2.232  -6.580 -16.777  1.00 76.21           H
ATOM   3865 3HG1 VAL A 255       1.356  -5.514 -17.901  1.00 76.21           H
ATOM   3866  CG2 VAL A 255       1.825  -7.846 -19.227  1.00 76.21           C
ATOM   3867 1HG2 VAL A 255       2.807  -8.094 -18.824  1.00 76.21           H
ATOM   3868 2HG2 VAL A 255       1.465  -8.673 -19.840  1.00 76.21           H
ATOM   3869 3HG2 VAL A 255       1.901  -6.947 -19.839  1.00 76.21           H
ATOM   3870  HN  VAL A 255       0.051  -9.756 -18.944  1.00 76.21           H
ATOM   3871  N   THR A 256      -1.514  -8.693 -16.292  1.00 76.89           N
ATOM   3872  CA  THR A 256      -2.520  -8.379 -15.291  1.00 76.89           C
ATOM   3873  C   THR A 256      -2.472  -9.398 -14.151  1.00 76.89           C
ATOM   3874  O   THR A 256      -2.521  -9.026 -12.979  1.00 76.89           O
ATOM   3875  HA  THR A 256      -2.285  -7.406 -14.861  1.00 76.89           H
ATOM   3876  CB  THR A 256      -3.879  -8.314 -15.991  1.00 76.89           C
ATOM   3877  HB  THR A 256      -4.335  -9.302 -16.049  1.00 76.89           H
ATOM   3878  OG1 THR A 256      -3.596  -7.693 -17.242  1.00 76.89           O
ATOM   3879  HG1 THR A 256      -4.355  -7.841 -17.877  1.00 76.89           H
ATOM   3880  CG2 THR A 256      -4.845  -7.346 -15.304  1.00 76.89           C
ATOM   3881 1HG2 THR A 256      -4.418  -6.344 -15.306  1.00 76.89           H
ATOM   3882 2HG2 THR A 256      -5.012  -7.668 -14.276  1.00 76.89           H
ATOM   3883 3HG2 THR A 256      -5.794  -7.338 -15.841  1.00 76.89           H
ATOM   3884  HN  THR A 256      -1.876  -8.948 -17.189  1.00 76.89           H
ATOM   3885  N   ILE A 257      -2.377 -10.663 -14.533  1.00 80.57           N
ATOM   3886  CA  ILE A 257      -2.417 -11.743 -13.562  1.00 80.57           C
ATOM   3887  C   ILE A 257      -1.229 -11.609 -12.608  1.00 80.57           C
ATOM   3888  O   ILE A 257      -1.384 -11.742 -11.395  1.00 80.57           O
ATOM   3889  HA  ILE A 257      -3.336 -11.632 -12.987  1.00 80.57           H
ATOM   3890  CB  ILE A 257      -2.487 -13.098 -14.270  1.00 80.57           C
ATOM   3891  HB  ILE A 257      -1.652 -13.162 -14.968  1.00 80.57           H
ATOM   3892  CG1 ILE A 257      -3.772 -13.221 -15.092  1.00 80.57           C
ATOM   3893 1HG1 ILE A 257      -4.629 -13.300 -14.423  1.00 80.57           H
ATOM   3894 2HG1 ILE A 257      -3.915 -12.319 -15.688  1.00 80.57           H
ATOM   3895  CG2 ILE A 257      -2.333 -14.247 -13.272  1.00 80.57           C
ATOM   3896 1HG2 ILE A 257      -1.369 -14.165 -12.770  1.00 80.57           H
ATOM   3897 2HG2 ILE A 257      -3.133 -14.197 -12.533  1.00 80.57           H
ATOM   3898 3HG2 ILE A 257      -2.387 -15.198 -13.802  1.00 80.57           H
ATOM   3899  CD1 ILE A 257      -3.721 -14.443 -16.010  1.00 80.57           C
ATOM   3900 1HD1 ILE A 257      -2.877 -14.349 -16.693  1.00 80.57           H
ATOM   3901 2HD1 ILE A 257      -3.603 -15.345 -15.409  1.00 80.57           H
ATOM   3902 3HD1 ILE A 257      -4.646 -14.507 -16.582  1.00 80.57           H
ATOM   3903  HN  ILE A 257      -2.275 -10.953 -15.485  1.00 80.57           H
ATOM   3904  N   THR A 258      -0.068 -11.348 -13.191  1.00 83.61           N
ATOM   3905  CA  THR A 258       1.158 -11.269 -12.417  1.00 83.61           C
ATOM   3906  C   THR A 258       1.054 -10.162 -11.365  1.00 83.61           C
ATOM   3907  O   THR A 258       1.365 -10.382 -10.195  1.00 83.61           O
ATOM   3908  HA  THR A 258       1.287 -12.209 -11.880  1.00 83.61           H
ATOM   3909  CB  THR A 258       2.321 -11.074 -13.391  1.00 83.61           C
ATOM   3910  HB  THR A 258       2.268 -10.097 -13.870  1.00 83.61           H
ATOM   3911  OG1 THR A 258       2.232 -12.194 -14.267  1.00 83.61           O
ATOM   3912  HG1 THR A 258       1.634 -11.978 -15.039  1.00 83.61           H
ATOM   3913  CG2 THR A 258       3.685 -11.237 -12.716  1.00 83.61           C
ATOM   3914 1HG2 THR A 258       3.764 -12.239 -12.295  1.00 83.61           H
ATOM   3915 2HG2 THR A 258       3.786 -10.499 -11.920  1.00 83.61           H
ATOM   3916 3HG2 THR A 258       4.475 -11.089 -13.452  1.00 83.61           H
ATOM   3917  HN  THR A 258       0.041 -11.192 -14.173  1.00 83.61           H
ATOM   3918  N   VAL A 259       0.617  -8.997 -11.819  1.00 81.14           N
ATOM   3919  CA  VAL A 259       0.506  -7.845 -10.941  1.00 81.14           C
ATOM   3920  C   VAL A 259      -0.468  -8.167  -9.805  1.00 81.14           C
ATOM   3921  O   VAL A 259      -0.203  -7.850  -8.647  1.00 81.14           O
ATOM   3922  HA  VAL A 259       1.492  -7.660 -10.515  1.00 81.14           H
ATOM   3923  CB  VAL A 259       0.097  -6.610 -11.746  1.00 81.14           C
ATOM   3924  HB  VAL A 259      -0.784  -6.870 -12.334  1.00 81.14           H
ATOM   3925  CG1 VAL A 259      -0.280  -5.452 -10.821  1.00 81.14           C
ATOM   3926 1HG1 VAL A 259      -1.116  -5.749 -10.188  1.00 81.14           H
ATOM   3927 2HG1 VAL A 259       0.575  -5.194 -10.195  1.00 81.14           H
ATOM   3928 3HG1 VAL A 259      -0.566  -4.587 -11.419  1.00 81.14           H
ATOM   3929  CG2 VAL A 259       1.205  -6.198 -12.718  1.00 81.14           C
ATOM   3930 1HG2 VAL A 259       2.111  -5.966 -12.158  1.00 81.14           H
ATOM   3931 2HG2 VAL A 259       1.404  -7.016 -13.410  1.00 81.14           H
ATOM   3932 3HG2 VAL A 259       0.888  -5.318 -13.278  1.00 81.14           H
ATOM   3933  HN  VAL A 259       0.341  -8.834 -12.767  1.00 81.14           H
ATOM   3934  N   LEU A 260      -1.574  -8.794 -10.177  1.00 82.66           N
ATOM   3935  CA  LEU A 260      -2.631  -9.078  -9.221  1.00 82.66           C
ATOM   3936  C   LEU A 260      -2.109 -10.059  -8.168  1.00 82.66           C
ATOM   3937  O   LEU A 260      -2.309  -9.855  -6.972  1.00 82.66           O
ATOM   3938  HA  LEU A 260      -2.883  -8.141  -8.724  1.00 82.66           H
ATOM   3939  CB  LEU A 260      -3.890  -9.562  -9.942  1.00 82.66           C
ATOM   3940 1HB  LEU A 260      -4.005  -8.984 -10.858  1.00 82.66           H
ATOM   3941 2HB  LEU A 260      -3.739 -10.601 -10.237  1.00 82.66           H
ATOM   3942  CG  LEU A 260      -5.195  -9.472  -9.147  1.00 82.66           C
ATOM   3943  HG  LEU A 260      -5.075 -10.044  -8.227  1.00 82.66           H
ATOM   3944  CD1 LEU A 260      -5.492  -8.026  -8.745  1.00 82.66           C
ATOM   3945 1HD1 LEU A 260      -4.679  -7.646  -8.126  1.00 82.66           H
ATOM   3946 2HD1 LEU A 260      -5.584  -7.411  -9.640  1.00 82.66           H
ATOM   3947 3HD1 LEU A 260      -6.424  -7.990  -8.181  1.00 82.66           H
ATOM   3948  CD2 LEU A 260      -6.354 -10.101  -9.923  1.00 82.66           C
ATOM   3949 1HD2 LEU A 260      -6.484  -9.577 -10.870  1.00 82.66           H
ATOM   3950 2HD2 LEU A 260      -6.135 -11.151 -10.116  1.00 82.66           H
ATOM   3951 3HD2 LEU A 260      -7.269 -10.022  -9.335  1.00 82.66           H
ATOM   3952  HN  LEU A 260      -1.755  -9.105 -11.110  1.00 82.66           H
ATOM   3953  N   THR A 261      -1.451 -11.102  -8.652  1.00 84.48           N
ATOM   3954  CA  THR A 261      -0.985 -12.164  -7.777  1.00 84.48           C
ATOM   3955  C   THR A 261       0.063 -11.629  -6.799  1.00 84.48           C
ATOM   3956  O   THR A 261       0.046 -11.970  -5.617  1.00 84.48           O
ATOM   3957  HA  THR A 261      -1.829 -12.514  -7.182  1.00 84.48           H
ATOM   3958  CB  THR A 261      -0.470 -13.307  -8.654  1.00 84.48           C
ATOM   3959  HB  THR A 261       0.354 -12.974  -9.284  1.00 84.48           H
ATOM   3960  OG1 THR A 261      -1.629 -13.763  -9.347  1.00 84.48           O
ATOM   3961  HG1 THR A 261      -1.717 -13.281 -10.219  1.00 84.48           H
ATOM   3962  CG2 THR A 261      -0.026 -14.520  -7.834  1.00 84.48           C
ATOM   3963 1HG2 THR A 261      -0.870 -14.896  -7.254  1.00 84.48           H
ATOM   3964 2HG2 THR A 261       0.777 -14.228  -7.158  1.00 84.48           H
ATOM   3965 3HG2 THR A 261       0.330 -15.302  -8.505  1.00 84.48           H
ATOM   3966  HN  THR A 261      -1.236 -11.227  -9.620  1.00 84.48           H
ATOM   3967  N   VAL A 262       0.950 -10.799  -7.328  1.00 87.40           N
ATOM   3968  CA  VAL A 262       2.037 -10.258  -6.530  1.00 87.40           C
ATOM   3969  C   VAL A 262       1.459  -9.389  -5.412  1.00 87.40           C
ATOM   3970  O   VAL A 262       1.942  -9.424  -4.281  1.00 87.40           O
ATOM   3971  HA  VAL A 262       2.567 -11.099  -6.083  1.00 87.40           H
ATOM   3972  CB  VAL A 262       3.019  -9.503  -7.428  1.00 87.40           C
ATOM   3973  HB  VAL A 262       2.451  -8.778  -8.011  1.00 87.40           H
ATOM   3974  CG1 VAL A 262       4.045  -8.733  -6.593  1.00 87.40           C
ATOM   3975 1HG1 VAL A 262       3.529  -8.014  -5.956  1.00 87.40           H
ATOM   3976 2HG1 VAL A 262       4.605  -9.432  -5.972  1.00 87.40           H
ATOM   3977 3HG1 VAL A 262       4.730  -8.206  -7.256  1.00 87.40           H
ATOM   3978  CG2 VAL A 262       3.711 -10.454  -8.406  1.00 87.40           C
ATOM   3979 1HG2 VAL A 262       4.260 -11.213  -7.848  1.00 87.40           H
ATOM   3980 2HG2 VAL A 262       2.963 -10.936  -9.035  1.00 87.40           H
ATOM   3981 3HG2 VAL A 262       4.404  -9.891  -9.032  1.00 87.40           H
ATOM   3982  HN  VAL A 262       0.934 -10.497  -8.281  1.00 87.40           H
ATOM   3983  N   PHE A 263       0.434  -8.629  -5.766  1.00 84.41           N
ATOM   3984  CA  PHE A 263      -0.227  -7.766  -4.802  1.00 84.41           C
ATOM   3985  C   PHE A 263      -0.874  -8.586  -3.685  1.00 84.41           C
ATOM   3986  O   PHE A 263      -0.683  -8.295  -2.505  1.00 84.41           O
ATOM   3987  HA  PHE A 263       0.536  -7.113  -4.376  1.00 84.41           H
ATOM   3988  CB  PHE A 263      -1.318  -7.004  -5.557  1.00 84.41           C
ATOM   3989 1HB  PHE A 263      -0.867  -6.491  -6.407  1.00 84.41           H
ATOM   3990 2HB  PHE A 263      -2.034  -7.720  -5.961  1.00 84.41           H
ATOM   3991  CG  PHE A 263      -2.069  -5.981  -4.702  1.00 84.41           C
ATOM   3992  CD1 PHE A 263      -3.241  -6.324  -4.104  1.00 84.41           C
ATOM   3993  HD1 PHE A 263      -3.646  -7.328  -4.234  1.00 84.41           H
ATOM   3994  CD2 PHE A 263      -1.564  -4.729  -4.540  1.00 84.41           C
ATOM   3995  HD2 PHE A 263      -0.624  -4.454  -5.019  1.00 84.41           H
ATOM   3996  CE1 PHE A 263      -3.937  -5.375  -3.310  1.00 84.41           C
ATOM   3997  HE1 PHE A 263      -4.877  -5.650  -2.831  1.00 84.41           H
ATOM   3998  CE2 PHE A 263      -2.260  -3.780  -3.746  1.00 84.41           C
ATOM   3999  HE2 PHE A 263      -1.856  -2.776  -3.616  1.00 84.41           H
ATOM   4000  CZ  PHE A 263      -3.433  -4.123  -3.148  1.00 84.41           C
ATOM   4001  HZ  PHE A 263      -3.967  -3.394  -2.538  1.00 84.41           H
ATOM   4002  HN  PHE A 263       0.055  -8.597  -6.691  1.00 84.41           H
ATOM   4003  N   VAL A 264      -1.627  -9.596  -4.096  1.00 84.30           N
ATOM   4004  CA  VAL A 264      -2.331 -10.440  -3.146  1.00 84.30           C
ATOM   4005  C   VAL A 264      -1.336 -10.986  -2.120  1.00 84.30           C
ATOM   4006  O   VAL A 264      -1.542 -10.846  -0.915  1.00 84.30           O
ATOM   4007  HA  VAL A 264      -3.061  -9.816  -2.629  1.00 84.30           H
ATOM   4008  CB  VAL A 264      -3.091 -11.542  -3.887  1.00 84.30           C
ATOM   4009  HB  VAL A 264      -2.362 -12.146  -4.428  1.00 84.30           H
ATOM   4010  CG1 VAL A 264      -3.824 -12.459  -2.905  1.00 84.30           C
ATOM   4011 1HG1 VAL A 264      -3.102 -12.923  -2.233  1.00 84.30           H
ATOM   4012 2HG1 VAL A 264      -4.537 -11.873  -2.325  1.00 84.30           H
ATOM   4013 3HG1 VAL A 264      -4.355 -13.233  -3.459  1.00 84.30           H
ATOM   4014  CG2 VAL A 264      -4.060 -10.947  -4.911  1.00 84.30           C
ATOM   4015 1HG2 VAL A 264      -4.781 -10.309  -4.400  1.00 84.30           H
ATOM   4016 2HG2 VAL A 264      -3.503 -10.357  -5.638  1.00 84.30           H
ATOM   4017 3HG2 VAL A 264      -4.586 -11.753  -5.423  1.00 84.30           H
ATOM   4018  HN  VAL A 264      -1.759  -9.840  -5.057  1.00 84.30           H
ATOM   4019  N   LEU A 265      -0.279 -11.596  -2.635  1.00 88.39           N
ATOM   4020  CA  LEU A 265       0.593 -12.411  -1.806  1.00 88.39           C
ATOM   4021  C   LEU A 265       1.342 -11.509  -0.822  1.00 88.39           C
ATOM   4022  O   LEU A 265       1.706 -11.943   0.270  1.00 88.39           O
ATOM   4023  HA  LEU A 265      -0.040 -13.091  -1.236  1.00 88.39           H
ATOM   4024  CB  LEU A 265       1.512 -13.269  -2.677  1.00 88.39           C
ATOM   4025 1HB  LEU A 265       2.031 -12.615  -3.377  1.00 88.39           H
ATOM   4026 2HB  LEU A 265       2.272 -13.717  -2.036  1.00 88.39           H
ATOM   4027  CG  LEU A 265       0.832 -14.385  -3.472  1.00 88.39           C
ATOM   4028  HG  LEU A 265       0.055 -13.939  -4.091  1.00 88.39           H
ATOM   4029  CD1 LEU A 265       1.824 -15.069  -4.416  1.00 88.39           C
ATOM   4030 1HD1 LEU A 265       2.225 -14.335  -5.115  1.00 88.39           H
ATOM   4031 2HD1 LEU A 265       2.640 -15.500  -3.835  1.00 88.39           H
ATOM   4032 3HD1 LEU A 265       1.315 -15.858  -4.969  1.00 88.39           H
ATOM   4033  CD2 LEU A 265       0.148 -15.385  -2.538  1.00 88.39           C
ATOM   4034 1HD2 LEU A 265       0.890 -15.830  -1.876  1.00 88.39           H
ATOM   4035 2HD2 LEU A 265      -0.607 -14.870  -1.944  1.00 88.39           H
ATOM   4036 3HD2 LEU A 265      -0.327 -16.168  -3.129  1.00 88.39           H
ATOM   4037  HN  LEU A 265      -0.015 -11.541  -3.598  1.00 88.39           H
ATOM   4038  N   SER A 266       1.552 -10.271  -1.245  1.00 90.12           N
ATOM   4039  CA  SER A 266       2.326  -9.331  -0.453  1.00 90.12           C
ATOM   4040  C   SER A 266       1.447  -8.720   0.641  1.00 90.12           C
ATOM   4041  O   SER A 266       1.896  -8.536   1.771  1.00 90.12           O
ATOM   4042  HA  SER A 266       3.131  -9.918  -0.013  1.00 90.12           H
ATOM   4043  CB  SER A 266       2.921  -8.229  -1.333  1.00 90.12           C
ATOM   4044 1HB  SER A 266       3.469  -7.523  -0.708  1.00 90.12           H
ATOM   4045 2HB  SER A 266       3.640  -8.667  -2.025  1.00 90.12           H
ATOM   4046  OG  SER A 266       1.918  -7.532  -2.067  1.00 90.12           O
ATOM   4047  HG  SER A 266       1.750  -7.993  -2.939  1.00 90.12           H
ATOM   4048  HN  SER A 266       1.203  -9.909  -2.110  1.00 90.12           H
ATOM   4049  N   GLN A 267       0.212  -8.424   0.266  1.00 89.33           N
ATOM   4050  CA  GLN A 267      -0.660  -7.633   1.119  1.00 89.33           C
ATOM   4051  C   GLN A 267      -1.414  -8.540   2.093  1.00 89.33           C
ATOM   4052  O   GLN A 267      -1.748  -8.124   3.202  1.00 89.33           O
ATOM   4053  HA  GLN A 267       0.003  -6.966   1.671  1.00 89.33           H
ATOM   4054  CB  GLN A 267      -1.631  -6.796   0.284  1.00 89.33           C
ATOM   4055 1HB  GLN A 267      -2.243  -7.452  -0.335  1.00 89.33           H
ATOM   4056 2HB  GLN A 267      -2.311  -6.256   0.944  1.00 89.33           H
ATOM   4057  CG  GLN A 267      -0.878  -5.804  -0.604  1.00 89.33           C
ATOM   4058 1HG  GLN A 267      -0.236  -6.347  -1.298  1.00 89.33           H
ATOM   4059 2HG  GLN A 267      -1.588  -5.235  -1.204  1.00 89.33           H
ATOM   4060  CD  GLN A 267      -0.032  -4.847   0.238  1.00 89.33           C
ATOM   4061  OE1 GLN A 267      -0.453  -4.349   1.270  1.00 89.33           O
ATOM   4062  NE2 GLN A 267       1.181  -4.618  -0.257  1.00 89.33           N
ATOM   4063 1HE2 GLN A 267       1.465  -5.059  -1.108  1.00 89.33           H
ATOM   4064 2HE2 GLN A 267       1.809  -4.005   0.223  1.00 89.33           H
ATOM   4065  HN  GLN A 267      -0.195  -8.713  -0.601  1.00 89.33           H
ATOM   4066  N   PHE A 268      -1.661  -9.762   1.644  1.00 89.60           N
ATOM   4067  CA  PHE A 268      -2.535 -10.665   2.374  1.00 89.60           C
ATOM   4068  C   PHE A 268      -2.005 -10.918   3.787  1.00 89.60           C
ATOM   4069  O   PHE A 268      -2.732 -10.753   4.765  1.00 89.60           O
ATOM   4070  HA  PHE A 268      -3.513 -10.188   2.435  1.00 89.60           H
ATOM   4071  CB  PHE A 268      -2.555 -11.987   1.604  1.00 89.60           C
ATOM   4072 1HB  PHE A 268      -2.905 -11.800   0.589  1.00 89.60           H
ATOM   4073 2HB  PHE A 268      -1.535 -12.365   1.525  1.00 89.60           H
ATOM   4074  CG  PHE A 268      -3.435 -13.064   2.241  1.00 89.60           C
ATOM   4075  CD1 PHE A 268      -2.875 -14.020   3.030  1.00 89.60           C
ATOM   4076  HD1 PHE A 268      -1.800 -14.019   3.209  1.00 89.60           H
ATOM   4077  CD2 PHE A 268      -4.776 -13.066   2.018  1.00 89.60           C
ATOM   4078  HD2 PHE A 268      -5.224 -12.300   1.386  1.00 89.60           H
ATOM   4079  CE1 PHE A 268      -3.692 -15.020   3.622  1.00 89.60           C
ATOM   4080  HE1 PHE A 268      -3.244 -15.787   4.254  1.00 89.60           H
ATOM   4081  CE2 PHE A 268      -5.593 -14.066   2.610  1.00 89.60           C
ATOM   4082  HE2 PHE A 268      -6.668 -14.067   2.431  1.00 89.60           H
ATOM   4083  CZ  PHE A 268      -5.034 -15.022   3.399  1.00 89.60           C
ATOM   4084  HZ  PHE A 268      -5.661 -15.789   3.852  1.00 89.60           H
ATOM   4085  HN  PHE A 268      -1.276 -10.136   0.801  1.00 89.60           H
ATOM   4086  N   PRO A 269      -0.734 -11.322   3.919  1.00 92.94           N
ATOM   4087  CA  PRO A 269      -0.190 -11.684   5.230  1.00 92.94           C
ATOM   4088  C   PRO A 269      -0.401 -10.590   6.264  1.00 92.94           C
ATOM   4089  O   PRO A 269      -0.793 -10.868   7.396  1.00 92.94           O
ATOM   4090  HA  PRO A 269      -0.713 -12.554   5.626  1.00 92.94           H
ATOM   4091  CB  PRO A 269       1.295 -11.923   4.953  1.00 92.94           C
ATOM   4092 1HB  PRO A 269       1.883 -11.018   5.105  1.00 92.94           H
ATOM   4093 2HB  PRO A 269       1.709 -12.685   5.613  1.00 92.94           H
ATOM   4094  CG  PRO A 269       1.315 -12.369   3.496  1.00 92.94           C
ATOM   4095 1HG  PRO A 269       2.300 -12.241   3.046  1.00 92.94           H
ATOM   4096 2HG  PRO A 269       1.066 -13.425   3.392  1.00 92.94           H
ATOM   4097  CD  PRO A 269       0.272 -11.471   2.852  1.00 92.94           C
ATOM   4098 1HD  PRO A 269       0.691 -10.508   2.560  1.00 92.94           H
ATOM   4099 2HD  PRO A 269      -0.147 -11.919   1.950  1.00 92.94           H
ATOM   4100  N   TYR A 270      -0.134  -9.362   5.843  1.00 92.31           N
ATOM   4101  CA  TYR A 270      -0.204  -8.228   6.748  1.00 92.31           C
ATOM   4102  C   TYR A 270      -1.631  -8.023   7.261  1.00 92.31           C
ATOM   4103  O   TYR A 270      -1.841  -7.801   8.453  1.00 92.31           O
ATOM   4104  HA  TYR A 270       0.452  -8.432   7.594  1.00 92.31           H
ATOM   4105  CB  TYR A 270       0.210  -7.006   5.927  1.00 92.31           C
ATOM   4106 1HB  TYR A 270       1.269  -7.087   5.681  1.00 92.31           H
ATOM   4107 2HB  TYR A 270      -0.337  -7.012   4.984  1.00 92.31           H
ATOM   4108  CG  TYR A 270      -0.034  -5.670   6.632  1.00 92.31           C
ATOM   4109  CD1 TYR A 270      -0.998  -4.805   6.156  1.00 92.31           C
ATOM   4110  HD1 TYR A 270      -1.585  -5.072   5.278  1.00 92.31           H
ATOM   4111  CD2 TYR A 270       0.710  -5.331   7.744  1.00 92.31           C
ATOM   4112  HD2 TYR A 270       1.472  -6.015   8.119  1.00 92.31           H
ATOM   4113  CE1 TYR A 270      -1.227  -3.547   6.820  1.00 92.31           C
ATOM   4114  HE1 TYR A 270      -1.985  -2.855   6.455  1.00 92.31           H
ATOM   4115  CE2 TYR A 270       0.481  -4.074   8.407  1.00 92.31           C
ATOM   4116  HE2 TYR A 270       1.061  -3.794   9.286  1.00 92.31           H
ATOM   4117  CZ  TYR A 270      -0.477  -3.244   7.913  1.00 92.31           C
ATOM   4118  OH  TYR A 270      -0.694  -2.057   8.540  1.00 92.31           O
ATOM   4119  HH  TYR A 270      -0.092  -1.975   9.335  1.00 92.31           H
ATOM   4120  HN  TYR A 270       0.125  -9.137   4.903  1.00 92.31           H
ATOM   4121  N   ASN A 271      -2.576  -8.105   6.336  1.00 89.97           N
ATOM   4122  CA  ASN A 271      -3.969  -7.855   6.664  1.00 89.97           C
ATOM   4123  C   ASN A 271      -4.475  -8.960   7.594  1.00 89.97           C
ATOM   4124  O   ASN A 271      -5.376  -8.734   8.400  1.00 89.97           O
ATOM   4125  HA  ASN A 271      -3.980  -6.874   7.139  1.00 89.97           H
ATOM   4126  CB  ASN A 271      -4.841  -7.860   5.407  1.00 89.97           C
ATOM   4127 1HB  ASN A 271      -4.555  -8.692   4.764  1.00 89.97           H
ATOM   4128 2HB  ASN A 271      -5.884  -8.015   5.684  1.00 89.97           H
ATOM   4129  CG  ASN A 271      -4.702  -6.544   4.639  1.00 89.97           C
ATOM   4130  OD1 ASN A 271      -5.173  -5.499   5.057  1.00 89.97           O
ATOM   4131  ND2 ASN A 271      -4.031  -6.652   3.496  1.00 89.97           N
ATOM   4132 1HD2 ASN A 271      -3.670  -7.540   3.211  1.00 89.97           H
ATOM   4133 2HD2 ASN A 271      -3.887  -5.846   2.922  1.00 89.97           H
ATOM   4134  HN  ASN A 271      -2.403  -8.336   5.378  1.00 89.97           H
ATOM   4135  N   CYS A 272      -3.873 -10.132   7.451  1.00 91.60           N
ATOM   4136  CA  CYS A 272      -4.198 -11.251   8.318  1.00 91.60           C
ATOM   4137  C   CYS A 272      -3.858 -10.860   9.757  1.00 91.60           C
ATOM   4138  O   CYS A 272      -4.655 -11.076  10.669  1.00 91.60           O
ATOM   4139  HA  CYS A 272      -5.268 -11.431   8.209  1.00 91.60           H
ATOM   4140  CB  CYS A 272      -3.475 -12.529   7.888  1.00 91.60           C
ATOM   4141 1HB  CYS A 272      -2.416 -12.322   7.733  1.00 91.60           H
ATOM   4142 2HB  CYS A 272      -3.541 -13.278   8.677  1.00 91.60           H
ATOM   4143  SG  CYS A 272      -4.216 -13.180   6.347  1.00 91.60           S
ATOM   4144  HG  CYS A 272      -3.652 -12.291   5.534  1.00 91.60           H
ATOM   4145  HN  CYS A 272      -3.175 -10.321   6.760  1.00 91.60           H
ATOM   4146  N   ILE A 273      -2.672 -10.290   9.917  1.00 92.69           N
ATOM   4147  CA  ILE A 273      -2.207  -9.885  11.233  1.00 92.69           C
ATOM   4148  C   ILE A 273      -3.071  -8.729  11.741  1.00 92.69           C
ATOM   4149  O   ILE A 273      -3.409  -8.675  12.922  1.00 92.69           O
ATOM   4150  HA  ILE A 273      -2.340 -10.735  11.902  1.00 92.69           H
ATOM   4151  CB  ILE A 273      -0.711  -9.566  11.198  1.00 92.69           C
ATOM   4152  HB  ILE A 273      -0.544  -8.796  10.445  1.00 92.69           H
ATOM   4153  CG1 ILE A 273       0.101 -10.793  10.777  1.00 92.69           C
ATOM   4154 1HG1 ILE A 273      -0.218 -11.123   9.789  1.00 92.69           H
ATOM   4155 2HG1 ILE A 273       1.155 -10.526  10.700  1.00 92.69           H
ATOM   4156  CG2 ILE A 273      -0.240  -8.998  12.538  1.00 92.69           C
ATOM   4157 1HG2 ILE A 273      -0.788  -8.082  12.757  1.00 92.69           H
ATOM   4158 2HG2 ILE A 273      -0.424  -9.728  13.327  1.00 92.69           H
ATOM   4159 3HG2 ILE A 273       0.826  -8.780  12.486  1.00 92.69           H
ATOM   4160  CD1 ILE A 273      -0.069 -11.934  11.782  1.00 92.69           C
ATOM   4161 1HD1 ILE A 273       0.274 -11.607  12.764  1.00 92.69           H
ATOM   4162 2HD1 ILE A 273      -1.121 -12.214  11.839  1.00 92.69           H
ATOM   4163 3HD1 ILE A 273       0.519 -12.793  11.459  1.00 92.69           H
ATOM   4164  HN  ILE A 273      -2.036 -10.104   9.168  1.00 92.69           H
ATOM   4165  N   LEU A 274      -3.403  -7.833  10.823  1.00 91.30           N
ATOM   4166  CA  LEU A 274      -4.221  -6.681  11.164  1.00 91.30           C
ATOM   4167  C   LEU A 274      -5.562  -7.160  11.723  1.00 91.30           C
ATOM   4168  O   LEU A 274      -6.109  -6.551  12.642  1.00 91.30           O
ATOM   4169  HA  LEU A 274      -3.698  -6.129  11.945  1.00 91.30           H
ATOM   4170  CB  LEU A 274      -4.356  -5.746   9.960  1.00 91.30           C
ATOM   4171 1HB  LEU A 274      -3.388  -5.683   9.464  1.00 91.30           H
ATOM   4172 2HB  LEU A 274      -5.050  -6.196   9.251  1.00 91.30           H
ATOM   4173  CG  LEU A 274      -4.834  -4.325  10.266  1.00 91.30           C
ATOM   4174  HG  LEU A 274      -5.464  -4.360  11.155  1.00 91.30           H
ATOM   4175  CD1 LEU A 274      -3.653  -3.406  10.586  1.00 91.30           C
ATOM   4176 1HD1 LEU A 274      -3.119  -3.789  11.455  1.00 91.30           H
ATOM   4177 2HD1 LEU A 274      -2.978  -3.371   9.731  1.00 91.30           H
ATOM   4178 3HD1 LEU A 274      -4.021  -2.402  10.799  1.00 91.30           H
ATOM   4179  CD2 LEU A 274      -5.693  -3.778   9.124  1.00 91.30           C
ATOM   4180 1HD2 LEU A 274      -5.108  -3.759   8.205  1.00 91.30           H
ATOM   4181 2HD2 LEU A 274      -6.565  -4.418   8.987  1.00 91.30           H
ATOM   4182 3HD2 LEU A 274      -6.020  -2.767   9.367  1.00 91.30           H
ATOM   4183  HN  LEU A 274      -3.124  -7.885   9.864  1.00 91.30           H
ATOM   4184  N   LEU A 275      -6.053  -8.247  11.146  1.00 92.75           N
ATOM   4185  CA  LEU A 275      -7.311  -8.825  11.588  1.00 92.75           C
ATOM   4186  C   LEU A 275      -7.176  -9.279  13.043  1.00 92.75           C
ATOM   4187  O   LEU A 275      -8.039  -8.987  13.870  1.00 92.75           O
ATOM   4188  HA  LEU A 275      -8.066  -8.041  11.539  1.00 92.75           H
ATOM   4189  CB  LEU A 275      -7.753  -9.938  10.635  1.00 92.75           C
ATOM   4190 1HB  LEU A 275      -7.898  -9.506   9.645  1.00 92.75           H
ATOM   4191 2HB  LEU A 275      -6.941 -10.661  10.551  1.00 92.75           H
ATOM   4192  CG  LEU A 275      -9.028 -10.689  11.026  1.00 92.75           C
ATOM   4193  HG  LEU A 275      -8.898 -11.079  12.035  1.00 92.75           H
ATOM   4194  CD1 LEU A 275     -10.232  -9.745  11.057  1.00 92.75           C
ATOM   4195 1HD1 LEU A 275     -10.054  -8.954  11.786  1.00 92.75           H
ATOM   4196 2HD1 LEU A 275     -10.374  -9.304  10.070  1.00 92.75           H
ATOM   4197 3HD1 LEU A 275     -11.124 -10.304  11.338  1.00 92.75           H
ATOM   4198  CD2 LEU A 275      -9.263 -11.887  10.104  1.00 92.75           C
ATOM   4199 1HD2 LEU A 275      -9.362 -11.540   9.076  1.00 92.75           H
ATOM   4200 2HD2 LEU A 275      -8.418 -12.572  10.177  1.00 92.75           H
ATOM   4201 3HD2 LEU A 275     -10.175 -12.402  10.404  1.00 92.75           H
ATOM   4202  HN  LEU A 275      -5.608  -8.730  10.392  1.00 92.75           H
ATOM   4203  N   VAL A 276      -6.087  -9.984  13.311  1.00 93.90           N
ATOM   4204  CA  VAL A 276      -5.836 -10.493  14.649  1.00 93.90           C
ATOM   4205  C   VAL A 276      -5.815  -9.326  15.638  1.00 93.90           C
ATOM   4206  O   VAL A 276      -6.431  -9.397  16.700  1.00 93.90           O
ATOM   4207  HA  VAL A 276      -6.659 -11.158  14.908  1.00 93.90           H
ATOM   4208  CB  VAL A 276      -4.543 -11.311  14.663  1.00 93.90           C
ATOM   4209  HB  VAL A 276      -3.745 -10.684  14.265  1.00 93.90           H
ATOM   4210  CG1 VAL A 276      -4.162 -11.710  16.090  1.00 93.90           C
ATOM   4211 1HG1 VAL A 276      -4.014 -10.812  16.690  1.00 93.90           H
ATOM   4212 2HG1 VAL A 276      -4.960 -12.310  16.525  1.00 93.90           H
ATOM   4213 3HG1 VAL A 276      -3.240 -12.290  16.071  1.00 93.90           H
ATOM   4214  CG2 VAL A 276      -4.664 -12.543  13.763  1.00 93.90           C
ATOM   4215 1HG2 VAL A 276      -5.480 -13.173  14.118  1.00 93.90           H
ATOM   4216 2HG2 VAL A 276      -4.867 -12.228  12.740  1.00 93.90           H
ATOM   4217 3HG2 VAL A 276      -3.732 -13.107  13.792  1.00 93.90           H
ATOM   4218  HN  VAL A 276      -5.386 -10.209  12.634  1.00 93.90           H
ATOM   4219  N   GLN A 277      -5.100  -8.279  15.254  1.00 92.45           N
ATOM   4220  CA  GLN A 277      -4.976  -7.105  16.101  1.00 92.45           C
ATOM   4221  C   GLN A 277      -6.351  -6.481  16.348  1.00 92.45           C
ATOM   4222  O   GLN A 277      -6.603  -5.929  17.418  1.00 92.45           O
ATOM   4223  HA  GLN A 277      -4.561  -7.470  17.041  1.00 92.45           H
ATOM   4224  CB  GLN A 277      -4.013  -6.086  15.490  1.00 92.45           C
ATOM   4225 1HB  GLN A 277      -4.255  -5.938  14.437  1.00 92.45           H
ATOM   4226 2HB  GLN A 277      -4.136  -5.122  15.983  1.00 92.45           H
ATOM   4227  CG  GLN A 277      -2.562  -6.553  15.625  1.00 92.45           C
ATOM   4228 1HG  GLN A 277      -2.331  -6.733  16.675  1.00 92.45           H
ATOM   4229 2HG  GLN A 277      -2.431  -7.500  15.103  1.00 92.45           H
ATOM   4230  CD  GLN A 277      -1.596  -5.512  15.056  1.00 92.45           C
ATOM   4231  OE1 GLN A 277      -1.951  -4.680  14.237  1.00 92.45           O
ATOM   4232  NE2 GLN A 277      -0.358  -5.604  15.533  1.00 92.45           N
ATOM   4233 1HE2 GLN A 277      -0.133  -6.311  16.204  1.00 92.45           H
ATOM   4234 2HE2 GLN A 277       0.347  -4.967  15.221  1.00 92.45           H
ATOM   4235  HN  GLN A 277      -4.612  -8.224  14.382  1.00 92.45           H
ATOM   4236  N   THR A 278      -7.204  -6.590  15.340  1.00 92.55           N
ATOM   4237  CA  THR A 278      -8.539  -6.022  15.425  1.00 92.55           C
ATOM   4238  C   THR A 278      -9.379  -6.785  16.451  1.00 92.55           C
ATOM   4239  O   THR A 278     -10.071  -6.178  17.267  1.00 92.55           O
ATOM   4240  HA  THR A 278      -8.454  -4.995  15.782  1.00 92.55           H
ATOM   4241  CB  THR A 278      -9.145  -6.025  14.020  1.00 92.55           C
ATOM   4242  HB  THR A 278      -9.317  -7.044  13.673  1.00 92.55           H
ATOM   4243  OG1 THR A 278      -8.227  -5.258  13.245  1.00 92.55           O
ATOM   4244  HG1 THR A 278      -7.564  -5.863  12.803  1.00 92.55           H
ATOM   4245  CG2 THR A 278     -10.451  -5.232  13.944  1.00 92.55           C
ATOM   4246 1HG2 THR A 278     -10.264  -4.196  14.226  1.00 92.55           H
ATOM   4247 2HG2 THR A 278     -11.181  -5.668  14.625  1.00 92.55           H
ATOM   4248 3HG2 THR A 278     -10.838  -5.267  12.925  1.00 92.55           H
ATOM   4249  HN  THR A 278      -6.997  -7.054  14.480  1.00 92.55           H
ATOM   4250  N   ILE A 279      -9.292  -8.105  16.376  1.00 94.29           N
ATOM   4251  CA  ILE A 279     -10.055  -8.958  17.271  1.00 94.29           C
ATOM   4252  C   ILE A 279      -9.593  -8.722  18.710  1.00 94.29           C
ATOM   4253  O   ILE A 279     -10.414  -8.620  19.620  1.00 94.29           O
ATOM   4254  HA  ILE A 279     -11.101  -8.663  17.191  1.00 94.29           H
ATOM   4255  CB  ILE A 279      -9.961 -10.419  16.827  1.00 94.29           C
ATOM   4256  HB  ILE A 279      -8.908 -10.681  16.733  1.00 94.29           H
ATOM   4257  CG1 ILE A 279     -10.601 -10.617  15.452  1.00 94.29           C
ATOM   4258 1HG1 ILE A 279     -11.686 -10.561  15.540  1.00 94.29           H
ATOM   4259 2HG1 ILE A 279     -10.294  -9.811  14.785  1.00 94.29           H
ATOM   4260  CG2 ILE A 279     -10.566 -11.351  17.880  1.00 94.29           C
ATOM   4261 1HG2 ILE A 279     -10.026 -11.236  18.820  1.00 94.29           H
ATOM   4262 2HG2 ILE A 279     -11.615 -11.098  18.030  1.00 94.29           H
ATOM   4263 3HG2 ILE A 279     -10.486 -12.384  17.539  1.00 94.29           H
ATOM   4264  CD1 ILE A 279     -10.202 -11.965  14.849  1.00 94.29           C
ATOM   4265 1HD1 ILE A 279      -9.118 -12.007  14.740  1.00 94.29           H
ATOM   4266 2HD1 ILE A 279     -10.532 -12.769  15.507  1.00 94.29           H
ATOM   4267 3HD1 ILE A 279     -10.670 -12.080  13.872  1.00 94.29           H
ATOM   4268  HN  ILE A 279      -8.714  -8.591  15.720  1.00 94.29           H
ATOM   4269  N   ASP A 280      -8.280  -8.641  18.871  1.00 93.78           N
ATOM   4270  CA  ASP A 280      -7.697  -8.488  20.193  1.00 93.78           C
ATOM   4271  C   ASP A 280      -8.043  -7.102  20.741  1.00 93.78           C
ATOM   4272  O   ASP A 280      -8.238  -6.938  21.945  1.00 93.78           O
ATOM   4273  HA  ASP A 280      -8.126  -9.292  20.791  1.00 93.78           H
ATOM   4274  CB  ASP A 280      -6.172  -8.607  20.139  1.00 93.78           C
ATOM   4275 1HB  ASP A 280      -5.894  -9.517  19.608  1.00 93.78           H
ATOM   4276 2HB  ASP A 280      -5.758  -7.770  19.577  1.00 93.78           H
ATOM   4277  CG  ASP A 280      -5.574  -8.629  21.547  1.00 93.78           C
ATOM   4278  OD1 ASP A 280      -6.072  -9.435  22.363  1.00 93.78           O
ATOM   4279  OD2 ASP A 280      -4.632  -7.840  21.776  1.00 93.78           O
ATOM   4280  HN  ASP A 280      -7.621  -8.679  18.120  1.00 93.78           H
ATOM   4281  N   ALA A 281      -8.109  -6.141  19.832  1.00 91.41           N
ATOM   4282  CA  ALA A 281      -8.459  -4.781  20.205  1.00 91.41           C
ATOM   4283  C   ALA A 281      -9.852  -4.773  20.839  1.00 91.41           C
ATOM   4284  O   ALA A 281     -10.141  -3.943  21.700  1.00 91.41           O
ATOM   4285  HA  ALA A 281      -7.732  -4.441  20.942  1.00 91.41           H
ATOM   4286  CB  ALA A 281      -8.374  -3.876  18.975  1.00 91.41           C
ATOM   4287 1HB  ALA A 281      -7.358  -3.894  18.580  1.00 91.41           H
ATOM   4288 2HB  ALA A 281      -9.066  -4.233  18.212  1.00 91.41           H
ATOM   4289 3HB  ALA A 281      -8.637  -2.855  19.255  1.00 91.41           H
ATOM   4290  HN  ALA A 281      -7.929  -6.279  18.858  1.00 91.41           H
ATOM   4291  N   TYR A 282     -10.678  -5.706  20.389  1.00 90.34           N
ATOM   4292  CA  TYR A 282     -12.039  -5.805  20.888  1.00 90.34           C
ATOM   4293  C   TYR A 282     -12.111  -6.729  22.105  1.00 90.34           C
ATOM   4294  O   TYR A 282     -12.700  -6.374  23.125  1.00 90.34           O
ATOM   4295  HA  TYR A 282     -12.363  -4.806  21.180  1.00 90.34           H
ATOM   4296  CB  TYR A 282     -12.861  -6.414  19.751  1.00 90.34           C
ATOM   4297 1HB  TYR A 282     -12.729  -5.807  18.855  1.00 90.34           H
ATOM   4298 2HB  TYR A 282     -12.471  -7.406  19.524  1.00 90.34           H
ATOM   4299  CG  TYR A 282     -14.356  -6.527  20.056  1.00 90.34           C
ATOM   4300  CD1 TYR A 282     -14.899  -7.746  20.408  1.00 90.34           C
ATOM   4301  HD1 TYR A 282     -14.262  -8.629  20.468  1.00 90.34           H
ATOM   4302  CD2 TYR A 282     -15.163  -5.409  19.979  1.00 90.34           C
ATOM   4303  HD2 TYR A 282     -14.735  -4.446  19.701  1.00 90.34           H
ATOM   4304  CE1 TYR A 282     -16.306  -7.853  20.695  1.00 90.34           C
ATOM   4305  HE1 TYR A 282     -16.747  -8.810  20.974  1.00 90.34           H
ATOM   4306  CE2 TYR A 282     -16.570  -5.516  20.266  1.00 90.34           C
ATOM   4307  HE2 TYR A 282     -17.218  -4.641  20.209  1.00 90.34           H
ATOM   4308  CZ  TYR A 282     -17.072  -6.732  20.610  1.00 90.34           C
ATOM   4309  OH  TYR A 282     -18.401  -6.833  20.881  1.00 90.34           O
ATOM   4310  HH  TYR A 282     -18.625  -7.770  21.147  1.00 90.34           H
ATOM   4311  HN  TYR A 282     -10.431  -6.385  19.698  1.00 90.34           H
ATOM   4312  N   ALA A 283     -11.503  -7.897  21.958  1.00 91.87           N
ATOM   4313  CA  ALA A 283     -11.737  -8.986  22.892  1.00 91.87           C
ATOM   4314  C   ALA A 283     -10.653  -8.966  23.972  1.00 91.87           C
ATOM   4315  O   ALA A 283     -10.835  -9.533  25.049  1.00 91.87           O
ATOM   4316  HA  ALA A 283     -12.707  -8.819  23.360  1.00 91.87           H
ATOM   4317  CB  ALA A 283     -11.778 -10.312  22.131  1.00 91.87           C
ATOM   4318 1HB  ALA A 283     -12.582 -10.285  21.396  1.00 91.87           H
ATOM   4319 2HB  ALA A 283     -10.826 -10.468  21.622  1.00 91.87           H
ATOM   4320 3HB  ALA A 283     -11.953 -11.128  22.832  1.00 91.87           H
ATOM   4321  HN  ALA A 283     -10.862  -8.105  21.219  1.00 91.87           H
ATOM   4322  N   MET A 284      -9.550  -8.309  23.647  1.00 89.93           N
ATOM   4323  CA  MET A 284      -8.416  -8.256  24.554  1.00 89.93           C
ATOM   4324  C   MET A 284      -8.080  -9.647  25.094  1.00 89.93           C
ATOM   4325  O   MET A 284      -7.923  -9.826  26.301  1.00 89.93           O
ATOM   4326  HA  MET A 284      -7.583  -7.879  23.960  1.00 89.93           H
ATOM   4327  CB  MET A 284      -8.737  -7.318  25.719  1.00 89.93           C
ATOM   4328 1HB  MET A 284      -9.661  -7.637  26.203  1.00 89.93           H
ATOM   4329 2HB  MET A 284      -7.948  -7.379  26.468  1.00 89.93           H
ATOM   4330  CG  MET A 284      -8.880  -5.873  25.237  1.00 89.93           C
ATOM   4331 1HG  MET A 284      -7.924  -5.511  24.860  1.00 89.93           H
ATOM   4332 2HG  MET A 284      -9.588  -5.825  24.410  1.00 89.93           H
ATOM   4333  SD  MET A 284      -9.438  -4.835  26.578  1.00 89.93           S
ATOM   4334  CE  MET A 284     -11.202  -5.080  26.446  1.00 89.93           C
ATOM   4335 1HE  MET A 284     -11.541  -4.755  25.463  1.00 89.93           H
ATOM   4336 2HE  MET A 284     -11.432  -6.137  26.579  1.00 89.93           H
ATOM   4337 3HE  MET A 284     -11.708  -4.499  27.217  1.00 89.93           H
ATOM   4338  HN  MET A 284      -9.424  -7.820  22.784  1.00 89.93           H
ATOM   4339  N   PHE A 285      -7.981 -10.596  24.175  1.00 90.48           N
ATOM   4340  CA  PHE A 285      -7.833 -11.991  24.553  1.00 90.48           C
ATOM   4341  C   PHE A 285      -6.358 -12.361  24.721  1.00 90.48           C
ATOM   4342  O   PHE A 285      -6.036 -13.395  25.303  1.00 90.48           O
ATOM   4343  HA  PHE A 285      -8.350 -12.125  25.504  1.00 90.48           H
ATOM   4344  CB  PHE A 285      -8.431 -12.827  23.420  1.00 90.48           C
ATOM   4345 1HB  PHE A 285      -8.568 -13.851  23.770  1.00 90.48           H
ATOM   4346 2HB  PHE A 285      -9.420 -12.439  23.178  1.00 90.48           H
ATOM   4347  CG  PHE A 285      -7.582 -12.848  22.147  1.00 90.48           C
ATOM   4348  CD1 PHE A 285      -7.795 -11.924  21.173  1.00 90.48           C
ATOM   4349  HD1 PHE A 285      -8.570 -11.168  21.299  1.00 90.48           H
ATOM   4350  CD2 PHE A 285      -6.615 -13.791  21.990  1.00 90.48           C
ATOM   4351  HD2 PHE A 285      -6.444 -14.532  22.771  1.00 90.48           H
ATOM   4352  CE1 PHE A 285      -7.006 -11.943  19.992  1.00 90.48           C
ATOM   4353  HE1 PHE A 285      -7.177 -11.202  19.211  1.00 90.48           H
ATOM   4354  CE2 PHE A 285      -5.827 -13.810  20.809  1.00 90.48           C
ATOM   4355  HE2 PHE A 285      -5.051 -14.566  20.684  1.00 90.48           H
ATOM   4356  CZ  PHE A 285      -6.039 -12.886  19.835  1.00 90.48           C
ATOM   4357  HZ  PHE A 285      -5.434 -12.901  18.928  1.00 90.48           H
ATOM   4358  HN  PHE A 285      -8.000 -10.425  23.190  1.00 90.48           H
ATOM   4359  N   ILE A 286      -5.501 -11.495  24.199  1.00 90.72           N
ATOM   4360  CA  ILE A 286      -4.067 -11.698  24.317  1.00 90.72           C
ATOM   4361  C   ILE A 286      -3.582 -11.113  25.645  1.00 90.72           C
ATOM   4362  O   ILE A 286      -3.306  -9.918  25.737  1.00 90.72           O
ATOM   4363  HA  ILE A 286      -3.889 -12.773  24.327  1.00 90.72           H
ATOM   4364  CB  ILE A 286      -3.344 -11.131  23.094  1.00 90.72           C
ATOM   4365  HB  ILE A 286      -3.545 -10.061  23.043  1.00 90.72           H
ATOM   4366  CG1 ILE A 286      -3.879 -11.754  21.803  1.00 90.72           C
ATOM   4367 1HG1 ILE A 286      -3.589 -12.803  21.753  1.00 90.72           H
ATOM   4368 2HG1 ILE A 286      -4.968 -11.724  21.805  1.00 90.72           H
ATOM   4369  CG2 ILE A 286      -1.829 -11.299  23.226  1.00 90.72           C
ATOM   4370 1HG2 ILE A 286      -1.481 -10.771  24.114  1.00 90.72           H
ATOM   4371 2HG2 ILE A 286      -1.587 -12.359  23.316  1.00 90.72           H
ATOM   4372 3HG2 ILE A 286      -1.339 -10.888  22.344  1.00 90.72           H
ATOM   4373  CD1 ILE A 286      -3.345 -11.013  20.575  1.00 90.72           C
ATOM   4374 1HD1 ILE A 286      -3.657  -9.970  20.615  1.00 90.72           H
ATOM   4375 2HD1 ILE A 286      -2.256 -11.066  20.563  1.00 90.72           H
ATOM   4376 3HD1 ILE A 286      -3.741 -11.476  19.671  1.00 90.72           H
ATOM   4377  HN  ILE A 286      -5.772 -10.670  23.703  1.00 90.72           H
ATOM   4378  N   SER A 287      -3.492 -11.983  26.640  1.00 88.78           N
ATOM   4379  CA  SER A 287      -3.005 -11.577  27.947  1.00 88.78           C
ATOM   4380  C   SER A 287      -1.542 -11.992  28.113  1.00 88.78           C
ATOM   4381  O   SER A 287      -0.852 -11.505  29.008  1.00 88.78           O
ATOM   4382  HA  SER A 287      -3.099 -10.491  27.965  1.00 88.78           H
ATOM   4383  CB  SER A 287      -3.858 -12.180  29.065  1.00 88.78           C
ATOM   4384 1HB  SER A 287      -3.462 -11.869  30.031  1.00 88.78           H
ATOM   4385 2HB  SER A 287      -4.874 -11.790  28.996  1.00 88.78           H
ATOM   4386  OG  SER A 287      -3.891 -13.603  29.002  1.00 88.78           O
ATOM   4387  HG  SER A 287      -4.478 -13.964  29.727  1.00 88.78           H
ATOM   4388  HN  SER A 287      -3.745 -12.948  26.564  1.00 88.78           H
ATOM   4389  N   ASN A 288      -1.111 -12.888  27.237  1.00 92.49           N
ATOM   4390  CA  ASN A 288       0.215 -13.469  27.351  1.00 92.49           C
ATOM   4391  C   ASN A 288       1.220 -12.587  26.607  1.00 92.49           C
ATOM   4392  O   ASN A 288       1.060 -12.328  25.415  1.00 92.49           O
ATOM   4393  HA  ASN A 288       0.416 -13.517  28.422  1.00 92.49           H
ATOM   4394  CB  ASN A 288       0.260 -14.866  26.728  1.00 92.49           C
ATOM   4395 1HB  ASN A 288      -0.567 -15.465  27.109  1.00 92.49           H
ATOM   4396 2HB  ASN A 288       0.129 -14.791  25.649  1.00 92.49           H
ATOM   4397  CG  ASN A 288       1.586 -15.563  27.039  1.00 92.49           C
ATOM   4398  OD1 ASN A 288       2.658 -14.988  26.938  1.00 92.49           O
ATOM   4399  ND2 ASN A 288       1.455 -16.829  27.423  1.00 92.49           N
ATOM   4400 1HD2 ASN A 288       0.546 -17.241  27.485  1.00 92.49           H
ATOM   4401 2HD2 ASN A 288       2.266 -17.370  27.648  1.00 92.49           H
ATOM   4402  HN  ASN A 288      -1.651 -13.216  26.461  1.00 92.49           H
ATOM   4403  N   CYS A 289       2.233 -12.151  27.341  1.00 91.35           N
ATOM   4404  CA  CYS A 289       3.199 -11.210  26.799  1.00 91.35           C
ATOM   4405  C   CYS A 289       3.970 -11.907  25.677  1.00 91.35           C
ATOM   4406  O   CYS A 289       4.337 -11.277  24.686  1.00 91.35           O
ATOM   4407  HA  CYS A 289       2.629 -10.365  26.411  1.00 91.35           H
ATOM   4408  CB  CYS A 289       4.133 -10.670  27.884  1.00 91.35           C
ATOM   4409 1HB  CYS A 289       3.551 -10.194  28.673  1.00 91.35           H
ATOM   4410 2HB  CYS A 289       4.682 -11.492  28.344  1.00 91.35           H
ATOM   4411  SG  CYS A 289       5.304  -9.465  27.159  1.00 91.35           S
ATOM   4412  HN  CYS A 289       2.398 -12.428  28.287  1.00 91.35           H
ATOM   4413  N   ALA A 290       4.194 -13.199  25.869  1.00 93.58           N
ATOM   4414  CA  ALA A 290       4.951 -13.979  24.905  1.00 93.58           C
ATOM   4415  C   ALA A 290       4.206 -13.994  23.569  1.00 93.58           C
ATOM   4416  O   ALA A 290       4.817 -13.856  22.511  1.00 93.58           O
ATOM   4417  HA  ALA A 290       5.916 -13.490  24.767  1.00 93.58           H
ATOM   4418  CB  ALA A 290       5.186 -15.386  25.458  1.00 93.58           C
ATOM   4419 1HB  ALA A 290       5.744 -15.321  26.392  1.00 93.58           H
ATOM   4420 2HB  ALA A 290       4.226 -15.869  25.642  1.00 93.58           H
ATOM   4421 3HB  ALA A 290       5.754 -15.971  24.735  1.00 93.58           H
ATOM   4422  HN  ALA A 290       3.869 -13.710  26.665  1.00 93.58           H
ATOM   4423  N   VAL A 291       2.895 -14.163  23.662  1.00 93.61           N
ATOM   4424  CA  VAL A 291       2.060 -14.209  22.473  1.00 93.61           C
ATOM   4425  C   VAL A 291       2.046 -12.829  21.812  1.00 93.61           C
ATOM   4426  O   VAL A 291       2.154 -12.721  20.592  1.00 93.61           O
ATOM   4427  HA  VAL A 291       2.509 -14.924  21.784  1.00 93.61           H
ATOM   4428  CB  VAL A 291       0.661 -14.712  22.835  1.00 93.61           C
ATOM   4429  HB  VAL A 291       0.241 -14.031  23.574  1.00 93.61           H
ATOM   4430  CG1 VAL A 291      -0.257 -14.704  21.612  1.00 93.61           C
ATOM   4431 1HG1 VAL A 291      -0.341 -13.688  21.227  1.00 93.61           H
ATOM   4432 2HG1 VAL A 291       0.159 -15.352  20.840  1.00 93.61           H
ATOM   4433 3HG1 VAL A 291      -1.245 -15.067  21.897  1.00 93.61           H
ATOM   4434  CG2 VAL A 291       0.726 -16.106  23.463  1.00 93.61           C
ATOM   4435 1HG2 VAL A 291       1.176 -16.803  22.756  1.00 93.61           H
ATOM   4436 2HG2 VAL A 291       1.329 -16.068  24.370  1.00 93.61           H
ATOM   4437 3HG2 VAL A 291      -0.282 -16.440  23.711  1.00 93.61           H
ATOM   4438  HN  VAL A 291       2.404 -14.267  24.527  1.00 93.61           H
ATOM   4439  N   SER A 292       1.912 -11.809  22.647  1.00 93.29           N
ATOM   4440  CA  SER A 292       1.892 -10.441  22.159  1.00 93.29           C
ATOM   4441  C   SER A 292       3.185 -10.137  21.399  1.00 93.29           C
ATOM   4442  O   SER A 292       3.148  -9.583  20.302  1.00 93.29           O
ATOM   4443  HA  SER A 292       1.033 -10.385  21.491  1.00 93.29           H
ATOM   4444  CB  SER A 292       1.707  -9.449  23.309  1.00 93.29           C
ATOM   4445 1HB  SER A 292       0.770  -9.662  23.825  1.00 93.29           H
ATOM   4446 2HB  SER A 292       2.508  -9.582  24.036  1.00 93.29           H
ATOM   4447  OG  SER A 292       1.700  -8.098  22.854  1.00 93.29           O
ATOM   4448  HG  SER A 292       0.922  -7.947  22.244  1.00 93.29           H
ATOM   4449  HN  SER A 292       1.819 -11.906  23.638  1.00 93.29           H
ATOM   4450  N   THR A 293       4.297 -10.512  22.013  1.00 93.08           N
ATOM   4451  CA  THR A 293       5.602 -10.210  21.450  1.00 93.08           C
ATOM   4452  C   THR A 293       5.725 -10.799  20.044  1.00 93.08           C
ATOM   4453  O   THR A 293       6.179 -10.124  19.121  1.00 93.08           O
ATOM   4454  HA  THR A 293       5.691  -9.128  21.352  1.00 93.08           H
ATOM   4455  CB  THR A 293       6.667 -10.724  22.421  1.00 93.08           C
ATOM   4456  HB  THR A 293       6.555 -11.795  22.589  1.00 93.08           H
ATOM   4457  OG1 THR A 293       6.513  -9.901  23.574  1.00 93.08           O
ATOM   4458  HG1 THR A 293       5.902 -10.344  24.231  1.00 93.08           H
ATOM   4459  CG2 THR A 293       8.089 -10.429  21.940  1.00 93.08           C
ATOM   4460 1HG2 THR A 293       8.221  -9.352  21.836  1.00 93.08           H
ATOM   4461 2HG2 THR A 293       8.253 -10.910  20.975  1.00 93.08           H
ATOM   4462 3HG2 THR A 293       8.805 -10.816  22.665  1.00 93.08           H
ATOM   4463  HN  THR A 293       4.316 -11.013  22.879  1.00 93.08           H
ATOM   4464  N   ASN A 294       5.314 -12.053  19.924  1.00 94.36           N
ATOM   4465  CA  ASN A 294       5.456 -12.771  18.669  1.00 94.36           C
ATOM   4466  C   ASN A 294       4.552 -12.131  17.614  1.00 94.36           C
ATOM   4467  O   ASN A 294       4.930 -12.025  16.449  1.00 94.36           O
ATOM   4468  HA  ASN A 294       6.513 -12.695  18.414  1.00 94.36           H
ATOM   4469  CB  ASN A 294       5.041 -14.236  18.822  1.00 94.36           C
ATOM   4470 1HB  ASN A 294       4.084 -14.294  19.342  1.00 94.36           H
ATOM   4471 2HB  ASN A 294       4.896 -14.681  17.838  1.00 94.36           H
ATOM   4472  CG  ASN A 294       6.097 -15.028  19.596  1.00 94.36           C
ATOM   4473  OD1 ASN A 294       7.230 -14.607  19.757  1.00 94.36           O
ATOM   4474  ND2 ASN A 294       5.662 -16.194  20.064  1.00 94.36           N
ATOM   4475 1HD2 ASN A 294       4.719 -16.481  19.896  1.00 94.36           H
ATOM   4476 2HD2 ASN A 294       6.279 -16.785  20.583  1.00 94.36           H
ATOM   4477  HN  ASN A 294       4.890 -12.576  20.664  1.00 94.36           H
ATOM   4478  N   ILE A 295       3.374 -11.720  18.061  1.00 93.31           N
ATOM   4479  CA  ILE A 295       2.397 -11.129  17.163  1.00 93.31           C
ATOM   4480  C   ILE A 295       2.942  -9.805  16.624  1.00 93.31           C
ATOM   4481  O   ILE A 295       2.774  -9.493  15.446  1.00 93.31           O
ATOM   4482  HA  ILE A 295       2.267 -11.815  16.326  1.00 93.31           H
ATOM   4483  CB  ILE A 295       1.040 -10.999  17.857  1.00 93.31           C
ATOM   4484  HB  ILE A 295       1.210 -10.655  18.878  1.00 93.31           H
ATOM   4485  CG1 ILE A 295       0.339 -12.355  17.949  1.00 93.31           C
ATOM   4486 1HG1 ILE A 295       0.015 -12.669  16.956  1.00 93.31           H
ATOM   4487 2HG1 ILE A 295       1.041 -13.108  18.308  1.00 93.31           H
ATOM   4488  CG2 ILE A 295       0.169  -9.948  17.166  1.00 93.31           C
ATOM   4489 1HG2 ILE A 295       0.671  -8.982  17.197  1.00 93.31           H
ATOM   4490 2HG2 ILE A 295       0.004 -10.239  16.128  1.00 93.31           H
ATOM   4491 3HG2 ILE A 295      -0.790  -9.876  17.680  1.00 93.31           H
ATOM   4492  CD1 ILE A 295      -0.868 -12.287  18.887  1.00 93.31           C
ATOM   4493 1HD1 ILE A 295      -0.537 -11.996  19.884  1.00 93.31           H
ATOM   4494 2HD1 ILE A 295      -1.579 -11.550  18.511  1.00 93.31           H
ATOM   4495 3HD1 ILE A 295      -1.348 -13.264  18.933  1.00 93.31           H
ATOM   4496  HN  ILE A 295       3.085 -11.785  19.016  1.00 93.31           H
ATOM   4497  N   ASP A 296       3.583  -9.060  17.513  1.00 93.29           N
ATOM   4498  CA  ASP A 296       4.118  -7.758  17.151  1.00 93.29           C
ATOM   4499  C   ASP A 296       5.265  -7.941  16.155  1.00 93.29           C
ATOM   4500  O   ASP A 296       5.414  -7.153  15.223  1.00 93.29           O
ATOM   4501  HA  ASP A 296       3.278  -7.212  16.724  1.00 93.29           H
ATOM   4502  CB  ASP A 296       4.670  -7.030  18.379  1.00 93.29           C
ATOM   4503 1HB  ASP A 296       5.355  -7.684  18.918  1.00 93.29           H
ATOM   4504 2HB  ASP A 296       5.245  -6.159  18.061  1.00 93.29           H
ATOM   4505  CG  ASP A 296       3.538  -6.589  19.309  1.00 93.29           C
ATOM   4506  OD1 ASP A 296       2.416  -6.405  18.790  1.00 93.29           O
ATOM   4507  OD2 ASP A 296       3.821  -6.445  20.518  1.00 93.29           O
ATOM   4508  HN  ASP A 296       3.740  -9.332  18.462  1.00 93.29           H
ATOM   4509  N   ILE A 297       6.046  -8.986  16.386  1.00 94.04           N
ATOM   4510  CA  ILE A 297       7.131  -9.324  15.481  1.00 94.04           C
ATOM   4511  C   ILE A 297       6.552  -9.706  14.117  1.00 94.04           C
ATOM   4512  O   ILE A 297       7.043  -9.258  13.083  1.00 94.04           O
ATOM   4513  HA  ILE A 297       7.744  -8.431  15.358  1.00 94.04           H
ATOM   4514  CB  ILE A 297       8.024 -10.405  16.094  1.00 94.04           C
ATOM   4515  HB  ILE A 297       7.384 -11.194  16.488  1.00 94.04           H
ATOM   4516  CG1 ILE A 297       8.830  -9.848  17.270  1.00 94.04           C
ATOM   4517 1HG1 ILE A 297       9.564  -9.130  16.904  1.00 94.04           H
ATOM   4518 2HG1 ILE A 297       8.167  -9.309  17.947  1.00 94.04           H
ATOM   4519  CG2 ILE A 297       8.924 -11.040  15.033  1.00 94.04           C
ATOM   4520 1HG2 ILE A 297       8.306 -11.495  14.258  1.00 94.04           H
ATOM   4521 2HG2 ILE A 297       9.558 -10.274  14.588  1.00 94.04           H
ATOM   4522 3HG2 ILE A 297       9.548 -11.805  15.496  1.00 94.04           H
ATOM   4523  CD1 ILE A 297       9.539 -10.971  18.029  1.00 94.04           C
ATOM   4524 1HD1 ILE A 297       8.799 -11.673  18.414  1.00 94.04           H
ATOM   4525 2HD1 ILE A 297      10.219 -11.492  17.355  1.00 94.04           H
ATOM   4526 3HD1 ILE A 297      10.104 -10.547  18.859  1.00 94.04           H
ATOM   4527  HN  ILE A 297       5.947  -9.595  17.173  1.00 94.04           H
ATOM   4528  N   CYS A 298       5.516 -10.531  14.160  1.00 94.36           N
ATOM   4529  CA  CYS A 298       4.865 -10.980  12.941  1.00 94.36           C
ATOM   4530  C   CYS A 298       4.383  -9.748  12.172  1.00 94.36           C
ATOM   4531  O   CYS A 298       4.485  -9.697  10.948  1.00 94.36           O
ATOM   4532  HA  CYS A 298       5.616 -11.524  12.368  1.00 94.36           H
ATOM   4533  CB  CYS A 298       3.722 -11.953  13.235  1.00 94.36           C
ATOM   4534 1HB  CYS A 298       3.127 -11.586  14.072  1.00 94.36           H
ATOM   4535 2HB  CYS A 298       3.056 -12.015  12.374  1.00 94.36           H
ATOM   4536  SG  CYS A 298       4.394 -13.609  13.626  1.00 94.36           S
ATOM   4537  HG  CYS A 298       4.784 -13.313  14.862  1.00 94.36           H
ATOM   4538  HN  CYS A 298       5.122 -10.890  15.006  1.00 94.36           H
ATOM   4539  N   PHE A 299       3.867  -8.786  12.923  1.00 93.45           N
ATOM   4540  CA  PHE A 299       3.372  -7.556  12.328  1.00 93.45           C
ATOM   4541  C   PHE A 299       4.480  -6.833  11.561  1.00 93.45           C
ATOM   4542  O   PHE A 299       4.274  -6.397  10.429  1.00 93.45           O
ATOM   4543  HA  PHE A 299       2.573  -7.830  11.638  1.00 93.45           H
ATOM   4544  CB  PHE A 299       2.896  -6.664  13.476  1.00 93.45           C
ATOM   4545 1HB  PHE A 299       2.142  -7.201  14.052  1.00 93.45           H
ATOM   4546 2HB  PHE A 299       3.734  -6.474  14.147  1.00 93.45           H
ATOM   4547  CG  PHE A 299       2.311  -5.325  13.022  1.00 93.45           C
ATOM   4548  CD1 PHE A 299       3.104  -4.221  12.967  1.00 93.45           C
ATOM   4549  HD1 PHE A 299       4.155  -4.290  13.247  1.00 93.45           H
ATOM   4550  CD2 PHE A 299       1.000  -5.238  12.673  1.00 93.45           C
ATOM   4551  HD2 PHE A 299       0.365  -6.123  12.718  1.00 93.45           H
ATOM   4552  CE1 PHE A 299       2.562  -2.978  12.546  1.00 93.45           C
ATOM   4553  HE1 PHE A 299       3.197  -2.093  12.502  1.00 93.45           H
ATOM   4554  CE2 PHE A 299       0.458  -3.995  12.252  1.00 93.45           C
ATOM   4555  HE2 PHE A 299      -0.594  -3.926  11.973  1.00 93.45           H
ATOM   4556  CZ  PHE A 299       1.250  -2.891  12.197  1.00 93.45           C
ATOM   4557  HZ  PHE A 299       0.834  -1.937  11.874  1.00 93.45           H
ATOM   4558  HN  PHE A 299       3.786  -8.836  13.919  1.00 93.45           H
ATOM   4559  N   GLN A 300       5.631  -6.726  12.208  1.00 93.11           N
ATOM   4560  CA  GLN A 300       6.756  -6.017  11.622  1.00 93.11           C
ATOM   4561  C   GLN A 300       7.188  -6.691  10.318  1.00 93.11           C
ATOM   4562  O   GLN A 300       7.467  -6.016   9.329  1.00 93.11           O
ATOM   4563  HA  GLN A 300       6.389  -5.012  11.415  1.00 93.11           H
ATOM   4564  CB  GLN A 300       7.923  -5.930  12.608  1.00 93.11           C
ATOM   4565 1HB  GLN A 300       8.149  -6.923  12.997  1.00 93.11           H
ATOM   4566 2HB  GLN A 300       8.816  -5.581  12.090  1.00 93.11           H
ATOM   4567  CG  GLN A 300       7.595  -4.985  13.765  1.00 93.11           C
ATOM   4568 1HG  GLN A 300       6.723  -5.354  14.304  1.00 93.11           H
ATOM   4569 2HG  GLN A 300       8.424  -4.968  14.472  1.00 93.11           H
ATOM   4570  CD  GLN A 300       7.324  -3.568  13.255  1.00 93.11           C
ATOM   4571  OE1 GLN A 300       7.603  -3.226  12.117  1.00 93.11           O
ATOM   4572  NE2 GLN A 300       6.766  -2.766  14.157  1.00 93.11           N
ATOM   4573 1HE2 GLN A 300       6.563  -3.109  15.074  1.00 93.11           H
ATOM   4574 2HE2 GLN A 300       6.551  -1.819  13.919  1.00 93.11           H
ATOM   4575  HN  GLN A 300       5.801  -7.113  13.114  1.00 93.11           H
ATOM   4576  N   VAL A 301       7.230  -8.015  10.360  1.00 94.47           N
ATOM   4577  CA  VAL A 301       7.707  -8.785   9.224  1.00 94.47           C
ATOM   4578  C   VAL A 301       6.752  -8.590   8.044  1.00 94.47           C
ATOM   4579  O   VAL A 301       7.182  -8.249   6.943  1.00 94.47           O
ATOM   4580  HA  VAL A 301       8.687  -8.394   8.950  1.00 94.47           H
ATOM   4581  CB  VAL A 301       7.875 -10.253   9.620  1.00 94.47           C
ATOM   4582  HB  VAL A 301       6.928 -10.600  10.031  1.00 94.47           H
ATOM   4583  CG1 VAL A 301       8.203 -11.116   8.400  1.00 94.47           C
ATOM   4584 1HG1 VAL A 301       7.393 -11.041   7.674  1.00 94.47           H
ATOM   4585 2HG1 VAL A 301       9.131 -10.768   7.947  1.00 94.47           H
ATOM   4586 3HG1 VAL A 301       8.317 -12.155   8.710  1.00 94.47           H
ATOM   4587  CG2 VAL A 301       8.943 -10.409  10.704  1.00 94.47           C
ATOM   4588 1HG2 VAL A 301       9.897 -10.036  10.331  1.00 94.47           H
ATOM   4589 2HG2 VAL A 301       8.651  -9.840  11.587  1.00 94.47           H
ATOM   4590 3HG2 VAL A 301       9.043 -11.462  10.967  1.00 94.47           H
ATOM   4591  HN  VAL A 301       6.946  -8.559  11.150  1.00 94.47           H
ATOM   4592  N   THR A 302       5.475  -8.814   8.315  1.00 93.86           N
ATOM   4593  CA  THR A 302       4.470  -8.775   7.266  1.00 93.86           C
ATOM   4594  C   THR A 302       4.327  -7.354   6.717  1.00 93.86           C
ATOM   4595  O   THR A 302       4.082  -7.167   5.526  1.00 93.86           O
ATOM   4596  HA  THR A 302       4.808  -9.404   6.442  1.00 93.86           H
ATOM   4597  CB  THR A 302       3.168  -9.339   7.838  1.00 93.86           C
ATOM   4598  HB  THR A 302       2.374  -9.320   7.091  1.00 93.86           H
ATOM   4599  OG1 THR A 302       2.933  -8.557   9.005  1.00 93.86           O
ATOM   4600  HG1 THR A 302       3.336  -9.005   9.804  1.00 93.86           H
ATOM   4601  CG2 THR A 302       3.331 -10.764   8.371  1.00 93.86           C
ATOM   4602 1HG2 THR A 302       4.077 -10.772   9.165  1.00 93.86           H
ATOM   4603 2HG2 THR A 302       3.655 -11.420   7.562  1.00 93.86           H
ATOM   4604 3HG2 THR A 302       2.378 -11.116   8.765  1.00 93.86           H
ATOM   4605  HN  THR A 302       5.124  -9.019   9.228  1.00 93.86           H
ATOM   4606  N   GLN A 303       4.487  -6.390   7.611  1.00 92.67           N
ATOM   4607  CA  GLN A 303       4.454  -4.991   7.217  1.00 92.67           C
ATOM   4608  C   GLN A 303       5.561  -4.700   6.201  1.00 92.67           C
ATOM   4609  O   GLN A 303       5.340  -3.985   5.225  1.00 92.67           O
ATOM   4610  HA  GLN A 303       3.478  -4.844   6.754  1.00 92.67           H
ATOM   4611  CB  GLN A 303       4.574  -4.075   8.437  1.00 92.67           C
ATOM   4612 1HB  GLN A 303       3.699  -4.197   9.075  1.00 92.67           H
ATOM   4613 2HB  GLN A 303       5.443  -4.364   9.029  1.00 92.67           H
ATOM   4614  CG  GLN A 303       4.703  -2.611   8.012  1.00 92.67           C
ATOM   4615 1HG  GLN A 303       5.744  -2.385   7.784  1.00 92.67           H
ATOM   4616 2HG  GLN A 303       4.132  -2.442   7.099  1.00 92.67           H
ATOM   4617  CD  GLN A 303       4.202  -1.675   9.114  1.00 92.67           C
ATOM   4618  OE1 GLN A 303       4.886  -1.395  10.084  1.00 92.67           O
ATOM   4619  NE2 GLN A 303       2.973  -1.208   8.910  1.00 92.67           N
ATOM   4620 1HE2 GLN A 303       2.465  -1.478   8.092  1.00 92.67           H
ATOM   4621 2HE2 GLN A 303       2.557  -0.588   9.575  1.00 92.67           H
ATOM   4622  HN  GLN A 303       4.636  -6.551   8.586  1.00 92.67           H
ATOM   4623  N   THR A 304       6.727  -5.269   6.466  1.00 92.75           N
ATOM   4624  CA  THR A 304       7.886  -5.028   5.622  1.00 92.75           C
ATOM   4625  C   THR A 304       7.664  -5.622   4.230  1.00 92.75           C
ATOM   4626  O   THR A 304       8.034  -5.015   3.226  1.00 92.75           O
ATOM   4627  HA  THR A 304       8.001  -3.952   5.496  1.00 92.75           H
ATOM   4628  CB  THR A 304       9.116  -5.594   6.335  1.00 92.75           C
ATOM   4629  HB  THR A 304       9.057  -6.680   6.410  1.00 92.75           H
ATOM   4630  OG1 THR A 304       9.151  -4.893   7.575  1.00 92.75           O
ATOM   4631  HG1 THR A 304       8.743  -5.453   8.296  1.00 92.75           H
ATOM   4632  CG2 THR A 304      10.424  -5.200   5.647  1.00 92.75           C
ATOM   4633 1HG2 THR A 304      10.515  -4.114   5.632  1.00 92.75           H
ATOM   4634 2HG2 THR A 304      10.425  -5.579   4.624  1.00 92.75           H
ATOM   4635 3HG2 THR A 304      11.265  -5.628   6.193  1.00 92.75           H
ATOM   4636  HN  THR A 304       6.888  -5.883   7.238  1.00 92.75           H
ATOM   4637  N   ILE A 305       7.060  -6.801   4.213  1.00 93.49           N
ATOM   4638  CA  ILE A 305       6.739  -7.461   2.959  1.00 93.49           C
ATOM   4639  C   ILE A 305       5.780  -6.580   2.156  1.00 93.49           C
ATOM   4640  O   ILE A 305       5.924  -6.444   0.942  1.00 93.49           O
ATOM   4641  HA  ILE A 305       7.667  -7.562   2.396  1.00 93.49           H
ATOM   4642  CB  ILE A 305       6.209  -8.872   3.216  1.00 93.49           C
ATOM   4643  HB  ILE A 305       5.401  -8.806   3.945  1.00 93.49           H
ATOM   4644  CG1 ILE A 305       7.294  -9.764   3.822  1.00 93.49           C
ATOM   4645 1HG1 ILE A 305       8.048  -9.989   3.068  1.00 93.49           H
ATOM   4646 2HG1 ILE A 305       7.799  -9.231   4.628  1.00 93.49           H
ATOM   4647  CG2 ILE A 305       5.617  -9.477   1.941  1.00 93.49           C
ATOM   4648 1HG2 ILE A 305       4.795  -8.853   1.590  1.00 93.49           H
ATOM   4649 2HG2 ILE A 305       6.388  -9.527   1.171  1.00 93.49           H
ATOM   4650 3HG2 ILE A 305       5.248 -10.480   2.151  1.00 93.49           H
ATOM   4651  CD1 ILE A 305       6.697 -11.066   4.360  1.00 93.49           C
ATOM   4652 1HD1 ILE A 305       5.961 -10.838   5.131  1.00 93.49           H
ATOM   4653 2HD1 ILE A 305       6.214 -11.607   3.546  1.00 93.49           H
ATOM   4654 3HD1 ILE A 305       7.490 -11.681   4.785  1.00 93.49           H
ATOM   4655  HN  ILE A 305       6.793  -7.304   5.035  1.00 93.49           H
ATOM   4656  N   ALA A 306       4.821  -6.004   2.866  1.00 91.86           N
ATOM   4657  CA  ALA A 306       3.798  -5.195   2.226  1.00 91.86           C
ATOM   4658  C   ALA A 306       4.454  -3.984   1.560  1.00 91.86           C
ATOM   4659  O   ALA A 306       4.038  -3.563   0.482  1.00 91.86           O
ATOM   4660  HA  ALA A 306       3.322  -5.807   1.460  1.00 91.86           H
ATOM   4661  CB  ALA A 306       2.744  -4.792   3.259  1.00 91.86           C
ATOM   4662 1HB  ALA A 306       2.288  -5.687   3.681  1.00 91.86           H
ATOM   4663 2HB  ALA A 306       3.217  -4.216   4.055  1.00 91.86           H
ATOM   4664 3HB  ALA A 306       1.977  -4.185   2.778  1.00 91.86           H
ATOM   4665  HN  ALA A 306       4.737  -6.082   3.860  1.00 91.86           H
ATOM   4666  N   PHE A 307       5.469  -3.458   2.230  1.00 91.88           N
ATOM   4667  CA  PHE A 307       6.143  -2.263   1.751  1.00 91.88           C
ATOM   4668  C   PHE A 307       6.983  -2.568   0.509  1.00 91.88           C
ATOM   4669  O   PHE A 307       7.083  -1.740  -0.396  1.00 91.88           O
ATOM   4670  HA  PHE A 307       5.372  -1.537   1.496  1.00 91.88           H
ATOM   4671  CB  PHE A 307       7.068  -1.791   2.874  1.00 91.88           C
ATOM   4672 1HB  PHE A 307       7.646  -2.641   3.237  1.00 91.88           H
ATOM   4673 2HB  PHE A 307       7.780  -1.072   2.467  1.00 91.88           H
ATOM   4674  CG  PHE A 307       6.337  -1.149   4.055  1.00 91.88           C
ATOM   4675  CD1 PHE A 307       4.977  -1.118   4.077  1.00 91.88           C
ATOM   4676  HD1 PHE A 307       4.409  -1.552   3.253  1.00 91.88           H
ATOM   4677  CD2 PHE A 307       7.045  -0.608   5.082  1.00 91.88           C
ATOM   4678  HD2 PHE A 307       8.135  -0.632   5.064  1.00 91.88           H
ATOM   4679  CE1 PHE A 307       4.298  -0.523   5.172  1.00 91.88           C
ATOM   4680  HE1 PHE A 307       3.208  -0.498   5.190  1.00 91.88           H
ATOM   4681  CE2 PHE A 307       6.366  -0.012   6.177  1.00 91.88           C
ATOM   4682  HE2 PHE A 307       6.934   0.421   7.000  1.00 91.88           H
ATOM   4683  CZ  PHE A 307       5.007   0.018   6.199  1.00 91.88           C
ATOM   4684  HZ  PHE A 307       4.486   0.475   7.040  1.00 91.88           H
ATOM   4685  HN  PHE A 307       5.831  -3.834   3.083  1.00 91.88           H
ATOM   4686  N   PHE A 308       7.565  -3.758   0.505  1.00 92.35           N
ATOM   4687  CA  PHE A 308       8.444  -4.157  -0.581  1.00 92.35           C
ATOM   4688  C   PHE A 308       7.700  -4.153  -1.918  1.00 92.35           C
ATOM   4689  O   PHE A 308       8.319  -4.055  -2.977  1.00 92.35           O
ATOM   4690  HA  PHE A 308       9.260  -3.435  -0.619  1.00 92.35           H
ATOM   4691  CB  PHE A 308       8.913  -5.581  -0.276  1.00 92.35           C
ATOM   4692 1HB  PHE A 308       9.236  -5.632   0.764  1.00 92.35           H
ATOM   4693 2HB  PHE A 308       8.068  -6.262  -0.381  1.00 92.35           H
ATOM   4694  CG  PHE A 308      10.054  -6.066  -1.173  1.00 92.35           C
ATOM   4695  CD1 PHE A 308       9.788  -6.873  -2.235  1.00 92.35           C
ATOM   4696  HD1 PHE A 308       8.762  -7.175  -2.447  1.00 92.35           H
ATOM   4697  CD2 PHE A 308      11.334  -5.690  -0.909  1.00 92.35           C
ATOM   4698  HD2 PHE A 308      11.547  -5.044  -0.058  1.00 92.35           H
ATOM   4699  CE1 PHE A 308      10.846  -7.323  -3.068  1.00 92.35           C
ATOM   4700  HE1 PHE A 308      10.633  -7.970  -3.919  1.00 92.35           H
ATOM   4701  CE2 PHE A 308      12.393  -6.140  -1.742  1.00 92.35           C
ATOM   4702  HE2 PHE A 308      13.418  -5.839  -1.530  1.00 92.35           H
ATOM   4703  CZ  PHE A 308      12.126  -6.948  -2.803  1.00 92.35           C
ATOM   4704  HZ  PHE A 308      12.939  -7.293  -3.443  1.00 92.35           H
ATOM   4705  HN  PHE A 308       7.445  -4.442   1.225  1.00 92.35           H
ATOM   4706  N   HIS A 309       6.383  -4.262  -1.826  1.00 90.56           N
ATOM   4707  CA  HIS A 309       5.548  -4.271  -3.015  1.00 90.56           C
ATOM   4708  C   HIS A 309       5.801  -3.001  -3.830  1.00 90.56           C
ATOM   4709  O   HIS A 309       5.782  -3.033  -5.059  1.00 90.56           O
ATOM   4710  HA  HIS A 309       5.852  -5.136  -3.604  1.00 90.56           H
ATOM   4711  CB  HIS A 309       4.075  -4.453  -2.644  1.00 90.56           C
ATOM   4712 1HB  HIS A 309       3.966  -5.377  -2.076  1.00 90.56           H
ATOM   4713 2HB  HIS A 309       3.773  -3.638  -1.986  1.00 90.56           H
ATOM   4714  CG  HIS A 309       3.143  -4.495  -3.831  1.00 90.56           C
ATOM   4715  ND1 HIS A 309       2.566  -3.359  -4.372  1.00 90.56           N
ATOM   4716  HD1 HIS A 309       2.700  -2.423  -4.046  1.00 90.56           H
ATOM   4717  CD2 HIS A 309       2.694  -5.546  -4.576  1.00 90.56           C
ATOM   4718  HD2 HIS A 309       2.955  -6.593  -4.421  1.00 90.56           H
ATOM   4719  CE1 HIS A 309       1.806  -3.722  -5.394  1.00 90.56           C
ATOM   4720  HE1 HIS A 309       1.220  -3.054  -6.026  1.00 90.56           H
ATOM   4721  NE2 HIS A 309       1.887  -5.078  -5.519  1.00 90.56           N
ATOM   4722  HN  HIS A 309       5.888  -4.343  -0.961  1.00 90.56           H
ATOM   4723  N   SER A 310       6.033  -1.912  -3.111  1.00 88.66           N
ATOM   4724  CA  SER A 310       6.049  -0.597  -3.729  1.00 88.66           C
ATOM   4725  C   SER A 310       7.249  -0.476  -4.671  1.00 88.66           C
ATOM   4726  O   SER A 310       7.273   0.390  -5.544  1.00 88.66           O
ATOM   4727  HA  SER A 310       5.116  -0.529  -4.288  1.00 88.66           H
ATOM   4728  CB  SER A 310       6.091   0.508  -2.672  1.00 88.66           C
ATOM   4729 1HB  SER A 310       7.128   0.722  -2.412  1.00 88.66           H
ATOM   4730 2HB  SER A 310       5.672   1.424  -3.088  1.00 88.66           H
ATOM   4731  OG  SER A 310       5.371   0.149  -1.496  1.00 88.66           O
ATOM   4732  HG  SER A 310       4.388   0.169  -1.677  1.00 88.66           H
ATOM   4733  HN  SER A 310       6.207  -1.918  -2.127  1.00 88.66           H
ATOM   4734  N   CYS A 311       8.216  -1.358  -4.462  1.00 91.09           N
ATOM   4735  CA  CYS A 311       9.415  -1.362  -5.282  1.00 91.09           C
ATOM   4736  C   CYS A 311       9.267  -2.451  -6.346  1.00 91.09           C
ATOM   4737  O   CYS A 311      10.080  -2.542  -7.264  1.00 91.09           O
ATOM   4738  HA  CYS A 311       9.482  -0.376  -5.744  1.00 91.09           H
ATOM   4739  CB  CYS A 311      10.677  -1.556  -4.438  1.00 91.09           C
ATOM   4740 1HB  CYS A 311      11.563  -1.404  -5.054  1.00 91.09           H
ATOM   4741 2HB  CYS A 311      10.710  -0.812  -3.643  1.00 91.09           H
ATOM   4742  SG  CYS A 311      10.697  -3.239  -3.721  1.00 91.09           S
ATOM   4743  HG  CYS A 311      11.868  -3.113  -3.104  1.00 91.09           H
ATOM   4744  HN  CYS A 311       8.189  -2.059  -3.750  1.00 91.09           H
ATOM   4745  N   LEU A 312       8.222  -3.251  -6.186  1.00 89.70           N
ATOM   4746  CA  LEU A 312       8.011  -4.390  -7.063  1.00 89.70           C
ATOM   4747  C   LEU A 312       7.269  -3.930  -8.320  1.00 89.70           C
ATOM   4748  O   LEU A 312       7.484  -4.469  -9.404  1.00 89.70           O
ATOM   4749  HA  LEU A 312       8.993  -4.761  -7.359  1.00 89.70           H
ATOM   4750  CB  LEU A 312       7.306  -5.521  -6.312  1.00 89.70           C
ATOM   4751 1HB  LEU A 312       6.478  -5.094  -5.747  1.00 89.70           H
ATOM   4752 2HB  LEU A 312       6.875  -6.203  -7.044  1.00 89.70           H
ATOM   4753  CG  LEU A 312       8.177  -6.333  -5.351  1.00 89.70           C
ATOM   4754  HG  LEU A 312       8.507  -5.673  -4.549  1.00 89.70           H
ATOM   4755  CD1 LEU A 312       7.374  -7.463  -4.705  1.00 89.70           C
ATOM   4756 1HD1 LEU A 312       6.538  -7.042  -4.147  1.00 89.70           H
ATOM   4757 2HD1 LEU A 312       6.995  -8.129  -5.480  1.00 89.70           H
ATOM   4758 3HD1 LEU A 312       8.017  -8.024  -4.027  1.00 89.70           H
ATOM   4759  CD2 LEU A 312       9.433  -6.852  -6.055  1.00 89.70           C
ATOM   4760 1HD2 LEU A 312       9.144  -7.491  -6.889  1.00 89.70           H
ATOM   4761 2HD2 LEU A 312      10.015  -6.009  -6.427  1.00 89.70           H
ATOM   4762 3HD2 LEU A 312      10.034  -7.425  -5.349  1.00 89.70           H
ATOM   4763  HN  LEU A 312       7.530  -3.131  -5.475  1.00 89.70           H
ATOM   4764  N   ASN A 313       6.411  -2.938  -8.132  1.00 82.22           N
ATOM   4765  CA  ASN A 313       5.516  -2.511  -9.194  1.00 82.22           C
ATOM   4766  C   ASN A 313       6.332  -2.211 -10.452  1.00 82.22           C
ATOM   4767  O   ASN A 313       6.053  -2.751 -11.522  1.00 82.22           O
ATOM   4768  HA  ASN A 313       4.823  -3.341  -9.335  1.00 82.22           H
ATOM   4769  CB  ASN A 313       4.764  -1.238  -8.802  1.00 82.22           C
ATOM   4770 1HB  ASN A 313       5.436  -0.563  -8.272  1.00 82.22           H
ATOM   4771 2HB  ASN A 313       4.433  -0.716  -9.700  1.00 82.22           H
ATOM   4772  CG  ASN A 313       3.557  -1.562  -7.920  1.00 82.22           C
ATOM   4773  OD1 ASN A 313       3.019  -2.657  -7.937  1.00 82.22           O
ATOM   4774  ND2 ASN A 313       3.164  -0.553  -7.149  1.00 82.22           N
ATOM   4775 1HD2 ASN A 313       3.649   0.321  -7.182  1.00 82.22           H
ATOM   4776 2HD2 ASN A 313       2.382  -0.667  -6.536  1.00 82.22           H
ATOM   4777  HN  ASN A 313       6.322  -2.431  -7.274  1.00 82.22           H
ATOM   4778  N   PRO A 314       7.352  -1.347 -10.350  1.00 81.07           N
ATOM   4779  CA  PRO A 314       8.163  -0.995 -11.517  1.00 81.07           C
ATOM   4780  C   PRO A 314       8.710  -2.221 -12.231  1.00 81.07           C
ATOM   4781  O   PRO A 314       8.690  -2.289 -13.459  1.00 81.07           O
ATOM   4782  HA  PRO A 314       7.549  -0.484 -12.259  1.00 81.07           H
ATOM   4783  CB  PRO A 314       9.283  -0.131 -10.934  1.00 81.07           C
ATOM   4784 1HB  PRO A 314      10.156  -0.729 -10.672  1.00 81.07           H
ATOM   4785 2HB  PRO A 314       9.617   0.626 -11.643  1.00 81.07           H
ATOM   4786  CG  PRO A 314       8.640   0.496  -9.702  1.00 81.07           C
ATOM   4787 1HG  PRO A 314       9.387   0.849  -8.992  1.00 81.07           H
ATOM   4788 2HG  PRO A 314       8.029   1.360  -9.961  1.00 81.07           H
ATOM   4789  CD  PRO A 314       7.808  -0.644  -9.137  1.00 81.07           C
ATOM   4790 1HD  PRO A 314       8.398  -1.296  -8.494  1.00 81.07           H
ATOM   4791 2HD  PRO A 314       6.975  -0.277  -8.536  1.00 81.07           H
ATOM   4792  N   VAL A 315       9.188  -3.165 -11.434  1.00 80.76           N
ATOM   4793  CA  VAL A 315       9.818  -4.356 -11.980  1.00 80.76           C
ATOM   4794  C   VAL A 315       8.810  -5.108 -12.851  1.00 80.76           C
ATOM   4795  O   VAL A 315       9.143  -5.556 -13.947  1.00 80.76           O
ATOM   4796  HA  VAL A 315      10.649  -4.031 -12.606  1.00 80.76           H
ATOM   4797  CB  VAL A 315      10.386  -5.213 -10.847  1.00 80.76           C
ATOM   4798  HB  VAL A 315       9.564  -5.473 -10.179  1.00 80.76           H
ATOM   4799  CG1 VAL A 315      10.979  -6.515 -11.389  1.00 80.76           C
ATOM   4800 1HG1 VAL A 315      10.203  -7.083 -11.902  1.00 80.76           H
ATOM   4801 2HG1 VAL A 315      11.783  -6.284 -12.088  1.00 80.76           H
ATOM   4802 3HG1 VAL A 315      11.375  -7.105 -10.563  1.00 80.76           H
ATOM   4803  CG2 VAL A 315      11.422  -4.434 -10.035  1.00 80.76           C
ATOM   4804 1HG2 VAL A 315      12.241  -4.131 -10.688  1.00 80.76           H
ATOM   4805 2HG2 VAL A 315      10.955  -3.549  -9.604  1.00 80.76           H
ATOM   4806 3HG2 VAL A 315      11.809  -5.067  -9.237  1.00 80.76           H
ATOM   4807  HN  VAL A 315       9.151  -3.127 -10.436  1.00 80.76           H
ATOM   4808  N   LEU A 316       7.596  -5.222 -12.331  1.00 79.41           N
ATOM   4809  CA  LEU A 316       6.568  -6.004 -12.996  1.00 79.41           C
ATOM   4810  C   LEU A 316       6.319  -5.430 -14.392  1.00 79.41           C
ATOM   4811  O   LEU A 316       6.131  -6.177 -15.350  1.00 79.41           O
ATOM   4812  HA  LEU A 316       6.949  -7.020 -13.104  1.00 79.41           H
ATOM   4813  CB  LEU A 316       5.310  -6.082 -12.129  1.00 79.41           C
ATOM   4814 1HB  LEU A 316       4.951  -5.068 -11.953  1.00 79.41           H
ATOM   4815 2HB  LEU A 316       4.535  -6.601 -12.694  1.00 79.41           H
ATOM   4816  CG  LEU A 316       5.469  -6.780 -10.777  1.00 79.41           C
ATOM   4817  HG  LEU A 316       6.198  -6.222 -10.189  1.00 79.41           H
ATOM   4818  CD1 LEU A 316       4.153  -6.768  -9.996  1.00 79.41           C
ATOM   4819 1HD1 LEU A 316       3.842  -5.738  -9.823  1.00 79.41           H
ATOM   4820 2HD1 LEU A 316       3.386  -7.288 -10.569  1.00 79.41           H
ATOM   4821 3HD1 LEU A 316       4.295  -7.271  -9.039  1.00 79.41           H
ATOM   4822  CD2 LEU A 316       6.019  -8.197 -10.952  1.00 79.41           C
ATOM   4823 1HD2 LEU A 316       5.333  -8.779 -11.568  1.00 79.41           H
ATOM   4824 2HD2 LEU A 316       6.993  -8.151 -11.439  1.00 79.41           H
ATOM   4825 3HD2 LEU A 316       6.122  -8.670  -9.976  1.00 79.41           H
ATOM   4826  HN  LEU A 316       7.313  -4.793 -11.474  1.00 79.41           H
ATOM   4827  N   TYR A 317       6.326  -4.106 -14.462  1.00 72.34           N
ATOM   4828  CA  TYR A 317       6.047  -3.422 -15.713  1.00 72.34           C
ATOM   4829  C   TYR A 317       7.224  -3.549 -16.682  1.00 72.34           C
ATOM   4830  O   TYR A 317       7.028  -3.716 -17.885  1.00 72.34           O
ATOM   4831  HA  TYR A 317       5.167  -3.883 -16.160  1.00 72.34           H
ATOM   4832  CB  TYR A 317       5.855  -1.947 -15.353  1.00 72.34           C
ATOM   4833 1HB  TYR A 317       6.775  -1.570 -14.905  1.00 72.34           H
ATOM   4834 2HB  TYR A 317       5.691  -1.379 -16.268  1.00 72.34           H
ATOM   4835  CG  TYR A 317       4.694  -1.687 -14.392  1.00 72.34           C
ATOM   4836  CD1 TYR A 317       3.548  -2.452 -14.472  1.00 72.34           C
ATOM   4837  HD1 TYR A 317       3.470  -3.241 -15.220  1.00 72.34           H
ATOM   4838  CD2 TYR A 317       4.792  -0.688 -13.445  1.00 72.34           C
ATOM   4839  HD2 TYR A 317       5.697  -0.084 -13.382  1.00 72.34           H
ATOM   4840  CE1 TYR A 317       2.454  -2.207 -13.568  1.00 72.34           C
ATOM   4841  HE1 TYR A 317       1.544  -2.804 -13.620  1.00 72.34           H
ATOM   4842  CE2 TYR A 317       3.698  -0.443 -12.541  1.00 72.34           C
ATOM   4843  HE2 TYR A 317       3.762   0.343 -11.789  1.00 72.34           H
ATOM   4844  CZ  TYR A 317       2.583  -1.215 -12.647  1.00 72.34           C
ATOM   4845  OH  TYR A 317       1.551  -0.984 -11.792  1.00 72.34           O
ATOM   4846  HH  TYR A 317       0.733  -1.467 -12.106  1.00 72.34           H
ATOM   4847  HN  TYR A 317       6.517  -3.506 -13.685  1.00 72.34           H
ATOM   4848  N   VAL A 318       8.422  -3.466 -16.122  1.00 68.37           N
ATOM   4849  CA  VAL A 318       9.631  -3.547 -16.924  1.00 68.37           C
ATOM   4850  C   VAL A 318       9.707  -4.925 -17.586  1.00 68.37           C
ATOM   4851  O   VAL A 318       9.864  -5.025 -18.801  1.00 68.37           O
ATOM   4852  HA  VAL A 318       9.561  -2.787 -17.702  1.00 68.37           H
ATOM   4853  CB  VAL A 318      10.854  -3.230 -16.061  1.00 68.37           C
ATOM   4854  HB  VAL A 318      10.859  -3.922 -15.219  1.00 68.37           H
ATOM   4855  CG1 VAL A 318      12.149  -3.439 -16.848  1.00 68.37           C
ATOM   4856 1HG1 VAL A 318      12.212  -4.477 -17.175  1.00 68.37           H
ATOM   4857 2HG1 VAL A 318      12.156  -2.783 -17.718  1.00 68.37           H
ATOM   4858 3HG1 VAL A 318      13.003  -3.207 -16.211  1.00 68.37           H
ATOM   4859  CG2 VAL A 318      10.776  -1.808 -15.501  1.00 68.37           C
ATOM   4860 1HG2 VAL A 318      10.735  -1.095 -16.324  1.00 68.37           H
ATOM   4861 2HG2 VAL A 318       9.881  -1.708 -14.888  1.00 68.37           H
ATOM   4862 3HG2 VAL A 318      11.658  -1.609 -14.891  1.00 68.37           H
ATOM   4863  HN  VAL A 318       8.574  -3.345 -15.140  1.00 68.37           H
ATOM   4864  N   PHE A 319       9.593  -5.951 -16.756  1.00 67.24           N
ATOM   4865  CA  PHE A 319       9.927  -7.299 -17.183  1.00 67.24           C
ATOM   4866  C   PHE A 319       8.754  -7.948 -17.921  1.00 67.24           C
ATOM   4867  O   PHE A 319       8.956  -8.761 -18.821  1.00 67.24           O
ATOM   4868  HA  PHE A 319      10.780  -7.223 -17.857  1.00 67.24           H
ATOM   4869  CB  PHE A 319      10.228  -8.107 -15.919  1.00 67.24           C
ATOM   4870 1HB  PHE A 319       9.483  -7.868 -15.161  1.00 67.24           H
ATOM   4871 2HB  PHE A 319      10.124  -9.168 -16.145  1.00 67.24           H
ATOM   4872  CG  PHE A 319      11.623  -7.859 -15.340  1.00 67.24           C
ATOM   4873  CD1 PHE A 319      12.706  -8.469 -15.891  1.00 67.24           C
ATOM   4874  HD1 PHE A 319      12.582  -9.133 -16.746  1.00 67.24           H
ATOM   4875  CD2 PHE A 319      11.778  -7.030 -14.273  1.00 67.24           C
ATOM   4876  HD2 PHE A 319      10.909  -6.541 -13.831  1.00 67.24           H
ATOM   4877  CE1 PHE A 319      14.000  -8.238 -15.353  1.00 67.24           C
ATOM   4878  HE1 PHE A 319      14.869  -8.727 -15.795  1.00 67.24           H
ATOM   4879  CE2 PHE A 319      13.072  -6.800 -13.735  1.00 67.24           C
ATOM   4880  HE2 PHE A 319      13.197  -6.135 -12.881  1.00 67.24           H
ATOM   4881  CZ  PHE A 319      14.156  -7.409 -14.287  1.00 67.24           C
ATOM   4882  HZ  PHE A 319      15.149  -7.232 -13.874  1.00 67.24           H
ATOM   4883  HN  PHE A 319       9.279  -5.874 -15.810  1.00 67.24           H
ATOM   4884  N   VAL A 320       7.554  -7.563 -17.512  1.00 68.85           N
ATOM   4885  CA  VAL A 320       6.350  -8.189 -18.032  1.00 68.85           C
ATOM   4886  C   VAL A 320       5.775  -7.323 -19.155  1.00 68.85           C
ATOM   4887  O   VAL A 320       5.091  -7.827 -20.044  1.00 68.85           O
ATOM   4888  HA  VAL A 320       6.635  -9.156 -18.447  1.00 68.85           H
ATOM   4889  CB  VAL A 320       5.355  -8.434 -16.896  1.00 68.85           C
ATOM   4890  HB  VAL A 320       4.778  -7.520 -16.753  1.00 68.85           H
ATOM   4891  CG1 VAL A 320       4.378  -9.554 -17.256  1.00 68.85           C
ATOM   4892 1HG1 VAL A 320       3.823  -9.279 -18.153  1.00 68.85           H
ATOM   4893 2HG1 VAL A 320       4.932 -10.475 -17.440  1.00 68.85           H
ATOM   4894 3HG1 VAL A 320       3.682  -9.708 -16.431  1.00 68.85           H
ATOM   4895  CG2 VAL A 320       6.083  -8.740 -15.586  1.00 68.85           C
ATOM   4896 1HG2 VAL A 320       6.697  -9.633 -15.712  1.00 68.85           H
ATOM   4897 2HG2 VAL A 320       6.719  -7.897 -15.318  1.00 68.85           H
ATOM   4898 3HG2 VAL A 320       5.353  -8.910 -14.796  1.00 68.85           H
ATOM   4899  HN  VAL A 320       7.398  -6.839 -16.840  1.00 68.85           H
ATOM   4900  N   GLY A 321       6.073  -6.034 -19.077  1.00 71.67           N
ATOM   4901  CA  GLY A 321       5.524  -5.080 -20.025  1.00 71.67           C
ATOM   4902  C   GLY A 321       6.372  -5.022 -21.298  1.00 71.67           C
ATOM   4903  O   GLY A 321       7.420  -4.379 -21.321  1.00 71.67           O
ATOM   4904 1HA  GLY A 321       4.501  -5.360 -20.278  1.00 71.67           H
ATOM   4905 2HA  GLY A 321       5.480  -4.091 -19.568  1.00 71.67           H
ATOM   4906  HN  GLY A 321       6.676  -5.640 -18.383  1.00 71.67           H
ATOM   4907  N   GLU A 322       5.887  -5.704 -22.325  1.00 72.61           N
ATOM   4908  CA  GLU A 322       6.535  -5.660 -23.625  1.00 72.61           C
ATOM   4909  C   GLU A 322       6.619  -4.217 -24.128  1.00 72.61           C
ATOM   4910  O   GLU A 322       7.661  -3.787 -24.619  1.00 72.61           O
ATOM   4911  HA  GLU A 322       7.538  -6.054 -23.462  1.00 72.61           H
ATOM   4912  CB  GLU A 322       5.804  -6.550 -24.632  1.00 72.61           C
ATOM   4913 1HB  GLU A 322       4.732  -6.357 -24.583  1.00 72.61           H
ATOM   4914 2HB  GLU A 322       6.223  -6.400 -25.627  1.00 72.61           H
ATOM   4915  CG  GLU A 322       6.001  -8.030 -24.300  1.00 72.61           C
ATOM   4916 1HG  GLU A 322       7.062  -8.238 -24.164  1.00 72.61           H
ATOM   4917 2HG  GLU A 322       5.507  -8.264 -23.357  1.00 72.61           H
ATOM   4918  CD  GLU A 322       5.439  -8.921 -25.410  1.00 72.61           C
ATOM   4919  OE1 GLU A 322       5.830 -10.108 -25.438  1.00 72.61           O
ATOM   4920  OE2 GLU A 322       4.632  -8.394 -26.206  1.00 72.61           O
ATOM   4921  HN  GLU A 322       5.069  -6.277 -22.280  1.00 72.61           H
ATOM   4922  N   ARG A 323       5.507  -3.510 -23.987  1.00 73.14           N
ATOM   4923  CA  ARG A 323       5.434  -2.133 -24.445  1.00 73.14           C
ATOM   4924  C   ARG A 323       6.470  -1.275 -23.716  1.00 73.14           C
ATOM   4925  O   ARG A 323       7.136  -0.444 -24.331  1.00 73.14           O
ATOM   4926  HA  ARG A 323       5.647  -2.182 -25.513  1.00 73.14           H
ATOM   4927  CB  ARG A 323       4.040  -1.547 -24.209  1.00 73.14           C
ATOM   4928 1HB  ARG A 323       3.684  -1.833 -23.219  1.00 73.14           H
ATOM   4929 2HB  ARG A 323       4.091  -0.459 -24.228  1.00 73.14           H
ATOM   4930  CG  ARG A 323       3.053  -2.036 -25.272  1.00 73.14           C
ATOM   4931 1HG  ARG A 323       3.376  -1.697 -26.256  1.00 73.14           H
ATOM   4932 2HG  ARG A 323       3.048  -3.125 -25.295  1.00 73.14           H
ATOM   4933  CD  ARG A 323       1.641  -1.520 -24.987  1.00 73.14           C
ATOM   4934 1HD  ARG A 323       1.264  -1.959 -24.063  1.00 73.14           H
ATOM   4935 2HD  ARG A 323       1.662  -0.440 -24.841  1.00 73.14           H
ATOM   4936  NE  ARG A 323       0.741  -1.860 -26.112  1.00 73.14           N
ATOM   4937  HE  ARG A 323       1.104  -2.436 -26.844  1.00 73.14           H
ATOM   4938  CZ  ARG A 323      -0.529  -1.444 -26.210  1.00 73.14           C
ATOM   4939  NH1 ARG A 323      -1.067  -0.671 -25.257  1.00 73.14           N
ATOM   4940 1HH1 ARG A 323      -0.520  -0.399 -24.466  1.00 73.14           H
ATOM   4941 2HH1 ARG A 323      -2.016  -0.365 -25.338  1.00 73.14           H
ATOM   4942  NH2 ARG A 323      -1.253  -1.814 -27.275  1.00 73.14           N
ATOM   4943 1HH2 ARG A 323      -2.202  -1.513 -27.364  1.00 73.14           H
ATOM   4944 2HH2 ARG A 323      -0.844  -2.392 -27.982  1.00 73.14           H
ATOM   4945  HN  ARG A 323       4.669  -3.862 -23.571  1.00 73.14           H
ATOM   4946  N   PHE A 324       6.573  -1.506 -22.416  1.00 74.19           N
ATOM   4947  CA  PHE A 324       7.452  -0.706 -21.580  1.00 74.19           C
ATOM   4948  C   PHE A 324       8.913  -0.876 -22.002  1.00 74.19           C
ATOM   4949  O   PHE A 324       9.666   0.095 -22.049  1.00 74.19           O
ATOM   4950  HA  PHE A 324       7.158   0.336 -21.707  1.00 74.19           H
ATOM   4951  CB  PHE A 324       7.285  -1.208 -20.145  1.00 74.19           C
ATOM   4952 1HB  PHE A 324       6.223  -1.323 -19.932  1.00 74.19           H
ATOM   4953 2HB  PHE A 324       7.736  -2.197 -20.063  1.00 74.19           H
ATOM   4954  CG  PHE A 324       7.906  -0.292 -19.089  1.00 74.19           C
ATOM   4955  CD1 PHE A 324       9.227  -0.400 -18.786  1.00 74.19           C
ATOM   4956  HD1 PHE A 324       9.844  -1.140 -19.296  1.00 74.19           H
ATOM   4957  CD2 PHE A 324       7.136   0.631 -18.453  1.00 74.19           C
ATOM   4958  HD2 PHE A 324       6.077   0.718 -18.695  1.00 74.19           H
ATOM   4959  CE1 PHE A 324       9.803   0.451 -17.806  1.00 74.19           C
ATOM   4960  HE1 PHE A 324      10.862   0.364 -17.563  1.00 74.19           H
ATOM   4961  CE2 PHE A 324       7.712   1.482 -17.472  1.00 74.19           C
ATOM   4962  HE2 PHE A 324       7.095   2.222 -16.962  1.00 74.19           H
ATOM   4963  CZ  PHE A 324       9.033   1.374 -17.170  1.00 74.19           C
ATOM   4964  HZ  PHE A 324       9.476   2.027 -16.417  1.00 74.19           H
ATOM   4965  HN  PHE A 324       6.070  -2.224 -21.934  1.00 74.19           H
ATOM   4966  N   ARG A 325       9.270  -2.118 -22.296  1.00 74.82           N
ATOM   4967  CA  ARG A 325      10.615  -2.421 -22.754  1.00 74.82           C
ATOM   4968  C   ARG A 325      10.949  -1.599 -24.001  1.00 74.82           C
ATOM   4969  O   ARG A 325      12.031  -1.022 -24.096  1.00 74.82           O
ATOM   4970  HA  ARG A 325      11.261  -2.149 -21.920  1.00 74.82           H
ATOM   4971  CB  ARG A 325      10.764  -3.909 -23.077  1.00 74.82           C
ATOM   4972 1HB  ARG A 325       9.970  -4.219 -23.758  1.00 74.82           H
ATOM   4973 2HB  ARG A 325      11.710  -4.080 -23.592  1.00 74.82           H
ATOM   4974  CG  ARG A 325      10.710  -4.755 -21.804  1.00 74.82           C
ATOM   4975 1HG  ARG A 325      11.470  -4.410 -21.102  1.00 74.82           H
ATOM   4976 2HG  ARG A 325       9.744  -4.624 -21.317  1.00 74.82           H
ATOM   4977  CD  ARG A 325      10.933  -6.235 -22.119  1.00 74.82           C
ATOM   4978 1HD  ARG A 325      10.189  -6.579 -22.837  1.00 74.82           H
ATOM   4979 2HD  ARG A 325      11.910  -6.374 -22.581  1.00 74.82           H
ATOM   4980  NE  ARG A 325      10.844  -7.036 -20.877  1.00 74.82           N
ATOM   4981  HE  ARG A 325      10.494  -6.588 -20.055  1.00 74.82           H
ATOM   4982  CZ  ARG A 325      11.202  -8.324 -20.786  1.00 74.82           C
ATOM   4983  NH1 ARG A 325      11.678  -8.974 -21.857  1.00 74.82           N
ATOM   4984 1HH1 ARG A 325      11.767  -8.499 -22.732  1.00 74.82           H
ATOM   4985 2HH1 ARG A 325      11.943  -9.936 -21.781  1.00 74.82           H
ATOM   4986  NH2 ARG A 325      11.078  -8.951 -19.609  1.00 74.82           N
ATOM   4987 1HH2 ARG A 325      11.341  -9.912 -19.524  1.00 74.82           H
ATOM   4988 2HH2 ARG A 325      10.722  -8.459 -18.815  1.00 74.82           H
ATOM   4989  HN  ARG A 325       8.659  -2.906 -22.227  1.00 74.82           H
ATOM   4990  N   ARG A 326      10.000  -1.574 -24.926  1.00 76.77           N
ATOM   4991  CA  ARG A 326      10.185  -0.842 -26.167  1.00 76.77           C
ATOM   4992  C   ARG A 326      10.353   0.652 -25.883  1.00 76.77           C
ATOM   4993  O   ARG A 326      11.247   1.295 -26.431  1.00 76.77           O
ATOM   4994  HA  ARG A 326      11.090  -1.262 -26.606  1.00 76.77           H
ATOM   4995  CB  ARG A 326       8.995  -1.044 -27.108  1.00 76.77           C
ATOM   4996 1HB  ARG A 326       8.066  -0.853 -26.571  1.00 76.77           H
ATOM   4997 2HB  ARG A 326       9.046  -0.324 -27.924  1.00 76.77           H
ATOM   4998  CG  ARG A 326       8.980  -2.465 -27.675  1.00 76.77           C
ATOM   4999 1HG  ARG A 326       9.885  -2.639 -28.256  1.00 76.77           H
ATOM   5000 2HG  ARG A 326       8.983  -3.187 -26.857  1.00 76.77           H
ATOM   5001  CD  ARG A 326       7.750  -2.691 -28.556  1.00 76.77           C
ATOM   5002 1HD  ARG A 326       6.850  -2.382 -28.025  1.00 76.77           H
ATOM   5003 2HD  ARG A 326       7.818  -2.075 -29.453  1.00 76.77           H
ATOM   5004  NE  ARG A 326       7.651  -4.119 -28.931  1.00 76.77           N
ATOM   5005  HE  ARG A 326       7.855  -4.803 -28.230  1.00 76.77           H
ATOM   5006  CZ  ARG A 326       7.304  -4.554 -30.150  1.00 76.77           C
ATOM   5007  NH1 ARG A 326       7.019  -3.682 -31.127  1.00 76.77           N
ATOM   5008 1HH1 ARG A 326       7.065  -2.699 -30.949  1.00 76.77           H
ATOM   5009 2HH1 ARG A 326       6.761  -4.015 -32.034  1.00 76.77           H
ATOM   5010  NH2 ARG A 326       7.246  -5.873 -30.377  1.00 76.77           N
ATOM   5011 1HH2 ARG A 326       6.989  -6.214 -31.282  1.00 76.77           H
ATOM   5012 2HH2 ARG A 326       7.460  -6.517 -29.643  1.00 76.77           H
ATOM   5013  HN  ARG A 326       9.120  -2.040 -24.837  1.00 76.77           H
ATOM   5014  N   ASP A 327       9.480   1.161 -25.026  1.00 77.68           N
ATOM   5015  CA  ASP A 327       9.431   2.590 -24.767  1.00 77.68           C
ATOM   5016  C   ASP A 327      10.667   3.000 -23.964  1.00 77.68           C
ATOM   5017  O   ASP A 327      11.173   4.111 -24.120  1.00 77.68           O
ATOM   5018  HA  ASP A 327       9.399   3.058 -25.751  1.00 77.68           H
ATOM   5019  CB  ASP A 327       8.192   2.960 -23.950  1.00 77.68           C
ATOM   5020 1HB  ASP A 327       8.139   2.333 -23.059  1.00 77.68           H
ATOM   5021 2HB  ASP A 327       8.271   3.992 -23.609  1.00 77.68           H
ATOM   5022  CG  ASP A 327       6.917   2.786 -24.778  1.00 77.68           C
ATOM   5023  OD1 ASP A 327       7.056   2.655 -26.013  1.00 77.68           O
ATOM   5024  OD2 ASP A 327       5.832   2.789 -24.157  1.00 77.68           O
ATOM   5025  HN  ASP A 327       8.815   0.616 -24.515  1.00 77.68           H
ATOM   5026  N   LEU A 328      11.118   2.082 -23.122  1.00 76.43           N
ATOM   5027  CA  LEU A 328      12.340   2.296 -22.365  1.00 76.43           C
ATOM   5028  C   LEU A 328      13.513   2.456 -23.334  1.00 76.43           C
ATOM   5029  O   LEU A 328      14.278   3.414 -23.235  1.00 76.43           O
ATOM   5030  HA  LEU A 328      12.222   3.227 -21.810  1.00 76.43           H
ATOM   5031  CB  LEU A 328      12.538   1.178 -21.340  1.00 76.43           C
ATOM   5032 1HB  LEU A 328      11.704   1.204 -20.638  1.00 76.43           H
ATOM   5033 2HB  LEU A 328      12.488   0.222 -21.860  1.00 76.43           H
ATOM   5034  CG  LEU A 328      13.842   1.225 -20.540  1.00 76.43           C
ATOM   5035  HG  LEU A 328      14.673   1.269 -21.244  1.00 76.43           H
ATOM   5036  CD1 LEU A 328      13.911   2.487 -19.678  1.00 76.43           C
ATOM   5037 1HD1 LEU A 328      13.862   3.368 -20.318  1.00 76.43           H
ATOM   5038 2HD1 LEU A 328      13.073   2.498 -18.981  1.00 76.43           H
ATOM   5039 3HD1 LEU A 328      14.848   2.495 -19.120  1.00 76.43           H
ATOM   5040  CD2 LEU A 328      14.021  -0.047 -19.709  1.00 76.43           C
ATOM   5041 1HD2 LEU A 328      13.188  -0.148 -19.014  1.00 76.43           H
ATOM   5042 2HD2 LEU A 328      14.048  -0.913 -20.372  1.00 76.43           H
ATOM   5043 3HD2 LEU A 328      14.955   0.012 -19.151  1.00 76.43           H
ATOM   5044  HN  LEU A 328      10.664   1.207 -22.953  1.00 76.43           H
ATOM   5045  N   VAL A 329      13.618   1.504 -24.249  1.00 77.10           N
ATOM   5046  CA  VAL A 329      14.724   1.489 -25.191  1.00 77.10           C
ATOM   5047  C   VAL A 329      14.657   2.740 -26.070  1.00 77.10           C
ATOM   5048  O   VAL A 329      15.688   3.310 -26.425  1.00 77.10           O
ATOM   5049  HA  VAL A 329      15.648   1.515 -24.614  1.00 77.10           H
ATOM   5050  CB  VAL A 329      14.706   0.190 -25.999  1.00 77.10           C
ATOM   5051  HB  VAL A 329      13.710   0.074 -26.425  1.00 77.10           H
ATOM   5052  CG1 VAL A 329      15.707   0.249 -27.155  1.00 77.10           C
ATOM   5053 1HG1 VAL A 329      15.449   1.076 -27.817  1.00 77.10           H
ATOM   5054 2HG1 VAL A 329      16.711   0.401 -26.758  1.00 77.10           H
ATOM   5055 3HG1 VAL A 329      15.674  -0.687 -27.712  1.00 77.10           H
ATOM   5056  CG2 VAL A 329      14.977  -1.018 -25.100  1.00 77.10           C
ATOM   5057 1HG2 VAL A 329      15.956  -0.911 -24.633  1.00 77.10           H
ATOM   5058 2HG2 VAL A 329      14.210  -1.076 -24.328  1.00 77.10           H
ATOM   5059 3HG2 VAL A 329      14.959  -1.928 -25.700  1.00 77.10           H
ATOM   5060  HN  VAL A 329      12.965   0.753 -24.352  1.00 77.10           H
ATOM   5061  N   LYS A 330      13.433   3.131 -26.395  1.00 76.46           N
[truncated: 117,320 more chars]
