# Supplementary material for: Noncanonical roles of chemokine regions in CCR9 activation revealed by structural modeling and mutational mapping
Source: Nat Commun. 2025 Aug 18;16:7695. doi: 10.1038/s41467-025-62321-9 (PMC12361432; doi:10.1038/s41467-025-62321-9)
Supplement: Supplementary file 4 — Supplementary Data 2 [file 41467_2025_62321_MOESM4_ESM.zip › CCR9_CCL25_rnk162.pdb]

SSBOND   1 CYS A   38    CYS A  289 
SSBOND   2 CYS A  119    CYS A  198 
SSBOND   3 CYS B    7    CYS B   35 
SSBOND   4 CYS B    8    CYS B   52 
ATOM      1  N   GLU A  20      -1.763  -3.453  61.219  1.00 46.04           N
ATOM      2  CA  GLU A  20      -2.034  -3.151  59.824  1.00 46.04           C
ATOM      3  C   GLU A  20      -0.788  -3.405  58.973  1.00 46.04           C
ATOM      4  O   GLU A  20      -0.885  -3.581  57.760  1.00 46.04           O
ATOM      5  HA  GLU A  20      -2.830  -3.835  59.529  1.00 46.04           H
ATOM      6  CB  GLU A  20      -2.525  -1.711  59.660  1.00 46.04           C
ATOM      7 1HB  GLU A  20      -2.046  -1.073  60.402  1.00 46.04           H
ATOM      8 2HB  GLU A  20      -2.358  -1.380  58.635  1.00 46.04           H
ATOM      9  CG  GLU A  20      -4.033  -1.615  59.903  1.00 46.04           C
ATOM     10 1HG  GLU A  20      -4.528  -2.497  59.495  1.00 46.04           H
ATOM     11 2HG  GLU A  20      -4.232  -1.605  60.974  1.00 46.04           H
ATOM     12  CD  GLU A  20      -4.613  -0.354  59.258  1.00 46.04           C
ATOM     13  OE1 GLU A  20      -5.859  -0.271  59.194  1.00 46.04           O
ATOM     14  OE2 GLU A  20      -3.798   0.498  58.844  1.00 46.04           O
ATOM     15  HN  GLU A  20      -0.825  -3.741  61.414  1.00 46.04           H
ATOM     16  N   SER A  21       0.355  -3.417  59.644  1.00 51.84           N
ATOM     17  CA  SER A  21       1.629  -3.487  58.950  1.00 51.84           C
ATOM     18  C   SER A  21       1.860  -4.904  58.421  1.00 51.84           C
ATOM     19  O   SER A  21       2.295  -5.082  57.284  1.00 51.84           O
ATOM     20  HA  SER A  21       1.548  -2.779  58.125  1.00 51.84           H
ATOM     21  CB  SER A  21       2.780  -3.069  59.868  1.00 51.84           C
ATOM     22 1HB  SER A  21       3.666  -2.863  59.267  1.00 51.84           H
ATOM     23 2HB  SER A  21       2.518  -2.142  60.378  1.00 51.84           H
ATOM     24  OG  SER A  21       3.084  -4.072  60.833  1.00 51.84           O
ATOM     25  HG  SER A  21       3.830  -3.764  61.423  1.00 51.84           H
ATOM     26  HN  SER A  21       0.418  -3.379  60.641  1.00 51.84           H
ATOM     27  N   THR A  22       1.558  -5.875  59.270  1.00 53.39           N
ATOM     28  CA  THR A  22       1.853  -7.262  58.956  1.00 53.39           C
ATOM     29  C   THR A  22       0.928  -7.765  57.845  1.00 53.39           C
ATOM     30  O   THR A  22       1.393  -8.304  56.842  1.00 53.39           O
ATOM     31  HA  THR A  22       2.872  -7.319  58.574  1.00 53.39           H
ATOM     32  CB  THR A  22       1.746  -8.073  60.249  1.00 53.39           C
ATOM     33  HB  THR A  22       1.154  -8.976  60.095  1.00 53.39           H
ATOM     34  OG1 THR A  22       1.219  -7.148  61.196  1.00 53.39           O
ATOM     35  HG1 THR A  22       0.884  -7.636  62.002  1.00 53.39           H
ATOM     36  CG2 THR A  22       3.115  -8.451  60.818  1.00 53.39           C
ATOM     37 1HG2 THR A  22       3.680  -7.545  61.036  1.00 53.39           H
ATOM     38 2HG2 THR A  22       3.658  -9.052  60.089  1.00 53.39           H
ATOM     39 3HG2 THR A  22       2.981  -9.025  61.735  1.00 53.39           H
ATOM     40  HN  THR A  22       1.121  -5.726  60.157  1.00 53.39           H
ATOM     41  N   SER A  23      -0.365  -7.571  58.062  1.00 54.74           N
ATOM     42  CA  SER A  23      -1.360  -8.017  57.101  1.00 54.74           C
ATOM     43  C   SER A  23      -1.094  -7.376  55.738  1.00 54.74           C
ATOM     44  O   SER A  23      -1.215  -8.033  54.705  1.00 54.74           O
ATOM     45  HA  SER A  23      -1.242  -9.099  57.045  1.00 54.74           H
ATOM     46  CB  SER A  23      -2.774  -7.683  57.579  1.00 54.74           C
ATOM     47 1HB  SER A  23      -3.498  -8.040  56.846  1.00 54.74           H
ATOM     48 2HB  SER A  23      -2.977  -8.211  58.510  1.00 54.74           H
ATOM     49  OG  SER A  23      -2.954  -6.284  57.779  1.00 54.74           O
ATOM     50  HG  SER A  23      -3.888  -6.099  58.083  1.00 54.74           H
ATOM     51  HN  SER A  23      -0.734  -7.120  58.874  1.00 54.74           H
ATOM     52  N   SER A  24      -0.738  -6.101  55.778  1.00 59.46           N
ATOM     53  CA  SER A  24      -0.471  -5.359  54.558  1.00 59.46           C
ATOM     54  C   SER A  24       0.765  -5.927  53.859  1.00 59.46           C
ATOM     55  O   SER A  24       0.921  -5.780  52.648  1.00 59.46           O
ATOM     56  HA  SER A  24      -1.358  -5.495  53.938  1.00 59.46           H
ATOM     57  CB  SER A  24      -0.278  -3.869  54.849  1.00 59.46           C
ATOM     58 1HB  SER A  24      -0.446  -3.297  53.937  1.00 59.46           H
ATOM     59 2HB  SER A  24      -1.025  -3.542  55.573  1.00 59.46           H
ATOM     60  OG  SER A  24       1.025  -3.588  55.353  1.00 59.46           O
ATOM     61  HG  SER A  24       1.218  -4.168  56.144  1.00 59.46           H
ATOM     62  HN  SER A  24      -0.631  -5.577  56.623  1.00 59.46           H
ATOM     63  N   MET A  25       1.613  -6.566  54.653  1.00 62.22           N
ATOM     64  CA  MET A  25       2.822  -7.173  54.122  1.00 62.22           C
ATOM     65  C   MET A  25       2.513  -8.514  53.452  1.00 62.22           C
ATOM     66  O   MET A  25       3.069  -8.828  52.401  1.00 62.22           O
ATOM     67  HA  MET A  25       3.204  -6.469  53.383  1.00 62.22           H
ATOM     68  CB  MET A  25       3.825  -7.389  55.257  1.00 62.22           C
ATOM     69 1HB  MET A  25       3.702  -6.609  56.008  1.00 62.22           H
ATOM     70 2HB  MET A  25       3.624  -8.340  55.749  1.00 62.22           H
ATOM     71  CG  MET A  25       5.261  -7.375  54.729  1.00 62.22           C
ATOM     72 1HG  MET A  25       5.917  -7.900  55.423  1.00 62.22           H
ATOM     73 2HG  MET A  25       5.313  -7.905  53.778  1.00 62.22           H
ATOM     74  SD  MET A  25       5.818  -5.692  54.519  1.00 62.22           S
ATOM     75  CE  MET A  25       7.585  -5.942  54.563  1.00 62.22           C
ATOM     76 1HE  MET A  25       7.865  -6.386  55.519  1.00 62.22           H
ATOM     77 2HE  MET A  25       7.878  -6.610  53.754  1.00 62.22           H
ATOM     78 3HE  MET A  25       8.091  -4.984  54.445  1.00 62.22           H
ATOM     79  HN  MET A  25       1.484  -6.671  55.639  1.00 62.22           H
ATOM     80  N   GLU A  26       1.628  -9.267  54.088  1.00 62.81           N
ATOM     81  CA  GLU A  26       1.235 -10.564  53.564  1.00 62.81           C
ATOM     82  C   GLU A  26       0.454 -10.394  52.259  1.00 62.81           C
ATOM     83  O   GLU A  26       0.708 -11.098  51.283  1.00 62.81           O
ATOM     84  HA  GLU A  26       2.168 -11.093  53.370  1.00 62.81           H
ATOM     85  CB  GLU A  26       0.419 -11.348  54.594  1.00 62.81           C
ATOM     86 1HB  GLU A  26      -0.331 -10.695  55.041  1.00 62.81           H
ATOM     87 2HB  GLU A  26      -0.007 -12.236  54.126  1.00 62.81           H
ATOM     88  CG  GLU A  26       1.308 -11.845  55.735  1.00 62.81           C
ATOM     89 1HG  GLU A  26       2.125 -12.442  55.330  1.00 62.81           H
ATOM     90 2HG  GLU A  26       1.758 -10.994  56.247  1.00 62.81           H
ATOM     91  CD  GLU A  26       0.504 -12.681  56.732  1.00 62.81           C
ATOM     92  OE1 GLU A  26       1.133 -13.537  57.392  1.00 62.81           O
ATOM     93  OE2 GLU A  26      -0.721 -12.445  56.813  1.00 62.81           O
ATOM     94  HN  GLU A  26       1.184  -9.005  54.945  1.00 62.81           H
ATOM     95  N   ASP A  27      -0.482  -9.457  52.285  1.00 59.35           N
ATOM     96  CA  ASP A  27      -1.312  -9.196  51.121  1.00 59.35           C
ATOM     97  C   ASP A  27      -0.416  -8.901  49.916  1.00 59.35           C
ATOM     98  O   ASP A  27      -0.705  -9.334  48.802  1.00 59.35           O
ATOM     99  HA  ASP A  27      -1.908 -10.098  50.986  1.00 59.35           H
ATOM    100  CB  ASP A  27      -2.213  -7.980  51.348  1.00 59.35           C
ATOM    101 1HB  ASP A  27      -1.641  -7.182  51.822  1.00 59.35           H
ATOM    102 2HB  ASP A  27      -2.561  -7.597  50.389  1.00 59.35           H
ATOM    103  CG  ASP A  27      -3.413  -8.343  52.225  1.00 59.35           C
ATOM    104  OD1 ASP A  27      -3.650  -9.560  52.386  1.00 59.35           O
ATOM    105  OD2 ASP A  27      -4.066  -7.396  52.714  1.00 59.35           O
ATOM    106  HN  ASP A  27      -0.676  -8.882  53.080  1.00 59.35           H
ATOM    107  N   TYR A  28       0.655  -8.166  50.181  1.00 62.96           N
ATOM    108  CA  TYR A  28       1.590  -7.801  49.131  1.00 62.96           C
ATOM    109  C   TYR A  28       2.400  -9.015  48.672  1.00 62.96           C
ATOM    110  O   TYR A  28       2.791  -9.102  47.509  1.00 62.96           O
ATOM    111  HA  TYR A  28       1.017  -7.416  48.288  1.00 62.96           H
ATOM    112  CB  TYR A  28       2.540  -6.774  49.751  1.00 62.96           C
ATOM    113 1HB  TYR A  28       1.954  -5.948  50.153  1.00 62.96           H
ATOM    114 2HB  TYR A  28       3.059  -7.236  50.592  1.00 62.96           H
ATOM    115  CG  TYR A  28       3.577  -6.217  48.774  1.00 62.96           C
ATOM    116  CD1 TYR A  28       4.850  -6.749  48.740  1.00 62.96           C
ATOM    117  HD1 TYR A  28       5.116  -7.567  49.409  1.00 62.96           H
ATOM    118  CD2 TYR A  28       3.240  -5.181  47.927  1.00 62.96           C
ATOM    119  HD2 TYR A  28       2.235  -4.760  47.954  1.00 62.96           H
ATOM    120  CE1 TYR A  28       5.826  -6.224  47.821  1.00 62.96           C
ATOM    121  HE1 TYR A  28       6.834  -6.636  47.784  1.00 62.96           H
ATOM    122  CE2 TYR A  28       4.216  -4.656  47.007  1.00 62.96           C
ATOM    123  HE2 TYR A  28       3.962  -3.838  46.333  1.00 62.96           H
ATOM    124  CZ  TYR A  28       5.461  -5.204  47.000  1.00 62.96           C
ATOM    125  OH  TYR A  28       6.382  -4.708  46.131  1.00 62.96           O
ATOM    126  HH  TYR A  28       6.873  -5.458  45.688  1.00 62.96           H
ATOM    127  HN  TYR A  28       0.886  -7.823  51.092  1.00 62.96           H
ATOM    128  N   VAL A  29       2.628  -9.923  49.610  1.00 62.35           N
ATOM    129  CA  VAL A  29       3.453 -11.089  49.338  1.00 62.35           C
ATOM    130  C   VAL A  29       2.622 -12.132  48.588  1.00 62.35           C
ATOM    131  O   VAL A  29       3.138 -12.835  47.721  1.00 62.35           O
ATOM    132  HA  VAL A  29       4.274 -10.768  48.697  1.00 62.35           H
ATOM    133  CB  VAL A  29       4.049 -11.623  50.642  1.00 62.35           C
ATOM    134  HB  VAL A  29       3.232 -11.769  51.349  1.00 62.35           H
ATOM    135  CG1 VAL A  29       4.726 -12.978  50.420  1.00 62.35           C
ATOM    136 1HG1 VAL A  29       3.992 -13.694  50.051  1.00 62.35           H
ATOM    137 2HG1 VAL A  29       5.526 -12.868  49.689  1.00 62.35           H
ATOM    138 3HG1 VAL A  29       5.141 -13.335  51.363  1.00 62.35           H
ATOM    139  CG2 VAL A  29       5.025 -10.616  51.252  1.00 62.35           C
ATOM    140 1HG2 VAL A  29       5.836 -10.424  50.549  1.00 62.35           H
ATOM    141 2HG2 VAL A  29       4.501  -9.684  51.464  1.00 62.35           H
ATOM    142 3HG2 VAL A  29       5.434 -11.021  52.177  1.00 62.35           H
ATOM    143  HN  VAL A  29       2.262  -9.872  50.539  1.00 62.35           H
ATOM    144  N   ASN A  30       1.349 -12.200  48.950  1.00 63.89           N
ATOM    145  CA  ASN A  30       0.478 -13.241  48.432  1.00 63.89           C
ATOM    146  C   ASN A  30      -0.124 -12.781  47.103  1.00 63.89           C
ATOM    147  O   ASN A  30      -0.729 -13.574  46.383  1.00 63.89           O
ATOM    148  HA  ASN A  30       1.116 -14.118  48.319  1.00 63.89           H
ATOM    149  CB  ASN A  30      -0.672 -13.529  49.398  1.00 63.89           C
ATOM    150 1HB  ASN A  30      -1.037 -12.593  49.823  1.00 63.89           H
ATOM    151 2HB  ASN A  30      -1.504 -13.978  48.855  1.00 63.89           H
ATOM    152  CG  ASN A  30      -0.224 -14.465  50.522  1.00 63.89           C
ATOM    153  OD1 ASN A  30       0.790 -15.138  50.437  1.00 63.89           O
ATOM    154  ND2 ASN A  30      -1.034 -14.471  51.577  1.00 63.89           N
ATOM    155 1HD2 ASN A  30      -1.851 -13.894  51.583  1.00 63.89           H
ATOM    156 2HD2 ASN A  30      -0.826 -15.051  52.364  1.00 63.89           H
ATOM    157  HN  ASN A  30       0.913 -11.561  49.584  1.00 63.89           H
ATOM    158  N   PHE A  31       0.063 -11.501  46.816  1.00 67.19           N
ATOM    159  CA  PHE A  31      -0.427 -10.933  45.572  1.00 67.19           C
ATOM    160  C   PHE A  31       0.217 -11.618  44.365  1.00 67.19           C
ATOM    161  O   PHE A  31       1.441 -11.665  44.254  1.00 67.19           O
ATOM    162  HA  PHE A  31      -1.505 -11.093  45.546  1.00 67.19           H
ATOM    163  CB  PHE A  31      -0.037  -9.453  45.571  1.00 67.19           C
ATOM    164 1HB  PHE A  31      -0.406  -8.990  46.487  1.00 67.19           H
ATOM    165 2HB  PHE A  31       1.050  -9.375  45.590  1.00 67.19           H
ATOM    166  CG  PHE A  31      -0.570  -8.670  44.370  1.00 67.19           C
ATOM    167  CD1 PHE A  31       0.216  -8.487  43.275  1.00 67.19           C
ATOM    168  HD1 PHE A  31       1.224  -8.900  43.253  1.00 67.19           H
ATOM    169  CD2 PHE A  31      -1.828  -8.156  44.398  1.00 67.19           C
ATOM    170  HD2 PHE A  31      -2.458  -8.302  45.276  1.00 67.19           H
ATOM    171  CE1 PHE A  31      -0.279  -7.760  42.160  1.00 67.19           C
ATOM    172  HE1 PHE A  31       0.351  -7.614  41.282  1.00 67.19           H
ATOM    173  CE2 PHE A  31      -2.323  -7.429  43.283  1.00 67.19           C
ATOM    174  HE2 PHE A  31      -3.332  -7.016  43.305  1.00 67.19           H
ATOM    175  CZ  PHE A  31      -1.538  -7.246  42.187  1.00 67.19           C
ATOM    176  HZ  PHE A  31      -1.917  -6.688  41.332  1.00 67.19           H
ATOM    177  HN  PHE A  31       0.538 -10.857  47.416  1.00 67.19           H
ATOM    178  N   ASN A  32      -0.637 -12.133  43.492  1.00 66.09           N
ATOM    179  CA  ASN A  32      -0.167 -12.785  42.282  1.00 66.09           C
ATOM    180  C   ASN A  32       0.239 -11.721  41.260  1.00 66.09           C
ATOM    181  O   ASN A  32      -0.604 -11.206  40.527  1.00 66.09           O
ATOM    182  HA  ASN A  32       0.674 -13.403  42.596  1.00 66.09           H
ATOM    183  CB  ASN A  32      -1.267 -13.645  41.657  1.00 66.09           C
ATOM    184 1HB  ASN A  32      -1.756 -14.236  42.432  1.00 66.09           H
ATOM    185 2HB  ASN A  32      -2.030 -13.003  41.216  1.00 66.09           H
ATOM    186  CG  ASN A  32      -0.694 -14.575  40.585  1.00 66.09           C
ATOM    187  OD1 ASN A  32       0.497 -14.600  40.320  1.00 66.09           O
ATOM    188  ND2 ASN A  32      -1.605 -15.337  39.986  1.00 66.09           N
ATOM    189 1HD2 ASN A  32      -2.567 -15.268  40.251  1.00 66.09           H
ATOM    190 2HD2 ASN A  32      -1.328 -15.978  39.271  1.00 66.09           H
ATOM    191  HN  ASN A  32      -1.630 -12.111  43.602  1.00 66.09           H
ATOM    192  N   PHE A  33       1.530 -11.423  41.243  1.00 68.80           N
ATOM    193  CA  PHE A  33       2.073 -10.504  40.258  1.00 68.80           C
ATOM    194  C   PHE A  33       2.292 -11.205  38.916  1.00 68.80           C
ATOM    195  O   PHE A  33       3.385 -11.150  38.354  1.00 68.80           O
ATOM    196  HA  PHE A  33       1.349  -9.700  40.132  1.00 68.80           H
ATOM    197  CB  PHE A  33       3.423 -10.021  40.794  1.00 68.80           C
ATOM    198 1HB  PHE A  33       4.078 -10.882  40.927  1.00 68.80           H
ATOM    199 2HB  PHE A  33       3.889  -9.378  40.048  1.00 68.80           H
ATOM    200  CG  PHE A  33       3.331  -9.259  42.117  1.00 68.80           C
ATOM    201  CD1 PHE A  33       3.134  -7.914  42.115  1.00 68.80           C
ATOM    202  HD1 PHE A  33       3.043  -7.378  41.170  1.00 68.80           H
ATOM    203  CD2 PHE A  33       3.445  -9.928  43.296  1.00 68.80           C
ATOM    204  HD2 PHE A  33       3.603 -11.006  43.298  1.00 68.80           H
ATOM    205  CE1 PHE A  33       3.049  -7.206  43.343  1.00 68.80           C
ATOM    206  HE1 PHE A  33       2.891  -6.128  43.341  1.00 68.80           H
ATOM    207  CE2 PHE A  33       3.359  -9.220  44.525  1.00 68.80           C
ATOM    208  HE2 PHE A  33       3.451  -9.756  45.469  1.00 68.80           H
ATOM    209  CZ  PHE A  33       3.163  -7.875  44.522  1.00 68.80           C
ATOM    210  HZ  PHE A  33       3.097  -7.332  45.465  1.00 68.80           H
ATOM    211  HN  PHE A  33       2.198 -11.798  41.886  1.00 68.80           H
ATOM    212  N   THR A  34       1.235 -11.848  38.441  1.00 71.80           N
ATOM    213  CA  THR A  34       1.158 -12.231  37.042  1.00 71.80           C
ATOM    214  C   THR A  34       1.528 -11.048  36.144  1.00 71.80           C
ATOM    215  O   THR A  34       0.931  -9.977  36.244  1.00 71.80           O
ATOM    216  HA  THR A  34       1.894 -13.013  36.859  1.00 71.80           H
ATOM    217  CB  THR A  34      -0.246 -12.778  36.778  1.00 71.80           C
ATOM    218  HB  THR A  34      -0.969 -11.967  36.688  1.00 71.80           H
ATOM    219  OG1 THR A  34      -0.472 -13.688  37.851  1.00 71.80           O
ATOM    220  HG1 THR A  34       0.291 -14.331  37.919  1.00 71.80           H
ATOM    221  CG2 THR A  34      -0.307 -13.655  35.526  1.00 71.80           C
ATOM    222 1HG2 THR A  34       0.367 -14.504  35.644  1.00 71.80           H
ATOM    223 2HG2 THR A  34      -0.005 -13.070  34.657  1.00 71.80           H
ATOM    224 3HG2 THR A  34      -1.325 -14.017  35.385  1.00 71.80           H
ATOM    225  HN  THR A  34       0.443 -12.106  38.994  1.00 71.80           H
ATOM    226  N   ASP A  35       2.512 -11.281  35.288  1.00 79.89           N
ATOM    227  CA  ASP A  35       3.139 -10.195  34.555  1.00 79.89           C
ATOM    228  C   ASP A  35       2.259  -9.814  33.363  1.00 79.89           C
ATOM    229  O   ASP A  35       2.547 -10.190  32.228  1.00 79.89           O
ATOM    230  HA  ASP A  35       3.239  -9.383  35.275  1.00 79.89           H
ATOM    231  CB  ASP A  35       4.509 -10.613  34.016  1.00 79.89           C
ATOM    232 1HB  ASP A  35       4.932 -11.391  34.651  1.00 79.89           H
ATOM    233 2HB  ASP A  35       4.397 -11.041  33.020  1.00 79.89           H
ATOM    234  CG  ASP A  35       5.463  -9.418  33.959  1.00 79.89           C
ATOM    235  OD1 ASP A  35       5.045  -8.335  34.421  1.00 79.89           O
ATOM    236  OD2 ASP A  35       6.590  -9.616  33.454  1.00 79.89           O
ATOM    237  HN  ASP A  35       2.879 -12.191  35.092  1.00 79.89           H
ATOM    238  N   PHE A  36       1.202  -9.073  33.662  1.00 89.54           N
ATOM    239  CA  PHE A  36       0.317  -8.578  32.621  1.00 89.54           C
ATOM    240  C   PHE A  36       0.912  -7.347  31.935  1.00 89.54           C
ATOM    241  O   PHE A  36       0.408  -6.902  30.905  1.00 89.54           O
ATOM    242  HA  PHE A  36       0.198  -9.377  31.890  1.00 89.54           H
ATOM    243  CB  PHE A  36      -0.996  -8.184  33.301  1.00 89.54           C
ATOM    244 1HB  PHE A  36      -0.777  -7.511  34.130  1.00 89.54           H
ATOM    245 2HB  PHE A  36      -1.608  -7.626  32.592  1.00 89.54           H
ATOM    246  CG  PHE A  36      -1.806  -9.371  33.827  1.00 89.54           C
ATOM    247  CD1 PHE A  36      -1.959 -10.483  33.059  1.00 89.54           C
ATOM    248  HD1 PHE A  36      -1.505 -10.528  32.069  1.00 89.54           H
ATOM    249  CD2 PHE A  36      -2.372  -9.314  35.062  1.00 89.54           C
ATOM    250  HD2 PHE A  36      -2.250  -8.423  35.677  1.00 89.54           H
ATOM    251  CE1 PHE A  36      -2.710 -11.584  33.547  1.00 89.54           C
ATOM    252  HE1 PHE A  36      -2.833 -12.476  32.931  1.00 89.54           H
ATOM    253  CE2 PHE A  36      -3.124 -10.416  35.550  1.00 89.54           C
ATOM    254  HE2 PHE A  36      -3.578 -10.370  36.539  1.00 89.54           H
ATOM    255  CZ  PHE A  36      -3.277 -11.528  34.782  1.00 89.54           C
ATOM    256  HZ  PHE A  36      -3.853 -12.373  35.156  1.00 89.54           H
ATOM    257  HN  PHE A  36       0.948  -8.811  34.593  1.00 89.54           H
ATOM    258  N   TYR A  37       1.975  -6.831  32.535  1.00 91.05           N
ATOM    259  CA  TYR A  37       2.752  -5.777  31.904  1.00 91.05           C
ATOM    260  C   TYR A  37       3.857  -6.363  31.023  1.00 91.05           C
ATOM    261  O   TYR A  37       4.779  -7.005  31.523  1.00 91.05           O
ATOM    262  HA  TYR A  37       2.077  -5.187  31.283  1.00 91.05           H
ATOM    263  CB  TYR A  37       3.392  -4.984  33.045  1.00 91.05           C
ATOM    264 1HB  TYR A  37       2.606  -4.619  33.706  1.00 91.05           H
ATOM    265 2HB  TYR A  37       4.017  -5.656  33.634  1.00 91.05           H
ATOM    266  CG  TYR A  37       4.239  -3.798  32.580  1.00 91.05           C
ATOM    267  CD1 TYR A  37       5.601  -3.947  32.412  1.00 91.05           C
ATOM    268  HD1 TYR A  37       6.073  -4.909  32.610  1.00 91.05           H
ATOM    269  CD2 TYR A  37       3.642  -2.580  32.330  1.00 91.05           C
ATOM    270  HD2 TYR A  37       2.566  -2.462  32.463  1.00 91.05           H
ATOM    271  CE1 TYR A  37       6.398  -2.831  31.975  1.00 91.05           C
ATOM    272  HE1 TYR A  37       7.475  -2.934  31.838  1.00 91.05           H
ATOM    273  CE2 TYR A  37       4.439  -1.464  31.892  1.00 91.05           C
ATOM    274  HE2 TYR A  37       3.980  -0.496  31.690  1.00 91.05           H
ATOM    275  CZ  TYR A  37       5.778  -1.644  31.736  1.00 91.05           C
ATOM    276  OH  TYR A  37       6.531  -0.590  31.323  1.00 91.05           O
ATOM    277  HH  TYR A  37       5.941   0.188  31.108  1.00 91.05           H
ATOM    278  HN  TYR A  37       2.306  -7.120  33.433  1.00 91.05           H
ATOM    279  N   CYS A  38       3.727  -6.121  29.727  1.00 91.51           N
ATOM    280  CA  CYS A  38       4.629  -6.723  28.759  1.00 91.51           C
ATOM    281  C   CYS A  38       5.645  -5.664  28.326  1.00 91.51           C
ATOM    282  O   CYS A  38       5.278  -4.654  27.727  1.00 91.51           O
ATOM    283  HA  CYS A  38       5.125  -7.550  29.267  1.00 91.51           H
ATOM    284  CB  CYS A  38       3.870  -7.307  27.566  1.00 91.51           C
ATOM    285 1HB  CYS A  38       3.066  -7.954  27.918  1.00 91.51           H
ATOM    286 2HB  CYS A  38       3.407  -6.506  26.992  1.00 91.51           H
ATOM    287  SG  CYS A  38       5.016  -8.258  26.501  1.00 91.51           S
ATOM    288  HN  CYS A  38       3.024  -5.527  29.337  1.00 91.51           H
ATOM    289  N   GLU A  39       6.903  -5.931  28.646  1.00 89.93           N
ATOM    290  CA  GLU A  39       7.994  -5.121  28.132  1.00 89.93           C
ATOM    291  C   GLU A  39       8.372  -5.575  26.720  1.00 89.93           C
ATOM    292  O   GLU A  39       8.680  -6.745  26.502  1.00 89.93           O
ATOM    293  HA  GLU A  39       7.609  -4.101  28.102  1.00 89.93           H
ATOM    294  CB  GLU A  39       9.204  -5.173  29.066  1.00 89.93           C
ATOM    295 1HB  GLU A  39       9.433  -6.210  29.314  1.00 89.93           H
ATOM    296 2HB  GLU A  39      10.042  -4.643  28.613  1.00 89.93           H
ATOM    297  CG  GLU A  39       8.908  -4.460  30.387  1.00 89.93           C
ATOM    298 1HG  GLU A  39       8.536  -3.455  30.187  1.00 89.93           H
ATOM    299 2HG  GLU A  39       8.120  -4.990  30.922  1.00 89.93           H
ATOM    300  CD  GLU A  39      10.161  -4.381  31.261  1.00 89.93           C
ATOM    301  OE1 GLU A  39      10.048  -3.805  32.365  1.00 89.93           O
ATOM    302  OE2 GLU A  39      11.204  -4.899  30.806  1.00 89.93           O
ATOM    303  HN  GLU A  39       7.180  -6.683  29.244  1.00 89.93           H
ATOM    304  N   LYS A  40       8.336  -4.624  25.798  1.00 89.04           N
ATOM    305  CA  LYS A  40       8.502  -4.941  24.390  1.00 89.04           C
ATOM    306  C   LYS A  40       9.948  -4.660  23.975  1.00 89.04           C
ATOM    307  O   LYS A  40      10.221  -4.389  22.807  1.00 89.04           O
ATOM    308  HA  LYS A  40       8.310  -6.007  24.269  1.00 89.04           H
ATOM    309  CB  LYS A  40       7.465  -4.196  23.547  1.00 89.04           C
ATOM    310 1HB  LYS A  40       7.583  -3.121  23.684  1.00 89.04           H
ATOM    311 2HB  LYS A  40       7.634  -4.402  22.490  1.00 89.04           H
ATOM    312  CG  LYS A  40       6.044  -4.612  23.932  1.00 89.04           C
ATOM    313 1HG  LYS A  40       5.904  -4.489  25.006  1.00 89.04           H
ATOM    314 2HG  LYS A  40       5.324  -3.958  23.440  1.00 89.04           H
ATOM    315  CD  LYS A  40       5.773  -6.065  23.539  1.00 89.04           C
ATOM    316 1HD  LYS A  40       6.077  -6.229  22.505  1.00 89.04           H
ATOM    317 2HD  LYS A  40       6.374  -6.731  24.157  1.00 89.04           H
ATOM    318  CE  LYS A  40       4.291  -6.409  23.701  1.00 89.04           C
ATOM    319 1HE  LYS A  40       4.072  -6.617  24.748  1.00 89.04           H
ATOM    320 2HE  LYS A  40       3.679  -5.555  23.410  1.00 89.04           H
ATOM    321  NZ  LYS A  40       3.938  -7.584  22.872  1.00 89.04           N
ATOM    322 1HZ  LYS A  40       2.957  -7.806  23.001  1.00 89.04           H
ATOM    323 2HZ  LYS A  40       4.111  -7.373  21.896  1.00 89.04           H
ATOM    324 3HZ  LYS A  40       4.504  -8.377  23.153  1.00 89.04           H
ATOM    325  HN  LYS A  40       8.196  -3.654  25.999  1.00 89.04           H
ATOM    326  N   ASN A  41      10.836  -4.734  24.956  1.00 88.34           N
ATOM    327  CA  ASN A  41      12.236  -4.421  24.723  1.00 88.34           C
ATOM    328  C   ASN A  41      12.779  -5.327  23.617  1.00 88.34           C
ATOM    329  O   ASN A  41      13.489  -4.866  22.725  1.00 88.34           O
ATOM    330  HA  ASN A  41      12.251  -3.367  24.444  1.00 88.34           H
ATOM    331  CB  ASN A  41      13.070  -4.660  25.983  1.00 88.34           C
ATOM    332 1HB  ASN A  41      12.750  -5.583  26.466  1.00 88.34           H
ATOM    333 2HB  ASN A  41      14.117  -4.789  25.711  1.00 88.34           H
ATOM    334  CG  ASN A  41      12.933  -3.492  26.962  1.00 88.34           C
ATOM    335  OD1 ASN A  41      12.594  -2.378  26.596  1.00 88.34           O
ATOM    336  ND2 ASN A  41      13.213  -3.807  28.223  1.00 88.34           N
ATOM    337 1HD2 ASN A  41      13.486  -4.740  28.457  1.00 88.34           H
ATOM    338 2HD2 ASN A  41      13.152  -3.110  28.938  1.00 88.34           H
ATOM    339  HN  ASN A  41      10.613  -5.001  25.893  1.00 88.34           H
ATOM    340  N   ASN A  42      12.425  -6.601  23.712  1.00 90.20           N
ATOM    341  CA  ASN A  42      12.917  -7.587  22.765  1.00 90.20           C
ATOM    342  C   ASN A  42      12.423  -7.230  21.361  1.00 90.20           C
ATOM    343  O   ASN A  42      13.164  -7.359  20.388  1.00 90.20           O
ATOM    344  HA  ASN A  42      14.003  -7.547  22.848  1.00 90.20           H
ATOM    345  CB  ASN A  42      12.398  -8.985  23.107  1.00 90.20           C
ATOM    346 1HB  ASN A  42      11.316  -8.955  23.234  1.00 90.20           H
ATOM    347 2HB  ASN A  42      12.603  -9.665  22.279  1.00 90.20           H
ATOM    348  CG  ASN A  42      13.052  -9.516  24.384  1.00 90.20           C
ATOM    349  OD1 ASN A  42      13.999  -8.952  24.907  1.00 90.20           O
ATOM    350  ND2 ASN A  42      12.497 -10.628  24.854  1.00 90.20           N
ATOM    351 1HD2 ASN A  42      11.721 -11.041  24.376  1.00 90.20           H
ATOM    352 2HD2 ASN A  42      12.854 -11.053  25.686  1.00 90.20           H
ATOM    353  HN  ASN A  42      11.815  -6.960  24.418  1.00 90.20           H
ATOM    354  N   VAL A  43      11.176  -6.787  21.302  1.00 90.67           N
ATOM    355  CA  VAL A  43      10.567  -6.433  20.031  1.00 90.67           C
ATOM    356  C   VAL A  43      11.308  -5.235  19.433  1.00 90.67           C
ATOM    357  O   VAL A  43      11.597  -5.214  18.237  1.00 90.67           O
ATOM    358  HA  VAL A  43      10.681  -7.286  19.362  1.00 90.67           H
ATOM    359  CB  VAL A  43       9.071  -6.176  20.221  1.00 90.67           C
ATOM    360  HB  VAL A  43       8.959  -5.319  20.885  1.00 90.67           H
ATOM    361  CG1 VAL A  43       8.401  -5.830  18.890  1.00 90.67           C
ATOM    362 1HG1 VAL A  43       8.859  -4.932  18.475  1.00 90.67           H
ATOM    363 2HG1 VAL A  43       8.528  -6.659  18.193  1.00 90.67           H
ATOM    364 3HG1 VAL A  43       7.338  -5.653  19.053  1.00 90.67           H
ATOM    365  CG2 VAL A  43       8.389  -7.375  20.883  1.00 90.67           C
ATOM    366 1HG2 VAL A  43       8.515  -8.257  20.255  1.00 90.67           H
ATOM    367 2HG2 VAL A  43       8.839  -7.556  21.859  1.00 90.67           H
ATOM    368 3HG2 VAL A  43       7.326  -7.166  21.006  1.00 90.67           H
ATOM    369  HN  VAL A  43      10.585  -6.670  22.101  1.00 90.67           H
ATOM    370  N   ARG A  44      11.592  -4.267  20.291  1.00 89.37           N
ATOM    371  CA  ARG A  44      12.240  -3.043  19.851  1.00 89.37           C
ATOM    372  C   ARG A  44      13.667  -3.337  19.381  1.00 89.37           C
ATOM    373  O   ARG A  44      14.137  -2.750  18.408  1.00 89.37           O
ATOM    374  HA  ARG A  44      11.623  -2.681  19.028  1.00 89.37           H
ATOM    375  CB  ARG A  44      12.285  -2.008  20.976  1.00 89.37           C
ATOM    376 1HB  ARG A  44      12.659  -2.473  21.888  1.00 89.37           H
ATOM    377 2HB  ARG A  44      12.982  -1.211  20.715  1.00 89.37           H
ATOM    378  CG  ARG A  44      10.898  -1.415  21.232  1.00 89.37           C
ATOM    379 1HG  ARG A  44      10.484  -1.032  20.299  1.00 89.37           H
ATOM    380 2HG  ARG A  44      10.223  -2.197  21.582  1.00 89.37           H
ATOM    381  CD  ARG A  44      10.964  -0.290  22.266  1.00 89.37           C
ATOM    382 1HD  ARG A  44      11.980   0.098  22.329  1.00 89.37           H
ATOM    383 2HD  ARG A  44      10.324   0.537  21.958  1.00 89.37           H
ATOM    384  NE  ARG A  44      10.534  -0.794  23.590  1.00 89.37           N
ATOM    385  HE  ARG A  44       9.752  -1.417  23.623  1.00 89.37           H
ATOM    386  CZ  ARG A  44      11.126  -0.467  24.747  1.00 89.37           C
ATOM    387  NH1 ARG A  44      12.177   0.363  24.762  1.00 89.37           N
ATOM    388 1HH1 ARG A  44      12.526   0.744  23.905  1.00 89.37           H
ATOM    389 2HH1 ARG A  44      12.614   0.602  25.629  1.00 89.37           H
ATOM    390  NH2 ARG A  44      10.651  -0.984  25.888  1.00 89.37           N
ATOM    391 1HH2 ARG A  44      11.082  -0.751  26.760  1.00 89.37           H
ATOM    392 2HH2 ARG A  44       9.866  -1.603  25.868  1.00 89.37           H
ATOM    393  HN  ARG A  44      11.388  -4.309  21.269  1.00 89.37           H
ATOM    394  N   GLN A  45      14.315  -4.246  20.095  1.00 91.03           N
ATOM    395  CA  GLN A  45      15.686  -4.608  19.777  1.00 91.03           C
ATOM    396  C   GLN A  45      15.756  -5.262  18.396  1.00 91.03           C
ATOM    397  O   GLN A  45      16.658  -4.969  17.612  1.00 91.03           O
ATOM    398  HA  GLN A  45      16.239  -3.669  19.771  1.00 91.03           H
ATOM    399  CB  GLN A  45      16.273  -5.528  20.850  1.00 91.03           C
ATOM    400 1HB  GLN A  45      16.137  -5.078  21.834  1.00 91.03           H
ATOM    401 2HB  GLN A  45      15.734  -6.475  20.855  1.00 91.03           H
ATOM    402  CG  GLN A  45      17.761  -5.782  20.600  1.00 91.03           C
ATOM    403 1HG  GLN A  45      17.900  -6.198  19.603  1.00 91.03           H
ATOM    404 2HG  GLN A  45      18.304  -4.838  20.631  1.00 91.03           H
ATOM    405  CD  GLN A  45      18.335  -6.742  21.644  1.00 91.03           C
ATOM    406  OE1 GLN A  45      17.619  -7.399  22.381  1.00 91.03           O
ATOM    407  NE2 GLN A  45      19.664  -6.786  21.664  1.00 91.03           N
ATOM    408 1HE2 GLN A  45      20.193  -6.221  21.031  1.00 91.03           H
ATOM    409 2HE2 GLN A  45      20.135  -7.385  22.313  1.00 91.03           H
ATOM    410  HN  GLN A  45      13.920  -4.730  20.875  1.00 91.03           H
ATOM    411  N   PHE A  46      14.793  -6.134  18.140  1.00 92.89           N
ATOM    412  CA  PHE A  46      14.702  -6.792  16.847  1.00 92.89           C
ATOM    413  C   PHE A  46      14.494  -5.771  15.727  1.00 92.89           C
ATOM    414  O   PHE A  46      15.190  -5.806  14.713  1.00 92.89           O
ATOM    415  HA  PHE A  46      15.643  -7.319  16.686  1.00 92.89           H
ATOM    416  CB  PHE A  46      13.491  -7.724  16.903  1.00 92.89           C
ATOM    417 1HB  PHE A  46      13.680  -8.505  17.640  1.00 92.89           H
ATOM    418 2HB  PHE A  46      12.626  -7.159  17.252  1.00 92.89           H
ATOM    419  CG  PHE A  46      13.148  -8.380  15.564  1.00 92.89           C
ATOM    420  CD1 PHE A  46      12.117  -7.901  14.817  1.00 92.89           C
ATOM    421  HD1 PHE A  46      11.536  -7.050  15.172  1.00 92.89           H
ATOM    422  CD2 PHE A  46      13.873  -9.441  15.121  1.00 92.89           C
ATOM    423  HD2 PHE A  46      14.699  -9.825  15.720  1.00 92.89           H
ATOM    424  CE1 PHE A  46      11.798  -8.509  13.574  1.00 92.89           C
ATOM    425  HE1 PHE A  46      10.972  -8.126  12.976  1.00 92.89           H
ATOM    426  CE2 PHE A  46      13.554 -10.050  13.878  1.00 92.89           C
ATOM    427  HE2 PHE A  46      14.136 -10.900  13.523  1.00 92.89           H
ATOM    428  CZ  PHE A  46      12.524  -9.571  13.131  1.00 92.89           C
ATOM    429  HZ  PHE A  46      12.279 -10.038  12.177  1.00 92.89           H
ATOM    430  HN  PHE A  46      14.084  -6.393  18.796  1.00 92.89           H
ATOM    431  N   ALA A  47      13.533  -4.886  15.947  1.00 91.79           N
ATOM    432  CA  ALA A  47      13.160  -3.918  14.929  1.00 91.79           C
ATOM    433  C   ALA A  47      14.381  -3.073  14.563  1.00 91.79           C
ATOM    434  O   ALA A  47      14.604  -2.772  13.391  1.00 91.79           O
ATOM    435  HA  ALA A  47      12.834  -4.471  14.049  1.00 91.79           H
ATOM    436  CB  ALA A  47      11.994  -3.068  15.437  1.00 91.79           C
ATOM    437 1HB  ALA A  47      11.142  -3.712  15.655  1.00 91.79           H
ATOM    438 2HB  ALA A  47      12.294  -2.544  16.344  1.00 91.79           H
ATOM    439 3HB  ALA A  47      11.714  -2.342  14.674  1.00 91.79           H
ATOM    440  HN  ALA A  47      13.015  -4.824  16.800  1.00 91.79           H
ATOM    441  N   SER A  48      15.141  -2.714  15.587  1.00 92.21           N
ATOM    442  CA  SER A  48      16.204  -1.736  15.424  1.00 92.21           C
ATOM    443  C   SER A  48      17.279  -2.284  14.483  1.00 92.21           C
ATOM    444  O   SER A  48      17.996  -1.518  13.842  1.00 92.21           O
ATOM    445  HA  SER A  48      15.725  -0.859  14.989  1.00 92.21           H
ATOM    446  CB  SER A  48      16.821  -1.363  16.774  1.00 92.21           C
ATOM    447 1HB  SER A  48      17.437  -0.472  16.656  1.00 92.21           H
ATOM    448 2HB  SER A  48      16.028  -1.112  17.478  1.00 92.21           H
ATOM    449  OG  SER A  48      17.613  -2.420  17.309  1.00 92.21           O
ATOM    450  HG  SER A  48      17.090  -3.272  17.312  1.00 92.21           H
ATOM    451  HN  SER A  48      15.040  -3.078  16.513  1.00 92.21           H
ATOM    452  N   HIS A  49      17.355  -3.606  14.429  1.00 93.64           N
ATOM    453  CA  HIS A  49      18.360  -4.264  13.612  1.00 93.64           C
ATOM    454  C   HIS A  49      17.754  -4.642  12.258  1.00 93.64           C
ATOM    455  O   HIS A  49      18.421  -4.555  11.229  1.00 93.64           O
ATOM    456  HA  HIS A  49      19.158  -3.539  13.453  1.00 93.64           H
ATOM    457  CB  HIS A  49      18.959  -5.464  14.349  1.00 93.64           C
ATOM    458 1HB  HIS A  49      18.152  -6.129  14.654  1.00 93.64           H
ATOM    459 2HB  HIS A  49      19.589  -6.024  13.658  1.00 93.64           H
ATOM    460  CG  HIS A  49      19.774  -5.093  15.564  1.00 93.64           C
ATOM    461  ND1 HIS A  49      19.209  -4.885  16.811  1.00 93.64           N
ATOM    462  HD1 HIS A  49      18.236  -4.955  17.031  1.00 93.64           H
ATOM    463  CD2 HIS A  49      21.116  -4.897  15.712  1.00 93.64           C
ATOM    464  HD2 HIS A  49      21.863  -4.982  14.923  1.00 93.64           H
ATOM    465  CE1 HIS A  49      20.177  -4.577  17.662  1.00 93.64           C
ATOM    466  HE1 HIS A  49      20.051  -4.356  18.722  1.00 93.64           H
ATOM    467  NE2 HIS A  49      21.357  -4.584  16.979  1.00 93.64           N
ATOM    468  HN  HIS A  49      16.748  -4.222  14.930  1.00 93.64           H
ATOM    469  N   PHE A  50      16.495  -5.053  12.304  1.00 94.57           N
ATOM    470  CA  PHE A  50      15.877  -5.701  11.159  1.00 94.57           C
ATOM    471  C   PHE A  50      15.358  -4.666  10.159  1.00 94.57           C
ATOM    472  O   PHE A  50      15.590  -4.789   8.957  1.00 94.57           O
ATOM    473  HA  PHE A  50      16.643  -6.313  10.682  1.00 94.57           H
ATOM    474  CB  PHE A  50      14.697  -6.517  11.690  1.00 94.57           C
ATOM    475 1HB  PHE A  50      15.065  -7.230  12.428  1.00 94.57           H
ATOM    476 2HB  PHE A  50      14.010  -5.848  12.207  1.00 94.57           H
ATOM    477  CG  PHE A  50      13.929  -7.277  10.607  1.00 94.57           C
ATOM    478  CD1 PHE A  50      12.691  -6.858  10.230  1.00 94.57           C
ATOM    479  HD1 PHE A  50      12.247  -5.980  10.700  1.00 94.57           H
ATOM    480  CD2 PHE A  50      14.484  -8.371  10.020  1.00 94.57           C
ATOM    481  HD2 PHE A  50      15.476  -8.707  10.322  1.00 94.57           H
ATOM    482  CE1 PHE A  50      11.978  -7.563   9.225  1.00 94.57           C
ATOM    483  HE1 PHE A  50      10.986  -7.227   8.923  1.00 94.57           H
ATOM    484  CE2 PHE A  50      13.771  -9.076   9.015  1.00 94.57           C
ATOM    485  HE2 PHE A  50      14.216  -9.954   8.545  1.00 94.57           H
ATOM    486  CZ  PHE A  50      12.533  -8.657   8.638  1.00 94.57           C
ATOM    487  HZ  PHE A  50      11.986  -9.198   7.866  1.00 94.57           H
ATOM    488  HN  PHE A  50      15.902  -4.950  13.102  1.00 94.57           H
ATOM    489  N   LEU A  51      14.665  -3.671  10.692  1.00 94.34           N
ATOM    490  CA  LEU A  51      13.820  -2.822   9.868  1.00 94.34           C
ATOM    491  C   LEU A  51      14.700  -1.884   9.040  1.00 94.34           C
ATOM    492  O   LEU A  51      14.556  -1.808   7.820  1.00 94.34           O
ATOM    493  HA  LEU A  51      13.270  -3.471   9.187  1.00 94.34           H
ATOM    494  CB  LEU A  51      12.788  -2.094  10.732  1.00 94.34           C
ATOM    495 1HB  LEU A  51      13.320  -1.488  11.465  1.00 94.34           H
ATOM    496 2HB  LEU A  51      12.230  -1.408  10.095  1.00 94.34           H
ATOM    497  CG  LEU A  51      11.789  -2.983  11.476  1.00 94.34           C
ATOM    498  HG  LEU A  51      12.344  -3.621  12.163  1.00 94.34           H
ATOM    499  CD1 LEU A  51      10.827  -2.141  12.317  1.00 94.34           C
ATOM    500 1HD1 LEU A  51      11.393  -1.565  13.048  1.00 94.34           H
ATOM    501 2HD1 LEU A  51      10.275  -1.462  11.668  1.00 94.34           H
ATOM    502 3HD1 LEU A  51      10.128  -2.798  12.835  1.00 94.34           H
ATOM    503  CD2 LEU A  51      11.046  -3.903  10.505  1.00 94.34           C
ATOM    504 1HD2 LEU A  51      10.504  -3.301   9.776  1.00 94.34           H
ATOM    505 2HD2 LEU A  51      11.763  -4.541   9.988  1.00 94.34           H
ATOM    506 3HD2 LEU A  51      10.342  -4.524  11.060  1.00 94.34           H
ATOM    507  HN  LEU A  51      14.674  -3.441  11.665  1.00 94.34           H
ATOM    508  N   PRO A  52      15.623  -1.156   9.682  1.00 95.39           N
ATOM    509  CA  PRO A  52      16.310  -0.048   9.014  1.00 95.39           C
ATOM    510  C   PRO A  52      16.938  -0.470   7.696  1.00 95.39           C
ATOM    511  O   PRO A  52      16.706   0.158   6.664  1.00 95.39           O
ATOM    512  HA  PRO A  52      15.595   0.732   8.752  1.00 95.39           H
ATOM    513  CB  PRO A  52      17.365   0.390  10.031  1.00 95.39           C
ATOM    514 1HB  PRO A  52      18.314  -0.121   9.871  1.00 95.39           H
ATOM    515 2HB  PRO A  52      17.566   1.460   9.966  1.00 95.39           H
ATOM    516  CG  PRO A  52      16.743   0.015  11.370  1.00 95.39           C
ATOM    517 1HG  PRO A  52      17.492  -0.065  12.157  1.00 95.39           H
ATOM    518 2HG  PRO A  52      16.024   0.763  11.706  1.00 95.39           H
ATOM    519  CD  PRO A  52      16.080  -1.321  11.074  1.00 95.39           C
ATOM    520 1HD  PRO A  52      16.781  -2.150  11.170  1.00 95.39           H
ATOM    521 2HD  PRO A  52      15.255  -1.524  11.757  1.00 95.39           H
ATOM    522  N   PRO A  53      17.745  -1.540   7.697  1.00 96.77           N
ATOM    523  CA  PRO A  53      18.405  -1.990   6.469  1.00 96.77           C
ATOM    524  C   PRO A  53      17.422  -2.197   5.329  1.00 96.77           C
ATOM    525  O   PRO A  53      17.693  -1.813   4.192  1.00 96.77           O
ATOM    526  HA  PRO A  53      19.096  -1.225   6.114  1.00 96.77           H
ATOM    527  CB  PRO A  53      19.082  -3.299   6.880  1.00 96.77           C
ATOM    528 1HB  PRO A  53      18.440  -4.159   6.693  1.00 96.77           H
ATOM    529 2HB  PRO A  53      20.005  -3.465   6.323  1.00 96.77           H
ATOM    530  CG  PRO A  53      19.349  -3.107   8.368  1.00 96.77           C
ATOM    531 1HG  PRO A  53      19.499  -4.058   8.878  1.00 96.77           H
ATOM    532 2HG  PRO A  53      20.249  -2.518   8.546  1.00 96.77           H
ATOM    533  CD  PRO A  53      18.095  -2.393   8.848  1.00 96.77           C
ATOM    534 1HD  PRO A  53      17.295  -3.095   9.083  1.00 96.77           H
ATOM    535 2HD  PRO A  53      18.281  -1.812   9.750  1.00 96.77           H
ATOM    536  N   LEU A  54      16.294  -2.805   5.666  1.00 96.12           N
ATOM    537  CA  LEU A  54      15.325  -3.197   4.657  1.00 96.12           C
ATOM    538  C   LEU A  54      14.645  -1.947   4.094  1.00 96.12           C
ATOM    539  O   LEU A  54      14.462  -1.828   2.884  1.00 96.12           O
ATOM    540  HA  LEU A  54      15.872  -3.685   3.850  1.00 96.12           H
ATOM    541  CB  LEU A  54      14.345  -4.226   5.226  1.00 96.12           C
ATOM    542 1HB  LEU A  54      13.888  -3.806   6.122  1.00 96.12           H
ATOM    543 2HB  LEU A  54      13.546  -4.377   4.501  1.00 96.12           H
ATOM    544  CG  LEU A  54      14.938  -5.591   5.581  1.00 96.12           C
ATOM    545  HG  LEU A  54      15.750  -5.437   6.291  1.00 96.12           H
ATOM    546  CD1 LEU A  54      13.898  -6.478   6.270  1.00 96.12           C
ATOM    547 1HD1 LEU A  54      13.559  -5.995   7.186  1.00 96.12           H
ATOM    548 2HD1 LEU A  54      13.049  -6.628   5.603  1.00 96.12           H
ATOM    549 3HD1 LEU A  54      14.346  -7.442   6.512  1.00 96.12           H
ATOM    550  CD2 LEU A  54      15.539  -6.266   4.347  1.00 96.12           C
ATOM    551 1HD2 LEU A  54      14.762  -6.407   3.595  1.00 96.12           H
ATOM    552 2HD2 LEU A  54      16.330  -5.638   3.938  1.00 96.12           H
ATOM    553 3HD2 LEU A  54      15.953  -7.235   4.627  1.00 96.12           H
ATOM    554  HN  LEU A  54      16.038  -3.028   6.607  1.00 96.12           H
ATOM    555  N   TYR A  55      14.290  -1.047   4.999  1.00 95.32           N
ATOM    556  CA  TYR A  55      13.578   0.160   4.616  1.00 95.32           C
ATOM    557  C   TYR A  55      14.439   1.038   3.706  1.00 95.32           C
ATOM    558  O   TYR A  55      13.928   1.666   2.779  1.00 95.32           O
ATOM    559  HA  TYR A  55      12.679  -0.138   4.076  1.00 95.32           H
ATOM    560  CB  TYR A  55      13.297   0.915   5.916  1.00 95.32           C
ATOM    561 1HB  TYR A  55      14.204   0.927   6.521  1.00 95.32           H
ATOM    562 2HB  TYR A  55      13.058   1.951   5.678  1.00 95.32           H
ATOM    563  CG  TYR A  55      12.157   0.321   6.746  1.00 95.32           C
ATOM    564  CD1 TYR A  55      11.465  -0.778   6.281  1.00 95.32           C
ATOM    565  HD1 TYR A  55      11.730  -1.224   5.322  1.00 95.32           H
ATOM    566  CD2 TYR A  55      11.821   0.886   7.960  1.00 95.32           C
ATOM    567  HD2 TYR A  55      12.367   1.755   8.327  1.00 95.32           H
ATOM    568  CE1 TYR A  55      10.391  -1.337   7.062  1.00 95.32           C
ATOM    569  HE1 TYR A  55       9.837  -2.205   6.707  1.00 95.32           H
ATOM    570  CE2 TYR A  55      10.747   0.328   8.741  1.00 95.32           C
ATOM    571  HE2 TYR A  55      10.472   0.764   9.701  1.00 95.32           H
ATOM    572  CZ  TYR A  55      10.086  -0.756   8.254  1.00 95.32           C
ATOM    573  OH  TYR A  55       9.072  -1.284   8.991  1.00 95.32           O
ATOM    574  HH  TYR A  55       8.627  -2.020   8.483  1.00 95.32           H
ATOM    575  HN  TYR A  55      14.481  -1.133   5.977  1.00 95.32           H
ATOM    576  N   TRP A  56      15.730   1.055   4.002  1.00 96.86           N
ATOM    577  CA  TRP A  56      16.680   1.775   3.170  1.00 96.86           C
ATOM    578  C   TRP A  56      16.726   1.088   1.803  1.00 96.86           C
ATOM    579  O   TRP A  56      16.735   1.754   0.769  1.00 96.86           O
ATOM    580  HA  TRP A  56      16.319   2.797   3.060  1.00 96.86           H
ATOM    581  CB  TRP A  56      18.050   1.855   3.845  1.00 96.86           C
ATOM    582 1HB  TRP A  56      18.208   0.950   4.432  1.00 96.86           H
ATOM    583 2HB  TRP A  56      18.822   1.876   3.076  1.00 96.86           H
ATOM    584  CG  TRP A  56      18.224   3.073   4.755  1.00 96.86           C
ATOM    585  CD1 TRP A  56      18.354   3.094   6.089  1.00 96.86           C
ATOM    586  HD1 TRP A  56      18.351   2.205   6.720  1.00 96.86           H
ATOM    587  CD2 TRP A  56      18.283   4.454   4.342  1.00 96.86           C
ATOM    588  NE1 TRP A  56      18.491   4.383   6.563  1.00 96.86           N
ATOM    589  HE1 TRP A  56      18.602   4.653   7.520  1.00 96.86           H
ATOM    590  CE2 TRP A  56      18.447   5.236   5.467  1.00 96.86           C
ATOM    591  CE3 TRP A  56      18.201   5.024   3.059  1.00 96.86           C
ATOM    592  HE3 TRP A  56      18.072   4.428   2.155  1.00 96.86           H
ATOM    593  CZ2 TRP A  56      18.542   6.632   5.423  1.00 96.86           C
ATOM    594  HZ2 TRP A  56      18.671   7.228   6.327  1.00 96.86           H
ATOM    595  CZ3 TRP A  56      18.298   6.420   3.032  1.00 96.86           C
ATOM    596  HZ3 TRP A  56      18.239   6.914   2.062  1.00 96.86           H
ATOM    597  CH2 TRP A  56      18.463   7.222   4.156  1.00 96.86           C
ATOM    598  HH2 TRP A  56      18.530   8.305   4.051  1.00 96.86           H
ATOM    599  HN  TRP A  56      16.129   0.589   4.792  1.00 96.86           H
ATOM    600  N   LEU A  57      16.755  -0.236   1.843  1.00 96.85           N
ATOM    601  CA  LEU A  57      16.825  -1.020   0.621  1.00 96.85           C
ATOM    602  C   LEU A  57      15.592  -0.730  -0.237  1.00 96.85           C
ATOM    603  O   LEU A  57      15.715  -0.413  -1.419  1.00 96.85           O
ATOM    604  HA  LEU A  57      17.710  -0.695   0.075  1.00 96.85           H
ATOM    605  CB  LEU A  57      17.013  -2.503   0.946  1.00 96.85           C
ATOM    606 1HB  LEU A  57      17.938  -2.617   1.512  1.00 96.85           H
ATOM    607 2HB  LEU A  57      16.199  -2.818   1.600  1.00 96.85           H
ATOM    608  CG  LEU A  57      17.062  -3.452  -0.253  1.00 96.85           C
ATOM    609  HG  LEU A  57      16.175  -3.279  -0.862  1.00 96.85           H
ATOM    610  CD1 LEU A  57      18.279  -3.160  -1.133  1.00 96.85           C
ATOM    611 1HD1 LEU A  57      18.224  -2.135  -1.500  1.00 96.85           H
ATOM    612 2HD1 LEU A  57      19.190  -3.288  -0.549  1.00 96.85           H
ATOM    613 3HD1 LEU A  57      18.289  -3.848  -1.979  1.00 96.85           H
ATOM    614  CD2 LEU A  57      17.020  -4.913   0.201  1.00 96.85           C
ATOM    615 1HD2 LEU A  57      17.876  -5.118   0.844  1.00 96.85           H
ATOM    616 2HD2 LEU A  57      16.098  -5.095   0.753  1.00 96.85           H
ATOM    617 3HD2 LEU A  57      17.056  -5.565  -0.671  1.00 96.85           H
ATOM    618  HN  LEU A  57      16.732  -0.771   2.687  1.00 96.85           H
ATOM    619  N   VAL A  58      14.432  -0.849   0.392  1.00 96.18           N
ATOM    620  CA  VAL A  58      13.175  -0.682  -0.318  1.00 96.18           C
ATOM    621  C   VAL A  58      13.103   0.734  -0.893  1.00 96.18           C
ATOM    622  O   VAL A  58      12.680   0.924  -2.032  1.00 96.18           O
ATOM    623  HA  VAL A  58      13.166  -1.396  -1.142  1.00 96.18           H
ATOM    624  CB  VAL A  58      12.003  -1.012   0.608  1.00 96.18           C
ATOM    625  HB  VAL A  58      12.099  -0.397   1.502  1.00 96.18           H
ATOM    626  CG1 VAL A  58      10.667  -0.672  -0.056  1.00 96.18           C
ATOM    627 1HG1 VAL A  58      10.639   0.392  -0.290  1.00 96.18           H
ATOM    628 2HG1 VAL A  58      10.560  -1.249  -0.974  1.00 96.18           H
ATOM    629 3HG1 VAL A  58       9.851  -0.916   0.624  1.00 96.18           H
ATOM    630  CG2 VAL A  58      12.042  -2.479   1.040  1.00 96.18           C
ATOM    631 1HG2 VAL A  58      11.983  -3.119   0.160  1.00 96.18           H
ATOM    632 2HG2 VAL A  58      12.973  -2.677   1.571  1.00 96.18           H
ATOM    633 3HG2 VAL A  58      11.198  -2.687   1.698  1.00 96.18           H
ATOM    634  HN  VAL A  58      14.342  -1.054   1.367  1.00 96.18           H
ATOM    635  N   PHE A  59      13.522   1.691  -0.078  1.00 97.23           N
ATOM    636  CA  PHE A  59      13.534   3.081  -0.501  1.00 97.23           C
ATOM    637  C   PHE A  59      14.338   3.255  -1.791  1.00 97.23           C
ATOM    638  O   PHE A  59      13.836   3.805  -2.770  1.00 97.23           O
ATOM    639  HA  PHE A  59      12.500   3.375  -0.677  1.00 97.23           H
ATOM    640  CB  PHE A  59      14.206   3.882   0.616  1.00 97.23           C
ATOM    641 1HB  PHE A  59      13.564   3.867   1.497  1.00 97.23           H
ATOM    642 2HB  PHE A  59      15.138   3.389   0.893  1.00 97.23           H
ATOM    643  CG  PHE A  59      14.505   5.336   0.246  1.00 97.23           C
ATOM    644  CD1 PHE A  59      15.792   5.771   0.185  1.00 97.23           C
ATOM    645  HD1 PHE A  59      16.611   5.084   0.400  1.00 97.23           H
ATOM    646  CD2 PHE A  59      13.484   6.194  -0.022  1.00 97.23           C
ATOM    647  HD2 PHE A  59      12.453   5.845   0.027  1.00 97.23           H
ATOM    648  CE1 PHE A  59      16.070   7.121  -0.158  1.00 97.23           C
ATOM    649  HE1 PHE A  59      17.101   7.470  -0.207  1.00 97.23           H
ATOM    650  CE2 PHE A  59      13.762   7.543  -0.365  1.00 97.23           C
ATOM    651  HE2 PHE A  59      12.943   8.230  -0.580  1.00 97.23           H
ATOM    652  CZ  PHE A  59      15.049   7.978  -0.426  1.00 97.23           C
ATOM    653  HZ  PHE A  59      15.262   9.014  -0.690  1.00 97.23           H
ATOM    654  HN  PHE A  59      13.848   1.529   0.853  1.00 97.23           H
ATOM    655  N   ILE A  60      15.573   2.776  -1.750  1.00 97.38           N
ATOM    656  CA  ILE A  60      16.505   3.017  -2.838  1.00 97.38           C
ATOM    657  C   ILE A  60      15.960   2.386  -4.121  1.00 97.38           C
ATOM    658  O   ILE A  60      15.852   3.054  -5.148  1.00 97.38           O
ATOM    659  HA  ILE A  60      16.566   4.096  -2.983  1.00 97.38           H
ATOM    660  CB  ILE A  60      17.906   2.531  -2.461  1.00 97.38           C
ATOM    661  HB  ILE A  60      17.821   1.519  -2.064  1.00 97.38           H
ATOM    662  CG1 ILE A  60      18.509   3.400  -1.356  1.00 97.38           C
ATOM    663 1HG1 ILE A  60      18.784   4.373  -1.763  1.00 97.38           H
ATOM    664 2HG1 ILE A  60      17.764   3.578  -0.581  1.00 97.38           H
ATOM    665  CG2 ILE A  60      18.812   2.459  -3.692  1.00 97.38           C
ATOM    666 1HG2 ILE A  60      18.385   1.766  -4.417  1.00 97.38           H
ATOM    667 2HG2 ILE A  60      18.894   3.449  -4.141  1.00 97.38           H
ATOM    668 3HG2 ILE A  60      19.801   2.111  -3.396  1.00 97.38           H
ATOM    669  CD1 ILE A  60      19.741   2.731  -0.743  1.00 97.38           C
ATOM    670 1HD1 ILE A  60      19.457   1.770  -0.315  1.00 97.38           H
ATOM    671 2HD1 ILE A  60      20.493   2.577  -1.516  1.00 97.38           H
ATOM    672 3HD1 ILE A  60      20.150   3.370   0.040  1.00 97.38           H
ATOM    673  HN  ILE A  60      15.937   2.233  -0.994  1.00 97.38           H
ATOM    674  N   VAL A  61      15.631   1.107  -4.020  1.00 95.97           N
ATOM    675  CA  VAL A  61      15.233   0.342  -5.189  1.00 95.97           C
ATOM    676  C   VAL A  61      13.927   0.912  -5.746  1.00 95.97           C
ATOM    677  O   VAL A  61      13.774   1.051  -6.959  1.00 95.97           O
ATOM    678  HA  VAL A  61      16.015   0.458  -5.940  1.00 95.97           H
ATOM    679  CB  VAL A  61      15.134  -1.143  -4.834  1.00 95.97           C
ATOM    680  HB  VAL A  61      14.424  -1.245  -4.014  1.00 95.97           H
ATOM    681  CG1 VAL A  61      14.604  -1.956  -6.018  1.00 95.97           C
ATOM    682 1HG1 VAL A  61      13.613  -1.595  -6.291  1.00 95.97           H
ATOM    683 2HG1 VAL A  61      15.279  -1.844  -6.866  1.00 95.97           H
ATOM    684 3HG1 VAL A  61      14.543  -3.007  -5.738  1.00 95.97           H
ATOM    685  CG2 VAL A  61      16.483  -1.685  -4.358  1.00 95.97           C
ATOM    686 1HG2 VAL A  61      17.223  -1.563  -5.149  1.00 95.97           H
ATOM    687 2HG2 VAL A  61      16.803  -1.134  -3.473  1.00 95.97           H
ATOM    688 3HG2 VAL A  61      16.384  -2.742  -4.112  1.00 95.97           H
ATOM    689  HN  VAL A  61      15.634   0.595  -3.161  1.00 95.97           H
ATOM    690  N   GLY A  62      13.019   1.226  -4.834  1.00 96.28           N
ATOM    691  CA  GLY A  62      11.709   1.719  -5.221  1.00 96.28           C
ATOM    692  C   GLY A  62      11.814   3.095  -5.884  1.00 96.28           C
ATOM    693  O   GLY A  62      11.151   3.357  -6.886  1.00 96.28           O
ATOM    694 1HA  GLY A  62      11.240   1.016  -5.909  1.00 96.28           H
ATOM    695 2HA  GLY A  62      11.066   1.783  -4.343  1.00 96.28           H
ATOM    696  HN  GLY A  62      13.167   1.149  -3.848  1.00 96.28           H
ATOM    697  N   ALA A  63      12.653   3.936  -5.297  1.00 96.85           N
ATOM    698  CA  ALA A  63      12.801   5.300  -5.775  1.00 96.85           C
ATOM    699  C   ALA A  63      13.327   5.278  -7.212  1.00 96.85           C
ATOM    700  O   ALA A  63      12.816   5.991  -8.074  1.00 96.85           O
ATOM    701  HA  ALA A  63      11.815   5.764  -5.765  1.00 96.85           H
ATOM    702  CB  ALA A  63      13.721   6.075  -4.830  1.00 96.85           C
ATOM    703 1HB  ALA A  63      13.288   6.086  -3.829  1.00 96.85           H
ATOM    704 2HB  ALA A  63      14.698   5.593  -4.797  1.00 96.85           H
ATOM    705 3HB  ALA A  63      13.832   7.098  -5.189  1.00 96.85           H
ATOM    706  HN  ALA A  63      13.223   3.699  -4.510  1.00 96.85           H
ATOM    707  N   LEU A  64      14.341   4.452  -7.425  1.00 95.48           N
ATOM    708  CA  LEU A  64      14.958   4.347  -8.736  1.00 95.48           C
ATOM    709  C   LEU A  64      13.937   3.794  -9.732  1.00 95.48           C
ATOM    710  O   LEU A  64      13.780   4.331 -10.828  1.00 95.48           O
ATOM    711  HA  LEU A  64      15.235   5.354  -9.048  1.00 95.48           H
ATOM    712  CB  LEU A  64      16.247   3.526  -8.657  1.00 95.48           C
ATOM    713 1HB  LEU A  64      16.017   2.570  -8.187  1.00 95.48           H
ATOM    714 2HB  LEU A  64      16.579   3.311  -9.673  1.00 95.48           H
ATOM    715  CG  LEU A  64      17.407   4.171  -7.896  1.00 95.48           C
ATOM    716  HG  LEU A  64      17.054   4.440  -6.901  1.00 95.48           H
ATOM    717  CD1 LEU A  64      18.560   3.182  -7.715  1.00 95.48           C
ATOM    718 1HD1 LEU A  64      18.212   2.316  -7.153  1.00 95.48           H
ATOM    719 2HD1 LEU A  64      18.920   2.860  -8.692  1.00 95.48           H
ATOM    720 3HD1 LEU A  64      19.372   3.666  -7.171  1.00 95.48           H
ATOM    721  CD2 LEU A  64      17.861   5.462  -8.580  1.00 95.48           C
ATOM    722 1HD2 LEU A  64      18.189   5.240  -9.595  1.00 95.48           H
ATOM    723 2HD2 LEU A  64      17.030   6.167  -8.613  1.00 95.48           H
ATOM    724 3HD2 LEU A  64      18.686   5.900  -8.018  1.00 95.48           H
ATOM    725  HN  LEU A  64      14.739   3.863  -6.722  1.00 95.48           H
ATOM    726  N   GLY A  65      13.268   2.728  -9.316  1.00 93.85           N
ATOM    727  CA  GLY A  65      12.377   2.008 -10.210  1.00 93.85           C
ATOM    728  C   GLY A  65      11.227   2.903 -10.676  1.00 93.85           C
ATOM    729  O   GLY A  65      10.972   3.018 -11.874  1.00 93.85           O
ATOM    730 1HA  GLY A  65      12.935   1.648 -11.073  1.00 93.85           H
ATOM    731 2HA  GLY A  65      11.976   1.132  -9.700  1.00 93.85           H
ATOM    732  HN  GLY A  65      13.328   2.358  -8.389  1.00 93.85           H
ATOM    733  N   ASN A  66      10.565   3.516  -9.706  1.00 94.73           N
ATOM    734  CA  ASN A  66       9.356   4.272  -9.986  1.00 94.73           C
ATOM    735  C   ASN A  66       9.726   5.565 -10.715  1.00 94.73           C
ATOM    736  O   ASN A  66       8.969   6.044 -11.558  1.00 94.73           O
ATOM    737  HA  ASN A  66       8.740   3.611 -10.595  1.00 94.73           H
ATOM    738  CB  ASN A  66       8.630   4.649  -8.693  1.00 94.73           C
ATOM    739 1HB  ASN A  66       9.344   5.055  -7.976  1.00 94.73           H
ATOM    740 2HB  ASN A  66       7.902   5.434  -8.897  1.00 94.73           H
ATOM    741  CG  ASN A  66       7.924   3.435  -8.086  1.00 94.73           C
ATOM    742  OD1 ASN A  66       7.022   2.855  -8.667  1.00 94.73           O
ATOM    743  ND2 ASN A  66       8.383   3.086  -6.888  1.00 94.73           N
ATOM    744 1HD2 ASN A  66       9.126   3.605  -6.466  1.00 94.73           H
ATOM    745 2HD2 ASN A  66       7.984   2.304  -6.408  1.00 94.73           H
ATOM    746  HN  ASN A  66      10.841   3.501  -8.745  1.00 94.73           H
ATOM    747  N   SER A  67      10.890   6.092 -10.365  1.00 94.52           N
ATOM    748  CA  SER A  67      11.412   7.268 -11.040  1.00 94.52           C
ATOM    749  C   SER A  67      11.626   6.968 -12.524  1.00 94.52           C
ATOM    750  O   SER A  67      11.387   7.824 -13.375  1.00 94.52           O
ATOM    751  HA  SER A  67      10.650   8.037 -10.911  1.00 94.52           H
ATOM    752  CB  SER A  67      12.720   7.736 -10.398  1.00 94.52           C
ATOM    753 1HB  SER A  67      13.453   6.931 -10.442  1.00 94.52           H
ATOM    754 2HB  SER A  67      13.127   8.569 -10.971  1.00 94.52           H
ATOM    755  OG  SER A  67      12.537   8.136  -9.043  1.00 94.52           O
ATOM    756  HG  SER A  67      12.994   7.491  -8.431  1.00 94.52           H
ATOM    757  HN  SER A  67      11.471   5.729  -9.637  1.00 94.52           H
ATOM    758  N   LEU A  68      12.075   5.750 -12.790  1.00 91.79           N
ATOM    759  CA  LEU A  68      12.311   5.322 -14.159  1.00 91.79           C
ATOM    760  C   LEU A  68      10.979   5.275 -14.911  1.00 91.79           C
ATOM    761  O   LEU A  68      10.906   5.662 -16.076  1.00 91.79           O
ATOM    762  HA  LEU A  68      12.948   6.070 -14.630  1.00 91.79           H
ATOM    763  CB  LEU A  68      13.077   3.997 -14.181  1.00 91.79           C
ATOM    764 1HB  LEU A  68      13.999   4.124 -13.615  1.00 91.79           H
ATOM    765 2HB  LEU A  68      12.482   3.248 -13.658  1.00 91.79           H
ATOM    766  CG  LEU A  68      13.432   3.451 -15.565  1.00 91.79           C
ATOM    767  HG  LEU A  68      12.516   3.385 -16.152  1.00 91.79           H
ATOM    768  CD1 LEU A  68      14.374   4.403 -16.305  1.00 91.79           C
ATOM    769 1HD1 LEU A  68      13.890   5.373 -16.425  1.00 91.79           H
ATOM    770 2HD1 LEU A  68      15.292   4.525 -15.731  1.00 91.79           H
ATOM    771 3HD1 LEU A  68      14.610   3.991 -17.286  1.00 91.79           H
ATOM    772  CD2 LEU A  68      14.008   2.038 -15.466  1.00 91.79           C
ATOM    773 1HD2 LEU A  68      14.911   2.055 -14.855  1.00 91.79           H
ATOM    774 2HD2 LEU A  68      13.272   1.377 -15.008  1.00 91.79           H
ATOM    775 3HD2 LEU A  68      14.252   1.673 -16.464  1.00 91.79           H
ATOM    776  HN  LEU A  68      12.277   5.063 -12.092  1.00 91.79           H
ATOM    777  N   VAL A  69       9.959   4.798 -14.213  1.00 91.49           N
ATOM    778  CA  VAL A  69       8.641   4.665 -14.810  1.00 91.49           C
ATOM    779  C   VAL A  69       8.159   6.038 -15.283  1.00 91.49           C
ATOM    780  O   VAL A  69       7.677   6.178 -16.406  1.00 91.49           O
ATOM    781  HA  VAL A  69       8.737   4.010 -15.676  1.00 91.49           H
ATOM    782  CB  VAL A  69       7.681   4.005 -13.819  1.00 91.49           C
ATOM    783  HB  VAL A  69       7.719   4.570 -12.888  1.00 91.49           H
ATOM    784  CG1 VAL A  69       6.242   4.048 -14.336  1.00 91.49           C
ATOM    785 1HG1 VAL A  69       5.938   5.086 -14.478  1.00 91.49           H
ATOM    786 2HG1 VAL A  69       6.182   3.519 -15.287  1.00 91.49           H
ATOM    787 3HG1 VAL A  69       5.581   3.572 -13.612  1.00 91.49           H
ATOM    788  CG2 VAL A  69       8.111   2.568 -13.514  1.00 91.49           C
ATOM    789 1HG2 VAL A  69       8.115   1.987 -14.436  1.00 91.49           H
ATOM    790 2HG2 VAL A  69       9.112   2.572 -13.082  1.00 91.49           H
ATOM    791 3HG2 VAL A  69       7.412   2.122 -12.807  1.00 91.49           H
ATOM    792  HN  VAL A  69      10.022   4.506 -13.258  1.00 91.49           H
ATOM    793  N   ILE A  70       8.307   7.018 -14.403  1.00 92.10           N
ATOM    794  CA  ILE A  70       7.842   8.363 -14.695  1.00 92.10           C
ATOM    795  C   ILE A  70       8.616   8.917 -15.893  1.00 92.10           C
ATOM    796  O   ILE A  70       8.031   9.530 -16.785  1.00 92.10           O
ATOM    797  HA  ILE A  70       6.789   8.293 -14.967  1.00 92.10           H
ATOM    798  CB  ILE A  70       7.930   9.243 -13.447  1.00 92.10           C
ATOM    799  HB  ILE A  70       8.944   9.175 -13.052  1.00 92.10           H
ATOM    800  CG1 ILE A  70       6.985   8.740 -12.354  1.00 92.10           C
ATOM    801 1HG1 ILE A  70       5.954   8.804 -12.702  1.00 92.10           H
ATOM    802 2HG1 ILE A  70       7.187   7.689 -12.149  1.00 92.10           H
ATOM    803  CG2 ILE A  70       7.676  10.712 -13.792  1.00 92.10           C
ATOM    804 1HG2 ILE A  70       8.423  11.050 -14.511  1.00 92.10           H
ATOM    805 2HG2 ILE A  70       6.681  10.817 -14.225  1.00 92.10           H
ATOM    806 3HG2 ILE A  70       7.745  11.315 -12.887  1.00 92.10           H
ATOM    807  CD1 ILE A  70       7.147   9.556 -11.070  1.00 92.10           C
ATOM    808 1HD1 ILE A  70       8.173   9.469 -10.712  1.00 92.10           H
ATOM    809 2HD1 ILE A  70       6.921  10.603 -11.273  1.00 92.10           H
ATOM    810 3HD1 ILE A  70       6.464   9.177 -10.310  1.00 92.10           H
ATOM    811  HN  ILE A  70       8.735   6.904 -13.506  1.00 92.10           H
ATOM    812  N   LEU A  71       9.919   8.680 -15.876  1.00 90.19           N
ATOM    813  CA  LEU A  71      10.792   9.220 -16.905  1.00 90.19           C
ATOM    814  C   LEU A  71      10.413   8.614 -18.258  1.00 90.19           C
ATOM    815  O   LEU A  71      10.358   9.320 -19.264  1.00 90.19           O
ATOM    816  HA  LEU A  71      10.619  10.296 -16.948  1.00 90.19           H
ATOM    817  CB  LEU A  71      12.259   9.012 -16.527  1.00 90.19           C
ATOM    818 1HB  LEU A  71      12.446   9.520 -15.581  1.00 90.19           H
ATOM    819 2HB  LEU A  71      12.422   7.948 -16.354  1.00 90.19           H
ATOM    820  CG  LEU A  71      13.291   9.497 -17.547  1.00 90.19           C
ATOM    821  HG  LEU A  71      12.809  10.225 -18.199  1.00 90.19           H
ATOM    822  CD1 LEU A  71      14.453  10.211 -16.854  1.00 90.19           C
ATOM    823 1HD1 LEU A  71      14.075  11.072 -16.303  1.00 90.19           H
ATOM    824 2HD1 LEU A  71      14.942   9.524 -16.164  1.00 90.19           H
ATOM    825 3HD1 LEU A  71      15.172  10.546 -17.603  1.00 90.19           H
ATOM    826  CD2 LEU A  71      13.771   8.345 -18.432  1.00 90.19           C
ATOM    827 1HD2 LEU A  71      14.229   7.576 -17.811  1.00 90.19           H
ATOM    828 2HD2 LEU A  71      12.922   7.921 -18.968  1.00 90.19           H
ATOM    829 3HD2 LEU A  71      14.503   8.718 -19.148  1.00 90.19           H
ATOM    830  HN  LEU A  71      10.379   8.131 -15.178  1.00 90.19           H
ATOM    831  N   VAL A  72      10.163   7.313 -18.239  1.00 87.16           N
ATOM    832  CA  VAL A  72       9.800   6.603 -19.453  1.00 87.16           C
ATOM    833  C   VAL A  72       8.495   7.181 -20.005  1.00 87.16           C
ATOM    834  O   VAL A  72       8.361   7.380 -21.212  1.00 87.16           O
ATOM    835  HA  VAL A  72      10.593   6.770 -20.182  1.00 87.16           H
ATOM    836  CB  VAL A  72       9.719   5.101 -19.177  1.00 87.16           C
ATOM    837  HB  VAL A  72       9.068   4.953 -18.315  1.00 87.16           H
ATOM    838  CG1 VAL A  72       9.102   4.357 -20.363  1.00 87.16           C
ATOM    839 1HG1 VAL A  72       8.096   4.734 -20.545  1.00 87.16           H
ATOM    840 2HG1 VAL A  72       9.716   4.517 -21.250  1.00 87.16           H
ATOM    841 3HG1 VAL A  72       9.057   3.291 -20.140  1.00 87.16           H
ATOM    842  CG2 VAL A  72      11.096   4.532 -18.828  1.00 87.16           C
ATOM    843 1HG2 VAL A  72      11.778   4.698 -19.662  1.00 87.16           H
ATOM    844 2HG2 VAL A  72      11.481   5.031 -17.939  1.00 87.16           H
ATOM    845 3HG2 VAL A  72      11.009   3.463 -18.636  1.00 87.16           H
ATOM    846  HN  VAL A  72      10.205   6.748 -17.415  1.00 87.16           H
ATOM    847  N   TYR A  73       7.565   7.434 -19.096  1.00 85.92           N
ATOM    848  CA  TYR A  73       6.270   7.969 -19.478  1.00 85.92           C
ATOM    849  C   TYR A  73       6.421   9.311 -20.197  1.00 85.92           C
ATOM    850  O   TYR A  73       5.736   9.571 -21.185  1.00 85.92           O
ATOM    851  HA  TYR A  73       5.797   7.255 -20.153  1.00 85.92           H
ATOM    852  CB  TYR A  73       5.501   8.187 -18.173  1.00 85.92           C
ATOM    853 1HB  TYR A  73       5.425   7.236 -17.645  1.00 85.92           H
ATOM    854 2HB  TYR A  73       6.073   8.860 -17.535  1.00 85.92           H
ATOM    855  CG  TYR A  73       4.096   8.761 -18.367  1.00 85.92           C
ATOM    856  CD1 TYR A  73       3.912  10.127 -18.430  1.00 85.92           C
ATOM    857  HD1 TYR A  73       4.768  10.797 -18.343  1.00 85.92           H
ATOM    858  CD2 TYR A  73       3.014   7.913 -18.477  1.00 85.92           C
ATOM    859  HD2 TYR A  73       3.159   6.834 -18.427  1.00 85.92           H
ATOM    860  CE1 TYR A  73       2.590  10.668 -18.612  1.00 85.92           C
ATOM    861  HE1 TYR A  73       2.430  11.745 -18.664  1.00 85.92           H
ATOM    862  CE2 TYR A  73       1.691   8.453 -18.659  1.00 85.92           C
ATOM    863  HE2 TYR A  73       0.827   7.795 -18.748  1.00 85.92           H
ATOM    864  CZ  TYR A  73       1.545   9.804 -18.718  1.00 85.92           C
ATOM    865  OH  TYR A  73       0.296  10.315 -18.890  1.00 85.92           O
ATOM    866  HH  TYR A  73      -0.357   9.574 -19.051  1.00 85.92           H
ATOM    867  HN  TYR A  73       7.686   7.279 -18.115  1.00 85.92           H
ATOM    868  N   TRP A  74       7.323  10.128 -19.674  1.00 86.40           N
ATOM    869  CA  TRP A  74       7.455  11.497 -20.143  1.00 86.40           C
ATOM    870  C   TRP A  74       8.054  11.459 -21.550  1.00 86.40           C
ATOM    871  O   TRP A  74       7.527  12.082 -22.470  1.00 86.40           O
ATOM    872  HA  TRP A  74       6.458  11.935 -20.174  1.00 86.40           H
ATOM    873  CB  TRP A  74       8.280  12.335 -19.164  1.00 86.40           C
ATOM    874 1HB  TRP A  74       8.438  11.759 -18.252  1.00 86.40           H
ATOM    875 2HB  TRP A  74       9.262  12.520 -19.598  1.00 86.40           H
ATOM    876  CG  TRP A  74       7.639  13.675 -18.798  1.00 86.40           C
ATOM    877  CD1 TRP A  74       7.116  14.592 -19.624  1.00 86.40           C
ATOM    878  HD1 TRP A  74       7.080  14.492 -20.708  1.00 86.40           H
ATOM    879  CD2 TRP A  74       7.473  14.215 -17.470  1.00 86.40           C
ATOM    880  NE1 TRP A  74       6.627  15.679 -18.928  1.00 86.40           N
ATOM    881  HE1 TRP A  74       6.192  16.488 -19.323  1.00 86.40           H
ATOM    882  CE2 TRP A  74       6.851  15.442 -17.576  1.00 86.40           C
ATOM    883  CE3 TRP A  74       7.837  13.683 -16.220  1.00 86.40           C
ATOM    884  HE3 TRP A  74       8.328  12.717 -16.110  1.00 86.40           H
ATOM    885  CZ2 TRP A  74       6.539  16.241 -16.470  1.00 86.40           C
ATOM    886  HZ2 TRP A  74       6.047  17.208 -16.581  1.00 86.40           H
ATOM    887  CZ3 TRP A  74       7.517  14.495 -15.125  1.00 86.40           C
ATOM    888  HZ3 TRP A  74       7.778  14.130 -14.131  1.00 86.40           H
ATOM    889  CH2 TRP A  74       6.892  15.732 -15.215  1.00 86.40           C
ATOM    890  HH2 TRP A  74       6.677  16.304 -14.312  1.00 86.40           H
ATOM    891  HN  TRP A  74       7.956   9.868 -18.944  1.00 86.40           H
ATOM    892  N   TYR A  75       9.149  10.722 -21.673  1.00 82.06           N
ATOM    893  CA  TYR A  75       9.963  10.786 -22.874  1.00 82.06           C
ATOM    894  C   TYR A  75       9.424   9.846 -23.954  1.00 82.06           C
ATOM    895  O   TYR A  75       9.868   9.890 -25.100  1.00 82.06           O
ATOM    896  HA  TYR A  75       9.933  11.810 -23.247  1.00 82.06           H
ATOM    897  CB  TYR A  75      11.361  10.321 -22.461  1.00 82.06           C
ATOM    898 1HB  TYR A  75      11.265   9.470 -21.787  1.00 82.06           H
ATOM    899 2HB  TYR A  75      11.891   9.968 -23.346  1.00 82.06           H
ATOM    900  CG  TYR A  75      12.201  11.403 -21.779  1.00 82.06           C
ATOM    901  CD1 TYR A  75      12.868  12.341 -22.540  1.00 82.06           C
ATOM    902  HD1 TYR A  75      12.797  12.311 -23.628  1.00 82.06           H
ATOM    903  CD2 TYR A  75      12.291  11.440 -20.403  1.00 82.06           C
ATOM    904  HD2 TYR A  75      11.764  10.699 -19.801  1.00 82.06           H
ATOM    905  CE1 TYR A  75      13.659  13.359 -21.898  1.00 82.06           C
ATOM    906  HE1 TYR A  75      14.191  14.105 -22.488  1.00 82.06           H
ATOM    907  CE2 TYR A  75      13.082  12.458 -19.761  1.00 82.06           C
ATOM    908  HE2 TYR A  75      13.162  12.499 -18.674  1.00 82.06           H
ATOM    909  CZ  TYR A  75      13.726  13.367 -20.540  1.00 82.06           C
ATOM    910  OH  TYR A  75      14.473  14.329 -19.934  1.00 82.06           O
ATOM    911  HH  TYR A  75      14.893  14.920 -20.622  1.00 82.06           H
ATOM    912  HN  TYR A  75       9.480  10.091 -20.971  1.00 82.06           H
ATOM    913  N   CYS A  76       8.473   9.016 -23.549  1.00 75.53           N
ATOM    914  CA  CYS A  76       7.827   8.108 -24.481  1.00 75.53           C
ATOM    915  C   CYS A  76       7.020   8.938 -25.481  1.00 75.53           C
ATOM    916  O   CYS A  76       6.044   9.587 -25.110  1.00 75.53           O
ATOM    917  HA  CYS A  76       8.622   7.559 -24.985  1.00 75.53           H
ATOM    918  CB  CYS A  76       6.953   7.081 -23.756  1.00 75.53           C
ATOM    919 1HB  CYS A  76       7.553   6.526 -23.035  1.00 75.53           H
ATOM    920 2HB  CYS A  76       6.170   7.590 -23.195  1.00 75.53           H
ATOM    921  SG  CYS A  76       6.207   5.929 -24.966  1.00 75.53           S
ATOM    922  HG  CYS A  76       7.350   5.366 -25.345  1.00 75.53           H
ATOM    923  HN  CYS A  76       8.144   8.959 -22.607  1.00 75.53           H
ATOM    924  N   THR A  77       7.459   8.891 -26.731  1.00 69.70           N
ATOM    925  CA  THR A  77       6.884   9.742 -27.758  1.00 69.70           C
ATOM    926  C   THR A  77       5.573   9.144 -28.273  1.00 69.70           C
ATOM    927  O   THR A  77       4.895   9.748 -29.103  1.00 69.70           O
ATOM    928  HA  THR A  77       6.642  10.706 -27.311  1.00 69.70           H
ATOM    929  CB  THR A  77       7.934   9.936 -28.854  1.00 69.70           C
ATOM    930  HB  THR A  77       7.621  10.703 -29.562  1.00 69.70           H
ATOM    931  OG1 THR A  77       8.113   8.632 -29.399  1.00 69.70           O
ATOM    932  HG1 THR A  77       8.597   8.690 -30.272  1.00 69.70           H
ATOM    933  CG2 THR A  77       9.310  10.296 -28.288  1.00 69.70           C
ATOM    934 1HG2 THR A  77       9.654   9.496 -27.632  1.00 69.70           H
ATOM    935 2HG2 THR A  77       9.239  11.225 -27.723  1.00 69.70           H
ATOM    936 3HG2 THR A  77      10.018  10.423 -29.108  1.00 69.70           H
ATOM    937  HN  THR A  77       8.192   8.287 -27.043  1.00 69.70           H
ATOM    938  N   ARG A  78       5.255   7.965 -27.760  1.00 71.58           N
ATOM    939  CA  ARG A  78       4.041   7.276 -28.162  1.00 71.58           C
ATOM    940  C   ARG A  78       2.830   7.870 -27.440  1.00 71.58           C
ATOM    941  O   ARG A  78       2.933   8.289 -26.289  1.00 71.58           O
ATOM    942  HA  ARG A  78       3.974   7.435 -29.238  1.00 71.58           H
ATOM    943  CB  ARG A  78       4.128   5.780 -27.852  1.00 71.58           C
ATOM    944 1HB  ARG A  78       3.453   5.229 -28.507  1.00 71.58           H
ATOM    945 2HB  ARG A  78       5.136   5.420 -28.058  1.00 71.58           H
ATOM    946  CG  ARG A  78       3.770   5.501 -26.390  1.00 71.58           C
ATOM    947 1HG  ARG A  78       4.365   6.141 -25.738  1.00 71.58           H
ATOM    948 2HG  ARG A  78       2.724   5.752 -26.214  1.00 71.58           H
ATOM    949  CD  ARG A  78       4.015   4.033 -26.036  1.00 71.58           C
ATOM    950 1HD  ARG A  78       3.193   3.420 -26.405  1.00 71.58           H
ATOM    951 2HD  ARG A  78       4.922   3.679 -26.525  1.00 71.58           H
ATOM    952  NE  ARG A  78       4.140   3.881 -24.569  1.00 71.58           N
ATOM    953  HE  ARG A  78       5.059   3.846 -24.178  1.00 71.58           H
ATOM    954  CZ  ARG A  78       3.097   3.785 -23.733  1.00 71.58           C
ATOM    955  NH1 ARG A  78       1.843   3.826 -24.202  1.00 71.58           N
ATOM    956 1HH1 ARG A  78       1.679   3.927 -25.183  1.00 71.58           H
ATOM    957 2HH1 ARG A  78       1.071   3.754 -23.571  1.00 71.58           H
ATOM    958  NH2 ARG A  78       3.329   3.650 -22.420  1.00 71.58           N
ATOM    959 1HH2 ARG A  78       2.562   3.577 -21.782  1.00 71.58           H
ATOM    960 2HH2 ARG A  78       4.268   3.621 -22.078  1.00 71.58           H
ATOM    961  HN  ARG A  78       5.810   7.482 -27.082  1.00 71.58           H
ATOM    962  N   VAL A  79       1.709   7.886 -28.147  1.00 76.94           N
ATOM    963  CA  VAL A  79       0.460   8.337 -27.559  1.00 76.94           C
ATOM    964  C   VAL A  79       0.225   7.596 -26.241  1.00 76.94           C
ATOM    965  O   VAL A  79       0.357   6.374 -26.180  1.00 76.94           O
ATOM    966  HA  VAL A  79       0.560   9.402 -27.349  1.00 76.94           H
ATOM    967  CB  VAL A  79      -0.685   8.156 -28.559  1.00 76.94           C
ATOM    968  HB  VAL A  79      -0.871   7.087 -28.665  1.00 76.94           H
ATOM    969  CG1 VAL A  79      -1.970   8.809 -28.045  1.00 76.94           C
ATOM    970 1HG1 VAL A  79      -2.257   8.350 -27.098  1.00 76.94           H
ATOM    971 2HG1 VAL A  79      -1.801   9.875 -27.896  1.00 76.94           H
ATOM    972 3HG1 VAL A  79      -2.767   8.665 -28.774  1.00 76.94           H
ATOM    973  CG2 VAL A  79      -0.303   8.705 -29.934  1.00 76.94           C
ATOM    974 1HG2 VAL A  79      -0.076   9.768 -29.851  1.00 76.94           H
ATOM    975 2HG2 VAL A  79       0.574   8.175 -30.307  1.00 76.94           H
ATOM    976 3HG2 VAL A  79      -1.134   8.564 -30.626  1.00 76.94           H
ATOM    977  HN  VAL A  79       1.647   7.599 -29.103  1.00 76.94           H
ATOM    978  N   LYS A  80      -0.119   8.366 -25.219  1.00 80.48           N
ATOM    979  CA  LYS A  80      -0.435   7.791 -23.922  1.00 80.48           C
ATOM    980  C   LYS A  80      -1.743   7.004 -24.023  1.00 80.48           C
ATOM    981  O   LYS A  80      -2.564   7.268 -24.899  1.00 80.48           O
ATOM    982  HA  LYS A  80       0.367   7.098 -23.668  1.00 80.48           H
ATOM    983  CB  LYS A  80      -0.452   8.878 -22.845  1.00 80.48           C
ATOM    984 1HB  LYS A  80      -1.331   9.509 -22.973  1.00 80.48           H
ATOM    985 2HB  LYS A  80      -0.532   8.417 -21.860  1.00 80.48           H
ATOM    986  CG  LYS A  80       0.813   9.736 -22.912  1.00 80.48           C
ATOM    987 1HG  LYS A  80       0.829  10.295 -23.847  1.00 80.48           H
ATOM    988 2HG  LYS A  80       0.804  10.467 -22.103  1.00 80.48           H
ATOM    989  CD  LYS A  80       2.070   8.869 -22.809  1.00 80.48           C
ATOM    990 1HD  LYS A  80       2.001   8.225 -21.933  1.00 80.48           H
ATOM    991 2HD  LYS A  80       2.138   8.217 -23.680  1.00 80.48           H
ATOM    992  CE  LYS A  80       3.327   9.735 -22.715  1.00 80.48           C
ATOM    993 1HE  LYS A  80       3.236  10.594 -23.381  1.00 80.48           H
ATOM    994 2HE  LYS A  80       3.431  10.127 -21.703  1.00 80.48           H
ATOM    995  NZ  LYS A  80       4.528   8.948 -23.073  1.00 80.48           N
ATOM    996 1HZ  LYS A  80       5.361   9.461 -22.808  1.00 80.48           H
ATOM    997 2HZ  LYS A  80       4.508   8.060 -22.584  1.00 80.48           H
ATOM    998 3HZ  LYS A  80       4.537   8.782 -24.074  1.00 80.48           H
ATOM    999  HN  LYS A  80      -0.183   9.363 -25.267  1.00 80.48           H
ATOM   1000  N   THR A  81      -1.895   6.054 -23.113  1.00 81.72           N
ATOM   1001  CA  THR A  81      -3.173   5.385 -22.936  1.00 81.72           C
ATOM   1002  C   THR A  81      -3.692   5.595 -21.512  1.00 81.72           C
ATOM   1003  O   THR A  81      -2.951   6.040 -20.636  1.00 81.72           O
ATOM   1004  HA  THR A  81      -3.897   5.843 -23.610  1.00 81.72           H
ATOM   1005  CB  THR A  81      -2.991   3.912 -23.305  1.00 81.72           C
ATOM   1006  HB  THR A  81      -3.951   3.395 -23.327  1.00 81.72           H
ATOM   1007  OG1 THR A  81      -2.054   3.427 -22.348  1.00 81.72           O
ATOM   1008  HG1 THR A  81      -1.178   3.897 -22.459  1.00 81.72           H
ATOM   1009  CG2 THR A  81      -2.282   3.728 -24.648  1.00 81.72           C
ATOM   1010 1HG2 THR A  81      -1.294   4.187 -24.603  1.00 81.72           H
ATOM   1011 2HG2 THR A  81      -2.867   4.202 -25.436  1.00 81.72           H
ATOM   1012 3HG2 THR A  81      -2.178   2.664 -24.862  1.00 81.72           H
ATOM   1013  HN  THR A  81      -1.167   5.740 -22.504  1.00 81.72           H
ATOM   1014  N   MET A  82      -4.962   5.265 -21.324  1.00 83.62           N
ATOM   1015  CA  MET A  82      -5.562   5.321 -20.002  1.00 83.62           C
ATOM   1016  C   MET A  82      -4.756   4.495 -18.998  1.00 83.62           C
ATOM   1017  O   MET A  82      -4.539   4.925 -17.867  1.00 83.62           O
ATOM   1018  HA  MET A  82      -5.543   6.373 -19.716  1.00 83.62           H
ATOM   1019  CB  MET A  82      -6.995   4.789 -20.069  1.00 83.62           C
ATOM   1020 1HB  MET A  82      -7.596   5.432 -20.711  1.00 83.62           H
ATOM   1021 2HB  MET A  82      -6.997   3.796 -20.519  1.00 83.62           H
ATOM   1022  CG  MET A  82      -7.621   4.724 -18.674  1.00 83.62           C
ATOM   1023 1HG  MET A  82      -7.233   3.861 -18.132  1.00 83.62           H
ATOM   1024 2HG  MET A  82      -7.347   5.610 -18.102  1.00 83.62           H
ATOM   1025  SD  MET A  82      -9.397   4.610 -18.807  1.00 83.62           S
ATOM   1026  CE  MET A  82      -9.859   4.986 -17.124  1.00 83.62           C
ATOM   1027 1HE  MET A  82      -9.417   4.249 -16.453  1.00 83.62           H
ATOM   1028 2HE  MET A  82      -9.497   5.979 -16.861  1.00 83.62           H
ATOM   1029 3HE  MET A  82     -10.944   4.958 -17.030  1.00 83.62           H
ATOM   1030  HN  MET A  82      -5.575   4.964 -22.054  1.00 83.62           H
ATOM   1031  N   THR A  83      -4.335   3.322 -19.449  1.00 83.17           N
ATOM   1032  CA  THR A  83      -3.479   2.472 -18.638  1.00 83.17           C
ATOM   1033  C   THR A  83      -2.247   3.249 -18.169  1.00 83.17           C
ATOM   1034  O   THR A  83      -1.858   3.158 -17.006  1.00 83.17           O
ATOM   1035  HA  THR A  83      -4.032   2.180 -17.745  1.00 83.17           H
ATOM   1036  CB  THR A  83      -3.137   1.227 -19.458  1.00 83.17           C
ATOM   1037  HB  THR A  83      -2.319   1.429 -20.150  1.00 83.17           H
ATOM   1038  OG1 THR A  83      -4.374   0.856 -20.060  1.00 83.17           O
ATOM   1039  HG1 THR A  83      -5.133   1.092 -19.453  1.00 83.17           H
ATOM   1040  CG2 THR A  83      -2.775   0.028 -18.579  1.00 83.17           C
ATOM   1041 1HG2 THR A  83      -3.619  -0.216 -17.933  1.00 83.17           H
ATOM   1042 2HG2 THR A  83      -1.909   0.275 -17.965  1.00 83.17           H
ATOM   1043 3HG2 THR A  83      -2.541  -0.829 -19.210  1.00 83.17           H
ATOM   1044  HN  THR A  83      -4.568   2.952 -20.348  1.00 83.17           H
ATOM   1045  N   ASP A  84      -1.668   3.995 -19.099  1.00 84.22           N
ATOM   1046  CA  ASP A  84      -0.417   4.685 -18.832  1.00 84.22           C
ATOM   1047  C   ASP A  84      -0.643   5.741 -17.748  1.00 84.22           C
ATOM   1048  O   ASP A  84       0.227   5.970 -16.910  1.00 84.22           O
ATOM   1049  HA  ASP A  84       0.278   3.906 -18.518  1.00 84.22           H
ATOM   1050  CB  ASP A  84       0.097   5.396 -20.086  1.00 84.22           C
ATOM   1051 1HB  ASP A  84      -0.604   6.178 -20.378  1.00 84.22           H
ATOM   1052 2HB  ASP A  84       1.047   5.885 -19.867  1.00 84.22           H
ATOM   1053  CG  ASP A  84       0.279   4.409 -21.240  1.00 84.22           C
ATOM   1054  OD1 ASP A  84       0.859   3.332 -20.981  1.00 84.22           O
ATOM   1055  OD2 ASP A  84      -0.165   4.754 -22.357  1.00 84.22           O
ATOM   1056  HN  ASP A  84      -2.038   4.130 -20.018  1.00 84.22           H
ATOM   1057  N   MET A  85      -1.816   6.355 -17.801  1.00 89.06           N
ATOM   1058  CA  MET A  85      -2.163   7.388 -16.840  1.00 89.06           C
ATOM   1059  C   MET A  85      -2.195   6.826 -15.418  1.00 89.06           C
ATOM   1060  O   MET A  85      -1.691   7.453 -14.487  1.00 89.06           O
ATOM   1061  HA  MET A  85      -1.379   8.141 -16.923  1.00 89.06           H
ATOM   1062  CB  MET A  85      -3.533   7.971 -17.190  1.00 89.06           C
ATOM   1063 1HB  MET A  85      -3.537   8.303 -18.228  1.00 89.06           H
ATOM   1064 2HB  MET A  85      -4.296   7.197 -17.100  1.00 89.06           H
ATOM   1065  CG  MET A  85      -3.880   9.145 -16.272  1.00 89.06           C
ATOM   1066 1HG  MET A  85      -4.877   9.519 -16.507  1.00 89.06           H
ATOM   1067 2HG  MET A  85      -3.900   8.813 -15.235  1.00 89.06           H
ATOM   1068  SD  MET A  85      -2.679  10.451 -16.471  1.00 89.06           S
ATOM   1069  CE  MET A  85      -3.117  11.029 -18.102  1.00 89.06           C
ATOM   1070 1HE  MET A  85      -3.008  10.214 -18.818  1.00 89.06           H
ATOM   1071 2HE  MET A  85      -4.150  11.375 -18.100  1.00 89.06           H
ATOM   1072 3HE  MET A  85      -2.459  11.851 -18.385  1.00 89.06           H
ATOM   1073  HN  MET A  85      -2.520   6.158 -18.482  1.00 89.06           H
ATOM   1074  N   PHE A  86      -2.793   5.650 -15.294  1.00 89.49           N
ATOM   1075  CA  PHE A  86      -2.909   5.002 -13.999  1.00 89.49           C
ATOM   1076  C   PHE A  86      -1.545   4.510 -13.508  1.00 89.49           C
ATOM   1077  O   PHE A  86      -1.239   4.603 -12.320  1.00 89.49           O
ATOM   1078  HA  PHE A  86      -3.299   5.743 -13.300  1.00 89.49           H
ATOM   1079  CB  PHE A  86      -3.836   3.799 -14.181  1.00 89.49           C
ATOM   1080 1HB  PHE A  86      -3.441   3.166 -14.976  1.00 89.49           H
ATOM   1081 2HB  PHE A  86      -3.828   3.205 -13.268  1.00 89.49           H
ATOM   1082  CG  PHE A  86      -5.281   4.173 -14.517  1.00 89.49           C
ATOM   1083  CD1 PHE A  86      -5.858   5.255 -13.928  1.00 89.49           C
ATOM   1084  HD1 PHE A  86      -5.291   5.856 -13.218  1.00 89.49           H
ATOM   1085  CD2 PHE A  86      -5.989   3.423 -15.404  1.00 89.49           C
ATOM   1086  HD2 PHE A  86      -5.527   2.556 -15.875  1.00 89.49           H
ATOM   1087  CE1 PHE A  86      -7.199   5.601 -14.240  1.00 89.49           C
ATOM   1088  HE1 PHE A  86      -7.662   6.468 -13.768  1.00 89.49           H
ATOM   1089  CE2 PHE A  86      -7.331   3.770 -15.715  1.00 89.49           C
ATOM   1090  HE2 PHE A  86      -7.898   3.169 -16.425  1.00 89.49           H
ATOM   1091  CZ  PHE A  86      -7.907   4.852 -15.126  1.00 89.49           C
ATOM   1092  HZ  PHE A  86      -8.937   5.118 -15.365  1.00 89.49           H
ATOM   1093  HN  PHE A  86      -3.193   5.143 -16.057  1.00 89.49           H
ATOM   1094  N   LEU A  87      -0.764   3.997 -14.447  1.00 87.62           N
ATOM   1095  CA  LEU A  87       0.562   3.496 -14.126  1.00 87.62           C
ATOM   1096  C   LEU A  87       1.421   4.644 -13.592  1.00 87.62           C
ATOM   1097  O   LEU A  87       2.236   4.447 -12.693  1.00 87.62           O
ATOM   1098  HA  LEU A  87       0.448   2.754 -13.336  1.00 87.62           H
ATOM   1099  CB  LEU A  87       1.171   2.782 -15.334  1.00 87.62           C
ATOM   1100 1HB  LEU A  87       1.098   3.443 -16.197  1.00 87.62           H
ATOM   1101 2HB  LEU A  87       2.233   2.626 -15.141  1.00 87.62           H
ATOM   1102  CG  LEU A  87       0.545   1.435 -15.703  1.00 87.62           C
ATOM   1103  HG  LEU A  87      -0.524   1.585 -15.853  1.00 87.62           H
ATOM   1104  CD1 LEU A  87       1.117   0.908 -17.021  1.00 87.62           C
ATOM   1105 1HD1 LEU A  87       0.908   1.621 -17.819  1.00 87.62           H
ATOM   1106 2HD1 LEU A  87       2.194   0.778 -16.924  1.00 87.62           H
ATOM   1107 3HD1 LEU A  87       0.655  -0.050 -17.260  1.00 87.62           H
ATOM   1108  CD2 LEU A  87       0.705   0.426 -14.565  1.00 87.62           C
ATOM   1109 1HD2 LEU A  87       1.765   0.274 -14.360  1.00 87.62           H
ATOM   1110 2HD2 LEU A  87       0.213   0.807 -13.670  1.00 87.62           H
ATOM   1111 3HD2 LEU A  87       0.252  -0.522 -14.854  1.00 87.62           H
ATOM   1112  HN  LEU A  87      -1.023   3.922 -15.410  1.00 87.62           H
ATOM   1113  N   LEU A  88       1.209   5.818 -14.170  1.00 90.84           N
ATOM   1114  CA  LEU A  88       1.925   7.005 -13.737  1.00 90.84           C
ATOM   1115  C   LEU A  88       1.574   7.304 -12.278  1.00 90.84           C
ATOM   1116  O   LEU A  88       2.461   7.469 -11.443  1.00 90.84           O
ATOM   1117  HA  LEU A  88       2.991   6.783 -13.796  1.00 90.84           H
ATOM   1118  CB  LEU A  88       1.652   8.172 -14.687  1.00 90.84           C
ATOM   1119 1HB  LEU A  88       2.086   7.934 -15.658  1.00 90.84           H
ATOM   1120 2HB  LEU A  88       0.575   8.253 -14.831  1.00 90.84           H
ATOM   1121  CG  LEU A  88       2.183   9.537 -14.244  1.00 90.84           C
ATOM   1122  HG  LEU A  88       1.839   9.723 -13.226  1.00 90.84           H
ATOM   1123  CD1 LEU A  88       3.713   9.547 -14.213  1.00 90.84           C
ATOM   1124 1HD1 LEU A  88       4.067   8.790 -13.514  1.00 90.84           H
ATOM   1125 2HD1 LEU A  88       4.097   9.329 -15.210  1.00 90.84           H
ATOM   1126 3HD1 LEU A  88       4.064  10.528 -13.895  1.00 90.84           H
ATOM   1127  CD2 LEU A  88       1.620  10.656 -15.122  1.00 90.84           C
ATOM   1128 1HD2 LEU A  88       1.913  10.487 -16.158  1.00 90.84           H
ATOM   1129 2HD2 LEU A  88       0.533  10.664 -15.049  1.00 90.84           H
ATOM   1130 3HD2 LEU A  88       2.014  11.615 -14.785  1.00 90.84           H
ATOM   1131  HN  LEU A  88       0.562   5.964 -14.919  1.00 90.84           H
ATOM   1132  N   ASN A  89       0.276   7.366 -12.016  1.00 93.78           N
ATOM   1133  CA  ASN A  89      -0.205   7.756 -10.702  1.00 93.78           C
ATOM   1134  C   ASN A  89       0.213   6.699  -9.677  1.00 93.78           C
ATOM   1135  O   ASN A  89       0.419   7.013  -8.506  1.00 93.78           O
ATOM   1136  HA  ASN A  89       0.249   8.727 -10.507  1.00 93.78           H
ATOM   1137  CB  ASN A  89      -1.731   7.857 -10.681  1.00 93.78           C
ATOM   1138 1HB  ASN A  89      -2.161   7.046 -11.269  1.00 93.78           H
ATOM   1139 2HB  ASN A  89      -2.093   7.737  -9.660  1.00 93.78           H
ATOM   1140  CG  ASN A  89      -2.199   9.202 -11.239  1.00 93.78           C
ATOM   1141  OD1 ASN A  89      -2.462  10.147 -10.513  1.00 93.78           O
ATOM   1142  ND2 ASN A  89      -2.288   9.236 -12.566  1.00 93.78           N
ATOM   1143 1HD2 ASN A  89      -2.057   8.425 -13.103  1.00 93.78           H
ATOM   1144 2HD2 ASN A  89      -2.586  10.073 -13.026  1.00 93.78           H
ATOM   1145  HN  ASN A  89      -0.439   7.155 -12.683  1.00 93.78           H
ATOM   1146  N   LEU A  90       0.326   5.469 -10.155  1.00 91.84           N
ATOM   1147  CA  LEU A  90       0.733   4.367  -9.299  1.00 91.84           C
ATOM   1148  C   LEU A  90       2.166   4.603  -8.819  1.00 91.84           C
ATOM   1149  O   LEU A  90       2.462   4.445  -7.636  1.00 91.84           O
ATOM   1150  HA  LEU A  90       0.073   4.367  -8.431  1.00 91.84           H
ATOM   1151  CB  LEU A  90       0.537   3.030 -10.017  1.00 91.84           C
ATOM   1152 1HB  LEU A  90      -0.394   3.077 -10.582  1.00 91.84           H
ATOM   1153 2HB  LEU A  90       1.343   2.907 -10.740  1.00 91.84           H
ATOM   1154  CG  LEU A  90       0.497   1.789  -9.123  1.00 91.84           C
ATOM   1155  HG  LEU A  90       1.247   1.907  -8.341  1.00 91.84           H
ATOM   1156  CD1 LEU A  90      -0.861   1.655  -8.431  1.00 91.84           C
ATOM   1157 1HD1 LEU A  90      -1.043   2.535  -7.815  1.00 91.84           H
ATOM   1158 2HD1 LEU A  90      -1.645   1.569  -9.183  1.00 91.84           H
ATOM   1159 3HD1 LEU A  90      -0.862   0.765  -7.802  1.00 91.84           H
ATOM   1160  CD2 LEU A  90       0.864   0.532  -9.915  1.00 91.84           C
ATOM   1161 1HD2 LEU A  90       0.155   0.397 -10.732  1.00 91.84           H
ATOM   1162 2HD2 LEU A  90       1.870   0.639 -10.320  1.00 91.84           H
ATOM   1163 3HD2 LEU A  90       0.828  -0.336  -9.256  1.00 91.84           H
ATOM   1164  HN  LEU A  90       0.145   5.220 -11.107  1.00 91.84           H
ATOM   1165  N   ALA A  91       3.018   4.977  -9.762  1.00 94.04           N
ATOM   1166  CA  ALA A  91       4.422   5.195  -9.458  1.00 94.04           C
ATOM   1167  C   ALA A  91       4.555   6.387  -8.507  1.00 94.04           C
ATOM   1168  O   ALA A  91       5.414   6.390  -7.627  1.00 94.04           O
ATOM   1169  HA  ALA A  91       4.797   4.301  -8.961  1.00 94.04           H
ATOM   1170  CB  ALA A  91       5.201   5.399 -10.760  1.00 94.04           C
ATOM   1171 1HB  ALA A  91       5.099   4.513 -11.387  1.00 94.04           H
ATOM   1172 2HB  ALA A  91       4.805   6.266 -11.288  1.00 94.04           H
ATOM   1173 3HB  ALA A  91       6.254   5.563 -10.531  1.00 94.04           H
ATOM   1174  HN  ALA A  91       2.764   5.130 -10.717  1.00 94.04           H
ATOM   1175  N   ILE A  92       3.690   7.369  -8.717  1.00 95.48           N
ATOM   1176  CA  ILE A  92       3.695   8.560  -7.884  1.00 95.48           C
ATOM   1177  C   ILE A  92       3.323   8.177  -6.451  1.00 95.48           C
ATOM   1178  O   ILE A  92       3.974   8.608  -5.500  1.00 95.48           O
ATOM   1179  HA  ILE A  92       4.712   8.954  -7.884  1.00 95.48           H
ATOM   1180  CB  ILE A  92       2.792   9.638  -8.487  1.00 95.48           C
ATOM   1181  HB  ILE A  92       1.833   9.183  -8.732  1.00 95.48           H
ATOM   1182  CG1 ILE A  92       3.381  10.181  -9.791  1.00 95.48           C
ATOM   1183 1HG1 ILE A  92       4.265  10.780  -9.573  1.00 95.48           H
ATOM   1184 2HG1 ILE A  92       3.705   9.352 -10.420  1.00 95.48           H
ATOM   1185  CG2 ILE A  92       2.518  10.752  -7.475  1.00 95.48           C
ATOM   1186 1HG2 ILE A  92       2.024  10.333  -6.598  1.00 95.48           H
ATOM   1187 2HG2 ILE A  92       3.460  11.212  -7.176  1.00 95.48           H
ATOM   1188 3HG2 ILE A  92       1.874  11.505  -7.929  1.00 95.48           H
ATOM   1189  CD1 ILE A  92       2.355  11.030 -10.544  1.00 95.48           C
ATOM   1190 1HD1 ILE A  92       1.483  10.421 -10.781  1.00 95.48           H
ATOM   1191 2HD1 ILE A  92       2.052  11.871  -9.920  1.00 95.48           H
ATOM   1192 3HD1 ILE A  92       2.800  11.403 -11.467  1.00 95.48           H
ATOM   1193  HN  ILE A  92       2.997   7.360  -9.438  1.00 95.48           H
ATOM   1194  N   ALA A  93       2.277   7.371  -6.340  1.00 95.42           N
ATOM   1195  CA  ALA A  93       1.780   6.964  -5.037  1.00 95.42           C
ATOM   1196  C   ALA A  93       2.888   6.230  -4.279  1.00 95.42           C
ATOM   1197  O   ALA A  93       3.108   6.483  -3.096  1.00 95.42           O
ATOM   1198  HA  ALA A  93       1.512   7.867  -4.488  1.00 95.42           H
ATOM   1199  CB  ALA A  93       0.526   6.105  -5.214  1.00 95.42           C
ATOM   1200 1HB  ALA A  93      -0.240   6.682  -5.731  1.00 95.42           H
ATOM   1201 2HB  ALA A  93       0.773   5.220  -5.800  1.00 95.42           H
ATOM   1202 3HB  ALA A  93       0.154   5.800  -4.236  1.00 95.42           H
ATOM   1203  HN  ALA A  93       1.773   6.998  -7.120  1.00 95.42           H
ATOM   1204  N   ASP A  94       3.556   5.336  -4.992  1.00 94.36           N
ATOM   1205  CA  ASP A  94       4.615   4.541  -4.394  1.00 94.36           C
ATOM   1206  C   ASP A  94       5.725   5.469  -3.897  1.00 94.36           C
ATOM   1207  O   ASP A  94       6.227   5.304  -2.786  1.00 94.36           O
ATOM   1208  HA  ASP A  94       4.137   3.992  -3.583  1.00 94.36           H
ATOM   1209  CB  ASP A  94       5.225   3.578  -5.414  1.00 94.36           C
ATOM   1210 1HB  ASP A  94       5.355   4.088  -6.369  1.00 94.36           H
ATOM   1211 2HB  ASP A  94       6.216   3.269  -5.081  1.00 94.36           H
ATOM   1212  CG  ASP A  94       4.338   2.346  -5.605  1.00 94.36           C
ATOM   1213  OD1 ASP A  94       3.634   1.998  -4.632  1.00 94.36           O
ATOM   1214  OD2 ASP A  94       4.384   1.780  -6.718  1.00 94.36           O
ATOM   1215  HN  ASP A  94       3.385   5.151  -5.960  1.00 94.36           H
ATOM   1216  N   LEU A  95       6.076   6.425  -4.744  1.00 96.61           N
ATOM   1217  CA  LEU A  95       7.162   7.339  -4.433  1.00 96.61           C
ATOM   1218  C   LEU A  95       6.840   8.086  -3.137  1.00 96.61           C
ATOM   1219  O   LEU A  95       7.698   8.227  -2.267  1.00 96.61           O
ATOM   1220  HA  LEU A  95       8.058   6.739  -4.272  1.00 96.61           H
ATOM   1221  CB  LEU A  95       7.443   8.262  -5.621  1.00 96.61           C
ATOM   1222 1HB  LEU A  95       6.490   8.585  -6.038  1.00 96.61           H
ATOM   1223 2HB  LEU A  95       7.948   9.154  -5.251  1.00 96.61           H
ATOM   1224  CG  LEU A  95       8.286   7.664  -6.750  1.00 96.61           C
ATOM   1225  HG  LEU A  95       7.781   6.770  -7.115  1.00 96.61           H
ATOM   1226  CD1 LEU A  95       8.392   8.636  -7.927  1.00 96.61           C
ATOM   1227 1HD1 LEU A  95       7.395   8.852  -8.311  1.00 96.61           H
ATOM   1228 2HD1 LEU A  95       8.861   9.561  -7.593  1.00 96.61           H
ATOM   1229 3HD1 LEU A  95       8.996   8.186  -8.715  1.00 96.61           H
ATOM   1230  CD2 LEU A  95       9.661   7.231  -6.238  1.00 96.61           C
ATOM   1231 1HD2 LEU A  95      10.185   8.095  -5.830  1.00 96.61           H
ATOM   1232 2HD2 LEU A  95       9.538   6.479  -5.458  1.00 96.61           H
ATOM   1233 3HD2 LEU A  95      10.239   6.810  -7.060  1.00 96.61           H
ATOM   1234  HN  LEU A  95       5.634   6.580  -5.628  1.00 96.61           H
ATOM   1235  N   LEU A  96       5.600   8.544  -3.049  1.00 96.07           N
ATOM   1236  CA  LEU A  96       5.187   9.375  -1.931  1.00 96.07           C
ATOM   1237  C   LEU A  96       5.425   8.618  -0.623  1.00 96.07           C
ATOM   1238  O   LEU A  96       5.864   9.203   0.366  1.00 96.07           O
ATOM   1239  HA  LEU A  96       5.817  10.265  -1.935  1.00 96.07           H
ATOM   1240  CB  LEU A  96       3.742   9.843  -2.116  1.00 96.07           C
ATOM   1241 1HB  LEU A  96       3.134   8.982  -2.392  1.00 96.07           H
ATOM   1242 2HB  LEU A  96       3.371  10.201  -1.156  1.00 96.07           H
ATOM   1243  CG  LEU A  96       3.521  10.943  -3.158  1.00 96.07           C
ATOM   1244  HG  LEU A  96       3.818  10.554  -4.132  1.00 96.07           H
ATOM   1245  CD1 LEU A  96       2.042  11.319  -3.252  1.00 96.07           C
ATOM   1246 1HD1 LEU A  96       1.461  10.443  -3.541  1.00 96.07           H
ATOM   1247 2HD1 LEU A  96       1.696  11.681  -2.284  1.00 96.07           H
ATOM   1248 3HD1 LEU A  96       1.913  12.102  -3.999  1.00 96.07           H
ATOM   1249  CD2 LEU A  96       4.405  12.158  -2.868  1.00 96.07           C
ATOM   1250 1HD2 LEU A  96       4.163  12.556  -1.883  1.00 96.07           H
ATOM   1251 2HD2 LEU A  96       5.453  11.859  -2.892  1.00 96.07           H
ATOM   1252 3HD2 LEU A  96       4.228  12.924  -3.623  1.00 96.07           H
ATOM   1253  HN  LEU A  96       4.885   8.357  -3.723  1.00 96.07           H
ATOM   1254  N   PHE A  97       5.124   7.328  -0.660  1.00 95.79           N
ATOM   1255  CA  PHE A  97       5.287   6.487   0.514  1.00 95.79           C
ATOM   1256  C   PHE A  97       6.768   6.230   0.802  1.00 95.79           C
ATOM   1257  O   PHE A  97       7.216   6.373   1.938  1.00 95.79           O
ATOM   1258  HA  PHE A  97       4.842   7.017   1.355  1.00 95.79           H
ATOM   1259  CB  PHE A  97       4.600   5.155   0.209  1.00 95.79           C
ATOM   1260 1HB  PHE A  97       3.521   5.308   0.196  1.00 95.79           H
ATOM   1261 2HB  PHE A  97       4.888   4.830  -0.792  1.00 95.79           H
ATOM   1262  CG  PHE A  97       4.931   4.042   1.205  1.00 95.79           C
ATOM   1263  CD1 PHE A  97       5.532   2.900   0.774  1.00 95.79           C
ATOM   1264  HD1 PHE A  97       5.777   2.778  -0.281  1.00 95.79           H
ATOM   1265  CD2 PHE A  97       4.625   4.194   2.521  1.00 95.79           C
ATOM   1266  HD2 PHE A  97       4.144   5.109   2.866  1.00 95.79           H
ATOM   1267  CE1 PHE A  97       5.839   1.867   1.699  1.00 95.79           C
ATOM   1268  HE1 PHE A  97       6.320   0.952   1.353  1.00 95.79           H
ATOM   1269  CE2 PHE A  97       4.933   3.161   3.446  1.00 95.79           C
ATOM   1270  HE2 PHE A  97       4.687   3.283   4.501  1.00 95.79           H
ATOM   1271  CZ  PHE A  97       5.533   2.019   3.015  1.00 95.79           C
ATOM   1272  HZ  PHE A  97       5.769   1.226   3.725  1.00 95.79           H
ATOM   1273  HN  PHE A  97       4.775   6.858  -1.471  1.00 95.79           H
ATOM   1274  N   LEU A  98       7.486   5.856  -0.247  1.00 96.62           N
ATOM   1275  CA  LEU A  98       8.864   5.422  -0.094  1.00 96.62           C
ATOM   1276  C   LEU A  98       9.663   6.518   0.615  1.00 96.62           C
ATOM   1277  O   LEU A  98      10.551   6.225   1.414  1.00 96.62           O
ATOM   1278  HA  LEU A  98       8.859   4.534   0.538  1.00 96.62           H
ATOM   1279  CB  LEU A  98       9.450   5.012  -1.446  1.00 96.62           C
ATOM   1280 1HB  LEU A  98       9.256   5.812  -2.161  1.00 96.62           H
ATOM   1281 2HB  LEU A  98      10.532   4.933  -1.342  1.00 96.62           H
ATOM   1282  CG  LEU A  98       8.924   3.701  -2.035  1.00 96.62           C
ATOM   1283  HG  LEU A  98       7.842   3.681  -1.912  1.00 96.62           H
ATOM   1284  CD1 LEU A  98       9.210   3.621  -3.536  1.00 96.62           C
ATOM   1285 1HD1 LEU A  98       8.722   4.453  -4.044  1.00 96.62           H
ATOM   1286 2HD1 LEU A  98      10.286   3.673  -3.704  1.00 96.62           H
ATOM   1287 3HD1 LEU A  98       8.826   2.679  -3.929  1.00 96.62           H
ATOM   1288  CD2 LEU A  98       9.487   2.496  -1.279  1.00 96.62           C
ATOM   1289 1HD2 LEU A  98      10.575   2.499  -1.349  1.00 96.62           H
ATOM   1290 2HD2 LEU A  98       9.190   2.553  -0.232  1.00 96.62           H
ATOM   1291 3HD2 LEU A  98       9.098   1.578  -1.718  1.00 96.62           H
ATOM   1292  HN  LEU A  98       7.141   5.845  -1.186  1.00 96.62           H
ATOM   1293  N   VAL A  99       9.318   7.757   0.298  1.00 96.88           N
ATOM   1294  CA  VAL A  99      10.033   8.897   0.847  1.00 96.88           C
ATOM   1295  C   VAL A  99       9.889   8.898   2.371  1.00 96.88           C
ATOM   1296  O   VAL A  99      10.663   9.548   3.070  1.00 96.88           O
ATOM   1297  HA  VAL A  99      11.086   8.777   0.595  1.00 96.88           H
ATOM   1298  CB  VAL A  99       9.533  10.189   0.199  1.00 96.88           C
ATOM   1299  HB  VAL A  99       8.445  10.200   0.266  1.00 96.88           H
ATOM   1300  CG1 VAL A  99      10.062  11.416   0.944  1.00 96.88           C
ATOM   1301 1HG1 VAL A  99       9.719  11.389   1.978  1.00 96.88           H
ATOM   1302 2HG1 VAL A  99      11.152  11.413   0.922  1.00 96.88           H
ATOM   1303 3HG1 VAL A  99       9.692  12.322   0.462  1.00 96.88           H
ATOM   1304  CG2 VAL A  99       9.913  10.242  -1.282  1.00 96.88           C
ATOM   1305 1HG2 VAL A  99      10.997  10.197  -1.382  1.00 96.88           H
ATOM   1306 2HG2 VAL A  99       9.465   9.395  -1.802  1.00 96.88           H
ATOM   1307 3HG2 VAL A  99       9.546  11.171  -1.719  1.00 96.88           H
ATOM   1308  HN  VAL A  99       8.567   7.987  -0.321  1.00 96.88           H
ATOM   1309  N   THR A 100       8.892   8.161   2.839  1.00 96.21           N
ATOM   1310  CA  THR A 100       8.594   8.123   4.261  1.00 96.21           C
ATOM   1311  C   THR A 100       9.410   7.026   4.947  1.00 96.21           C
ATOM   1312  O   THR A 100       9.524   7.007   6.172  1.00 96.21           O
ATOM   1313  HA  THR A 100       8.899   9.072   4.702  1.00 96.21           H
ATOM   1314  CB  THR A 100       7.083   7.947   4.423  1.00 96.21           C
ATOM   1315  HB  THR A 100       6.770   8.181   5.441  1.00 96.21           H
ATOM   1316  OG1 THR A 100       6.841   6.609   3.997  1.00 96.21           O
ATOM   1317  HG1 THR A 100       6.773   6.574   3.000  1.00 96.21           H
ATOM   1318  CG2 THR A 100       6.285   8.802   3.436  1.00 96.21           C
ATOM   1319 1HG2 THR A 100       6.548   8.521   2.416  1.00 96.21           H
ATOM   1320 2HG2 THR A 100       6.519   9.855   3.595  1.00 96.21           H
ATOM   1321 3HG2 THR A 100       5.218   8.639   3.594  1.00 96.21           H
ATOM   1322  HN  THR A 100       8.295   7.599   2.267  1.00 96.21           H
ATOM   1323  N   LEU A 101       9.957   6.140   4.129  1.00 95.82           N
ATOM   1324  CA  LEU A 101      10.628   4.959   4.645  1.00 95.82           C
ATOM   1325  C   LEU A 101      11.864   5.385   5.439  1.00 95.82           C
ATOM   1326  O   LEU A 101      12.156   4.819   6.491  1.00 95.82           O
ATOM   1327  HA  LEU A 101       9.936   4.461   5.324  1.00 95.82           H
ATOM   1328  CB  LEU A 101      10.933   3.978   3.511  1.00 95.82           C
ATOM   1329 1HB  LEU A 101      11.432   4.523   2.709  1.00 95.82           H
ATOM   1330 2HB  LEU A 101      11.642   3.236   3.880  1.00 95.82           H
ATOM   1331  CG  LEU A 101       9.730   3.242   2.918  1.00 95.82           C
ATOM   1332  HG  LEU A 101       9.087   3.976   2.431  1.00 95.82           H
ATOM   1333  CD1 LEU A 101      10.171   2.245   1.845  1.00 95.82           C
ATOM   1334 1HD1 LEU A 101      10.685   2.776   1.044  1.00 95.82           H
ATOM   1335 2HD1 LEU A 101      10.846   1.511   2.286  1.00 95.82           H
ATOM   1336 3HD1 LEU A 101       9.296   1.736   1.440  1.00 95.82           H
ATOM   1337  CD2 LEU A 101       8.900   2.574   4.016  1.00 95.82           C
ATOM   1338 1HD2 LEU A 101       9.519   1.855   4.552  1.00 95.82           H
ATOM   1339 2HD2 LEU A 101       8.539   3.332   4.710  1.00 95.82           H
ATOM   1340 3HD2 LEU A 101       8.051   2.058   3.567  1.00 95.82           H
ATOM   1341  HN  LEU A 101       9.948   6.219   3.132  1.00 95.82           H
ATOM   1342  N   PRO A 102      12.610   6.386   4.952  1.00 95.81           N
ATOM   1343  CA  PRO A 102      13.808   6.847   5.658  1.00 95.81           C
ATOM   1344  C   PRO A 102      13.524   7.192   7.111  1.00 95.81           C
ATOM   1345  O   PRO A 102      14.317   6.871   7.995  1.00 95.81           O
ATOM   1346  HA  PRO A 102      14.551   6.051   5.694  1.00 95.81           H
ATOM   1347  CB  PRO A 102      14.249   8.075   4.860  1.00 95.81           C
ATOM   1348 1HB  PRO A 102      13.819   8.992   5.263  1.00 95.81           H
ATOM   1349 2HB  PRO A 102      15.332   8.198   4.878  1.00 95.81           H
ATOM   1350  CG  PRO A 102      13.739   7.784   3.454  1.00 95.81           C
ATOM   1351 1HG  PRO A 102      13.658   8.693   2.856  1.00 95.81           H
ATOM   1352 2HG  PRO A 102      14.408   7.118   2.910  1.00 95.81           H
ATOM   1353  CD  PRO A 102      12.383   7.147   3.710  1.00 95.81           C
ATOM   1354 1HD  PRO A 102      11.601   7.896   3.836  1.00 95.81           H
ATOM   1355 2HD  PRO A 102      12.075   6.505   2.884  1.00 95.81           H
ATOM   1356  N   PHE A 103      12.388   7.842   7.321  1.00 95.05           N
ATOM   1357  CA  PHE A 103      12.014   8.283   8.654  1.00 95.05           C
ATOM   1358  C   PHE A 103      11.674   7.091   9.551  1.00 95.05           C
ATOM   1359  O   PHE A 103      12.010   7.084  10.734  1.00 95.05           O
ATOM   1360  HA  PHE A 103      12.869   8.816   9.070  1.00 95.05           H
ATOM   1361  CB  PHE A 103      10.771   9.163   8.502  1.00 95.05           C
ATOM   1362 1HB  PHE A 103       9.996   8.592   7.991  1.00 95.05           H
ATOM   1363 2HB  PHE A 103      10.388   9.406   9.492  1.00 95.05           H
ATOM   1364  CG  PHE A 103      11.019  10.462   7.732  1.00 95.05           C
ATOM   1365  CD1 PHE A 103      11.412  11.581   8.397  1.00 95.05           C
ATOM   1366  HD1 PHE A 103      11.551  11.553   9.478  1.00 95.05           H
ATOM   1367  CD2 PHE A 103      10.846  10.497   6.384  1.00 95.05           C
ATOM   1368  HD2 PHE A 103      10.531   9.600   5.851  1.00 95.05           H
ATOM   1369  CE1 PHE A 103      11.642  12.787   7.683  1.00 95.05           C
ATOM   1370  HE1 PHE A 103      11.958  13.684   8.216  1.00 95.05           H
ATOM   1371  CE2 PHE A 103      11.076  11.703   5.670  1.00 95.05           C
ATOM   1372  HE2 PHE A 103      10.937  11.732   4.589  1.00 95.05           H
ATOM   1373  CZ  PHE A 103      11.469  12.822   6.335  1.00 95.05           C
ATOM   1374  HZ  PHE A 103      11.646  13.748   5.787  1.00 95.05           H
ATOM   1375  HN  PHE A 103      11.731   8.067   6.602  1.00 95.05           H
ATOM   1376  N   TRP A 104      11.011   6.112   8.953  1.00 92.98           N
ATOM   1377  CA  TRP A 104      10.670   4.894   9.669  1.00 92.98           C
ATOM   1378  C   TRP A 104      11.972   4.227  10.116  1.00 92.98           C
ATOM   1379  O   TRP A 104      12.052   3.692  11.221  1.00 92.98           O
ATOM   1380  HA  TRP A 104      10.076   5.174  10.539  1.00 92.98           H
ATOM   1381  CB  TRP A 104       9.795   3.980   8.808  1.00 92.98           C
ATOM   1382 1HB  TRP A 104      10.177   3.985   7.787  1.00 92.98           H
ATOM   1383 2HB  TRP A 104       9.884   2.957   9.176  1.00 92.98           H
ATOM   1384  CG  TRP A 104       8.317   4.372   8.787  1.00 92.98           C
ATOM   1385  CD1 TRP A 104       7.579   4.751   7.734  1.00 92.98           C
ATOM   1386  HD1 TRP A 104       7.958   4.830   6.716  1.00 92.98           H
ATOM   1387  CD2 TRP A 104       7.421   4.409   9.918  1.00 92.98           C
ATOM   1388  NE1 TRP A 104       6.278   5.029   8.102  1.00 92.98           N
ATOM   1389  HE1 TRP A 104       5.542   5.329   7.495  1.00 92.98           H
ATOM   1390  CE2 TRP A 104       6.179   4.814   9.472  1.00 92.98           C
ATOM   1391  CE3 TRP A 104       7.652   4.111  11.272  1.00 92.98           C
ATOM   1392  HE3 TRP A 104       8.623   3.789  11.648  1.00 92.98           H
ATOM   1393  CZ2 TRP A 104       5.071   4.958  10.316  1.00 92.98           C
ATOM   1394  HZ2 TRP A 104       4.100   5.279   9.940  1.00 92.98           H
ATOM   1395  CZ3 TRP A 104       6.535   4.259  12.102  1.00 92.98           C
ATOM   1396  HZ3 TRP A 104       6.659   4.040  13.163  1.00 92.98           H
ATOM   1397  CH2 TRP A 104       5.278   4.666  11.670  1.00 92.98           C
ATOM   1398  HH2 TRP A 104       4.457   4.757  12.381  1.00 92.98           H
ATOM   1399  HN  TRP A 104      10.710   6.141   8.000  1.00 92.98           H
ATOM   1400  N   ALA A 105      12.960   4.282   9.235  1.00 94.48           N
ATOM   1401  CA  ALA A 105      14.223   3.607   9.485  1.00 94.48           C
ATOM   1402  C   ALA A 105      14.891   4.224  10.715  1.00 94.48           C
ATOM   1403  O   ALA A 105      15.354   3.505  11.600  1.00 94.48           O
ATOM   1404  HA  ALA A 105      14.005   2.559   9.687  1.00 94.48           H
ATOM   1405  CB  ALA A 105      15.104   3.695   8.237  1.00 94.48           C
ATOM   1406 1HB  ALA A 105      14.597   3.217   7.399  1.00 94.48           H
ATOM   1407 2HB  ALA A 105      15.293   4.742   7.999  1.00 94.48           H
ATOM   1408 3HB  ALA A 105      16.051   3.189   8.425  1.00 94.48           H
ATOM   1409  HN  ALA A 105      12.909   4.774   8.366  1.00 94.48           H
ATOM   1410  N   ILE A 106      14.921   5.548  10.732  1.00 93.91           N
ATOM   1411  CA  ILE A 106      15.569   6.269  11.814  1.00 93.91           C
ATOM   1412  C   ILE A 106      14.836   5.978  13.126  1.00 93.91           C
ATOM   1413  O   ILE A 106      15.467   5.754  14.157  1.00 93.91           O
ATOM   1414  HA  ILE A 106      16.587   5.888  11.896  1.00 93.91           H
ATOM   1415  CB  ILE A 106      15.668   7.759  11.482  1.00 93.91           C
ATOM   1416  HB  ILE A 106      14.693   8.096  11.131  1.00 93.91           H
ATOM   1417  CG1 ILE A 106      16.666   8.003  10.348  1.00 93.91           C
ATOM   1418 1HG1 ILE A 106      17.683   7.882  10.721  1.00 93.91           H
ATOM   1419 2HG1 ILE A 106      16.522   7.257   9.566  1.00 93.91           H
ATOM   1420  CG2 ILE A 106      16.007   8.577  12.730  1.00 93.91           C
ATOM   1421 1HG2 ILE A 106      15.228   8.438  13.479  1.00 93.91           H
ATOM   1422 2HG2 ILE A 106      16.963   8.245  13.133  1.00 93.91           H
ATOM   1423 3HG2 ILE A 106      16.072   9.633  12.465  1.00 93.91           H
ATOM   1424  CD1 ILE A 106      16.495   9.405   9.760  1.00 93.91           C
ATOM   1425 1HD1 ILE A 106      15.485   9.513   9.366  1.00 93.91           H
ATOM   1426 2HD1 ILE A 106      16.663  10.149  10.539  1.00 93.91           H
ATOM   1427 3HD1 ILE A 106      17.216   9.552   8.956  1.00 93.91           H
ATOM   1428  HN  ILE A 106      14.513   6.126  10.025  1.00 93.91           H
ATOM   1429  N   ALA A 107      13.514   5.992  13.043  1.00 92.64           N
ATOM   1430  CA  ALA A 107      12.688   5.823  14.226  1.00 92.64           C
ATOM   1431  C   ALA A 107      12.921   4.428  14.810  1.00 92.64           C
ATOM   1432  O   ALA A 107      12.880   4.246  16.026  1.00 92.64           O
ATOM   1433  HA  ALA A 107      12.998   6.570  14.957  1.00 92.64           H
ATOM   1434  CB  ALA A 107      11.221   6.066  13.865  1.00 92.64           C
ATOM   1435 1HB  ALA A 107      11.104   7.080  13.483  1.00 92.64           H
ATOM   1436 2HB  ALA A 107      10.912   5.352  13.101  1.00 92.64           H
ATOM   1437 3HB  ALA A 107      10.602   5.939  14.753  1.00 92.64           H
ATOM   1438  HN  ALA A 107      13.008   6.116  12.189  1.00 92.64           H
ATOM   1439  N   ALA A 108      13.161   3.480  13.917  1.00 91.84           N
ATOM   1440  CA  ALA A 108      13.360   2.100  14.325  1.00 91.84           C
ATOM   1441  C   ALA A 108      14.767   1.943  14.906  1.00 91.84           C
ATOM   1442  O   ALA A 108      14.985   1.132  15.805  1.00 91.84           O
ATOM   1443  HA  ALA A 108      12.629   1.874  15.101  1.00 91.84           H
ATOM   1444  CB  ALA A 108      13.115   1.173  13.133  1.00 91.84           C
ATOM   1445 1HB  ALA A 108      12.093   1.302  12.776  1.00 91.84           H
ATOM   1446 2HB  ALA A 108      13.812   1.420  12.332  1.00 91.84           H
ATOM   1447 3HB  ALA A 108      13.265   0.138  13.440  1.00 91.84           H
ATOM   1448  HN  ALA A 108      13.219   3.642  12.932  1.00 91.84           H
ATOM   1449  N   ALA A 109      15.686   2.732  14.368  1.00 91.53           N
ATOM   1450  CA  ALA A 109      17.089   2.596  14.723  1.00 91.53           C
ATOM   1451  C   ALA A 109      17.293   3.068  16.164  1.00 91.53           C
ATOM   1452  O   ALA A 109      18.145   2.540  16.878  1.00 91.53           O
ATOM   1453  HA  ALA A 109      17.348   1.540  14.655  1.00 91.53           H
ATOM   1454  CB  ALA A 109      17.945   3.380  13.726  1.00 91.53           C
ATOM   1455 1HB  ALA A 109      17.785   2.987  12.722  1.00 91.53           H
ATOM   1456 2HB  ALA A 109      17.663   4.432  13.753  1.00 91.53           H
ATOM   1457 3HB  ALA A 109      18.997   3.278  13.992  1.00 91.53           H
ATOM   1458  HN  ALA A 109      15.486   3.451  13.703  1.00 91.53           H
ATOM   1459  N   ASP A 110      16.499   4.056  16.548  1.00 87.43           N
ATOM   1460  CA  ASP A 110      16.671   4.694  17.842  1.00 87.43           C
ATOM   1461  C   ASP A 110      15.303   5.113  18.385  1.00 87.43           C
ATOM   1462  O   ASP A 110      14.621   4.323  19.037  1.00 87.43           O
ATOM   1463  HA  ASP A 110      17.157   3.946  18.468  1.00 87.43           H
ATOM   1464  CB  ASP A 110      17.538   5.950  17.726  1.00 87.43           C
ATOM   1465 1HB  ASP A 110      18.505   5.689  17.297  1.00 87.43           H
ATOM   1466 2HB  ASP A 110      17.067   6.659  17.045  1.00 87.43           H
ATOM   1467  CG  ASP A 110      17.740   6.604  19.094  1.00 87.43           C
ATOM   1468  OD1 ASP A 110      17.378   5.950  20.096  1.00 87.43           O
ATOM   1469  OD2 ASP A 110      18.253   7.744  19.107  1.00 87.43           O
ATOM   1470  HN  ASP A 110      15.750   4.420  15.994  1.00 87.43           H
ATOM   1471  N   GLN A 111      14.942   6.355  18.097  1.00 88.26           N
ATOM   1472  CA  GLN A 111      13.666   6.886  18.544  1.00 88.26           C
ATOM   1473  C   GLN A 111      13.166   7.955  17.570  1.00 88.26           C
ATOM   1474  O   GLN A 111      13.896   8.373  16.672  1.00 88.26           O
ATOM   1475  HA  GLN A 111      12.983   6.037  18.544  1.00 88.26           H
ATOM   1476  CB  GLN A 111      13.772   7.445  19.964  1.00 88.26           C
ATOM   1477 1HB  GLN A 111      12.794   7.793  20.296  1.00 88.26           H
ATOM   1478 2HB  GLN A 111      14.077   6.654  20.648  1.00 88.26           H
ATOM   1479  CG  GLN A 111      14.777   8.597  20.027  1.00 88.26           C
ATOM   1480 1HG  GLN A 111      15.759   8.245  19.710  1.00 88.26           H
ATOM   1481 2HG  GLN A 111      14.480   9.382  19.331  1.00 88.26           H
ATOM   1482  CD  GLN A 111      14.868   9.169  21.443  1.00 88.26           C
ATOM   1483  OE1 GLN A 111      13.874   9.392  22.114  1.00 88.26           O
ATOM   1484  NE2 GLN A 111      16.111   9.394  21.857  1.00 88.26           N
ATOM   1485 1HE2 GLN A 111      16.883   9.189  21.255  1.00 88.26           H
ATOM   1486 2HE2 GLN A 111      16.274   9.768  22.770  1.00 88.26           H
ATOM   1487  HN  GLN A 111      15.504   6.992  17.569  1.00 88.26           H
ATOM   1488  N   TRP A 112      11.924   8.368  17.781  1.00 91.07           N
ATOM   1489  CA  TRP A 112      11.317   9.378  16.931  1.00 91.07           C
ATOM   1490  C   TRP A 112      11.921  10.734  17.302  1.00 91.07           C
ATOM   1491  O   TRP A 112      11.608  11.290  18.354  1.00 91.07           O
ATOM   1492  HA  TRP A 112      11.559   9.133  15.897  1.00 91.07           H
ATOM   1493  CB  TRP A 112       9.792   9.350  17.050  1.00 91.07           C
ATOM   1494 1HB  TRP A 112       9.446   8.325  16.916  1.00 91.07           H
ATOM   1495 2HB  TRP A 112       9.511   9.652  18.059  1.00 91.07           H
ATOM   1496  CG  TRP A 112       9.073  10.252  16.045  1.00 91.07           C
ATOM   1497  CD1 TRP A 112       8.658  11.514  16.218  1.00 91.07           C
ATOM   1498  HD1 TRP A 112       8.789  12.082  17.139  1.00 91.07           H
ATOM   1499  CD2 TRP A 112       8.697   9.906  14.695  1.00 91.07           C
ATOM   1500  NE1 TRP A 112       8.046  12.006  15.083  1.00 91.07           N
ATOM   1501  HE1 TRP A 112       7.656  12.920  14.969  1.00 91.07           H
ATOM   1502  CE2 TRP A 112       8.070  10.997  14.128  1.00 91.07           C
ATOM   1503  CE3 TRP A 112       8.881   8.711  13.977  1.00 91.07           C
ATOM   1504  HE3 TRP A 112       9.373   7.837  14.403  1.00 91.07           H
ATOM   1505  CZ2 TRP A 112       7.577  11.001  12.818  1.00 91.07           C
ATOM   1506  HZ2 TRP A 112       7.085  11.876  12.392  1.00 91.07           H
ATOM   1507  CZ3 TRP A 112       8.382   8.732  12.669  1.00 91.07           C
ATOM   1508  HZ3 TRP A 112       8.499   7.830  12.068  1.00 91.07           H
ATOM   1509  CH2 TRP A 112       7.749   9.822  12.083  1.00 91.07           C
ATOM   1510  HH2 TRP A 112       7.387   9.758  11.057  1.00 91.07           H
ATOM   1511  HN  TRP A 112      11.338   8.025  18.515  1.00 91.07           H
ATOM   1512  N   LYS A 113      12.776  11.227  16.418  1.00 91.67           N
ATOM   1513  CA  LYS A 113      13.515  12.448  16.692  1.00 91.67           C
ATOM   1514  C   LYS A 113      12.809  13.628  16.021  1.00 91.67           C
ATOM   1515  O   LYS A 113      13.290  14.759  16.082  1.00 91.67           O
ATOM   1516  HA  LYS A 113      13.499  12.604  17.771  1.00 91.67           H
ATOM   1517  CB  LYS A 113      14.980  12.291  16.279  1.00 91.67           C
ATOM   1518 1HB  LYS A 113      15.038  12.024  15.223  1.00 91.67           H
ATOM   1519 2HB  LYS A 113      15.498  13.243  16.395  1.00 91.67           H
ATOM   1520  CG  LYS A 113      15.676  11.219  17.120  1.00 91.67           C
ATOM   1521 1HG  LYS A 113      15.651  11.505  18.172  1.00 91.67           H
ATOM   1522 2HG  LYS A 113      15.136  10.276  17.033  1.00 91.67           H
ATOM   1523  CD  LYS A 113      17.126  11.027  16.672  1.00 91.67           C
ATOM   1524 1HD  LYS A 113      17.152  10.771  15.613  1.00 91.67           H
ATOM   1525 2HD  LYS A 113      17.674  11.962  16.788  1.00 91.67           H
ATOM   1526  CE  LYS A 113      17.809   9.925  17.485  1.00 91.67           C
ATOM   1527 1HE  LYS A 113      17.820  10.197  18.541  1.00 91.67           H
ATOM   1528 2HE  LYS A 113      17.242   8.998  17.401  1.00 91.67           H
ATOM   1529  NZ  LYS A 113      19.193   9.711  17.008  1.00 91.67           N
ATOM   1530 1HZ  LYS A 113      19.611   8.939  17.515  1.00 91.67           H
ATOM   1531 2HZ  LYS A 113      19.180   9.497  16.017  1.00 91.67           H
ATOM   1532 3HZ  LYS A 113      19.738  10.552  17.164  1.00 91.67           H
ATOM   1533  HN  LYS A 113      12.966  10.808  15.530  1.00 91.67           H
ATOM   1534  N   PHE A 114      11.681  13.324  15.397  1.00 93.67           N
ATOM   1535  CA  PHE A 114      11.023  14.286  14.529  1.00 93.67           C
ATOM   1536  C   PHE A 114       9.796  14.892  15.212  1.00 93.67           C
ATOM   1537  O   PHE A 114       9.358  14.407  16.254  1.00 93.67           O
ATOM   1538  HA  PHE A 114      11.745  15.075  14.315  1.00 93.67           H
ATOM   1539  CB  PHE A 114      10.574  13.526  13.279  1.00 93.67           C
ATOM   1540 1HB  PHE A 114       9.761  12.852  13.549  1.00 93.67           H
ATOM   1541 2HB  PHE A 114      10.172  14.238  12.558  1.00 93.67           H
ATOM   1542  CG  PHE A 114      11.686  12.717  12.609  1.00 93.67           C
ATOM   1543  CD1 PHE A 114      12.640  13.351  11.875  1.00 93.67           C
ATOM   1544  HD1 PHE A 114      12.613  14.435  11.765  1.00 93.67           H
ATOM   1545  CD2 PHE A 114      11.721  11.365  12.746  1.00 93.67           C
ATOM   1546  HD2 PHE A 114      10.956  10.857  13.334  1.00 93.67           H
ATOM   1547  CE1 PHE A 114      13.673  12.601  11.253  1.00 93.67           C
ATOM   1548  HE1 PHE A 114      14.438  13.108  10.665  1.00 93.67           H
ATOM   1549  CE2 PHE A 114      12.754  10.614  12.124  1.00 93.67           C
ATOM   1550  HE2 PHE A 114      12.782   9.530  12.234  1.00 93.67           H
ATOM   1551  CZ  PHE A 114      13.708  11.248  11.391  1.00 93.67           C
ATOM   1552  HZ  PHE A 114      14.500  10.672  10.913  1.00 93.67           H
ATOM   1553  HN  PHE A 114      11.218  12.441  15.477  1.00 93.67           H
ATOM   1554  N   GLN A 115       9.275  15.943  14.596  1.00 94.20           N
ATOM   1555  CA  GLN A 115       8.122  16.636  15.146  1.00 94.20           C
ATOM   1556  C   GLN A 115       6.850  15.818  14.914  1.00 94.20           C
ATOM   1557  O   GLN A 115       6.846  14.884  14.114  1.00 94.20           O
ATOM   1558  HA  GLN A 115       8.317  16.721  16.215  1.00 94.20           H
ATOM   1559  CB  GLN A 115       7.989  18.038  14.548  1.00 94.20           C
ATOM   1560 1HB  GLN A 115       7.990  17.975  13.460  1.00 94.20           H
ATOM   1561 2HB  GLN A 115       7.034  18.474  14.840  1.00 94.20           H
ATOM   1562  CG  GLN A 115       9.132  18.944  15.013  1.00 94.20           C
ATOM   1563 1HG  GLN A 115       9.322  18.779  16.073  1.00 94.20           H
ATOM   1564 2HG  GLN A 115      10.046  18.683  14.480  1.00 94.20           H
ATOM   1565  CD  GLN A 115       8.797  20.417  14.772  1.00 94.20           C
ATOM   1566  OE1 GLN A 115       7.818  20.761  14.129  1.00 94.20           O
ATOM   1567  NE2 GLN A 115       9.662  21.265  15.321  1.00 94.20           N
ATOM   1568 1HE2 GLN A 115      10.445  20.917  15.836  1.00 94.20           H
ATOM   1569 2HE2 GLN A 115       9.529  22.251  15.218  1.00 94.20           H
ATOM   1570  HN  GLN A 115       9.626  16.321  13.740  1.00 94.20           H
ATOM   1571  N   THR A 116       5.801  16.200  15.627  1.00 94.38           N
ATOM   1572  CA  THR A 116       4.543  15.476  15.554  1.00 94.38           C
ATOM   1573  C   THR A 116       3.986  15.517  14.129  1.00 94.38           C
ATOM   1574  O   THR A 116       3.389  14.548  13.664  1.00 94.38           O
ATOM   1575  HA  THR A 116       4.734  14.430  15.793  1.00 94.38           H
ATOM   1576  CB  THR A 116       3.593  16.073  16.595  1.00 94.38           C
ATOM   1577  HB  THR A 116       3.233  17.051  16.277  1.00 94.38           H
ATOM   1578  OG1 THR A 116       4.348  16.058  17.803  1.00 94.38           O
ATOM   1579  HG1 THR A 116       3.927  16.665  18.477  1.00 94.38           H
ATOM   1580  CG2 THR A 116       2.400  15.161  16.890  1.00 94.38           C
ATOM   1581 1HG2 THR A 116       2.759  14.205  17.271  1.00 94.38           H
ATOM   1582 2HG2 THR A 116       1.834  14.996  15.973  1.00 94.38           H
ATOM   1583 3HG2 THR A 116       1.759  15.632  17.634  1.00 94.38           H
ATOM   1584  HN  THR A 116       5.801  16.986  16.246  1.00 94.38           H
ATOM   1585  N   PHE A 117       4.202  16.650  13.476  1.00 95.59           N
ATOM   1586  CA  PHE A 117       3.727  16.831  12.115  1.00 95.59           C
ATOM   1587  C   PHE A 117       4.203  15.691  11.212  1.00 95.59           C
ATOM   1588  O   PHE A 117       3.416  15.123  10.457  1.00 95.59           O
ATOM   1589  HA  PHE A 117       2.638  16.834  12.150  1.00 95.59           H
ATOM   1590  CB  PHE A 117       4.317  18.148  11.607  1.00 95.59           C
ATOM   1591 1HB  PHE A 117       3.928  18.966  12.213  1.00 95.59           H
ATOM   1592 2HB  PHE A 117       5.397  18.131  11.751  1.00 95.59           H
ATOM   1593  CG  PHE A 117       4.018  18.437  10.135  1.00 95.59           C
ATOM   1594  CD1 PHE A 117       4.993  18.281   9.200  1.00 95.59           C
ATOM   1595  HD1 PHE A 117       5.987  17.949   9.499  1.00 95.59           H
ATOM   1596  CD2 PHE A 117       2.777  18.850   9.761  1.00 95.59           C
ATOM   1597  HD2 PHE A 117       1.996  18.976  10.510  1.00 95.59           H
ATOM   1598  CE1 PHE A 117       4.716  18.548   7.833  1.00 95.59           C
ATOM   1599  HE1 PHE A 117       5.497  18.423   7.084  1.00 95.59           H
ATOM   1600  CE2 PHE A 117       2.500  19.118   8.394  1.00 95.59           C
ATOM   1601  HE2 PHE A 117       1.506  19.449   8.094  1.00 95.59           H
ATOM   1602  CZ  PHE A 117       3.475  18.962   7.459  1.00 95.59           C
ATOM   1603  HZ  PHE A 117       3.262  19.167   6.410  1.00 95.59           H
ATOM   1604  HN  PHE A 117       4.690  17.433  13.861  1.00 95.59           H
ATOM   1605  N   MET A 118       5.489  15.391  11.320  1.00 95.20           N
ATOM   1606  CA  MET A 118       6.087  14.354  10.497  1.00 95.20           C
ATOM   1607  C   MET A 118       5.471  12.987  10.804  1.00 95.20           C
ATOM   1608  O   MET A 118       5.314  12.158   9.908  1.00 95.20           O
ATOM   1609  HA  MET A 118       5.870  14.635   9.467  1.00 95.20           H
ATOM   1610  CB  MET A 118       7.595  14.303  10.755  1.00 95.20           C
ATOM   1611 1HB  MET A 118       8.004  15.313  10.740  1.00 95.20           H
ATOM   1612 2HB  MET A 118       7.784  13.897  11.748  1.00 95.20           H
ATOM   1613  CG  MET A 118       8.302  13.445   9.704  1.00 95.20           C
ATOM   1614 1HG  MET A 118       9.371  13.408   9.912  1.00 95.20           H
ATOM   1615 2HG  MET A 118       7.932  12.420   9.751  1.00 95.20           H
ATOM   1616  SD  MET A 118       8.022  14.120   8.075  1.00 95.20           S
ATOM   1617  CE  MET A 118       8.999  15.609   8.185  1.00 95.20           C
ATOM   1618 1HE  MET A 118       8.620  16.234   8.994  1.00 95.20           H
ATOM   1619 2HE  MET A 118      10.038  15.348   8.383  1.00 95.20           H
ATOM   1620 3HE  MET A 118       8.935  16.156   7.244  1.00 95.20           H
ATOM   1621  HN  MET A 118       6.117  15.842  11.955  1.00 95.20           H
ATOM   1622  N   CYS A 119       5.138  12.794  12.072  1.00 93.82           N
ATOM   1623  CA  CYS A 119       4.546  11.541  12.508  1.00 93.82           C
ATOM   1624  C   CYS A 119       3.204  11.370  11.793  1.00 93.82           C
ATOM   1625  O   CYS A 119       2.903  10.293  11.281  1.00 93.82           O
ATOM   1626  HA  CYS A 119       5.240  10.751  12.223  1.00 93.82           H
ATOM   1627  CB  CYS A 119       4.394  11.487  14.029  1.00 93.82           C
ATOM   1628 1HB  CYS A 119       5.376  11.501  14.502  1.00 93.82           H
ATOM   1629 2HB  CYS A 119       3.858  12.369  14.381  1.00 93.82           H
ATOM   1630  SG  CYS A 119       3.488   9.972  14.514  1.00 93.82           S
ATOM   1631  HN  CYS A 119       5.267  13.475  12.793  1.00 93.82           H
ATOM   1632  N   LYS A 120       2.434  12.448  11.781  1.00 94.91           N
ATOM   1633  CA  LYS A 120       1.125  12.426  11.152  1.00 94.91           C
ATOM   1634  C   LYS A 120       1.279  12.045   9.678  1.00 94.91           C
ATOM   1635  O   LYS A 120       0.578  11.163   9.184  1.00 94.91           O
ATOM   1636  HA  LYS A 120       0.537  11.654  11.648  1.00 94.91           H
ATOM   1637  CB  LYS A 120       0.402  13.756  11.370  1.00 94.91           C
ATOM   1638 1HB  LYS A 120       1.054  14.581  11.081  1.00 94.91           H
ATOM   1639 2HB  LYS A 120      -0.478  13.806  10.729  1.00 94.91           H
ATOM   1640  CG  LYS A 120      -0.015  13.919  12.833  1.00 94.91           C
ATOM   1641 1HG  LYS A 120      -0.682  13.105  13.118  1.00 94.91           H
ATOM   1642 2HG  LYS A 120       0.863  13.851  13.476  1.00 94.91           H
ATOM   1643  CD  LYS A 120      -0.715  15.261  13.057  1.00 94.91           C
ATOM   1644 1HD  LYS A 120      -0.016  16.076  12.872  1.00 94.91           H
ATOM   1645 2HD  LYS A 120      -1.532  15.373  12.344  1.00 94.91           H
ATOM   1646  CE  LYS A 120      -1.260  15.364  14.483  1.00 94.91           C
ATOM   1647 1HE  LYS A 120      -1.265  14.378  14.949  1.00 94.91           H
ATOM   1648 2HE  LYS A 120      -0.607  15.997  15.084  1.00 94.91           H
ATOM   1649  NZ  LYS A 120      -2.631  15.921  14.476  1.00 94.91           N
ATOM   1650 1HZ  LYS A 120      -2.977  15.980  15.427  1.00 94.91           H
ATOM   1651 2HZ  LYS A 120      -2.617  16.847  14.063  1.00 94.91           H
ATOM   1652 3HZ  LYS A 120      -3.238  15.318  13.932  1.00 94.91           H
ATOM   1653  HN  LYS A 120       2.691  13.323  12.191  1.00 94.91           H
ATOM   1654  N   VAL A 121       2.201  12.729   9.016  1.00 95.20           N
ATOM   1655  CA  VAL A 121       2.387  12.545   7.587  1.00 95.20           C
ATOM   1656  C   VAL A 121       2.805  11.099   7.313  1.00 95.20           C
ATOM   1657  O   VAL A 121       2.228  10.434   6.454  1.00 95.20           O
ATOM   1658  HA  VAL A 121       1.427  12.730   7.104  1.00 95.20           H
ATOM   1659  CB  VAL A 121       3.391  13.569   7.054  1.00 95.20           C
ATOM   1660  HB  VAL A 121       4.285  13.516   7.674  1.00 95.20           H
ATOM   1661  CG1 VAL A 121       3.796  13.242   5.615  1.00 95.20           C
ATOM   1662 1HG1 VAL A 121       4.255  12.254   5.583  1.00 95.20           H
ATOM   1663 2HG1 VAL A 121       2.913  13.254   4.977  1.00 95.20           H
ATOM   1664 3HG1 VAL A 121       4.510  13.986   5.261  1.00 95.20           H
ATOM   1665  CG2 VAL A 121       2.832  14.990   7.157  1.00 95.20           C
ATOM   1666 1HG2 VAL A 121       1.915  15.063   6.572  1.00 95.20           H
ATOM   1667 2HG2 VAL A 121       2.617  15.221   8.200  1.00 95.20           H
ATOM   1668 3HG2 VAL A 121       3.566  15.698   6.771  1.00 95.20           H
ATOM   1669  HN  VAL A 121       2.813  13.397   9.439  1.00 95.20           H
ATOM   1670  N   VAL A 122       3.806  10.655   8.059  1.00 93.93           N
ATOM   1671  CA  VAL A 122       4.470   9.400   7.750  1.00 93.93           C
ATOM   1672  C   VAL A 122       3.474   8.249   7.904  1.00 93.93           C
ATOM   1673  O   VAL A 122       3.468   7.317   7.101  1.00 93.93           O
ATOM   1674  HA  VAL A 122       4.794   9.447   6.710  1.00 93.93           H
ATOM   1675  CB  VAL A 122       5.713   9.236   8.627  1.00 93.93           C
ATOM   1676  HB  VAL A 122       5.425   9.436   9.659  1.00 93.93           H
ATOM   1677  CG1 VAL A 122       6.248   7.805   8.558  1.00 93.93           C
ATOM   1678 1HG1 VAL A 122       5.481   7.113   8.906  1.00 93.93           H
ATOM   1679 2HG1 VAL A 122       6.513   7.565   7.528  1.00 93.93           H
ATOM   1680 3HG1 VAL A 122       7.132   7.716   9.190  1.00 93.93           H
ATOM   1681  CG2 VAL A 122       6.796  10.245   8.238  1.00 93.93           C
ATOM   1682 1HG2 VAL A 122       7.080  10.091   7.197  1.00 93.93           H
ATOM   1683 2HG2 VAL A 122       6.411  11.258   8.363  1.00 93.93           H
ATOM   1684 3HG2 VAL A 122       7.668  10.107   8.876  1.00 93.93           H
ATOM   1685  HN  VAL A 122       4.163  11.136   8.860  1.00 93.93           H
ATOM   1686  N   ASN A 123       2.656   8.352   8.941  1.00 92.62           N
ATOM   1687  CA  ASN A 123       1.653   7.335   9.207  1.00 92.62           C
ATOM   1688  C   ASN A 123       0.612   7.346   8.085  1.00 92.62           C
ATOM   1689  O   ASN A 123       0.150   6.292   7.651  1.00 92.62           O
ATOM   1690  HA  ASN A 123       2.203   6.396   9.255  1.00 92.62           H
ATOM   1691  CB  ASN A 123       0.928   7.607  10.526  1.00 92.62           C
ATOM   1692 1HB  ASN A 123       0.810   8.682  10.666  1.00 92.62           H
ATOM   1693 2HB  ASN A 123      -0.074   7.179  10.490  1.00 92.62           H
ATOM   1694  CG  ASN A 123       1.700   7.016  11.708  1.00 92.62           C
ATOM   1695  OD1 ASN A 123       2.510   6.115  11.565  1.00 92.62           O
ATOM   1696  ND2 ASN A 123       1.403   7.570  12.880  1.00 92.62           N
ATOM   1697 1HD2 ASN A 123       0.727   8.306  12.928  1.00 92.62           H
ATOM   1698 2HD2 ASN A 123       1.855   7.251  13.712  1.00 92.62           H
ATOM   1699  HN  ASN A 123       2.671   9.111   9.592  1.00 92.62           H
ATOM   1700  N   SER A 124       0.274   8.550   7.647  1.00 93.99           N
ATOM   1701  CA  SER A 124      -0.840   8.728   6.731  1.00 93.99           C
ATOM   1702  C   SER A 124      -0.433   8.291   5.322  1.00 93.99           C
ATOM   1703  O   SER A 124      -1.249   7.754   4.575  1.00 93.99           O
ATOM   1704  HA  SER A 124      -1.634   8.088   7.115  1.00 93.99           H
ATOM   1705  CB  SER A 124      -1.317  10.181   6.719  1.00 93.99           C
ATOM   1706 1HB  SER A 124      -0.532  10.817   6.308  1.00 93.99           H
ATOM   1707 2HB  SER A 124      -2.180  10.274   6.059  1.00 93.99           H
ATOM   1708  OG  SER A 124      -1.665  10.640   8.022  1.00 93.99           O
ATOM   1709  HG  SER A 124      -1.039  11.365   8.308  1.00 93.99           H
ATOM   1710  HN  SER A 124       0.745   9.393   7.908  1.00 93.99           H
ATOM   1711  N   MET A 125       0.829   8.538   5.002  1.00 94.18           N
ATOM   1712  CA  MET A 125       1.300   8.376   3.637  1.00 94.18           C
ATOM   1713  C   MET A 125       1.165   6.922   3.179  1.00 94.18           C
ATOM   1714  O   MET A 125       0.833   6.660   2.024  1.00 94.18           O
ATOM   1715  HA  MET A 125       0.662   9.016   3.028  1.00 94.18           H
ATOM   1716  CB  MET A 125       2.766   8.805   3.548  1.00 94.18           C
ATOM   1717 1HB  MET A 125       3.310   8.436   4.418  1.00 94.18           H
ATOM   1718 2HB  MET A 125       3.228   8.355   2.670  1.00 94.18           H
ATOM   1719  CG  MET A 125       2.888  10.328   3.472  1.00 94.18           C
ATOM   1720 1HG  MET A 125       2.379  10.785   4.321  1.00 94.18           H
ATOM   1721 2HG  MET A 125       3.936  10.621   3.533  1.00 94.18           H
ATOM   1722  SD  MET A 125       2.177  10.922   1.946  1.00 94.18           S
ATOM   1723  CE  MET A 125       1.420  12.431   2.523  1.00 94.18           C
ATOM   1724 1HE  MET A 125       0.684  12.198   3.293  1.00 94.18           H
ATOM   1725 2HE  MET A 125       2.185  13.086   2.939  1.00 94.18           H
ATOM   1726 3HE  MET A 125       0.927  12.932   1.690  1.00 94.18           H
ATOM   1727  HN  MET A 125       1.522   8.842   5.655  1.00 94.18           H
ATOM   1728  N   TYR A 126       1.430   6.015   4.108  1.00 87.81           N
ATOM   1729  CA  TYR A 126       1.328   4.595   3.818  1.00 87.81           C
ATOM   1730  C   TYR A 126      -0.104   4.214   3.441  1.00 87.81           C
ATOM   1731  O   TYR A 126      -0.325   3.515   2.452  1.00 87.81           O
ATOM   1732  HA  TYR A 126       1.988   4.375   2.979  1.00 87.81           H
ATOM   1733  CB  TYR A 126       1.712   3.873   5.111  1.00 87.81           C
ATOM   1734 1HB  TYR A 126       2.767   4.054   5.317  1.00 87.81           H
ATOM   1735 2HB  TYR A 126       1.148   4.303   5.938  1.00 87.81           H
ATOM   1736  CG  TYR A 126       1.466   2.363   5.076  1.00 87.81           C
ATOM   1737  CD1 TYR A 126       0.654   1.774   6.024  1.00 87.81           C
ATOM   1738  HD1 TYR A 126       0.188   2.385   6.798  1.00 87.81           H
ATOM   1739  CD2 TYR A 126       2.056   1.590   4.097  1.00 87.81           C
ATOM   1740  HD2 TYR A 126       2.698   2.055   3.349  1.00 87.81           H
ATOM   1741  CE1 TYR A 126       0.423   0.353   5.992  1.00 87.81           C
ATOM   1742  HE1 TYR A 126      -0.216  -0.124   6.735  1.00 87.81           H
ATOM   1743  CE2 TYR A 126       1.825   0.169   4.065  1.00 87.81           C
ATOM   1744  HE2 TYR A 126       2.285  -0.453   3.297  1.00 87.81           H
ATOM   1745  CZ  TYR A 126       1.019  -0.379   5.014  1.00 87.81           C
ATOM   1746  OH  TYR A 126       0.801  -1.721   4.983  1.00 87.81           O
ATOM   1747  HH  TYR A 126       1.259  -2.124   4.191  1.00 87.81           H
ATOM   1748  HN  TYR A 126       1.708   6.237   5.043  1.00 87.81           H
ATOM   1749  N   LYS A 127      -1.042   4.688   4.248  1.00 88.25           N
ATOM   1750  CA  LYS A 127      -2.440   4.346   4.054  1.00 88.25           C
ATOM   1751  C   LYS A 127      -2.925   4.934   2.727  1.00 88.25           C
ATOM   1752  O   LYS A 127      -3.713   4.309   2.018  1.00 88.25           O
ATOM   1753  HA  LYS A 127      -2.505   3.260   3.995  1.00 88.25           H
ATOM   1754  CB  LYS A 127      -3.272   4.784   5.261  1.00 88.25           C
ATOM   1755 1HB  LYS A 127      -3.068   5.831   5.488  1.00 88.25           H
ATOM   1756 2HB  LYS A 127      -4.333   4.711   5.023  1.00 88.25           H
ATOM   1757  CG  LYS A 127      -2.958   3.921   6.485  1.00 88.25           C
ATOM   1758 1HG  LYS A 127      -1.906   4.026   6.749  1.00 88.25           H
ATOM   1759 2HG  LYS A 127      -3.537   4.272   7.340  1.00 88.25           H
ATOM   1760  CD  LYS A 127      -3.278   2.450   6.215  1.00 88.25           C
ATOM   1761 1HD  LYS A 127      -4.301   2.357   5.852  1.00 88.25           H
ATOM   1762 2HD  LYS A 127      -2.625   2.070   5.428  1.00 88.25           H
ATOM   1763  CE  LYS A 127      -3.101   1.609   7.481  1.00 88.25           C
ATOM   1764 1HE  LYS A 127      -2.122   1.801   7.919  1.00 88.25           H
ATOM   1765 2HE  LYS A 127      -3.845   1.898   8.224  1.00 88.25           H
ATOM   1766  NZ  LYS A 127      -3.237   0.168   7.170  1.00 88.25           N
ATOM   1767 1HZ  LYS A 127      -3.101  -0.375   8.015  1.00 88.25           H
ATOM   1768 2HZ  LYS A 127      -4.164  -0.011   6.798  1.00 88.25           H
ATOM   1769 3HZ  LYS A 127      -2.541  -0.096   6.482  1.00 88.25           H
ATOM   1770  HN  LYS A 127      -0.858   5.295   5.022  1.00 88.25           H
ATOM   1771  N   MET A 128      -2.435   6.129   2.432  1.00 92.54           N
ATOM   1772  CA  MET A 128      -2.789   6.796   1.191  1.00 92.54           C
ATOM   1773  C   MET A 128      -2.304   5.996  -0.020  1.00 92.54           C
ATOM   1774  O   MET A 128      -3.043   5.816  -0.986  1.00 92.54           O
ATOM   1775  HA  MET A 128      -3.877   6.851   1.186  1.00 92.54           H
ATOM   1776  CB  MET A 128      -2.161   8.191   1.165  1.00 92.54           C
ATOM   1777 1HB  MET A 128      -2.455   8.743   2.058  1.00 92.54           H
ATOM   1778 2HB  MET A 128      -1.075   8.106   1.185  1.00 92.54           H
ATOM   1779  CG  MET A 128      -2.594   8.964  -0.083  1.00 92.54           C
ATOM   1780 1HG  MET A 128      -2.298   8.418  -0.980  1.00 92.54           H
ATOM   1781 2HG  MET A 128      -3.680   9.052  -0.108  1.00 92.54           H
ATOM   1782  SD  MET A 128      -1.850  10.587  -0.085  1.00 92.54           S
ATOM   1783  CE  MET A 128      -2.853  11.388   1.155  1.00 92.54           C
ATOM   1784 1HE  MET A 128      -3.897  11.379   0.840  1.00 92.54           H
ATOM   1785 2HE  MET A 128      -2.755  10.857   2.101  1.00 92.54           H
ATOM   1786 3HE  MET A 128      -2.521  12.419   1.281  1.00 92.54           H
ATOM   1787  HN  MET A 128      -1.809   6.638   3.022  1.00 92.54           H
ATOM   1788  N   ASN A 129      -1.065   5.535   0.073  1.00 91.59           N
ATOM   1789  CA  ASN A 129      -0.484   4.731  -0.988  1.00 91.59           C
ATOM   1790  C   ASN A 129      -1.351   3.491  -1.216  1.00 91.59           C
ATOM   1791  O   ASN A 129      -1.745   3.203  -2.345  1.00 91.59           O
ATOM   1792  HA  ASN A 129      -0.454   5.384  -1.860  1.00 91.59           H
ATOM   1793  CB  ASN A 129       0.924   4.261  -0.615  1.00 91.59           C
ATOM   1794 1HB  ASN A 129       1.607   5.110  -0.619  1.00 91.59           H
ATOM   1795 2HB  ASN A 129       0.920   3.859   0.398  1.00 91.59           H
ATOM   1796  CG  ASN A 129       1.422   3.193  -1.592  1.00 91.59           C
ATOM   1797  OD1 ASN A 129       1.202   2.006  -1.419  1.00 91.59           O
ATOM   1798  ND2 ASN A 129       2.103   3.681  -2.625  1.00 91.59           N
ATOM   1799 1HD2 ASN A 129       2.248   4.667  -2.708  1.00 91.59           H
ATOM   1800 2HD2 ASN A 129       2.471   3.062  -3.319  1.00 91.59           H
ATOM   1801  HN  ASN A 129      -0.463   5.704   0.854  1.00 91.59           H
ATOM   1802  N   PHE A 130      -1.624   2.791  -0.124  1.00 85.94           N
ATOM   1803  CA  PHE A 130      -2.307   1.511  -0.208  1.00 85.94           C
ATOM   1804  C   PHE A 130      -3.634   1.646  -0.958  1.00 85.94           C
ATOM   1805  O   PHE A 130      -3.871   0.943  -1.939  1.00 85.94           O
ATOM   1806  HA  PHE A 130      -1.653   0.830  -0.751  1.00 85.94           H
ATOM   1807  CB  PHE A 130      -2.590   1.061   1.227  1.00 85.94           C
ATOM   1808 1HB  PHE A 130      -1.657   1.068   1.790  1.00 85.94           H
ATOM   1809 2HB  PHE A 130      -3.254   1.784   1.700  1.00 85.94           H
ATOM   1810  CG  PHE A 130      -3.219  -0.330   1.329  1.00 85.94           C
ATOM   1811  CD1 PHE A 130      -4.569  -0.474   1.240  1.00 85.94           C
ATOM   1812  HD1 PHE A 130      -5.202   0.401   1.096  1.00 85.94           H
ATOM   1813  CD2 PHE A 130      -2.430  -1.422   1.510  1.00 85.94           C
ATOM   1814  HD2 PHE A 130      -1.348  -1.307   1.581  1.00 85.94           H
ATOM   1815  CE1 PHE A 130      -5.153  -1.765   1.336  1.00 85.94           C
ATOM   1816  HE1 PHE A 130      -6.235  -1.880   1.265  1.00 85.94           H
ATOM   1817  CE2 PHE A 130      -3.014  -2.713   1.605  1.00 85.94           C
ATOM   1818  HE2 PHE A 130      -2.381  -3.589   1.750  1.00 85.94           H
ATOM   1819  CZ  PHE A 130      -4.363  -2.857   1.516  1.00 85.94           C
ATOM   1820  HZ  PHE A 130      -4.811  -3.848   1.589  1.00 85.94           H
ATOM   1821  HN  PHE A 130      -1.387   3.083   0.802  1.00 85.94           H
ATOM   1822  N   TYR A 131      -4.465   2.555  -0.468  1.00 86.90           N
ATOM   1823  CA  TYR A 131      -5.808   2.705  -1.001  1.00 86.90           C
ATOM   1824  C   TYR A 131      -5.771   3.139  -2.468  1.00 86.90           C
ATOM   1825  O   TYR A 131      -6.535   2.631  -3.288  1.00 86.90           O
ATOM   1826  HA  TYR A 131      -6.309   1.740  -0.927  1.00 86.90           H
ATOM   1827  CB  TYR A 131      -6.469   3.808  -0.172  1.00 86.90           C
ATOM   1828 1HB  TYR A 131      -5.807   4.673  -0.143  1.00 86.90           H
ATOM   1829 2HB  TYR A 131      -7.385   4.124  -0.671  1.00 86.90           H
ATOM   1830  CG  TYR A 131      -6.805   3.392   1.262  1.00 86.90           C
ATOM   1831  CD1 TYR A 131      -7.448   2.195   1.501  1.00 86.90           C
ATOM   1832  HD1 TYR A 131      -7.717   1.545   0.668  1.00 86.90           H
ATOM   1833  CD2 TYR A 131      -6.464   4.215   2.316  1.00 86.90           C
ATOM   1834  HD2 TYR A 131      -5.956   5.161   2.128  1.00 86.90           H
ATOM   1835  CE1 TYR A 131      -7.764   1.804   2.850  1.00 86.90           C
ATOM   1836  HE1 TYR A 131      -8.272   0.861   3.052  1.00 86.90           H
ATOM   1837  CE2 TYR A 131      -6.780   3.824   3.666  1.00 86.90           C
ATOM   1838  HE2 TYR A 131      -6.517   4.464   4.508  1.00 86.90           H
ATOM   1839  CZ  TYR A 131      -7.414   2.637   3.866  1.00 86.90           C
ATOM   1840  OH  TYR A 131      -7.713   2.268   5.140  1.00 86.90           O
ATOM   1841  HH  TYR A 131      -7.494   3.012   5.772  1.00 86.90           H
ATOM   1842  HN  TYR A 131      -4.233   3.180   0.277  1.00 86.90           H
ATOM   1843  N   SER A 132      -4.876   4.072  -2.753  1.00 90.43           N
ATOM   1844  CA  SER A 132      -4.760   4.612  -4.097  1.00 90.43           C
ATOM   1845  C   SER A 132      -4.291   3.520  -5.061  1.00 90.43           C
ATOM   1846  O   SER A 132      -4.782   3.427  -6.185  1.00 90.43           O
ATOM   1847  HA  SER A 132      -5.763   4.949  -4.360  1.00 90.43           H
ATOM   1848  CB  SER A 132      -3.798   5.801  -4.132  1.00 90.43           C
ATOM   1849 1HB  SER A 132      -3.683   6.144  -5.161  1.00 90.43           H
ATOM   1850 2HB  SER A 132      -4.224   6.629  -3.566  1.00 90.43           H
ATOM   1851  OG  SER A 132      -2.519   5.469  -3.598  1.00 90.43           O
ATOM   1852  HG  SER A 132      -2.394   5.912  -2.710  1.00 90.43           H
ATOM   1853  HN  SER A 132      -4.238   4.458  -2.087  1.00 90.43           H
ATOM   1854  N   CYS A 133      -3.346   2.722  -4.586  1.00 84.95           N
ATOM   1855  CA  CYS A 133      -2.763   1.678  -5.411  1.00 84.95           C
ATOM   1856  C   CYS A 133      -3.865   0.681  -5.774  1.00 84.95           C
ATOM   1857  O   CYS A 133      -3.999   0.292  -6.933  1.00 84.95           O
ATOM   1858  HA  CYS A 133      -2.374   2.166  -6.305  1.00 84.95           H
ATOM   1859  CB  CYS A 133      -1.584   0.997  -4.713  1.00 84.95           C
ATOM   1860 1HB  CYS A 133      -1.821   0.829  -3.663  1.00 84.95           H
ATOM   1861 2HB  CYS A 133      -1.402   0.019  -5.160  1.00 84.95           H
ATOM   1862  SG  CYS A 133      -0.086   2.038  -4.857  1.00 84.95           S
ATOM   1863  HG  CYS A 133      -0.468   2.955  -3.974  1.00 84.95           H
ATOM   1864  HN  CYS A 133      -2.979   2.781  -3.657  1.00 84.95           H
ATOM   1865  N   VAL A 134      -4.627   0.296  -4.760  1.00 82.64           N
ATOM   1866  CA  VAL A 134      -5.698  -0.667  -4.953  1.00 82.64           C
ATOM   1867  C   VAL A 134      -6.648  -0.157  -6.039  1.00 82.64           C
ATOM   1868  O   VAL A 134      -6.979  -0.887  -6.972  1.00 82.64           O
ATOM   1869  HA  VAL A 134      -5.246  -1.599  -5.293  1.00 82.64           H
ATOM   1870  CB  VAL A 134      -6.402  -0.939  -3.622  1.00 82.64           C
ATOM   1871  HB  VAL A 134      -6.605   0.021  -3.148  1.00 82.64           H
ATOM   1872  CG1 VAL A 134      -7.741  -1.646  -3.845  1.00 82.64           C
ATOM   1873 1HG1 VAL A 134      -8.386  -1.017  -4.460  1.00 82.64           H
ATOM   1874 2HG1 VAL A 134      -7.571  -2.596  -4.352  1.00 82.64           H
ATOM   1875 3HG1 VAL A 134      -8.221  -1.827  -2.884  1.00 82.64           H
ATOM   1876  CG2 VAL A 134      -5.506  -1.748  -2.683  1.00 82.64           C
ATOM   1877 1HG2 VAL A 134      -5.258  -2.702  -3.149  1.00 82.64           H
ATOM   1878 2HG2 VAL A 134      -4.590  -1.191  -2.486  1.00 82.64           H
ATOM   1879 3HG2 VAL A 134      -6.031  -1.928  -1.745  1.00 82.64           H
ATOM   1880  HN  VAL A 134      -4.523   0.630  -3.824  1.00 82.64           H
ATOM   1881  N   LEU A 135      -7.059   1.093  -5.881  1.00 85.54           N
ATOM   1882  CA  LEU A 135      -8.082   1.659  -6.744  1.00 85.54           C
ATOM   1883  C   LEU A 135      -7.538   1.761  -8.171  1.00 85.54           C
ATOM   1884  O   LEU A 135      -8.269   1.536  -9.135  1.00 85.54           O
ATOM   1885  HA  LEU A 135      -8.927   0.970  -6.745  1.00 85.54           H
ATOM   1886  CB  LEU A 135      -8.582   2.990  -6.181  1.00 85.54           C
ATOM   1887 1HB  LEU A 135      -7.725   3.647  -6.038  1.00 85.54           H
ATOM   1888 2HB  LEU A 135      -9.223   3.460  -6.927  1.00 85.54           H
ATOM   1889  CG  LEU A 135      -9.355   2.912  -4.862  1.00 85.54           C
ATOM   1890  HG  LEU A 135      -8.777   2.306  -4.164  1.00 85.54           H
ATOM   1891  CD1 LEU A 135      -9.511   4.299  -4.235  1.00 85.54           C
ATOM   1892 1HD1 LEU A 135      -8.526   4.722  -4.039  1.00 85.54           H
ATOM   1893 2HD1 LEU A 135     -10.055   4.948  -4.921  1.00 85.54           H
ATOM   1894 3HD1 LEU A 135     -10.063   4.214  -3.299  1.00 85.54           H
ATOM   1895  CD2 LEU A 135     -10.703   2.215  -5.057  1.00 85.54           C
ATOM   1896 1HD2 LEU A 135     -11.299   2.773  -5.778  1.00 85.54           H
ATOM   1897 2HD2 LEU A 135     -10.539   1.203  -5.426  1.00 85.54           H
ATOM   1898 3HD2 LEU A 135     -11.231   2.173  -4.104  1.00 85.54           H
ATOM   1899  HN  LEU A 135      -6.708   1.713  -5.180  1.00 85.54           H
ATOM   1900  N   LEU A 136      -6.261   2.100  -8.261  1.00 87.41           N
ATOM   1901  CA  LEU A 136      -5.618   2.259  -9.554  1.00 87.41           C
ATOM   1902  C   LEU A 136      -5.551   0.901 -10.257  1.00 87.41           C
ATOM   1903  O   LEU A 136      -5.812   0.805 -11.455  1.00 87.41           O
ATOM   1904  HA  LEU A 136      -6.242   2.925 -10.149  1.00 87.41           H
ATOM   1905  CB  LEU A 136      -4.255   2.937  -9.395  1.00 87.41           C
ATOM   1906 1HB  LEU A 136      -3.713   2.435  -8.594  1.00 87.41           H
ATOM   1907 2HB  LEU A 136      -3.685   2.781 -10.311  1.00 87.41           H
ATOM   1908  CG  LEU A 136      -4.283   4.436  -9.094  1.00 87.41           C
ATOM   1909  HG  LEU A 136      -4.998   4.610  -8.290  1.00 87.41           H
ATOM   1910  CD1 LEU A 136      -2.919   4.921  -8.598  1.00 87.41           C
ATOM   1911 1HD1 LEU A 136      -2.653   4.386  -7.686  1.00 87.41           H
ATOM   1912 2HD1 LEU A 136      -2.166   4.733  -9.363  1.00 87.41           H
ATOM   1913 3HD1 LEU A 136      -2.967   5.990  -8.391  1.00 87.41           H
ATOM   1914  CD2 LEU A 136      -4.767   5.231 -10.308  1.00 87.41           C
ATOM   1915 1HD2 LEU A 136      -4.095   5.056 -11.148  1.00 87.41           H
ATOM   1916 2HD2 LEU A 136      -5.774   4.910 -10.575  1.00 87.41           H
ATOM   1917 3HD2 LEU A 136      -4.777   6.294 -10.066  1.00 87.41           H
ATOM   1918  HN  LEU A 136      -5.669   2.264  -7.472  1.00 87.41           H
ATOM   1919  N   ILE A 137      -5.201  -0.114  -9.481  1.00 80.25           N
ATOM   1920  CA  ILE A 137      -5.064  -1.456 -10.021  1.00 80.25           C
ATOM   1921  C   ILE A 137      -6.416  -1.923 -10.563  1.00 80.25           C
ATOM   1922  O   ILE A 137      -6.482  -2.550 -11.619  1.00 80.25           O
ATOM   1923  HA  ILE A 137      -4.358  -1.404 -10.850  1.00 80.25           H
ATOM   1924  CB  ILE A 137      -4.463  -2.396  -8.973  1.00 80.25           C
ATOM   1925  HB  ILE A 137      -4.969  -2.218  -8.024  1.00 80.25           H
ATOM   1926  CG1 ILE A 137      -2.978  -2.099  -8.757  1.00 80.25           C
ATOM   1927 1HG1 ILE A 137      -2.411  -2.404  -9.636  1.00 80.25           H
ATOM   1928 2HG1 ILE A 137      -2.832  -1.025  -8.640  1.00 80.25           H
ATOM   1929  CG2 ILE A 137      -4.707  -3.860  -9.347  1.00 80.25           C
ATOM   1930 1HG2 ILE A 137      -5.779  -4.045  -9.409  1.00 80.25           H
ATOM   1931 2HG2 ILE A 137      -4.245  -4.070 -10.311  1.00 80.25           H
ATOM   1932 3HG2 ILE A 137      -4.270  -4.506  -8.586  1.00 80.25           H
ATOM   1933  CD1 ILE A 137      -2.447  -2.829  -7.522  1.00 80.25           C
ATOM   1934 1HD1 ILE A 137      -3.001  -2.503  -6.641  1.00 80.25           H
ATOM   1935 2HD1 ILE A 137      -2.573  -3.904  -7.653  1.00 80.25           H
ATOM   1936 3HD1 ILE A 137      -1.389  -2.600  -7.391  1.00 80.25           H
ATOM   1937  HN  ILE A 137      -5.012  -0.031  -8.502  1.00 80.25           H
ATOM   1938  N   MET A 138      -7.461  -1.599  -9.816  1.00 79.64           N
ATOM   1939  CA  MET A 138      -8.814  -1.906 -10.248  1.00 79.64           C
ATOM   1940  C   MET A 138      -9.120  -1.254 -11.598  1.00 79.64           C
ATOM   1941  O   MET A 138      -9.642  -1.905 -12.502  1.00 79.64           O
ATOM   1942  HA  MET A 138      -8.852  -2.992 -10.345  1.00 79.64           H
ATOM   1943  CB  MET A 138      -9.811  -1.406  -9.201  1.00 79.64           C
ATOM   1944 1HB  MET A 138      -9.638  -1.919  -8.255  1.00 79.64           H
ATOM   1945 2HB  MET A 138      -9.651  -0.343  -9.021  1.00 79.64           H
ATOM   1946  CG  MET A 138     -11.252  -1.641  -9.660  1.00 79.64           C
ATOM   1947 1HG  MET A 138     -11.396  -1.229 -10.658  1.00 79.64           H
ATOM   1948 2HG  MET A 138     -11.452  -2.710  -9.724  1.00 79.64           H
ATOM   1949  SD  MET A 138     -12.388  -0.876  -8.515  1.00 79.64           S
ATOM   1950  CE  MET A 138     -11.982   0.842  -8.776  1.00 79.64           C
ATOM   1951 1HE  MET A 138     -10.932   1.008  -8.535  1.00 79.64           H
ATOM   1952 2HE  MET A 138     -12.161   1.104  -9.819  1.00 79.64           H
ATOM   1953 3HE  MET A 138     -12.605   1.464  -8.134  1.00 79.64           H
ATOM   1954  HN  MET A 138      -7.395  -1.136  -8.932  1.00 79.64           H
ATOM   1955  N   CYS A 139      -8.782   0.024 -11.691  1.00 84.14           N
ATOM   1956  CA  CYS A 139      -9.118   0.802 -12.871  1.00 84.14           C
ATOM   1957  C   CYS A 139      -8.334   0.239 -14.058  1.00 84.14           C
ATOM   1958  O   CYS A 139      -8.850   0.171 -15.172  1.00 84.14           O
ATOM   1959  HA  CYS A 139     -10.191   0.688 -13.027  1.00 84.14           H
ATOM   1960  CB  CYS A 139      -8.845   2.293 -12.662  1.00 84.14           C
ATOM   1961 1HB  CYS A 139      -7.818   2.440 -12.328  1.00 84.14           H
ATOM   1962 2HB  CYS A 139      -8.951   2.827 -13.607  1.00 84.14           H
ATOM   1963  SG  CYS A 139     -10.008   2.975 -11.425  1.00 84.14           S
ATOM   1964  HG  CYS A 139      -9.356   2.523 -10.357  1.00 84.14           H
ATOM   1965  HN  CYS A 139      -8.289   0.525 -10.981  1.00 84.14           H
ATOM   1966  N   ILE A 140      -7.098  -0.149 -13.779  1.00 80.96           N
ATOM   1967  CA  ILE A 140      -6.248  -0.734 -14.802  1.00 80.96           C
ATOM   1968  C   ILE A 140      -6.921  -1.989 -15.362  1.00 80.96           C
ATOM   1969  O   ILE A 140      -6.908  -2.217 -16.571  1.00 80.96           O
ATOM   1970  HA  ILE A 140      -6.155  -0.004 -15.606  1.00 80.96           H
ATOM   1971  CB  ILE A 140      -4.842  -0.983 -14.252  1.00 80.96           C
ATOM   1972  HB  ILE A 140      -4.937  -1.421 -13.259  1.00 80.96           H
ATOM   1973  CG1 ILE A 140      -4.073   0.330 -14.096  1.00 80.96           C
ATOM   1974 1HG1 ILE A 140      -3.796   0.712 -15.079  1.00 80.96           H
ATOM   1975 2HG1 ILE A 140      -4.716   1.079 -13.633  1.00 80.96           H
ATOM   1976  CG2 ILE A 140      -4.085  -1.991 -15.120  1.00 80.96           C
ATOM   1977 1HG2 ILE A 140      -4.627  -2.936 -15.135  1.00 80.96           H
ATOM   1978 2HG2 ILE A 140      -4.000  -1.604 -16.135  1.00 80.96           H
ATOM   1979 3HG2 ILE A 140      -3.089  -2.150 -14.707  1.00 80.96           H
ATOM   1980  CD1 ILE A 140      -2.817   0.133 -13.246  1.00 80.96           C
ATOM   1981 1HD1 ILE A 140      -3.101  -0.226 -12.256  1.00 80.96           H
ATOM   1982 2HD1 ILE A 140      -2.166  -0.599 -13.724  1.00 80.96           H
ATOM   1983 3HD1 ILE A 140      -2.290   1.082 -13.151  1.00 80.96           H
ATOM   1984  HN  ILE A 140      -6.678  -0.070 -12.875  1.00 80.96           H
ATOM   1985  N   SER A 141      -7.492  -2.769 -14.457  1.00 76.29           N
ATOM   1986  CA  SER A 141      -8.082  -4.043 -14.832  1.00 76.29           C
ATOM   1987  C   SER A 141      -9.279  -3.813 -15.758  1.00 76.29           C
ATOM   1988  O   SER A 141      -9.430  -4.503 -16.765  1.00 76.29           O
ATOM   1989  HA  SER A 141      -7.293  -4.584 -15.354  1.00 76.29           H
ATOM   1990  CB  SER A 141      -8.513  -4.836 -13.597  1.00 76.29           C
ATOM   1991 1HB  SER A 141      -9.263  -4.269 -13.045  1.00 76.29           H
ATOM   1992 2HB  SER A 141      -8.984  -5.768 -13.910  1.00 76.29           H
ATOM   1993  OG  SER A 141      -7.412  -5.126 -12.739  1.00 76.29           O
ATOM   1994  HG  SER A 141      -7.313  -4.405 -12.054  1.00 76.29           H
ATOM   1995  HN  SER A 141      -7.556  -2.544 -13.485  1.00 76.29           H
ATOM   1996  N   VAL A 142     -10.097  -2.841 -15.384  1.00 77.44           N
ATOM   1997  CA  VAL A 142     -11.267  -2.501 -16.177  1.00 77.44           C
ATOM   1998  C   VAL A 142     -10.818  -2.009 -17.555  1.00 77.44           C
ATOM   1999  O   VAL A 142     -11.409  -2.373 -18.570  1.00 77.44           O
ATOM   2000  HA  VAL A 142     -11.854  -3.410 -16.303  1.00 77.44           H
ATOM   2001  CB  VAL A 142     -12.127  -1.480 -15.429  1.00 77.44           C
ATOM   2002  HB  VAL A 142     -11.499  -0.623 -15.190  1.00 77.44           H
ATOM   2003  CG1 VAL A 142     -13.280  -0.988 -16.306  1.00 77.44           C
ATOM   2004 1HG1 VAL A 142     -12.879  -0.516 -17.203  1.00 77.44           H
ATOM   2005 2HG1 VAL A 142     -13.908  -1.833 -16.590  1.00 77.44           H
ATOM   2006 3HG1 VAL A 142     -13.876  -0.264 -15.750  1.00 77.44           H
ATOM   2007  CG2 VAL A 142     -12.649  -2.062 -14.114  1.00 77.44           C
ATOM   2008 1HG2 VAL A 142     -13.254  -2.945 -14.321  1.00 77.44           H
ATOM   2009 2HG2 VAL A 142     -11.806  -2.340 -13.480  1.00 77.44           H
ATOM   2010 3HG2 VAL A 142     -13.257  -1.316 -13.602  1.00 77.44           H
ATOM   2011  HN  VAL A 142      -9.972  -2.291 -14.558  1.00 77.44           H
ATOM   2012  N   ASP A 143      -9.777  -1.190 -17.545  1.00 78.91           N
ATOM   2013  CA  ASP A 143      -9.311  -0.558 -18.768  1.00 78.91           C
ATOM   2014  C   ASP A 143      -8.814  -1.635 -19.735  1.00 78.91           C
ATOM   2015  O   ASP A 143      -9.069  -1.561 -20.936  1.00 78.91           O
ATOM   2016  HA  ASP A 143     -10.172  -0.015 -19.156  1.00 78.91           H
ATOM   2017  CB  ASP A 143      -8.149   0.397 -18.486  1.00 78.91           C
ATOM   2018 1HB  ASP A 143      -8.411   1.060 -17.662  1.00 78.91           H
ATOM   2019 2HB  ASP A 143      -7.274  -0.172 -18.172  1.00 78.91           H
ATOM   2020  CG  ASP A 143      -7.808   1.226 -19.726  1.00 78.91           C
ATOM   2021  OD1 ASP A 143      -8.756   1.800 -20.304  1.00 78.91           O
ATOM   2022  OD2 ASP A 143      -6.606   1.266 -20.068  1.00 78.91           O
ATOM   2023  HN  ASP A 143      -9.257  -0.956 -16.724  1.00 78.91           H
ATOM   2024  N   ARG A 144      -8.112  -2.610 -19.176  1.00 74.16           N
ATOM   2025  CA  ARG A 144      -7.597  -3.712 -19.970  1.00 74.16           C
ATOM   2026  C   ARG A 144      -8.750  -4.496 -20.601  1.00 74.16           C
ATOM   2027  O   ARG A 144      -8.694  -4.849 -21.778  1.00 74.16           O
ATOM   2028  HA  ARG A 144      -6.979  -3.240 -20.734  1.00 74.16           H
ATOM   2029  CB  ARG A 144      -6.753  -4.659 -19.115  1.00 74.16           C
ATOM   2030 1HB  ARG A 144      -7.216  -4.782 -18.136  1.00 74.16           H
ATOM   2031 2HB  ARG A 144      -6.723  -5.645 -19.580  1.00 74.16           H
ATOM   2032  CG  ARG A 144      -5.329  -4.125 -18.948  1.00 74.16           C
ATOM   2033 1HG  ARG A 144      -4.902  -3.905 -19.927  1.00 74.16           H
ATOM   2034 2HG  ARG A 144      -5.351  -3.188 -18.392  1.00 74.16           H
ATOM   2035  CD  ARG A 144      -4.446  -5.137 -18.216  1.00 74.16           C
ATOM   2036 1HD  ARG A 144      -4.764  -5.225 -17.177  1.00 74.16           H
ATOM   2037 2HD  ARG A 144      -4.558  -6.123 -18.667  1.00 74.16           H
ATOM   2038  NE  ARG A 144      -3.030  -4.712 -18.277  1.00 74.16           N
ATOM   2039  HE  ARG A 144      -2.817  -3.860 -18.756  1.00 74.16           H
ATOM   2040  CZ  ARG A 144      -2.016  -5.396 -17.731  1.00 74.16           C
ATOM   2041  NH1 ARG A 144      -2.243  -6.543 -17.077  1.00 74.16           N
ATOM   2042 1HH1 ARG A 144      -3.175  -6.895 -16.994  1.00 74.16           H
ATOM   2043 2HH1 ARG A 144      -1.480  -7.047 -16.672  1.00 74.16           H
ATOM   2044  NH2 ARG A 144      -0.770  -4.915 -17.848  1.00 74.16           N
ATOM   2045 1HH2 ARG A 144      -0.002  -5.413 -17.446  1.00 74.16           H
ATOM   2046 2HH2 ARG A 144      -0.609  -4.058 -18.338  1.00 74.16           H
ATOM   2047  HN  ARG A 144      -7.896  -2.654 -18.200  1.00 74.16           H
ATOM   2048  N   TYR A 145      -9.768  -4.745 -19.790  1.00 72.87           N
ATOM   2049  CA  TYR A 145     -10.939  -5.465 -20.259  1.00 72.87           C
ATOM   2050  C   TYR A 145     -11.561  -4.770 -21.472  1.00 72.87           C
ATOM   2051  O   TYR A 145     -11.833  -5.411 -22.486  1.00 72.87           O
ATOM   2052  HA  TYR A 145     -10.625  -6.468 -20.546  1.00 72.87           H
ATOM   2053  CB  TYR A 145     -11.941  -5.439 -19.102  1.00 72.87           C
ATOM   2054 1HB  TYR A 145     -11.605  -6.130 -18.329  1.00 72.87           H
ATOM   2055 2HB  TYR A 145     -11.945  -4.443 -18.661  1.00 72.87           H
ATOM   2056  CG  TYR A 145     -13.370  -5.807 -19.508  1.00 72.87           C
ATOM   2057  CD1 TYR A 145     -14.349  -4.836 -19.541  1.00 72.87           C
ATOM   2058  HD1 TYR A 145     -14.105  -3.806 -19.278  1.00 72.87           H
ATOM   2059  CD2 TYR A 145     -13.678  -7.110 -19.841  1.00 72.87           C
ATOM   2060  HD2 TYR A 145     -12.905  -7.877 -19.815  1.00 72.87           H
ATOM   2061  CE1 TYR A 145     -15.694  -5.182 -19.923  1.00 72.87           C
ATOM   2062  HE1 TYR A 145     -16.477  -4.424 -19.953  1.00 72.87           H
ATOM   2063  CE2 TYR A 145     -15.023  -7.456 -20.223  1.00 72.87           C
ATOM   2064  HE2 TYR A 145     -15.280  -8.482 -20.489  1.00 72.87           H
ATOM   2065  CZ  TYR A 145     -15.964  -6.475 -20.246  1.00 72.87           C
ATOM   2066  OH  TYR A 145     -17.234  -6.802 -20.606  1.00 72.87           O
ATOM   2067  HH  TYR A 145     -17.825  -5.998 -20.544  1.00 72.87           H
ATOM   2068  HN  TYR A 145      -9.800  -4.463 -18.831  1.00 72.87           H
ATOM   2069  N   ILE A 146     -11.768  -3.470 -21.327  1.00 74.82           N
ATOM   2070  CA  ILE A 146     -12.421  -2.695 -22.369  1.00 74.82           C
ATOM   2071  C   ILE A 146     -11.581  -2.756 -23.646  1.00 74.82           C
ATOM   2072  O   ILE A 146     -12.120  -2.916 -24.740  1.00 74.82           O
ATOM   2073  HA  ILE A 146     -13.386  -3.163 -22.568  1.00 74.82           H
ATOM   2074  CB  ILE A 146     -12.701  -1.272 -21.883  1.00 74.82           C
ATOM   2075  HB  ILE A 146     -11.780  -0.868 -21.463  1.00 74.82           H
ATOM   2076  CG1 ILE A 146     -13.746  -1.269 -20.766  1.00 74.82           C
ATOM   2077 1HG1 ILE A 146     -14.724  -1.521 -21.178  1.00 74.82           H
ATOM   2078 2HG1 ILE A 146     -13.502  -2.037 -20.032  1.00 74.82           H
ATOM   2079  CG2 ILE A 146     -13.103  -0.364 -23.047  1.00 74.82           C
ATOM   2080 1HG2 ILE A 146     -12.295  -0.332 -23.778  1.00 74.82           H
ATOM   2081 2HG2 ILE A 146     -14.004  -0.756 -23.519  1.00 74.82           H
ATOM   2082 3HG2 ILE A 146     -13.296   0.642 -22.674  1.00 74.82           H
ATOM   2083  CD1 ILE A 146     -13.813   0.097 -20.081  1.00 74.82           C
ATOM   2084 1HD1 ILE A 146     -12.840   0.335 -19.650  1.00 74.82           H
ATOM   2085 2HD1 ILE A 146     -14.082   0.858 -20.813  1.00 74.82           H
ATOM   2086 3HD1 ILE A 146     -14.564   0.071 -19.291  1.00 74.82           H
ATOM   2087  HN  ILE A 146     -11.498  -2.947 -20.519  1.00 74.82           H
ATOM   2088  N   ALA A 147     -10.276  -2.623 -23.464  1.00 74.24           N
ATOM   2089  CA  ALA A 147      -9.365  -2.565 -24.595  1.00 74.24           C
ATOM   2090  C   ALA A 147      -9.442  -3.879 -25.374  1.00 74.24           C
ATOM   2091  O   ALA A 147      -9.199  -3.905 -26.580  1.00 74.24           O
ATOM   2092  HA  ALA A 147      -9.689  -1.750 -25.241  1.00 74.24           H
ATOM   2093  CB  ALA A 147      -7.950  -2.265 -24.096  1.00 74.24           C
ATOM   2094 1HB  ALA A 147      -7.944  -1.308 -23.575  1.00 74.24           H
ATOM   2095 2HB  ALA A 147      -7.631  -3.053 -23.413  1.00 74.24           H
ATOM   2096 3HB  ALA A 147      -7.267  -2.222 -24.944  1.00 74.24           H
ATOM   2097  HN  ALA A 147      -9.840  -2.557 -22.567  1.00 74.24           H
ATOM   2098  N   ILE A 148      -9.780  -4.939 -24.654  1.00 69.59           N
ATOM   2099  CA  ILE A 148      -9.726  -6.276 -25.219  1.00 69.59           C
ATOM   2100  C   ILE A 148     -11.098  -6.640 -25.791  1.00 69.59           C
ATOM   2101  O   ILE A 148     -11.188  -7.303 -26.823  1.00 69.59           O
ATOM   2102  HA  ILE A 148      -9.005  -6.257 -26.037  1.00 69.59           H
ATOM   2103  CB  ILE A 148      -9.207  -7.275 -24.183  1.00 69.59           C
ATOM   2104  HB  ILE A 148      -9.756  -7.120 -23.254  1.00 69.59           H
ATOM   2105  CG1 ILE A 148      -7.727  -7.032 -23.879  1.00 69.59           C
ATOM   2106 1HG1 ILE A 148      -7.137  -7.183 -24.783  1.00 69.59           H
ATOM   2107 2HG1 ILE A 148      -7.581  -5.996 -23.573  1.00 69.59           H
ATOM   2108  CG2 ILE A 148      -9.471  -8.715 -24.628  1.00 69.59           C
ATOM   2109 1HG2 ILE A 148     -10.544  -8.865 -24.753  1.00 69.59           H
ATOM   2110 2HG2 ILE A 148      -8.966  -8.900 -25.576  1.00 69.59           H
ATOM   2111 3HG2 ILE A 148      -9.093  -9.404 -23.873  1.00 69.59           H
ATOM   2112  CD1 ILE A 148      -7.232  -7.970 -22.777  1.00 69.59           C
ATOM   2113 1HD1 ILE A 148      -7.808  -7.799 -21.868  1.00 69.59           H
ATOM   2114 2HD1 ILE A 148      -7.357  -9.005 -23.097  1.00 69.59           H
ATOM   2115 3HD1 ILE A 148      -6.177  -7.776 -22.581  1.00 69.59           H
ATOM   2116  HN  ILE A 148     -10.086  -4.894 -23.703  1.00 69.59           H
ATOM   2117  N   ALA A 149     -12.131  -6.190 -25.095  1.00 70.13           N
ATOM   2118  CA  ALA A 149     -13.491  -6.560 -25.451  1.00 70.13           C
ATOM   2119  C   ALA A 149     -13.972  -5.672 -26.600  1.00 70.13           C
ATOM   2120  O   ALA A 149     -14.586  -6.157 -27.549  1.00 70.13           O
ATOM   2121  HA  ALA A 149     -13.476  -7.597 -25.785  1.00 70.13           H
ATOM   2122  CB  ALA A 149     -14.389  -6.453 -24.216  1.00 70.13           C
ATOM   2123 1HB  ALA A 149     -14.021  -7.124 -23.440  1.00 70.13           H
ATOM   2124 2HB  ALA A 149     -14.376  -5.428 -23.846  1.00 70.13           H
ATOM   2125 3HB  ALA A 149     -15.408  -6.730 -24.484  1.00 70.13           H
ATOM   2126  HN  ALA A 149     -12.051  -5.585 -24.303  1.00 70.13           H
ATOM   2127  N   GLN A 150     -13.674  -4.387 -26.478  1.00 72.84           N
ATOM   2128  CA  GLN A 150     -14.233  -3.399 -27.385  1.00 72.84           C
ATOM   2129  C   GLN A 150     -13.116  -2.698 -28.161  1.00 72.84           C
ATOM   2130  O   GLN A 150     -13.124  -1.476 -28.300  1.00 72.84           O
ATOM   2131  HA  GLN A 150     -14.864  -3.962 -28.073  1.00 72.84           H
ATOM   2132  CB  GLN A 150     -15.095  -2.386 -26.629  1.00 72.84           C
ATOM   2133 1HB  GLN A 150     -14.478  -1.838 -25.916  1.00 72.84           H
ATOM   2134 2HB  GLN A 150     -15.499  -1.654 -27.328  1.00 72.84           H
ATOM   2135  CG  GLN A 150     -16.240  -3.082 -25.892  1.00 72.84           C
ATOM   2136 1HG  GLN A 150     -16.693  -3.831 -26.541  1.00 72.84           H
ATOM   2137 2HG  GLN A 150     -15.850  -3.609 -25.021  1.00 72.84           H
ATOM   2138  CD  GLN A 150     -17.302  -2.072 -25.450  1.00 72.84           C
ATOM   2139  OE1 GLN A 150     -17.228  -0.889 -25.739  1.00 72.84           O
ATOM   2140  NE2 GLN A 150     -18.290  -2.604 -24.736  1.00 72.84           N
ATOM   2141 1HE2 GLN A 150     -18.290  -3.584 -24.534  1.00 72.84           H
ATOM   2142 2HE2 GLN A 150     -19.033  -2.024 -24.401  1.00 72.84           H
ATOM   2143  HN  GLN A 150     -13.064  -4.018 -25.776  1.00 72.84           H
ATOM   2144  N   ALA A 151     -12.181  -3.503 -28.645  1.00 65.46           N
ATOM   2145  CA  ALA A 151     -10.929  -2.972 -29.158  1.00 65.46           C
ATOM   2146  C   ALA A 151     -11.226  -1.829 -30.131  1.00 65.46           C
ATOM   2147  O   ALA A 151     -10.550  -0.801 -30.112  1.00 65.46           O
ATOM   2148  HA  ALA A 151     -10.363  -2.580 -28.313  1.00 65.46           H
ATOM   2149  CB  ALA A 151     -10.125  -4.099 -29.810  1.00 65.46           C
ATOM   2150 1HB  ALA A 151      -9.916  -4.871 -29.069  1.00 65.46           H
ATOM   2151 2HB  ALA A 151     -10.701  -4.528 -30.630  1.00 65.46           H
ATOM   2152 3HB  ALA A 151      -9.186  -3.700 -30.194  1.00 65.46           H
ATOM   2153  HN  ALA A 151     -12.268  -4.498 -28.690  1.00 65.46           H
ATOM   2154  N   MET A 152     -12.237  -2.047 -30.959  1.00 67.33           N
ATOM   2155  CA  MET A 152     -12.591  -1.075 -31.980  1.00 67.33           C
ATOM   2156  C   MET A 152     -13.111   0.218 -31.348  1.00 67.33           C
ATOM   2157  O   MET A 152     -12.617   1.303 -31.650  1.00 67.33           O
ATOM   2158  HA  MET A 152     -11.670  -0.875 -32.527  1.00 67.33           H
ATOM   2159  CB  MET A 152     -13.666  -1.664 -32.895  1.00 67.33           C
ATOM   2160 1HB  MET A 152     -14.420  -2.174 -32.295  1.00 67.33           H
ATOM   2161 2HB  MET A 152     -14.173  -0.862 -33.430  1.00 67.33           H
ATOM   2162  CG  MET A 152     -13.055  -2.646 -33.897  1.00 67.33           C
ATOM   2163 1HG  MET A 152     -11.983  -2.470 -33.984  1.00 67.33           H
ATOM   2164 2HG  MET A 152     -13.182  -3.668 -33.540  1.00 67.33           H
ATOM   2165  SD  MET A 152     -13.835  -2.456 -35.491  1.00 67.33           S
ATOM   2166  CE  MET A 152     -15.228  -3.554 -35.288  1.00 67.33           C
ATOM   2167 1HE  MET A 152     -14.868  -4.563 -35.089  1.00 67.33           H
ATOM   2168 2HE  MET A 152     -15.839  -3.214 -34.452  1.00 67.33           H
ATOM   2169 3HE  MET A 152     -15.826  -3.555 -36.199  1.00 67.33           H
ATOM   2170  HN  MET A 152     -12.807  -2.868 -30.941  1.00 67.33           H
ATOM   2171  N   ARG A 153     -14.102   0.059 -30.482  1.00 66.28           N
ATOM   2172  CA  ARG A 153     -14.703   1.202 -29.816  1.00 66.28           C
ATOM   2173  C   ARG A 153     -13.673   1.902 -28.928  1.00 66.28           C
ATOM   2174  O   ARG A 153     -13.714   3.121 -28.766  1.00 66.28           O
ATOM   2175  HA  ARG A 153     -15.033   1.855 -30.625  1.00 66.28           H
ATOM   2176  CB  ARG A 153     -15.897   0.774 -28.960  1.00 66.28           C
ATOM   2177 1HB  ARG A 153     -15.620  -0.080 -28.343  1.00 66.28           H
ATOM   2178 2HB  ARG A 153     -16.170   1.582 -28.281  1.00 66.28           H
ATOM   2179  CG  ARG A 153     -17.097   0.409 -29.836  1.00 66.28           C
ATOM   2180 1HG  ARG A 153     -17.319   1.232 -30.516  1.00 66.28           H
ATOM   2181 2HG  ARG A 153     -16.853  -0.456 -30.452  1.00 66.28           H
ATOM   2182  CD  ARG A 153     -18.328   0.102 -28.980  1.00 66.28           C
ATOM   2183 1HD  ARG A 153     -18.158  -0.802 -28.396  1.00 66.28           H
ATOM   2184 2HD  ARG A 153     -18.499   0.912 -28.271  1.00 66.28           H
ATOM   2185  NE  ARG A 153     -19.516  -0.070 -29.845  1.00 66.28           N
ATOM   2186  HE  ARG A 153     -19.394   0.022 -30.834  1.00 66.28           H
ATOM   2187  CZ  ARG A 153     -20.746  -0.342 -29.388  1.00 66.28           C
ATOM   2188  NH1 ARG A 153     -20.968  -0.476 -28.073  1.00 66.28           N
ATOM   2189 1HH1 ARG A 153     -20.213  -0.373 -27.425  1.00 66.28           H
ATOM   2190 2HH1 ARG A 153     -21.888  -0.679 -27.739  1.00 66.28           H
ATOM   2191  NH2 ARG A 153     -21.750  -0.477 -30.264  1.00 66.28           N
ATOM   2192 1HH2 ARG A 153     -22.674  -0.680 -29.939  1.00 66.28           H
ATOM   2193 2HH2 ARG A 153     -21.576  -0.376 -31.244  1.00 66.28           H
ATOM   2194  HN  ARG A 153     -14.492  -0.828 -30.235  1.00 66.28           H
ATOM   2195  N   ALA A 154     -12.772   1.101 -28.377  1.00 67.49           N
ATOM   2196  CA  ALA A 154     -11.785   1.616 -27.443  1.00 67.49           C
ATOM   2197  C   ALA A 154     -10.874   2.610 -28.166  1.00 67.49           C
ATOM   2198  O   ALA A 154     -10.325   3.519 -27.546  1.00 67.49           O
ATOM   2199  HA  ALA A 154     -12.320   2.138 -26.649  1.00 67.49           H
ATOM   2200  CB  ALA A 154     -11.007   0.451 -26.830  1.00 67.49           C
ATOM   2201 1HB  ALA A 154     -11.696  -0.210 -26.303  1.00 67.49           H
ATOM   2202 2HB  ALA A 154     -10.503  -0.106 -27.620  1.00 67.49           H
ATOM   2203 3HB  ALA A 154     -10.267   0.837 -26.129  1.00 67.49           H
ATOM   2204  HN  ALA A 154     -12.710   0.120 -28.559  1.00 67.49           H
ATOM   2205  N   HIS A 155     -10.741   2.402 -29.468  1.00 69.09           N
ATOM   2206  CA  HIS A 155      -9.844   3.219 -30.268  1.00 69.09           C
ATOM   2207  C   HIS A 155     -10.476   4.591 -30.508  1.00 69.09           C
ATOM   2208  O   HIS A 155      -9.820   5.618 -30.339  1.00 69.09           O
ATOM   2209  HA  HIS A 155      -8.932   3.345 -29.684  1.00 69.09           H
ATOM   2210  CB  HIS A 155      -9.471   2.502 -31.567  1.00 69.09           C
ATOM   2211 1HB  HIS A 155      -9.192   1.474 -31.336  1.00 69.09           H
ATOM   2212 2HB  HIS A 155     -10.349   2.457 -32.211  1.00 69.09           H
ATOM   2213  CG  HIS A 155      -8.341   3.156 -32.327  1.00 69.09           C
ATOM   2214  ND1 HIS A 155      -8.549   4.135 -33.283  1.00 69.09           N
ATOM   2215  HD1 HIS A 155      -9.437   4.500 -33.563  1.00 69.09           H
ATOM   2216  CD2 HIS A 155      -6.992   2.963 -32.260  1.00 69.09           C
ATOM   2217  HD2 HIS A 155      -6.482   2.258 -31.605  1.00 69.09           H
ATOM   2218  CE1 HIS A 155      -7.371   4.506 -33.764  1.00 69.09           C
ATOM   2219  HE1 HIS A 155      -7.202   5.260 -34.533  1.00 69.09           H
ATOM   2220  NE2 HIS A 155      -6.408   3.778 -33.130  1.00 69.09           N
ATOM   2221  HN  HIS A 155     -11.232   1.694 -29.975  1.00 69.09           H
ATOM   2222  N   THR A 156     -11.741   4.565 -30.899  1.00 71.68           N
ATOM   2223  CA  THR A 156     -12.440   5.787 -31.257  1.00 71.68           C
ATOM   2224  C   THR A 156     -12.616   6.680 -30.027  1.00 71.68           C
ATOM   2225  O   THR A 156     -12.606   7.905 -30.138  1.00 71.68           O
ATOM   2226  HA  THR A 156     -11.825   6.339 -31.967  1.00 71.68           H
ATOM   2227  CB  THR A 156     -13.763   5.399 -31.919  1.00 71.68           C
ATOM   2228  HB  THR A 156     -14.564   6.074 -31.615  1.00 71.68           H
ATOM   2229  OG1 THR A 156     -13.942   4.031 -31.562  1.00 71.68           O
ATOM   2230  HG1 THR A 156     -14.230   3.962 -30.607  1.00 71.68           H
ATOM   2231  CG2 THR A 156     -13.669   5.376 -33.446  1.00 71.68           C
ATOM   2232 1HG2 THR A 156     -12.915   4.652 -33.753  1.00 71.68           H
ATOM   2233 2HG2 THR A 156     -13.390   6.366 -33.808  1.00 71.68           H
ATOM   2234 3HG2 THR A 156     -14.635   5.095 -33.866  1.00 71.68           H
ATOM   2235  HN  THR A 156     -12.286   3.729 -30.973  1.00 71.68           H
ATOM   2236  N   TRP A 157     -12.772   6.032 -28.882  1.00 76.22           N
ATOM   2237  CA  TRP A 157     -13.120   6.740 -27.662  1.00 76.22           C
ATOM   2238  C   TRP A 157     -11.831   6.989 -26.875  1.00 76.22           C
ATOM   2239  O   TRP A 157     -11.871   7.207 -25.666  1.00 76.22           O
ATOM   2240  HA  TRP A 157     -13.572   7.691 -27.946  1.00 76.22           H
ATOM   2241  CB  TRP A 157     -14.170   5.969 -26.860  1.00 76.22           C
ATOM   2242 1HB  TRP A 157     -13.878   4.920 -26.813  1.00 76.22           H
ATOM   2243 2HB  TRP A 157     -14.179   6.344 -25.837  1.00 76.22           H
ATOM   2244  CG  TRP A 157     -15.585   6.065 -27.434  1.00 76.22           C
ATOM   2245  CD1 TRP A 157     -15.947   6.319 -28.699  1.00 76.22           C
ATOM   2246  HD1 TRP A 157     -15.245   6.498 -29.514  1.00 76.22           H
ATOM   2247  CD2 TRP A 157     -16.821   5.895 -26.708  1.00 76.22           C
ATOM   2248  NE1 TRP A 157     -17.320   6.326 -28.841  1.00 76.22           N
ATOM   2249  HE1 TRP A 157     -17.826   6.492 -29.687  1.00 76.22           H
ATOM   2250  CE2 TRP A 157     -17.868   6.060 -27.592  1.00 76.22           C
ATOM   2251  CE3 TRP A 157     -17.047   5.612 -25.350  1.00 76.22           C
ATOM   2252  HE3 TRP A 157     -16.237   5.477 -24.632  1.00 76.22           H
ATOM   2253  CZ2 TRP A 157     -19.212   5.961 -27.215  1.00 76.22           C
ATOM   2254  HZ2 TRP A 157     -20.022   6.096 -27.932  1.00 76.22           H
ATOM   2255  CZ3 TRP A 157     -18.396   5.516 -24.989  1.00 76.22           C
ATOM   2256  HZ3 TRP A 157     -18.627   5.298 -23.946  1.00 76.22           H
ATOM   2257  CH2 TRP A 157     -19.461   5.680 -25.866  1.00 76.22           C
ATOM   2258  HH2 TRP A 157     -20.486   5.589 -25.506  1.00 76.22           H
ATOM   2259  HN  TRP A 157     -12.665   5.043 -28.780  1.00 76.22           H
ATOM   2260  N   ARG A 158     -10.719   6.946 -27.595  1.00 75.90           N
ATOM   2261  CA  ARG A 158      -9.414   6.972 -26.957  1.00 75.90           C
ATOM   2262  C   ARG A 158      -9.242   8.263 -26.153  1.00 75.90           C
ATOM   2263  O   ARG A 158      -8.776   8.232 -25.015  1.00 75.90           O
ATOM   2264  HA  ARG A 158      -9.405   6.100 -26.304  1.00 75.90           H
ATOM   2265  CB  ARG A 158      -8.293   6.871 -27.993  1.00 75.90           C
ATOM   2266 1HB  ARG A 158      -8.457   6.001 -28.628  1.00 75.90           H
ATOM   2267 2HB  ARG A 158      -8.311   7.747 -28.641  1.00 75.90           H
ATOM   2268  CG  ARG A 158      -6.926   6.762 -27.313  1.00 75.90           C
ATOM   2269 1HG  ARG A 158      -6.750   7.645 -26.698  1.00 75.90           H
ATOM   2270 2HG  ARG A 158      -6.916   5.901 -26.645  1.00 75.90           H
ATOM   2271  CD  ARG A 158      -5.808   6.624 -28.348  1.00 75.90           C
ATOM   2272 1HD  ARG A 158      -6.018   5.786 -29.013  1.00 75.90           H
ATOM   2273 2HD  ARG A 158      -5.763   7.519 -28.969  1.00 75.90           H
ATOM   2274  NE  ARG A 158      -4.511   6.416 -27.667  1.00 75.90           N
ATOM   2275  HE  ARG A 158      -4.463   6.596 -26.685  1.00 75.90           H
ATOM   2276  CZ  ARG A 158      -3.397   6.000 -28.285  1.00 75.90           C
ATOM   2277  NH1 ARG A 158      -3.403   5.743 -29.600  1.00 75.90           N
ATOM   2278 1HH1 ARG A 158      -4.244   5.861 -30.128  1.00 75.90           H
ATOM   2279 2HH1 ARG A 158      -2.567   5.433 -30.053  1.00 75.90           H
ATOM   2280  NH2 ARG A 158      -2.275   5.845 -27.567  1.00 75.90           N
ATOM   2281 1HH2 ARG A 158      -1.435   5.536 -28.013  1.00 75.90           H
ATOM   2282 2HH2 ARG A 158      -2.279   6.039 -26.586  1.00 75.90           H
ATOM   2283  HN  ARG A 158     -10.701   6.896 -28.593  1.00 75.90           H
ATOM   2284  N   GLU A 159      -9.626   9.367 -26.777  1.00 78.39           N
ATOM   2285  CA  GLU A 159      -9.450  10.672 -26.164  1.00 78.39           C
ATOM   2286  C   GLU A 159     -10.358  10.812 -24.941  1.00 78.39           C
ATOM   2287  O   GLU A 159      -9.908  11.221 -23.872  1.00 78.39           O
ATOM   2288  HA  GLU A 159      -8.405  10.709 -25.855  1.00 78.39           H
ATOM   2289  CB  GLU A 159      -9.714  11.792 -27.173  1.00 78.39           C
ATOM   2290 1HB  GLU A 159     -10.617  11.568 -27.742  1.00 78.39           H
ATOM   2291 2HB  GLU A 159      -9.756  12.750 -26.656  1.00 78.39           H
ATOM   2292  CG  GLU A 159      -8.571  11.898 -28.185  1.00 78.39           C
ATOM   2293 1HG  GLU A 159      -7.615  11.824 -27.668  1.00 78.39           H
ATOM   2294 2HG  GLU A 159      -8.621  11.064 -28.885  1.00 78.39           H
ATOM   2295  CD  GLU A 159      -8.640  13.219 -28.953  1.00 78.39           C
ATOM   2296  OE1 GLU A 159      -7.582  13.626 -29.480  1.00 78.39           O
ATOM   2297  OE2 GLU A 159      -9.750  13.793 -28.997  1.00 78.39           O
ATOM   2298  HN  GLU A 159     -10.051   9.378 -27.682  1.00 78.39           H
ATOM   2299  N   LYS A 160     -11.621  10.464 -25.139  1.00 82.11           N
ATOM   2300  CA  LYS A 160     -12.596  10.542 -24.064  1.00 82.11           C
ATOM   2301  C   LYS A 160     -12.112   9.704 -22.879  1.00 82.11           C
ATOM   2302  O   LYS A 160     -12.233  10.122 -21.729  1.00 82.11           O
ATOM   2303  HA  LYS A 160     -12.653  11.585 -23.750  1.00 82.11           H
ATOM   2304  CB  LYS A 160     -13.985  10.147 -24.571  1.00 82.11           C
ATOM   2305 1HB  LYS A 160     -13.917   9.223 -25.146  1.00 82.11           H
ATOM   2306 2HB  LYS A 160     -14.641   9.946 -23.724  1.00 82.11           H
ATOM   2307  CG  LYS A 160     -14.587  11.252 -25.440  1.00 82.11           C
ATOM   2308 1HG  LYS A 160     -14.512  12.208 -24.921  1.00 82.11           H
ATOM   2309 2HG  LYS A 160     -14.017  11.345 -26.364  1.00 82.11           H
ATOM   2310  CD  LYS A 160     -16.053  10.956 -25.766  1.00 82.11           C
ATOM   2311 1HD  LYS A 160     -16.127  10.000 -26.284  1.00 82.11           H
ATOM   2312 2HD  LYS A 160     -16.623  10.864 -24.842  1.00 82.11           H
ATOM   2313  CE  LYS A 160     -16.655  12.062 -26.635  1.00 82.11           C
ATOM   2314 1HE  LYS A 160     -16.519  13.029 -26.150  1.00 82.11           H
ATOM   2315 2HE  LYS A 160     -16.132  12.108 -27.590  1.00 82.11           H
ATOM   2316  NZ  LYS A 160     -18.096  11.814 -26.864  1.00 82.11           N
ATOM   2317 1HZ  LYS A 160     -18.478  12.553 -27.444  1.00 82.11           H
ATOM   2318 2HZ  LYS A 160     -18.215  10.922 -27.331  1.00 82.11           H
ATOM   2319 3HZ  LYS A 160     -18.582  11.797 -25.974  1.00 82.11           H
ATOM   2320  HN  LYS A 160     -11.980  10.134 -26.012  1.00 82.11           H
ATOM   2321  N   ARG A 161     -11.574   8.537 -23.202  1.00 81.99           N
ATOM   2322  CA  ARG A 161     -11.083   7.631 -22.178  1.00 81.99           C
ATOM   2323  C   ARG A 161      -9.944   8.284 -21.392  1.00 81.99           C
ATOM   2324  O   ARG A 161      -9.827   8.088 -20.184  1.00 81.99           O
ATOM   2325  HA  ARG A 161     -11.944   7.442 -21.537  1.00 81.99           H
ATOM   2326  CB  ARG A 161     -10.583   6.323 -22.794  1.00 81.99           C
ATOM   2327 1HB  ARG A 161      -9.908   6.541 -23.621  1.00 81.99           H
ATOM   2328 2HB  ARG A 161     -10.011   5.763 -22.054  1.00 81.99           H
ATOM   2329  CG  ARG A 161     -11.752   5.470 -23.293  1.00 81.99           C
ATOM   2330 1HG  ARG A 161     -12.328   5.103 -22.444  1.00 81.99           H
ATOM   2331 2HG  ARG A 161     -12.424   6.084 -23.893  1.00 81.99           H
ATOM   2332  CD  ARG A 161     -11.252   4.288 -24.126  1.00 81.99           C
ATOM   2333 1HD  ARG A 161     -12.086   3.823 -24.651  1.00 81.99           H
ATOM   2334 2HD  ARG A 161     -10.553   4.639 -24.886  1.00 81.99           H
ATOM   2335  NE  ARG A 161     -10.589   3.296 -23.251  1.00 81.99           N
ATOM   2336  HE  ARG A 161     -10.752   3.358 -22.266  1.00 81.99           H
ATOM   2337  CZ  ARG A 161      -9.786   2.320 -23.695  1.00 81.99           C
ATOM   2338  NH1 ARG A 161      -9.533   2.190 -25.004  1.00 81.99           N
ATOM   2339 1HH1 ARG A 161      -9.945   2.825 -25.658  1.00 81.99           H
ATOM   2340 2HH1 ARG A 161      -8.932   1.459 -25.328  1.00 81.99           H
ATOM   2341  NH2 ARG A 161      -9.239   1.475 -22.810  1.00 81.99           N
ATOM   2342 1HH2 ARG A 161      -8.637   0.742 -23.125  1.00 81.99           H
ATOM   2343 2HH2 ARG A 161      -9.433   1.579 -21.834  1.00 81.99           H
ATOM   2344  HN  ARG A 161     -11.471   8.209 -24.141  1.00 81.99           H
ATOM   2345  N   LEU A 162      -9.134   9.048 -22.111  1.00 84.20           N
ATOM   2346  CA  LEU A 162      -8.005   9.726 -21.497  1.00 84.20           C
ATOM   2347  C   LEU A 162      -8.522  10.784 -20.519  1.00 84.20           C
ATOM   2348  O   LEU A 162      -7.967  10.955 -19.435  1.00 84.20           O
ATOM   2349  HA  LEU A 162      -7.443   8.981 -20.935  1.00 84.20           H
ATOM   2350  CB  LEU A 162      -7.069  10.286 -22.570  1.00 84.20           C
ATOM   2351 1HB  LEU A 162      -6.980   9.548 -23.367  1.00 84.20           H
ATOM   2352 2HB  LEU A 162      -7.535  11.170 -23.005  1.00 84.20           H
ATOM   2353  CG  LEU A 162      -5.662  10.663 -22.102  1.00 84.20           C
ATOM   2354  HG  LEU A 162      -5.733  11.050 -21.086  1.00 84.20           H
ATOM   2355  CD1 LEU A 162      -4.752   9.434 -22.055  1.00 84.20           C
ATOM   2356 1HD1 LEU A 162      -5.166   8.701 -21.363  1.00 84.20           H
ATOM   2357 2HD1 LEU A 162      -4.683   8.994 -23.050  1.00 84.20           H
ATOM   2358 3HD1 LEU A 162      -3.758   9.730 -21.719  1.00 84.20           H
ATOM   2359  CD2 LEU A 162      -5.075  11.778 -22.970  1.00 84.20           C
ATOM   2360 1HD2 LEU A 162      -5.021  11.441 -24.006  1.00 84.20           H
ATOM   2361 2HD2 LEU A 162      -5.712  12.660 -22.908  1.00 84.20           H
ATOM   2362 3HD2 LEU A 162      -4.075  12.026 -22.616  1.00 84.20           H
ATOM   2363  HN  LEU A 162      -9.239   9.206 -23.093  1.00 84.20           H
ATOM   2364  N   LEU A 163      -9.577  11.466 -20.938  1.00 86.96           N
ATOM   2365  CA  LEU A 163     -10.151  12.528 -20.129  1.00 86.96           C
ATOM   2366  C   LEU A 163     -10.700  11.934 -18.830  1.00 86.96           C
ATOM   2367  O   LEU A 163     -10.400  12.425 -17.744  1.00 86.96           O
ATOM   2368  HA  LEU A 163      -9.347  13.220 -19.879  1.00 86.96           H
ATOM   2369  CB  LEU A 163     -11.190  13.313 -20.934  1.00 86.96           C
ATOM   2370 1HB  LEU A 163     -10.841  13.387 -21.964  1.00 86.96           H
ATOM   2371 2HB  LEU A 163     -12.116  12.739 -20.951  1.00 86.96           H
ATOM   2372  CG  LEU A 163     -11.505  14.722 -20.428  1.00 86.96           C
ATOM   2373  HG  LEU A 163     -10.990  14.867 -19.478  1.00 86.96           H
ATOM   2374  CD1 LEU A 163     -10.976  15.783 -21.395  1.00 86.96           C
ATOM   2375 1HD1 LEU A 163      -9.896  15.680 -21.492  1.00 86.96           H
ATOM   2376 2HD1 LEU A 163     -11.443  15.649 -22.371  1.00 86.96           H
ATOM   2377 3HD1 LEU A 163     -11.214  16.775 -21.011  1.00 86.96           H
ATOM   2378  CD2 LEU A 163     -13.002  14.886 -20.159  1.00 86.96           C
ATOM   2379 1HD2 LEU A 163     -13.558  14.713 -21.081  1.00 86.96           H
ATOM   2380 2HD2 LEU A 163     -13.317  14.165 -19.405  1.00 86.96           H
ATOM   2381 3HD2 LEU A 163     -13.199  15.896 -19.801  1.00 86.96           H
ATOM   2382  HN  LEU A 163     -10.038  11.304 -21.811  1.00 86.96           H
ATOM   2383  N   TYR A 164     -11.495  10.885 -18.986  1.00 88.11           N
ATOM   2384  CA  TYR A 164     -12.077  10.210 -17.839  1.00 88.11           C
ATOM   2385  C   TYR A 164     -10.988   9.660 -16.915  1.00 88.11           C
ATOM   2386  O   TYR A 164     -11.150   9.650 -15.696  1.00 88.11           O
ATOM   2387  HA  TYR A 164     -12.676  10.936 -17.290  1.00 88.11           H
ATOM   2388  CB  TYR A 164     -12.887   9.042 -18.403  1.00 88.11           C
ATOM   2389 1HB  TYR A 164     -12.276   8.505 -19.129  1.00 88.11           H
ATOM   2390 2HB  TYR A 164     -13.110   8.344 -17.596  1.00 88.11           H
ATOM   2391  CG  TYR A 164     -14.198   9.459 -19.073  1.00 88.11           C
ATOM   2392  CD1 TYR A 164     -15.023  10.380 -18.460  1.00 88.11           C
ATOM   2393  HD1 TYR A 164     -14.741  10.809 -17.499  1.00 88.11           H
ATOM   2394  CD2 TYR A 164     -14.555   8.916 -20.290  1.00 88.11           C
ATOM   2395  HD2 TYR A 164     -13.903   8.188 -20.775  1.00 88.11           H
ATOM   2396  CE1 TYR A 164     -16.257  10.773 -19.090  1.00 88.11           C
ATOM   2397  HE1 TYR A 164     -16.918  11.500 -18.617  1.00 88.11           H
ATOM   2398  CE2 TYR A 164     -15.788   9.309 -20.921  1.00 88.11           C
ATOM   2399  HE2 TYR A 164     -16.082   8.887 -21.882  1.00 88.11           H
ATOM   2400  CZ  TYR A 164     -16.578  10.219 -20.290  1.00 88.11           C
ATOM   2401  OH  TYR A 164     -17.743  10.590 -20.885  1.00 88.11           O
ATOM   2402  HH  TYR A 164     -17.862  10.092 -21.744  1.00 88.11           H
ATOM   2403  HN  TYR A 164     -11.741  10.497 -19.875  1.00 88.11           H
ATOM   2404  N   SER A 165      -9.902   9.217 -17.532  1.00 88.50           N
ATOM   2405  CA  SER A 165      -8.791   8.657 -16.781  1.00 88.50           C
ATOM   2406  C   SER A 165      -8.236   9.702 -15.810  1.00 88.50           C
ATOM   2407  O   SER A 165      -7.813   9.365 -14.706  1.00 88.50           O
ATOM   2408  HA  SER A 165      -9.209   7.812 -16.235  1.00 88.50           H
ATOM   2409  CB  SER A 165      -7.687   8.163 -17.717  1.00 88.50           C
ATOM   2410 1HB  SER A 165      -7.056   7.448 -17.189  1.00 88.50           H
ATOM   2411 2HB  SER A 165      -8.134   7.632 -18.558  1.00 88.50           H
ATOM   2412  OG  SER A 165      -6.883   9.233 -18.207  1.00 88.50           O
ATOM   2413  HG  SER A 165      -6.144   8.873 -18.777  1.00 88.50           H
ATOM   2414  HN  SER A 165      -9.775   9.237 -18.523  1.00 88.50           H
ATOM   2415  N   LYS A 166      -8.255  10.949 -16.258  1.00 91.29           N
ATOM   2416  CA  LYS A 166      -7.760  12.044 -15.443  1.00 91.29           C
ATOM   2417  C   LYS A 166      -8.684  12.237 -14.239  1.00 91.29           C
ATOM   2418  O   LYS A 166      -8.218  12.359 -13.108  1.00 91.29           O
ATOM   2419  HA  LYS A 166      -6.773  11.760 -15.078  1.00 91.29           H
ATOM   2420  CB  LYS A 166      -7.583  13.306 -16.291  1.00 91.29           C
ATOM   2421 1HB  LYS A 166      -8.498  13.506 -16.848  1.00 91.29           H
ATOM   2422 2HB  LYS A 166      -7.412  14.164 -15.641  1.00 91.29           H
ATOM   2423  CG  LYS A 166      -6.411  13.153 -17.263  1.00 91.29           C
ATOM   2424 1HG  LYS A 166      -5.490  12.988 -16.704  1.00 91.29           H
ATOM   2425 2HG  LYS A 166      -6.566  12.275 -17.890  1.00 91.29           H
ATOM   2426  CD  LYS A 166      -6.264  14.396 -18.143  1.00 91.29           C
ATOM   2427 1HD  LYS A 166      -7.157  14.520 -18.756  1.00 91.29           H
ATOM   2428 2HD  LYS A 166      -6.182  15.283 -17.516  1.00 91.29           H
ATOM   2429  CE  LYS A 166      -5.032  14.287 -19.044  1.00 91.29           C
ATOM   2430 1HE  LYS A 166      -4.149  14.082 -18.439  1.00 91.29           H
ATOM   2431 2HE  LYS A 166      -5.149  13.448 -19.731  1.00 91.29           H
ATOM   2432  NZ  LYS A 166      -4.837  15.539 -19.809  1.00 91.29           N
ATOM   2433 1HZ  LYS A 166      -4.026  15.444 -20.411  1.00 91.29           H
ATOM   2434 2HZ  LYS A 166      -5.659  15.721 -20.374  1.00 91.29           H
ATOM   2435 3HZ  LYS A 166      -4.691  16.309 -19.166  1.00 91.29           H
ATOM   2436  HN  LYS A 166      -8.600  11.214 -17.159  1.00 91.29           H
ATOM   2437  N   MET A 167      -9.978  12.258 -14.525  1.00 93.57           N
ATOM   2438  CA  MET A 167     -10.970  12.471 -13.485  1.00 93.57           C
ATOM   2439  C   MET A 167     -10.924  11.350 -12.445  1.00 93.57           C
ATOM   2440  O   MET A 167     -11.029  11.605 -11.247  1.00 93.57           O
ATOM   2441  HA  MET A 167     -10.706  13.420 -13.017  1.00 93.57           H
ATOM   2442  CB  MET A 167     -12.364  12.529 -14.113  1.00 93.57           C
ATOM   2443 1HB  MET A 167     -12.520  11.652 -14.741  1.00 93.57           H
ATOM   2444 2HB  MET A 167     -13.121  12.499 -13.330  1.00 93.57           H
ATOM   2445  CG  MET A 167     -12.537  13.799 -14.949  1.00 93.57           C
ATOM   2446 1HG  MET A 167     -12.344  14.678 -14.333  1.00 93.57           H
ATOM   2447 2HG  MET A 167     -11.809  13.812 -15.760  1.00 93.57           H
ATOM   2448  SD  MET A 167     -14.192  13.872 -15.613  1.00 93.57           S
ATOM   2449  CE  MET A 167     -15.120  14.112 -14.108  1.00 93.57           C
ATOM   2450 1HE  MET A 167     -14.949  13.270 -13.437  1.00 93.57           H
ATOM   2451 2HE  MET A 167     -14.796  15.034 -13.624  1.00 93.57           H
ATOM   2452 3HE  MET A 167     -16.182  14.180 -14.343  1.00 93.57           H
ATOM   2453  HN  MET A 167     -10.350  12.134 -15.445  1.00 93.57           H
ATOM   2454  N   VAL A 168     -10.768  10.132 -12.943  1.00 92.90           N
ATOM   2455  CA  VAL A 168     -10.731   8.968 -12.073  1.00 92.90           C
ATOM   2456  C   VAL A 168      -9.529   9.078 -11.132  1.00 92.90           C
ATOM   2457  O   VAL A 168      -9.652   8.833  -9.933  1.00 92.90           O
ATOM   2458  HA  VAL A 168     -11.644   8.972 -11.479  1.00 92.90           H
ATOM   2459  CB  VAL A 168     -10.717   7.688 -12.913  1.00 92.90           C
ATOM   2460  HB  VAL A 168      -9.934   7.788 -13.664  1.00 92.90           H
ATOM   2461  CG1 VAL A 168     -10.387   6.470 -12.049  1.00 92.90           C
ATOM   2462 1HG1 VAL A 168      -9.404   6.601 -11.596  1.00 92.90           H
ATOM   2463 2HG1 VAL A 168     -11.137   6.366 -11.265  1.00 92.90           H
ATOM   2464 3HG1 VAL A 168     -10.384   5.574 -12.670  1.00 92.90           H
ATOM   2465  CG2 VAL A 168     -12.048   7.498 -13.643  1.00 92.90           C
ATOM   2466 1HG2 VAL A 168     -12.856   7.430 -12.915  1.00 92.90           H
ATOM   2467 2HG2 VAL A 168     -12.225   8.347 -14.303  1.00 92.90           H
ATOM   2468 3HG2 VAL A 168     -12.012   6.582 -14.232  1.00 92.90           H
ATOM   2469  HN  VAL A 168     -10.668   9.934 -13.918  1.00 92.90           H
ATOM   2470  N   CYS A 169      -8.396   9.446 -11.711  1.00 92.80           N
ATOM   2471  CA  CYS A 169      -7.171   9.578 -10.942  1.00 92.80           C
ATOM   2472  C   CYS A 169      -7.422  10.572  -9.806  1.00 92.80           C
ATOM   2473  O   CYS A 169      -7.103  10.295  -8.651  1.00 92.80           O
ATOM   2474  HA  CYS A 169      -6.942   8.588 -10.546  1.00 92.80           H
ATOM   2475  CB  CYS A 169      -5.993  10.001 -11.821  1.00 92.80           C
ATOM   2476 1HB  CYS A 169      -6.278  10.852 -12.441  1.00 92.80           H
ATOM   2477 2HB  CYS A 169      -5.160  10.326 -11.197  1.00 92.80           H
ATOM   2478  SG  CYS A 169      -5.470   8.604 -12.881  1.00 92.80           S
ATOM   2479  HG  CYS A 169      -6.427   8.755 -13.792  1.00 92.80           H
ATOM   2480  HN  CYS A 169      -8.307   9.651 -12.686  1.00 92.80           H
ATOM   2481  N   PHE A 170      -7.990  11.711 -10.175  1.00 95.06           N
ATOM   2482  CA  PHE A 170      -8.247  12.766  -9.209  1.00 95.06           C
ATOM   2483  C   PHE A 170      -9.146  12.267  -8.077  1.00 95.06           C
ATOM   2484  O   PHE A 170      -8.868  12.511  -6.904  1.00 95.06           O
ATOM   2485  HA  PHE A 170      -7.284  13.070  -8.799  1.00 95.06           H
ATOM   2486  CB  PHE A 170      -8.965  13.891  -9.957  1.00 95.06           C
ATOM   2487 1HB  PHE A 170      -8.349  14.205 -10.800  1.00 95.06           H
ATOM   2488 2HB  PHE A 170      -9.896  13.503 -10.369  1.00 95.06           H
ATOM   2489  CG  PHE A 170      -9.278  15.113  -9.091  1.00 95.06           C
ATOM   2490  CD1 PHE A 170     -10.527  15.283  -8.581  1.00 95.06           C
ATOM   2491  HD1 PHE A 170     -11.306  14.549  -8.789  1.00 95.06           H
ATOM   2492  CD2 PHE A 170      -8.307  16.029  -8.831  1.00 95.06           C
ATOM   2493  HD2 PHE A 170      -7.306  15.893  -9.239  1.00 95.06           H
ATOM   2494  CE1 PHE A 170     -10.818  16.417  -7.777  1.00 95.06           C
ATOM   2495  HE1 PHE A 170     -11.819  16.554  -7.368  1.00 95.06           H
ATOM   2496  CE2 PHE A 170      -8.597  17.163  -8.027  1.00 95.06           C
ATOM   2497  HE2 PHE A 170      -7.819  17.897  -7.818  1.00 95.06           H
ATOM   2498  CZ  PHE A 170      -9.846  17.333  -7.517  1.00 95.06           C
ATOM   2499  HZ  PHE A 170     -10.069  18.204  -6.900  1.00 95.06           H
ATOM   2500  HN  PHE A 170      -8.273  11.917 -11.111  1.00 95.06           H
ATOM   2501  N   THR A 171     -10.207  11.576  -8.468  1.00 95.71           N
ATOM   2502  CA  THR A 171     -11.175  11.081  -7.504  1.00 95.71           C
ATOM   2503  C   THR A 171     -10.504  10.126  -6.516  1.00 95.71           C
ATOM   2504  O   THR A 171     -10.811  10.142  -5.325  1.00 95.71           O
ATOM   2505  HA  THR A 171     -11.549  11.928  -6.927  1.00 95.71           H
ATOM   2506  CB  THR A 171     -12.330  10.442  -8.279  1.00 95.71           C
ATOM   2507  HB  THR A 171     -12.015   9.508  -8.745  1.00 95.71           H
ATOM   2508  OG1 THR A 171     -12.755  11.465  -9.175  1.00 95.71           O
ATOM   2509  HG1 THR A 171     -12.341  11.326 -10.074  1.00 95.71           H
ATOM   2510  CG2 THR A 171     -13.554  10.185  -7.398  1.00 95.71           C
ATOM   2511 1HG2 THR A 171     -13.909  11.129  -6.985  1.00 95.71           H
ATOM   2512 2HG2 THR A 171     -13.282   9.512  -6.585  1.00 95.71           H
ATOM   2513 3HG2 THR A 171     -14.343   9.730  -7.997  1.00 95.71           H
ATOM   2514  HN  THR A 171     -10.410  11.354  -9.422  1.00 95.71           H
ATOM   2515  N   ILE A 172      -9.599   9.317  -7.046  1.00 94.07           N
ATOM   2516  CA  ILE A 172      -8.912   8.326  -6.234  1.00 94.07           C
ATOM   2517  C   ILE A 172      -8.077   9.038  -5.168  1.00 94.07           C
ATOM   2518  O   ILE A 172      -8.085   8.643  -4.003  1.00 94.07           O
ATOM   2519  HA  ILE A 172      -9.675   7.729  -5.734  1.00 94.07           H
ATOM   2520  CB  ILE A 172      -8.101   7.377  -7.119  1.00 94.07           C
ATOM   2521  HB  ILE A 172      -7.567   7.973  -7.859  1.00 94.07           H
ATOM   2522  CG1 ILE A 172      -9.020   6.422  -7.884  1.00 94.07           C
ATOM   2523 1HG1 ILE A 172      -9.487   5.725  -7.188  1.00 94.07           H
ATOM   2524 2HG1 ILE A 172      -9.823   6.986  -8.358  1.00 94.07           H
ATOM   2525  CG2 ILE A 172      -7.050   6.627  -6.298  1.00 94.07           C
ATOM   2526 1HG2 ILE A 172      -6.370   7.343  -5.838  1.00 94.07           H
ATOM   2527 2HG2 ILE A 172      -7.544   6.044  -5.521  1.00 94.07           H
ATOM   2528 3HG2 ILE A 172      -6.488   5.959  -6.951  1.00 94.07           H
ATOM   2529  CD1 ILE A 172      -8.239   5.645  -8.946  1.00 94.07           C
ATOM   2530 1HD1 ILE A 172      -7.794   6.344  -9.654  1.00 94.07           H
ATOM   2531 2HD1 ILE A 172      -7.452   5.063  -8.466  1.00 94.07           H
ATOM   2532 3HD1 ILE A 172      -8.916   4.974  -9.475  1.00 94.07           H
ATOM   2533  HN  ILE A 172      -9.333   9.330  -8.010  1.00 94.07           H
ATOM   2534  N   TRP A 173      -7.377  10.074  -5.604  1.00 94.90           N
ATOM   2535  CA  TRP A 173      -6.480  10.797  -4.719  1.00 94.90           C
ATOM   2536  C   TRP A 173      -7.312  11.380  -3.575  1.00 94.90           C
ATOM   2537  O   TRP A 173      -6.932  11.274  -2.410  1.00 94.90           O
ATOM   2538  HA  TRP A 173      -5.753  10.085  -4.327  1.00 94.90           H
ATOM   2539  CB  TRP A 173      -5.691  11.860  -5.487  1.00 94.90           C
ATOM   2540 1HB  TRP A 173      -6.347  12.322  -6.225  1.00 94.90           H
ATOM   2541 2HB  TRP A 173      -5.390  12.645  -4.793  1.00 94.90           H
ATOM   2542  CG  TRP A 173      -4.447  11.321  -6.196  1.00 94.90           C
ATOM   2543  CD1 TRP A 173      -4.240  11.193  -7.514  1.00 94.90           C
ATOM   2544  HD1 TRP A 173      -4.966  11.469  -8.279  1.00 94.90           H
ATOM   2545  CD2 TRP A 173      -3.240  10.841  -5.569  1.00 94.90           C
ATOM   2546  NE1 TRP A 173      -2.993  10.667  -7.781  1.00 94.90           N
ATOM   2547  HE1 TRP A 173      -2.610  10.479  -8.685  1.00 94.90           H
ATOM   2548  CE2 TRP A 173      -2.365  10.446  -6.560  1.00 94.90           C
ATOM   2549  CE3 TRP A 173      -2.898  10.743  -4.209  1.00 94.90           C
ATOM   2550  HE3 TRP A 173      -3.571  11.048  -3.407  1.00 94.90           H
ATOM   2551  CZ2 TRP A 173      -1.092   9.926  -6.297  1.00 94.90           C
ATOM   2552  HZ2 TRP A 173      -0.419   9.621  -7.098  1.00 94.90           H
ATOM   2553  CZ3 TRP A 173      -1.623  10.222  -3.962  1.00 94.90           C
ATOM   2554  HZ3 TRP A 173      -1.307  10.124  -2.923  1.00 94.90           H
ATOM   2555  CH2 TRP A 173      -0.730   9.819  -4.949  1.00 94.90           C
ATOM   2556  HH2 TRP A 173       0.247   9.422  -4.674  1.00 94.90           H
ATOM   2557  HN  TRP A 173      -7.415  10.420  -6.542  1.00 94.90           H
ATOM   2558  N   VAL A 174      -8.432  11.982  -3.948  1.00 95.96           N
ATOM   2559  CA  VAL A 174      -9.289  12.637  -2.975  1.00 95.96           C
ATOM   2560  C   VAL A 174      -9.791  11.602  -1.965  1.00 95.96           C
ATOM   2561  O   VAL A 174      -9.770  11.845  -0.760  1.00 95.96           O
ATOM   2562  HA  VAL A 174      -8.685  13.376  -2.448  1.00 95.96           H
ATOM   2563  CB  VAL A 174     -10.423  13.374  -3.689  1.00 95.96           C
ATOM   2564  HB  VAL A 174     -10.921  12.665  -4.350  1.00 95.96           H
ATOM   2565  CG1 VAL A 174     -11.459  13.889  -2.687  1.00 95.96           C
ATOM   2566 1HG1 VAL A 174     -11.881  13.048  -2.136  1.00 95.96           H
ATOM   2567 2HG1 VAL A 174     -10.980  14.576  -1.990  1.00 95.96           H
ATOM   2568 3HG1 VAL A 174     -12.254  14.409  -3.221  1.00 95.96           H
ATOM   2569  CG2 VAL A 174      -9.879  14.516  -4.550  1.00 95.96           C
ATOM   2570 1HG2 VAL A 174      -9.345  15.225  -3.917  1.00 95.96           H
ATOM   2571 2HG2 VAL A 174      -9.198  14.113  -5.299  1.00 95.96           H
ATOM   2572 3HG2 VAL A 174     -10.706  15.023  -5.046  1.00 95.96           H
ATOM   2573  HN  VAL A 174      -8.755  12.026  -4.893  1.00 95.96           H
ATOM   2574  N   LEU A 175     -10.230  10.470  -2.495  1.00 93.34           N
ATOM   2575  CA  LEU A 175     -10.848   9.447  -1.669  1.00 93.34           C
ATOM   2576  C   LEU A 175      -9.806   8.882  -0.701  1.00 93.34           C
ATOM   2577  O   LEU A 175     -10.095   8.677   0.477  1.00 93.34           O
ATOM   2578  HA  LEU A 175     -11.634   9.928  -1.087  1.00 93.34           H
ATOM   2579  CB  LEU A 175     -11.517   8.384  -2.543  1.00 93.34           C
ATOM   2580 1HB  LEU A 175     -12.129   8.889  -3.290  1.00 93.34           H
ATOM   2581 2HB  LEU A 175     -10.738   7.843  -3.081  1.00 93.34           H
ATOM   2582  CG  LEU A 175     -12.392   7.366  -1.809  1.00 93.34           C
ATOM   2583  HG  LEU A 175     -12.452   7.660  -0.761  1.00 93.34           H
ATOM   2584  CD1 LEU A 175     -13.819   7.370  -2.362  1.00 93.34           C
ATOM   2585 1HD1 LEU A 175     -14.254   8.362  -2.236  1.00 93.34           H
ATOM   2586 2HD1 LEU A 175     -13.798   7.115  -3.422  1.00 93.34           H
ATOM   2587 3HD1 LEU A 175     -14.420   6.638  -1.823  1.00 93.34           H
ATOM   2588  CD2 LEU A 175     -11.765   5.972  -1.852  1.00 93.34           C
ATOM   2589 1HD2 LEU A 175     -11.654   5.654  -2.889  1.00 93.34           H
ATOM   2590 2HD2 LEU A 175     -10.785   5.999  -1.374  1.00 93.34           H
ATOM   2591 3HD2 LEU A 175     -12.408   5.268  -1.323  1.00 93.34           H
ATOM   2592  HN  LEU A 175     -10.169  10.248  -3.468  1.00 93.34           H
ATOM   2593  N   ALA A 176      -8.617   8.645  -1.235  1.00 93.04           N
ATOM   2594  CA  ALA A 176      -7.544   8.068  -0.443  1.00 93.04           C
ATOM   2595  C   ALA A 176      -7.180   9.027   0.692  1.00 93.04           C
ATOM   2596  O   ALA A 176      -6.887   8.594   1.805  1.00 93.04           O
ATOM   2597  HA  ALA A 176      -7.911   7.135  -0.015  1.00 93.04           H
ATOM   2598  CB  ALA A 176      -6.351   7.758  -1.350  1.00 93.04           C
ATOM   2599 1HB  ALA A 176      -6.654   7.050  -2.121  1.00 93.04           H
ATOM   2600 2HB  ALA A 176      -6.002   8.678  -1.818  1.00 93.04           H
ATOM   2601 3HB  ALA A 176      -5.546   7.325  -0.756  1.00 93.04           H
ATOM   2602  HN  ALA A 176      -8.382   8.840  -2.187  1.00 93.04           H
ATOM   2603  N   ALA A 177      -7.210  10.312   0.370  1.00 94.14           N
ATOM   2604  CA  ALA A 177      -6.849  11.334   1.338  1.00 94.14           C
ATOM   2605  C   ALA A 177      -7.842  11.303   2.501  1.00 94.14           C
ATOM   2606  O   ALA A 177      -7.444  11.362   3.663  1.00 94.14           O
ATOM   2607  HA  ALA A 177      -5.854  11.098   1.714  1.00 94.14           H
ATOM   2608  CB  ALA A 177      -6.804  12.698   0.646  1.00 94.14           C
ATOM   2609 1HB  ALA A 177      -6.063  12.677  -0.153  1.00 94.14           H
ATOM   2610 2HB  ALA A 177      -7.784  12.926   0.227  1.00 94.14           H
ATOM   2611 3HB  ALA A 177      -6.533  13.465   1.372  1.00 94.14           H
ATOM   2612  HN  ALA A 177      -7.474  10.657  -0.531  1.00 94.14           H
ATOM   2613  N   ALA A 178      -9.116  11.209   2.148  1.00 94.12           N
ATOM   2614  CA  ALA A 178     -10.173  11.250   3.143  1.00 94.12           C
ATOM   2615  C   ALA A 178     -10.038  10.043   4.074  1.00 94.12           C
ATOM   2616  O   ALA A 178     -10.307  10.144   5.270  1.00 94.12           O
ATOM   2617  HA  ALA A 178     -10.047  12.163   3.725  1.00 94.12           H
ATOM   2618  CB  ALA A 178     -11.533  11.295   2.442  1.00 94.12           C
ATOM   2619 1HB  ALA A 178     -11.589  12.186   1.816  1.00 94.12           H
ATOM   2620 2HB  ALA A 178     -11.652  10.407   1.822  1.00 94.12           H
ATOM   2621 3HB  ALA A 178     -12.326  11.325   3.189  1.00 94.12           H
ATOM   2622  HN  ALA A 178      -9.428  11.108   1.203  1.00 94.12           H
ATOM   2623  N   LEU A 179      -9.620   8.930   3.491  1.00 91.77           N
ATOM   2624  CA  LEU A 179      -9.536   7.682   4.231  1.00 91.77           C
ATOM   2625  C   LEU A 179      -8.352   7.747   5.199  1.00 91.77           C
ATOM   2626  O   LEU A 179      -8.226   6.907   6.088  1.00 91.77           O
ATOM   2627  HA  LEU A 179     -10.453   7.586   4.813  1.00 91.77           H
ATOM   2628  CB  LEU A 179      -9.482   6.492   3.272  1.00 91.77           C
ATOM   2629 1HB  LEU A 179      -8.687   6.670   2.548  1.00 91.77           H
ATOM   2630 2HB  LEU A 179      -9.202   5.605   3.840  1.00 91.77           H
ATOM   2631  CG  LEU A 179     -10.772   6.188   2.507  1.00 91.77           C
ATOM   2632  HG  LEU A 179     -11.039   7.069   1.924  1.00 91.77           H
ATOM   2633  CD1 LEU A 179     -10.565   5.037   1.520  1.00 91.77           C
ATOM   2634 1HD1 LEU A 179      -9.789   5.308   0.803  1.00 91.77           H
ATOM   2635 2HD1 LEU A 179     -10.261   4.142   2.063  1.00 91.77           H
ATOM   2636 3HD1 LEU A 179     -11.497   4.842   0.990  1.00 91.77           H
ATOM   2637  CD2 LEU A 179     -11.929   5.916   3.470  1.00 91.77           C
ATOM   2638 1HD2 LEU A 179     -11.685   5.059   4.099  1.00 91.77           H
ATOM   2639 2HD2 LEU A 179     -12.093   6.792   4.097  1.00 91.77           H
ATOM   2640 3HD2 LEU A 179     -12.833   5.702   2.900  1.00 91.77           H
ATOM   2641  HN  LEU A 179      -9.342   8.871   2.532  1.00 91.77           H
ATOM   2642  N   CYS A 180      -7.515   8.753   4.992  1.00 92.53           N
ATOM   2643  CA  CYS A 180      -6.294   8.881   5.769  1.00 92.53           C
ATOM   2644  C   CYS A 180      -6.553   9.865   6.912  1.00 92.53           C
ATOM   2645  O   CYS A 180      -5.640  10.201   7.665  1.00 92.53           O
ATOM   2646  HA  CYS A 180      -6.064   7.889   6.157  1.00 92.53           H
ATOM   2647  CB  CYS A 180      -5.113   9.316   4.899  1.00 92.53           C
ATOM   2648 1HB  CYS A 180      -5.337  10.268   4.416  1.00 92.53           H
ATOM   2649 2HB  CYS A 180      -4.231   9.473   5.520  1.00 92.53           H
ATOM   2650  SG  CYS A 180      -4.766   8.041   3.633  1.00 92.53           S
ATOM   2651  HG  CYS A 180      -5.905   8.195   2.964  1.00 92.53           H
ATOM   2652  HN  CYS A 180      -7.660   9.470   4.311  1.00 92.53           H
ATOM   2653  N   ILE A 181      -7.801  10.298   7.006  1.00 93.93           N
ATOM   2654  CA  ILE A 181      -8.181  11.275   8.013  1.00 93.93           C
ATOM   2655  C   ILE A 181      -7.838  10.730   9.401  1.00 93.93           C
ATOM   2656  O   ILE A 181      -7.230  11.427  10.212  1.00 93.93           O
ATOM   2657  HA  ILE A 181      -7.587  12.172   7.838  1.00 93.93           H
ATOM   2658  CB  ILE A 181      -9.651  11.666   7.852  1.00 93.93           C
ATOM   2659  HB  ILE A 181     -10.230  10.758   7.685  1.00 93.93           H
ATOM   2660  CG1 ILE A 181      -9.850  12.560   6.627  1.00 93.93           C
ATOM   2661 1HG1 ILE A 181      -9.349  13.516   6.784  1.00 93.93           H
ATOM   2662 2HG1 ILE A 181      -9.386  12.097   5.755  1.00 93.93           H
ATOM   2663  CG2 ILE A 181     -10.188  12.316   9.129  1.00 93.93           C
ATOM   2664 1HG2 ILE A 181     -10.102  11.614   9.958  1.00 93.93           H
ATOM   2665 2HG2 ILE A 181      -9.610  13.213   9.351  1.00 93.93           H
ATOM   2666 3HG2 ILE A 181     -11.235  12.584   8.987  1.00 93.93           H
ATOM   2667  CD1 ILE A 181     -11.337  12.796   6.355  1.00 93.93           C
ATOM   2668 1HD1 ILE A 181     -11.829  11.841   6.174  1.00 93.93           H
ATOM   2669 2HD1 ILE A 181     -11.791  13.281   7.219  1.00 93.93           H
ATOM   2670 3HD1 ILE A 181     -11.449  13.435   5.479  1.00 93.93           H
ATOM   2671  HN  ILE A 181      -8.545   9.994   6.411  1.00 93.93           H
ATOM   2672  N   PRO A 182      -8.218   9.480   9.698  1.00 91.89           N
ATOM   2673  CA  PRO A 182      -8.013   8.927  11.039  1.00 91.89           C
ATOM   2674  C   PRO A 182      -6.571   9.058  11.502  1.00 91.89           C
ATOM   2675  O   PRO A 182      -6.313   9.454  12.637  1.00 91.89           O
ATOM   2676  HA  PRO A 182      -8.598   9.487  11.768  1.00 91.89           H
ATOM   2677  CB  PRO A 182      -8.433   7.463  10.896  1.00 91.89           C
ATOM   2678 1HB  PRO A 182      -7.585   6.825  10.646  1.00 91.89           H
ATOM   2679 2HB  PRO A 182      -8.861   7.076  11.820  1.00 91.89           H
ATOM   2680  CG  PRO A 182      -9.461   7.499   9.771  1.00 91.89           C
ATOM   2681 1HG  PRO A 182      -9.595   6.519   9.313  1.00 91.89           H
ATOM   2682 2HG  PRO A 182     -10.443   7.806  10.130  1.00 91.89           H
ATOM   2683  CD  PRO A 182      -8.867   8.507   8.801  1.00 91.89           C
ATOM   2684 1HD  PRO A 182      -8.148   8.044   8.125  1.00 91.89           H
ATOM   2685 2HD  PRO A 182      -9.633   8.969   8.178  1.00 91.89           H
ATOM   2686  N   GLU A 183      -5.661   8.717  10.601  1.00 92.32           N
ATOM   2687  CA  GLU A 183      -4.244   8.738  10.924  1.00 92.32           C
ATOM   2688  C   GLU A 183      -3.807  10.154  11.304  1.00 92.32           C
ATOM   2689  O   GLU A 183      -3.021  10.337  12.232  1.00 92.32           O
ATOM   2690  HA  GLU A 183      -4.133   8.074  11.782  1.00 92.32           H
ATOM   2691  CB  GLU A 183      -3.409   8.200   9.761  1.00 92.32           C
ATOM   2692 1HB  GLU A 183      -3.818   8.560   8.817  1.00 92.32           H
ATOM   2693 2HB  GLU A 183      -2.362   8.467   9.907  1.00 92.32           H
ATOM   2694  CG  GLU A 183      -3.461   6.672   9.709  1.00 92.32           C
ATOM   2695 1HG  GLU A 183      -2.720   6.303   8.999  1.00 92.32           H
ATOM   2696 2HG  GLU A 183      -3.198   6.262  10.685  1.00 92.32           H
ATOM   2697  CD  GLU A 183      -4.853   6.184   9.303  1.00 92.32           C
ATOM   2698  OE1 GLU A 183      -5.139   4.997   9.572  1.00 92.32           O
ATOM   2699  OE2 GLU A 183      -5.598   7.009   8.732  1.00 92.32           O
ATOM   2700  HN  GLU A 183      -5.877   8.431   9.668  1.00 92.32           H
ATOM   2701  N   ILE A 184      -4.337  11.120  10.568  1.00 94.53           N
ATOM   2702  CA  ILE A 184      -3.910  12.500  10.725  1.00 94.53           C
ATOM   2703  C   ILE A 184      -4.311  12.998  12.116  1.00 94.53           C
ATOM   2704  O   ILE A 184      -3.590  13.783  12.729  1.00 94.53           O
ATOM   2705  HA  ILE A 184      -2.823  12.517  10.653  1.00 94.53           H
ATOM   2706  CB  ILE A 184      -4.454  13.362   9.584  1.00 94.53           C
ATOM   2707  HB  ILE A 184      -5.536  13.235   9.545  1.00 94.53           H
ATOM   2708  CG1 ILE A 184      -3.896  12.901   8.236  1.00 94.53           C
ATOM   2709 1HG1 ILE A 184      -2.830  13.122   8.185  1.00 94.53           H
ATOM   2710 2HG1 ILE A 184      -4.003  11.820   8.144  1.00 94.53           H
ATOM   2711  CG2 ILE A 184      -4.181  14.846   9.840  1.00 94.53           C
ATOM   2712 1HG2 ILE A 184      -4.666  15.149  10.768  1.00 94.53           H
ATOM   2713 2HG2 ILE A 184      -3.107  15.009   9.920  1.00 94.53           H
ATOM   2714 3HG2 ILE A 184      -4.578  15.436   9.013  1.00 94.53           H
ATOM   2715  CD1 ILE A 184      -4.621  13.590   7.078  1.00 94.53           C
ATOM   2716 1HD1 ILE A 184      -5.683  13.348   7.118  1.00 94.53           H
ATOM   2717 2HD1 ILE A 184      -4.492  14.670   7.159  1.00 94.53           H
ATOM   2718 3HD1 ILE A 184      -4.205  13.245   6.132  1.00 94.53           H
ATOM   2719  HN  ILE A 184      -5.043  10.972   9.876  1.00 94.53           H
ATOM   2720  N   LEU A 185      -5.459  12.520  12.572  1.00 93.98           N
ATOM   2721  CA  LEU A 185      -6.059  13.047  13.786  1.00 93.98           C
ATOM   2722  C   LEU A 185      -5.304  12.505  15.001  1.00 93.98           C
ATOM   2723  O   LEU A 185      -4.861  13.272  15.854  1.00 93.98           O
ATOM   2724  HA  LEU A 185      -5.944  14.131  13.763  1.00 93.98           H
ATOM   2725  CB  LEU A 185      -7.560  12.752  13.813  1.00 93.98           C
ATOM   2726 1HB  LEU A 185      -7.705  11.689  13.623  1.00 93.98           H
ATOM   2727 2HB  LEU A 185      -7.931  12.949  14.819  1.00 93.98           H
ATOM   2728  CG  LEU A 185      -8.417  13.541  12.821  1.00 93.98           C
ATOM   2729  HG  LEU A 185      -8.082  13.299  11.812  1.00 93.98           H
ATOM   2730  CD1 LEU A 185      -9.888  13.130  12.919  1.00 93.98           C
ATOM   2731 1HD1 LEU A 185      -9.984  12.067  12.696  1.00 93.98           H
ATOM   2732 2HD1 LEU A 185     -10.253  13.324  13.927  1.00 93.98           H
ATOM   2733 3HD1 LEU A 185     -10.474  13.706  12.202  1.00 93.98           H
ATOM   2734  CD2 LEU A 185      -8.229  15.047  13.010  1.00 93.98           C
ATOM   2735 1HD2 LEU A 185      -8.522  15.326  14.022  1.00 93.98           H
ATOM   2736 2HD2 LEU A 185      -7.182  15.306  12.850  1.00 93.98           H
ATOM   2737 3HD2 LEU A 185      -8.849  15.584  12.292  1.00 93.98           H
ATOM   2738  HN  LEU A 185      -5.976  11.788  12.129  1.00 93.98           H
ATOM   2739  N   TYR A 186      -5.180  11.186  15.040  1.00 92.72           N
ATOM   2740  CA  TYR A 186      -4.853  10.502  16.279  1.00 92.72           C
ATOM   2741  C   TYR A 186      -3.350  10.235  16.378  1.00 92.72           C
ATOM   2742  O   TYR A 186      -2.860   9.804  17.421  1.00 92.72           O
ATOM   2743  HA  TYR A 186      -5.156  11.142  17.107  1.00 92.72           H
ATOM   2744  CB  TYR A 186      -5.594   9.164  16.231  1.00 92.72           C
ATOM   2745 1HB  TYR A 186      -5.251   8.601  15.363  1.00 92.72           H
ATOM   2746 2HB  TYR A 186      -5.331   8.582  17.113  1.00 92.72           H
ATOM   2747  CG  TYR A 186      -7.117   9.298  16.162  1.00 92.72           C
ATOM   2748  CD1 TYR A 186      -7.781  10.091  17.076  1.00 92.72           C
ATOM   2749  HD1 TYR A 186      -7.221  10.622  17.846  1.00 92.72           H
ATOM   2750  CD2 TYR A 186      -7.826   8.627  15.187  1.00 92.72           C
ATOM   2751  HD2 TYR A 186      -7.301   8.001  14.466  1.00 92.72           H
ATOM   2752  CE1 TYR A 186      -9.214  10.218  17.012  1.00 92.72           C
ATOM   2753  HE1 TYR A 186      -9.751  10.841  17.727  1.00 92.72           H
ATOM   2754  CE2 TYR A 186      -9.259   8.753  15.123  1.00 92.72           C
ATOM   2755  HE2 TYR A 186      -9.831   8.229  14.358  1.00 92.72           H
ATOM   2756  CZ  TYR A 186      -9.882   9.543  16.039  1.00 92.72           C
ATOM   2757  OH  TYR A 186     -11.236   9.662  15.978  1.00 92.72           O
ATOM   2758  HH  TYR A 186     -11.570   9.320  15.100  1.00 92.72           H
ATOM   2759  HN  TYR A 186      -5.299  10.589  14.246  1.00 92.72           H
ATOM   2760  N   SER A 187      -2.660  10.502  15.279  1.00 93.27           N
ATOM   2761  CA  SER A 187      -1.212  10.384  15.257  1.00 93.27           C
ATOM   2762  C   SER A 187      -0.586  11.459  16.148  1.00 93.27           C
ATOM   2763  O   SER A 187      -0.778  12.651  15.916  1.00 93.27           O
ATOM   2764  HA  SER A 187      -0.997   9.390  15.648  1.00 93.27           H
ATOM   2765  CB  SER A 187      -0.672  10.498  13.830  1.00 93.27           C
ATOM   2766 1HB  SER A 187      -1.001  11.440  13.391  1.00 93.27           H
ATOM   2767 2HB  SER A 187       0.417  10.521  13.855  1.00 93.27           H
ATOM   2768  OG  SER A 187      -1.104   9.416  13.008  1.00 93.27           O
ATOM   2769  HG  SER A 187      -1.621   9.766  12.227  1.00 93.27           H
ATOM   2770  HN  SER A 187      -3.074  10.793  14.416  1.00 93.27           H
ATOM   2771  N   GLN A 188       0.149  10.997  17.149  1.00 92.38           N
ATOM   2772  CA  GLN A 188       0.914  11.899  17.993  1.00 92.38           C
ATOM   2773  C   GLN A 188       2.179  11.205  18.502  1.00 92.38           C
ATOM   2774  O   GLN A 188       2.359  10.006  18.296  1.00 92.38           O
ATOM   2775  HA  GLN A 188       1.185  12.738  17.351  1.00 92.38           H
ATOM   2776  CB  GLN A 188       0.064  12.413  19.157  1.00 92.38           C
ATOM   2777 1HB  GLN A 188       0.617  13.175  19.707  1.00 92.38           H
ATOM   2778 2HB  GLN A 188      -0.838  12.888  18.772  1.00 92.38           H
ATOM   2779  CG  GLN A 188      -0.317  11.272  20.103  1.00 92.38           C
ATOM   2780 1HG  GLN A 188      -0.864  10.506  19.552  1.00 92.38           H
ATOM   2781 2HG  GLN A 188       0.585  10.801  20.493  1.00 92.38           H
ATOM   2782  CD  GLN A 188      -1.175  11.784  21.262  1.00 92.38           C
ATOM   2783  OE1 GLN A 188      -1.772  12.846  21.204  1.00 92.38           O
ATOM   2784  NE2 GLN A 188      -1.202  10.972  22.314  1.00 92.38           N
ATOM   2785 1HE2 GLN A 188      -0.689  10.113  22.297  1.00 92.38           H
ATOM   2786 2HE2 GLN A 188      -1.735  11.219  23.123  1.00 92.38           H
ATOM   2787  HN  GLN A 188       0.228  10.029  17.385  1.00 92.38           H
ATOM   2788  N   ILE A 189       3.023  11.989  19.157  1.00 92.10           N
ATOM   2789  CA  ILE A 189       4.231  11.451  19.759  1.00 92.10           C
ATOM   2790  C   ILE A 189       3.957  11.109  21.224  1.00 92.10           C
ATOM   2791  O   ILE A 189       3.443  11.939  21.973  1.00 92.10           O
ATOM   2792  HA  ILE A 189       4.477  10.530  19.230  1.00 92.10           H
ATOM   2793  CB  ILE A 189       5.403  12.414  19.561  1.00 92.10           C
ATOM   2794  HB  ILE A 189       5.144  13.368  20.021  1.00 92.10           H
ATOM   2795  CG1 ILE A 189       5.648  12.682  18.074  1.00 92.10           C
ATOM   2796 1HG1 ILE A 189       6.008  11.774  17.592  1.00 92.10           H
ATOM   2797 2HG1 ILE A 189       4.708  12.950  17.590  1.00 92.10           H
ATOM   2798  CG2 ILE A 189       6.661  11.900  20.265  1.00 92.10           C
ATOM   2799 1HG2 ILE A 189       6.465  11.803  21.333  1.00 92.10           H
ATOM   2800 2HG2 ILE A 189       6.934  10.928  19.855  1.00 92.10           H
ATOM   2801 3HG2 ILE A 189       7.478  12.604  20.108  1.00 92.10           H
ATOM   2802  CD1 ILE A 189       6.666  13.807  17.880  1.00 92.10           C
ATOM   2803 1HD1 ILE A 189       6.292  14.720  18.343  1.00 92.10           H
ATOM   2804 2HD1 ILE A 189       7.611  13.526  18.345  1.00 92.10           H
ATOM   2805 3HD1 ILE A 189       6.821  13.977  16.815  1.00 92.10           H
ATOM   2806  HN  ILE A 189       2.892  12.973  19.279  1.00 92.10           H
ATOM   2807  N   LYS A 190       4.313   9.887  21.590  1.00 87.67           N
ATOM   2808  CA  LYS A 190       4.202   9.458  22.974  1.00 87.67           C
ATOM   2809  C   LYS A 190       5.599   9.165  23.525  1.00 87.67           C
ATOM   2810  O   LYS A 190       6.371   8.429  22.912  1.00 87.67           O
ATOM   2811  HA  LYS A 190       3.775  10.285  23.540  1.00 87.67           H
ATOM   2812  CB  LYS A 190       3.234   8.279  23.095  1.00 87.67           C
ATOM   2813 1HB  LYS A 190       2.283   8.536  22.629  1.00 87.67           H
ATOM   2814 2HB  LYS A 190       3.632   7.421  22.553  1.00 87.67           H
ATOM   2815  CG  LYS A 190       3.006   7.904  24.560  1.00 87.67           C
ATOM   2816 1HG  LYS A 190       3.931   7.517  24.988  1.00 87.67           H
ATOM   2817 2HG  LYS A 190       2.740   8.795  25.130  1.00 87.67           H
ATOM   2818  CD  LYS A 190       1.898   6.857  24.693  1.00 87.67           C
ATOM   2819 1HD  LYS A 190       0.926   7.332  24.559  1.00 87.67           H
ATOM   2820 2HD  LYS A 190       2.000   6.113  23.903  1.00 87.67           H
ATOM   2821  CE  LYS A 190       1.954   6.170  26.058  1.00 87.67           C
ATOM   2822 1HE  LYS A 190       2.992   6.004  26.347  1.00 87.67           H
ATOM   2823 2HE  LYS A 190       1.512   6.818  26.816  1.00 87.67           H
ATOM   2824  NZ  LYS A 190       1.231   4.879  26.019  1.00 87.67           N
ATOM   2825 1HZ  LYS A 190       1.346   4.400  26.905  1.00 87.67           H
ATOM   2826 2HZ  LYS A 190       0.246   5.048  25.851  1.00 87.67           H
ATOM   2827 3HZ  LYS A 190       1.607   4.304  25.273  1.00 87.67           H
ATOM   2828  HN  LYS A 190       4.669   9.196  20.961  1.00 87.67           H
ATOM   2829  N   GLU A 191       5.882   9.755  24.677  1.00 84.37           N
ATOM   2830  CA  GLU A 191       7.133   9.491  25.367  1.00 84.37           C
ATOM   2831  C   GLU A 191       6.945   8.378  26.401  1.00 84.37           C
ATOM   2832  O   GLU A 191       6.131   8.506  27.314  1.00 84.37           O
ATOM   2833  HA  GLU A 191       7.827   9.162  24.592  1.00 84.37           H
ATOM   2834  CB  GLU A 191       7.678  10.762  26.022  1.00 84.37           C
ATOM   2835 1HB  GLU A 191       6.876  11.272  26.556  1.00 84.37           H
ATOM   2836 2HB  GLU A 191       8.528  10.512  26.657  1.00 84.37           H
ATOM   2837  CG  GLU A 191       8.199  11.741  24.968  1.00 84.37           C
ATOM   2838 1HG  GLU A 191       8.950  11.249  24.349  1.00 84.37           H
ATOM   2839 2HG  GLU A 191       7.385  12.037  24.307  1.00 84.37           H
ATOM   2840  CD  GLU A 191       8.806  12.982  25.626  1.00 84.37           C
ATOM   2841  OE1 GLU A 191       9.333  13.825  24.869  1.00 84.37           O
ATOM   2842  OE2 GLU A 191       8.728  13.060  26.871  1.00 84.37           O
ATOM   2843  HN  GLU A 191       5.274  10.402  25.138  1.00 84.37           H
ATOM   2844  N   GLU A 192       7.712   7.312  26.222  1.00 76.83           N
ATOM   2845  CA  GLU A 192       7.690   6.209  27.167  1.00 76.83           C
ATOM   2846  C   GLU A 192       9.110   5.883  27.635  1.00 76.83           C
ATOM   2847  O   GLU A 192       9.966   5.523  26.829  1.00 76.83           O
ATOM   2848  HA  GLU A 192       7.094   6.560  28.009  1.00 76.83           H
ATOM   2849  CB  GLU A 192       7.018   4.977  26.556  1.00 76.83           C
ATOM   2850 1HB  GLU A 192       6.247   5.291  25.852  1.00 76.83           H
ATOM   2851 2HB  GLU A 192       7.773   4.331  26.108  1.00 76.83           H
ATOM   2852  CG  GLU A 192       6.320   4.143  27.631  1.00 76.83           C
ATOM   2853 1HG  GLU A 192       7.025   3.908  28.429  1.00 76.83           H
ATOM   2854 2HG  GLU A 192       5.513   4.723  28.080  1.00 76.83           H
ATOM   2855  CD  GLU A 192       5.758   2.848  27.042  1.00 76.83           C
ATOM   2856  OE1 GLU A 192       5.087   2.121  27.807  1.00 76.83           O
ATOM   2857  OE2 GLU A 192       6.011   2.614  25.841  1.00 76.83           O
ATOM   2858  HN  GLU A 192       8.338   7.197  25.451  1.00 76.83           H
ATOM   2859  N   SER A 193       9.315   6.021  28.937  1.00 72.68           N
ATOM   2860  CA  SER A 193      10.564   5.595  29.546  1.00 72.68           C
ATOM   2861  C   SER A 193      11.744   6.277  28.852  1.00 72.68           C
ATOM   2862  O   SER A 193      12.801   5.671  28.679  1.00 72.68           O
ATOM   2863  HA  SER A 193      10.498   5.909  30.588  1.00 72.68           H
ATOM   2864  CB  SER A 193      10.717   4.074  29.482  1.00 72.68           C
ATOM   2865 1HB  SER A 193      11.763   3.822  29.309  1.00 72.68           H
ATOM   2866 2HB  SER A 193      10.440   3.641  30.443  1.00 72.68           H
ATOM   2867  OG  SER A 193       9.915   3.499  28.454  1.00 72.68           O
ATOM   2868  HG  SER A 193       9.977   2.501  28.489  1.00 72.68           H
ATOM   2869  HN  SER A 193       8.649   6.414  29.570  1.00 72.68           H
ATOM   2870  N   GLY A 194      11.525   7.527  28.474  1.00 76.11           N
ATOM   2871  CA  GLY A 194      12.581   8.323  27.872  1.00 76.11           C
ATOM   2872  C   GLY A 194      12.712   8.021  26.378  1.00 76.11           C
ATOM   2873  O   GLY A 194      13.628   8.510  25.720  1.00 76.11           O
ATOM   2874 1HA  GLY A 194      12.369   9.383  28.015  1.00 76.11           H
ATOM   2875 2HA  GLY A 194      13.527   8.117  28.372  1.00 76.11           H
ATOM   2876  HN  GLY A 194      10.647   7.996  28.573  1.00 76.11           H
ATOM   2877  N   ILE A 195      11.782   7.215  25.886  1.00 83.70           N
ATOM   2878  CA  ILE A 195      11.758   6.873  24.474  1.00 83.70           C
ATOM   2879  C   ILE A 195      10.551   7.540  23.813  1.00 83.70           C
ATOM   2880  O   ILE A 195       9.412   7.308  24.215  1.00 83.70           O
ATOM   2881  HA  ILE A 195      12.665   7.278  24.025  1.00 83.70           H
ATOM   2882  CB  ILE A 195      11.800   5.355  24.290  1.00 83.70           C
ATOM   2883  HB  ILE A 195      10.960   4.922  24.832  1.00 83.70           H
ATOM   2884  CG1 ILE A 195      13.078   4.764  24.889  1.00 83.70           C
ATOM   2885 1HG1 ILE A 195      13.939   5.076  24.298  1.00 83.70           H
ATOM   2886 2HG1 ILE A 195      13.225   5.154  25.897  1.00 83.70           H
ATOM   2887  CG2 ILE A 195      11.630   4.977  22.817  1.00 83.70           C
ATOM   2888 1HG2 ILE A 195      10.671   5.346  22.455  1.00 83.70           H
ATOM   2889 2HG2 ILE A 195      12.435   5.422  22.232  1.00 83.70           H
ATOM   2890 3HG2 ILE A 195      11.664   3.892  22.714  1.00 83.70           H
ATOM   2891  CD1 ILE A 195      13.008   3.237  24.933  1.00 83.70           C
ATOM   2892 1HD1 ILE A 195      12.160   2.929  25.544  1.00 83.70           H
ATOM   2893 2HD1 ILE A 195      12.886   2.850  23.921  1.00 83.70           H
ATOM   2894 3HD1 ILE A 195      13.929   2.843  25.363  1.00 83.70           H
ATOM   2895  HN  ILE A 195      11.056   6.799  26.434  1.00 83.70           H
ATOM   2896  N   ALA A 196      10.841   8.355  22.809  1.00 90.13           N
ATOM   2897  CA  ALA A 196       9.790   8.984  22.027  1.00 90.13           C
ATOM   2898  C   ALA A 196       9.303   8.006  20.956  1.00 90.13           C
ATOM   2899  O   ALA A 196      10.105   7.451  20.206  1.00 90.13           O
ATOM   2900  HA  ALA A 196       8.965   9.210  22.702  1.00 90.13           H
ATOM   2901  CB  ALA A 196      10.311  10.292  21.429  1.00 90.13           C
ATOM   2902 1HB  ALA A 196      10.617  10.962  22.233  1.00 90.13           H
ATOM   2903 2HB  ALA A 196      11.166  10.083  20.786  1.00 90.13           H
ATOM   2904 3HB  ALA A 196       9.522  10.763  20.843  1.00 90.13           H
ATOM   2905  HN  ALA A 196      11.773   8.587  22.528  1.00 90.13           H
ATOM   2906  N   ILE A 197       7.991   7.825  20.918  1.00 89.26           N
ATOM   2907  CA  ILE A 197       7.390   6.906  19.966  1.00 89.26           C
ATOM   2908  C   ILE A 197       6.293   7.633  19.185  1.00 89.26           C
ATOM   2909  O   ILE A 197       5.437   8.290  19.775  1.00 89.26           O
ATOM   2910  HA  ILE A 197       8.169   6.604  19.266  1.00 89.26           H
ATOM   2911  CB  ILE A 197       6.903   5.642  20.676  1.00 89.26           C
ATOM   2912  HB  ILE A 197       6.205   5.937  21.459  1.00 89.26           H
ATOM   2913  CG1 ILE A 197       8.065   4.914  21.356  1.00 89.26           C
ATOM   2914 1HG1 ILE A 197       8.747   4.524  20.600  1.00 89.26           H
ATOM   2915 2HG1 ILE A 197       8.632   5.617  21.965  1.00 89.26           H
ATOM   2916  CG2 ILE A 197       6.141   4.730  19.712  1.00 89.26           C
ATOM   2917 1HG2 ILE A 197       5.277   5.262  19.315  1.00 89.26           H
ATOM   2918 2HG2 ILE A 197       6.797   4.440  18.891  1.00 89.26           H
ATOM   2919 3HG2 ILE A 197       5.807   3.839  20.242  1.00 89.26           H
ATOM   2920  CD1 ILE A 197       7.555   3.767  22.232  1.00 89.26           C
ATOM   2921 1HD1 ILE A 197       6.893   4.164  23.001  1.00 89.26           H
ATOM   2922 2HD1 ILE A 197       7.009   3.054  21.615  1.00 89.26           H
ATOM   2923 3HD1 ILE A 197       8.401   3.267  22.703  1.00 89.26           H
ATOM   2924  HN  ILE A 197       7.344   8.292  21.521  1.00 89.26           H
ATOM   2925  N   CYS A 198       6.356   7.492  17.869  1.00 91.94           N
ATOM   2926  CA  CYS A 198       5.278   7.960  17.014  1.00 91.94           C
ATOM   2927  C   CYS A 198       4.188   6.887  16.985  1.00 91.94           C
ATOM   2928  O   CYS A 198       4.382   5.815  16.414  1.00 91.94           O
ATOM   2929  HA  CYS A 198       4.902   8.881  17.459  1.00 91.94           H
ATOM   2930  CB  CYS A 198       5.778   8.303  15.609  1.00 91.94           C
ATOM   2931 1HB  CYS A 198       6.403   9.196  15.645  1.00 91.94           H
ATOM   2932 2HB  CYS A 198       6.400   7.494  15.228  1.00 91.94           H
ATOM   2933  SG  CYS A 198       4.358   8.580  14.489  1.00 91.94           S
ATOM   2934  HN  CYS A 198       7.123   7.068  17.388  1.00 91.94           H
ATOM   2935  N   THR A 199       3.064   7.213  17.607  1.00 91.33           N
ATOM   2936  CA  THR A 199       1.954   6.279  17.685  1.00 91.33           C
ATOM   2937  C   THR A 199       0.625   7.012  17.492  1.00 91.33           C
ATOM   2938  O   THR A 199       0.581   8.241  17.516  1.00 91.33           O
ATOM   2939  HA  THR A 199       2.047   5.564  16.867  1.00 91.33           H
ATOM   2940  CB  THR A 199       2.051   5.540  19.022  1.00 91.33           C
ATOM   2941  HB  THR A 199       3.073   5.214  19.213  1.00 91.33           H
ATOM   2942  OG1 THR A 199       1.083   4.499  18.915  1.00 91.33           O
ATOM   2943  HG1 THR A 199       1.215   3.833  19.649  1.00 91.33           H
ATOM   2944  CG2 THR A 199       1.558   6.387  20.196  1.00 91.33           C
ATOM   2945 1HG2 THR A 199       0.514   6.657  20.037  1.00 91.33           H
ATOM   2946 2HG2 THR A 199       2.160   7.293  20.269  1.00 91.33           H
ATOM   2947 3HG2 THR A 199       1.649   5.816  21.120  1.00 91.33           H
ATOM   2948  HN  THR A 199       2.907   8.094  18.052  1.00 91.33           H
ATOM   2949  N   MET A 200      -0.425   6.227  17.303  1.00 91.60           N
ATOM   2950  CA  MET A 200      -1.778   6.747  17.416  1.00 91.60           C
ATOM   2951  C   MET A 200      -2.283   6.652  18.856  1.00 91.60           C
ATOM   2952  O   MET A 200      -2.061   5.649  19.532  1.00 91.60           O
ATOM   2953  HA  MET A 200      -1.716   7.792  17.113  1.00 91.60           H
ATOM   2954  CB  MET A 200      -2.707   5.954  16.495  1.00 91.60           C
ATOM   2955 1HB  MET A 200      -2.638   4.892  16.729  1.00 91.60           H
ATOM   2956 2HB  MET A 200      -3.741   6.252  16.671  1.00 91.60           H
ATOM   2957  CG  MET A 200      -2.349   6.182  15.025  1.00 91.60           C
ATOM   2958 1HG  MET A 200      -2.305   7.250  14.814  1.00 91.60           H
ATOM   2959 2HG  MET A 200      -1.359   5.775  14.816  1.00 91.60           H
ATOM   2960  SD  MET A 200      -3.562   5.403  13.973  1.00 91.60           S
ATOM   2961  CE  MET A 200      -3.465   3.726  14.576  1.00 91.60           C
ATOM   2962 1HE  MET A 200      -2.452   3.348  14.439  1.00 91.60           H
ATOM   2963 2HE  MET A 200      -3.720   3.706  15.636  1.00 91.60           H
ATOM   2964 3HE  MET A 200      -4.164   3.100  14.023  1.00 91.60           H
ATOM   2965  HN  MET A 200      -0.364   5.254  17.079  1.00 91.60           H
ATOM   2966  N   VAL A 201      -2.955   7.711  19.285  1.00 92.05           N
ATOM   2967  CA  VAL A 201      -3.557   7.731  20.607  1.00 92.05           C
ATOM   2968  C   VAL A 201      -5.053   8.024  20.476  1.00 92.05           C
ATOM   2969  O   VAL A 201      -5.447   8.972  19.799  1.00 92.05           O
ATOM   2970  HA  VAL A 201      -3.431   6.739  21.041  1.00 92.05           H
ATOM   2971  CB  VAL A 201      -2.827   8.736  21.499  1.00 92.05           C
ATOM   2972  HB  VAL A 201      -2.921   9.721  21.042  1.00 92.05           H
ATOM   2973  CG1 VAL A 201      -3.465   8.800  22.889  1.00 92.05           C
ATOM   2974 1HG1 VAL A 201      -4.507   9.107  22.796  1.00 92.05           H
ATOM   2975 2HG1 VAL A 201      -3.416   7.817  23.357  1.00 92.05           H
ATOM   2976 3HG1 VAL A 201      -2.926   9.522  23.503  1.00 92.05           H
ATOM   2977  CG2 VAL A 201      -1.337   8.403  21.595  1.00 92.05           C
ATOM   2978 1HG2 VAL A 201      -1.214   7.406  22.018  1.00 92.05           H
ATOM   2979 2HG2 VAL A 201      -0.893   8.432  20.600  1.00 92.05           H
ATOM   2980 3HG2 VAL A 201      -0.842   9.133  22.235  1.00 92.05           H
ATOM   2981  HN  VAL A 201      -3.090   8.543  18.746  1.00 92.05           H
ATOM   2982  N   TYR A 202      -5.846   7.193  21.137  1.00 91.18           N
ATOM   2983  CA  TYR A 202      -7.292   7.312  21.053  1.00 91.18           C
ATOM   2984  C   TYR A 202      -7.859   7.994  22.300  1.00 91.18           C
ATOM   2985  O   TYR A 202      -7.424   7.715  23.417  1.00 91.18           O
ATOM   2986  HA  TYR A 202      -7.529   7.917  20.178  1.00 91.18           H
ATOM   2987  CB  TYR A 202      -7.830   5.882  20.979  1.00 91.18           C
ATOM   2988 1HB  TYR A 202      -7.464   5.322  21.840  1.00 91.18           H
ATOM   2989 2HB  TYR A 202      -8.917   5.909  21.056  1.00 91.18           H
ATOM   2990  CG  TYR A 202      -7.442   5.136  19.701  1.00 91.18           C
ATOM   2991  CD1 TYR A 202      -8.195   5.293  18.555  1.00 91.18           C
ATOM   2992  HD1 TYR A 202      -9.066   5.948  18.561  1.00 91.18           H
ATOM   2993  CD2 TYR A 202      -6.339   4.307  19.694  1.00 91.18           C
ATOM   2994  HD2 TYR A 202      -5.744   4.183  20.599  1.00 91.18           H
ATOM   2995  CE1 TYR A 202      -7.830   4.592  17.352  1.00 91.18           C
ATOM   2996  HE1 TYR A 202      -8.416   4.706  16.440  1.00 91.18           H
ATOM   2997  CE2 TYR A 202      -5.974   3.605  18.491  1.00 91.18           C
ATOM   2998  HE2 TYR A 202      -5.105   2.947  18.471  1.00 91.18           H
ATOM   2999  CZ  TYR A 202      -6.737   3.782  17.379  1.00 91.18           C
ATOM   3000  OH  TYR A 202      -6.392   3.120  16.243  1.00 91.18           O
ATOM   3001  HH  TYR A 202      -5.753   2.381  16.458  1.00 91.18           H
ATOM   3002  HN  TYR A 202      -5.517   6.450  21.719  1.00 91.18           H
ATOM   3003  N   PRO A 203      -8.835   8.897  22.135  1.00 83.34           N
ATOM   3004  CA  PRO A 203      -9.335   9.682  23.266  1.00 83.34           C
ATOM   3005  C   PRO A 203     -10.101   8.831  24.266  1.00 83.34           C
ATOM   3006  O   PRO A 203     -10.767   7.869  23.887  1.00 83.34           O
ATOM   3007  HA  PRO A 203      -8.503  10.103  23.830  1.00 83.34           H
ATOM   3008  CB  PRO A 203     -10.234  10.732  22.609  1.00 83.34           C
ATOM   3009 1HB  PRO A 203     -11.073  11.001  23.251  1.00 83.34           H
ATOM   3010 2HB  PRO A 203      -9.689  11.651  22.397  1.00 83.34           H
ATOM   3011  CG  PRO A 203     -10.698  10.062  21.347  1.00 83.34           C
ATOM   3012 1HG  PRO A 203     -11.572   9.436  21.531  1.00 83.34           H
ATOM   3013 2HG  PRO A 203     -10.986  10.796  20.594  1.00 83.34           H
ATOM   3014  CD  PRO A 203      -9.532   9.240  20.883  1.00 83.34           C
ATOM   3015 1HD  PRO A 203      -9.858   8.348  20.347  1.00 83.34           H
ATOM   3016 2HD  PRO A 203      -8.888   9.802  20.206  1.00 83.34           H
ATOM   3017  N   SER A 204      -9.984   9.212  25.530  1.00 71.35           N
ATOM   3018  CA  SER A 204     -10.145   8.260  26.616  1.00 71.35           C
ATOM   3019  C   SER A 204     -11.519   7.593  26.528  1.00 71.35           C
ATOM   3020  O   SER A 204     -11.631   6.374  26.651  1.00 71.35           O
ATOM   3021  HA  SER A 204      -9.353   7.524  26.475  1.00 71.35           H
ATOM   3022  CB  SER A 204      -9.972   8.940  27.975  1.00 71.35           C
ATOM   3023 1HB  SER A 204     -10.288   8.259  28.765  1.00 71.35           H
ATOM   3024 2HB  SER A 204      -8.916   9.154  28.142  1.00 71.35           H
ATOM   3025  OG  SER A 204     -10.720  10.150  28.066  1.00 71.35           O
ATOM   3026  HG  SER A 204     -11.677   9.945  28.275  1.00 71.35           H
ATOM   3027  HN  SER A 204      -9.783  10.149  25.816  1.00 71.35           H
ATOM   3028  N   ASP A 205     -12.531   8.421  26.315  1.00 71.83           N
ATOM   3029  CA  ASP A 205     -13.885   8.065  26.704  1.00 71.83           C
ATOM   3030  C   ASP A 205     -14.303   6.790  25.968  1.00 71.83           C
ATOM   3031  O   ASP A 205     -14.718   5.816  26.594  1.00 71.83           O
ATOM   3032  HA  ASP A 205     -13.846   7.928  27.784  1.00 71.83           H
ATOM   3033  CB  ASP A 205     -14.874   9.171  26.332  1.00 71.83           C
ATOM   3034 1HB  ASP A 205     -14.768   9.420  25.276  1.00 71.83           H
ATOM   3035 2HB  ASP A 205     -15.894   8.814  26.474  1.00 71.83           H
ATOM   3036  CG  ASP A 205     -14.643  10.422  27.183  1.00 71.83           C
ATOM   3037  OD1 ASP A 205     -13.937  10.289  28.206  1.00 71.83           O
ATOM   3038  OD2 ASP A 205     -15.176  11.482  26.790  1.00 71.83           O
ATOM   3039  HN  ASP A 205     -12.437   9.320  25.886  1.00 71.83           H
ATOM   3040  N   GLU A 206     -14.179   6.838  24.650  1.00 83.34           N
ATOM   3041  CA  GLU A 206     -14.547   5.702  23.822  1.00 83.34           C
ATOM   3042  C   GLU A 206     -13.324   5.179  23.065  1.00 83.34           C
ATOM   3043  O   GLU A 206     -13.446   4.692  21.942  1.00 83.34           O
ATOM   3044  HA  GLU A 206     -14.905   4.942  24.516  1.00 83.34           H
ATOM   3045  CB  GLU A 206     -15.674   6.070  22.855  1.00 83.34           C
ATOM   3046 1HB  GLU A 206     -15.414   6.982  22.318  1.00 83.34           H
ATOM   3047 2HB  GLU A 206     -15.883   5.227  22.196  1.00 83.34           H
ATOM   3048  CG  GLU A 206     -16.973   6.358  23.611  1.00 83.34           C
ATOM   3049 1HG  GLU A 206     -16.825   6.177  24.676  1.00 83.34           H
ATOM   3050 2HG  GLU A 206     -17.236   7.410  23.500  1.00 83.34           H
ATOM   3051  CD  GLU A 206     -18.115   5.483  23.092  1.00 83.34           C
ATOM   3052  OE1 GLU A 206     -18.849   4.942  23.948  1.00 83.34           O
ATOM   3053  OE2 GLU A 206     -18.228   5.373  21.852  1.00 83.34           O
ATOM   3054  HN  GLU A 206     -13.836   7.632  24.149  1.00 83.34           H
ATOM   3055  N   SER A 207     -12.173   5.298  23.710  1.00 88.88           N
ATOM   3056  CA  SER A 207     -10.913   4.992  23.055  1.00 88.88           C
ATOM   3057  C   SER A 207     -10.973   3.597  22.430  1.00 88.88           C
ATOM   3058  O   SER A 207     -10.601   3.415  21.272  1.00 88.88           O
ATOM   3059  HA  SER A 207     -10.797   5.753  22.283  1.00 88.88           H
ATOM   3060  CB  SER A 207      -9.744   5.083  24.038  1.00 88.88           C
ATOM   3061 1HB  SER A 207      -8.861   4.623  23.596  1.00 88.88           H
ATOM   3062 2HB  SER A 207      -9.502   6.130  24.218  1.00 88.88           H
ATOM   3063  OG  SER A 207     -10.040   4.446  25.278  1.00 88.88           O
ATOM   3064  HG  SER A 207     -10.310   5.128  25.958  1.00 88.88           H
ATOM   3065  HN  SER A 207     -12.093   5.597  24.661  1.00 88.88           H
ATOM   3066  N   THR A 208     -11.445   2.647  23.225  1.00 89.84           N
ATOM   3067  CA  THR A 208     -11.421   1.252  22.819  1.00 89.84           C
ATOM   3068  C   THR A 208     -12.339   1.031  21.615  1.00 89.84           C
ATOM   3069  O   THR A 208     -11.979   0.322  20.677  1.00 89.84           O
ATOM   3070  HA  THR A 208     -10.409   1.004  22.499  1.00 89.84           H
ATOM   3071  CB  THR A 208     -11.796   0.401  24.034  1.00 89.84           C
ATOM   3072  HB  THR A 208     -11.813  -0.658  23.776  1.00 89.84           H
ATOM   3073  OG1 THR A 208     -13.037   0.947  24.471  1.00 89.84           O
ATOM   3074  HG1 THR A 208     -13.502   0.299  25.075  1.00 89.84           H
ATOM   3075  CG2 THR A 208     -10.853   0.622  25.218  1.00 89.84           C
ATOM   3076 1HG2 THR A 208     -10.887   1.670  25.519  1.00 89.84           H
ATOM   3077 2HG2 THR A 208      -9.836   0.362  24.926  1.00 89.84           H
ATOM   3078 3HG2 THR A 208     -11.164  -0.006  26.053  1.00 89.84           H
ATOM   3079  HN  THR A 208     -11.837   2.818  24.129  1.00 89.84           H
ATOM   3080  N   LYS A 209     -13.508   1.652  21.681  1.00 91.44           N
ATOM   3081  CA  LYS A 209     -14.471   1.552  20.597  1.00 91.44           C
ATOM   3082  C   LYS A 209     -13.870   2.160  19.329  1.00 91.44           C
ATOM   3083  O   LYS A 209     -13.993   1.592  18.245  1.00 91.44           O
ATOM   3084  HA  LYS A 209     -14.653   0.492  20.419  1.00 91.44           H
ATOM   3085  CB  LYS A 209     -15.806   2.178  21.007  1.00 91.44           C
ATOM   3086 1HB  LYS A 209     -15.637   3.181  21.397  1.00 91.44           H
ATOM   3087 2HB  LYS A 209     -16.447   2.281  20.131  1.00 91.44           H
ATOM   3088  CG  LYS A 209     -16.510   1.325  22.064  1.00 91.44           C
ATOM   3089 1HG  LYS A 209     -16.653   0.313  21.684  1.00 91.44           H
ATOM   3090 2HG  LYS A 209     -15.881   1.246  22.951  1.00 91.44           H
ATOM   3091  CD  LYS A 209     -17.863   1.929  22.444  1.00 91.44           C
ATOM   3092 1HD  LYS A 209     -17.730   2.968  22.746  1.00 91.44           H
ATOM   3093 2HD  LYS A 209     -18.521   1.932  21.575  1.00 91.44           H
ATOM   3094  CE  LYS A 209     -18.515   1.142  23.582  1.00 91.44           C
ATOM   3095 1HE  LYS A 209     -18.761   0.135  23.242  1.00 91.44           H
ATOM   3096 2HE  LYS A 209     -17.813   1.036  24.408  1.00 91.44           H
ATOM   3097  NZ  LYS A 209     -19.741   1.826  24.050  1.00 91.44           N
ATOM   3098 1HZ  LYS A 209     -20.147   1.305  24.819  1.00 91.44           H
ATOM   3099 2HZ  LYS A 209     -19.508   2.762  24.361  1.00 91.44           H
ATOM   3100 3HZ  LYS A 209     -20.410   1.880  23.289  1.00 91.44           H
ATOM   3101  HN  LYS A 209     -13.800   2.215  22.455  1.00 91.44           H
ATOM   3102  N   LEU A 210     -13.232   3.308  19.506  1.00 92.38           N
ATOM   3103  CA  LEU A 210     -12.697   4.048  18.376  1.00 92.38           C
ATOM   3104  C   LEU A 210     -11.600   3.221  17.703  1.00 92.38           C
ATOM   3105  O   LEU A 210     -11.580   3.087  16.481  1.00 92.38           O
ATOM   3106  HA  LEU A 210     -13.509   4.190  17.664  1.00 92.38           H
ATOM   3107  CB  LEU A 210     -12.235   5.439  18.818  1.00 92.38           C
ATOM   3108 1HB  LEU A 210     -13.070   5.938  19.310  1.00 92.38           H
ATOM   3109 2HB  LEU A 210     -11.450   5.319  19.565  1.00 92.38           H
ATOM   3110  CG  LEU A 210     -11.710   6.354  17.710  1.00 92.38           C
ATOM   3111  HG  LEU A 210     -10.902   5.837  17.194  1.00 92.38           H
ATOM   3112  CD1 LEU A 210     -12.799   6.639  16.673  1.00 92.38           C
ATOM   3113 1HD1 LEU A 210     -13.128   5.702  16.225  1.00 92.38           H
ATOM   3114 2HD1 LEU A 210     -13.644   7.127  17.158  1.00 92.38           H
ATOM   3115 3HD1 LEU A 210     -12.399   7.292  15.897  1.00 92.38           H
ATOM   3116  CD2 LEU A 210     -11.124   7.641  18.294  1.00 92.38           C
ATOM   3117 1HD2 LEU A 210     -11.896   8.173  18.850  1.00 92.38           H
ATOM   3118 2HD2 LEU A 210     -10.299   7.394  18.962  1.00 92.38           H
ATOM   3119 3HD2 LEU A 210     -10.759   8.274  17.485  1.00 92.38           H
ATOM   3120  HN  LEU A 210     -13.079   3.731  20.399  1.00 92.38           H
ATOM   3121  N   LYS A 211     -10.713   2.687  18.531  1.00 92.30           N
ATOM   3122  CA  LYS A 211      -9.635   1.850  18.034  1.00 92.30           C
ATOM   3123  C   LYS A 211     -10.224   0.691  17.228  1.00 92.30           C
ATOM   3124  O   LYS A 211      -9.804   0.438  16.100  1.00 92.30           O
ATOM   3125  HA  LYS A 211      -9.028   2.462  17.366  1.00 92.30           H
ATOM   3126  CB  LYS A 211      -8.730   1.403  19.184  1.00 92.30           C
ATOM   3127 1HB  LYS A 211      -8.273   2.274  19.652  1.00 92.30           H
ATOM   3128 2HB  LYS A 211      -9.328   0.907  19.949  1.00 92.30           H
ATOM   3129  CG  LYS A 211      -7.639   0.452  18.686  1.00 92.30           C
ATOM   3130 1HG  LYS A 211      -8.085  -0.500  18.398  1.00 92.30           H
ATOM   3131 2HG  LYS A 211      -7.170   0.867  17.794  1.00 92.30           H
ATOM   3132  CD  LYS A 211      -6.580   0.220  19.765  1.00 92.30           C
ATOM   3133 1HD  LYS A 211      -6.192   1.178  20.111  1.00 92.30           H
ATOM   3134 2HD  LYS A 211      -7.034  -0.270  20.626  1.00 92.30           H
ATOM   3135  CE  LYS A 211      -5.432  -0.638  19.230  1.00 92.30           C
ATOM   3136 1HE  LYS A 211      -5.799  -1.634  18.982  1.00 92.30           H
ATOM   3137 2HE  LYS A 211      -5.043  -0.203  18.310  1.00 92.30           H
ATOM   3138  NZ  LYS A 211      -4.349  -0.739  20.234  1.00 92.30           N
ATOM   3139 1HZ  LYS A 211      -3.508  -1.090  19.790  1.00 92.30           H
ATOM   3140 2HZ  LYS A 211      -4.166   0.178  20.628  1.00 92.30           H
ATOM   3141 3HZ  LYS A 211      -4.631  -1.374  20.973  1.00 92.30           H
ATOM   3142  HN  LYS A 211     -10.724   2.818  19.522  1.00 92.30           H
ATOM   3143  N   SER A 212     -11.188   0.018  17.839  1.00 91.95           N
ATOM   3144  CA  SER A 212     -11.797  -1.147  17.218  1.00 91.95           C
ATOM   3145  C   SER A 212     -12.408  -0.761  15.870  1.00 91.95           C
ATOM   3146  O   SER A 212     -12.275  -1.495  14.891  1.00 91.95           O
ATOM   3147  HA  SER A 212     -10.983  -1.858  17.080  1.00 91.95           H
ATOM   3148  CB  SER A 212     -12.862  -1.762  18.127  1.00 91.95           C
ATOM   3149 1HB  SER A 212     -13.625  -1.015  18.349  1.00 91.95           H
ATOM   3150 2HB  SER A 212     -13.359  -2.578  17.603  1.00 91.95           H
ATOM   3151  OG  SER A 212     -12.307  -2.249  19.346  1.00 91.95           O
ATOM   3152  HG  SER A 212     -12.271  -1.515  20.023  1.00 91.95           H
ATOM   3153  HN  SER A 212     -11.552   0.255  18.739  1.00 91.95           H
ATOM   3154  N   ALA A 213     -13.065   0.390  15.861  1.00 92.54           N
ATOM   3155  CA  ALA A 213     -13.744   0.855  14.664  1.00 92.54           C
ATOM   3156  C   ALA A 213     -12.706   1.169  13.584  1.00 92.54           C
ATOM   3157  O   ALA A 213     -12.868   0.775  12.430  1.00 92.54           O
ATOM   3158  HA  ALA A 213     -14.389   0.049  14.313  1.00 92.54           H
ATOM   3159  CB  ALA A 213     -14.612   2.067  15.007  1.00 92.54           C
ATOM   3160 1HB  ALA A 213     -15.351   1.784  15.756  1.00 92.54           H
ATOM   3161 2HB  ALA A 213     -13.983   2.865  15.401  1.00 92.54           H
ATOM   3162 3HB  ALA A 213     -15.121   2.416  14.109  1.00 92.54           H
ATOM   3163  HN  ALA A 213     -13.138   0.998  16.651  1.00 92.54           H
ATOM   3164  N   VAL A 214     -11.664   1.874  13.997  1.00 91.12           N
ATOM   3165  CA  VAL A 214     -10.629   2.294  13.068  1.00 91.12           C
ATOM   3166  C   VAL A 214      -9.947   1.058  12.478  1.00 91.12           C
ATOM   3167  O   VAL A 214      -9.678   1.006  11.278  1.00 91.12           O
ATOM   3168  HA  VAL A 214     -11.114   2.846  12.262  1.00 91.12           H
ATOM   3169  CB  VAL A 214      -9.650   3.240  13.767  1.00 91.12           C
ATOM   3170  HB  VAL A 214      -9.344   2.773  14.703  1.00 91.12           H
ATOM   3171  CG1 VAL A 214      -8.396   3.457  12.918  1.00 91.12           C
ATOM   3172 1HG1 VAL A 214      -7.900   2.501  12.752  1.00 91.12           H
ATOM   3173 2HG1 VAL A 214      -8.677   3.892  11.959  1.00 91.12           H
ATOM   3174 3HG1 VAL A 214      -7.717   4.133  13.438  1.00 91.12           H
ATOM   3175  CG2 VAL A 214     -10.321   4.573  14.104  1.00 91.12           C
ATOM   3176 1HG2 VAL A 214     -10.670   5.046  13.186  1.00 91.12           H
ATOM   3177 2HG2 VAL A 214     -11.169   4.395  14.766  1.00 91.12           H
ATOM   3178 3HG2 VAL A 214      -9.604   5.226  14.601  1.00 91.12           H
ATOM   3179  HN  VAL A 214     -11.521   2.158  14.945  1.00 91.12           H
ATOM   3180  N   LEU A 215      -9.688   0.093  13.347  1.00 91.68           N
ATOM   3181  CA  LEU A 215      -9.037  -1.137  12.928  1.00 91.68           C
ATOM   3182  C   LEU A 215      -9.937  -1.871  11.932  1.00 91.68           C
ATOM   3183  O   LEU A 215      -9.469  -2.338  10.895  1.00 91.68           O
ATOM   3184  HA  LEU A 215      -8.113  -0.861  12.420  1.00 91.68           H
ATOM   3185  CB  LEU A 215      -8.651  -1.981  14.145  1.00 91.68           C
ATOM   3186 1HB  LEU A 215      -9.438  -1.886  14.893  1.00 91.68           H
ATOM   3187 2HB  LEU A 215      -8.623  -3.027  13.843  1.00 91.68           H
ATOM   3188  CG  LEU A 215      -7.315  -1.634  14.805  1.00 91.68           C
ATOM   3189  HG  LEU A 215      -7.228  -0.548  14.849  1.00 91.68           H
ATOM   3190  CD1 LEU A 215      -7.264  -2.150  16.244  1.00 91.68           C
ATOM   3191 1HD1 LEU A 215      -8.068  -1.695  16.822  1.00 91.68           H
ATOM   3192 2HD1 LEU A 215      -7.384  -3.233  16.246  1.00 91.68           H
ATOM   3193 3HD1 LEU A 215      -6.304  -1.890  16.690  1.00 91.68           H
ATOM   3194  CD2 LEU A 215      -6.141  -2.148  13.969  1.00 91.68           C
ATOM   3195 1HD2 LEU A 215      -6.211  -3.231  13.871  1.00 91.68           H
ATOM   3196 2HD2 LEU A 215      -6.171  -1.691  12.980  1.00 91.68           H
ATOM   3197 3HD2 LEU A 215      -5.204  -1.888  14.461  1.00 91.68           H
ATOM   3198  HN  LEU A 215      -9.913   0.141  14.320  1.00 91.68           H
ATOM   3199  N   THR A 216     -11.213  -1.950  12.282  1.00 92.36           N
ATOM   3200  CA  THR A 216     -12.179  -2.632  11.439  1.00 92.36           C
ATOM   3201  C   THR A 216     -12.217  -1.996  10.048  1.00 92.36           C
ATOM   3202  O   THR A 216     -12.239  -2.700   9.040  1.00 92.36           O
ATOM   3203  HA  THR A 216     -11.855  -3.664  11.310  1.00 92.36           H
ATOM   3204  CB  THR A 216     -13.532  -2.607  12.154  1.00 92.36           C
ATOM   3205  HB  THR A 216     -13.889  -1.585  12.275  1.00 92.36           H
ATOM   3206  OG1 THR A 216     -13.298  -3.324  13.364  1.00 92.36           O
ATOM   3207  HG1 THR A 216     -13.198  -2.685  14.126  1.00 92.36           H
ATOM   3208  CG2 THR A 216     -14.593  -3.437  11.429  1.00 92.36           C
ATOM   3209 1HG2 THR A 216     -14.264  -4.474  11.368  1.00 92.36           H
ATOM   3210 2HG2 THR A 216     -14.738  -3.042  10.424  1.00 92.36           H
ATOM   3211 3HG2 THR A 216     -15.533  -3.385  11.979  1.00 92.36           H
ATOM   3212  HN  THR A 216     -11.587  -1.558  13.123  1.00 92.36           H
ATOM   3213  N   LEU A 217     -12.222  -0.671  10.038  1.00 89.24           N
ATOM   3214  CA  LEU A 217     -12.270   0.068   8.787  1.00 89.24           C
ATOM   3215  C   LEU A 217     -11.034  -0.272   7.952  1.00 89.24           C
ATOM   3216  O   LEU A 217     -11.125  -0.420   6.734  1.00 89.24           O
ATOM   3217  HA  LEU A 217     -13.155  -0.264   8.245  1.00 89.24           H
ATOM   3218  CB  LEU A 217     -12.438   1.565   9.056  1.00 89.24           C
ATOM   3219 1HB  LEU A 217     -13.302   1.702   9.705  1.00 89.24           H
ATOM   3220 2HB  LEU A 217     -11.565   1.915   9.607  1.00 89.24           H
ATOM   3221  CG  LEU A 217     -12.617   2.451   7.822  1.00 89.24           C
ATOM   3222  HG  LEU A 217     -11.816   2.222   7.118  1.00 89.24           H
ATOM   3223  CD1 LEU A 217     -13.939   2.148   7.115  1.00 89.24           C
ATOM   3224 1HD1 LEU A 217     -13.953   1.104   6.801  1.00 89.24           H
ATOM   3225 2HD1 LEU A 217     -14.767   2.331   7.800  1.00 89.24           H
ATOM   3226 3HD1 LEU A 217     -14.041   2.792   6.242  1.00 89.24           H
ATOM   3227  CD2 LEU A 217     -12.488   3.931   8.187  1.00 89.24           C
ATOM   3228 1HD2 LEU A 217     -13.252   4.193   8.918  1.00 89.24           H
ATOM   3229 2HD2 LEU A 217     -11.501   4.117   8.610  1.00 89.24           H
ATOM   3230 3HD2 LEU A 217     -12.619   4.539   7.291  1.00 89.24           H
ATOM   3231  HN  LEU A 217     -12.194  -0.105  10.862  1.00 89.24           H
ATOM   3232  N   LYS A 218      -9.907  -0.387   8.639  1.00 87.23           N
ATOM   3233  CA  LYS A 218      -8.652  -0.690   7.973  1.00 87.23           C
ATOM   3234  C   LYS A 218      -8.735  -2.084   7.348  1.00 87.23           C
ATOM   3235  O   LYS A 218      -8.244  -2.303   6.242  1.00 87.23           O
ATOM   3236  HA  LYS A 218      -8.521   0.039   7.174  1.00 87.23           H
ATOM   3237  CB  LYS A 218      -7.478  -0.519   8.939  1.00 87.23           C
ATOM   3238 1HB  LYS A 218      -7.707  -1.008   9.886  1.00 87.23           H
ATOM   3239 2HB  LYS A 218      -6.594  -1.010   8.533  1.00 87.23           H
ATOM   3240  CG  LYS A 218      -7.179   0.962   9.182  1.00 87.23           C
ATOM   3241 1HG  LYS A 218      -6.828   1.422   8.258  1.00 87.23           H
ATOM   3242 2HG  LYS A 218      -8.095   1.479   9.468  1.00 87.23           H
ATOM   3243  CD  LYS A 218      -6.125   1.136  10.277  1.00 87.23           C
ATOM   3244 1HD  LYS A 218      -6.438   0.606  11.176  1.00 87.23           H
ATOM   3245 2HD  LYS A 218      -5.184   0.689   9.955  1.00 87.23           H
ATOM   3246  CE  LYS A 218      -5.909   2.616  10.599  1.00 87.23           C
ATOM   3247 1HE  LYS A 218      -5.870   3.194   9.676  1.00 87.23           H
ATOM   3248 2HE  LYS A 218      -6.752   2.995  11.178  1.00 87.23           H
ATOM   3249  NZ  LYS A 218      -4.654   2.803  11.361  1.00 87.23           N
ATOM   3250 1HZ  LYS A 218      -4.727   3.636  11.934  1.00 87.23           H
ATOM   3251 2HZ  LYS A 218      -4.496   1.997  11.956  1.00 87.23           H
ATOM   3252 3HZ  LYS A 218      -3.878   2.903  10.715  1.00 87.23           H
ATOM   3253  HN  LYS A 218      -9.843  -0.276   9.631  1.00 87.23           H
ATOM   3254  N   VAL A 219      -9.362  -2.991   8.084  1.00 88.20           N
ATOM   3255  CA  VAL A 219      -9.469  -4.371   7.640  1.00 88.20           C
ATOM   3256  C   VAL A 219     -10.381  -4.437   6.413  1.00 88.20           C
ATOM   3257  O   VAL A 219     -10.062  -5.110   5.434  1.00 88.20           O
ATOM   3258  HA  VAL A 219      -8.471  -4.703   7.353  1.00 88.20           H
ATOM   3259  CB  VAL A 219      -9.950  -5.255   8.791  1.00 88.20           C
ATOM   3260  HB  VAL A 219     -10.821  -4.777   9.240  1.00 88.20           H
ATOM   3261  CG1 VAL A 219     -10.381  -6.632   8.282  1.00 88.20           C
ATOM   3262 1HG1 VAL A 219     -11.195  -6.517   7.567  1.00 88.20           H
ATOM   3263 2HG1 VAL A 219      -9.536  -7.120   7.796  1.00 88.20           H
ATOM   3264 3HG1 VAL A 219     -10.718  -7.241   9.121  1.00 88.20           H
ATOM   3265  CG2 VAL A 219      -8.874  -5.382   9.872  1.00 88.20           C
ATOM   3266 1HG2 VAL A 219      -7.977  -5.827   9.441  1.00 88.20           H
ATOM   3267 2HG2 VAL A 219      -8.637  -4.394  10.266  1.00 88.20           H
ATOM   3268 3HG2 VAL A 219      -9.243  -6.016  10.678  1.00 88.20           H
ATOM   3269  HN  VAL A 219      -9.790  -2.797   8.966  1.00 88.20           H
ATOM   3270  N   ILE A 220     -11.498  -3.731   6.507  1.00 88.62           N
ATOM   3271  CA  ILE A 220     -12.501  -3.774   5.457  1.00 88.62           C
ATOM   3272  C   ILE A 220     -11.925  -3.158   4.180  1.00 88.62           C
ATOM   3273  O   ILE A 220     -11.937  -3.787   3.123  1.00 88.62           O
ATOM   3274  HA  ILE A 220     -12.726  -4.823   5.263  1.00 88.62           H
ATOM   3275  CB  ILE A 220     -13.798  -3.113   5.927  1.00 88.62           C
ATOM   3276  HB  ILE A 220     -13.548  -2.154   6.380  1.00 88.62           H
ATOM   3277  CG1 ILE A 220     -14.484  -3.956   7.004  1.00 88.62           C
ATOM   3278 1HG1 ILE A 220     -14.840  -4.890   6.568  1.00 88.62           H
ATOM   3279 2HG1 ILE A 220     -13.764  -4.220   7.778  1.00 88.62           H
ATOM   3280  CG2 ILE A 220     -14.727  -2.826   4.746  1.00 88.62           C
ATOM   3281 1HG2 ILE A 220     -14.228  -2.157   4.045  1.00 88.62           H
ATOM   3282 2HG2 ILE A 220     -14.974  -3.761   4.242  1.00 88.62           H
ATOM   3283 3HG2 ILE A 220     -15.642  -2.356   5.108  1.00 88.62           H
ATOM   3284  CD1 ILE A 220     -15.658  -3.199   7.628  1.00 88.62           C
ATOM   3285 1HD1 ILE A 220     -15.295  -2.278   8.084  1.00 88.62           H
ATOM   3286 2HD1 ILE A 220     -16.388  -2.959   6.855  1.00 88.62           H
ATOM   3287 3HD1 ILE A 220     -16.128  -3.821   8.390  1.00 88.62           H
ATOM   3288  HN  ILE A 220     -11.721  -3.138   7.280  1.00 88.62           H
ATOM   3289  N   LEU A 221     -11.433  -1.936   4.321  1.00 83.59           N
ATOM   3290  CA  LEU A 221     -10.997  -1.167   3.168  1.00 83.59           C
ATOM   3291  C   LEU A 221      -9.590  -1.614   2.766  1.00 83.59           C
ATOM   3292  O   LEU A 221      -9.174  -1.417   1.625  1.00 83.59           O
ATOM   3293  HA  LEU A 221     -11.678  -1.394   2.347  1.00 83.59           H
ATOM   3294  CB  LEU A 221     -11.110   0.332   3.449  1.00 83.59           C
ATOM   3295 1HB  LEU A 221     -10.456   0.575   4.287  1.00 83.59           H
ATOM   3296 2HB  LEU A 221     -10.731   0.874   2.583  1.00 83.59           H
ATOM   3297  CG  LEU A 221     -12.513   0.852   3.767  1.00 83.59           C
ATOM   3298  HG  LEU A 221     -12.862   0.360   4.675  1.00 83.59           H
ATOM   3299  CD1 LEU A 221     -12.491   2.356   4.047  1.00 83.59           C
ATOM   3300 1HD1 LEU A 221     -11.843   2.557   4.899  1.00 83.59           H
ATOM   3301 2HD1 LEU A 221     -12.113   2.883   3.171  1.00 83.59           H
ATOM   3302 3HD1 LEU A 221     -13.501   2.699   4.270  1.00 83.59           H
ATOM   3303  CD2 LEU A 221     -13.497   0.490   2.652  1.00 83.59           C
ATOM   3304 1HD2 LEU A 221     -13.163   0.936   1.715  1.00 83.59           H
ATOM   3305 2HD2 LEU A 221     -13.541  -0.593   2.544  1.00 83.59           H
ATOM   3306 3HD2 LEU A 221     -14.487   0.871   2.903  1.00 83.59           H
ATOM   3307  HN  LEU A 221     -11.332  -1.472   5.201  1.00 83.59           H
ATOM   3308  N   GLY A 222      -8.895  -2.207   3.726  1.00 76.39           N
ATOM   3309  CA  GLY A 222      -7.490  -2.528   3.543  1.00 76.39           C
ATOM   3310  C   GLY A 222      -7.323  -3.886   2.856  1.00 76.39           C
ATOM   3311  O   GLY A 222      -6.318  -4.128   2.190  1.00 76.39           O
ATOM   3312 1HA  GLY A 222      -7.010  -1.753   2.945  1.00 76.39           H
ATOM   3313 2HA  GLY A 222      -6.987  -2.542   4.510  1.00 76.39           H
ATOM   3314  HN  GLY A 222      -9.276  -2.466   4.613  1.00 76.39           H
ATOM   3315  N   PHE A 223      -8.323  -4.735   3.044  1.00 77.00           N
ATOM   3316  CA  PHE A 223      -8.234  -6.109   2.581  1.00 77.00           C
ATOM   3317  C   PHE A 223      -9.478  -6.499   1.780  1.00 77.00           C
ATOM   3318  O   PHE A 223      -9.400  -6.713   0.571  1.00 77.00           O
ATOM   3319  HA  PHE A 223      -7.355  -6.178   1.940  1.00 77.00           H
ATOM   3320  CB  PHE A 223      -8.145  -6.995   3.825  1.00 77.00           C
ATOM   3321 1HB  PHE A 223      -7.329  -6.639   4.455  1.00 77.00           H
ATOM   3322 2HB  PHE A 223      -9.063  -6.888   4.402  1.00 77.00           H
ATOM   3323  CG  PHE A 223      -7.923  -8.477   3.519  1.00 77.00           C
ATOM   3324  CD1 PHE A 223      -8.866  -9.393   3.868  1.00 77.00           C
ATOM   3325  HD1 PHE A 223      -9.780  -9.070   4.365  1.00 77.00           H
ATOM   3326  CD2 PHE A 223      -6.782  -8.880   2.897  1.00 77.00           C
ATOM   3327  HD2 PHE A 223      -6.025  -8.146   2.618  1.00 77.00           H
ATOM   3328  CE1 PHE A 223      -8.660 -10.769   3.583  1.00 77.00           C
ATOM   3329  HE1 PHE A 223      -9.416 -11.502   3.863  1.00 77.00           H
ATOM   3330  CE2 PHE A 223      -6.576 -10.256   2.613  1.00 77.00           C
ATOM   3331  HE2 PHE A 223      -5.661 -10.578   2.115  1.00 77.00           H
ATOM   3332  CZ  PHE A 223      -7.519 -11.171   2.962  1.00 77.00           C
ATOM   3333  HZ  PHE A 223      -7.361 -12.227   2.743  1.00 77.00           H
ATOM   3334  HN  PHE A 223      -9.180  -4.497   3.501  1.00 77.00           H
ATOM   3335  N   PHE A 224     -10.596  -6.579   2.486  1.00 84.11           N
ATOM   3336  CA  PHE A 224     -11.768  -7.257   1.957  1.00 84.11           C
ATOM   3337  C   PHE A 224     -12.266  -6.575   0.681  1.00 84.11           C
ATOM   3338  O   PHE A 224     -12.513  -7.238  -0.325  1.00 84.11           O
ATOM   3339  HA  PHE A 224     -11.473  -8.281   1.728  1.00 84.11           H
ATOM   3340  CB  PHE A 224     -12.857  -7.168   3.028  1.00 84.11           C
ATOM   3341 1HB  PHE A 224     -12.816  -6.183   3.493  1.00 84.11           H
ATOM   3342 2HB  PHE A 224     -13.832  -7.253   2.548  1.00 84.11           H
ATOM   3343  CG  PHE A 224     -12.747  -8.236   4.118  1.00 84.11           C
ATOM   3344  CD1 PHE A 224     -13.162  -9.507   3.869  1.00 84.11           C
ATOM   3345  HD1 PHE A 224     -13.573  -9.765   2.893  1.00 84.11           H
ATOM   3346  CD2 PHE A 224     -12.234  -7.914   5.336  1.00 84.11           C
ATOM   3347  HD2 PHE A 224     -11.902  -6.895   5.535  1.00 84.11           H
ATOM   3348  CE1 PHE A 224     -13.060 -10.498   4.881  1.00 84.11           C
ATOM   3349  HE1 PHE A 224     -13.392 -11.517   4.682  1.00 84.11           H
ATOM   3350  CE2 PHE A 224     -12.132  -8.905   6.348  1.00 84.11           C
ATOM   3351  HE2 PHE A 224     -11.721  -8.647   7.324  1.00 84.11           H
ATOM   3352  CZ  PHE A 224     -12.547 -10.176   6.099  1.00 84.11           C
ATOM   3353  HZ  PHE A 224     -12.468 -10.937   6.875  1.00 84.11           H
ATOM   3354  HN  PHE A 224     -10.709  -6.193   3.401  1.00 84.11           H
ATOM   3355  N   LEU A 225     -12.400  -5.260   0.765  1.00 82.50           N
ATOM   3356  CA  LEU A 225     -12.905  -4.486  -0.356  1.00 82.50           C
ATOM   3357  C   LEU A 225     -11.961  -4.649  -1.549  1.00 82.50           C
ATOM   3358  O   LEU A 225     -12.397  -4.991  -2.648  1.00 82.50           O
ATOM   3359  HA  LEU A 225     -13.877  -4.898  -0.626  1.00 82.50           H
ATOM   3360  CB  LEU A 225     -13.129  -3.030   0.055  1.00 82.50           C
ATOM   3361 1HB  LEU A 225     -13.856  -3.010   0.867  1.00 82.50           H
ATOM   3362 2HB  LEU A 225     -12.194  -2.638   0.455  1.00 82.50           H
ATOM   3363  CG  LEU A 225     -13.614  -2.088  -1.049  1.00 82.50           C
ATOM   3364  HG  LEU A 225     -12.978  -2.229  -1.922  1.00 82.50           H
ATOM   3365  CD1 LEU A 225     -15.045  -2.429  -1.471  1.00 82.50           C
ATOM   3366 1HD1 LEU A 225     -15.079  -3.452  -1.845  1.00 82.50           H
ATOM   3367 2HD1 LEU A 225     -15.710  -2.333  -0.613  1.00 82.50           H
ATOM   3368 3HD1 LEU A 225     -15.364  -1.744  -2.257  1.00 82.50           H
ATOM   3369  CD2 LEU A 225     -13.476  -0.625  -0.622  1.00 82.50           C
ATOM   3370 1HD2 LEU A 225     -14.072  -0.450   0.274  1.00 82.50           H
ATOM   3371 2HD2 LEU A 225     -12.429  -0.406  -0.410  1.00 82.50           H
ATOM   3372 3HD2 LEU A 225     -13.828   0.023  -1.424  1.00 82.50           H
ATOM   3373  HN  LEU A 225     -12.171  -4.725   1.578  1.00 82.50           H
ATOM   3374  N   PRO A 226     -10.657  -4.410  -1.357  1.00 75.94           N
ATOM   3375  CA  PRO A 226      -9.682  -4.635  -2.428  1.00 75.94           C
ATOM   3376  C   PRO A 226      -9.779  -6.035  -3.011  1.00 75.94           C
ATOM   3377  O   PRO A 226      -9.787  -6.205  -4.229  1.00 75.94           O
ATOM   3378  HA  PRO A 226      -9.882  -3.964  -3.263  1.00 75.94           H
ATOM   3379  CB  PRO A 226      -8.334  -4.396  -1.746  1.00 75.94           C
ATOM   3380 1HB  PRO A 226      -7.915  -5.321  -1.350  1.00 75.94           H
ATOM   3381 2HB  PRO A 226      -7.600  -3.987  -2.441  1.00 75.94           H
ATOM   3382  CG  PRO A 226      -8.669  -3.408  -0.635  1.00 75.94           C
ATOM   3383 1HG  PRO A 226      -7.911  -3.406   0.148  1.00 75.94           H
ATOM   3384 2HG  PRO A 226      -8.728  -2.385  -1.007  1.00 75.94           H
ATOM   3385  CD  PRO A 226     -10.012  -3.910  -0.129  1.00 75.94           C
ATOM   3386 1HD  PRO A 226      -9.895  -4.700   0.612  1.00 75.94           H
ATOM   3387 2HD  PRO A 226     -10.589  -3.115   0.344  1.00 75.94           H
ATOM   3388  N   PHE A 227      -9.851  -7.010  -2.116  1.00 79.74           N
ATOM   3389  CA  PHE A 227      -9.795  -8.404  -2.523  1.00 79.74           C
ATOM   3390  C   PHE A 227     -11.000  -8.772  -3.391  1.00 79.74           C
ATOM   3391  O   PHE A 227     -10.847  -9.395  -4.440  1.00 79.74           O
ATOM   3392  HA  PHE A 227      -8.880  -8.536  -3.100  1.00 79.74           H
ATOM   3393  CB  PHE A 227      -9.827  -9.245  -1.244  1.00 79.74           C
ATOM   3394 1HB  PHE A 227      -8.957  -8.996  -0.636  1.00 79.74           H
ATOM   3395 2HB  PHE A 227     -10.709  -8.972  -0.665  1.00 79.74           H
ATOM   3396  CG  PHE A 227      -9.844 -10.754  -1.492  1.00 79.74           C
ATOM   3397  CD1 PHE A 227     -11.009 -11.448  -1.384  1.00 79.74           C
ATOM   3398  HD1 PHE A 227     -11.930 -10.929  -1.121  1.00 79.74           H
ATOM   3399  CD2 PHE A 227      -8.694 -11.402  -1.821  1.00 79.74           C
ATOM   3400  HD2 PHE A 227      -7.761 -10.846  -1.908  1.00 79.74           H
ATOM   3401  CE1 PHE A 227     -11.024 -12.849  -1.614  1.00 79.74           C
ATOM   3402  HE1 PHE A 227     -11.958 -13.406  -1.527  1.00 79.74           H
ATOM   3403  CE2 PHE A 227      -8.710 -12.803  -2.051  1.00 79.74           C
ATOM   3404  HE2 PHE A 227      -7.789 -13.323  -2.315  1.00 79.74           H
ATOM   3405  CZ  PHE A 227      -9.875 -13.497  -1.943  1.00 79.74           C
ATOM   3406  HZ  PHE A 227      -9.886 -14.573  -2.120  1.00 79.74           H
ATOM   3407  HN  PHE A 227      -9.947  -6.861  -1.132  1.00 79.74           H
ATOM   3408  N   VAL A 228     -12.172  -8.369  -2.922  1.00 83.17           N
ATOM   3409  CA  VAL A 228     -13.405  -8.672  -3.628  1.00 83.17           C
ATOM   3410  C   VAL A 228     -13.383  -7.993  -4.999  1.00 83.17           C
ATOM   3411  O   VAL A 228     -13.740  -8.604  -6.004  1.00 83.17           O
ATOM   3412  HA  VAL A 228     -13.445  -9.752  -3.772  1.00 83.17           H
ATOM   3413  CB  VAL A 228     -14.609  -8.263  -2.778  1.00 83.17           C
ATOM   3414  HB  VAL A 228     -14.446  -7.241  -2.435  1.00 83.17           H
ATOM   3415  CG1 VAL A 228     -15.896  -8.282  -3.605  1.00 83.17           C
ATOM   3416 1HG1 VAL A 228     -15.803  -7.585  -4.437  1.00 83.17           H
ATOM   3417 2HG1 VAL A 228     -16.066  -9.287  -3.990  1.00 83.17           H
ATOM   3418 3HG1 VAL A 228     -16.736  -7.987  -2.976  1.00 83.17           H
ATOM   3419  CG2 VAL A 228     -14.737  -9.157  -1.543  1.00 83.17           C
ATOM   3420 1HG2 VAL A 228     -14.867 -10.193  -1.856  1.00 83.17           H
ATOM   3421 2HG2 VAL A 228     -13.836  -9.071  -0.936  1.00 83.17           H
ATOM   3422 3HG2 VAL A 228     -15.601  -8.844  -0.956  1.00 83.17           H
ATOM   3423  HN  VAL A 228     -12.286  -7.846  -2.077  1.00 83.17           H
ATOM   3424  N   VAL A 229     -12.959  -6.737  -4.995  1.00 75.88           N
ATOM   3425  CA  VAL A 229     -12.943  -5.949  -6.215  1.00 75.88           C
ATOM   3426  C   VAL A 229     -12.059  -6.642  -7.254  1.00 75.88           C
ATOM   3427  O   VAL A 229     -12.472  -6.835  -8.396  1.00 75.88           O
ATOM   3428  HA  VAL A 229     -13.965  -5.909  -6.594  1.00 75.88           H
ATOM   3429  CB  VAL A 229     -12.496  -4.518  -5.908  1.00 75.88           C
ATOM   3430  HB  VAL A 229     -11.634  -4.572  -5.244  1.00 75.88           H
ATOM   3431  CG1 VAL A 229     -12.062  -3.794  -7.184  1.00 75.88           C
ATOM   3432 1HG1 VAL A 229     -11.230  -4.330  -7.641  1.00 75.88           H
ATOM   3433 2HG1 VAL A 229     -12.897  -3.756  -7.883  1.00 75.88           H
ATOM   3434 3HG1 VAL A 229     -11.749  -2.779  -6.937  1.00 75.88           H
ATOM   3435  CG2 VAL A 229     -13.599  -3.742  -5.185  1.00 75.88           C
ATOM   3436 1HG2 VAL A 229     -14.488  -3.703  -5.815  1.00 75.88           H
ATOM   3437 2HG2 VAL A 229     -13.840  -4.242  -4.247  1.00 75.88           H
ATOM   3438 3HG2 VAL A 229     -13.255  -2.729  -4.979  1.00 75.88           H
ATOM   3439  HN  VAL A 229     -12.631  -6.260  -4.179  1.00 75.88           H
ATOM   3440  N   MET A 230     -10.859  -6.997  -6.820  1.00 75.88           N
ATOM   3441  CA  MET A 230      -9.900  -7.633  -7.707  1.00 75.88           C
ATOM   3442  C   MET A 230     -10.448  -8.954  -8.249  1.00 75.88           C
ATOM   3443  O   MET A 230     -10.425  -9.191  -9.456  1.00 75.88           O
ATOM   3444  HA  MET A 230      -9.748  -6.931  -8.527  1.00 75.88           H
ATOM   3445  CB  MET A 230      -8.597  -7.893  -6.949  1.00 75.88           C
ATOM   3446 1HB  MET A 230      -8.820  -8.328  -5.974  1.00 75.88           H
ATOM   3447 2HB  MET A 230      -7.995  -8.622  -7.492  1.00 75.88           H
ATOM   3448  CG  MET A 230      -7.801  -6.600  -6.766  1.00 75.88           C
ATOM   3449 1HG  MET A 230      -7.650  -6.116  -7.732  1.00 75.88           H
ATOM   3450 2HG  MET A 230      -8.362  -5.902  -6.145  1.00 75.88           H
ATOM   3451  SD  MET A 230      -6.223  -6.955  -6.011  1.00 75.88           S
ATOM   3452  CE  MET A 230      -5.951  -5.428  -5.128  1.00 75.88           C
ATOM   3453 1HE  MET A 230      -5.927  -4.599  -5.834  1.00 75.88           H
ATOM   3454 2HE  MET A 230      -6.759  -5.273  -4.413  1.00 75.88           H
ATOM   3455 3HE  MET A 230      -5.001  -5.480  -4.596  1.00 75.88           H
ATOM   3456  HN  MET A 230     -10.539  -6.856  -5.883  1.00 75.88           H
ATOM   3457  N   ALA A 231     -10.928  -9.781  -7.331  1.00 78.97           N
ATOM   3458  CA  ALA A 231     -11.426 -11.096  -7.695  1.00 78.97           C
ATOM   3459  C   ALA A 231     -12.477 -10.952  -8.798  1.00 78.97           C
ATOM   3460  O   ALA A 231     -12.453 -11.687  -9.784  1.00 78.97           O
ATOM   3461  HA  ALA A 231     -10.586 -11.674  -8.080  1.00 78.97           H
ATOM   3462  CB  ALA A 231     -11.978 -11.795  -6.452  1.00 78.97           C
ATOM   3463 1HB  ALA A 231     -11.185 -11.899  -5.711  1.00 78.97           H
ATOM   3464 2HB  ALA A 231     -12.791 -11.202  -6.032  1.00 78.97           H
ATOM   3465 3HB  ALA A 231     -12.352 -12.782  -6.725  1.00 78.97           H
ATOM   3466  HN  ALA A 231     -10.980  -9.564  -6.356  1.00 78.97           H
ATOM   3467  N   CYS A 232     -13.375  -9.998  -8.595  1.00 79.21           N
ATOM   3468  CA  CYS A 232     -14.448  -9.766  -9.546  1.00 79.21           C
ATOM   3469  C   CYS A 232     -13.828  -9.294 -10.863  1.00 79.21           C
ATOM   3470  O   CYS A 232     -14.233  -9.737 -11.937  1.00 79.21           O
ATOM   3471  HA  CYS A 232     -14.961 -10.719  -9.679  1.00 79.21           H
ATOM   3472  CB  CYS A 232     -15.474  -8.767  -9.008  1.00 79.21           C
ATOM   3473 1HB  CYS A 232     -14.966  -7.878  -8.634  1.00 79.21           H
ATOM   3474 2HB  CYS A 232     -16.134  -8.441  -9.813  1.00 79.21           H
ATOM   3475  SG  CYS A 232     -16.455  -9.537  -7.669  1.00 79.21           S
ATOM   3476  HG  CYS A 232     -15.570  -9.312  -6.702  1.00 79.21           H
ATOM   3477  HN  CYS A 232     -13.377  -9.393  -7.799  1.00 79.21           H
ATOM   3478  N   CYS A 233     -12.857  -8.402 -10.738  1.00 73.16           N
ATOM   3479  CA  CYS A 233     -12.232  -7.806 -11.906  1.00 73.16           C
ATOM   3480  C   CYS A 233     -11.613  -8.926 -12.744  1.00 73.16           C
ATOM   3481  O   CYS A 233     -11.816  -8.985 -13.956  1.00 73.16           O
ATOM   3482  HA  CYS A 233     -13.023  -7.301 -12.460  1.00 73.16           H
ATOM   3483  CB  CYS A 233     -11.199  -6.747 -11.517  1.00 73.16           C
ATOM   3484 1HB  CYS A 233     -10.572  -7.119 -10.707  1.00 73.16           H
ATOM   3485 2HB  CYS A 233     -10.542  -6.541 -12.362  1.00 73.16           H
ATOM   3486  SG  CYS A 233     -12.045  -5.210 -10.995  1.00 73.16           S
ATOM   3487  HG  CYS A 233     -12.442  -5.665  -9.810  1.00 73.16           H
ATOM   3488  HN  CYS A 233     -12.497  -8.087  -9.859  1.00 73.16           H
ATOM   3489  N   TYR A 234     -10.869  -9.788 -12.065  1.00 73.43           N
ATOM   3490  CA  TYR A 234     -10.081 -10.798 -12.750  1.00 73.43           C
ATOM   3491  C   TYR A 234     -10.971 -11.928 -13.271  1.00 73.43           C
ATOM   3492  O   TYR A 234     -10.690 -12.512 -14.317  1.00 73.43           O
ATOM   3493  HA  TYR A 234      -9.582 -10.321 -13.593  1.00 73.43           H
ATOM   3494  CB  TYR A 234      -9.119 -11.364 -11.703  1.00 73.43           C
ATOM   3495 1HB  TYR A 234      -9.631 -11.412 -10.742  1.00 73.43           H
ATOM   3496 2HB  TYR A 234      -8.860 -12.386 -11.977  1.00 73.43           H
ATOM   3497  CG  TYR A 234      -7.832 -10.553 -11.538  1.00 73.43           C
ATOM   3498  CD1 TYR A 234      -6.783 -10.737 -12.416  1.00 73.43           C
ATOM   3499  HD1 TYR A 234      -6.872 -11.461 -13.226  1.00 73.43           H
ATOM   3500  CD2 TYR A 234      -7.720  -9.637 -10.512  1.00 73.43           C
ATOM   3501  HD2 TYR A 234      -8.548  -9.492  -9.818  1.00 73.43           H
ATOM   3502  CE1 TYR A 234      -5.572  -9.975 -12.261  1.00 73.43           C
ATOM   3503  HE1 TYR A 234      -4.736 -10.110 -12.947  1.00 73.43           H
ATOM   3504  CE2 TYR A 234      -6.508  -8.874 -10.356  1.00 73.43           C
ATOM   3505  HE2 TYR A 234      -6.407  -8.148  -9.550  1.00 73.43           H
ATOM   3506  CZ  TYR A 234      -5.494  -9.081 -11.239  1.00 73.43           C
ATOM   3507  OH  TYR A 234      -4.350  -8.360 -11.092  1.00 73.43           O
ATOM   3508  HH  TYR A 234      -3.618  -8.765 -11.640  1.00 73.43           H
ATOM   3509  HN  TYR A 234     -10.801  -9.803 -11.068  1.00 73.43           H
ATOM   3510  N   THR A 235     -12.025 -12.203 -12.517  1.00 80.71           N
ATOM   3511  CA  THR A 235     -13.006 -13.190 -12.935  1.00 80.71           C
ATOM   3512  C   THR A 235     -13.621 -12.796 -14.279  1.00 80.71           C
ATOM   3513  O   THR A 235     -13.777 -13.636 -15.164  1.00 80.71           O
ATOM   3514  HA  THR A 235     -12.495 -14.141 -13.084  1.00 80.71           H
ATOM   3515  CB  THR A 235     -14.038 -13.335 -11.814  1.00 80.71           C
ATOM   3516  HB  THR A 235     -14.822 -14.038 -12.095  1.00 80.71           H
ATOM   3517  OG1 THR A 235     -14.470 -12.000 -11.565  1.00 80.71           O
ATOM   3518  HG1 THR A 235     -15.271 -11.790 -12.125  1.00 80.71           H
ATOM   3519  CG2 THR A 235     -13.408 -13.775 -10.491  1.00 80.71           C
ATOM   3520 1HG2 THR A 235     -12.671 -13.036 -10.176  1.00 80.71           H
ATOM   3521 2HG2 THR A 235     -12.920 -14.740 -10.625  1.00 80.71           H
ATOM   3522 3HG2 THR A 235     -14.183 -13.862  -9.730  1.00 80.71           H
ATOM   3523  HN  THR A 235     -12.214 -11.765 -11.638  1.00 80.71           H
ATOM   3524  N   ILE A 236     -13.954 -11.518 -14.390  1.00 76.98           N
ATOM   3525  CA  ILE A 236     -14.510 -10.994 -15.625  1.00 76.98           C
ATOM   3526  C   ILE A 236     -13.451 -11.068 -16.728  1.00 76.98           C
ATOM   3527  O   ILE A 236     -13.747 -11.473 -17.851  1.00 76.98           O
ATOM   3528  HA  ILE A 236     -15.345 -11.635 -15.906  1.00 76.98           H
ATOM   3529  CB  ILE A 236     -15.072  -9.588 -15.406  1.00 76.98           C
ATOM   3530  HB  ILE A 236     -14.308  -8.988 -14.913  1.00 76.98           H
ATOM   3531  CG1 ILE A 236     -16.288  -9.623 -14.478  1.00 76.98           C
ATOM   3532 1HG1 ILE A 236     -17.139 -10.057 -15.003  1.00 76.98           H
ATOM   3533 2HG1 ILE A 236     -16.079 -10.265 -13.623  1.00 76.98           H
ATOM   3534  CG2 ILE A 236     -15.388  -8.909 -16.740  1.00 76.98           C
ATOM   3535 1HG2 ILE A 236     -14.478  -8.832 -17.334  1.00 76.98           H
ATOM   3536 2HG2 ILE A 236     -16.127  -9.500 -17.282  1.00 76.98           H
ATOM   3537 3HG2 ILE A 236     -15.787  -7.912 -16.555  1.00 76.98           H
ATOM   3538  CD1 ILE A 236     -16.646  -8.217 -13.991  1.00 76.98           C
ATOM   3539 1HD1 ILE A 236     -15.802  -7.795 -13.445  1.00 76.98           H
ATOM   3540 2HD1 ILE A 236     -16.878  -7.584 -14.847  1.00 76.98           H
ATOM   3541 3HD1 ILE A 236     -17.514  -8.271 -13.333  1.00 76.98           H
ATOM   3542  HN  ILE A 236     -13.848 -10.847 -13.656  1.00 76.98           H
ATOM   3543  N   ILE A 237     -12.240 -10.669 -16.369  1.00 73.45           N
ATOM   3544  CA  ILE A 237     -11.150 -10.631 -17.328  1.00 73.45           C
ATOM   3545  C   ILE A 237     -10.934 -12.032 -17.905  1.00 73.45           C
ATOM   3546  O   ILE A 237     -10.890 -12.206 -19.121  1.00 73.45           O
ATOM   3547  HA  ILE A 237     -11.450  -9.967 -18.138  1.00 73.45           H
ATOM   3548  CB  ILE A 237      -9.896 -10.029 -16.691  1.00 73.45           C
ATOM   3549  HB  ILE A 237      -9.805 -10.422 -15.678  1.00 73.45           H
ATOM   3550  CG1 ILE A 237     -10.015  -8.508 -16.576  1.00 73.45           C
ATOM   3551 1HG1 ILE A 237      -9.953  -8.059 -17.568  1.00 73.45           H
ATOM   3552 2HG1 ILE A 237     -10.991  -8.246 -16.168  1.00 73.45           H
ATOM   3553  CG2 ILE A 237      -8.637 -10.450 -17.452  1.00 73.45           C
ATOM   3554 1HG2 ILE A 237      -8.550 -11.536 -17.437  1.00 73.45           H
ATOM   3555 2HG2 ILE A 237      -8.705 -10.105 -18.484  1.00 73.45           H
ATOM   3556 3HG2 ILE A 237      -7.761 -10.008 -16.978  1.00 73.45           H
ATOM   3557  CD1 ILE A 237      -8.912  -7.937 -15.683  1.00 73.45           C
ATOM   3558 1HD1 ILE A 237      -8.992  -8.370 -14.686  1.00 73.45           H
ATOM   3559 2HD1 ILE A 237      -7.938  -8.181 -16.107  1.00 73.45           H
ATOM   3560 3HD1 ILE A 237      -9.020  -6.854 -15.619  1.00 73.45           H
ATOM   3561  HN  ILE A 237     -11.999 -10.376 -15.443  1.00 73.45           H
ATOM   3562  N   ILE A 238     -10.806 -12.994 -17.003  1.00 73.35           N
ATOM   3563  CA  ILE A 238     -10.549 -14.367 -17.406  1.00 73.35           C
ATOM   3564  C   ILE A 238     -11.663 -14.836 -18.344  1.00 73.35           C
ATOM   3565  O   ILE A 238     -11.392 -15.396 -19.405  1.00 73.35           O
ATOM   3566  HA  ILE A 238      -9.608 -14.375 -17.956  1.00 73.35           H
ATOM   3567  CB  ILE A 238     -10.363 -15.260 -16.177  1.00 73.35           C
ATOM   3568  HB  ILE A 238     -11.174 -15.053 -15.479  1.00 73.35           H
ATOM   3569  CG1 ILE A 238      -9.053 -14.935 -15.457  1.00 73.35           C
ATOM   3570 1HG1 ILE A 238      -8.218 -15.390 -15.991  1.00 73.35           H
ATOM   3571 2HG1 ILE A 238      -8.887 -13.858 -15.465  1.00 73.35           H
ATOM   3572  CG2 ILE A 238     -10.459 -16.739 -16.555  1.00 73.35           C
ATOM   3573 1HG2 ILE A 238     -11.438 -16.941 -16.989  1.00 73.35           H
ATOM   3574 2HG2 ILE A 238      -9.683 -16.979 -17.283  1.00 73.35           H
ATOM   3575 3HG2 ILE A 238     -10.323 -17.351 -15.664  1.00 73.35           H
ATOM   3576  CD1 ILE A 238      -9.080 -15.443 -14.014  1.00 73.35           C
ATOM   3577 1HD1 ILE A 238      -9.901 -14.968 -13.477  1.00 73.35           H
ATOM   3578 2HD1 ILE A 238      -9.222 -16.524 -14.012  1.00 73.35           H
ATOM   3579 3HD1 ILE A 238      -8.136 -15.200 -13.526  1.00 73.35           H
ATOM   3580  HN  ILE A 238     -10.874 -12.849 -16.016  1.00 73.35           H
ATOM   3581  N   HIS A 239     -12.894 -14.589 -17.919  1.00 77.46           N
ATOM   3582  CA  HIS A 239     -14.051 -15.040 -18.673  1.00 77.46           C
ATOM   3583  C   HIS A 239     -13.994 -14.466 -20.091  1.00 77.46           C
ATOM   3584  O   HIS A 239     -14.265 -15.172 -21.061  1.00 77.46           O
ATOM   3585  HA  HIS A 239     -13.985 -16.127 -18.728  1.00 77.46           H
ATOM   3586  CB  HIS A 239     -15.348 -14.688 -17.942  1.00 77.46           C
ATOM   3587 1HB  HIS A 239     -15.341 -15.164 -16.962  1.00 77.46           H
ATOM   3588 2HB  HIS A 239     -15.376 -13.611 -17.773  1.00 77.46           H
ATOM   3589  CG  HIS A 239     -16.600 -15.100 -18.678  1.00 77.46           C
ATOM   3590  ND1 HIS A 239     -17.313 -14.234 -19.488  1.00 77.46           N
ATOM   3591  HD1 HIS A 239     -17.085 -13.277 -19.665  1.00 77.46           H
ATOM   3592  CD2 HIS A 239     -17.257 -16.295 -18.720  1.00 77.46           C
ATOM   3593  HD2 HIS A 239     -16.962 -17.202 -18.193  1.00 77.46           H
ATOM   3594  CE1 HIS A 239     -18.351 -14.888 -19.988  1.00 77.46           C
ATOM   3595  HE1 HIS A 239     -19.103 -14.478 -20.663  1.00 77.46           H
ATOM   3596  NE2 HIS A 239     -18.315 -16.165 -19.511  1.00 77.46           N
ATOM   3597  HN  HIS A 239     -13.106 -14.093 -17.077  1.00 77.46           H
ATOM   3598  N   THR A 240     -13.641 -13.192 -20.165  1.00 72.76           N
ATOM   3599  CA  THR A 240     -13.628 -12.492 -21.438  1.00 72.76           C
ATOM   3600  C   THR A 240     -12.492 -13.012 -22.321  1.00 72.76           C
ATOM   3601  O   THR A 240     -12.652 -13.140 -23.534  1.00 72.76           O
ATOM   3602  HA  THR A 240     -14.561 -12.707 -21.958  1.00 72.76           H
ATOM   3603  CB  THR A 240     -13.537 -10.991 -21.152  1.00 72.76           C
ATOM   3604  HB  THR A 240     -12.554 -10.729 -20.761  1.00 72.76           H
ATOM   3605  OG1 THR A 240     -14.634 -10.737 -20.280  1.00 72.76           O
ATOM   3606  HG1 THR A 240     -14.299 -10.527 -19.361  1.00 72.76           H
ATOM   3607  CG2 THR A 240     -13.838 -10.141 -22.388  1.00 72.76           C
ATOM   3608 1HG2 THR A 240     -14.847 -10.354 -22.739  1.00 72.76           H
ATOM   3609 2HG2 THR A 240     -13.121 -10.376 -23.174  1.00 72.76           H
ATOM   3610 3HG2 THR A 240     -13.759  -9.084 -22.129  1.00 72.76           H
ATOM   3611  HN  THR A 240     -13.368 -12.640 -19.377  1.00 72.76           H
ATOM   3612  N   LEU A 241     -11.369 -13.299 -21.678  1.00 70.58           N
ATOM   3613  CA  LEU A 241     -10.188 -13.747 -22.397  1.00 70.58           C
ATOM   3614  C   LEU A 241     -10.449 -15.137 -22.981  1.00 70.58           C
ATOM   3615  O   LEU A 241      -9.986 -15.450 -24.076  1.00 70.58           O
ATOM   3616  HA  LEU A 241     -10.024 -13.052 -23.220  1.00 70.58           H
ATOM   3617  CB  LEU A 241      -8.955 -13.680 -21.494  1.00 70.58           C
ATOM   3618 1HB  LEU A 241      -9.208 -14.126 -20.532  1.00 70.58           H
ATOM   3619 2HB  LEU A 241      -8.173 -14.298 -21.936  1.00 70.58           H
ATOM   3620  CG  LEU A 241      -8.382 -12.284 -21.242  1.00 70.58           C
ATOM   3621  HG  LEU A 241      -9.205 -11.620 -20.980  1.00 70.58           H
ATOM   3622  CD1 LEU A 241      -7.413 -12.294 -20.058  1.00 70.58           C
ATOM   3623 1HD1 LEU A 241      -7.939 -12.623 -19.162  1.00 70.58           H
ATOM   3624 2HD1 LEU A 241      -6.590 -12.977 -20.268  1.00 70.58           H
ATOM   3625 3HD1 LEU A 241      -7.021 -11.289 -19.901  1.00 70.58           H
ATOM   3626  CD2 LEU A 241      -7.734 -11.721 -22.509  1.00 70.58           C
ATOM   3627 1HD2 LEU A 241      -6.924 -12.379 -22.826  1.00 70.58           H
ATOM   3628 2HD2 LEU A 241      -8.480 -11.655 -23.301  1.00 70.58           H
ATOM   3629 3HD2 LEU A 241      -7.335 -10.728 -22.302  1.00 70.58           H
ATOM   3630  HN  LEU A 241     -11.259 -13.229 -20.686  1.00 70.58           H
ATOM   3631  N   ILE A 242     -11.190 -15.932 -22.223  1.00 72.24           N
ATOM   3632  CA  ILE A 242     -11.577 -17.255 -22.683  1.00 72.24           C
ATOM   3633  C   ILE A 242     -12.466 -17.120 -23.921  1.00 72.24           C
ATOM   3634  O   ILE A 242     -12.295 -17.852 -24.895  1.00 72.24           O
ATOM   3635  HA  ILE A 242     -10.666 -17.782 -22.968  1.00 72.24           H
ATOM   3636  CB  ILE A 242     -12.223 -18.049 -21.546  1.00 72.24           C
ATOM   3637  HB  ILE A 242     -12.972 -17.416 -21.069  1.00 72.24           H
ATOM   3638  CG1 ILE A 242     -11.192 -18.414 -20.477  1.00 72.24           C
ATOM   3639 1HG1 ILE A 242     -10.517 -19.177 -20.863  1.00 72.24           H
ATOM   3640 2HG1 ILE A 242     -10.584 -17.541 -20.240  1.00 72.24           H
ATOM   3641  CG2 ILE A 242     -12.952 -19.283 -22.084  1.00 72.24           C
ATOM   3642 1HG2 ILE A 242     -13.731 -18.970 -22.779  1.00 72.24           H
ATOM   3643 2HG2 ILE A 242     -12.241 -19.928 -22.601  1.00 72.24           H
ATOM   3644 3HG2 ILE A 242     -13.402 -19.829 -21.255  1.00 72.24           H
ATOM   3645  CD1 ILE A 242     -11.876 -18.925 -19.207  1.00 72.24           C
ATOM   3646 1HD1 ILE A 242     -12.531 -18.150 -18.810  1.00 72.24           H
ATOM   3647 2HD1 ILE A 242     -12.463 -19.812 -19.442  1.00 72.24           H
ATOM   3648 3HD1 ILE A 242     -11.120 -19.176 -18.463  1.00 72.24           H
ATOM   3649  HN  ILE A 242     -11.523 -15.687 -21.313  1.00 72.24           H
ATOM   3650  N   GLN A 243     -13.395 -16.179 -23.844  1.00 70.53           N
ATOM   3651  CA  GLN A 243     -14.341 -15.971 -24.926  1.00 70.53           C
ATOM   3652  C   GLN A 243     -13.610 -15.512 -26.190  1.00 70.53           C
ATOM   3653  O   GLN A 243     -14.096 -15.717 -27.301  1.00 70.53           O
ATOM   3654  HA  GLN A 243     -14.803 -16.943 -25.098  1.00 70.53           H
ATOM   3655  CB  GLN A 243     -15.423 -14.966 -24.524  1.00 70.53           C
ATOM   3656 1HB  GLN A 243     -14.960 -14.095 -24.060  1.00 70.53           H
ATOM   3657 2HB  GLN A 243     -15.946 -14.613 -25.412  1.00 70.53           H
ATOM   3658  CG  GLN A 243     -16.423 -15.597 -23.553  1.00 70.53           C
ATOM   3659 1HG  GLN A 243     -16.747 -16.564 -23.937  1.00 70.53           H
ATOM   3660 2HG  GLN A 243     -15.939 -15.780 -22.594  1.00 70.53           H
ATOM   3661  CD  GLN A 243     -17.639 -14.689 -23.351  1.00 70.53           C
ATOM   3662  OE1 GLN A 243     -17.618 -13.506 -23.648  1.00 70.53           O
ATOM   3663  NE2 GLN A 243     -18.695 -15.308 -22.831  1.00 70.53           N
ATOM   3664 1HE2 GLN A 243     -18.646 -16.282 -22.610  1.00 70.53           H
ATOM   3665 2HE2 GLN A 243     -19.539 -14.799 -22.662  1.00 70.53           H
ATOM   3666  HN  GLN A 243     -13.506 -15.566 -23.061  1.00 70.53           H
ATOM   3667  N   ALA A 244     -12.455 -14.900 -25.977  1.00 64.07           N
ATOM   3668  CA  ALA A 244     -11.722 -14.284 -27.070  1.00 64.07           C
ATOM   3669  C   ALA A 244     -11.004 -15.371 -27.873  1.00 64.07           C
ATOM   3670  O   ALA A 244      -9.973 -15.887 -27.443  1.00 64.07           O
ATOM   3671  HA  ALA A 244     -12.445 -13.785 -27.715  1.00 64.07           H
ATOM   3672  CB  ALA A 244     -10.755 -13.238 -26.511  1.00 64.07           C
ATOM   3673 1HB  ALA A 244     -11.317 -12.473 -25.975  1.00 64.07           H
ATOM   3674 2HB  ALA A 244     -10.054 -13.719 -25.829  1.00 64.07           H
ATOM   3675 3HB  ALA A 244     -10.205 -12.777 -27.332  1.00 64.07           H
ATOM   3676  HN  ALA A 244     -12.021 -14.821 -25.080  1.00 64.07           H
ATOM   3677  N   LYS A 245     -11.577 -15.687 -29.025  1.00 55.96           N
ATOM   3678  CA  LYS A 245     -11.078 -16.787 -29.833  1.00 55.96           C
ATOM   3679  C   LYS A 245      -9.592 -16.567 -30.123  1.00 55.96           C
ATOM   3680  O   LYS A 245      -8.917 -17.461 -30.631  1.00 55.96           O
ATOM   3681  HA  LYS A 245     -11.184 -17.698 -29.244  1.00 55.96           H
ATOM   3682  CB  LYS A 245     -11.932 -16.959 -31.090  1.00 55.96           C
ATOM   3683 1HB  LYS A 245     -11.971 -16.018 -31.640  1.00 55.96           H
ATOM   3684 2HB  LYS A 245     -11.471 -17.693 -31.750  1.00 55.96           H
ATOM   3685  CG  LYS A 245     -13.351 -17.406 -30.733  1.00 55.96           C
ATOM   3686 1HG  LYS A 245     -13.308 -18.308 -30.123  1.00 55.96           H
ATOM   3687 2HG  LYS A 245     -13.838 -16.638 -30.133  1.00 55.96           H
ATOM   3688  CD  LYS A 245     -14.175 -17.675 -31.994  1.00 55.96           C
ATOM   3689 1HD  LYS A 245     -14.323 -16.744 -32.541  1.00 55.96           H
ATOM   3690 2HD  LYS A 245     -13.628 -18.349 -32.653  1.00 55.96           H
ATOM   3691  CE  LYS A 245     -15.532 -18.288 -31.641  1.00 55.96           C
ATOM   3692 1HE  LYS A 245     -15.389 -19.166 -31.012  1.00 55.96           H
ATOM   3693 2HE  LYS A 245     -16.121 -17.575 -31.064  1.00 55.96           H
ATOM   3694  NZ  LYS A 245     -16.265 -18.665 -32.870  1.00 55.96           N
ATOM   3695 1HZ  LYS A 245     -17.156 -19.079 -32.619  1.00 55.96           H
ATOM   3696 2HZ  LYS A 245     -16.424 -17.839 -33.436  1.00 55.96           H
ATOM   3697 3HZ  LYS A 245     -15.718 -19.337 -33.398  1.00 55.96           H
ATOM   3698  HN  LYS A 245     -12.367 -15.206 -29.407  1.00 55.96           H
ATOM   3699  N   LYS A 246      -9.127 -15.373 -29.789  1.00 54.41           N
ATOM   3700  CA  LYS A 246      -7.812 -14.934 -30.224  1.00 54.41           C
ATOM   3701  C   LYS A 246      -6.772 -15.338 -29.178  1.00 54.41           C
ATOM   3702  O   LYS A 246      -6.824 -14.881 -28.037  1.00 54.41           O
ATOM   3703  HA  LYS A 246      -7.585 -15.454 -31.155  1.00 54.41           H
ATOM   3704  CB  LYS A 246      -7.823 -13.435 -30.534  1.00 54.41           C
ATOM   3705 1HB  LYS A 246      -8.560 -12.935 -29.906  1.00 54.41           H
ATOM   3706 2HB  LYS A 246      -6.852 -13.003 -30.290  1.00 54.41           H
ATOM   3707  CG  LYS A 246      -8.144 -13.182 -32.008  1.00 54.41           C
ATOM   3708 1HG  LYS A 246      -7.536 -13.835 -32.634  1.00 54.41           H
ATOM   3709 2HG  LYS A 246      -9.187 -13.433 -32.205  1.00 54.41           H
ATOM   3710  CD  LYS A 246      -7.885 -11.722 -32.383  1.00 54.41           C
ATOM   3711 1HD  LYS A 246      -8.602 -11.079 -31.872  1.00 54.41           H
ATOM   3712 2HD  LYS A 246      -6.893 -11.426 -32.044  1.00 54.41           H
ATOM   3713  CE  LYS A 246      -7.996 -11.516 -33.895  1.00 54.41           C
ATOM   3714 1HE  LYS A 246      -7.340 -12.216 -34.412  1.00 54.41           H
ATOM   3715 2HE  LYS A 246      -9.013 -11.729 -34.224  1.00 54.41           H
ATOM   3716  NZ  LYS A 246      -7.632 -10.128 -34.257  1.00 54.41           N
ATOM   3717 1HZ  LYS A 246      -7.709 -10.009 -35.261  1.00 54.41           H
ATOM   3718 2HZ  LYS A 246      -8.260  -9.481 -33.791  1.00 54.41           H
ATOM   3719 3HZ  LYS A 246      -6.679  -9.941 -33.967  1.00 54.41           H
ATOM   3720  HN  LYS A 246      -9.631 -14.712 -29.233  1.00 54.41           H
ATOM   3721  N   SER A 247      -5.851 -16.191 -29.603  1.00 53.67           N
ATOM   3722  CA  SER A 247      -4.919 -16.809 -28.676  1.00 53.67           C
ATOM   3723  C   SER A 247      -4.142 -15.731 -27.918  1.00 53.67           C
ATOM   3724  O   SER A 247      -3.901 -15.862 -26.719  1.00 53.67           O
ATOM   3725  HA  SER A 247      -5.535 -17.390 -27.991  1.00 53.67           H
ATOM   3726  CB  SER A 247      -3.952 -17.743 -29.408  1.00 53.67           C
ATOM   3727 1HB  SER A 247      -3.446 -18.380 -28.684  1.00 53.67           H
ATOM   3728 2HB  SER A 247      -4.515 -18.399 -30.072  1.00 53.67           H
ATOM   3729  OG  SER A 247      -2.983 -17.022 -30.164  1.00 53.67           O
ATOM   3730  HG  SER A 247      -2.384 -17.659 -30.649  1.00 53.67           H
ATOM   3731  HN  SER A 247      -5.738 -16.460 -30.559  1.00 53.67           H
ATOM   3732  N   SER A 248      -3.773 -14.688 -28.648  1.00 57.25           N
ATOM   3733  CA  SER A 248      -2.840 -13.703 -28.128  1.00 57.25           C
ATOM   3734  C   SER A 248      -3.340 -13.166 -26.785  1.00 57.25           C
ATOM   3735  O   SER A 248      -2.592 -12.520 -26.053  1.00 57.25           O
ATOM   3736  HA  SER A 248      -1.899 -14.237 -27.999  1.00 57.25           H
ATOM   3737  CB  SER A 248      -2.643 -12.554 -29.119  1.00 57.25           C
ATOM   3738 1HB  SER A 248      -1.801 -11.941 -28.799  1.00 57.25           H
ATOM   3739 2HB  SER A 248      -2.389 -12.960 -30.098  1.00 57.25           H
ATOM   3740  OG  SER A 248      -3.807 -11.740 -29.230  1.00 57.25           O
ATOM   3741  HG  SER A 248      -3.632 -10.977 -29.853  1.00 57.25           H
ATOM   3742  HN  SER A 248      -4.100 -14.512 -29.576  1.00 57.25           H
ATOM   3743  N   LYS A 249      -4.603 -13.453 -26.503  1.00 59.38           N
ATOM   3744  CA  LYS A 249      -5.212 -13.004 -25.262  1.00 59.38           C
ATOM   3745  C   LYS A 249      -4.583 -13.758 -24.088  1.00 59.38           C
ATOM   3746  O   LYS A 249      -4.626 -13.290 -22.952  1.00 59.38           O
ATOM   3747  HA  LYS A 249      -4.987 -11.944 -25.152  1.00 59.38           H
ATOM   3748  CB  LYS A 249      -6.735 -13.139 -25.334  1.00 59.38           C
ATOM   3749 1HB  LYS A 249      -7.001 -14.157 -25.620  1.00 59.38           H
ATOM   3750 2HB  LYS A 249      -7.166 -12.962 -24.349  1.00 59.38           H
ATOM   3751  CG  LYS A 249      -7.326 -12.150 -26.341  1.00 59.38           C
ATOM   3752 1HG  LYS A 249      -6.975 -11.143 -26.115  1.00 59.38           H
ATOM   3753 2HG  LYS A 249      -6.974 -12.392 -27.344  1.00 59.38           H
ATOM   3754  CD  LYS A 249      -8.855 -12.182 -26.308  1.00 59.38           C
ATOM   3755 1HD  LYS A 249      -9.205 -13.195 -26.506  1.00 59.38           H
ATOM   3756 2HD  LYS A 249      -9.207 -11.912 -25.313  1.00 59.38           H
ATOM   3757  CE  LYS A 249      -9.446 -11.221 -27.342  1.00 59.38           C
ATOM   3758 1HE  LYS A 249      -8.720 -10.443 -27.580  1.00 59.38           H
ATOM   3759 2HE  LYS A 249      -9.654 -11.757 -28.268  1.00 59.38           H
ATOM   3760  NZ  LYS A 249     -10.690 -10.607 -26.827  1.00 59.38           N
ATOM   3761 1HZ  LYS A 249     -10.658  -9.604 -26.974  1.00 59.38           H
ATOM   3762 2HZ  LYS A 249     -11.487 -10.995 -27.318  1.00 59.38           H
ATOM   3763 3HZ  LYS A 249     -10.777 -10.800 -25.835  1.00 59.38           H
ATOM   3764  HN  LYS A 249      -5.204 -13.980 -27.103  1.00 59.38           H
ATOM   3765  N   HIS A 250      -4.014 -14.912 -24.404  1.00 63.40           N
ATOM   3766  CA  HIS A 250      -3.383 -15.738 -23.389  1.00 63.40           C
ATOM   3767  C   HIS A 250      -2.219 -14.973 -22.756  1.00 63.40           C
ATOM   3768  O   HIS A 250      -2.000 -15.057 -21.548  1.00 63.40           O
ATOM   3769  HA  HIS A 250      -4.139 -15.927 -22.626  1.00 63.40           H
ATOM   3770  CB  HIS A 250      -2.960 -17.087 -23.972  1.00 63.40           C
ATOM   3771 1HB  HIS A 250      -2.512 -16.923 -24.952  1.00 63.40           H
ATOM   3772 2HB  HIS A 250      -2.187 -17.520 -23.337  1.00 63.40           H
ATOM   3773  CG  HIS A 250      -4.091 -18.079 -24.110  1.00 63.40           C
ATOM   3774  ND1 HIS A 250      -4.552 -18.841 -23.051  1.00 63.40           N
ATOM   3775  HD1 HIS A 250      -4.200 -18.818 -22.116  1.00 63.40           H
ATOM   3776  CD2 HIS A 250      -4.847 -18.423 -25.191  1.00 63.40           C
ATOM   3777  HD2 HIS A 250      -4.748 -18.011 -26.195  1.00 63.40           H
ATOM   3778  CE1 HIS A 250      -5.542 -19.607 -23.488  1.00 63.40           C
ATOM   3779  HE1 HIS A 250      -6.111 -20.320 -22.891  1.00 63.40           H
ATOM   3780  NE2 HIS A 250      -5.722 -19.347 -24.815  1.00 63.40           N
ATOM   3781  HN  HIS A 250      -3.979 -15.283 -25.332  1.00 63.40           H
ATOM   3782  N   LYS A 251      -1.502 -14.246 -23.600  1.00 64.80           N
ATOM   3783  CA  LYS A 251      -0.300 -13.558 -23.161  1.00 64.80           C
ATOM   3784  C   LYS A 251      -0.682 -12.452 -22.174  1.00 64.80           C
ATOM   3785  O   LYS A 251      -0.018 -12.268 -21.156  1.00 64.80           O
ATOM   3786  HA  LYS A 251       0.322 -14.286 -22.639  1.00 64.80           H
ATOM   3787  CB  LYS A 251       0.501 -13.058 -24.364  1.00 64.80           C
ATOM   3788 1HB  LYS A 251       0.521 -13.826 -25.138  1.00 64.80           H
ATOM   3789 2HB  LYS A 251       0.011 -12.185 -24.795  1.00 64.80           H
ATOM   3790  CG  LYS A 251       1.932 -12.697 -23.959  1.00 64.80           C
ATOM   3791 1HG  LYS A 251       1.917 -11.846 -23.279  1.00 64.80           H
ATOM   3792 2HG  LYS A 251       2.381 -13.530 -23.418  1.00 64.80           H
ATOM   3793  CD  LYS A 251       2.782 -12.362 -25.186  1.00 64.80           C
ATOM   3794 1HD  LYS A 251       2.726 -13.179 -25.906  1.00 64.80           H
ATOM   3795 2HD  LYS A 251       2.381 -11.476 -25.679  1.00 64.80           H
ATOM   3796  CE  LYS A 251       4.240 -12.119 -24.794  1.00 64.80           C
ATOM   3797 1HE  LYS A 251       4.304 -11.266 -24.118  1.00 64.80           H
ATOM   3798 2HE  LYS A 251       4.626 -12.983 -24.253  1.00 64.80           H
ATOM   3799  NZ  LYS A 251       5.066 -11.869 -25.997  1.00 64.80           N
ATOM   3800 1HZ  LYS A 251       5.990 -11.560 -25.714  1.00 64.80           H
ATOM   3801 2HZ  LYS A 251       5.146 -12.725 -26.535  1.00 64.80           H
ATOM   3802 3HZ  LYS A 251       4.628 -11.152 -26.564  1.00 64.80           H
ATOM   3803  HN  LYS A 251      -1.729 -14.124 -24.566  1.00 64.80           H
ATOM   3804  N   ALA A 252      -1.751 -11.746 -22.511  1.00 64.76           N
ATOM   3805  CA  ALA A 252      -2.247 -10.683 -21.654  1.00 64.76           C
ATOM   3806  C   ALA A 252      -2.692 -11.278 -20.316  1.00 64.76           C
ATOM   3807  O   ALA A 252      -2.532 -10.652 -19.270  1.00 64.76           O
ATOM   3808  HA  ALA A 252      -1.426  -9.989 -21.477  1.00 64.76           H
ATOM   3809  CB  ALA A 252      -3.378  -9.938 -22.366  1.00 64.76           C
ATOM   3810 1HB  ALA A 252      -3.002  -9.510 -23.295  1.00 64.76           H
ATOM   3811 2HB  ALA A 252      -4.188 -10.633 -22.587  1.00 64.76           H
ATOM   3812 3HB  ALA A 252      -3.749  -9.141 -21.722  1.00 64.76           H
ATOM   3813  HN  ALA A 252      -2.275 -11.891 -23.351  1.00 64.76           H
ATOM   3814  N   LEU A 253      -3.242 -12.481 -20.394  1.00 69.43           N
ATOM   3815  CA  LEU A 253      -3.695 -13.176 -19.201  1.00 69.43           C
ATOM   3816  C   LEU A 253      -2.514 -13.362 -18.246  1.00 69.43           C
ATOM   3817  O   LEU A 253      -2.616 -13.053 -17.060  1.00 69.43           O
ATOM   3818  HA  LEU A 253      -4.435 -12.541 -18.714  1.00 69.43           H
ATOM   3819  CB  LEU A 253      -4.395 -14.484 -19.575  1.00 69.43           C
ATOM   3820 1HB  LEU A 253      -5.019 -14.301 -20.450  1.00 69.43           H
ATOM   3821 2HB  LEU A 253      -3.636 -15.208 -19.871  1.00 69.43           H
ATOM   3822  CG  LEU A 253      -5.265 -15.114 -18.486  1.00 69.43           C
ATOM   3823  HG  LEU A 253      -4.751 -15.003 -17.531  1.00 69.43           H
ATOM   3824  CD1 LEU A 253      -6.606 -14.387 -18.365  1.00 69.43           C
ATOM   3825 1HD1 LEU A 253      -6.431 -13.342 -18.111  1.00 69.43           H
ATOM   3826 2HD1 LEU A 253      -7.138 -14.446 -19.315  1.00 69.43           H
ATOM   3827 3HD1 LEU A 253      -7.204 -14.856 -17.584  1.00 69.43           H
ATOM   3828  CD2 LEU A 253      -5.446 -16.614 -18.729  1.00 69.43           C
ATOM   3829 1HD2 LEU A 253      -5.927 -16.770 -19.694  1.00 69.43           H
ATOM   3830 2HD2 LEU A 253      -4.472 -17.103 -18.725  1.00 69.43           H
ATOM   3831 3HD2 LEU A 253      -6.068 -17.037 -17.940  1.00 69.43           H
ATOM   3832  HN  LEU A 253      -3.380 -12.979 -21.251  1.00 69.43           H
ATOM   3833  N   LYS A 254      -1.421 -13.867 -18.799  1.00 72.64           N
ATOM   3834  CA  LYS A 254      -0.261 -14.205 -17.991  1.00 72.64           C
ATOM   3835  C   LYS A 254       0.170 -12.977 -17.187  1.00 72.64           C
ATOM   3836  O   LYS A 254       0.423 -13.074 -15.987  1.00 72.64           O
ATOM   3837  HA  LYS A 254      -0.565 -14.985 -17.293  1.00 72.64           H
ATOM   3838  CB  LYS A 254       0.850 -14.787 -18.866  1.00 72.64           C
ATOM   3839 1HB  LYS A 254       0.461 -15.626 -19.445  1.00 72.64           H
ATOM   3840 2HB  LYS A 254       1.186 -14.036 -19.581  1.00 72.64           H
ATOM   3841  CG  LYS A 254       2.032 -15.253 -18.014  1.00 72.64           C
ATOM   3842 1HG  LYS A 254       2.474 -14.399 -17.501  1.00 72.64           H
ATOM   3843 2HG  LYS A 254       1.681 -15.941 -17.244  1.00 72.64           H
ATOM   3844  CD  LYS A 254       3.092 -15.942 -18.876  1.00 72.64           C
ATOM   3845 1HD  LYS A 254       2.647 -16.788 -19.399  1.00 72.64           H
ATOM   3846 2HD  LYS A 254       3.452 -15.250 -19.638  1.00 72.64           H
ATOM   3847  CE  LYS A 254       4.266 -16.424 -18.021  1.00 72.64           C
ATOM   3848 1HE  LYS A 254       4.777 -15.568 -17.580  1.00 72.64           H
ATOM   3849 2HE  LYS A 254       3.897 -17.034 -17.197  1.00 72.64           H
ATOM   3850  NZ  LYS A 254       5.216 -17.208 -18.840  1.00 72.64           N
ATOM   3851 1HZ  LYS A 254       5.989 -17.517 -18.260  1.00 72.64           H
ATOM   3852 2HZ  LYS A 254       4.741 -18.016 -19.228  1.00 72.64           H
ATOM   3853 3HZ  LYS A 254       5.570 -16.630 -19.595  1.00 72.64           H
ATOM   3854  HN  LYS A 254      -1.321 -14.045 -19.778  1.00 72.64           H
ATOM   3855  N   VAL A 255       0.239 -11.849 -17.880  1.00 72.01           N
ATOM   3856  CA  VAL A 255       0.705 -10.619 -17.263  1.00 72.01           C
ATOM   3857  C   VAL A 255      -0.183 -10.288 -16.061  1.00 72.01           C
ATOM   3858  O   VAL A 255       0.317  -9.948 -14.991  1.00 72.01           O
ATOM   3859  HA  VAL A 255       1.722 -10.792 -16.910  1.00 72.01           H
ATOM   3860  CB  VAL A 255       0.748  -9.497 -18.302  1.00 72.01           C
ATOM   3861  HB  VAL A 255      -0.276  -9.280 -18.604  1.00 72.01           H
ATOM   3862  CG1 VAL A 255       1.342  -8.220 -17.704  1.00 72.01           C
ATOM   3863 1HG1 VAL A 255       0.731  -7.894 -16.863  1.00 72.01           H
ATOM   3864 2HG1 VAL A 255       2.358  -8.417 -17.361  1.00 72.01           H
ATOM   3865 3HG1 VAL A 255       1.361  -7.438 -18.464  1.00 72.01           H
ATOM   3866  CG2 VAL A 255       1.523  -9.932 -19.547  1.00 72.01           C
ATOM   3867 1HG2 VAL A 255       2.545 -10.189 -19.268  1.00 72.01           H
ATOM   3868 2HG2 VAL A 255       1.038 -10.801 -19.992  1.00 72.01           H
ATOM   3869 3HG2 VAL A 255       1.538  -9.115 -20.269  1.00 72.01           H
ATOM   3870  HN  VAL A 255      -0.016 -11.769 -18.843  1.00 72.01           H
ATOM   3871  N   THR A 256      -1.485 -10.400 -16.280  1.00 71.93           N
ATOM   3872  CA  THR A 256      -2.451  -9.942 -15.295  1.00 71.93           C
ATOM   3873  C   THR A 256      -2.421 -10.845 -14.060  1.00 71.93           C
ATOM   3874  O   THR A 256      -2.414 -10.357 -12.931  1.00 71.93           O
ATOM   3875  HA  THR A 256      -2.162  -8.943 -14.969  1.00 71.93           H
ATOM   3876  CB  THR A 256      -3.822  -9.882 -15.971  1.00 71.93           C
ATOM   3877  HB  THR A 256      -4.236 -10.882 -16.101  1.00 71.93           H
ATOM   3878  OG1 THR A 256      -3.586  -9.152 -17.172  1.00 71.93           O
ATOM   3879  HG1 THR A 256      -3.644  -9.764 -17.961  1.00 71.93           H
ATOM   3880  CG2 THR A 256      -4.818  -9.014 -15.198  1.00 71.93           C
ATOM   3881 1HG2 THR A 256      -4.434  -7.997 -15.126  1.00 71.93           H
ATOM   3882 2HG2 THR A 256      -4.955  -9.423 -14.197  1.00 71.93           H
ATOM   3883 3HG2 THR A 256      -5.774  -9.006 -15.721  1.00 71.93           H
ATOM   3884  HN  THR A 256      -1.881 -10.793 -17.109  1.00 71.93           H
ATOM   3885  N   ILE A 257      -2.405 -12.144 -14.316  1.00 75.34           N
ATOM   3886  CA  ILE A 257      -2.379 -13.119 -13.239  1.00 75.34           C
ATOM   3887  C   ILE A 257      -1.149 -12.872 -12.363  1.00 75.34           C
ATOM   3888  O   ILE A 257      -1.232 -12.940 -11.138  1.00 75.34           O
ATOM   3889  HA  ILE A 257      -3.271 -12.961 -12.634  1.00 75.34           H
ATOM   3890  CB  ILE A 257      -2.458 -14.540 -13.801  1.00 75.34           C
ATOM   3891  HB  ILE A 257      -1.728 -14.631 -14.605  1.00 75.34           H
ATOM   3892  CG1 ILE A 257      -3.836 -14.814 -14.408  1.00 75.34           C
ATOM   3893 1HG1 ILE A 257      -4.593 -14.795 -13.624  1.00 75.34           H
ATOM   3894 2HG1 ILE A 257      -4.089 -14.023 -15.114  1.00 75.34           H
ATOM   3895  CG2 ILE A 257      -2.087 -15.573 -12.734  1.00 75.34           C
ATOM   3896 1HG2 ILE A 257      -1.069 -15.389 -12.390  1.00 75.34           H
ATOM   3897 2HG2 ILE A 257      -2.775 -15.490 -11.893  1.00 75.34           H
ATOM   3898 3HG2 ILE A 257      -2.151 -16.574 -13.160  1.00 75.34           H
ATOM   3899  CD1 ILE A 257      -3.863 -16.169 -15.118  1.00 75.34           C
ATOM   3900 1HD1 ILE A 257      -3.121 -16.175 -15.917  1.00 75.34           H
ATOM   3901 2HD1 ILE A 257      -3.633 -16.958 -14.403  1.00 75.34           H
ATOM   3902 3HD1 ILE A 257      -4.853 -16.338 -15.540  1.00 75.34           H
ATOM   3903  HN  ILE A 257      -2.410 -12.533 -15.238  1.00 75.34           H
ATOM   3904  N   THR A 258      -0.037 -12.590 -13.026  1.00 79.76           N
ATOM   3905  CA  THR A 258       1.226 -12.416 -12.329  1.00 79.76           C
ATOM   3906  C   THR A 258       1.130 -11.257 -11.334  1.00 79.76           C
ATOM   3907  O   THR A 258       1.540 -11.389 -10.182  1.00 79.76           O
ATOM   3908  HA  THR A 258       1.427 -13.318 -11.751  1.00 79.76           H
ATOM   3909  CB  THR A 258       2.323 -12.226 -13.379  1.00 79.76           C
ATOM   3910  HB  THR A 258       2.200 -11.279 -13.904  1.00 79.76           H
ATOM   3911  OG1 THR A 258       2.234 -13.395 -14.189  1.00 79.76           O
ATOM   3912  HG1 THR A 258       1.739 -13.190 -15.033  1.00 79.76           H
ATOM   3913  CG2 THR A 258       3.728 -12.296 -12.777  1.00 79.76           C
ATOM   3914 1HG2 THR A 258       3.875 -13.270 -12.309  1.00 79.76           H
ATOM   3915 2HG2 THR A 258       3.841 -11.513 -12.027  1.00 79.76           H
ATOM   3916 3HG2 THR A 258       4.468 -12.156 -13.564  1.00 79.76           H
ATOM   3917  HN  THR A 258       0.010 -12.482 -14.019  1.00 79.76           H
ATOM   3918  N   VAL A 259       0.586 -10.149 -11.816  1.00 75.27           N
ATOM   3919  CA  VAL A 259       0.488  -8.949 -11.002  1.00 75.27           C
ATOM   3920  C   VAL A 259      -0.392  -9.236  -9.784  1.00 75.27           C
ATOM   3921  O   VAL A 259      -0.063  -8.836  -8.668  1.00 75.27           O
ATOM   3922  HA  VAL A 259       1.492  -8.701 -10.659  1.00 75.27           H
ATOM   3923  CB  VAL A 259      -0.025  -7.783 -11.850  1.00 75.27           C
ATOM   3924  HB  VAL A 259      -0.944  -8.104 -12.340  1.00 75.27           H
ATOM   3925  CG1 VAL A 259      -0.358  -6.574 -10.974  1.00 75.27           C
ATOM   3926 1HG1 VAL A 259      -1.129  -6.848 -10.253  1.00 75.27           H
ATOM   3927 2HG1 VAL A 259       0.538  -6.252 -10.443  1.00 75.27           H
ATOM   3928 3HG1 VAL A 259      -0.720  -5.759 -11.601  1.00 75.27           H
ATOM   3929  CG2 VAL A 259       0.983  -7.411 -12.938  1.00 75.27           C
ATOM   3930 1HG2 VAL A 259       1.926  -7.119 -12.476  1.00 75.27           H
ATOM   3931 2HG2 VAL A 259       1.149  -8.270 -13.589  1.00 75.27           H
ATOM   3932 3HG2 VAL A 259       0.594  -6.580 -13.526  1.00 75.27           H
ATOM   3933  HN  VAL A 259       0.218 -10.064 -12.742  1.00 75.27           H
ATOM   3934  N   LEU A 260      -1.494  -9.926 -10.039  1.00 75.90           N
ATOM   3935  CA  LEU A 260      -2.425 -10.268  -8.977  1.00 75.90           C
ATOM   3936  C   LEU A 260      -1.694 -11.080  -7.905  1.00 75.90           C
ATOM   3937  O   LEU A 260      -1.800 -10.782  -6.717  1.00 75.90           O
ATOM   3938  HA  LEU A 260      -2.768  -9.335  -8.529  1.00 75.90           H
ATOM   3939  CB  LEU A 260      -3.656 -10.974  -9.550  1.00 75.90           C
ATOM   3940 1HB  LEU A 260      -4.118 -10.315 -10.286  1.00 75.90           H
ATOM   3941 2HB  LEU A 260      -3.324 -11.864 -10.084  1.00 75.90           H
ATOM   3942  CG  LEU A 260      -4.724 -11.389  -8.536  1.00 75.90           C
ATOM   3943  HG  LEU A 260      -4.258 -12.042  -7.798  1.00 75.90           H
ATOM   3944  CD1 LEU A 260      -5.269 -10.173  -7.785  1.00 75.90           C
ATOM   3945 1HD1 LEU A 260      -4.456  -9.680  -7.253  1.00 75.90           H
ATOM   3946 2HD1 LEU A 260      -5.714  -9.477  -8.496  1.00 75.90           H
ATOM   3947 3HD1 LEU A 260      -6.027 -10.497  -7.071  1.00 75.90           H
ATOM   3948  CD2 LEU A 260      -5.837 -12.193  -9.211  1.00 75.90           C
ATOM   3949 1HD2 LEU A 260      -6.307 -11.585  -9.984  1.00 75.90           H
ATOM   3950 2HD2 LEU A 260      -5.415 -13.091  -9.662  1.00 75.90           H
ATOM   3951 3HD2 LEU A 260      -6.583 -12.476  -8.468  1.00 75.90           H
ATOM   3952  HN  LEU A 260      -1.754 -10.249 -10.949  1.00 75.90           H
ATOM   3953  N   THR A 261      -0.969 -12.089  -8.365  1.00 83.49           N
ATOM   3954  CA  THR A 261      -0.379 -13.060  -7.459  1.00 83.49           C
ATOM   3955  C   THR A 261       0.634 -12.380  -6.536  1.00 83.49           C
ATOM   3956  O   THR A 261       0.680 -12.668  -5.341  1.00 83.49           O
ATOM   3957  HA  THR A 261      -1.169 -13.463  -6.826  1.00 83.49           H
ATOM   3958  CB  THR A 261       0.225 -14.185  -8.301  1.00 83.49           C
ATOM   3959  HB  THR A 261       1.081 -13.827  -8.874  1.00 83.49           H
ATOM   3960  OG1 THR A 261      -0.872 -14.669  -9.072  1.00 83.49           O
ATOM   3961  HG1 THR A 261      -0.843 -14.278  -9.991  1.00 83.49           H
ATOM   3962  CG2 THR A 261       0.646 -15.389  -7.455  1.00 83.49           C
ATOM   3963 1HG2 THR A 261      -0.225 -15.789  -6.934  1.00 83.49           H
ATOM   3964 2HG2 THR A 261       1.393 -15.076  -6.726  1.00 83.49           H
ATOM   3965 3HG2 THR A 261       1.068 -16.158  -8.101  1.00 83.49           H
ATOM   3966  HN  THR A 261      -0.783 -12.248  -9.335  1.00 83.49           H
ATOM   3967  N   VAL A 262       1.422 -11.493  -7.125  1.00 83.78           N
ATOM   3968  CA  VAL A 262       2.456 -10.797  -6.379  1.00 83.78           C
ATOM   3969  C   VAL A 262       1.804  -9.926  -5.303  1.00 83.78           C
ATOM   3970  O   VAL A 262       2.270  -9.884  -4.166  1.00 83.78           O
ATOM   3971  HA  VAL A 262       3.074 -11.552  -5.892  1.00 83.78           H
ATOM   3972  CB  VAL A 262       3.346 -10.001  -7.335  1.00 83.78           C
ATOM   3973  HB  VAL A 262       2.702  -9.364  -7.940  1.00 83.78           H
ATOM   3974  CG1 VAL A 262       4.309  -9.096  -6.562  1.00 83.78           C
ATOM   3975 1HG1 VAL A 262       3.739  -8.397  -5.951  1.00 83.78           H
ATOM   3976 2HG1 VAL A 262       4.944  -9.706  -5.920  1.00 83.78           H
ATOM   3977 3HG1 VAL A 262       4.929  -8.542  -7.266  1.00 83.78           H
ATOM   3978  CG2 VAL A 262       4.108 -10.932  -8.279  1.00 83.78           C
ATOM   3979 1HG2 VAL A 262       4.736 -11.606  -7.697  1.00 83.78           H
ATOM   3980 2HG2 VAL A 262       3.397 -11.515  -8.866  1.00 83.78           H
ATOM   3981 3HG2 VAL A 262       4.733 -10.340  -8.948  1.00 83.78           H
ATOM   3982  HN  VAL A 262       1.362 -11.247  -8.093  1.00 83.78           H
ATOM   3983  N   PHE A 263       0.735  -9.251  -5.701  1.00 79.30           N
ATOM   3984  CA  PHE A 263       0.027  -8.367  -4.791  1.00 79.30           C
ATOM   3985  C   PHE A 263      -0.540  -9.144  -3.601  1.00 79.30           C
ATOM   3986  O   PHE A 263      -0.324  -8.768  -2.450  1.00 79.30           O
ATOM   3987  HA  PHE A 263       0.745  -7.629  -4.433  1.00 79.30           H
ATOM   3988  CB  PHE A 263      -1.130  -7.748  -5.579  1.00 79.30           C
ATOM   3989 1HB  PHE A 263      -0.726  -7.213  -6.438  1.00 79.30           H
ATOM   3990 2HB  PHE A 263      -1.760  -8.548  -5.969  1.00 79.30           H
ATOM   3991  CG  PHE A 263      -1.997  -6.790  -4.761  1.00 79.30           C
ATOM   3992  CD1 PHE A 263      -3.104  -7.252  -4.119  1.00 79.30           C
ATOM   3993  HD1 PHE A 263      -3.372  -8.306  -4.188  1.00 79.30           H
ATOM   3994  CD2 PHE A 263      -1.662  -5.474  -4.675  1.00 79.30           C
ATOM   3995  HD2 PHE A 263      -0.775  -5.103  -5.189  1.00 79.30           H
ATOM   3996  CE1 PHE A 263      -3.908  -6.362  -3.360  1.00 79.30           C
ATOM   3997  HE1 PHE A 263      -4.795  -6.733  -2.846  1.00 79.30           H
ATOM   3998  CE2 PHE A 263      -2.467  -4.584  -3.916  1.00 79.30           C
ATOM   3999  HE2 PHE A 263      -2.198  -3.530  -3.847  1.00 79.30           H
ATOM   4000  CZ  PHE A 263      -3.573  -5.047  -3.274  1.00 79.30           C
ATOM   4001  HZ  PHE A 263      -4.191  -4.364  -2.692  1.00 79.30           H
ATOM   4002  HN  PHE A 263       0.354  -9.301  -6.624  1.00 79.30           H
ATOM   4003  N   VAL A 264      -1.254 -10.214  -3.920  1.00 83.04           N
ATOM   4004  CA  VAL A 264      -1.940 -10.987  -2.899  1.00 83.04           C
ATOM   4005  C   VAL A 264      -0.913 -11.543  -1.910  1.00 83.04           C
ATOM   4006  O   VAL A 264      -1.098 -11.446  -0.698  1.00 83.04           O
ATOM   4007  HA  VAL A 264      -2.608 -10.310  -2.367  1.00 83.04           H
ATOM   4008  CB  VAL A 264      -2.792 -12.077  -3.552  1.00 83.04           C
ATOM   4009  HB  VAL A 264      -2.153 -12.637  -4.236  1.00 83.04           H
ATOM   4010  CG1 VAL A 264      -3.328 -13.055  -2.505  1.00 83.04           C
ATOM   4011 1HG1 VAL A 264      -2.493 -13.527  -1.987  1.00 83.04           H
ATOM   4012 2HG1 VAL A 264      -3.944 -12.515  -1.785  1.00 83.04           H
ATOM   4013 3HG1 VAL A 264      -3.930 -13.820  -2.996  1.00 83.04           H
ATOM   4014  CG2 VAL A 264      -3.933 -11.467  -4.368  1.00 83.04           C
ATOM   4015 1HG2 VAL A 264      -4.570 -10.871  -3.713  1.00 83.04           H
ATOM   4016 2HG2 VAL A 264      -3.521 -10.830  -5.150  1.00 83.04           H
ATOM   4017 3HG2 VAL A 264      -4.523 -12.263  -4.821  1.00 83.04           H
ATOM   4018  HN  VAL A 264      -1.368 -10.552  -4.854  1.00 83.04           H
ATOM   4019  N   LEU A 265       0.147 -12.112  -2.465  1.00 88.76           N
ATOM   4020  CA  LEU A 265       1.129 -12.814  -1.656  1.00 88.76           C
ATOM   4021  C   LEU A 265       1.834 -11.814  -0.737  1.00 88.76           C
ATOM   4022  O   LEU A 265       2.276 -12.173   0.353  1.00 88.76           O
ATOM   4023  HA  LEU A 265       0.590 -13.531  -1.037  1.00 88.76           H
ATOM   4024  CB  LEU A 265       2.085 -13.611  -2.546  1.00 88.76           C
ATOM   4025 1HB  LEU A 265       2.469 -12.947  -3.319  1.00 88.76           H
ATOM   4026 2HB  LEU A 265       2.936 -13.924  -1.941  1.00 88.76           H
ATOM   4027  CG  LEU A 265       1.494 -14.850  -3.223  1.00 88.76           C
ATOM   4028  HG  LEU A 265       0.645 -14.535  -3.829  1.00 88.76           H
ATOM   4029  CD1 LEU A 265       2.510 -15.494  -4.168  1.00 88.76           C
ATOM   4030 1HD1 LEU A 265       2.796 -14.777  -4.938  1.00 88.76           H
ATOM   4031 2HD1 LEU A 265       3.393 -15.793  -3.604  1.00 88.76           H
ATOM   4032 3HD1 LEU A 265       2.064 -16.372  -4.637  1.00 88.76           H
ATOM   4033  CD2 LEU A 265       0.966 -15.843  -2.186  1.00 88.76           C
ATOM   4034 1HD2 LEU A 265       1.782 -16.156  -1.535  1.00 88.76           H
ATOM   4035 2HD2 LEU A 265       0.188 -15.366  -1.590  1.00 88.76           H
ATOM   4036 3HD2 LEU A 265       0.552 -16.713  -2.694  1.00 88.76           H
ATOM   4037  HN  LEU A 265       0.340 -12.099  -3.446  1.00 88.76           H
ATOM   4038  N   SER A 266       1.918 -10.580  -1.211  1.00 88.52           N
ATOM   4039  CA  SER A 266       2.646  -9.549  -0.491  1.00 88.52           C
ATOM   4040  C   SER A 266       1.752  -8.933   0.586  1.00 88.52           C
ATOM   4041  O   SER A 266       2.211  -8.652   1.693  1.00 88.52           O
ATOM   4042  HA  SER A 266       3.496 -10.060  -0.038  1.00 88.52           H
ATOM   4043  CB  SER A 266       3.153  -8.465  -1.444  1.00 88.52           C
ATOM   4044 1HB  SER A 266       3.658  -7.687  -0.872  1.00 88.52           H
ATOM   4045 2HB  SER A 266       3.893  -8.894  -2.121  1.00 88.52           H
ATOM   4046  OG  SER A 266       2.096  -7.885  -2.204  1.00 88.52           O
ATOM   4047  HG  SER A 266       1.961  -8.400  -3.050  1.00 88.52           H
ATOM   4048  HN  SER A 266       1.500 -10.281  -2.069  1.00 88.52           H
ATOM   4049  N   GLN A 267       0.492  -8.739   0.225  1.00 86.91           N
ATOM   4050  CA  GLN A 267      -0.406  -7.939   1.041  1.00 86.91           C
ATOM   4051  C   GLN A 267      -1.166  -8.831   2.025  1.00 86.91           C
ATOM   4052  O   GLN A 267      -1.492  -8.404   3.131  1.00 86.91           O
ATOM   4053  HA  GLN A 267       0.237  -7.249   1.587  1.00 86.91           H
ATOM   4054  CB  GLN A 267      -1.373  -7.138   0.167  1.00 86.91           C
ATOM   4055 1HB  GLN A 267      -1.963  -7.819  -0.448  1.00 86.91           H
ATOM   4056 2HB  GLN A 267      -2.074  -6.593   0.799  1.00 86.91           H
ATOM   4057  CG  GLN A 267      -0.617  -6.157  -0.731  1.00 86.91           C
ATOM   4058 1HG  GLN A 267       0.051  -6.706  -1.394  1.00 86.91           H
ATOM   4059 2HG  GLN A 267      -1.323  -5.619  -1.364  1.00 86.91           H
ATOM   4060  CD  GLN A 267       0.190  -5.161   0.104  1.00 86.91           C
ATOM   4061  OE1 GLN A 267      -0.241  -4.690   1.144  1.00 86.91           O
ATOM   4062  NE2 GLN A 267       1.382  -4.866  -0.408  1.00 86.91           N
ATOM   4063 1HE2 GLN A 267       1.675  -5.288  -1.266  1.00 86.91           H
ATOM   4064 2HE2 GLN A 267       1.984  -4.223   0.065  1.00 86.91           H
ATOM   4065  HN  GLN A 267       0.084  -9.118  -0.605  1.00 86.91           H
ATOM   4066  N   PHE A 268      -1.426 -10.054   1.586  1.00 88.70           N
ATOM   4067  CA  PHE A 268      -2.300 -10.946   2.330  1.00 88.70           C
ATOM   4068  C   PHE A 268      -1.760 -11.191   3.740  1.00 88.70           C
ATOM   4069  O   PHE A 268      -2.488 -11.047   4.721  1.00 88.70           O
ATOM   4070  HA  PHE A 268      -3.275 -10.463   2.395  1.00 88.70           H
ATOM   4071  CB  PHE A 268      -2.334 -12.274   1.572  1.00 88.70           C
ATOM   4072 1HB  PHE A 268      -2.699 -12.094   0.561  1.00 88.70           H
ATOM   4073 2HB  PHE A 268      -1.316 -12.654   1.480  1.00 88.70           H
ATOM   4074  CG  PHE A 268      -3.205 -13.345   2.231  1.00 88.70           C
ATOM   4075  CD1 PHE A 268      -2.635 -14.294   3.021  1.00 88.70           C
ATOM   4076  HD1 PHE A 268      -1.558 -14.292   3.184  1.00 88.70           H
ATOM   4077  CD2 PHE A 268      -4.550 -13.348   2.027  1.00 88.70           C
ATOM   4078  HD2 PHE A 268      -5.007 -12.587   1.394  1.00 88.70           H
ATOM   4079  CE1 PHE A 268      -3.444 -15.288   3.632  1.00 88.70           C
ATOM   4080  HE1 PHE A 268      -2.988 -16.049   4.265  1.00 88.70           H
ATOM   4081  CE2 PHE A 268      -5.359 -14.341   2.638  1.00 88.70           C
ATOM   4082  HE2 PHE A 268      -6.436 -14.344   2.475  1.00 88.70           H
ATOM   4083  CZ  PHE A 268      -4.789 -15.291   3.428  1.00 88.70           C
ATOM   4084  HZ  PHE A 268      -5.410 -16.053   3.898  1.00 88.70           H
ATOM   4085  HN  PHE A 268      -1.053 -10.436   0.741  1.00 88.70           H
ATOM   4086  N   PRO A 269      -0.480 -11.564   3.868  1.00 93.23           N
ATOM   4087  CA  PRO A 269       0.079 -11.908   5.178  1.00 93.23           C
ATOM   4088  C   PRO A 269      -0.152 -10.815   6.208  1.00 93.23           C
ATOM   4089  O   PRO A 269      -0.555 -11.095   7.336  1.00 93.23           O
ATOM   4090  HA  PRO A 269      -0.421 -12.789   5.579  1.00 93.23           H
ATOM   4091  CB  PRO A 269       1.569 -12.113   4.894  1.00 93.23           C
ATOM   4092 1HB  PRO A 269       2.136 -11.194   5.039  1.00 93.23           H
ATOM   4093 2HB  PRO A 269       2.004 -12.863   5.555  1.00 93.23           H
ATOM   4094  CG  PRO A 269       1.592 -12.565   3.438  1.00 93.23           C
ATOM   4095 1HG  PRO A 269       2.571 -12.415   2.983  1.00 93.23           H
ATOM   4096 2HG  PRO A 269       1.367 -13.627   3.340  1.00 93.23           H
ATOM   4097  CD  PRO A 269       0.524 -11.694   2.796  1.00 93.23           C
ATOM   4098 1HD  PRO A 269       0.919 -10.722   2.499  1.00 93.23           H
ATOM   4099 2HD  PRO A 269       0.111 -12.155   1.899  1.00 93.23           H
ATOM   4100  N   TYR A 270       0.110  -9.585   5.790  1.00 91.74           N
ATOM   4101  CA  TYR A 270       0.005  -8.450   6.690  1.00 91.74           C
ATOM   4102  C   TYR A 270      -1.436  -8.262   7.169  1.00 91.74           C
ATOM   4103  O   TYR A 270      -1.676  -8.051   8.356  1.00 91.74           O
ATOM   4104  HA  TYR A 270       0.644  -8.643   7.551  1.00 91.74           H
ATOM   4105  CB  TYR A 270       0.422  -7.225   5.873  1.00 91.74           C
ATOM   4106 1HB  TYR A 270       1.485  -7.298   5.645  1.00 91.74           H
ATOM   4107 2HB  TYR A 270      -0.110  -7.236   4.922  1.00 91.74           H
ATOM   4108  CG  TYR A 270       0.156  -5.890   6.574  1.00 91.74           C
ATOM   4109  CD1 TYR A 270      -0.791  -5.023   6.069  1.00 91.74           C
ATOM   4110  HD1 TYR A 270      -1.350  -5.289   5.171  1.00 91.74           H
ATOM   4111  CD2 TYR A 270       0.863  -5.555   7.710  1.00 91.74           C
ATOM   4112  HD2 TYR A 270       1.612  -6.240   8.109  1.00 91.74           H
ATOM   4113  CE1 TYR A 270      -1.042  -3.767   6.727  1.00 91.74           C
ATOM   4114  HE1 TYR A 270      -1.787  -3.073   6.339  1.00 91.74           H
ATOM   4115  CE2 TYR A 270       0.613  -4.299   8.369  1.00 91.74           C
ATOM   4116  HE2 TYR A 270       1.165  -4.021   9.267  1.00 91.74           H
ATOM   4117  CZ  TYR A 270      -0.327  -3.467   7.845  1.00 91.74           C
ATOM   4118  OH  TYR A 270      -0.564  -2.281   8.467  1.00 91.74           O
ATOM   4119  HH  TYR A 270      -0.022  -2.221   9.306  1.00 91.74           H
ATOM   4120  HN  TYR A 270       0.390  -9.361   4.856  1.00 91.74           H
ATOM   4121  N   ASN A 271      -2.357  -8.346   6.220  1.00 90.46           N
ATOM   4122  CA  ASN A 271      -3.759  -8.099   6.514  1.00 90.46           C
ATOM   4123  C   ASN A 271      -4.283  -9.199   7.439  1.00 90.46           C
ATOM   4124  O   ASN A 271      -5.226  -8.980   8.197  1.00 90.46           O
ATOM   4125  HA  ASN A 271      -3.784  -7.114   6.980  1.00 90.46           H
ATOM   4126  CB  ASN A 271      -4.600  -8.115   5.236  1.00 90.46           C
ATOM   4127 1HB  ASN A 271      -4.297  -8.952   4.607  1.00 90.46           H
ATOM   4128 2HB  ASN A 271      -5.649  -8.269   5.489  1.00 90.46           H
ATOM   4129  CG  ASN A 271      -4.445  -6.805   4.460  1.00 90.46           C
ATOM   4130  OD1 ASN A 271      -4.849  -5.742   4.900  1.00 90.46           O
ATOM   4131  ND2 ASN A 271      -3.838  -6.942   3.285  1.00 90.46           N
ATOM   4132 1HD2 ASN A 271      -3.530  -7.844   2.983  1.00 90.46           H
ATOM   4133 2HD2 ASN A 271      -3.689  -6.142   2.703  1.00 90.46           H
ATOM   4134  HN  ASN A 271      -2.159  -8.577   5.267  1.00 90.46           H
ATOM   4135  N   CYS A 272      -3.647 -10.358   7.347  1.00 93.06           N
ATOM   4136  CA  CYS A 272      -3.982 -11.466   8.225  1.00 93.06           C
ATOM   4137  C   CYS A 272      -3.689 -11.044   9.665  1.00 93.06           C
ATOM   4138  O   CYS A 272      -4.524 -11.224  10.551  1.00 93.06           O
ATOM   4139  HA  CYS A 272      -5.045 -11.664   8.088  1.00 93.06           H
ATOM   4140  CB  CYS A 272      -3.228 -12.741   7.839  1.00 93.06           C
ATOM   4141 1HB  CYS A 272      -2.162 -12.530   7.752  1.00 93.06           H
ATOM   4142 2HB  CYS A 272      -3.341 -13.491   8.622  1.00 93.06           H
ATOM   4143  SG  CYS A 272      -3.868 -13.391   6.253  1.00 93.06           S
ATOM   4144  HG  CYS A 272      -3.266 -12.492   5.481  1.00 93.06           H
ATOM   4145  HN  CYS A 272      -2.918 -10.545   6.689  1.00 93.06           H
ATOM   4146  N   ILE A 273      -2.501 -10.489   9.856  1.00 93.37           N
ATOM   4147  CA  ILE A 273      -2.073 -10.073  11.180  1.00 93.37           C
ATOM   4148  C   ILE A 273      -2.941  -8.903  11.648  1.00 93.37           C
ATOM   4149  O   ILE A 273      -3.301  -8.823  12.821  1.00 93.37           O
ATOM   4150  HA  ILE A 273      -2.234 -10.914  11.855  1.00 93.37           H
ATOM   4151  CB  ILE A 273      -0.573  -9.768  11.188  1.00 93.37           C
ATOM   4152  HB  ILE A 273      -0.377  -9.001  10.439  1.00 93.37           H
ATOM   4153  CG1 ILE A 273       0.239 -11.003  10.794  1.00 93.37           C
ATOM   4154 1HG1 ILE A 273      -0.057 -11.336   9.799  1.00 93.37           H
ATOM   4155 2HG1 ILE A 273       1.297 -10.745  10.742  1.00 93.37           H
ATOM   4156  CG2 ILE A 273      -0.136  -9.201  12.540  1.00 93.37           C
ATOM   4157 1HG2 ILE A 273      -0.681  -8.279  12.741  1.00 93.37           H
ATOM   4158 2HG2 ILE A 273      -0.349  -9.927  13.324  1.00 93.37           H
ATOM   4159 3HG2 ILE A 273       0.934  -8.993  12.518  1.00 93.37           H
ATOM   4160  CD1 ILE A 273       0.034 -12.138  11.800  1.00 93.37           C
ATOM   4161 1HD1 ILE A 273       0.355 -11.809  12.788  1.00 93.37           H
ATOM   4162 2HD1 ILE A 273      -1.021 -12.409  11.831  1.00 93.37           H
ATOM   4163 3HD1 ILE A 273       0.623 -13.003  11.496  1.00 93.37           H
ATOM   4164  HN  ILE A 273      -1.837 -10.324   9.126  1.00 93.37           H
ATOM   4165  N   LEU A 274      -3.251  -8.024  10.705  1.00 91.95           N
ATOM   4166  CA  LEU A 274      -4.063  -6.858  11.008  1.00 91.95           C
ATOM   4167  C   LEU A 274      -5.424  -7.313  11.538  1.00 91.95           C
ATOM   4168  O   LEU A 274      -5.988  -6.684  12.431  1.00 91.95           O
ATOM   4169  HA  LEU A 274      -3.555  -6.301  11.795  1.00 91.95           H
ATOM   4170  CB  LEU A 274      -4.154  -5.938   9.788  1.00 91.95           C
ATOM   4171 1HB  LEU A 274      -3.190  -5.944   9.280  1.00 91.95           H
ATOM   4172 2HB  LEU A 274      -4.882  -6.358   9.095  1.00 91.95           H
ATOM   4173  CG  LEU A 274      -4.541  -4.485  10.072  1.00 91.95           C
ATOM   4174  HG  LEU A 274      -5.238  -4.475  10.910  1.00 91.95           H
ATOM   4175  CD1 LEU A 274      -3.319  -3.664  10.490  1.00 91.95           C
ATOM   4176 1HD1 LEU A 274      -2.885  -4.093  11.393  1.00 91.95           H
ATOM   4177 2HD1 LEU A 274      -2.580  -3.680   9.689  1.00 91.95           H
ATOM   4178 3HD1 LEU A 274      -3.622  -2.636  10.685  1.00 91.95           H
ATOM   4179  CD2 LEU A 274      -5.264  -3.867   8.874  1.00 91.95           C
ATOM   4180 1HD2 LEU A 274      -4.610  -3.891   8.002  1.00 91.95           H
ATOM   4181 2HD2 LEU A 274      -6.171  -4.435   8.664  1.00 91.95           H
ATOM   4182 3HD2 LEU A 274      -5.528  -2.834   9.102  1.00 91.95           H
ATOM   4183  HN  LEU A 274      -2.957  -8.100   9.752  1.00 91.95           H
ATOM   4184  N   LEU A 275      -5.912  -8.404  10.964  1.00 93.98           N
ATOM   4185  CA  LEU A 275      -7.188  -8.961  11.380  1.00 93.98           C
ATOM   4186  C   LEU A 275      -7.096  -9.396  12.844  1.00 93.98           C
ATOM   4187  O   LEU A 275      -7.983  -9.096  13.642  1.00 93.98           O
ATOM   4188  HA  LEU A 275      -7.932  -8.169  11.302  1.00 93.98           H
ATOM   4189  CB  LEU A 275      -7.618 -10.082  10.432  1.00 93.98           C
ATOM   4190 1HB  LEU A 275      -7.706  -9.668   9.428  1.00 93.98           H
ATOM   4191 2HB  LEU A 275      -6.824 -10.829  10.400  1.00 93.98           H
ATOM   4192  CG  LEU A 275      -8.930 -10.788  10.779  1.00 93.98           C
ATOM   4193  HG  LEU A 275      -8.872 -11.128  11.813  1.00 93.98           H
ATOM   4194  CD1 LEU A 275     -10.113  -9.823  10.686  1.00 93.98           C
ATOM   4195 1HD1 LEU A 275      -9.965  -8.998  11.383  1.00 93.98           H
ATOM   4196 2HD1 LEU A 275     -10.184  -9.432   9.671  1.00 93.98           H
ATOM   4197 3HD1 LEU A 275     -11.033 -10.350  10.938  1.00 93.98           H
ATOM   4198  CD2 LEU A 275      -9.132 -12.029   9.907  1.00 93.98           C
ATOM   4199 1HD2 LEU A 275      -9.161 -11.735   8.858  1.00 93.98           H
ATOM   4200 2HD2 LEU A 275      -8.308 -12.724  10.067  1.00 93.98           H
ATOM   4201 3HD2 LEU A 275     -10.072 -12.512  10.175  1.00 93.98           H
ATOM   4202  HN  LEU A 275      -5.453  -8.902  10.229  1.00 93.98           H
ATOM   4203  N   VAL A 276      -6.014 -10.095  13.154  1.00 94.45           N
ATOM   4204  CA  VAL A 276      -5.796 -10.578  14.507  1.00 94.45           C
ATOM   4205  C   VAL A 276      -5.796  -9.391  15.473  1.00 94.45           C
ATOM   4206  O   VAL A 276      -6.450  -9.434  16.514  1.00 94.45           O
ATOM   4207  HA  VAL A 276      -6.628 -11.236  14.760  1.00 94.45           H
ATOM   4208  CB  VAL A 276      -4.507 -11.399  14.569  1.00 94.45           C
ATOM   4209  HB  VAL A 276      -3.697 -10.781  14.183  1.00 94.45           H
ATOM   4210  CG1 VAL A 276      -4.164 -11.774  16.013  1.00 94.45           C
ATOM   4211 1HG1 VAL A 276      -4.029 -10.866  16.601  1.00 94.45           H
ATOM   4212 2HG1 VAL A 276      -4.976 -12.365  16.437  1.00 94.45           H
ATOM   4213 3HG1 VAL A 276      -3.243 -12.357  16.028  1.00 94.45           H
ATOM   4214  CG2 VAL A 276      -4.608 -12.646  13.688  1.00 94.45           C
ATOM   4215 1HG2 VAL A 276      -5.435 -13.267  14.032  1.00 94.45           H
ATOM   4216 2HG2 VAL A 276      -4.783 -12.347  12.655  1.00 94.45           H
ATOM   4217 3HG2 VAL A 276      -3.678 -13.211  13.751  1.00 94.45           H
ATOM   4218  HN  VAL A 276      -5.295 -10.332  12.500  1.00 94.45           H
ATOM   4219  N   GLN A 277      -5.056  -8.360  15.094  1.00 92.91           N
ATOM   4220  CA  GLN A 277      -4.943  -7.174  15.925  1.00 92.91           C
ATOM   4221  C   GLN A 277      -6.320  -6.539  16.133  1.00 92.91           C
ATOM   4222  O   GLN A 277      -6.590  -5.967  17.188  1.00 92.91           O
ATOM   4223  HA  GLN A 277      -4.549  -7.524  16.879  1.00 92.91           H
ATOM   4224  CB  GLN A 277      -3.963  -6.169  15.316  1.00 92.91           C
ATOM   4225 1HB  GLN A 277      -4.172  -6.050  14.253  1.00 92.91           H
ATOM   4226 2HB  GLN A 277      -4.104  -5.192  15.779  1.00 92.91           H
ATOM   4227  CG  GLN A 277      -2.517  -6.628  15.510  1.00 92.91           C
ATOM   4228 1HG  GLN A 277      -2.316  -6.773  16.571  1.00 92.91           H
ATOM   4229 2HG  GLN A 277      -2.369  -7.591  15.023  1.00 92.91           H
ATOM   4230  CD  GLN A 277      -1.535  -5.604  14.935  1.00 92.91           C
ATOM   4231  OE1 GLN A 277      -1.861  -4.815  14.063  1.00 92.91           O
ATOM   4232  NE2 GLN A 277      -0.319  -5.660  15.471  1.00 92.91           N
ATOM   4233 1HE2 GLN A 277      -0.118  -6.332  16.184  1.00 92.91           H
ATOM   4234 2HE2 GLN A 277       0.393  -5.031  15.162  1.00 92.91           H
ATOM   4235  HN  GLN A 277      -4.540  -8.327  14.238  1.00 92.91           H
ATOM   4236  N   THR A 278      -7.154  -6.663  15.111  1.00 93.58           N
ATOM   4237  CA  THR A 278      -8.487  -6.087  15.160  1.00 93.58           C
ATOM   4238  C   THR A 278      -9.358  -6.842  16.167  1.00 93.58           C
ATOM   4239  O   THR A 278     -10.071  -6.228  16.959  1.00 93.58           O
ATOM   4240  HA  THR A 278      -8.406  -5.060  15.515  1.00 93.58           H
ATOM   4241  CB  THR A 278      -9.057  -6.094  13.740  1.00 93.58           C
ATOM   4242  HB  THR A 278      -9.211  -7.113  13.387  1.00 93.58           H
ATOM   4243  OG1 THR A 278      -8.127  -5.317  12.989  1.00 93.58           O
ATOM   4244  HG1 THR A 278      -7.437  -5.912  12.579  1.00 93.58           H
ATOM   4245  CG2 THR A 278     -10.368  -5.312  13.631  1.00 93.58           C
ATOM   4246 1HG2 THR A 278     -10.198  -4.275  13.920  1.00 93.58           H
ATOM   4247 2HG2 THR A 278     -11.112  -5.757  14.293  1.00 93.58           H
ATOM   4248 3HG2 THR A 278     -10.729  -5.349  12.603  1.00 93.58           H
ATOM   4249  HN  THR A 278      -6.932  -7.144  14.264  1.00 93.58           H
ATOM   4250  N   ILE A 279      -9.271  -8.162  16.103  1.00 94.91           N
ATOM   4251  CA  ILE A 279     -10.057  -9.007  16.986  1.00 94.91           C
ATOM   4252  C   ILE A 279      -9.620  -8.771  18.433  1.00 94.91           C
ATOM   4253  O   ILE A 279     -10.455  -8.687  19.332  1.00 94.91           O
ATOM   4254  HA  ILE A 279     -11.099  -8.704  16.886  1.00 94.91           H
ATOM   4255  CB  ILE A 279      -9.967 -10.471  16.548  1.00 94.91           C
ATOM   4256  HB  ILE A 279      -8.913 -10.740  16.470  1.00 94.91           H
ATOM   4257  CG1 ILE A 279     -10.586 -10.667  15.163  1.00 94.91           C
ATOM   4258 1HG1 ILE A 279     -11.673 -10.618  15.236  1.00 94.91           H
ATOM   4259 2HG1 ILE A 279     -10.274  -9.857  14.503  1.00 94.91           H
ATOM   4260  CG2 ILE A 279     -10.594 -11.396  17.592  1.00 94.91           C
ATOM   4261 1HG2 ILE A 279     -10.068 -11.282  18.541  1.00 94.91           H
ATOM   4262 2HG2 ILE A 279     -11.644 -11.135  17.726  1.00 94.91           H
ATOM   4263 3HG2 ILE A 279     -10.516 -12.429  17.256  1.00 94.91           H
ATOM   4264  CD1 ILE A 279     -10.171 -12.011  14.561  1.00 94.91           C
ATOM   4265 1HD1 ILE A 279      -9.085 -12.047  14.467  1.00 94.91           H
ATOM   4266 2HD1 ILE A 279     -10.506 -12.819  15.212  1.00 94.91           H
ATOM   4267 3HD1 ILE A 279     -10.625 -12.125  13.577  1.00 94.91           H
ATOM   4268  HN  ILE A 279      -8.678  -8.654  15.465  1.00 94.91           H
ATOM   4269  N   ASP A 280      -8.311  -8.672  18.614  1.00 93.80           N
ATOM   4270  CA  ASP A 280      -7.749  -8.518  19.945  1.00 93.80           C
ATOM   4271  C   ASP A 280      -8.119  -7.139  20.494  1.00 93.80           C
ATOM   4272  O   ASP A 280      -8.326  -6.980  21.696  1.00 93.80           O
ATOM   4273  HA  ASP A 280      -8.178  -9.329  20.533  1.00 93.80           H
ATOM   4274  CB  ASP A 280      -6.222  -8.620  19.913  1.00 93.80           C
ATOM   4275 1HB  ASP A 280      -5.925  -9.517  19.370  1.00 93.80           H
ATOM   4276 2HB  ASP A 280      -5.809  -7.769  19.373  1.00 93.80           H
ATOM   4277  CG  ASP A 280      -5.646  -8.660  21.330  1.00 93.80           C
ATOM   4278  OD1 ASP A 280      -6.135  -9.499  22.118  1.00 93.80           O
ATOM   4279  OD2 ASP A 280      -4.730  -7.852  21.594  1.00 93.80           O
ATOM   4280  HN  ASP A 280      -7.641  -8.694  17.872  1.00 93.80           H
ATOM   4281  N   ALA A 281      -8.192  -6.176  19.587  1.00 92.11           N
ATOM   4282  CA  ALA A 281      -8.571  -4.824  19.960  1.00 92.11           C
ATOM   4283  C   ALA A 281      -9.971  -4.843  20.577  1.00 92.11           C
ATOM   4284  O   ALA A 281     -10.280  -4.034  21.450  1.00 92.11           O
ATOM   4285  HA  ALA A 281      -7.859  -4.473  20.707  1.00 92.11           H
ATOM   4286  CB  ALA A 281      -8.487  -3.913  18.733  1.00 92.11           C
ATOM   4287 1HB  ALA A 281      -7.466  -3.911  18.351  1.00 92.11           H
ATOM   4288 2HB  ALA A 281      -9.163  -4.280  17.961  1.00 92.11           H
ATOM   4289 3HB  ALA A 281      -8.772  -2.899  19.013  1.00 92.11           H
ATOM   4290  HN  ALA A 281      -7.997  -6.307  18.615  1.00 92.11           H
ATOM   4291  N   TYR A 282     -10.781  -5.776  20.098  1.00 90.77           N
ATOM   4292  CA  TYR A 282     -12.149  -5.895  20.573  1.00 90.77           C
ATOM   4293  C   TYR A 282     -12.228  -6.815  21.793  1.00 90.77           C
ATOM   4294  O   TYR A 282     -12.851  -6.470  22.796  1.00 90.77           O
ATOM   4295  HA  TYR A 282     -12.495  -4.900  20.854  1.00 90.77           H
ATOM   4296  CB  TYR A 282     -12.941  -6.522  19.424  1.00 90.77           C
ATOM   4297 1HB  TYR A 282     -12.797  -5.920  18.526  1.00 90.77           H
ATOM   4298 2HB  TYR A 282     -12.535  -7.511  19.213  1.00 90.77           H
ATOM   4299  CG  TYR A 282     -14.441  -6.651  19.699  1.00 90.77           C
ATOM   4300  CD1 TYR A 282     -14.976  -7.875  20.045  1.00 90.77           C
ATOM   4301  HD1 TYR A 282     -14.331  -8.750  20.122  1.00 90.77           H
ATOM   4302  CD2 TYR A 282     -15.258  -5.543  19.602  1.00 90.77           C
ATOM   4303  HD2 TYR A 282     -14.835  -4.576  19.329  1.00 90.77           H
ATOM   4304  CE1 TYR A 282     -16.387  -7.996  20.304  1.00 90.77           C
ATOM   4305  HE1 TYR A 282     -16.823  -8.957  20.578  1.00 90.77           H
ATOM   4306  CE2 TYR A 282     -16.669  -5.664  19.861  1.00 90.77           C
ATOM   4307  HE2 TYR A 282     -17.325  -4.797  19.788  1.00 90.77           H
ATOM   4308  CZ  TYR A 282     -17.164  -6.884  20.200  1.00 90.77           C
ATOM   4309  OH  TYR A 282     -18.497  -6.999  20.444  1.00 90.77           O
ATOM   4310  HH  TYR A 282     -18.939  -6.106  20.355  1.00 90.77           H
ATOM   4311  HN  TYR A 282     -10.516  -6.442  19.401  1.00 90.77           H
ATOM   4312  N   ALA A 283     -11.588  -7.969  21.667  1.00 92.24           N
ATOM   4313  CA  ALA A 283     -11.819  -9.058  22.599  1.00 92.24           C
ATOM   4314  C   ALA A 283     -10.739  -9.035  23.682  1.00 92.24           C
ATOM   4315  O   ALA A 283     -10.918  -9.608  24.756  1.00 92.24           O
ATOM   4316  HA  ALA A 283     -12.792  -8.897  23.065  1.00 92.24           H
ATOM   4317  CB  ALA A 283     -11.852 -10.385  21.837  1.00 92.24           C
ATOM   4318 1HB  ALA A 283     -12.655 -10.361  21.101  1.00 92.24           H
ATOM   4319 2HB  ALA A 283     -10.898 -10.536  21.331  1.00 92.24           H
ATOM   4320 3HB  ALA A 283     -12.025 -11.202  22.538  1.00 92.24           H
ATOM   4321  HN  ALA A 283     -10.924  -8.164  20.945  1.00 92.24           H
ATOM   4322  N   MET A 284      -9.641  -8.365  23.363  1.00 89.56           N
ATOM   4323  CA  MET A 284      -8.521  -8.281  24.285  1.00 89.56           C
ATOM   4324  C   MET A 284      -8.167  -9.661  24.845  1.00 89.56           C
ATOM   4325  O   MET A 284      -8.014  -9.823  26.054  1.00 89.56           O
ATOM   4326  HA  MET A 284      -7.687  -7.895  23.699  1.00 89.56           H
ATOM   4327  CB  MET A 284      -8.876  -7.339  25.437  1.00 89.56           C
ATOM   4328 1HB  MET A 284      -9.721  -7.743  25.995  1.00 89.56           H
ATOM   4329 2HB  MET A 284      -8.038  -7.273  26.130  1.00 89.56           H
ATOM   4330  CG  MET A 284      -9.224  -5.943  24.916  1.00 89.56           C
ATOM   4331 1HG  MET A 284      -8.365  -5.514  24.400  1.00 89.56           H
ATOM   4332 2HG  MET A 284     -10.033  -6.009  24.188  1.00 89.56           H
ATOM   4333  SD  MET A 284      -9.710  -4.889  26.271  1.00 89.56           S
ATOM   4334  CE  MET A 284     -11.140  -4.098  25.552  1.00 89.56           C
ATOM   4335 1HE  MET A 284     -10.842  -3.556  24.654  1.00 89.56           H
ATOM   4336 2HE  MET A 284     -11.880  -4.854  25.292  1.00 89.56           H
ATOM   4337 3HE  MET A 284     -11.570  -3.401  26.271  1.00 89.56           H
ATOM   4338  HN  MET A 284      -9.510  -7.886  22.495  1.00 89.56           H
ATOM   4339  N   PHE A 285      -8.048 -10.619  23.938  1.00 90.90           N
ATOM   4340  CA  PHE A 285      -7.883 -12.008  24.333  1.00 90.90           C
ATOM   4341  C   PHE A 285      -6.403 -12.353  24.516  1.00 90.90           C
ATOM   4342  O   PHE A 285      -6.070 -13.363  25.135  1.00 90.90           O
ATOM   4343  HA  PHE A 285      -8.404 -12.138  25.281  1.00 90.90           H
ATOM   4344  CB  PHE A 285      -8.459 -12.866  23.205  1.00 90.90           C
ATOM   4345 1HB  PHE A 285      -8.577 -13.888  23.564  1.00 90.90           H
ATOM   4346 2HB  PHE A 285      -9.455 -12.499  22.956  1.00 90.90           H
ATOM   4347  CG  PHE A 285      -7.604 -12.881  21.936  1.00 90.90           C
ATOM   4348  CD1 PHE A 285      -7.821 -11.960  20.959  1.00 90.90           C
ATOM   4349  HD1 PHE A 285      -8.604 -11.211  21.080  1.00 90.90           H
ATOM   4350  CD2 PHE A 285      -6.628 -13.816  21.785  1.00 90.90           C
ATOM   4351  HD2 PHE A 285      -6.454 -14.554  22.568  1.00 90.90           H
ATOM   4352  CE1 PHE A 285      -7.028 -11.974  19.782  1.00 90.90           C
ATOM   4353  HE1 PHE A 285      -7.202 -11.237  18.998  1.00 90.90           H
ATOM   4354  CE2 PHE A 285      -5.835 -13.830  20.608  1.00 90.90           C
ATOM   4355  HE2 PHE A 285      -5.052 -14.579  20.487  1.00 90.90           H
ATOM   4356  CZ  PHE A 285      -6.052 -12.909  19.631  1.00 90.90           C
ATOM   4357  HZ  PHE A 285      -5.443 -12.920  18.727  1.00 90.90           H
ATOM   4358  HN  PHE A 285      -8.063 -10.460  22.951  1.00 90.90           H
ATOM   4359  N   ILE A 286      -5.556 -11.495  23.967  1.00 91.26           N
ATOM   4360  CA  ILE A 286      -4.120 -11.684  24.083  1.00 91.26           C
ATOM   4361  C   ILE A 286      -3.633 -11.066  25.395  1.00 91.26           C
ATOM   4362  O   ILE A 286      -3.274  -9.891  25.436  1.00 91.26           O
ATOM   4363  HA  ILE A 286      -3.933 -12.757  24.117  1.00 91.26           H
ATOM   4364  CB  ILE A 286      -3.406 -11.139  22.845  1.00 91.26           C
ATOM   4365  HB  ILE A 286      -3.595 -10.067  22.786  1.00 91.26           H
ATOM   4366  CG1 ILE A 286      -3.968 -11.767  21.567  1.00 91.26           C
ATOM   4367 1HG1 ILE A 286      -3.682 -12.818  21.519  1.00 91.26           H
ATOM   4368 2HG1 ILE A 286      -5.057 -11.733  21.589  1.00 91.26           H
ATOM   4369  CG2 ILE A 286      -1.892 -11.326  22.958  1.00 91.26           C
ATOM   4370 1HG2 ILE A 286      -1.525 -10.794  23.835  1.00 91.26           H
ATOM   4371 2HG2 ILE A 286      -1.663 -12.387  23.054  1.00 91.26           H
ATOM   4372 3HG2 ILE A 286      -1.409 -10.929  22.064  1.00 91.26           H
ATOM   4373  CD1 ILE A 286      -3.454 -11.036  20.325  1.00 91.26           C
ATOM   4374 1HD1 ILE A 286      -3.762  -9.991  20.365  1.00 91.26           H
ATOM   4375 2HD1 ILE A 286      -2.366 -11.093  20.294  1.00 91.26           H
ATOM   4376 3HD1 ILE A 286      -3.868 -11.502  19.432  1.00 91.26           H
ATOM   4377  HN  ILE A 286      -5.835 -10.685  23.452  1.00 91.26           H
ATOM   4378  N   SER A 287      -3.637 -11.886  26.436  1.00 88.93           N
ATOM   4379  CA  SER A 287      -3.163 -11.447  27.737  1.00 88.93           C
ATOM   4380  C   SER A 287      -1.707 -11.874  27.936  1.00 88.93           C
ATOM   4381  O   SER A 287      -1.018 -11.354  28.812  1.00 88.93           O
ATOM   4382  HA  SER A 287      -3.244 -10.360  27.722  1.00 88.93           H
ATOM   4383  CB  SER A 287      -4.039 -12.007  28.860  1.00 88.93           C
ATOM   4384 1HB  SER A 287      -3.630 -11.703  29.824  1.00 88.93           H
ATOM   4385 2HB  SER A 287      -5.038 -11.578  28.789  1.00 88.93           H
ATOM   4386  OG  SER A 287      -4.128 -13.428  28.809  1.00 88.93           O
ATOM   4387  HG  SER A 287      -4.741 -13.758  29.527  1.00 88.93           H
ATOM   4388  HN  SER A 287      -3.955 -12.834  26.400  1.00 88.93           H
ATOM   4389  N   ASN A 288      -1.283 -12.817  27.108  1.00 92.40           N
ATOM   4390  CA  ASN A 288       0.036 -13.409  27.261  1.00 92.40           C
ATOM   4391  C   ASN A 288       1.067 -12.540  26.539  1.00 92.40           C
ATOM   4392  O   ASN A 288       0.950 -12.300  25.339  1.00 92.40           O
ATOM   4393  HA  ASN A 288       0.207 -13.453  28.337  1.00 92.40           H
ATOM   4394  CB  ASN A 288       0.085 -14.810  26.648  1.00 92.40           C
ATOM   4395 1HB  ASN A 288      -0.753 -15.402  27.016  1.00 92.40           H
ATOM   4396 2HB  ASN A 288      -0.025 -14.741  25.565  1.00 92.40           H
ATOM   4397  CG  ASN A 288       1.401 -15.512  26.988  1.00 92.40           C
ATOM   4398  OD1 ASN A 288       2.463 -14.911  27.027  1.00 92.40           O
ATOM   4399  ND2 ASN A 288       1.273 -16.813  27.233  1.00 92.40           N
ATOM   4400 1HD2 ASN A 288       0.372 -17.244  27.184  1.00 92.40           H
ATOM   4401 2HD2 ASN A 288       2.078 -17.359  27.465  1.00 92.40           H
ATOM   4402  HN  ASN A 288      -1.821 -13.176  26.346  1.00 92.40           H
ATOM   4403  N   CYS A 289       2.054 -12.092  27.302  1.00 91.63           N
ATOM   4404  CA  CYS A 289       3.044 -11.167  26.778  1.00 91.63           C
ATOM   4405  C   CYS A 289       3.840 -11.883  25.685  1.00 91.63           C
ATOM   4406  O   CYS A 289       4.240 -11.267  24.698  1.00 91.63           O
ATOM   4407  HA  CYS A 289       2.494 -10.321  26.364  1.00 91.63           H
ATOM   4408  CB  CYS A 289       3.952 -10.623  27.883  1.00 91.63           C
ATOM   4409 1HB  CYS A 289       3.351 -10.137  28.652  1.00 91.63           H
ATOM   4410 2HB  CYS A 289       4.483 -11.444  28.365  1.00 91.63           H
ATOM   4411  SG  CYS A 289       5.149  -9.432  27.180  1.00 91.63           S
ATOM   4412  HN  CYS A 289       2.183 -12.351  28.259  1.00 91.63           H
ATOM   4413  N   ALA A 290       4.047 -13.174  25.898  1.00 93.54           N
ATOM   4414  CA  ALA A 290       4.843 -13.967  24.976  1.00 93.54           C
ATOM   4415  C   ALA A 290       4.156 -13.993  23.609  1.00 93.54           C
ATOM   4416  O   ALA A 290       4.805 -13.810  22.581  1.00 93.54           O
ATOM   4417  HA  ALA A 290       5.815 -13.483  24.876  1.00 93.54           H
ATOM   4418  CB  ALA A 290       5.047 -15.369  25.553  1.00 93.54           C
ATOM   4419 1HB  ALA A 290       5.564 -15.297  26.510  1.00 93.54           H
ATOM   4420 2HB  ALA A 290       4.078 -15.846  25.699  1.00 93.54           H
ATOM   4421 3HB  ALA A 290       5.643 -15.963  24.861  1.00 93.54           H
ATOM   4422  HN  ALA A 290       3.683 -13.677  26.682  1.00 93.54           H
ATOM   4423  N   VAL A 291       2.851 -14.221  23.642  1.00 93.49           N
ATOM   4424  CA  VAL A 291       2.071 -14.281  22.418  1.00 93.49           C
ATOM   4425  C   VAL A 291       2.067 -12.904  21.753  1.00 93.49           C
ATOM   4426  O   VAL A 291       2.244 -12.795  20.540  1.00 93.49           O
ATOM   4427  HA  VAL A 291       2.559 -14.992  21.751  1.00 93.49           H
ATOM   4428  CB  VAL A 291       0.665 -14.804  22.719  1.00 93.49           C
ATOM   4429  HB  VAL A 291       0.209 -14.138  23.452  1.00 93.49           H
ATOM   4430  CG1 VAL A 291      -0.207 -14.786  21.462  1.00 93.49           C
ATOM   4431 1HG1 VAL A 291      -0.286 -13.765  21.089  1.00 93.49           H
ATOM   4432 2HG1 VAL A 291       0.244 -15.418  20.698  1.00 93.49           H
ATOM   4433 3HG1 VAL A 291      -1.201 -15.162  21.705  1.00 93.49           H
ATOM   4434  CG2 VAL A 291       0.719 -16.206  23.329  1.00 93.49           C
ATOM   4435 1HG2 VAL A 291       1.203 -16.888  22.629  1.00 93.49           H
ATOM   4436 2HG2 VAL A 291       1.288 -16.176  24.258  1.00 93.49           H
ATOM   4437 3HG2 VAL A 291      -0.293 -16.553  23.533  1.00 93.49           H
ATOM   4438  HN  VAL A 291       2.330 -14.364  24.484  1.00 93.49           H
ATOM   4439  N   SER A 292       1.864 -11.885  22.575  1.00 92.46           N
ATOM   4440  CA  SER A 292       1.794 -10.522  22.076  1.00 92.46           C
ATOM   4441  C   SER A 292       3.104 -10.153  21.378  1.00 92.46           C
ATOM   4442  O   SER A 292       3.091  -9.546  20.308  1.00 92.46           O
ATOM   4443  HA  SER A 292       0.967 -10.517  21.366  1.00 92.46           H
ATOM   4444  CB  SER A 292       1.499  -9.536  23.208  1.00 92.46           C
ATOM   4445 1HB  SER A 292       0.610  -9.860  23.749  1.00 92.46           H
ATOM   4446 2HB  SER A 292       2.325  -9.542  23.919  1.00 92.46           H
ATOM   4447  OG  SER A 292       1.301  -8.210  22.723  1.00 92.46           O
ATOM   4448  HG  SER A 292       0.423  -8.147  22.248  1.00 92.46           H
ATOM   4449  HN  SER A 292       1.748 -11.979  23.564  1.00 92.46           H
ATOM   4450  N   THR A 293       4.203 -10.534  22.012  1.00 92.69           N
ATOM   4451  CA  THR A 293       5.519 -10.207  21.490  1.00 92.69           C
ATOM   4452  C   THR A 293       5.711 -10.823  20.103  1.00 92.69           C
ATOM   4453  O   THR A 293       6.201 -10.162  19.188  1.00 92.69           O
ATOM   4454  HA  THR A 293       5.583  -9.126  21.371  1.00 92.69           H
ATOM   4455  CB  THR A 293       6.561 -10.671  22.510  1.00 92.69           C
ATOM   4456  HB  THR A 293       6.425 -11.725  22.753  1.00 92.69           H
ATOM   4457  OG1 THR A 293       6.408  -9.765  23.599  1.00 92.69           O
ATOM   4458  HG1 THR A 293       5.781 -10.147  24.277  1.00 92.69           H
ATOM   4459  CG2 THR A 293       7.995 -10.439  22.030  1.00 92.69           C
ATOM   4460 1HG2 THR A 293       8.150  -9.375  21.852  1.00 92.69           H
ATOM   4461 2HG2 THR A 293       8.162 -10.991  21.105  1.00 92.69           H
ATOM   4462 3HG2 THR A 293       8.694 -10.786  22.791  1.00 92.69           H
ATOM   4463  HN  THR A 293       4.204 -11.056  22.864  1.00 92.69           H
ATOM   4464  N   ASN A 294       5.315 -12.082  19.989  1.00 93.99           N
ATOM   4465  CA  ASN A 294       5.483 -12.810  18.743  1.00 93.99           C
ATOM   4466  C   ASN A 294       4.604 -12.175  17.664  1.00 93.99           C
ATOM   4467  O   ASN A 294       5.012 -12.072  16.508  1.00 93.99           O
ATOM   4468  HA  ASN A 294       6.546 -12.739  18.511  1.00 93.99           H
ATOM   4469  CB  ASN A 294       5.060 -14.273  18.898  1.00 93.99           C
ATOM   4470 1HB  ASN A 294       4.100 -14.324  19.411  1.00 93.99           H
ATOM   4471 2HB  ASN A 294       4.919 -14.720  17.914  1.00 93.99           H
ATOM   4472  CG  ASN A 294       6.107 -15.067  19.681  1.00 93.99           C
ATOM   4473  OD1 ASN A 294       7.237 -14.644  19.863  1.00 93.99           O
ATOM   4474  ND2 ASN A 294       5.670 -16.239  20.133  1.00 93.99           N
ATOM   4475 1HD2 ASN A 294       4.730 -16.527  19.949  1.00 93.99           H
ATOM   4476 2HD2 ASN A 294       6.281 -16.832  20.657  1.00 93.99           H
ATOM   4477  HN  ASN A 294       4.887 -12.603  20.728  1.00 93.99           H
ATOM   4478  N   ILE A 295       3.415 -11.766  18.080  1.00 92.98           N
ATOM   4479  CA  ILE A 295       2.456 -11.190  17.153  1.00 92.98           C
ATOM   4480  C   ILE A 295       3.010  -9.874  16.604  1.00 92.98           C
ATOM   4481  O   ILE A 295       2.853  -9.576  15.421  1.00 92.98           O
ATOM   4482  HA  ILE A 295       2.341 -11.889  16.324  1.00 92.98           H
ATOM   4483  CB  ILE A 295       1.085 -11.049  17.819  1.00 92.98           C
ATOM   4484  HB  ILE A 295       1.234 -10.671  18.830  1.00 92.98           H
ATOM   4485  CG1 ILE A 295       0.393 -12.408  17.942  1.00 92.98           C
ATOM   4486 1HG1 ILE A 295       0.107 -12.765  16.953  1.00 92.98           H
ATOM   4487 2HG1 ILE A 295       1.089 -13.138  18.355  1.00 92.98           H
ATOM   4488  CG2 ILE A 295       0.218 -10.029  17.078  1.00 92.98           C
ATOM   4489 1HG2 ILE A 295       0.712  -9.058  17.087  1.00 92.98           H
ATOM   4490 2HG2 ILE A 295       0.074 -10.355  16.048  1.00 92.98           H
ATOM   4491 3HG2 ILE A 295      -0.750  -9.949  17.572  1.00 92.98           H
ATOM   4492  CD1 ILE A 295      -0.846 -12.314  18.835  1.00 92.98           C
ATOM   4493 1HD1 ILE A 295      -0.552 -11.980  19.830  1.00 92.98           H
ATOM   4494 2HD1 ILE A 295      -1.549 -11.601  18.405  1.00 92.98           H
ATOM   4495 3HD1 ILE A 295      -1.318 -13.293  18.905  1.00 92.98           H
ATOM   4496  HN  ILE A 295       3.104 -11.822  19.029  1.00 92.98           H
ATOM   4497  N   ASP A 296       3.648  -9.122  17.489  1.00 92.85           N
ATOM   4498  CA  ASP A 296       4.191  -7.827  17.117  1.00 92.85           C
ATOM   4499  C   ASP A 296       5.334  -8.026  16.120  1.00 92.85           C
ATOM   4500  O   ASP A 296       5.462  -7.270  15.158  1.00 92.85           O
ATOM   4501  HA  ASP A 296       3.354  -7.277  16.688  1.00 92.85           H
ATOM   4502  CB  ASP A 296       4.752  -7.094  18.338  1.00 92.85           C
ATOM   4503 1HB  ASP A 296       5.439  -7.747  18.875  1.00 92.85           H
ATOM   4504 2HB  ASP A 296       5.326  -6.226  18.013  1.00 92.85           H
ATOM   4505  CG  ASP A 296       3.626  -6.648  19.274  1.00 92.85           C
ATOM   4506  OD1 ASP A 296       2.468  -6.639  18.804  1.00 92.85           O
ATOM   4507  OD2 ASP A 296       3.950  -6.325  20.437  1.00 92.85           O
ATOM   4508  HN  ASP A 296       3.794  -9.384  18.443  1.00 92.85           H
ATOM   4509  N   ILE A 297       6.136  -9.047  16.383  1.00 93.69           N
ATOM   4510  CA  ILE A 297       7.230  -9.389  15.490  1.00 93.69           C
ATOM   4511  C   ILE A 297       6.664  -9.781  14.124  1.00 93.69           C
ATOM   4512  O   ILE A 297       7.168  -9.345  13.090  1.00 93.69           O
ATOM   4513  HA  ILE A 297       7.843  -8.496  15.366  1.00 93.69           H
ATOM   4514  CB  ILE A 297       8.119 -10.464  16.119  1.00 93.69           C
ATOM   4515  HB  ILE A 297       7.477 -11.257  16.502  1.00 93.69           H
ATOM   4516  CG1 ILE A 297       8.901  -9.901  17.308  1.00 93.69           C
ATOM   4517 1HG1 ILE A 297       9.653  -9.196  16.952  1.00 93.69           H
ATOM   4518 2HG1 ILE A 297       8.228  -9.347  17.961  1.00 93.69           H
ATOM   4519  CG2 ILE A 297       9.041 -11.094  15.073  1.00 93.69           C
ATOM   4520 1HG2 ILE A 297       8.439 -11.553  14.288  1.00 93.69           H
ATOM   4521 2HG2 ILE A 297       9.678 -10.324  14.638  1.00 93.69           H
ATOM   4522 3HG2 ILE A 297       9.662 -11.854  15.547  1.00 93.69           H
ATOM   4523  CD1 ILE A 297       9.580 -11.022  18.097  1.00 93.69           C
ATOM   4524 1HD1 ILE A 297       8.824 -11.712  18.471  1.00 93.69           H
ATOM   4525 2HD1 ILE A 297      10.271 -11.559  17.446  1.00 93.69           H
ATOM   4526 3HD1 ILE A 297      10.129 -10.595  18.936  1.00 93.69           H
ATOM   4527  HN  ILE A 297       6.048  -9.634  17.188  1.00 93.69           H
ATOM   4528  N   CYS A 298       5.624 -10.601  14.163  1.00 94.04           N
ATOM   4529  CA  CYS A 298       4.988 -11.063  12.941  1.00 94.04           C
ATOM   4530  C   CYS A 298       4.512  -9.839  12.155  1.00 94.04           C
ATOM   4531  O   CYS A 298       4.633  -9.797  10.932  1.00 94.04           O
ATOM   4532  HA  CYS A 298       5.746 -11.611  12.382  1.00 94.04           H
ATOM   4533  CB  CYS A 298       3.843 -12.035  13.232  1.00 94.04           C
ATOM   4534 1HB  CYS A 298       3.217 -11.644  14.034  1.00 94.04           H
ATOM   4535 2HB  CYS A 298       3.207 -12.134  12.352  1.00 94.04           H
ATOM   4536  SG  CYS A 298       4.515 -13.670  13.704  1.00 94.04           S
ATOM   4537  HG  CYS A 298       4.889 -13.318  14.931  1.00 94.04           H
ATOM   4538  HN  CYS A 298       5.217 -10.948  15.008  1.00 94.04           H
ATOM   4539  N   PHE A 299       3.981  -8.873  12.891  1.00 92.80           N
ATOM   4540  CA  PHE A 299       3.478  -7.656  12.277  1.00 92.80           C
ATOM   4541  C   PHE A 299       4.585  -6.931  11.508  1.00 92.80           C
ATOM   4542  O   PHE A 299       4.384  -6.517  10.368  1.00 92.80           O
ATOM   4543  HA  PHE A 299       2.687  -7.946  11.585  1.00 92.80           H
ATOM   4544  CB  PHE A 299       2.986  -6.754  13.411  1.00 92.80           C
ATOM   4545 1HB  PHE A 299       2.226  -7.287  13.982  1.00 92.80           H
ATOM   4546 2HB  PHE A 299       3.815  -6.556  14.090  1.00 92.80           H
ATOM   4547  CG  PHE A 299       2.404  -5.420  12.937  1.00 92.80           C
ATOM   4548  CD1 PHE A 299       3.196  -4.317  12.875  1.00 92.80           C
ATOM   4549  HD1 PHE A 299       4.246  -4.382  13.163  1.00 92.80           H
ATOM   4550  CD2 PHE A 299       1.095  -5.339  12.577  1.00 92.80           C
ATOM   4551  HD2 PHE A 299       0.460  -6.223  12.627  1.00 92.80           H
ATOM   4552  CE1 PHE A 299       2.657  -3.079  12.435  1.00 92.80           C
ATOM   4553  HE1 PHE A 299       3.291  -2.194  12.386  1.00 92.80           H
ATOM   4554  CE2 PHE A 299       0.555  -4.101  12.138  1.00 92.80           C
ATOM   4555  HE2 PHE A 299      -0.494  -4.036  11.850  1.00 92.80           H
ATOM   4556  CZ  PHE A 299       1.347  -2.997  12.076  1.00 92.80           C
ATOM   4557  HZ  PHE A 299       0.933  -2.048  11.738  1.00 92.80           H
ATOM   4558  HN  PHE A 299       3.893  -8.912  13.886  1.00 92.80           H
ATOM   4559  N   GLN A 300       5.729  -6.801  12.164  1.00 92.70           N
ATOM   4560  CA  GLN A 300       6.845  -6.074  11.584  1.00 92.70           C
ATOM   4561  C   GLN A 300       7.308  -6.753  10.293  1.00 92.70           C
ATOM   4562  O   GLN A 300       7.578  -6.084   9.298  1.00 92.70           O
ATOM   4563  HA  GLN A 300       6.459  -5.079  11.360  1.00 92.70           H
ATOM   4564  CB  GLN A 300       7.998  -5.951  12.582  1.00 92.70           C
ATOM   4565 1HB  GLN A 300       8.217  -6.928  13.012  1.00 92.70           H
ATOM   4566 2HB  GLN A 300       8.899  -5.621  12.065  1.00 92.70           H
ATOM   4567  CG  GLN A 300       7.654  -4.962  13.698  1.00 92.70           C
ATOM   4568 1HG  GLN A 300       7.346  -4.011  13.264  1.00 92.70           H
ATOM   4569 2HG  GLN A 300       6.808  -5.339  14.274  1.00 92.70           H
ATOM   4570  CD  GLN A 300       8.851  -4.742  14.624  1.00 92.70           C
ATOM   4571  OE1 GLN A 300       9.896  -5.358  14.488  1.00 92.70           O
ATOM   4572  NE2 GLN A 300       8.643  -3.832  15.572  1.00 92.70           N
ATOM   4573 1HE2 GLN A 300       7.762  -3.363  15.628  1.00 92.70           H
ATOM   4574 2HE2 GLN A 300       9.367  -3.618  16.227  1.00 92.70           H
ATOM   4575  HN  GLN A 300       5.899  -7.180  13.073  1.00 92.70           H
ATOM   4576  N   VAL A 301       7.384  -8.075  10.352  1.00 94.51           N
ATOM   4577  CA  VAL A 301       7.887  -8.846   9.229  1.00 94.51           C
ATOM   4578  C   VAL A 301       6.947  -8.671   8.034  1.00 94.51           C
ATOM   4579  O   VAL A 301       7.386  -8.313   6.942  1.00 94.51           O
ATOM   4580  HA  VAL A 301       8.866  -8.445   8.966  1.00 94.51           H
ATOM   4581  CB  VAL A 301       8.068 -10.309   9.638  1.00 94.51           C
ATOM   4582  HB  VAL A 301       7.122 -10.661  10.050  1.00 94.51           H
ATOM   4583  CG1 VAL A 301       8.405 -11.180   8.425  1.00 94.51           C
ATOM   4584 1HG1 VAL A 301       7.596 -11.118   7.698  1.00 94.51           H
ATOM   4585 2HG1 VAL A 301       9.330 -10.827   7.971  1.00 94.51           H
ATOM   4586 3HG1 VAL A 301       8.528 -12.215   8.744  1.00 94.51           H
ATOM   4587  CG2 VAL A 301       9.135 -10.447  10.725  1.00 94.51           C
ATOM   4588 1HG2 VAL A 301      10.087 -10.069  10.350  1.00 94.51           H
ATOM   4589 2HG2 VAL A 301       8.837  -9.873  11.602  1.00 94.51           H
ATOM   4590 3HG2 VAL A 301       9.244 -11.497  10.997  1.00 94.51           H
ATOM   4591  HN  VAL A 301       7.110  -8.616  11.148  1.00 94.51           H
ATOM   4592  N   THR A 302       5.672  -8.932   8.282  1.00 93.94           N
ATOM   4593  CA  THR A 302       4.688  -8.937   7.213  1.00 93.94           C
ATOM   4594  C   THR A 302       4.511  -7.528   6.644  1.00 93.94           C
ATOM   4595  O   THR A 302       4.272  -7.362   5.449  1.00 93.94           O
ATOM   4596  HA  THR A 302       5.063  -9.564   6.403  1.00 93.94           H
ATOM   4597  CB  THR A 302       3.393  -9.537   7.765  1.00 93.94           C
ATOM   4598  HB  THR A 302       2.616  -9.555   7.001  1.00 93.94           H
ATOM   4599  OG1 THR A 302       3.107  -8.745   8.915  1.00 93.94           O
ATOM   4600  HG1 THR A 302       3.470  -9.188   9.734  1.00 93.94           H
ATOM   4601  CG2 THR A 302       3.593 -10.947   8.324  1.00 93.94           C
ATOM   4602 1HG2 THR A 302       4.321 -10.917   9.134  1.00 93.94           H
ATOM   4603 2HG2 THR A 302       3.956 -11.603   7.533  1.00 93.94           H
ATOM   4604 3HG2 THR A 302       2.643 -11.325   8.702  1.00 93.94           H
ATOM   4605  HN  THR A 302       5.310  -9.137   9.191  1.00 93.94           H
ATOM   4606  N   GLN A 303       4.636  -6.548   7.527  1.00 92.91           N
ATOM   4607  CA  GLN A 303       4.549  -5.156   7.118  1.00 92.91           C
ATOM   4608  C   GLN A 303       5.651  -4.830   6.108  1.00 92.91           C
ATOM   4609  O   GLN A 303       5.409  -4.135   5.122  1.00 92.91           O
ATOM   4610  HA  GLN A 303       3.572  -5.054   6.646  1.00 92.91           H
ATOM   4611  CB  GLN A 303       4.622  -4.223   8.329  1.00 92.91           C
ATOM   4612 1HB  GLN A 303       3.788  -4.427   9.000  1.00 92.91           H
ATOM   4613 2HB  GLN A 303       5.536  -4.419   8.888  1.00 92.91           H
ATOM   4614  CG  GLN A 303       4.587  -2.757   7.894  1.00 92.91           C
ATOM   4615 1HG  GLN A 303       5.553  -2.475   7.474  1.00 92.91           H
ATOM   4616 2HG  GLN A 303       3.846  -2.626   7.105  1.00 92.91           H
ATOM   4617  CD  GLN A 303       4.251  -1.843   9.074  1.00 92.91           C
ATOM   4618  OE1 GLN A 303       5.096  -1.493   9.881  1.00 92.91           O
ATOM   4619  NE2 GLN A 303       2.973  -1.478   9.128  1.00 92.91           N
ATOM   4620 1HE2 GLN A 303       2.331  -1.801   8.434  1.00 92.91           H
ATOM   4621 2HE2 GLN A 303       2.655  -0.880   9.864  1.00 92.91           H
ATOM   4622  HN  GLN A 303       4.793  -6.692   8.504  1.00 92.91           H
ATOM   4623  N   THR A 304       6.838  -5.348   6.387  1.00 93.64           N
ATOM   4624  CA  THR A 304       7.992  -5.071   5.549  1.00 93.64           C
ATOM   4625  C   THR A 304       7.799  -5.679   4.158  1.00 93.64           C
ATOM   4626  O   THR A 304       8.144  -5.061   3.153  1.00 93.64           O
ATOM   4627  HA  THR A 304       8.070  -3.992   5.417  1.00 93.64           H
ATOM   4628  CB  THR A 304       9.237  -5.589   6.271  1.00 93.64           C
ATOM   4629  HB  THR A 304       9.221  -6.677   6.343  1.00 93.64           H
ATOM   4630  OG1 THR A 304       9.234  -4.891   7.513  1.00 93.64           O
ATOM   4631  HG1 THR A 304       8.862  -5.476   8.234  1.00 93.64           H
ATOM   4632  CG2 THR A 304      10.535  -5.142   5.595  1.00 93.64           C
ATOM   4633 1HG2 THR A 304      10.582  -4.053   5.584  1.00 93.64           H
ATOM   4634 2HG2 THR A 304      10.560  -5.517   4.572  1.00 93.64           H
ATOM   4635 3HG2 THR A 304      11.387  -5.537   6.148  1.00 93.64           H
ATOM   4636  HN  THR A 304       7.018  -5.946   7.169  1.00 93.64           H
ATOM   4637  N   ILE A 305       7.247  -6.884   4.146  1.00 93.39           N
ATOM   4638  CA  ILE A 305       6.970  -7.568   2.894  1.00 93.39           C
ATOM   4639  C   ILE A 305       6.005  -6.723   2.059  1.00 93.39           C
ATOM   4640  O   ILE A 305       6.152  -6.627   0.842  1.00 93.39           O
ATOM   4641  HA  ILE A 305       7.912  -7.652   2.352  1.00 93.39           H
ATOM   4642  CB  ILE A 305       6.472  -8.990   3.158  1.00 93.39           C
ATOM   4643  HB  ILE A 305       5.643  -8.935   3.864  1.00 93.39           H
ATOM   4644  CG1 ILE A 305       7.564  -9.841   3.809  1.00 93.39           C
ATOM   4645 1HG1 ILE A 305       8.338 -10.067   3.077  1.00 93.39           H
ATOM   4646 2HG1 ILE A 305       8.039  -9.278   4.612  1.00 93.39           H
ATOM   4647  CG2 ILE A 305       5.933  -9.629   1.877  1.00 93.39           C
ATOM   4648 1HG2 ILE A 305       5.104  -9.034   1.494  1.00 93.39           H
ATOM   4649 2HG2 ILE A 305       6.727  -9.670   1.130  1.00 93.39           H
ATOM   4650 3HG2 ILE A 305       5.586 -10.639   2.094  1.00 93.39           H
ATOM   4651  CD1 ILE A 305       6.984 -11.144   4.365  1.00 93.39           C
ATOM   4652 1HD1 ILE A 305       6.227 -10.914   5.115  1.00 93.39           H
ATOM   4653 2HD1 ILE A 305       6.532 -11.715   3.555  1.00 93.39           H
ATOM   4654 3HD1 ILE A 305       7.782 -11.730   4.822  1.00 93.39           H
ATOM   4655  HN  ILE A 305       6.992  -7.391   4.969  1.00 93.39           H
ATOM   4656  N   ALA A 306       5.039  -6.132   2.748  1.00 91.08           N
ATOM   4657  CA  ALA A 306       4.017  -5.345   2.079  1.00 91.08           C
ATOM   4658  C   ALA A 306       4.671  -4.138   1.402  1.00 91.08           C
ATOM   4659  O   ALA A 306       4.236  -3.710   0.334  1.00 91.08           O
ATOM   4660  HA  ALA A 306       3.560  -5.975   1.316  1.00 91.08           H
ATOM   4661  CB  ALA A 306       2.944  -4.936   3.090  1.00 91.08           C
ATOM   4662 1HB  ALA A 306       2.491  -5.830   3.520  1.00 91.08           H
ATOM   4663 2HB  ALA A 306       3.399  -4.342   3.882  1.00 91.08           H
ATOM   4664 3HB  ALA A 306       2.178  -4.346   2.588  1.00 91.08           H
ATOM   4665  HN  ALA A 306       4.949  -6.185   3.742  1.00 91.08           H
ATOM   4666  N   PHE A 307       5.705  -3.624   2.051  1.00 92.38           N
ATOM   4667  CA  PHE A 307       6.364  -2.420   1.575  1.00 92.38           C
ATOM   4668  C   PHE A 307       7.184  -2.706   0.315  1.00 92.38           C
ATOM   4669  O   PHE A 307       7.289  -1.856  -0.568  1.00 92.38           O
ATOM   4670  HA  PHE A 307       5.584  -1.695   1.342  1.00 92.38           H
ATOM   4671  CB  PHE A 307       7.306  -1.955   2.688  1.00 92.38           C
ATOM   4672 1HB  PHE A 307       7.917  -2.799   3.009  1.00 92.38           H
ATOM   4673 2HB  PHE A 307       7.985  -1.205   2.284  1.00 92.38           H
ATOM   4674  CG  PHE A 307       6.588  -1.371   3.906  1.00 92.38           C
ATOM   4675  CD1 PHE A 307       5.229  -1.346   3.948  1.00 92.38           C
ATOM   4676  HD1 PHE A 307       4.651  -1.743   3.114  1.00 92.38           H
ATOM   4677  CD2 PHE A 307       7.310  -0.876   4.947  1.00 92.38           C
ATOM   4678  HD2 PHE A 307       8.399  -0.895   4.913  1.00 92.38           H
ATOM   4679  CE1 PHE A 307       4.564  -0.804   5.079  1.00 92.38           C
ATOM   4680  HE1 PHE A 307       3.474  -0.784   5.113  1.00 92.38           H
ATOM   4681  CE2 PHE A 307       6.644  -0.333   6.078  1.00 92.38           C
ATOM   4682  HE2 PHE A 307       7.223   0.064   6.912  1.00 92.38           H
ATOM   4683  CZ  PHE A 307       5.285  -0.309   6.120  1.00 92.38           C
ATOM   4684  HZ  PHE A 307       4.774   0.108   6.988  1.00 92.38           H
ATOM   4685  HN  PHE A 307       6.091  -4.015   2.887  1.00 92.38           H
ATOM   4686  N   PHE A 308       7.745  -3.906   0.272  1.00 92.05           N
ATOM   4687  CA  PHE A 308       8.546  -4.317  -0.868  1.00 92.05           C
ATOM   4688  C   PHE A 308       7.734  -4.246  -2.163  1.00 92.05           C
ATOM   4689  O   PHE A 308       8.298  -4.103  -3.246  1.00 92.05           O
ATOM   4690  HA  PHE A 308       9.391  -3.632  -0.933  1.00 92.05           H
ATOM   4691  CB  PHE A 308       8.964  -5.768  -0.621  1.00 92.05           C
ATOM   4692 1HB  PHE A 308       8.273  -6.218   0.092  1.00 92.05           H
ATOM   4693 2HB  PHE A 308       8.869  -6.326  -1.552  1.00 92.05           H
ATOM   4694  CG  PHE A 308      10.392  -5.923  -0.093  1.00 92.05           C
ATOM   4695  CD1 PHE A 308      11.445  -5.855  -0.951  1.00 92.05           C
ATOM   4696  HD1 PHE A 308      11.272  -5.690  -2.014  1.00 92.05           H
ATOM   4697  CD2 PHE A 308      10.608  -6.129   1.234  1.00 92.05           C
ATOM   4698  HD2 PHE A 308       9.764  -6.183   1.921  1.00 92.05           H
ATOM   4699  CE1 PHE A 308      12.770  -5.999  -0.461  1.00 92.05           C
ATOM   4700  HE1 PHE A 308      13.614  -5.944  -1.149  1.00 92.05           H
ATOM   4701  CE2 PHE A 308      11.933  -6.272   1.724  1.00 92.05           C
ATOM   4702  HE2 PHE A 308      12.106  -6.437   2.787  1.00 92.05           H
ATOM   4703  CZ  PHE A 308      12.986  -6.204   0.866  1.00 92.05           C
ATOM   4704  HZ  PHE A 308      14.003  -6.315   1.242  1.00 92.05           H
ATOM   4705  HN  PHE A 308       7.658  -4.589   0.997  1.00 92.05           H
ATOM   4706  N   HIS A 309       6.422  -4.350  -2.008  1.00 88.90           N
ATOM   4707  CA  HIS A 309       5.532  -4.370  -3.156  1.00 88.90           C
ATOM   4708  C   HIS A 309       5.717  -3.088  -3.971  1.00 88.90           C
ATOM   4709  O   HIS A 309       5.656  -3.115  -5.199  1.00 88.90           O
ATOM   4710  HA  HIS A 309       5.827  -5.224  -3.766  1.00 88.90           H
ATOM   4711  CB  HIS A 309       4.083  -4.589  -2.716  1.00 88.90           C
ATOM   4712 1HB  HIS A 309       4.031  -5.493  -2.110  1.00 88.90           H
ATOM   4713 2HB  HIS A 309       3.778  -3.759  -2.079  1.00 88.90           H
ATOM   4714  CG  HIS A 309       3.106  -4.711  -3.861  1.00 88.90           C
ATOM   4715  ND1 HIS A 309       2.461  -3.619  -4.416  1.00 88.90           N
ATOM   4716  HD1 HIS A 309       2.569  -2.668  -4.128  1.00 88.90           H
ATOM   4717  CD2 HIS A 309       2.671  -5.805  -4.550  1.00 88.90           C
ATOM   4718  HD2 HIS A 309       2.981  -6.835  -4.371  1.00 88.90           H
ATOM   4719  CE1 HIS A 309       1.676  -4.049  -5.392  1.00 88.90           C
ATOM   4720  HE1 HIS A 309       1.037  -3.429  -6.021  1.00 88.90           H
ATOM   4721  NE2 HIS A 309       1.807  -5.404  -5.473  1.00 88.90           N
ATOM   4722  HN  HIS A 309       5.968  -4.420  -1.119  1.00 88.90           H
ATOM   4723  N   SER A 310       5.940  -1.996  -3.254  1.00 89.45           N
ATOM   4724  CA  SER A 310       5.969  -0.685  -3.879  1.00 89.45           C
ATOM   4725  C   SER A 310       7.221  -0.547  -4.748  1.00 89.45           C
ATOM   4726  O   SER A 310       7.327   0.381  -5.548  1.00 89.45           O
ATOM   4727  HA  SER A 310       5.070  -0.637  -4.493  1.00 89.45           H
ATOM   4728  CB  SER A 310       5.928   0.427  -2.828  1.00 89.45           C
ATOM   4729 1HB  SER A 310       6.709   0.254  -2.087  1.00 89.45           H
ATOM   4730 2HB  SER A 310       6.146   1.383  -3.303  1.00 89.45           H
ATOM   4731  OG  SER A 310       4.663   0.498  -2.176  1.00 89.45           O
ATOM   4732  HG  SER A 310       3.983   0.895  -2.792  1.00 89.45           H
ATOM   4733  HN  SER A 310       6.097  -1.998  -2.267  1.00 89.45           H
ATOM   4734  N   CYS A 311       8.138  -1.485  -4.561  1.00 91.34           N
ATOM   4735  CA  CYS A 311       9.367  -1.495  -5.337  1.00 91.34           C
ATOM   4736  C   CYS A 311       9.265  -2.606  -6.384  1.00 91.34           C
ATOM   4737  O   CYS A 311      10.130  -2.728  -7.250  1.00 91.34           O
ATOM   4738  HA  CYS A 311       9.443  -0.519  -5.815  1.00 91.34           H
ATOM   4739  CB  CYS A 311      10.598  -1.663  -4.444  1.00 91.34           C
ATOM   4740 1HB  CYS A 311      11.501  -1.430  -5.008  1.00 91.34           H
ATOM   4741 2HB  CYS A 311      10.552  -0.961  -3.611  1.00 91.34           H
ATOM   4742  SG  CYS A 311      10.682  -3.378  -3.810  1.00 91.34           S
ATOM   4743  HG  CYS A 311      11.821  -3.223  -3.141  1.00 91.34           H
ATOM   4744  HN  CYS A 311       8.052  -2.227  -3.896  1.00 91.34           H
ATOM   4745  N   LEU A 312       8.202  -3.388  -6.269  1.00 88.21           N
ATOM   4746  CA  LEU A 312       8.040  -4.560  -7.112  1.00 88.21           C
ATOM   4747  C   LEU A 312       7.345  -4.156  -8.413  1.00 88.21           C
ATOM   4748  O   LEU A 312       7.577  -4.760  -9.459  1.00 88.21           O
ATOM   4749  HA  LEU A 312       9.037  -4.929  -7.353  1.00 88.21           H
ATOM   4750  CB  LEU A 312       7.319  -5.673  -6.350  1.00 88.21           C
ATOM   4751 1HB  LEU A 312       6.439  -5.246  -5.869  1.00 88.21           H
ATOM   4752 2HB  LEU A 312       6.963  -6.409  -7.071  1.00 88.21           H
ATOM   4753  CG  LEU A 312       8.143  -6.401  -5.286  1.00 88.21           C
ATOM   4754  HG  LEU A 312       8.474  -5.668  -4.550  1.00 88.21           H
ATOM   4755  CD1 LEU A 312       7.292  -7.434  -4.544  1.00 88.21           C
ATOM   4756 1HD1 LEU A 312       6.456  -6.933  -4.056  1.00 88.21           H
ATOM   4757 2HD1 LEU A 312       6.911  -8.168  -5.254  1.00 88.21           H
ATOM   4758 3HD1 LEU A 312       7.902  -7.936  -3.794  1.00 88.21           H
ATOM   4759  CD2 LEU A 312       9.399  -7.026  -5.897  1.00 88.21           C
ATOM   4760 1HD2 LEU A 312       9.110  -7.742  -6.667  1.00 88.21           H
ATOM   4761 2HD2 LEU A 312      10.014  -6.244  -6.342  1.00 88.21           H
ATOM   4762 3HD2 LEU A 312       9.966  -7.537  -5.120  1.00 88.21           H
ATOM   4763  HN  LEU A 312       7.460  -3.232  -5.616  1.00 88.21           H
ATOM   4764  N   ASN A 313       6.506  -3.136  -8.306  1.00 80.55           N
ATOM   4765  CA  ASN A 313       5.660  -2.743  -9.420  1.00 80.55           C
ATOM   4766  C   ASN A 313       6.534  -2.462 -10.644  1.00 80.55           C
ATOM   4767  O   ASN A 313       6.328  -3.048 -11.706  1.00 80.55           O
ATOM   4768  HA  ASN A 313       4.982  -3.582  -9.576  1.00 80.55           H
ATOM   4769  CB  ASN A 313       4.878  -1.468  -9.095  1.00 80.55           C
ATOM   4770 1HB  ASN A 313       5.527  -0.760  -8.580  1.00 80.55           H
ATOM   4771 2HB  ASN A 313       4.555  -0.990 -10.020  1.00 80.55           H
ATOM   4772  CG  ASN A 313       3.660  -1.780  -8.223  1.00 80.55           C
ATOM   4773  OD1 ASN A 313       3.101  -2.864  -8.257  1.00 80.55           O
ATOM   4774  ND2 ASN A 313       3.282  -0.772  -7.442  1.00 80.55           N
ATOM   4775 1HD2 ASN A 313       3.785   0.092  -7.462  1.00 80.55           H
ATOM   4776 2HD2 ASN A 313       2.495  -0.878  -6.835  1.00 80.55           H
ATOM   4777  HN  ASN A 313       6.399  -2.584  -7.479  1.00 80.55           H
ATOM   4778  N   PRO A 314       7.521  -1.564 -10.520  1.00 80.39           N
ATOM   4779  CA  PRO A 314       8.374  -1.218 -11.659  1.00 80.39           C
ATOM   4780  C   PRO A 314       8.991  -2.445 -12.311  1.00 80.39           C
ATOM   4781  O   PRO A 314       9.070  -2.528 -13.536  1.00 80.39           O
ATOM   4782  HA  PRO A 314       7.781  -0.747 -12.443  1.00 80.39           H
ATOM   4783  CB  PRO A 314       9.439  -0.303 -11.050  1.00 80.39           C
ATOM   4784 1HB  PRO A 314      10.317  -0.866 -10.732  1.00 80.39           H
ATOM   4785 2HB  PRO A 314       9.782   0.444 -11.765  1.00 80.39           H
ATOM   4786  CG  PRO A 314       8.720   0.336  -9.868  1.00 80.39           C
ATOM   4787 1HG  PRO A 314       9.422   0.733  -9.134  1.00 80.39           H
ATOM   4788 2HG  PRO A 314       8.096   1.174 -10.179  1.00 80.39           H
ATOM   4789  CD  PRO A 314       7.898  -0.813  -9.309  1.00 80.39           C
ATOM   4790 1HD  PRO A 314       8.478  -1.428  -8.621  1.00 80.39           H
ATOM   4791 2HD  PRO A 314       7.028  -0.457  -8.757  1.00 80.39           H
ATOM   4792  N   VAL A 315       9.415  -3.374 -11.467  1.00 82.10           N
ATOM   4793  CA  VAL A 315      10.138  -4.542 -11.942  1.00 82.10           C
ATOM   4794  C   VAL A 315       9.219  -5.375 -12.837  1.00 82.10           C
ATOM   4795  O   VAL A 315       9.646  -5.874 -13.878  1.00 82.10           O
ATOM   4796  HA  VAL A 315      10.981  -4.189 -12.536  1.00 82.10           H
ATOM   4797  CB  VAL A 315      10.692  -5.332 -10.754  1.00 82.10           C
ATOM   4798  HB  VAL A 315       9.850  -5.651 -10.141  1.00 82.10           H
ATOM   4799  CG1 VAL A 315      11.431  -6.585 -11.227  1.00 82.10           C
ATOM   4800 1HG1 VAL A 315      10.745  -7.225 -11.782  1.00 82.10           H
ATOM   4801 2HG1 VAL A 315      12.261  -6.296 -11.873  1.00 82.10           H
ATOM   4802 3HG1 VAL A 315      11.815  -7.128 -10.363  1.00 82.10           H
ATOM   4803  CG2 VAL A 315      11.598  -4.455  -9.888  1.00 82.10           C
ATOM   4804 1HG2 VAL A 315      12.434  -4.092 -10.487  1.00 82.10           H
ATOM   4805 2HG2 VAL A 315      11.028  -3.607  -9.508  1.00 82.10           H
ATOM   4806 3HG2 VAL A 315      11.979  -5.041  -9.051  1.00 82.10           H
ATOM   4807  HN  VAL A 315       9.273  -3.338 -10.478  1.00 82.10           H
ATOM   4808  N   LEU A 316       7.974  -5.501 -12.401  1.00 79.28           N
ATOM   4809  CA  LEU A 316       7.002  -6.295 -13.131  1.00 79.28           C
ATOM   4810  C   LEU A 316       6.849  -5.732 -14.546  1.00 79.28           C
ATOM   4811  O   LEU A 316       6.722  -6.488 -15.508  1.00 79.28           O
ATOM   4812  HA  LEU A 316       7.396  -7.309 -13.204  1.00 79.28           H
ATOM   4813  CB  LEU A 316       5.685  -6.376 -12.356  1.00 79.28           C
ATOM   4814 1HB  LEU A 316       5.348  -5.361 -12.144  1.00 79.28           H
ATOM   4815 2HB  LEU A 316       4.934  -6.833 -13.001  1.00 79.28           H
ATOM   4816  CG  LEU A 316       5.729  -7.154 -11.039  1.00 79.28           C
ATOM   4817  HG  LEU A 316       6.505  -6.718 -10.411  1.00 79.28           H
ATOM   4818  CD1 LEU A 316       4.406  -7.022 -10.281  1.00 79.28           C
ATOM   4819 1HD1 LEU A 316       4.217  -5.972 -10.060  1.00 79.28           H
ATOM   4820 2HD1 LEU A 316       3.595  -7.417 -10.893  1.00 79.28           H
ATOM   4821 3HD1 LEU A 316       4.465  -7.585  -9.349  1.00 79.28           H
ATOM   4822  CD2 LEU A 316       6.109  -8.616 -11.279  1.00 79.28           C
ATOM   4823 1HD2 LEU A 316       5.373  -9.080 -11.935  1.00 79.28           H
ATOM   4824 2HD2 LEU A 316       7.093  -8.663 -11.746  1.00 79.28           H
ATOM   4825 3HD2 LEU A 316       6.133  -9.146 -10.327  1.00 79.28           H
ATOM   4826  HN  LEU A 316       7.629  -5.072 -11.566  1.00 79.28           H
ATOM   4827  N   TYR A 317       6.865  -4.410 -14.627  1.00 74.88           N
ATOM   4828  CA  TYR A 317       6.683  -3.736 -15.901  1.00 74.88           C
ATOM   4829  C   TYR A 317       7.871  -3.990 -16.831  1.00 74.88           C
ATOM   4830  O   TYR A 317       7.697  -4.140 -18.040  1.00 74.88           O
ATOM   4831  HA  TYR A 317       5.778  -4.131 -16.364  1.00 74.88           H
ATOM   4832  CB  TYR A 317       6.611  -2.241 -15.582  1.00 74.88           C
ATOM   4833 1HB  TYR A 317       7.563  -1.925 -15.155  1.00 74.88           H
ATOM   4834 2HB  TYR A 317       6.478  -1.687 -16.511  1.00 74.88           H
ATOM   4835  CG  TYR A 317       5.486  -1.865 -14.615  1.00 74.88           C
ATOM   4836  CD1 TYR A 317       4.365  -2.663 -14.517  1.00 74.88           C
ATOM   4837  HD1 TYR A 317       4.281  -3.562 -15.128  1.00 74.88           H
ATOM   4838  CD2 TYR A 317       5.593  -0.727 -13.842  1.00 74.88           C
ATOM   4839  HD2 TYR A 317       6.478  -0.096 -13.920  1.00 74.88           H
ATOM   4840  CE1 TYR A 317       3.306  -2.309 -13.608  1.00 74.88           C
ATOM   4841  HE1 TYR A 317       2.415  -2.931 -13.520  1.00 74.88           H
ATOM   4842  CE2 TYR A 317       4.534  -0.373 -12.933  1.00 74.88           C
ATOM   4843  HE2 TYR A 317       4.605   0.524 -12.316  1.00 74.88           H
ATOM   4844  CZ  TYR A 317       3.443  -1.181 -12.860  1.00 74.88           C
ATOM   4845  OH  TYR A 317       2.443  -0.847 -12.001  1.00 74.88           O
ATOM   4846  HH  TYR A 317       1.741  -1.559 -12.000  1.00 74.88           H
ATOM   4847  HN  TYR A 317       7.001  -3.803 -13.844  1.00 74.88           H
ATOM   4848  N   VAL A 318       9.052  -4.030 -16.233  1.00 73.61           N
ATOM   4849  CA  VAL A 318      10.269  -4.262 -16.992  1.00 73.61           C
ATOM   4850  C   VAL A 318      10.197  -5.640 -17.654  1.00 73.61           C
ATOM   4851  O   VAL A 318      10.320  -5.754 -18.872  1.00 73.61           O
ATOM   4852  HA  VAL A 318      10.320  -3.501 -17.771  1.00 73.61           H
ATOM   4853  CB  VAL A 318      11.491  -4.097 -16.087  1.00 73.61           C
ATOM   4854  HB  VAL A 318      11.363  -4.756 -15.228  1.00 73.61           H
ATOM   4855  CG1 VAL A 318      12.771  -4.514 -16.813  1.00 73.61           C
ATOM   4856 1HG1 VAL A 318      12.696  -5.560 -17.111  1.00 73.61           H
ATOM   4857 2HG1 VAL A 318      12.906  -3.892 -17.698  1.00 73.61           H
ATOM   4858 3HG1 VAL A 318      13.624  -4.387 -16.146  1.00 73.61           H
ATOM   4859  CG2 VAL A 318      11.598  -2.662 -15.566  1.00 73.61           C
ATOM   4860 1HG2 VAL A 318      11.691  -1.976 -16.408  1.00 73.61           H
ATOM   4861 2HG2 VAL A 318      10.703  -2.415 -14.995  1.00 73.61           H
ATOM   4862 3HG2 VAL A 318      12.475  -2.573 -14.925  1.00 73.61           H
ATOM   4863  HN  VAL A 318       9.185  -3.907 -15.249  1.00 73.61           H
ATOM   4864  N   PHE A 319       9.997  -6.651 -16.821  1.00 73.83           N
ATOM   4865  CA  PHE A 319      10.150  -8.026 -17.264  1.00 73.83           C
ATOM   4866  C   PHE A 319       8.950  -8.469 -18.104  1.00 73.83           C
ATOM   4867  O   PHE A 319       9.109  -9.180 -19.095  1.00 73.83           O
ATOM   4868  HA  PHE A 319      11.053  -8.072 -17.873  1.00 73.83           H
ATOM   4869  CB  PHE A 319      10.226  -8.895 -16.007  1.00 73.83           C
ATOM   4870 1HB  PHE A 319       9.464  -8.564 -15.302  1.00 73.83           H
ATOM   4871 2HB  PHE A 319       9.987  -9.925 -16.275  1.00 73.83           H
ATOM   4872  CG  PHE A 319      11.589  -8.868 -15.313  1.00 73.83           C
ATOM   4873  CD1 PHE A 319      12.684  -9.372 -15.944  1.00 73.83           C
ATOM   4874  HD1 PHE A 319      12.590  -9.796 -16.944  1.00 73.83           H
ATOM   4875  CD2 PHE A 319      11.707  -8.339 -14.066  1.00 73.83           C
ATOM   4876  HD2 PHE A 319      10.829  -7.935 -13.560  1.00 73.83           H
ATOM   4877  CE1 PHE A 319      13.949  -9.346 -15.300  1.00 73.83           C
ATOM   4878  HE1 PHE A 319      14.826  -9.750 -15.805  1.00 73.83           H
ATOM   4879  CE2 PHE A 319      12.972  -8.313 -13.422  1.00 73.83           C
ATOM   4880  HE2 PHE A 319      13.066  -7.889 -12.422  1.00 73.83           H
ATOM   4881  CZ  PHE A 319      14.066  -8.817 -14.052  1.00 73.83           C
ATOM   4882  HZ  PHE A 319      15.037  -8.797 -13.557  1.00 73.83           H
ATOM   4883  HN  PHE A 319       9.737  -6.543 -15.862  1.00 73.83           H
ATOM   4884  N   VAL A 320       7.775  -8.029 -17.677  1.00 71.03           N
ATOM   4885  CA  VAL A 320       6.536  -8.587 -18.190  1.00 71.03           C
ATOM   4886  C   VAL A 320       5.954  -7.643 -19.244  1.00 71.03           C
ATOM   4887  O   VAL A 320       5.229  -8.077 -20.138  1.00 71.03           O
ATOM   4888  HA  VAL A 320       6.775  -9.538 -18.665  1.00 71.03           H
ATOM   4889  CB  VAL A 320       5.569  -8.863 -17.036  1.00 71.03           C
ATOM   4890  HB  VAL A 320       5.121  -7.914 -16.740  1.00 71.03           H
ATOM   4891  CG1 VAL A 320       4.441  -9.798 -17.477  1.00 71.03           C
ATOM   4892 1HG1 VAL A 320       3.887  -9.338 -18.295  1.00 71.03           H
ATOM   4893 2HG1 VAL A 320       4.865 -10.745 -17.813  1.00 71.03           H
ATOM   4894 3HG1 VAL A 320       3.769  -9.977 -16.638  1.00 71.03           H
ATOM   4895  CG2 VAL A 320       6.310  -9.431 -15.824  1.00 71.03           C
ATOM   4896 1HG2 VAL A 320       6.798 -10.365 -16.102  1.00 71.03           H
ATOM   4897 2HG2 VAL A 320       7.060  -8.715 -15.488  1.00 71.03           H
ATOM   4898 3HG2 VAL A 320       5.600  -9.618 -15.019  1.00 71.03           H
ATOM   4899  HN  VAL A 320       7.663  -7.306 -16.994  1.00 71.03           H
ATOM   4900  N   GLY A 321       6.294  -6.370 -19.104  1.00 72.46           N
ATOM   4901  CA  GLY A 321       5.766  -5.352 -19.997  1.00 72.46           C
ATOM   4902  C   GLY A 321       6.623  -5.232 -21.259  1.00 72.46           C
ATOM   4903  O   GLY A 321       7.665  -4.579 -21.246  1.00 72.46           O
ATOM   4904 1HA  GLY A 321       4.741  -5.600 -20.272  1.00 72.46           H
ATOM   4905 2HA  GLY A 321       5.735  -4.392 -19.482  1.00 72.46           H
ATOM   4906  HN  GLY A 321       6.916  -6.031 -18.398  1.00 72.46           H
ATOM   4907  N   GLU A 322       6.153  -5.874 -22.318  1.00 76.01           N
ATOM   4908  CA  GLU A 322       6.793  -5.745 -23.616  1.00 76.01           C
ATOM   4909  C   GLU A 322       6.767  -4.287 -24.079  1.00 76.01           C
ATOM   4910  O   GLU A 322       7.763  -3.775 -24.588  1.00 76.01           O
ATOM   4911  HA  GLU A 322       7.823  -6.066 -23.464  1.00 76.01           H
ATOM   4912  CB  GLU A 322       6.130  -6.659 -24.648  1.00 76.01           C
ATOM   4913 1HB  GLU A 322       5.058  -6.462 -24.679  1.00 76.01           H
ATOM   4914 2HB  GLU A 322       6.618  -6.537 -25.615  1.00 76.01           H
ATOM   4915  CG  GLU A 322       6.296  -8.131 -24.264  1.00 76.01           C
ATOM   4916 1HG  GLU A 322       7.315  -8.308 -23.921  1.00 76.01           H
ATOM   4917 2HG  GLU A 322       5.633  -8.370 -23.432  1.00 76.01           H
ATOM   4918  CD  GLU A 322       5.985  -9.046 -25.450  1.00 76.01           C
ATOM   4919  OE1 GLU A 322       6.818  -9.941 -25.710  1.00 76.01           O
ATOM   4920  OE2 GLU A 322       4.922  -8.829 -26.070  1.00 76.01           O
ATOM   4921  HN  GLU A 322       5.351  -6.471 -22.300  1.00 76.01           H
ATOM   4922  N   ARG A 323       5.617  -3.658 -23.885  1.00 76.59           N
ATOM   4923  CA  ARG A 323       5.440  -2.276 -24.297  1.00 76.59           C
ATOM   4924  C   ARG A 323       6.436  -1.373 -23.569  1.00 76.59           C
ATOM   4925  O   ARG A 323       7.038  -0.489 -24.176  1.00 76.59           O
ATOM   4926  HA  ARG A 323       5.626  -2.280 -25.371  1.00 76.59           H
ATOM   4927  CB  ARG A 323       4.017  -1.793 -24.008  1.00 76.59           C
ATOM   4928 1HB  ARG A 323       3.308  -2.596 -24.207  1.00 76.59           H
ATOM   4929 2HB  ARG A 323       3.923  -1.539 -22.952  1.00 76.59           H
ATOM   4930  CG  ARG A 323       3.668  -0.573 -24.864  1.00 76.59           C
ATOM   4931 1HG  ARG A 323       4.362   0.239 -24.647  1.00 76.59           H
ATOM   4932 2HG  ARG A 323       3.785  -0.820 -25.919  1.00 76.59           H
ATOM   4933  CD  ARG A 323       2.234  -0.111 -24.599  1.00 76.59           C
ATOM   4934 1HD  ARG A 323       1.577  -0.975 -24.497  1.00 76.59           H
ATOM   4935 2HD  ARG A 323       2.188   0.437 -23.658  1.00 76.59           H
ATOM   4936  NE  ARG A 323       1.767   0.751 -25.708  1.00 76.59           N
ATOM   4937  HE  ARG A 323       2.337   0.809 -26.528  1.00 76.59           H
ATOM   4938  CZ  ARG A 323       0.629   1.458 -25.682  1.00 76.59           C
ATOM   4939  NH1 ARG A 323      -0.172   1.418 -24.609  1.00 76.59           N
ATOM   4940 1HH1 ARG A 323       0.077   0.857 -23.820  1.00 76.59           H
ATOM   4941 2HH1 ARG A 323      -1.020   1.949 -24.598  1.00 76.59           H
ATOM   4942  NH2 ARG A 323       0.305   2.207 -26.746  1.00 76.59           N
ATOM   4943 1HH2 ARG A 323      -0.540   2.740 -26.742  1.00 76.59           H
ATOM   4944 2HH2 ARG A 323       0.909   2.231 -27.542  1.00 76.59           H
ATOM   4945  HN  ARG A 323       4.816  -4.077 -23.455  1.00 76.59           H
ATOM   4946  N   PHE A 324       6.580  -1.626 -22.276  1.00 78.50           N
ATOM   4947  CA  PHE A 324       7.440  -0.802 -21.443  1.00 78.50           C
ATOM   4948  C   PHE A 324       8.906  -0.950 -21.853  1.00 78.50           C
ATOM   4949  O   PHE A 324       9.638   0.036 -21.920  1.00 78.50           O
ATOM   4950  HA  PHE A 324       7.128   0.233 -21.582  1.00 78.50           H
ATOM   4951  CB  PHE A 324       7.273  -1.294 -20.004  1.00 78.50           C
ATOM   4952 1HB  PHE A 324       6.210  -1.346 -19.769  1.00 78.50           H
ATOM   4953 2HB  PHE A 324       7.665  -2.309 -19.930  1.00 78.50           H
ATOM   4954  CG  PHE A 324       7.969  -0.417 -18.962  1.00 78.50           C
ATOM   4955  CD1 PHE A 324       9.218  -0.736 -18.529  1.00 78.50           C
ATOM   4956  HD1 PHE A 324       9.723  -1.616 -18.925  1.00 78.50           H
ATOM   4957  CD2 PHE A 324       7.338   0.682 -18.468  1.00 78.50           C
ATOM   4958  HD2 PHE A 324       6.337   0.938 -18.815  1.00 78.50           H
ATOM   4959  CE1 PHE A 324       9.864   0.079 -17.561  1.00 78.50           C
ATOM   4960  HE1 PHE A 324      10.865  -0.177 -17.214  1.00 78.50           H
ATOM   4961  CE2 PHE A 324       7.984   1.497 -17.501  1.00 78.50           C
ATOM   4962  HE2 PHE A 324       7.478   2.378 -17.105  1.00 78.50           H
ATOM   4963  CZ  PHE A 324       9.233   1.178 -17.068  1.00 78.50           C
ATOM   4964  HZ  PHE A 324       9.729   1.803 -16.325  1.00 78.50           H
ATOM   4965  HN  PHE A 324       6.123  -2.377 -21.799  1.00 78.50           H
ATOM   4966  N   ARG A 325       9.292  -2.190 -22.117  1.00 81.42           N
ATOM   4967  CA  ARG A 325      10.650  -2.477 -22.545  1.00 81.42           C
ATOM   4968  C   ARG A 325      10.983  -1.692 -23.815  1.00 81.42           C
ATOM   4969  O   ARG A 325      12.071  -1.129 -23.935  1.00 81.42           O
ATOM   4970  HA  ARG A 325      11.278  -2.159 -21.712  1.00 81.42           H
ATOM   4971  CB  ARG A 325      10.840  -3.971 -22.812  1.00 81.42           C
ATOM   4972 1HB  ARG A 325       9.925  -4.388 -23.234  1.00 81.42           H
ATOM   4973 2HB  ARG A 325      11.626  -4.114 -23.554  1.00 81.42           H
ATOM   4974  CG  ARG A 325      11.202  -4.717 -21.526  1.00 81.42           C
ATOM   4975 1HG  ARG A 325      12.087  -4.266 -21.077  1.00 81.42           H
ATOM   4976 2HG  ARG A 325      10.392  -4.617 -20.804  1.00 81.42           H
ATOM   4977  CD  ARG A 325      11.463  -6.198 -21.806  1.00 81.42           C
ATOM   4978 1HD  ARG A 325      11.956  -6.312 -22.772  1.00 81.42           H
ATOM   4979 2HD  ARG A 325      12.138  -6.605 -21.053  1.00 81.42           H
ATOM   4980  NE  ARG A 325      10.187  -6.947 -21.799  1.00 81.42           N
ATOM   4981  HE  ARG A 325       9.377  -6.490 -21.431  1.00 81.42           H
ATOM   4982  CZ  ARG A 325      10.049  -8.200 -22.254  1.00 81.42           C
ATOM   4983  NH1 ARG A 325      11.100  -8.860 -22.758  1.00 81.42           N
ATOM   4984 1HH1 ARG A 325      11.997  -8.418 -22.797  1.00 81.42           H
ATOM   4985 2HH1 ARG A 325      10.988  -9.795 -23.096  1.00 81.42           H
ATOM   4986  NH2 ARG A 325       8.843  -8.782 -22.198  1.00 81.42           N
ATOM   4987 1HH2 ARG A 325       8.723  -9.716 -22.534  1.00 81.42           H
ATOM   4988 2HH2 ARG A 325       8.064  -8.282 -21.821  1.00 81.42           H
ATOM   4989  HN  ARG A 325       8.695  -2.989 -22.043  1.00 81.42           H
ATOM   4990  N   ARG A 326      10.027  -1.679 -24.733  1.00 82.00           N
ATOM   4991  CA  ARG A 326      10.195  -0.951 -25.979  1.00 82.00           C
ATOM   4992  C   ARG A 326      10.362   0.544 -25.702  1.00 82.00           C
ATOM   4993  O   ARG A 326      11.238   1.191 -26.273  1.00 82.00           O
ATOM   4994  HA  ARG A 326      11.097  -1.370 -26.427  1.00 82.00           H
ATOM   4995  CB  ARG A 326       8.996  -1.161 -26.905  1.00 82.00           C
ATOM   4996 1HB  ARG A 326       8.071  -1.056 -26.338  1.00 82.00           H
ATOM   4997 2HB  ARG A 326       8.987  -0.389 -27.675  1.00 82.00           H
ATOM   4998  CG  ARG A 326       9.044  -2.542 -27.561  1.00 82.00           C
ATOM   4999 1HG  ARG A 326       9.965  -2.643 -28.137  1.00 82.00           H
ATOM   5000 2HG  ARG A 326       9.063  -3.314 -26.792  1.00 82.00           H
ATOM   5001  CD  ARG A 326       7.838  -2.757 -28.477  1.00 82.00           C
ATOM   5002 1HD  ARG A 326       6.921  -2.485 -27.954  1.00 82.00           H
ATOM   5003 2HD  ARG A 326       7.912  -2.107 -29.349  1.00 82.00           H
ATOM   5004  NE  ARG A 326       7.773  -4.172 -28.906  1.00 82.00           N
ATOM   5005  HE  ARG A 326       7.919  -4.879 -28.214  1.00 82.00           H
ATOM   5006  CZ  ARG A 326       7.533  -4.565 -30.164  1.00 82.00           C
ATOM   5007  NH1 ARG A 326       7.331  -3.661 -31.133  1.00 82.00           N
ATOM   5008 1HH1 ARG A 326       7.359  -2.685 -30.919  1.00 82.00           H
ATOM   5009 2HH1 ARG A 326       7.152  -3.963 -32.069  1.00 82.00           H
ATOM   5010  NH2 ARG A 326       7.497  -5.876 -30.439  1.00 82.00           N
ATOM   5011 1HH2 ARG A 326       7.319  -6.187 -31.373  1.00 82.00           H
ATOM   5012 2HH2 ARG A 326       7.649  -6.544 -29.711  1.00 82.00           H
ATOM   5013  HN  ARG A 326       9.153  -2.154 -24.635  1.00 82.00           H
ATOM   5014  N   ASP A 327       9.507   1.050 -24.825  1.00 82.72           N
ATOM   5015  CA  ASP A 327       9.508   2.468 -24.511  1.00 82.72           C
ATOM   5016  C   ASP A 327      10.820   2.831 -23.813  1.00 82.72           C
ATOM   5017  O   ASP A 327      11.407   3.876 -24.090  1.00 82.72           O
ATOM   5018  HA  ASP A 327       9.393   2.974 -25.470  1.00 82.72           H
ATOM   5019  CB  ASP A 327       8.357   2.825 -23.569  1.00 82.72           C
ATOM   5020 1HB  ASP A 327       8.431   2.232 -22.657  1.00 82.72           H
ATOM   5021 2HB  ASP A 327       8.433   3.872 -23.275  1.00 82.72           H
ATOM   5022  CG  ASP A 327       7.003   2.575 -24.237  1.00 82.72           C
ATOM   5023  OD1 ASP A 327       6.940   2.751 -25.473  1.00 82.72           O
ATOM   5024  OD2 ASP A 327       6.063   2.213 -23.498  1.00 82.72           O
ATOM   5025  HN  ASP A 327       8.824   0.509 -24.333  1.00 82.72           H
ATOM   5026  N   LEU A 328      11.242   1.948 -22.920  1.00 84.07           N
ATOM   5027  CA  LEU A 328      12.449   2.184 -22.146  1.00 84.07           C
ATOM   5028  C   LEU A 328      13.634   2.356 -23.098  1.00 84.07           C
ATOM   5029  O   LEU A 328      14.372   3.336 -23.006  1.00 84.07           O
ATOM   5030  HA  LEU A 328      12.308   3.116 -21.598  1.00 84.07           H
ATOM   5031  CB  LEU A 328      12.647   1.075 -21.111  1.00 84.07           C
ATOM   5032 1HB  LEU A 328      11.801   1.091 -20.423  1.00 84.07           H
ATOM   5033 2HB  LEU A 328      12.621   0.115 -21.626  1.00 84.07           H
ATOM   5034  CG  LEU A 328      13.936   1.147 -20.290  1.00 84.07           C
ATOM   5035  HG  LEU A 328      14.778   1.207 -20.980  1.00 84.07           H
ATOM   5036  CD1 LEU A 328      13.968   2.410 -19.427  1.00 84.07           C
ATOM   5037 1HD1 LEU A 328      13.913   3.289 -20.069  1.00 84.07           H
ATOM   5038 2HD1 LEU A 328      13.119   2.405 -18.744  1.00 84.07           H
ATOM   5039 3HD1 LEU A 328      14.895   2.435 -18.854  1.00 84.07           H
ATOM   5040  CD2 LEU A 328      14.126  -0.122 -19.456  1.00 84.07           C
ATOM   5041 1HD2 LEU A 328      13.284  -0.238 -18.774  1.00 84.07           H
ATOM   5042 2HD2 LEU A 328      14.180  -0.987 -20.117  1.00 84.07           H
ATOM   5043 3HD2 LEU A 328      15.050  -0.045 -18.882  1.00 84.07           H
ATOM   5044  HN  LEU A 328      10.775   1.086 -22.723  1.00 84.07           H
ATOM   5045  N   VAL A 329      13.781   1.387 -23.990  1.00 83.56           N
ATOM   5046  CA  VAL A 329      14.908   1.379 -24.907  1.00 83.56           C
ATOM   5047  C   VAL A 329      14.852   2.629 -25.788  1.00 83.56           C
ATOM   5048  O   VAL A 329      15.887   3.203 -26.123  1.00 83.56           O
ATOM   5049  HA  VAL A 329      15.819   1.411 -24.310  1.00 83.56           H
ATOM   5050  CB  VAL A 329      14.916   0.079 -25.714  1.00 83.56           C
ATOM   5051  HB  VAL A 329      13.958  -0.003 -26.227  1.00 83.56           H
ATOM   5052  CG1 VAL A 329      16.017   0.100 -26.776  1.00 83.56           C
ATOM   5053 1HG1 VAL A 329      15.848   0.934 -27.458  1.00 83.56           H
ATOM   5054 2HG1 VAL A 329      16.987   0.217 -26.292  1.00 83.56           H
ATOM   5055 3HG1 VAL A 329      16.001  -0.835 -27.335  1.00 83.56           H
ATOM   5056  CG2 VAL A 329      15.064  -1.136 -24.796  1.00 83.56           C
ATOM   5057 1HG2 VAL A 329      16.000  -1.061 -24.243  1.00 83.56           H
ATOM   5058 2HG2 VAL A 329      14.229  -1.165 -24.095  1.00 83.56           H
ATOM   5059 3HG2 VAL A 329      15.067  -2.046 -25.395  1.00 83.56           H
ATOM   5060  HN  VAL A 329      13.148   0.620 -24.092  1.00 83.56           H
ATOM   5061  N   LYS A 330      13.634   3.014 -26.138  1.00 82.50           N
[truncated: 117,320 more chars]
